# Supplementary material for: Mapping the Interactions Among Class IIa Histone Deacetylases and Myocyte Enhancer Factor 2s
Source: J Chem Inf Model. 2025 Jun 6;65(12):6249–60. doi: 10.1021/acs.jcim.5c00858 (PMC12199305; doi:10.1021/acs.jcim.5c00858)
Supplement: Supplementary file 2 [file ci5c00858_si_002.zip]

Archive with 16 entries (15 files):
- PDB_structures/
- PDB_structures/HDAC4_MEF2A.pdb
- PDB_structures/HDAC4_MEF2B.pdb
- PDB_structures/HDAC4_MEF2C.pdb
- PDB_structures/HDAC4_MEF2D.pdb
- PDB_structures/HDAC5_MEF2A.pdb
- PDB_structures/HDAC5_MEF2B.pdb
- PDB_structures/HDAC5_MEF2C.pdb
- PDB_structures/HDAC5_MEF2D.pdb
- PDB_structures/HDAC7_MEF2B.pdb
- PDB_structures/HDAC7_MEF2C.pdb
- PDB_structures/HDAC7_MEF2D.pdb
- PDB_structures/HDAC9_MEF2A.pdb
- PDB_structures/HDAC9_MEF2B.pdb
- PDB_structures/HDAC9_MEF2C.pdb
- PDB_structures/HDAC9_MEF2D.pdb
