# Supplementary material for: Mapping the Interactions Among Class IIa Histone Deacetylases and Myocyte Enhancer Factor 2s
Source: J Chem Inf Model. 2025 Jun 6;65(12):6249–60. doi: 10.1021/acs.jcim.5c00858 (PMC12199305; doi:10.1021/acs.jcim.5c00858)
Supplement: Supplementary file 2 [file ci5c00858_si_002.zip › PDB_structures/HDAC4_MEF2A.pdb]

CRYST1   74.918   74.918   74.918  90.00  90.00  90.00 P 1           1
ATOM      1  N   GLY P   2      -3.077  16.702  19.901  0.00  0.00      PROA  
ATOM      2  HT1 GLY P   2      -2.841  16.691  20.914  0.00  0.00      PROA  
ATOM      3  HT2 GLY P   2      -3.852  17.395  19.917  0.00  0.00      PROA  
ATOM      4  HT3 GLY P   2      -2.218  17.117  19.486  0.00  0.00      PROA  
ATOM      5  CA  GLY P   2      -3.559  15.523  19.193  0.00  0.00      PROA  
ATOM      6  HA1 GLY P   2      -3.861  15.804  18.195  0.00  0.00      PROA  
ATOM      7  HA2 GLY P   2      -4.354  15.021  19.725  0.00  0.00      PROA  
ATOM      8  C   GLY P   2      -2.517  14.461  19.081  0.00  0.00      PROA  
ATOM      9  O   GLY P   2      -1.359  14.625  19.521  0.00  0.00      PROA  
ATOM     10  N   ARG P   3      -2.824  13.384  18.376  0.00  0.00      PROA  
ATOM     11  HN  ARG P   3      -3.745  13.318  18.001  0.00  0.00      PROA  
ATOM     12  CA  ARG P   3      -2.039  12.152  18.145  0.00  0.00      PROA  
ATOM     13  HA  ARG P   3      -1.835  11.726  19.116  0.00  0.00      PROA  
ATOM     14  CB  ARG P   3      -2.728  11.047  17.251  0.00  0.00      PROA  
ATOM     15  HB1 ARG P   3      -1.943  10.309  16.979  0.00  0.00      PROA  
ATOM     16  HB2 ARG P   3      -3.153  11.558  16.360  0.00  0.00      PROA  
ATOM     17  CG  ARG P   3      -3.836  10.216  17.937  0.00  0.00      PROA  
ATOM     18  HG1 ARG P   3      -4.275   9.475  17.234  0.00  0.00      PROA  
ATOM     19  HG2 ARG P   3      -4.616  10.926  18.287  0.00  0.00      PROA  
ATOM     20  CD  ARG P   3      -3.330   9.425  19.188  0.00  0.00      PROA  
ATOM     21  HD1 ARG P   3      -4.124   8.875  19.737  0.00  0.00      PROA  
ATOM     22  HD2 ARG P   3      -2.983  10.111  19.991  0.00  0.00      PROA  
ATOM     23  NE  ARG P   3      -2.208   8.592  18.803  0.00  0.00      PROA  
ATOM     24  HE  ARG P   3      -2.072   8.428  17.826  0.00  0.00      PROA  
ATOM     25  CZ  ARG P   3      -1.149   8.331  19.584  0.00  0.00      PROA  
ATOM     26  NH1 ARG P   3      -1.208   8.450  20.860  0.00  0.00      PROA  
ATOM     27 HH11 ARG P   3      -1.907   8.973  21.348  0.00  0.00      PROA  
ATOM     28 HH12 ARG P   3      -0.436   8.213  21.450  0.00  0.00      PROA  
ATOM     29  NH2 ARG P   3      -0.113   7.814  18.972  0.00  0.00      PROA  
ATOM     30 HH21 ARG P   3      -0.297   7.677  17.998  0.00  0.00      PROA  
ATOM     31 HH22 ARG P   3       0.765   7.750  19.446  0.00  0.00      PROA  
ATOM     32  C   ARG P   3      -0.609  12.507  17.661  0.00  0.00      PROA  
ATOM     33  O   ARG P   3      -0.336  13.412  16.843  0.00  0.00      PROA  
ATOM     34  N   LYS P   4       0.382  11.752  18.219  0.00  0.00      PROA  
ATOM     35  HN  LYS P   4       0.309  11.190  19.039  0.00  0.00      PROA  
ATOM     36  CA  LYS P   4       1.786  11.742  17.847  0.00  0.00      PROA  
ATOM     37  HA  LYS P   4       2.136  12.759  17.748  0.00  0.00      PROA  
ATOM     38  CB  LYS P   4       2.732  11.169  18.967  0.00  0.00      PROA  
ATOM     39  HB1 LYS P   4       3.726  10.840  18.594  0.00  0.00      PROA  
ATOM     40  HB2 LYS P   4       2.145  10.331  19.401  0.00  0.00      PROA  
ATOM     41  CG  LYS P   4       3.091  12.184  20.036  0.00  0.00      PROA  
ATOM     42  HG1 LYS P   4       3.424  11.607  20.925  0.00  0.00      PROA  
ATOM     43  HG2 LYS P   4       2.263  12.794  20.457  0.00  0.00      PROA  
ATOM     44  CD  LYS P   4       4.254  13.092  19.565  0.00  0.00      PROA  
ATOM     45  HD1 LYS P   4       4.035  13.670  18.642  0.00  0.00      PROA  
ATOM     46  HD2 LYS P   4       5.116  12.411  19.396  0.00  0.00      PROA  
ATOM     47  CE  LYS P   4       4.446  14.229  20.534  0.00  0.00      PROA  
ATOM     48  HE1 LYS P   4       4.384  13.738  21.528  0.00  0.00      PROA  
ATOM     49  HE2 LYS P   4       3.657  15.011  20.513  0.00  0.00      PROA  
ATOM     50  NZ  LYS P   4       5.818  14.807  20.455  0.00  0.00      PROA  
ATOM     51  HZ1 LYS P   4       5.940  15.835  20.552  0.00  0.00      PROA  
ATOM     52  HZ2 LYS P   4       6.146  14.601  19.489  0.00  0.00      PROA  
ATOM     53  HZ3 LYS P   4       6.360  14.299  21.183  0.00  0.00      PROA  
ATOM     54  C   LYS P   4       2.019  10.995  16.548  0.00  0.00      PROA  
ATOM     55  O   LYS P   4       1.595   9.861  16.464  0.00  0.00      PROA  
ATOM     56  N   LYS P   5       2.831  11.510  15.618  0.00  0.00      PROA  
ATOM     57  HN  LYS P   5       3.152  12.452  15.670  0.00  0.00      PROA  
ATOM     58  CA  LYS P   5       3.222  10.814  14.433  0.00  0.00      PROA  
ATOM     59  HA  LYS P   5       2.923   9.777  14.472  0.00  0.00      PROA  
ATOM     60  CB  LYS P   5       2.531  11.420  13.196  0.00  0.00      PROA  
ATOM     61  HB1 LYS P   5       1.475  11.505  13.530  0.00  0.00      PROA  
ATOM     62  HB2 LYS P   5       2.739  10.665  12.409  0.00  0.00      PROA  
ATOM     63  CG  LYS P   5       3.010  12.868  12.914  0.00  0.00      PROA  
ATOM     64  HG1 LYS P   5       3.804  12.858  12.136  0.00  0.00      PROA  
ATOM     65  HG2 LYS P   5       3.337  13.473  13.786  0.00  0.00      PROA  
ATOM     66  CD  LYS P   5       1.930  13.674  12.209  0.00  0.00      PROA  
ATOM     67  HD1 LYS P   5       1.303  14.100  13.022  0.00  0.00      PROA  
ATOM     68  HD2 LYS P   5       1.414  12.927  11.569  0.00  0.00      PROA  
ATOM     69  CE  LYS P   5       2.602  14.756  11.379  0.00  0.00      PROA  
ATOM     70  HE1 LYS P   5       3.191  14.237  10.592  0.00  0.00      PROA  
ATOM     71  HE2 LYS P   5       3.222  15.288  12.131  0.00  0.00      PROA  
ATOM     72  NZ  LYS P   5       1.553  15.676  10.843  0.00  0.00      PROA  
ATOM     73  HZ1 LYS P   5       1.991  16.445  10.297  0.00  0.00      PROA  
ATOM     74  HZ2 LYS P   5       1.019  16.210  11.557  0.00  0.00      PROA  
ATOM     75  HZ3 LYS P   5       0.863  15.178  10.246  0.00  0.00      PROA  
ATOM     76  C   LYS P   5       4.706  10.712  14.172  0.00  0.00      PROA  
ATOM     77  O   LYS P   5       5.469  11.493  14.783  0.00  0.00      PROA  
ATOM     78  N   ILE P   6       5.180   9.815  13.245  0.00  0.00      PROA  
ATOM     79  HN  ILE P   6       4.529   9.304  12.690  0.00  0.00      PROA  
ATOM     80  CA  ILE P   6       6.544   9.735  12.811  0.00  0.00      PROA  
ATOM     81  HA  ILE P   6       7.116   9.516  13.700  0.00  0.00      PROA  
ATOM     82  CB  ILE P   6       6.831   8.590  11.964  0.00  0.00      PROA  
ATOM     83  HB  ILE P   6       7.894   8.623  11.644  0.00  0.00      PROA  
ATOM     84  CG2 ILE P   6       6.687   7.160  12.642  0.00  0.00      PROA  
ATOM     85 HG21 ILE P   6       5.614   7.020  12.898  0.00  0.00      PROA  
ATOM     86 HG22 ILE P   6       7.252   7.230  13.596  0.00  0.00      PROA  
ATOM     87 HG23 ILE P   6       7.131   6.373  11.996  0.00  0.00      PROA  
ATOM     88  CG1 ILE P   6       5.924   8.737  10.732  0.00  0.00      PROA  
ATOM     89 HG11 ILE P   6       5.894   9.761  10.301  0.00  0.00      PROA  
ATOM     90 HG12 ILE P   6       4.883   8.519  11.051  0.00  0.00      PROA  
ATOM     91  CD  ILE P   6       6.313   7.704   9.634  0.00  0.00      PROA  
ATOM     92  HD1 ILE P   6       6.330   6.670  10.042  0.00  0.00      PROA  
ATOM     93  HD2 ILE P   6       7.314   7.925   9.207  0.00  0.00      PROA  
ATOM     94  HD3 ILE P   6       5.550   7.639   8.829  0.00  0.00      PROA  
ATOM     95  C   ILE P   6       7.141  11.010  12.331  0.00  0.00      PROA  
ATOM     96  O   ILE P   6       6.514  11.928  11.793  0.00  0.00      PROA  
ATOM     97  N   GLN P   7       8.462  11.195  12.539  0.00  0.00      PROA  
ATOM     98  HN  GLN P   7       8.920  10.574  13.170  0.00  0.00      PROA  
ATOM     99  CA  GLN P   7       9.268  12.217  11.908  0.00  0.00      PROA  
ATOM    100  HA  GLN P   7       8.603  13.067  11.862  0.00  0.00      PROA  
ATOM    101  CB  GLN P   7      10.418  12.835  12.876  0.00  0.00      PROA  
ATOM    102  HB1 GLN P   7      11.135  13.294  12.161  0.00  0.00      PROA  
ATOM    103  HB2 GLN P   7      10.887  11.971  13.392  0.00  0.00      PROA  
ATOM    104  CG  GLN P   7       9.953  14.042  13.846  0.00  0.00      PROA  
ATOM    105  HG1 GLN P   7      10.815  14.330  14.484  0.00  0.00      PROA  
ATOM    106  HG2 GLN P   7       9.237  13.737  14.639  0.00  0.00      PROA  
ATOM    107  CD  GLN P   7       9.419  15.266  13.117  0.00  0.00      PROA  
ATOM    108  OE1 GLN P   7      10.071  15.882  12.265  0.00  0.00      PROA  
ATOM    109  NE2 GLN P   7       8.208  15.691  13.599  0.00  0.00      PROA  
ATOM    110 HE21 GLN P   7       7.768  15.147  14.314  0.00  0.00      PROA  
ATOM    111 HE22 GLN P   7       7.742  16.493  13.226  0.00  0.00      PROA  
ATOM    112  C   GLN P   7       9.726  11.813  10.537  0.00  0.00      PROA  
ATOM    113  O   GLN P   7      10.294  10.735  10.314  0.00  0.00      PROA  
ATOM    114  N   ILE P   8       9.513  12.711   9.506  0.00  0.00      PROA  
ATOM    115  HN  ILE P   8       9.324  13.683   9.622  0.00  0.00      PROA  
ATOM    116  CA  ILE P   8       9.758  12.466   8.058  0.00  0.00      PROA  
ATOM    117  HA  ILE P   8      10.443  11.635   7.967  0.00  0.00      PROA  
ATOM    118  CB  ILE P   8       8.416  11.971   7.462  0.00  0.00      PROA  
ATOM    119  HB  ILE P   8       7.602  12.576   7.916  0.00  0.00      PROA  
ATOM    120  CG2 ILE P   8       8.360  12.218   5.950  0.00  0.00      PROA  
ATOM    121 HG21 ILE P   8       9.247  11.845   5.396  0.00  0.00      PROA  
ATOM    122 HG22 ILE P   8       8.131  13.288   5.753  0.00  0.00      PROA  
ATOM    123 HG23 ILE P   8       7.501  11.659   5.521  0.00  0.00      PROA  
ATOM    124  CG1 ILE P   8       8.108  10.482   7.744  0.00  0.00      PROA  
ATOM    125 HG11 ILE P   8       7.066  10.293   7.410  0.00  0.00      PROA  
ATOM    126 HG12 ILE P   8       8.155  10.234   8.826  0.00  0.00      PROA  
ATOM    127  CD  ILE P   8       8.969   9.475   6.893  0.00  0.00      PROA  
ATOM    128  HD1 ILE P   8       8.858   8.425   7.239  0.00  0.00      PROA  
ATOM    129  HD2 ILE P   8      10.037   9.720   7.078  0.00  0.00      PROA  
ATOM    130  HD3 ILE P   8       8.741   9.529   5.807  0.00  0.00      PROA  
ATOM    131  C   ILE P   8      10.161  13.741   7.397  0.00  0.00      PROA  
ATOM    132  O   ILE P   8       9.821  14.809   7.921  0.00  0.00      PROA  
ATOM    133  N   THR P   9      10.969  13.743   6.346  0.00  0.00      PROA  
ATOM    134  HN  THR P   9      11.185  12.872   5.911  0.00  0.00      PROA  
ATOM    135  CA  THR P   9      11.418  14.929   5.630  0.00  0.00      PROA  
ATOM    136  HA  THR P   9      11.945  15.522   6.362  0.00  0.00      PROA  
ATOM    137  CB  THR P   9      12.481  14.739   4.507  0.00  0.00      PROA  
ATOM    138  HB  THR P   9      13.209  14.035   4.966  0.00  0.00      PROA  
ATOM    139  OG1 THR P   9      13.115  15.957   4.171  0.00  0.00      PROA  
ATOM    140  HG1 THR P   9      13.721  16.170   4.885  0.00  0.00      PROA  
ATOM    141  CG2 THR P   9      11.895  14.135   3.200  0.00  0.00      PROA  
ATOM    142 HG21 THR P   9      12.714  13.878   2.494  0.00  0.00      PROA  
ATOM    143 HG22 THR P   9      11.205  14.821   2.663  0.00  0.00      PROA  
ATOM    144 HG23 THR P   9      11.428  13.143   3.380  0.00  0.00      PROA  
ATOM    145  C   THR P   9      10.225  15.729   5.102  0.00  0.00      PROA  
ATOM    146  O   THR P   9       9.199  15.161   4.702  0.00  0.00      PROA  
ATOM    147  N   ARG P  10      10.357  17.059   5.055  0.00  0.00      PROA  
ATOM    148  HN  ARG P  10      11.230  17.515   5.216  0.00  0.00      PROA  
ATOM    149  CA  ARG P  10       9.287  17.974   4.589  0.00  0.00      PROA  
ATOM    150  HA  ARG P  10       8.386  17.404   4.763  0.00  0.00      PROA  
ATOM    151  CB  ARG P  10       9.170  19.290   5.426  0.00  0.00      PROA  
ATOM    152  HB1 ARG P  10       8.379  19.930   4.980  0.00  0.00      PROA  
ATOM    153  HB2 ARG P  10      10.126  19.852   5.352  0.00  0.00      PROA  
ATOM    154  CG  ARG P  10       8.841  19.081   6.904  0.00  0.00      PROA  
ATOM    155  HG1 ARG P  10       8.681  20.037   7.446  0.00  0.00      PROA  
ATOM    156  HG2 ARG P  10       9.733  18.632   7.392  0.00  0.00      PROA  
ATOM    157  CD  ARG P  10       7.644  18.217   7.221  0.00  0.00      PROA  
ATOM    158  HD1 ARG P  10       7.661  17.894   8.284  0.00  0.00      PROA  
ATOM    159  HD2 ARG P  10       7.612  17.330   6.554  0.00  0.00      PROA  
ATOM    160  NE  ARG P  10       6.432  19.032   6.894  0.00  0.00      PROA  
ATOM    161  HE  ARG P  10       6.630  19.967   6.599  0.00  0.00      PROA  
ATOM    162  CZ  ARG P  10       5.209  18.534   6.632  0.00  0.00      PROA  
ATOM    163  NH1 ARG P  10       4.991  17.232   6.922  0.00  0.00      PROA  
ATOM    164 HH11 ARG P  10       5.761  16.731   7.317  0.00  0.00      PROA  
ATOM    165 HH12 ARG P  10       4.260  16.733   6.457  0.00  0.00      PROA  
ATOM    166  NH2 ARG P  10       4.259  19.277   6.114  0.00  0.00      PROA  
ATOM    167 HH21 ARG P  10       4.520  20.197   5.822  0.00  0.00      PROA  
ATOM    168 HH22 ARG P  10       3.364  18.845   6.009  0.00  0.00      PROA  
ATOM    169  C   ARG P  10       9.407  18.337   3.134  0.00  0.00      PROA  
ATOM    170  O   ARG P  10      10.265  19.089   2.581  0.00  0.00      PROA  
ATOM    171  N   ILE P  11       8.469  17.806   2.397  0.00  0.00      PROA  
ATOM    172  HN  ILE P  11       7.793  17.138   2.699  0.00  0.00      PROA  
ATOM    173  CA  ILE P  11       8.451  18.096   0.977  0.00  0.00      PROA  
ATOM    174  HA  ILE P  11       9.470  18.258   0.655  0.00  0.00      PROA  
ATOM    175  CB  ILE P  11       7.888  16.874   0.154  0.00  0.00      PROA  
ATOM    176  HB  ILE P  11       6.811  16.844   0.422  0.00  0.00      PROA  
ATOM    177  CG2 ILE P  11       8.058  17.219  -1.324  0.00  0.00      PROA  
ATOM    178 HG21 ILE P  11       7.462  16.526  -1.957  0.00  0.00      PROA  
ATOM    179 HG22 ILE P  11       9.121  17.152  -1.641  0.00  0.00      PROA  
ATOM    180 HG23 ILE P  11       7.789  18.237  -1.677  0.00  0.00      PROA  
ATOM    181  CG1 ILE P  11       8.668  15.590   0.529  0.00  0.00      PROA  
ATOM    182 HG11 ILE P  11       8.216  15.320   1.507  0.00  0.00      PROA  
ATOM    183 HG12 ILE P  11       9.760  15.745   0.665  0.00  0.00      PROA  
ATOM    184  CD  ILE P  11       8.477  14.459  -0.500  0.00  0.00      PROA  
ATOM    185  HD1 ILE P  11       8.930  14.545  -1.510  0.00  0.00      PROA  
ATOM    186  HD2 ILE P  11       7.382  14.383  -0.671  0.00  0.00      PROA  
ATOM    187  HD3 ILE P  11       8.827  13.464  -0.153  0.00  0.00      PROA  
ATOM    188  C   ILE P  11       7.675  19.360   0.758  0.00  0.00      PROA  
ATOM    189  O   ILE P  11       6.446  19.433   0.642  0.00  0.00      PROA  
ATOM    190  N   MET P  12       8.445  20.433   0.570  0.00  0.00      PROA  
ATOM    191  HN  MET P  12       9.439  20.390   0.508  0.00  0.00      PROA  
ATOM    192  CA  MET P  12       7.873  21.712   0.366  0.00  0.00      PROA  
ATOM    193  HA  MET P  12       7.141  21.844   1.148  0.00  0.00      PROA  
ATOM    194  CB  MET P  12       8.999  22.701   0.449  0.00  0.00      PROA  
ATOM    195  HB1 MET P  12       8.678  23.746   0.250  0.00  0.00      PROA  
ATOM    196  HB2 MET P  12       9.881  22.562  -0.213  0.00  0.00      PROA  
ATOM    197  CG  MET P  12       9.687  22.743   1.862  0.00  0.00      PROA  
ATOM    198  HG1 MET P  12      10.636  23.316   1.791  0.00  0.00      PROA  
ATOM    199  HG2 MET P  12      10.085  21.759   2.191  0.00  0.00      PROA  
ATOM    200  SD  MET P  12       8.548  23.372   3.191  0.00  0.00      PROA  
ATOM    201  CE  MET P  12       9.796  23.837   4.536  0.00  0.00      PROA  
ATOM    202  HE1 MET P  12      10.415  22.960   4.825  0.00  0.00      PROA  
ATOM    203  HE2 MET P  12       9.270  24.188   5.449  0.00  0.00      PROA  
ATOM    204  HE3 MET P  12      10.373  24.670   4.080  0.00  0.00      PROA  
ATOM    205  C   MET P  12       7.043  22.023  -0.881  0.00  0.00      PROA  
ATOM    206  O   MET P  12       5.948  22.515  -0.719  0.00  0.00      PROA  
ATOM    207  N   ASP P  13       7.595  21.707  -2.062  0.00  0.00      PROA  
ATOM    208  HN  ASP P  13       8.498  21.285  -2.099  0.00  0.00      PROA  
ATOM    209  CA  ASP P  13       6.945  22.142  -3.291  0.00  0.00      PROA  
ATOM    210  HA  ASP P  13       6.217  22.907  -3.067  0.00  0.00      PROA  
ATOM    211  CB  ASP P  13       7.983  22.591  -4.403  0.00  0.00      PROA  
ATOM    212  HB1 ASP P  13       7.623  22.677  -5.451  0.00  0.00      PROA  
ATOM    213  HB2 ASP P  13       8.848  21.896  -4.451  0.00  0.00      PROA  
ATOM    214  CG  ASP P  13       8.625  23.960  -4.234  0.00  0.00      PROA  
ATOM    215  OD1 ASP P  13       9.717  24.220  -4.802  0.00  0.00      PROA  
ATOM    216  OD2 ASP P  13       7.885  24.775  -3.546  0.00  0.00      PROA  
ATOM    217  C   ASP P  13       6.028  21.097  -3.919  0.00  0.00      PROA  
ATOM    218  O   ASP P  13       6.275  19.907  -3.849  0.00  0.00      PROA  
ATOM    219  N   GLU P  14       4.956  21.558  -4.580  0.00  0.00      PROA  
ATOM    220  HN  GLU P  14       4.799  22.535  -4.702  0.00  0.00      PROA  
ATOM    221  CA  GLU P  14       3.935  20.733  -5.070  0.00  0.00      PROA  
ATOM    222  HA  GLU P  14       3.597  20.134  -4.237  0.00  0.00      PROA  
ATOM    223  CB  GLU P  14       2.679  21.522  -5.496  0.00  0.00      PROA  
ATOM    224  HB1 GLU P  14       3.052  22.514  -5.832  0.00  0.00      PROA  
ATOM    225  HB2 GLU P  14       2.161  21.782  -4.547  0.00  0.00      PROA  
ATOM    226  CG  GLU P  14       1.636  20.794  -6.419  0.00  0.00      PROA  
ATOM    227  HG1 GLU P  14       1.471  19.774  -6.011  0.00  0.00      PROA  
ATOM    228  HG2 GLU P  14       1.989  20.655  -7.463  0.00  0.00      PROA  
ATOM    229  CD  GLU P  14       0.282  21.549  -6.411  0.00  0.00      PROA  
ATOM    230  OE1 GLU P  14      -0.768  20.921  -6.775  0.00  0.00      PROA  
ATOM    231  OE2 GLU P  14       0.201  22.735  -5.962  0.00  0.00      PROA  
ATOM    232  C   GLU P  14       4.333  19.722  -6.083  0.00  0.00      PROA  
ATOM    233  O   GLU P  14       4.039  18.532  -5.988  0.00  0.00      PROA  
ATOM    234  N   ARG P  15       5.131  20.109  -7.126  0.00  0.00      PROA  
ATOM    235  HN  ARG P  15       5.578  21.000  -7.127  0.00  0.00      PROA  
ATOM    236  CA  ARG P  15       5.590  19.179  -8.110  0.00  0.00      PROA  
ATOM    237  HA  ARG P  15       4.815  18.701  -8.690  0.00  0.00      PROA  
ATOM    238  CB  ARG P  15       6.389  19.823  -9.219  0.00  0.00      PROA  
ATOM    239  HB1 ARG P  15       7.054  20.604  -8.790  0.00  0.00      PROA  
ATOM    240  HB2 ARG P  15       5.668  20.493  -9.734  0.00  0.00      PROA  
ATOM    241  CG  ARG P  15       7.123  18.872 -10.247  0.00  0.00      PROA  
ATOM    242  HG1 ARG P  15       7.917  18.295  -9.727  0.00  0.00      PROA  
ATOM    243  HG2 ARG P  15       7.539  19.559 -11.014  0.00  0.00      PROA  
ATOM    244  CD  ARG P  15       6.207  17.855 -10.893  0.00  0.00      PROA  
ATOM    245  HD1 ARG P  15       5.474  18.353 -11.564  0.00  0.00      PROA  
ATOM    246  HD2 ARG P  15       5.604  17.222 -10.208  0.00  0.00      PROA  
ATOM    247  NE  ARG P  15       7.009  16.934 -11.735  0.00  0.00      PROA  
ATOM    248  HE  ARG P  15       7.940  16.713 -11.445  0.00  0.00      PROA  
ATOM    249  CZ  ARG P  15       6.455  16.343 -12.749  0.00  0.00      PROA  
ATOM    250  NH1 ARG P  15       5.197  16.215 -13.077  0.00  0.00      PROA  
ATOM    251 HH11 ARG P  15       4.609  16.273 -12.270  0.00  0.00      PROA  
ATOM    252 HH12 ARG P  15       4.987  15.814 -13.968  0.00  0.00      PROA  
ATOM    253  NH2 ARG P  15       7.232  15.732 -13.653  0.00  0.00      PROA  
ATOM    254 HH21 ARG P  15       8.200  15.978 -13.699  0.00  0.00      PROA  
ATOM    255 HH22 ARG P  15       6.838  15.446 -14.526  0.00  0.00      PROA  
ATOM    256  C   ARG P  15       6.408  18.025  -7.520  0.00  0.00      PROA  
ATOM    257  O   ARG P  15       6.170  16.861  -7.802  0.00  0.00      PROA  
ATOM    258  N   ASN P  16       7.385  18.354  -6.565  0.00  0.00      PROA  
ATOM    259  HN  ASN P  16       7.539  19.335  -6.475  0.00  0.00      PROA  
ATOM    260  CA  ASN P  16       8.254  17.428  -5.806  0.00  0.00      PROA  
ATOM    261  HA  ASN P  16       8.854  16.848  -6.491  0.00  0.00      PROA  
ATOM    262  CB  ASN P  16       9.291  18.320  -4.990  0.00  0.00      PROA  
ATOM    263  HB1 ASN P  16      10.066  17.660  -4.545  0.00  0.00      PROA  
ATOM    264  HB2 ASN P  16       8.775  18.879  -4.181  0.00  0.00      PROA  
ATOM    265  CG  ASN P  16       9.943  19.348  -5.906  0.00  0.00      PROA  
ATOM    266  OD1 ASN P  16       9.778  19.505  -7.114  0.00  0.00      PROA  
ATOM    267  ND2 ASN P  16      10.682  20.240  -5.197  0.00  0.00      PROA  
ATOM    268 HD21 ASN P  16      10.729  20.302  -4.200  0.00  0.00      PROA  
ATOM    269 HD22 ASN P  16      10.849  21.096  -5.687  0.00  0.00      PROA  
ATOM    270  C   ASN P  16       7.428  16.475  -4.963  0.00  0.00      PROA  
ATOM    271  O   ASN P  16       7.615  15.252  -4.927  0.00  0.00      PROA  
ATOM    272  N   ARG P  17       6.316  16.951  -4.393  0.00  0.00      PROA  
ATOM    273  HN  ARG P  17       6.116  17.928  -4.416  0.00  0.00      PROA  
ATOM    274  CA  ARG P  17       5.239  16.030  -3.998  0.00  0.00      PROA  
ATOM    275  HA  ARG P  17       5.593  15.272  -3.316  0.00  0.00      PROA  
ATOM    276  CB  ARG P  17       4.017  16.783  -3.275  0.00  0.00      PROA  
ATOM    277  HB1 ARG P  17       3.095  16.205  -3.048  0.00  0.00      PROA  
ATOM    278  HB2 ARG P  17       3.590  17.586  -3.913  0.00  0.00      PROA  
ATOM    279  CG  ARG P  17       4.507  17.454  -1.994  0.00  0.00      PROA  
ATOM    280  HG1 ARG P  17       5.064  18.400  -2.167  0.00  0.00      PROA  
ATOM    281  HG2 ARG P  17       5.315  16.864  -1.510  0.00  0.00      PROA  
ATOM    282  CD  ARG P  17       3.486  17.776  -0.962  0.00  0.00      PROA  
ATOM    283  HD1 ARG P  17       2.870  16.854  -0.886  0.00  0.00      PROA  
ATOM    284  HD2 ARG P  17       2.871  18.639  -1.293  0.00  0.00      PROA  
ATOM    285  NE  ARG P  17       4.062  18.116   0.377  0.00  0.00      PROA  
ATOM    286  HE  ARG P  17       4.960  18.546   0.470  0.00  0.00      PROA  
ATOM    287  CZ  ARG P  17       3.477  17.708   1.513  0.00  0.00      PROA  
ATOM    288  NH1 ARG P  17       2.161  17.305   1.584  0.00  0.00      PROA  
ATOM    289 HH11 ARG P  17       1.546  17.478   0.814  0.00  0.00      PROA  
ATOM    290 HH12 ARG P  17       1.686  17.105   2.440  0.00  0.00      PROA  
ATOM    291  NH2 ARG P  17       4.139  17.825   2.645  0.00  0.00      PROA  
ATOM    292 HH21 ARG P  17       4.801  18.574   2.686  0.00  0.00      PROA  
ATOM    293 HH22 ARG P  17       3.730  17.401   3.453  0.00  0.00      PROA  
ATOM    294  C   ARG P  17       4.624  15.058  -4.963  0.00  0.00      PROA  
ATOM    295  O   ARG P  17       4.534  13.858  -4.686  0.00  0.00      PROA  
ATOM    296  N   GLN P  18       4.190  15.510  -6.128  0.00  0.00      PROA  
ATOM    297  HN  GLN P  18       4.049  16.492  -6.226  0.00  0.00      PROA  
ATOM    298  CA  GLN P  18       3.642  14.625  -7.231  0.00  0.00      PROA  
ATOM    299  HA  GLN P  18       2.799  14.192  -6.713  0.00  0.00      PROA  
ATOM    300  CB  GLN P  18       3.102  15.465  -8.423  0.00  0.00      PROA  
ATOM    301  HB1 GLN P  18       3.135  14.768  -9.287  0.00  0.00      PROA  
ATOM    302  HB2 GLN P  18       3.670  16.349  -8.785  0.00  0.00      PROA  
ATOM    303  CG  GLN P  18       1.620  15.914  -8.295  0.00  0.00      PROA  
ATOM    304  HG1 GLN P  18       1.458  16.475  -9.241  0.00  0.00      PROA  
ATOM    305  HG2 GLN P  18       1.530  16.685  -7.500  0.00  0.00      PROA  
ATOM    306  CD  GLN P  18       0.544  14.851  -8.204  0.00  0.00      PROA  
ATOM    307  OE1 GLN P  18       0.204  14.193  -9.175  0.00  0.00      PROA  
ATOM    308  NE2 GLN P  18      -0.097  14.639  -7.090  0.00  0.00      PROA  
ATOM    309 HE21 GLN P  18      -0.935  14.094  -7.117  0.00  0.00      PROA  
ATOM    310 HE22 GLN P  18       0.338  14.833  -6.211  0.00  0.00      PROA  
ATOM    311  C   GLN P  18       4.654  13.568  -7.699  0.00  0.00      PROA  
ATOM    312  O   GLN P  18       4.313  12.369  -7.898  0.00  0.00      PROA  
ATOM    313  N   VAL P  19       5.914  13.956  -7.895  0.00  0.00      PROA  
ATOM    314  HN  VAL P  19       6.202  14.894  -7.719  0.00  0.00      PROA  
ATOM    315  CA  VAL P  19       6.842  12.983  -8.337  0.00  0.00      PROA  
ATOM    316  HA  VAL P  19       6.419  12.350  -9.102  0.00  0.00      PROA  
ATOM    317  CB  VAL P  19       8.136  13.511  -9.041  0.00  0.00      PROA  
ATOM    318  HB  VAL P  19       7.733  13.921  -9.992  0.00  0.00      PROA  
ATOM    319  CG1 VAL P  19       8.846  14.590  -8.184  0.00  0.00      PROA  
ATOM    320 HG11 VAL P  19       9.829  14.871  -8.619  0.00  0.00      PROA  
ATOM    321 HG12 VAL P  19       9.030  14.316  -7.124  0.00  0.00      PROA  
ATOM    322 HG13 VAL P  19       8.326  15.568  -8.104  0.00  0.00      PROA  
ATOM    323  CG2 VAL P  19       9.124  12.418  -9.356  0.00  0.00      PROA  
ATOM    324 HG21 VAL P  19       9.664  12.036  -8.463  0.00  0.00      PROA  
ATOM    325 HG22 VAL P  19       9.932  12.793 -10.020  0.00  0.00      PROA  
ATOM    326 HG23 VAL P  19       8.682  11.505  -9.809  0.00  0.00      PROA  
ATOM    327  C   VAL P  19       7.167  11.936  -7.224  0.00  0.00      PROA  
ATOM    328  O   VAL P  19       7.294  10.735  -7.418  0.00  0.00      PROA  
ATOM    329  N   THR P  20       7.286  12.492  -5.993  0.00  0.00      PROA  
ATOM    330  HN  THR P  20       7.358  13.480  -5.884  0.00  0.00      PROA  
ATOM    331  CA  THR P  20       7.584  11.589  -4.863  0.00  0.00      PROA  
ATOM    332  HA  THR P  20       8.476  11.073  -5.187  0.00  0.00      PROA  
ATOM    333  CB  THR P  20       7.856  12.383  -3.657  0.00  0.00      PROA  
ATOM    334  HB  THR P  20       7.067  13.151  -3.508  0.00  0.00      PROA  
ATOM    335  OG1 THR P  20       9.047  13.194  -3.835  0.00  0.00      PROA  
ATOM    336  HG1 THR P  20       8.690  14.035  -4.132  0.00  0.00      PROA  
ATOM    337  CG2 THR P  20       8.016  11.547  -2.344  0.00  0.00      PROA  
ATOM    338 HG21 THR P  20       7.100  11.287  -1.772  0.00  0.00      PROA  
ATOM    339 HG22 THR P  20       8.596  12.098  -1.573  0.00  0.00      PROA  
ATOM    340 HG23 THR P  20       8.720  10.694  -2.455  0.00  0.00      PROA  
ATOM    341  C   THR P  20       6.469  10.590  -4.568  0.00  0.00      PROA  
ATOM    342  O   THR P  20       6.712   9.377  -4.245  0.00  0.00      PROA  
ATOM    343  N   PHE P  21       5.177  11.012  -4.649  0.00  0.00      PROA  
ATOM    344  HN  PHE P  21       5.017  11.990  -4.756  0.00  0.00      PROA  
ATOM    345  CA  PHE P  21       3.937  10.255  -4.628  0.00  0.00      PROA  
ATOM    346  HA  PHE P  21       3.956   9.697  -3.703  0.00  0.00      PROA  
ATOM    347  CB  PHE P  21       2.716  11.151  -4.657  0.00  0.00      PROA  
ATOM    348  HB1 PHE P  21       2.932  12.069  -5.244  0.00  0.00      PROA  
ATOM    349  HB2 PHE P  21       2.569  11.618  -3.659  0.00  0.00      PROA  
ATOM    350  CG  PHE P  21       1.342  10.724  -5.138  0.00  0.00      PROA  
ATOM    351  CD1 PHE P  21       0.781  11.098  -6.317  0.00  0.00      PROA  
ATOM    352  HD1 PHE P  21       1.369  11.766  -6.928  0.00  0.00      PROA  
ATOM    353  CE1 PHE P  21      -0.605  10.889  -6.564  0.00  0.00      PROA  
ATOM    354  HE1 PHE P  21      -1.124  11.292  -7.421  0.00  0.00      PROA  
ATOM    355  CZ  PHE P  21      -1.305  10.075  -5.659  0.00  0.00      PROA  
ATOM    356  HZ  PHE P  21      -2.378  10.073  -5.784  0.00  0.00      PROA  
ATOM    357  CD2 PHE P  21       0.637   9.916  -4.257  0.00  0.00      PROA  
ATOM    358  HD2 PHE P  21       1.240   9.722  -3.383  0.00  0.00      PROA  
ATOM    359  CE2 PHE P  21      -0.713   9.608  -4.499  0.00  0.00      PROA  
ATOM    360  HE2 PHE P  21      -1.365   9.146  -3.772  0.00  0.00      PROA  
ATOM    361  C   PHE P  21       3.854   9.202  -5.721  0.00  0.00      PROA  
ATOM    362  O   PHE P  21       3.611   7.993  -5.508  0.00  0.00      PROA  
ATOM    363  N   THR P  22       4.196   9.548  -6.944  0.00  0.00      PROA  
ATOM    364  HN  THR P  22       4.514  10.467  -7.164  0.00  0.00      PROA  
ATOM    365  CA  THR P  22       4.412   8.600  -8.097  0.00  0.00      PROA  
ATOM    366  HA  THR P  22       3.512   8.004  -8.111  0.00  0.00      PROA  
ATOM    367  CB  THR P  22       4.791   9.320  -9.314  0.00  0.00      PROA  
ATOM    368  HB  THR P  22       5.771   9.842  -9.288  0.00  0.00      PROA  
ATOM    369  OG1 THR P  22       3.749  10.264  -9.803  0.00  0.00      PROA  
ATOM    370  HG1 THR P  22       3.734  11.059  -9.266  0.00  0.00      PROA  
ATOM    371  CG2 THR P  22       5.154   8.456 -10.529  0.00  0.00      PROA  
ATOM    372 HG21 THR P  22       4.925   8.919 -11.513  0.00  0.00      PROA  
ATOM    373 HG22 THR P  22       4.488   7.567 -10.512  0.00  0.00      PROA  
ATOM    374 HG23 THR P  22       6.235   8.204 -10.581  0.00  0.00      PROA  
ATOM    375  C   THR P  22       5.470   7.513  -7.797  0.00  0.00      PROA  
ATOM    376  O   THR P  22       5.249   6.326  -8.006  0.00  0.00      PROA  
ATOM    377  N   LYS P  23       6.635   7.924  -7.288  0.00  0.00      PROA  
ATOM    378  HN  LYS P  23       6.711   8.914  -7.200  0.00  0.00      PROA  
ATOM    379  CA  LYS P  23       7.662   7.018  -6.965  0.00  0.00      PROA  
ATOM    380  HA  LYS P  23       7.951   6.473  -7.851  0.00  0.00      PROA  
ATOM    381  CB  LYS P  23       8.851   7.984  -6.554  0.00  0.00      PROA  
ATOM    382  HB1 LYS P  23       9.453   7.545  -5.729  0.00  0.00      PROA  
ATOM    383  HB2 LYS P  23       8.394   8.875  -6.072  0.00  0.00      PROA  
ATOM    384  CG  LYS P  23       9.766   8.370  -7.738  0.00  0.00      PROA  
ATOM    385  HG1 LYS P  23       9.252   8.842  -8.603  0.00  0.00      PROA  
ATOM    386  HG2 LYS P  23      10.215   7.393  -8.018  0.00  0.00      PROA  
ATOM    387  CD  LYS P  23      10.970   9.312  -7.283  0.00  0.00      PROA  
ATOM    388  HD1 LYS P  23      10.692  10.387  -7.241  0.00  0.00      PROA  
ATOM    389  HD2 LYS P  23      11.647   9.380  -8.161  0.00  0.00      PROA  
ATOM    390  CE  LYS P  23      11.853   8.885  -6.068  0.00  0.00      PROA  
ATOM    391  HE1 LYS P  23      12.319   7.877  -6.102  0.00  0.00      PROA  
ATOM    392  HE2 LYS P  23      11.273   8.970  -5.124  0.00  0.00      PROA  
ATOM    393  NZ  LYS P  23      12.959   9.846  -6.089  0.00  0.00      PROA  
ATOM    394  HZ1 LYS P  23      13.471   9.789  -6.993  0.00  0.00      PROA  
ATOM    395  HZ2 LYS P  23      13.541   9.686  -5.241  0.00  0.00      PROA  
ATOM    396  HZ3 LYS P  23      12.595  10.815  -5.993  0.00  0.00      PROA  
ATOM    397  C   LYS P  23       7.354   6.081  -5.887  0.00  0.00      PROA  
ATOM    398  O   LYS P  23       7.452   4.810  -5.938  0.00  0.00      PROA  
ATOM    399  N   ARG P  24       6.850   6.676  -4.807  0.00  0.00      PROA  
ATOM    400  HN  ARG P  24       6.704   7.662  -4.828  0.00  0.00      PROA  
ATOM    401  CA  ARG P  24       6.363   5.913  -3.601  0.00  0.00      PROA  
ATOM    402  HA  ARG P  24       7.147   5.231  -3.309  0.00  0.00      PROA  
ATOM    403  CB  ARG P  24       6.058   6.872  -2.406  0.00  0.00      PROA  
ATOM    404  HB1 ARG P  24       5.277   6.423  -1.755  0.00  0.00      PROA  
ATOM    405  HB2 ARG P  24       5.491   7.737  -2.810  0.00  0.00      PROA  
ATOM    406  CG  ARG P  24       7.334   7.409  -1.723  0.00  0.00      PROA  
ATOM    407  HG1 ARG P  24       6.936   7.880  -0.799  0.00  0.00      PROA  
ATOM    408  HG2 ARG P  24       7.910   8.186  -2.269  0.00  0.00      PROA  
ATOM    409  CD  ARG P  24       8.347   6.331  -1.344  0.00  0.00      PROA  
ATOM    410  HD1 ARG P  24       8.966   5.990  -2.201  0.00  0.00      PROA  
ATOM    411  HD2 ARG P  24       7.869   5.417  -0.928  0.00  0.00      PROA  
ATOM    412  NE  ARG P  24       9.330   6.850  -0.323  0.00  0.00      PROA  
ATOM    413  HE  ARG P  24      10.172   7.321  -0.588  0.00  0.00      PROA  
ATOM    414  CZ  ARG P  24       9.205   6.750   0.991  0.00  0.00      PROA  
ATOM    415  NH1 ARG P  24       8.288   6.218   1.717  0.00  0.00      PROA  
ATOM    416 HH11 ARG P  24       7.584   5.669   1.267  0.00  0.00      PROA  
ATOM    417 HH12 ARG P  24       8.635   5.952   2.616  0.00  0.00      PROA  
ATOM    418  NH2 ARG P  24      10.240   7.091   1.648  0.00  0.00      PROA  
ATOM    419 HH21 ARG P  24      10.877   7.615   1.081  0.00  0.00      PROA  
ATOM    420 HH22 ARG P  24      10.129   7.129   2.641  0.00  0.00      PROA  
ATOM    421  C   ARG P  24       5.103   5.050  -3.835  0.00  0.00      PROA  
ATOM    422  O   ARG P  24       4.906   3.990  -3.263  0.00  0.00      PROA  
ATOM    423  N   LYS P  25       4.188   5.469  -4.693  0.00  0.00      PROA  
ATOM    424  HN  LYS P  25       4.200   6.343  -5.174  0.00  0.00      PROA  
ATOM    425  CA  LYS P  25       2.975   4.716  -5.068  0.00  0.00      PROA  
ATOM    426  HA  LYS P  25       2.464   4.468  -4.150  0.00  0.00      PROA  
ATOM    427  CB  LYS P  25       2.080   5.582  -6.023  0.00  0.00      PROA  
ATOM    428  HB1 LYS P  25       2.699   5.982  -6.854  0.00  0.00      PROA  
ATOM    429  HB2 LYS P  25       1.769   6.448  -5.400  0.00  0.00      PROA  
ATOM    430  CG  LYS P  25       0.818   4.911  -6.512  0.00  0.00      PROA  
ATOM    431  HG1 LYS P  25       0.479   4.067  -5.875  0.00  0.00      PROA  
ATOM    432  HG2 LYS P  25       0.919   4.435  -7.510  0.00  0.00      PROA  
ATOM    433  CD  LYS P  25      -0.418   5.856  -6.593  0.00  0.00      PROA  
ATOM    434  HD1 LYS P  25      -0.580   6.135  -5.530  0.00  0.00      PROA  
ATOM    435  HD2 LYS P  25      -1.319   5.331  -6.977  0.00  0.00      PROA  
ATOM    436  CE  LYS P  25      -0.233   7.103  -7.548  0.00  0.00      PROA  
ATOM    437  HE1 LYS P  25       0.476   7.835  -7.105  0.00  0.00      PROA  
ATOM    438  HE2 LYS P  25      -1.165   7.647  -7.809  0.00  0.00      PROA  
ATOM    439  NZ  LYS P  25       0.146   6.540  -8.933  0.00  0.00      PROA  
ATOM    440  HZ1 LYS P  25       0.103   7.327  -9.612  0.00  0.00      PROA  
ATOM    441  HZ2 LYS P  25      -0.358   5.721  -9.329  0.00  0.00      PROA  
ATOM    442  HZ3 LYS P  25       1.126   6.200  -8.864  0.00  0.00      PROA  
ATOM    443  C   LYS P  25       3.308   3.363  -5.799  0.00  0.00      PROA  
ATOM    444  O   LYS P  25       2.967   2.285  -5.333  0.00  0.00      PROA  
ATOM    445  N   PHE P  26       4.053   3.432  -6.891  0.00  0.00      PROA  
ATOM    446  HN  PHE P  26       4.323   4.309  -7.282  0.00  0.00      PROA  
ATOM    447  CA  PHE P  26       4.563   2.237  -7.409  0.00  0.00      PROA  
ATOM    448  HA  PHE P  26       3.747   1.634  -7.779  0.00  0.00      PROA  
ATOM    449  CB  PHE P  26       5.429   2.690  -8.621  0.00  0.00      PROA  
ATOM    450  HB1 PHE P  26       6.258   3.336  -8.261  0.00  0.00      PROA  
ATOM    451  HB2 PHE P  26       4.805   3.291  -9.316  0.00  0.00      PROA  
ATOM    452  CG  PHE P  26       6.006   1.578  -9.444  0.00  0.00      PROA  
ATOM    453  CD1 PHE P  26       7.342   1.343  -9.741  0.00  0.00      PROA  
ATOM    454  HD1 PHE P  26       8.182   1.884  -9.331  0.00  0.00      PROA  
ATOM    455  CE1 PHE P  26       7.703   0.387 -10.676  0.00  0.00      PROA  
ATOM    456  HE1 PHE P  26       8.747   0.361 -10.952  0.00  0.00      PROA  
ATOM    457  CZ  PHE P  26       6.720  -0.460 -11.287  0.00  0.00      PROA  
ATOM    458  HZ  PHE P  26       7.076  -1.189 -12.000  0.00  0.00      PROA  
ATOM    459  CD2 PHE P  26       5.058   0.697  -9.953  0.00  0.00      PROA  
ATOM    460  HD2 PHE P  26       4.000   0.749  -9.745  0.00  0.00      PROA  
ATOM    461  CE2 PHE P  26       5.352  -0.284 -10.847  0.00  0.00      PROA  
ATOM    462  HE2 PHE P  26       4.657  -1.005 -11.250  0.00  0.00      PROA  
ATOM    463  C   PHE P  26       5.405   1.330  -6.353  0.00  0.00      PROA  
ATOM    464  O   PHE P  26       5.268   0.102  -6.299  0.00  0.00      PROA  
ATOM    465  N   GLY P  27       6.252   1.865  -5.482  0.00  0.00      PROA  
ATOM    466  HN  GLY P  27       6.378   2.850  -5.572  0.00  0.00      PROA  
ATOM    467  CA  GLY P  27       6.923   1.115  -4.363  0.00  0.00      PROA  
ATOM    468  HA1 GLY P  27       7.477   1.882  -3.842  0.00  0.00      PROA  
ATOM    469  HA2 GLY P  27       7.501   0.318  -4.807  0.00  0.00      PROA  
ATOM    470  C   GLY P  27       6.051   0.412  -3.375  0.00  0.00      PROA  
ATOM    471  O   GLY P  27       6.214  -0.784  -3.094  0.00  0.00      PROA  
ATOM    472  N   LEU P  28       5.020   1.058  -2.772  0.00  0.00      PROA  
ATOM    473  HN  LEU P  28       4.875   2.030  -2.939  0.00  0.00      PROA  
ATOM    474  CA  LEU P  28       3.988   0.440  -2.013  0.00  0.00      PROA  
ATOM    475  HA  LEU P  28       4.411   0.051  -1.099  0.00  0.00      PROA  
ATOM    476  CB  LEU P  28       3.052   1.641  -1.579  0.00  0.00      PROA  
ATOM    477  HB1 LEU P  28       2.824   2.259  -2.474  0.00  0.00      PROA  
ATOM    478  HB2 LEU P  28       3.742   2.249  -0.955  0.00  0.00      PROA  
ATOM    479  CG  LEU P  28       1.778   1.155  -0.949  0.00  0.00      PROA  
ATOM    480  HG  LEU P  28       1.230   0.617  -1.751  0.00  0.00      PROA  
ATOM    481  CD1 LEU P  28       1.900   0.235   0.266  0.00  0.00      PROA  
ATOM    482 HD11 LEU P  28       0.951   0.103   0.829  0.00  0.00      PROA  
ATOM    483 HD12 LEU P  28       2.609   0.631   1.023  0.00  0.00      PROA  
ATOM    484 HD13 LEU P  28       2.290  -0.725  -0.133  0.00  0.00      PROA  
ATOM    485  CD2 LEU P  28       1.018   2.414  -0.583  0.00  0.00      PROA  
ATOM    486 HD21 LEU P  28       1.672   3.141  -0.056  0.00  0.00      PROA  
ATOM    487 HD22 LEU P  28       0.150   2.125   0.048  0.00  0.00      PROA  
ATOM    488 HD23 LEU P  28       0.737   2.939  -1.522  0.00  0.00      PROA  
ATOM    489  C   LEU P  28       3.240  -0.675  -2.816  0.00  0.00      PROA  
ATOM    490  O   LEU P  28       3.163  -1.820  -2.424  0.00  0.00      PROA  
ATOM    491  N   MET P  29       2.813  -0.422  -3.999  0.00  0.00      PROA  
ATOM    492  HN  MET P  29       2.852   0.497  -4.384  0.00  0.00      PROA  
ATOM    493  CA  MET P  29       2.305  -1.491  -4.878  0.00  0.00      PROA  
ATOM    494  HA  MET P  29       1.535  -2.021  -4.337  0.00  0.00      PROA  
ATOM    495  CB  MET P  29       1.586  -0.987  -6.188  0.00  0.00      PROA  
ATOM    496  HB1 MET P  29       1.215  -1.827  -6.813  0.00  0.00      PROA  
ATOM    497  HB2 MET P  29       2.324  -0.414  -6.789  0.00  0.00      PROA  
ATOM    498  CG  MET P  29       0.379  -0.076  -5.911  0.00  0.00      PROA  
ATOM    499  HG1 MET P  29       0.725   0.811  -5.338  0.00  0.00      PROA  
ATOM    500  HG2 MET P  29      -0.311  -0.665  -5.268  0.00  0.00      PROA  
ATOM    501  SD  MET P  29      -0.566   0.422  -7.378  0.00  0.00      PROA  
ATOM    502  CE  MET P  29       0.806   1.333  -8.151  0.00  0.00      PROA  
ATOM    503  HE1 MET P  29       1.171   2.236  -7.616  0.00  0.00      PROA  
ATOM    504  HE2 MET P  29       0.352   1.758  -9.071  0.00  0.00      PROA  
ATOM    505  HE3 MET P  29       1.623   0.619  -8.388  0.00  0.00      PROA  
ATOM    506  C   MET P  29       3.290  -2.678  -5.251  0.00  0.00      PROA  
ATOM    507  O   MET P  29       2.793  -3.826  -5.436  0.00  0.00      PROA  
ATOM    508  N   LYS P  30       4.597  -2.386  -5.372  0.00  0.00      PROA  
ATOM    509  HN  LYS P  30       4.967  -1.461  -5.415  0.00  0.00      PROA  
ATOM    510  CA  LYS P  30       5.710  -3.305  -5.563  0.00  0.00      PROA  
ATOM    511  HA  LYS P  30       5.349  -3.985  -6.320  0.00  0.00      PROA  
ATOM    512  CB  LYS P  30       6.967  -2.632  -6.205  0.00  0.00      PROA  
ATOM    513  HB1 LYS P  30       7.301  -1.667  -5.765  0.00  0.00      PROA  
ATOM    514  HB2 LYS P  30       6.680  -2.485  -7.268  0.00  0.00      PROA  
ATOM    515  CG  LYS P  30       8.252  -3.443  -6.140  0.00  0.00      PROA  
ATOM    516  HG1 LYS P  30       8.064  -4.464  -6.536  0.00  0.00      PROA  
ATOM    517  HG2 LYS P  30       8.425  -3.513  -5.044  0.00  0.00      PROA  
ATOM    518  CD  LYS P  30       9.349  -2.705  -6.940  0.00  0.00      PROA  
ATOM    519  HD1 LYS P  30       9.810  -1.946  -6.272  0.00  0.00      PROA  
ATOM    520  HD2 LYS P  30       8.922  -2.175  -7.818  0.00  0.00      PROA  
ATOM    521  CE  LYS P  30      10.476  -3.649  -7.484  0.00  0.00      PROA  
ATOM    522  HE1 LYS P  30      11.305  -3.009  -7.854  0.00  0.00      PROA  
ATOM    523  HE2 LYS P  30      10.201  -4.366  -8.287  0.00  0.00      PROA  
ATOM    524  NZ  LYS P  30      11.079  -4.347  -6.308  0.00  0.00      PROA  
ATOM    525  HZ1 LYS P  30      10.499  -5.113  -5.910  0.00  0.00      PROA  
ATOM    526  HZ2 LYS P  30      11.255  -3.693  -5.519  0.00  0.00      PROA  
ATOM    527  HZ3 LYS P  30      11.993  -4.750  -6.597  0.00  0.00      PROA  
ATOM    528  C   LYS P  30       5.848  -4.120  -4.401  0.00  0.00      PROA  
ATOM    529  O   LYS P  30       5.964  -5.375  -4.485  0.00  0.00      PROA  
ATOM    530  N   LYS P  31       5.812  -3.509  -3.207  0.00  0.00      PROA  
ATOM    531  HN  LYS P  31       5.751  -2.519  -3.102  0.00  0.00      PROA  
ATOM    532  CA  LYS P  31       5.736  -4.224  -1.966  0.00  0.00      PROA  
ATOM    533  HA  LYS P  31       6.676  -4.741  -1.838  0.00  0.00      PROA  
ATOM    534  CB  LYS P  31       5.815  -3.368  -0.673  0.00  0.00      PROA  
ATOM    535  HB1 LYS P  31       5.366  -3.936   0.169  0.00  0.00      PROA  
ATOM    536  HB2 LYS P  31       5.001  -2.615  -0.753  0.00  0.00      PROA  
ATOM    537  CG  LYS P  31       7.025  -2.527  -0.242  0.00  0.00      PROA  
ATOM    538  HG1 LYS P  31       6.696  -2.177   0.759  0.00  0.00      PROA  
ATOM    539  HG2 LYS P  31       7.114  -1.649  -0.916  0.00  0.00      PROA  
ATOM    540  CD  LYS P  31       8.333  -3.230  -0.171  0.00  0.00      PROA  
ATOM    541  HD1 LYS P  31       8.186  -4.323  -0.034  0.00  0.00      PROA  
ATOM    542  HD2 LYS P  31       8.775  -2.801   0.754  0.00  0.00      PROA  
ATOM    543  CE  LYS P  31       9.237  -2.966  -1.420  0.00  0.00      PROA  
ATOM    544  HE1 LYS P  31       9.693  -1.954  -1.458  0.00  0.00      PROA  
ATOM    545  HE2 LYS P  31       8.543  -3.114  -2.276  0.00  0.00      PROA  
ATOM    546  NZ  LYS P  31      10.305  -3.930  -1.674  0.00  0.00      PROA  
ATOM    547  HZ1 LYS P  31      10.965  -3.525  -2.368  0.00  0.00      PROA  
ATOM    548  HZ2 LYS P  31       9.940  -4.828  -2.051  0.00  0.00      PROA  
ATOM    549  HZ3 LYS P  31      10.866  -4.089  -0.812  0.00  0.00      PROA  
ATOM    550  C   LYS P  31       4.577  -5.195  -1.842  0.00  0.00      PROA  
ATOM    551  O   LYS P  31       4.833  -6.318  -1.340  0.00  0.00      PROA  
ATOM    552  N   ALA P  32       3.345  -4.823  -2.273  0.00  0.00      PROA  
ATOM    553  HN  ALA P  32       3.128  -3.869  -2.466  0.00  0.00      PROA  
ATOM    554  CA  ALA P  32       2.136  -5.613  -2.296  0.00  0.00      PROA  
ATOM    555  HA  ALA P  32       1.988  -6.075  -1.331  0.00  0.00      PROA  
ATOM    556  CB  ALA P  32       1.000  -4.775  -2.686  0.00  0.00      PROA  
ATOM    557  HB1 ALA P  32       1.059  -3.917  -1.983  0.00  0.00      PROA  
ATOM    558  HB2 ALA P  32      -0.023  -5.183  -2.538  0.00  0.00      PROA  
ATOM    559  HB3 ALA P  32       1.071  -4.420  -3.736  0.00  0.00      PROA  
ATOM    560  C   ALA P  32       2.273  -6.781  -3.347  0.00  0.00      PROA  
ATOM    561  O   ALA P  32       1.819  -7.952  -3.120  0.00  0.00      PROA  
ATOM    562  N   TYR P  33       2.848  -6.497  -4.573  0.00  0.00      PROA  
ATOM    563  HN  TYR P  33       2.953  -5.563  -4.905  0.00  0.00      PROA  
ATOM    564  CA  TYR P  33       3.161  -7.417  -5.610  0.00  0.00      PROA  
ATOM    565  HA  TYR P  33       2.317  -8.007  -5.934  0.00  0.00      PROA  
ATOM    566  CB  TYR P  33       3.577  -6.687  -6.859  0.00  0.00      PROA  
ATOM    567  HB1 TYR P  33       4.036  -5.685  -6.720  0.00  0.00      PROA  
ATOM    568  HB2 TYR P  33       2.598  -6.435  -7.318  0.00  0.00      PROA  
ATOM    569  CG  TYR P  33       4.419  -7.493  -7.773  0.00  0.00      PROA  
ATOM    570  CD1 TYR P  33       3.873  -8.352  -8.779  0.00  0.00      PROA  
ATOM    571  HD1 TYR P  33       2.802  -8.493  -8.784  0.00  0.00      PROA  
ATOM    572  CE1 TYR P  33       4.724  -9.092  -9.589  0.00  0.00      PROA  
ATOM    573  HE1 TYR P  33       4.371  -9.832 -10.293  0.00  0.00      PROA  
ATOM    574  CZ  TYR P  33       6.156  -8.976  -9.426  0.00  0.00      PROA  
ATOM    575  OH  TYR P  33       7.098  -9.608 -10.261  0.00  0.00      PROA  
ATOM    576  HH  TYR P  33       7.948  -9.241 -10.008  0.00  0.00      PROA  
ATOM    577  CD2 TYR P  33       5.819  -7.411  -7.610  0.00  0.00      PROA  
ATOM    578  HD2 TYR P  33       6.243  -6.827  -6.806  0.00  0.00      PROA  
ATOM    579  CE2 TYR P  33       6.710  -8.167  -8.457  0.00  0.00      PROA  
ATOM    580  HE2 TYR P  33       7.754  -8.275  -8.201  0.00  0.00      PROA  
ATOM    581  C   TYR P  33       4.161  -8.478  -5.089  0.00  0.00      PROA  
ATOM    582  O   TYR P  33       3.851  -9.646  -5.272  0.00  0.00      PROA  
ATOM    583  N   GLU P  34       5.247  -8.076  -4.315  0.00  0.00      PROA  
ATOM    584  HN  GLU P  34       5.344  -7.092  -4.190  0.00  0.00      PROA  
ATOM    585  CA  GLU P  34       6.175  -9.024  -3.669  0.00  0.00      PROA  
ATOM    586  HA  GLU P  34       6.474  -9.784  -4.376  0.00  0.00      PROA  
ATOM    587  CB  GLU P  34       7.397  -8.327  -3.045  0.00  0.00      PROA  
ATOM    588  HB1 GLU P  34       7.880  -9.087  -2.394  0.00  0.00      PROA  
ATOM    589  HB2 GLU P  34       7.009  -7.453  -2.480  0.00  0.00      PROA  
ATOM    590  CG  GLU P  34       8.368  -7.826  -4.061  0.00  0.00      PROA  
ATOM    591  HG1 GLU P  34       7.790  -7.401  -4.909  0.00  0.00      PROA  
ATOM    592  HG2 GLU P  34       9.067  -8.601  -4.440  0.00  0.00      PROA  
ATOM    593  CD  GLU P  34       9.168  -6.631  -3.677  0.00  0.00      PROA  
ATOM    594  OE1 GLU P  34       9.240  -6.082  -2.531  0.00  0.00      PROA  
ATOM    595  OE2 GLU P  34       9.997  -6.164  -4.587  0.00  0.00      PROA  
ATOM    596  C   GLU P  34       5.431  -9.859  -2.567  0.00  0.00      PROA  
ATOM    597  O   GLU P  34       5.519 -11.069  -2.512  0.00  0.00      PROA  
ATOM    598  N   LEU P  35       4.586  -9.240  -1.659  0.00  0.00      PROA  
ATOM    599  HN  LEU P  35       4.504  -8.250  -1.736  0.00  0.00      PROA  
ATOM    600  CA  LEU P  35       3.839 -10.035  -0.636  0.00  0.00      PROA  
ATOM    601  HA  LEU P  35       4.523 -10.725  -0.164  0.00  0.00      PROA  
ATOM    602  CB  LEU P  35       3.180  -9.114   0.458  0.00  0.00      PROA  
ATOM    603  HB1 LEU P  35       2.477  -8.476  -0.119  0.00  0.00      PROA  
ATOM    604  HB2 LEU P  35       4.004  -8.473   0.837  0.00  0.00      PROA  
ATOM    605  CG  LEU P  35       2.589  -9.870   1.686  0.00  0.00      PROA  
ATOM    606  HG  LEU P  35       1.793 -10.543   1.302  0.00  0.00      PROA  
ATOM    607  CD1 LEU P  35       3.701 -10.724   2.324  0.00  0.00      PROA  
ATOM    608 HD11 LEU P  35       3.299 -11.196   3.246  0.00  0.00      PROA  
ATOM    609 HD12 LEU P  35       4.622 -10.148   2.558  0.00  0.00      PROA  
ATOM    610 HD13 LEU P  35       4.001 -11.579   1.682  0.00  0.00      PROA  
ATOM    611  CD2 LEU P  35       2.072  -8.927   2.770  0.00  0.00      PROA  
ATOM    612 HD21 LEU P  35       1.693  -9.412   3.695  0.00  0.00      PROA  
ATOM    613 HD22 LEU P  35       1.335  -8.158   2.454  0.00  0.00      PROA  
ATOM    614 HD23 LEU P  35       2.909  -8.295   3.139  0.00  0.00      PROA  
ATOM    615  C   LEU P  35       2.819 -11.053  -1.253  0.00  0.00      PROA  
ATOM    616  O   LEU P  35       2.701 -12.210  -0.760  0.00  0.00      PROA  
ATOM    617  N   SER P  36       2.063 -10.671  -2.304  0.00  0.00      PROA  
ATOM    618  HN  SER P  36       2.183  -9.867  -2.881  0.00  0.00      PROA  
ATOM    619  CA  SER P  36       1.086 -11.600  -3.007  0.00  0.00      PROA  
ATOM    620  HA  SER P  36       0.617 -12.134  -2.194  0.00  0.00      PROA  
ATOM    621  CB  SER P  36       0.113 -10.929  -3.976  0.00  0.00      PROA  
ATOM    622  HB1 SER P  36      -0.580 -10.300  -3.377  0.00  0.00      PROA  
ATOM    623  HB2 SER P  36      -0.498 -11.664  -4.542  0.00  0.00      PROA  
ATOM    624  OG  SER P  36       0.810 -10.164  -4.966  0.00  0.00      PROA  
ATOM    625  HG1 SER P  36       1.057  -9.323  -4.574  0.00  0.00      PROA  
ATOM    626  C   SER P  36       1.752 -12.701  -3.757  0.00  0.00      PROA  
ATOM    627  O   SER P  36       1.224 -13.817  -3.674  0.00  0.00      PROA  
ATOM    628  N   VAL P  37       2.876 -12.475  -4.511  0.00  0.00      PROA  
ATOM    629  HN  VAL P  37       3.243 -11.571  -4.718  0.00  0.00      PROA  
ATOM    630  CA  VAL P  37       3.514 -13.634  -5.237  0.00  0.00      PROA  
ATOM    631  HA  VAL P  37       2.702 -14.170  -5.707  0.00  0.00      PROA  
ATOM    632  CB  VAL P  37       4.363 -13.342  -6.414  0.00  0.00      PROA  
ATOM    633  HB  VAL P  37       5.227 -12.758  -6.029  0.00  0.00      PROA  
ATOM    634  CG1 VAL P  37       5.038 -14.541  -7.116  0.00  0.00      PROA  
ATOM    635 HG11 VAL P  37       4.421 -15.449  -7.286  0.00  0.00      PROA  
ATOM    636 HG12 VAL P  37       5.853 -14.999  -6.516  0.00  0.00      PROA  
ATOM    637 HG13 VAL P  37       5.542 -14.279  -8.071  0.00  0.00      PROA  
ATOM    638  CG2 VAL P  37       3.655 -12.487  -7.439  0.00  0.00      PROA  
ATOM    639 HG21 VAL P  37       2.750 -13.010  -7.816  0.00  0.00      PROA  
ATOM    640 HG22 VAL P  37       4.169 -12.310  -8.408  0.00  0.00      PROA  
ATOM    641 HG23 VAL P  37       3.369 -11.524  -6.963  0.00  0.00      PROA  
ATOM    642  C   VAL P  37       4.172 -14.654  -4.313  0.00  0.00      PROA  
ATOM    643  O   VAL P  37       4.121 -15.863  -4.471  0.00  0.00      PROA  
ATOM    644  N   LEU P  38       4.839 -14.181  -3.263  0.00  0.00      PROA  
ATOM    645  HN  LEU P  38       4.861 -13.197  -3.105  0.00  0.00      PROA  
ATOM    646  CA  LEU P  38       5.526 -15.004  -2.277  0.00  0.00      PROA  
ATOM    647  HA  LEU P  38       5.987 -15.768  -2.886  0.00  0.00      PROA  
ATOM    648  CB  LEU P  38       6.591 -14.311  -1.413  0.00  0.00      PROA  
ATOM    649  HB1 LEU P  38       7.006 -15.094  -0.744  0.00  0.00      PROA  
ATOM    650  HB2 LEU P  38       6.004 -13.531  -0.883  0.00  0.00      PROA  
ATOM    651  CG  LEU P  38       7.614 -13.611  -2.209  0.00  0.00      PROA  
ATOM    652  HG  LEU P  38       7.071 -13.132  -3.051  0.00  0.00      PROA  
ATOM    653  CD1 LEU P  38       8.215 -12.477  -1.346  0.00  0.00      PROA  
ATOM    654 HD11 LEU P  38       8.946 -12.862  -0.604  0.00  0.00      PROA  
ATOM    655 HD12 LEU P  38       7.492 -11.893  -0.738  0.00  0.00      PROA  
ATOM    656 HD13 LEU P  38       8.716 -11.798  -2.069  0.00  0.00      PROA  
ATOM    657  CD2 LEU P  38       8.694 -14.546  -2.801  0.00  0.00      PROA  
ATOM    658 HD21 LEU P  38       9.405 -14.918  -2.032  0.00  0.00      PROA  
ATOM    659 HD22 LEU P  38       9.201 -13.867  -3.520  0.00  0.00      PROA  
ATOM    660 HD23 LEU P  38       8.290 -15.493  -3.220  0.00  0.00      PROA  
ATOM    661  C   LEU P  38       4.677 -15.893  -1.357  0.00  0.00      PROA  
ATOM    662  O   LEU P  38       4.930 -17.045  -1.183  0.00  0.00      PROA  
ATOM    663  N   CYS P  39       3.634 -15.265  -0.746  0.00  0.00      PROA  
ATOM    664  HN  CYS P  39       3.506 -14.354  -1.132  0.00  0.00      PROA  
ATOM    665  CA  CYS P  39       2.931 -15.824   0.363  0.00  0.00      PROA  
ATOM    666  HA  CYS P  39       3.479 -16.719   0.618  0.00  0.00      PROA  
ATOM    667  CB  CYS P  39       2.899 -14.848   1.548  0.00  0.00      PROA  
ATOM    668  HB1 CYS P  39       2.296 -15.152   2.430  0.00  0.00      PROA  
ATOM    669  HB2 CYS P  39       2.277 -14.069   1.058  0.00  0.00      PROA  
ATOM    670  SG  CYS P  39       4.659 -14.360   2.015  0.00  0.00      PROA  
ATOM    671  HG1 CYS P  39       4.909 -14.031   0.756  0.00  0.00      PROA  
ATOM    672  C   CYS P  39       1.576 -16.185  -0.187  0.00  0.00      PROA  
ATOM    673  O   CYS P  39       0.728 -16.653   0.637  0.00  0.00      PROA  
ATOM    674  N   ASP P  40       1.221 -15.997  -1.438  0.00  0.00      PROA  
ATOM    675  HN  ASP P  40       1.930 -15.575  -1.998  0.00  0.00      PROA  
ATOM    676  CA  ASP P  40      -0.066 -16.289  -2.028  0.00  0.00      PROA  
ATOM    677  HA  ASP P  40       0.060 -16.108  -3.085  0.00  0.00      PROA  
ATOM    678  CB  ASP P  40      -0.472 -17.803  -1.864  0.00  0.00      PROA  
ATOM    679  HB1 ASP P  40      -1.364 -18.115  -2.447  0.00  0.00      PROA  
ATOM    680  HB2 ASP P  40      -0.824 -17.973  -0.824  0.00  0.00      PROA  
ATOM    681  CG  ASP P  40       0.702 -18.729  -2.254  0.00  0.00      PROA  
ATOM    682  OD1 ASP P  40       1.114 -19.633  -1.510  0.00  0.00      PROA  
ATOM    683  OD2 ASP P  40       1.152 -18.635  -3.420  0.00  0.00      PROA  
ATOM    684  C   ASP P  40      -1.237 -15.423  -1.679  0.00  0.00      PROA  
ATOM    685  O   ASP P  40      -2.448 -15.762  -1.675  0.00  0.00      PROA  
ATOM    686  N   CYS P  41      -0.935 -14.186  -1.280  0.00  0.00      PROA  
ATOM    687  HN  CYS P  41       0.038 -13.974  -1.230  0.00  0.00      PROA  
ATOM    688  CA  CYS P  41      -1.911 -13.345  -0.584  0.00  0.00      PROA  
ATOM    689  HA  CYS P  41      -2.660 -13.961  -0.108  0.00  0.00      PROA  
ATOM    690  CB  CYS P  41      -1.194 -12.441   0.468  0.00  0.00      PROA  
ATOM    691  HB1 CYS P  41      -1.884 -11.769   1.022  0.00  0.00      PROA  
ATOM    692  HB2 CYS P  41      -0.443 -11.779  -0.013  0.00  0.00      PROA  
ATOM    693  SG  CYS P  41      -0.380 -13.373   1.732  0.00  0.00      PROA  
ATOM    694  HG1 CYS P  41      -1.456 -14.123   1.917  0.00  0.00      PROA  
ATOM    695  C   CYS P  41      -2.685 -12.416  -1.419  0.00  0.00      PROA  
ATOM    696  O   CYS P  41      -2.192 -11.513  -2.087  0.00  0.00      PROA  
ATOM    697  N   GLU P  42      -3.974 -12.585  -1.295  0.00  0.00      PROA  
ATOM    698  HN  GLU P  42      -4.222 -13.518  -1.047  0.00  0.00      PROA  
ATOM    699  CA  GLU P  42      -4.980 -11.623  -1.884  0.00  0.00      PROA  
ATOM    700  HA  GLU P  42      -4.803 -11.522  -2.944  0.00  0.00      PROA  
ATOM    701  CB  GLU P  42      -6.356 -12.280  -1.832  0.00  0.00      PROA  
ATOM    702  HB1 GLU P  42      -7.178 -11.550  -1.993  0.00  0.00      PROA  
ATOM    703  HB2 GLU P  42      -6.710 -12.715  -0.873  0.00  0.00      PROA  
ATOM    704  CG  GLU P  42      -6.617 -13.386  -2.860  0.00  0.00      PROA  
ATOM    705  HG1 GLU P  42      -5.879 -14.216  -2.818  0.00  0.00      PROA  
ATOM    706  HG2 GLU P  42      -6.602 -12.953  -3.883  0.00  0.00      PROA  
ATOM    707  CD  GLU P  42      -7.951 -14.077  -2.684  0.00  0.00      PROA  
ATOM    708  OE1 GLU P  42      -8.205 -14.616  -1.552  0.00  0.00      PROA  
ATOM    709  OE2 GLU P  42      -8.823 -14.007  -3.588  0.00  0.00      PROA  
ATOM    710  C   GLU P  42      -5.009 -10.347  -1.206  0.00  0.00      PROA  
ATOM    711  O   GLU P  42      -5.282 -10.283  -0.020  0.00  0.00      PROA  
ATOM    712  N   ILE P  43      -4.518  -9.289  -1.938  0.00  0.00      PROA  
ATOM    713  HN  ILE P  43      -4.263  -9.511  -2.876  0.00  0.00      PROA  
ATOM    714  CA  ILE P  43      -4.265  -7.931  -1.463  0.00  0.00      PROA  
ATOM    715  HA  ILE P  43      -4.605  -7.841  -0.442  0.00  0.00      PROA  
ATOM    716  CB  ILE P  43      -2.798  -7.522  -1.366  0.00  0.00      PROA  
ATOM    717  HB  ILE P  43      -2.266  -7.623  -2.336  0.00  0.00      PROA  
ATOM    718  CG2 ILE P  43      -2.595  -5.994  -0.996  0.00  0.00      PROA  
ATOM    719 HG21 ILE P  43      -1.513  -5.758  -1.085  0.00  0.00      PROA  
ATOM    720 HG22 ILE P  43      -2.958  -5.742   0.023  0.00  0.00      PROA  
ATOM    721 HG23 ILE P  43      -3.099  -5.299  -1.702  0.00  0.00      PROA  
ATOM    722  CG1 ILE P  43      -2.235  -8.530  -0.423  0.00  0.00      PROA  
ATOM    723 HG11 ILE P  43      -2.364  -9.548  -0.848  0.00  0.00      PROA  
ATOM    724 HG12 ILE P  43      -2.735  -8.494   0.568  0.00  0.00      PROA  
ATOM    725  CD  ILE P  43      -0.740  -8.369  -0.161  0.00  0.00      PROA  
ATOM    726  HD1 ILE P  43      -0.216  -8.106  -1.105  0.00  0.00      PROA  
ATOM    727  HD2 ILE P  43      -0.383  -9.236   0.434  0.00  0.00      PROA  
ATOM    728  HD3 ILE P  43      -0.638  -7.400   0.372  0.00  0.00      PROA  
ATOM    729  C   ILE P  43      -5.092  -6.892  -2.194  0.00  0.00      PROA  
ATOM    730  O   ILE P  43      -5.003  -6.935  -3.427  0.00  0.00      PROA  
ATOM    731  N   ALA P  44      -5.794  -5.932  -1.527  0.00  0.00      PROA  
ATOM    732  HN  ALA P  44      -5.636  -5.874  -0.544  0.00  0.00      PROA  
ATOM    733  CA  ALA P  44      -6.643  -4.938  -2.123  0.00  0.00      PROA  
ATOM    734  HA  ALA P  44      -6.394  -4.760  -3.159  0.00  0.00      PROA  
ATOM    735  CB  ALA P  44      -8.137  -5.266  -1.843  0.00  0.00      PROA  
ATOM    736  HB1 ALA P  44      -8.572  -5.954  -2.599  0.00  0.00      PROA  
ATOM    737  HB2 ALA P  44      -8.696  -4.311  -1.946  0.00  0.00      PROA  
ATOM    738  HB3 ALA P  44      -8.285  -5.584  -0.789  0.00  0.00      PROA  
ATOM    739  C   ALA P  44      -6.255  -3.623  -1.431  0.00  0.00      PROA  
ATOM    740  O   ALA P  44      -6.093  -3.553  -0.217  0.00  0.00      PROA  
ATOM    741  N   LEU P  45      -6.130  -2.504  -2.237  0.00  0.00      PROA  
ATOM    742  HN  LEU P  45      -6.159  -2.762  -3.200  0.00  0.00      PROA  
ATOM    743  CA  LEU P  45      -5.437  -1.313  -1.860  0.00  0.00      PROA  
ATOM    744  HA  LEU P  45      -5.705  -1.063  -0.844  0.00  0.00      PROA  
ATOM    745  CB  LEU P  45      -3.923  -1.410  -2.083  0.00  0.00      PROA  
ATOM    746  HB1 LEU P  45      -3.797  -1.795  -3.118  0.00  0.00      PROA  
ATOM    747  HB2 LEU P  45      -3.490  -2.141  -1.367  0.00  0.00      PROA  
ATOM    748  CG  LEU P  45      -2.972  -0.125  -1.950  0.00  0.00      PROA  
ATOM    749  HG  LEU P  45      -3.494   0.695  -2.488  0.00  0.00      PROA  
ATOM    750  CD1 LEU P  45      -2.844   0.348  -0.486  0.00  0.00      PROA  
ATOM    751 HD11 LEU P  45      -2.553  -0.482   0.193  0.00  0.00      PROA  
ATOM    752 HD12 LEU P  45      -3.688   0.872   0.012  0.00  0.00      PROA  
ATOM    753 HD13 LEU P  45      -2.158   1.222  -0.501  0.00  0.00      PROA  
ATOM    754  CD2 LEU P  45      -1.641  -0.367  -2.605  0.00  0.00      PROA  
ATOM    755 HD21 LEU P  45      -1.832  -0.636  -3.666  0.00  0.00      PROA  
ATOM    756 HD22 LEU P  45      -1.036  -1.179  -2.147  0.00  0.00      PROA  
ATOM    757 HD23 LEU P  45      -1.036   0.562  -2.536  0.00  0.00      PROA  
ATOM    758  C   LEU P  45      -5.900  -0.082  -2.612  0.00  0.00      PROA  
ATOM    759  O   LEU P  45      -5.862  -0.058  -3.802  0.00  0.00      PROA  
ATOM    760  N   ILE P  46      -6.159   0.951  -1.868  0.00  0.00      PROA  
ATOM    761  HN  ILE P  46      -6.062   0.969  -0.876  0.00  0.00      PROA  
ATOM    762  CA  ILE P  46      -6.741   2.238  -2.257  0.00  0.00      PROA  
ATOM    763  HA  ILE P  46      -6.782   2.317  -3.334  0.00  0.00      PROA  
ATOM    764  CB  ILE P  46      -8.179   2.451  -1.689  0.00  0.00      PROA  
ATOM    765  HB  ILE P  46      -8.019   2.198  -0.619  0.00  0.00      PROA  
ATOM    766  CG2 ILE P  46      -8.732   3.898  -1.776  0.00  0.00      PROA  
ATOM    767 HG21 ILE P  46      -8.720   4.172  -2.853  0.00  0.00      PROA  
ATOM    768 HG22 ILE P  46      -8.214   4.700  -1.207  0.00  0.00      PROA  
ATOM    769 HG23 ILE P  46      -9.794   3.898  -1.450  0.00  0.00      PROA  
ATOM    770  CG1 ILE P  46      -9.050   1.349  -2.264  0.00  0.00      PROA  
ATOM    771 HG11 ILE P  46      -8.503   0.382  -2.273  0.00  0.00      PROA  
ATOM    772 HG12 ILE P  46      -9.324   1.559  -3.320  0.00  0.00      PROA  
ATOM    773  CD  ILE P  46     -10.391   1.203  -1.527  0.00  0.00      PROA  
ATOM    774  HD1 ILE P  46     -10.914   2.180  -1.608  0.00  0.00      PROA  
ATOM    775  HD2 ILE P  46     -10.221   1.029  -0.443  0.00  0.00      PROA  
ATOM    776  HD3 ILE P  46     -10.909   0.300  -1.917  0.00  0.00      PROA  
ATOM    777  C   ILE P  46      -5.915   3.386  -1.861  0.00  0.00      PROA  
ATOM    778  O   ILE P  46      -5.455   3.513  -0.756  0.00  0.00      PROA  
ATOM    779  N   ILE P  47      -5.598   4.207  -2.913  0.00  0.00      PROA  
ATOM    780  HN  ILE P  47      -5.916   4.113  -3.854  0.00  0.00      PROA  
ATOM    781  CA  ILE P  47      -4.760   5.387  -2.799  0.00  0.00      PROA  
ATOM    782  HA  ILE P  47      -4.484   5.552  -1.768  0.00  0.00      PROA  
ATOM    783  CB  ILE P  47      -3.415   5.302  -3.567  0.00  0.00      PROA  
ATOM    784  HB  ILE P  47      -3.659   5.333  -4.651  0.00  0.00      PROA  
ATOM    785  CG2 ILE P  47      -2.458   6.532  -3.283  0.00  0.00      PROA  
ATOM    786 HG21 ILE P  47      -2.806   7.339  -3.962  0.00  0.00      PROA  
ATOM    787 HG22 ILE P  47      -1.492   6.258  -3.759  0.00  0.00      PROA  
ATOM    788 HG23 ILE P  47      -2.359   6.835  -2.219  0.00  0.00      PROA  
ATOM    789  CG1 ILE P  47      -2.734   3.938  -3.325  0.00  0.00      PROA  
ATOM    790 HG11 ILE P  47      -3.036   3.490  -2.355  0.00  0.00      PROA  
ATOM    791 HG12 ILE P  47      -1.645   4.157  -3.322  0.00  0.00      PROA  
ATOM    792  CD  ILE P  47      -3.062   3.086  -4.592  0.00  0.00      PROA  
ATOM    793  HD1 ILE P  47      -4.140   2.819  -4.621  0.00  0.00      PROA  
ATOM    794  HD2 ILE P  47      -2.520   2.117  -4.552  0.00  0.00      PROA  
ATOM    795  HD3 ILE P  47      -2.794   3.565  -5.558  0.00  0.00      PROA  
ATOM    796  C   ILE P  47      -5.540   6.615  -3.217  0.00  0.00      PROA  
ATOM    797  O   ILE P  47      -5.896   6.810  -4.376  0.00  0.00      PROA  
ATOM    798  N   PHE P  48      -5.857   7.532  -2.209  0.00  0.00      PROA  
ATOM    799  HN  PHE P  48      -5.619   7.381  -1.253  0.00  0.00      PROA  
ATOM    800  CA  PHE P  48      -6.364   8.887  -2.467  0.00  0.00      PROA  
ATOM    801  HA  PHE P  48      -6.748   9.046  -3.464  0.00  0.00      PROA  
ATOM    802  CB  PHE P  48      -7.536   9.210  -1.488  0.00  0.00      PROA  
ATOM    803  HB1 PHE P  48      -7.826  10.277  -1.382  0.00  0.00      PROA  
ATOM    804  HB2 PHE P  48      -7.168   8.883  -0.492  0.00  0.00      PROA  
ATOM    805  CG  PHE P  48      -8.735   8.431  -1.946  0.00  0.00      PROA  
ATOM    806  CD1 PHE P  48      -9.454   8.801  -3.069  0.00  0.00      PROA  
ATOM    807  HD1 PHE P  48      -9.236   9.558  -3.808  0.00  0.00      PROA  
ATOM    808  CE1 PHE P  48     -10.734   8.187  -3.231  0.00  0.00      PROA  
ATOM    809  HE1 PHE P  48     -11.398   8.502  -4.024  0.00  0.00      PROA  
ATOM    810  CZ  PHE P  48     -11.223   7.244  -2.329  0.00  0.00      PROA  
ATOM    811  HZ  PHE P  48     -12.159   6.763  -2.570  0.00  0.00      PROA  
ATOM    812  CD2 PHE P  48      -9.201   7.409  -1.094  0.00  0.00      PROA  
ATOM    813  HD2 PHE P  48      -8.578   7.223  -0.232  0.00  0.00      PROA  
ATOM    814  CE2 PHE P  48     -10.459   6.860  -1.290  0.00  0.00      PROA  
ATOM    815  HE2 PHE P  48     -10.885   6.106  -0.644  0.00  0.00      PROA  
ATOM    816  C   PHE P  48      -5.302   9.910  -2.243  0.00  0.00      PROA  
ATOM    817  O   PHE P  48      -4.526   9.792  -1.279  0.00  0.00      PROA  
ATOM    818  N   ASN P  49      -5.352  10.957  -2.920  0.00  0.00      PROA  
ATOM    819  HN  ASN P  49      -6.034  11.020  -3.644  0.00  0.00      PROA  
ATOM    820  CA  ASN P  49      -4.416  12.030  -2.659  0.00  0.00      PROA  
ATOM    821  HA  ASN P  49      -4.000  12.005  -1.663  0.00  0.00      PROA  
ATOM    822  CB  ASN P  49      -3.230  12.010  -3.611  0.00  0.00      PROA  
ATOM    823  HB1 ASN P  49      -3.501  12.087  -4.685  0.00  0.00      PROA  
ATOM    824  HB2 ASN P  49      -2.784  10.994  -3.559  0.00  0.00      PROA  
ATOM    825  CG  ASN P  49      -2.136  12.972  -3.130  0.00  0.00      PROA  
ATOM    826  OD1 ASN P  49      -1.927  13.259  -1.970  0.00  0.00      PROA  
ATOM    827  ND2 ASN P  49      -1.336  13.401  -4.145  0.00  0.00      PROA  
ATOM    828 HD21 ASN P  49      -0.614  14.065  -3.951  0.00  0.00      PROA  
ATOM    829 HD22 ASN P  49      -1.580  13.116  -5.072  0.00  0.00      PROA  
ATOM    830  C   ASN P  49      -5.174  13.366  -2.860  0.00  0.00      PROA  
ATOM    831  O   ASN P  49      -6.129  13.362  -3.647  0.00  0.00      PROA  
ATOM    832  N   SER P  50      -4.855  14.487  -2.217  0.00  0.00      PROA  
ATOM    833  HN  SER P  50      -4.194  14.520  -1.471  0.00  0.00      PROA  
ATOM    834  CA  SER P  50      -5.533  15.728  -2.592  0.00  0.00      PROA  
ATOM    835  HA  SER P  50      -6.596  15.654  -2.420  0.00  0.00      PROA  
ATOM    836  CB  SER P  50      -5.374  16.936  -1.626  0.00  0.00      PROA  
ATOM    837  HB1 SER P  50      -6.068  17.745  -1.936  0.00  0.00      PROA  
ATOM    838  HB2 SER P  50      -4.328  17.309  -1.658  0.00  0.00      PROA  
ATOM    839  OG  SER P  50      -5.677  16.626  -0.316  0.00  0.00      PROA  
ATOM    840  HG1 SER P  50      -5.081  15.912  -0.078  0.00  0.00      PROA  
ATOM    841  C   SER P  50      -5.534  16.227  -4.079  0.00  0.00      PROA  
ATOM    842  O   SER P  50      -4.485  16.347  -4.700  0.00  0.00      PROA  
ATOM    843  N   SER P  51      -6.656  16.491  -4.733  0.00  0.00      PROA  
ATOM    844  HN  SER P  51      -7.514  16.369  -4.239  0.00  0.00      PROA  
ATOM    845  CA  SER P  51      -6.762  17.149  -6.038  0.00  0.00      PROA  
ATOM    846  HA  SER P  51      -7.789  17.482  -6.080  0.00  0.00      PROA  
ATOM    847  CB  SER P  51      -6.058  18.523  -6.209  0.00  0.00      PROA  
ATOM    848  HB1 SER P  51      -6.326  19.112  -5.307  0.00  0.00      PROA  
ATOM    849  HB2 SER P  51      -6.332  19.103  -7.116  0.00  0.00      PROA  
ATOM    850  OG  SER P  51      -4.628  18.462  -6.253  0.00  0.00      PROA  
ATOM    851  HG1 SER P  51      -4.418  17.851  -5.542  0.00  0.00      PROA  
ATOM    852  C   SER P  51      -6.483  16.272  -7.212  0.00  0.00      PROA  
ATOM    853  O   SER P  51      -6.379  16.712  -8.384  0.00  0.00      PROA  
ATOM    854  N   ASN P  52      -6.385  14.987  -6.941  0.00  0.00      PROA  
ATOM    855  HN  ASN P  52      -6.368  14.752  -5.972  0.00  0.00      PROA  
ATOM    856  CA  ASN P  52      -6.107  13.934  -7.908  0.00  0.00      PROA  
ATOM    857  HA  ASN P  52      -5.991  14.347  -8.899  0.00  0.00      PROA  
ATOM    858  CB  ASN P  52      -4.948  13.116  -7.410  0.00  0.00      PROA  
ATOM    859  HB1 ASN P  52      -4.848  12.202  -8.035  0.00  0.00      PROA  
ATOM    860  HB2 ASN P  52      -5.087  12.803  -6.354  0.00  0.00      PROA  
ATOM    861  CG  ASN P  52      -3.515  13.684  -7.538  0.00  0.00      PROA  
ATOM    862  OD1 ASN P  52      -2.765  13.348  -6.638  0.00  0.00      PROA  
ATOM    863  ND2 ASN P  52      -3.211  14.627  -8.500  0.00  0.00      PROA  
ATOM    864 HD21 ASN P  52      -2.323  15.073  -8.391  0.00  0.00      PROA  
ATOM    865 HD22 ASN P  52      -3.973  15.118  -8.921  0.00  0.00      PROA  
ATOM    866  C   ASN P  52      -7.218  12.883  -7.924  0.00  0.00      PROA  
ATOM    867  O   ASN P  52      -8.069  12.808  -7.102  0.00  0.00      PROA  
ATOM    868  N   LYS P  53      -7.277  12.204  -9.101  0.00  0.00      PROA  
ATOM    869  HN  LYS P  53      -6.873  12.630  -9.907  0.00  0.00      PROA  
ATOM    870  CA  LYS P  53      -8.010  10.924  -9.358  0.00  0.00      PROA  
ATOM    871  HA  LYS P  53      -9.029  11.149  -9.079  0.00  0.00      PROA  
ATOM    872  CB  LYS P  53      -8.026  10.484 -10.859  0.00  0.00      PROA  
ATOM    873  HB1 LYS P  53      -8.270   9.407 -10.982  0.00  0.00      PROA  
ATOM    874  HB2 LYS P  53      -6.970  10.615 -11.180  0.00  0.00      PROA  
ATOM    875  CG  LYS P  53      -9.087  11.342 -11.724  0.00  0.00      PROA  
ATOM    876  HG1 LYS P  53      -8.823  12.417 -11.623  0.00  0.00      PROA  
ATOM    877  HG2 LYS P  53     -10.021  11.138 -11.157  0.00  0.00      PROA  
ATOM    878  CD  LYS P  53      -9.049  10.907 -13.215  0.00  0.00      PROA  
ATOM    879  HD1 LYS P  53      -9.564   9.922 -13.246  0.00  0.00      PROA  
ATOM    880  HD2 LYS P  53      -8.004  10.707 -13.536  0.00  0.00      PROA  
ATOM    881  CE  LYS P  53      -9.581  11.898 -14.254  0.00  0.00      PROA  
ATOM    882  HE1 LYS P  53      -9.539  11.368 -15.230  0.00  0.00      PROA  
ATOM    883  HE2 LYS P  53      -8.961  12.818 -14.215  0.00  0.00      PROA  
ATOM    884  NZ  LYS P  53     -10.965  12.188 -13.990  0.00  0.00      PROA  
ATOM    885  HZ1 LYS P  53     -11.531  11.320 -14.076  0.00  0.00      PROA  
ATOM    886  HZ2 LYS P  53     -11.312  12.773 -14.776  0.00  0.00      PROA  
ATOM    887  HZ3 LYS P  53     -11.122  12.712 -13.105  0.00  0.00      PROA  
ATOM    888  C   LYS P  53      -7.677   9.674  -8.494  0.00  0.00      PROA  
ATOM    889  O   LYS P  53      -6.598   9.590  -7.979  0.00  0.00      PROA  
ATOM    890  N   LEU P  54      -8.635   8.757  -8.321  0.00  0.00      PROA  
ATOM    891  HN  LEU P  54      -9.511   8.908  -8.773  0.00  0.00      PROA  
ATOM    892  CA  LEU P  54      -8.556   7.550  -7.537  0.00  0.00      PROA  
ATOM    893  HA  LEU P  54      -8.240   7.900  -6.565  0.00  0.00      PROA  
ATOM    894  CB  LEU P  54      -9.999   6.834  -7.428  0.00  0.00      PROA  
ATOM    895  HB1 LEU P  54     -10.545   7.111  -8.356  0.00  0.00      PROA  
ATOM    896  HB2 LEU P  54     -10.514   7.471  -6.678  0.00  0.00      PROA  
ATOM    897  CG  LEU P  54     -10.144   5.294  -7.077  0.00  0.00      PROA  
ATOM    898  HG  LEU P  54      -9.677   4.789  -7.950  0.00  0.00      PROA  
ATOM    899  CD1 LEU P  54      -9.480   4.967  -5.812  0.00  0.00      PROA  
ATOM    900 HD11 LEU P  54      -8.398   5.134  -5.627  0.00  0.00      PROA  
ATOM    901 HD12 LEU P  54      -9.500   3.881  -5.580  0.00  0.00      PROA  
ATOM    902 HD13 LEU P  54      -9.924   5.574  -4.994  0.00  0.00      PROA  
ATOM    903  CD2 LEU P  54     -11.579   4.892  -7.075  0.00  0.00      PROA  
ATOM    904 HD21 LEU P  54     -11.859   3.817  -7.063  0.00  0.00      PROA  
ATOM    905 HD22 LEU P  54     -11.950   5.322  -8.030  0.00  0.00      PROA  
ATOM    906 HD23 LEU P  54     -12.309   5.410  -6.416  0.00  0.00      PROA  
ATOM    907  C   LEU P  54      -7.529   6.571  -8.074  0.00  0.00      PROA  
ATOM    908  O   LEU P  54      -7.671   6.252  -9.286  0.00  0.00      PROA  
ATOM    909  N   PHE P  55      -6.519   6.125  -7.314  0.00  0.00      PROA  
ATOM    910  HN  PHE P  55      -6.429   6.326  -6.342  0.00  0.00      PROA  
ATOM    911  CA  PHE P  55      -5.532   5.131  -7.839  0.00  0.00      PROA  
ATOM    912  HA  PHE P  55      -5.720   4.732  -8.825  0.00  0.00      PROA  
ATOM    913  CB  PHE P  55      -4.006   5.588  -7.689  0.00  0.00      PROA  
ATOM    914  HB1 PHE P  55      -3.346   4.778  -8.065  0.00  0.00      PROA  
ATOM    915  HB2 PHE P  55      -3.966   5.814  -6.602  0.00  0.00      PROA  
ATOM    916  CG  PHE P  55      -3.719   6.851  -8.437  0.00  0.00      PROA  
ATOM    917  CD1 PHE P  55      -3.679   8.086  -7.802  0.00  0.00      PROA  
ATOM    918  HD1 PHE P  55      -4.006   8.061  -6.773  0.00  0.00      PROA  
ATOM    919  CE1 PHE P  55      -3.257   9.276  -8.443  0.00  0.00      PROA  
ATOM    920  HE1 PHE P  55      -3.266  10.269  -8.019  0.00  0.00      PROA  
ATOM    921  CZ  PHE P  55      -3.007   9.209  -9.829  0.00  0.00      PROA  
ATOM    922  HZ  PHE P  55      -2.753  10.125 -10.341  0.00  0.00      PROA  
ATOM    923  CD2 PHE P  55      -3.451   6.790  -9.807  0.00  0.00      PROA  
ATOM    924  HD2 PHE P  55      -3.483   5.827 -10.294  0.00  0.00      PROA  
ATOM    925  CE2 PHE P  55      -3.126   7.981 -10.557  0.00  0.00      PROA  
ATOM    926  HE2 PHE P  55      -3.075   7.874 -11.630  0.00  0.00      PROA  
ATOM    927  C   PHE P  55      -5.707   3.877  -7.045  0.00  0.00      PROA  
ATOM    928  O   PHE P  55      -6.127   4.045  -5.915  0.00  0.00      PROA  
ATOM    929  N   GLN P  56      -5.699   2.614  -7.502  0.00  0.00      PROA  
ATOM    930  HN  GLN P  56      -5.460   2.339  -8.430  0.00  0.00      PROA  
ATOM    931  CA  GLN P  56      -6.005   1.491  -6.641  0.00  0.00      PROA  
ATOM    932  HA  GLN P  56      -5.461   1.613  -5.716  0.00  0.00      PROA  
ATOM    933  CB  GLN P  56      -7.561   1.262  -6.602  0.00  0.00      PROA  
ATOM    934  HB1 GLN P  56      -7.981   2.276  -6.427  0.00  0.00      PROA  
ATOM    935  HB2 GLN P  56      -7.972   0.593  -5.816  0.00  0.00      PROA  
ATOM    936  CG  GLN P  56      -8.130   0.679  -7.948  0.00  0.00      PROA  
ATOM    937  HG1 GLN P  56      -7.925  -0.412  -8.003  0.00  0.00      PROA  
ATOM    938  HG2 GLN P  56      -7.740   1.134  -8.883  0.00  0.00      PROA  
ATOM    939  CD  GLN P  56      -9.715   0.822  -8.104  0.00  0.00      PROA  
ATOM    940  OE1 GLN P  56     -10.472  -0.100  -7.956  0.00  0.00      PROA  
ATOM    941  NE2 GLN P  56     -10.117   2.046  -8.591  0.00  0.00      PROA  
ATOM    942 HE21 GLN P  56      -9.416   2.642  -8.981  0.00  0.00      PROA  
ATOM    943 HE22 GLN P  56     -11.083   2.210  -8.794  0.00  0.00      PROA  
ATOM    944  C   GLN P  56      -5.340   0.281  -7.204  0.00  0.00      PROA  
ATOM    945  O   GLN P  56      -4.842   0.347  -8.364  0.00  0.00      PROA  
ATOM    946  N   TYR P  57      -5.303  -0.807  -6.386  0.00  0.00      PROA  
ATOM    947  HN  TYR P  57      -5.789  -0.770  -5.516  0.00  0.00      PROA  
ATOM    948  CA  TYR P  57      -4.557  -2.028  -6.652  0.00  0.00      PROA  
ATOM    949  HA  TYR P  57      -4.532  -2.268  -7.705  0.00  0.00      PROA  
ATOM    950  CB  TYR P  57      -3.104  -1.864  -6.108  0.00  0.00      PROA  
ATOM    951  HB1 TYR P  57      -3.177  -1.389  -5.106  0.00  0.00      PROA  
ATOM    952  HB2 TYR P  57      -2.537  -1.238  -6.830  0.00  0.00      PROA  
ATOM    953  CG  TYR P  57      -2.437  -3.243  -6.043  0.00  0.00      PROA  
ATOM    954  CD1 TYR P  57      -1.815  -3.764  -7.176  0.00  0.00      PROA  
ATOM    955  HD1 TYR P  57      -1.748  -3.262  -8.130  0.00  0.00      PROA  
ATOM    956  CE1 TYR P  57      -1.182  -5.020  -7.111  0.00  0.00      PROA  
ATOM    957  HE1 TYR P  57      -0.699  -5.385  -8.006  0.00  0.00      PROA  
ATOM    958  CZ  TYR P  57      -1.253  -5.807  -5.974  0.00  0.00      PROA  
ATOM    959  OH  TYR P  57      -0.612  -7.115  -5.783  0.00  0.00      PROA  
ATOM    960  HH  TYR P  57      -0.294  -7.369  -6.652  0.00  0.00      PROA  
ATOM    961  CD2 TYR P  57      -2.421  -3.965  -4.885  0.00  0.00      PROA  
ATOM    962  HD2 TYR P  57      -2.721  -3.545  -3.937  0.00  0.00      PROA  
ATOM    963  CE2 TYR P  57      -1.758  -5.234  -4.839  0.00  0.00      PROA  
ATOM    964  HE2 TYR P  57      -1.806  -5.815  -3.929  0.00  0.00      PROA  
ATOM    965  C   TYR P  57      -5.388  -3.192  -6.083  0.00  0.00      PROA  
ATOM    966  O   TYR P  57      -5.993  -2.936  -5.000  0.00  0.00      PROA  
ATOM    967  N   ALA P  58      -5.201  -4.368  -6.755  0.00  0.00      PROA  
ATOM    968  HN  ALA P  58      -4.948  -4.241  -7.711  0.00  0.00      PROA  
ATOM    969  CA  ALA P  58      -5.388  -5.652  -6.183  0.00  0.00      PROA  
ATOM    970  HA  ALA P  58      -4.867  -5.614  -5.237  0.00  0.00      PROA  
ATOM    971  CB  ALA P  58      -6.845  -6.056  -6.026  0.00  0.00      PROA  
ATOM    972  HB1 ALA P  58      -7.476  -5.621  -6.830  0.00  0.00      PROA  
ATOM    973  HB2 ALA P  58      -7.248  -5.697  -5.055  0.00  0.00      PROA  
ATOM    974  HB3 ALA P  58      -7.008  -7.154  -6.084  0.00  0.00      PROA  
ATOM    975  C   ALA P  58      -4.531  -6.760  -6.877  0.00  0.00      PROA  
ATOM    976  O   ALA P  58      -4.420  -6.845  -8.115  0.00  0.00      PROA  
ATOM    977  N   SER P  59      -3.928  -7.624  -6.091  0.00  0.00      PROA  
ATOM    978  HN  SER P  59      -4.185  -7.514  -5.134  0.00  0.00      PROA  
ATOM    979  CA  SER P  59      -3.198  -8.828  -6.522  0.00  0.00      PROA  
ATOM    980  HA  SER P  59      -2.351  -8.521  -7.117  0.00  0.00      PROA  
ATOM    981  CB  SER P  59      -2.675  -9.599  -5.358  0.00  0.00      PROA  
ATOM    982  HB1 SER P  59      -2.082  -8.941  -4.686  0.00  0.00      PROA  
ATOM    983  HB2 SER P  59      -1.949 -10.368  -5.698  0.00  0.00      PROA  
ATOM    984  OG  SER P  59      -3.640 -10.195  -4.505  0.00  0.00      PROA  
ATOM    985  HG1 SER P  59      -3.378 -11.115  -4.417  0.00  0.00      PROA  
ATOM    986  C   SER P  59      -3.922  -9.874  -7.391  0.00  0.00      PROA  
ATOM    987  O   SER P  59      -3.310 -10.779  -8.064  0.00  0.00      PROA  
ATOM    988  N   THR P  60      -5.231  -9.608  -7.527  0.00  0.00      PROA  
ATOM    989  HN  THR P  60      -5.688  -8.929  -6.957  0.00  0.00      PROA  
ATOM    990  CA  THR P  60      -6.190 -10.248  -8.443  0.00  0.00      PROA  
ATOM    991  HA  THR P  60      -5.755 -10.314  -9.430  0.00  0.00      PROA  
ATOM    992  CB  THR P  60      -6.668 -11.641  -7.931  0.00  0.00      PROA  
ATOM    993  HB  THR P  60      -5.743 -12.238  -7.782  0.00  0.00      PROA  
ATOM    994  OG1 THR P  60      -7.617 -12.250  -8.863  0.00  0.00      PROA  
ATOM    995  HG1 THR P  60      -7.839 -13.083  -8.440  0.00  0.00      PROA  
ATOM    996  CG2 THR P  60      -7.329 -11.568  -6.517  0.00  0.00      PROA  
ATOM    997 HG21 THR P  60      -8.064 -10.736  -6.475  0.00  0.00      PROA  
ATOM    998 HG22 THR P  60      -6.599 -11.219  -5.757  0.00  0.00      PROA  
ATOM    999 HG23 THR P  60      -7.688 -12.572  -6.203  0.00  0.00      PROA  
ATOM   1000  C   THR P  60      -7.362  -9.266  -8.705  0.00  0.00      PROA  
ATOM   1001  O   THR P  60      -7.229  -8.064  -8.631  0.00  0.00      PROA  
ATOM   1002  N   ASP P  61      -8.539  -9.710  -9.126  0.00  0.00      PROA  
ATOM   1003  HN  ASP P  61      -8.707 -10.693  -9.136  0.00  0.00      PROA  
ATOM   1004  CA  ASP P  61      -9.774  -8.991  -9.144  0.00  0.00      PROA  
ATOM   1005  HA  ASP P  61      -9.676  -8.324  -9.988  0.00  0.00      PROA  
ATOM   1006  CB  ASP P  61     -10.902  -9.930  -9.427  0.00  0.00      PROA  
ATOM   1007  HB1 ASP P  61     -11.971  -9.630  -9.444  0.00  0.00      PROA  
ATOM   1008  HB2 ASP P  61     -10.813 -10.882  -8.861  0.00  0.00      PROA  
ATOM   1009  CG  ASP P  61     -10.616 -10.521 -10.850  0.00  0.00      PROA  
ATOM   1010  OD1 ASP P  61     -10.146 -11.674 -10.926  0.00  0.00      PROA  
ATOM   1011  OD2 ASP P  61     -10.720  -9.760 -11.829  0.00  0.00      PROA  
ATOM   1012  C   ASP P  61     -10.022  -8.152  -7.936  0.00  0.00      PROA  
ATOM   1013  O   ASP P  61     -10.154  -8.535  -6.780  0.00  0.00      PROA  
ATOM   1014  N   MET P  62     -10.122  -6.791  -8.125  0.00  0.00      PROA  
ATOM   1015  HN  MET P  62      -9.930  -6.513  -9.063  0.00  0.00      PROA  
ATOM   1016  CA  MET P  62     -10.416  -5.919  -7.017  0.00  0.00      PROA  
ATOM   1017  HA  MET P  62      -9.656  -6.014  -6.256  0.00  0.00      PROA  
ATOM   1018  CB  MET P  62     -10.415  -4.540  -7.691  0.00  0.00      PROA  
ATOM   1019  HB1 MET P  62     -11.122  -4.492  -8.548  0.00  0.00      PROA  
ATOM   1020  HB2 MET P  62      -9.481  -4.399  -8.275  0.00  0.00      PROA  
ATOM   1021  CG  MET P  62     -10.579  -3.300  -6.777  0.00  0.00      PROA  
ATOM   1022  HG1 MET P  62     -11.676  -3.254  -6.606  0.00  0.00      PROA  
ATOM   1023  HG2 MET P  62     -10.393  -2.331  -7.288  0.00  0.00      PROA  
ATOM   1024  SD  MET P  62      -9.579  -3.423  -5.225  0.00  0.00      PROA  
ATOM   1025  CE  MET P  62      -9.876  -1.745  -4.537  0.00  0.00      PROA  
ATOM   1026  HE1 MET P  62      -8.939  -1.153  -4.610  0.00  0.00      PROA  
ATOM   1027  HE2 MET P  62     -10.157  -1.699  -3.463  0.00  0.00      PROA  
ATOM   1028  HE3 MET P  62     -10.544  -1.190  -5.230  0.00  0.00      PROA  
ATOM   1029  C   MET P  62     -11.802  -6.155  -6.408  0.00  0.00      PROA  
ATOM   1030  O   MET P  62     -11.953  -6.048  -5.204  0.00  0.00      PROA  
ATOM   1031  N   ASP P  63     -12.825  -6.460  -7.200  0.00  0.00      PROA  
ATOM   1032  HN  ASP P  63     -12.882  -6.532  -8.193  0.00  0.00      PROA  
ATOM   1033  CA  ASP P  63     -14.219  -6.699  -6.732  0.00  0.00      PROA  
ATOM   1034  HA  ASP P  63     -14.482  -5.986  -5.966  0.00  0.00      PROA  
ATOM   1035  CB  ASP P  63     -15.231  -6.530  -7.915  0.00  0.00      PROA  
ATOM   1036  HB1 ASP P  63     -15.226  -5.421  -7.974  0.00  0.00      PROA  
ATOM   1037  HB2 ASP P  63     -16.264  -6.861  -7.673  0.00  0.00      PROA  
ATOM   1038  CG  ASP P  63     -14.787  -7.017  -9.283  0.00  0.00      PROA  
ATOM   1039  OD1 ASP P  63     -15.549  -6.655 -10.184  0.00  0.00      PROA  
ATOM   1040  OD2 ASP P  63     -13.686  -7.705  -9.451  0.00  0.00      PROA  
ATOM   1041  C   ASP P  63     -14.303  -8.045  -6.047  0.00  0.00      PROA  
ATOM   1042  O   ASP P  63     -14.908  -8.248  -4.977  0.00  0.00      PROA  
ATOM   1043  N   LYS P  64     -13.544  -9.057  -6.513  0.00  0.00      PROA  
ATOM   1044  HN  LYS P  64     -12.960  -8.888  -7.303  0.00  0.00      PROA  
ATOM   1045  CA  LYS P  64     -13.425 -10.443  -5.846  0.00  0.00      PROA  
ATOM   1046  HA  LYS P  64     -14.458 -10.663  -5.620  0.00  0.00      PROA  
ATOM   1047  CB  LYS P  64     -12.852 -11.612  -6.781  0.00  0.00      PROA  
ATOM   1048  HB1 LYS P  64     -12.772 -12.528  -6.157  0.00  0.00      PROA  
ATOM   1049  HB2 LYS P  64     -11.823 -11.407  -7.148  0.00  0.00      PROA  
ATOM   1050  CG  LYS P  64     -13.674 -12.000  -8.035  0.00  0.00      PROA  
ATOM   1051  HG1 LYS P  64     -13.138 -12.721  -8.688  0.00  0.00      PROA  
ATOM   1052  HG2 LYS P  64     -13.829 -11.031  -8.555  0.00  0.00      PROA  
ATOM   1053  CD  LYS P  64     -15.071 -12.533  -7.784  0.00  0.00      PROA  
ATOM   1054  HD1 LYS P  64     -15.690 -11.685  -7.421  0.00  0.00      PROA  
ATOM   1055  HD2 LYS P  64     -15.058 -13.214  -6.906  0.00  0.00      PROA  
ATOM   1056  CE  LYS P  64     -15.570 -13.354  -8.955  0.00  0.00      PROA  
ATOM   1057  HE1 LYS P  64     -16.560 -13.709  -8.598  0.00  0.00      PROA  
ATOM   1058  HE2 LYS P  64     -14.929 -14.206  -9.267  0.00  0.00      PROA  
ATOM   1059  NZ  LYS P  64     -15.882 -12.453 -10.154  0.00  0.00      PROA  
ATOM   1060  HZ1 LYS P  64     -15.308 -11.596 -10.290  0.00  0.00      PROA  
ATOM   1061  HZ2 LYS P  64     -16.806 -12.048  -9.901  0.00  0.00      PROA  
ATOM   1062  HZ3 LYS P  64     -15.946 -13.066 -10.992  0.00  0.00      PROA  
ATOM   1063  C   LYS P  64     -12.827 -10.495  -4.475  0.00  0.00      PROA  
ATOM   1064  O   LYS P  64     -13.259 -11.252  -3.628  0.00  0.00      PROA  
ATOM   1065  N   VAL P  65     -11.737  -9.778  -4.296  0.00  0.00      PROA  
ATOM   1066  HN  VAL P  65     -11.306  -9.313  -5.065  0.00  0.00      PROA  
ATOM   1067  CA  VAL P  65     -11.173  -9.528  -2.979  0.00  0.00      PROA  
ATOM   1068  HA  VAL P  65     -11.083 -10.510  -2.540  0.00  0.00      PROA  
ATOM   1069  CB  VAL P  65      -9.773  -8.857  -2.992  0.00  0.00      PROA  
ATOM   1070  HB  VAL P  65      -9.906  -7.959  -3.631  0.00  0.00      PROA  
ATOM   1071  CG1 VAL P  65      -9.107  -8.537  -1.672  0.00  0.00      PROA  
ATOM   1072 HG11 VAL P  65      -8.052  -8.196  -1.743  0.00  0.00      PROA  
ATOM   1073 HG12 VAL P  65      -8.972  -9.530  -1.194  0.00  0.00      PROA  
ATOM   1074 HG13 VAL P  65      -9.708  -7.812  -1.082  0.00  0.00      PROA  
ATOM   1075  CG2 VAL P  65      -8.947  -9.775  -3.844  0.00  0.00      PROA  
ATOM   1076 HG21 VAL P  65      -9.372  -9.909  -4.861  0.00  0.00      PROA  
ATOM   1077 HG22 VAL P  65      -8.900 -10.805  -3.430  0.00  0.00      PROA  
ATOM   1078 HG23 VAL P  65      -7.866  -9.548  -3.964  0.00  0.00      PROA  
ATOM   1079  C   VAL P  65     -12.085  -8.625  -2.099  0.00  0.00      PROA  
ATOM   1080  O   VAL P  65     -12.407  -8.909  -1.003  0.00  0.00      PROA  
ATOM   1081  N   LEU P  66     -12.562  -7.503  -2.664  0.00  0.00      PROA  
ATOM   1082  HN  LEU P  66     -12.467  -7.310  -3.638  0.00  0.00      PROA  
ATOM   1083  CA  LEU P  66     -13.497  -6.670  -1.901  0.00  0.00      PROA  
ATOM   1084  HA  LEU P  66     -13.130  -6.482  -0.903  0.00  0.00      PROA  
ATOM   1085  CB  LEU P  66     -13.875  -5.395  -2.666  0.00  0.00      PROA  
ATOM   1086  HB1 LEU P  66     -14.739  -4.913  -2.160  0.00  0.00      PROA  
ATOM   1087  HB2 LEU P  66     -14.085  -5.604  -3.737  0.00  0.00      PROA  
ATOM   1088  CG  LEU P  66     -12.905  -4.220  -2.748  0.00  0.00      PROA  
ATOM   1089  HG  LEU P  66     -11.904  -4.551  -3.097  0.00  0.00      PROA  
ATOM   1090  CD1 LEU P  66     -13.355  -3.225  -3.854  0.00  0.00      PROA  
ATOM   1091 HD11 LEU P  66     -14.224  -2.665  -3.447  0.00  0.00      PROA  
ATOM   1092 HD12 LEU P  66     -13.514  -3.671  -4.859  0.00  0.00      PROA  
ATOM   1093 HD13 LEU P  66     -12.576  -2.460  -4.059  0.00  0.00      PROA  
ATOM   1094  CD2 LEU P  66     -12.857  -3.445  -1.389  0.00  0.00      PROA  
ATOM   1095 HD21 LEU P  66     -11.799  -3.352  -1.064  0.00  0.00      PROA  
ATOM   1096 HD22 LEU P  66     -13.423  -3.958  -0.582  0.00  0.00      PROA  
ATOM   1097 HD23 LEU P  66     -13.334  -2.441  -1.378  0.00  0.00      PROA  
ATOM   1098  C   LEU P  66     -14.875  -7.483  -1.560  0.00  0.00      PROA  
ATOM   1099  O   LEU P  66     -15.465  -7.482  -0.420  0.00  0.00      PROA  
ATOM   1100  N   LEU P  67     -15.437  -8.280  -2.445  0.00  0.00      PROA  
ATOM   1101  HN  LEU P  67     -15.199  -8.228  -3.411  0.00  0.00      PROA  
ATOM   1102  CA  LEU P  67     -16.528  -9.192  -2.187  0.00  0.00      PROA  
ATOM   1103  HA  LEU P  67     -17.452  -8.657  -2.027  0.00  0.00      PROA  
ATOM   1104  CB  LEU P  67     -16.655 -10.102  -3.481  0.00  0.00      PROA  
ATOM   1105  HB1 LEU P  67     -15.675 -10.552  -3.752  0.00  0.00      PROA  
ATOM   1106  HB2 LEU P  67     -16.887  -9.431  -4.335  0.00  0.00      PROA  
ATOM   1107  CG  LEU P  67     -17.683 -11.338  -3.279  0.00  0.00      PROA  
ATOM   1108  HG  LEU P  67     -17.332 -12.099  -2.549  0.00  0.00      PROA  
ATOM   1109  CD1 LEU P  67     -19.122 -10.871  -2.881  0.00  0.00      PROA  
ATOM   1110 HD11 LEU P  67     -19.768 -11.772  -2.821  0.00  0.00      PROA  
ATOM   1111 HD12 LEU P  67     -19.466 -10.228  -3.720  0.00  0.00      PROA  
ATOM   1112 HD13 LEU P  67     -19.174 -10.289  -1.935  0.00  0.00      PROA  
ATOM   1113  CD2 LEU P  67     -17.598 -12.042  -4.709  0.00  0.00      PROA  
ATOM   1114 HD21 LEU P  67     -16.613 -12.401  -5.076  0.00  0.00      PROA  
ATOM   1115 HD22 LEU P  67     -17.996 -11.261  -5.391  0.00  0.00      PROA  
ATOM   1116 HD23 LEU P  67     -18.220 -12.959  -4.631  0.00  0.00      PROA  
ATOM   1117  C   LEU P  67     -16.315 -10.137  -1.042  0.00  0.00      PROA  
ATOM   1118  O   LEU P  67     -17.003 -10.029  -0.043  0.00  0.00      PROA  
ATOM   1119  N   LYS P  68     -15.283 -11.008  -1.081  0.00  0.00      PROA  
ATOM   1120  HN  LYS P  68     -14.632 -11.084  -1.832  0.00  0.00      PROA  
ATOM   1121  CA  LYS P  68     -15.107 -11.917   0.059  0.00  0.00      PROA  
ATOM   1122  HA  LYS P  68     -16.071 -12.403   0.077  0.00  0.00      PROA  
ATOM   1123  CB  LYS P  68     -14.078 -12.970  -0.135  0.00  0.00      PROA  
ATOM   1124  HB1 LYS P  68     -14.363 -13.580  -1.018  0.00  0.00      PROA  
ATOM   1125  HB2 LYS P  68     -14.102 -13.703   0.701  0.00  0.00      PROA  
ATOM   1126  CG  LYS P  68     -12.564 -12.492  -0.447  0.00  0.00      PROA  
ATOM   1127  HG1 LYS P  68     -12.136 -12.189   0.533  0.00  0.00      PROA  
ATOM   1128  HG2 LYS P  68     -12.575 -11.661  -1.183  0.00  0.00      PROA  
ATOM   1129  CD  LYS P  68     -11.698 -13.674  -0.883  0.00  0.00      PROA  
ATOM   1130  HD1 LYS P  68     -10.774 -13.091  -1.083  0.00  0.00      PROA  
ATOM   1131  HD2 LYS P  68     -12.101 -14.148  -1.803  0.00  0.00      PROA  
ATOM   1132  CE  LYS P  68     -11.465 -14.794   0.125  0.00  0.00      PROA  
ATOM   1133  HE1 LYS P  68     -12.422 -15.329   0.304  0.00  0.00      PROA  
ATOM   1134  HE2 LYS P  68     -11.188 -14.460   1.148  0.00  0.00      PROA  
ATOM   1135  NZ  LYS P  68     -10.449 -15.755  -0.450  0.00  0.00      PROA  
ATOM   1136  HZ1 LYS P  68      -9.475 -15.396  -0.509  0.00  0.00      PROA  
ATOM   1137  HZ2 LYS P  68     -10.723 -15.996  -1.424  0.00  0.00      PROA  
ATOM   1138  HZ3 LYS P  68     -10.491 -16.619   0.128  0.00  0.00      PROA  
ATOM   1139  C   LYS P  68     -14.924 -11.108   1.377  0.00  0.00      PROA  
ATOM   1140  O   LYS P  68     -15.200 -11.602   2.483  0.00  0.00      PROA  
ATOM   1141  N   TYR P  69     -14.222  -9.966   1.286  0.00  0.00      PROA  
ATOM   1142  HN  TYR P  69     -13.898  -9.765   0.365  0.00  0.00      PROA  
ATOM   1143  CA  TYR P  69     -13.929  -9.028   2.433  0.00  0.00      PROA  
ATOM   1144  HA  TYR P  69     -13.384  -9.538   3.214  0.00  0.00      PROA  
ATOM   1145  CB  TYR P  69     -13.123  -7.736   2.047  0.00  0.00      PROA  
ATOM   1146  HB1 TYR P  69     -13.627  -7.358   1.132  0.00  0.00      PROA  
ATOM   1147  HB2 TYR P  69     -12.081  -7.967   1.740  0.00  0.00      PROA  
ATOM   1148  CG  TYR P  69     -13.086  -6.654   3.044  0.00  0.00      PROA  
ATOM   1149  CD1 TYR P  69     -12.252  -6.708   4.168  0.00  0.00      PROA  
ATOM   1150  HD1 TYR P  69     -11.594  -7.531   4.406  0.00  0.00      PROA  
ATOM   1151  CE1 TYR P  69     -12.278  -5.672   5.082  0.00  0.00      PROA  
ATOM   1152  HE1 TYR P  69     -11.616  -5.736   5.932  0.00  0.00      PROA  
ATOM   1153  CZ  TYR P  69     -13.056  -4.495   4.929  0.00  0.00      PROA  
ATOM   1154  OH  TYR P  69     -12.895  -3.401   5.821  0.00  0.00      PROA  
ATOM   1155  HH  TYR P  69     -12.149  -3.594   6.395  0.00  0.00      PROA  
ATOM   1156  CD2 TYR P  69     -13.692  -5.455   2.779  0.00  0.00      PROA  
ATOM   1157  HD2 TYR P  69     -14.311  -5.370   1.898  0.00  0.00      PROA  
ATOM   1158  CE2 TYR P  69     -13.831  -4.439   3.743  0.00  0.00      PROA  
ATOM   1159  HE2 TYR P  69     -14.384  -3.538   3.519  0.00  0.00      PROA  
ATOM   1160  C   TYR P  69     -15.138  -8.548   3.056  0.00  0.00      PROA  
ATOM   1161  O   TYR P  69     -15.274  -8.423   4.284  0.00  0.00      PROA  
ATOM   1162  N   THR P  70     -16.167  -8.204   2.211  0.00  0.00      PROA  
ATOM   1163  HN  THR P  70     -16.021  -8.381   1.240  0.00  0.00      PROA  
ATOM   1164  CA  THR P  70     -17.429  -7.575   2.617  0.00  0.00      PROA  
ATOM   1165  HA  THR P  70     -17.253  -6.676   3.189  0.00  0.00      PROA  
ATOM   1166  CB  THR P  70     -18.238  -7.075   1.420  0.00  0.00      PROA  
ATOM   1167  HB  THR P  70     -18.427  -7.909   0.710  0.00  0.00      PROA  
ATOM   1168  OG1 THR P  70     -17.630  -5.993   0.696  0.00  0.00      PROA  
ATOM   1169  HG1 THR P  70     -16.862  -6.314   0.219  0.00  0.00      PROA  
ATOM   1170  CG2 THR P  70     -19.694  -6.661   1.754  0.00  0.00      PROA  
ATOM   1171 HG21 THR P  70     -20.331  -7.564   1.650  0.00  0.00      PROA  
ATOM   1172 HG22 THR P  70     -20.044  -6.029   0.911  0.00  0.00      PROA  
ATOM   1173 HG23 THR P  70     -19.742  -6.222   2.774  0.00  0.00      PROA  
ATOM   1174  C   THR P  70     -18.334  -8.576   3.315  0.00  0.00      PROA  
ATOM   1175  O   THR P  70     -18.946  -8.188   4.318  0.00  0.00      PROA  
ATOM   1176  N   GLU P  71     -18.406  -9.824   2.868  0.00  0.00      PROA  
ATOM   1177  HN  GLU P  71     -17.744 -10.166   2.205  0.00  0.00      PROA  
ATOM   1178  CA  GLU P  71     -19.233 -10.885   3.487  0.00  0.00      PROA  
ATOM   1179  HA  GLU P  71     -20.148 -10.507   3.919  0.00  0.00      PROA  
ATOM   1180  CB  GLU P  71     -19.544 -11.869   2.350  0.00  0.00      PROA  
ATOM   1181  HB1 GLU P  71     -20.139 -12.708   2.771  0.00  0.00      PROA  
ATOM   1182  HB2 GLU P  71     -18.566 -12.124   1.888  0.00  0.00      PROA  
ATOM   1183  CG  GLU P  71     -20.360 -11.291   1.193  0.00  0.00      PROA  
ATOM   1184  HG1 GLU P  71     -20.137 -12.065   0.427  0.00  0.00      PROA  
ATOM   1185  HG2 GLU P  71     -19.959 -10.335   0.795  0.00  0.00      PROA  
ATOM   1186  CD  GLU P  71     -21.807 -11.174   1.453  0.00  0.00      PROA  
ATOM   1187  OE1 GLU P  71     -22.425 -10.145   1.195  0.00  0.00      PROA  
ATOM   1188  OE2 GLU P  71     -22.426 -12.205   1.862  0.00  0.00      PROA  
ATOM   1189  C   GLU P  71     -18.565 -11.614   4.610  0.00  0.00      PROA  
ATOM   1190  O   GLU P  71     -19.024 -12.565   5.239  0.00  0.00      PROA  
ATOM   1191  N   TYR P  72     -17.312 -11.305   4.994  0.00  0.00      PROA  
ATOM   1192  HN  TYR P  72     -16.870 -10.576   4.477  0.00  0.00      PROA  
ATOM   1193  CA  TYR P  72     -16.564 -11.903   6.105  0.00  0.00      PROA  
ATOM   1194  HA  TYR P  72     -16.729 -12.970   6.135  0.00  0.00      PROA  
ATOM   1195  CB  TYR P  72     -15.048 -11.724   5.888  0.00  0.00      PROA  
ATOM   1196  HB1 TYR P  72     -14.703 -10.682   5.718  0.00  0.00      PROA  
ATOM   1197  HB2 TYR P  72     -14.842 -12.234   4.923  0.00  0.00      PROA  
ATOM   1198  CG  TYR P  72     -14.108 -12.171   7.005  0.00  0.00      PROA  
ATOM   1199  CD1 TYR P  72     -13.229 -13.248   6.916  0.00  0.00      PROA  
ATOM   1200  HD1 TYR P  72     -13.170 -13.941   6.089  0.00  0.00      PROA  
ATOM   1201  CE1 TYR P  72     -12.299 -13.566   7.928  0.00  0.00      PROA  
ATOM   1202  HE1 TYR P  72     -11.587 -14.375   7.858  0.00  0.00      PROA  
ATOM   1203  CZ  TYR P  72     -12.292 -12.690   9.046  0.00  0.00      PROA  
ATOM   1204  OH  TYR P  72     -11.436 -13.048  10.082  0.00  0.00      PROA  
ATOM   1205  HH  TYR P  72     -11.669 -12.535  10.859  0.00  0.00      PROA  
ATOM   1206  CD2 TYR P  72     -14.059 -11.382   8.158  0.00  0.00      PROA  
ATOM   1207  HD2 TYR P  72     -14.623 -10.465   8.238  0.00  0.00      PROA  
ATOM   1208  CE2 TYR P  72     -13.155 -11.638   9.209  0.00  0.00      PROA  
ATOM   1209  HE2 TYR P  72     -12.994 -10.973  10.045  0.00  0.00      PROA  
ATOM   1210  C   TYR P  72     -17.062 -11.343   7.462  0.00  0.00      PROA  
ATOM   1211  O   TYR P  72     -17.484 -10.192   7.544  0.00  0.00      PROA  
ATOM   1212  N   ASN P  73     -17.093 -12.117   8.578  0.00  0.00      PROA  
ATOM   1213  HN  ASN P  73     -16.777 -13.040   8.375  0.00  0.00      PROA  
ATOM   1214  CA  ASN P  73     -17.810 -11.700   9.805  0.00  0.00      PROA  
ATOM   1215  HA  ASN P  73     -18.226 -10.703   9.805  0.00  0.00      PROA  
ATOM   1216  CB  ASN P  73     -19.008 -12.731  10.008  0.00  0.00      PROA  
ATOM   1217  HB1 ASN P  73     -18.636 -13.735   9.710  0.00  0.00      PROA  
ATOM   1218  HB2 ASN P  73     -19.685 -12.445   9.175  0.00  0.00      PROA  
ATOM   1219  CG  ASN P  73     -19.757 -12.755  11.354  0.00  0.00      PROA  
ATOM   1220  OD1 ASN P  73     -20.689 -11.988  11.640  0.00  0.00      PROA  
ATOM   1221  ND2 ASN P  73     -19.383 -13.713  12.217  0.00  0.00      PROA  
ATOM   1222 HD21 ASN P  73     -20.003 -14.047  12.927  0.00  0.00      PROA  
ATOM   1223 HD22 ASN P  73     -18.528 -14.166  11.965  0.00  0.00      PROA  
ATOM   1224  C   ASN P  73     -16.991 -11.633  11.012  0.00  0.00      PROA  
ATOM   1225  O   ASN P  73     -17.147 -10.748  11.811  0.00  0.00      PROA  
ATOM   1226  N   GLU P  74     -16.150 -12.648  11.254  0.00  0.00      PROA  
ATOM   1227  HN  GLU P  74     -16.218 -13.421  10.628  0.00  0.00      PROA  
ATOM   1228  CA  GLU P  74     -15.273 -12.862  12.425  0.00  0.00      PROA  
ATOM   1229  HA  GLU P  74     -15.976 -12.939  13.242  0.00  0.00      PROA  
ATOM   1230  CB  GLU P  74     -14.550 -14.265  12.295  0.00  0.00      PROA  
ATOM   1231  HB1 GLU P  74     -13.537 -14.269  12.751  0.00  0.00      PROA  
ATOM   1232  HB2 GLU P  74     -14.220 -14.463  11.252  0.00  0.00      PROA  
ATOM   1233  CG  GLU P  74     -15.238 -15.558  12.876  0.00  0.00      PROA  
ATOM   1234  HG1 GLU P  74     -14.832 -15.531  13.909  0.00  0.00      PROA  
ATOM   1235  HG2 GLU P  74     -14.898 -16.435  12.284  0.00  0.00      PROA  
ATOM   1236  CD  GLU P  74     -16.750 -15.613  12.781  0.00  0.00      PROA  
ATOM   1237  OE1 GLU P  74     -17.294 -15.660  11.623  0.00  0.00      PROA  
ATOM   1238  OE2 GLU P  74     -17.314 -15.912  13.891  0.00  0.00      PROA  
ATOM   1239  C   GLU P  74     -14.348 -11.752  13.070  0.00  0.00      PROA  
ATOM   1240  O   GLU P  74     -14.292 -10.637  12.531  0.00  0.00      PROA  
ATOM   1241  N   PRO P  75     -13.637 -12.009  14.189  0.00  0.00      PROA  
ATOM   1242  CD  PRO P  75     -13.996 -12.945  15.272  0.00  0.00      PROA  
ATOM   1243  HD1 PRO P  75     -13.669 -13.965  14.976  0.00  0.00      PROA  
ATOM   1244  HD2 PRO P  75     -15.096 -13.057  15.374  0.00  0.00      PROA  
ATOM   1245  CA  PRO P  75     -12.556 -11.160  14.530  0.00  0.00      PROA  
ATOM   1246  HA  PRO P  75     -13.002 -10.186  14.664  0.00  0.00      PROA  
ATOM   1247  CB  PRO P  75     -12.054 -11.758  15.867  0.00  0.00      PROA  
ATOM   1248  HB1 PRO P  75     -11.753 -10.969  16.590  0.00  0.00      PROA  
ATOM   1249  HB2 PRO P  75     -11.277 -12.527  15.672  0.00  0.00      PROA  
ATOM   1250  CG  PRO P  75     -13.339 -12.306  16.467  0.00  0.00      PROA  
ATOM   1251  HG1 PRO P  75     -13.254 -13.042  17.295  0.00  0.00      PROA  
ATOM   1252  HG2 PRO P  75     -14.005 -11.465  16.755  0.00  0.00      PROA  
ATOM   1253  C   PRO P  75     -11.457 -11.144  13.464  0.00  0.00      PROA  
ATOM   1254  O   PRO P  75     -11.526 -11.941  12.554  0.00  0.00      PROA  
ATOM   1255  N   HSD P  76     -10.536 -10.140  13.426  0.00  0.00      PROA  
ATOM   1256  HN  HSD P  76     -10.507  -9.444  14.140  0.00  0.00      PROA  
ATOM   1257  CA  HSD P  76      -9.543 -10.023  12.382  0.00  0.00      PROA  
ATOM   1258  HA  HSD P  76      -9.192 -11.034  12.238  0.00  0.00      PROA  
ATOM   1259  CB  HSD P  76     -10.014  -9.496  10.994  0.00  0.00      PROA  
ATOM   1260  HB1 HSD P  76     -10.578 -10.264  10.422  0.00  0.00      PROA  
ATOM   1261  HB2 HSD P  76      -9.145  -9.261  10.344  0.00  0.00      PROA  
ATOM   1262  ND1 HSD P  76     -10.374  -6.943  11.139  0.00  0.00      PROA  
ATOM   1263  HD1 HSD P  76      -9.468  -6.658  10.826  0.00  0.00      PROA  
ATOM   1264  CG  HSD P  76     -10.854  -8.257  11.158  0.00  0.00      PROA  
ATOM   1265  CE1 HSD P  76     -11.372  -6.110  11.011  0.00  0.00      PROA  
ATOM   1266  HE1 HSD P  76     -11.358  -5.030  11.160  0.00  0.00      PROA  
ATOM   1267  NE2 HSD P  76     -12.529  -6.822  10.998  0.00  0.00      PROA  
ATOM   1268  CD2 HSD P  76     -12.174  -8.130  11.150  0.00  0.00      PROA  
ATOM   1269  HD2 HSD P  76     -12.973  -8.842  11.317  0.00  0.00      PROA  
ATOM   1270  C   HSD P  76      -8.384  -9.048  12.853  0.00  0.00      PROA  
ATOM   1271  O   HSD P  76      -8.609  -8.417  13.888  0.00  0.00      PROA  
ATOM   1272  N   GLU P  77      -7.228  -8.995  12.185  0.00  0.00      PROA  
ATOM   1273  HN  GLU P  77      -6.988  -9.691  11.512  0.00  0.00      PROA  
ATOM   1274  CA  GLU P  77      -6.190  -7.996  12.491  0.00  0.00      PROA  
ATOM   1275  HA  GLU P  77      -6.301  -7.768  13.541  0.00  0.00      PROA  
ATOM   1276  CB  GLU P  77      -4.813  -8.520  12.331  0.00  0.00      PROA  
ATOM   1277  HB1 GLU P  77      -4.626  -9.166  11.447  0.00  0.00      PROA  
ATOM   1278  HB2 GLU P  77      -4.710  -9.159  13.234  0.00  0.00      PROA  
ATOM   1279  CG  GLU P  77      -3.815  -7.362  12.259  0.00  0.00      PROA  
ATOM   1280  HG1 GLU P  77      -3.872  -6.629  13.092  0.00  0.00      PROA  
ATOM   1281  HG2 GLU P  77      -3.762  -6.861  11.269  0.00  0.00      PROA  
ATOM   1282  CD  GLU P  77      -2.450  -7.950  12.549  0.00  0.00      PROA  
ATOM   1283  OE1 GLU P  77      -1.627  -7.898  11.585  0.00  0.00      PROA  
ATOM   1284  OE2 GLU P  77      -2.141  -8.431  13.690  0.00  0.00      PROA  
ATOM   1285  C   GLU P  77      -6.440  -6.648  11.745  0.00  0.00      PROA  
ATOM   1286  O   GLU P  77      -6.582  -6.685  10.547  0.00  0.00      PROA  
ATOM   1287  N   SER P  78      -6.649  -5.543  12.505  0.00  0.00      PROA  
ATOM   1288  HN  SER P  78      -6.535  -5.490  13.494  0.00  0.00      PROA  
ATOM   1289  CA  SER P  78      -6.730  -4.201  11.927  0.00  0.00      PROA  
ATOM   1290  HA  SER P  78      -6.756  -4.234  10.848  0.00  0.00      PROA  
ATOM   1291  CB  SER P  78      -8.077  -3.560  12.334  0.00  0.00      PROA  
ATOM   1292  HB1 SER P  78      -8.278  -2.617  11.783  0.00  0.00      PROA  
ATOM   1293  HB2 SER P  78      -8.009  -3.298  13.411  0.00  0.00      PROA  
ATOM   1294  OG  SER P  78      -9.165  -4.455  12.213  0.00  0.00      PROA  
ATOM   1295  HG1 SER P  78      -9.964  -3.942  12.360  0.00  0.00      PROA  
ATOM   1296  C   SER P  78      -5.694  -3.297  12.481  0.00  0.00      PROA  
ATOM   1297  O   SER P  78      -5.095  -3.561  13.558  0.00  0.00      PROA  
ATOM   1298  N   ARG P  79      -5.330  -2.273  11.759  0.00  0.00      PROA  
ATOM   1299  HN  ARG P  79      -5.647  -2.173  10.819  0.00  0.00      PROA  
ATOM   1300  CA  ARG P  79      -4.213  -1.405  12.109  0.00  0.00      PROA  
ATOM   1301  HA  ARG P  79      -3.805  -1.630  13.083  0.00  0.00      PROA  
ATOM   1302  CB  ARG P  79      -2.986  -1.743  11.181  0.00  0.00      PROA  
ATOM   1303  HB1 ARG P  79      -2.323  -0.851  11.183  0.00  0.00      PROA  
ATOM   1304  HB2 ARG P  79      -3.345  -1.743  10.130  0.00  0.00      PROA  
ATOM   1305  CG  ARG P  79      -2.134  -2.977  11.562  0.00  0.00      PROA  
ATOM   1306  HG1 ARG P  79      -1.302  -2.903  10.829  0.00  0.00      PROA  
ATOM   1307  HG2 ARG P  79      -2.674  -3.867  11.174  0.00  0.00      PROA  
ATOM   1308  CD  ARG P  79      -1.481  -3.158  12.967  0.00  0.00      PROA  
ATOM   1309  HD1 ARG P  79      -0.972  -2.209  13.241  0.00  0.00      PROA  
ATOM   1310  HD2 ARG P  79      -0.741  -3.962  12.766  0.00  0.00      PROA  
ATOM   1311  NE  ARG P  79      -2.408  -3.627  13.987  0.00  0.00      PROA  
ATOM   1312  HE  ARG P  79      -3.382  -3.752  13.798  0.00  0.00      PROA  
ATOM   1313  CZ  ARG P  79      -2.082  -3.993  15.197  0.00  0.00      PROA  
ATOM   1314  NH1 ARG P  79      -0.979  -3.657  15.799  0.00  0.00      PROA  
ATOM   1315 HH11 ARG P  79      -0.370  -3.212  15.142  0.00  0.00      PROA  
ATOM   1316 HH12 ARG P  79      -0.791  -4.165  16.639  0.00  0.00      PROA  
ATOM   1317  NH2 ARG P  79      -3.034  -4.613  15.894  0.00  0.00      PROA  
ATOM   1318 HH21 ARG P  79      -3.898  -4.686  15.396  0.00  0.00      PROA  
ATOM   1319 HH22 ARG P  79      -3.097  -4.502  16.886  0.00  0.00      PROA  
ATOM   1320  C   ARG P  79      -4.491   0.075  11.941  0.00  0.00      PROA  
ATOM   1321  O   ARG P  79      -5.131   0.489  10.949  0.00  0.00      PROA  
ATOM   1322  N   THR P  80      -4.128   0.897  12.947  0.00  0.00      PROA  
ATOM   1323  HN  THR P  80      -3.875   0.575  13.856  0.00  0.00      PROA  
ATOM   1324  CA  THR P  80      -4.184   2.279  12.827  0.00  0.00      PROA  
ATOM   1325  HA  THR P  80      -4.492   2.627  11.852  0.00  0.00      PROA  
ATOM   1326  CB  THR P  80      -4.958   3.012  13.852  0.00  0.00      PROA  
ATOM   1327  HB  THR P  80      -4.897   4.090  13.588  0.00  0.00      PROA  
ATOM   1328  OG1 THR P  80      -4.496   2.810  15.206  0.00  0.00      PROA  
ATOM   1329  HG1 THR P  80      -4.204   1.901  15.313  0.00  0.00      PROA  
ATOM   1330  CG2 THR P  80      -6.380   2.471  13.881  0.00  0.00      PROA  
ATOM   1331 HG21 THR P  80      -6.489   1.376  14.036  0.00  0.00      PROA  
ATOM   1332 HG22 THR P  80      -6.842   2.749  12.910  0.00  0.00      PROA  
ATOM   1333 HG23 THR P  80      -6.957   3.016  14.658  0.00  0.00      PROA  
ATOM   1334  C   THR P  80      -2.810   2.895  12.893  0.00  0.00      PROA  
ATOM   1335  O   THR P  80      -1.791   2.181  13.225  0.00  0.00      PROA  
ATOM   1336  N   ASN P  81      -2.621   4.216  12.618  0.00  0.00      PROA  
ATOM   1337  HN  ASN P  81      -3.360   4.838  12.370  0.00  0.00      PROA  
ATOM   1338  CA  ASN P  81      -1.308   4.840  12.528  0.00  0.00      PROA  
ATOM   1339  HA  ASN P  81      -0.724   4.417  11.724  0.00  0.00      PROA  
ATOM   1340  CB  ASN P  81      -1.377   6.378  12.198  0.00  0.00      PROA  
ATOM   1341  HB1 ASN P  81      -0.357   6.813  12.267  0.00  0.00      PROA  
ATOM   1342  HB2 ASN P  81      -2.069   6.911  12.885  0.00  0.00      PROA  
ATOM   1343  CG  ASN P  81      -1.962   6.588  10.790  0.00  0.00      PROA  
ATOM   1344  OD1 ASN P  81      -1.990   5.677   9.975  0.00  0.00      PROA  
ATOM   1345  ND2 ASN P  81      -2.573   7.792  10.638  0.00  0.00      PROA  
ATOM   1346 HD21 ASN P  81      -3.181   7.863   9.848  0.00  0.00      PROA  
ATOM   1347 HD22 ASN P  81      -2.333   8.541  11.256  0.00  0.00      PROA  
ATOM   1348  C   ASN P  81      -0.537   4.643  13.886  0.00  0.00      PROA  
ATOM   1349  O   ASN P  81       0.660   4.409  13.908  0.00  0.00      PROA  
ATOM   1350  N   SER P  82      -1.241   4.845  15.003  0.00  0.00      PROA  
ATOM   1351  HN  SER P  82      -2.213   5.053  14.926  0.00  0.00      PROA  
ATOM   1352  CA  SER P  82      -0.791   4.725  16.367  0.00  0.00      PROA  
ATOM   1353  HA  SER P  82      -0.075   5.529  16.455  0.00  0.00      PROA  
ATOM   1354  CB  SER P  82      -2.001   4.858  17.353  0.00  0.00      PROA  
ATOM   1355  HB1 SER P  82      -1.626   4.587  18.363  0.00  0.00      PROA  
ATOM   1356  HB2 SER P  82      -2.694   4.050  17.036  0.00  0.00      PROA  
ATOM   1357  OG  SER P  82      -2.539   6.201  17.345  0.00  0.00      PROA  
ATOM   1358  HG1 SER P  82      -2.920   6.335  16.475  0.00  0.00      PROA  
ATOM   1359  C   SER P  82      -0.146   3.399  16.694  0.00  0.00      PROA  
ATOM   1360  O   SER P  82       0.858   3.233  17.395  0.00  0.00      PROA  
ATOM   1361  N   ASP P  83      -0.732   2.284  16.066  0.00  0.00      PROA  
ATOM   1362  HN  ASP P  83      -1.464   2.299  15.388  0.00  0.00      PROA  
ATOM   1363  CA  ASP P  83      -0.210   0.954  16.160  0.00  0.00      PROA  
ATOM   1364  HA  ASP P  83      -0.082   0.634  17.183  0.00  0.00      PROA  
ATOM   1365  CB  ASP P  83      -1.232  -0.002  15.399  0.00  0.00      PROA  
ATOM   1366  HB1 ASP P  83      -0.710  -0.974  15.527  0.00  0.00      PROA  
ATOM   1367  HB2 ASP P  83      -1.391   0.252  14.329  0.00  0.00      PROA  
ATOM   1368  CG  ASP P  83      -2.498  -0.009  16.103  0.00  0.00      PROA  
ATOM   1369  OD1 ASP P  83      -3.534   0.325  15.473  0.00  0.00      PROA  
ATOM   1370  OD2 ASP P  83      -2.636  -0.507  17.320  0.00  0.00      PROA  
ATOM   1371  C   ASP P  83       1.187   0.873  15.606  0.00  0.00      PROA  
ATOM   1372  O   ASP P  83       2.099   0.359  16.218  0.00  0.00      PROA  
ATOM   1373  N   ILE P  84       1.374   1.481  14.363  0.00  0.00      PROA  
ATOM   1374  HN  ILE P  84       0.608   1.798  13.810  0.00  0.00      PROA  
ATOM   1375  CA  ILE P  84       2.660   1.637  13.728  0.00  0.00      PROA  
ATOM   1376  HA  ILE P  84       3.010   0.623  13.602  0.00  0.00      PROA  
ATOM   1377  CB  ILE P  84       2.625   2.186  12.309  0.00  0.00      PROA  
ATOM   1378  HB  ILE P  84       2.419   3.277  12.319  0.00  0.00      PROA  
ATOM   1379  CG2 ILE P  84       3.975   2.192  11.494  0.00  0.00      PROA  
ATOM   1380 HG21 ILE P  84       3.814   2.509  10.442  0.00  0.00      PROA  
ATOM   1381 HG22 ILE P  84       4.298   1.134  11.394  0.00  0.00      PROA  
ATOM   1382 HG23 ILE P  84       4.698   2.861  12.009  0.00  0.00      PROA  
ATOM   1383  CG1 ILE P  84       1.442   1.619  11.477  0.00  0.00      PROA  
ATOM   1384 HG11 ILE P  84       1.387   2.253  10.566  0.00  0.00      PROA  
ATOM   1385 HG12 ILE P  84       0.453   1.770  11.958  0.00  0.00      PROA  
ATOM   1386  CD  ILE P  84       1.485   0.114  11.048  0.00  0.00      PROA  
ATOM   1387  HD1 ILE P  84       0.858   0.016  10.137  0.00  0.00      PROA  
ATOM   1388  HD2 ILE P  84       1.134  -0.525  11.887  0.00  0.00      PROA  
ATOM   1389  HD3 ILE P  84       2.517  -0.213  10.797  0.00  0.00      PROA  
ATOM   1390  C   ILE P  84       3.682   2.398  14.516  0.00  0.00      PROA  
ATOM   1391  O   ILE P  84       4.733   1.932  14.744  0.00  0.00      PROA  
ATOM   1392  N   VAL P  85       3.218   3.593  15.031  0.00  0.00      PROA  
ATOM   1393  HN  VAL P  85       2.315   3.931  14.778  0.00  0.00      PROA  
ATOM   1394  CA  VAL P  85       4.163   4.371  15.892  0.00  0.00      PROA  
ATOM   1395  HA  VAL P  85       5.102   4.511  15.378  0.00  0.00      PROA  
ATOM   1396  CB  VAL P  85       3.573   5.833  16.106  0.00  0.00      PROA  
ATOM   1397  HB  VAL P  85       2.620   5.621  16.636  0.00  0.00      PROA  
ATOM   1398  CG1 VAL P  85       4.531   6.739  16.825  0.00  0.00      PROA  
ATOM   1399 HG11 VAL P  85       4.234   7.787  16.605  0.00  0.00      PROA  
ATOM   1400 HG12 VAL P  85       5.542   6.455  16.462  0.00  0.00      PROA  
ATOM   1401 HG13 VAL P  85       4.460   6.623  17.927  0.00  0.00      PROA  
ATOM   1402  CG2 VAL P  85       3.176   6.340  14.750  0.00  0.00      PROA  
ATOM   1403 HG21 VAL P  85       2.446   5.732  14.174  0.00  0.00      PROA  
ATOM   1404 HG22 VAL P  85       4.027   6.587  14.079  0.00  0.00      PROA  
ATOM   1405 HG23 VAL P  85       2.707   7.319  14.983  0.00  0.00      PROA  
ATOM   1406  C   VAL P  85       4.625   3.754  17.161  0.00  0.00      PROA  
ATOM   1407  O   VAL P  85       5.823   3.702  17.529  0.00  0.00      PROA  
ATOM   1408  N   GLU P  86       3.639   3.154  17.932  0.00  0.00      PROA  
ATOM   1409  HN  GLU P  86       2.722   3.256  17.554  0.00  0.00      PROA  
ATOM   1410  CA  GLU P  86       3.919   2.394  19.148  0.00  0.00      PROA  
ATOM   1411  HA  GLU P  86       4.444   2.972  19.894  0.00  0.00      PROA  
ATOM   1412  CB  GLU P  86       2.617   1.784  19.775  0.00  0.00      PROA  
ATOM   1413  HB1 GLU P  86       2.883   0.999  20.514  0.00  0.00      PROA  
ATOM   1414  HB2 GLU P  86       2.045   1.177  19.041  0.00  0.00      PROA  
ATOM   1415  CG  GLU P  86       1.605   2.808  20.313  0.00  0.00      PROA  
ATOM   1416  HG1 GLU P  86       0.597   2.366  20.471  0.00  0.00      PROA  
ATOM   1417  HG2 GLU P  86       1.490   3.672  19.625  0.00  0.00      PROA  
ATOM   1418  CD  GLU P  86       2.097   3.374  21.663  0.00  0.00      PROA  
ATOM   1419  OE1 GLU P  86       1.225   3.419  22.577  0.00  0.00      PROA  
ATOM   1420  OE2 GLU P  86       3.261   3.854  21.883  0.00  0.00      PROA  
ATOM   1421  C   GLU P  86       4.797   1.114  18.829  0.00  0.00      PROA  
ATOM   1422  O   GLU P  86       5.645   0.656  19.582  0.00  0.00      PROA  
ATOM   1423  N   ALA P  87       4.638   0.506  17.687  0.00  0.00      PROA  
ATOM   1424  HN  ALA P  87       3.814   0.700  17.160  0.00  0.00      PROA  
ATOM   1425  CA  ALA P  87       5.426  -0.669  17.308  0.00  0.00      PROA  
ATOM   1426  HA  ALA P  87       5.646  -1.195  18.225  0.00  0.00      PROA  
ATOM   1427  CB  ALA P  87       4.702  -1.488  16.216  0.00  0.00      PROA  
ATOM   1428  HB1 ALA P  87       5.323  -2.317  15.814  0.00  0.00      PROA  
ATOM   1429  HB2 ALA P  87       4.385  -0.911  15.321  0.00  0.00      PROA  
ATOM   1430  HB3 ALA P  87       3.826  -1.985  16.685  0.00  0.00      PROA  
ATOM   1431  C   ALA P  87       6.858  -0.257  16.786  0.00  0.00      PROA  
ATOM   1432  O   ALA P  87       7.806  -0.985  17.006  0.00  0.00      PROA  
ATOM   1433  N   LEU P  88       7.063   0.908  16.329  0.00  0.00      PROA  
ATOM   1434  HN  LEU P  88       6.256   1.436  16.079  0.00  0.00      PROA  
ATOM   1435  CA  LEU P  88       8.364   1.506  16.215  0.00  0.00      PROA  
ATOM   1436  HA  LEU P  88       9.079   0.788  15.842  0.00  0.00      PROA  
ATOM   1437  CB  LEU P  88       8.324   2.573  15.034  0.00  0.00      PROA  
ATOM   1438  HB1 LEU P  88       9.346   2.998  14.938  0.00  0.00      PROA  
ATOM   1439  HB2 LEU P  88       7.513   3.286  15.297  0.00  0.00      PROA  
ATOM   1440  CG  LEU P  88       7.920   2.048  13.596  0.00  0.00      PROA  
ATOM   1441  HG  LEU P  88       7.047   1.364  13.657  0.00  0.00      PROA  
ATOM   1442  CD1 LEU P  88       7.454   3.244  12.765  0.00  0.00      PROA  
ATOM   1443 HD11 LEU P  88       8.186   4.072  12.871  0.00  0.00      PROA  
ATOM   1444 HD12 LEU P  88       6.481   3.619  13.150  0.00  0.00      PROA  
ATOM   1445 HD13 LEU P  88       7.386   2.862  11.724  0.00  0.00      PROA  
ATOM   1446  CD2 LEU P  88       9.024   1.266  12.917  0.00  0.00      PROA  
ATOM   1447 HD21 LEU P  88       9.943   1.879  13.035  0.00  0.00      PROA  
ATOM   1448 HD22 LEU P  88       8.716   0.958  11.895  0.00  0.00      PROA  
ATOM   1449 HD23 LEU P  88       9.215   0.301  13.433  0.00  0.00      PROA  
ATOM   1450  C   LEU P  88       8.914   2.032  17.558  0.00  0.00      PROA  
ATOM   1451  O   LEU P  88      10.009   2.569  17.580  0.00  0.00      PROA  
ATOM   1452  N   ASN P  89       8.158   1.871  18.672  0.00  0.00      PROA  
ATOM   1453  HN  ASN P  89       7.260   1.444  18.742  0.00  0.00      PROA  
ATOM   1454  CA  ASN P  89       8.588   2.344  19.999  0.00  0.00      PROA  
ATOM   1455  HA  ASN P  89       9.458   2.934  19.753  0.00  0.00      PROA  
ATOM   1456  CB  ASN P  89       7.391   3.050  20.751  0.00  0.00      PROA  
ATOM   1457  HB1 ASN P  89       6.585   2.315  20.960  0.00  0.00      PROA  
ATOM   1458  HB2 ASN P  89       6.922   3.732  20.009  0.00  0.00      PROA  
ATOM   1459  CG  ASN P  89       7.747   4.013  21.862  0.00  0.00      PROA  
ATOM   1460  OD1 ASN P  89       7.274   5.133  21.859  0.00  0.00      PROA  
ATOM   1461  ND2 ASN P  89       8.695   3.609  22.788  0.00  0.00      PROA  
ATOM   1462 HD21 ASN P  89       8.932   4.194  23.563  0.00  0.00      PROA  
ATOM   1463 HD22 ASN P  89       9.250   2.796  22.612  0.00  0.00      PROA  
ATOM   1464  C   ASN P  89       9.057   1.143  20.763  0.00  0.00      PROA  
ATOM   1465  O   ASN P  89       9.742   1.273  21.791  0.00  0.00      PROA  
ATOM   1466  N   LYS P  90       8.825  -0.044  20.282  0.00  0.00      PROA  
ATOM   1467  HN  LYS P  90       8.500  -0.119  19.342  0.00  0.00      PROA  
ATOM   1468  CA  LYS P  90       9.261  -1.306  20.880  0.00  0.00      PROA  
ATOM   1469  HA  LYS P  90       9.237  -1.156  21.949  0.00  0.00      PROA  
ATOM   1470  CB  LYS P  90       8.318  -2.468  20.716  0.00  0.00      PROA  
ATOM   1471  HB1 LYS P  90       8.548  -3.373  21.320  0.00  0.00      PROA  
ATOM   1472  HB2 LYS P  90       8.443  -2.784  19.658  0.00  0.00      PROA  
ATOM   1473  CG  LYS P  90       6.903  -2.094  21.026  0.00  0.00      PROA  
ATOM   1474  HG1 LYS P  90       6.298  -2.949  20.656  0.00  0.00      PROA  
ATOM   1475  HG2 LYS P  90       6.700  -1.310  20.265  0.00  0.00      PROA  
ATOM   1476  CD  LYS P  90       6.660  -1.594  22.415  0.00  0.00      PROA  
ATOM   1477  HD1 LYS P  90       7.254  -0.682  22.638  0.00  0.00      PROA  
ATOM   1478  HD2 LYS P  90       7.049  -2.395  23.080  0.00  0.00      PROA  
ATOM   1479  CE  LYS P  90       5.230  -1.284  22.690  0.00  0.00      PROA  
ATOM   1480  HE1 LYS P  90       4.613  -2.208  22.711  0.00  0.00      PROA  
ATOM   1481  HE2 LYS P  90       4.913  -0.649  21.835  0.00  0.00      PROA  
ATOM   1482  NZ  LYS P  90       5.110  -0.505  23.959  0.00  0.00      PROA  
ATOM   1483  HZ1 LYS P  90       5.372  -1.100  24.771  0.00  0.00      PROA  
ATOM   1484  HZ2 LYS P  90       4.151  -0.103  23.981  0.00  0.00      PROA  
ATOM   1485  HZ3 LYS P  90       5.715   0.336  23.871  0.00  0.00      PROA  
ATOM   1486  C   LYS P  90      10.704  -1.719  20.559  0.00  0.00      PROA  
ATOM   1487  O   LYS P  90      11.121  -2.049  19.423  0.00  0.00      PROA  
ATOM   1488  N   LYS P  91      11.574  -1.809  21.630  0.00  0.00      PROA  
ATOM   1489  HN  LYS P  91      11.364  -1.652  22.592  0.00  0.00      PROA  
ATOM   1490  CA  LYS P  91      12.952  -1.987  21.402  0.00  0.00      PROA  
ATOM   1491  HA  LYS P  91      13.234  -1.689  20.403  0.00  0.00      PROA  
ATOM   1492  CB  LYS P  91      13.733  -1.104  22.448  0.00  0.00      PROA  
ATOM   1493  HB1 LYS P  91      14.836  -1.218  22.388  0.00  0.00      PROA  
ATOM   1494  HB2 LYS P  91      13.521  -1.483  23.470  0.00  0.00      PROA  
ATOM   1495  CG  LYS P  91      13.383   0.425  22.558  0.00  0.00      PROA  
ATOM   1496  HG1 LYS P  91      13.948   0.957  23.354  0.00  0.00      PROA  
ATOM   1497  HG2 LYS P  91      12.307   0.540  22.808  0.00  0.00      PROA  
ATOM   1498  CD  LYS P  91      13.596   1.293  21.192  0.00  0.00      PROA  
ATOM   1499  HD1 LYS P  91      13.102   2.270  21.383  0.00  0.00      PROA  
ATOM   1500  HD2 LYS P  91      12.972   0.805  20.412  0.00  0.00      PROA  
ATOM   1501  CE  LYS P  91      15.101   1.430  20.780  0.00  0.00      PROA  
ATOM   1502  HE1 LYS P  91      15.556   0.455  20.502  0.00  0.00      PROA  
ATOM   1503  HE2 LYS P  91      15.752   1.921  21.534  0.00  0.00      PROA  
ATOM   1504  NZ  LYS P  91      15.047   2.333  19.532  0.00  0.00      PROA  
ATOM   1505  HZ1 LYS P  91      15.921   2.276  18.971  0.00  0.00      PROA  
ATOM   1506  HZ2 LYS P  91      14.879   3.336  19.750  0.00  0.00      PROA  
ATOM   1507  HZ3 LYS P  91      14.256   2.065  18.912  0.00  0.00      PROA  
ATOM   1508  C   LYS P  91      13.353  -3.472  21.753  0.00  0.00      PROA  
ATOM   1509  OT1 LYS P  91      14.275  -4.014  21.059  0.00  0.00      PROA  
ATOM   1510  OT2 LYS P  91      12.819  -4.122  22.740  0.00  0.00      PROA  
ATOM   1511  N   GLY P   2      11.387 -14.479 -21.457  0.00  0.00      PROB  
ATOM   1512  HT1 GLY P   2      10.841 -15.164 -22.017  0.00  0.00      PROB  
ATOM   1513  HT2 GLY P   2      12.033 -14.106 -22.182  0.00  0.00      PROB  
ATOM   1514  HT3 GLY P   2      10.736 -13.754 -21.096  0.00  0.00      PROB  
ATOM   1515  CA  GLY P   2      11.958 -15.390 -20.371  0.00  0.00      PROB  
ATOM   1516  HA1 GLY P   2      12.463 -14.746 -19.666  0.00  0.00      PROB  
ATOM   1517  HA2 GLY P   2      12.562 -16.161 -20.826  0.00  0.00      PROB  
ATOM   1518  C   GLY P   2      10.781 -16.094 -19.644  0.00  0.00      PROB  
ATOM   1519  O   GLY P   2       9.630 -15.940 -19.982  0.00  0.00      PROB  
ATOM   1520  N   ARG P   3      11.043 -16.926 -18.657  0.00  0.00      PROB  
ATOM   1521  HN  ARG P   3      11.967 -16.977 -18.286  0.00  0.00      PROB  
ATOM   1522  CA  ARG P   3      10.056 -17.910 -18.267  0.00  0.00      PROB  
ATOM   1523  HA  ARG P   3       9.785 -18.482 -19.142  0.00  0.00      PROB  
ATOM   1524  CB  ARG P   3      10.617 -18.939 -17.337  0.00  0.00      PROB  
ATOM   1525  HB1 ARG P   3       9.835 -19.463 -16.747  0.00  0.00      PROB  
ATOM   1526  HB2 ARG P   3      11.243 -18.387 -16.604  0.00  0.00      PROB  
ATOM   1527  CG  ARG P   3      11.469 -19.999 -18.034  0.00  0.00      PROB  
ATOM   1528  HG1 ARG P   3      12.181 -19.471 -18.704  0.00  0.00      PROB  
ATOM   1529  HG2 ARG P   3      11.056 -20.596 -18.875  0.00  0.00      PROB  
ATOM   1530  CD  ARG P   3      12.249 -20.902 -17.035  0.00  0.00      PROB  
ATOM   1531  HD1 ARG P   3      12.895 -20.239 -16.421  0.00  0.00      PROB  
ATOM   1532  HD2 ARG P   3      12.868 -21.574 -17.667  0.00  0.00      PROB  
ATOM   1533  NE  ARG P   3      11.334 -21.722 -16.200  0.00  0.00      PROB  
ATOM   1534  HE  ARG P   3      10.366 -21.792 -16.444  0.00  0.00      PROB  
ATOM   1535  CZ  ARG P   3      11.800 -22.414 -15.123  0.00  0.00      PROB  
ATOM   1536  NH1 ARG P   3      13.041 -22.232 -14.739  0.00  0.00      PROB  
ATOM   1537 HH11 ARG P   3      13.686 -21.744 -15.326  0.00  0.00      PROB  
ATOM   1538 HH12 ARG P   3      13.445 -22.818 -14.037  0.00  0.00      PROB  
ATOM   1539  NH2 ARG P   3      11.059 -23.323 -14.523  0.00  0.00      PROB  
ATOM   1540 HH21 ARG P   3      10.119 -23.515 -14.807  0.00  0.00      PROB  
ATOM   1541 HH22 ARG P   3      11.408 -23.937 -13.816  0.00  0.00      PROB  
ATOM   1542  C   ARG P   3       8.858 -17.273 -17.477  0.00  0.00      PROB  
ATOM   1543  O   ARG P   3       8.964 -16.194 -16.878  0.00  0.00      PROB  
ATOM   1544  N   LYS P   4       7.637 -17.917 -17.497  0.00  0.00      PROB  
ATOM   1545  HN  LYS P   4       7.439 -18.802 -17.910  0.00  0.00      PROB  
ATOM   1546  CA  LYS P   4       6.411 -17.525 -16.741  0.00  0.00      PROB  
ATOM   1547  HA  LYS P   4       6.299 -16.490 -17.028  0.00  0.00      PROB  
ATOM   1548  CB  LYS P   4       5.077 -18.341 -17.032  0.00  0.00      PROB  
ATOM   1549  HB1 LYS P   4       4.348 -17.847 -16.355  0.00  0.00      PROB  
ATOM   1550  HB2 LYS P   4       5.303 -19.411 -16.835  0.00  0.00      PROB  
ATOM   1551  CG  LYS P   4       4.679 -18.279 -18.531  0.00  0.00      PROB  
ATOM   1552  HG1 LYS P   4       3.706 -18.800 -18.658  0.00  0.00      PROB  
ATOM   1553  HG2 LYS P   4       5.535 -18.796 -19.014  0.00  0.00      PROB  
ATOM   1554  CD  LYS P   4       4.627 -16.827 -19.116  0.00  0.00      PROB  
ATOM   1555  HD1 LYS P   4       5.656 -16.409 -19.155  0.00  0.00      PROB  
ATOM   1556  HD2 LYS P   4       4.095 -16.217 -18.355  0.00  0.00      PROB  
ATOM   1557  CE  LYS P   4       3.895 -16.746 -20.510  0.00  0.00      PROB  
ATOM   1558  HE1 LYS P   4       2.896 -17.229 -20.563  0.00  0.00      PROB  
ATOM   1559  HE2 LYS P   4       4.546 -17.299 -21.220  0.00  0.00      PROB  
ATOM   1560  NZ  LYS P   4       3.767 -15.331 -20.893  0.00  0.00      PROB  
ATOM   1561  HZ1 LYS P   4       4.654 -14.920 -21.248  0.00  0.00      PROB  
ATOM   1562  HZ2 LYS P   4       3.440 -14.766 -20.083  0.00  0.00      PROB  
ATOM   1563  HZ3 LYS P   4       2.921 -15.210 -21.485  0.00  0.00      PROB  
ATOM   1564  C   LYS P   4       6.710 -17.576 -15.244  0.00  0.00      PROB  
ATOM   1565  O   LYS P   4       7.289 -18.546 -14.698  0.00  0.00      PROB  
ATOM   1566  N   LYS P   5       6.401 -16.494 -14.570  0.00  0.00      PROB  
ATOM   1567  HN  LYS P   5       5.863 -15.782 -15.015  0.00  0.00      PROB  
ATOM   1568  CA  LYS P   5       6.605 -16.190 -13.111  0.00  0.00      PROB  
ATOM   1569  HA  LYS P   5       6.369 -15.138 -13.172  0.00  0.00      PROB  
ATOM   1570  CB  LYS P   5       5.531 -16.802 -12.100  0.00  0.00      PROB  
ATOM   1571  HB1 LYS P   5       6.037 -17.139 -11.170  0.00  0.00      PROB  
ATOM   1572  HB2 LYS P   5       5.093 -17.699 -12.588  0.00  0.00      PROB  
ATOM   1573  CG  LYS P   5       4.364 -15.915 -11.828  0.00  0.00      PROB  
ATOM   1574  HG1 LYS P   5       4.663 -14.919 -11.436  0.00  0.00      PROB  
ATOM   1575  HG2 LYS P   5       3.692 -16.483 -11.150  0.00  0.00      PROB  
ATOM   1576  CD  LYS P   5       3.535 -15.575 -13.100  0.00  0.00      PROB  
ATOM   1577  HD1 LYS P   5       3.489 -16.510 -13.698  0.00  0.00      PROB  
ATOM   1578  HD2 LYS P   5       4.123 -14.801 -13.637  0.00  0.00      PROB  
ATOM   1579  CE  LYS P   5       2.136 -15.067 -12.712  0.00  0.00      PROB  
ATOM   1580  HE1 LYS P   5       2.055 -14.251 -11.963  0.00  0.00      PROB  
ATOM   1581  HE2 LYS P   5       1.490 -15.940 -12.476  0.00  0.00      PROB  
ATOM   1582  NZ  LYS P   5       1.575 -14.490 -13.992  0.00  0.00      PROB  
ATOM   1583  HZ1 LYS P   5       2.102 -13.613 -14.180  0.00  0.00      PROB  
ATOM   1584  HZ2 LYS P   5       0.552 -14.308 -13.944  0.00  0.00      PROB  
ATOM   1585  HZ3 LYS P   5       1.684 -15.169 -14.771  0.00  0.00      PROB  
ATOM   1586  C   LYS P   5       8.025 -16.324 -12.662  0.00  0.00      PROB  
ATOM   1587  O   LYS P   5       8.271 -16.823 -11.546  0.00  0.00      PROB  
ATOM   1588  N   ILE P   6       9.062 -15.970 -13.472  0.00  0.00      PROB  
ATOM   1589  HN  ILE P   6       8.911 -15.633 -14.398  0.00  0.00      PROB  
ATOM   1590  CA  ILE P   6      10.468 -16.168 -12.948  0.00  0.00      PROB  
ATOM   1591  HA  ILE P   6      10.472 -17.071 -12.357  0.00  0.00      PROB  
ATOM   1592  CB  ILE P   6      11.409 -16.311 -14.158  0.00  0.00      PROB  
ATOM   1593  HB  ILE P   6      10.881 -17.000 -14.851  0.00  0.00      PROB  
ATOM   1594  CG2 ILE P   6      11.558 -15.002 -14.971  0.00  0.00      PROB  
ATOM   1595 HG21 ILE P   6      11.879 -15.168 -16.022  0.00  0.00      PROB  
ATOM   1596 HG22 ILE P   6      12.174 -14.271 -14.405  0.00  0.00      PROB  
ATOM   1597 HG23 ILE P   6      10.534 -14.573 -14.976  0.00  0.00      PROB  
ATOM   1598  CG1 ILE P   6      12.768 -16.972 -13.835  0.00  0.00      PROB  
ATOM   1599 HG11 ILE P   6      13.291 -16.376 -13.056  0.00  0.00      PROB  
ATOM   1600 HG12 ILE P   6      13.389 -16.981 -14.756  0.00  0.00      PROB  
ATOM   1601  CD  ILE P   6      12.575 -18.444 -13.256  0.00  0.00      PROB  
ATOM   1602  HD1 ILE P   6      12.197 -18.321 -12.218  0.00  0.00      PROB  
ATOM   1603  HD2 ILE P   6      13.612 -18.829 -13.152  0.00  0.00      PROB  
ATOM   1604  HD3 ILE P   6      11.960 -19.076 -13.932  0.00  0.00      PROB  
ATOM   1605  C   ILE P   6      10.979 -15.008 -12.067  0.00  0.00      PROB  
ATOM   1606  O   ILE P   6      11.929 -15.212 -11.259  0.00  0.00      PROB  
ATOM   1607  N   GLN P   7      10.245 -13.843 -12.017  0.00  0.00      PROB  
ATOM   1608  HN  GLN P   7       9.499 -13.797 -12.678  0.00  0.00      PROB  
ATOM   1609  CA  GLN P   7      10.567 -12.615 -11.259  0.00  0.00      PROB  
ATOM   1610  HA  GLN P   7      11.540 -12.298 -11.603  0.00  0.00      PROB  
ATOM   1611  CB  GLN P   7       9.611 -11.426 -11.521  0.00  0.00      PROB  
ATOM   1612  HB1 GLN P   7       9.373 -10.888 -10.578  0.00  0.00      PROB  
ATOM   1613  HB2 GLN P   7       8.601 -11.714 -11.882  0.00  0.00      PROB  
ATOM   1614  CG  GLN P   7      10.102 -10.256 -12.406  0.00  0.00      PROB  
ATOM   1615  HG1 GLN P   7      10.934  -9.839 -11.800  0.00  0.00      PROB  
ATOM   1616  HG2 GLN P   7       9.309  -9.498 -12.585  0.00  0.00      PROB  
ATOM   1617  CD  GLN P   7      10.608 -10.731 -13.752  0.00  0.00      PROB  
ATOM   1618  OE1 GLN P   7       9.798 -10.801 -14.685  0.00  0.00      PROB  
ATOM   1619  NE2 GLN P   7      11.914 -11.038 -13.964  0.00  0.00      PROB  
ATOM   1620 HE21 GLN P   7      12.206 -11.297 -14.885  0.00  0.00      PROB  
ATOM   1621 HE22 GLN P   7      12.580 -11.187 -13.233  0.00  0.00      PROB  
ATOM   1622  C   GLN P   7      10.747 -12.883  -9.782  0.00  0.00      PROB  
ATOM   1623  O   GLN P   7      11.776 -12.582  -9.203  0.00  0.00      PROB  
ATOM   1624  N   ILE P   8       9.815 -13.610  -9.156  0.00  0.00      PROB  
ATOM   1625  HN  ILE P   8       8.964 -13.873  -9.603  0.00  0.00      PROB  
ATOM   1626  CA  ILE P   8       9.923 -14.110  -7.841  0.00  0.00      PROB  
ATOM   1627  HA  ILE P   8      10.955 -14.404  -7.716  0.00  0.00      PROB  
ATOM   1628  CB  ILE P   8       9.356 -13.095  -6.829  0.00  0.00      PROB  
ATOM   1629  HB  ILE P   8       8.663 -13.630  -6.145  0.00  0.00      PROB  
ATOM   1630  CG2 ILE P   8      10.497 -12.488  -6.056  0.00  0.00      PROB  
ATOM   1631 HG21 ILE P   8      11.194 -13.214  -5.586  0.00  0.00      PROB  
ATOM   1632 HG22 ILE P   8      10.151 -11.844  -5.219  0.00  0.00      PROB  
ATOM   1633 HG23 ILE P   8      11.107 -11.812  -6.691  0.00  0.00      PROB  
ATOM   1634  CG1 ILE P   8       8.395 -12.062  -7.465  0.00  0.00      PROB  
ATOM   1635 HG11 ILE P   8       7.576 -12.771  -7.711  0.00  0.00      PROB  
ATOM   1636 HG12 ILE P   8       8.753 -11.527  -8.370  0.00  0.00      PROB  
ATOM   1637  CD  ILE P   8       7.857 -11.011  -6.476  0.00  0.00      PROB  
ATOM   1638  HD1 ILE P   8       8.491 -10.103  -6.558  0.00  0.00      PROB  
ATOM   1639  HD2 ILE P   8       7.906 -11.361  -5.423  0.00  0.00      PROB  
ATOM   1640  HD3 ILE P   8       6.818 -10.753  -6.775  0.00  0.00      PROB  
ATOM   1641  C   ILE P   8       9.145 -15.406  -7.791  0.00  0.00      PROB  
ATOM   1642  O   ILE P   8       8.556 -15.844  -8.771  0.00  0.00      PROB  
ATOM   1643  N   THR P   9       9.179 -16.119  -6.658  0.00  0.00      PROB  
ATOM   1644  HN  THR P   9       9.625 -15.738  -5.852  0.00  0.00      PROB  
ATOM   1645  CA  THR P   9       8.705 -17.453  -6.558  0.00  0.00      PROB  
ATOM   1646  HA  THR P   9       7.947 -17.565  -7.320  0.00  0.00      PROB  
ATOM   1647  CB  THR P   9       9.844 -18.397  -6.924  0.00  0.00      PROB  
ATOM   1648  HB  THR P   9      10.501 -18.007  -7.730  0.00  0.00      PROB  
ATOM   1649  OG1 THR P   9       9.434 -19.630  -7.488  0.00  0.00      PROB  
ATOM   1650  HG1 THR P   9       8.987 -19.365  -8.295  0.00  0.00      PROB  
ATOM   1651  CG2 THR P   9      10.818 -18.860  -5.794  0.00  0.00      PROB  
ATOM   1652 HG21 THR P   9      11.244 -18.052  -5.160  0.00  0.00      PROB  
ATOM   1653 HG22 THR P   9      11.722 -19.385  -6.170  0.00  0.00      PROB  
ATOM   1654 HG23 THR P   9      10.282 -19.532  -5.091  0.00  0.00      PROB  
ATOM   1655  C   THR P   9       8.075 -17.999  -5.280  0.00  0.00      PROB  
ATOM   1656  O   THR P   9       8.560 -17.738  -4.170  0.00  0.00      PROB  
ATOM   1657  N   ARG P  10       6.933 -18.727  -5.358  0.00  0.00      PROB  
ATOM   1658  HN  ARG P  10       6.532 -18.901  -6.254  0.00  0.00      PROB  
ATOM   1659  CA  ARG P  10       6.130 -18.903  -4.175  0.00  0.00      PROB  
ATOM   1660  HA  ARG P  10       6.062 -17.937  -3.699  0.00  0.00      PROB  
ATOM   1661  CB  ARG P  10       4.603 -19.283  -4.438  0.00  0.00      PROB  
ATOM   1662  HB1 ARG P  10       4.243 -18.512  -5.152  0.00  0.00      PROB  
ATOM   1663  HB2 ARG P  10       4.124 -19.120  -3.448  0.00  0.00      PROB  
ATOM   1664  CG  ARG P  10       4.463 -20.662  -5.021  0.00  0.00      PROB  
ATOM   1665  HG1 ARG P  10       5.020 -21.361  -4.361  0.00  0.00      PROB  
ATOM   1666  HG2 ARG P  10       4.938 -20.771  -6.020  0.00  0.00      PROB  
ATOM   1667  CD  ARG P  10       3.048 -21.168  -5.176  0.00  0.00      PROB  
ATOM   1668  HD1 ARG P  10       2.955 -22.196  -5.586  0.00  0.00      PROB  
ATOM   1669  HD2 ARG P  10       2.506 -20.448  -5.826  0.00  0.00      PROB  
ATOM   1670  NE  ARG P  10       2.469 -21.271  -3.795  0.00  0.00      PROB  
ATOM   1671  HE  ARG P  10       1.892 -20.499  -3.529  0.00  0.00      PROB  
ATOM   1672  CZ  ARG P  10       2.643 -22.263  -2.926  0.00  0.00      PROB  
ATOM   1673  NH1 ARG P  10       3.230 -23.353  -3.186  0.00  0.00      PROB  
ATOM   1674 HH11 ARG P  10       3.727 -23.552  -4.030  0.00  0.00      PROB  
ATOM   1675 HH12 ARG P  10       3.197 -24.185  -2.633  0.00  0.00      PROB  
ATOM   1676  NH2 ARG P  10       2.142 -22.127  -1.723  0.00  0.00      PROB  
ATOM   1677 HH21 ARG P  10       2.311 -22.699  -0.921  0.00  0.00      PROB  
ATOM   1678 HH22 ARG P  10       1.800 -21.230  -1.443  0.00  0.00      PROB  
ATOM   1679  C   ARG P  10       6.755 -19.916  -3.233  0.00  0.00      PROB  
ATOM   1680  O   ARG P  10       7.551 -20.775  -3.612  0.00  0.00      PROB  
ATOM   1681  N   ILE P  11       6.464 -19.791  -1.950  0.00  0.00      PROB  
ATOM   1682  HN  ILE P  11       5.936 -19.007  -1.632  0.00  0.00      PROB  
ATOM   1683  CA  ILE P  11       7.088 -20.694  -0.848  0.00  0.00      PROB  
ATOM   1684  HA  ILE P  11       8.076 -20.977  -1.179  0.00  0.00      PROB  
ATOM   1685  CB  ILE P  11       7.197 -19.872   0.411  0.00  0.00      PROB  
ATOM   1686  HB  ILE P  11       6.162 -19.611   0.719  0.00  0.00      PROB  
ATOM   1687  CG2 ILE P  11       7.738 -20.611   1.720  0.00  0.00      PROB  
ATOM   1688 HG21 ILE P  11       7.421 -19.957   2.559  0.00  0.00      PROB  
ATOM   1689 HG22 ILE P  11       8.840 -20.743   1.672  0.00  0.00      PROB  
ATOM   1690 HG23 ILE P  11       7.215 -21.582   1.854  0.00  0.00      PROB  
ATOM   1691  CG1 ILE P  11       7.946 -18.542   0.203  0.00  0.00      PROB  
ATOM   1692 HG11 ILE P  11       7.385 -17.926  -0.531  0.00  0.00      PROB  
ATOM   1693 HG12 ILE P  11       8.916 -18.794  -0.275  0.00  0.00      PROB  
ATOM   1694  CD  ILE P  11       7.973 -17.626   1.500  0.00  0.00      PROB  
ATOM   1695  HD1 ILE P  11       8.461 -16.636   1.369  0.00  0.00      PROB  
ATOM   1696  HD2 ILE P  11       8.663 -18.105   2.228  0.00  0.00      PROB  
ATOM   1697  HD3 ILE P  11       6.948 -17.524   1.915  0.00  0.00      PROB  
ATOM   1698  C   ILE P  11       6.232 -21.906  -0.484  0.00  0.00      PROB  
ATOM   1699  O   ILE P  11       5.090 -21.853  -0.125  0.00  0.00      PROB  
ATOM   1700  N   MET P  12       6.864 -23.120  -0.557  0.00  0.00      PROB  
ATOM   1701  HN  MET P  12       7.853 -23.042  -0.660  0.00  0.00      PROB  
ATOM   1702  CA  MET P  12       6.199 -24.383  -0.294  0.00  0.00      PROB  
ATOM   1703  HA  MET P  12       5.228 -24.240  -0.745  0.00  0.00      PROB  
ATOM   1704  CB  MET P  12       6.867 -25.654  -0.925  0.00  0.00      PROB  
ATOM   1705  HB1 MET P  12       6.372 -26.576  -0.550  0.00  0.00      PROB  
ATOM   1706  HB2 MET P  12       7.942 -25.755  -0.663  0.00  0.00      PROB  
ATOM   1707  CG  MET P  12       6.634 -25.713  -2.472  0.00  0.00      PROB  
ATOM   1708  HG1 MET P  12       5.571 -25.449  -2.660  0.00  0.00      PROB  
ATOM   1709  HG2 MET P  12       6.801 -26.763  -2.794  0.00  0.00      PROB  
ATOM   1710  SD  MET P  12       7.664 -24.601  -3.485  0.00  0.00      PROB  
ATOM   1711  CE  MET P  12       9.157 -25.675  -3.424  0.00  0.00      PROB  
ATOM   1712  HE1 MET P  12      10.049 -25.151  -3.829  0.00  0.00      PROB  
ATOM   1713  HE2 MET P  12       9.036 -26.686  -3.869  0.00  0.00      PROB  
ATOM   1714  HE3 MET P  12       9.438 -25.828  -2.360  0.00  0.00      PROB  
ATOM   1715  C   MET P  12       5.861 -24.612   1.188  0.00  0.00      PROB  
ATOM   1716  O   MET P  12       4.738 -25.019   1.507  0.00  0.00      PROB  
ATOM   1717  N   ASP P  13       6.778 -24.413   2.125  0.00  0.00      PROB  
ATOM   1718  HN  ASP P  13       7.739 -24.285   1.889  0.00  0.00      PROB  
ATOM   1719  CA  ASP P  13       6.689 -24.507   3.526  0.00  0.00      PROB  
ATOM   1720  HA  ASP P  13       6.038 -25.346   3.723  0.00  0.00      PROB  
ATOM   1721  CB  ASP P  13       8.075 -24.508   4.286  0.00  0.00      PROB  
ATOM   1722  HB1 ASP P  13       8.149 -24.122   5.325  0.00  0.00      PROB  
ATOM   1723  HB2 ASP P  13       8.840 -24.024   3.642  0.00  0.00      PROB  
ATOM   1724  CG  ASP P  13       8.534 -25.968   4.386  0.00  0.00      PROB  
ATOM   1725  OD1 ASP P  13       7.857 -26.883   3.842  0.00  0.00      PROB  
ATOM   1726  OD2 ASP P  13       9.573 -26.283   4.941  0.00  0.00      PROB  
ATOM   1727  C   ASP P  13       5.762 -23.413   4.180  0.00  0.00      PROB  
ATOM   1728  O   ASP P  13       6.065 -22.231   4.105  0.00  0.00      PROB  
ATOM   1729  N   GLU P  14       4.671 -23.726   4.913  0.00  0.00      PROB  
ATOM   1730  HN  GLU P  14       4.454 -24.695   5.001  0.00  0.00      PROB  
ATOM   1731  CA  GLU P  14       3.764 -22.835   5.505  0.00  0.00      PROB  
ATOM   1732  HA  GLU P  14       3.410 -22.157   4.742  0.00  0.00      PROB  
ATOM   1733  CB  GLU P  14       2.497 -23.596   6.039  0.00  0.00      PROB  
ATOM   1734  HB1 GLU P  14       1.881 -22.825   6.549  0.00  0.00      PROB  
ATOM   1735  HB2 GLU P  14       2.744 -24.329   6.836  0.00  0.00      PROB  
ATOM   1736  CG  GLU P  14       1.760 -24.302   4.979  0.00  0.00      PROB  
ATOM   1737  HG1 GLU P  14       2.434 -25.087   4.572  0.00  0.00      PROB  
ATOM   1738  HG2 GLU P  14       1.505 -23.611   4.147  0.00  0.00      PROB  
ATOM   1739  CD  GLU P  14       0.449 -24.843   5.565  0.00  0.00      PROB  
ATOM   1740  OE1 GLU P  14      -0.482 -24.960   4.790  0.00  0.00      PROB  
ATOM   1741  OE2 GLU P  14       0.362 -25.143   6.763  0.00  0.00      PROB  
ATOM   1742  C   GLU P  14       4.331 -21.930   6.652  0.00  0.00      PROB  
ATOM   1743  O   GLU P  14       3.960 -20.766   6.631  0.00  0.00      PROB  
ATOM   1744  N   ARG P  15       5.218 -22.426   7.504  0.00  0.00      PROB  
ATOM   1745  HN  ARG P  15       5.449 -23.394   7.455  0.00  0.00      PROB  
ATOM   1746  CA  ARG P  15       5.809 -21.681   8.515  0.00  0.00      PROB  
ATOM   1747  HA  ARG P  15       5.020 -21.173   9.050  0.00  0.00      PROB  
ATOM   1748  CB  ARG P  15       6.472 -22.618   9.543  0.00  0.00      PROB  
ATOM   1749  HB1 ARG P  15       5.668 -23.334   9.817  0.00  0.00      PROB  
ATOM   1750  HB2 ARG P  15       6.651 -22.100  10.509  0.00  0.00      PROB  
ATOM   1751  CG  ARG P  15       7.558 -23.542   9.031  0.00  0.00      PROB  
ATOM   1752  HG1 ARG P  15       8.434 -22.959   8.675  0.00  0.00      PROB  
ATOM   1753  HG2 ARG P  15       7.206 -24.004   8.084  0.00  0.00      PROB  
ATOM   1754  CD  ARG P  15       7.960 -24.660  10.078  0.00  0.00      PROB  
ATOM   1755  HD1 ARG P  15       7.138 -25.376  10.294  0.00  0.00      PROB  
ATOM   1756  HD2 ARG P  15       8.175 -24.086  11.005  0.00  0.00      PROB  
ATOM   1757  NE  ARG P  15       9.226 -25.220   9.570  0.00  0.00      PROB  
ATOM   1758  HE  ARG P  15      10.069 -24.917  10.014  0.00  0.00      PROB  
ATOM   1759  CZ  ARG P  15       9.431 -26.112   8.631  0.00  0.00      PROB  
ATOM   1760  NH1 ARG P  15       8.396 -26.455   7.860  0.00  0.00      PROB  
ATOM   1761 HH11 ARG P  15       7.504 -26.036   8.027  0.00  0.00      PROB  
ATOM   1762 HH12 ARG P  15       8.539 -27.048   7.068  0.00  0.00      PROB  
ATOM   1763  NH2 ARG P  15      10.507 -26.695   8.301  0.00  0.00      PROB  
ATOM   1764 HH21 ARG P  15      11.366 -26.475   8.763  0.00  0.00      PROB  
ATOM   1765 HH22 ARG P  15      10.484 -27.407   7.599  0.00  0.00      PROB  
ATOM   1766  C   ARG P  15       6.862 -20.735   7.996  0.00  0.00      PROB  
ATOM   1767  O   ARG P  15       6.963 -19.577   8.491  0.00  0.00      PROB  
ATOM   1768  N   ASN P  16       7.584 -21.034   6.924  0.00  0.00      PROB  
ATOM   1769  HN  ASN P  16       7.357 -21.826   6.362  0.00  0.00      PROB  
ATOM   1770  CA  ASN P  16       8.470 -20.061   6.350  0.00  0.00      PROB  
ATOM   1771  HA  ASN P  16       9.201 -19.703   7.060  0.00  0.00      PROB  
ATOM   1772  CB  ASN P  16       9.320 -20.801   5.235  0.00  0.00      PROB  
ATOM   1773  HB1 ASN P  16      10.007 -20.103   4.710  0.00  0.00      PROB  
ATOM   1774  HB2 ASN P  16       8.720 -21.303   4.447  0.00  0.00      PROB  
ATOM   1775  CG  ASN P  16      10.261 -21.733   5.884  0.00  0.00      PROB  
ATOM   1776  OD1 ASN P  16      10.502 -21.857   7.073  0.00  0.00      PROB  
ATOM   1777  ND2 ASN P  16      10.877 -22.583   5.018  0.00  0.00      PROB  
ATOM   1778 HD21 ASN P  16      10.788 -22.577   4.022  0.00  0.00      PROB  
ATOM   1779 HD22 ASN P  16      11.320 -23.398   5.393  0.00  0.00      PROB  
ATOM   1780  C   ASN P  16       7.715 -18.947   5.597  0.00  0.00      PROB  
ATOM   1781  O   ASN P  16       8.275 -17.840   5.576  0.00  0.00      PROB  
ATOM   1782  N   ARG P  17       6.548 -19.255   4.959  0.00  0.00      PROB  
ATOM   1783  HN  ARG P  17       6.277 -20.211   5.041  0.00  0.00      PROB  
ATOM   1784  CA  ARG P  17       5.595 -18.252   4.564  0.00  0.00      PROB  
ATOM   1785  HA  ARG P  17       6.163 -17.510   4.023  0.00  0.00      PROB  
ATOM   1786  CB  ARG P  17       4.554 -18.852   3.567  0.00  0.00      PROB  
ATOM   1787  HB1 ARG P  17       4.355 -19.932   3.731  0.00  0.00      PROB  
ATOM   1788  HB2 ARG P  17       5.075 -18.837   2.585  0.00  0.00      PROB  
ATOM   1789  CG  ARG P  17       3.225 -18.027   3.442  0.00  0.00      PROB  
ATOM   1790  HG1 ARG P  17       2.842 -18.055   2.400  0.00  0.00      PROB  
ATOM   1791  HG2 ARG P  17       3.439 -16.948   3.595  0.00  0.00      PROB  
ATOM   1792  CD  ARG P  17       2.174 -18.455   4.465  0.00  0.00      PROB  
ATOM   1793  HD1 ARG P  17       1.288 -17.795   4.582  0.00  0.00      PROB  
ATOM   1794  HD2 ARG P  17       2.561 -18.739   5.467  0.00  0.00      PROB  
ATOM   1795  NE  ARG P  17       1.585 -19.746   3.829  0.00  0.00      PROB  
ATOM   1796  HE  ARG P  17       2.129 -20.212   3.131  0.00  0.00      PROB  
ATOM   1797  CZ  ARG P  17       0.509 -20.449   4.230  0.00  0.00      PROB  
ATOM   1798  NH1 ARG P  17       0.007 -20.200   5.474  0.00  0.00      PROB  
ATOM   1799 HH11 ARG P  17       0.425 -19.513   6.068  0.00  0.00      PROB  
ATOM   1800 HH12 ARG P  17      -0.573 -20.965   5.753  0.00  0.00      PROB  
ATOM   1801  NH2 ARG P  17      -0.025 -21.353   3.473  0.00  0.00      PROB  
ATOM   1802 HH21 ARG P  17       0.017 -21.215   2.483  0.00  0.00      PROB  
ATOM   1803 HH22 ARG P  17      -0.786 -21.941   3.749  0.00  0.00      PROB  
ATOM   1804  C   ARG P  17       4.912 -17.441   5.695  0.00  0.00      PROB  
ATOM   1805  O   ARG P  17       4.873 -16.236   5.584  0.00  0.00      PROB  
ATOM   1806  N   GLN P  18       4.562 -18.091   6.860  0.00  0.00      PROB  
ATOM   1807  HN  GLN P  18       4.359 -19.065   6.800  0.00  0.00      PROB  
ATOM   1808  CA  GLN P  18       4.093 -17.406   8.087  0.00  0.00      PROB  
ATOM   1809  HA  GLN P  18       3.250 -16.846   7.709  0.00  0.00      PROB  
ATOM   1810  CB  GLN P  18       3.748 -18.418   9.299  0.00  0.00      PROB  
ATOM   1811  HB1 GLN P  18       3.554 -17.854  10.236  0.00  0.00      PROB  
ATOM   1812  HB2 GLN P  18       4.563 -19.158   9.453  0.00  0.00      PROB  
ATOM   1813  CG  GLN P  18       2.413 -19.169   9.141  0.00  0.00      PROB  
ATOM   1814  HG1 GLN P  18       2.069 -19.637  10.088  0.00  0.00      PROB  
ATOM   1815  HG2 GLN P  18       2.463 -19.956   8.358  0.00  0.00      PROB  
ATOM   1816  CD  GLN P  18       1.200 -18.367   8.682  0.00  0.00      PROB  
ATOM   1817  OE1 GLN P  18       0.848 -18.257   7.496  0.00  0.00      PROB  
ATOM   1818  NE2 GLN P  18       0.532 -17.757   9.669  0.00  0.00      PROB  
ATOM   1819 HE21 GLN P  18      -0.139 -17.083   9.359  0.00  0.00      PROB  
ATOM   1820 HE22 GLN P  18       0.689 -17.883  10.649  0.00  0.00      PROB  
ATOM   1821  C   GLN P  18       5.094 -16.393   8.563  0.00  0.00      PROB  
ATOM   1822  O   GLN P  18       4.841 -15.235   8.837  0.00  0.00      PROB  
ATOM   1823  N   VAL P  19       6.398 -16.766   8.728  0.00  0.00      PROB  
ATOM   1824  HN  VAL P  19       6.691 -17.678   8.453  0.00  0.00      PROB  
ATOM   1825  CA  VAL P  19       7.424 -15.902   9.171  0.00  0.00      PROB  
ATOM   1826  HA  VAL P  19       7.048 -15.457  10.080  0.00  0.00      PROB  
ATOM   1827  CB  VAL P  19       8.698 -16.622   9.561  0.00  0.00      PROB  
ATOM   1828  HB  VAL P  19       8.917 -17.455   8.859  0.00  0.00      PROB  
ATOM   1829  CG1 VAL P  19       9.868 -15.629   9.720  0.00  0.00      PROB  
ATOM   1830 HG11 VAL P  19      10.296 -15.353   8.733  0.00  0.00      PROB  
ATOM   1831 HG12 VAL P  19      10.623 -16.130  10.363  0.00  0.00      PROB  
ATOM   1832 HG13 VAL P  19       9.484 -14.700  10.194  0.00  0.00      PROB  
ATOM   1833  CG2 VAL P  19       8.352 -17.311  10.926  0.00  0.00      PROB  
ATOM   1834 HG21 VAL P  19       9.124 -18.043  11.246  0.00  0.00      PROB  
ATOM   1835 HG22 VAL P  19       7.306 -17.681  10.993  0.00  0.00      PROB  
ATOM   1836 HG23 VAL P  19       8.495 -16.543  11.715  0.00  0.00      PROB  
ATOM   1837  C   VAL P  19       7.715 -14.714   8.258  0.00  0.00      PROB  
ATOM   1838  O   VAL P  19       7.903 -13.541   8.601  0.00  0.00      PROB  
ATOM   1839  N   THR P  20       7.784 -15.033   6.934  0.00  0.00      PROB  
ATOM   1840  HN  THR P  20       7.746 -15.995   6.674  0.00  0.00      PROB  
ATOM   1841  CA  THR P  20       7.956 -14.077   5.719  0.00  0.00      PROB  
ATOM   1842  HA  THR P  20       8.842 -13.510   5.966  0.00  0.00      PROB  
ATOM   1843  CB  THR P  20       8.023 -14.684   4.324  0.00  0.00      PROB  
ATOM   1844  HB  THR P  20       7.108 -15.235   4.019  0.00  0.00      PROB  
ATOM   1845  OG1 THR P  20       9.184 -15.492   4.192  0.00  0.00      PROB  
ATOM   1846  HG1 THR P  20       9.007 -16.285   4.702  0.00  0.00      PROB  
ATOM   1847  CG2 THR P  20       8.283 -13.585   3.255  0.00  0.00      PROB  
ATOM   1848 HG21 THR P  20       7.511 -12.794   3.143  0.00  0.00      PROB  
ATOM   1849 HG22 THR P  20       8.312 -14.111   2.277  0.00  0.00      PROB  
ATOM   1850 HG23 THR P  20       9.261 -13.077   3.397  0.00  0.00      PROB  
ATOM   1851  C   THR P  20       6.879 -12.991   5.618  0.00  0.00      PROB  
ATOM   1852  O   THR P  20       7.140 -11.818   5.577  0.00  0.00      PROB  
ATOM   1853  N   PHE P  21       5.629 -13.546   5.642  0.00  0.00      PROB  
ATOM   1854  HN  PHE P  21       5.534 -14.522   5.819  0.00  0.00      PROB  
ATOM   1855  CA  PHE P  21       4.380 -12.802   5.627  0.00  0.00      PROB  
ATOM   1856  HA  PHE P  21       4.595 -12.136   4.803  0.00  0.00      PROB  
ATOM   1857  CB  PHE P  21       3.168 -13.771   5.440  0.00  0.00      PROB  
ATOM   1858  HB1 PHE P  21       3.377 -14.744   5.933  0.00  0.00      PROB  
ATOM   1859  HB2 PHE P  21       3.009 -14.081   4.386  0.00  0.00      PROB  
ATOM   1860  CG  PHE P  21       1.805 -13.257   6.007  0.00  0.00      PROB  
ATOM   1861  CD1 PHE P  21       0.905 -12.618   5.197  0.00  0.00      PROB  
ATOM   1862  HD1 PHE P  21       1.004 -12.508   4.127  0.00  0.00      PROB  
ATOM   1863  CE1 PHE P  21      -0.314 -12.121   5.727  0.00  0.00      PROB  
ATOM   1864  HE1 PHE P  21      -0.875 -11.502   5.042  0.00  0.00      PROB  
ATOM   1865  CZ  PHE P  21      -0.620 -12.476   7.037  0.00  0.00      PROB  
ATOM   1866  HZ  PHE P  21      -1.610 -12.241   7.400  0.00  0.00      PROB  
ATOM   1867  CD2 PHE P  21       1.465 -13.492   7.347  0.00  0.00      PROB  
ATOM   1868  HD2 PHE P  21       2.188 -14.002   7.967  0.00  0.00      PROB  
ATOM   1869  CE2 PHE P  21       0.201 -13.197   7.828  0.00  0.00      PROB  
ATOM   1870  HE2 PHE P  21      -0.122 -13.305   8.852  0.00  0.00      PROB  
ATOM   1871  C   PHE P  21       4.271 -11.875   6.841  0.00  0.00      PROB  
ATOM   1872  O   PHE P  21       3.846 -10.717   6.681  0.00  0.00      PROB  
ATOM   1873  N   THR P  22       4.621 -12.265   8.084  0.00  0.00      PROB  
ATOM   1874  HN  THR P  22       4.919 -13.213   8.012  0.00  0.00      PROB  
ATOM   1875  CA  THR P  22       4.633 -11.396   9.274  0.00  0.00      PROB  
ATOM   1876  HA  THR P  22       3.636 -10.983   9.319  0.00  0.00      PROB  
ATOM   1877  CB  THR P  22       4.757 -12.123  10.608  0.00  0.00      PROB  
ATOM   1878  HB  THR P  22       4.973 -11.421  11.442  0.00  0.00      PROB  
ATOM   1879  OG1 THR P  22       5.745 -13.192  10.588  0.00  0.00      PROB  
ATOM   1880  HG1 THR P  22       5.395 -13.721   9.868  0.00  0.00      PROB  
ATOM   1881  CG2 THR P  22       3.380 -12.711  10.885  0.00  0.00      PROB  
ATOM   1882 HG21 THR P  22       3.279 -12.793  11.988  0.00  0.00      PROB  
ATOM   1883 HG22 THR P  22       3.363 -13.754  10.502  0.00  0.00      PROB  
ATOM   1884 HG23 THR P  22       2.518 -12.078  10.584  0.00  0.00      PROB  
ATOM   1885  C   THR P  22       5.583 -10.259   9.226  0.00  0.00      PROB  
ATOM   1886  O   THR P  22       5.227  -9.124   9.478  0.00  0.00      PROB  
ATOM   1887  N   LYS P  23       6.845 -10.570   8.813  0.00  0.00      PROB  
ATOM   1888  HN  LYS P  23       6.919 -11.546   8.621  0.00  0.00      PROB  
ATOM   1889  CA  LYS P  23       7.975  -9.692   8.580  0.00  0.00      PROB  
ATOM   1890  HA  LYS P  23       8.165  -9.241   9.542  0.00  0.00      PROB  
ATOM   1891  CB  LYS P  23       9.221 -10.489   8.205  0.00  0.00      PROB  
ATOM   1892  HB1 LYS P  23       8.991 -11.370   7.567  0.00  0.00      PROB  
ATOM   1893  HB2 LYS P  23       9.606 -10.967   9.131  0.00  0.00      PROB  
ATOM   1894  CG  LYS P  23      10.438  -9.611   7.800  0.00  0.00      PROB  
ATOM   1895  HG1 LYS P  23      10.214  -9.185   6.798  0.00  0.00      PROB  
ATOM   1896  HG2 LYS P  23      11.355 -10.198   7.578  0.00  0.00      PROB  
ATOM   1897  CD  LYS P  23      10.717  -8.448   8.697  0.00  0.00      PROB  
ATOM   1898  HD1 LYS P  23      10.811  -9.023   9.643  0.00  0.00      PROB  
ATOM   1899  HD2 LYS P  23       9.829  -7.810   8.892  0.00  0.00      PROB  
ATOM   1900  CE  LYS P  23      11.870  -7.515   8.267  0.00  0.00      PROB  
ATOM   1901  HE1 LYS P  23      11.717  -7.095   7.249  0.00  0.00      PROB  
ATOM   1902  HE2 LYS P  23      12.827  -8.079   8.237  0.00  0.00      PROB  
ATOM   1903  NZ  LYS P  23      12.013  -6.502   9.257  0.00  0.00      PROB  
ATOM   1904  HZ1 LYS P  23      12.281  -6.925  10.168  0.00  0.00      PROB  
ATOM   1905  HZ2 LYS P  23      11.132  -5.949   9.242  0.00  0.00      PROB  
ATOM   1906  HZ3 LYS P  23      12.768  -5.863   8.934  0.00  0.00      PROB  
ATOM   1907  C   LYS P  23       7.653  -8.605   7.598  0.00  0.00      PROB  
ATOM   1908  O   LYS P  23       7.586  -7.398   7.801  0.00  0.00      PROB  
ATOM   1909  N   ARG P  24       7.137  -9.050   6.439  0.00  0.00      PROB  
ATOM   1910  HN  ARG P  24       7.038 -10.036   6.329  0.00  0.00      PROB  
ATOM   1911  CA  ARG P  24       6.909  -8.216   5.256  0.00  0.00      PROB  
ATOM   1912  HA  ARG P  24       7.648  -7.429   5.225  0.00  0.00      PROB  
ATOM   1913  CB  ARG P  24       7.234  -8.941   3.936  0.00  0.00      PROB  
ATOM   1914  HB1 ARG P  24       7.143  -8.251   3.070  0.00  0.00      PROB  
ATOM   1915  HB2 ARG P  24       6.612  -9.843   3.752  0.00  0.00      PROB  
ATOM   1916  CG  ARG P  24       8.779  -9.288   3.912  0.00  0.00      PROB  
ATOM   1917  HG1 ARG P  24       9.008 -10.152   3.252  0.00  0.00      PROB  
ATOM   1918  HG2 ARG P  24       9.148  -9.579   4.918  0.00  0.00      PROB  
ATOM   1919  CD  ARG P  24       9.632  -8.185   3.286  0.00  0.00      PROB  
ATOM   1920  HD1 ARG P  24       9.516  -7.145   3.661  0.00  0.00      PROB  
ATOM   1921  HD2 ARG P  24       9.648  -8.313   2.183  0.00  0.00      PROB  
ATOM   1922  NE  ARG P  24      11.014  -8.683   3.603  0.00  0.00      PROB  
ATOM   1923  HE  ARG P  24      11.219  -9.662   3.586  0.00  0.00      PROB  
ATOM   1924  CZ  ARG P  24      12.080  -7.912   4.018  0.00  0.00      PROB  
ATOM   1925  NH1 ARG P  24      12.132  -6.610   3.756  0.00  0.00      PROB  
ATOM   1926 HH11 ARG P  24      11.444  -6.157   3.188  0.00  0.00      PROB  
ATOM   1927 HH12 ARG P  24      13.091  -6.373   3.600  0.00  0.00      PROB  
ATOM   1928  NH2 ARG P  24      13.140  -8.421   4.574  0.00  0.00      PROB  
ATOM   1929 HH21 ARG P  24      13.842  -7.793   4.910  0.00  0.00      PROB  
ATOM   1930 HH22 ARG P  24      13.126  -9.358   4.922  0.00  0.00      PROB  
ATOM   1931  C   ARG P  24       5.566  -7.538   5.248  0.00  0.00      PROB  
ATOM   1932  O   ARG P  24       5.494  -6.449   4.680  0.00  0.00      PROB  
ATOM   1933  N   LYS P  25       4.513  -8.053   5.954  0.00  0.00      PROB  
ATOM   1934  HN  LYS P  25       4.499  -8.958   6.373  0.00  0.00      PROB  
ATOM   1935  CA  LYS P  25       3.335  -7.361   6.326  0.00  0.00      PROB  
ATOM   1936  HA  LYS P  25       2.865  -7.124   5.383  0.00  0.00      PROB  
ATOM   1937  CB  LYS P  25       2.545  -8.231   7.283  0.00  0.00      PROB  
ATOM   1938  HB1 LYS P  25       3.121  -8.783   8.056  0.00  0.00      PROB  
ATOM   1939  HB2 LYS P  25       2.231  -9.016   6.562  0.00  0.00      PROB  
ATOM   1940  CG  LYS P  25       1.296  -7.707   7.942  0.00  0.00      PROB  
ATOM   1941  HG1 LYS P  25       0.793  -6.902   7.365  0.00  0.00      PROB  
ATOM   1942  HG2 LYS P  25       1.604  -7.071   8.799  0.00  0.00      PROB  
ATOM   1943  CD  LYS P  25       0.133  -8.703   8.347  0.00  0.00      PROB  
ATOM   1944  HD1 LYS P  25      -0.199  -9.247   7.437  0.00  0.00      PROB  
ATOM   1945  HD2 LYS P  25      -0.779  -8.120   8.599  0.00  0.00      PROB  
ATOM   1946  CE  LYS P  25       0.447  -9.617   9.558  0.00  0.00      PROB  
ATOM   1947  HE1 LYS P  25       1.216 -10.310   9.155  0.00  0.00      PROB  
ATOM   1948  HE2 LYS P  25      -0.370 -10.306   9.860  0.00  0.00      PROB  
ATOM   1949  NZ  LYS P  25       0.803  -8.829  10.785  0.00  0.00      PROB  
ATOM   1950  HZ1 LYS P  25       1.019  -9.542  11.510  0.00  0.00      PROB  
ATOM   1951  HZ2 LYS P  25       0.028  -8.184  11.040  0.00  0.00      PROB  
ATOM   1952  HZ3 LYS P  25       1.676  -8.264  10.802  0.00  0.00      PROB  
ATOM   1953  C   LYS P  25       3.625  -6.062   7.079  0.00  0.00      PROB  
ATOM   1954  O   LYS P  25       2.986  -5.040   6.771  0.00  0.00      PROB  
ATOM   1955  N   PHE P  26       4.537  -5.982   8.023  0.00  0.00      PROB  
ATOM   1956  HN  PHE P  26       4.887  -6.887   8.252  0.00  0.00      PROB  
ATOM   1957  CA  PHE P  26       4.889  -4.767   8.786  0.00  0.00      PROB  
ATOM   1958  HA  PHE P  26       4.037  -4.265   9.221  0.00  0.00      PROB  
ATOM   1959  CB  PHE P  26       5.868  -5.156   9.989  0.00  0.00      PROB  
ATOM   1960  HB1 PHE P  26       6.891  -5.438   9.658  0.00  0.00      PROB  
ATOM   1961  HB2 PHE P  26       5.417  -5.945  10.628  0.00  0.00      PROB  
ATOM   1962  CG  PHE P  26       6.090  -3.900  10.925  0.00  0.00      PROB  
ATOM   1963  CD1 PHE P  26       5.001  -3.492  11.648  0.00  0.00      PROB  
ATOM   1964  HD1 PHE P  26       4.058  -3.994  11.490  0.00  0.00      PROB  
ATOM   1965  CE1 PHE P  26       4.898  -2.259  12.363  0.00  0.00      PROB  
ATOM   1966  HE1 PHE P  26       4.088  -1.858  12.953  0.00  0.00      PROB  
ATOM   1967  CZ  PHE P  26       6.131  -1.496  12.406  0.00  0.00      PROB  
ATOM   1968  HZ  PHE P  26       6.057  -0.634  13.053  0.00  0.00      PROB  
ATOM   1969  CD2 PHE P  26       7.273  -3.166  10.966  0.00  0.00      PROB  
ATOM   1970  HD2 PHE P  26       8.058  -3.466  10.288  0.00  0.00      PROB  
ATOM   1971  CE2 PHE P  26       7.284  -2.006  11.736  0.00  0.00      PROB  
ATOM   1972  HE2 PHE P  26       8.081  -1.277  11.703  0.00  0.00      PROB  
ATOM   1973  C   PHE P  26       5.543  -3.736   7.922  0.00  0.00      PROB  
ATOM   1974  O   PHE P  26       5.069  -2.624   8.018  0.00  0.00      PROB  
ATOM   1975  N   GLY P  27       6.582  -4.060   7.144  0.00  0.00      PROB  
ATOM   1976  HN  GLY P  27       7.062  -4.917   7.310  0.00  0.00      PROB  
ATOM   1977  CA  GLY P  27       7.138  -3.094   6.148  0.00  0.00      PROB  
ATOM   1978  HA1 GLY P  27       7.889  -3.650   5.606  0.00  0.00      PROB  
ATOM   1979  HA2 GLY P  27       7.493  -2.199   6.637  0.00  0.00      PROB  
ATOM   1980  C   GLY P  27       6.165  -2.612   5.154  0.00  0.00      PROB  
ATOM   1981  O   GLY P  27       6.220  -1.432   4.906  0.00  0.00      PROB  
ATOM   1982  N   LEU P  28       5.272  -3.442   4.629  0.00  0.00      PROB  
ATOM   1983  HN  LEU P  28       5.268  -4.409   4.872  0.00  0.00      PROB  
ATOM   1984  CA  LEU P  28       4.228  -2.944   3.673  0.00  0.00      PROB  
ATOM   1985  HA  LEU P  28       4.683  -2.446   2.829  0.00  0.00      PROB  
ATOM   1986  CB  LEU P  28       3.458  -4.213   3.271  0.00  0.00      PROB  
ATOM   1987  HB1 LEU P  28       3.144  -4.773   4.178  0.00  0.00      PROB  
ATOM   1988  HB2 LEU P  28       4.115  -4.864   2.656  0.00  0.00      PROB  
ATOM   1989  CG  LEU P  28       2.183  -4.070   2.467  0.00  0.00      PROB  
ATOM   1990  HG  LEU P  28       1.373  -3.568   3.038  0.00  0.00      PROB  
ATOM   1991  CD1 LEU P  28       2.415  -3.145   1.251  0.00  0.00      PROB  
ATOM   1992 HD11 LEU P  28       3.355  -3.453   0.745  0.00  0.00      PROB  
ATOM   1993 HD12 LEU P  28       2.638  -2.114   1.599  0.00  0.00      PROB  
ATOM   1994 HD13 LEU P  28       1.526  -3.087   0.587  0.00  0.00      PROB  
ATOM   1995  CD2 LEU P  28       1.617  -5.432   2.111  0.00  0.00      PROB  
ATOM   1996 HD21 LEU P  28       2.256  -5.977   1.383  0.00  0.00      PROB  
ATOM   1997 HD22 LEU P  28       0.625  -5.225   1.657  0.00  0.00      PROB  
ATOM   1998 HD23 LEU P  28       1.513  -6.037   3.037  0.00  0.00      PROB  
ATOM   1999  C   LEU P  28       3.255  -1.976   4.336  0.00  0.00      PROB  
ATOM   2000  O   LEU P  28       2.990  -0.889   3.800  0.00  0.00      PROB  
ATOM   2001  N   MET P  29       2.708  -2.311   5.527  0.00  0.00      PROB  
ATOM   2002  HN  MET P  29       2.863  -3.205   5.940  0.00  0.00      PROB  
ATOM   2003  CA  MET P  29       1.975  -1.391   6.276  0.00  0.00      PROB  
ATOM   2004  HA  MET P  29       1.134  -1.087   5.669  0.00  0.00      PROB  
ATOM   2005  CB  MET P  29       1.314  -2.100   7.501  0.00  0.00      PROB  
ATOM   2006  HB1 MET P  29       0.832  -1.350   8.165  0.00  0.00      PROB  
ATOM   2007  HB2 MET P  29       2.103  -2.507   8.169  0.00  0.00      PROB  
ATOM   2008  CG  MET P  29       0.212  -3.095   7.072  0.00  0.00      PROB  
ATOM   2009  HG1 MET P  29       0.595  -3.748   6.259  0.00  0.00      PROB  
ATOM   2010  HG2 MET P  29      -0.568  -2.455   6.607  0.00  0.00      PROB  
ATOM   2011  SD  MET P  29      -0.481  -4.037   8.375  0.00  0.00      PROB  
ATOM   2012  CE  MET P  29      -1.890  -4.872   7.559  0.00  0.00      PROB  
ATOM   2013  HE1 MET P  29      -1.413  -5.572   6.839  0.00  0.00      PROB  
ATOM   2014  HE2 MET P  29      -2.643  -4.166   7.149  0.00  0.00      PROB  
ATOM   2015  HE3 MET P  29      -2.459  -5.489   8.287  0.00  0.00      PROB  
ATOM   2016  C   MET P  29       2.614  -0.055   6.670  0.00  0.00      PROB  
ATOM   2017  O   MET P  29       2.007   1.054   6.631  0.00  0.00      PROB  
ATOM   2018  N   LYS P  30       3.893  -0.260   7.098  0.00  0.00      PROB  
ATOM   2019  HN  LYS P  30       4.341  -1.148   7.166  0.00  0.00      PROB  
ATOM   2020  CA  LYS P  30       4.770   0.898   7.248  0.00  0.00      PROB  
ATOM   2021  HA  LYS P  30       4.227   1.595   7.870  0.00  0.00      PROB  
ATOM   2022  CB  LYS P  30       6.094   0.482   7.918  0.00  0.00      PROB  
ATOM   2023  HB1 LYS P  30       6.523  -0.351   7.322  0.00  0.00      PROB  
ATOM   2024  HB2 LYS P  30       5.632   0.067   8.839  0.00  0.00      PROB  
ATOM   2025  CG  LYS P  30       7.100   1.622   8.162  0.00  0.00      PROB  
ATOM   2026  HG1 LYS P  30       6.693   2.608   8.473  0.00  0.00      PROB  
ATOM   2027  HG2 LYS P  30       7.600   1.814   7.188  0.00  0.00      PROB  
ATOM   2028  CD  LYS P  30       8.100   1.184   9.178  0.00  0.00      PROB  
ATOM   2029  HD1 LYS P  30       8.334   0.101   9.095  0.00  0.00      PROB  
ATOM   2030  HD2 LYS P  30       7.723   1.240  10.222  0.00  0.00      PROB  
ATOM   2031  CE  LYS P  30       9.414   2.010   9.274  0.00  0.00      PROB  
ATOM   2032  HE1 LYS P  30      10.094   1.406   9.912  0.00  0.00      PROB  
ATOM   2033  HE2 LYS P  30       9.355   3.016   9.743  0.00  0.00      PROB  
ATOM   2034  NZ  LYS P  30      10.060   2.247   7.986  0.00  0.00      PROB  
ATOM   2035  HZ1 LYS P  30       9.968   1.350   7.468  0.00  0.00      PROB  
ATOM   2036  HZ2 LYS P  30      11.084   2.418   8.053  0.00  0.00      PROB  
ATOM   2037  HZ3 LYS P  30       9.550   2.936   7.398  0.00  0.00      PROB  
ATOM   2038  C   LYS P  30       5.047   1.695   5.973  0.00  0.00      PROB  
ATOM   2039  O   LYS P  30       4.916   2.916   6.063  0.00  0.00      PROB  
ATOM   2040  N   LYS P  31       5.313   1.048   4.819  0.00  0.00      PROB  
ATOM   2041  HN  LYS P  31       5.589   0.090   4.818  0.00  0.00      PROB  
ATOM   2042  CA  LYS P  31       5.494   1.786   3.562  0.00  0.00      PROB  
ATOM   2043  HA  LYS P  31       6.179   2.579   3.824  0.00  0.00      PROB  
ATOM   2044  CB  LYS P  31       6.025   0.870   2.357  0.00  0.00      PROB  
ATOM   2045  HB1 LYS P  31       5.937   1.427   1.400  0.00  0.00      PROB  
ATOM   2046  HB2 LYS P  31       5.423  -0.056   2.239  0.00  0.00      PROB  
ATOM   2047  CG  LYS P  31       7.549   0.553   2.514  0.00  0.00      PROB  
ATOM   2048  HG1 LYS P  31       7.898  -0.292   1.884  0.00  0.00      PROB  
ATOM   2049  HG2 LYS P  31       7.751   0.336   3.585  0.00  0.00      PROB  
ATOM   2050  CD  LYS P  31       8.450   1.817   2.452  0.00  0.00      PROB  
ATOM   2051  HD1 LYS P  31       8.005   2.728   2.906  0.00  0.00      PROB  
ATOM   2052  HD2 LYS P  31       8.498   2.113   1.383  0.00  0.00      PROB  
ATOM   2053  CE  LYS P  31       9.825   1.840   3.125  0.00  0.00      PROB  
ATOM   2054  HE1 LYS P  31      10.404   1.050   2.600  0.00  0.00      PROB  
ATOM   2055  HE2 LYS P  31       9.634   1.606   4.194  0.00  0.00      PROB  
ATOM   2056  NZ  LYS P  31      10.512   3.142   3.103  0.00  0.00      PROB  
ATOM   2057  HZ1 LYS P  31      10.823   3.433   2.155  0.00  0.00      PROB  
ATOM   2058  HZ2 LYS P  31      11.281   3.163   3.802  0.00  0.00      PROB  
ATOM   2059  HZ3 LYS P  31       9.967   3.974   3.409  0.00  0.00      PROB  
ATOM   2060  C   LYS P  31       4.220   2.537   3.110  0.00  0.00      PROB  
ATOM   2061  O   LYS P  31       4.216   3.679   2.606  0.00  0.00      PROB  
ATOM   2062  N   ALA P  32       3.077   1.948   3.430  0.00  0.00      PROB  
ATOM   2063  HN  ALA P  32       3.020   1.015   3.778  0.00  0.00      PROB  
ATOM   2064  CA  ALA P  32       1.771   2.623   3.286  0.00  0.00      PROB  
ATOM   2065  HA  ALA P  32       1.768   2.894   2.240  0.00  0.00      PROB  
ATOM   2066  CB  ALA P  32       0.636   1.614   3.525  0.00  0.00      PROB  
ATOM   2067  HB1 ALA P  32       0.363   1.446   4.589  0.00  0.00      PROB  
ATOM   2068  HB2 ALA P  32       1.000   0.639   3.137  0.00  0.00      PROB  
ATOM   2069  HB3 ALA P  32      -0.276   2.001   3.023  0.00  0.00      PROB  
ATOM   2070  C   ALA P  32       1.544   3.856   4.058  0.00  0.00      PROB  
ATOM   2071  O   ALA P  32       1.238   4.917   3.562  0.00  0.00      PROB  
ATOM   2072  N   TYR P  33       1.811   3.818   5.414  0.00  0.00      PROB  
ATOM   2073  HN  TYR P  33       2.234   2.969   5.721  0.00  0.00      PROB  
ATOM   2074  CA  TYR P  33       1.857   4.933   6.292  0.00  0.00      PROB  
ATOM   2075  HA  TYR P  33       0.915   5.440   6.145  0.00  0.00      PROB  
ATOM   2076  CB  TYR P  33       2.062   4.398   7.707  0.00  0.00      PROB  
ATOM   2077  HB1 TYR P  33       2.949   3.730   7.666  0.00  0.00      PROB  
ATOM   2078  HB2 TYR P  33       1.218   3.712   7.933  0.00  0.00      PROB  
ATOM   2079  CG  TYR P  33       2.229   5.335   8.803  0.00  0.00      PROB  
ATOM   2080  CD1 TYR P  33       1.355   6.436   9.027  0.00  0.00      PROB  
ATOM   2081  HD1 TYR P  33       0.673   6.691   8.229  0.00  0.00      PROB  
ATOM   2082  CE1 TYR P  33       1.458   7.228  10.169  0.00  0.00      PROB  
ATOM   2083  HE1 TYR P  33       0.765   8.057  10.172  0.00  0.00      PROB  
ATOM   2084  CZ  TYR P  33       2.383   6.998  11.178  0.00  0.00      PROB  
ATOM   2085  OH  TYR P  33       2.495   7.683  12.373  0.00  0.00      PROB  
ATOM   2086  HH  TYR P  33       1.839   8.384  12.369  0.00  0.00      PROB  
ATOM   2087  CD2 TYR P  33       3.189   5.091   9.744  0.00  0.00      PROB  
ATOM   2088  HD2 TYR P  33       3.952   4.352   9.553  0.00  0.00      PROB  
ATOM   2089  CE2 TYR P  33       3.241   5.861  10.933  0.00  0.00      PROB  
ATOM   2090  HE2 TYR P  33       4.126   5.780  11.547  0.00  0.00      PROB  
ATOM   2091  C   TYR P  33       2.859   5.983   5.957  0.00  0.00      PROB  
ATOM   2092  O   TYR P  33       2.535   7.195   6.177  0.00  0.00      PROB  
ATOM   2093  N   GLU P  34       4.087   5.629   5.463  0.00  0.00      PROB  
ATOM   2094  HN  GLU P  34       4.400   4.704   5.263  0.00  0.00      PROB  
ATOM   2095  CA  GLU P  34       5.033   6.625   5.186  0.00  0.00      PROB  
ATOM   2096  HA  GLU P  34       5.236   7.035   6.164  0.00  0.00      PROB  
ATOM   2097  CB  GLU P  34       6.374   5.988   4.750  0.00  0.00      PROB  
ATOM   2098  HB1 GLU P  34       7.006   6.863   4.487  0.00  0.00      PROB  
ATOM   2099  HB2 GLU P  34       6.243   5.308   3.882  0.00  0.00      PROB  
ATOM   2100  CG  GLU P  34       7.201   5.398   5.866  0.00  0.00      PROB  
ATOM   2101  HG1 GLU P  34       6.688   4.647   6.504  0.00  0.00      PROB  
ATOM   2102  HG2 GLU P  34       7.666   6.111   6.580  0.00  0.00      PROB  
ATOM   2103  CD  GLU P  34       8.412   4.681   5.307  0.00  0.00      PROB  
ATOM   2104  OE1 GLU P  34       8.844   4.951   4.211  0.00  0.00      PROB  
ATOM   2105  OE2 GLU P  34       9.019   3.892   6.049  0.00  0.00      PROB  
ATOM   2106  C   GLU P  34       4.619   7.587   4.104  0.00  0.00      PROB  
ATOM   2107  O   GLU P  34       4.670   8.815   4.285  0.00  0.00      PROB  
ATOM   2108  N   LEU P  35       4.008   7.112   3.078  0.00  0.00      PROB  
ATOM   2109  HN  LEU P  35       4.090   6.123   2.980  0.00  0.00      PROB  
ATOM   2110  CA  LEU P  35       3.324   7.927   2.046  0.00  0.00      PROB  
ATOM   2111  HA  LEU P  35       4.115   8.618   1.792  0.00  0.00      PROB  
ATOM   2112  CB  LEU P  35       3.112   7.045   0.808  0.00  0.00      PROB  
ATOM   2113  HB1 LEU P  35       2.504   6.165   1.108  0.00  0.00      PROB  
ATOM   2114  HB2 LEU P  35       4.089   6.679   0.426  0.00  0.00      PROB  
ATOM   2115  CG  LEU P  35       2.299   7.610  -0.433  0.00  0.00      PROB  
ATOM   2116  HG  LEU P  35       1.315   7.939  -0.035  0.00  0.00      PROB  
ATOM   2117  CD1 LEU P  35       3.103   8.861  -1.004  0.00  0.00      PROB  
ATOM   2118 HD11 LEU P  35       3.331   9.571  -0.180  0.00  0.00      PROB  
ATOM   2119 HD12 LEU P  35       2.689   9.429  -1.864  0.00  0.00      PROB  
ATOM   2120 HD13 LEU P  35       4.096   8.450  -1.283  0.00  0.00      PROB  
ATOM   2121  CD2 LEU P  35       2.037   6.576  -1.606  0.00  0.00      PROB  
ATOM   2122 HD21 LEU P  35       1.249   5.839  -1.341  0.00  0.00      PROB  
ATOM   2123 HD22 LEU P  35       2.988   6.212  -2.051  0.00  0.00      PROB  
ATOM   2124 HD23 LEU P  35       1.486   7.137  -2.390  0.00  0.00      PROB  
ATOM   2125  C   LEU P  35       2.151   8.788   2.544  0.00  0.00      PROB  
ATOM   2126  O   LEU P  35       2.121  10.001   2.255  0.00  0.00      PROB  
ATOM   2127  N   SER P  36       1.291   8.307   3.438  0.00  0.00      PROB  
ATOM   2128  HN  SER P  36       1.350   7.319   3.564  0.00  0.00      PROB  
ATOM   2129  CA  SER P  36       0.360   9.191   4.135  0.00  0.00      PROB  
ATOM   2130  HA  SER P  36      -0.298   9.611   3.389  0.00  0.00      PROB  
ATOM   2131  CB  SER P  36      -0.564   8.374   5.060  0.00  0.00      PROB  
ATOM   2132  HB1 SER P  36      -0.034   7.991   5.958  0.00  0.00      PROB  
ATOM   2133  HB2 SER P  36      -1.081   7.545   4.532  0.00  0.00      PROB  
ATOM   2134  OG  SER P  36      -1.606   9.247   5.531  0.00  0.00      PROB  
ATOM   2135  HG1 SER P  36      -2.224   9.206   4.798  0.00  0.00      PROB  
ATOM   2136  C   SER P  36       0.977  10.433   4.915  0.00  0.00      PROB  
ATOM   2137  O   SER P  36       0.427  11.493   4.854  0.00  0.00      PROB  
ATOM   2138  N   VAL P  37       2.142  10.242   5.611  0.00  0.00      PROB  
ATOM   2139  HN  VAL P  37       2.405   9.280   5.621  0.00  0.00      PROB  
ATOM   2140  CA  VAL P  37       2.888  11.263   6.327  0.00  0.00      PROB  
ATOM   2141  HA  VAL P  37       2.183  12.032   6.608  0.00  0.00      PROB  
ATOM   2142  CB  VAL P  37       3.463  10.884   7.692  0.00  0.00      PROB  
ATOM   2143  HB  VAL P  37       4.156  10.045   7.465  0.00  0.00      PROB  
ATOM   2144  CG1 VAL P  37       4.284  12.036   8.355  0.00  0.00      PROB  
ATOM   2145 HG11 VAL P  37       3.664  12.934   8.561  0.00  0.00      PROB  
ATOM   2146 HG12 VAL P  37       5.115  12.326   7.678  0.00  0.00      PROB  
ATOM   2147 HG13 VAL P  37       4.759  11.712   9.306  0.00  0.00      PROB  
ATOM   2148  CG2 VAL P  37       2.386  10.393   8.583  0.00  0.00      PROB  
ATOM   2149 HG21 VAL P  37       1.578  11.088   8.897  0.00  0.00      PROB  
ATOM   2150 HG22 VAL P  37       2.879  10.007   9.500  0.00  0.00      PROB  
ATOM   2151 HG23 VAL P  37       1.844   9.576   8.060  0.00  0.00      PROB  
ATOM   2152  C   VAL P  37       3.780  12.079   5.349  0.00  0.00      PROB  
ATOM   2153  O   VAL P  37       3.974  13.272   5.529  0.00  0.00      PROB  
ATOM   2154  N   LEU P  38       4.342  11.500   4.226  0.00  0.00      PROB  
ATOM   2155  HN  LEU P  38       4.194  10.550   3.964  0.00  0.00      PROB  
ATOM   2156  CA  LEU P  38       5.374  12.123   3.474  0.00  0.00      PROB  
ATOM   2157  HA  LEU P  38       6.065  12.640   4.123  0.00  0.00      PROB  
ATOM   2158  CB  LEU P  38       6.077  10.970   2.686  0.00  0.00      PROB  
ATOM   2159  HB1 LEU P  38       5.380  10.286   2.155  0.00  0.00      PROB  
ATOM   2160  HB2 LEU P  38       6.550  10.373   3.495  0.00  0.00      PROB  
ATOM   2161  CG  LEU P  38       7.109  11.326   1.684  0.00  0.00      PROB  
ATOM   2162  HG  LEU P  38       6.692  12.080   0.982  0.00  0.00      PROB  
ATOM   2163  CD1 LEU P  38       8.335  11.960   2.251  0.00  0.00      PROB  
ATOM   2164 HD11 LEU P  38       8.781  11.206   2.935  0.00  0.00      PROB  
ATOM   2165 HD12 LEU P  38       8.154  12.962   2.695  0.00  0.00      PROB  
ATOM   2166 HD13 LEU P  38       9.057  12.005   1.408  0.00  0.00      PROB  
ATOM   2167  CD2 LEU P  38       7.462  10.041   0.882  0.00  0.00      PROB  
ATOM   2168 HD21 LEU P  38       8.263  10.203   0.130  0.00  0.00      PROB  
ATOM   2169 HD22 LEU P  38       6.534   9.792   0.323  0.00  0.00      PROB  
ATOM   2170 HD23 LEU P  38       7.711   9.285   1.656  0.00  0.00      PROB  
ATOM   2171  C   LEU P  38       4.642  13.051   2.615  0.00  0.00      PROB  
ATOM   2172  O   LEU P  38       5.084  14.192   2.416  0.00  0.00      PROB  
ATOM   2173  N   CYS P  39       3.559  12.620   2.003  0.00  0.00      PROB  
ATOM   2174  HN  CYS P  39       3.217  11.685   2.065  0.00  0.00      PROB  
ATOM   2175  CA  CYS P  39       2.886  13.422   0.947  0.00  0.00      PROB  
ATOM   2176  HA  CYS P  39       3.316  14.385   0.712  0.00  0.00      PROB  
ATOM   2177  CB  CYS P  39       2.786  12.523  -0.342  0.00  0.00      PROB  
ATOM   2178  HB1 CYS P  39       2.047  12.908  -1.078  0.00  0.00      PROB  
ATOM   2179  HB2 CYS P  39       2.438  11.557   0.082  0.00  0.00      PROB  
ATOM   2180  SG  CYS P  39       4.406  12.448  -1.207  0.00  0.00      PROB  
ATOM   2181  HG1 CYS P  39       4.381  13.714  -1.598  0.00  0.00      PROB  
ATOM   2182  C   CYS P  39       1.547  13.813   1.362  0.00  0.00      PROB  
ATOM   2183  O   CYS P  39       0.921  14.546   0.643  0.00  0.00      PROB  
ATOM   2184  N   ASP P  40       1.007  13.407   2.553  0.00  0.00      PROB  
ATOM   2185  HN  ASP P  40       1.624  12.901   3.150  0.00  0.00      PROB  
ATOM   2186  CA  ASP P  40      -0.296  13.796   3.057  0.00  0.00      PROB  
ATOM   2187  HA  ASP P  40      -0.453  13.446   4.066  0.00  0.00      PROB  
ATOM   2188  CB  ASP P  40      -0.535  15.319   3.114  0.00  0.00      PROB  
ATOM   2189  HB1 ASP P  40      -1.546  15.499   3.538  0.00  0.00      PROB  
ATOM   2190  HB2 ASP P  40      -0.414  15.821   2.130  0.00  0.00      PROB  
ATOM   2191  CG  ASP P  40       0.508  15.939   4.013  0.00  0.00      PROB  
ATOM   2192  OD1 ASP P  40       0.745  15.306   5.064  0.00  0.00      PROB  
ATOM   2193  OD2 ASP P  40       0.774  17.143   3.885  0.00  0.00      PROB  
ATOM   2194  C   ASP P  40      -1.369  12.919   2.494  0.00  0.00      PROB  
ATOM   2195  O   ASP P  40      -2.575  13.277   2.439  0.00  0.00      PROB  
ATOM   2196  N   CYS P  41      -1.079  11.767   1.939  0.00  0.00      PROB  
ATOM   2197  HN  CYS P  41      -0.184  11.357   2.099  0.00  0.00      PROB  
ATOM   2198  CA  CYS P  41      -2.069  10.961   1.127  0.00  0.00      PROB  
ATOM   2199  HA  CYS P  41      -2.636  11.616   0.482  0.00  0.00      PROB  
ATOM   2200  CB  CYS P  41      -1.359   9.980   0.084  0.00  0.00      PROB  
ATOM   2201  HB1 CYS P  41      -2.185   9.572  -0.536  0.00  0.00      PROB  
ATOM   2202  HB2 CYS P  41      -0.885   9.190   0.706  0.00  0.00      PROB  
ATOM   2203  SG  CYS P  41      -0.175  10.929  -0.942  0.00  0.00      PROB  
ATOM   2204  HG1 CYS P  41      -1.190  11.139  -1.767  0.00  0.00      PROB  
ATOM   2205  C   CYS P  41      -2.990  10.199   2.025  0.00  0.00      PROB  
ATOM   2206  O   CYS P  41      -2.811  10.115   3.230  0.00  0.00      PROB  
ATOM   2207  N   GLU P  42      -4.051   9.655   1.462  0.00  0.00      PROB  
ATOM   2208  HN  GLU P  42      -4.292   9.808   0.507  0.00  0.00      PROB  
ATOM   2209  CA  GLU P  42      -5.034   8.882   2.245  0.00  0.00      PROB  
ATOM   2210  HA  GLU P  42      -4.721   8.862   3.278  0.00  0.00      PROB  
ATOM   2211  CB  GLU P  42      -6.372   9.626   2.271  0.00  0.00      PROB  
ATOM   2212  HB1 GLU P  42      -6.652   9.961   1.250  0.00  0.00      PROB  
ATOM   2213  HB2 GLU P  42      -6.219  10.540   2.884  0.00  0.00      PROB  
ATOM   2214  CG  GLU P  42      -7.517   8.770   2.868  0.00  0.00      PROB  
ATOM   2215  HG1 GLU P  42      -7.254   8.326   3.852  0.00  0.00      PROB  
ATOM   2216  HG2 GLU P  42      -7.872   7.980   2.172  0.00  0.00      PROB  
ATOM   2217  CD  GLU P  42      -8.778   9.602   3.112  0.00  0.00      PROB  
ATOM   2218  OE1 GLU P  42      -8.835  10.410   4.059  0.00  0.00      PROB  
ATOM   2219  OE2 GLU P  42      -9.741   9.433   2.357  0.00  0.00      PROB  
ATOM   2220  C   GLU P  42      -5.160   7.458   1.743  0.00  0.00      PROB  
ATOM   2221  O   GLU P  42      -5.604   7.236   0.586  0.00  0.00      PROB  
ATOM   2222  N   ILE P  43      -4.858   6.444   2.538  0.00  0.00      PROB  
ATOM   2223  HN  ILE P  43      -4.945   6.565   3.524  0.00  0.00      PROB  
ATOM   2224  CA  ILE P  43      -4.633   5.061   2.147  0.00  0.00      PROB  
ATOM   2225  HA  ILE P  43      -4.724   4.953   1.077  0.00  0.00      PROB  
ATOM   2226  CB  ILE P  43      -3.178   4.695   2.454  0.00  0.00      PROB  
ATOM   2227  HB  ILE P  43      -3.026   4.747   3.554  0.00  0.00      PROB  
ATOM   2228  CG2 ILE P  43      -2.918   3.276   1.938  0.00  0.00      PROB  
ATOM   2229 HG21 ILE P  43      -1.817   3.139   1.877  0.00  0.00      PROB  
ATOM   2230 HG22 ILE P  43      -3.413   2.995   0.984  0.00  0.00      PROB  
ATOM   2231 HG23 ILE P  43      -3.337   2.426   2.517  0.00  0.00      PROB  
ATOM   2232  CG1 ILE P  43      -2.186   5.593   1.730  0.00  0.00      PROB  
ATOM   2233 HG11 ILE P  43      -1.152   5.304   2.016  0.00  0.00      PROB  
ATOM   2234 HG12 ILE P  43      -2.210   6.626   2.141  0.00  0.00      PROB  
ATOM   2235  CD  ILE P  43      -2.230   5.670   0.138  0.00  0.00      PROB  
ATOM   2236  HD1 ILE P  43      -1.201   5.982  -0.143  0.00  0.00      PROB  
ATOM   2237  HD2 ILE P  43      -2.951   6.408  -0.273  0.00  0.00      PROB  
ATOM   2238  HD3 ILE P  43      -2.393   4.674  -0.324  0.00  0.00      PROB  
ATOM   2239  C   ILE P  43      -5.558   4.062   2.828  0.00  0.00      PROB  
ATOM   2240  O   ILE P  43      -5.738   4.272   4.045  0.00  0.00      PROB  
ATOM   2241  N   ALA P  44      -6.101   2.968   2.148  0.00  0.00      PROB  
ATOM   2242  HN  ALA P  44      -5.866   2.867   1.184  0.00  0.00      PROB  
ATOM   2243  CA  ALA P  44      -6.728   1.765   2.832  0.00  0.00      PROB  
ATOM   2244  HA  ALA P  44      -6.501   1.808   3.887  0.00  0.00      PROB  
ATOM   2245  CB  ALA P  44      -8.279   1.844   2.665  0.00  0.00      PROB  
ATOM   2246  HB1 ALA P  44      -8.424   1.773   1.565  0.00  0.00      PROB  
ATOM   2247  HB2 ALA P  44      -8.638   2.810   3.079  0.00  0.00      PROB  
ATOM   2248  HB3 ALA P  44      -8.723   1.008   3.247  0.00  0.00      PROB  
ATOM   2249  C   ALA P  44      -6.129   0.481   2.286  0.00  0.00      PROB  
ATOM   2250  O   ALA P  44      -6.049   0.331   1.081  0.00  0.00      PROB  
ATOM   2251  N   LEU P  45      -5.760  -0.473   3.098  0.00  0.00      PROB  
ATOM   2252  HN  LEU P  45      -5.799  -0.407   4.092  0.00  0.00      PROB  
ATOM   2253  CA  LEU P  45      -5.119  -1.641   2.658  0.00  0.00      PROB  
ATOM   2254  HA  LEU P  45      -5.249  -1.830   1.603  0.00  0.00      PROB  
ATOM   2255  CB  LEU P  45      -3.702  -1.468   2.997  0.00  0.00      PROB  
ATOM   2256  HB1 LEU P  45      -3.554  -1.142   4.048  0.00  0.00      PROB  
ATOM   2257  HB2 LEU P  45      -3.252  -0.612   2.449  0.00  0.00      PROB  
ATOM   2258  CG  LEU P  45      -2.768  -2.766   2.903  0.00  0.00      PROB  
ATOM   2259  HG  LEU P  45      -3.187  -3.540   3.582  0.00  0.00      PROB  
ATOM   2260  CD1 LEU P  45      -2.752  -3.403   1.488  0.00  0.00      PROB  
ATOM   2261 HD11 LEU P  45      -2.367  -2.576   0.854  0.00  0.00      PROB  
ATOM   2262 HD12 LEU P  45      -3.777  -3.465   1.066  0.00  0.00      PROB  
ATOM   2263 HD13 LEU P  45      -2.262  -4.397   1.563  0.00  0.00      PROB  
ATOM   2264  CD2 LEU P  45      -1.397  -2.410   3.370  0.00  0.00      PROB  
ATOM   2265 HD21 LEU P  45      -1.315  -1.779   4.280  0.00  0.00      PROB  
ATOM   2266 HD22 LEU P  45      -0.790  -1.870   2.612  0.00  0.00      PROB  
ATOM   2267 HD23 LEU P  45      -0.807  -3.296   3.691  0.00  0.00      PROB  
ATOM   2268  C   LEU P  45      -5.714  -2.795   3.360  0.00  0.00      PROB  
ATOM   2269  O   LEU P  45      -5.733  -2.766   4.573  0.00  0.00      PROB  
ATOM   2270  N   ILE P  46      -6.090  -3.858   2.690  0.00  0.00      PROB  
ATOM   2271  HN  ILE P  46      -5.904  -3.685   1.726  0.00  0.00      PROB  
ATOM   2272  CA  ILE P  46      -6.689  -5.113   3.016  0.00  0.00      PROB  
ATOM   2273  HA  ILE P  46      -6.681  -5.234   4.089  0.00  0.00      PROB  
ATOM   2274  CB  ILE P  46      -8.160  -5.205   2.479  0.00  0.00      PROB  
ATOM   2275  HB  ILE P  46      -8.120  -4.846   1.429  0.00  0.00      PROB  
ATOM   2276  CG2 ILE P  46      -8.704  -6.611   2.691  0.00  0.00      PROB  
ATOM   2277 HG21 ILE P  46      -8.239  -7.397   2.059  0.00  0.00      PROB  
ATOM   2278 HG22 ILE P  46      -9.789  -6.669   2.457  0.00  0.00      PROB  
ATOM   2279 HG23 ILE P  46      -8.541  -6.944   3.738  0.00  0.00      PROB  
ATOM   2280  CG1 ILE P  46      -9.187  -4.223   3.164  0.00  0.00      PROB  
ATOM   2281 HG11 ILE P  46      -8.846  -3.166   3.178  0.00  0.00      PROB  
ATOM   2282 HG12 ILE P  46      -9.311  -4.581   4.208  0.00  0.00      PROB  
ATOM   2283  CD  ILE P  46     -10.542  -4.080   2.380  0.00  0.00      PROB  
ATOM   2284  HD1 ILE P  46     -11.122  -5.027   2.395  0.00  0.00      PROB  
ATOM   2285  HD2 ILE P  46     -10.372  -3.697   1.351  0.00  0.00      PROB  
ATOM   2286  HD3 ILE P  46     -11.231  -3.489   3.021  0.00  0.00      PROB  
ATOM   2287  C   ILE P  46      -5.815  -6.246   2.513  0.00  0.00      PROB  
ATOM   2288  O   ILE P  46      -5.456  -6.313   1.333  0.00  0.00      PROB  
ATOM   2289  N   ILE P  47      -5.453  -7.205   3.376  0.00  0.00      PROB  
ATOM   2290  HN  ILE P  47      -5.663  -6.994   4.327  0.00  0.00      PROB  
ATOM   2291  CA  ILE P  47      -4.569  -8.292   3.185  0.00  0.00      PROB  
ATOM   2292  HA  ILE P  47      -4.396  -8.442   2.130  0.00  0.00      PROB  
ATOM   2293  CB  ILE P  47      -3.198  -8.160   3.785  0.00  0.00      PROB  
ATOM   2294  HB  ILE P  47      -3.263  -7.840   4.847  0.00  0.00      PROB  
ATOM   2295  CG2 ILE P  47      -2.359  -9.479   3.908  0.00  0.00      PROB  
ATOM   2296 HG21 ILE P  47      -1.394  -9.145   4.345  0.00  0.00      PROB  
ATOM   2297 HG22 ILE P  47      -2.120  -9.878   2.899  0.00  0.00      PROB  
ATOM   2298 HG23 ILE P  47      -2.684 -10.273   4.614  0.00  0.00      PROB  
ATOM   2299  CG1 ILE P  47      -2.400  -7.113   3.015  0.00  0.00      PROB  
ATOM   2300 HG11 ILE P  47      -3.122  -6.365   2.621  0.00  0.00      PROB  
ATOM   2301 HG12 ILE P  47      -1.863  -7.540   2.142  0.00  0.00      PROB  
ATOM   2302  CD  ILE P  47      -1.462  -6.185   3.887  0.00  0.00      PROB  
ATOM   2303  HD1 ILE P  47      -2.117  -5.691   4.637  0.00  0.00      PROB  
ATOM   2304  HD2 ILE P  47      -1.005  -5.403   3.245  0.00  0.00      PROB  
ATOM   2305  HD3 ILE P  47      -0.637  -6.745   4.376  0.00  0.00      PROB  
ATOM   2306  C   ILE P  47      -5.204  -9.587   3.686  0.00  0.00      PROB  
ATOM   2307  O   ILE P  47      -5.536  -9.813   4.886  0.00  0.00      PROB  
ATOM   2308  N   PHE P  48      -5.524 -10.538   2.794  0.00  0.00      PROB  
ATOM   2309  HN  PHE P  48      -5.478 -10.421   1.805  0.00  0.00      PROB  
ATOM   2310  CA  PHE P  48      -5.974 -11.861   3.059  0.00  0.00      PROB  
ATOM   2311  HA  PHE P  48      -6.327 -11.829   4.079  0.00  0.00      PROB  
ATOM   2312  CB  PHE P  48      -6.997 -12.429   2.061  0.00  0.00      PROB  
ATOM   2313  HB1 PHE P  48      -7.170 -13.526   2.026  0.00  0.00      PROB  
ATOM   2314  HB2 PHE P  48      -6.642 -12.106   1.059  0.00  0.00      PROB  
ATOM   2315  CG  PHE P  48      -8.434 -11.885   2.459  0.00  0.00      PROB  
ATOM   2316  CD1 PHE P  48      -9.183 -12.678   3.304  0.00  0.00      PROB  
ATOM   2317  HD1 PHE P  48      -8.764 -13.548   3.788  0.00  0.00      PROB  
ATOM   2318  CE1 PHE P  48     -10.510 -12.295   3.645  0.00  0.00      PROB  
ATOM   2319  HE1 PHE P  48     -11.057 -12.804   4.424  0.00  0.00      PROB  
ATOM   2320  CZ  PHE P  48     -10.974 -11.093   3.102  0.00  0.00      PROB  
ATOM   2321  HZ  PHE P  48     -12.009 -10.871   3.317  0.00  0.00      PROB  
ATOM   2322  CD2 PHE P  48      -8.929 -10.724   1.873  0.00  0.00      PROB  
ATOM   2323  HD2 PHE P  48      -8.258 -10.093   1.309  0.00  0.00      PROB  
ATOM   2324  CE2 PHE P  48     -10.295 -10.431   2.114  0.00  0.00      PROB  
ATOM   2325  HE2 PHE P  48     -10.790  -9.604   1.627  0.00  0.00      PROB  
ATOM   2326  C   PHE P  48      -4.823 -12.849   3.069  0.00  0.00      PROB  
ATOM   2327  O   PHE P  48      -3.968 -12.816   2.187  0.00  0.00      PROB  
ATOM   2328  N   ASN P  49      -4.874 -13.851   3.999  0.00  0.00      PROB  
ATOM   2329  HN  ASN P  49      -5.724 -13.895   4.517  0.00  0.00      PROB  
ATOM   2330  CA  ASN P  49      -3.887 -14.939   4.083  0.00  0.00      PROB  
ATOM   2331  HA  ASN P  49      -3.275 -14.851   3.198  0.00  0.00      PROB  
ATOM   2332  CB  ASN P  49      -3.117 -14.783   5.457  0.00  0.00      PROB  
ATOM   2333  HB1 ASN P  49      -3.825 -15.103   6.251  0.00  0.00      PROB  
ATOM   2334  HB2 ASN P  49      -2.815 -13.734   5.663  0.00  0.00      PROB  
ATOM   2335  CG  ASN P  49      -1.884 -15.712   5.421  0.00  0.00      PROB  
ATOM   2336  OD1 ASN P  49      -1.368 -15.847   4.320  0.00  0.00      PROB  
ATOM   2337  ND2 ASN P  49      -1.564 -16.510   6.495  0.00  0.00      PROB  
ATOM   2338 HD21 ASN P  49      -0.945 -17.257   6.255  0.00  0.00      PROB  
ATOM   2339 HD22 ASN P  49      -2.108 -16.492   7.334  0.00  0.00      PROB  
ATOM   2340  C   ASN P  49      -4.748 -16.154   3.985  0.00  0.00      PROB  
ATOM   2341  O   ASN P  49      -5.943 -16.146   4.346  0.00  0.00      PROB  
ATOM   2342  N   SER P  50      -4.115 -17.297   3.461  0.00  0.00      PROB  
ATOM   2343  HN  SER P  50      -3.134 -17.223   3.298  0.00  0.00      PROB  
ATOM   2344  CA  SER P  50      -4.624 -18.627   3.188  0.00  0.00      PROB  
ATOM   2345  HA  SER P  50      -5.014 -18.432   2.200  0.00  0.00      PROB  
ATOM   2346  CB  SER P  50      -3.485 -19.695   3.325  0.00  0.00      PROB  
ATOM   2347  HB1 SER P  50      -3.789 -20.754   3.473  0.00  0.00      PROB  
ATOM   2348  HB2 SER P  50      -2.833 -19.420   4.182  0.00  0.00      PROB  
ATOM   2349  OG  SER P  50      -2.729 -19.705   2.151  0.00  0.00      PROB  
ATOM   2350  HG1 SER P  50      -2.340 -18.828   2.160  0.00  0.00      PROB  
ATOM   2351  C   SER P  50      -5.734 -19.028   4.085  0.00  0.00      PROB  
ATOM   2352  O   SER P  50      -5.453 -19.218   5.274  0.00  0.00      PROB  
ATOM   2353  N   SER P  51      -6.919 -19.358   3.609  0.00  0.00      PROB  
ATOM   2354  HN  SER P  51      -7.105 -19.105   2.663  0.00  0.00      PROB  
ATOM   2355  CA  SER P  51      -7.974 -19.958   4.355  0.00  0.00      PROB  
ATOM   2356  HA  SER P  51      -8.560 -20.623   3.738  0.00  0.00      PROB  
ATOM   2357  CB  SER P  51      -7.613 -20.900   5.567  0.00  0.00      PROB  
ATOM   2358  HB1 SER P  51      -7.223 -20.391   6.474  0.00  0.00      PROB  
ATOM   2359  HB2 SER P  51      -6.880 -21.651   5.202  0.00  0.00      PROB  
ATOM   2360  OG  SER P  51      -8.819 -21.562   6.096  0.00  0.00      PROB  
ATOM   2361  HG1 SER P  51      -8.459 -22.110   6.797  0.00  0.00      PROB  
ATOM   2362  C   SER P  51      -8.920 -18.763   4.901  0.00  0.00      PROB  
ATOM   2363  O   SER P  51      -9.700 -18.868   5.789  0.00  0.00      PROB  
ATOM   2364  N   ASN P  52      -8.903 -17.641   4.127  0.00  0.00      PROB  
ATOM   2365  HN  ASN P  52      -8.290 -17.515   3.351  0.00  0.00      PROB  
ATOM   2366  CA  ASN P  52     -10.004 -16.695   4.206  0.00  0.00      PROB  
ATOM   2367  HA  ASN P  52      -9.847 -15.955   3.434  0.00  0.00      PROB  
ATOM   2368  CB  ASN P  52     -11.414 -17.255   3.923  0.00  0.00      PROB  
ATOM   2369  HB1 ASN P  52     -12.216 -16.489   3.865  0.00  0.00      PROB  
ATOM   2370  HB2 ASN P  52     -11.618 -17.989   4.732  0.00  0.00      PROB  
ATOM   2371  CG  ASN P  52     -11.388 -18.029   2.554  0.00  0.00      PROB  
ATOM   2372  OD1 ASN P  52     -10.925 -17.483   1.566  0.00  0.00      PROB  
ATOM   2373  ND2 ASN P  52     -11.996 -19.230   2.524  0.00  0.00      PROB  
ATOM   2374 HD21 ASN P  52     -11.884 -19.836   1.736  0.00  0.00      PROB  
ATOM   2375 HD22 ASN P  52     -12.459 -19.628   3.315  0.00  0.00      PROB  
ATOM   2376  C   ASN P  52      -9.871 -15.819   5.429  0.00  0.00      PROB  
ATOM   2377  O   ASN P  52     -10.815 -15.165   5.763  0.00  0.00      PROB  
ATOM   2378  N   LYS P  53      -8.722 -15.779   6.046  0.00  0.00      PROB  
ATOM   2379  HN  LYS P  53      -7.946 -16.204   5.587  0.00  0.00      PROB  
ATOM   2380  CA  LYS P  53      -8.356 -15.035   7.217  0.00  0.00      PROB  
ATOM   2381  HA  LYS P  53      -9.188 -15.021   7.905  0.00  0.00      PROB  
ATOM   2382  CB  LYS P  53      -7.204 -15.811   7.921  0.00  0.00      PROB  
ATOM   2383  HB1 LYS P  53      -6.850 -15.180   8.764  0.00  0.00      PROB  
ATOM   2384  HB2 LYS P  53      -6.339 -15.795   7.225  0.00  0.00      PROB  
ATOM   2385  CG  LYS P  53      -7.497 -17.285   8.336  0.00  0.00      PROB  
ATOM   2386  HG1 LYS P  53      -6.640 -17.542   8.995  0.00  0.00      PROB  
ATOM   2387  HG2 LYS P  53      -7.424 -17.920   7.427  0.00  0.00      PROB  
ATOM   2388  CD  LYS P  53      -8.832 -17.547   9.044  0.00  0.00      PROB  
ATOM   2389  HD1 LYS P  53      -9.694 -17.104   8.501  0.00  0.00      PROB  
ATOM   2390  HD2 LYS P  53      -8.827 -17.231  10.109  0.00  0.00      PROB  
ATOM   2391  CE  LYS P  53      -9.217 -19.032   9.047  0.00  0.00      PROB  
ATOM   2392  HE1 LYS P  53      -9.257 -19.480   8.031  0.00  0.00      PROB  
ATOM   2393  HE2 LYS P  53     -10.302 -19.040   9.290  0.00  0.00      PROB  
ATOM   2394  NZ  LYS P  53      -8.499 -19.921  10.035  0.00  0.00      PROB  
ATOM   2395  HZ1 LYS P  53      -9.022 -20.818   9.983  0.00  0.00      PROB  
ATOM   2396  HZ2 LYS P  53      -8.296 -19.677  11.025  0.00  0.00      PROB  
ATOM   2397  HZ3 LYS P  53      -7.577 -20.043   9.570  0.00  0.00      PROB  
ATOM   2398  C   LYS P  53      -7.868 -13.613   6.847  0.00  0.00      PROB  
ATOM   2399  O   LYS P  53      -7.259 -13.382   5.771  0.00  0.00      PROB  
ATOM   2400  N   LEU P  54      -8.064 -12.596   7.702  0.00  0.00      PROB  
ATOM   2401  HN  LEU P  54      -8.490 -12.671   8.600  0.00  0.00      PROB  
ATOM   2402  CA  LEU P  54      -8.174 -11.178   7.340  0.00  0.00      PROB  
ATOM   2403  HA  LEU P  54      -7.712 -11.027   6.376  0.00  0.00      PROB  
ATOM   2404  CB  LEU P  54      -9.631 -10.721   7.332  0.00  0.00      PROB  
ATOM   2405  HB1 LEU P  54     -10.184 -11.136   8.201  0.00  0.00      PROB  
ATOM   2406  HB2 LEU P  54     -10.024 -11.174   6.397  0.00  0.00      PROB  
ATOM   2407  CG  LEU P  54      -9.927  -9.229   7.183  0.00  0.00      PROB  
ATOM   2408  HG  LEU P  54      -9.447  -8.578   7.945  0.00  0.00      PROB  
ATOM   2409  CD1 LEU P  54      -9.403  -8.721   5.853  0.00  0.00      PROB  
ATOM   2410 HD11 LEU P  54      -8.311  -8.858   5.701  0.00  0.00      PROB  
ATOM   2411 HD12 LEU P  54      -9.701  -7.650   5.856  0.00  0.00      PROB  
ATOM   2412 HD13 LEU P  54      -9.841  -9.340   5.042  0.00  0.00      PROB  
ATOM   2413  CD2 LEU P  54     -11.381  -9.029   7.394  0.00  0.00      PROB  
ATOM   2414 HD21 LEU P  54     -11.957  -9.734   6.757  0.00  0.00      PROB  
ATOM   2415 HD22 LEU P  54     -11.641  -7.964   7.214  0.00  0.00      PROB  
ATOM   2416 HD23 LEU P  54     -11.689  -9.150   8.455  0.00  0.00      PROB  
ATOM   2417  C   LEU P  54      -7.316 -10.252   8.196  0.00  0.00      PROB  
ATOM   2418  O   LEU P  54      -7.299 -10.287   9.388  0.00  0.00      PROB  
ATOM   2419  N   PHE P  55      -6.544  -9.311   7.523  0.00  0.00      PROB  
ATOM   2420  HN  PHE P  55      -6.740  -9.354   6.546  0.00  0.00      PROB  
ATOM   2421  CA  PHE P  55      -5.510  -8.418   8.017  0.00  0.00      PROB  
ATOM   2422  HA  PHE P  55      -5.630  -8.321   9.086  0.00  0.00      PROB  
ATOM   2423  CB  PHE P  55      -4.054  -8.930   7.726  0.00  0.00      PROB  
ATOM   2424  HB1 PHE P  55      -3.399  -8.087   8.031  0.00  0.00      PROB  
ATOM   2425  HB2 PHE P  55      -3.792  -9.076   6.656  0.00  0.00      PROB  
ATOM   2426  CG  PHE P  55      -3.773 -10.211   8.445  0.00  0.00      PROB  
ATOM   2427  CD1 PHE P  55      -4.313 -11.330   7.866  0.00  0.00      PROB  
ATOM   2428  HD1 PHE P  55      -4.860 -11.217   6.941  0.00  0.00      PROB  
ATOM   2429  CE1 PHE P  55      -4.154 -12.633   8.434  0.00  0.00      PROB  
ATOM   2430  HE1 PHE P  55      -4.547 -13.522   7.964  0.00  0.00      PROB  
ATOM   2431  CZ  PHE P  55      -3.501 -12.682   9.672  0.00  0.00      PROB  
ATOM   2432  HZ  PHE P  55      -3.424 -13.631  10.181  0.00  0.00      PROB  
ATOM   2433  CD2 PHE P  55      -2.999 -10.291   9.642  0.00  0.00      PROB  
ATOM   2434  HD2 PHE P  55      -2.616  -9.452  10.204  0.00  0.00      PROB  
ATOM   2435  CE2 PHE P  55      -2.908 -11.551  10.217  0.00  0.00      PROB  
ATOM   2436  HE2 PHE P  55      -2.405 -11.681  11.164  0.00  0.00      PROB  
ATOM   2437  C   PHE P  55      -5.668  -7.067   7.251  0.00  0.00      PROB  
ATOM   2438  O   PHE P  55      -5.537  -7.055   6.010  0.00  0.00      PROB  
ATOM   2439  N   GLN P  56      -5.866  -5.938   7.933  0.00  0.00      PROB  
ATOM   2440  HN  GLN P  56      -6.266  -6.179   8.813  0.00  0.00      PROB  
ATOM   2441  CA  GLN P  56      -6.014  -4.623   7.291  0.00  0.00      PROB  
ATOM   2442  HA  GLN P  56      -5.644  -4.715   6.281  0.00  0.00      PROB  
ATOM   2443  CB  GLN P  56      -7.548  -4.344   7.141  0.00  0.00      PROB  
ATOM   2444  HB1 GLN P  56      -7.949  -5.233   6.608  0.00  0.00      PROB  
ATOM   2445  HB2 GLN P  56      -7.787  -3.502   6.457  0.00  0.00      PROB  
ATOM   2446  CG  GLN P  56      -8.350  -4.105   8.464  0.00  0.00      PROB  
ATOM   2447  HG1 GLN P  56      -7.937  -3.276   9.078  0.00  0.00      PROB  
ATOM   2448  HG2 GLN P  56      -8.246  -5.031   9.068  0.00  0.00      PROB  
ATOM   2449  CD  GLN P  56      -9.875  -3.880   8.447  0.00  0.00      PROB  
ATOM   2450  OE1 GLN P  56     -10.562  -3.874   7.418  0.00  0.00      PROB  
ATOM   2451  NE2 GLN P  56     -10.477  -3.518   9.588  0.00  0.00      PROB  
ATOM   2452 HE21 GLN P  56     -11.471  -3.627   9.567  0.00  0.00      PROB  
ATOM   2453 HE22 GLN P  56     -10.016  -3.050  10.342  0.00  0.00      PROB  
ATOM   2454  C   GLN P  56      -5.412  -3.338   7.958  0.00  0.00      PROB  
ATOM   2455  O   GLN P  56      -5.226  -3.289   9.120  0.00  0.00      PROB  
ATOM   2456  N   TYR P  57      -5.050  -2.333   7.174  0.00  0.00      PROB  
ATOM   2457  HN  TYR P  57      -5.174  -2.358   6.185  0.00  0.00      PROB  
ATOM   2458  CA  TYR P  57      -4.520  -1.108   7.632  0.00  0.00      PROB  
ATOM   2459  HA  TYR P  57      -4.870  -0.987   8.647  0.00  0.00      PROB  
ATOM   2460  CB  TYR P  57      -3.024  -0.925   7.396  0.00  0.00      PROB  
ATOM   2461  HB1 TYR P  57      -2.765  -1.292   6.380  0.00  0.00      PROB  
ATOM   2462  HB2 TYR P  57      -2.491  -1.564   8.132  0.00  0.00      PROB  
ATOM   2463  CG  TYR P  57      -2.439   0.488   7.561  0.00  0.00      PROB  
ATOM   2464  CD1 TYR P  57      -2.502   1.180   8.735  0.00  0.00      PROB  
ATOM   2465  HD1 TYR P  57      -2.951   0.641   9.557  0.00  0.00      PROB  
ATOM   2466  CE1 TYR P  57      -2.097   2.564   8.866  0.00  0.00      PROB  
ATOM   2467  HE1 TYR P  57      -2.304   3.130   9.763  0.00  0.00      PROB  
ATOM   2468  CZ  TYR P  57      -1.613   3.209   7.722  0.00  0.00      PROB  
ATOM   2469  OH  TYR P  57      -1.387   4.604   7.663  0.00  0.00      PROB  
ATOM   2470  HH  TYR P  57      -1.764   5.053   8.423  0.00  0.00      PROB  
ATOM   2471  CD2 TYR P  57      -1.928   1.137   6.486  0.00  0.00      PROB  
ATOM   2472  HD2 TYR P  57      -1.945   0.618   5.539  0.00  0.00      PROB  
ATOM   2473  CE2 TYR P  57      -1.530   2.517   6.519  0.00  0.00      PROB  
ATOM   2474  HE2 TYR P  57      -1.234   3.031   5.616  0.00  0.00      PROB  
ATOM   2475  C   TYR P  57      -5.209   0.069   6.884  0.00  0.00      PROB  
ATOM   2476  O   TYR P  57      -5.260   0.112   5.666  0.00  0.00      PROB  
ATOM   2477  N   ALA P  58      -5.652   1.163   7.571  0.00  0.00      PROB  
ATOM   2478  HN  ALA P  58      -5.457   1.242   8.545  0.00  0.00      PROB  
ATOM   2479  CA  ALA P  58      -5.980   2.374   6.844  0.00  0.00      PROB  
ATOM   2480  HA  ALA P  58      -5.323   2.474   5.993  0.00  0.00      PROB  
ATOM   2481  CB  ALA P  58      -7.484   2.473   6.574  0.00  0.00      PROB  
ATOM   2482  HB1 ALA P  58      -7.703   3.516   6.260  0.00  0.00      PROB  
ATOM   2483  HB2 ALA P  58      -8.021   2.438   7.546  0.00  0.00      PROB  
ATOM   2484  HB3 ALA P  58      -7.991   1.680   5.983  0.00  0.00      PROB  
ATOM   2485  C   ALA P  58      -5.580   3.539   7.741  0.00  0.00      PROB  
ATOM   2486  O   ALA P  58      -5.419   3.307   8.912  0.00  0.00      PROB  
ATOM   2487  N   SER P  59      -5.317   4.737   7.164  0.00  0.00      PROB  
ATOM   2488  HN  SER P  59      -5.433   4.797   6.175  0.00  0.00      PROB  
ATOM   2489  CA  SER P  59      -4.682   5.951   7.845  0.00  0.00      PROB  
ATOM   2490  HA  SER P  59      -4.026   5.593   8.625  0.00  0.00      PROB  
ATOM   2491  CB  SER P  59      -3.987   6.738   6.757  0.00  0.00      PROB  
ATOM   2492  HB1 SER P  59      -3.304   6.033   6.236  0.00  0.00      PROB  
ATOM   2493  HB2 SER P  59      -3.405   7.597   7.153  0.00  0.00      PROB  
ATOM   2494  OG  SER P  59      -4.917   7.123   5.768  0.00  0.00      PROB  
ATOM   2495  HG1 SER P  59      -5.403   7.892   6.074  0.00  0.00      PROB  
ATOM   2496  C   SER P  59      -5.626   6.959   8.441  0.00  0.00      PROB  
ATOM   2497  O   SER P  59      -5.147   7.956   9.089  0.00  0.00      PROB  
ATOM   2498  N   THR P  60      -6.914   6.714   8.242  0.00  0.00      PROB  
ATOM   2499  HN  THR P  60      -7.159   5.876   7.762  0.00  0.00      PROB  
ATOM   2500  CA  THR P  60      -8.070   7.287   8.795  0.00  0.00      PROB  
ATOM   2501  HA  THR P  60      -7.858   7.734   9.755  0.00  0.00      PROB  
ATOM   2502  CB  THR P  60      -8.588   8.433   7.911  0.00  0.00      PROB  
ATOM   2503  HB  THR P  60      -7.727   9.123   7.781  0.00  0.00      PROB  
ATOM   2504  OG1 THR P  60      -9.647   9.248   8.382  0.00  0.00      PROB  
ATOM   2505  HG1 THR P  60      -9.204   9.865   8.968  0.00  0.00      PROB  
ATOM   2506  CG2 THR P  60      -9.062   7.904   6.520  0.00  0.00      PROB  
ATOM   2507 HG21 THR P  60      -9.421   8.715   5.851  0.00  0.00      PROB  
ATOM   2508 HG22 THR P  60      -9.882   7.161   6.622  0.00  0.00      PROB  
ATOM   2509 HG23 THR P  60      -8.199   7.469   5.972  0.00  0.00      PROB  
ATOM   2510  C   THR P  60      -8.925   6.095   8.946  0.00  0.00      PROB  
ATOM   2511  O   THR P  60      -8.541   4.949   8.737  0.00  0.00      PROB  
ATOM   2512  N   ASP P  61     -10.200   6.384   9.404  0.00  0.00      PROB  
ATOM   2513  HN  ASP P  61     -10.531   7.310   9.566  0.00  0.00      PROB  
ATOM   2514  CA  ASP P  61     -11.295   5.346   9.624  0.00  0.00      PROB  
ATOM   2515  HA  ASP P  61     -10.852   4.625  10.296  0.00  0.00      PROB  
ATOM   2516  CB  ASP P  61     -12.568   6.013  10.175  0.00  0.00      PROB  
ATOM   2517  HB1 ASP P  61     -13.287   5.281  10.601  0.00  0.00      PROB  
ATOM   2518  HB2 ASP P  61     -13.010   6.765   9.486  0.00  0.00      PROB  
ATOM   2519  CG  ASP P  61     -12.289   6.808  11.448  0.00  0.00      PROB  
ATOM   2520  OD1 ASP P  61     -13.062   7.751  11.739  0.00  0.00      PROB  
ATOM   2521  OD2 ASP P  61     -11.485   6.301  12.285  0.00  0.00      PROB  
ATOM   2522  C   ASP P  61     -11.618   4.495   8.378  0.00  0.00      PROB  
ATOM   2523  O   ASP P  61     -12.125   4.943   7.385  0.00  0.00      PROB  
ATOM   2524  N   MET P  62     -11.393   3.177   8.396  0.00  0.00      PROB  
ATOM   2525  HN  MET P  62     -11.114   2.650   9.196  0.00  0.00      PROB  
ATOM   2526  CA  MET P  62     -11.553   2.163   7.374  0.00  0.00      PROB  
ATOM   2527  HA  MET P  62     -10.815   2.304   6.598  0.00  0.00      PROB  
ATOM   2528  CB  MET P  62     -11.308   0.727   7.990  0.00  0.00      PROB  
ATOM   2529  HB1 MET P  62     -12.096   0.557   8.754  0.00  0.00      PROB  
ATOM   2530  HB2 MET P  62     -10.309   0.677   8.474  0.00  0.00      PROB  
ATOM   2531  CG  MET P  62     -11.331  -0.365   6.843  0.00  0.00      PROB  
ATOM   2532  HG1 MET P  62     -12.310  -0.330   6.317  0.00  0.00      PROB  
ATOM   2533  HG2 MET P  62     -11.290  -1.393   7.262  0.00  0.00      PROB  
ATOM   2534  SD  MET P  62     -10.099  -0.051   5.613  0.00  0.00      PROB  
ATOM   2535  CE  MET P  62      -9.399  -1.739   5.560  0.00  0.00      PROB  
ATOM   2536  HE1 MET P  62      -8.575  -1.811   4.818  0.00  0.00      PROB  
ATOM   2537  HE2 MET P  62     -10.199  -2.471   5.318  0.00  0.00      PROB  
ATOM   2538  HE3 MET P  62      -8.964  -2.070   6.527  0.00  0.00      PROB  
ATOM   2539  C   MET P  62     -12.954   2.183   6.726  0.00  0.00      PROB  
ATOM   2540  O   MET P  62     -13.122   1.925   5.553  0.00  0.00      PROB  
ATOM   2541  N   ASP P  63     -14.021   2.468   7.487  0.00  0.00      PROB  
ATOM   2542  HN  ASP P  63     -13.836   2.579   8.460  0.00  0.00      PROB  
ATOM   2543  CA  ASP P  63     -15.420   2.764   7.028  0.00  0.00      PROB  
ATOM   2544  HA  ASP P  63     -15.779   1.935   6.437  0.00  0.00      PROB  
ATOM   2545  CB  ASP P  63     -16.501   2.651   8.140  0.00  0.00      PROB  
ATOM   2546  HB1 ASP P  63     -16.476   1.628   8.574  0.00  0.00      PROB  
ATOM   2547  HB2 ASP P  63     -17.512   2.777   7.696  0.00  0.00      PROB  
ATOM   2548  CG  ASP P  63     -16.608   3.723   9.260  0.00  0.00      PROB  
ATOM   2549  OD1 ASP P  63     -15.544   4.245   9.701  0.00  0.00      PROB  
ATOM   2550  OD2 ASP P  63     -17.718   3.941   9.832  0.00  0.00      PROB  
ATOM   2551  C   ASP P  63     -15.563   4.037   6.153  0.00  0.00      PROB  
ATOM   2552  O   ASP P  63     -16.057   3.929   5.093  0.00  0.00      PROB  
ATOM   2553  N   LYS P  64     -15.025   5.166   6.636  0.00  0.00      PROB  
ATOM   2554  HN  LYS P  64     -14.652   5.257   7.556  0.00  0.00      PROB  
ATOM   2555  CA  LYS P  64     -15.025   6.436   5.951  0.00  0.00      PROB  
ATOM   2556  HA  LYS P  64     -16.067   6.523   5.680  0.00  0.00      PROB  
ATOM   2557  CB  LYS P  64     -14.717   7.627   6.928  0.00  0.00      PROB  
ATOM   2558  HB1 LYS P  64     -14.981   8.597   6.453  0.00  0.00      PROB  
ATOM   2559  HB2 LYS P  64     -13.631   7.572   7.153  0.00  0.00      PROB  
ATOM   2560  CG  LYS P  64     -15.473   7.475   8.303  0.00  0.00      PROB  
ATOM   2561  HG1 LYS P  64     -15.384   8.414   8.890  0.00  0.00      PROB  
ATOM   2562  HG2 LYS P  64     -15.019   6.681   8.935  0.00  0.00      PROB  
ATOM   2563  CD  LYS P  64     -17.004   7.201   8.117  0.00  0.00      PROB  
ATOM   2564  HD1 LYS P  64     -17.071   6.133   7.819  0.00  0.00      PROB  
ATOM   2565  HD2 LYS P  64     -17.356   7.759   7.222  0.00  0.00      PROB  
ATOM   2566  CE  LYS P  64     -18.025   7.323   9.294  0.00  0.00      PROB  
ATOM   2567  HE1 LYS P  64     -19.018   6.989   8.925  0.00  0.00      PROB  
ATOM   2568  HE2 LYS P  64     -18.164   8.367   9.648  0.00  0.00      PROB  
ATOM   2569  NZ  LYS P  64     -17.511   6.524  10.415  0.00  0.00      PROB  
ATOM   2570  HZ1 LYS P  64     -17.826   6.873  11.343  0.00  0.00      PROB  
ATOM   2571  HZ2 LYS P  64     -16.494   6.741  10.424  0.00  0.00      PROB  
ATOM   2572  HZ3 LYS P  64     -17.582   5.490  10.334  0.00  0.00      PROB  
ATOM   2573  C   LYS P  64     -14.195   6.436   4.746  0.00  0.00      PROB  
ATOM   2574  O   LYS P  64     -14.559   7.017   3.701  0.00  0.00      PROB  
ATOM   2575  N   VAL P  65     -13.006   5.762   4.820  0.00  0.00      PROB  
ATOM   2576  HN  VAL P  65     -12.806   5.269   5.663  0.00  0.00      PROB  
ATOM   2577  CA  VAL P  65     -12.230   5.616   3.538  0.00  0.00      PROB  
ATOM   2578  HA  VAL P  65     -12.273   6.615   3.130  0.00  0.00      PROB  
ATOM   2579  CB  VAL P  65     -10.704   5.367   3.816  0.00  0.00      PROB  
ATOM   2580  HB  VAL P  65     -10.359   6.124   4.552  0.00  0.00      PROB  
ATOM   2581  CG1 VAL P  65     -10.361   4.072   4.575  0.00  0.00      PROB  
ATOM   2582 HG11 VAL P  65     -10.991   3.982   5.485  0.00  0.00      PROB  
ATOM   2583 HG12 VAL P  65      -9.295   4.119   4.886  0.00  0.00      PROB  
ATOM   2584 HG13 VAL P  65     -10.546   3.150   3.983  0.00  0.00      PROB  
ATOM   2585  CG2 VAL P  65      -9.800   5.519   2.582  0.00  0.00      PROB  
ATOM   2586 HG21 VAL P  65      -9.838   4.657   1.881  0.00  0.00      PROB  
ATOM   2587 HG22 VAL P  65      -8.712   5.687   2.727  0.00  0.00      PROB  
ATOM   2588 HG23 VAL P  65     -10.051   6.382   1.930  0.00  0.00      PROB  
ATOM   2589  C   VAL P  65     -12.855   4.699   2.468  0.00  0.00      PROB  
ATOM   2590  O   VAL P  65     -12.838   5.133   1.323  0.00  0.00      PROB  
ATOM   2591  N   LEU P  66     -13.404   3.541   2.858  0.00  0.00      PROB  
ATOM   2592  HN  LEU P  66     -13.227   3.123   3.745  0.00  0.00      PROB  
ATOM   2593  CA  LEU P  66     -14.168   2.710   1.912  0.00  0.00      PROB  
ATOM   2594  HA  LEU P  66     -13.430   2.662   1.125  0.00  0.00      PROB  
ATOM   2595  CB  LEU P  66     -14.514   1.303   2.526  0.00  0.00      PROB  
ATOM   2596  HB1 LEU P  66     -15.257   0.780   1.887  0.00  0.00      PROB  
ATOM   2597  HB2 LEU P  66     -14.989   1.384   3.527  0.00  0.00      PROB  
ATOM   2598  CG  LEU P  66     -13.253   0.403   2.762  0.00  0.00      PROB  
ATOM   2599  HG  LEU P  66     -12.537   1.146   3.175  0.00  0.00      PROB  
ATOM   2600  CD1 LEU P  66     -13.471  -0.712   3.781  0.00  0.00      PROB  
ATOM   2601 HD11 LEU P  66     -12.552  -1.326   3.894  0.00  0.00      PROB  
ATOM   2602 HD12 LEU P  66     -14.284  -1.379   3.424  0.00  0.00      PROB  
ATOM   2603 HD13 LEU P  66     -13.845  -0.388   4.776  0.00  0.00      PROB  
ATOM   2604  CD2 LEU P  66     -12.704  -0.164   1.444  0.00  0.00      PROB  
ATOM   2605 HD21 LEU P  66     -11.833  -0.842   1.571  0.00  0.00      PROB  
ATOM   2606 HD22 LEU P  66     -12.329   0.660   0.799  0.00  0.00      PROB  
ATOM   2607 HD23 LEU P  66     -13.437  -0.756   0.855  0.00  0.00      PROB  
ATOM   2608  C   LEU P  66     -15.425   3.305   1.385  0.00  0.00      PROB  
ATOM   2609  O   LEU P  66     -15.872   2.991   0.314  0.00  0.00      PROB  
ATOM   2610  N   LEU P  67     -16.106   4.125   2.227  0.00  0.00      PROB  
ATOM   2611  HN  LEU P  67     -15.759   4.308   3.144  0.00  0.00      PROB  
ATOM   2612  CA  LEU P  67     -17.296   4.911   1.807  0.00  0.00      PROB  
ATOM   2613  HA  LEU P  67     -17.919   4.114   1.430  0.00  0.00      PROB  
ATOM   2614  CB  LEU P  67     -17.990   5.546   3.109  0.00  0.00      PROB  
ATOM   2615  HB1 LEU P  67     -17.237   6.276   3.474  0.00  0.00      PROB  
ATOM   2616  HB2 LEU P  67     -18.163   4.749   3.863  0.00  0.00      PROB  
ATOM   2617  CG  LEU P  67     -19.300   6.313   2.847  0.00  0.00      PROB  
ATOM   2618  HG  LEU P  67     -19.169   7.164   2.145  0.00  0.00      PROB  
ATOM   2619  CD1 LEU P  67     -20.444   5.396   2.524  0.00  0.00      PROB  
ATOM   2620 HD11 LEU P  67     -20.725   4.665   3.312  0.00  0.00      PROB  
ATOM   2621 HD12 LEU P  67     -20.164   4.758   1.659  0.00  0.00      PROB  
ATOM   2622 HD13 LEU P  67     -21.308   6.005   2.183  0.00  0.00      PROB  
ATOM   2623  CD2 LEU P  67     -19.603   7.064   4.097  0.00  0.00      PROB  
ATOM   2624 HD21 LEU P  67     -18.806   7.627   4.630  0.00  0.00      PROB  
ATOM   2625 HD22 LEU P  67     -20.008   6.316   4.811  0.00  0.00      PROB  
ATOM   2626 HD23 LEU P  67     -20.419   7.767   3.826  0.00  0.00      PROB  
ATOM   2627  C   LEU P  67     -16.934   5.936   0.746  0.00  0.00      PROB  
ATOM   2628  O   LEU P  67     -17.761   6.176  -0.184  0.00  0.00      PROB  
ATOM   2629  N   LYS P  68     -15.736   6.554   0.745  0.00  0.00      PROB  
ATOM   2630  HN  LYS P  68     -15.108   6.303   1.476  0.00  0.00      PROB  
ATOM   2631  CA  LYS P  68     -15.255   7.437  -0.262  0.00  0.00      PROB  
ATOM   2632  HA  LYS P  68     -16.051   8.166  -0.297  0.00  0.00      PROB  
ATOM   2633  CB  LYS P  68     -13.956   8.209   0.090  0.00  0.00      PROB  
ATOM   2634  HB1 LYS P  68     -13.594   8.805  -0.775  0.00  0.00      PROB  
ATOM   2635  HB2 LYS P  68     -13.195   7.456   0.387  0.00  0.00      PROB  
ATOM   2636  CG  LYS P  68     -14.260   9.197   1.257  0.00  0.00      PROB  
ATOM   2637  HG1 LYS P  68     -14.853   8.682   2.043  0.00  0.00      PROB  
ATOM   2638  HG2 LYS P  68     -14.753  10.050   0.743  0.00  0.00      PROB  
ATOM   2639  CD  LYS P  68     -12.900   9.747   1.755  0.00  0.00      PROB  
ATOM   2640  HD1 LYS P  68     -12.520  10.363   0.912  0.00  0.00      PROB  
ATOM   2641  HD2 LYS P  68     -12.219   8.904   2.000  0.00  0.00      PROB  
ATOM   2642  CE  LYS P  68     -13.033  10.604   3.035  0.00  0.00      PROB  
ATOM   2643  HE1 LYS P  68     -13.507   9.968   3.813  0.00  0.00      PROB  
ATOM   2644  HE2 LYS P  68     -13.665  11.518   3.044  0.00  0.00      PROB  
ATOM   2645  NZ  LYS P  68     -11.689  10.903   3.665  0.00  0.00      PROB  
ATOM   2646  HZ1 LYS P  68     -10.936  10.537   3.047  0.00  0.00      PROB  
ATOM   2647  HZ2 LYS P  68     -11.396  10.561   4.602  0.00  0.00      PROB  
ATOM   2648  HZ3 LYS P  68     -11.621  11.941   3.643  0.00  0.00      PROB  
ATOM   2649  C   LYS P  68     -15.039   6.843  -1.648  0.00  0.00      PROB  
ATOM   2650  O   LYS P  68     -15.326   7.498  -2.613  0.00  0.00      PROB  
ATOM   2651  N   TYR P  69     -14.600   5.554  -1.676  0.00  0.00      PROB  
ATOM   2652  HN  TYR P  69     -14.516   5.120  -0.782  0.00  0.00      PROB  
ATOM   2653  CA  TYR P  69     -14.586   4.701  -2.824  0.00  0.00      PROB  
ATOM   2654  HA  TYR P  69     -14.015   5.204  -3.590  0.00  0.00      PROB  
ATOM   2655  CB  TYR P  69     -13.893   3.279  -2.467  0.00  0.00      PROB  
ATOM   2656  HB1 TYR P  69     -14.647   2.927  -1.732  0.00  0.00      PROB  
ATOM   2657  HB2 TYR P  69     -12.887   3.344  -1.999  0.00  0.00      PROB  
ATOM   2658  CG  TYR P  69     -13.775   2.299  -3.558  0.00  0.00      PROB  
ATOM   2659  CD1 TYR P  69     -14.613   1.175  -3.747  0.00  0.00      PROB  
ATOM   2660  HD1 TYR P  69     -15.538   1.098  -3.196  0.00  0.00      PROB  
ATOM   2661  CE1 TYR P  69     -14.287   0.180  -4.645  0.00  0.00      PROB  
ATOM   2662  HE1 TYR P  69     -15.024  -0.573  -4.880  0.00  0.00      PROB  
ATOM   2663  CZ  TYR P  69     -13.167   0.340  -5.529  0.00  0.00      PROB  
ATOM   2664  OH  TYR P  69     -12.827  -0.668  -6.428  0.00  0.00      PROB  
ATOM   2665  HH  TYR P  69     -11.988  -0.511  -6.868  0.00  0.00      PROB  
ATOM   2666  CD2 TYR P  69     -12.641   2.414  -4.395  0.00  0.00      PROB  
ATOM   2667  HD2 TYR P  69     -11.926   3.207  -4.229  0.00  0.00      PROB  
ATOM   2668  CE2 TYR P  69     -12.361   1.464  -5.390  0.00  0.00      PROB  
ATOM   2669  HE2 TYR P  69     -11.447   1.554  -5.958  0.00  0.00      PROB  
ATOM   2670  C   TYR P  69     -15.894   4.458  -3.567  0.00  0.00      PROB  
ATOM   2671  O   TYR P  69     -15.986   4.344  -4.778  0.00  0.00      PROB  
ATOM   2672  N   THR P  70     -16.928   4.349  -2.778  0.00  0.00      PROB  
ATOM   2673  HN  THR P  70     -16.643   4.248  -1.828  0.00  0.00      PROB  
ATOM   2674  CA  THR P  70     -18.275   4.226  -3.220  0.00  0.00      PROB  
ATOM   2675  HA  THR P  70     -18.301   3.652  -4.134  0.00  0.00      PROB  
ATOM   2676  CB  THR P  70     -19.138   3.489  -2.181  0.00  0.00      PROB  
ATOM   2677  HB  THR P  70     -20.114   3.200  -2.625  0.00  0.00      PROB  
ATOM   2678  OG1 THR P  70     -19.423   4.221  -1.023  0.00  0.00      PROB  
ATOM   2679  HG1 THR P  70     -18.715   4.839  -0.829  0.00  0.00      PROB  
ATOM   2680  CG2 THR P  70     -18.335   2.183  -1.788  0.00  0.00      PROB  
ATOM   2681 HG21 THR P  70     -18.304   1.506  -2.668  0.00  0.00      PROB  
ATOM   2682 HG22 THR P  70     -18.774   1.679  -0.901  0.00  0.00      PROB  
ATOM   2683 HG23 THR P  70     -17.325   2.340  -1.352  0.00  0.00      PROB  
ATOM   2684  C   THR P  70     -18.880   5.603  -3.631  0.00  0.00      PROB  
ATOM   2685  O   THR P  70     -19.634   5.649  -4.670  0.00  0.00      PROB  
ATOM   2686  N   GLU P  71     -18.464   6.654  -2.933  0.00  0.00      PROB  
ATOM   2687  HN  GLU P  71     -18.023   6.456  -2.061  0.00  0.00      PROB  
ATOM   2688  CA  GLU P  71     -18.987   7.997  -3.105  0.00  0.00      PROB  
ATOM   2689  HA  GLU P  71     -20.011   7.825  -3.404  0.00  0.00      PROB  
ATOM   2690  CB  GLU P  71     -19.220   8.704  -1.769  0.00  0.00      PROB  
ATOM   2691  HB1 GLU P  71     -19.546   9.746  -1.976  0.00  0.00      PROB  
ATOM   2692  HB2 GLU P  71     -18.283   8.727  -1.172  0.00  0.00      PROB  
ATOM   2693  CG  GLU P  71     -20.231   8.088  -0.797  0.00  0.00      PROB  
ATOM   2694  HG1 GLU P  71     -20.124   7.037  -0.455  0.00  0.00      PROB  
ATOM   2695  HG2 GLU P  71     -21.200   8.179  -1.331  0.00  0.00      PROB  
ATOM   2696  CD  GLU P  71     -20.383   8.958   0.446  0.00  0.00      PROB  
ATOM   2697  OE1 GLU P  71     -19.485   9.819   0.792  0.00  0.00      PROB  
ATOM   2698  OE2 GLU P  71     -21.456   8.864   1.123  0.00  0.00      PROB  
ATOM   2699  C   GLU P  71     -18.399   8.829  -4.249  0.00  0.00      PROB  
ATOM   2700  O   GLU P  71     -18.959   9.926  -4.614  0.00  0.00      PROB  
ATOM   2701  N   TYR P  72     -17.319   8.305  -4.858  0.00  0.00      PROB  
ATOM   2702  HN  TYR P  72     -16.874   7.535  -4.407  0.00  0.00      PROB  
ATOM   2703  CA  TYR P  72     -16.586   8.648  -6.016  0.00  0.00      PROB  
ATOM   2704  HA  TYR P  72     -16.156   9.637  -5.957  0.00  0.00      PROB  
ATOM   2705  CB  TYR P  72     -15.410   7.643  -6.025  0.00  0.00      PROB  
ATOM   2706  HB1 TYR P  72     -15.701   6.628  -6.370  0.00  0.00      PROB  
ATOM   2707  HB2 TYR P  72     -14.938   7.463  -5.036  0.00  0.00      PROB  
ATOM   2708  CG  TYR P  72     -14.278   8.082  -6.832  0.00  0.00      PROB  
ATOM   2709  CD1 TYR P  72     -13.391   9.072  -6.392  0.00  0.00      PROB  
ATOM   2710  HD1 TYR P  72     -13.411   9.421  -5.371  0.00  0.00      PROB  
ATOM   2711  CE1 TYR P  72     -12.287   9.503  -7.208  0.00  0.00      PROB  
ATOM   2712  HE1 TYR P  72     -11.462  10.059  -6.789  0.00  0.00      PROB  
ATOM   2713  CZ  TYR P  72     -12.285   9.059  -8.537  0.00  0.00      PROB  
ATOM   2714  OH  TYR P  72     -11.219   9.494  -9.329  0.00  0.00      PROB  
ATOM   2715  HH  TYR P  72     -11.280   8.932 -10.105  0.00  0.00      PROB  
ATOM   2716  CD2 TYR P  72     -14.203   7.584  -8.121  0.00  0.00      PROB  
ATOM   2717  HD2 TYR P  72     -14.845   6.832  -8.555  0.00  0.00      PROB  
ATOM   2718  CE2 TYR P  72     -13.201   8.080  -8.968  0.00  0.00      PROB  
ATOM   2719  HE2 TYR P  72     -13.093   7.734  -9.986  0.00  0.00      PROB  
ATOM   2720  C   TYR P  72     -17.418   8.454  -7.259  0.00  0.00      PROB  
ATOM   2721  O   TYR P  72     -18.256   7.524  -7.255  0.00  0.00      PROB  
ATOM   2722  N   ASN P  73     -17.234   9.255  -8.282  0.00  0.00      PROB  
ATOM   2723  HN  ASN P  73     -16.493   9.921  -8.307  0.00  0.00      PROB  
ATOM   2724  CA  ASN P  73     -18.133   9.342  -9.430  0.00  0.00      PROB  
ATOM   2725  HA  ASN P  73     -19.056   8.846  -9.168  0.00  0.00      PROB  
ATOM   2726  CB  ASN P  73     -18.527  10.812  -9.660  0.00  0.00      PROB  
ATOM   2727  HB1 ASN P  73     -19.278  10.860 -10.478  0.00  0.00      PROB  
ATOM   2728  HB2 ASN P  73     -17.624  11.426  -9.860  0.00  0.00      PROB  
ATOM   2729  CG  ASN P  73     -19.237  11.451  -8.442  0.00  0.00      PROB  
ATOM   2730  OD1 ASN P  73     -18.927  12.577  -8.020  0.00  0.00      PROB  
ATOM   2731  ND2 ASN P  73     -20.136  10.690  -7.750  0.00  0.00      PROB  
ATOM   2732 HD21 ASN P  73     -20.325  10.894  -6.789  0.00  0.00      PROB  
ATOM   2733 HD22 ASN P  73     -20.629   9.912  -8.139  0.00  0.00      PROB  
ATOM   2734  C   ASN P  73     -17.651   8.771 -10.734  0.00  0.00      PROB  
ATOM   2735  O   ASN P  73     -18.405   8.482 -11.708  0.00  0.00      PROB  
ATOM   2736  N   GLU P  74     -16.312   8.369 -10.882  0.00  0.00      PROB  
ATOM   2737  HN  GLU P  74     -15.609   8.377 -10.175  0.00  0.00      PROB  
ATOM   2738  CA  GLU P  74     -15.797   7.847 -12.106  0.00  0.00      PROB  
ATOM   2739  HA  GLU P  74     -16.538   7.863 -12.892  0.00  0.00      PROB  
ATOM   2740  CB  GLU P  74     -14.533   8.643 -12.679  0.00  0.00      PROB  
ATOM   2741  HB1 GLU P  74     -13.923   8.095 -13.428  0.00  0.00      PROB  
ATOM   2742  HB2 GLU P  74     -13.825   8.909 -11.865  0.00  0.00      PROB  
ATOM   2743  CG  GLU P  74     -15.014  10.027 -13.139  0.00  0.00      PROB  
ATOM   2744  HG1 GLU P  74     -15.617  10.574 -12.382  0.00  0.00      PROB  
ATOM   2745  HG2 GLU P  74     -15.658   9.908 -14.036  0.00  0.00      PROB  
ATOM   2746  CD  GLU P  74     -13.753  10.884 -13.441  0.00  0.00      PROB  
ATOM   2747  OE1 GLU P  74     -12.948  10.496 -14.274  0.00  0.00      PROB  
ATOM   2748  OE2 GLU P  74     -13.582  11.913 -12.753  0.00  0.00      PROB  
ATOM   2749  C   GLU P  74     -15.462   6.368 -11.925  0.00  0.00      PROB  
ATOM   2750  O   GLU P  74     -14.547   6.044 -11.161  0.00  0.00      PROB  
ATOM   2751  N   PRO P  75     -16.054   5.328 -12.438  0.00  0.00      PROB  
ATOM   2752  CD  PRO P  75     -17.414   5.273 -12.882  0.00  0.00      PROB  
ATOM   2753  HD1 PRO P  75     -17.636   6.205 -13.445  0.00  0.00      PROB  
ATOM   2754  HD2 PRO P  75     -18.059   5.153 -11.986  0.00  0.00      PROB  
ATOM   2755  CA  PRO P  75     -15.419   3.999 -12.612  0.00  0.00      PROB  
ATOM   2756  HA  PRO P  75     -15.284   3.537 -11.645  0.00  0.00      PROB  
ATOM   2757  CB  PRO P  75     -16.449   3.164 -13.403  0.00  0.00      PROB  
ATOM   2758  HB1 PRO P  75     -16.989   2.489 -12.706  0.00  0.00      PROB  
ATOM   2759  HB2 PRO P  75     -15.954   2.436 -14.081  0.00  0.00      PROB  
ATOM   2760  CG  PRO P  75     -17.449   4.221 -13.929  0.00  0.00      PROB  
ATOM   2761  HG1 PRO P  75     -17.055   4.582 -14.904  0.00  0.00      PROB  
ATOM   2762  HG2 PRO P  75     -18.455   3.750 -13.959  0.00  0.00      PROB  
ATOM   2763  C   PRO P  75     -14.090   4.101 -13.430  0.00  0.00      PROB  
ATOM   2764  O   PRO P  75     -14.037   4.766 -14.452  0.00  0.00      PROB  
ATOM   2765  N   HSD P  76     -13.041   3.536 -12.805  0.00  0.00      PROB  
ATOM   2766  HN  HSD P  76     -13.085   3.062 -11.929  0.00  0.00      PROB  
ATOM   2767  CA  HSD P  76     -11.734   3.574 -13.381  0.00  0.00      PROB  
ATOM   2768  HA  HSD P  76     -11.763   3.830 -14.430  0.00  0.00      PROB  
ATOM   2769  CB  HSD P  76     -10.770   4.428 -12.501  0.00  0.00      PROB  
ATOM   2770  HB1 HSD P  76      -9.702   4.380 -12.804  0.00  0.00      PROB  
ATOM   2771  HB2 HSD P  76     -10.925   4.179 -11.429  0.00  0.00      PROB  
ATOM   2772  ND1 HSD P  76     -11.563   6.640 -13.479  0.00  0.00      PROB  
ATOM   2773  HD1 HSD P  76     -11.540   6.494 -14.468  0.00  0.00      PROB  
ATOM   2774  CG  HSD P  76     -11.056   5.819 -12.493  0.00  0.00      PROB  
ATOM   2775  CE1 HSD P  76     -11.529   7.958 -12.879  0.00  0.00      PROB  
ATOM   2776  HE1 HSD P  76     -11.717   8.858 -13.464  0.00  0.00      PROB  
ATOM   2777  NE2 HSD P  76     -11.108   7.990 -11.588  0.00  0.00      PROB  
ATOM   2778  CD2 HSD P  76     -10.806   6.664 -11.373  0.00  0.00      PROB  
ATOM   2779  HD2 HSD P  76     -10.326   6.312 -10.468  0.00  0.00      PROB  
ATOM   2780  C   HSD P  76     -10.987   2.228 -13.324  0.00  0.00      PROB  
ATOM   2781  O   HSD P  76     -11.376   1.513 -12.435  0.00  0.00      PROB  
ATOM   2782  N   GLU P  77      -9.943   1.921 -14.153  0.00  0.00      PROB  
ATOM   2783  HN  GLU P  77      -9.586   2.611 -14.779  0.00  0.00      PROB  
ATOM   2784  CA  GLU P  77      -9.143   0.717 -14.009  0.00  0.00      PROB  
ATOM   2785  HA  GLU P  77      -9.917  -0.032 -13.926  0.00  0.00      PROB  
ATOM   2786  CB  GLU P  77      -8.296   0.491 -15.278  0.00  0.00      PROB  
ATOM   2787  HB1 GLU P  77      -8.936   0.582 -16.181  0.00  0.00      PROB  
ATOM   2788  HB2 GLU P  77      -8.090  -0.601 -15.267  0.00  0.00      PROB  
ATOM   2789  CG  GLU P  77      -6.972   1.184 -15.522  0.00  0.00      PROB  
ATOM   2790  HG1 GLU P  77      -6.479   0.680 -16.380  0.00  0.00      PROB  
ATOM   2791  HG2 GLU P  77      -6.320   1.024 -14.636  0.00  0.00      PROB  
ATOM   2792  CD  GLU P  77      -7.209   2.597 -15.804  0.00  0.00      PROB  
ATOM   2793  OE1 GLU P  77      -6.793   3.527 -15.022  0.00  0.00      PROB  
ATOM   2794  OE2 GLU P  77      -8.096   2.910 -16.681  0.00  0.00      PROB  
ATOM   2795  C   GLU P  77      -8.318   0.698 -12.758  0.00  0.00      PROB  
ATOM   2796  O   GLU P  77      -7.833   1.671 -12.133  0.00  0.00      PROB  
ATOM   2797  N   SER P  78      -8.202  -0.548 -12.217  0.00  0.00      PROB  
ATOM   2798  HN  SER P  78      -8.564  -1.271 -12.800  0.00  0.00      PROB  
ATOM   2799  CA  SER P  78      -7.358  -1.052 -11.135  0.00  0.00      PROB  
ATOM   2800  HA  SER P  78      -7.184  -0.269 -10.411  0.00  0.00      PROB  
ATOM   2801  CB  SER P  78      -8.049  -2.314 -10.569  0.00  0.00      PROB  
ATOM   2802  HB1 SER P  78      -7.999  -3.115 -11.337  0.00  0.00      PROB  
ATOM   2803  HB2 SER P  78      -9.088  -2.169 -10.203  0.00  0.00      PROB  
ATOM   2804  OG  SER P  78      -7.393  -2.754  -9.350  0.00  0.00      PROB  
ATOM   2805  HG1 SER P  78      -7.418  -3.712  -9.302  0.00  0.00      PROB  
ATOM   2806  C   SER P  78      -6.036  -1.508 -11.625  0.00  0.00      PROB  
ATOM   2807  O   SER P  78      -5.924  -1.725 -12.786  0.00  0.00      PROB  
ATOM   2808  N   ARG P  79      -5.051  -1.755 -10.773  0.00  0.00      PROB  
ATOM   2809  HN  ARG P  79      -5.278  -1.737  -9.802  0.00  0.00      PROB  
ATOM   2810  CA  ARG P  79      -3.788  -2.263 -11.117  0.00  0.00      PROB  
ATOM   2811  HA  ARG P  79      -3.614  -2.350 -12.179  0.00  0.00      PROB  
ATOM   2812  CB  ARG P  79      -2.674  -1.214 -10.513  0.00  0.00      PROB  
ATOM   2813  HB1 ARG P  79      -1.653  -1.641 -10.619  0.00  0.00      PROB  
ATOM   2814  HB2 ARG P  79      -2.991  -1.038  -9.463  0.00  0.00      PROB  
ATOM   2815  CG  ARG P  79      -2.719   0.202 -11.074  0.00  0.00      PROB  
ATOM   2816  HG1 ARG P  79      -1.881   0.778 -10.626  0.00  0.00      PROB  
ATOM   2817  HG2 ARG P  79      -3.641   0.774 -10.836  0.00  0.00      PROB  
ATOM   2818  CD  ARG P  79      -2.514   0.301 -12.579  0.00  0.00      PROB  
ATOM   2819  HD1 ARG P  79      -3.546   0.135 -12.956  0.00  0.00      PROB  
ATOM   2820  HD2 ARG P  79      -1.755  -0.417 -12.956  0.00  0.00      PROB  
ATOM   2821  NE  ARG P  79      -2.214   1.706 -12.950  0.00  0.00      PROB  
ATOM   2822  HE  ARG P  79      -1.732   2.313 -12.318  0.00  0.00      PROB  
ATOM   2823  CZ  ARG P  79      -2.147   2.192 -14.190  0.00  0.00      PROB  
ATOM   2824  NH1 ARG P  79      -2.425   1.570 -15.303  0.00  0.00      PROB  
ATOM   2825 HH11 ARG P  79      -2.599   0.586 -15.285  0.00  0.00      PROB  
ATOM   2826 HH12 ARG P  79      -2.479   2.064 -16.171  0.00  0.00      PROB  
ATOM   2827  NH2 ARG P  79      -1.690   3.387 -14.372  0.00  0.00      PROB  
ATOM   2828 HH21 ARG P  79      -1.466   3.889 -13.537  0.00  0.00      PROB  
ATOM   2829 HH22 ARG P  79      -1.489   3.728 -15.291  0.00  0.00      PROB  
ATOM   2830  C   ARG P  79      -3.560  -3.639 -10.555  0.00  0.00      PROB  
ATOM   2831  O   ARG P  79      -4.076  -3.959  -9.511  0.00  0.00      PROB  
ATOM   2832  N   THR P  80      -2.789  -4.529 -11.284  0.00  0.00      PROB  
ATOM   2833  HN  THR P  80      -2.603  -4.308 -12.239  0.00  0.00      PROB  
ATOM   2834  CA  THR P  80      -2.569  -5.903 -10.800  0.00  0.00      PROB  
ATOM   2835  HA  THR P  80      -2.697  -5.813  -9.732  0.00  0.00      PROB  
ATOM   2836  CB  THR P  80      -3.660  -6.813 -11.237  0.00  0.00      PROB  
ATOM   2837  HB  THR P  80      -4.618  -6.259 -11.131  0.00  0.00      PROB  
ATOM   2838  OG1 THR P  80      -3.747  -8.078 -10.580  0.00  0.00      PROB  
ATOM   2839  HG1 THR P  80      -4.100  -7.869  -9.712  0.00  0.00      PROB  
ATOM   2840  CG2 THR P  80      -3.473  -7.078 -12.782  0.00  0.00      PROB  
ATOM   2841 HG21 THR P  80      -3.270  -6.095 -13.260  0.00  0.00      PROB  
ATOM   2842 HG22 THR P  80      -4.346  -7.643 -13.172  0.00  0.00      PROB  
ATOM   2843 HG23 THR P  80      -2.604  -7.734 -13.001  0.00  0.00      PROB  
ATOM   2844  C   THR P  80      -1.138  -6.444 -11.094  0.00  0.00      PROB  
ATOM   2845  O   THR P  80      -0.322  -5.734 -11.629  0.00  0.00      PROB  
ATOM   2846  N   ASN P  81      -0.818  -7.675 -10.727  0.00  0.00      PROB  
ATOM   2847  HN  ASN P  81      -1.519  -8.318 -10.428  0.00  0.00      PROB  
ATOM   2848  CA  ASN P  81       0.523  -8.252 -10.634  0.00  0.00      PROB  
ATOM   2849  HA  ASN P  81       1.158  -7.550 -10.114  0.00  0.00      PROB  
ATOM   2850  CB  ASN P  81       0.399  -9.651 -10.062  0.00  0.00      PROB  
ATOM   2851  HB1 ASN P  81       1.372 -10.171 -10.190  0.00  0.00      PROB  
ATOM   2852  HB2 ASN P  81      -0.377 -10.239 -10.600  0.00  0.00      PROB  
ATOM   2853  CG  ASN P  81       0.119  -9.688  -8.563  0.00  0.00      PROB  
ATOM   2854  OD1 ASN P  81       0.044  -8.637  -7.888  0.00  0.00      PROB  
ATOM   2855  ND2 ASN P  81       0.112 -10.887  -7.955  0.00  0.00      PROB  
ATOM   2856 HD21 ASN P  81       0.243 -11.681  -8.549  0.00  0.00      PROB  
ATOM   2857 HD22 ASN P  81       0.062 -10.866  -6.957  0.00  0.00      PROB  
ATOM   2858  C   ASN P  81       1.147  -8.214 -12.002  0.00  0.00      PROB  
ATOM   2859  O   ASN P  81       2.345  -7.912 -12.201  0.00  0.00      PROB  
ATOM   2860  N   SER P  82       0.342  -8.425 -13.057  0.00  0.00      PROB  
ATOM   2861  HN  SER P  82      -0.647  -8.440 -12.939  0.00  0.00      PROB  
ATOM   2862  CA  SER P  82       0.872  -8.433 -14.494  0.00  0.00      PROB  
ATOM   2863  HA  SER P  82       1.758  -9.037 -14.624  0.00  0.00      PROB  
ATOM   2864  CB  SER P  82      -0.041  -9.009 -15.607  0.00  0.00      PROB  
ATOM   2865  HB1 SER P  82       0.502  -9.280 -16.538  0.00  0.00      PROB  
ATOM   2866  HB2 SER P  82      -0.870  -8.304 -15.833  0.00  0.00      PROB  
ATOM   2867  OG  SER P  82      -0.645 -10.260 -15.246  0.00  0.00      PROB  
ATOM   2868  HG1 SER P  82      -1.579 -10.078 -15.115  0.00  0.00      PROB  
ATOM   2869  C   SER P  82       1.348  -7.020 -14.889  0.00  0.00      PROB  
ATOM   2870  O   SER P  82       2.390  -6.798 -15.497  0.00  0.00      PROB  
ATOM   2871  N   ASP P  83       0.588  -5.963 -14.536  0.00  0.00      PROB  
ATOM   2872  HN  ASP P  83      -0.125  -6.169 -13.871  0.00  0.00      PROB  
ATOM   2873  CA  ASP P  83       0.854  -4.570 -14.780  0.00  0.00      PROB  
ATOM   2874  HA  ASP P  83       0.995  -4.298 -15.816  0.00  0.00      PROB  
ATOM   2875  CB  ASP P  83      -0.445  -3.765 -14.210  0.00  0.00      PROB  
ATOM   2876  HB1 ASP P  83      -0.131  -2.699 -14.226  0.00  0.00      PROB  
ATOM   2877  HB2 ASP P  83      -0.651  -4.159 -13.192  0.00  0.00      PROB  
ATOM   2878  CG  ASP P  83      -1.696  -3.939 -14.977  0.00  0.00      PROB  
ATOM   2879  OD1 ASP P  83      -2.647  -3.154 -14.582  0.00  0.00      PROB  
ATOM   2880  OD2 ASP P  83      -1.795  -4.964 -15.707  0.00  0.00      PROB  
ATOM   2881  C   ASP P  83       2.067  -4.120 -13.933  0.00  0.00      PROB  
ATOM   2882  O   ASP P  83       2.895  -3.323 -14.375  0.00  0.00      PROB  
ATOM   2883  N   ILE P  84       2.272  -4.732 -12.773  0.00  0.00      PROB  
ATOM   2884  HN  ILE P  84       1.593  -5.388 -12.456  0.00  0.00      PROB  
ATOM   2885  CA  ILE P  84       3.540  -4.489 -11.986  0.00  0.00      PROB  
ATOM   2886  HA  ILE P  84       3.844  -3.457 -12.076  0.00  0.00      PROB  
ATOM   2887  CB  ILE P  84       3.409  -4.829 -10.496  0.00  0.00      PROB  
ATOM   2888  HB  ILE P  84       3.154  -5.901 -10.358  0.00  0.00      PROB  
ATOM   2889  CG2 ILE P  84       4.721  -4.550  -9.677  0.00  0.00      PROB  
ATOM   2890 HG21 ILE P  84       5.302  -5.497  -9.698  0.00  0.00      PROB  
ATOM   2891 HG22 ILE P  84       4.498  -4.449  -8.594  0.00  0.00      PROB  
ATOM   2892 HG23 ILE P  84       5.227  -3.657 -10.103  0.00  0.00      PROB  
ATOM   2893  CG1 ILE P  84       2.298  -4.066  -9.774  0.00  0.00      PROB  
ATOM   2894 HG11 ILE P  84       2.109  -4.407  -8.734  0.00  0.00      PROB  
ATOM   2895 HG12 ILE P  84       1.476  -4.240 -10.500  0.00  0.00      PROB  
ATOM   2896  CD  ILE P  84       2.534  -2.534  -9.687  0.00  0.00      PROB  
ATOM   2897  HD1 ILE P  84       1.519  -2.114  -9.519  0.00  0.00      PROB  
ATOM   2898  HD2 ILE P  84       2.901  -2.183 -10.675  0.00  0.00      PROB  
ATOM   2899  HD3 ILE P  84       3.197  -2.162  -8.876  0.00  0.00      PROB  
ATOM   2900  C   ILE P  84       4.780  -5.113 -12.676  0.00  0.00      PROB  
ATOM   2901  O   ILE P  84       5.822  -4.452 -12.784  0.00  0.00      PROB  
ATOM   2902  N   VAL P  85       4.644  -6.341 -13.226  0.00  0.00      PROB  
ATOM   2903  HN  VAL P  85       3.774  -6.806 -13.079  0.00  0.00      PROB  
ATOM   2904  CA  VAL P  85       5.648  -6.919 -14.163  0.00  0.00      PROB  
ATOM   2905  HA  VAL P  85       6.568  -6.880 -13.599  0.00  0.00      PROB  
ATOM   2906  CB  VAL P  85       5.289  -8.347 -14.428  0.00  0.00      PROB  
ATOM   2907  HB  VAL P  85       4.276  -8.437 -14.874  0.00  0.00      PROB  
ATOM   2908  CG1 VAL P  85       6.251  -9.086 -15.498  0.00  0.00      PROB  
ATOM   2909 HG11 VAL P  85       6.007 -10.145 -15.727  0.00  0.00      PROB  
ATOM   2910 HG12 VAL P  85       7.246  -8.947 -15.024  0.00  0.00      PROB  
ATOM   2911 HG13 VAL P  85       6.312  -8.477 -16.425  0.00  0.00      PROB  
ATOM   2912  CG2 VAL P  85       5.398  -9.192 -13.148  0.00  0.00      PROB  
ATOM   2913 HG21 VAL P  85       4.803  -8.785 -12.302  0.00  0.00      PROB  
ATOM   2914 HG22 VAL P  85       6.464  -9.291 -12.849  0.00  0.00      PROB  
ATOM   2915 HG23 VAL P  85       5.036 -10.186 -13.487  0.00  0.00      PROB  
ATOM   2916  C   VAL P  85       5.843  -6.052 -15.410  0.00  0.00      PROB  
ATOM   2917  O   VAL P  85       6.949  -5.808 -15.827  0.00  0.00      PROB  
ATOM   2918  N   GLU P  86       4.753  -5.495 -15.984  0.00  0.00      PROB  
ATOM   2919  HN  GLU P  86       3.906  -5.621 -15.474  0.00  0.00      PROB  
ATOM   2920  CA  GLU P  86       4.856  -4.673 -17.169  0.00  0.00      PROB  
ATOM   2921  HA  GLU P  86       5.367  -5.255 -17.922  0.00  0.00      PROB  
ATOM   2922  CB  GLU P  86       3.460  -4.116 -17.566  0.00  0.00      PROB  
ATOM   2923  HB1 GLU P  86       2.899  -3.917 -16.629  0.00  0.00      PROB  
ATOM   2924  HB2 GLU P  86       2.825  -4.924 -17.988  0.00  0.00      PROB  
ATOM   2925  CG  GLU P  86       3.343  -2.894 -18.534  0.00  0.00      PROB  
ATOM   2926  HG1 GLU P  86       4.019  -3.079 -19.396  0.00  0.00      PROB  
ATOM   2927  HG2 GLU P  86       3.686  -1.939 -18.082  0.00  0.00      PROB  
ATOM   2928  CD  GLU P  86       1.870  -2.716 -19.017  0.00  0.00      PROB  
ATOM   2929  OE1 GLU P  86       1.662  -2.280 -20.195  0.00  0.00      PROB  
ATOM   2930  OE2 GLU P  86       0.923  -2.900 -18.212  0.00  0.00      PROB  
ATOM   2931  C   GLU P  86       5.650  -3.389 -17.037  0.00  0.00      PROB  
ATOM   2932  O   GLU P  86       6.399  -2.928 -17.926  0.00  0.00      PROB  
ATOM   2933  N   ALA P  87       5.415  -2.763 -15.886  0.00  0.00      PROB  
ATOM   2934  HN  ALA P  87       4.744  -3.153 -15.260  0.00  0.00      PROB  
ATOM   2935  CA  ALA P  87       6.086  -1.600 -15.537  0.00  0.00      PROB  
ATOM   2936  HA  ALA P  87       6.068  -0.947 -16.397  0.00  0.00      PROB  
ATOM   2937  CB  ALA P  87       5.213  -1.017 -14.418  0.00  0.00      PROB  
ATOM   2938  HB1 ALA P  87       5.278  -1.689 -13.536  0.00  0.00      PROB  
ATOM   2939  HB2 ALA P  87       4.170  -0.917 -14.787  0.00  0.00      PROB  
ATOM   2940  HB3 ALA P  87       5.621   0.000 -14.233  0.00  0.00      PROB  
ATOM   2941  C   ALA P  87       7.515  -1.798 -14.997  0.00  0.00      PROB  
ATOM   2942  O   ALA P  87       8.378  -0.943 -15.086  0.00  0.00      PROB  
ATOM   2943  N   LEU P  88       7.783  -3.020 -14.387  0.00  0.00      PROB  
ATOM   2944  HN  LEU P  88       7.050  -3.682 -14.249  0.00  0.00      PROB  
ATOM   2945  CA  LEU P  88       9.192  -3.318 -14.046  0.00  0.00      PROB  
ATOM   2946  HA  LEU P  88       9.666  -2.425 -13.664  0.00  0.00      PROB  
ATOM   2947  CB  LEU P  88       9.336  -4.330 -12.945  0.00  0.00      PROB  
ATOM   2948  HB1 LEU P  88      10.325  -4.832 -12.876  0.00  0.00      PROB  
ATOM   2949  HB2 LEU P  88       8.678  -5.153 -13.298  0.00  0.00      PROB  
ATOM   2950  CG  LEU P  88       8.872  -3.971 -11.538  0.00  0.00      PROB  
ATOM   2951  HG  LEU P  88       7.818  -3.624 -11.566  0.00  0.00      PROB  
ATOM   2952  CD1 LEU P  88       8.651  -5.172 -10.581  0.00  0.00      PROB  
ATOM   2953 HD11 LEU P  88       8.131  -5.937 -11.197  0.00  0.00      PROB  
ATOM   2954 HD12 LEU P  88       7.974  -4.893  -9.746  0.00  0.00      PROB  
ATOM   2955 HD13 LEU P  88       9.645  -5.563 -10.274  0.00  0.00      PROB  
ATOM   2956  CD2 LEU P  88       9.764  -2.803 -10.987  0.00  0.00      PROB  
ATOM   2957 HD21 LEU P  88       9.123  -2.264 -10.258  0.00  0.00      PROB  
ATOM   2958 HD22 LEU P  88      10.145  -2.095 -11.754  0.00  0.00      PROB  
ATOM   2959 HD23 LEU P  88      10.666  -3.271 -10.538  0.00  0.00      PROB  
ATOM   2960  C   LEU P  88      10.012  -3.603 -15.266  0.00  0.00      PROB  
ATOM   2961  O   LEU P  88      11.158  -3.234 -15.261  0.00  0.00      PROB  
ATOM   2962  N   ASN P  89       9.490  -4.191 -16.390  0.00  0.00      PROB  
ATOM   2963  HN  ASN P  89       8.611  -4.660 -16.334  0.00  0.00      PROB  
ATOM   2964  CA  ASN P  89      10.217  -4.419 -17.645  0.00  0.00      PROB  
ATOM   2965  HA  ASN P  89      11.115  -5.007 -17.523  0.00  0.00      PROB  
ATOM   2966  CB  ASN P  89       9.253  -5.068 -18.654  0.00  0.00      PROB  
ATOM   2967  HB1 ASN P  89       9.721  -5.153 -19.657  0.00  0.00      PROB  
ATOM   2968  HB2 ASN P  89       8.251  -4.600 -18.760  0.00  0.00      PROB  
ATOM   2969  CG  ASN P  89       8.997  -6.517 -18.326  0.00  0.00      PROB  
ATOM   2970  OD1 ASN P  89       9.871  -7.212 -17.744  0.00  0.00      PROB  
ATOM   2971  ND2 ASN P  89       7.742  -7.018 -18.610  0.00  0.00      PROB  
ATOM   2972 HD21 ASN P  89       7.610  -7.996 -18.445  0.00  0.00      PROB  
ATOM   2973 HD22 ASN P  89       7.036  -6.435 -19.012  0.00  0.00      PROB  
ATOM   2974  C   ASN P  89      10.764  -3.040 -18.226  0.00  0.00      PROB  
ATOM   2975  O   ASN P  89      10.115  -2.001 -18.107  0.00  0.00      PROB  
ATOM   2976  N   LYS P  90      11.901  -3.071 -18.928  0.00  0.00      PROB  
ATOM   2977  HN  LYS P  90      12.507  -3.856 -19.025  0.00  0.00      PROB  
ATOM   2978  CA  LYS P  90      12.428  -1.872 -19.560  0.00  0.00      PROB  
ATOM   2979  HA  LYS P  90      12.268  -1.105 -18.816  0.00  0.00      PROB  
ATOM   2980  CB  LYS P  90      13.856  -2.078 -20.040  0.00  0.00      PROB  
ATOM   2981  HB1 LYS P  90      14.342  -1.434 -20.803  0.00  0.00      PROB  
ATOM   2982  HB2 LYS P  90      13.882  -3.049 -20.579  0.00  0.00      PROB  
ATOM   2983  CG  LYS P  90      14.855  -2.208 -18.867  0.00  0.00      PROB  
ATOM   2984  HG1 LYS P  90      15.633  -2.950 -19.146  0.00  0.00      PROB  
ATOM   2985  HG2 LYS P  90      14.391  -2.845 -18.084  0.00  0.00      PROB  
ATOM   2986  CD  LYS P  90      15.362  -0.872 -18.418  0.00  0.00      PROB  
ATOM   2987  HD1 LYS P  90      14.572  -0.101 -18.293  0.00  0.00      PROB  
ATOM   2988  HD2 LYS P  90      15.971  -0.417 -19.228  0.00  0.00      PROB  
ATOM   2989  CE  LYS P  90      16.187  -0.816 -17.115  0.00  0.00      PROB  
ATOM   2990  HE1 LYS P  90      15.816  -1.565 -16.383  0.00  0.00      PROB  
ATOM   2991  HE2 LYS P  90      16.112   0.178 -16.626  0.00  0.00      PROB  
ATOM   2992  NZ  LYS P  90      17.602  -1.157 -17.305  0.00  0.00      PROB  
ATOM   2993  HZ1 LYS P  90      18.144  -0.578 -17.978  0.00  0.00      PROB  
ATOM   2994  HZ2 LYS P  90      17.682  -2.147 -17.611  0.00  0.00      PROB  
ATOM   2995  HZ3 LYS P  90      18.198  -1.078 -16.457  0.00  0.00      PROB  
ATOM   2996  C   LYS P  90      11.617  -1.157 -20.614  0.00  0.00      PROB  
ATOM   2997  O   LYS P  90      10.679  -1.724 -21.159  0.00  0.00      PROB  
ATOM   2998  N   LYS P  91      11.957   0.119 -20.856  0.00  0.00      PROB  
ATOM   2999  HN  LYS P  91      12.749   0.512 -20.395  0.00  0.00      PROB  
ATOM   3000  CA  LYS P  91      11.400   0.774 -22.064  0.00  0.00      PROB  
ATOM   3001  HA  LYS P  91      10.478   0.315 -22.391  0.00  0.00      PROB  
ATOM   3002  CB  LYS P  91      11.088   2.329 -21.768  0.00  0.00      PROB  
ATOM   3003  HB1 LYS P  91      10.899   2.732 -22.786  0.00  0.00      PROB  
ATOM   3004  HB2 LYS P  91      12.013   2.820 -21.400  0.00  0.00      PROB  
ATOM   3005  CG  LYS P  91       9.975   2.639 -20.738  0.00  0.00      PROB  
ATOM   3006  HG1 LYS P  91      10.063   3.672 -20.340  0.00  0.00      PROB  
ATOM   3007  HG2 LYS P  91      10.225   2.055 -19.827  0.00  0.00      PROB  
ATOM   3008  CD  LYS P  91       8.568   2.191 -21.231  0.00  0.00      PROB  
ATOM   3009  HD1 LYS P  91       7.864   2.532 -20.443  0.00  0.00      PROB  
ATOM   3010  HD2 LYS P  91       8.602   1.085 -21.128  0.00  0.00      PROB  
ATOM   3011  CE  LYS P  91       8.111   2.576 -22.593  0.00  0.00      PROB  
ATOM   3012  HE1 LYS P  91       8.844   2.441 -23.417  0.00  0.00      PROB  
ATOM   3013  HE2 LYS P  91       7.923   3.670 -22.577  0.00  0.00      PROB  
ATOM   3014  NZ  LYS P  91       6.894   1.816 -22.877  0.00  0.00      PROB  
ATOM   3015  HZ1 LYS P  91       6.500   2.166 -23.773  0.00  0.00      PROB  
ATOM   3016  HZ2 LYS P  91       6.111   2.070 -22.241  0.00  0.00      PROB  
ATOM   3017  HZ3 LYS P  91       6.944   0.784 -22.761  0.00  0.00      PROB  
ATOM   3018  C   LYS P  91      12.482   0.633 -23.220  0.00  0.00      PROB  
ATOM   3019  OT1 LYS P  91      13.694   0.251 -23.051  0.00  0.00      PROB  
ATOM   3020  OT2 LYS P  91      12.042   0.815 -24.382  0.00  0.00      PROB  
ATOM   3021  N   GLY P 161     -11.888 -16.578 -14.083  0.00  0.00      PROC  
ATOM   3022  HT1 GLY P 161     -11.691 -16.047 -13.210  0.00  0.00      PROC  
ATOM   3023  HT2 GLY P 161     -11.440 -17.507 -13.946  0.00  0.00      PROC  
ATOM   3024  HT3 GLY P 161     -12.896 -16.817 -14.170  0.00  0.00      PROC  
ATOM   3025  CA  GLY P 161     -11.417 -15.957 -15.365  0.00  0.00      PROC  
ATOM   3026  HA1 GLY P 161     -11.986 -16.495 -16.109  0.00  0.00      PROC  
ATOM   3027  HA2 GLY P 161     -10.356 -16.146 -15.425  0.00  0.00      PROC  
ATOM   3028  C   GLY P 161     -11.688 -14.507 -15.407  0.00  0.00      PROC  
ATOM   3029  O   GLY P 161     -12.774 -14.084 -15.129  0.00  0.00      PROC  
ATOM   3030  N   LYS P 162     -10.659 -13.661 -15.803  0.00  0.00      PROC  
ATOM   3031  HN  LYS P 162      -9.776 -14.116 -15.880  0.00  0.00      PROC  
ATOM   3032  CA  LYS P 162     -10.756 -12.328 -15.917  0.00  0.00      PROC  
ATOM   3033  HA  LYS P 162     -10.995 -11.957 -14.932  0.00  0.00      PROC  
ATOM   3034  CB  LYS P 162      -9.358 -11.770 -16.324  0.00  0.00      PROC  
ATOM   3035  HB1 LYS P 162      -9.102 -12.125 -17.346  0.00  0.00      PROC  
ATOM   3036  HB2 LYS P 162      -8.544 -12.221 -15.717  0.00  0.00      PROC  
ATOM   3037  CG  LYS P 162      -9.173 -10.248 -16.461  0.00  0.00      PROC  
ATOM   3038  HG1 LYS P 162      -9.921  -9.830 -17.168  0.00  0.00      PROC  
ATOM   3039  HG2 LYS P 162      -8.220  -9.995 -16.972  0.00  0.00      PROC  
ATOM   3040  CD  LYS P 162      -9.245  -9.501 -15.182  0.00  0.00      PROC  
ATOM   3041  HD1 LYS P 162     -10.192  -9.744 -14.653  0.00  0.00      PROC  
ATOM   3042  HD2 LYS P 162      -9.334  -8.409 -15.365  0.00  0.00      PROC  
ATOM   3043  CE  LYS P 162      -8.149  -9.812 -14.146  0.00  0.00      PROC  
ATOM   3044  HE1 LYS P 162      -7.301  -9.279 -14.628  0.00  0.00      PROC  
ATOM   3045  HE2 LYS P 162      -7.860 -10.837 -13.832  0.00  0.00      PROC  
ATOM   3046  NZ  LYS P 162      -8.408  -9.066 -12.871  0.00  0.00      PROC  
ATOM   3047  HZ1 LYS P 162      -9.324  -9.390 -12.499  0.00  0.00      PROC  
ATOM   3048  HZ2 LYS P 162      -8.467  -8.073 -13.175  0.00  0.00      PROC  
ATOM   3049  HZ3 LYS P 162      -7.594  -9.079 -12.225  0.00  0.00      PROC  
ATOM   3050  C   LYS P 162     -11.757 -11.723 -16.810  0.00  0.00      PROC  
ATOM   3051  O   LYS P 162     -12.102 -12.259 -17.899  0.00  0.00      PROC  
ATOM   3052  N   GLU P 163     -12.355 -10.566 -16.440  0.00  0.00      PROC  
ATOM   3053  HN  GLU P 163     -12.203 -10.105 -15.570  0.00  0.00      PROC  
ATOM   3054  CA  GLU P 163     -13.455 -10.041 -17.252  0.00  0.00      PROC  
ATOM   3055  HA  GLU P 163     -13.591 -10.431 -18.250  0.00  0.00      PROC  
ATOM   3056  CB  GLU P 163     -14.793 -10.218 -16.516  0.00  0.00      PROC  
ATOM   3057  HB1 GLU P 163     -15.508  -9.552 -17.043  0.00  0.00      PROC  
ATOM   3058  HB2 GLU P 163     -14.762  -9.868 -15.462  0.00  0.00      PROC  
ATOM   3059  CG  GLU P 163     -15.266 -11.710 -16.488  0.00  0.00      PROC  
ATOM   3060  HG1 GLU P 163     -14.527 -12.202 -15.820  0.00  0.00      PROC  
ATOM   3061  HG2 GLU P 163     -15.140 -12.144 -17.503  0.00  0.00      PROC  
ATOM   3062  CD  GLU P 163     -16.693 -11.976 -15.958  0.00  0.00      PROC  
ATOM   3063  OE1 GLU P 163     -17.247 -11.036 -15.325  0.00  0.00      PROC  
ATOM   3064  OE2 GLU P 163     -17.263 -13.095 -16.200  0.00  0.00      PROC  
ATOM   3065  C   GLU P 163     -13.212  -8.562 -17.532  0.00  0.00      PROC  
ATOM   3066  O   GLU P 163     -13.682  -8.031 -18.527  0.00  0.00      PROC  
ATOM   3067  N   SER P 164     -12.560  -7.895 -16.603  0.00  0.00      PROC  
ATOM   3068  HN  SER P 164     -12.290  -8.291 -15.729  0.00  0.00      PROC  
ATOM   3069  CA  SER P 164     -12.413  -6.475 -16.574  0.00  0.00      PROC  
ATOM   3070  HA  SER P 164     -12.291  -6.054 -17.561  0.00  0.00      PROC  
ATOM   3071  CB  SER P 164     -13.679  -5.820 -15.971  0.00  0.00      PROC  
ATOM   3072  HB1 SER P 164     -13.791  -6.165 -14.921  0.00  0.00      PROC  
ATOM   3073  HB2 SER P 164     -14.485  -6.170 -16.651  0.00  0.00      PROC  
ATOM   3074  OG  SER P 164     -13.598  -4.394 -16.123  0.00  0.00      PROC  
ATOM   3075  HG1 SER P 164     -14.447  -3.986 -15.934  0.00  0.00      PROC  
ATOM   3076  C   SER P 164     -11.300  -6.061 -15.615  0.00  0.00      PROC  
ATOM   3077  O   SER P 164     -11.025  -6.809 -14.688  0.00  0.00      PROC  
ATOM   3078  N   ALA P 165     -10.763  -4.787 -15.719  0.00  0.00      PROC  
ATOM   3079  HN  ALA P 165     -11.123  -4.161 -16.407  0.00  0.00      PROC  
ATOM   3080  CA  ALA P 165      -9.847  -4.262 -14.764  0.00  0.00      PROC  
ATOM   3081  HA  ALA P 165      -9.437  -5.015 -14.107  0.00  0.00      PROC  
ATOM   3082  CB  ALA P 165      -8.698  -3.719 -15.544  0.00  0.00      PROC  
ATOM   3083  HB1 ALA P 165      -8.047  -4.538 -15.917  0.00  0.00      PROC  
ATOM   3084  HB2 ALA P 165      -8.095  -2.987 -14.965  0.00  0.00      PROC  
ATOM   3085  HB3 ALA P 165      -9.050  -3.119 -16.410  0.00  0.00      PROC  
ATOM   3086  C   ALA P 165     -10.589  -3.184 -13.956  0.00  0.00      PROC  
ATOM   3087  O   ALA P 165      -9.919  -2.411 -13.251  0.00  0.00      PROC  
ATOM   3088  N   VAL P 166     -11.940  -3.161 -14.095  0.00  0.00      PROC  
ATOM   3089  HN  VAL P 166     -12.461  -3.708 -14.745  0.00  0.00      PROC  
ATOM   3090  CA  VAL P 166     -12.803  -2.214 -13.369  0.00  0.00      PROC  
ATOM   3091  HA  VAL P 166     -12.144  -1.521 -12.869  0.00  0.00      PROC  
ATOM   3092  CB  VAL P 166     -13.696  -1.380 -14.245  0.00  0.00      PROC  
ATOM   3093  HB  VAL P 166     -14.306  -2.126 -14.797  0.00  0.00      PROC  
ATOM   3094  CG1 VAL P 166     -14.540  -0.402 -13.344  0.00  0.00      PROC  
ATOM   3095 HG11 VAL P 166     -13.870   0.191 -12.685  0.00  0.00      PROC  
ATOM   3096 HG12 VAL P 166     -15.250  -0.919 -12.663  0.00  0.00      PROC  
ATOM   3097 HG13 VAL P 166     -15.166   0.236 -14.003  0.00  0.00      PROC  
ATOM   3098  CG2 VAL P 166     -12.969  -0.631 -15.277  0.00  0.00      PROC  
ATOM   3099 HG21 VAL P 166     -13.527   0.081 -15.922  0.00  0.00      PROC  
ATOM   3100 HG22 VAL P 166     -12.626  -1.412 -15.988  0.00  0.00      PROC  
ATOM   3101 HG23 VAL P 166     -12.173   0.053 -14.913  0.00  0.00      PROC  
ATOM   3102  C   VAL P 166     -13.616  -3.124 -12.479  0.00  0.00      PROC  
ATOM   3103  O   VAL P 166     -14.131  -4.240 -12.836  0.00  0.00      PROC  
ATOM   3104  N   ALA P 167     -13.736  -2.678 -11.188  0.00  0.00      PROC  
ATOM   3105  HN  ALA P 167     -13.182  -1.938 -10.815  0.00  0.00      PROC  
ATOM   3106  CA  ALA P 167     -14.568  -3.291 -10.219  0.00  0.00      PROC  
ATOM   3107  HA  ALA P 167     -14.379  -4.354 -10.251  0.00  0.00      PROC  
ATOM   3108  CB  ALA P 167     -14.154  -2.764  -8.878  0.00  0.00      PROC  
ATOM   3109  HB1 ALA P 167     -14.419  -1.698  -8.708  0.00  0.00      PROC  
ATOM   3110  HB2 ALA P 167     -13.067  -2.773  -8.649  0.00  0.00      PROC  
ATOM   3111  HB3 ALA P 167     -14.719  -3.380  -8.146  0.00  0.00      PROC  
ATOM   3112  C   ALA P 167     -16.092  -3.142 -10.505  0.00  0.00      PROC  
ATOM   3113  O   ALA P 167     -16.663  -2.199 -10.959  0.00  0.00      PROC  
ATOM   3114  N   SER P 168     -16.813  -4.216 -10.167  0.00  0.00      PROC  
ATOM   3115  HN  SER P 168     -16.337  -5.079 -10.014  0.00  0.00      PROC  
ATOM   3116  CA  SER P 168     -18.245  -4.306 -10.108  0.00  0.00      PROC  
ATOM   3117  HA  SER P 168     -18.543  -4.070 -11.119  0.00  0.00      PROC  
ATOM   3118  CB  SER P 168     -18.571  -5.721  -9.554  0.00  0.00      PROC  
ATOM   3119  HB1 SER P 168     -17.867  -5.786  -8.697  0.00  0.00      PROC  
ATOM   3120  HB2 SER P 168     -18.252  -6.383 -10.388  0.00  0.00      PROC  
ATOM   3121  OG  SER P 168     -19.940  -5.898  -9.151  0.00  0.00      PROC  
ATOM   3122  HG1 SER P 168     -20.447  -5.574  -9.899  0.00  0.00      PROC  
ATOM   3123  C   SER P 168     -18.932  -3.311  -9.293  0.00  0.00      PROC  
ATOM   3124  O   SER P 168     -18.697  -3.197  -8.085  0.00  0.00      PROC  
ATOM   3125  N   THR P 169     -19.879  -2.564  -9.844  0.00  0.00      PROC  
ATOM   3126  HN  THR P 169     -19.980  -2.683 -10.829  0.00  0.00      PROC  
ATOM   3127  CA  THR P 169     -20.825  -1.612  -9.159  0.00  0.00      PROC  
ATOM   3128  HA  THR P 169     -20.273  -0.877  -8.591  0.00  0.00      PROC  
ATOM   3129  CB  THR P 169     -21.622  -0.756 -10.086  0.00  0.00      PROC  
ATOM   3130  HB  THR P 169     -22.383  -1.245 -10.731  0.00  0.00      PROC  
ATOM   3131  OG1 THR P 169     -20.649  -0.249 -10.950  0.00  0.00      PROC  
ATOM   3132  HG1 THR P 169     -20.661  -0.873 -11.680  0.00  0.00      PROC  
ATOM   3133  CG2 THR P 169     -22.276   0.387  -9.265  0.00  0.00      PROC  
ATOM   3134 HG21 THR P 169     -23.031   0.031  -8.532  0.00  0.00      PROC  
ATOM   3135 HG22 THR P 169     -22.733   1.139  -9.943  0.00  0.00      PROC  
ATOM   3136 HG23 THR P 169     -21.552   1.010  -8.696  0.00  0.00      PROC  
ATOM   3137  C   THR P 169     -21.742  -2.273  -8.141  0.00  0.00      PROC  
ATOM   3138  O   THR P 169     -22.015  -1.837  -7.040  0.00  0.00      PROC  
ATOM   3139  N   GLU P 170     -22.186  -3.489  -8.442  0.00  0.00      PROC  
ATOM   3140  HN  GLU P 170     -21.860  -3.883  -9.297  0.00  0.00      PROC  
ATOM   3141  CA  GLU P 170     -22.844  -4.319  -7.464  0.00  0.00      PROC  
ATOM   3142  HA  GLU P 170     -23.704  -3.768  -7.114  0.00  0.00      PROC  
ATOM   3143  CB  GLU P 170     -23.260  -5.592  -8.158  0.00  0.00      PROC  
ATOM   3144  HB1 GLU P 170     -23.488  -6.351  -7.379  0.00  0.00      PROC  
ATOM   3145  HB2 GLU P 170     -22.316  -5.907  -8.651  0.00  0.00      PROC  
ATOM   3146  CG  GLU P 170     -24.467  -5.263  -8.991  0.00  0.00      PROC  
ATOM   3147  HG1 GLU P 170     -24.386  -4.233  -9.397  0.00  0.00      PROC  
ATOM   3148  HG2 GLU P 170     -25.387  -5.368  -8.376  0.00  0.00      PROC  
ATOM   3149  CD  GLU P 170     -24.627  -6.208 -10.134  0.00  0.00      PROC  
ATOM   3150  OE1 GLU P 170     -25.794  -6.337 -10.532  0.00  0.00      PROC  
ATOM   3151  OE2 GLU P 170     -23.603  -6.778 -10.690  0.00  0.00      PROC  
ATOM   3152  C   GLU P 170     -21.972  -4.630  -6.205  0.00  0.00      PROC  
ATOM   3153  O   GLU P 170     -22.504  -4.476  -5.103  0.00  0.00      PROC  
ATOM   3154  N   VAL P 171     -20.666  -4.954  -6.335  0.00  0.00      PROC  
ATOM   3155  HN  VAL P 171     -20.420  -4.916  -7.300  0.00  0.00      PROC  
ATOM   3156  CA  VAL P 171     -19.674  -4.978  -5.234  0.00  0.00      PROC  
ATOM   3157  HA  VAL P 171     -20.112  -5.654  -4.514  0.00  0.00      PROC  
ATOM   3158  CB  VAL P 171     -18.330  -5.684  -5.597  0.00  0.00      PROC  
ATOM   3159  HB  VAL P 171     -17.816  -5.033  -6.336  0.00  0.00      PROC  
ATOM   3160  CG1 VAL P 171     -17.425  -5.685  -4.376  0.00  0.00      PROC  
ATOM   3161 HG11 VAL P 171     -18.033  -6.097  -3.542  0.00  0.00      PROC  
ATOM   3162 HG12 VAL P 171     -17.110  -4.687  -4.004  0.00  0.00      PROC  
ATOM   3163 HG13 VAL P 171     -16.518  -6.288  -4.594  0.00  0.00      PROC  
ATOM   3164  CG2 VAL P 171     -18.558  -7.064  -6.087  0.00  0.00      PROC  
ATOM   3165 HG21 VAL P 171     -19.106  -7.743  -5.400  0.00  0.00      PROC  
ATOM   3166 HG22 VAL P 171     -17.637  -7.618  -6.370  0.00  0.00      PROC  
ATOM   3167 HG23 VAL P 171     -19.224  -7.011  -6.974  0.00  0.00      PROC  
ATOM   3168  C   VAL P 171     -19.528  -3.638  -4.534  0.00  0.00      PROC  
ATOM   3169  O   VAL P 171     -19.569  -3.592  -3.292  0.00  0.00      PROC  
ATOM   3170  N   LYS P 172     -19.432  -2.510  -5.305  0.00  0.00      PROC  
ATOM   3171  HN  LYS P 172     -19.393  -2.615  -6.296  0.00  0.00      PROC  
ATOM   3172  CA  LYS P 172     -19.482  -1.194  -4.699  0.00  0.00      PROC  
ATOM   3173  HA  LYS P 172     -18.696  -1.173  -3.958  0.00  0.00      PROC  
ATOM   3174  CB  LYS P 172     -19.230  -0.001  -5.703  0.00  0.00      PROC  
ATOM   3175  HB1 LYS P 172     -19.332   0.979  -5.190  0.00  0.00      PROC  
ATOM   3176  HB2 LYS P 172     -20.033  -0.040  -6.470  0.00  0.00      PROC  
ATOM   3177  CG  LYS P 172     -17.778   0.002  -6.299  0.00  0.00      PROC  
ATOM   3178  HG1 LYS P 172     -17.616  -0.940  -6.865  0.00  0.00      PROC  
ATOM   3179  HG2 LYS P 172     -17.068   0.106  -5.451  0.00  0.00      PROC  
ATOM   3180  CD  LYS P 172     -17.519   1.183  -7.163  0.00  0.00      PROC  
ATOM   3181  HD1 LYS P 172     -16.419   1.212  -7.314  0.00  0.00      PROC  
ATOM   3182  HD2 LYS P 172     -17.747   2.148  -6.662  0.00  0.00      PROC  
ATOM   3183  CE  LYS P 172     -18.290   1.257  -8.506  0.00  0.00      PROC  
ATOM   3184  HE1 LYS P 172     -19.361   1.542  -8.577  0.00  0.00      PROC  
ATOM   3185  HE2 LYS P 172     -18.223   0.195  -8.826  0.00  0.00      PROC  
ATOM   3186  NZ  LYS P 172     -17.536   2.209  -9.417  0.00  0.00      PROC  
ATOM   3187  HZ1 LYS P 172     -17.214   3.098  -8.983  0.00  0.00      PROC  
ATOM   3188  HZ2 LYS P 172     -18.180   2.323 -10.225  0.00  0.00      PROC  
ATOM   3189  HZ3 LYS P 172     -16.722   1.790  -9.912  0.00  0.00      PROC  
ATOM   3190  C   LYS P 172     -20.661  -0.784  -3.893  0.00  0.00      PROC  
ATOM   3191  O   LYS P 172     -20.537  -0.094  -2.838  0.00  0.00      PROC  
ATOM   3192  N   MET P 173     -21.902  -1.026  -4.349  0.00  0.00      PROC  
ATOM   3193  HN  MET P 173     -21.926  -1.560  -5.191  0.00  0.00      PROC  
ATOM   3194  CA  MET P 173     -23.113  -0.678  -3.857  0.00  0.00      PROC  
ATOM   3195  HA  MET P 173     -23.131   0.370  -3.595  0.00  0.00      PROC  
ATOM   3196  CB  MET P 173     -24.275  -0.998  -4.875  0.00  0.00      PROC  
ATOM   3197  HB1 MET P 173     -24.045  -1.949  -5.401  0.00  0.00      PROC  
ATOM   3198  HB2 MET P 173     -24.108  -0.300  -5.723  0.00  0.00      PROC  
ATOM   3199  CG  MET P 173     -25.789  -1.050  -4.386  0.00  0.00      PROC  
ATOM   3200  HG1 MET P 173     -26.254  -1.067  -5.395  0.00  0.00      PROC  
ATOM   3201  HG2 MET P 173     -26.021  -0.073  -3.911  0.00  0.00      PROC  
ATOM   3202  SD  MET P 173     -26.496  -2.440  -3.446  0.00  0.00      PROC  
ATOM   3203  CE  MET P 173     -26.027  -3.961  -4.410  0.00  0.00      PROC  
ATOM   3204  HE1 MET P 173     -24.918  -3.982  -4.346  0.00  0.00      PROC  
ATOM   3205  HE2 MET P 173     -26.328  -3.985  -5.479  0.00  0.00      PROC  
ATOM   3206  HE3 MET P 173     -26.451  -4.907  -4.012  0.00  0.00      PROC  
ATOM   3207  C   MET P 173     -23.344  -1.457  -2.568  0.00  0.00      PROC  
ATOM   3208  O   MET P 173     -23.922  -0.957  -1.611  0.00  0.00      PROC  
ATOM   3209  N   LYS P 174     -22.876  -2.749  -2.602  0.00  0.00      PROC  
ATOM   3210  HN  LYS P 174     -22.455  -3.076  -3.445  0.00  0.00      PROC  
ATOM   3211  CA  LYS P 174     -22.948  -3.627  -1.447  0.00  0.00      PROC  
ATOM   3212  HA  LYS P 174     -23.944  -3.408  -1.092  0.00  0.00      PROC  
ATOM   3213  CB  LYS P 174     -22.775  -5.075  -1.852  0.00  0.00      PROC  
ATOM   3214  HB1 LYS P 174     -21.727  -5.203  -2.197  0.00  0.00      PROC  
ATOM   3215  HB2 LYS P 174     -23.366  -5.291  -2.767  0.00  0.00      PROC  
ATOM   3216  CG  LYS P 174     -23.078  -6.182  -0.836  0.00  0.00      PROC  
ATOM   3217  HG1 LYS P 174     -22.354  -6.189   0.006  0.00  0.00      PROC  
ATOM   3218  HG2 LYS P 174     -23.024  -7.185  -1.313  0.00  0.00      PROC  
ATOM   3219  CD  LYS P 174     -24.539  -6.089  -0.310  0.00  0.00      PROC  
ATOM   3220  HD1 LYS P 174     -24.689  -5.127   0.225  0.00  0.00      PROC  
ATOM   3221  HD2 LYS P 174     -24.594  -6.855   0.493  0.00  0.00      PROC  
ATOM   3222  CE  LYS P 174     -25.703  -6.277  -1.335  0.00  0.00      PROC  
ATOM   3223  HE1 LYS P 174     -25.837  -7.360  -1.546  0.00  0.00      PROC  
ATOM   3224  HE2 LYS P 174     -25.576  -5.812  -2.336  0.00  0.00      PROC  
ATOM   3225  NZ  LYS P 174     -27.082  -5.803  -0.783  0.00  0.00      PROC  
ATOM   3226  HZ1 LYS P 174     -27.751  -5.819  -1.579  0.00  0.00      PROC  
ATOM   3227  HZ2 LYS P 174     -26.964  -4.854  -0.374  0.00  0.00      PROC  
ATOM   3228  HZ3 LYS P 174     -27.299  -6.404   0.037  0.00  0.00      PROC  
ATOM   3229  C   LYS P 174     -21.988  -3.183  -0.320  0.00  0.00      PROC  
ATOM   3230  O   LYS P 174     -22.179  -3.130   0.927  0.00  0.00      PROC  
ATOM   3231  N   LEU P 175     -20.695  -2.767  -0.708  0.00  0.00      PROC  
ATOM   3232  HN  LEU P 175     -20.344  -3.046  -1.598  0.00  0.00      PROC  
ATOM   3233  CA  LEU P 175     -19.650  -2.227   0.194  0.00  0.00      PROC  
ATOM   3234  HA  LEU P 175     -19.442  -3.018   0.899  0.00  0.00      PROC  
ATOM   3235  CB  LEU P 175     -18.347  -1.849  -0.609  0.00  0.00      PROC  
ATOM   3236  HB1 LEU P 175     -18.686  -1.187  -1.435  0.00  0.00      PROC  
ATOM   3237  HB2 LEU P 175     -18.015  -2.854  -0.945  0.00  0.00      PROC  
ATOM   3238  CG  LEU P 175     -17.190  -1.285   0.238  0.00  0.00      PROC  
ATOM   3239  HG  LEU P 175     -17.566  -0.457   0.876  0.00  0.00      PROC  
ATOM   3240  CD1 LEU P 175     -16.592  -2.394   1.074  0.00  0.00      PROC  
ATOM   3241 HD11 LEU P 175     -16.175  -3.149   0.373  0.00  0.00      PROC  
ATOM   3242 HD12 LEU P 175     -17.355  -2.703   1.819  0.00  0.00      PROC  
ATOM   3243 HD13 LEU P 175     -15.774  -1.986   1.706  0.00  0.00      PROC  
ATOM   3244  CD2 LEU P 175     -16.074  -0.732  -0.633  0.00  0.00      PROC  
ATOM   3245 HD21 LEU P 175     -15.730  -1.546  -1.306  0.00  0.00      PROC  
ATOM   3246 HD22 LEU P 175     -15.189  -0.396  -0.051  0.00  0.00      PROC  
ATOM   3247 HD23 LEU P 175     -16.351   0.174  -1.213  0.00  0.00      PROC  
ATOM   3248  C   LEU P 175     -20.139  -1.012   0.937  0.00  0.00      PROC  
ATOM   3249  O   LEU P 175     -19.878  -0.878   2.130  0.00  0.00      PROC  
ATOM   3250  N   GLN P 176     -20.938  -0.153   0.242  0.00  0.00      PROC  
ATOM   3251  HN  GLN P 176     -21.115  -0.368  -0.715  0.00  0.00      PROC  
ATOM   3252  CA  GLN P 176     -21.564   0.991   0.812  0.00  0.00      PROC  
ATOM   3253  HA  GLN P 176     -20.830   1.556   1.368  0.00  0.00      PROC  
ATOM   3254  CB  GLN P 176     -22.313   1.789  -0.269  0.00  0.00      PROC  
ATOM   3255  HB1 GLN P 176     -23.200   1.240  -0.650  0.00  0.00      PROC  
ATOM   3256  HB2 GLN P 176     -21.643   2.025  -1.123  0.00  0.00      PROC  
ATOM   3257  CG  GLN P 176     -22.706   3.166   0.347  0.00  0.00      PROC  
ATOM   3258  HG1 GLN P 176     -21.817   3.707   0.736  0.00  0.00      PROC  
ATOM   3259  HG2 GLN P 176     -23.415   2.967   1.178  0.00  0.00      PROC  
ATOM   3260  CD  GLN P 176     -23.425   4.093  -0.645  0.00  0.00      PROC  
ATOM   3261  OE1 GLN P 176     -24.551   4.533  -0.411  0.00  0.00      PROC  
ATOM   3262  NE2 GLN P 176     -22.833   4.330  -1.821  0.00  0.00      PROC  
ATOM   3263 HE21 GLN P 176     -23.466   4.545  -2.566  0.00  0.00      PROC  
ATOM   3264 HE22 GLN P 176     -21.930   4.055  -2.152  0.00  0.00      PROC  
ATOM   3265  C   GLN P 176     -22.564   0.673   1.925  0.00  0.00      PROC  
ATOM   3266  O   GLN P 176     -22.596   1.345   2.935  0.00  0.00      PROC  
ATOM   3267  N   GLU P 177     -23.377  -0.447   1.814  0.00  0.00      PROC  
ATOM   3268  HN  GLU P 177     -23.343  -1.156   1.113  0.00  0.00      PROC  
ATOM   3269  CA  GLU P 177     -24.255  -0.714   2.959  0.00  0.00      PROC  
ATOM   3270  HA  GLU P 177     -24.742   0.222   3.189  0.00  0.00      PROC  
ATOM   3271  CB  GLU P 177     -25.341  -1.822   2.493  0.00  0.00      PROC  
ATOM   3272  HB1 GLU P 177     -26.073  -2.171   3.252  0.00  0.00      PROC  
ATOM   3273  HB2 GLU P 177     -24.784  -2.738   2.200  0.00  0.00      PROC  
ATOM   3274  CG  GLU P 177     -26.205  -1.114   1.287  0.00  0.00      PROC  
ATOM   3275  HG1 GLU P 177     -25.552  -0.778   0.454  0.00  0.00      PROC  
ATOM   3276  HG2 GLU P 177     -26.821  -0.329   1.776  0.00  0.00      PROC  
ATOM   3277  CD  GLU P 177     -27.217  -2.145   0.573  0.00  0.00      PROC  
ATOM   3278  OE1 GLU P 177     -28.327  -1.703   0.232  0.00  0.00      PROC  
ATOM   3279  OE2 GLU P 177     -26.877  -3.353   0.432  0.00  0.00      PROC  
ATOM   3280  C   GLU P 177     -23.521  -1.296   4.132  0.00  0.00      PROC  
ATOM   3281  O   GLU P 177     -23.897  -1.061   5.263  0.00  0.00      PROC  
ATOM   3282  N   PHE P 178     -22.426  -2.066   3.921  0.00  0.00      PROC  
ATOM   3283  HN  PHE P 178     -22.141  -2.211   2.977  0.00  0.00      PROC  
ATOM   3284  CA  PHE P 178     -21.564  -2.621   4.933  0.00  0.00      PROC  
ATOM   3285  HA  PHE P 178     -22.267  -3.083   5.610  0.00  0.00      PROC  
ATOM   3286  CB  PHE P 178     -20.712  -3.746   4.316  0.00  0.00      PROC  
ATOM   3287  HB1 PHE P 178     -20.607  -3.553   3.227  0.00  0.00      PROC  
ATOM   3288  HB2 PHE P 178     -21.323  -4.672   4.380  0.00  0.00      PROC  
ATOM   3289  CG  PHE P 178     -19.319  -3.911   4.958  0.00  0.00      PROC  
ATOM   3290  CD1 PHE P 178     -18.266  -3.096   4.606  0.00  0.00      PROC  
ATOM   3291  HD1 PHE P 178     -18.460  -2.218   4.007  0.00  0.00      PROC  
ATOM   3292  CE1 PHE P 178     -16.997  -3.352   5.205  0.00  0.00      PROC  
ATOM   3293  HE1 PHE P 178     -16.201  -2.669   4.947  0.00  0.00      PROC  
ATOM   3294  CZ  PHE P 178     -16.751  -4.531   5.928  0.00  0.00      PROC  
ATOM   3295  HZ  PHE P 178     -15.792  -4.745   6.377  0.00  0.00      PROC  
ATOM   3296  CD2 PHE P 178     -19.079  -5.083   5.719  0.00  0.00      PROC  
ATOM   3297  HD2 PHE P 178     -19.903  -5.780   5.728  0.00  0.00      PROC  
ATOM   3298  CE2 PHE P 178     -17.805  -5.379   6.211  0.00  0.00      PROC  
ATOM   3299  HE2 PHE P 178     -17.671  -6.262   6.817  0.00  0.00      PROC  
ATOM   3300  C   PHE P 178     -20.949  -1.556   5.807  0.00  0.00      PROC  
ATOM   3301  O   PHE P 178     -21.059  -1.665   6.996  0.00  0.00      PROC  
ATOM   3302  N   VAL P 179     -20.390  -0.471   5.211  0.00  0.00      PROC  
ATOM   3303  HN  VAL P 179     -20.278  -0.526   4.222  0.00  0.00      PROC  
ATOM   3304  CA  VAL P 179     -19.728   0.590   6.025  0.00  0.00      PROC  
ATOM   3305  HA  VAL P 179     -19.324   0.123   6.911  0.00  0.00      PROC  
ATOM   3306  CB  VAL P 179     -18.686   1.382   5.131  0.00  0.00      PROC  
ATOM   3307  HB  VAL P 179     -18.345   2.192   5.811  0.00  0.00      PROC  
ATOM   3308  CG1 VAL P 179     -17.575   0.495   4.590  0.00  0.00      PROC  
ATOM   3309 HG11 VAL P 179     -16.885   1.204   4.086  0.00  0.00      PROC  
ATOM   3310 HG12 VAL P 179     -18.062  -0.126   3.808  0.00  0.00      PROC  
ATOM   3311 HG13 VAL P 179     -17.234  -0.091   5.471  0.00  0.00      PROC  
ATOM   3312  CG2 VAL P 179     -19.405   1.977   3.922  0.00  0.00      PROC  
ATOM   3313 HG21 VAL P 179     -18.615   2.462   3.309  0.00  0.00      PROC  
ATOM   3314 HG22 VAL P 179     -20.127   2.776   4.197  0.00  0.00      PROC  
ATOM   3315 HG23 VAL P 179     -19.967   1.226   3.327  0.00  0.00      PROC  
ATOM   3316  C   VAL P 179     -20.673   1.561   6.727  0.00  0.00      PROC  
ATOM   3317  O   VAL P 179     -20.288   2.103   7.769  0.00  0.00      PROC  
ATOM   3318  N   LEU P 180     -21.902   1.838   6.284  0.00  0.00      PROC  
ATOM   3319  HN  LEU P 180     -22.256   1.417   5.452  0.00  0.00      PROC  
ATOM   3320  CA  LEU P 180     -22.955   2.393   7.033  0.00  0.00      PROC  
ATOM   3321  HA  LEU P 180     -22.727   3.398   7.356  0.00  0.00      PROC  
ATOM   3322  CB  LEU P 180     -24.084   2.615   6.010  0.00  0.00      PROC  
ATOM   3323  HB1 LEU P 180     -25.061   2.799   6.506  0.00  0.00      PROC  
ATOM   3324  HB2 LEU P 180     -24.278   1.636   5.522  0.00  0.00      PROC  
ATOM   3325  CG  LEU P 180     -23.856   3.668   4.918  0.00  0.00      PROC  
ATOM   3326  HG  LEU P 180     -22.941   3.375   4.360  0.00  0.00      PROC  
ATOM   3327  CD1 LEU P 180     -25.053   3.593   3.899  0.00  0.00      PROC  
ATOM   3328 HD11 LEU P 180     -24.741   4.349   3.148  0.00  0.00      PROC  
ATOM   3329 HD12 LEU P 180     -26.050   3.885   4.293  0.00  0.00      PROC  
ATOM   3330 HD13 LEU P 180     -25.114   2.550   3.520  0.00  0.00      PROC  
ATOM   3331  CD2 LEU P 180     -23.715   5.055   5.619  0.00  0.00      PROC  
ATOM   3332 HD21 LEU P 180     -23.455   5.846   4.883  0.00  0.00      PROC  
ATOM   3333 HD22 LEU P 180     -22.875   4.978   6.341  0.00  0.00      PROC  
ATOM   3334 HD23 LEU P 180     -24.655   5.330   6.143  0.00  0.00      PROC  
ATOM   3335  C   LEU P 180     -23.374   1.558   8.278  0.00  0.00      PROC  
ATOM   3336  O   LEU P 180     -23.331   2.014   9.422  0.00  0.00      PROC  
ATOM   3337  N   ASN P 181     -23.619   0.228   8.007  0.00  0.00      PROC  
ATOM   3338  HN  ASN P 181     -23.460  -0.274   7.160  0.00  0.00      PROC  
ATOM   3339  CA  ASN P 181     -23.939  -0.734   9.133  0.00  0.00      PROC  
ATOM   3340  HA  ASN P 181     -24.822  -0.397   9.656  0.00  0.00      PROC  
ATOM   3341  CB  ASN P 181     -24.166  -2.108   8.487  0.00  0.00      PROC  
ATOM   3342  HB1 ASN P 181     -24.201  -2.864   9.300  0.00  0.00      PROC  
ATOM   3343  HB2 ASN P 181     -23.355  -2.464   7.818  0.00  0.00      PROC  
ATOM   3344  CG  ASN P 181     -25.542  -2.303   7.750  0.00  0.00      PROC  
ATOM   3345  OD1 ASN P 181     -26.441  -1.493   7.877  0.00  0.00      PROC  
ATOM   3346  ND2 ASN P 181     -25.593  -3.380   6.938  0.00  0.00      PROC  
ATOM   3347 HD21 ASN P 181     -26.436  -3.549   6.427  0.00  0.00      PROC  
ATOM   3348 HD22 ASN P 181     -24.870  -4.071   6.946  0.00  0.00      PROC  
ATOM   3349  C   ASN P 181     -22.768  -0.810  10.186  0.00  0.00      PROC  
ATOM   3350  O   ASN P 181     -22.951  -0.808  11.391  0.00  0.00      PROC  
ATOM   3351  N   LYS P 182     -21.509  -0.779   9.649  0.00  0.00      PROC  
ATOM   3352  HN  LYS P 182     -21.384  -0.535   8.690  0.00  0.00      PROC  
ATOM   3353  CA  LYS P 182     -20.231  -0.909  10.445  0.00  0.00      PROC  
ATOM   3354  HA  LYS P 182     -19.459  -0.587   9.762  0.00  0.00      PROC  
ATOM   3355  CB  LYS P 182     -20.054   0.217  11.588  0.00  0.00      PROC  
ATOM   3356  HB1 LYS P 182     -19.117   0.013  12.149  0.00  0.00      PROC  
ATOM   3357  HB2 LYS P 182     -20.898   0.065  12.295  0.00  0.00      PROC  
ATOM   3358  CG  LYS P 182     -20.026   1.544  10.974  0.00  0.00      PROC  
ATOM   3359  HG1 LYS P 182     -20.852   1.548  10.231  0.00  0.00      PROC  
ATOM   3360  HG2 LYS P 182     -19.066   1.725  10.446  0.00  0.00      PROC  
ATOM   3361  CD  LYS P 182     -20.252   2.759  11.854  0.00  0.00      PROC  
ATOM   3362  HD1 LYS P 182     -21.217   2.703  12.401  0.00  0.00      PROC  
ATOM   3363  HD2 LYS P 182     -20.326   3.741  11.340  0.00  0.00      PROC  
ATOM   3364  CE  LYS P 182     -19.200   2.998  12.917  0.00  0.00      PROC  
ATOM   3365  HE1 LYS P 182     -19.227   2.031  13.463  0.00  0.00      PROC  
ATOM   3366  HE2 LYS P 182     -19.421   3.786  13.667  0.00  0.00      PROC  
ATOM   3367  NZ  LYS P 182     -17.875   3.125  12.393  0.00  0.00      PROC  
ATOM   3368  HZ1 LYS P 182     -17.351   2.229  12.465  0.00  0.00      PROC  
ATOM   3369  HZ2 LYS P 182     -17.302   3.910  12.764  0.00  0.00      PROC  
ATOM   3370  HZ3 LYS P 182     -17.825   3.416  11.395  0.00  0.00      PROC  
ATOM   3371  C   LYS P 182     -19.896  -2.322  10.939  0.00  0.00      PROC  
ATOM   3372  O   LYS P 182     -20.726  -3.106  11.292  0.00  0.00      PROC  
ATOM   3373  N   LYS P 183     -18.617  -2.655  10.964  0.00  0.00      PROC  
ATOM   3374  HN  LYS P 183     -17.964  -2.023  10.555  0.00  0.00      PROC  
ATOM   3375  CA  LYS P 183     -18.200  -4.002  11.362  0.00  0.00      PROC  
ATOM   3376  HA  LYS P 183     -18.770  -4.743  10.822  0.00  0.00      PROC  
ATOM   3377  CB  LYS P 183     -16.769  -4.143  10.859  0.00  0.00      PROC  
ATOM   3378  HB1 LYS P 183     -16.155  -3.257  11.125  0.00  0.00      PROC  
ATOM   3379  HB2 LYS P 183     -16.788  -4.011   9.756  0.00  0.00      PROC  
ATOM   3380  CG  LYS P 183     -16.049  -5.440  11.324  0.00  0.00      PROC  
ATOM   3381  HG1 LYS P 183     -15.879  -5.447  12.422  0.00  0.00      PROC  
ATOM   3382  HG2 LYS P 183     -14.989  -5.262  11.042  0.00  0.00      PROC  
ATOM   3383  CD  LYS P 183     -16.738  -6.672  10.981  0.00  0.00      PROC  
ATOM   3384  HD1 LYS P 183     -17.033  -6.645   9.911  0.00  0.00      PROC  
ATOM   3385  HD2 LYS P 183     -17.691  -6.877  11.514  0.00  0.00      PROC  
ATOM   3386  CE  LYS P 183     -15.868  -7.876  11.115  0.00  0.00      PROC  
ATOM   3387  HE1 LYS P 183     -14.846  -7.820  10.681  0.00  0.00      PROC  
ATOM   3388  HE2 LYS P 183     -16.323  -8.758  10.617  0.00  0.00      PROC  
ATOM   3389  NZ  LYS P 183     -15.566  -8.156  12.564  0.00  0.00      PROC  
ATOM   3390  HZ1 LYS P 183     -15.319  -9.130  12.832  0.00  0.00      PROC  
ATOM   3391  HZ2 LYS P 183     -16.415  -8.121  13.164  0.00  0.00      PROC  
ATOM   3392  HZ3 LYS P 183     -14.853  -7.505  12.951  0.00  0.00      PROC  
ATOM   3393  C   LYS P 183     -18.234  -4.157  12.971  0.00  0.00      PROC  
ATOM   3394  O   LYS P 183     -17.726  -3.346  13.728  0.00  0.00      PROC  
ATOM   3395  N   LYS P 184     -18.932  -5.246  13.399  0.00  0.00      PROC  
ATOM   3396  HN  LYS P 184     -19.471  -5.795  12.766  0.00  0.00      PROC  
ATOM   3397  CA  LYS P 184     -18.998  -5.718  14.773  0.00  0.00      PROC  
ATOM   3398  HA  LYS P 184     -18.801  -4.863  15.403  0.00  0.00      PROC  
ATOM   3399  CB  LYS P 184     -20.325  -6.306  15.136  0.00  0.00      PROC  
ATOM   3400  HB1 LYS P 184     -20.379  -6.487  16.231  0.00  0.00      PROC  
ATOM   3401  HB2 LYS P 184     -20.288  -7.326  14.696  0.00  0.00      PROC  
ATOM   3402  CG  LYS P 184     -21.528  -5.490  14.677  0.00  0.00      PROC  
ATOM   3403  HG1 LYS P 184     -22.513  -5.980  14.829  0.00  0.00      PROC  
ATOM   3404  HG2 LYS P 184     -21.435  -5.340  13.580  0.00  0.00      PROC  
ATOM   3405  CD  LYS P 184     -21.528  -3.987  15.142  0.00  0.00      PROC  
ATOM   3406  HD1 LYS P 184     -20.636  -3.415  14.809  0.00  0.00      PROC  
ATOM   3407  HD2 LYS P 184     -21.465  -4.028  16.250  0.00  0.00      PROC  
ATOM   3408  CE  LYS P 184     -22.822  -3.170  14.843  0.00  0.00      PROC  
ATOM   3409  HE1 LYS P 184     -22.854  -2.231  15.436  0.00  0.00      PROC  
ATOM   3410  HE2 LYS P 184     -23.745  -3.720  15.125  0.00  0.00      PROC  
ATOM   3411  NZ  LYS P 184     -22.928  -2.868  13.394  0.00  0.00      PROC  
ATOM   3412  HZ1 LYS P 184     -23.098  -3.691  12.781  0.00  0.00      PROC  
ATOM   3413  HZ2 LYS P 184     -22.110  -2.362  12.999  0.00  0.00      PROC  
ATOM   3414  HZ3 LYS P 184     -23.750  -2.233  13.334  0.00  0.00      PROC  
ATOM   3415  C   LYS P 184     -17.917  -6.767  15.058  0.00  0.00      PROC  
ATOM   3416  OT1 LYS P 184     -17.748  -7.610  14.152  0.00  0.00      PROC  
ATOM   3417  OT2 LYS P 184     -17.187  -6.820  16.071  0.00  0.00      PROC  
END
