# Supplementary material for: Mapping the Interactions Among Class IIa Histone Deacetylases and Myocyte Enhancer Factor 2s
Source: J Chem Inf Model. 2025 Jun 6;65(12):6249–60. doi: 10.1021/acs.jcim.5c00858 (PMC12199305; doi:10.1021/acs.jcim.5c00858)
Supplement: Supplementary file 2 [file ci5c00858_si_002.zip › PDB_structures/HDAC4_MEF2B.pdb]

CRYST1   74.935   74.935   74.935  90.00  90.00  90.00 P 1           1
ATOM      1  N   GLY P   2     -23.212  11.429  -7.270  0.00  0.00      PROA  
ATOM      2  HT1 GLY P   2     -22.321  11.010  -6.934  0.00  0.00      PROA  
ATOM      3  HT2 GLY P   2     -23.549  10.885  -8.089  0.00  0.00      PROA  
ATOM      4  HT3 GLY P   2     -23.875  11.267  -6.485  0.00  0.00      PROA  
ATOM      5  CA  GLY P   2     -23.097  12.902  -7.523  0.00  0.00      PROA  
ATOM      6  HA1 GLY P   2     -22.352  13.292  -6.845  0.00  0.00      PROA  
ATOM      7  HA2 GLY P   2     -24.066  13.351  -7.365  0.00  0.00      PROA  
ATOM      8  C   GLY P   2     -22.675  13.067  -8.970  0.00  0.00      PROA  
ATOM      9  O   GLY P   2     -23.319  12.507  -9.854  0.00  0.00      PROA  
ATOM     10  N   ARG P   3     -21.725  13.942  -9.228  0.00  0.00      PROA  
ATOM     11  HN  ARG P   3     -21.240  14.348  -8.457  0.00  0.00      PROA  
ATOM     12  CA  ARG P   3     -21.060  14.079 -10.531  0.00  0.00      PROA  
ATOM     13  HA  ARG P   3     -21.745  14.522 -11.239  0.00  0.00      PROA  
ATOM     14  CB  ARG P   3     -19.805  14.965 -10.420  0.00  0.00      PROA  
ATOM     15  HB1 ARG P   3     -20.053  15.988 -10.065  0.00  0.00      PROA  
ATOM     16  HB2 ARG P   3     -19.361  15.199 -11.411  0.00  0.00      PROA  
ATOM     17  CG  ARG P   3     -18.705  14.299  -9.621  0.00  0.00      PROA  
ATOM     18  HG1 ARG P   3     -18.231  13.517 -10.252  0.00  0.00      PROA  
ATOM     19  HG2 ARG P   3     -19.102  13.860  -8.681  0.00  0.00      PROA  
ATOM     20  CD  ARG P   3     -17.632  15.213  -8.993  0.00  0.00      PROA  
ATOM     21  HD1 ARG P   3     -17.002  14.651  -8.272  0.00  0.00      PROA  
ATOM     22  HD2 ARG P   3     -18.210  15.948  -8.392  0.00  0.00      PROA  
ATOM     23  NE  ARG P   3     -16.773  15.916  -9.998  0.00  0.00      PROA  
ATOM     24  HE  ARG P   3     -16.727  16.899 -10.176  0.00  0.00      PROA  
ATOM     25  CZ  ARG P   3     -15.650  15.326 -10.435  0.00  0.00      PROA  
ATOM     26  NH1 ARG P   3     -15.263  14.168 -10.137  0.00  0.00      PROA  
ATOM     27 HH11 ARG P   3     -15.695  13.612  -9.426  0.00  0.00      PROA  
ATOM     28 HH12 ARG P   3     -14.323  13.928 -10.379  0.00  0.00      PROA  
ATOM     29  NH2 ARG P   3     -14.827  16.087 -11.127  0.00  0.00      PROA  
ATOM     30 HH21 ARG P   3     -15.069  17.043 -11.291  0.00  0.00      PROA  
ATOM     31 HH22 ARG P   3     -13.934  15.687 -11.334  0.00  0.00      PROA  
ATOM     32  C   ARG P   3     -20.713  12.745 -11.219  0.00  0.00      PROA  
ATOM     33  O   ARG P   3     -20.336  11.770 -10.541  0.00  0.00      PROA  
ATOM     34  N   LYS P   4     -20.734  12.704 -12.520  0.00  0.00      PROA  
ATOM     35  HN  LYS P   4     -21.184  13.506 -12.907  0.00  0.00      PROA  
ATOM     36  CA  LYS P   4     -20.659  11.497 -13.282  0.00  0.00      PROA  
ATOM     37  HA  LYS P   4     -20.483  10.687 -12.590  0.00  0.00      PROA  
ATOM     38  CB  LYS P   4     -21.812  11.382 -14.290  0.00  0.00      PROA  
ATOM     39  HB1 LYS P   4     -21.690  10.355 -14.697  0.00  0.00      PROA  
ATOM     40  HB2 LYS P   4     -21.741  12.089 -15.145  0.00  0.00      PROA  
ATOM     41  CG  LYS P   4     -23.205  11.553 -13.607  0.00  0.00      PROA  
ATOM     42  HG1 LYS P   4     -23.965  11.719 -14.400  0.00  0.00      PROA  
ATOM     43  HG2 LYS P   4     -23.278  12.493 -13.020  0.00  0.00      PROA  
ATOM     44  CD  LYS P   4     -23.643  10.451 -12.675  0.00  0.00      PROA  
ATOM     45  HD1 LYS P   4     -23.229  10.400 -11.646  0.00  0.00      PROA  
ATOM     46  HD2 LYS P   4     -23.282   9.501 -13.124  0.00  0.00      PROA  
ATOM     47  CE  LYS P   4     -25.188  10.451 -12.501  0.00  0.00      PROA  
ATOM     48  HE1 LYS P   4     -25.524   9.534 -11.972  0.00  0.00      PROA  
ATOM     49  HE2 LYS P   4     -25.646  10.685 -13.485  0.00  0.00      PROA  
ATOM     50  NZ  LYS P   4     -25.550  11.628 -11.594  0.00  0.00      PROA  
ATOM     51  HZ1 LYS P   4     -25.357  12.557 -12.020  0.00  0.00      PROA  
ATOM     52  HZ2 LYS P   4     -24.974  11.523 -10.735  0.00  0.00      PROA  
ATOM     53  HZ3 LYS P   4     -26.556  11.590 -11.331  0.00  0.00      PROA  
ATOM     54  C   LYS P   4     -19.342  11.502 -14.052  0.00  0.00      PROA  
ATOM     55  O   LYS P   4     -19.169  10.712 -14.970  0.00  0.00      PROA  
ATOM     56  N   LYS P   5     -18.336  12.367 -13.753  0.00  0.00      PROA  
ATOM     57  HN  LYS P   5     -18.480  13.094 -13.087  0.00  0.00      PROA  
ATOM     58  CA  LYS P   5     -16.973  12.356 -14.334  0.00  0.00      PROA  
ATOM     59  HA  LYS P   5     -17.046  12.304 -15.410  0.00  0.00      PROA  
ATOM     60  CB  LYS P   5     -16.066  13.542 -13.895  0.00  0.00      PROA  
ATOM     61  HB1 LYS P   5     -15.116  13.609 -14.467  0.00  0.00      PROA  
ATOM     62  HB2 LYS P   5     -15.604  13.294 -12.916  0.00  0.00      PROA  
ATOM     63  CG  LYS P   5     -16.688  14.948 -13.837  0.00  0.00      PROA  
ATOM     64  HG1 LYS P   5     -15.843  15.668 -13.784  0.00  0.00      PROA  
ATOM     65  HG2 LYS P   5     -17.231  15.166 -12.893  0.00  0.00      PROA  
ATOM     66  CD  LYS P   5     -17.570  15.364 -15.084  0.00  0.00      PROA  
ATOM     67  HD1 LYS P   5     -17.924  16.384 -14.822  0.00  0.00      PROA  
ATOM     68  HD2 LYS P   5     -18.438  14.687 -15.240  0.00  0.00      PROA  
ATOM     69  CE  LYS P   5     -16.717  15.409 -16.378  0.00  0.00      PROA  
ATOM     70  HE1 LYS P   5     -16.291  14.400 -16.562  0.00  0.00      PROA  
ATOM     71  HE2 LYS P   5     -15.878  16.135 -16.322  0.00  0.00      PROA  
ATOM     72  NZ  LYS P   5     -17.677  15.847 -17.449  0.00  0.00      PROA  
ATOM     73  HZ1 LYS P   5     -18.602  15.372 -17.490  0.00  0.00      PROA  
ATOM     74  HZ2 LYS P   5     -17.271  15.659 -18.388  0.00  0.00      PROA  
ATOM     75  HZ3 LYS P   5     -17.804  16.849 -17.202  0.00  0.00      PROA  
ATOM     76  C   LYS P   5     -16.189  11.046 -14.000  0.00  0.00      PROA  
ATOM     77  O   LYS P   5     -16.370  10.554 -12.860  0.00  0.00      PROA  
ATOM     78  N   ILE P   6     -15.303  10.563 -14.863  0.00  0.00      PROA  
ATOM     79  HN  ILE P   6     -15.233  10.950 -15.779  0.00  0.00      PROA  
ATOM     80  CA  ILE P   6     -14.374   9.502 -14.508  0.00  0.00      PROA  
ATOM     81  HA  ILE P   6     -14.979   8.696 -14.120  0.00  0.00      PROA  
ATOM     82  CB  ILE P   6     -13.539   8.966 -15.755  0.00  0.00      PROA  
ATOM     83  HB  ILE P   6     -12.763   9.718 -16.015  0.00  0.00      PROA  
ATOM     84  CG2 ILE P   6     -12.864   7.665 -15.410  0.00  0.00      PROA  
ATOM     85 HG21 ILE P   6     -12.167   7.842 -14.564  0.00  0.00      PROA  
ATOM     86 HG22 ILE P   6     -12.241   7.359 -16.278  0.00  0.00      PROA  
ATOM     87 HG23 ILE P   6     -13.589   6.868 -15.142  0.00  0.00      PROA  
ATOM     88  CG1 ILE P   6     -14.341   8.845 -17.090  0.00  0.00      PROA  
ATOM     89 HG11 ILE P   6     -13.599   8.376 -17.771  0.00  0.00      PROA  
ATOM     90 HG12 ILE P   6     -14.661   9.864 -17.396  0.00  0.00      PROA  
ATOM     91  CD  ILE P   6     -15.548   7.919 -16.927  0.00  0.00      PROA  
ATOM     92  HD1 ILE P   6     -16.038   7.799 -17.916  0.00  0.00      PROA  
ATOM     93  HD2 ILE P   6     -16.279   8.400 -16.242  0.00  0.00      PROA  
ATOM     94  HD3 ILE P   6     -15.216   6.927 -16.553  0.00  0.00      PROA  
ATOM     95  C   ILE P   6     -13.475   9.889 -13.320  0.00  0.00      PROA  
ATOM     96  O   ILE P   6     -13.355   9.142 -12.362  0.00  0.00      PROA  
ATOM     97  N   GLN P   7     -12.911  11.089 -13.324  0.00  0.00      PROA  
ATOM     98  HN  GLN P   7     -12.969  11.693 -14.116  0.00  0.00      PROA  
ATOM     99  CA  GLN P   7     -11.913  11.645 -12.415  0.00  0.00      PROA  
ATOM    100  HA  GLN P   7     -11.304  10.756 -12.352  0.00  0.00      PROA  
ATOM    101  CB  GLN P   7     -10.880  12.637 -13.044  0.00  0.00      PROA  
ATOM    102  HB1 GLN P   7     -10.483  12.009 -13.871  0.00  0.00      PROA  
ATOM    103  HB2 GLN P   7     -10.043  12.716 -12.318  0.00  0.00      PROA  
ATOM    104  CG  GLN P   7     -11.365  13.976 -13.595  0.00  0.00      PROA  
ATOM    105  HG1 GLN P   7     -12.279  13.749 -14.186  0.00  0.00      PROA  
ATOM    106  HG2 GLN P   7     -10.571  14.334 -14.284  0.00  0.00      PROA  
ATOM    107  CD  GLN P   7     -11.677  14.949 -12.457  0.00  0.00      PROA  
ATOM    108  OE1 GLN P   7     -12.635  14.848 -11.749  0.00  0.00      PROA  
ATOM    109  NE2 GLN P   7     -10.723  15.898 -12.254  0.00  0.00      PROA  
ATOM    110 HE21 GLN P   7     -10.922  16.548 -11.521  0.00  0.00      PROA  
ATOM    111 HE22 GLN P   7      -9.857  15.934 -12.752  0.00  0.00      PROA  
ATOM    112  C   GLN P   7     -12.289  11.683 -10.916  0.00  0.00      PROA  
ATOM    113  O   GLN P   7     -13.366  11.961 -10.459  0.00  0.00      PROA  
ATOM    114  N   ILE P   8     -11.196  11.565 -10.094  0.00  0.00      PROA  
ATOM    115  HN  ILE P   8     -10.220  11.502 -10.291  0.00  0.00      PROA  
ATOM    116  CA  ILE P   8     -11.484  11.762  -8.688  0.00  0.00      PROA  
ATOM    117  HA  ILE P   8     -12.494  11.468  -8.446  0.00  0.00      PROA  
ATOM    118  CB  ILE P   8     -10.631  10.800  -7.874  0.00  0.00      PROA  
ATOM    119  HB  ILE P   8      -9.613  11.221  -8.018  0.00  0.00      PROA  
ATOM    120  CG2 ILE P   8     -11.029  10.808  -6.364  0.00  0.00      PROA  
ATOM    121 HG21 ILE P   8     -12.134  10.795  -6.257  0.00  0.00      PROA  
ATOM    122 HG22 ILE P   8     -10.566  11.713  -5.914  0.00  0.00      PROA  
ATOM    123 HG23 ILE P   8     -10.598  10.002  -5.733  0.00  0.00      PROA  
ATOM    124  CG1 ILE P   8     -10.554   9.333  -8.323  0.00  0.00      PROA  
ATOM    125 HG11 ILE P   8      -9.783   8.727  -7.800  0.00  0.00      PROA  
ATOM    126 HG12 ILE P   8     -10.177   9.387  -9.366  0.00  0.00      PROA  
ATOM    127  CD  ILE P   8     -11.887   8.699  -8.436  0.00  0.00      PROA  
ATOM    128  HD1 ILE P   8     -11.928   7.591  -8.359  0.00  0.00      PROA  
ATOM    129  HD2 ILE P   8     -12.310   8.927  -9.438  0.00  0.00      PROA  
ATOM    130  HD3 ILE P   8     -12.600   9.157  -7.719  0.00  0.00      PROA  
ATOM    131  C   ILE P   8     -11.451  13.236  -8.260  0.00  0.00      PROA  
ATOM    132  O   ILE P   8     -10.678  14.093  -8.696  0.00  0.00      PROA  
ATOM    133  N   SER P   9     -12.420  13.647  -7.425  0.00  0.00      PROA  
ATOM    134  HN  SER P   9     -12.981  12.913  -7.048  0.00  0.00      PROA  
ATOM    135  CA  SER P   9     -12.450  15.047  -6.933  0.00  0.00      PROA  
ATOM    136  HA  SER P   9     -11.921  15.781  -7.523  0.00  0.00      PROA  
ATOM    137  CB  SER P   9     -14.002  15.551  -6.843  0.00  0.00      PROA  
ATOM    138  HB1 SER P   9     -14.763  14.857  -6.426  0.00  0.00      PROA  
ATOM    139  HB2 SER P   9     -14.293  15.708  -7.904  0.00  0.00      PROA  
ATOM    140  OG  SER P   9     -14.059  16.897  -6.306  0.00  0.00      PROA  
ATOM    141  HG1 SER P   9     -14.970  17.089  -6.071  0.00  0.00      PROA  
ATOM    142  C   SER P   9     -11.858  15.052  -5.498  0.00  0.00      PROA  
ATOM    143  O   SER P   9     -12.027  14.107  -4.699  0.00  0.00      PROA  
ATOM    144  N   ARG P  10     -11.176  16.207  -5.187  0.00  0.00      PROA  
ATOM    145  HN  ARG P  10     -11.140  16.901  -5.902  0.00  0.00      PROA  
ATOM    146  CA  ARG P  10     -10.402  16.487  -4.007  0.00  0.00      PROA  
ATOM    147  HA  ARG P  10     -10.004  15.595  -3.546  0.00  0.00      PROA  
ATOM    148  CB  ARG P  10      -9.310  17.584  -4.261  0.00  0.00      PROA  
ATOM    149  HB1 ARG P  10      -8.842  17.765  -3.270  0.00  0.00      PROA  
ATOM    150  HB2 ARG P  10      -9.937  18.457  -4.544  0.00  0.00      PROA  
ATOM    151  CG  ARG P  10      -8.264  17.249  -5.324  0.00  0.00      PROA  
ATOM    152  HG1 ARG P  10      -8.744  16.923  -6.272  0.00  0.00      PROA  
ATOM    153  HG2 ARG P  10      -7.678  16.396  -4.919  0.00  0.00      PROA  
ATOM    154  CD  ARG P  10      -7.327  18.414  -5.584  0.00  0.00      PROA  
ATOM    155  HD1 ARG P  10      -8.098  19.079  -6.027  0.00  0.00      PROA  
ATOM    156  HD2 ARG P  10      -6.593  18.158  -6.378  0.00  0.00      PROA  
ATOM    157  NE  ARG P  10      -6.593  18.936  -4.369  0.00  0.00      PROA  
ATOM    158  HE  ARG P  10      -5.966  18.308  -3.908  0.00  0.00      PROA  
ATOM    159  CZ  ARG P  10      -6.669  20.197  -3.859  0.00  0.00      PROA  
ATOM    160  NH1 ARG P  10      -7.248  21.158  -4.562  0.00  0.00      PROA  
ATOM    161 HH11 ARG P  10      -7.327  20.998  -5.546  0.00  0.00      PROA  
ATOM    162 HH12 ARG P  10      -7.196  22.115  -4.276  0.00  0.00      PROA  
ATOM    163  NH2 ARG P  10      -6.223  20.492  -2.651  0.00  0.00      PROA  
ATOM    164 HH21 ARG P  10      -5.610  19.836  -2.211  0.00  0.00      PROA  
ATOM    165 HH22 ARG P  10      -6.125  21.451  -2.386  0.00  0.00      PROA  
ATOM    166  C   ARG P  10     -11.374  17.033  -2.903  0.00  0.00      PROA  
ATOM    167  O   ARG P  10     -12.410  17.616  -3.183  0.00  0.00      PROA  
ATOM    168  N   ILE P  11     -11.026  16.829  -1.686  0.00  0.00      PROA  
ATOM    169  HN  ILE P  11     -10.106  16.513  -1.470  0.00  0.00      PROA  
ATOM    170  CA  ILE P  11     -11.763  17.204  -0.459  0.00  0.00      PROA  
ATOM    171  HA  ILE P  11     -12.721  17.631  -0.717  0.00  0.00      PROA  
ATOM    172  CB  ILE P  11     -11.980  16.145   0.601  0.00  0.00      PROA  
ATOM    173  HB  ILE P  11     -10.986  15.797   0.957  0.00  0.00      PROA  
ATOM    174  CG2 ILE P  11     -12.787  16.607   1.877  0.00  0.00      PROA  
ATOM    175 HG21 ILE P  11     -13.695  17.125   1.502  0.00  0.00      PROA  
ATOM    176 HG22 ILE P  11     -12.371  17.290   2.648  0.00  0.00      PROA  
ATOM    177 HG23 ILE P  11     -13.202  15.709   2.383  0.00  0.00      PROA  
ATOM    178  CG1 ILE P  11     -12.658  14.846   0.034  0.00  0.00      PROA  
ATOM    179 HG11 ILE P  11     -12.143  14.680  -0.936  0.00  0.00      PROA  
ATOM    180 HG12 ILE P  11     -13.756  14.957  -0.095  0.00  0.00      PROA  
ATOM    181  CD  ILE P  11     -12.354  13.577   0.890  0.00  0.00      PROA  
ATOM    182  HD1 ILE P  11     -12.828  12.682   0.432  0.00  0.00      PROA  
ATOM    183  HD2 ILE P  11     -12.638  13.689   1.959  0.00  0.00      PROA  
ATOM    184  HD3 ILE P  11     -11.250  13.454   0.898  0.00  0.00      PROA  
ATOM    185  C   ILE P  11     -11.064  18.339   0.314  0.00  0.00      PROA  
ATOM    186  O   ILE P  11      -9.887  18.231   0.731  0.00  0.00      PROA  
ATOM    187  N   LEU P  12     -11.674  19.486   0.481  0.00  0.00      PROA  
ATOM    188  HN  LEU P  12     -12.624  19.617   0.209  0.00  0.00      PROA  
ATOM    189  CA  LEU P  12     -10.940  20.655   1.069  0.00  0.00      PROA  
ATOM    190  HA  LEU P  12      -9.868  20.578   0.969  0.00  0.00      PROA  
ATOM    191  CB  LEU P  12     -11.325  21.905   0.170  0.00  0.00      PROA  
ATOM    192  HB1 LEU P  12     -11.121  22.811   0.781  0.00  0.00      PROA  
ATOM    193  HB2 LEU P  12     -12.377  22.046  -0.159  0.00  0.00      PROA  
ATOM    194  CG  LEU P  12     -10.351  22.000  -1.068  0.00  0.00      PROA  
ATOM    195  HG  LEU P  12     -10.690  22.911  -1.605  0.00  0.00      PROA  
ATOM    196  CD1 LEU P  12      -8.882  22.314  -0.866  0.00  0.00      PROA  
ATOM    197 HD11 LEU P  12      -8.290  21.382  -0.744  0.00  0.00      PROA  
ATOM    198 HD12 LEU P  12      -8.561  23.054  -0.101  0.00  0.00      PROA  
ATOM    199 HD13 LEU P  12      -8.547  22.668  -1.864  0.00  0.00      PROA  
ATOM    200  CD2 LEU P  12     -10.447  20.809  -2.083  0.00  0.00      PROA  
ATOM    201 HD21 LEU P  12     -10.188  21.228  -3.079  0.00  0.00      PROA  
ATOM    202 HD22 LEU P  12     -11.440  20.314  -2.131  0.00  0.00      PROA  
ATOM    203 HD23 LEU P  12      -9.662  20.079  -1.791  0.00  0.00      PROA  
ATOM    204  C   LEU P  12     -11.254  20.818   2.512  0.00  0.00      PROA  
ATOM    205  O   LEU P  12     -10.489  21.467   3.298  0.00  0.00      PROA  
ATOM    206  N   ASP P  13     -12.300  20.144   3.018  0.00  0.00      PROA  
ATOM    207  HN  ASP P  13     -12.977  19.833   2.355  0.00  0.00      PROA  
ATOM    208  CA  ASP P  13     -12.553  20.084   4.467  0.00  0.00      PROA  
ATOM    209  HA  ASP P  13     -12.339  21.050   4.901  0.00  0.00      PROA  
ATOM    210  CB  ASP P  13     -14.046  19.688   4.751  0.00  0.00      PROA  
ATOM    211  HB1 ASP P  13     -14.317  19.668   5.828  0.00  0.00      PROA  
ATOM    212  HB2 ASP P  13     -14.388  18.728   4.310  0.00  0.00      PROA  
ATOM    213  CG  ASP P  13     -14.968  20.743   4.209  0.00  0.00      PROA  
ATOM    214  OD1 ASP P  13     -16.150  20.466   3.961  0.00  0.00      PROA  
ATOM    215  OD2 ASP P  13     -14.518  21.952   4.174  0.00  0.00      PROA  
ATOM    216  C   ASP P  13     -11.669  18.950   5.134  0.00  0.00      PROA  
ATOM    217  O   ASP P  13     -11.751  17.726   4.831  0.00  0.00      PROA  
ATOM    218  N   GLN P  14     -10.927  19.475   6.126  0.00  0.00      PROA  
ATOM    219  HN  GLN P  14     -11.000  20.431   6.400  0.00  0.00      PROA  
ATOM    220  CA  GLN P  14      -9.942  18.723   6.801  0.00  0.00      PROA  
ATOM    221  HA  GLN P  14      -9.341  18.243   6.044  0.00  0.00      PROA  
ATOM    222  CB  GLN P  14      -9.078  19.639   7.604  0.00  0.00      PROA  
ATOM    223  HB1 GLN P  14      -8.282  19.026   8.077  0.00  0.00      PROA  
ATOM    224  HB2 GLN P  14      -9.709  20.181   8.341  0.00  0.00      PROA  
ATOM    225  CG  GLN P  14      -8.355  20.744   6.732  0.00  0.00      PROA  
ATOM    226  HG1 GLN P  14      -7.638  21.197   7.450  0.00  0.00      PROA  
ATOM    227  HG2 GLN P  14      -9.093  21.513   6.421  0.00  0.00      PROA  
ATOM    228  CD  GLN P  14      -7.679  20.071   5.508  0.00  0.00      PROA  
ATOM    229  OE1 GLN P  14      -6.746  19.268   5.759  0.00  0.00      PROA  
ATOM    230  NE2 GLN P  14      -8.029  20.370   4.279  0.00  0.00      PROA  
ATOM    231 HE21 GLN P  14      -7.439  19.979   3.572  0.00  0.00      PROA  
ATOM    232 HE22 GLN P  14      -8.905  20.751   3.983  0.00  0.00      PROA  
ATOM    233  C   GLN P  14     -10.429  17.517   7.597  0.00  0.00      PROA  
ATOM    234  O   GLN P  14      -9.780  16.506   7.598  0.00  0.00      PROA  
ATOM    235  N   ARG P  15     -11.568  17.624   8.343  0.00  0.00      PROA  
ATOM    236  HN  ARG P  15     -12.139  18.440   8.393  0.00  0.00      PROA  
ATOM    237  CA  ARG P  15     -12.171  16.447   8.992  0.00  0.00      PROA  
ATOM    238  HA  ARG P  15     -11.434  16.119   9.709  0.00  0.00      PROA  
ATOM    239  CB  ARG P  15     -13.392  16.919   9.907  0.00  0.00      PROA  
ATOM    240  HB1 ARG P  15     -13.898  16.028  10.337  0.00  0.00      PROA  
ATOM    241  HB2 ARG P  15     -13.993  17.538   9.208  0.00  0.00      PROA  
ATOM    242  CG  ARG P  15     -12.902  17.816  11.112  0.00  0.00      PROA  
ATOM    243  HG1 ARG P  15     -12.367  18.697  10.696  0.00  0.00      PROA  
ATOM    244  HG2 ARG P  15     -12.128  17.299  11.720  0.00  0.00      PROA  
ATOM    245  CD  ARG P  15     -14.141  18.247  11.927  0.00  0.00      PROA  
ATOM    246  HD1 ARG P  15     -14.927  18.742  11.317  0.00  0.00      PROA  
ATOM    247  HD2 ARG P  15     -13.804  18.924  12.741  0.00  0.00      PROA  
ATOM    248  NE  ARG P  15     -14.575  17.000  12.578  0.00  0.00      PROA  
ATOM    249  HE  ARG P  15     -14.248  16.136  12.195  0.00  0.00      PROA  
ATOM    250  CZ  ARG P  15     -15.433  16.928  13.605  0.00  0.00      PROA  
ATOM    251  NH1 ARG P  15     -16.063  17.901  14.102  0.00  0.00      PROA  
ATOM    252 HH11 ARG P  15     -15.864  18.834  13.801  0.00  0.00      PROA  
ATOM    253 HH12 ARG P  15     -16.831  17.874  14.742  0.00  0.00      PROA  
ATOM    254  NH2 ARG P  15     -15.614  15.726  14.145  0.00  0.00      PROA  
ATOM    255 HH21 ARG P  15     -15.213  14.925  13.700  0.00  0.00      PROA  
ATOM    256 HH22 ARG P  15     -16.415  15.610  14.733  0.00  0.00      PROA  
ATOM    257  C   ARG P  15     -12.634  15.303   8.058  0.00  0.00      PROA  
ATOM    258  O   ARG P  15     -12.309  14.162   8.243  0.00  0.00      PROA  
ATOM    259  N   ASN P  16     -13.423  15.729   7.028  0.00  0.00      PROA  
ATOM    260  HN  ASN P  16     -13.672  16.680   6.861  0.00  0.00      PROA  
ATOM    261  CA  ASN P  16     -13.793  14.769   5.986  0.00  0.00      PROA  
ATOM    262  HA  ASN P  16     -14.257  13.940   6.499  0.00  0.00      PROA  
ATOM    263  CB  ASN P  16     -14.654  15.490   4.947  0.00  0.00      PROA  
ATOM    264  HB1 ASN P  16     -14.824  14.818   4.079  0.00  0.00      PROA  
ATOM    265  HB2 ASN P  16     -14.238  16.387   4.440  0.00  0.00      PROA  
ATOM    266  CG  ASN P  16     -15.958  15.814   5.638  0.00  0.00      PROA  
ATOM    267  OD1 ASN P  16     -16.143  16.967   6.022  0.00  0.00      PROA  
ATOM    268  ND2 ASN P  16     -16.920  14.887   5.699  0.00  0.00      PROA  
ATOM    269 HD21 ASN P  16     -16.748  13.973   5.329  0.00  0.00      PROA  
ATOM    270 HD22 ASN P  16     -17.756  15.117   6.197  0.00  0.00      PROA  
ATOM    271  C   ASN P  16     -12.709  14.099   5.209  0.00  0.00      PROA  
ATOM    272  O   ASN P  16     -12.853  12.948   4.935  0.00  0.00      PROA  
ATOM    273  N   ARG P  17     -11.587  14.820   4.936  0.00  0.00      PROA  
ATOM    274  HN  ARG P  17     -11.737  15.804   4.998  0.00  0.00      PROA  
ATOM    275  CA  ARG P  17     -10.315  14.329   4.449  0.00  0.00      PROA  
ATOM    276  HA  ARG P  17     -10.439  13.835   3.497  0.00  0.00      PROA  
ATOM    277  CB  ARG P  17      -9.366  15.482   4.167  0.00  0.00      PROA  
ATOM    278  HB1 ARG P  17      -9.302  15.973   5.161  0.00  0.00      PROA  
ATOM    279  HB2 ARG P  17      -9.910  16.208   3.526  0.00  0.00      PROA  
ATOM    280  CG  ARG P  17      -7.962  15.100   3.656  0.00  0.00      PROA  
ATOM    281  HG1 ARG P  17      -8.166  14.626   2.672  0.00  0.00      PROA  
ATOM    282  HG2 ARG P  17      -7.553  14.395   4.410  0.00  0.00      PROA  
ATOM    283  CD  ARG P  17      -7.020  16.293   3.572  0.00  0.00      PROA  
ATOM    284  HD1 ARG P  17      -5.950  16.010   3.661  0.00  0.00      PROA  
ATOM    285  HD2 ARG P  17      -7.087  16.959   4.459  0.00  0.00      PROA  
ATOM    286  NE  ARG P  17      -7.286  17.068   2.283  0.00  0.00      PROA  
ATOM    287  HE  ARG P  17      -8.017  16.749   1.679  0.00  0.00      PROA  
ATOM    288  CZ  ARG P  17      -6.453  18.037   1.848  0.00  0.00      PROA  
ATOM    289  NH1 ARG P  17      -5.580  18.612   2.621  0.00  0.00      PROA  
ATOM    290 HH11 ARG P  17      -5.302  18.243   3.508  0.00  0.00      PROA  
ATOM    291 HH12 ARG P  17      -4.869  18.995   2.032  0.00  0.00      PROA  
ATOM    292  NH2 ARG P  17      -6.521  18.482   0.605  0.00  0.00      PROA  
ATOM    293 HH21 ARG P  17      -6.882  17.763   0.012  0.00  0.00      PROA  
ATOM    294 HH22 ARG P  17      -5.797  19.101   0.299  0.00  0.00      PROA  
ATOM    295  C   ARG P  17      -9.605  13.323   5.319  0.00  0.00      PROA  
ATOM    296  O   ARG P  17      -9.080  12.344   4.787  0.00  0.00      PROA  
ATOM    297  N   GLN P  18      -9.483  13.551   6.616  0.00  0.00      PROA  
ATOM    298  HN  GLN P  18      -9.777  14.453   6.922  0.00  0.00      PROA  
ATOM    299  CA  GLN P  18      -8.898  12.682   7.585  0.00  0.00      PROA  
ATOM    300  HA  GLN P  18      -7.940  12.373   7.196  0.00  0.00      PROA  
ATOM    301  CB  GLN P  18      -8.432  13.403   8.817  0.00  0.00      PROA  
ATOM    302  HB1 GLN P  18      -8.122  12.593   9.511  0.00  0.00      PROA  
ATOM    303  HB2 GLN P  18      -9.198  13.984   9.374  0.00  0.00      PROA  
ATOM    304  CG  GLN P  18      -7.132  14.201   8.617  0.00  0.00      PROA  
ATOM    305  HG1 GLN P  18      -6.697  14.428   9.613  0.00  0.00      PROA  
ATOM    306  HG2 GLN P  18      -7.501  15.152   8.177  0.00  0.00      PROA  
ATOM    307  CD  GLN P  18      -6.043  13.573   7.785  0.00  0.00      PROA  
ATOM    308  OE1 GLN P  18      -5.878  13.829   6.590  0.00  0.00      PROA  
ATOM    309  NE2 GLN P  18      -5.263  12.729   8.439  0.00  0.00      PROA  
ATOM    310 HE21 GLN P  18      -4.460  12.408   7.938  0.00  0.00      PROA  
ATOM    311 HE22 GLN P  18      -5.335  12.681   9.435  0.00  0.00      PROA  
ATOM    312  C   GLN P  18      -9.695  11.419   7.783  0.00  0.00      PROA  
ATOM    313  O   GLN P  18      -9.251  10.264   7.826  0.00  0.00      PROA  
ATOM    314  N   VAL P  19     -11.063  11.499   7.946  0.00  0.00      PROA  
ATOM    315  HN  VAL P  19     -11.614  12.329   7.987  0.00  0.00      PROA  
ATOM    316  CA  VAL P  19     -11.872  10.357   8.052  0.00  0.00      PROA  
ATOM    317  HA  VAL P  19     -11.605   9.664   8.836  0.00  0.00      PROA  
ATOM    318  CB  VAL P  19     -13.317  10.705   8.475  0.00  0.00      PROA  
ATOM    319  HB  VAL P  19     -13.684  11.558   7.865  0.00  0.00      PROA  
ATOM    320  CG1 VAL P  19     -14.284   9.470   8.285  0.00  0.00      PROA  
ATOM    321 HG11 VAL P  19     -14.470   9.270   7.208  0.00  0.00      PROA  
ATOM    322 HG12 VAL P  19     -15.277   9.751   8.697  0.00  0.00      PROA  
ATOM    323 HG13 VAL P  19     -13.846   8.535   8.694  0.00  0.00      PROA  
ATOM    324  CG2 VAL P  19     -13.250  11.097   9.999  0.00  0.00      PROA  
ATOM    325 HG21 VAL P  19     -14.272  11.281  10.395  0.00  0.00      PROA  
ATOM    326 HG22 VAL P  19     -12.567  11.971  10.064  0.00  0.00      PROA  
ATOM    327 HG23 VAL P  19     -12.846  10.330  10.694  0.00  0.00      PROA  
ATOM    328  C   VAL P  19     -11.756   9.542   6.742  0.00  0.00      PROA  
ATOM    329  O   VAL P  19     -11.687   8.268   6.758  0.00  0.00      PROA  
ATOM    330  N   THR P  20     -11.734  10.210   5.596  0.00  0.00      PROA  
ATOM    331  HN  THR P  20     -11.899  11.191   5.519  0.00  0.00      PROA  
ATOM    332  CA  THR P  20     -11.441   9.605   4.280  0.00  0.00      PROA  
ATOM    333  HA  THR P  20     -12.143   8.797   4.137  0.00  0.00      PROA  
ATOM    334  CB  THR P  20     -11.537  10.614   3.056  0.00  0.00      PROA  
ATOM    335  HB  THR P  20     -10.856  11.480   3.197  0.00  0.00      PROA  
ATOM    336  OG1 THR P  20     -12.878  11.121   2.905  0.00  0.00      PROA  
ATOM    337  HG1 THR P  20     -12.922  11.863   3.513  0.00  0.00      PROA  
ATOM    338  CG2 THR P  20     -11.208   9.917   1.729  0.00  0.00      PROA  
ATOM    339 HG21 THR P  20     -11.573  10.613   0.943  0.00  0.00      PROA  
ATOM    340 HG22 THR P  20     -11.775   8.971   1.597  0.00  0.00      PROA  
ATOM    341 HG23 THR P  20     -10.160   9.579   1.584  0.00  0.00      PROA  
ATOM    342  C   THR P  20     -10.041   8.896   4.282  0.00  0.00      PROA  
ATOM    343  O   THR P  20      -9.892   7.695   3.973  0.00  0.00      PROA  
ATOM    344  N   PHE P  21      -9.045   9.614   4.820  0.00  0.00      PROA  
ATOM    345  HN  PHE P  21      -9.136  10.577   5.063  0.00  0.00      PROA  
ATOM    346  CA  PHE P  21      -7.695   9.013   4.961  0.00  0.00      PROA  
ATOM    347  HA  PHE P  21      -7.416   8.600   4.003  0.00  0.00      PROA  
ATOM    348  CB  PHE P  21      -6.730  10.106   5.476  0.00  0.00      PROA  
ATOM    349  HB1 PHE P  21      -7.033  10.222   6.539  0.00  0.00      PROA  
ATOM    350  HB2 PHE P  21      -6.775  10.995   4.812  0.00  0.00      PROA  
ATOM    351  CG  PHE P  21      -5.131   9.792   5.500  0.00  0.00      PROA  
ATOM    352  CD1 PHE P  21      -4.453   9.857   6.723  0.00  0.00      PROA  
ATOM    353  HD1 PHE P  21      -5.024  10.232   7.560  0.00  0.00      PROA  
ATOM    354  CE1 PHE P  21      -3.138   9.385   6.854  0.00  0.00      PROA  
ATOM    355  HE1 PHE P  21      -2.510   9.461   7.729  0.00  0.00      PROA  
ATOM    356  CZ  PHE P  21      -2.566   8.774   5.701  0.00  0.00      PROA  
ATOM    357  HZ  PHE P  21      -1.502   8.595   5.734  0.00  0.00      PROA  
ATOM    358  CD2 PHE P  21      -4.466   9.245   4.386  0.00  0.00      PROA  
ATOM    359  HD2 PHE P  21      -4.826   9.335   3.372  0.00  0.00      PROA  
ATOM    360  CE2 PHE P  21      -3.173   8.861   4.428  0.00  0.00      PROA  
ATOM    361  HE2 PHE P  21      -2.571   8.588   3.574  0.00  0.00      PROA  
ATOM    362  C   PHE P  21      -7.562   7.862   5.829  0.00  0.00      PROA  
ATOM    363  O   PHE P  21      -6.900   6.882   5.577  0.00  0.00      PROA  
ATOM    364  N   THR P  22      -8.285   7.964   6.976  0.00  0.00      PROA  
ATOM    365  HN  THR P  22      -8.792   8.798   7.179  0.00  0.00      PROA  
ATOM    366  CA  THR P  22      -8.335   6.942   7.997  0.00  0.00      PROA  
ATOM    367  HA  THR P  22      -7.313   6.637   8.163  0.00  0.00      PROA  
ATOM    368  CB  THR P  22      -8.900   7.417   9.321  0.00  0.00      PROA  
ATOM    369  HB  THR P  22      -9.967   7.724   9.307  0.00  0.00      PROA  
ATOM    370  OG1 THR P  22      -8.114   8.411   9.948  0.00  0.00      PROA  
ATOM    371  HG1 THR P  22      -8.277   9.196   9.420  0.00  0.00      PROA  
ATOM    372  CG2 THR P  22      -8.791   6.318  10.375  0.00  0.00      PROA  
ATOM    373 HG21 THR P  22      -9.515   5.487  10.231  0.00  0.00      PROA  
ATOM    374 HG22 THR P  22      -8.961   6.717  11.398  0.00  0.00      PROA  
ATOM    375 HG23 THR P  22      -7.805   5.816  10.274  0.00  0.00      PROA  
ATOM    376  C   THR P  22      -8.938   5.632   7.422  0.00  0.00      PROA  
ATOM    377  O   THR P  22      -8.279   4.590   7.378  0.00  0.00      PROA  
ATOM    378  N   LYS P  23     -10.195   5.708   6.864  0.00  0.00      PROA  
ATOM    379  HN  LYS P  23     -10.776   6.512   6.968  0.00  0.00      PROA  
ATOM    380  CA  LYS P  23     -10.746   4.511   6.253  0.00  0.00      PROA  
ATOM    381  HA  LYS P  23     -10.661   3.773   7.037  0.00  0.00      PROA  
ATOM    382  CB  LYS P  23     -12.235   4.795   5.941  0.00  0.00      PROA  
ATOM    383  HB1 LYS P  23     -12.633   3.906   5.407  0.00  0.00      PROA  
ATOM    384  HB2 LYS P  23     -12.398   5.685   5.298  0.00  0.00      PROA  
ATOM    385  CG  LYS P  23     -13.127   4.846   7.142  0.00  0.00      PROA  
ATOM    386  HG1 LYS P  23     -14.156   5.111   6.816  0.00  0.00      PROA  
ATOM    387  HG2 LYS P  23     -12.763   5.700   7.752  0.00  0.00      PROA  
ATOM    388  CD  LYS P  23     -13.187   3.579   7.986  0.00  0.00      PROA  
ATOM    389  HD1 LYS P  23     -12.255   3.583   8.590  0.00  0.00      PROA  
ATOM    390  HD2 LYS P  23     -13.229   2.664   7.357  0.00  0.00      PROA  
ATOM    391  CE  LYS P  23     -14.398   3.318   9.032  0.00  0.00      PROA  
ATOM    392  HE1 LYS P  23     -14.412   4.063   9.856  0.00  0.00      PROA  
ATOM    393  HE2 LYS P  23     -14.123   2.354   9.511  0.00  0.00      PROA  
ATOM    394  NZ  LYS P  23     -15.780   3.135   8.425  0.00  0.00      PROA  
ATOM    395  HZ1 LYS P  23     -16.049   4.003   7.921  0.00  0.00      PROA  
ATOM    396  HZ2 LYS P  23     -16.560   3.032   9.105  0.00  0.00      PROA  
ATOM    397  HZ3 LYS P  23     -15.803   2.293   7.814  0.00  0.00      PROA  
ATOM    398  C   LYS P  23      -9.977   3.880   5.153  0.00  0.00      PROA  
ATOM    399  O   LYS P  23      -9.777   2.673   5.088  0.00  0.00      PROA  
ATOM    400  N   ARG P  24      -9.505   4.665   4.209  0.00  0.00      PROA  
ATOM    401  HN  ARG P  24      -9.621   5.655   4.224  0.00  0.00      PROA  
ATOM    402  CA  ARG P  24      -8.754   4.210   3.021  0.00  0.00      PROA  
ATOM    403  HA  ARG P  24      -9.278   3.395   2.545  0.00  0.00      PROA  
ATOM    404  CB  ARG P  24      -8.580   5.348   2.010  0.00  0.00      PROA  
ATOM    405  HB1 ARG P  24      -7.977   5.001   1.143  0.00  0.00      PROA  
ATOM    406  HB2 ARG P  24      -8.039   6.165   2.534  0.00  0.00      PROA  
ATOM    407  CG  ARG P  24      -9.967   5.886   1.471  0.00  0.00      PROA  
ATOM    408  HG1 ARG P  24      -9.673   6.531   0.615  0.00  0.00      PROA  
ATOM    409  HG2 ARG P  24     -10.520   6.469   2.238  0.00  0.00      PROA  
ATOM    410  CD  ARG P  24     -11.011   4.771   1.035  0.00  0.00      PROA  
ATOM    411  HD1 ARG P  24     -11.519   4.326   1.917  0.00  0.00      PROA  
ATOM    412  HD2 ARG P  24     -10.584   3.931   0.446  0.00  0.00      PROA  
ATOM    413  NE  ARG P  24     -12.151   5.432   0.399  0.00  0.00      PROA  
ATOM    414  HE  ARG P  24     -12.986   5.390   0.948  0.00  0.00      PROA  
ATOM    415  CZ  ARG P  24     -12.283   5.866  -0.825  0.00  0.00      PROA  
ATOM    416  NH1 ARG P  24     -11.351   6.018  -1.764  0.00  0.00      PROA  
ATOM    417 HH11 ARG P  24     -11.520   5.970  -2.748  0.00  0.00      PROA  
ATOM    418 HH12 ARG P  24     -10.491   5.568  -1.524  0.00  0.00      PROA  
ATOM    419  NH2 ARG P  24     -13.488   6.261  -1.179  0.00  0.00      PROA  
ATOM    420 HH21 ARG P  24     -14.175   6.509  -0.496  0.00  0.00      PROA  
ATOM    421 HH22 ARG P  24     -13.643   6.591  -2.110  0.00  0.00      PROA  
ATOM    422  C   ARG P  24      -7.334   3.724   3.420  0.00  0.00      PROA  
ATOM    423  O   ARG P  24      -6.818   2.765   2.838  0.00  0.00      PROA  
ATOM    424  N   LYS P  25      -6.596   4.305   4.515  0.00  0.00      PROA  
ATOM    425  HN  LYS P  25      -7.045   5.164   4.747  0.00  0.00      PROA  
ATOM    426  CA  LYS P  25      -5.384   3.697   5.048  0.00  0.00      PROA  
ATOM    427  HA  LYS P  25      -4.682   3.720   4.227  0.00  0.00      PROA  
ATOM    428  CB  LYS P  25      -4.684   4.628   6.119  0.00  0.00      PROA  
ATOM    429  HB1 LYS P  25      -5.425   4.856   6.915  0.00  0.00      PROA  
ATOM    430  HB2 LYS P  25      -4.514   5.584   5.578  0.00  0.00      PROA  
ATOM    431  CG  LYS P  25      -3.368   4.112   6.748  0.00  0.00      PROA  
ATOM    432  HG1 LYS P  25      -2.805   3.502   6.010  0.00  0.00      PROA  
ATOM    433  HG2 LYS P  25      -3.579   3.345   7.523  0.00  0.00      PROA  
ATOM    434  CD  LYS P  25      -2.572   5.303   7.354  0.00  0.00      PROA  
ATOM    435  HD1 LYS P  25      -2.274   5.950   6.501  0.00  0.00      PROA  
ATOM    436  HD2 LYS P  25      -1.588   4.893   7.668  0.00  0.00      PROA  
ATOM    437  CE  LYS P  25      -3.231   6.098   8.477  0.00  0.00      PROA  
ATOM    438  HE1 LYS P  25      -4.066   6.705   8.067  0.00  0.00      PROA  
ATOM    439  HE2 LYS P  25      -2.378   6.653   8.925  0.00  0.00      PROA  
ATOM    440  NZ  LYS P  25      -3.623   5.075   9.447  0.00  0.00      PROA  
ATOM    441  HZ1 LYS P  25      -4.431   5.372  10.031  0.00  0.00      PROA  
ATOM    442  HZ2 LYS P  25      -2.834   4.841  10.084  0.00  0.00      PROA  
ATOM    443  HZ3 LYS P  25      -3.925   4.151   9.078  0.00  0.00      PROA  
ATOM    444  C   LYS P  25      -5.549   2.225   5.442  0.00  0.00      PROA  
ATOM    445  O   LYS P  25      -4.723   1.362   5.066  0.00  0.00      PROA  
ATOM    446  N   PHE P  26      -6.586   1.805   6.213  0.00  0.00      PROA  
ATOM    447  HN  PHE P  26      -7.139   2.564   6.549  0.00  0.00      PROA  
ATOM    448  CA  PHE P  26      -6.729   0.458   6.619  0.00  0.00      PROA  
ATOM    449  HA  PHE P  26      -5.775   0.088   6.965  0.00  0.00      PROA  
ATOM    450  CB  PHE P  26      -7.754   0.282   7.745  0.00  0.00      PROA  
ATOM    451  HB1 PHE P  26      -8.809   0.412   7.420  0.00  0.00      PROA  
ATOM    452  HB2 PHE P  26      -7.582   1.072   8.506  0.00  0.00      PROA  
ATOM    453  CG  PHE P  26      -7.609  -1.065   8.464  0.00  0.00      PROA  
ATOM    454  CD1 PHE P  26      -6.743  -1.125   9.571  0.00  0.00      PROA  
ATOM    455  HD1 PHE P  26      -6.149  -0.298   9.933  0.00  0.00      PROA  
ATOM    456  CE1 PHE P  26      -6.662  -2.386  10.277  0.00  0.00      PROA  
ATOM    457  HE1 PHE P  26      -6.053  -2.523  11.158  0.00  0.00      PROA  
ATOM    458  CZ  PHE P  26      -7.381  -3.525   9.909  0.00  0.00      PROA  
ATOM    459  HZ  PHE P  26      -7.154  -4.425  10.461  0.00  0.00      PROA  
ATOM    460  CD2 PHE P  26      -8.371  -2.248   8.122  0.00  0.00      PROA  
ATOM    461  HD2 PHE P  26      -9.021  -2.052   7.282  0.00  0.00      PROA  
ATOM    462  CE2 PHE P  26      -8.256  -3.419   8.809  0.00  0.00      PROA  
ATOM    463  HE2 PHE P  26      -8.864  -4.232   8.438  0.00  0.00      PROA  
ATOM    464  C   PHE P  26      -7.084  -0.320   5.332  0.00  0.00      PROA  
ATOM    465  O   PHE P  26      -6.559  -1.416   5.128  0.00  0.00      PROA  
ATOM    466  N   GLY P  27      -7.892   0.284   4.378  0.00  0.00      PROA  
ATOM    467  HN  GLY P  27      -8.293   1.194   4.451  0.00  0.00      PROA  
ATOM    468  CA  GLY P  27      -8.267  -0.383   3.102  0.00  0.00      PROA  
ATOM    469  HA1 GLY P  27      -8.825   0.258   2.435  0.00  0.00      PROA  
ATOM    470  HA2 GLY P  27      -8.807  -1.279   3.369  0.00  0.00      PROA  
ATOM    471  C   GLY P  27      -7.136  -0.830   2.232  0.00  0.00      PROA  
ATOM    472  O   GLY P  27      -7.080  -1.911   1.744  0.00  0.00      PROA  
ATOM    473  N   LEU P  28      -6.153   0.121   2.058  0.00  0.00      PROA  
ATOM    474  HN  LEU P  28      -6.370   1.069   2.275  0.00  0.00      PROA  
ATOM    475  CA  LEU P  28      -4.862  -0.022   1.391  0.00  0.00      PROA  
ATOM    476  HA  LEU P  28      -5.184  -0.385   0.426  0.00  0.00      PROA  
ATOM    477  CB  LEU P  28      -4.118   1.276   0.977  0.00  0.00      PROA  
ATOM    478  HB1 LEU P  28      -3.110   1.106   0.542  0.00  0.00      PROA  
ATOM    479  HB2 LEU P  28      -3.954   1.663   2.006  0.00  0.00      PROA  
ATOM    480  CG  LEU P  28      -4.982   2.231   0.132  0.00  0.00      PROA  
ATOM    481  HG  LEU P  28      -5.997   2.327   0.572  0.00  0.00      PROA  
ATOM    482  CD1 LEU P  28      -4.292   3.583  -0.022  0.00  0.00      PROA  
ATOM    483 HD11 LEU P  28      -3.239   3.455  -0.352  0.00  0.00      PROA  
ATOM    484 HD12 LEU P  28      -4.187   4.077   0.968  0.00  0.00      PROA  
ATOM    485 HD13 LEU P  28      -4.896   4.190  -0.730  0.00  0.00      PROA  
ATOM    486  CD2 LEU P  28      -5.040   1.674  -1.322  0.00  0.00      PROA  
ATOM    487 HD21 LEU P  28      -5.493   0.660  -1.349  0.00  0.00      PROA  
ATOM    488 HD22 LEU P  28      -3.993   1.625  -1.690  0.00  0.00      PROA  
ATOM    489 HD23 LEU P  28      -5.649   2.416  -1.882  0.00  0.00      PROA  
ATOM    490  C   LEU P  28      -4.011  -1.062   2.081  0.00  0.00      PROA  
ATOM    491  O   LEU P  28      -3.458  -1.932   1.405  0.00  0.00      PROA  
ATOM    492  N   MET P  29      -3.980  -1.044   3.402  0.00  0.00      PROA  
ATOM    493  HN  MET P  29      -4.459  -0.422   4.016  0.00  0.00      PROA  
ATOM    494  CA  MET P  29      -3.183  -2.034   4.051  0.00  0.00      PROA  
ATOM    495  HA  MET P  29      -2.289  -2.144   3.455  0.00  0.00      PROA  
ATOM    496  CB  MET P  29      -2.806  -1.578   5.494  0.00  0.00      PROA  
ATOM    497  HB1 MET P  29      -2.323  -2.441   5.999  0.00  0.00      PROA  
ATOM    498  HB2 MET P  29      -3.730  -1.266   6.025  0.00  0.00      PROA  
ATOM    499  CG  MET P  29      -1.883  -0.357   5.616  0.00  0.00      PROA  
ATOM    500  HG1 MET P  29      -2.376   0.413   4.985  0.00  0.00      PROA  
ATOM    501  HG2 MET P  29      -0.878  -0.580   5.199  0.00  0.00      PROA  
ATOM    502  SD  MET P  29      -1.764   0.206   7.301  0.00  0.00      PROA  
ATOM    503  CE  MET P  29      -0.593   1.593   6.926  0.00  0.00      PROA  
ATOM    504  HE1 MET P  29       0.451   1.225   7.019  0.00  0.00      PROA  
ATOM    505  HE2 MET P  29      -0.783   2.498   7.542  0.00  0.00      PROA  
ATOM    506  HE3 MET P  29      -0.683   2.007   5.899  0.00  0.00      PROA  
ATOM    507  C   MET P  29      -3.834  -3.411   4.169  0.00  0.00      PROA  
ATOM    508  O   MET P  29      -3.187  -4.404   4.023  0.00  0.00      PROA  
ATOM    509  N   LYS P  30      -5.140  -3.463   4.242  0.00  0.00      PROA  
ATOM    510  HN  LYS P  30      -5.671  -2.620   4.295  0.00  0.00      PROA  
ATOM    511  CA  LYS P  30      -5.946  -4.646   4.135  0.00  0.00      PROA  
ATOM    512  HA  LYS P  30      -5.616  -5.266   4.956  0.00  0.00      PROA  
ATOM    513  CB  LYS P  30      -7.420  -4.321   4.585  0.00  0.00      PROA  
ATOM    514  HB1 LYS P  30      -7.602  -3.469   3.895  0.00  0.00      PROA  
ATOM    515  HB2 LYS P  30      -7.518  -3.840   5.582  0.00  0.00      PROA  
ATOM    516  CG  LYS P  30      -8.426  -5.443   4.198  0.00  0.00      PROA  
ATOM    517  HG1 LYS P  30      -8.401  -5.995   3.234  0.00  0.00      PROA  
ATOM    518  HG2 LYS P  30      -9.433  -4.992   4.320  0.00  0.00      PROA  
ATOM    519  CD  LYS P  30      -8.358  -6.597   5.193  0.00  0.00      PROA  
ATOM    520  HD1 LYS P  30      -8.349  -6.169   6.218  0.00  0.00      PROA  
ATOM    521  HD2 LYS P  30      -7.464  -7.217   4.966  0.00  0.00      PROA  
ATOM    522  CE  LYS P  30      -9.621  -7.507   5.339  0.00  0.00      PROA  
ATOM    523  HE1 LYS P  30     -10.346  -6.776   5.755  0.00  0.00      PROA  
ATOM    524  HE2 LYS P  30      -9.527  -8.444   5.929  0.00  0.00      PROA  
ATOM    525  NZ  LYS P  30     -10.072  -8.037   3.966  0.00  0.00      PROA  
ATOM    526  HZ1 LYS P  30      -9.598  -7.614   3.142  0.00  0.00      PROA  
ATOM    527  HZ2 LYS P  30     -11.100  -7.942   3.839  0.00  0.00      PROA  
ATOM    528  HZ3 LYS P  30      -9.865  -9.053   3.889  0.00  0.00      PROA  
ATOM    529  C   LYS P  30      -5.904  -5.469   2.834  0.00  0.00      PROA  
ATOM    530  O   LYS P  30      -5.887  -6.660   2.708  0.00  0.00      PROA  
ATOM    531  N   LYS P  31      -5.976  -4.730   1.721  0.00  0.00      PROA  
ATOM    532  HN  LYS P  31      -6.000  -3.733   1.695  0.00  0.00      PROA  
ATOM    533  CA  LYS P  31      -5.924  -5.256   0.326  0.00  0.00      PROA  
ATOM    534  HA  LYS P  31      -6.367  -6.241   0.347  0.00  0.00      PROA  
ATOM    535  CB  LYS P  31      -6.798  -4.395  -0.608  0.00  0.00      PROA  
ATOM    536  HB1 LYS P  31      -6.544  -4.575  -1.675  0.00  0.00      PROA  
ATOM    537  HB2 LYS P  31      -6.622  -3.331  -0.342  0.00  0.00      PROA  
ATOM    538  CG  LYS P  31      -8.286  -4.576  -0.398  0.00  0.00      PROA  
ATOM    539  HG1 LYS P  31      -8.836  -3.611  -0.411  0.00  0.00      PROA  
ATOM    540  HG2 LYS P  31      -8.470  -4.920   0.643  0.00  0.00      PROA  
ATOM    541  CD  LYS P  31      -9.034  -5.549  -1.347  0.00  0.00      PROA  
ATOM    542  HD1 LYS P  31      -8.547  -6.537  -1.202  0.00  0.00      PROA  
ATOM    543  HD2 LYS P  31      -8.719  -5.266  -2.374  0.00  0.00      PROA  
ATOM    544  CE  LYS P  31     -10.536  -5.588  -1.032  0.00  0.00      PROA  
ATOM    545  HE1 LYS P  31     -10.989  -6.494  -1.489  0.00  0.00      PROA  
ATOM    546  HE2 LYS P  31     -11.136  -4.697  -1.314  0.00  0.00      PROA  
ATOM    547  NZ  LYS P  31     -10.793  -5.714   0.443  0.00  0.00      PROA  
ATOM    548  HZ1 LYS P  31     -10.025  -6.317   0.802  0.00  0.00      PROA  
ATOM    549  HZ2 LYS P  31     -11.750  -6.099   0.572  0.00  0.00      PROA  
ATOM    550  HZ3 LYS P  31     -10.808  -4.772   0.883  0.00  0.00      PROA  
ATOM    551  C   LYS P  31      -4.538  -5.460  -0.136  0.00  0.00      PROA  
ATOM    552  O   LYS P  31      -4.299  -6.286  -0.980  0.00  0.00      PROA  
ATOM    553  N   ALA P  32      -3.533  -4.845   0.480  0.00  0.00      PROA  
ATOM    554  HN  ALA P  32      -3.750  -4.054   1.045  0.00  0.00      PROA  
ATOM    555  CA  ALA P  32      -2.097  -5.137   0.348  0.00  0.00      PROA  
ATOM    556  HA  ALA P  32      -1.847  -5.140  -0.703  0.00  0.00      PROA  
ATOM    557  CB  ALA P  32      -1.257  -4.042   1.156  0.00  0.00      PROA  
ATOM    558  HB1 ALA P  32      -0.172  -4.252   1.043  0.00  0.00      PROA  
ATOM    559  HB2 ALA P  32      -1.409  -4.122   2.253  0.00  0.00      PROA  
ATOM    560  HB3 ALA P  32      -1.350  -3.002   0.777  0.00  0.00      PROA  
ATOM    561  C   ALA P  32      -1.702  -6.522   0.892  0.00  0.00      PROA  
ATOM    562  O   ALA P  32      -0.954  -7.244   0.306  0.00  0.00      PROA  
ATOM    563  N   TYR P  33      -2.342  -6.902   2.023  0.00  0.00      PROA  
ATOM    564  HN  TYR P  33      -2.947  -6.274   2.505  0.00  0.00      PROA  
ATOM    565  CA  TYR P  33      -2.314  -8.149   2.586  0.00  0.00      PROA  
ATOM    566  HA  TYR P  33      -1.272  -8.420   2.504  0.00  0.00      PROA  
ATOM    567  CB  TYR P  33      -2.652  -8.076   4.032  0.00  0.00      PROA  
ATOM    568  HB1 TYR P  33      -3.394  -7.262   4.178  0.00  0.00      PROA  
ATOM    569  HB2 TYR P  33      -1.833  -7.698   4.681  0.00  0.00      PROA  
ATOM    570  CG  TYR P  33      -3.479  -9.209   4.647  0.00  0.00      PROA  
ATOM    571  CD1 TYR P  33      -4.915  -9.286   4.606  0.00  0.00      PROA  
ATOM    572  HD1 TYR P  33      -5.426  -8.461   4.132  0.00  0.00      PROA  
ATOM    573  CE1 TYR P  33      -5.645 -10.423   5.102  0.00  0.00      PROA  
ATOM    574  HE1 TYR P  33      -6.711 -10.462   4.939  0.00  0.00      PROA  
ATOM    575  CZ  TYR P  33      -4.886 -11.524   5.612  0.00  0.00      PROA  
ATOM    576  OH  TYR P  33      -5.539 -12.644   6.094  0.00  0.00      PROA  
ATOM    577  HH  TYR P  33      -4.999 -13.416   5.911  0.00  0.00      PROA  
ATOM    578  CD2 TYR P  33      -2.738 -10.367   5.095  0.00  0.00      PROA  
ATOM    579  HD2 TYR P  33      -1.660 -10.325   5.130  0.00  0.00      PROA  
ATOM    580  CE2 TYR P  33      -3.472 -11.462   5.638  0.00  0.00      PROA  
ATOM    581  HE2 TYR P  33      -2.815 -12.209   6.059  0.00  0.00      PROA  
ATOM    582  C   TYR P  33      -3.016  -9.237   1.692  0.00  0.00      PROA  
ATOM    583  O   TYR P  33      -2.503 -10.344   1.474  0.00  0.00      PROA  
ATOM    584  N   GLU P  34      -4.275  -8.911   1.258  0.00  0.00      PROA  
ATOM    585  HN  GLU P  34      -4.671  -8.085   1.651  0.00  0.00      PROA  
ATOM    586  CA  GLU P  34      -5.023  -9.808   0.401  0.00  0.00      PROA  
ATOM    587  HA  GLU P  34      -5.174 -10.790   0.823  0.00  0.00      PROA  
ATOM    588  CB  GLU P  34      -6.429  -9.328   0.025  0.00  0.00      PROA  
ATOM    589  HB1 GLU P  34      -6.860  -9.884  -0.835  0.00  0.00      PROA  
ATOM    590  HB2 GLU P  34      -6.322  -8.277  -0.321  0.00  0.00      PROA  
ATOM    591  CG  GLU P  34      -7.514  -9.480   1.100  0.00  0.00      PROA  
ATOM    592  HG1 GLU P  34      -7.141  -9.189   2.105  0.00  0.00      PROA  
ATOM    593  HG2 GLU P  34      -7.866 -10.515   1.303  0.00  0.00      PROA  
ATOM    594  CD  GLU P  34      -8.771  -8.550   0.839  0.00  0.00      PROA  
ATOM    595  OE1 GLU P  34      -8.941  -7.522   1.584  0.00  0.00      PROA  
ATOM    596  OE2 GLU P  34      -9.582  -8.935  -0.029  0.00  0.00      PROA  
ATOM    597  C   GLU P  34      -4.227 -10.226  -0.841  0.00  0.00      PROA  
ATOM    598  O   GLU P  34      -4.238 -11.362  -1.312  0.00  0.00      PROA  
ATOM    599  N   LEU P  35      -3.536  -9.289  -1.444  0.00  0.00      PROA  
ATOM    600  HN  LEU P  35      -3.556  -8.350  -1.110  0.00  0.00      PROA  
ATOM    601  CA  LEU P  35      -2.758  -9.434  -2.651  0.00  0.00      PROA  
ATOM    602  HA  LEU P  35      -3.344  -9.884  -3.439  0.00  0.00      PROA  
ATOM    603  CB  LEU P  35      -2.177  -8.008  -3.161  0.00  0.00      PROA  
ATOM    604  HB1 LEU P  35      -1.837  -7.394  -2.301  0.00  0.00      PROA  
ATOM    605  HB2 LEU P  35      -3.121  -7.553  -3.533  0.00  0.00      PROA  
ATOM    606  CG  LEU P  35      -1.252  -7.854  -4.401  0.00  0.00      PROA  
ATOM    607  HG  LEU P  35      -0.309  -8.411  -4.212  0.00  0.00      PROA  
ATOM    608  CD1 LEU P  35      -1.948  -8.264  -5.671  0.00  0.00      PROA  
ATOM    609 HD11 LEU P  35      -2.937  -7.759  -5.703  0.00  0.00      PROA  
ATOM    610 HD12 LEU P  35      -2.157  -9.355  -5.654  0.00  0.00      PROA  
ATOM    611 HD13 LEU P  35      -1.216  -8.162  -6.501  0.00  0.00      PROA  
ATOM    612  CD2 LEU P  35      -0.667  -6.418  -4.492  0.00  0.00      PROA  
ATOM    613 HD21 LEU P  35      -1.552  -5.765  -4.336  0.00  0.00      PROA  
ATOM    614 HD22 LEU P  35      -0.240  -6.133  -5.477  0.00  0.00      PROA  
ATOM    615 HD23 LEU P  35      -0.024  -6.254  -3.602  0.00  0.00      PROA  
ATOM    616  C   LEU P  35      -1.600 -10.323  -2.333  0.00  0.00      PROA  
ATOM    617  O   LEU P  35      -1.224 -11.207  -3.111  0.00  0.00      PROA  
ATOM    618  N   SER P  36      -0.986 -10.154  -1.180  0.00  0.00      PROA  
ATOM    619  HN  SER P  36      -1.244  -9.353  -0.646  0.00  0.00      PROA  
ATOM    620  CA  SER P  36       0.186 -10.882  -0.804  0.00  0.00      PROA  
ATOM    621  HA  SER P  36       0.791 -10.898  -1.698  0.00  0.00      PROA  
ATOM    622  CB  SER P  36       0.793 -10.277   0.403  0.00  0.00      PROA  
ATOM    623  HB1 SER P  36       0.026 -10.282   1.207  0.00  0.00      PROA  
ATOM    624  HB2 SER P  36       0.975  -9.213   0.143  0.00  0.00      PROA  
ATOM    625  OG  SER P  36       2.011 -10.822   0.829  0.00  0.00      PROA  
ATOM    626  HG1 SER P  36       2.550 -10.580   0.072  0.00  0.00      PROA  
ATOM    627  C   SER P  36      -0.064 -12.311  -0.483  0.00  0.00      PROA  
ATOM    628  O   SER P  36       0.529 -13.288  -0.895  0.00  0.00      PROA  
ATOM    629  N   VAL P  37      -1.128 -12.520   0.393  0.00  0.00      PROA  
ATOM    630  HN  VAL P  37      -1.538 -11.714   0.812  0.00  0.00      PROA  
ATOM    631  CA  VAL P  37      -1.547 -13.854   0.805  0.00  0.00      PROA  
ATOM    632  HA  VAL P  37      -0.633 -14.414   0.942  0.00  0.00      PROA  
ATOM    633  CB  VAL P  37      -2.287 -13.902   2.177  0.00  0.00      PROA  
ATOM    634  HB  VAL P  37      -2.946 -13.017   2.307  0.00  0.00      PROA  
ATOM    635  CG1 VAL P  37      -3.191 -15.088   2.279  0.00  0.00      PROA  
ATOM    636 HG11 VAL P  37      -2.705 -16.067   2.083  0.00  0.00      PROA  
ATOM    637 HG12 VAL P  37      -4.168 -14.970   1.764  0.00  0.00      PROA  
ATOM    638 HG13 VAL P  37      -3.450 -15.222   3.351  0.00  0.00      PROA  
ATOM    639  CG2 VAL P  37      -1.156 -13.970   3.272  0.00  0.00      PROA  
ATOM    640 HG21 VAL P  37      -1.528 -14.091   4.312  0.00  0.00      PROA  
ATOM    641 HG22 VAL P  37      -0.418 -13.143   3.202  0.00  0.00      PROA  
ATOM    642 HG23 VAL P  37      -0.637 -14.923   3.032  0.00  0.00      PROA  
ATOM    643  C   VAL P  37      -2.164 -14.664  -0.346  0.00  0.00      PROA  
ATOM    644  O   VAL P  37      -1.880 -15.810  -0.565  0.00  0.00      PROA  
ATOM    645  N   LEU P  38      -3.096 -14.051  -1.132  0.00  0.00      PROA  
ATOM    646  HN  LEU P  38      -3.489 -13.138  -1.050  0.00  0.00      PROA  
ATOM    647  CA  LEU P  38      -3.655 -14.821  -2.238  0.00  0.00      PROA  
ATOM    648  HA  LEU P  38      -3.989 -15.768  -1.842  0.00  0.00      PROA  
ATOM    649  CB  LEU P  38      -4.955 -14.184  -2.880  0.00  0.00      PROA  
ATOM    650  HB1 LEU P  38      -5.270 -14.745  -3.786  0.00  0.00      PROA  
ATOM    651  HB2 LEU P  38      -4.631 -13.195  -3.268  0.00  0.00      PROA  
ATOM    652  CG  LEU P  38      -6.124 -13.865  -1.920  0.00  0.00      PROA  
ATOM    653  HG  LEU P  38      -5.778 -13.274  -1.045  0.00  0.00      PROA  
ATOM    654  CD1 LEU P  38      -7.186 -13.118  -2.646  0.00  0.00      PROA  
ATOM    655 HD11 LEU P  38      -7.489 -13.544  -3.626  0.00  0.00      PROA  
ATOM    656 HD12 LEU P  38      -6.882 -12.076  -2.882  0.00  0.00      PROA  
ATOM    657 HD13 LEU P  38      -8.089 -13.000  -2.009  0.00  0.00      PROA  
ATOM    658  CD2 LEU P  38      -6.702 -15.099  -1.180  0.00  0.00      PROA  
ATOM    659 HD21 LEU P  38      -7.110 -15.827  -1.914  0.00  0.00      PROA  
ATOM    660 HD22 LEU P  38      -7.601 -14.824  -0.588  0.00  0.00      PROA  
ATOM    661 HD23 LEU P  38      -5.959 -15.667  -0.580  0.00  0.00      PROA  
ATOM    662  C   LEU P  38      -2.576 -15.161  -3.335  0.00  0.00      PROA  
ATOM    663  O   LEU P  38      -2.506 -16.314  -3.743  0.00  0.00      PROA  
ATOM    664  N   CYS P  39      -1.773 -14.236  -3.789  0.00  0.00      PROA  
ATOM    665  HN  CYS P  39      -1.816 -13.319  -3.400  0.00  0.00      PROA  
ATOM    666  CA  CYS P  39      -0.915 -14.456  -4.880  0.00  0.00      PROA  
ATOM    667  HA  CYS P  39      -1.096 -15.352  -5.457  0.00  0.00      PROA  
ATOM    668  CB  CYS P  39      -1.216 -13.303  -5.832  0.00  0.00      PROA  
ATOM    669  HB1 CYS P  39      -0.454 -13.490  -6.619  0.00  0.00      PROA  
ATOM    670  HB2 CYS P  39      -0.869 -12.364  -5.350  0.00  0.00      PROA  
ATOM    671  SG  CYS P  39      -2.947 -13.302  -6.396  0.00  0.00      PROA  
ATOM    672  HG1 CYS P  39      -3.523 -13.392  -5.206  0.00  0.00      PROA  
ATOM    673  C   CYS P  39       0.520 -14.538  -4.600  0.00  0.00      PROA  
ATOM    674  O   CYS P  39       1.280 -14.596  -5.544  0.00  0.00      PROA  
ATOM    675  N   ASP P  40       1.024 -14.583  -3.399  0.00  0.00      PROA  
ATOM    676  HN  ASP P  40       0.500 -14.469  -2.559  0.00  0.00      PROA  
ATOM    677  CA  ASP P  40       2.424 -14.987  -3.171  0.00  0.00      PROA  
ATOM    678  HA  ASP P  40       2.449 -15.273  -2.130  0.00  0.00      PROA  
ATOM    679  CB  ASP P  40       2.804 -16.273  -3.844  0.00  0.00      PROA  
ATOM    680  HB1 ASP P  40       3.839 -16.610  -3.622  0.00  0.00      PROA  
ATOM    681  HB2 ASP P  40       2.837 -16.149  -4.948  0.00  0.00      PROA  
ATOM    682  CG  ASP P  40       1.821 -17.385  -3.534  0.00  0.00      PROA  
ATOM    683  OD1 ASP P  40       1.272 -17.510  -2.400  0.00  0.00      PROA  
ATOM    684  OD2 ASP P  40       1.527 -18.213  -4.392  0.00  0.00      PROA  
ATOM    685  C   ASP P  40       3.424 -13.789  -3.339  0.00  0.00      PROA  
ATOM    686  O   ASP P  40       4.601 -13.893  -3.738  0.00  0.00      PROA  
ATOM    687  N   CYS P  41       2.946 -12.578  -3.068  0.00  0.00      PROA  
ATOM    688  HN  CYS P  41       2.096 -12.639  -2.551  0.00  0.00      PROA  
ATOM    689  CA  CYS P  41       3.550 -11.332  -3.509  0.00  0.00      PROA  
ATOM    690  HA  CYS P  41       4.468 -11.587  -4.018  0.00  0.00      PROA  
ATOM    691  CB  CYS P  41       2.653 -10.637  -4.478  0.00  0.00      PROA  
ATOM    692  HB1 CYS P  41       3.035  -9.641  -4.788  0.00  0.00      PROA  
ATOM    693  HB2 CYS P  41       1.657 -10.434  -4.029  0.00  0.00      PROA  
ATOM    694  SG  CYS P  41       2.396 -11.449  -6.078  0.00  0.00      PROA  
ATOM    695  HG1 CYS P  41       1.860 -12.629  -5.804  0.00  0.00      PROA  
ATOM    696  C   CYS P  41       4.045 -10.358  -2.402  0.00  0.00      PROA  
ATOM    697  O   CYS P  41       3.400 -10.198  -1.360  0.00  0.00      PROA  
ATOM    698  N   GLU P  42       5.198  -9.698  -2.585  0.00  0.00      PROA  
ATOM    699  HN  GLU P  42       5.660  -9.681  -3.468  0.00  0.00      PROA  
ATOM    700  CA  GLU P  42       5.968  -9.047  -1.522  0.00  0.00      PROA  
ATOM    701  HA  GLU P  42       5.498  -9.331  -0.592  0.00  0.00      PROA  
ATOM    702  CB  GLU P  42       7.364  -9.648  -1.437  0.00  0.00      PROA  
ATOM    703  HB1 GLU P  42       7.766  -9.740  -2.469  0.00  0.00      PROA  
ATOM    704  HB2 GLU P  42       7.320 -10.680  -1.027  0.00  0.00      PROA  
ATOM    705  CG  GLU P  42       8.379  -8.878  -0.605  0.00  0.00      PROA  
ATOM    706  HG1 GLU P  42       7.950  -8.560   0.369  0.00  0.00      PROA  
ATOM    707  HG2 GLU P  42       8.580  -7.887  -1.066  0.00  0.00      PROA  
ATOM    708  CD  GLU P  42       9.629  -9.667  -0.351  0.00  0.00      PROA  
ATOM    709  OE1 GLU P  42      10.779  -9.293  -0.786  0.00  0.00      PROA  
ATOM    710  OE2 GLU P  42       9.572 -10.810   0.241  0.00  0.00      PROA  
ATOM    711  C   GLU P  42       5.799  -7.602  -1.704  0.00  0.00      PROA  
ATOM    712  O   GLU P  42       6.157  -6.998  -2.728  0.00  0.00      PROA  
ATOM    713  N   ILE P  43       5.146  -6.918  -0.752  0.00  0.00      PROA  
ATOM    714  HN  ILE P  43       5.032  -7.216   0.193  0.00  0.00      PROA  
ATOM    715  CA  ILE P  43       4.460  -5.652  -0.923  0.00  0.00      PROA  
ATOM    716  HA  ILE P  43       4.540  -5.281  -1.934  0.00  0.00      PROA  
ATOM    717  CB  ILE P  43       2.919  -5.655  -0.552  0.00  0.00      PROA  
ATOM    718  HB  ILE P  43       2.891  -5.992   0.507  0.00  0.00      PROA  
ATOM    719  CG2 ILE P  43       2.146  -4.348  -0.877  0.00  0.00      PROA  
ATOM    720 HG21 ILE P  43       1.039  -4.427  -0.942  0.00  0.00      PROA  
ATOM    721 HG22 ILE P  43       2.673  -3.926  -1.759  0.00  0.00      PROA  
ATOM    722 HG23 ILE P  43       2.452  -3.612  -0.104  0.00  0.00      PROA  
ATOM    723  CG1 ILE P  43       2.225  -6.799  -1.354  0.00  0.00      PROA  
ATOM    724 HG11 ILE P  43       1.137  -6.810  -1.127  0.00  0.00      PROA  
ATOM    725 HG12 ILE P  43       2.642  -7.772  -1.018  0.00  0.00      PROA  
ATOM    726  CD  ILE P  43       2.511  -6.803  -2.853  0.00  0.00      PROA  
ATOM    727  HD1 ILE P  43       3.593  -6.838  -3.105  0.00  0.00      PROA  
ATOM    728  HD2 ILE P  43       2.063  -5.850  -3.206  0.00  0.00      PROA  
ATOM    729  HD3 ILE P  43       1.913  -7.517  -3.459  0.00  0.00      PROA  
ATOM    730  C   ILE P  43       5.107  -4.706   0.007  0.00  0.00      PROA  
ATOM    731  O   ILE P  43       5.294  -4.906   1.198  0.00  0.00      PROA  
ATOM    732  N   ALA P  44       5.326  -3.456  -0.519  0.00  0.00      PROA  
ATOM    733  HN  ALA P  44       5.284  -3.240  -1.491  0.00  0.00      PROA  
ATOM    734  CA  ALA P  44       5.662  -2.286   0.136  0.00  0.00      PROA  
ATOM    735  HA  ALA P  44       5.360  -2.410   1.166  0.00  0.00      PROA  
ATOM    736  CB  ALA P  44       7.155  -1.907   0.139  0.00  0.00      PROA  
ATOM    737  HB1 ALA P  44       7.652  -2.794   0.587  0.00  0.00      PROA  
ATOM    738  HB2 ALA P  44       7.372  -1.018   0.769  0.00  0.00      PROA  
ATOM    739  HB3 ALA P  44       7.431  -1.641  -0.904  0.00  0.00      PROA  
ATOM    740  C   ALA P  44       4.875  -1.083  -0.183  0.00  0.00      PROA  
ATOM    741  O   ALA P  44       4.792  -0.707  -1.377  0.00  0.00      PROA  
ATOM    742  N   LEU P  45       4.256  -0.467   0.844  0.00  0.00      PROA  
ATOM    743  HN  LEU P  45       4.504  -0.617   1.797  0.00  0.00      PROA  
ATOM    744  CA  LEU P  45       3.403   0.682   0.733  0.00  0.00      PROA  
ATOM    745  HA  LEU P  45       3.332   0.956  -0.309  0.00  0.00      PROA  
ATOM    746  CB  LEU P  45       1.974   0.521   1.309  0.00  0.00      PROA  
ATOM    747  HB1 LEU P  45       1.512   1.462   1.677  0.00  0.00      PROA  
ATOM    748  HB2 LEU P  45       2.061  -0.195   2.154  0.00  0.00      PROA  
ATOM    749  CG  LEU P  45       0.918   0.004   0.366  0.00  0.00      PROA  
ATOM    750  HG  LEU P  45       1.337  -0.899  -0.126  0.00  0.00      PROA  
ATOM    751  CD1 LEU P  45      -0.357  -0.403   1.226  0.00  0.00      PROA  
ATOM    752 HD11 LEU P  45      -0.129  -1.228   1.934  0.00  0.00      PROA  
ATOM    753 HD12 LEU P  45      -1.214  -0.551   0.535  0.00  0.00      PROA  
ATOM    754 HD13 LEU P  45      -0.625   0.439   1.900  0.00  0.00      PROA  
ATOM    755  CD2 LEU P  45       0.482   1.052  -0.698  0.00  0.00      PROA  
ATOM    756 HD21 LEU P  45       1.303   1.269  -1.414  0.00  0.00      PROA  
ATOM    757 HD22 LEU P  45       0.317   2.045  -0.229  0.00  0.00      PROA  
ATOM    758 HD23 LEU P  45      -0.353   0.678  -1.329  0.00  0.00      PROA  
ATOM    759  C   LEU P  45       3.919   1.851   1.637  0.00  0.00      PROA  
ATOM    760  O   LEU P  45       3.956   1.752   2.829  0.00  0.00      PROA  
ATOM    761  N   ILE P  46       4.340   2.974   1.022  0.00  0.00      PROA  
ATOM    762  HN  ILE P  46       4.229   3.167   0.049  0.00  0.00      PROA  
ATOM    763  CA  ILE P  46       4.813   4.143   1.799  0.00  0.00      PROA  
ATOM    764  HA  ILE P  46       4.729   3.976   2.863  0.00  0.00      PROA  
ATOM    765  CB  ILE P  46       6.242   4.622   1.316  0.00  0.00      PROA  
ATOM    766  HB  ILE P  46       6.298   4.851   0.230  0.00  0.00      PROA  
ATOM    767  CG2 ILE P  46       6.612   5.902   2.118  0.00  0.00      PROA  
ATOM    768 HG21 ILE P  46       6.018   6.797   1.834  0.00  0.00      PROA  
ATOM    769 HG22 ILE P  46       7.692   6.136   2.004  0.00  0.00      PROA  
ATOM    770 HG23 ILE P  46       6.421   5.701   3.194  0.00  0.00      PROA  
ATOM    771  CG1 ILE P  46       7.323   3.487   1.481  0.00  0.00      PROA  
ATOM    772 HG11 ILE P  46       7.034   2.585   0.900  0.00  0.00      PROA  
ATOM    773 HG12 ILE P  46       7.219   3.257   2.563  0.00  0.00      PROA  
ATOM    774  CD  ILE P  46       8.793   3.855   0.999  0.00  0.00      PROA  
ATOM    775  HD1 ILE P  46       9.343   4.479   1.735  0.00  0.00      PROA  
ATOM    776  HD2 ILE P  46       8.638   4.321   0.002  0.00  0.00      PROA  
ATOM    777  HD3 ILE P  46       9.349   2.896   0.922  0.00  0.00      PROA  
ATOM    778  C   ILE P  46       3.863   5.253   1.444  0.00  0.00      PROA  
ATOM    779  O   ILE P  46       3.630   5.537   0.223  0.00  0.00      PROA  
ATOM    780  N   ILE P  47       3.192   5.885   2.477  0.00  0.00      PROA  
ATOM    781  HN  ILE P  47       3.422   5.685   3.426  0.00  0.00      PROA  
ATOM    782  CA  ILE P  47       2.315   7.002   2.290  0.00  0.00      PROA  
ATOM    783  HA  ILE P  47       2.291   7.235   1.236  0.00  0.00      PROA  
ATOM    784  CB  ILE P  47       0.872   6.768   2.680  0.00  0.00      PROA  
ATOM    785  HB  ILE P  47       0.762   6.679   3.782  0.00  0.00      PROA  
ATOM    786  CG2 ILE P  47       0.129   8.003   2.239  0.00  0.00      PROA  
ATOM    787 HG21 ILE P  47       0.386   8.183   1.173  0.00  0.00      PROA  
ATOM    788 HG22 ILE P  47       0.281   8.939   2.818  0.00  0.00      PROA  
ATOM    789 HG23 ILE P  47      -0.968   7.827   2.240  0.00  0.00      PROA  
ATOM    790  CG1 ILE P  47       0.399   5.367   2.113  0.00  0.00      PROA  
ATOM    791 HG11 ILE P  47       1.029   5.012   1.269  0.00  0.00      PROA  
ATOM    792 HG12 ILE P  47      -0.634   5.529   1.739  0.00  0.00      PROA  
ATOM    793  CD  ILE P  47       0.289   4.260   3.153  0.00  0.00      PROA  
ATOM    794  HD1 ILE P  47       0.135   3.274   2.665  0.00  0.00      PROA  
ATOM    795  HD2 ILE P  47      -0.579   4.430   3.826  0.00  0.00      PROA  
ATOM    796  HD3 ILE P  47       1.201   4.284   3.786  0.00  0.00      PROA  
ATOM    797  C   ILE P  47       2.811   8.257   2.900  0.00  0.00      PROA  
ATOM    798  O   ILE P  47       2.979   8.430   4.096  0.00  0.00      PROA  
ATOM    799  N   PHE P  48       3.085   9.215   2.013  0.00  0.00      PROA  
ATOM    800  HN  PHE P  48       2.931   9.147   1.030  0.00  0.00      PROA  
ATOM    801  CA  PHE P  48       3.414  10.532   2.472  0.00  0.00      PROA  
ATOM    802  HA  PHE P  48       3.818  10.509   3.474  0.00  0.00      PROA  
ATOM    803  CB  PHE P  48       4.669  11.180   1.650  0.00  0.00      PROA  
ATOM    804  HB1 PHE P  48       4.359  11.179   0.583  0.00  0.00      PROA  
ATOM    805  HB2 PHE P  48       5.465  10.433   1.856  0.00  0.00      PROA  
ATOM    806  CG  PHE P  48       5.051  12.549   2.160  0.00  0.00      PROA  
ATOM    807  CD1 PHE P  48       5.546  12.723   3.506  0.00  0.00      PROA  
ATOM    808  HD1 PHE P  48       5.631  11.849   4.136  0.00  0.00      PROA  
ATOM    809  CE1 PHE P  48       5.680  13.927   4.112  0.00  0.00      PROA  
ATOM    810  HE1 PHE P  48       5.912  14.056   5.159  0.00  0.00      PROA  
ATOM    811  CZ  PHE P  48       5.440  15.042   3.350  0.00  0.00      PROA  
ATOM    812  HZ  PHE P  48       5.582  16.024   3.774  0.00  0.00      PROA  
ATOM    813  CD2 PHE P  48       4.860  13.682   1.390  0.00  0.00      PROA  
ATOM    814  HD2 PHE P  48       4.577  13.460   0.372  0.00  0.00      PROA  
ATOM    815  CE2 PHE P  48       5.164  14.934   1.963  0.00  0.00      PROA  
ATOM    816  HE2 PHE P  48       5.063  15.833   1.375  0.00  0.00      PROA  
ATOM    817  C   PHE P  48       2.110  11.391   2.377  0.00  0.00      PROA  
ATOM    818  O   PHE P  48       1.408  11.439   1.332  0.00  0.00      PROA  
ATOM    819  N   ASN P  49       1.838  12.122   3.475  0.00  0.00      PROA  
ATOM    820  HN  ASN P  49       2.450  12.048   4.260  0.00  0.00      PROA  
ATOM    821  CA  ASN P  49       0.625  12.848   3.545  0.00  0.00      PROA  
ATOM    822  HA  ASN P  49       0.166  13.002   2.580  0.00  0.00      PROA  
ATOM    823  CB  ASN P  49      -0.384  11.900   4.283  0.00  0.00      PROA  
ATOM    824  HB1 ASN P  49       0.193  11.561   5.170  0.00  0.00      PROA  
ATOM    825  HB2 ASN P  49      -0.786  10.992   3.785  0.00  0.00      PROA  
ATOM    826  CG  ASN P  49      -1.662  12.499   4.820  0.00  0.00      PROA  
ATOM    827  OD1 ASN P  49      -1.875  12.581   6.054  0.00  0.00      PROA  
ATOM    828  ND2 ASN P  49      -2.552  12.992   3.959  0.00  0.00      PROA  
ATOM    829 HD21 ASN P  49      -2.195  13.371   3.105  0.00  0.00      PROA  
ATOM    830 HD22 ASN P  49      -3.444  13.224   4.347  0.00  0.00      PROA  
ATOM    831  C   ASN P  49       0.886  14.212   4.216  0.00  0.00      PROA  
ATOM    832  O   ASN P  49       1.830  14.420   5.003  0.00  0.00      PROA  
ATOM    833  N   SER P  50       0.081  15.228   3.760  0.00  0.00      PROA  
ATOM    834  HN  SER P  50      -0.708  14.904   3.243  0.00  0.00      PROA  
ATOM    835  CA  SER P  50       0.151  16.657   4.076  0.00  0.00      PROA  
ATOM    836  HA  SER P  50       1.084  16.952   3.621  0.00  0.00      PROA  
ATOM    837  CB  SER P  50      -0.929  17.408   3.295  0.00  0.00      PROA  
ATOM    838  HB1 SER P  50      -1.947  16.974   3.399  0.00  0.00      PROA  
ATOM    839  HB2 SER P  50      -0.751  17.148   2.229  0.00  0.00      PROA  
ATOM    840  OG  SER P  50      -0.929  18.835   3.419  0.00  0.00      PROA  
ATOM    841  HG1 SER P  50      -1.193  19.157   4.284  0.00  0.00      PROA  
ATOM    842  C   SER P  50       0.216  17.038   5.577  0.00  0.00      PROA  
ATOM    843  O   SER P  50      -0.501  16.433   6.362  0.00  0.00      PROA  
ATOM    844  N   ALA P  51       1.232  18.000   5.996  0.00  0.00      PROA  
ATOM    845  HN  ALA P  51       1.790  18.450   5.304  0.00  0.00      PROA  
ATOM    846  CA  ALA P  51       1.671  18.450   7.301  0.00  0.00      PROA  
ATOM    847  HA  ALA P  51       1.855  19.507   7.172  0.00  0.00      PROA  
ATOM    848  CB  ALA P  51       0.520  18.365   8.326  0.00  0.00      PROA  
ATOM    849  HB1 ALA P  51       0.632  18.823   9.332  0.00  0.00      PROA  
ATOM    850  HB2 ALA P  51       0.148  17.325   8.450  0.00  0.00      PROA  
ATOM    851  HB3 ALA P  51      -0.366  18.861   7.876  0.00  0.00      PROA  
ATOM    852  C   ALA P  51       2.911  17.830   7.733  0.00  0.00      PROA  
ATOM    853  O   ALA P  51       3.271  17.882   8.941  0.00  0.00      PROA  
ATOM    854  N   ASN P  52       3.646  17.144   6.770  0.00  0.00      PROA  
ATOM    855  HN  ASN P  52       3.381  17.213   5.811  0.00  0.00      PROA  
ATOM    856  CA  ASN P  52       4.936  16.492   6.952  0.00  0.00      PROA  
ATOM    857  HA  ASN P  52       5.273  16.287   5.947  0.00  0.00      PROA  
ATOM    858  CB  ASN P  52       6.021  17.296   7.728  0.00  0.00      PROA  
ATOM    859  HB1 ASN P  52       6.876  16.593   7.631  0.00  0.00      PROA  
ATOM    860  HB2 ASN P  52       5.679  17.413   8.778  0.00  0.00      PROA  
ATOM    861  CG  ASN P  52       6.386  18.607   7.188  0.00  0.00      PROA  
ATOM    862  OD1 ASN P  52       6.170  18.945   6.030  0.00  0.00      PROA  
ATOM    863  ND2 ASN P  52       6.916  19.544   8.025  0.00  0.00      PROA  
ATOM    864 HD21 ASN P  52       7.256  20.386   7.606  0.00  0.00      PROA  
ATOM    865 HD22 ASN P  52       7.412  19.235   8.837  0.00  0.00      PROA  
ATOM    866  C   ASN P  52       4.742  15.158   7.690  0.00  0.00      PROA  
ATOM    867  O   ASN P  52       5.467  14.823   8.588  0.00  0.00      PROA  
ATOM    868  N   ARG P  53       3.712  14.341   7.372  0.00  0.00      PROA  
ATOM    869  HN  ARG P  53       3.273  14.402   6.479  0.00  0.00      PROA  
ATOM    870  CA  ARG P  53       3.327  13.083   8.103  0.00  0.00      PROA  
ATOM    871  HA  ARG P  53       3.865  13.020   9.037  0.00  0.00      PROA  
ATOM    872  CB  ARG P  53       1.860  13.104   8.528  0.00  0.00      PROA  
ATOM    873  HB1 ARG P  53       1.566  12.267   9.195  0.00  0.00      PROA  
ATOM    874  HB2 ARG P  53       1.133  12.972   7.699  0.00  0.00      PROA  
ATOM    875  CG  ARG P  53       1.452  14.401   9.146  0.00  0.00      PROA  
ATOM    876  HG1 ARG P  53       0.413  14.221   9.496  0.00  0.00      PROA  
ATOM    877  HG2 ARG P  53       1.500  15.132   8.311  0.00  0.00      PROA  
ATOM    878  CD  ARG P  53       2.236  14.915  10.362  0.00  0.00      PROA  
ATOM    879  HD1 ARG P  53       3.318  14.908  10.112  0.00  0.00      PROA  
ATOM    880  HD2 ARG P  53       2.194  14.251  11.252  0.00  0.00      PROA  
ATOM    881  NE  ARG P  53       1.702  16.286  10.743  0.00  0.00      PROA  
ATOM    882  HE  ARG P  53       2.241  17.030  10.347  0.00  0.00      PROA  
ATOM    883  CZ  ARG P  53       0.684  16.489  11.596  0.00  0.00      PROA  
ATOM    884  NH1 ARG P  53      -0.074  15.431  11.969  0.00  0.00      PROA  
ATOM    885 HH11 ARG P  53       0.306  14.509  11.897  0.00  0.00      PROA  
ATOM    886 HH12 ARG P  53      -0.726  15.575  12.713  0.00  0.00      PROA  
ATOM    887  NH2 ARG P  53       0.294  17.687  12.097  0.00  0.00      PROA  
ATOM    888 HH21 ARG P  53       0.870  18.487  11.927  0.00  0.00      PROA  
ATOM    889 HH22 ARG P  53      -0.500  17.839  12.686  0.00  0.00      PROA  
ATOM    890  C   ARG P  53       3.744  11.906   7.229  0.00  0.00      PROA  
ATOM    891  O   ARG P  53       3.401  11.860   6.039  0.00  0.00      PROA  
ATOM    892  N   LEU P  54       4.380  10.922   7.797  0.00  0.00      PROA  
ATOM    893  HN  LEU P  54       4.587  10.912   8.772  0.00  0.00      PROA  
ATOM    894  CA  LEU P  54       4.842   9.796   6.985  0.00  0.00      PROA  
ATOM    895  HA  LEU P  54       4.317   9.782   6.041  0.00  0.00      PROA  
ATOM    896  CB  LEU P  54       6.398   9.761   6.944  0.00  0.00      PROA  
ATOM    897  HB1 LEU P  54       6.912   9.955   7.909  0.00  0.00      PROA  
ATOM    898  HB2 LEU P  54       6.596  10.739   6.456  0.00  0.00      PROA  
ATOM    899  CG  LEU P  54       7.148   8.616   6.144  0.00  0.00      PROA  
ATOM    900  HG  LEU P  54       6.796   7.636   6.532  0.00  0.00      PROA  
ATOM    901  CD1 LEU P  54       6.705   8.576   4.664  0.00  0.00      PROA  
ATOM    902 HD11 LEU P  54       7.234   7.782   4.095  0.00  0.00      PROA  
ATOM    903 HD12 LEU P  54       6.930   9.469   4.042  0.00  0.00      PROA  
ATOM    904 HD13 LEU P  54       5.620   8.369   4.551  0.00  0.00      PROA  
ATOM    905  CD2 LEU P  54       8.690   8.773   6.281  0.00  0.00      PROA  
ATOM    906 HD21 LEU P  54       8.945   8.935   7.350  0.00  0.00      PROA  
ATOM    907 HD22 LEU P  54       8.963   9.532   5.517  0.00  0.00      PROA  
ATOM    908 HD23 LEU P  54       9.191   7.820   6.006  0.00  0.00      PROA  
ATOM    909  C   LEU P  54       4.355   8.556   7.698  0.00  0.00      PROA  
ATOM    910  O   LEU P  54       4.260   8.505   8.957  0.00  0.00      PROA  
ATOM    911  N   PHE P  55       3.853   7.533   6.907  0.00  0.00      PROA  
ATOM    912  HN  PHE P  55       3.809   7.721   5.929  0.00  0.00      PROA  
ATOM    913  CA  PHE P  55       3.200   6.221   7.211  0.00  0.00      PROA  
ATOM    914  HA  PHE P  55       3.420   5.929   8.227  0.00  0.00      PROA  
ATOM    915  CB  PHE P  55       1.624   6.248   6.989  0.00  0.00      PROA  
ATOM    916  HB1 PHE P  55       1.124   5.364   7.440  0.00  0.00      PROA  
ATOM    917  HB2 PHE P  55       1.317   6.172   5.924  0.00  0.00      PROA  
ATOM    918  CG  PHE P  55       1.015   7.484   7.684  0.00  0.00      PROA  
ATOM    919  CD1 PHE P  55       0.639   7.507   9.023  0.00  0.00      PROA  
ATOM    920  HD1 PHE P  55       0.713   6.573   9.560  0.00  0.00      PROA  
ATOM    921  CE1 PHE P  55       0.241   8.674   9.706  0.00  0.00      PROA  
ATOM    922  HE1 PHE P  55      -0.104   8.680  10.729  0.00  0.00      PROA  
ATOM    923  CZ  PHE P  55       0.233   9.811   8.977  0.00  0.00      PROA  
ATOM    924  HZ  PHE P  55      -0.156  10.733   9.384  0.00  0.00      PROA  
ATOM    925  CD2 PHE P  55       0.848   8.674   6.998  0.00  0.00      PROA  
ATOM    926  HD2 PHE P  55       1.112   8.715   5.951  0.00  0.00      PROA  
ATOM    927  CE2 PHE P  55       0.555   9.838   7.616  0.00  0.00      PROA  
ATOM    928  HE2 PHE P  55       0.523  10.804   7.134  0.00  0.00      PROA  
ATOM    929  C   PHE P  55       3.690   5.107   6.239  0.00  0.00      PROA  
ATOM    930  O   PHE P  55       3.991   5.347   5.085  0.00  0.00      PROA  
ATOM    931  N   GLN P  56       3.758   3.859   6.745  0.00  0.00      PROA  
ATOM    932  HN  GLN P  56       3.592   3.707   7.716  0.00  0.00      PROA  
ATOM    933  CA  GLN P  56       4.208   2.788   5.878  0.00  0.00      PROA  
ATOM    934  HA  GLN P  56       3.931   2.991   4.854  0.00  0.00      PROA  
ATOM    935  CB  GLN P  56       5.764   2.553   5.895  0.00  0.00      PROA  
ATOM    936  HB1 GLN P  56       6.230   3.560   5.956  0.00  0.00      PROA  
ATOM    937  HB2 GLN P  56       6.100   1.959   5.019  0.00  0.00      PROA  
ATOM    938  CG  GLN P  56       6.236   1.888   7.188  0.00  0.00      PROA  
ATOM    939  HG1 GLN P  56       6.066   0.790   7.198  0.00  0.00      PROA  
ATOM    940  HG2 GLN P  56       5.548   2.317   7.948  0.00  0.00      PROA  
ATOM    941  CD  GLN P  56       7.698   2.130   7.529  0.00  0.00      PROA  
ATOM    942  OE1 GLN P  56       8.444   2.881   6.884  0.00  0.00      PROA  
ATOM    943  NE2 GLN P  56       8.103   1.445   8.642  0.00  0.00      PROA  
ATOM    944 HE21 GLN P  56       9.047   1.479   8.971  0.00  0.00      PROA  
ATOM    945 HE22 GLN P  56       7.438   0.773   8.969  0.00  0.00      PROA  
ATOM    946  C   GLN P  56       3.550   1.492   6.244  0.00  0.00      PROA  
ATOM    947  O   GLN P  56       3.129   1.333   7.391  0.00  0.00      PROA  
ATOM    948  N   TYR P  57       3.572   0.526   5.284  0.00  0.00      PROA  
ATOM    949  HN  TYR P  57       3.871   0.860   4.394  0.00  0.00      PROA  
ATOM    950  CA  TYR P  57       3.221  -0.837   5.559  0.00  0.00      PROA  
ATOM    951  HA  TYR P  57       3.500  -1.194   6.540  0.00  0.00      PROA  
ATOM    952  CB  TYR P  57       1.747  -1.077   5.174  0.00  0.00      PROA  
ATOM    953  HB1 TYR P  57       1.533  -0.597   4.195  0.00  0.00      PROA  
ATOM    954  HB2 TYR P  57       1.014  -0.745   5.940  0.00  0.00      PROA  
ATOM    955  CG  TYR P  57       1.357  -2.513   4.925  0.00  0.00      PROA  
ATOM    956  CD1 TYR P  57       1.461  -3.042   3.667  0.00  0.00      PROA  
ATOM    957  HD1 TYR P  57       1.748  -2.497   2.780  0.00  0.00      PROA  
ATOM    958  CE1 TYR P  57       1.143  -4.320   3.322  0.00  0.00      PROA  
ATOM    959  HE1 TYR P  57       1.247  -4.744   2.334  0.00  0.00      PROA  
ATOM    960  CZ  TYR P  57       0.787  -5.152   4.369  0.00  0.00      PROA  
ATOM    961  OH  TYR P  57       0.636  -6.477   3.969  0.00  0.00      PROA  
ATOM    962  HH  TYR P  57       0.821  -7.023   4.737  0.00  0.00      PROA  
ATOM    963  CD2 TYR P  57       0.828  -3.336   5.966  0.00  0.00      PROA  
ATOM    964  HD2 TYR P  57       0.574  -3.011   6.964  0.00  0.00      PROA  
ATOM    965  CE2 TYR P  57       0.541  -4.700   5.662  0.00  0.00      PROA  
ATOM    966  HE2 TYR P  57       0.189  -5.336   6.461  0.00  0.00      PROA  
ATOM    967  C   TYR P  57       4.186  -1.690   4.654  0.00  0.00      PROA  
ATOM    968  O   TYR P  57       4.627  -1.269   3.510  0.00  0.00      PROA  
ATOM    969  N   ALA P  58       4.552  -2.906   5.084  0.00  0.00      PROA  
ATOM    970  HN  ALA P  58       4.271  -3.331   5.941  0.00  0.00      PROA  
ATOM    971  CA  ALA P  58       5.168  -3.854   4.203  0.00  0.00      PROA  
ATOM    972  HA  ALA P  58       4.904  -3.648   3.176  0.00  0.00      PROA  
ATOM    973  CB  ALA P  58       6.685  -3.852   4.198  0.00  0.00      PROA  
ATOM    974  HB1 ALA P  58       7.059  -2.855   3.884  0.00  0.00      PROA  
ATOM    975  HB2 ALA P  58       7.138  -4.730   3.690  0.00  0.00      PROA  
ATOM    976  HB3 ALA P  58       7.068  -3.902   5.240  0.00  0.00      PROA  
ATOM    977  C   ALA P  58       4.645  -5.221   4.614  0.00  0.00      PROA  
ATOM    978  O   ALA P  58       4.084  -5.447   5.678  0.00  0.00      PROA  
ATOM    979  N   SER P  59       4.679  -6.204   3.723  0.00  0.00      PROA  
ATOM    980  HN  SER P  59       4.955  -5.985   2.790  0.00  0.00      PROA  
ATOM    981  CA  SER P  59       4.161  -7.509   3.992  0.00  0.00      PROA  
ATOM    982  HA  SER P  59       3.350  -7.544   4.704  0.00  0.00      PROA  
ATOM    983  CB  SER P  59       3.629  -8.090   2.659  0.00  0.00      PROA  
ATOM    984  HB1 SER P  59       2.775  -7.450   2.351  0.00  0.00      PROA  
ATOM    985  HB2 SER P  59       3.166  -9.088   2.812  0.00  0.00      PROA  
ATOM    986  OG  SER P  59       4.633  -8.114   1.633  0.00  0.00      PROA  
ATOM    987  HG1 SER P  59       4.986  -9.006   1.642  0.00  0.00      PROA  
ATOM    988  C   SER P  59       5.183  -8.490   4.596  0.00  0.00      PROA  
ATOM    989  O   SER P  59       5.017  -9.703   4.637  0.00  0.00      PROA  
ATOM    990  N   THR P  60       6.277  -7.919   5.045  0.00  0.00      PROA  
ATOM    991  HN  THR P  60       6.354  -6.932   4.926  0.00  0.00      PROA  
ATOM    992  CA  THR P  60       7.424  -8.562   5.614  0.00  0.00      PROA  
ATOM    993  HA  THR P  60       7.009  -9.094   6.457  0.00  0.00      PROA  
ATOM    994  CB  THR P  60       8.196  -9.354   4.568  0.00  0.00      PROA  
ATOM    995  HB  THR P  60       7.543  -9.978   3.921  0.00  0.00      PROA  
ATOM    996  OG1 THR P  60       9.190 -10.102   5.188  0.00  0.00      PROA  
ATOM    997  HG1 THR P  60       8.701 -10.706   5.752  0.00  0.00      PROA  
ATOM    998  CG2 THR P  60       8.848  -8.389   3.600  0.00  0.00      PROA  
ATOM    999 HG21 THR P  60       8.092  -7.692   3.179  0.00  0.00      PROA  
ATOM   1000 HG22 THR P  60       9.114  -8.858   2.628  0.00  0.00      PROA  
ATOM   1001 HG23 THR P  60       9.729  -7.871   4.038  0.00  0.00      PROA  
ATOM   1002  C   THR P  60       8.288  -7.427   6.219  0.00  0.00      PROA  
ATOM   1003  O   THR P  60       7.858  -6.298   6.045  0.00  0.00      PROA  
ATOM   1004  N   ASP P  61       9.431  -7.597   6.984  0.00  0.00      PROA  
ATOM   1005  HN  ASP P  61       9.894  -8.434   7.266  0.00  0.00      PROA  
ATOM   1006  CA  ASP P  61      10.396  -6.623   7.472  0.00  0.00      PROA  
ATOM   1007  HA  ASP P  61       9.914  -6.241   8.359  0.00  0.00      PROA  
ATOM   1008  CB  ASP P  61      11.753  -7.416   7.720  0.00  0.00      PROA  
ATOM   1009  HB1 ASP P  61      12.498  -6.713   8.150  0.00  0.00      PROA  
ATOM   1010  HB2 ASP P  61      12.249  -8.014   6.925  0.00  0.00      PROA  
ATOM   1011  CG  ASP P  61      11.479  -8.424   8.823  0.00  0.00      PROA  
ATOM   1012  OD1 ASP P  61      11.181  -7.949   9.954  0.00  0.00      PROA  
ATOM   1013  OD2 ASP P  61      11.365  -9.674   8.574  0.00  0.00      PROA  
ATOM   1014  C   ASP P  61      10.760  -5.539   6.381  0.00  0.00      PROA  
ATOM   1015  O   ASP P  61      11.374  -5.870   5.341  0.00  0.00      PROA  
ATOM   1016  N   MET P  62      10.451  -4.257   6.658  0.00  0.00      PROA  
ATOM   1017  HN  MET P  62       9.968  -4.077   7.511  0.00  0.00      PROA  
ATOM   1018  CA  MET P  62      10.537  -3.157   5.671  0.00  0.00      PROA  
ATOM   1019  HA  MET P  62       9.983  -3.409   4.778  0.00  0.00      PROA  
ATOM   1020  CB  MET P  62       9.767  -1.953   6.213  0.00  0.00      PROA  
ATOM   1021  HB1 MET P  62      10.090  -1.708   7.247  0.00  0.00      PROA  
ATOM   1022  HB2 MET P  62       8.726  -2.327   6.318  0.00  0.00      PROA  
ATOM   1023  CG  MET P  62       9.842  -0.626   5.417  0.00  0.00      PROA  
ATOM   1024  HG1 MET P  62      10.882  -0.270   5.257  0.00  0.00      PROA  
ATOM   1025  HG2 MET P  62       9.158   0.062   5.960  0.00  0.00      PROA  
ATOM   1026  SD  MET P  62       9.242  -0.845   3.744  0.00  0.00      PROA  
ATOM   1027  CE  MET P  62       8.491   0.890   3.636  0.00  0.00      PROA  
ATOM   1028  HE1 MET P  62       7.441   0.785   3.285  0.00  0.00      PROA  
ATOM   1029  HE2 MET P  62       9.097   1.532   2.961  0.00  0.00      PROA  
ATOM   1030  HE3 MET P  62       8.566   1.480   4.574  0.00  0.00      PROA  
ATOM   1031  C   MET P  62      11.917  -2.861   5.224  0.00  0.00      PROA  
ATOM   1032  O   MET P  62      12.107  -2.638   4.027  0.00  0.00      PROA  
ATOM   1033  N   ASP P  63      12.956  -2.805   6.091  0.00  0.00      PROA  
ATOM   1034  HN  ASP P  63      12.757  -2.682   7.060  0.00  0.00      PROA  
ATOM   1035  CA  ASP P  63      14.291  -2.551   5.658  0.00  0.00      PROA  
ATOM   1036  HA  ASP P  63      14.362  -1.570   5.210  0.00  0.00      PROA  
ATOM   1037  CB  ASP P  63      15.161  -2.542   7.014  0.00  0.00      PROA  
ATOM   1038  HB1 ASP P  63      16.187  -2.401   6.613  0.00  0.00      PROA  
ATOM   1039  HB2 ASP P  63      15.020  -3.500   7.558  0.00  0.00      PROA  
ATOM   1040  CG  ASP P  63      14.747  -1.470   8.001  0.00  0.00      PROA  
ATOM   1041  OD1 ASP P  63      14.211  -0.374   7.555  0.00  0.00      PROA  
ATOM   1042  OD2 ASP P  63      15.027  -1.602   9.237  0.00  0.00      PROA  
ATOM   1043  C   ASP P  63      14.738  -3.507   4.591  0.00  0.00      PROA  
ATOM   1044  O   ASP P  63      15.401  -3.065   3.623  0.00  0.00      PROA  
ATOM   1045  N   ARG P  64      14.346  -4.806   4.616  0.00  0.00      PROA  
ATOM   1046  HN  ARG P  64      13.835  -5.176   5.387  0.00  0.00      PROA  
ATOM   1047  CA  ARG P  64      15.021  -5.747   3.745  0.00  0.00      PROA  
ATOM   1048  HA  ARG P  64      16.065  -5.533   3.572  0.00  0.00      PROA  
ATOM   1049  CB  ARG P  64      15.095  -7.140   4.356  0.00  0.00      PROA  
ATOM   1050  HB1 ARG P  64      15.514  -7.004   5.376  0.00  0.00      PROA  
ATOM   1051  HB2 ARG P  64      15.811  -7.749   3.764  0.00  0.00      PROA  
ATOM   1052  CG  ARG P  64      13.794  -8.011   4.368  0.00  0.00      PROA  
ATOM   1053  HG1 ARG P  64      13.277  -8.065   3.386  0.00  0.00      PROA  
ATOM   1054  HG2 ARG P  64      13.173  -7.382   5.040  0.00  0.00      PROA  
ATOM   1055  CD  ARG P  64      13.990  -9.377   4.942  0.00  0.00      PROA  
ATOM   1056  HD1 ARG P  64      12.995  -9.823   5.155  0.00  0.00      PROA  
ATOM   1057  HD2 ARG P  64      14.625  -9.259   5.846  0.00  0.00      PROA  
ATOM   1058  NE  ARG P  64      14.708 -10.198   3.945  0.00  0.00      PROA  
ATOM   1059  HE  ARG P  64      15.089  -9.801   3.110  0.00  0.00      PROA  
ATOM   1060  CZ  ARG P  64      14.961 -11.515   4.076  0.00  0.00      PROA  
ATOM   1061  NH1 ARG P  64      14.432 -12.170   5.052  0.00  0.00      PROA  
ATOM   1062 HH11 ARG P  64      13.808 -11.730   5.698  0.00  0.00      PROA  
ATOM   1063 HH12 ARG P  64      14.567 -13.144   5.232  0.00  0.00      PROA  
ATOM   1064  NH2 ARG P  64      15.673 -12.152   3.266  0.00  0.00      PROA  
ATOM   1065 HH21 ARG P  64      15.861 -13.103   3.509  0.00  0.00      PROA  
ATOM   1066 HH22 ARG P  64      16.378 -11.624   2.792  0.00  0.00      PROA  
ATOM   1067  C   ARG P  64      14.353  -5.736   2.378  0.00  0.00      PROA  
ATOM   1068  O   ARG P  64      14.937  -6.270   1.390  0.00  0.00      PROA  
ATOM   1069  N   VAL P  65      13.111  -5.221   2.267  0.00  0.00      PROA  
ATOM   1070  HN  VAL P  65      12.664  -4.853   3.079  0.00  0.00      PROA  
ATOM   1071  CA  VAL P  65      12.434  -4.860   1.067  0.00  0.00      PROA  
ATOM   1072  HA  VAL P  65      12.496  -5.685   0.373  0.00  0.00      PROA  
ATOM   1073  CB  VAL P  65      10.978  -4.375   1.242  0.00  0.00      PROA  
ATOM   1074  HB  VAL P  65      10.993  -3.487   1.910  0.00  0.00      PROA  
ATOM   1075  CG1 VAL P  65      10.334  -4.040  -0.093  0.00  0.00      PROA  
ATOM   1076 HG11 VAL P  65       9.230  -4.150  -0.032  0.00  0.00      PROA  
ATOM   1077 HG12 VAL P  65      10.654  -4.751  -0.885  0.00  0.00      PROA  
ATOM   1078 HG13 VAL P  65      10.743  -3.071  -0.450  0.00  0.00      PROA  
ATOM   1079  CG2 VAL P  65      10.159  -5.490   1.892  0.00  0.00      PROA  
ATOM   1080 HG21 VAL P  65      10.594  -5.910   2.824  0.00  0.00      PROA  
ATOM   1081 HG22 VAL P  65      10.187  -6.338   1.175  0.00  0.00      PROA  
ATOM   1082 HG23 VAL P  65       9.120  -5.186   2.140  0.00  0.00      PROA  
ATOM   1083  C   VAL P  65      13.168  -3.624   0.433  0.00  0.00      PROA  
ATOM   1084  O   VAL P  65      13.406  -3.655  -0.744  0.00  0.00      PROA  
ATOM   1085  N   LEU P  66      13.594  -2.581   1.206  0.00  0.00      PROA  
ATOM   1086  HN  LEU P  66      13.192  -2.477   2.112  0.00  0.00      PROA  
ATOM   1087  CA  LEU P  66      14.337  -1.465   0.591  0.00  0.00      PROA  
ATOM   1088  HA  LEU P  66      13.779  -1.206  -0.296  0.00  0.00      PROA  
ATOM   1089  CB  LEU P  66      14.368  -0.257   1.623  0.00  0.00      PROA  
ATOM   1090  HB1 LEU P  66      14.881   0.532   1.033  0.00  0.00      PROA  
ATOM   1091  HB2 LEU P  66      15.063  -0.638   2.402  0.00  0.00      PROA  
ATOM   1092  CG  LEU P  66      12.960   0.201   2.029  0.00  0.00      PROA  
ATOM   1093  HG  LEU P  66      12.516  -0.679   2.540  0.00  0.00      PROA  
ATOM   1094  CD1 LEU P  66      13.180   1.318   3.112  0.00  0.00      PROA  
ATOM   1095 HD11 LEU P  66      14.111   1.093   3.676  0.00  0.00      PROA  
ATOM   1096 HD12 LEU P  66      12.326   1.474   3.805  0.00  0.00      PROA  
ATOM   1097 HD13 LEU P  66      13.388   2.285   2.606  0.00  0.00      PROA  
ATOM   1098  CD2 LEU P  66      11.998   0.631   0.884  0.00  0.00      PROA  
ATOM   1099 HD21 LEU P  66      12.011  -0.099   0.046  0.00  0.00      PROA  
ATOM   1100 HD22 LEU P  66      12.238   1.569   0.339  0.00  0.00      PROA  
ATOM   1101 HD23 LEU P  66      10.956   0.681   1.265  0.00  0.00      PROA  
ATOM   1102  C   LEU P  66      15.676  -1.782   0.086  0.00  0.00      PROA  
ATOM   1103  O   LEU P  66      16.051  -1.399  -1.048  0.00  0.00      PROA  
ATOM   1104  N   LEU P  67      16.572  -2.548   0.715  0.00  0.00      PROA  
ATOM   1105  HN  LEU P  67      16.444  -2.751   1.683  0.00  0.00      PROA  
ATOM   1106  CA  LEU P  67      17.714  -3.197   0.050  0.00  0.00      PROA  
ATOM   1107  HA  LEU P  67      18.344  -2.417  -0.351  0.00  0.00      PROA  
ATOM   1108  CB  LEU P  67      18.634  -3.931   1.075  0.00  0.00      PROA  
ATOM   1109  HB1 LEU P  67      19.515  -4.397   0.585  0.00  0.00      PROA  
ATOM   1110  HB2 LEU P  67      18.131  -4.814   1.526  0.00  0.00      PROA  
ATOM   1111  CG  LEU P  67      19.193  -3.033   2.295  0.00  0.00      PROA  
ATOM   1112  HG  LEU P  67      18.345  -2.496   2.772  0.00  0.00      PROA  
ATOM   1113  CD1 LEU P  67      19.917  -3.900   3.430  0.00  0.00      PROA  
ATOM   1114 HD11 LEU P  67      20.560  -4.659   2.937  0.00  0.00      PROA  
ATOM   1115 HD12 LEU P  67      19.118  -4.457   3.965  0.00  0.00      PROA  
ATOM   1116 HD13 LEU P  67      20.370  -3.188   4.153  0.00  0.00      PROA  
ATOM   1117  CD2 LEU P  67      20.211  -2.074   1.570  0.00  0.00      PROA  
ATOM   1118 HD21 LEU P  67      19.648  -1.376   0.914  0.00  0.00      PROA  
ATOM   1119 HD22 LEU P  67      20.907  -2.784   1.074  0.00  0.00      PROA  
ATOM   1120 HD23 LEU P  67      20.765  -1.541   2.372  0.00  0.00      PROA  
ATOM   1121  C   LEU P  67      17.426  -4.060  -1.155  0.00  0.00      PROA  
ATOM   1122  O   LEU P  67      17.927  -3.846  -2.305  0.00  0.00      PROA  
ATOM   1123  N   LYS P  68      16.380  -4.937  -1.033  0.00  0.00      PROA  
ATOM   1124  HN  LYS P  68      15.922  -5.111  -0.165  0.00  0.00      PROA  
ATOM   1125  CA  LYS P  68      15.952  -5.788  -2.228  0.00  0.00      PROA  
ATOM   1126  HA  LYS P  68      16.861  -6.314  -2.479  0.00  0.00      PROA  
ATOM   1127  CB  LYS P  68      14.898  -6.764  -1.803  0.00  0.00      PROA  
ATOM   1128  HB1 LYS P  68      13.967  -6.202  -1.576  0.00  0.00      PROA  
ATOM   1129  HB2 LYS P  68      15.240  -7.384  -0.947  0.00  0.00      PROA  
ATOM   1130  CG  LYS P  68      14.414  -7.745  -2.842  0.00  0.00      PROA  
ATOM   1131  HG1 LYS P  68      15.229  -8.408  -3.202  0.00  0.00      PROA  
ATOM   1132  HG2 LYS P  68      14.127  -7.107  -3.706  0.00  0.00      PROA  
ATOM   1133  CD  LYS P  68      13.278  -8.674  -2.227  0.00  0.00      PROA  
ATOM   1134  HD1 LYS P  68      12.497  -8.077  -1.710  0.00  0.00      PROA  
ATOM   1135  HD2 LYS P  68      13.776  -9.240  -1.410  0.00  0.00      PROA  
ATOM   1136  CE  LYS P  68      12.752  -9.694  -3.192  0.00  0.00      PROA  
ATOM   1137  HE1 LYS P  68      13.476 -10.239  -3.835  0.00  0.00      PROA  
ATOM   1138  HE2 LYS P  68      11.964  -9.229  -3.821  0.00  0.00      PROA  
ATOM   1139  NZ  LYS P  68      11.994 -10.733  -2.468  0.00  0.00      PROA  
ATOM   1140  HZ1 LYS P  68      12.537 -11.453  -1.950  0.00  0.00      PROA  
ATOM   1141  HZ2 LYS P  68      11.265 -11.201  -3.043  0.00  0.00      PROA  
ATOM   1142  HZ3 LYS P  68      11.449 -10.240  -1.732  0.00  0.00      PROA  
ATOM   1143  C   LYS P  68      15.438  -4.966  -3.439  0.00  0.00      PROA  
ATOM   1144  O   LYS P  68      15.578  -5.323  -4.563  0.00  0.00      PROA  
ATOM   1145  N   TYR P  69      14.797  -3.795  -3.134  0.00  0.00      PROA  
ATOM   1146  HN  TYR P  69      14.622  -3.562  -2.180  0.00  0.00      PROA  
ATOM   1147  CA  TYR P  69      14.520  -2.801  -4.161  0.00  0.00      PROA  
ATOM   1148  HA  TYR P  69      14.158  -3.374  -5.002  0.00  0.00      PROA  
ATOM   1149  CB  TYR P  69      13.368  -1.851  -3.581  0.00  0.00      PROA  
ATOM   1150  HB1 TYR P  69      13.806  -1.347  -2.693  0.00  0.00      PROA  
ATOM   1151  HB2 TYR P  69      12.487  -2.437  -3.243  0.00  0.00      PROA  
ATOM   1152  CG  TYR P  69      12.881  -0.807  -4.539  0.00  0.00      PROA  
ATOM   1153  CD1 TYR P  69      12.217  -1.081  -5.757  0.00  0.00      PROA  
ATOM   1154  HD1 TYR P  69      11.893  -2.085  -5.985  0.00  0.00      PROA  
ATOM   1155  CE1 TYR P  69      11.800  -0.080  -6.683  0.00  0.00      PROA  
ATOM   1156  HE1 TYR P  69      11.279  -0.304  -7.602  0.00  0.00      PROA  
ATOM   1157  CZ  TYR P  69      12.125   1.277  -6.310  0.00  0.00      PROA  
ATOM   1158  OH  TYR P  69      11.830   2.389  -7.154  0.00  0.00      PROA  
ATOM   1159  HH  TYR P  69      11.186   2.064  -7.788  0.00  0.00      PROA  
ATOM   1160  CD2 TYR P  69      13.198   0.491  -4.280  0.00  0.00      PROA  
ATOM   1161  HD2 TYR P  69      13.865   0.801  -3.490  0.00  0.00      PROA  
ATOM   1162  CE2 TYR P  69      12.807   1.534  -5.148  0.00  0.00      PROA  
ATOM   1163  HE2 TYR P  69      13.112   2.549  -4.937  0.00  0.00      PROA  
ATOM   1164  C   TYR P  69      15.588  -1.966  -4.756  0.00  0.00      PROA  
ATOM   1165  O   TYR P  69      15.620  -1.755  -5.965  0.00  0.00      PROA  
ATOM   1166  N   THR P  70      16.501  -1.518  -3.940  0.00  0.00      PROA  
ATOM   1167  HN  THR P  70      16.361  -1.751  -2.981  0.00  0.00      PROA  
ATOM   1168  CA  THR P  70      17.723  -0.760  -4.359  0.00  0.00      PROA  
ATOM   1169  HA  THR P  70      17.382  -0.138  -5.173  0.00  0.00      PROA  
ATOM   1170  CB  THR P  70      18.359   0.196  -3.352  0.00  0.00      PROA  
ATOM   1171  HB  THR P  70      19.225   0.745  -3.779  0.00  0.00      PROA  
ATOM   1172  OG1 THR P  70      18.735  -0.601  -2.224  0.00  0.00      PROA  
ATOM   1173  HG1 THR P  70      17.898  -0.880  -1.847  0.00  0.00      PROA  
ATOM   1174  CG2 THR P  70      17.317   1.231  -2.839  0.00  0.00      PROA  
ATOM   1175 HG21 THR P  70      16.973   1.964  -3.600  0.00  0.00      PROA  
ATOM   1176 HG22 THR P  70      17.773   1.826  -2.020  0.00  0.00      PROA  
ATOM   1177 HG23 THR P  70      16.423   0.729  -2.409  0.00  0.00      PROA  
ATOM   1178  C   THR P  70      18.729  -1.561  -5.132  0.00  0.00      PROA  
ATOM   1179  O   THR P  70      19.347  -0.988  -6.035  0.00  0.00      PROA  
ATOM   1180  N   GLU P  71      18.936  -2.801  -4.716  0.00  0.00      PROA  
ATOM   1181  HN  GLU P  71      18.589  -3.147  -3.848  0.00  0.00      PROA  
ATOM   1182  CA  GLU P  71      19.845  -3.738  -5.378  0.00  0.00      PROA  
ATOM   1183  HA  GLU P  71      20.768  -3.240  -5.638  0.00  0.00      PROA  
ATOM   1184  CB  GLU P  71      20.277  -4.849  -4.421  0.00  0.00      PROA  
ATOM   1185  HB1 GLU P  71      21.004  -5.527  -4.917  0.00  0.00      PROA  
ATOM   1186  HB2 GLU P  71      19.412  -5.428  -4.033  0.00  0.00      PROA  
ATOM   1187  CG  GLU P  71      21.052  -4.325  -3.177  0.00  0.00      PROA  
ATOM   1188  HG1 GLU P  71      20.538  -3.828  -2.326  0.00  0.00      PROA  
ATOM   1189  HG2 GLU P  71      21.834  -3.597  -3.484  0.00  0.00      PROA  
ATOM   1190  CD  GLU P  71      21.812  -5.398  -2.443  0.00  0.00      PROA  
ATOM   1191  OE1 GLU P  71      22.679  -5.031  -1.601  0.00  0.00      PROA  
ATOM   1192  OE2 GLU P  71      21.571  -6.618  -2.676  0.00  0.00      PROA  
ATOM   1193  C   GLU P  71      19.393  -4.398  -6.746  0.00  0.00      PROA  
ATOM   1194  O   GLU P  71      20.095  -5.211  -7.258  0.00  0.00      PROA  
ATOM   1195  N   TYR P  72      18.133  -3.990  -7.209  0.00  0.00      PROA  
ATOM   1196  HN  TYR P  72      17.747  -3.136  -6.871  0.00  0.00      PROA  
ATOM   1197  CA  TYR P  72      17.326  -4.668  -8.243  0.00  0.00      PROA  
ATOM   1198  HA  TYR P  72      17.980  -5.411  -8.674  0.00  0.00      PROA  
ATOM   1199  CB  TYR P  72      16.067  -5.258  -7.700  0.00  0.00      PROA  
ATOM   1200  HB1 TYR P  72      15.379  -4.505  -7.260  0.00  0.00      PROA  
ATOM   1201  HB2 TYR P  72      16.272  -5.849  -6.782  0.00  0.00      PROA  
ATOM   1202  CG  TYR P  72      15.402  -6.190  -8.669  0.00  0.00      PROA  
ATOM   1203  CD1 TYR P  72      14.438  -5.697  -9.606  0.00  0.00      PROA  
ATOM   1204  HD1 TYR P  72      14.151  -4.656  -9.637  0.00  0.00      PROA  
ATOM   1205  CE1 TYR P  72      13.813  -6.602 -10.458  0.00  0.00      PROA  
ATOM   1206  HE1 TYR P  72      13.077  -6.264 -11.172  0.00  0.00      PROA  
ATOM   1207  CZ  TYR P  72      14.176  -7.895 -10.519  0.00  0.00      PROA  
ATOM   1208  OH  TYR P  72      13.425  -8.796 -11.253  0.00  0.00      PROA  
ATOM   1209  HH  TYR P  72      13.172  -9.524 -10.680  0.00  0.00      PROA  
ATOM   1210  CD2 TYR P  72      15.656  -7.565  -8.639  0.00  0.00      PROA  
ATOM   1211  HD2 TYR P  72      16.297  -7.996  -7.884  0.00  0.00      PROA  
ATOM   1212  CE2 TYR P  72      15.112  -8.436  -9.624  0.00  0.00      PROA  
ATOM   1213  HE2 TYR P  72      15.344  -9.491  -9.637  0.00  0.00      PROA  
ATOM   1214  C   TYR P  72      16.987  -3.645  -9.339  0.00  0.00      PROA  
ATOM   1215  O   TYR P  72      16.482  -2.517  -9.183  0.00  0.00      PROA  
ATOM   1216  N   SER P  73      17.374  -4.032 -10.557  0.00  0.00      PROA  
ATOM   1217  HN  SER P  73      17.536  -5.001 -10.731  0.00  0.00      PROA  
ATOM   1218  CA  SER P  73      17.130  -3.285 -11.784  0.00  0.00      PROA  
ATOM   1219  HA  SER P  73      17.051  -2.226 -11.585  0.00  0.00      PROA  
ATOM   1220  CB  SER P  73      18.298  -3.347 -12.753  0.00  0.00      PROA  
ATOM   1221  HB1 SER P  73      18.200  -2.605 -13.575  0.00  0.00      PROA  
ATOM   1222  HB2 SER P  73      18.419  -4.378 -13.148  0.00  0.00      PROA  
ATOM   1223  OG  SER P  73      19.450  -2.974 -12.041  0.00  0.00      PROA  
ATOM   1224  HG1 SER P  73      19.528  -3.595 -11.313  0.00  0.00      PROA  
ATOM   1225  C   SER P  73      15.894  -3.798 -12.458  0.00  0.00      PROA  
ATOM   1226  O   SER P  73      15.734  -4.974 -12.572  0.00  0.00      PROA  
ATOM   1227  N   GLU P  74      15.014  -2.870 -12.962  0.00  0.00      PROA  
ATOM   1228  HN  GLU P  74      14.909  -2.000 -12.485  0.00  0.00      PROA  
ATOM   1229  CA  GLU P  74      14.134  -3.139 -14.139  0.00  0.00      PROA  
ATOM   1230  HA  GLU P  74      14.111  -2.187 -14.648  0.00  0.00      PROA  
ATOM   1231  CB  GLU P  74      14.693  -3.994 -15.372  0.00  0.00      PROA  
ATOM   1232  HB1 GLU P  74      14.020  -4.215 -16.228  0.00  0.00      PROA  
ATOM   1233  HB2 GLU P  74      15.031  -4.981 -14.988  0.00  0.00      PROA  
ATOM   1234  CG  GLU P  74      15.986  -3.342 -16.014  0.00  0.00      PROA  
ATOM   1235  HG1 GLU P  74      16.828  -3.234 -15.298  0.00  0.00      PROA  
ATOM   1236  HG2 GLU P  74      15.699  -2.273 -16.110  0.00  0.00      PROA  
ATOM   1237  CD  GLU P  74      16.512  -3.875 -17.302  0.00  0.00      PROA  
ATOM   1238  OE1 GLU P  74      16.959  -5.018 -17.259  0.00  0.00      PROA  
ATOM   1239  OE2 GLU P  74      16.538  -3.080 -18.241  0.00  0.00      PROA  
ATOM   1240  C   GLU P  74      12.727  -3.608 -13.850  0.00  0.00      PROA  
ATOM   1241  O   GLU P  74      12.361  -4.772 -14.068  0.00  0.00      PROA  
ATOM   1242  N   PRO P  75      11.779  -2.852 -13.351  0.00  0.00      PROA  
ATOM   1243  CD  PRO P  75      12.059  -1.454 -12.804  0.00  0.00      PROA  
ATOM   1244  HD1 PRO P  75      12.684  -0.839 -13.487  0.00  0.00      PROA  
ATOM   1245  HD2 PRO P  75      12.674  -1.614 -11.893  0.00  0.00      PROA  
ATOM   1246  CA  PRO P  75      10.352  -3.105 -13.372  0.00  0.00      PROA  
ATOM   1247  HA  PRO P  75      10.172  -3.806 -12.571  0.00  0.00      PROA  
ATOM   1248  CB  PRO P  75       9.786  -1.675 -13.331  0.00  0.00      PROA  
ATOM   1249  HB1 PRO P  75       8.735  -1.613 -12.974  0.00  0.00      PROA  
ATOM   1250  HB2 PRO P  75       9.696  -1.102 -14.278  0.00  0.00      PROA  
ATOM   1251  CG  PRO P  75      10.800  -0.854 -12.437  0.00  0.00      PROA  
ATOM   1252  HG1 PRO P  75      10.741   0.227 -12.689  0.00  0.00      PROA  
ATOM   1253  HG2 PRO P  75      10.428  -0.892 -11.390  0.00  0.00      PROA  
ATOM   1254  C   PRO P  75       9.798  -3.728 -14.628  0.00  0.00      PROA  
ATOM   1255  O   PRO P  75      10.114  -3.374 -15.823  0.00  0.00      PROA  
ATOM   1256  N   HSD P  76       8.779  -4.621 -14.508  0.00  0.00      PROA  
ATOM   1257  HN  HSD P  76       8.555  -4.772 -13.548  0.00  0.00      PROA  
ATOM   1258  CA  HSD P  76       7.864  -4.990 -15.617  0.00  0.00      PROA  
ATOM   1259  HA  HSD P  76       8.526  -5.183 -16.448  0.00  0.00      PROA  
ATOM   1260  CB  HSD P  76       7.011  -6.303 -15.304  0.00  0.00      PROA  
ATOM   1261  HB1 HSD P  76       6.152  -6.313 -16.009  0.00  0.00      PROA  
ATOM   1262  HB2 HSD P  76       6.666  -6.371 -14.250  0.00  0.00      PROA  
ATOM   1263  ND1 HSD P  76       9.191  -7.781 -15.128  0.00  0.00      PROA  
ATOM   1264  HD1 HSD P  76       9.935  -7.115 -15.186  0.00  0.00      PROA  
ATOM   1265  CG  HSD P  76       7.858  -7.582 -15.384  0.00  0.00      PROA  
ATOM   1266  CE1 HSD P  76       9.410  -9.086 -15.424  0.00  0.00      PROA  
ATOM   1267  HE1 HSD P  76      10.396  -9.528 -15.281  0.00  0.00      PROA  
ATOM   1268  NE2 HSD P  76       8.337  -9.735 -15.897  0.00  0.00      PROA  
ATOM   1269  CD2 HSD P  76       7.370  -8.785 -15.907  0.00  0.00      PROA  
ATOM   1270  HD2 HSD P  76       6.412  -9.065 -16.327  0.00  0.00      PROA  
ATOM   1271  C   HSD P  76       6.994  -3.860 -16.011  0.00  0.00      PROA  
ATOM   1272  O   HSD P  76       6.802  -3.656 -17.225  0.00  0.00      PROA  
ATOM   1273  N   GLU P  77       6.424  -3.112 -15.021  0.00  0.00      PROA  
ATOM   1274  HN  GLU P  77       6.601  -3.211 -14.045  0.00  0.00      PROA  
ATOM   1275  CA  GLU P  77       5.697  -1.950 -15.344  0.00  0.00      PROA  
ATOM   1276  HA  GLU P  77       5.941  -1.490 -16.290  0.00  0.00      PROA  
ATOM   1277  CB  GLU P  77       4.192  -2.317 -15.326  0.00  0.00      PROA  
ATOM   1278  HB1 GLU P  77       4.191  -3.220 -15.973  0.00  0.00      PROA  
ATOM   1279  HB2 GLU P  77       3.722  -1.490 -15.900  0.00  0.00      PROA  
ATOM   1280  CG  GLU P  77       3.622  -2.597 -13.919  0.00  0.00      PROA  
ATOM   1281  HG1 GLU P  77       3.431  -1.770 -13.202  0.00  0.00      PROA  
ATOM   1282  HG2 GLU P  77       4.374  -3.266 -13.449  0.00  0.00      PROA  
ATOM   1283  CD  GLU P  77       2.251  -3.236 -13.927  0.00  0.00      PROA  
ATOM   1284  OE1 GLU P  77       1.438  -3.009 -14.909  0.00  0.00      PROA  
ATOM   1285  OE2 GLU P  77       1.947  -3.949 -13.026  0.00  0.00      PROA  
ATOM   1286  C   GLU P  77       5.952  -0.899 -14.243  0.00  0.00      PROA  
ATOM   1287  O   GLU P  77       6.271  -1.302 -13.149  0.00  0.00      PROA  
ATOM   1288  N   SER P  78       5.766   0.387 -14.592  0.00  0.00      PROA  
ATOM   1289  HN  SER P  78       5.425   0.534 -15.517  0.00  0.00      PROA  
ATOM   1290  CA  SER P  78       5.862   1.534 -13.697  0.00  0.00      PROA  
ATOM   1291  HA  SER P  78       5.801   1.215 -12.667  0.00  0.00      PROA  
ATOM   1292  CB  SER P  78       7.173   2.326 -13.955  0.00  0.00      PROA  
ATOM   1293  HB1 SER P  78       7.055   3.201 -13.281  0.00  0.00      PROA  
ATOM   1294  HB2 SER P  78       7.302   2.772 -14.964  0.00  0.00      PROA  
ATOM   1295  OG  SER P  78       8.319   1.558 -13.706  0.00  0.00      PROA  
ATOM   1296  HG1 SER P  78       8.312   0.906 -14.411  0.00  0.00      PROA  
ATOM   1297  C   SER P  78       4.681   2.437 -13.937  0.00  0.00      PROA  
ATOM   1298  O   SER P  78       4.576   3.142 -14.942  0.00  0.00      PROA  
ATOM   1299  N   ARG P  79       3.650   2.458 -12.990  0.00  0.00      PROA  
ATOM   1300  HN  ARG P  79       3.607   1.859 -12.194  0.00  0.00      PROA  
ATOM   1301  CA  ARG P  79       2.505   3.258 -13.163  0.00  0.00      PROA  
ATOM   1302  HA  ARG P  79       2.449   3.635 -14.174  0.00  0.00      PROA  
ATOM   1303  CB  ARG P  79       1.266   2.422 -12.812  0.00  0.00      PROA  
ATOM   1304  HB1 ARG P  79       0.319   2.965 -13.017  0.00  0.00      PROA  
ATOM   1305  HB2 ARG P  79       1.210   2.126 -11.742  0.00  0.00      PROA  
ATOM   1306  CG  ARG P  79       1.142   1.124 -13.658  0.00  0.00      PROA  
ATOM   1307  HG1 ARG P  79       0.138   0.740 -13.380  0.00  0.00      PROA  
ATOM   1308  HG2 ARG P  79       1.871   0.411 -13.217  0.00  0.00      PROA  
ATOM   1309  CD  ARG P  79       1.261   1.372 -15.149  0.00  0.00      PROA  
ATOM   1310  HD1 ARG P  79       2.188   1.881 -15.490  0.00  0.00      PROA  
ATOM   1311  HD2 ARG P  79       0.424   1.989 -15.541  0.00  0.00      PROA  
ATOM   1312  NE  ARG P  79       1.233   0.044 -15.767  0.00  0.00      PROA  
ATOM   1313  HE  ARG P  79       1.559  -0.783 -15.309  0.00  0.00      PROA  
ATOM   1314  CZ  ARG P  79       1.079  -0.144 -17.071  0.00  0.00      PROA  
ATOM   1315  NH1 ARG P  79       0.748   0.775 -17.883  0.00  0.00      PROA  
ATOM   1316 HH11 ARG P  79       0.908   1.723 -17.607  0.00  0.00      PROA  
ATOM   1317 HH12 ARG P  79       0.816   0.496 -18.841  0.00  0.00      PROA  
ATOM   1318  NH2 ARG P  79       1.425  -1.398 -17.446  0.00  0.00      PROA  
ATOM   1319 HH21 ARG P  79       1.444  -2.133 -16.769  0.00  0.00      PROA  
ATOM   1320 HH22 ARG P  79       1.211  -1.578 -18.407  0.00  0.00      PROA  
ATOM   1321  C   ARG P  79       2.384   4.549 -12.300  0.00  0.00      PROA  
ATOM   1322  O   ARG P  79       3.012   4.620 -11.254  0.00  0.00      PROA  
ATOM   1323  N   THR P  80       1.578   5.513 -12.731  0.00  0.00      PROA  
ATOM   1324  HN  THR P  80       1.220   5.397 -13.654  0.00  0.00      PROA  
ATOM   1325  CA  THR P  80       1.333   6.804 -12.046  0.00  0.00      PROA  
ATOM   1326  HA  THR P  80       1.264   6.602 -10.987  0.00  0.00      PROA  
ATOM   1327  CB  THR P  80       2.327   7.900 -12.534  0.00  0.00      PROA  
ATOM   1328  HB  THR P  80       3.394   7.603 -12.444  0.00  0.00      PROA  
ATOM   1329  OG1 THR P  80       2.280   9.064 -11.735  0.00  0.00      PROA  
ATOM   1330  HG1 THR P  80       2.714   8.765 -10.933  0.00  0.00      PROA  
ATOM   1331  CG2 THR P  80       2.139   8.271 -14.021  0.00  0.00      PROA  
ATOM   1332 HG21 THR P  80       3.043   8.756 -14.447  0.00  0.00      PROA  
ATOM   1333 HG22 THR P  80       1.261   8.930 -14.196  0.00  0.00      PROA  
ATOM   1334 HG23 THR P  80       1.948   7.420 -14.709  0.00  0.00      PROA  
ATOM   1335  C   THR P  80      -0.112   7.279 -12.268  0.00  0.00      PROA  
ATOM   1336  O   THR P  80      -0.792   6.698 -13.101  0.00  0.00      PROA  
ATOM   1337  N   ASN P  81      -0.679   8.222 -11.522  0.00  0.00      PROA  
ATOM   1338  HN  ASN P  81      -0.214   8.636 -10.744  0.00  0.00      PROA  
ATOM   1339  CA  ASN P  81      -2.129   8.646 -11.577  0.00  0.00      PROA  
ATOM   1340  HA  ASN P  81      -2.723   7.868 -11.120  0.00  0.00      PROA  
ATOM   1341  CB  ASN P  81      -2.275  10.021 -10.813  0.00  0.00      PROA  
ATOM   1342  HB1 ASN P  81      -3.327  10.352 -10.948  0.00  0.00      PROA  
ATOM   1343  HB2 ASN P  81      -1.600  10.775 -11.272  0.00  0.00      PROA  
ATOM   1344  CG  ASN P  81      -1.967   9.823  -9.306  0.00  0.00      PROA  
ATOM   1345  OD1 ASN P  81      -1.617   8.711  -8.850  0.00  0.00      PROA  
ATOM   1346  ND2 ASN P  81      -2.098  10.950  -8.513  0.00  0.00      PROA  
ATOM   1347 HD21 ASN P  81      -2.365  11.853  -8.852  0.00  0.00      PROA  
ATOM   1348 HD22 ASN P  81      -1.735  10.899  -7.583  0.00  0.00      PROA  
ATOM   1349  C   ASN P  81      -2.831   8.712 -12.911  0.00  0.00      PROA  
ATOM   1350  O   ASN P  81      -3.874   8.100 -13.184  0.00  0.00      PROA  
ATOM   1351  N   THR P  82      -2.277   9.431 -13.870  0.00  0.00      PROA  
ATOM   1352  HN  THR P  82      -1.423   9.870 -13.601  0.00  0.00      PROA  
ATOM   1353  CA  THR P  82      -2.601   9.577 -15.247  0.00  0.00      PROA  
ATOM   1354  HA  THR P  82      -3.544  10.097 -15.319  0.00  0.00      PROA  
ATOM   1355  CB  THR P  82      -1.540  10.417 -15.993  0.00  0.00      PROA  
ATOM   1356  HB  THR P  82      -0.554   9.909 -15.927  0.00  0.00      PROA  
ATOM   1357  OG1 THR P  82      -1.480  11.736 -15.432  0.00  0.00      PROA  
ATOM   1358  HG1 THR P  82      -0.567  11.895 -15.184  0.00  0.00      PROA  
ATOM   1359  CG2 THR P  82      -1.930  10.706 -17.385  0.00  0.00      PROA  
ATOM   1360 HG21 THR P  82      -2.239   9.757 -17.872  0.00  0.00      PROA  
ATOM   1361 HG22 THR P  82      -1.185  11.254 -18.001  0.00  0.00      PROA  
ATOM   1362 HG23 THR P  82      -2.787  11.413 -17.373  0.00  0.00      PROA  
ATOM   1363  C   THR P  82      -2.813   8.256 -15.981  0.00  0.00      PROA  
ATOM   1364  O   THR P  82      -3.849   8.146 -16.517  0.00  0.00      PROA  
ATOM   1365  N   ASP P  83      -1.949   7.277 -15.949  0.00  0.00      PROA  
ATOM   1366  HN  ASP P  83      -1.064   7.354 -15.496  0.00  0.00      PROA  
ATOM   1367  CA  ASP P  83      -2.217   5.919 -16.387  0.00  0.00      PROA  
ATOM   1368  HA  ASP P  83      -2.166   5.950 -17.465  0.00  0.00      PROA  
ATOM   1369  CB  ASP P  83      -1.087   4.967 -15.841  0.00  0.00      PROA  
ATOM   1370  HB1 ASP P  83      -1.093   3.924 -16.224  0.00  0.00      PROA  
ATOM   1371  HB2 ASP P  83      -1.083   4.815 -14.740  0.00  0.00      PROA  
ATOM   1372  CG  ASP P  83       0.307   5.490 -16.117  0.00  0.00      PROA  
ATOM   1373  OD1 ASP P  83       0.458   6.371 -16.976  0.00  0.00      PROA  
ATOM   1374  OD2 ASP P  83       1.209   4.823 -15.607  0.00  0.00      PROA  
ATOM   1375  C   ASP P  83      -3.541   5.261 -15.880  0.00  0.00      PROA  
ATOM   1376  O   ASP P  83      -4.281   4.648 -16.598  0.00  0.00      PROA  
ATOM   1377  N   ILE P  84      -3.726   5.342 -14.522  0.00  0.00      PROA  
ATOM   1378  HN  ILE P  84      -3.003   5.804 -14.014  0.00  0.00      PROA  
ATOM   1379  CA  ILE P  84      -4.872   4.792 -13.812  0.00  0.00      PROA  
ATOM   1380  HA  ILE P  84      -5.025   3.798 -14.205  0.00  0.00      PROA  
ATOM   1381  CB  ILE P  84      -4.729   4.819 -12.304  0.00  0.00      PROA  
ATOM   1382  HB  ILE P  84      -4.477   5.857 -11.999  0.00  0.00      PROA  
ATOM   1383  CG2 ILE P  84      -5.954   4.287 -11.654  0.00  0.00      PROA  
ATOM   1384 HG21 ILE P  84      -6.879   4.830 -11.944  0.00  0.00      PROA  
ATOM   1385 HG22 ILE P  84      -5.910   4.359 -10.547  0.00  0.00      PROA  
ATOM   1386 HG23 ILE P  84      -6.055   3.221 -11.953  0.00  0.00      PROA  
ATOM   1387  CG1 ILE P  84      -3.582   3.846 -11.756  0.00  0.00      PROA  
ATOM   1388 HG11 ILE P  84      -3.609   3.765 -10.648  0.00  0.00      PROA  
ATOM   1389 HG12 ILE P  84      -2.732   4.505 -12.033  0.00  0.00      PROA  
ATOM   1390  CD  ILE P  84      -3.537   2.421 -12.328  0.00  0.00      PROA  
ATOM   1391  HD1 ILE P  84      -3.624   2.426 -13.435  0.00  0.00      PROA  
ATOM   1392  HD2 ILE P  84      -4.400   1.808 -11.990  0.00  0.00      PROA  
ATOM   1393  HD3 ILE P  84      -2.594   1.893 -12.073  0.00  0.00      PROA  
ATOM   1394  C   ILE P  84      -6.118   5.589 -14.271  0.00  0.00      PROA  
ATOM   1395  O   ILE P  84      -7.140   4.965 -14.660  0.00  0.00      PROA  
ATOM   1396  N   LEU P  85      -6.029   6.959 -14.441  0.00  0.00      PROA  
ATOM   1397  HN  LEU P  85      -5.155   7.357 -14.175  0.00  0.00      PROA  
ATOM   1398  CA  LEU P  85      -7.073   7.746 -15.094  0.00  0.00      PROA  
ATOM   1399  HA  LEU P  85      -7.943   7.427 -14.540  0.00  0.00      PROA  
ATOM   1400  CB  LEU P  85      -6.754   9.221 -14.833  0.00  0.00      PROA  
ATOM   1401  HB1 LEU P  85      -5.679   9.433 -15.019  0.00  0.00      PROA  
ATOM   1402  HB2 LEU P  85      -6.793   9.272 -13.724  0.00  0.00      PROA  
ATOM   1403  CG  LEU P  85      -7.624  10.326 -15.494  0.00  0.00      PROA  
ATOM   1404  HG  LEU P  85      -7.571  10.320 -16.604  0.00  0.00      PROA  
ATOM   1405  CD1 LEU P  85      -9.076  10.060 -15.122  0.00  0.00      PROA  
ATOM   1406 HD11 LEU P  85      -9.375   9.101 -15.596  0.00  0.00      PROA  
ATOM   1407 HD12 LEU P  85      -9.653  10.914 -15.535  0.00  0.00      PROA  
ATOM   1408 HD13 LEU P  85      -9.200   9.942 -14.024  0.00  0.00      PROA  
ATOM   1409  CD2 LEU P  85      -7.135  11.718 -14.980  0.00  0.00      PROA  
ATOM   1410 HD21 LEU P  85      -6.064  11.766 -15.271  0.00  0.00      PROA  
ATOM   1411 HD22 LEU P  85      -7.244  11.649 -13.876  0.00  0.00      PROA  
ATOM   1412 HD23 LEU P  85      -7.709  12.549 -15.443  0.00  0.00      PROA  
ATOM   1413  C   LEU P  85      -7.356   7.318 -16.537  0.00  0.00      PROA  
ATOM   1414  O   LEU P  85      -8.469   6.972 -16.917  0.00  0.00      PROA  
ATOM   1415  N   GLU P  86      -6.337   7.141 -17.389  0.00  0.00      PROA  
ATOM   1416  HN  GLU P  86      -5.412   7.424 -17.147  0.00  0.00      PROA  
ATOM   1417  CA  GLU P  86      -6.516   6.794 -18.802  0.00  0.00      PROA  
ATOM   1418  HA  GLU P  86      -7.252   7.477 -19.198  0.00  0.00      PROA  
ATOM   1419  CB  GLU P  86      -5.235   7.101 -19.624  0.00  0.00      PROA  
ATOM   1420  HB1 GLU P  86      -5.195   6.590 -20.610  0.00  0.00      PROA  
ATOM   1421  HB2 GLU P  86      -4.397   6.614 -19.082  0.00  0.00      PROA  
ATOM   1422  CG  GLU P  86      -5.001   8.633 -19.752  0.00  0.00      PROA  
ATOM   1423  HG1 GLU P  86      -3.917   8.844 -19.871  0.00  0.00      PROA  
ATOM   1424  HG2 GLU P  86      -5.330   9.102 -18.800  0.00  0.00      PROA  
ATOM   1425  CD  GLU P  86      -5.706   9.303 -20.884  0.00  0.00      PROA  
ATOM   1426  OE1 GLU P  86      -5.499  10.527 -20.976  0.00  0.00      PROA  
ATOM   1427  OE2 GLU P  86      -6.533   8.685 -21.614  0.00  0.00      PROA  
ATOM   1428  C   GLU P  86      -7.187   5.489 -19.044  0.00  0.00      PROA  
ATOM   1429  O   GLU P  86      -7.926   5.139 -19.909  0.00  0.00      PROA  
ATOM   1430  N   THR P  87      -6.763   4.509 -18.212  0.00  0.00      PROA  
ATOM   1431  HN  THR P  87      -5.998   4.746 -17.618  0.00  0.00      PROA  
ATOM   1432  CA  THR P  87      -7.313   3.152 -18.204  0.00  0.00      PROA  
ATOM   1433  HA  THR P  87      -7.268   2.681 -19.175  0.00  0.00      PROA  
ATOM   1434  CB  THR P  87      -6.622   2.120 -17.349  0.00  0.00      PROA  
ATOM   1435  HB  THR P  87      -6.549   2.453 -16.292  0.00  0.00      PROA  
ATOM   1436  OG1 THR P  87      -5.234   1.974 -17.776  0.00  0.00      PROA  
ATOM   1437  HG1 THR P  87      -4.756   2.772 -17.540  0.00  0.00      PROA  
ATOM   1438  CG2 THR P  87      -7.316   0.766 -17.285  0.00  0.00      PROA  
ATOM   1439 HG21 THR P  87      -7.546   0.438 -18.322  0.00  0.00      PROA  
ATOM   1440 HG22 THR P  87      -8.217   0.782 -16.636  0.00  0.00      PROA  
ATOM   1441 HG23 THR P  87      -6.705  -0.061 -16.864  0.00  0.00      PROA  
ATOM   1442  C   THR P  87      -8.797   3.161 -17.843  0.00  0.00      PROA  
ATOM   1443  O   THR P  87      -9.640   2.488 -18.439  0.00  0.00      PROA  
ATOM   1444  N   LEU P  88      -9.173   3.938 -16.799  0.00  0.00      PROA  
ATOM   1445  HN  LEU P  88      -8.486   4.542 -16.402  0.00  0.00      PROA  
ATOM   1446  CA  LEU P  88     -10.539   4.144 -16.341  0.00  0.00      PROA  
ATOM   1447  HA  LEU P  88     -10.760   3.143 -16.002  0.00  0.00      PROA  
ATOM   1448  CB  LEU P  88     -10.635   5.080 -15.139  0.00  0.00      PROA  
ATOM   1449  HB1 LEU P  88     -11.692   5.350 -14.930  0.00  0.00      PROA  
ATOM   1450  HB2 LEU P  88     -10.138   6.047 -15.370  0.00  0.00      PROA  
ATOM   1451  CG  LEU P  88     -10.260   4.451 -13.745  0.00  0.00      PROA  
ATOM   1452  HG  LEU P  88      -9.255   4.010 -13.914  0.00  0.00      PROA  
ATOM   1453  CD1 LEU P  88     -10.130   5.549 -12.679  0.00  0.00      PROA  
ATOM   1454 HD11 LEU P  88     -11.112   5.883 -12.280  0.00  0.00      PROA  
ATOM   1455 HD12 LEU P  88      -9.698   6.469 -13.129  0.00  0.00      PROA  
ATOM   1456 HD13 LEU P  88      -9.497   5.236 -11.821  0.00  0.00      PROA  
ATOM   1457  CD2 LEU P  88     -11.308   3.438 -13.293  0.00  0.00      PROA  
ATOM   1458 HD21 LEU P  88     -11.223   2.512 -13.902  0.00  0.00      PROA  
ATOM   1459 HD22 LEU P  88     -12.354   3.807 -13.363  0.00  0.00      PROA  
ATOM   1460 HD23 LEU P  88     -11.124   3.166 -12.232  0.00  0.00      PROA  
ATOM   1461  C   LEU P  88     -11.458   4.797 -17.443  0.00  0.00      PROA  
ATOM   1462  O   LEU P  88     -12.539   4.363 -17.612  0.00  0.00      PROA  
ATOM   1463  N   LYS P  89     -10.815   5.637 -18.275  0.00  0.00      PROA  
ATOM   1464  HN  LYS P  89      -9.906   5.908 -17.968  0.00  0.00      PROA  
ATOM   1465  CA  LYS P  89     -11.480   6.385 -19.369  0.00  0.00      PROA  
ATOM   1466  HA  LYS P  89     -12.439   6.730 -19.012  0.00  0.00      PROA  
ATOM   1467  CB  LYS P  89     -10.596   7.667 -19.697  0.00  0.00      PROA  
ATOM   1468  HB1 LYS P  89     -10.773   8.004 -20.740  0.00  0.00      PROA  
ATOM   1469  HB2 LYS P  89      -9.537   7.331 -19.732  0.00  0.00      PROA  
ATOM   1470  CG  LYS P  89     -10.829   8.728 -18.550  0.00  0.00      PROA  
ATOM   1471  HG1 LYS P  89     -10.653   8.387 -17.507  0.00  0.00      PROA  
ATOM   1472  HG2 LYS P  89     -11.879   9.066 -18.680  0.00  0.00      PROA  
ATOM   1473  CD  LYS P  89      -9.890   9.906 -18.501  0.00  0.00      PROA  
ATOM   1474  HD1 LYS P  89      -8.904   9.596 -18.094  0.00  0.00      PROA  
ATOM   1475  HD2 LYS P  89     -10.249  10.687 -17.797  0.00  0.00      PROA  
ATOM   1476  CE  LYS P  89      -9.696  10.518 -19.887  0.00  0.00      PROA  
ATOM   1477  HE1 LYS P  89     -10.745  10.473 -20.251  0.00  0.00      PROA  
ATOM   1478  HE2 LYS P  89      -8.958   9.965 -20.506  0.00  0.00      PROA  
ATOM   1479  NZ  LYS P  89      -9.147  11.930 -19.852  0.00  0.00      PROA  
ATOM   1480  HZ1 LYS P  89      -8.216  11.774 -19.413  0.00  0.00      PROA  
ATOM   1481  HZ2 LYS P  89      -9.747  12.577 -19.302  0.00  0.00      PROA  
ATOM   1482  HZ3 LYS P  89      -8.973  12.303 -20.807  0.00  0.00      PROA  
ATOM   1483  C   LYS P  89     -11.659   5.628 -20.689  0.00  0.00      PROA  
ATOM   1484  O   LYS P  89     -12.205   6.168 -21.650  0.00  0.00      PROA  
ATOM   1485  N   ARG P  90     -11.220   4.377 -20.694  0.00  0.00      PROA  
ATOM   1486  HN  ARG P  90     -10.872   4.026 -19.829  0.00  0.00      PROA  
ATOM   1487  CA  ARG P  90     -11.317   3.596 -21.923  0.00  0.00      PROA  
ATOM   1488  HA  ARG P  90     -11.661   4.137 -22.792  0.00  0.00      PROA  
ATOM   1489  CB  ARG P  90      -9.975   2.913 -22.286  0.00  0.00      PROA  
ATOM   1490  HB1 ARG P  90     -10.163   2.021 -22.920  0.00  0.00      PROA  
ATOM   1491  HB2 ARG P  90      -9.475   2.514 -21.377  0.00  0.00      PROA  
ATOM   1492  CG  ARG P  90      -9.043   3.994 -22.902  0.00  0.00      PROA  
ATOM   1493  HG1 ARG P  90      -9.153   4.903 -22.272  0.00  0.00      PROA  
ATOM   1494  HG2 ARG P  90      -9.404   4.233 -23.925  0.00  0.00      PROA  
ATOM   1495  CD  ARG P  90      -7.551   3.550 -22.906  0.00  0.00      PROA  
ATOM   1496  HD1 ARG P  90      -7.585   2.581 -23.449  0.00  0.00      PROA  
ATOM   1497  HD2 ARG P  90      -7.217   3.560 -21.847  0.00  0.00      PROA  
ATOM   1498  NE  ARG P  90      -6.691   4.583 -23.560  0.00  0.00      PROA  
ATOM   1499  HE  ARG P  90      -7.068   5.262 -24.191  0.00  0.00      PROA  
ATOM   1500  CZ  ARG P  90      -5.381   4.781 -23.381  0.00  0.00      PROA  
ATOM   1501  NH1 ARG P  90      -4.635   4.074 -22.535  0.00  0.00      PROA  
ATOM   1502 HH11 ARG P  90      -5.095   3.416 -21.939  0.00  0.00      PROA  
ATOM   1503 HH12 ARG P  90      -3.650   4.247 -22.531  0.00  0.00      PROA  
ATOM   1504  NH2 ARG P  90      -4.821   5.765 -23.963  0.00  0.00      PROA  
ATOM   1505 HH21 ARG P  90      -5.528   6.416 -24.237  0.00  0.00      PROA  
ATOM   1506 HH22 ARG P  90      -4.062   6.183 -23.464  0.00  0.00      PROA  
ATOM   1507  C   ARG P  90     -12.397   2.504 -21.782  0.00  0.00      PROA  
ATOM   1508  O   ARG P  90     -12.189   1.503 -21.067  0.00  0.00      PROA  
ATOM   1509  N   ARG P  91     -13.556   2.738 -22.532  0.00  0.00      PROA  
ATOM   1510  HN  ARG P  91     -13.656   3.600 -23.023  0.00  0.00      PROA  
ATOM   1511  CA  ARG P  91     -14.640   1.776 -22.594  0.00  0.00      PROA  
ATOM   1512  HA  ARG P  91     -14.390   0.818 -22.163  0.00  0.00      PROA  
ATOM   1513  CB  ARG P  91     -15.977   2.360 -22.094  0.00  0.00      PROA  
ATOM   1514  HB1 ARG P  91     -16.665   1.489 -22.140  0.00  0.00      PROA  
ATOM   1515  HB2 ARG P  91     -16.382   3.162 -22.748  0.00  0.00      PROA  
ATOM   1516  CG  ARG P  91     -15.978   2.905 -20.695  0.00  0.00      PROA  
ATOM   1517  HG1 ARG P  91     -15.254   3.747 -20.705  0.00  0.00      PROA  
ATOM   1518  HG2 ARG P  91     -15.496   2.125 -20.067  0.00  0.00      PROA  
ATOM   1519  CD  ARG P  91     -17.378   3.300 -20.151  0.00  0.00      PROA  
ATOM   1520  HD1 ARG P  91     -18.045   3.490 -21.019  0.00  0.00      PROA  
ATOM   1521  HD2 ARG P  91     -17.298   4.188 -19.488  0.00  0.00      PROA  
ATOM   1522  NE  ARG P  91     -17.909   2.135 -19.409  0.00  0.00      PROA  
ATOM   1523  HE  ARG P  91     -18.618   1.538 -19.786  0.00  0.00      PROA  
ATOM   1524  CZ  ARG P  91     -17.921   2.019 -18.055  0.00  0.00      PROA  
ATOM   1525  NH1 ARG P  91     -17.288   2.864 -17.254  0.00  0.00      PROA  
ATOM   1526 HH11 ARG P  91     -16.699   3.584 -17.622  0.00  0.00      PROA  
ATOM   1527 HH12 ARG P  91     -17.537   2.828 -16.286  0.00  0.00      PROA  
ATOM   1528  NH2 ARG P  91     -18.769   1.145 -17.501  0.00  0.00      PROA  
ATOM   1529 HH21 ARG P  91     -19.284   0.623 -18.180  0.00  0.00      PROA  
ATOM   1530 HH22 ARG P  91     -18.621   0.836 -16.562  0.00  0.00      PROA  
ATOM   1531  C   ARG P  91     -14.718   1.395 -24.070  0.00  0.00      PROA  
ATOM   1532  OT1 ARG P  91     -15.852   1.582 -24.649  0.00  0.00      PROA  
ATOM   1533  OT2 ARG P  91     -13.648   0.992 -24.637  0.00  0.00      PROA  
ATOM   1534  N   GLY P   2     -10.617 -21.613  23.377  0.00  0.00      PROB  
ATOM   1535  HT1 GLY P   2     -10.891 -22.437  22.805  0.00  0.00      PROB  
ATOM   1536  HT2 GLY P   2     -11.493 -21.079  23.545  0.00  0.00      PROB  
ATOM   1537  HT3 GLY P   2     -10.402 -22.065  24.289  0.00  0.00      PROB  
ATOM   1538  CA  GLY P   2      -9.554 -20.801  22.776  0.00  0.00      PROB  
ATOM   1539  HA1 GLY P   2      -8.750 -21.499  22.594  0.00  0.00      PROB  
ATOM   1540  HA2 GLY P   2      -9.287 -20.039  23.493  0.00  0.00      PROB  
ATOM   1541  C   GLY P   2      -9.900 -20.003  21.476  0.00  0.00      PROB  
ATOM   1542  O   GLY P   2     -11.088 -20.046  21.089  0.00  0.00      PROB  
ATOM   1543  N   ARG P   3      -9.017 -19.280  20.789  0.00  0.00      PROB  
ATOM   1544  HN  ARG P   3      -8.074 -19.134  21.078  0.00  0.00      PROB  
ATOM   1545  CA  ARG P   3      -9.282 -18.584  19.574  0.00  0.00      PROB  
ATOM   1546  HA  ARG P   3     -10.111 -17.954  19.860  0.00  0.00      PROB  
ATOM   1547  CB  ARG P   3      -8.012 -17.776  19.200  0.00  0.00      PROB  
ATOM   1548  HB1 ARG P   3      -8.162 -17.371  18.176  0.00  0.00      PROB  
ATOM   1549  HB2 ARG P   3      -7.065 -18.356  19.252  0.00  0.00      PROB  
ATOM   1550  CG  ARG P   3      -7.786 -16.654  20.251  0.00  0.00      PROB  
ATOM   1551  HG1 ARG P   3      -7.956 -17.016  21.287  0.00  0.00      PROB  
ATOM   1552  HG2 ARG P   3      -8.613 -15.942  20.045  0.00  0.00      PROB  
ATOM   1553  CD  ARG P   3      -6.465 -15.892  20.118  0.00  0.00      PROB  
ATOM   1554  HD1 ARG P   3      -5.594 -16.514  20.416  0.00  0.00      PROB  
ATOM   1555  HD2 ARG P   3      -6.588 -14.972  20.729  0.00  0.00      PROB  
ATOM   1556  NE  ARG P   3      -6.376 -15.468  18.687  0.00  0.00      PROB  
ATOM   1557  HE  ARG P   3      -6.565 -16.159  17.989  0.00  0.00      PROB  
ATOM   1558  CZ  ARG P   3      -5.754 -14.405  18.155  0.00  0.00      PROB  
ATOM   1559  NH1 ARG P   3      -5.106 -13.558  18.864  0.00  0.00      PROB  
ATOM   1560 HH11 ARG P   3      -5.128 -13.475  19.860  0.00  0.00      PROB  
ATOM   1561 HH12 ARG P   3      -4.704 -12.794  18.360  0.00  0.00      PROB  
ATOM   1562  NH2 ARG P   3      -5.797 -14.245  16.843  0.00  0.00      PROB  
ATOM   1563 HH21 ARG P   3      -6.188 -14.920  16.217  0.00  0.00      PROB  
ATOM   1564 HH22 ARG P   3      -5.310 -13.451  16.479  0.00  0.00      PROB  
ATOM   1565  C   ARG P   3      -9.806 -19.273  18.369  0.00  0.00      PROB  
ATOM   1566  O   ARG P   3      -9.535 -20.444  18.219  0.00  0.00      PROB  
ATOM   1567  N   LYS P   4     -10.507 -18.551  17.418  0.00  0.00      PROB  
ATOM   1568  HN  LYS P   4     -10.874 -17.654  17.655  0.00  0.00      PROB  
ATOM   1569  CA  LYS P   4     -10.932 -19.091  16.101  0.00  0.00      PROB  
ATOM   1570  HA  LYS P   4     -10.788 -20.159  16.041  0.00  0.00      PROB  
ATOM   1571  CB  LYS P   4     -12.473 -18.889  15.974  0.00  0.00      PROB  
ATOM   1572  HB1 LYS P   4     -12.915 -19.389  15.085  0.00  0.00      PROB  
ATOM   1573  HB2 LYS P   4     -12.773 -17.834  15.800  0.00  0.00      PROB  
ATOM   1574  CG  LYS P   4     -13.230 -19.384  17.224  0.00  0.00      PROB  
ATOM   1575  HG1 LYS P   4     -14.287 -19.048  17.174  0.00  0.00      PROB  
ATOM   1576  HG2 LYS P   4     -12.868 -18.894  18.154  0.00  0.00      PROB  
ATOM   1577  CD  LYS P   4     -13.206 -20.940  17.295  0.00  0.00      PROB  
ATOM   1578  HD1 LYS P   4     -12.318 -21.293  16.729  0.00  0.00      PROB  
ATOM   1579  HD2 LYS P   4     -14.146 -21.363  16.881  0.00  0.00      PROB  
ATOM   1580  CE  LYS P   4     -13.017 -21.494  18.691  0.00  0.00      PROB  
ATOM   1581  HE1 LYS P   4     -12.024 -21.362  19.171  0.00  0.00      PROB  
ATOM   1582  HE2 LYS P   4     -13.280 -22.573  18.735  0.00  0.00      PROB  
ATOM   1583  NZ  LYS P   4     -13.933 -20.818  19.615  0.00  0.00      PROB  
ATOM   1584  HZ1 LYS P   4     -13.801 -21.265  20.545  0.00  0.00      PROB  
ATOM   1585  HZ2 LYS P   4     -14.912 -20.911  19.276  0.00  0.00      PROB  
ATOM   1586  HZ3 LYS P   4     -13.748 -19.795  19.660  0.00  0.00      PROB  
ATOM   1587  C   LYS P   4     -10.087 -18.437  15.025  0.00  0.00      PROB  
ATOM   1588  O   LYS P   4      -9.534 -17.355  15.206  0.00  0.00      PROB  
ATOM   1589  N   LYS P   5      -9.922 -19.098  13.897  0.00  0.00      PROB  
ATOM   1590  HN  LYS P   5     -10.331 -19.994  13.737  0.00  0.00      PROB  
ATOM   1591  CA  LYS P   5      -9.060 -18.663  12.799  0.00  0.00      PROB  
ATOM   1592  HA  LYS P   5      -8.096 -18.447  13.236  0.00  0.00      PROB  
ATOM   1593  CB  LYS P   5      -8.790 -19.784  11.734  0.00  0.00      PROB  
ATOM   1594  HB1 LYS P   5      -8.227 -19.239  10.945  0.00  0.00      PROB  
ATOM   1595  HB2 LYS P   5      -9.663 -20.194  11.181  0.00  0.00      PROB  
ATOM   1596  CG  LYS P   5      -7.942 -20.926  12.214  0.00  0.00      PROB  
ATOM   1597  HG1 LYS P   5      -8.460 -21.492  13.017  0.00  0.00      PROB  
ATOM   1598  HG2 LYS P   5      -6.996 -20.586  12.688  0.00  0.00      PROB  
ATOM   1599  CD  LYS P   5      -7.645 -21.819  11.009  0.00  0.00      PROB  
ATOM   1600  HD1 LYS P   5      -7.092 -21.160  10.306  0.00  0.00      PROB  
ATOM   1601  HD2 LYS P   5      -8.565 -22.127  10.469  0.00  0.00      PROB  
ATOM   1602  CE  LYS P   5      -6.766 -22.972  11.487  0.00  0.00      PROB  
ATOM   1603  HE1 LYS P   5      -7.431 -23.609  12.108  0.00  0.00      PROB  
ATOM   1604  HE2 LYS P   5      -5.966 -22.575  12.147  0.00  0.00      PROB  
ATOM   1605  NZ  LYS P   5      -6.325 -23.719  10.365  0.00  0.00      PROB  
ATOM   1606  HZ1 LYS P   5      -5.628 -24.437  10.647  0.00  0.00      PROB  
ATOM   1607  HZ2 LYS P   5      -5.899 -23.004   9.742  0.00  0.00      PROB  
ATOM   1608  HZ3 LYS P   5      -7.193 -24.212  10.073  0.00  0.00      PROB  
ATOM   1609  C   LYS P   5      -9.301 -17.293  12.238  0.00  0.00      PROB  
ATOM   1610  O   LYS P   5     -10.420 -16.774  12.310  0.00  0.00      PROB  
ATOM   1611  N   ILE P   6      -8.292 -16.765  11.563  0.00  0.00      PROB  
ATOM   1612  HN  ILE P   6      -7.406 -17.220  11.501  0.00  0.00      PROB  
ATOM   1613  CA  ILE P   6      -8.544 -15.503  10.846  0.00  0.00      PROB  
ATOM   1614  HA  ILE P   6      -9.602 -15.373  10.672  0.00  0.00      PROB  
ATOM   1615  CB  ILE P   6      -8.161 -14.398  11.861  0.00  0.00      PROB  
ATOM   1616  HB  ILE P   6      -8.709 -14.554  12.815  0.00  0.00      PROB  
ATOM   1617  CG2 ILE P   6      -6.639 -14.649  12.075  0.00  0.00      PROB  
ATOM   1618 HG21 ILE P   6      -6.406 -15.592  12.615  0.00  0.00      PROB  
ATOM   1619 HG22 ILE P   6      -6.291 -13.834  12.745  0.00  0.00      PROB  
ATOM   1620 HG23 ILE P   6      -6.017 -14.601  11.156  0.00  0.00      PROB  
ATOM   1621  CG1 ILE P   6      -8.441 -12.955  11.408  0.00  0.00      PROB  
ATOM   1622 HG11 ILE P   6      -7.720 -12.668  10.612  0.00  0.00      PROB  
ATOM   1623 HG12 ILE P   6      -8.388 -12.308  12.309  0.00  0.00      PROB  
ATOM   1624  CD  ILE P   6      -9.880 -12.813  10.878  0.00  0.00      PROB  
ATOM   1625  HD1 ILE P   6     -10.571 -12.976  11.732  0.00  0.00      PROB  
ATOM   1626  HD2 ILE P   6      -9.993 -13.505  10.017  0.00  0.00      PROB  
ATOM   1627  HD3 ILE P   6      -9.897 -11.788  10.447  0.00  0.00      PROB  
ATOM   1628  C   ILE P   6      -7.933 -15.314   9.478  0.00  0.00      PROB  
ATOM   1629  O   ILE P   6      -8.339 -14.481   8.612  0.00  0.00      PROB  
ATOM   1630  N   GLN P   7      -6.881 -16.124   9.171  0.00  0.00      PROB  
ATOM   1631  HN  GLN P   7      -6.587 -16.826   9.815  0.00  0.00      PROB  
ATOM   1632  CA  GLN P   7      -6.158 -16.179   7.960  0.00  0.00      PROB  
ATOM   1633  HA  GLN P   7      -5.881 -15.206   7.580  0.00  0.00      PROB  
ATOM   1634  CB  GLN P   7      -4.889 -17.006   8.156  0.00  0.00      PROB  
ATOM   1635  HB1 GLN P   7      -5.205 -18.071   8.144  0.00  0.00      PROB  
ATOM   1636  HB2 GLN P   7      -4.480 -16.854   9.178  0.00  0.00      PROB  
ATOM   1637  CG  GLN P   7      -3.779 -17.049   7.099  0.00  0.00      PROB  
ATOM   1638  HG1 GLN P   7      -4.206 -17.527   6.192  0.00  0.00      PROB  
ATOM   1639  HG2 GLN P   7      -2.968 -17.731   7.434  0.00  0.00      PROB  
ATOM   1640  CD  GLN P   7      -3.384 -15.650   6.709  0.00  0.00      PROB  
ATOM   1641  OE1 GLN P   7      -4.063 -14.922   5.991  0.00  0.00      PROB  
ATOM   1642  NE2 GLN P   7      -2.182 -15.174   7.227  0.00  0.00      PROB  
ATOM   1643 HE21 GLN P   7      -1.897 -15.366   8.166  0.00  0.00      PROB  
ATOM   1644 HE22 GLN P   7      -1.849 -14.281   6.923  0.00  0.00      PROB  
ATOM   1645  C   GLN P   7      -7.084 -16.757   6.868  0.00  0.00      PROB  
ATOM   1646  O   GLN P   7      -8.014 -17.503   7.109  0.00  0.00      PROB  
ATOM   1647  N   ILE P   8      -6.831 -16.422   5.647  0.00  0.00      PROB  
ATOM   1648  HN  ILE P   8      -6.092 -15.788   5.434  0.00  0.00      PROB  
ATOM   1649  CA  ILE P   8      -7.501 -16.897   4.437  0.00  0.00      PROB  
ATOM   1650  HA  ILE P   8      -8.411 -17.390   4.748  0.00  0.00      PROB  
ATOM   1651  CB  ILE P   8      -7.876 -15.744   3.520  0.00  0.00      PROB  
ATOM   1652  HB  ILE P   8      -8.208 -16.155   2.542  0.00  0.00      PROB  
ATOM   1653  CG2 ILE P   8      -9.021 -14.903   4.219  0.00  0.00      PROB  
ATOM   1654 HG21 ILE P   8      -8.654 -14.591   5.220  0.00  0.00      PROB  
ATOM   1655 HG22 ILE P   8      -9.932 -15.474   4.502  0.00  0.00      PROB  
ATOM   1656 HG23 ILE P   8      -9.336 -13.961   3.721  0.00  0.00      PROB  
ATOM   1657  CG1 ILE P   8      -6.599 -14.899   3.022  0.00  0.00      PROB  
ATOM   1658 HG11 ILE P   8      -6.118 -15.497   2.218  0.00  0.00      PROB  
ATOM   1659 HG12 ILE P   8      -5.952 -14.595   3.872  0.00  0.00      PROB  
ATOM   1660  CD  ILE P   8      -6.998 -13.500   2.424  0.00  0.00      PROB  
ATOM   1661  HD1 ILE P   8      -6.110 -12.902   2.125  0.00  0.00      PROB  
ATOM   1662  HD2 ILE P   8      -7.602 -12.928   3.160  0.00  0.00      PROB  
ATOM   1663  HD3 ILE P   8      -7.563 -13.432   1.469  0.00  0.00      PROB  
ATOM   1664  C   ILE P   8      -6.544 -17.879   3.668  0.00  0.00      PROB  
ATOM   1665  O   ILE P   8      -5.313 -17.816   3.840  0.00  0.00      PROB  
ATOM   1666  N   SER P   9      -7.076 -18.891   2.879  0.00  0.00      PROB  
ATOM   1667  HN  SER P   9      -8.070 -18.953   2.838  0.00  0.00      PROB  
ATOM   1668  CA  SER P   9      -6.392 -19.812   1.981  0.00  0.00      PROB  
ATOM   1669  HA  SER P   9      -5.619 -20.197   2.630  0.00  0.00      PROB  
ATOM   1670  CB  SER P   9      -7.382 -20.973   1.662  0.00  0.00      PROB  
ATOM   1671  HB1 SER P   9      -7.172 -21.499   0.706  0.00  0.00      PROB  
ATOM   1672  HB2 SER P   9      -8.361 -20.463   1.541  0.00  0.00      PROB  
ATOM   1673  OG  SER P   9      -7.565 -21.796   2.836  0.00  0.00      PROB  
ATOM   1674  HG1 SER P   9      -6.885 -22.474   2.814  0.00  0.00      PROB  
ATOM   1675  C   SER P   9      -5.870 -19.163   0.749  0.00  0.00      PROB  
ATOM   1676  O   SER P   9      -6.599 -18.379   0.093  0.00  0.00      PROB  
ATOM   1677  N   ARG P  10      -4.692 -19.517   0.398  0.00  0.00      PROB  
ATOM   1678  HN  ARG P  10      -4.247 -20.202   0.968  0.00  0.00      PROB  
ATOM   1679  CA  ARG P  10      -4.021 -19.339  -0.888  0.00  0.00      PROB  
ATOM   1680  HA  ARG P  10      -3.774 -18.293  -0.995  0.00  0.00      PROB  
ATOM   1681  CB  ARG P  10      -2.611 -19.993  -0.902  0.00  0.00      PROB  
ATOM   1682  HB1 ARG P  10      -2.104 -20.025  -1.889  0.00  0.00      PROB  
ATOM   1683  HB2 ARG P  10      -2.767 -21.073  -0.692  0.00  0.00      PROB  
ATOM   1684  CG  ARG P  10      -1.653 -19.347  -0.004  0.00  0.00      PROB  
ATOM   1685  HG1 ARG P  10      -2.002 -19.427   1.048  0.00  0.00      PROB  
ATOM   1686  HG2 ARG P  10      -1.442 -18.269  -0.168  0.00  0.00      PROB  
ATOM   1687  CD  ARG P  10      -0.249 -20.008  -0.011  0.00  0.00      PROB  
ATOM   1688  HD1 ARG P  10      -0.396 -21.048   0.352  0.00  0.00      PROB  
ATOM   1689  HD2 ARG P  10       0.467 -19.474   0.649  0.00  0.00      PROB  
ATOM   1690  NE  ARG P  10       0.353 -19.893  -1.370  0.00  0.00      PROB  
ATOM   1691  HE  ARG P  10       0.467 -18.947  -1.673  0.00  0.00      PROB  
ATOM   1692  CZ  ARG P  10       0.906 -20.894  -2.019  0.00  0.00      PROB  
ATOM   1693  NH1 ARG P  10       0.741 -22.138  -1.656  0.00  0.00      PROB  
ATOM   1694 HH11 ARG P  10       0.238 -22.313  -0.810  0.00  0.00      PROB  
ATOM   1695 HH12 ARG P  10       1.022 -22.814  -2.338  0.00  0.00      PROB  
ATOM   1696  NH2 ARG P  10       1.519 -20.682  -3.132  0.00  0.00      PROB  
ATOM   1697 HH21 ARG P  10       1.544 -19.737  -3.456  0.00  0.00      PROB  
ATOM   1698 HH22 ARG P  10       1.780 -21.454  -3.712  0.00  0.00      PROB  
ATOM   1699  C   ARG P  10      -4.791 -19.944  -2.056  0.00  0.00      PROB  
ATOM   1700  O   ARG P  10      -5.274 -21.045  -2.003  0.00  0.00      PROB  
ATOM   1701  N   ILE P  11      -4.801 -19.262  -3.223  0.00  0.00      PROB  
ATOM   1702  HN  ILE P  11      -4.490 -18.318  -3.301  0.00  0.00      PROB  
ATOM   1703  CA  ILE P  11      -5.408 -19.865  -4.410  0.00  0.00      PROB  
ATOM   1704  HA  ILE P  11      -6.362 -20.343  -4.243  0.00  0.00      PROB  
ATOM   1705  CB  ILE P  11      -5.890 -18.725  -5.269  0.00  0.00      PROB  
ATOM   1706  HB  ILE P  11      -5.048 -18.025  -5.459  0.00  0.00      PROB  
ATOM   1707  CG2 ILE P  11      -6.536 -19.357  -6.578  0.00  0.00      PROB  
ATOM   1708 HG21 ILE P  11      -7.264 -20.113  -6.214  0.00  0.00      PROB  
ATOM   1709 HG22 ILE P  11      -5.826 -19.891  -7.244  0.00  0.00      PROB  
ATOM   1710 HG23 ILE P  11      -6.987 -18.559  -7.206  0.00  0.00      PROB  
ATOM   1711  CG1 ILE P  11      -7.090 -17.901  -4.569  0.00  0.00      PROB  
ATOM   1712 HG11 ILE P  11      -6.800 -17.618  -3.535  0.00  0.00      PROB  
ATOM   1713 HG12 ILE P  11      -7.951 -18.594  -4.450  0.00  0.00      PROB  
ATOM   1714  CD  ILE P  11      -7.454 -16.621  -5.359  0.00  0.00      PROB  
ATOM   1715  HD1 ILE P  11      -6.555 -16.150  -5.809  0.00  0.00      PROB  
ATOM   1716  HD2 ILE P  11      -7.937 -15.929  -4.636  0.00  0.00      PROB  
ATOM   1717  HD3 ILE P  11      -8.143 -16.840  -6.203  0.00  0.00      PROB  
ATOM   1718  C   ILE P  11      -4.411 -20.716  -5.161  0.00  0.00      PROB  
ATOM   1719  O   ILE P  11      -3.324 -20.295  -5.491  0.00  0.00      PROB  
ATOM   1720  N   LEU P  12      -4.650 -22.036  -5.360  0.00  0.00      PROB  
ATOM   1721  HN  LEU P  12      -5.500 -22.494  -5.112  0.00  0.00      PROB  
ATOM   1722  CA  LEU P  12      -3.695 -22.886  -5.997  0.00  0.00      PROB  
ATOM   1723  HA  LEU P  12      -2.750 -22.386  -6.149  0.00  0.00      PROB  
ATOM   1724  CB  LEU P  12      -3.633 -24.274  -5.206  0.00  0.00      PROB  
ATOM   1725  HB1 LEU P  12      -2.938 -25.005  -5.672  0.00  0.00      PROB  
ATOM   1726  HB2 LEU P  12      -4.633 -24.757  -5.189  0.00  0.00      PROB  
ATOM   1727  CG  LEU P  12      -3.257 -24.023  -3.690  0.00  0.00      PROB  
ATOM   1728  HG  LEU P  12      -3.875 -23.259  -3.172  0.00  0.00      PROB  
ATOM   1729  CD1 LEU P  12      -3.461 -25.273  -2.915  0.00  0.00      PROB  
ATOM   1730 HD11 LEU P  12      -2.878 -26.096  -3.381  0.00  0.00      PROB  
ATOM   1731 HD12 LEU P  12      -4.492 -25.641  -3.103  0.00  0.00      PROB  
ATOM   1732 HD13 LEU P  12      -3.324 -25.305  -1.813  0.00  0.00      PROB  
ATOM   1733  CD2 LEU P  12      -1.785 -23.549  -3.563  0.00  0.00      PROB  
ATOM   1734 HD21 LEU P  12      -1.449 -23.602  -2.505  0.00  0.00      PROB  
ATOM   1735 HD22 LEU P  12      -1.476 -22.544  -3.922  0.00  0.00      PROB  
ATOM   1736 HD23 LEU P  12      -1.179 -24.320  -4.086  0.00  0.00      PROB  
ATOM   1737  C   LEU P  12      -4.159 -23.062  -7.427  0.00  0.00      PROB  
ATOM   1738  O   LEU P  12      -3.602 -23.820  -8.221  0.00  0.00      PROB  
ATOM   1739  N   ASP P  13      -5.298 -22.429  -7.763  0.00  0.00      PROB  
ATOM   1740  HN  ASP P  13      -5.848 -21.935  -7.094  0.00  0.00      PROB  
ATOM   1741  CA  ASP P  13      -5.803 -22.299  -9.080  0.00  0.00      PROB  
ATOM   1742  HA  ASP P  13      -5.642 -23.285  -9.490  0.00  0.00      PROB  
ATOM   1743  CB  ASP P  13      -7.389 -21.824  -9.165  0.00  0.00      PROB  
ATOM   1744  HB1 ASP P  13      -7.713 -21.505 -10.179  0.00  0.00      PROB  
ATOM   1745  HB2 ASP P  13      -7.493 -20.970  -8.463  0.00  0.00      PROB  
ATOM   1746  CG  ASP P  13      -8.388 -22.900  -8.660  0.00  0.00      PROB  
ATOM   1747  OD1 ASP P  13      -9.434 -22.452  -8.145  0.00  0.00      PROB  
ATOM   1748  OD2 ASP P  13      -8.065 -24.116  -8.657  0.00  0.00      PROB  
ATOM   1749  C   ASP P  13      -4.976 -21.373  -9.975  0.00  0.00      PROB  
ATOM   1750  O   ASP P  13      -5.325 -20.177 -10.073  0.00  0.00      PROB  
ATOM   1751  N   GLN P  14      -3.838 -21.816 -10.535  0.00  0.00      PROB  
ATOM   1752  HN  GLN P  14      -3.370 -22.658 -10.279  0.00  0.00      PROB  
ATOM   1753  CA  GLN P  14      -2.967 -20.939 -11.261  0.00  0.00      PROB  
ATOM   1754  HA  GLN P  14      -2.356 -20.535 -10.467  0.00  0.00      PROB  
ATOM   1755  CB  GLN P  14      -2.045 -21.817 -12.128  0.00  0.00      PROB  
ATOM   1756  HB1 GLN P  14      -1.476 -21.065 -12.715  0.00  0.00      PROB  
ATOM   1757  HB2 GLN P  14      -2.519 -22.567 -12.796  0.00  0.00      PROB  
ATOM   1758  CG  GLN P  14      -1.080 -22.759 -11.347  0.00  0.00      PROB  
ATOM   1759  HG1 GLN P  14      -0.291 -23.159 -12.019  0.00  0.00      PROB  
ATOM   1760  HG2 GLN P  14      -1.563 -23.641 -10.874  0.00  0.00      PROB  
ATOM   1761  CD  GLN P  14      -0.436 -22.009 -10.205  0.00  0.00      PROB  
ATOM   1762  OE1 GLN P  14       0.277 -21.034 -10.467  0.00  0.00      PROB  
ATOM   1763  NE2 GLN P  14      -0.791 -22.441  -8.944  0.00  0.00      PROB  
ATOM   1764 HE21 GLN P  14      -0.278 -21.925  -8.258  0.00  0.00      PROB  
ATOM   1765 HE22 GLN P  14      -1.459 -23.143  -8.698  0.00  0.00      PROB  
ATOM   1766  C   GLN P  14      -3.460 -19.677 -12.088  0.00  0.00      PROB  
ATOM   1767  O   GLN P  14      -3.011 -18.588 -11.778  0.00  0.00      PROB  
ATOM   1768  N   ARG P  15      -4.235 -19.902 -13.167  0.00  0.00      PROB  
ATOM   1769  HN  ARG P  15      -4.534 -20.829 -13.381  0.00  0.00      PROB  
ATOM   1770  CA  ARG P  15      -4.900 -18.896 -13.937  0.00  0.00      PROB  
ATOM   1771  HA  ARG P  15      -4.137 -18.249 -14.344  0.00  0.00      PROB  
ATOM   1772  CB  ARG P  15      -5.834 -19.496 -15.085  0.00  0.00      PROB  
ATOM   1773  HB1 ARG P  15      -6.219 -20.471 -14.718  0.00  0.00      PROB  
ATOM   1774  HB2 ARG P  15      -5.086 -19.708 -15.879  0.00  0.00      PROB  
ATOM   1775  CG  ARG P  15      -6.861 -18.619 -15.817  0.00  0.00      PROB  
ATOM   1776  HG1 ARG P  15      -7.577 -18.160 -15.103  0.00  0.00      PROB  
ATOM   1777  HG2 ARG P  15      -7.328 -19.256 -16.599  0.00  0.00      PROB  
ATOM   1778  CD  ARG P  15      -6.261 -17.439 -16.618  0.00  0.00      PROB  
ATOM   1779  HD1 ARG P  15      -5.646 -17.864 -17.441  0.00  0.00      PROB  
ATOM   1780  HD2 ARG P  15      -5.721 -16.740 -15.945  0.00  0.00      PROB  
ATOM   1781  NE  ARG P  15      -7.432 -16.715 -17.176  0.00  0.00      PROB  
ATOM   1782  HE  ARG P  15      -8.358 -17.029 -16.963  0.00  0.00      PROB  
ATOM   1783  CZ  ARG P  15      -7.385 -15.828 -18.196  0.00  0.00      PROB  
ATOM   1784  NH1 ARG P  15      -6.303 -15.167 -18.572  0.00  0.00      PROB  
ATOM   1785 HH11 ARG P  15      -5.435 -15.148 -18.075  0.00  0.00      PROB  
ATOM   1786 HH12 ARG P  15      -6.332 -14.395 -19.207  0.00  0.00      PROB  
ATOM   1787  NH2 ARG P  15      -8.569 -15.472 -18.820  0.00  0.00      PROB  
ATOM   1788 HH21 ARG P  15      -9.319 -16.124 -18.709  0.00  0.00      PROB  
ATOM   1789 HH22 ARG P  15      -8.422 -15.021 -19.700  0.00  0.00      PROB  
ATOM   1790  C   ARG P  15      -5.805 -17.980 -13.064  0.00  0.00      PROB  
ATOM   1791  O   ARG P  15      -5.986 -16.815 -13.379  0.00  0.00      PROB  
ATOM   1792  N   ASN P  16      -6.545 -18.429 -12.064  0.00  0.00      PROB  
ATOM   1793  HN  ASN P  16      -6.497 -19.392 -11.809  0.00  0.00      PROB  
ATOM   1794  CA  ASN P  16      -7.569 -17.623 -11.371  0.00  0.00      PROB  
ATOM   1795  HA  ASN P  16      -8.082 -16.862 -11.941  0.00  0.00      PROB  
ATOM   1796  CB  ASN P  16      -8.538 -18.613 -10.762  0.00  0.00      PROB  
ATOM   1797  HB1 ASN P  16      -9.243 -18.072 -10.095  0.00  0.00      PROB  
ATOM   1798  HB2 ASN P  16      -8.159 -19.463 -10.155  0.00  0.00      PROB  
ATOM   1799  CG  ASN P  16      -9.242 -19.295 -11.913  0.00  0.00      PROB  
ATOM   1800  OD1 ASN P  16      -8.793 -20.212 -12.620  0.00  0.00      PROB  
ATOM   1801  ND2 ASN P  16     -10.447 -18.842 -12.150  0.00  0.00      PROB  
ATOM   1802 HD21 ASN P  16     -11.044 -19.292 -12.815  0.00  0.00      PROB  
ATOM   1803 HD22 ASN P  16     -10.774 -18.250 -11.413  0.00  0.00      PROB  
ATOM   1804  C   ASN P  16      -6.743 -16.806 -10.398  0.00  0.00      PROB  
ATOM   1805  O   ASN P  16      -6.958 -15.585 -10.180  0.00  0.00      PROB  
ATOM   1806  N   ARG P  17      -5.658 -17.380  -9.916  0.00  0.00      PROB  
ATOM   1807  HN  ARG P  17      -5.551 -18.368 -10.002  0.00  0.00      PROB  
ATOM   1808  CA  ARG P  17      -4.582 -16.756  -9.126  0.00  0.00      PROB  
ATOM   1809  HA  ARG P  17      -5.014 -16.199  -8.308  0.00  0.00      PROB  
ATOM   1810  CB  ARG P  17      -3.650 -17.771  -8.439  0.00  0.00      PROB  
ATOM   1811  HB1 ARG P  17      -3.313 -18.529  -9.178  0.00  0.00      PROB  
ATOM   1812  HB2 ARG P  17      -4.273 -18.318  -7.700  0.00  0.00      PROB  
ATOM   1813  CG  ARG P  17      -2.375 -17.308  -7.669  0.00  0.00      PROB  
ATOM   1814  HG1 ARG P  17      -1.973 -18.207  -7.156  0.00  0.00      PROB  
ATOM   1815  HG2 ARG P  17      -2.543 -16.522  -6.902  0.00  0.00      PROB  
ATOM   1816  CD  ARG P  17      -1.115 -16.887  -8.432  0.00  0.00      PROB  
ATOM   1817  HD1 ARG P  17      -1.110 -15.855  -8.844  0.00  0.00      PROB  
ATOM   1818  HD2 ARG P  17      -1.008 -17.611  -9.269  0.00  0.00      PROB  
ATOM   1819  NE  ARG P  17      -0.004 -17.053  -7.489  0.00  0.00      PROB  
ATOM   1820  HE  ARG P  17      -0.144 -17.229  -6.515  0.00  0.00      PROB  
ATOM   1821  CZ  ARG P  17       1.253 -16.948  -7.839  0.00  0.00      PROB  
ATOM   1822  NH1 ARG P  17       1.624 -16.427  -9.011  0.00  0.00      PROB  
ATOM   1823 HH11 ARG P  17       0.880 -16.277  -9.662  0.00  0.00      PROB  
ATOM   1824 HH12 ARG P  17       2.581 -16.531  -9.283  0.00  0.00      PROB  
ATOM   1825  NH2 ARG P  17       2.097 -17.436  -6.945  0.00  0.00      PROB  
ATOM   1826 HH21 ARG P  17       1.711 -17.915  -6.156  0.00  0.00      PROB  
ATOM   1827 HH22 ARG P  17       3.021 -17.634  -7.271  0.00  0.00      PROB  
ATOM   1828  C   ARG P  17      -3.829 -15.666  -9.901  0.00  0.00      PROB  
ATOM   1829  O   ARG P  17      -3.567 -14.579  -9.455  0.00  0.00      PROB  
ATOM   1830  N   GLN P  18      -3.513 -15.862 -11.219  0.00  0.00      PROB  
ATOM   1831  HN  GLN P  18      -3.495 -16.768 -11.635  0.00  0.00      PROB  
ATOM   1832  CA  GLN P  18      -3.056 -14.811 -12.084  0.00  0.00      PROB  
ATOM   1833  HA  GLN P  18      -2.263 -14.254 -11.609  0.00  0.00      PROB  
ATOM   1834  CB  GLN P  18      -2.457 -15.382 -13.382  0.00  0.00      PROB  
ATOM   1835  HB1 GLN P  18      -2.277 -14.579 -14.128  0.00  0.00      PROB  
ATOM   1836  HB2 GLN P  18      -3.288 -15.996 -13.790  0.00  0.00      PROB  
ATOM   1837  CG  GLN P  18      -1.122 -16.160 -13.149  0.00  0.00      PROB  
ATOM   1838  HG1 GLN P  18      -0.750 -16.399 -14.168  0.00  0.00      PROB  
ATOM   1839  HG2 GLN P  18      -1.353 -17.119 -12.637  0.00  0.00      PROB  
ATOM   1840  CD  GLN P  18      -0.164 -15.478 -12.199  0.00  0.00      PROB  
ATOM   1841  OE1 GLN P  18      -0.155 -15.647 -10.969  0.00  0.00      PROB  
ATOM   1842  NE2 GLN P  18       0.804 -14.692 -12.743  0.00  0.00      PROB  
ATOM   1843 HE21 GLN P  18       0.849 -14.652 -13.741  0.00  0.00      PROB  
ATOM   1844 HE22 GLN P  18       1.423 -14.234 -12.105  0.00  0.00      PROB  
ATOM   1845  C   GLN P  18      -4.103 -13.668 -12.429  0.00  0.00      PROB  
ATOM   1846  O   GLN P  18      -3.660 -12.482 -12.351  0.00  0.00      PROB  
ATOM   1847  N   VAL P  19      -5.376 -14.052 -12.670  0.00  0.00      PROB  
ATOM   1848  HN  VAL P  19      -5.631 -15.015 -12.719  0.00  0.00      PROB  
ATOM   1849  CA  VAL P  19      -6.420 -13.074 -12.861  0.00  0.00      PROB  
ATOM   1850  HA  VAL P  19      -6.013 -12.413 -13.611  0.00  0.00      PROB  
ATOM   1851  CB  VAL P  19      -7.652 -13.664 -13.577  0.00  0.00      PROB  
ATOM   1852  HB  VAL P  19      -7.884 -14.632 -13.084  0.00  0.00      PROB  
ATOM   1853  CG1 VAL P  19      -8.852 -12.673 -13.556  0.00  0.00      PROB  
ATOM   1854 HG11 VAL P  19      -8.369 -11.746 -13.932  0.00  0.00      PROB  
ATOM   1855 HG12 VAL P  19      -9.291 -12.631 -12.536  0.00  0.00      PROB  
ATOM   1856 HG13 VAL P  19      -9.629 -12.894 -14.319  0.00  0.00      PROB  
ATOM   1857  CG2 VAL P  19      -7.247 -13.964 -15.038  0.00  0.00      PROB  
ATOM   1858 HG21 VAL P  19      -7.077 -12.955 -15.469  0.00  0.00      PROB  
ATOM   1859 HG22 VAL P  19      -8.123 -14.448 -15.521  0.00  0.00      PROB  
ATOM   1860 HG23 VAL P  19      -6.386 -14.666 -15.023  0.00  0.00      PROB  
ATOM   1861  C   VAL P  19      -6.696 -12.234 -11.590  0.00  0.00      PROB  
ATOM   1862  O   VAL P  19      -6.789 -11.005 -11.657  0.00  0.00      PROB  
ATOM   1863  N   THR P  20      -6.654 -12.915 -10.411  0.00  0.00      PROB  
ATOM   1864  HN  THR P  20      -6.485 -13.894 -10.331  0.00  0.00      PROB  
ATOM   1865  CA  THR P  20      -6.684 -12.267  -9.126  0.00  0.00      PROB  
ATOM   1866  HA  THR P  20      -7.511 -11.573  -9.092  0.00  0.00      PROB  
ATOM   1867  CB  THR P  20      -6.742 -13.335  -7.993  0.00  0.00      PROB  
ATOM   1868  HB  THR P  20      -5.876 -14.032  -8.006  0.00  0.00      PROB  
ATOM   1869  OG1 THR P  20      -7.934 -14.094  -8.114  0.00  0.00      PROB  
ATOM   1870  HG1 THR P  20      -7.694 -14.576  -8.909  0.00  0.00      PROB  
ATOM   1871  CG2 THR P  20      -6.920 -12.651  -6.628  0.00  0.00      PROB  
ATOM   1872 HG21 THR P  20      -7.304 -13.435  -5.941  0.00  0.00      PROB  
ATOM   1873 HG22 THR P  20      -7.659 -11.828  -6.732  0.00  0.00      PROB  
ATOM   1874 HG23 THR P  20      -6.019 -12.097  -6.288  0.00  0.00      PROB  
ATOM   1875  C   THR P  20      -5.452 -11.360  -9.001  0.00  0.00      PROB  
ATOM   1876  O   THR P  20      -5.621 -10.288  -8.479  0.00  0.00      PROB  
ATOM   1877  N   PHE P  21      -4.276 -11.754  -9.548  0.00  0.00      PROB  
ATOM   1878  HN  PHE P  21      -4.190 -12.587 -10.089  0.00  0.00      PROB  
ATOM   1879  CA  PHE P  21      -3.124 -10.936  -9.394  0.00  0.00      PROB  
ATOM   1880  HA  PHE P  21      -2.945 -10.724  -8.350  0.00  0.00      PROB  
ATOM   1881  CB  PHE P  21      -1.721 -11.645  -9.875  0.00  0.00      PROB  
ATOM   1882  HB1 PHE P  21      -1.710 -12.079 -10.898  0.00  0.00      PROB  
ATOM   1883  HB2 PHE P  21      -1.512 -12.482  -9.175  0.00  0.00      PROB  
ATOM   1884  CG  PHE P  21      -0.494 -10.899  -9.805  0.00  0.00      PROB  
ATOM   1885  CD1 PHE P  21       0.483 -11.014 -10.743  0.00  0.00      PROB  
ATOM   1886  HD1 PHE P  21       0.235 -11.579 -11.629  0.00  0.00      PROB  
ATOM   1887  CE1 PHE P  21       1.782 -10.404 -10.577  0.00  0.00      PROB  
ATOM   1888  HE1 PHE P  21       2.438 -10.550 -11.423  0.00  0.00      PROB  
ATOM   1889  CZ  PHE P  21       2.030  -9.675  -9.429  0.00  0.00      PROB  
ATOM   1890  HZ  PHE P  21       2.956  -9.125  -9.350  0.00  0.00      PROB  
ATOM   1891  CD2 PHE P  21      -0.184 -10.216  -8.619  0.00  0.00      PROB  
ATOM   1892  HD2 PHE P  21      -0.954 -10.182  -7.863  0.00  0.00      PROB  
ATOM   1893  CE2 PHE P  21       1.077  -9.572  -8.433  0.00  0.00      PROB  
ATOM   1894  HE2 PHE P  21       1.293  -8.965  -7.567  0.00  0.00      PROB  
ATOM   1895  C   PHE P  21      -3.185  -9.570 -10.083  0.00  0.00      PROB  
ATOM   1896  O   PHE P  21      -3.060  -8.534  -9.480  0.00  0.00      PROB  
ATOM   1897  N   THR P  22      -3.604  -9.598 -11.329  0.00  0.00      PROB  
ATOM   1898  HN  THR P  22      -3.727 -10.428 -11.867  0.00  0.00      PROB  
ATOM   1899  CA  THR P  22      -4.013  -8.357 -12.048  0.00  0.00      PROB  
ATOM   1900  HA  THR P  22      -3.143  -7.719 -11.996  0.00  0.00      PROB  
ATOM   1901  CB  THR P  22      -4.255  -8.644 -13.514  0.00  0.00      PROB  
ATOM   1902  HB  THR P  22      -4.712  -7.765 -14.017  0.00  0.00      PROB  
ATOM   1903  OG1 THR P  22      -5.091  -9.819 -13.627  0.00  0.00      PROB  
ATOM   1904  HG1 THR P  22      -5.514  -9.840 -12.766  0.00  0.00      PROB  
ATOM   1905  CG2 THR P  22      -2.957  -9.112 -14.171  0.00  0.00      PROB  
ATOM   1906 HG21 THR P  22      -3.231  -9.247 -15.239  0.00  0.00      PROB  
ATOM   1907 HG22 THR P  22      -2.479 -10.007 -13.719  0.00  0.00      PROB  
ATOM   1908 HG23 THR P  22      -2.261  -8.262 -14.336  0.00  0.00      PROB  
ATOM   1909  C   THR P  22      -5.219  -7.581 -11.446  0.00  0.00      PROB  
ATOM   1910  O   THR P  22      -5.167  -6.349 -11.336  0.00  0.00      PROB  
ATOM   1911  N   LYS P  23      -6.372  -8.225 -11.160  0.00  0.00      PROB  
ATOM   1912  HN  LYS P  23      -6.419  -9.220 -11.188  0.00  0.00      PROB  
ATOM   1913  CA  LYS P  23      -7.414  -7.432 -10.541  0.00  0.00      PROB  
ATOM   1914  HA  LYS P  23      -7.575  -6.673 -11.292  0.00  0.00      PROB  
ATOM   1915  CB  LYS P  23      -8.667  -8.293 -10.414  0.00  0.00      PROB  
ATOM   1916  HB1 LYS P  23      -9.443  -7.830  -9.768  0.00  0.00      PROB  
ATOM   1917  HB2 LYS P  23      -8.438  -9.274  -9.945  0.00  0.00      PROB  
ATOM   1918  CG  LYS P  23      -9.355  -8.372 -11.754  0.00  0.00      PROB  
ATOM   1919  HG1 LYS P  23      -8.594  -8.890 -12.377  0.00  0.00      PROB  
ATOM   1920  HG2 LYS P  23      -9.607  -7.395 -12.219  0.00  0.00      PROB  
ATOM   1921  CD  LYS P  23     -10.616  -9.217 -11.664  0.00  0.00      PROB  
ATOM   1922  HD1 LYS P  23     -11.411  -8.727 -11.062  0.00  0.00      PROB  
ATOM   1923  HD2 LYS P  23     -10.496 -10.106 -11.008  0.00  0.00      PROB  
ATOM   1924  CE  LYS P  23     -11.271  -9.651 -12.989  0.00  0.00      PROB  
ATOM   1925  HE1 LYS P  23     -12.157 -10.283 -12.764  0.00  0.00      PROB  
ATOM   1926  HE2 LYS P  23     -10.562 -10.345 -13.488  0.00  0.00      PROB  
ATOM   1927  NZ  LYS P  23     -11.654  -8.466 -13.731  0.00  0.00      PROB  
ATOM   1928  HZ1 LYS P  23     -10.871  -7.993 -14.226  0.00  0.00      PROB  
ATOM   1929  HZ2 LYS P  23     -12.059  -7.830 -13.015  0.00  0.00      PROB  
ATOM   1930  HZ3 LYS P  23     -12.448  -8.578 -14.394  0.00  0.00      PROB  
ATOM   1931  C   LYS P  23      -7.031  -6.767  -9.223  0.00  0.00      PROB  
ATOM   1932  O   LYS P  23      -7.366  -5.640  -8.955  0.00  0.00      PROB  
ATOM   1933  N   ARG P  24      -6.350  -7.504  -8.261  0.00  0.00      PROB  
ATOM   1934  HN  ARG P  24      -6.120  -8.468  -8.363  0.00  0.00      PROB  
ATOM   1935  CA  ARG P  24      -5.967  -6.919  -7.005  0.00  0.00      PROB  
ATOM   1936  HA  ARG P  24      -6.786  -6.307  -6.657  0.00  0.00      PROB  
ATOM   1937  CB  ARG P  24      -5.652  -7.968  -5.927  0.00  0.00      PROB  
ATOM   1938  HB1 ARG P  24      -5.276  -7.462  -5.012  0.00  0.00      PROB  
ATOM   1939  HB2 ARG P  24      -4.798  -8.591  -6.268  0.00  0.00      PROB  
ATOM   1940  CG  ARG P  24      -6.771  -8.946  -5.640  0.00  0.00      PROB  
ATOM   1941  HG1 ARG P  24      -6.465  -9.519  -4.739  0.00  0.00      PROB  
ATOM   1942  HG2 ARG P  24      -6.728  -9.712  -6.444  0.00  0.00      PROB  
ATOM   1943  CD  ARG P  24      -8.152  -8.259  -5.475  0.00  0.00      PROB  
ATOM   1944  HD1 ARG P  24      -8.531  -7.868  -6.444  0.00  0.00      PROB  
ATOM   1945  HD2 ARG P  24      -8.046  -7.433  -4.740  0.00  0.00      PROB  
ATOM   1946  NE  ARG P  24      -9.129  -9.236  -5.039  0.00  0.00      PROB  
ATOM   1947  HE  ARG P  24      -9.773  -9.609  -5.707  0.00  0.00      PROB  
ATOM   1948  CZ  ARG P  24      -9.437  -9.400  -3.725  0.00  0.00      PROB  
ATOM   1949  NH1 ARG P  24      -8.638  -8.942  -2.774  0.00  0.00      PROB  
ATOM   1950 HH11 ARG P  24      -8.861  -9.166  -1.825  0.00  0.00      PROB  
ATOM   1951 HH12 ARG P  24      -7.754  -8.539  -3.013  0.00  0.00      PROB  
ATOM   1952  NH2 ARG P  24     -10.522 -10.033  -3.326  0.00  0.00      PROB  
ATOM   1953 HH21 ARG P  24     -11.155 -10.354  -4.031  0.00  0.00      PROB  
ATOM   1954 HH22 ARG P  24     -10.473 -10.446  -2.417  0.00  0.00      PROB  
ATOM   1955  C   ARG P  24      -4.805  -5.921  -7.257  0.00  0.00      PROB  
ATOM   1956  O   ARG P  24      -4.633  -4.878  -6.685  0.00  0.00      PROB  
ATOM   1957  N   LYS P  25      -4.011  -6.187  -8.297  0.00  0.00      PROB  
ATOM   1958  HN  LYS P  25      -4.183  -6.926  -8.945  0.00  0.00      PROB  
ATOM   1959  CA  LYS P  25      -2.948  -5.215  -8.555  0.00  0.00      PROB  
ATOM   1960  HA  LYS P  25      -2.494  -5.086  -7.584  0.00  0.00      PROB  
ATOM   1961  CB  LYS P  25      -1.755  -5.842  -9.355  0.00  0.00      PROB  
ATOM   1962  HB1 LYS P  25      -2.202  -6.259 -10.282  0.00  0.00      PROB  
ATOM   1963  HB2 LYS P  25      -1.422  -6.774  -8.850  0.00  0.00      PROB  
ATOM   1964  CG  LYS P  25      -0.534  -4.927  -9.720  0.00  0.00      PROB  
ATOM   1965  HG1 LYS P  25      -0.261  -4.349  -8.812  0.00  0.00      PROB  
ATOM   1966  HG2 LYS P  25      -0.775  -4.160 -10.487  0.00  0.00      PROB  
ATOM   1967  CD  LYS P  25       0.669  -5.724 -10.203  0.00  0.00      PROB  
ATOM   1968  HD1 LYS P  25       1.012  -6.180  -9.250  0.00  0.00      PROB  
ATOM   1969  HD2 LYS P  25       1.502  -5.045 -10.484  0.00  0.00      PROB  
ATOM   1970  CE  LYS P  25       0.367  -6.742 -11.294  0.00  0.00      PROB  
ATOM   1971  HE1 LYS P  25      -0.488  -7.409 -11.053  0.00  0.00      PROB  
ATOM   1972  HE2 LYS P  25       1.218  -7.430 -11.486  0.00  0.00      PROB  
ATOM   1973  NZ  LYS P  25       0.042  -6.049 -12.572  0.00  0.00      PROB  
ATOM   1974  HZ1 LYS P  25      -0.822  -5.501 -12.387  0.00  0.00      PROB  
ATOM   1975  HZ2 LYS P  25      -0.054  -6.744 -13.339  0.00  0.00      PROB  
ATOM   1976  HZ3 LYS P  25       0.715  -5.324 -12.895  0.00  0.00      PROB  
ATOM   1977  C   LYS P  25      -3.328  -3.884  -9.150  0.00  0.00      PROB  
ATOM   1978  O   LYS P  25      -3.034  -2.810  -8.567  0.00  0.00      PROB  
ATOM   1979  N   PHE P  26      -4.178  -3.911 -10.216  0.00  0.00      PROB  
ATOM   1980  HN  PHE P  26      -4.453  -4.768 -10.645  0.00  0.00      PROB  
ATOM   1981  CA  PHE P  26      -4.818  -2.770 -10.794  0.00  0.00      PROB  
ATOM   1982  HA  PHE P  26      -4.047  -2.098 -11.140  0.00  0.00      PROB  
ATOM   1983  CB  PHE P  26      -5.826  -3.207 -11.902  0.00  0.00      PROB  
ATOM   1984  HB1 PHE P  26      -6.723  -3.828 -11.694  0.00  0.00      PROB  
ATOM   1985  HB2 PHE P  26      -5.283  -3.928 -12.550  0.00  0.00      PROB  
ATOM   1986  CG  PHE P  26      -6.197  -2.014 -12.735  0.00  0.00      PROB  
ATOM   1987  CD1 PHE P  26      -5.333  -1.508 -13.696  0.00  0.00      PROB  
ATOM   1988  HD1 PHE P  26      -4.414  -2.014 -13.951  0.00  0.00      PROB  
ATOM   1989  CE1 PHE P  26      -5.642  -0.283 -14.420  0.00  0.00      PROB  
ATOM   1990  HE1 PHE P  26      -5.047   0.223 -15.167  0.00  0.00      PROB  
ATOM   1991  CZ  PHE P  26      -6.653   0.549 -13.970  0.00  0.00      PROB  
ATOM   1992  HZ  PHE P  26      -6.718   1.568 -14.322  0.00  0.00      PROB  
ATOM   1993  CD2 PHE P  26      -7.390  -1.174 -12.441  0.00  0.00      PROB  
ATOM   1994  HD2 PHE P  26      -7.960  -1.424 -11.559  0.00  0.00      PROB  
ATOM   1995  CE2 PHE P  26      -7.582   0.072 -13.037  0.00  0.00      PROB  
ATOM   1996  HE2 PHE P  26      -8.454   0.625 -12.719  0.00  0.00      PROB  
ATOM   1997  C   PHE P  26      -5.596  -2.074  -9.716  0.00  0.00      PROB  
ATOM   1998  O   PHE P  26      -5.585  -0.857  -9.483  0.00  0.00      PROB  
ATOM   1999  N   GLY P  27      -6.368  -2.865  -8.970  0.00  0.00      PROB  
ATOM   2000  HN  GLY P  27      -6.195  -3.837  -9.108  0.00  0.00      PROB  
ATOM   2001  CA  GLY P  27      -7.153  -2.438  -7.765  0.00  0.00      PROB  
ATOM   2002  HA1 GLY P  27      -7.603  -3.312  -7.318  0.00  0.00      PROB  
ATOM   2003  HA2 GLY P  27      -7.870  -1.705  -8.106  0.00  0.00      PROB  
ATOM   2004  C   GLY P  27      -6.393  -1.724  -6.677  0.00  0.00      PROB  
ATOM   2005  O   GLY P  27      -6.839  -0.607  -6.246  0.00  0.00      PROB  
ATOM   2006  N   LEU P  28      -5.204  -2.107  -6.173  0.00  0.00      PROB  
ATOM   2007  HN  LEU P  28      -4.844  -2.959  -6.545  0.00  0.00      PROB  
ATOM   2008  CA  LEU P  28      -4.421  -1.295  -5.225  0.00  0.00      PROB  
ATOM   2009  HA  LEU P  28      -5.096  -1.103  -4.404  0.00  0.00      PROB  
ATOM   2010  CB  LEU P  28      -3.338  -2.311  -4.765  0.00  0.00      PROB  
ATOM   2011  HB1 LEU P  28      -2.548  -2.528  -5.515  0.00  0.00      PROB  
ATOM   2012  HB2 LEU P  28      -3.916  -3.238  -4.560  0.00  0.00      PROB  
ATOM   2013  CG  LEU P  28      -2.624  -1.986  -3.379  0.00  0.00      PROB  
ATOM   2014  HG  LEU P  28      -2.082  -1.024  -3.503  0.00  0.00      PROB  
ATOM   2015  CD1 LEU P  28      -3.631  -1.918  -2.178  0.00  0.00      PROB  
ATOM   2016 HD11 LEU P  28      -3.140  -1.715  -1.202  0.00  0.00      PROB  
ATOM   2017 HD12 LEU P  28      -4.094  -2.919  -2.040  0.00  0.00      PROB  
ATOM   2018 HD13 LEU P  28      -4.362  -1.082  -2.205  0.00  0.00      PROB  
ATOM   2019  CD2 LEU P  28      -1.426  -2.964  -2.929  0.00  0.00      PROB  
ATOM   2020 HD21 LEU P  28      -1.779  -4.016  -2.991  0.00  0.00      PROB  
ATOM   2021 HD22 LEU P  28      -0.929  -2.769  -1.954  0.00  0.00      PROB  
ATOM   2022 HD23 LEU P  28      -0.473  -3.017  -3.497  0.00  0.00      PROB  
ATOM   2023  C   LEU P  28      -3.823   0.033  -5.724  0.00  0.00      PROB  
ATOM   2024  O   LEU P  28      -3.681   0.998  -5.032  0.00  0.00      PROB  
ATOM   2025  N   MET P  29      -3.391  -0.004  -7.008  0.00  0.00      PROB  
ATOM   2026  HN  MET P  29      -3.420  -0.861  -7.518  0.00  0.00      PROB  
ATOM   2027  CA  MET P  29      -3.088   1.216  -7.709  0.00  0.00      PROB  
ATOM   2028  HA  MET P  29      -2.439   1.745  -7.027  0.00  0.00      PROB  
ATOM   2029  CB  MET P  29      -2.361   0.966  -9.071  0.00  0.00      PROB  
ATOM   2030  HB1 MET P  29      -1.941   1.795  -9.681  0.00  0.00      PROB  
ATOM   2031  HB2 MET P  29      -3.071   0.393  -9.704  0.00  0.00      PROB  
ATOM   2032  CG  MET P  29      -1.116   0.080  -8.923  0.00  0.00      PROB  
ATOM   2033  HG1 MET P  29      -1.450  -0.805  -8.341  0.00  0.00      PROB  
ATOM   2034  HG2 MET P  29      -0.307   0.644  -8.411  0.00  0.00      PROB  
ATOM   2035  SD  MET P  29      -0.437  -0.680 -10.448  0.00  0.00      PROB  
ATOM   2036  CE  MET P  29       1.006  -1.623  -9.798  0.00  0.00      PROB  
ATOM   2037  HE1 MET P  29       0.698  -2.126  -8.856  0.00  0.00      PROB  
ATOM   2038  HE2 MET P  29       1.918  -1.027  -9.582  0.00  0.00      PROB  
ATOM   2039  HE3 MET P  29       1.382  -2.341 -10.558  0.00  0.00      PROB  
ATOM   2040  C   MET P  29      -4.189   2.217  -7.923  0.00  0.00      PROB  
ATOM   2041  O   MET P  29      -4.099   3.413  -7.700  0.00  0.00      PROB  
ATOM   2042  N   LYS P  30      -5.382   1.743  -8.397  0.00  0.00      PROB  
ATOM   2043  HN  LYS P  30      -5.534   0.782  -8.610  0.00  0.00      PROB  
ATOM   2044  CA  LYS P  30      -6.611   2.466  -8.545  0.00  0.00      PROB  
ATOM   2045  HA  LYS P  30      -6.429   3.352  -9.135  0.00  0.00      PROB  
ATOM   2046  CB  LYS P  30      -7.783   1.605  -9.098  0.00  0.00      PROB  
ATOM   2047  HB1 LYS P  30      -8.066   0.837  -8.346  0.00  0.00      PROB  
ATOM   2048  HB2 LYS P  30      -7.268   1.190  -9.990  0.00  0.00      PROB  
ATOM   2049  CG  LYS P  30      -8.919   2.433  -9.651  0.00  0.00      PROB  
ATOM   2050  HG1 LYS P  30      -9.272   1.829 -10.514  0.00  0.00      PROB  
ATOM   2051  HG2 LYS P  30      -8.578   3.441  -9.969  0.00  0.00      PROB  
ATOM   2052  CD  LYS P  30     -10.113   2.662  -8.697  0.00  0.00      PROB  
ATOM   2053  HD1 LYS P  30      -9.768   3.125  -7.747  0.00  0.00      PROB  
ATOM   2054  HD2 LYS P  30     -10.541   1.669  -8.443  0.00  0.00      PROB  
ATOM   2055  CE  LYS P  30     -11.275   3.346  -9.433  0.00  0.00      PROB  
ATOM   2056  HE1 LYS P  30     -11.519   2.758 -10.344  0.00  0.00      PROB  
ATOM   2057  HE2 LYS P  30     -11.029   4.346  -9.851  0.00  0.00      PROB  
ATOM   2058  NZ  LYS P  30     -12.450   3.533  -8.577  0.00  0.00      PROB  
ATOM   2059  HZ1 LYS P  30     -12.262   3.916  -7.629  0.00  0.00      PROB  
ATOM   2060  HZ2 LYS P  30     -12.890   2.613  -8.373  0.00  0.00      PROB  
ATOM   2061  HZ3 LYS P  30     -13.196   4.120  -9.003  0.00  0.00      PROB  
ATOM   2062  C   LYS P  30      -6.997   3.062  -7.193  0.00  0.00      PROB  
ATOM   2063  O   LYS P  30      -7.279   4.247  -7.139  0.00  0.00      PROB  
ATOM   2064  N   LYS P  31      -6.985   2.252  -6.147  0.00  0.00      PROB  
ATOM   2065  HN  LYS P  31      -6.700   1.301  -6.242  0.00  0.00      PROB  
ATOM   2066  CA  LYS P  31      -7.312   2.729  -4.807  0.00  0.00      PROB  
ATOM   2067  HA  LYS P  31      -8.212   3.307  -4.956  0.00  0.00      PROB  
ATOM   2068  CB  LYS P  31      -7.814   1.600  -3.888  0.00  0.00      PROB  
ATOM   2069  HB1 LYS P  31      -7.616   1.926  -2.844  0.00  0.00      PROB  
ATOM   2070  HB2 LYS P  31      -7.140   0.733  -4.056  0.00  0.00      PROB  
ATOM   2071  CG  LYS P  31      -9.182   0.995  -4.229  0.00  0.00      PROB  
ATOM   2072  HG1 LYS P  31      -9.398   0.120  -3.579  0.00  0.00      PROB  
ATOM   2073  HG2 LYS P  31      -9.345   0.679  -5.282  0.00  0.00      PROB  
ATOM   2074  CD  LYS P  31     -10.275   2.075  -4.053  0.00  0.00      PROB  
ATOM   2075  HD1 LYS P  31     -10.120   2.993  -4.658  0.00  0.00      PROB  
ATOM   2076  HD2 LYS P  31     -10.258   2.366  -2.981  0.00  0.00      PROB  
ATOM   2077  CE  LYS P  31     -11.625   1.490  -4.464  0.00  0.00      PROB  
ATOM   2078  HE1 LYS P  31     -11.876   0.624  -3.815  0.00  0.00      PROB  
ATOM   2079  HE2 LYS P  31     -11.626   1.091  -5.501  0.00  0.00      PROB  
ATOM   2080  NZ  LYS P  31     -12.737   2.439  -4.414  0.00  0.00      PROB  
ATOM   2081  HZ1 LYS P  31     -12.766   2.936  -3.500  0.00  0.00      PROB  
ATOM   2082  HZ2 LYS P  31     -13.638   1.945  -4.572  0.00  0.00      PROB  
ATOM   2083  HZ3 LYS P  31     -12.671   3.213  -5.106  0.00  0.00      PROB  
ATOM   2084  C   LYS P  31      -6.315   3.640  -4.193  0.00  0.00      PROB  
ATOM   2085  O   LYS P  31      -6.695   4.572  -3.577  0.00  0.00      PROB  
ATOM   2086  N   ALA P  32      -5.041   3.537  -4.521  0.00  0.00      PROB  
ATOM   2087  HN  ALA P  32      -4.723   2.794  -5.106  0.00  0.00      PROB  
ATOM   2088  CA  ALA P  32      -4.067   4.580  -4.229  0.00  0.00      PROB  
ATOM   2089  HA  ALA P  32      -4.136   4.761  -3.167  0.00  0.00      PROB  
ATOM   2090  CB  ALA P  32      -2.720   3.996  -4.493  0.00  0.00      PROB  
ATOM   2091  HB1 ALA P  32      -2.443   3.073  -3.940  0.00  0.00      PROB  
ATOM   2092  HB2 ALA P  32      -1.993   4.811  -4.287  0.00  0.00      PROB  
ATOM   2093  HB3 ALA P  32      -2.594   3.759  -5.571  0.00  0.00      PROB  
ATOM   2094  C   ALA P  32      -4.347   5.882  -4.882  0.00  0.00      PROB  
ATOM   2095  O   ALA P  32      -4.408   6.902  -4.250  0.00  0.00      PROB  
ATOM   2096  N   TYR P  33      -4.679   5.792  -6.199  0.00  0.00      PROB  
ATOM   2097  HN  TYR P  33      -4.466   4.967  -6.716  0.00  0.00      PROB  
ATOM   2098  CA  TYR P  33      -4.994   6.985  -7.004  0.00  0.00      PROB  
ATOM   2099  HA  TYR P  33      -4.128   7.626  -6.934  0.00  0.00      PROB  
ATOM   2100  CB  TYR P  33      -5.110   6.472  -8.480  0.00  0.00      PROB  
ATOM   2101  HB1 TYR P  33      -5.561   5.456  -8.476  0.00  0.00      PROB  
ATOM   2102  HB2 TYR P  33      -4.117   6.258  -8.930  0.00  0.00      PROB  
ATOM   2103  CG  TYR P  33      -5.874   7.468  -9.319  0.00  0.00      PROB  
ATOM   2104  CD1 TYR P  33      -7.176   7.163  -9.868  0.00  0.00      PROB  
ATOM   2105  HD1 TYR P  33      -7.488   6.141  -9.711  0.00  0.00      PROB  
ATOM   2106  CE1 TYR P  33      -8.011   8.179 -10.517  0.00  0.00      PROB  
ATOM   2107  HE1 TYR P  33      -8.911   7.905 -11.048  0.00  0.00      PROB  
ATOM   2108  CZ  TYR P  33      -7.460   9.493 -10.588  0.00  0.00      PROB  
ATOM   2109  OH  TYR P  33      -8.165  10.409 -11.429  0.00  0.00      PROB  
ATOM   2110  HH  TYR P  33      -7.840  11.309 -11.351  0.00  0.00      PROB  
ATOM   2111  CD2 TYR P  33      -5.450   8.755  -9.412  0.00  0.00      PROB  
ATOM   2112  HD2 TYR P  33      -4.576   9.068  -8.860  0.00  0.00      PROB  
ATOM   2113  CE2 TYR P  33      -6.216   9.753 -10.010  0.00  0.00      PROB  
ATOM   2114  HE2 TYR P  33      -5.700  10.690 -10.158  0.00  0.00      PROB  
ATOM   2115  C   TYR P  33      -6.190   7.741  -6.505  0.00  0.00      PROB  
ATOM   2116  O   TYR P  33      -6.239   8.971  -6.558  0.00  0.00      PROB  
ATOM   2117  N   GLU P  34      -7.215   7.007  -5.969  0.00  0.00      PROB  
ATOM   2118  HN  GLU P  34      -7.196   6.028  -6.157  0.00  0.00      PROB  
ATOM   2119  CA  GLU P  34      -8.385   7.613  -5.225  0.00  0.00      PROB  
ATOM   2120  HA  GLU P  34      -8.773   8.365  -5.895  0.00  0.00      PROB  
ATOM   2121  CB  GLU P  34      -9.514   6.591  -4.749  0.00  0.00      PROB  
ATOM   2122  HB1 GLU P  34     -10.127   7.230  -4.078  0.00  0.00      PROB  
ATOM   2123  HB2 GLU P  34      -8.960   5.829  -4.160  0.00  0.00      PROB  
ATOM   2124  CG  GLU P  34     -10.368   6.051  -5.903  0.00  0.00      PROB  
ATOM   2125  HG1 GLU P  34      -9.706   5.433  -6.546  0.00  0.00      PROB  
ATOM   2126  HG2 GLU P  34     -10.785   6.954  -6.398  0.00  0.00      PROB  
ATOM   2127  CD  GLU P  34     -11.574   5.288  -5.440  0.00  0.00      PROB  
ATOM   2128  OE1 GLU P  34     -12.311   5.711  -4.538  0.00  0.00      PROB  
ATOM   2129  OE2 GLU P  34     -11.932   4.247  -6.141  0.00  0.00      PROB  
ATOM   2130  C   GLU P  34      -7.860   8.333  -4.026  0.00  0.00      PROB  
ATOM   2131  O   GLU P  34      -8.177   9.489  -3.837  0.00  0.00      PROB  
ATOM   2132  N   LEU P  35      -7.040   7.729  -3.177  0.00  0.00      PROB  
ATOM   2133  HN  LEU P  35      -6.667   6.825  -3.368  0.00  0.00      PROB  
ATOM   2134  CA  LEU P  35      -6.472   8.404  -1.985  0.00  0.00      PROB  
ATOM   2135  HA  LEU P  35      -7.308   8.822  -1.444  0.00  0.00      PROB  
ATOM   2136  CB  LEU P  35      -5.677   7.346  -1.145  0.00  0.00      PROB  
ATOM   2137  HB1 LEU P  35      -4.771   7.008  -1.692  0.00  0.00      PROB  
ATOM   2138  HB2 LEU P  35      -6.379   6.510  -0.936  0.00  0.00      PROB  
ATOM   2139  CG  LEU P  35      -5.312   7.888   0.201  0.00  0.00      PROB  
ATOM   2140  HG  LEU P  35      -4.615   8.753   0.195  0.00  0.00      PROB  
ATOM   2141  CD1 LEU P  35      -6.533   8.407   0.982  0.00  0.00      PROB  
ATOM   2142 HD11 LEU P  35      -7.359   7.669   1.071  0.00  0.00      PROB  
ATOM   2143 HD12 LEU P  35      -6.889   9.317   0.455  0.00  0.00      PROB  
ATOM   2144 HD13 LEU P  35      -6.237   8.617   2.032  0.00  0.00      PROB  
ATOM   2145  CD2 LEU P  35      -4.633   6.756   1.031  0.00  0.00      PROB  
ATOM   2146 HD21 LEU P  35      -3.981   7.036   1.886  0.00  0.00      PROB  
ATOM   2147 HD22 LEU P  35      -4.142   6.040   0.337  0.00  0.00      PROB  
ATOM   2148 HD23 LEU P  35      -5.456   6.092   1.374  0.00  0.00      PROB  
ATOM   2149  C   LEU P  35      -5.535   9.536  -2.255  0.00  0.00      PROB  
ATOM   2150  O   LEU P  35      -5.499  10.549  -1.543  0.00  0.00      PROB  
ATOM   2151  N   SER P  36      -4.748   9.419  -3.333  0.00  0.00      PROB  
ATOM   2152  HN  SER P  36      -4.854   8.600  -3.891  0.00  0.00      PROB  
ATOM   2153  CA  SER P  36      -3.827  10.452  -3.791  0.00  0.00      PROB  
ATOM   2154  HA  SER P  36      -3.210  10.826  -2.988  0.00  0.00      PROB  
ATOM   2155  CB  SER P  36      -2.927   9.898  -4.964  0.00  0.00      PROB  
ATOM   2156  HB1 SER P  36      -3.467   9.590  -5.885  0.00  0.00      PROB  
ATOM   2157  HB2 SER P  36      -2.316   9.033  -4.628  0.00  0.00      PROB  
ATOM   2158  OG  SER P  36      -1.950  10.849  -5.378  0.00  0.00      PROB  
ATOM   2159  HG1 SER P  36      -1.469  11.091  -4.583  0.00  0.00      PROB  
ATOM   2160  C   SER P  36      -4.486  11.723  -4.231  0.00  0.00      PROB  
ATOM   2161  O   SER P  36      -4.044  12.818  -3.987  0.00  0.00      PROB  
ATOM   2162  N   VAL P  37      -5.686  11.577  -4.846  0.00  0.00      PROB  
ATOM   2163  HN  VAL P  37      -6.046  10.710  -5.181  0.00  0.00      PROB  
ATOM   2164  CA  VAL P  37      -6.480  12.719  -5.079  0.00  0.00      PROB  
ATOM   2165  HA  VAL P  37      -5.822  13.524  -5.369  0.00  0.00      PROB  
ATOM   2166  CB  VAL P  37      -7.567  12.409  -6.175  0.00  0.00      PROB  
ATOM   2167  HB  VAL P  37      -8.213  11.542  -5.923  0.00  0.00      PROB  
ATOM   2168  CG1 VAL P  37      -8.435  13.647  -6.415  0.00  0.00      PROB  
ATOM   2169 HG11 VAL P  37      -8.988  13.404  -7.347  0.00  0.00      PROB  
ATOM   2170 HG12 VAL P  37      -7.867  14.599  -6.490  0.00  0.00      PROB  
ATOM   2171 HG13 VAL P  37      -9.084  13.819  -5.530  0.00  0.00      PROB  
ATOM   2172  CG2 VAL P  37      -6.793  12.121  -7.489  0.00  0.00      PROB  
ATOM   2173 HG21 VAL P  37      -6.147  11.218  -7.537  0.00  0.00      PROB  
ATOM   2174 HG22 VAL P  37      -6.163  13.029  -7.604  0.00  0.00      PROB  
ATOM   2175 HG23 VAL P  37      -7.464  12.103  -8.374  0.00  0.00      PROB  
ATOM   2176  C   VAL P  37      -7.245  13.265  -3.826  0.00  0.00      PROB  
ATOM   2177  O   VAL P  37      -7.108  14.445  -3.449  0.00  0.00      PROB  
ATOM   2178  N   LEU P  38      -7.971  12.404  -3.123  0.00  0.00      PROB  
ATOM   2179  HN  LEU P  38      -8.031  11.453  -3.415  0.00  0.00      PROB  
ATOM   2180  CA  LEU P  38      -8.941  12.841  -2.111  0.00  0.00      PROB  
ATOM   2181  HA  LEU P  38      -9.650  13.465  -2.634  0.00  0.00      PROB  
ATOM   2182  CB  LEU P  38      -9.586  11.573  -1.509  0.00  0.00      PROB  
ATOM   2183  HB1 LEU P  38     -10.128  11.683  -0.545  0.00  0.00      PROB  
ATOM   2184  HB2 LEU P  38      -8.779  10.818  -1.397  0.00  0.00      PROB  
ATOM   2185  CG  LEU P  38     -10.669  10.888  -2.457  0.00  0.00      PROB  
ATOM   2186  HG  LEU P  38     -10.266  10.929  -3.491  0.00  0.00      PROB  
ATOM   2187  CD1 LEU P  38     -11.027   9.442  -2.129  0.00  0.00      PROB  
ATOM   2188 HD11 LEU P  38     -10.162   8.778  -1.918  0.00  0.00      PROB  
ATOM   2189 HD12 LEU P  38     -11.726   8.935  -2.828  0.00  0.00      PROB  
ATOM   2190 HD13 LEU P  38     -11.538   9.499  -1.144  0.00  0.00      PROB  
ATOM   2191  CD2 LEU P  38     -12.003  11.713  -2.527  0.00  0.00      PROB  
ATOM   2192 HD21 LEU P  38     -11.906  12.782  -2.811  0.00  0.00      PROB  
ATOM   2193 HD22 LEU P  38     -12.420  11.588  -1.504  0.00  0.00      PROB  
ATOM   2194 HD23 LEU P  38     -12.628  11.187  -3.281  0.00  0.00      PROB  
ATOM   2195  C   LEU P  38      -8.265  13.599  -0.981  0.00  0.00      PROB  
ATOM   2196  O   LEU P  38      -8.773  14.525  -0.385  0.00  0.00      PROB  
ATOM   2197  N   CYS P  39      -7.088  13.075  -0.659  0.00  0.00      PROB  
ATOM   2198  HN  CYS P  39      -6.764  12.229  -1.076  0.00  0.00      PROB  
ATOM   2199  CA  CYS P  39      -6.415  13.467   0.520  0.00  0.00      PROB  
ATOM   2200  HA  CYS P  39      -7.040  14.246   0.931  0.00  0.00      PROB  
ATOM   2201  CB  CYS P  39      -6.292  12.271   1.551  0.00  0.00      PROB  
ATOM   2202  HB1 CYS P  39      -5.901  12.685   2.504  0.00  0.00      PROB  
ATOM   2203  HB2 CYS P  39      -5.480  11.572   1.254  0.00  0.00      PROB  
ATOM   2204  SG  CYS P  39      -7.897  11.457   1.797  0.00  0.00      PROB  
ATOM   2205  HG1 CYS P  39      -7.927  11.720   3.096  0.00  0.00      PROB  
ATOM   2206  C   CYS P  39      -5.078  14.134   0.177  0.00  0.00      PROB  
ATOM   2207  O   CYS P  39      -4.289  14.384   1.100  0.00  0.00      PROB  
ATOM   2208  N   ASP P  40      -4.823  14.455  -1.068  0.00  0.00      PROB  
ATOM   2209  HN  ASP P  40      -5.386  14.143  -1.829  0.00  0.00      PROB  
ATOM   2210  CA  ASP P  40      -3.611  15.014  -1.636  0.00  0.00      PROB  
ATOM   2211  HA  ASP P  40      -3.743  14.877  -2.699  0.00  0.00      PROB  
ATOM   2212  CB  ASP P  40      -3.406  16.519  -1.193  0.00  0.00      PROB  
ATOM   2213  HB1 ASP P  40      -2.344  16.821  -1.314  0.00  0.00      PROB  
ATOM   2214  HB2 ASP P  40      -3.575  16.536  -0.095  0.00  0.00      PROB  
ATOM   2215  CG  ASP P  40      -4.387  17.416  -1.882  0.00  0.00      PROB  
ATOM   2216  OD1 ASP P  40      -4.444  18.618  -1.576  0.00  0.00      PROB  
ATOM   2217  OD2 ASP P  40      -5.083  16.961  -2.839  0.00  0.00      PROB  
ATOM   2218  C   ASP P  40      -2.314  14.168  -1.507  0.00  0.00      PROB  
ATOM   2219  O   ASP P  40      -1.287  14.703  -1.928  0.00  0.00      PROB  
ATOM   2220  N   CYS P  41      -2.445  12.843  -1.132  0.00  0.00      PROB  
ATOM   2221  HN  CYS P  41      -3.351  12.439  -1.037  0.00  0.00      PROB  
ATOM   2222  CA  CYS P  41      -1.441  11.890  -0.770  0.00  0.00      PROB  
ATOM   2223  HA  CYS P  41      -0.876  12.324   0.041  0.00  0.00      PROB  
ATOM   2224  CB  CYS P  41      -1.996  10.489  -0.275  0.00  0.00      PROB  
ATOM   2225  HB1 CYS P  41      -1.081   9.870  -0.155  0.00  0.00      PROB  
ATOM   2226  HB2 CYS P  41      -2.644   9.997  -1.031  0.00  0.00      PROB  
ATOM   2227  SG  CYS P  41      -2.914  10.720   1.229  0.00  0.00      PROB  
ATOM   2228  HG1 CYS P  41      -3.721  11.721   0.907  0.00  0.00      PROB  
ATOM   2229  C   CYS P  41      -0.448  11.638  -1.907  0.00  0.00      PROB  
ATOM   2230  O   CYS P  41      -0.887  11.442  -3.048  0.00  0.00      PROB  
ATOM   2231  N   GLU P  42       0.838  11.600  -1.512  0.00  0.00      PROB  
ATOM   2232  HN  GLU P  42       1.048  11.658  -0.539  0.00  0.00      PROB  
ATOM   2233  CA  GLU P  42       1.858  11.297  -2.426  0.00  0.00      PROB  
ATOM   2234  HA  GLU P  42       1.552  11.392  -3.457  0.00  0.00      PROB  
ATOM   2235  CB  GLU P  42       3.073  12.358  -2.260  0.00  0.00      PROB  
ATOM   2236  HB1 GLU P  42       3.842  12.153  -3.035  0.00  0.00      PROB  
ATOM   2237  HB2 GLU P  42       3.503  12.225  -1.244  0.00  0.00      PROB  
ATOM   2238  CG  GLU P  42       2.701  13.868  -2.497  0.00  0.00      PROB  
ATOM   2239  HG1 GLU P  42       2.005  14.120  -1.668  0.00  0.00      PROB  
ATOM   2240  HG2 GLU P  42       2.111  13.924  -3.437  0.00  0.00      PROB  
ATOM   2241  CD  GLU P  42       3.841  14.872  -2.602  0.00  0.00      PROB  
ATOM   2242  OE1 GLU P  42       4.232  15.406  -1.547  0.00  0.00      PROB  
ATOM   2243  OE2 GLU P  42       4.253  15.207  -3.744  0.00  0.00      PROB  
ATOM   2244  C   GLU P  42       2.248   9.845  -2.010  0.00  0.00      PROB  
ATOM   2245  O   GLU P  42       2.570   9.504  -0.821  0.00  0.00      PROB  
ATOM   2246  N   ILE P  43       2.228   8.906  -2.930  0.00  0.00      PROB  
ATOM   2247  HN  ILE P  43       2.172   9.174  -3.888  0.00  0.00      PROB  
ATOM   2248  CA  ILE P  43       2.038   7.538  -2.647  0.00  0.00      PROB  
ATOM   2249  HA  ILE P  43       2.159   7.372  -1.587  0.00  0.00      PROB  
ATOM   2250  CB  ILE P  43       0.606   7.103  -2.879  0.00  0.00      PROB  
ATOM   2251  HB  ILE P  43       0.376   7.315  -3.946  0.00  0.00      PROB  
ATOM   2252  CG2 ILE P  43       0.444   5.624  -2.503  0.00  0.00      PROB  
ATOM   2253 HG21 ILE P  43      -0.407   5.145  -3.032  0.00  0.00      PROB  
ATOM   2254 HG22 ILE P  43       0.252   5.492  -1.417  0.00  0.00      PROB  
ATOM   2255 HG23 ILE P  43       1.292   4.997  -2.853  0.00  0.00      PROB  
ATOM   2256  CG1 ILE P  43      -0.576   7.887  -2.192  0.00  0.00      PROB  
ATOM   2257 HG11 ILE P  43      -0.627   8.854  -2.737  0.00  0.00      PROB  
ATOM   2258 HG12 ILE P  43      -0.211   8.023  -1.151  0.00  0.00      PROB  
ATOM   2259  CD  ILE P  43      -1.888   7.259  -2.107  0.00  0.00      PROB  
ATOM   2260  HD1 ILE P  43      -2.705   7.883  -1.684  0.00  0.00      PROB  
ATOM   2261  HD2 ILE P  43      -1.995   6.272  -1.609  0.00  0.00      PROB  
ATOM   2262  HD3 ILE P  43      -2.299   7.015  -3.110  0.00  0.00      PROB  
ATOM   2263  C   ILE P  43       3.017   6.654  -3.399  0.00  0.00      PROB  
ATOM   2264  O   ILE P  43       2.934   6.755  -4.610  0.00  0.00      PROB  
ATOM   2265  N   ALA P  44       3.717   5.715  -2.733  0.00  0.00      PROB  
ATOM   2266  HN  ALA P  44       3.750   5.758  -1.737  0.00  0.00      PROB  
ATOM   2267  CA  ALA P  44       4.430   4.663  -3.396  0.00  0.00      PROB  
ATOM   2268  HA  ALA P  44       4.443   4.776  -4.470  0.00  0.00      PROB  
ATOM   2269  CB  ALA P  44       5.913   4.641  -3.075  0.00  0.00      PROB  
ATOM   2270  HB1 ALA P  44       6.054   4.496  -1.982  0.00  0.00      PROB  
ATOM   2271  HB2 ALA P  44       6.354   5.656  -3.174  0.00  0.00      PROB  
ATOM   2272  HB3 ALA P  44       6.538   3.944  -3.674  0.00  0.00      PROB  
ATOM   2273  C   ALA P  44       3.967   3.241  -3.125  0.00  0.00      PROB  
ATOM   2274  O   ALA P  44       3.512   2.896  -2.039  0.00  0.00      PROB  
ATOM   2275  N   LEU P  45       4.169   2.366  -4.135  0.00  0.00      PROB  
ATOM   2276  HN  LEU P  45       4.429   2.683  -5.044  0.00  0.00      PROB  
ATOM   2277  CA  LEU P  45       3.729   0.985  -4.083  0.00  0.00      PROB  
ATOM   2278  HA  LEU P  45       3.880   0.676  -3.059  0.00  0.00      PROB  
ATOM   2279  CB  LEU P  45       2.285   0.790  -4.488  0.00  0.00      PROB  
ATOM   2280  HB1 LEU P  45       2.257   1.345  -5.450  0.00  0.00      PROB  
ATOM   2281  HB2 LEU P  45       1.570   1.146  -3.716  0.00  0.00      PROB  
ATOM   2282  CG  LEU P  45       1.786  -0.655  -4.799  0.00  0.00      PROB  
ATOM   2283  HG  LEU P  45       2.398  -1.090  -5.618  0.00  0.00      PROB  
ATOM   2284  CD1 LEU P  45       1.811  -1.605  -3.578  0.00  0.00      PROB  
ATOM   2285 HD11 LEU P  45       1.572  -2.627  -3.941  0.00  0.00      PROB  
ATOM   2286 HD12 LEU P  45       1.125  -1.352  -2.742  0.00  0.00      PROB  
ATOM   2287 HD13 LEU P  45       2.825  -1.731  -3.141  0.00  0.00      PROB  
ATOM   2288  CD2 LEU P  45       0.395  -0.614  -5.462  0.00  0.00      PROB  
ATOM   2289 HD21 LEU P  45      -0.395  -0.149  -4.834  0.00  0.00      PROB  
ATOM   2290 HD22 LEU P  45       0.110  -1.656  -5.722  0.00  0.00      PROB  
ATOM   2291 HD23 LEU P  45       0.296  -0.055  -6.416  0.00  0.00      PROB  
ATOM   2292  C   LEU P  45       4.804   0.158  -4.813  0.00  0.00      PROB  
ATOM   2293  O   LEU P  45       5.118   0.408  -5.980  0.00  0.00      PROB  
ATOM   2294  N   ILE P  46       5.459  -0.751  -4.082  0.00  0.00      PROB  
ATOM   2295  HN  ILE P  46       5.318  -0.645  -3.100  0.00  0.00      PROB  
ATOM   2296  CA  ILE P  46       6.431  -1.656  -4.576  0.00  0.00      PROB  
ATOM   2297  HA  ILE P  46       6.712  -1.547  -5.613  0.00  0.00      PROB  
ATOM   2298  CB  ILE P  46       7.795  -1.335  -3.995  0.00  0.00      PROB  
ATOM   2299  HB  ILE P  46       7.619  -1.232  -2.903  0.00  0.00      PROB  
ATOM   2300  CG2 ILE P  46       8.820  -2.455  -4.131  0.00  0.00      PROB  
ATOM   2301 HG21 ILE P  46       8.975  -2.552  -5.227  0.00  0.00      PROB  
ATOM   2302 HG22 ILE P  46       8.524  -3.413  -3.653  0.00  0.00      PROB  
ATOM   2303 HG23 ILE P  46       9.799  -2.204  -3.671  0.00  0.00      PROB  
ATOM   2304  CG1 ILE P  46       8.446  -0.073  -4.497  0.00  0.00      PROB  
ATOM   2305 HG11 ILE P  46       8.024   0.252  -5.472  0.00  0.00      PROB  
ATOM   2306 HG12 ILE P  46       9.481  -0.276  -4.845  0.00  0.00      PROB  
ATOM   2307  CD  ILE P  46       8.588   1.113  -3.397  0.00  0.00      PROB  
ATOM   2308  HD1 ILE P  46       7.556   1.344  -3.058  0.00  0.00      PROB  
ATOM   2309  HD2 ILE P  46       9.105   1.955  -3.905  0.00  0.00      PROB  
ATOM   2310  HD3 ILE P  46       9.252   0.793  -2.566  0.00  0.00      PROB  
ATOM   2311  C   ILE P  46       5.930  -3.115  -4.349  0.00  0.00      PROB  
ATOM   2312  O   ILE P  46       5.601  -3.638  -3.291  0.00  0.00      PROB  
ATOM   2313  N   ILE P  47       5.744  -3.846  -5.440  0.00  0.00      PROB  
ATOM   2314  HN  ILE P  47       5.914  -3.315  -6.266  0.00  0.00      PROB  
ATOM   2315  CA  ILE P  47       5.291  -5.217  -5.606  0.00  0.00      PROB  
ATOM   2316  HA  ILE P  47       4.867  -5.605  -4.692  0.00  0.00      PROB  
ATOM   2317  CB  ILE P  47       4.039  -5.376  -6.466  0.00  0.00      PROB  
ATOM   2318  HB  ILE P  47       4.286  -5.066  -7.504  0.00  0.00      PROB  
ATOM   2319  CG2 ILE P  47       3.492  -6.833  -6.656  0.00  0.00      PROB  
ATOM   2320 HG21 ILE P  47       2.701  -6.821  -7.436  0.00  0.00      PROB  
ATOM   2321 HG22 ILE P  47       2.931  -7.030  -5.718  0.00  0.00      PROB  
ATOM   2322 HG23 ILE P  47       4.266  -7.613  -6.816  0.00  0.00      PROB  
ATOM   2323  CG1 ILE P  47       2.995  -4.390  -5.979  0.00  0.00      PROB  
ATOM   2324 HG11 ILE P  47       3.570  -3.443  -5.905  0.00  0.00      PROB  
ATOM   2325 HG12 ILE P  47       2.751  -4.525  -4.903  0.00  0.00      PROB  
ATOM   2326  CD  ILE P  47       1.826  -4.242  -6.990  0.00  0.00      PROB  
ATOM   2327  HD1 ILE P  47       2.080  -4.112  -8.064  0.00  0.00      PROB  
ATOM   2328  HD2 ILE P  47       1.282  -3.323  -6.683  0.00  0.00      PROB  
ATOM   2329  HD3 ILE P  47       0.986  -4.952  -6.834  0.00  0.00      PROB  
ATOM   2330  C   ILE P  47       6.451  -6.117  -6.193  0.00  0.00      PROB  
ATOM   2331  O   ILE P  47       6.783  -5.975  -7.379  0.00  0.00      PROB  
ATOM   2332  N   PHE P  48       6.977  -7.041  -5.375  0.00  0.00      PROB  
ATOM   2333  HN  PHE P  48       6.591  -7.050  -4.456  0.00  0.00      PROB  
ATOM   2334  CA  PHE P  48       7.822  -8.104  -5.862  0.00  0.00      PROB  
ATOM   2335  HA  PHE P  48       8.249  -7.838  -6.817  0.00  0.00      PROB  
ATOM   2336  CB  PHE P  48       8.912  -8.574  -4.795  0.00  0.00      PROB  
ATOM   2337  HB1 PHE P  48       9.292  -9.602  -4.981  0.00  0.00      PROB  
ATOM   2338  HB2 PHE P  48       8.377  -8.383  -3.841  0.00  0.00      PROB  
ATOM   2339  CG  PHE P  48      10.038  -7.586  -5.023  0.00  0.00      PROB  
ATOM   2340  CD1 PHE P  48      10.728  -7.566  -6.235  0.00  0.00      PROB  
ATOM   2341  HD1 PHE P  48      10.462  -8.210  -7.061  0.00  0.00      PROB  
ATOM   2342  CE1 PHE P  48      11.805  -6.680  -6.396  0.00  0.00      PROB  
ATOM   2343  HE1 PHE P  48      12.477  -6.857  -7.223  0.00  0.00      PROB  
ATOM   2344  CZ  PHE P  48      12.056  -5.664  -5.426  0.00  0.00      PROB  
ATOM   2345  HZ  PHE P  48      12.956  -5.075  -5.327  0.00  0.00      PROB  
ATOM   2346  CD2 PHE P  48      10.318  -6.616  -4.047  0.00  0.00      PROB  
ATOM   2347  HD2 PHE P  48       9.838  -6.555  -3.082  0.00  0.00      PROB  
ATOM   2348  CE2 PHE P  48      11.263  -5.642  -4.264  0.00  0.00      PROB  
ATOM   2349  HE2 PHE P  48      11.519  -4.918  -3.504  0.00  0.00      PROB  
ATOM   2350  C   PHE P  48       6.818  -9.330  -6.048  0.00  0.00      PROB  
ATOM   2351  O   PHE P  48       5.924  -9.545  -5.263  0.00  0.00      PROB  
ATOM   2352  N   ASN P  49       6.926 -10.076  -7.132  0.00  0.00      PROB  
ATOM   2353  HN  ASN P  49       7.545  -9.908  -7.895  0.00  0.00      PROB  
ATOM   2354  CA  ASN P  49       6.342 -11.444  -7.136  0.00  0.00      PROB  
ATOM   2355  HA  ASN P  49       5.473 -11.443  -6.496  0.00  0.00      PROB  
ATOM   2356  CB  ASN P  49       5.663 -11.876  -8.497  0.00  0.00      PROB  
ATOM   2357  HB1 ASN P  49       4.978 -11.016  -8.659  0.00  0.00      PROB  
ATOM   2358  HB2 ASN P  49       5.011 -12.775  -8.473  0.00  0.00      PROB  
ATOM   2359  CG  ASN P  49       6.738 -12.096  -9.494  0.00  0.00      PROB  
ATOM   2360  OD1 ASN P  49       7.983 -12.059  -9.388  0.00  0.00      PROB  
ATOM   2361  ND2 ASN P  49       6.202 -12.528 -10.704  0.00  0.00      PROB  
ATOM   2362 HD21 ASN P  49       5.275 -12.899 -10.759  0.00  0.00      PROB  
ATOM   2363 HD22 ASN P  49       6.841 -12.489 -11.473  0.00  0.00      PROB  
ATOM   2364  C   ASN P  49       7.188 -12.516  -6.437  0.00  0.00      PROB  
ATOM   2365  O   ASN P  49       8.313 -12.298  -6.013  0.00  0.00      PROB  
ATOM   2366  N   SER P  50       6.777 -13.770  -6.365  0.00  0.00      PROB  
ATOM   2367  HN  SER P  50       5.926 -14.111  -6.757  0.00  0.00      PROB  
ATOM   2368  CA  SER P  50       7.533 -14.891  -5.798  0.00  0.00      PROB  
ATOM   2369  HA  SER P  50       7.847 -14.655  -4.793  0.00  0.00      PROB  
ATOM   2370  CB  SER P  50       6.692 -16.220  -5.601  0.00  0.00      PROB  
ATOM   2371  HB1 SER P  50       5.687 -15.961  -5.206  0.00  0.00      PROB  
ATOM   2372  HB2 SER P  50       7.197 -16.734  -4.755  0.00  0.00      PROB  
ATOM   2373  OG  SER P  50       6.623 -17.052  -6.769  0.00  0.00      PROB  
ATOM   2374  HG1 SER P  50       5.988 -16.649  -7.365  0.00  0.00      PROB  
ATOM   2375  C   SER P  50       8.721 -15.268  -6.586  0.00  0.00      PROB  
ATOM   2376  O   SER P  50       9.680 -15.899  -6.231  0.00  0.00      PROB  
ATOM   2377  N   ALA P  51       8.653 -14.909  -7.891  0.00  0.00      PROB  
ATOM   2378  HN  ALA P  51       7.840 -14.443  -8.231  0.00  0.00      PROB  
ATOM   2379  CA  ALA P  51       9.745 -15.181  -8.807  0.00  0.00      PROB  
ATOM   2380  HA  ALA P  51      10.325 -16.033  -8.486  0.00  0.00      PROB  
ATOM   2381  CB  ALA P  51       9.177 -15.432 -10.173  0.00  0.00      PROB  
ATOM   2382  HB1 ALA P  51       8.542 -16.336 -10.048  0.00  0.00      PROB  
ATOM   2383  HB2 ALA P  51       9.830 -15.637 -11.048  0.00  0.00      PROB  
ATOM   2384  HB3 ALA P  51       8.563 -14.554 -10.466  0.00  0.00      PROB  
ATOM   2385  C   ALA P  51      10.742 -14.002  -8.813  0.00  0.00      PROB  
ATOM   2386  O   ALA P  51      11.832 -14.024  -9.413  0.00  0.00      PROB  
ATOM   2387  N   ASN P  52      10.429 -12.876  -8.140  0.00  0.00      PROB  
ATOM   2388  HN  ASN P  52       9.529 -12.755  -7.728  0.00  0.00      PROB  
ATOM   2389  CA  ASN P  52      11.298 -11.722  -7.912  0.00  0.00      PROB  
ATOM   2390  HA  ASN P  52      10.833 -11.066  -7.190  0.00  0.00      PROB  
ATOM   2391  CB  ASN P  52      12.684 -11.949  -7.317  0.00  0.00      PROB  
ATOM   2392  HB1 ASN P  52      13.021 -10.919  -7.071  0.00  0.00      PROB  
ATOM   2393  HB2 ASN P  52      13.303 -12.471  -8.078  0.00  0.00      PROB  
ATOM   2394  CG  ASN P  52      12.545 -12.715  -6.082  0.00  0.00      PROB  
ATOM   2395  OD1 ASN P  52      12.160 -12.216  -5.026  0.00  0.00      PROB  
ATOM   2396  ND2 ASN P  52      12.799 -14.131  -6.102  0.00  0.00      PROB  
ATOM   2397 HD21 ASN P  52      12.656 -14.624  -5.244  0.00  0.00      PROB  
ATOM   2398 HD22 ASN P  52      12.911 -14.621  -6.966  0.00  0.00      PROB  
ATOM   2399  C   ASN P  52      11.376 -10.928  -9.211  0.00  0.00      PROB  
ATOM   2400  O   ASN P  52      12.419 -10.740  -9.815  0.00  0.00      PROB  
ATOM   2401  N   ARG P  53      10.170 -10.426  -9.618  0.00  0.00      PROB  
ATOM   2402  HN  ARG P  53       9.271 -10.761  -9.345  0.00  0.00      PROB  
ATOM   2403  CA  ARG P  53      10.080  -9.428 -10.697  0.00  0.00      PROB  
ATOM   2404  HA  ARG P  53      11.043  -9.054 -11.011  0.00  0.00      PROB  
ATOM   2405  CB  ARG P  53       9.304  -9.998 -11.867  0.00  0.00      PROB  
ATOM   2406  HB1 ARG P  53       9.153  -9.181 -12.605  0.00  0.00      PROB  
ATOM   2407  HB2 ARG P  53       8.294 -10.309 -11.522  0.00  0.00      PROB  
ATOM   2408  CG  ARG P  53       9.920 -11.156 -12.551  0.00  0.00      PROB  
ATOM   2409  HG1 ARG P  53       9.328 -11.554 -13.403  0.00  0.00      PROB  
ATOM   2410  HG2 ARG P  53       9.895 -12.030 -11.866  0.00  0.00      PROB  
ATOM   2411  CD  ARG P  53      11.325 -10.873 -13.065  0.00  0.00      PROB  
ATOM   2412  HD1 ARG P  53      12.059 -10.743 -12.241  0.00  0.00      PROB  
ATOM   2413  HD2 ARG P  53      11.403  -9.984 -13.727  0.00  0.00      PROB  
ATOM   2414  NE  ARG P  53      11.739 -12.149 -13.736  0.00  0.00      PROB  
ATOM   2415  HE  ARG P  53      11.479 -13.023 -13.325  0.00  0.00      PROB  
ATOM   2416  CZ  ARG P  53      12.403 -12.333 -14.817  0.00  0.00      PROB  
ATOM   2417  NH1 ARG P  53      12.989 -11.422 -15.561  0.00  0.00      PROB  
ATOM   2418 HH11 ARG P  53      12.961 -10.463 -15.277  0.00  0.00      PROB  
ATOM   2419 HH12 ARG P  53      13.440 -11.706 -16.407  0.00  0.00      PROB  
ATOM   2420  NH2 ARG P  53      12.403 -13.579 -15.260  0.00  0.00      PROB  
ATOM   2421 HH21 ARG P  53      11.691 -14.137 -14.833  0.00  0.00      PROB  
ATOM   2422 HH22 ARG P  53      12.748 -13.570 -16.198  0.00  0.00      PROB  
ATOM   2423  C   ARG P  53       9.381  -8.306  -9.995  0.00  0.00      PROB  
ATOM   2424  O   ARG P  53       8.721  -8.505  -9.010  0.00  0.00      PROB  
ATOM   2425  N   LEU P  54       9.613  -7.051 -10.527  0.00  0.00      PROB  
ATOM   2426  HN  LEU P  54      10.196  -6.858 -11.313  0.00  0.00      PROB  
ATOM   2427  CA  LEU P  54       9.157  -5.882  -9.849  0.00  0.00      PROB  
ATOM   2428  HA  LEU P  54       8.691  -6.152  -8.913  0.00  0.00      PROB  
ATOM   2429  CB  LEU P  54      10.441  -5.064  -9.862  0.00  0.00      PROB  
ATOM   2430  HB1 LEU P  54      10.782  -5.057 -10.920  0.00  0.00      PROB  
ATOM   2431  HB2 LEU P  54      11.146  -5.671  -9.256  0.00  0.00      PROB  
ATOM   2432  CG  LEU P  54      10.406  -3.587  -9.287  0.00  0.00      PROB  
ATOM   2433  HG  LEU P  54       9.628  -3.034  -9.857  0.00  0.00      PROB  
ATOM   2434  CD1 LEU P  54      10.109  -3.591  -7.850  0.00  0.00      PROB  
ATOM   2435 HD11 LEU P  54      10.893  -4.172  -7.318  0.00  0.00      PROB  
ATOM   2436 HD12 LEU P  54       9.203  -4.062  -7.412  0.00  0.00      PROB  
ATOM   2437 HD13 LEU P  54      10.144  -2.614  -7.321  0.00  0.00      PROB  
ATOM   2438  CD2 LEU P  54      11.843  -2.921  -9.438  0.00  0.00      PROB  
ATOM   2439 HD21 LEU P  54      12.135  -3.004 -10.506  0.00  0.00      PROB  
ATOM   2440 HD22 LEU P  54      12.610  -3.359  -8.763  0.00  0.00      PROB  
ATOM   2441 HD23 LEU P  54      11.660  -1.840  -9.256  0.00  0.00      PROB  
ATOM   2442  C   LEU P  54       8.069  -5.083 -10.638  0.00  0.00      PROB  
ATOM   2443  O   LEU P  54       8.051  -4.998 -11.837  0.00  0.00      PROB  
ATOM   2444  N   PHE P  55       6.987  -4.691  -9.907  0.00  0.00      PROB  
ATOM   2445  HN  PHE P  55       6.803  -4.955  -8.963  0.00  0.00      PROB  
ATOM   2446  CA  PHE P  55       5.962  -3.890 -10.425  0.00  0.00      PROB  
ATOM   2447  HA  PHE P  55       6.284  -3.587 -11.410  0.00  0.00      PROB  
ATOM   2448  CB  PHE P  55       4.545  -4.680 -10.541  0.00  0.00      PROB  
ATOM   2449  HB1 PHE P  55       3.852  -4.075 -11.166  0.00  0.00      PROB  
ATOM   2450  HB2 PHE P  55       4.213  -4.850  -9.495  0.00  0.00      PROB  
ATOM   2451  CG  PHE P  55       4.610  -6.013 -11.278  0.00  0.00      PROB  
ATOM   2452  CD1 PHE P  55       4.037  -6.354 -12.540  0.00  0.00      PROB  
ATOM   2453  HD1 PHE P  55       3.642  -5.553 -13.147  0.00  0.00      PROB  
ATOM   2454  CE1 PHE P  55       4.041  -7.689 -13.019  0.00  0.00      PROB  
ATOM   2455  HE1 PHE P  55       3.623  -8.051 -13.947  0.00  0.00      PROB  
ATOM   2456  CZ  PHE P  55       4.767  -8.710 -12.336  0.00  0.00      PROB  
ATOM   2457  HZ  PHE P  55       4.908  -9.756 -12.563  0.00  0.00      PROB  
ATOM   2458  CD2 PHE P  55       5.388  -7.068 -10.620  0.00  0.00      PROB  
ATOM   2459  HD2 PHE P  55       5.754  -6.964  -9.610  0.00  0.00      PROB  
ATOM   2460  CE2 PHE P  55       5.446  -8.332 -11.164  0.00  0.00      PROB  
ATOM   2461  HE2 PHE P  55       5.813  -9.147 -10.557  0.00  0.00      PROB  
ATOM   2462  C   PHE P  55       5.777  -2.599  -9.537  0.00  0.00      PROB  
ATOM   2463  O   PHE P  55       5.924  -2.708  -8.325  0.00  0.00      PROB  
ATOM   2464  N   GLN P  56       5.597  -1.367 -10.096  0.00  0.00      PROB  
ATOM   2465  HN  GLN P  56       5.585  -1.307 -11.091  0.00  0.00      PROB  
ATOM   2466  CA  GLN P  56       5.710  -0.176  -9.338  0.00  0.00      PROB  
ATOM   2467  HA  GLN P  56       5.897  -0.267  -8.278  0.00  0.00      PROB  
ATOM   2468  CB  GLN P  56       7.009   0.654  -9.816  0.00  0.00      PROB  
ATOM   2469  HB1 GLN P  56       7.046   1.560  -9.174  0.00  0.00      PROB  
ATOM   2470  HB2 GLN P  56       6.854   0.946 -10.877  0.00  0.00      PROB  
ATOM   2471  CG  GLN P  56       8.391  -0.025  -9.516  0.00  0.00      PROB  
ATOM   2472  HG1 GLN P  56       8.651  -0.852 -10.210  0.00  0.00      PROB  
ATOM   2473  HG2 GLN P  56       8.555  -0.433  -8.496  0.00  0.00      PROB  
ATOM   2474  CD  GLN P  56       9.415   1.095  -9.805  0.00  0.00      PROB  
ATOM   2475  OE1 GLN P  56      10.348   1.427  -9.055  0.00  0.00      PROB  
ATOM   2476  NE2 GLN P  56       9.258   1.762 -10.992  0.00  0.00      PROB  
ATOM   2477 HE21 GLN P  56       8.446   1.644 -11.563  0.00  0.00      PROB  
ATOM   2478 HE22 GLN P  56       9.977   2.387 -11.298  0.00  0.00      PROB  
ATOM   2479  C   GLN P  56       4.542   0.595  -9.624  0.00  0.00      PROB  
ATOM   2480  O   GLN P  56       3.923   0.614 -10.672  0.00  0.00      PROB  
ATOM   2481  N   TYR P  57       4.132   1.315  -8.523  0.00  0.00      PROB  
ATOM   2482  HN  TYR P  57       4.347   1.061  -7.583  0.00  0.00      PROB  
ATOM   2483  CA  TYR P  57       3.243   2.531  -8.702  0.00  0.00      PROB  
ATOM   2484  HA  TYR P  57       3.398   2.794  -9.738  0.00  0.00      PROB  
ATOM   2485  CB  TYR P  57       1.765   2.330  -8.520  0.00  0.00      PROB  
ATOM   2486  HB1 TYR P  57       1.536   1.496  -7.822  0.00  0.00      PROB  
ATOM   2487  HB2 TYR P  57       1.387   1.826  -9.435  0.00  0.00      PROB  
ATOM   2488  CG  TYR P  57       0.932   3.569  -8.132  0.00  0.00      PROB  
ATOM   2489  CD1 TYR P  57       0.652   3.919  -6.777  0.00  0.00      PROB  
ATOM   2490  HD1 TYR P  57       1.159   3.208  -6.141  0.00  0.00      PROB  
ATOM   2491  CE1 TYR P  57      -0.126   4.980  -6.450  0.00  0.00      PROB  
ATOM   2492  HE1 TYR P  57      -0.193   5.278  -5.414  0.00  0.00      PROB  
ATOM   2493  CZ  TYR P  57      -0.752   5.743  -7.419  0.00  0.00      PROB  
ATOM   2494  OH  TYR P  57      -1.519   6.841  -7.033  0.00  0.00      PROB  
ATOM   2495  HH  TYR P  57      -1.556   7.376  -7.829  0.00  0.00      PROB  
ATOM   2496  CD2 TYR P  57       0.223   4.269  -9.160  0.00  0.00      PROB  
ATOM   2497  HD2 TYR P  57       0.248   3.986 -10.201  0.00  0.00      PROB  
ATOM   2498  CE2 TYR P  57      -0.585   5.325  -8.810  0.00  0.00      PROB  
ATOM   2499  HE2 TYR P  57      -1.096   5.941  -9.535  0.00  0.00      PROB  
ATOM   2500  C   TYR P  57       3.889   3.682  -8.017  0.00  0.00      PROB  
ATOM   2501  O   TYR P  57       4.345   3.569  -6.896  0.00  0.00      PROB  
ATOM   2502  N   ALA P  58       3.902   4.852  -8.619  0.00  0.00      PROB  
ATOM   2503  HN  ALA P  58       3.445   4.829  -9.505  0.00  0.00      PROB  
ATOM   2504  CA  ALA P  58       4.333   6.102  -7.964  0.00  0.00      PROB  
ATOM   2505  HA  ALA P  58       4.398   6.137  -6.886  0.00  0.00      PROB  
ATOM   2506  CB  ALA P  58       5.665   6.537  -8.561  0.00  0.00      PROB  
ATOM   2507  HB1 ALA P  58       5.523   7.146  -9.480  0.00  0.00      PROB  
ATOM   2508  HB2 ALA P  58       6.186   5.603  -8.858  0.00  0.00      PROB  
ATOM   2509  HB3 ALA P  58       6.357   7.162  -7.958  0.00  0.00      PROB  
ATOM   2510  C   ALA P  58       3.284   7.145  -8.382  0.00  0.00      PROB  
ATOM   2511  O   ALA P  58       3.066   7.457  -9.555  0.00  0.00      PROB  
ATOM   2512  N   SER P  59       2.634   7.778  -7.392  0.00  0.00      PROB  
ATOM   2513  HN  SER P  59       2.799   7.590  -6.427  0.00  0.00      PROB  
ATOM   2514  CA  SER P  59       1.549   8.815  -7.708  0.00  0.00      PROB  
ATOM   2515  HA  SER P  59       0.799   8.234  -8.225  0.00  0.00      PROB  
ATOM   2516  CB  SER P  59       0.774   9.276  -6.419  0.00  0.00      PROB  
ATOM   2517  HB1 SER P  59       0.307   8.444  -5.849  0.00  0.00      PROB  
ATOM   2518  HB2 SER P  59      -0.016   9.950  -6.814  0.00  0.00      PROB  
ATOM   2519  OG  SER P  59       1.658   9.912  -5.489  0.00  0.00      PROB  
ATOM   2520  HG1 SER P  59       1.690  10.857  -5.655  0.00  0.00      PROB  
ATOM   2521  C   SER P  59       1.869  10.037  -8.507  0.00  0.00      PROB  
ATOM   2522  O   SER P  59       1.019  10.483  -9.276  0.00  0.00      PROB  
ATOM   2523  N   THR P  60       3.089  10.570  -8.360  0.00  0.00      PROB  
ATOM   2524  HN  THR P  60       3.561  10.289  -7.528  0.00  0.00      PROB  
ATOM   2525  CA  THR P  60       3.547  11.540  -9.326  0.00  0.00      PROB  
ATOM   2526  HA  THR P  60       3.026  11.455 -10.268  0.00  0.00      PROB  
ATOM   2527  CB  THR P  60       3.376  13.051  -8.852  0.00  0.00      PROB  
ATOM   2528  HB  THR P  60       4.127  13.180  -8.043  0.00  0.00      PROB  
ATOM   2529  OG1 THR P  60       2.029  13.181  -8.410  0.00  0.00      PROB  
ATOM   2530  HG1 THR P  60       1.931  12.740  -7.563  0.00  0.00      PROB  
ATOM   2531  CG2 THR P  60       3.650  13.967 -10.014  0.00  0.00      PROB  
ATOM   2532 HG21 THR P  60       3.385  15.001  -9.707  0.00  0.00      PROB  
ATOM   2533 HG22 THR P  60       2.922  13.680 -10.802  0.00  0.00      PROB  
ATOM   2534 HG23 THR P  60       4.696  14.011 -10.387  0.00  0.00      PROB  
ATOM   2535  C   THR P  60       4.959  11.240  -9.573  0.00  0.00      PROB  
ATOM   2536  O   THR P  60       5.279  10.988 -10.787  0.00  0.00      PROB  
ATOM   2537  N   ASP P  61       5.823  11.227  -8.645  0.00  0.00      PROB  
ATOM   2538  HN  ASP P  61       5.472  11.508  -7.755  0.00  0.00      PROB  
ATOM   2539  CA  ASP P  61       7.229  11.108  -8.765  0.00  0.00      PROB  
ATOM   2540  HA  ASP P  61       7.399  10.509  -9.648  0.00  0.00      PROB  
ATOM   2541  CB  ASP P  61       7.839  12.515  -8.920  0.00  0.00      PROB  
ATOM   2542  HB1 ASP P  61       7.204  13.239  -8.366  0.00  0.00      PROB  
ATOM   2543  HB2 ASP P  61       7.510  12.677  -9.969  0.00  0.00      PROB  
ATOM   2544  CG  ASP P  61       9.273  12.766  -8.768  0.00  0.00      PROB  
ATOM   2545  OD1 ASP P  61      10.014  11.790  -9.067  0.00  0.00      PROB  
ATOM   2546  OD2 ASP P  61       9.698  13.923  -8.532  0.00  0.00      PROB  
ATOM   2547  C   ASP P  61       7.785  10.280  -7.575  0.00  0.00      PROB  
ATOM   2548  O   ASP P  61       7.618  10.564  -6.349  0.00  0.00      PROB  
ATOM   2549  N   MET P  62       8.397   9.142  -7.991  0.00  0.00      PROB  
ATOM   2550  HN  MET P  62       8.425   8.992  -8.976  0.00  0.00      PROB  
ATOM   2551  CA  MET P  62       8.909   8.193  -7.009  0.00  0.00      PROB  
ATOM   2552  HA  MET P  62       7.999   7.861  -6.532  0.00  0.00      PROB  
ATOM   2553  CB  MET P  62       9.438   6.848  -7.607  0.00  0.00      PROB  
ATOM   2554  HB1 MET P  62      10.354   7.036  -8.207  0.00  0.00      PROB  
ATOM   2555  HB2 MET P  62       8.694   6.496  -8.353  0.00  0.00      PROB  
ATOM   2556  CG  MET P  62       9.788   5.744  -6.590  0.00  0.00      PROB  
ATOM   2557  HG1 MET P  62      10.486   6.161  -5.833  0.00  0.00      PROB  
ATOM   2558  HG2 MET P  62      10.335   4.941  -7.130  0.00  0.00      PROB  
ATOM   2559  SD  MET P  62       8.428   5.071  -5.597  0.00  0.00      PROB  
ATOM   2560  CE  MET P  62       7.900   3.790  -6.838  0.00  0.00      PROB  
ATOM   2561  HE1 MET P  62       8.608   2.934  -6.824  0.00  0.00      PROB  
ATOM   2562  HE2 MET P  62       7.918   4.170  -7.882  0.00  0.00      PROB  
ATOM   2563  HE3 MET P  62       6.847   3.460  -6.711  0.00  0.00      PROB  
ATOM   2564  C   MET P  62       9.977   8.799  -6.139  0.00  0.00      PROB  
ATOM   2565  O   MET P  62      10.102   8.565  -4.967  0.00  0.00      PROB  
ATOM   2566  N   ASP P  63      10.898   9.625  -6.775  0.00  0.00      PROB  
ATOM   2567  HN  ASP P  63      11.044   9.864  -7.732  0.00  0.00      PROB  
ATOM   2568  CA  ASP P  63      12.030  10.157  -6.048  0.00  0.00      PROB  
ATOM   2569  HA  ASP P  63      12.618   9.369  -5.599  0.00  0.00      PROB  
ATOM   2570  CB  ASP P  63      12.781  11.147  -6.979  0.00  0.00      PROB  
ATOM   2571  HB1 ASP P  63      13.589  11.729  -6.487  0.00  0.00      PROB  
ATOM   2572  HB2 ASP P  63      12.075  11.880  -7.426  0.00  0.00      PROB  
ATOM   2573  CG  ASP P  63      13.412  10.480  -8.184  0.00  0.00      PROB  
ATOM   2574  OD1 ASP P  63      13.724  11.278  -9.133  0.00  0.00      PROB  
ATOM   2575  OD2 ASP P  63      13.708   9.284  -8.197  0.00  0.00      PROB  
ATOM   2576  C   ASP P  63      11.600  11.038  -4.919  0.00  0.00      PROB  
ATOM   2577  O   ASP P  63      12.168  10.949  -3.821  0.00  0.00      PROB  
ATOM   2578  N   ARG P  64      10.584  11.858  -5.123  0.00  0.00      PROB  
ATOM   2579  HN  ARG P  64      10.250  12.062  -6.040  0.00  0.00      PROB  
ATOM   2580  CA  ARG P  64       9.957  12.688  -4.076  0.00  0.00      PROB  
ATOM   2581  HA  ARG P  64      10.701  13.403  -3.757  0.00  0.00      PROB  
ATOM   2582  CB  ARG P  64       8.853  13.552  -4.735  0.00  0.00      PROB  
ATOM   2583  HB1 ARG P  64       8.388  13.021  -5.593  0.00  0.00      PROB  
ATOM   2584  HB2 ARG P  64       9.328  14.434  -5.217  0.00  0.00      PROB  
ATOM   2585  CG  ARG P  64       7.753  14.187  -3.844  0.00  0.00      PROB  
ATOM   2586  HG1 ARG P  64       7.084  13.439  -3.367  0.00  0.00      PROB  
ATOM   2587  HG2 ARG P  64       7.014  14.648  -4.535  0.00  0.00      PROB  
ATOM   2588  CD  ARG P  64       8.297  15.283  -2.911  0.00  0.00      PROB  
ATOM   2589  HD1 ARG P  64       8.907  15.992  -3.509  0.00  0.00      PROB  
ATOM   2590  HD2 ARG P  64       8.917  14.857  -2.093  0.00  0.00      PROB  
ATOM   2591  NE  ARG P  64       7.101  15.889  -2.394  0.00  0.00      PROB  
ATOM   2592  HE  ARG P  64       6.225  15.443  -2.580  0.00  0.00      PROB  
ATOM   2593  CZ  ARG P  64       7.209  17.065  -1.718  0.00  0.00      PROB  
ATOM   2594  NH1 ARG P  64       8.297  17.716  -1.511  0.00  0.00      PROB  
ATOM   2595 HH11 ARG P  64       9.150  17.433  -1.950  0.00  0.00      PROB  
ATOM   2596 HH12 ARG P  64       8.183  18.695  -1.343  0.00  0.00      PROB  
ATOM   2597  NH2 ARG P  64       6.066  17.629  -1.306  0.00  0.00      PROB  
ATOM   2598 HH21 ARG P  64       5.234  17.077  -1.245  0.00  0.00      PROB  
ATOM   2599 HH22 ARG P  64       6.144  18.394  -0.667  0.00  0.00      PROB  
ATOM   2600  C   ARG P  64       9.376  11.971  -2.870  0.00  0.00      PROB  
ATOM   2601  O   ARG P  64       9.620  12.332  -1.686  0.00  0.00      PROB  
ATOM   2602  N   VAL P  65       8.737  10.880  -3.117  0.00  0.00      PROB  
ATOM   2603  HN  VAL P  65       8.501  10.588  -4.041  0.00  0.00      PROB  
ATOM   2604  CA  VAL P  65       8.419   9.954  -2.016  0.00  0.00      PROB  
ATOM   2605  HA  VAL P  65       7.873  10.573  -1.319  0.00  0.00      PROB  
ATOM   2606  CB  VAL P  65       7.548   8.794  -2.373  0.00  0.00      PROB  
ATOM   2607  HB  VAL P  65       7.996   8.100  -3.115  0.00  0.00      PROB  
ATOM   2608  CG1 VAL P  65       7.102   8.009  -1.096  0.00  0.00      PROB  
ATOM   2609 HG11 VAL P  65       6.464   8.729  -0.542  0.00  0.00      PROB  
ATOM   2610 HG12 VAL P  65       7.921   7.658  -0.433  0.00  0.00      PROB  
ATOM   2611 HG13 VAL P  65       6.493   7.120  -1.366  0.00  0.00      PROB  
ATOM   2612  CG2 VAL P  65       6.184   9.266  -3.012  0.00  0.00      PROB  
ATOM   2613 HG21 VAL P  65       5.845  10.149  -2.429  0.00  0.00      PROB  
ATOM   2614 HG22 VAL P  65       5.382   8.498  -2.988  0.00  0.00      PROB  
ATOM   2615 HG23 VAL P  65       6.226   9.588  -4.074  0.00  0.00      PROB  
ATOM   2616  C   VAL P  65       9.696   9.462  -1.293  0.00  0.00      PROB  
ATOM   2617  O   VAL P  65       9.872   9.600  -0.082  0.00  0.00      PROB  
ATOM   2618  N   LEU P  66      10.686   8.917  -2.039  0.00  0.00      PROB  
ATOM   2619  HN  LEU P  66      10.671   8.813  -3.030  0.00  0.00      PROB  
ATOM   2620  CA  LEU P  66      11.850   8.327  -1.484  0.00  0.00      PROB  
ATOM   2621  HA  LEU P  66      11.463   7.612  -0.773  0.00  0.00      PROB  
ATOM   2622  CB  LEU P  66      12.752   7.713  -2.551  0.00  0.00      PROB  
ATOM   2623  HB1 LEU P  66      13.730   7.491  -2.074  0.00  0.00      PROB  
ATOM   2624  HB2 LEU P  66      12.941   8.417  -3.389  0.00  0.00      PROB  
ATOM   2625  CG  LEU P  66      12.236   6.417  -3.174  0.00  0.00      PROB  
ATOM   2626  HG  LEU P  66      11.219   6.576  -3.591  0.00  0.00      PROB  
ATOM   2627  CD1 LEU P  66      13.116   5.987  -4.356  0.00  0.00      PROB  
ATOM   2628 HD11 LEU P  66      12.688   5.097  -4.865  0.00  0.00      PROB  
ATOM   2629 HD12 LEU P  66      14.177   5.753  -4.124  0.00  0.00      PROB  
ATOM   2630 HD13 LEU P  66      13.111   6.787  -5.126  0.00  0.00      PROB  
ATOM   2631  CD2 LEU P  66      12.116   5.277  -2.131  0.00  0.00      PROB  
ATOM   2632 HD21 LEU P  66      12.070   4.280  -2.620  0.00  0.00      PROB  
ATOM   2633 HD22 LEU P  66      11.246   5.282  -1.441  0.00  0.00      PROB  
ATOM   2634 HD23 LEU P  66      12.966   5.317  -1.417  0.00  0.00      PROB  
ATOM   2635  C   LEU P  66      12.677   9.292  -0.640  0.00  0.00      PROB  
ATOM   2636  O   LEU P  66      13.163   8.911   0.431  0.00  0.00      PROB  
ATOM   2637  N   LEU P  67      12.851  10.513  -1.188  0.00  0.00      PROB  
ATOM   2638  HN  LEU P  67      12.520  10.672  -2.115  0.00  0.00      PROB  
ATOM   2639  CA  LEU P  67      13.475  11.715  -0.586  0.00  0.00      PROB  
ATOM   2640  HA  LEU P  67      14.449  11.387  -0.255  0.00  0.00      PROB  
ATOM   2641  CB  LEU P  67      13.667  12.875  -1.569  0.00  0.00      PROB  
ATOM   2642  HB1 LEU P  67      14.051  13.797  -1.084  0.00  0.00      PROB  
ATOM   2643  HB2 LEU P  67      12.671  13.039  -2.034  0.00  0.00      PROB  
ATOM   2644  CG  LEU P  67      14.559  12.637  -2.840  0.00  0.00      PROB  
ATOM   2645  HG  LEU P  67      14.273  11.634  -3.223  0.00  0.00      PROB  
ATOM   2646  CD1 LEU P  67      14.247  13.654  -3.977  0.00  0.00      PROB  
ATOM   2647 HD11 LEU P  67      14.441  14.575  -3.387  0.00  0.00      PROB  
ATOM   2648 HD12 LEU P  67      13.166  13.626  -4.232  0.00  0.00      PROB  
ATOM   2649 HD13 LEU P  67      14.975  13.553  -4.811  0.00  0.00      PROB  
ATOM   2650  CD2 LEU P  67      16.044  12.563  -2.565  0.00  0.00      PROB  
ATOM   2651 HD21 LEU P  67      16.629  13.488  -2.375  0.00  0.00      PROB  
ATOM   2652 HD22 LEU P  67      16.415  12.030  -3.466  0.00  0.00      PROB  
ATOM   2653 HD23 LEU P  67      16.213  11.918  -1.676  0.00  0.00      PROB  
ATOM   2654  C   LEU P  67      12.861  12.145   0.710  0.00  0.00      PROB  
ATOM   2655  O   LEU P  67      13.603  12.330   1.692  0.00  0.00      PROB  
ATOM   2656  N   LYS P  68      11.548  12.235   0.813  0.00  0.00      PROB  
ATOM   2657  HN  LYS P  68      10.964  12.202   0.006  0.00  0.00      PROB  
ATOM   2658  CA  LYS P  68      10.781  12.548   2.066  0.00  0.00      PROB  
ATOM   2659  HA  LYS P  68      11.221  13.363   2.621  0.00  0.00      PROB  
ATOM   2660  CB  LYS P  68       9.250  12.865   1.691  0.00  0.00      PROB  
ATOM   2661  HB1 LYS P  68       8.684  12.916   2.645  0.00  0.00      PROB  
ATOM   2662  HB2 LYS P  68       8.895  12.126   0.941  0.00  0.00      PROB  
ATOM   2663  CG  LYS P  68       9.056  14.288   1.045  0.00  0.00      PROB  
ATOM   2664  HG1 LYS P  68       8.033  14.194   0.622  0.00  0.00      PROB  
ATOM   2665  HG2 LYS P  68       9.812  14.506   0.260  0.00  0.00      PROB  
ATOM   2666  CD  LYS P  68       9.060  15.365   2.152  0.00  0.00      PROB  
ATOM   2667  HD1 LYS P  68       9.884  15.186   2.875  0.00  0.00      PROB  
ATOM   2668  HD2 LYS P  68       8.217  15.186   2.854  0.00  0.00      PROB  
ATOM   2669  CE  LYS P  68       9.070  16.785   1.666  0.00  0.00      PROB  
ATOM   2670  HE1 LYS P  68       8.040  17.032   1.331  0.00  0.00      PROB  
ATOM   2671  HE2 LYS P  68       9.897  16.823   0.925  0.00  0.00      PROB  
ATOM   2672  NZ  LYS P  68       9.485  17.693   2.759  0.00  0.00      PROB  
ATOM   2673  HZ1 LYS P  68       9.430  18.655   2.368  0.00  0.00      PROB  
ATOM   2674  HZ2 LYS P  68      10.438  17.471   3.109  0.00  0.00      PROB  
ATOM   2675  HZ3 LYS P  68       8.778  17.620   3.518  0.00  0.00      PROB  
ATOM   2676  C   LYS P  68      10.666  11.403   3.014  0.00  0.00      PROB  
ATOM   2677  O   LYS P  68      10.653  11.649   4.238  0.00  0.00      PROB  
ATOM   2678  N   TYR P  69      10.829  10.162   2.470  0.00  0.00      PROB  
ATOM   2679  HN  TYR P  69      10.846  10.240   1.476  0.00  0.00      PROB  
ATOM   2680  CA  TYR P  69      11.169   9.036   3.306  0.00  0.00      PROB  
ATOM   2681  HA  TYR P  69      10.418   8.994   4.082  0.00  0.00      PROB  
ATOM   2682  CB  TYR P  69      10.966   7.784   2.570  0.00  0.00      PROB  
ATOM   2683  HB1 TYR P  69      11.662   7.544   1.738  0.00  0.00      PROB  
ATOM   2684  HB2 TYR P  69       9.949   7.905   2.139  0.00  0.00      PROB  
ATOM   2685  CG  TYR P  69      11.010   6.631   3.448  0.00  0.00      PROB  
ATOM   2686  CD1 TYR P  69       9.755   6.158   4.045  0.00  0.00      PROB  
ATOM   2687  HD1 TYR P  69       8.834   6.669   3.804  0.00  0.00      PROB  
ATOM   2688  CE1 TYR P  69       9.701   4.990   4.832  0.00  0.00      PROB  
ATOM   2689  HE1 TYR P  69       8.777   4.719   5.320  0.00  0.00      PROB  
ATOM   2690  CZ  TYR P  69      10.871   4.233   4.932  0.00  0.00      PROB  
ATOM   2691  OH  TYR P  69      10.926   3.060   5.727  0.00  0.00      PROB  
ATOM   2692  HH  TYR P  69      10.034   2.853   6.015  0.00  0.00      PROB  
ATOM   2693  CD2 TYR P  69      12.124   5.867   3.649  0.00  0.00      PROB  
ATOM   2694  HD2 TYR P  69      13.078   6.216   3.283  0.00  0.00      PROB  
ATOM   2695  CE2 TYR P  69      12.108   4.691   4.384  0.00  0.00      PROB  
ATOM   2696  HE2 TYR P  69      13.023   4.177   4.638  0.00  0.00      PROB  
ATOM   2697  C   TYR P  69      12.584   9.225   3.976  0.00  0.00      PROB  
ATOM   2698  O   TYR P  69      12.680   8.797   5.100  0.00  0.00      PROB  
ATOM   2699  N   THR P  70      13.664   9.780   3.333  0.00  0.00      PROB  
ATOM   2700  HN  THR P  70      13.418  10.265   2.497  0.00  0.00      PROB  
ATOM   2701  CA  THR P  70      14.907  10.005   4.021  0.00  0.00      PROB  
ATOM   2702  HA  THR P  70      14.985   9.187   4.721  0.00  0.00      PROB  
ATOM   2703  CB  THR P  70      16.092   9.943   3.123  0.00  0.00      PROB  
ATOM   2704  HB  THR P  70      17.057  10.045   3.664  0.00  0.00      PROB  
ATOM   2705  OG1 THR P  70      16.141  11.009   2.129  0.00  0.00      PROB  
ATOM   2706  HG1 THR P  70      15.283  11.426   2.236  0.00  0.00      PROB  
ATOM   2707  CG2 THR P  70      16.214   8.614   2.462  0.00  0.00      PROB  
ATOM   2708 HG21 THR P  70      16.019   7.813   3.207  0.00  0.00      PROB  
ATOM   2709 HG22 THR P  70      17.233   8.491   2.035  0.00  0.00      PROB  
ATOM   2710 HG23 THR P  70      15.398   8.550   1.711  0.00  0.00      PROB  
ATOM   2711  C   THR P  70      14.910  11.202   4.850  0.00  0.00      PROB  
ATOM   2712  O   THR P  70      15.803  11.298   5.736  0.00  0.00      PROB  
ATOM   2713  N   GLU P  71      14.052  12.211   4.651  0.00  0.00      PROB  
ATOM   2714  HN  GLU P  71      13.374  12.023   3.945  0.00  0.00      PROB  
ATOM   2715  CA  GLU P  71      13.993  13.495   5.407  0.00  0.00      PROB  
ATOM   2716  HA  GLU P  71      15.006  13.863   5.466  0.00  0.00      PROB  
ATOM   2717  CB  GLU P  71      12.909  14.502   4.819  0.00  0.00      PROB  
ATOM   2718  HB1 GLU P  71      12.848  15.349   5.535  0.00  0.00      PROB  
ATOM   2719  HB2 GLU P  71      11.938  13.984   4.669  0.00  0.00      PROB  
ATOM   2720  CG  GLU P  71      13.220  15.174   3.454  0.00  0.00      PROB  
ATOM   2721  HG1 GLU P  71      12.992  14.511   2.592  0.00  0.00      PROB  
ATOM   2722  HG2 GLU P  71      14.263  15.556   3.458  0.00  0.00      PROB  
ATOM   2723  CD  GLU P  71      12.602  16.576   3.203  0.00  0.00      PROB  
ATOM   2724  OE1 GLU P  71      11.868  17.169   4.031  0.00  0.00      PROB  
ATOM   2725  OE2 GLU P  71      12.887  17.161   2.126  0.00  0.00      PROB  
ATOM   2726  C   GLU P  71      13.589  13.308   6.839  0.00  0.00      PROB  
ATOM   2727  O   GLU P  71      14.142  13.836   7.780  0.00  0.00      PROB  
ATOM   2728  N   TYR P  72      12.527  12.443   6.988  0.00  0.00      PROB  
ATOM   2729  HN  TYR P  72      11.986  12.073   6.237  0.00  0.00      PROB  
ATOM   2730  CA  TYR P  72      11.883  12.329   8.284  0.00  0.00      PROB  
ATOM   2731  HA  TYR P  72      12.180  13.192   8.861  0.00  0.00      PROB  
ATOM   2732  CB  TYR P  72      10.331  12.324   8.329  0.00  0.00      PROB  
ATOM   2733  HB1 TYR P  72       9.987  12.380   9.384  0.00  0.00      PROB  
ATOM   2734  HB2 TYR P  72       9.849  11.402   7.939  0.00  0.00      PROB  
ATOM   2735  CG  TYR P  72       9.812  13.572   7.667  0.00  0.00      PROB  
ATOM   2736  CD1 TYR P  72      10.283  14.897   8.027  0.00  0.00      PROB  
ATOM   2737  HD1 TYR P  72      10.939  14.987   8.880  0.00  0.00      PROB  
ATOM   2738  CE1 TYR P  72       9.838  15.996   7.248  0.00  0.00      PROB  
ATOM   2739  HE1 TYR P  72      10.205  16.986   7.474  0.00  0.00      PROB  
ATOM   2740  CZ  TYR P  72       9.040  15.760   6.135  0.00  0.00      PROB  
ATOM   2741  OH  TYR P  72       8.664  16.883   5.332  0.00  0.00      PROB  
ATOM   2742  HH  TYR P  72       8.984  17.611   5.870  0.00  0.00      PROB  
ATOM   2743  CD2 TYR P  72       9.015  13.363   6.561  0.00  0.00      PROB  
ATOM   2744  HD2 TYR P  72       8.931  12.357   6.178  0.00  0.00      PROB  
ATOM   2745  CE2 TYR P  72       8.623  14.496   5.793  0.00  0.00      PROB  
ATOM   2746  HE2 TYR P  72       8.087  14.306   4.874  0.00  0.00      PROB  
ATOM   2747  C   TYR P  72      12.406  11.066   8.968  0.00  0.00      PROB  
ATOM   2748  O   TYR P  72      12.743  10.065   8.297  0.00  0.00      PROB  
ATOM   2749  N   SER P  73      12.514  11.122  10.317  0.00  0.00      PROB  
ATOM   2750  HN  SER P  73      12.103  11.872  10.830  0.00  0.00      PROB  
ATOM   2751  CA  SER P  73      13.113  10.001  11.118  0.00  0.00      PROB  
ATOM   2752  HA  SER P  73      13.551   9.261  10.465  0.00  0.00      PROB  
ATOM   2753  CB  SER P  73      14.328  10.605  11.967  0.00  0.00      PROB  
ATOM   2754  HB1 SER P  73      14.055  11.443  12.644  0.00  0.00      PROB  
ATOM   2755  HB2 SER P  73      15.020  11.000  11.193  0.00  0.00      PROB  
ATOM   2756  OG  SER P  73      15.105   9.631  12.689  0.00  0.00      PROB  
ATOM   2757  HG1 SER P  73      15.163   8.974  11.991  0.00  0.00      PROB  
ATOM   2758  C   SER P  73      11.984   9.369  11.892  0.00  0.00      PROB  
ATOM   2759  O   SER P  73      11.322  10.050  12.690  0.00  0.00      PROB  
ATOM   2760  N   GLU P  74      11.674   8.027  11.637  0.00  0.00      PROB  
ATOM   2761  HN  GLU P  74      12.259   7.495  11.029  0.00  0.00      PROB  
ATOM   2762  CA  GLU P  74      10.562   7.234  12.115  0.00  0.00      PROB  
ATOM   2763  HA  GLU P  74      10.738   6.221  11.784  0.00  0.00      PROB  
ATOM   2764  CB  GLU P  74      10.616   7.179  13.692  0.00  0.00      PROB  
ATOM   2765  HB1 GLU P  74       9.701   6.666  14.059  0.00  0.00      PROB  
ATOM   2766  HB2 GLU P  74      10.527   8.176  14.175  0.00  0.00      PROB  
ATOM   2767  CG  GLU P  74      11.817   6.493  14.317  0.00  0.00      PROB  
ATOM   2768  HG1 GLU P  74      12.773   6.987  14.041  0.00  0.00      PROB  
ATOM   2769  HG2 GLU P  74      11.937   5.487  13.860  0.00  0.00      PROB  
ATOM   2770  CD  GLU P  74      11.645   6.328  15.838  0.00  0.00      PROB  
ATOM   2771  OE1 GLU P  74      11.652   7.372  16.556  0.00  0.00      PROB  
ATOM   2772  OE2 GLU P  74      11.571   5.140  16.296  0.00  0.00      PROB  
ATOM   2773  C   GLU P  74       9.237   7.744  11.615  0.00  0.00      PROB  
ATOM   2774  O   GLU P  74       8.781   8.786  12.064  0.00  0.00      PROB  
ATOM   2775  N   PRO P  75       8.583   7.087  10.601  0.00  0.00      PROB  
ATOM   2776  CD  PRO P  75       8.999   6.015   9.662  0.00  0.00      PROB  
ATOM   2777  HD1 PRO P  75       9.104   5.036  10.176  0.00  0.00      PROB  
ATOM   2778  HD2 PRO P  75       9.990   6.271   9.231  0.00  0.00      PROB  
ATOM   2779  CA  PRO P  75       7.128   7.300  10.357  0.00  0.00      PROB  
ATOM   2780  HA  PRO P  75       7.116   8.274   9.890  0.00  0.00      PROB  
ATOM   2781  CB  PRO P  75       6.682   6.211   9.362  0.00  0.00      PROB  
ATOM   2782  HB1 PRO P  75       5.776   6.476   8.775  0.00  0.00      PROB  
ATOM   2783  HB2 PRO P  75       6.357   5.211   9.723  0.00  0.00      PROB  
ATOM   2784  CG  PRO P  75       7.928   5.882   8.569  0.00  0.00      PROB  
ATOM   2785  HG1 PRO P  75       8.125   4.841   8.235  0.00  0.00      PROB  
ATOM   2786  HG2 PRO P  75       8.115   6.611   7.751  0.00  0.00      PROB  
ATOM   2787  C   PRO P  75       6.190   7.393  11.617  0.00  0.00      PROB  
ATOM   2788  O   PRO P  75       6.606   6.842  12.673  0.00  0.00      PROB  
ATOM   2789  N   HSD P  76       4.973   7.942  11.533  0.00  0.00      PROB  
ATOM   2790  HN  HSD P  76       4.668   8.324  10.664  0.00  0.00      PROB  
ATOM   2791  CA  HSD P  76       3.983   8.093  12.626  0.00  0.00      PROB  
ATOM   2792  HA  HSD P  76       4.501   8.274  13.555  0.00  0.00      PROB  
ATOM   2793  CB  HSD P  76       3.059   9.248  12.318  0.00  0.00      PROB  
ATOM   2794  HB1 HSD P  76       2.202   9.287  13.023  0.00  0.00      PROB  
ATOM   2795  HB2 HSD P  76       2.701   9.201  11.268  0.00  0.00      PROB  
ATOM   2796  ND1 HSD P  76       4.730  11.021  13.190  0.00  0.00      PROB  
ATOM   2797  HD1 HSD P  76       5.346  10.486  13.768  0.00  0.00      PROB  
ATOM   2798  CG  HSD P  76       3.670  10.596  12.388  0.00  0.00      PROB  
ATOM   2799  CE1 HSD P  76       5.122  12.279  12.827  0.00  0.00      PROB  
ATOM   2800  HE1 HSD P  76       6.026  12.739  13.226  0.00  0.00      PROB  
ATOM   2801  NE2 HSD P  76       4.440  12.638  11.717  0.00  0.00      PROB  
ATOM   2802  CD2 HSD P  76       3.561  11.583  11.438  0.00  0.00      PROB  
ATOM   2803  HD2 HSD P  76       2.984  11.420  10.536  0.00  0.00      PROB  
ATOM   2804  C   HSD P  76       3.199   6.795  12.847  0.00  0.00      PROB  
ATOM   2805  O   HSD P  76       2.851   6.561  13.946  0.00  0.00      PROB  
ATOM   2806  N   GLU P  77       3.267   5.855  11.858  0.00  0.00      PROB  
ATOM   2807  HN  GLU P  77       4.002   5.917  11.187  0.00  0.00      PROB  
ATOM   2808  CA  GLU P  77       2.750   4.465  12.014  0.00  0.00      PROB  
ATOM   2809  HA  GLU P  77       3.048   4.118  12.993  0.00  0.00      PROB  
ATOM   2810  CB  GLU P  77       1.157   4.438  11.933  0.00  0.00      PROB  
ATOM   2811  HB1 GLU P  77       0.895   5.434  11.517  0.00  0.00      PROB  
ATOM   2812  HB2 GLU P  77       0.732   4.644  12.939  0.00  0.00      PROB  
ATOM   2813  CG  GLU P  77       0.462   3.274  11.329  0.00  0.00      PROB  
ATOM   2814  HG1 GLU P  77       0.592   2.377  11.973  0.00  0.00      PROB  
ATOM   2815  HG2 GLU P  77       0.927   3.074  10.340  0.00  0.00      PROB  
ATOM   2816  CD  GLU P  77      -1.048   3.531  11.022  0.00  0.00      PROB  
ATOM   2817  OE1 GLU P  77      -1.455   4.697  10.775  0.00  0.00      PROB  
ATOM   2818  OE2 GLU P  77      -1.843   2.582  11.142  0.00  0.00      PROB  
ATOM   2819  C   GLU P  77       3.297   3.386  11.025  0.00  0.00      PROB  
ATOM   2820  O   GLU P  77       3.472   3.670   9.838  0.00  0.00      PROB  
ATOM   2821  N   SER P  78       3.606   2.178  11.556  0.00  0.00      PROB  
ATOM   2822  HN  SER P  78       3.623   2.062  12.546  0.00  0.00      PROB  
ATOM   2823  CA  SER P  78       3.881   1.040  10.698  0.00  0.00      PROB  
ATOM   2824  HA  SER P  78       3.562   1.193   9.678  0.00  0.00      PROB  
ATOM   2825  CB  SER P  78       5.409   0.706  10.687  0.00  0.00      PROB  
ATOM   2826  HB1 SER P  78       5.690   0.354  11.703  0.00  0.00      PROB  
ATOM   2827  HB2 SER P  78       5.921   1.674  10.501  0.00  0.00      PROB  
ATOM   2828  OG  SER P  78       5.718  -0.332   9.756  0.00  0.00      PROB  
ATOM   2829  HG1 SER P  78       5.952  -1.158  10.186  0.00  0.00      PROB  
ATOM   2830  C   SER P  78       3.131  -0.105  11.208  0.00  0.00      PROB  
ATOM   2831  O   SER P  78       3.367  -0.558  12.335  0.00  0.00      PROB  
ATOM   2832  N   ARG P  79       2.315  -0.689  10.353  0.00  0.00      PROB  
ATOM   2833  HN  ARG P  79       2.266  -0.338   9.421  0.00  0.00      PROB  
ATOM   2834  CA  ARG P  79       1.537  -1.830  10.647  0.00  0.00      PROB  
ATOM   2835  HA  ARG P  79       1.786  -2.245  11.613  0.00  0.00      PROB  
ATOM   2836  CB  ARG P  79       0.031  -1.680  10.650  0.00  0.00      PROB  
ATOM   2837  HB1 ARG P  79      -0.461  -2.575  11.088  0.00  0.00      PROB  
ATOM   2838  HB2 ARG P  79      -0.379  -1.445   9.645  0.00  0.00      PROB  
ATOM   2839  CG  ARG P  79      -0.509  -0.465  11.461  0.00  0.00      PROB  
ATOM   2840  HG1 ARG P  79      -1.595  -0.355  11.251  0.00  0.00      PROB  
ATOM   2841  HG2 ARG P  79      -0.057   0.403  10.936  0.00  0.00      PROB  
ATOM   2842  CD  ARG P  79      -0.199  -0.525  12.998  0.00  0.00      PROB  
ATOM   2843  HD1 ARG P  79       0.867  -0.809  13.127  0.00  0.00      PROB  
ATOM   2844  HD2 ARG P  79      -0.818  -1.330  13.449  0.00  0.00      PROB  
ATOM   2845  NE  ARG P  79      -0.441   0.817  13.591  0.00  0.00      PROB  
ATOM   2846  HE  ARG P  79      -0.987   1.443  13.034  0.00  0.00      PROB  
ATOM   2847  CZ  ARG P  79       0.186   1.262  14.648  0.00  0.00      PROB  
ATOM   2848  NH1 ARG P  79       0.979   0.534  15.350  0.00  0.00      PROB  
ATOM   2849 HH11 ARG P  79       1.159  -0.409  15.069  0.00  0.00      PROB  
ATOM   2850 HH12 ARG P  79       1.402   0.861  16.195  0.00  0.00      PROB  
ATOM   2851  NH2 ARG P  79      -0.014   2.510  14.974  0.00  0.00      PROB  
ATOM   2852 HH21 ARG P  79      -0.713   3.090  14.556  0.00  0.00      PROB  
ATOM   2853 HH22 ARG P  79       0.456   2.789  15.812  0.00  0.00      PROB  
ATOM   2854  C   ARG P  79       1.939  -2.929   9.701  0.00  0.00      PROB  
ATOM   2855  O   ARG P  79       2.699  -2.789   8.764  0.00  0.00      PROB  
ATOM   2856  N   THR P  80       1.509  -4.187  10.070  0.00  0.00      PROB  
ATOM   2857  HN  THR P  80       0.890  -4.261  10.849  0.00  0.00      PROB  
ATOM   2858  CA  THR P  80       1.959  -5.472   9.576  0.00  0.00      PROB  
ATOM   2859  HA  THR P  80       2.459  -5.255   8.643  0.00  0.00      PROB  
ATOM   2860  CB  THR P  80       2.961  -6.218  10.515  0.00  0.00      PROB  
ATOM   2861  HB  THR P  80       3.402  -7.118  10.036  0.00  0.00      PROB  
ATOM   2862  OG1 THR P  80       2.350  -6.499  11.744  0.00  0.00      PROB  
ATOM   2863  HG1 THR P  80       2.192  -5.660  12.185  0.00  0.00      PROB  
ATOM   2864  CG2 THR P  80       4.097  -5.273  10.843  0.00  0.00      PROB  
ATOM   2865 HG21 THR P  80       4.233  -4.654   9.930  0.00  0.00      PROB  
ATOM   2866 HG22 THR P  80       5.074  -5.790  10.960  0.00  0.00      PROB  
ATOM   2867 HG23 THR P  80       3.932  -4.561  11.680  0.00  0.00      PROB  
ATOM   2868  C   THR P  80       0.756  -6.352   9.401  0.00  0.00      PROB  
ATOM   2869  O   THR P  80      -0.296  -6.186   9.960  0.00  0.00      PROB  
ATOM   2870  N   ASN P  81       0.935  -7.483   8.576  0.00  0.00      PROB  
ATOM   2871  HN  ASN P  81       1.815  -7.506   8.108  0.00  0.00      PROB  
ATOM   2872  CA  ASN P  81      -0.046  -8.566   8.401  0.00  0.00      PROB  
ATOM   2873  HA  ASN P  81      -0.793  -8.186   7.720  0.00  0.00      PROB  
ATOM   2874  CB  ASN P  81       0.614  -9.761   7.622  0.00  0.00      PROB  
ATOM   2875  HB1 ASN P  81      -0.160 -10.514   7.360  0.00  0.00      PROB  
ATOM   2876  HB2 ASN P  81       1.370 -10.229   8.288  0.00  0.00      PROB  
ATOM   2877  CG  ASN P  81       1.194  -9.398   6.258  0.00  0.00      PROB  
ATOM   2878  OD1 ASN P  81       1.247  -8.247   5.835  0.00  0.00      PROB  
ATOM   2879  ND2 ASN P  81       1.534 -10.439   5.482  0.00  0.00      PROB  
ATOM   2880 HD21 ASN P  81       1.684 -10.296   4.504  0.00  0.00      PROB  
ATOM   2881 HD22 ASN P  81       1.925 -11.258   5.902  0.00  0.00      PROB  
ATOM   2882  C   ASN P  81      -0.572  -9.028   9.726  0.00  0.00      PROB  
ATOM   2883  O   ASN P  81      -1.784  -9.130   9.980  0.00  0.00      PROB  
ATOM   2884  N   THR P  82       0.343  -9.169  10.744  0.00  0.00      PROB  
ATOM   2885  HN  THR P  82       1.304  -8.916  10.665  0.00  0.00      PROB  
ATOM   2886  CA  THR P  82       0.007  -9.654  12.130  0.00  0.00      PROB  
ATOM   2887  HA  THR P  82      -0.388 -10.658  12.072  0.00  0.00      PROB  
ATOM   2888  CB  THR P  82       1.235  -9.712  13.030  0.00  0.00      PROB  
ATOM   2889  HB  THR P  82       1.720  -8.725  13.189  0.00  0.00      PROB  
ATOM   2890  OG1 THR P  82       2.146 -10.623  12.455  0.00  0.00      PROB  
ATOM   2891  HG1 THR P  82       2.350 -10.229  11.604  0.00  0.00      PROB  
ATOM   2892  CG2 THR P  82       0.998 -10.298  14.435  0.00  0.00      PROB  
ATOM   2893 HG21 THR P  82       0.400  -9.522  14.959  0.00  0.00      PROB  
ATOM   2894 HG22 THR P  82       1.921 -10.329  15.053  0.00  0.00      PROB  
ATOM   2895 HG23 THR P  82       0.531 -11.303  14.500  0.00  0.00      PROB  
ATOM   2896  C   THR P  82      -0.982  -8.796  12.761  0.00  0.00      PROB  
ATOM   2897  O   THR P  82      -2.038  -9.152  13.242  0.00  0.00      PROB  
ATOM   2898  N   ASP P  83      -0.739  -7.523  12.681  0.00  0.00      PROB  
ATOM   2899  HN  ASP P  83       0.098  -7.391  12.155  0.00  0.00      PROB  
ATOM   2900  CA  ASP P  83      -1.668  -6.489  13.137  0.00  0.00      PROB  
ATOM   2901  HA  ASP P  83      -1.879  -6.612  14.189  0.00  0.00      PROB  
ATOM   2902  CB  ASP P  83      -1.061  -5.060  12.982  0.00  0.00      PROB  
ATOM   2903  HB1 ASP P  83      -1.768  -4.371  13.491  0.00  0.00      PROB  
ATOM   2904  HB2 ASP P  83      -0.931  -4.930  11.886  0.00  0.00      PROB  
ATOM   2905  CG  ASP P  83       0.380  -4.985  13.567  0.00  0.00      PROB  
ATOM   2906  OD1 ASP P  83       1.230  -4.182  13.221  0.00  0.00      PROB  
ATOM   2907  OD2 ASP P  83       0.587  -5.586  14.675  0.00  0.00      PROB  
ATOM   2908  C   ASP P  83      -3.016  -6.412  12.446  0.00  0.00      PROB  
ATOM   2909  O   ASP P  83      -4.013  -6.274  13.130  0.00  0.00      PROB  
ATOM   2910  N   ILE P  84      -3.096  -6.571  11.099  0.00  0.00      PROB  
ATOM   2911  HN  ILE P  84      -2.195  -6.819  10.751  0.00  0.00      PROB  
ATOM   2912  CA  ILE P  84      -4.298  -6.734  10.284  0.00  0.00      PROB  
ATOM   2913  HA  ILE P  84      -5.022  -5.938  10.370  0.00  0.00      PROB  
ATOM   2914  CB  ILE P  84      -3.906  -6.770   8.737  0.00  0.00      PROB  
ATOM   2915  HB  ILE P  84      -3.083  -7.514   8.683  0.00  0.00      PROB  
ATOM   2916  CG2 ILE P  84      -5.106  -7.237   7.899  0.00  0.00      PROB  
ATOM   2917 HG21 ILE P  84      -4.776  -7.155   6.841  0.00  0.00      PROB  
ATOM   2918 HG22 ILE P  84      -6.002  -6.621   8.126  0.00  0.00      PROB  
ATOM   2919 HG23 ILE P  84      -5.374  -8.306   8.037  0.00  0.00      PROB  
ATOM   2920  CG1 ILE P  84      -3.481  -5.430   8.264  0.00  0.00      PROB  
ATOM   2921 HG11 ILE P  84      -3.211  -5.495   7.188  0.00  0.00      PROB  
ATOM   2922 HG12 ILE P  84      -2.537  -5.189   8.798  0.00  0.00      PROB  
ATOM   2923  CD  ILE P  84      -4.437  -4.177   8.324  0.00  0.00      PROB  
ATOM   2924  HD1 ILE P  84      -5.347  -4.386   7.722  0.00  0.00      PROB  
ATOM   2925  HD2 ILE P  84      -3.941  -3.418   7.682  0.00  0.00      PROB  
ATOM   2926  HD3 ILE P  84      -4.561  -3.866   9.383  0.00  0.00      PROB  
ATOM   2927  C   ILE P  84      -5.107  -7.909  10.774  0.00  0.00      PROB  
ATOM   2928  O   ILE P  84      -6.269  -7.762  11.186  0.00  0.00      PROB  
ATOM   2929  N   LEU P  85      -4.447  -9.058  10.969  0.00  0.00      PROB  
ATOM   2930  HN  LEU P  85      -3.481  -9.156  10.743  0.00  0.00      PROB  
ATOM   2931  CA  LEU P  85      -5.038 -10.342  11.500  0.00  0.00      PROB  
ATOM   2932  HA  LEU P  85      -5.947 -10.547  10.952  0.00  0.00      PROB  
ATOM   2933  CB  LEU P  85      -3.945 -11.454  11.448  0.00  0.00      PROB  
ATOM   2934  HB1 LEU P  85      -4.431 -12.375  11.835  0.00  0.00      PROB  
ATOM   2935  HB2 LEU P  85      -3.041 -11.202  12.042  0.00  0.00      PROB  
ATOM   2936  CG  LEU P  85      -3.521 -11.855  10.012  0.00  0.00      PROB  
ATOM   2937  HG  LEU P  85      -3.341 -10.950   9.394  0.00  0.00      PROB  
ATOM   2938  CD1 LEU P  85      -2.162 -12.564  10.179  0.00  0.00      PROB  
ATOM   2939 HD11 LEU P  85      -1.936 -13.133   9.252  0.00  0.00      PROB  
ATOM   2940 HD12 LEU P  85      -2.344 -13.346  10.947  0.00  0.00      PROB  
ATOM   2941 HD13 LEU P  85      -1.339 -11.888  10.496  0.00  0.00      PROB  
ATOM   2942  CD2 LEU P  85      -4.557 -12.720   9.224  0.00  0.00      PROB  
ATOM   2943 HD21 LEU P  85      -4.711 -13.603   9.881  0.00  0.00      PROB  
ATOM   2944 HD22 LEU P  85      -4.138 -12.939   8.218  0.00  0.00      PROB  
ATOM   2945 HD23 LEU P  85      -5.517 -12.164   9.157  0.00  0.00      PROB  
ATOM   2946  C   LEU P  85      -5.565 -10.194  12.927  0.00  0.00      PROB  
ATOM   2947  O   LEU P  85      -6.517 -10.808  13.325  0.00  0.00      PROB  
ATOM   2948  N   GLU P  86      -4.956  -9.314  13.777  0.00  0.00      PROB  
ATOM   2949  HN  GLU P  86      -4.101  -8.875  13.512  0.00  0.00      PROB  
ATOM   2950  CA  GLU P  86      -5.340  -9.039  15.125  0.00  0.00      PROB  
ATOM   2951  HA  GLU P  86      -5.819  -9.891  15.586  0.00  0.00      PROB  
ATOM   2952  CB  GLU P  86      -4.044  -8.738  15.794  0.00  0.00      PROB  
ATOM   2953  HB1 GLU P  86      -4.258  -8.298  16.791  0.00  0.00      PROB  
ATOM   2954  HB2 GLU P  86      -3.428  -7.959  15.294  0.00  0.00      PROB  
ATOM   2955  CG  GLU P  86      -3.163 -10.047  15.925  0.00  0.00      PROB  
ATOM   2956  HG1 GLU P  86      -2.262  -9.797  16.525  0.00  0.00      PROB  
ATOM   2957  HG2 GLU P  86      -2.944 -10.313  14.869  0.00  0.00      PROB  
ATOM   2958  CD  GLU P  86      -3.773 -11.163  16.755  0.00  0.00      PROB  
ATOM   2959  OE1 GLU P  86      -3.618 -12.353  16.390  0.00  0.00      PROB  
ATOM   2960  OE2 GLU P  86      -4.294 -10.832  17.847  0.00  0.00      PROB  
ATOM   2961  C   GLU P  86      -6.371  -7.948  15.274  0.00  0.00      PROB  
ATOM   2962  O   GLU P  86      -7.150  -7.880  16.269  0.00  0.00      PROB  
ATOM   2963  N   THR P  87      -6.634  -7.102  14.275  0.00  0.00      PROB  
ATOM   2964  HN  THR P  87      -6.114  -7.183  13.428  0.00  0.00      PROB  
ATOM   2965  CA  THR P  87      -7.637  -6.077  14.231  0.00  0.00      PROB  
ATOM   2966  HA  THR P  87      -7.673  -5.648  15.222  0.00  0.00      PROB  
ATOM   2967  CB  THR P  87      -7.474  -4.997  13.199  0.00  0.00      PROB  
ATOM   2968  HB  THR P  87      -7.634  -5.441  12.193  0.00  0.00      PROB  
ATOM   2969  OG1 THR P  87      -6.185  -4.375  13.247  0.00  0.00      PROB  
ATOM   2970  HG1 THR P  87      -5.481  -4.964  12.966  0.00  0.00      PROB  
ATOM   2971  CG2 THR P  87      -8.398  -3.807  13.383  0.00  0.00      PROB  
ATOM   2972 HG21 THR P  87      -8.127  -3.029  12.637  0.00  0.00      PROB  
ATOM   2973 HG22 THR P  87      -8.360  -3.404  14.418  0.00  0.00      PROB  
ATOM   2974 HG23 THR P  87      -9.476  -4.042  13.253  0.00  0.00      PROB  
ATOM   2975  C   THR P  87      -8.993  -6.697  13.999  0.00  0.00      PROB  
ATOM   2976  O   THR P  87      -9.948  -6.197  14.510  0.00  0.00      PROB  
ATOM   2977  N   LEU P  88      -9.136  -7.700  13.090  0.00  0.00      PROB  
ATOM   2978  HN  LEU P  88      -8.337  -7.886  12.524  0.00  0.00      PROB  
ATOM   2979  CA  LEU P  88     -10.459  -8.112  12.529  0.00  0.00      PROB  
ATOM   2980  HA  LEU P  88     -11.276  -7.410  12.616  0.00  0.00      PROB  
ATOM   2981  CB  LEU P  88     -10.268  -8.221  10.981  0.00  0.00      PROB  
ATOM   2982  HB1 LEU P  88     -11.244  -8.596  10.607  0.00  0.00      PROB  
ATOM   2983  HB2 LEU P  88      -9.475  -8.940  10.684  0.00  0.00      PROB  
ATOM   2984  CG  LEU P  88      -9.966  -6.848  10.267  0.00  0.00      PROB  
ATOM   2985  HG  LEU P  88      -8.935  -6.564  10.570  0.00  0.00      PROB  
ATOM   2986  CD1 LEU P  88      -9.924  -7.130   8.759  0.00  0.00      PROB  
ATOM   2987 HD11 LEU P  88     -10.060  -6.177   8.204  0.00  0.00      PROB  
ATOM   2988 HD12 LEU P  88     -10.715  -7.819   8.392  0.00  0.00      PROB  
ATOM   2989 HD13 LEU P  88      -8.901  -7.466   8.487  0.00  0.00      PROB  
ATOM   2990  CD2 LEU P  88     -10.925  -5.728  10.664  0.00  0.00      PROB  
ATOM   2991 HD21 LEU P  88     -11.972  -6.083  10.555  0.00  0.00      PROB  
ATOM   2992 HD22 LEU P  88     -10.715  -4.817  10.063  0.00  0.00      PROB  
ATOM   2993 HD23 LEU P  88     -10.836  -5.434  11.731  0.00  0.00      PROB  
ATOM   2994  C   LEU P  88     -10.957  -9.428  13.180  0.00  0.00      PROB  
ATOM   2995  O   LEU P  88     -12.039  -9.971  12.908  0.00  0.00      PROB  
ATOM   2996  N   LYS P  89     -10.130 -10.060  13.986  0.00  0.00      PROB  
ATOM   2997  HN  LYS P  89      -9.192  -9.727  14.050  0.00  0.00      PROB  
ATOM   2998  CA  LYS P  89     -10.441 -11.111  14.946  0.00  0.00      PROB  
ATOM   2999  HA  LYS P  89     -10.833 -11.945  14.381  0.00  0.00      PROB  
ATOM   3000  CB  LYS P  89      -9.280 -11.541  15.891  0.00  0.00      PROB  
ATOM   3001  HB1 LYS P  89      -8.352 -11.420  15.292  0.00  0.00      PROB  
ATOM   3002  HB2 LYS P  89      -9.411 -12.622  16.112  0.00  0.00      PROB  
ATOM   3003  CG  LYS P  89      -8.998 -10.747  17.094  0.00  0.00      PROB  
ATOM   3004  HG1 LYS P  89      -9.737 -10.905  17.909  0.00  0.00      PROB  
ATOM   3005  HG2 LYS P  89      -8.911  -9.667  16.846  0.00  0.00      PROB  
ATOM   3006  CD  LYS P  89      -7.626 -11.142  17.777  0.00  0.00      PROB  
ATOM   3007  HD1 LYS P  89      -6.820 -10.825  17.081  0.00  0.00      PROB  
ATOM   3008  HD2 LYS P  89      -7.609 -12.250  17.859  0.00  0.00      PROB  
ATOM   3009  CE  LYS P  89      -7.572 -10.286  19.034  0.00  0.00      PROB  
ATOM   3010  HE1 LYS P  89      -8.210 -10.627  19.877  0.00  0.00      PROB  
ATOM   3011  HE2 LYS P  89      -7.790  -9.246  18.712  0.00  0.00      PROB  
ATOM   3012  NZ  LYS P  89      -6.205 -10.338  19.639  0.00  0.00      PROB  
ATOM   3013  HZ1 LYS P  89      -6.122 -11.066  20.378  0.00  0.00      PROB  
ATOM   3014  HZ2 LYS P  89      -5.973  -9.459  20.146  0.00  0.00      PROB  
ATOM   3015  HZ3 LYS P  89      -5.422 -10.506  18.976  0.00  0.00      PROB  
ATOM   3016  C   LYS P  89     -11.627 -10.773  15.912  0.00  0.00      PROB  
ATOM   3017  O   LYS P  89     -11.998  -9.631  16.223  0.00  0.00      PROB  
ATOM   3018  N   ARG P  90     -12.362 -11.829  16.388  0.00  0.00      PROB  
ATOM   3019  HN  ARG P  90     -12.113 -12.748  16.092  0.00  0.00      PROB  
ATOM   3020  CA  ARG P  90     -13.364 -11.711  17.414  0.00  0.00      PROB  
ATOM   3021  HA  ARG P  90     -14.206 -11.155  17.030  0.00  0.00      PROB  
ATOM   3022  CB  ARG P  90     -13.964 -13.057  17.609  0.00  0.00      PROB  
ATOM   3023  HB1 ARG P  90     -14.677 -12.948  18.454  0.00  0.00      PROB  
ATOM   3024  HB2 ARG P  90     -13.227 -13.806  17.970  0.00  0.00      PROB  
ATOM   3025  CG  ARG P  90     -14.682 -13.755  16.392  0.00  0.00      PROB  
ATOM   3026  HG1 ARG P  90     -15.153 -14.652  16.848  0.00  0.00      PROB  
ATOM   3027  HG2 ARG P  90     -13.964 -14.050  15.598  0.00  0.00      PROB  
ATOM   3028  CD  ARG P  90     -15.859 -12.932  15.890  0.00  0.00      PROB  
ATOM   3029  HD1 ARG P  90     -15.431 -12.123  15.259  0.00  0.00      PROB  
ATOM   3030  HD2 ARG P  90     -16.579 -12.618  16.675  0.00  0.00      PROB  
ATOM   3031  NE  ARG P  90     -16.608 -13.883  15.013  0.00  0.00      PROB  
ATOM   3032  HE  ARG P  90     -16.513 -14.877  15.049  0.00  0.00      PROB  
ATOM   3033  CZ  ARG P  90     -17.689 -13.473  14.373  0.00  0.00      PROB  
ATOM   3034  NH1 ARG P  90     -18.109 -12.276  14.196  0.00  0.00      PROB  
ATOM   3035 HH11 ARG P  90     -17.602 -11.445  14.424  0.00  0.00      PROB  
ATOM   3036 HH12 ARG P  90     -18.979 -12.235  13.705  0.00  0.00      PROB  
ATOM   3037  NH2 ARG P  90     -18.465 -14.354  13.785  0.00  0.00      PROB  
ATOM   3038 HH21 ARG P  90     -18.429 -15.330  14.000  0.00  0.00      PROB  
ATOM   3039 HH22 ARG P  90     -19.109 -13.954  13.132  0.00  0.00      PROB  
ATOM   3040  C   ARG P  90     -12.955 -10.995  18.756  0.00  0.00      PROB  
ATOM   3041  O   ARG P  90     -11.768 -10.961  19.118  0.00  0.00      PROB  
ATOM   3042  N   ARG P  91     -13.871 -10.461  19.493  0.00  0.00      PROB  
ATOM   3043  HN  ARG P  91     -14.826 -10.612  19.246  0.00  0.00      PROB  
ATOM   3044  CA  ARG P  91     -13.594  -9.727  20.760  0.00  0.00      PROB  
ATOM   3045  HA  ARG P  91     -12.614  -9.274  20.749  0.00  0.00      PROB  
ATOM   3046  CB  ARG P  91     -14.534  -8.555  20.957  0.00  0.00      PROB  
ATOM   3047  HB1 ARG P  91     -14.334  -7.958  21.872  0.00  0.00      PROB  
ATOM   3048  HB2 ARG P  91     -15.593  -8.879  21.053  0.00  0.00      PROB  
ATOM   3049  CG  ARG P  91     -14.474  -7.572  19.781  0.00  0.00      PROB  
ATOM   3050  HG1 ARG P  91     -14.960  -6.620  20.083  0.00  0.00      PROB  
ATOM   3051  HG2 ARG P  91     -15.128  -8.109  19.061  0.00  0.00      PROB  
ATOM   3052  CD  ARG P  91     -13.104  -7.269  19.264  0.00  0.00      PROB  
ATOM   3053  HD1 ARG P  91     -12.520  -8.185  19.031  0.00  0.00      PROB  
ATOM   3054  HD2 ARG P  91     -12.530  -6.712  20.035  0.00  0.00      PROB  
ATOM   3055  NE  ARG P  91     -13.282  -6.507  17.962  0.00  0.00      PROB  
ATOM   3056  HE  ARG P  91     -14.170  -6.186  17.635  0.00  0.00      PROB  
ATOM   3057  CZ  ARG P  91     -12.298  -6.071  17.160  0.00  0.00      PROB  
ATOM   3058  NH1 ARG P  91     -11.110  -6.612  17.264  0.00  0.00      PROB  
ATOM   3059 HH11 ARG P  91     -11.016  -7.387  17.888  0.00  0.00      PROB  
ATOM   3060 HH12 ARG P  91     -10.430  -6.406  16.561  0.00  0.00      PROB  
ATOM   3061  NH2 ARG P  91     -12.525  -5.212  16.182  0.00  0.00      PROB  
ATOM   3062 HH21 ARG P  91     -13.385  -4.703  16.207  0.00  0.00      PROB  
ATOM   3063 HH22 ARG P  91     -11.760  -4.943  15.597  0.00  0.00      PROB  
ATOM   3064  C   ARG P  91     -13.733 -10.787  21.959  0.00  0.00      PROB  
ATOM   3065  OT1 ARG P  91     -14.737 -11.555  22.019  0.00  0.00      PROB  
ATOM   3066  OT2 ARG P  91     -12.754 -10.920  22.797  0.00  0.00      PROB  
ATOM   3067  N   GLY P 161       6.778  18.329  -9.545  0.00  0.00      PROC  
ATOM   3068  HT1 GLY P 161       6.589  17.322  -9.366  0.00  0.00      PROC  
ATOM   3069  HT2 GLY P 161       6.023  19.042  -9.491  0.00  0.00      PROC  
ATOM   3070  HT3 GLY P 161       7.486  18.603  -8.834  0.00  0.00      PROC  
ATOM   3071  CA  GLY P 161       7.451  18.361 -10.839  0.00  0.00      PROC  
ATOM   3072  HA1 GLY P 161       8.412  17.887 -10.708  0.00  0.00      PROC  
ATOM   3073  HA2 GLY P 161       7.564  19.353 -11.251  0.00  0.00      PROC  
ATOM   3074  C   GLY P 161       6.720  17.560 -11.845  0.00  0.00      PROC  
ATOM   3075  O   GLY P 161       5.534  17.412 -11.650  0.00  0.00      PROC  
ATOM   3076  N   LYS P 162       7.416  17.058 -12.870  0.00  0.00      PROC  
ATOM   3077  HN  LYS P 162       8.359  17.382 -12.886  0.00  0.00      PROC  
ATOM   3078  CA  LYS P 162       6.956  16.113 -13.781  0.00  0.00      PROC  
ATOM   3079  HA  LYS P 162       5.969  16.467 -14.037  0.00  0.00      PROC  
ATOM   3080  CB  LYS P 162       7.875  16.002 -14.964  0.00  0.00      PROC  
ATOM   3081  HB1 LYS P 162       7.523  15.251 -15.703  0.00  0.00      PROC  
ATOM   3082  HB2 LYS P 162       8.817  15.630 -14.508  0.00  0.00      PROC  
ATOM   3083  CG  LYS P 162       8.158  17.329 -15.731  0.00  0.00      PROC  
ATOM   3084  HG1 LYS P 162       8.540  18.116 -15.046  0.00  0.00      PROC  
ATOM   3085  HG2 LYS P 162       7.204  17.746 -16.116  0.00  0.00      PROC  
ATOM   3086  CD  LYS P 162       9.049  17.183 -17.005  0.00  0.00      PROC  
ATOM   3087  HD1 LYS P 162      10.073  16.800 -16.805  0.00  0.00      PROC  
ATOM   3088  HD2 LYS P 162       9.101  18.205 -17.437  0.00  0.00      PROC  
ATOM   3089  CE  LYS P 162       8.589  16.181 -18.045  0.00  0.00      PROC  
ATOM   3090  HE1 LYS P 162       7.580  16.409 -18.452  0.00  0.00      PROC  
ATOM   3091  HE2 LYS P 162       8.532  15.139 -17.665  0.00  0.00      PROC  
ATOM   3092  NZ  LYS P 162       9.566  16.212 -19.163  0.00  0.00      PROC  
ATOM   3093  HZ1 LYS P 162       9.057  15.655 -19.878  0.00  0.00      PROC  
ATOM   3094  HZ2 LYS P 162      10.480  15.802 -18.883  0.00  0.00      PROC  
ATOM   3095  HZ3 LYS P 162       9.715  17.147 -19.592  0.00  0.00      PROC  
ATOM   3096  C   LYS P 162       6.682  14.779 -13.271  0.00  0.00      PROC  
ATOM   3097  O   LYS P 162       7.169  14.188 -12.296  0.00  0.00      PROC  
ATOM   3098  N   GLU P 163       5.647  14.138 -13.898  0.00  0.00      PROC  
ATOM   3099  HN  GLU P 163       5.181  14.564 -14.670  0.00  0.00      PROC  
ATOM   3100  CA  GLU P 163       5.313  12.797 -13.653  0.00  0.00      PROC  
ATOM   3101  HA  GLU P 163       5.277  12.757 -12.574  0.00  0.00      PROC  
ATOM   3102  CB  GLU P 163       3.984  12.581 -14.326  0.00  0.00      PROC  
ATOM   3103  HB1 GLU P 163       3.696  11.534 -14.093  0.00  0.00      PROC  
ATOM   3104  HB2 GLU P 163       4.102  12.664 -15.428  0.00  0.00      PROC  
ATOM   3105  CG  GLU P 163       2.848  13.551 -13.862  0.00  0.00      PROC  
ATOM   3106  HG1 GLU P 163       3.065  14.637 -13.945  0.00  0.00      PROC  
ATOM   3107  HG2 GLU P 163       2.552  13.260 -12.831  0.00  0.00      PROC  
ATOM   3108  CD  GLU P 163       1.618  13.480 -14.757  0.00  0.00      PROC  
ATOM   3109  OE1 GLU P 163       1.169  12.305 -14.931  0.00  0.00      PROC  
ATOM   3110  OE2 GLU P 163       0.998  14.518 -15.214  0.00  0.00      PROC  
ATOM   3111  C   GLU P 163       6.289  11.723 -14.067  0.00  0.00      PROC  
ATOM   3112  O   GLU P 163       6.642  11.614 -15.252  0.00  0.00      PROC  
ATOM   3113  N   SER P 164       6.908  10.971 -13.110  0.00  0.00      PROC  
ATOM   3114  HN  SER P 164       6.699  10.982 -12.135  0.00  0.00      PROC  
ATOM   3115  CA  SER P 164       7.859   9.938 -13.401  0.00  0.00      PROC  
ATOM   3116  HA  SER P 164       7.695   9.592 -14.411  0.00  0.00      PROC  
ATOM   3117  CB  SER P 164       9.324  10.620 -13.400  0.00  0.00      PROC  
ATOM   3118  HB1 SER P 164       9.619  10.848 -12.353  0.00  0.00      PROC  
ATOM   3119  HB2 SER P 164       9.204  11.496 -14.073  0.00  0.00      PROC  
ATOM   3120  OG  SER P 164      10.291   9.809 -14.077  0.00  0.00      PROC  
ATOM   3121  HG1 SER P 164      10.495  10.106 -14.967  0.00  0.00      PROC  
ATOM   3122  C   SER P 164       7.877   8.798 -12.375  0.00  0.00      PROC  
ATOM   3123  O   SER P 164       8.286   8.962 -11.225  0.00  0.00      PROC  
ATOM   3124  N   ALA P 165       7.395   7.603 -12.740  0.00  0.00      PROC  
ATOM   3125  HN  ALA P 165       6.874   7.572 -13.590  0.00  0.00      PROC  
ATOM   3126  CA  ALA P 165       7.308   6.509 -11.786  0.00  0.00      PROC  
ATOM   3127  HA  ALA P 165       7.277   6.987 -10.818  0.00  0.00      PROC  
ATOM   3128  CB  ALA P 165       6.022   5.688 -12.036  0.00  0.00      PROC  
ATOM   3129  HB1 ALA P 165       6.099   5.332 -13.085  0.00  0.00      PROC  
ATOM   3130  HB2 ALA P 165       5.139   6.333 -11.838  0.00  0.00      PROC  
ATOM   3131  HB3 ALA P 165       5.891   4.882 -11.282  0.00  0.00      PROC  
ATOM   3132  C   ALA P 165       8.544   5.560 -11.858  0.00  0.00      PROC  
ATOM   3133  O   ALA P 165       8.599   4.480 -11.223  0.00  0.00      PROC  
ATOM   3134  N   VAL P 166       9.548   5.848 -12.682  0.00  0.00      PROC  
ATOM   3135  HN  VAL P 166       9.534   6.723 -13.159  0.00  0.00      PROC  
ATOM   3136  CA  VAL P 166      10.702   4.997 -12.949  0.00  0.00      PROC  
ATOM   3137  HA  VAL P 166      10.302   3.993 -12.956  0.00  0.00      PROC  
ATOM   3138  CB  VAL P 166      11.302   5.289 -14.306  0.00  0.00      PROC  
ATOM   3139  HB  VAL P 166      12.262   4.737 -14.398  0.00  0.00      PROC  
ATOM   3140  CG1 VAL P 166      10.231   5.076 -15.392  0.00  0.00      PROC  
ATOM   3141 HG11 VAL P 166       9.920   4.016 -15.514  0.00  0.00      PROC  
ATOM   3142 HG12 VAL P 166      10.518   5.376 -16.423  0.00  0.00      PROC  
ATOM   3143 HG13 VAL P 166       9.281   5.593 -15.139  0.00  0.00      PROC  
ATOM   3144  CG2 VAL P 166      11.592   6.839 -14.435  0.00  0.00      PROC  
ATOM   3145 HG21 VAL P 166      12.254   7.336 -13.693  0.00  0.00      PROC  
ATOM   3146 HG22 VAL P 166      10.663   7.448 -14.469  0.00  0.00      PROC  
ATOM   3147 HG23 VAL P 166      11.964   7.092 -15.451  0.00  0.00      PROC  
ATOM   3148  C   VAL P 166      11.802   5.021 -11.843  0.00  0.00      PROC  
ATOM   3149  O   VAL P 166      12.533   4.047 -11.749  0.00  0.00      PROC  
ATOM   3150  N   ALA P 167      11.900   6.173 -11.083  0.00  0.00      PROC  
ATOM   3151  HN  ALA P 167      11.303   6.944 -11.290  0.00  0.00      PROC  
ATOM   3152  CA  ALA P 167      12.820   6.468 -10.014  0.00  0.00      PROC  
ATOM   3153  HA  ALA P 167      12.527   7.449  -9.671  0.00  0.00      PROC  
ATOM   3154  CB  ALA P 167      12.563   5.565  -8.837  0.00  0.00      PROC  
ATOM   3155  HB1 ALA P 167      11.456   5.530  -8.739  0.00  0.00      PROC  
ATOM   3156  HB2 ALA P 167      13.098   5.935  -7.937  0.00  0.00      PROC  
ATOM   3157  HB3 ALA P 167      12.944   4.546  -9.064  0.00  0.00      PROC  
ATOM   3158  C   ALA P 167      14.307   6.592 -10.372  0.00  0.00      PROC  
ATOM   3159  O   ALA P 167      14.767   5.858 -11.290  0.00  0.00      PROC  
ATOM   3160  N   SER P 168      15.016   7.602  -9.816  0.00  0.00      PROC  
ATOM   3161  HN  SER P 168      14.576   8.250  -9.199  0.00  0.00      PROC  
ATOM   3162  CA  SER P 168      16.412   7.836 -10.125  0.00  0.00      PROC  
ATOM   3163  HA  SER P 168      16.550   7.642 -11.179  0.00  0.00      PROC  
ATOM   3164  CB  SER P 168      16.899   9.387  -9.919  0.00  0.00      PROC  
ATOM   3165  HB1 SER P 168      16.635   9.766  -8.909  0.00  0.00      PROC  
ATOM   3166  HB2 SER P 168      16.373   9.867 -10.771  0.00  0.00      PROC  
ATOM   3167  OG  SER P 168      18.267   9.560 -10.266  0.00  0.00      PROC  
ATOM   3168  HG1 SER P 168      18.361   9.895 -11.160  0.00  0.00      PROC  
ATOM   3169  C   SER P 168      17.291   6.838  -9.395  0.00  0.00      PROC  
ATOM   3170  O   SER P 168      17.169   6.570  -8.228  0.00  0.00      PROC  
ATOM   3171  N   THR P 169      18.386   6.310 -10.067  0.00  0.00      PROC  
ATOM   3172  HN  THR P 169      18.376   6.439 -11.055  0.00  0.00      PROC  
ATOM   3173  CA  THR P 169      19.383   5.465  -9.443  0.00  0.00      PROC  
ATOM   3174  HA  THR P 169      18.817   4.674  -8.973  0.00  0.00      PROC  
ATOM   3175  CB  THR P 169      20.290   4.716 -10.360  0.00  0.00      PROC  
ATOM   3176  HB  THR P 169      21.013   5.324 -10.944  0.00  0.00      PROC  
ATOM   3177  OG1 THR P 169      19.491   3.982 -11.283  0.00  0.00      PROC  
ATOM   3178  HG1 THR P 169      20.155   3.515 -11.795  0.00  0.00      PROC  
ATOM   3179  CG2 THR P 169      21.058   3.670  -9.624  0.00  0.00      PROC  
ATOM   3180 HG21 THR P 169      21.882   4.045  -8.980  0.00  0.00      PROC  
ATOM   3181 HG22 THR P 169      21.601   3.051 -10.370  0.00  0.00      PROC  
ATOM   3182 HG23 THR P 169      20.305   3.112  -9.027  0.00  0.00      PROC  
ATOM   3183  C   THR P 169      20.211   6.154  -8.435  0.00  0.00      PROC  
ATOM   3184  O   THR P 169      20.508   5.601  -7.380  0.00  0.00      PROC  
ATOM   3185  N   GLU P 170      20.683   7.413  -8.698  0.00  0.00      PROC  
ATOM   3186  HN  GLU P 170      20.457   7.926  -9.522  0.00  0.00      PROC  
ATOM   3187  CA  GLU P 170      21.231   8.268  -7.693  0.00  0.00      PROC  
ATOM   3188  HA  GLU P 170      22.194   7.856  -7.432  0.00  0.00      PROC  
ATOM   3189  CB  GLU P 170      21.563   9.706  -8.225  0.00  0.00      PROC  
ATOM   3190  HB1 GLU P 170      22.130  10.313  -7.487  0.00  0.00      PROC  
ATOM   3191  HB2 GLU P 170      20.649  10.229  -8.581  0.00  0.00      PROC  
ATOM   3192  CG  GLU P 170      22.417   9.647  -9.533  0.00  0.00      PROC  
ATOM   3193  HG1 GLU P 170      21.984   9.119 -10.410  0.00  0.00      PROC  
ATOM   3194  HG2 GLU P 170      23.377   9.145  -9.288  0.00  0.00      PROC  
ATOM   3195  CD  GLU P 170      22.883  11.037  -9.974  0.00  0.00      PROC  
ATOM   3196  OE1 GLU P 170      24.078  11.272  -9.814  0.00  0.00      PROC  
ATOM   3197  OE2 GLU P 170      22.067  11.851 -10.485  0.00  0.00      PROC  
ATOM   3198  C   GLU P 170      20.375   8.366  -6.411  0.00  0.00      PROC  
ATOM   3199  O   GLU P 170      20.855   8.198  -5.335  0.00  0.00      PROC  
ATOM   3200  N   VAL P 171      19.100   8.696  -6.508  0.00  0.00      PROC  
ATOM   3201  HN  VAL P 171      18.625   8.774  -7.382  0.00  0.00      PROC  
ATOM   3202  CA  VAL P 171      18.191   8.674  -5.362  0.00  0.00      PROC  
ATOM   3203  HA  VAL P 171      18.538   9.337  -4.584  0.00  0.00      PROC  
ATOM   3204  CB  VAL P 171      16.818   9.301  -5.736  0.00  0.00      PROC  
ATOM   3205  HB  VAL P 171      16.419   8.763  -6.623  0.00  0.00      PROC  
ATOM   3206  CG1 VAL P 171      15.726   9.200  -4.660  0.00  0.00      PROC  
ATOM   3207 HG11 VAL P 171      16.000   9.866  -3.814  0.00  0.00      PROC  
ATOM   3208 HG12 VAL P 171      15.485   8.158  -4.361  0.00  0.00      PROC  
ATOM   3209 HG13 VAL P 171      14.761   9.563  -5.076  0.00  0.00      PROC  
ATOM   3210  CG2 VAL P 171      17.022  10.742  -6.286  0.00  0.00      PROC  
ATOM   3211 HG21 VAL P 171      16.059  11.240  -6.527  0.00  0.00      PROC  
ATOM   3212 HG22 VAL P 171      17.457  10.737  -7.308  0.00  0.00      PROC  
ATOM   3213 HG23 VAL P 171      17.680  11.369  -5.646  0.00  0.00      PROC  
ATOM   3214  C   VAL P 171      17.983   7.291  -4.666  0.00  0.00      PROC  
ATOM   3215  O   VAL P 171      18.137   7.134  -3.439  0.00  0.00      PROC  
ATOM   3216  N   LYS P 172      17.630   6.157  -5.406  0.00  0.00      PROC  
ATOM   3217  HN  LYS P 172      17.561   6.302  -6.390  0.00  0.00      PROC  
ATOM   3218  CA  LYS P 172      17.707   4.783  -4.765  0.00  0.00      PROC  
ATOM   3219  HA  LYS P 172      17.009   4.779  -3.940  0.00  0.00      PROC  
ATOM   3220  CB  LYS P 172      17.237   3.804  -5.828  0.00  0.00      PROC  
ATOM   3221  HB1 LYS P 172      17.396   2.730  -5.595  0.00  0.00      PROC  
ATOM   3222  HB2 LYS P 172      17.876   3.969  -6.722  0.00  0.00      PROC  
ATOM   3223  CG  LYS P 172      15.827   4.026  -6.225  0.00  0.00      PROC  
ATOM   3224  HG1 LYS P 172      15.666   5.060  -6.599  0.00  0.00      PROC  
ATOM   3225  HG2 LYS P 172      15.231   3.932  -5.292  0.00  0.00      PROC  
ATOM   3226  CD  LYS P 172      15.408   3.031  -7.360  0.00  0.00      PROC  
ATOM   3227  HD1 LYS P 172      14.308   3.060  -7.516  0.00  0.00      PROC  
ATOM   3228  HD2 LYS P 172      15.550   2.052  -6.853  0.00  0.00      PROC  
ATOM   3229  CE  LYS P 172      15.984   3.200  -8.709  0.00  0.00      PROC  
ATOM   3230  HE1 LYS P 172      16.982   3.689  -8.698  0.00  0.00      PROC  
ATOM   3231  HE2 LYS P 172      15.295   3.797  -9.344  0.00  0.00      PROC  
ATOM   3232  NZ  LYS P 172      16.166   1.857  -9.404  0.00  0.00      PROC  
ATOM   3233  HZ1 LYS P 172      17.127   1.464  -9.339  0.00  0.00      PROC  
ATOM   3234  HZ2 LYS P 172      16.026   1.961 -10.429  0.00  0.00      PROC  
ATOM   3235  HZ3 LYS P 172      15.552   1.095  -9.052  0.00  0.00      PROC  
ATOM   3236  C   LYS P 172      18.992   4.372  -4.058  0.00  0.00      PROC  
ATOM   3237  O   LYS P 172      18.976   3.935  -2.933  0.00  0.00      PROC  
ATOM   3238  N   MET P 173      20.220   4.564  -4.582  0.00  0.00      PROC  
ATOM   3239  HN  MET P 173      20.293   4.901  -5.517  0.00  0.00      PROC  
ATOM   3240  CA  MET P 173      21.438   4.316  -3.875  0.00  0.00      PROC  
ATOM   3241  HA  MET P 173      21.388   3.358  -3.379  0.00  0.00      PROC  
ATOM   3242  CB  MET P 173      22.589   4.342  -4.828  0.00  0.00      PROC  
ATOM   3243  HB1 MET P 173      23.531   4.157  -4.269  0.00  0.00      PROC  
ATOM   3244  HB2 MET P 173      22.610   5.339  -5.319  0.00  0.00      PROC  
ATOM   3245  CG  MET P 173      22.583   3.251  -5.898  0.00  0.00      PROC  
ATOM   3246  HG1 MET P 173      23.360   3.502  -6.651  0.00  0.00      PROC  
ATOM   3247  HG2 MET P 173      21.573   3.431  -6.324  0.00  0.00      PROC  
ATOM   3248  SD  MET P 173      22.924   1.483  -5.345  0.00  0.00      PROC  
ATOM   3249  CE  MET P 173      22.189   1.028  -7.066  0.00  0.00      PROC  
ATOM   3250  HE1 MET P 173      21.877  -0.037  -7.109  0.00  0.00      PROC  
ATOM   3251  HE2 MET P 173      23.015   1.071  -7.807  0.00  0.00      PROC  
ATOM   3252  HE3 MET P 173      21.290   1.591  -7.396  0.00  0.00      PROC  
ATOM   3253  C   MET P 173      21.624   5.202  -2.668  0.00  0.00      PROC  
ATOM   3254  O   MET P 173      22.155   4.745  -1.647  0.00  0.00      PROC  
ATOM   3255  N   LYS P 174      21.237   6.451  -2.699  0.00  0.00      PROC  
ATOM   3256  HN  LYS P 174      20.895   6.967  -3.481  0.00  0.00      PROC  
ATOM   3257  CA  LYS P 174      21.140   7.249  -1.516  0.00  0.00      PROC  
ATOM   3258  HA  LYS P 174      22.106   7.161  -1.041  0.00  0.00      PROC  
ATOM   3259  CB  LYS P 174      20.982   8.775  -1.769  0.00  0.00      PROC  
ATOM   3260  HB1 LYS P 174      19.924   8.917  -2.075  0.00  0.00      PROC  
ATOM   3261  HB2 LYS P 174      21.639   9.132  -2.591  0.00  0.00      PROC  
ATOM   3262  CG  LYS P 174      21.209   9.717  -0.564  0.00  0.00      PROC  
ATOM   3263  HG1 LYS P 174      20.566   9.486   0.313  0.00  0.00      PROC  
ATOM   3264  HG2 LYS P 174      20.930  10.750  -0.862  0.00  0.00      PROC  
ATOM   3265  CD  LYS P 174      22.598   9.689   0.004  0.00  0.00      PROC  
ATOM   3266  HD1 LYS P 174      23.178  10.314  -0.709  0.00  0.00      PROC  
ATOM   3267  HD2 LYS P 174      23.006   8.657   0.063  0.00  0.00      PROC  
ATOM   3268  CE  LYS P 174      22.706  10.213   1.422  0.00  0.00      PROC  
ATOM   3269  HE1 LYS P 174      22.396   9.472   2.190  0.00  0.00      PROC  
ATOM   3270  HE2 LYS P 174      22.146  11.168   1.516  0.00  0.00      PROC  
ATOM   3271  NZ  LYS P 174      24.096  10.538   1.785  0.00  0.00      PROC  
ATOM   3272  HZ1 LYS P 174      24.437  11.270   1.130  0.00  0.00      PROC  
ATOM   3273  HZ2 LYS P 174      24.708   9.699   1.837  0.00  0.00      PROC  
ATOM   3274  HZ3 LYS P 174      24.162  10.949   2.738  0.00  0.00      PROC  
ATOM   3275  C   LYS P 174      20.190   6.740  -0.385  0.00  0.00      PROC  
ATOM   3276  O   LYS P 174      20.524   6.754   0.777  0.00  0.00      PROC  
ATOM   3277  N   LEU P 175      18.988   6.193  -0.792  0.00  0.00      PROC  
ATOM   3278  HN  LEU P 175      18.637   6.319  -1.717  0.00  0.00      PROC  
ATOM   3279  CA  LEU P 175      18.113   5.498   0.109  0.00  0.00      PROC  
ATOM   3280  HA  LEU P 175      18.029   6.132   0.980  0.00  0.00      PROC  
ATOM   3281  CB  LEU P 175      16.773   4.958  -0.643  0.00  0.00      PROC  
ATOM   3282  HB1 LEU P 175      16.983   4.389  -1.574  0.00  0.00      PROC  
ATOM   3283  HB2 LEU P 175      16.167   5.835  -0.958  0.00  0.00      PROC  
ATOM   3284  CG  LEU P 175      15.839   4.128   0.298  0.00  0.00      PROC  
ATOM   3285  HG  LEU P 175      16.464   3.440   0.906  0.00  0.00      PROC  
ATOM   3286  CD1 LEU P 175      15.135   5.014   1.339  0.00  0.00      PROC  
ATOM   3287 HD11 LEU P 175      14.543   4.470   2.106  0.00  0.00      PROC  
ATOM   3288 HD12 LEU P 175      14.547   5.818   0.846  0.00  0.00      PROC  
ATOM   3289 HD13 LEU P 175      15.969   5.534   1.857  0.00  0.00      PROC  
ATOM   3290  CD2 LEU P 175      14.910   3.277  -0.544  0.00  0.00      PROC  
ATOM   3291 HD21 LEU P 175      14.587   3.915  -1.393  0.00  0.00      PROC  
ATOM   3292 HD22 LEU P 175      14.062   2.918   0.077  0.00  0.00      PROC  
ATOM   3293 HD23 LEU P 175      15.484   2.431  -0.980  0.00  0.00      PROC  
ATOM   3294  C   LEU P 175      18.772   4.266   0.686  0.00  0.00      PROC  
ATOM   3295  O   LEU P 175      18.726   3.925   1.864  0.00  0.00      PROC  
ATOM   3296  N   GLN P 176      19.436   3.470  -0.157  0.00  0.00      PROC  
ATOM   3297  HN  GLN P 176      19.475   3.756  -1.111  0.00  0.00      PROC  
ATOM   3298  CA  GLN P 176      20.132   2.304   0.303  0.00  0.00      PROC  
ATOM   3299  HA  GLN P 176      19.482   1.507   0.636  0.00  0.00      PROC  
ATOM   3300  CB  GLN P 176      20.932   1.688  -0.865  0.00  0.00      PROC  
ATOM   3301  HB1 GLN P 176      21.764   2.345  -1.198  0.00  0.00      PROC  
ATOM   3302  HB2 GLN P 176      20.241   1.493  -1.712  0.00  0.00      PROC  
ATOM   3303  CG  GLN P 176      21.633   0.339  -0.552  0.00  0.00      PROC  
ATOM   3304  HG1 GLN P 176      20.920  -0.407  -0.140  0.00  0.00      PROC  
ATOM   3305  HG2 GLN P 176      22.424   0.528   0.204  0.00  0.00      PROC  
ATOM   3306  CD  GLN P 176      22.318  -0.289  -1.776  0.00  0.00      PROC  
ATOM   3307  OE1 GLN P 176      23.480  -0.398  -1.753  0.00  0.00      PROC  
ATOM   3308  NE2 GLN P 176      21.517  -0.635  -2.825  0.00  0.00      PROC  
ATOM   3309 HE21 GLN P 176      21.970  -0.989  -3.644  0.00  0.00      PROC  
ATOM   3310 HE22 GLN P 176      20.551  -0.844  -2.673  0.00  0.00      PROC  
ATOM   3311  C   GLN P 176      21.211   2.599   1.379  0.00  0.00      PROC  
ATOM   3312  O   GLN P 176      21.292   1.848   2.365  0.00  0.00      PROC  
ATOM   3313  N   GLU P 177      22.024   3.664   1.144  0.00  0.00      PROC  
ATOM   3314  HN  GLU P 177      21.961   4.224   0.321  0.00  0.00      PROC  
ATOM   3315  CA  GLU P 177      22.903   4.261   2.170  0.00  0.00      PROC  
ATOM   3316  HA  GLU P 177      23.582   3.489   2.501  0.00  0.00      PROC  
ATOM   3317  CB  GLU P 177      23.855   5.384   1.630  0.00  0.00      PROC  
ATOM   3318  HB1 GLU P 177      23.353   5.997   0.851  0.00  0.00      PROC  
ATOM   3319  HB2 GLU P 177      24.747   4.872   1.211  0.00  0.00      PROC  
ATOM   3320  CG  GLU P 177      24.327   6.469   2.694  0.00  0.00      PROC  
ATOM   3321  HG1 GLU P 177      24.758   6.006   3.607  0.00  0.00      PROC  
ATOM   3322  HG2 GLU P 177      23.500   7.188   2.878  0.00  0.00      PROC  
ATOM   3323  CD  GLU P 177      25.441   7.428   2.206  0.00  0.00      PROC  
ATOM   3324  OE1 GLU P 177      25.456   8.561   2.808  0.00  0.00      PROC  
ATOM   3325  OE2 GLU P 177      26.221   7.168   1.270  0.00  0.00      PROC  
ATOM   3326  C   GLU P 177      22.243   4.702   3.464  0.00  0.00      PROC  
ATOM   3327  O   GLU P 177      22.668   4.396   4.600  0.00  0.00      PROC  
ATOM   3328  N   PHE P 178      21.044   5.320   3.364  0.00  0.00      PROC  
ATOM   3329  HN  PHE P 178      20.687   5.547   2.461  0.00  0.00      PROC  
ATOM   3330  CA  PHE P 178      20.238   5.666   4.540  0.00  0.00      PROC  
ATOM   3331  HA  PHE P 178      20.823   6.206   5.269  0.00  0.00      PROC  
ATOM   3332  CB  PHE P 178      19.061   6.684   4.183  0.00  0.00      PROC  
ATOM   3333  HB1 PHE P 178      18.412   6.303   3.367  0.00  0.00      PROC  
ATOM   3334  HB2 PHE P 178      19.486   7.654   3.846  0.00  0.00      PROC  
ATOM   3335  CG  PHE P 178      18.083   6.955   5.310  0.00  0.00      PROC  
ATOM   3336  CD1 PHE P 178      16.802   6.494   5.384  0.00  0.00      PROC  
ATOM   3337  HD1 PHE P 178      16.397   5.776   4.686  0.00  0.00      PROC  
ATOM   3338  CE1 PHE P 178      15.985   6.857   6.438  0.00  0.00      PROC  
ATOM   3339  HE1 PHE P 178      14.990   6.440   6.477  0.00  0.00      PROC  
ATOM   3340  CZ  PHE P 178      16.333   7.809   7.387  0.00  0.00      PROC  
ATOM   3341  HZ  PHE P 178      15.571   8.056   8.112  0.00  0.00      PROC  
ATOM   3342  CD2 PHE P 178      18.527   7.886   6.232  0.00  0.00      PROC  
ATOM   3343  HD2 PHE P 178      19.522   8.299   6.307  0.00  0.00      PROC  
ATOM   3344  CE2 PHE P 178      17.652   8.269   7.274  0.00  0.00      PROC  
ATOM   3345  HE2 PHE P 178      17.995   8.959   8.031  0.00  0.00      PROC  
ATOM   3346  C   PHE P 178      19.815   4.416   5.363  0.00  0.00      PROC  
ATOM   3347  O   PHE P 178      19.996   4.301   6.588  0.00  0.00      PROC  
ATOM   3348  N   VAL P 179      19.279   3.414   4.635  0.00  0.00      PROC  
ATOM   3349  HN  VAL P 179      19.009   3.509   3.680  0.00  0.00      PROC  
ATOM   3350  CA  VAL P 179      18.949   2.146   5.240  0.00  0.00      PROC  
ATOM   3351  HA  VAL P 179      18.172   2.399   5.945  0.00  0.00      PROC  
ATOM   3352  CB  VAL P 179      18.159   1.286   4.299  0.00  0.00      PROC  
ATOM   3353  HB  VAL P 179      18.874   1.245   3.449  0.00  0.00      PROC  
ATOM   3354  CG1 VAL P 179      17.909  -0.132   4.749  0.00  0.00      PROC  
ATOM   3355 HG11 VAL P 179      18.846  -0.725   4.691  0.00  0.00      PROC  
ATOM   3356 HG12 VAL P 179      17.147  -0.634   4.115  0.00  0.00      PROC  
ATOM   3357 HG13 VAL P 179      17.614  -0.275   5.810  0.00  0.00      PROC  
ATOM   3358  CG2 VAL P 179      16.872   1.948   3.806  0.00  0.00      PROC  
ATOM   3359 HG21 VAL P 179      16.386   1.426   2.954  0.00  0.00      PROC  
ATOM   3360 HG22 VAL P 179      17.088   2.986   3.473  0.00  0.00      PROC  
ATOM   3361 HG23 VAL P 179      16.047   1.920   4.549  0.00  0.00      PROC  
ATOM   3362  C   VAL P 179      20.100   1.454   6.025  0.00  0.00      PROC  
ATOM   3363  O   VAL P 179      20.067   1.067   7.172  0.00  0.00      PROC  
ATOM   3364  N   LEU P 180      21.293   1.469   5.388  0.00  0.00      PROC  
ATOM   3365  HN  LEU P 180      21.510   1.838   4.488  0.00  0.00      PROC  
ATOM   3366  CA  LEU P 180      22.513   0.868   6.066  0.00  0.00      PROC  
ATOM   3367  HA  LEU P 180      22.264  -0.069   6.541  0.00  0.00      PROC  
ATOM   3368  CB  LEU P 180      23.606   0.777   4.952  0.00  0.00      PROC  
ATOM   3369  HB1 LEU P 180      24.599   0.676   5.438  0.00  0.00      PROC  
ATOM   3370  HB2 LEU P 180      23.712   1.736   4.403  0.00  0.00      PROC  
ATOM   3371  CG  LEU P 180      23.419  -0.359   3.915  0.00  0.00      PROC  
ATOM   3372  HG  LEU P 180      22.420  -0.237   3.444  0.00  0.00      PROC  
ATOM   3373  CD1 LEU P 180      24.544  -0.343   2.897  0.00  0.00      PROC  
ATOM   3374 HD11 LEU P 180      24.302  -0.978   2.018  0.00  0.00      PROC  
ATOM   3375 HD12 LEU P 180      25.405  -0.852   3.381  0.00  0.00      PROC  
ATOM   3376 HD13 LEU P 180      24.774   0.723   2.685  0.00  0.00      PROC  
ATOM   3377  CD2 LEU P 180      23.270  -1.807   4.615  0.00  0.00      PROC  
ATOM   3378 HD21 LEU P 180      23.158  -2.603   3.848  0.00  0.00      PROC  
ATOM   3379 HD22 LEU P 180      22.331  -1.918   5.198  0.00  0.00      PROC  
ATOM   3380 HD23 LEU P 180      24.201  -2.052   5.170  0.00  0.00      PROC  
ATOM   3381  C   LEU P 180      22.987   1.859   7.250  0.00  0.00      PROC  
ATOM   3382  O   LEU P 180      23.470   1.416   8.288  0.00  0.00      PROC  
ATOM   3383  N   ASN P 181      22.916   3.239   7.048  0.00  0.00      PROC  
ATOM   3384  HN  ASN P 181      22.446   3.513   6.212  0.00  0.00      PROC  
ATOM   3385  CA  ASN P 181      23.622   4.169   7.925  0.00  0.00      PROC  
ATOM   3386  HA  ASN P 181      24.573   3.713   8.159  0.00  0.00      PROC  
ATOM   3387  CB  ASN P 181      23.910   5.427   7.075  0.00  0.00      PROC  
ATOM   3388  HB1 ASN P 181      22.990   5.948   6.734  0.00  0.00      PROC  
ATOM   3389  HB2 ASN P 181      24.511   5.288   6.151  0.00  0.00      PROC  
ATOM   3390  CG  ASN P 181      24.705   6.615   7.799  0.00  0.00      PROC  
ATOM   3391  OD1 ASN P 181      24.474   7.790   7.534  0.00  0.00      PROC  
ATOM   3392  ND2 ASN P 181      25.761   6.200   8.539  0.00  0.00      PROC  
ATOM   3393 HD21 ASN P 181      25.975   5.224   8.497  0.00  0.00      PROC  
ATOM   3394 HD22 ASN P 181      26.189   6.874   9.142  0.00  0.00      PROC  
ATOM   3395  C   ASN P 181      22.884   4.553   9.231  0.00  0.00      PROC  
ATOM   3396  O   ASN P 181      23.438   4.797  10.303  0.00  0.00      PROC  
ATOM   3397  N   LYS P 182      21.536   4.560   9.059  0.00  0.00      PROC  
ATOM   3398  HN  LYS P 182      21.188   4.386   8.141  0.00  0.00      PROC  
ATOM   3399  CA  LYS P 182      20.649   4.782  10.148  0.00  0.00      PROC  
ATOM   3400  HA  LYS P 182      20.845   5.753  10.577  0.00  0.00      PROC  
ATOM   3401  CB  LYS P 182      19.114   4.805   9.683  0.00  0.00      PROC  
ATOM   3402  HB1 LYS P 182      19.137   5.464   8.788  0.00  0.00      PROC  
ATOM   3403  HB2 LYS P 182      18.595   5.336  10.509  0.00  0.00      PROC  
ATOM   3404  CG  LYS P 182      18.359   3.484   9.352  0.00  0.00      PROC  
ATOM   3405  HG1 LYS P 182      17.979   2.927  10.235  0.00  0.00      PROC  
ATOM   3406  HG2 LYS P 182      18.986   2.804   8.738  0.00  0.00      PROC  
ATOM   3407  CD  LYS P 182      17.116   3.714   8.539  0.00  0.00      PROC  
ATOM   3408  HD1 LYS P 182      17.324   4.095   7.516  0.00  0.00      PROC  
ATOM   3409  HD2 LYS P 182      16.363   4.435   8.923  0.00  0.00      PROC  
ATOM   3410  CE  LYS P 182      16.349   2.416   8.129  0.00  0.00      PROC  
ATOM   3411  HE1 LYS P 182      17.053   1.556   8.132  0.00  0.00      PROC  
ATOM   3412  HE2 LYS P 182      15.915   2.495   7.109  0.00  0.00      PROC  
ATOM   3413  NZ  LYS P 182      15.238   2.012   8.953  0.00  0.00      PROC  
ATOM   3414  HZ1 LYS P 182      14.479   1.538   8.422  0.00  0.00      PROC  
ATOM   3415  HZ2 LYS P 182      14.710   2.776   9.421  0.00  0.00      PROC  
ATOM   3416  HZ3 LYS P 182      15.590   1.573   9.828  0.00  0.00      PROC  
ATOM   3417  C   LYS P 182      20.734   3.759  11.258  0.00  0.00      PROC  
ATOM   3418  O   LYS P 182      20.936   2.537  11.019  0.00  0.00      PROC  
ATOM   3419  N   LYS P 183      20.566   4.254  12.526  0.00  0.00      PROC  
ATOM   3420  HN  LYS P 183      20.377   5.217  12.704  0.00  0.00      PROC  
ATOM   3421  CA  LYS P 183      20.628   3.342  13.707  0.00  0.00      PROC  
ATOM   3422  HA  LYS P 183      21.340   2.557  13.502  0.00  0.00      PROC  
ATOM   3423  CB  LYS P 183      21.065   4.087  15.032  0.00  0.00      PROC  
ATOM   3424  HB1 LYS P 183      20.821   3.531  15.962  0.00  0.00      PROC  
ATOM   3425  HB2 LYS P 183      20.450   5.010  15.099  0.00  0.00      PROC  
ATOM   3426  CG  LYS P 183      22.589   4.511  15.117  0.00  0.00      PROC  
ATOM   3427  HG1 LYS P 183      22.767   5.016  16.091  0.00  0.00      PROC  
ATOM   3428  HG2 LYS P 183      23.018   5.183  14.343  0.00  0.00      PROC  
ATOM   3429  CD  LYS P 183      23.556   3.293  15.089  0.00  0.00      PROC  
ATOM   3430  HD1 LYS P 183      24.605   3.654  15.032  0.00  0.00      PROC  
ATOM   3431  HD2 LYS P 183      23.369   2.639  14.210  0.00  0.00      PROC  
ATOM   3432  CE  LYS P 183      23.319   2.441  16.340  0.00  0.00      PROC  
ATOM   3433  HE1 LYS P 183      22.278   2.054  16.355  0.00  0.00      PROC  
ATOM   3434  HE2 LYS P 183      23.491   2.929  17.324  0.00  0.00      PROC  
ATOM   3435  NZ  LYS P 183      24.114   1.255  16.443  0.00  0.00      PROC  
ATOM   3436  HZ1 LYS P 183      25.037   1.314  16.919  0.00  0.00      PROC  
ATOM   3437  HZ2 LYS P 183      24.309   0.916  15.480  0.00  0.00      PROC  
ATOM   3438  HZ3 LYS P 183      23.498   0.522  16.848  0.00  0.00      PROC  
ATOM   3439  C   LYS P 183      19.397   2.449  13.919  0.00  0.00      PROC  
ATOM   3440  O   LYS P 183      19.238   1.620  14.772  0.00  0.00      PROC  
ATOM   3441  N   LYS P 184      18.419   2.670  13.043  0.00  0.00      PROC  
ATOM   3442  HN  LYS P 184      18.568   3.357  12.336  0.00  0.00      PROC  
ATOM   3443  CA  LYS P 184      17.031   2.169  13.193  0.00  0.00      PROC  
ATOM   3444  HA  LYS P 184      16.953   1.912  14.239  0.00  0.00      PROC  
ATOM   3445  CB  LYS P 184      16.009   3.219  12.708  0.00  0.00      PROC  
ATOM   3446  HB1 LYS P 184      14.991   2.786  12.609  0.00  0.00      PROC  
ATOM   3447  HB2 LYS P 184      16.294   3.454  11.660  0.00  0.00      PROC  
ATOM   3448  CG  LYS P 184      16.052   4.615  13.421  0.00  0.00      PROC  
ATOM   3449  HG1 LYS P 184      15.272   5.328  13.078  0.00  0.00      PROC  
ATOM   3450  HG2 LYS P 184      17.002   5.054  13.046  0.00  0.00      PROC  
ATOM   3451  CD  LYS P 184      16.234   4.587  14.963  0.00  0.00      PROC  
ATOM   3452  HD1 LYS P 184      17.213   4.198  15.316  0.00  0.00      PROC  
ATOM   3453  HD2 LYS P 184      15.456   3.988  15.483  0.00  0.00      PROC  
ATOM   3454  CE  LYS P 184      15.966   6.008  15.444  0.00  0.00      PROC  
ATOM   3455  HE1 LYS P 184      14.899   6.299  15.339  0.00  0.00      PROC  
ATOM   3456  HE2 LYS P 184      16.667   6.687  14.912  0.00  0.00      PROC  
ATOM   3457  NZ  LYS P 184      16.313   6.115  16.882  0.00  0.00      PROC  
ATOM   3458  HZ1 LYS P 184      17.310   5.909  17.093  0.00  0.00      PROC  
ATOM   3459  HZ2 LYS P 184      15.800   5.386  17.419  0.00  0.00      PROC  
ATOM   3460  HZ3 LYS P 184      16.103   7.012  17.364  0.00  0.00      PROC  
ATOM   3461  C   LYS P 184      16.729   0.905  12.453  0.00  0.00      PROC  
ATOM   3462  OT1 LYS P 184      16.914  -0.261  12.899  0.00  0.00      PROC  
ATOM   3463  OT2 LYS P 184      16.355   1.041  11.274  0.00  0.00      PROC  
END
