# Supplementary material for: Mapping the Interactions Among Class IIa Histone Deacetylases and Myocyte Enhancer Factor 2s
Source: J Chem Inf Model. 2025 Jun 6;65(12):6249–60. doi: 10.1021/acs.jcim.5c00858 (PMC12199305; doi:10.1021/acs.jcim.5c00858)
Supplement: Supplementary file 2 [file ci5c00858_si_002.zip › PDB_structures/HDAC4_MEF2C.pdb]

CRYST1   72.907   72.907   72.907  90.00  90.00  90.00 P 1           1
ATOM      1  N   GLY P   2       0.902  14.617  19.285  0.00  0.00      PROA  
ATOM      2  HT1 GLY P   2       0.883  14.655  20.324  0.00  0.00      PROA  
ATOM      3  HT2 GLY P   2       0.084  14.022  19.042  0.00  0.00      PROA  
ATOM      4  HT3 GLY P   2       0.723  15.553  18.867  0.00  0.00      PROA  
ATOM      5  CA  GLY P   2       2.195  14.292  18.711  0.00  0.00      PROA  
ATOM      6  HA1 GLY P   2       2.278  14.647  17.695  0.00  0.00      PROA  
ATOM      7  HA2 GLY P   2       2.399  13.246  18.885  0.00  0.00      PROA  
ATOM      8  C   GLY P   2       3.241  14.983  19.416  0.00  0.00      PROA  
ATOM      9  O   GLY P   2       2.985  15.665  20.431  0.00  0.00      PROA  
ATOM     10  N   ARG P   3       4.465  14.896  18.863  0.00  0.00      PROA  
ATOM     11  HN  ARG P   3       4.663  14.577  17.940  0.00  0.00      PROA  
ATOM     12  CA  ARG P   3       5.639  15.564  19.479  0.00  0.00      PROA  
ATOM     13  HA  ARG P   3       5.290  16.551  19.745  0.00  0.00      PROA  
ATOM     14  CB  ARG P   3       6.409  14.704  20.528  0.00  0.00      PROA  
ATOM     15  HB1 ARG P   3       5.782  14.517  21.426  0.00  0.00      PROA  
ATOM     16  HB2 ARG P   3       7.328  15.235  20.857  0.00  0.00      PROA  
ATOM     17  CG  ARG P   3       6.767  13.285  20.007  0.00  0.00      PROA  
ATOM     18  HG1 ARG P   3       7.338  13.356  19.056  0.00  0.00      PROA  
ATOM     19  HG2 ARG P   3       5.782  12.811  19.811  0.00  0.00      PROA  
ATOM     20  CD  ARG P   3       7.494  12.328  21.023  0.00  0.00      PROA  
ATOM     21  HD1 ARG P   3       8.381  12.852  21.438  0.00  0.00      PROA  
ATOM     22  HD2 ARG P   3       7.947  11.499  20.438  0.00  0.00      PROA  
ATOM     23  NE  ARG P   3       6.547  11.903  22.077  0.00  0.00      PROA  
ATOM     24  HE  ARG P   3       6.216  12.602  22.711  0.00  0.00      PROA  
ATOM     25  CZ  ARG P   3       6.177  10.675  22.398  0.00  0.00      PROA  
ATOM     26  NH1 ARG P   3       6.630   9.659  21.673  0.00  0.00      PROA  
ATOM     27 HH11 ARG P   3       7.143   9.916  20.854  0.00  0.00      PROA  
ATOM     28 HH12 ARG P   3       6.453   8.741  22.025  0.00  0.00      PROA  
ATOM     29  NH2 ARG P   3       5.151  10.513  23.232  0.00  0.00      PROA  
ATOM     30 HH21 ARG P   3       4.897  11.291  23.808  0.00  0.00      PROA  
ATOM     31 HH22 ARG P   3       4.793   9.602  23.439  0.00  0.00      PROA  
ATOM     32  C   ARG P   3       6.639  15.956  18.457  0.00  0.00      PROA  
ATOM     33  O   ARG P   3       6.873  15.296  17.465  0.00  0.00      PROA  
ATOM     34  N   LYS P   4       7.323  17.091  18.727  0.00  0.00      PROA  
ATOM     35  HN  LYS P   4       7.212  17.531  19.614  0.00  0.00      PROA  
ATOM     36  CA  LYS P   4       8.449  17.580  17.893  0.00  0.00      PROA  
ATOM     37  HA  LYS P   4       8.722  18.523  18.341  0.00  0.00      PROA  
ATOM     38  CB  LYS P   4       9.648  16.690  17.995  0.00  0.00      PROA  
ATOM     39  HB1 LYS P   4      10.536  17.010  17.408  0.00  0.00      PROA  
ATOM     40  HB2 LYS P   4       9.412  15.780  17.402  0.00  0.00      PROA  
ATOM     41  CG  LYS P   4      10.164  16.359  19.313  0.00  0.00      PROA  
ATOM     42  HG1 LYS P   4       9.306  15.981  19.909  0.00  0.00      PROA  
ATOM     43  HG2 LYS P   4      10.548  17.288  19.787  0.00  0.00      PROA  
ATOM     44  CD  LYS P   4      11.277  15.371  19.371  0.00  0.00      PROA  
ATOM     45  HD1 LYS P   4      12.226  15.682  18.886  0.00  0.00      PROA  
ATOM     46  HD2 LYS P   4      10.943  14.428  18.888  0.00  0.00      PROA  
ATOM     47  CE  LYS P   4      11.688  15.091  20.819  0.00  0.00      PROA  
ATOM     48  HE1 LYS P   4      10.879  14.604  21.406  0.00  0.00      PROA  
ATOM     49  HE2 LYS P   4      11.903  16.019  21.390  0.00  0.00      PROA  
ATOM     50  NZ  LYS P   4      12.935  14.242  20.872  0.00  0.00      PROA  
ATOM     51  HZ1 LYS P   4      13.000  13.560  21.654  0.00  0.00      PROA  
ATOM     52  HZ2 LYS P   4      13.753  14.846  21.093  0.00  0.00      PROA  
ATOM     53  HZ3 LYS P   4      13.150  13.809  19.952  0.00  0.00      PROA  
ATOM     54  C   LYS P   4       8.099  17.974  16.427  0.00  0.00      PROA  
ATOM     55  O   LYS P   4       6.995  17.736  15.906  0.00  0.00      PROA  
ATOM     56  N   LYS P   5       9.048  18.751  15.756  0.00  0.00      PROA  
ATOM     57  HN  LYS P   5       9.904  18.891  16.247  0.00  0.00      PROA  
ATOM     58  CA  LYS P   5       8.794  19.453  14.527  0.00  0.00      PROA  
ATOM     59  HA  LYS P   5       7.740  19.365  14.308  0.00  0.00      PROA  
ATOM     60  CB  LYS P   5       8.983  20.979  14.781  0.00  0.00      PROA  
ATOM     61  HB1 LYS P   5       8.644  21.467  13.843  0.00  0.00      PROA  
ATOM     62  HB2 LYS P   5      10.077  21.156  14.857  0.00  0.00      PROA  
ATOM     63  CG  LYS P   5       8.213  21.612  15.957  0.00  0.00      PROA  
ATOM     64  HG1 LYS P   5       8.437  22.682  16.154  0.00  0.00      PROA  
ATOM     65  HG2 LYS P   5       8.359  21.059  16.910  0.00  0.00      PROA  
ATOM     66  CD  LYS P   5       6.667  21.559  15.799  0.00  0.00      PROA  
ATOM     67  HD1 LYS P   5       6.304  20.509  15.804  0.00  0.00      PROA  
ATOM     68  HD2 LYS P   5       6.396  21.986  14.810  0.00  0.00      PROA  
ATOM     69  CE  LYS P   5       6.081  22.312  16.960  0.00  0.00      PROA  
ATOM     70  HE1 LYS P   5       6.482  23.300  17.272  0.00  0.00      PROA  
ATOM     71  HE2 LYS P   5       6.211  21.641  17.837  0.00  0.00      PROA  
ATOM     72  NZ  LYS P   5       4.662  22.477  16.838  0.00  0.00      PROA  
ATOM     73  HZ1 LYS P   5       4.395  22.859  17.768  0.00  0.00      PROA  
ATOM     74  HZ2 LYS P   5       4.150  21.587  16.677  0.00  0.00      PROA  
ATOM     75  HZ3 LYS P   5       4.376  23.150  16.099  0.00  0.00      PROA  
ATOM     76  C   LYS P   5       9.560  18.954  13.260  0.00  0.00      PROA  
ATOM     77  O   LYS P   5      10.733  18.753  13.221  0.00  0.00      PROA  
ATOM     78  N   ILE P   6       8.820  18.697  12.154  0.00  0.00      PROA  
ATOM     79  HN  ILE P   6       7.863  18.968  12.094  0.00  0.00      PROA  
ATOM     80  CA  ILE P   6       9.357  18.149  10.929  0.00  0.00      PROA  
ATOM     81  HA  ILE P   6      10.256  17.629  11.226  0.00  0.00      PROA  
ATOM     82  CB  ILE P   6       8.427  17.290  10.098  0.00  0.00      PROA  
ATOM     83  HB  ILE P   6       9.055  16.976   9.237  0.00  0.00      PROA  
ATOM     84  CG2 ILE P   6       8.039  16.113  11.047  0.00  0.00      PROA  
ATOM     85 HG21 ILE P   6       7.538  15.249  10.559  0.00  0.00      PROA  
ATOM     86 HG22 ILE P   6       7.477  16.601  11.871  0.00  0.00      PROA  
ATOM     87 HG23 ILE P   6       8.982  15.724  11.487  0.00  0.00      PROA  
ATOM     88  CG1 ILE P   6       7.123  17.977   9.604  0.00  0.00      PROA  
ATOM     89 HG11 ILE P   6       7.364  18.792   8.889  0.00  0.00      PROA  
ATOM     90 HG12 ILE P   6       6.501  18.475  10.379  0.00  0.00      PROA  
ATOM     91  CD  ILE P   6       6.237  17.049   8.829  0.00  0.00      PROA  
ATOM     92  HD1 ILE P   6       6.782  16.388   8.121  0.00  0.00      PROA  
ATOM     93  HD2 ILE P   6       5.511  17.554   8.156  0.00  0.00      PROA  
ATOM     94  HD3 ILE P   6       5.696  16.388   9.539  0.00  0.00      PROA  
ATOM     95  C   ILE P   6      10.020  19.220  10.052  0.00  0.00      PROA  
ATOM     96  O   ILE P   6       9.749  20.368  10.177  0.00  0.00      PROA  
ATOM     97  N   GLN P   7      10.962  18.859   9.139  0.00  0.00      PROA  
ATOM     98  HN  GLN P   7      11.245  17.904   9.135  0.00  0.00      PROA  
ATOM     99  CA  GLN P   7      11.746  19.772   8.327  0.00  0.00      PROA  
ATOM    100  HA  GLN P   7      11.767  20.799   8.662  0.00  0.00      PROA  
ATOM    101  CB  GLN P   7      13.271  19.321   8.511  0.00  0.00      PROA  
ATOM    102  HB1 GLN P   7      14.040  19.955   8.020  0.00  0.00      PROA  
ATOM    103  HB2 GLN P   7      13.435  18.281   8.155  0.00  0.00      PROA  
ATOM    104  CG  GLN P   7      13.636  19.405  10.021  0.00  0.00      PROA  
ATOM    105  HG1 GLN P   7      14.725  19.256  10.179  0.00  0.00      PROA  
ATOM    106  HG2 GLN P   7      13.161  18.516  10.488  0.00  0.00      PROA  
ATOM    107  CD  GLN P   7      13.158  20.713  10.699  0.00  0.00      PROA  
ATOM    108  OE1 GLN P   7      13.173  21.783  10.160  0.00  0.00      PROA  
ATOM    109  NE2 GLN P   7      12.729  20.638  12.017  0.00  0.00      PROA  
ATOM    110 HE21 GLN P   7      12.452  21.474  12.490  0.00  0.00      PROA  
ATOM    111 HE22 GLN P   7      12.596  19.788  12.526  0.00  0.00      PROA  
ATOM    112  C   GLN P   7      11.347  19.704   6.841  0.00  0.00      PROA  
ATOM    113  O   GLN P   7      11.631  20.585   6.023  0.00  0.00      PROA  
ATOM    114  N   ILE P   8      10.857  18.526   6.360  0.00  0.00      PROA  
ATOM    115  HN  ILE P   8      10.780  17.750   6.981  0.00  0.00      PROA  
ATOM    116  CA  ILE P   8      10.286  18.288   5.107  0.00  0.00      PROA  
ATOM    117  HA  ILE P   8      11.110  18.636   4.502  0.00  0.00      PROA  
ATOM    118  CB  ILE P   8       9.991  16.788   4.850  0.00  0.00      PROA  
ATOM    119  HB  ILE P   8      10.931  16.201   4.931  0.00  0.00      PROA  
ATOM    120  CG2 ILE P   8       9.032  16.106   5.950  0.00  0.00      PROA  
ATOM    121 HG21 ILE P   8       9.538  16.269   6.925  0.00  0.00      PROA  
ATOM    122 HG22 ILE P   8       8.883  15.037   5.688  0.00  0.00      PROA  
ATOM    123 HG23 ILE P   8       8.056  16.622   5.824  0.00  0.00      PROA  
ATOM    124  CG1 ILE P   8       9.560  16.592   3.352  0.00  0.00      PROA  
ATOM    125 HG11 ILE P   8      10.162  17.240   2.681  0.00  0.00      PROA  
ATOM    126 HG12 ILE P   8       8.518  16.936   3.185  0.00  0.00      PROA  
ATOM    127  CD  ILE P   8       9.975  15.179   2.745  0.00  0.00      PROA  
ATOM    128  HD1 ILE P   8       9.582  15.034   1.715  0.00  0.00      PROA  
ATOM    129  HD2 ILE P   8       9.562  14.329   3.329  0.00  0.00      PROA  
ATOM    130  HD3 ILE P   8      11.077  15.067   2.661  0.00  0.00      PROA  
ATOM    131  C   ILE P   8       9.061  19.188   4.838  0.00  0.00      PROA  
ATOM    132  O   ILE P   8       8.110  19.317   5.606  0.00  0.00      PROA  
ATOM    133  N   THR P   9       9.148  20.029   3.775  0.00  0.00      PROA  
ATOM    134  HN  THR P   9       9.759  19.844   3.009  0.00  0.00      PROA  
ATOM    135  CA  THR P   9       8.261  21.240   3.715  0.00  0.00      PROA  
ATOM    136  HA  THR P   9       7.471  21.290   4.449  0.00  0.00      PROA  
ATOM    137  CB  THR P   9       9.051  22.495   3.921  0.00  0.00      PROA  
ATOM    138  HB  THR P   9       9.857  22.694   3.183  0.00  0.00      PROA  
ATOM    139  OG1 THR P   9       9.674  22.395   5.220  0.00  0.00      PROA  
ATOM    140  HG1 THR P   9      10.308  21.678   5.147  0.00  0.00      PROA  
ATOM    141  CG2 THR P   9       8.329  23.853   3.962  0.00  0.00      PROA  
ATOM    142 HG21 THR P   9       7.530  23.746   4.727  0.00  0.00      PROA  
ATOM    143 HG22 THR P   9       7.917  24.069   2.953  0.00  0.00      PROA  
ATOM    144 HG23 THR P   9       9.023  24.707   4.114  0.00  0.00      PROA  
ATOM    145  C   THR P   9       7.575  21.255   2.394  0.00  0.00      PROA  
ATOM    146  O   THR P   9       8.166  20.753   1.432  0.00  0.00      PROA  
ATOM    147  N   ARG P  10       6.301  21.625   2.326  0.00  0.00      PROA  
ATOM    148  HN  ARG P  10       5.970  21.921   3.218  0.00  0.00      PROA  
ATOM    149  CA  ARG P  10       5.642  21.902   1.041  0.00  0.00      PROA  
ATOM    150  HA  ARG P  10       5.160  21.047   0.589  0.00  0.00      PROA  
ATOM    151  CB  ARG P  10       4.404  22.816   1.239  0.00  0.00      PROA  
ATOM    152  HB1 ARG P  10       3.925  23.004   0.254  0.00  0.00      PROA  
ATOM    153  HB2 ARG P  10       4.739  23.811   1.603  0.00  0.00      PROA  
ATOM    154  CG  ARG P  10       3.313  22.084   2.137  0.00  0.00      PROA  
ATOM    155  HG1 ARG P  10       3.750  21.817   3.123  0.00  0.00      PROA  
ATOM    156  HG2 ARG P  10       2.949  21.080   1.829  0.00  0.00      PROA  
ATOM    157  CD  ARG P  10       2.078  22.852   2.616  0.00  0.00      PROA  
ATOM    158  HD1 ARG P  10       2.426  23.903   2.701  0.00  0.00      PROA  
ATOM    159  HD2 ARG P  10       1.693  22.387   3.549  0.00  0.00      PROA  
ATOM    160  NE  ARG P  10       0.952  22.652   1.631  0.00  0.00      PROA  
ATOM    161  HE  ARG P  10       0.943  21.975   0.895  0.00  0.00      PROA  
ATOM    162  CZ  ARG P  10      -0.139  23.349   1.700  0.00  0.00      PROA  
ATOM    163  NH1 ARG P  10      -0.526  24.150   2.638  0.00  0.00      PROA  
ATOM    164 HH11 ARG P  10       0.138  24.468   3.314  0.00  0.00      PROA  
ATOM    165 HH12 ARG P  10      -1.422  24.569   2.487  0.00  0.00      PROA  
ATOM    166  NH2 ARG P  10      -1.040  23.046   0.807  0.00  0.00      PROA  
ATOM    167 HH21 ARG P  10      -0.683  22.703  -0.062  0.00  0.00      PROA  
ATOM    168 HH22 ARG P  10      -1.945  23.470   0.809  0.00  0.00      PROA  
ATOM    169  C   ARG P  10       6.416  22.590  -0.092  0.00  0.00      PROA  
ATOM    170  O   ARG P  10       7.169  23.489   0.188  0.00  0.00      PROA  
ATOM    171  N   ILE P  11       6.213  22.220  -1.367  0.00  0.00      PROA  
ATOM    172  HN  ILE P  11       5.542  21.501  -1.532  0.00  0.00      PROA  
ATOM    173  CA  ILE P  11       6.857  22.795  -2.611  0.00  0.00      PROA  
ATOM    174  HA  ILE P  11       7.826  23.139  -2.280  0.00  0.00      PROA  
ATOM    175  CB  ILE P  11       7.002  21.724  -3.760  0.00  0.00      PROA  
ATOM    176  HB  ILE P  11       5.983  21.355  -4.006  0.00  0.00      PROA  
ATOM    177  CG2 ILE P  11       7.524  22.277  -5.034  0.00  0.00      PROA  
ATOM    178 HG21 ILE P  11       7.677  21.470  -5.783  0.00  0.00      PROA  
ATOM    179 HG22 ILE P  11       8.543  22.649  -4.796  0.00  0.00      PROA  
ATOM    180 HG23 ILE P  11       6.905  23.096  -5.459  0.00  0.00      PROA  
ATOM    181  CG1 ILE P  11       7.818  20.535  -3.249  0.00  0.00      PROA  
ATOM    182 HG11 ILE P  11       7.590  20.232  -2.205  0.00  0.00      PROA  
ATOM    183 HG12 ILE P  11       8.868  20.891  -3.317  0.00  0.00      PROA  
ATOM    184  CD  ILE P  11       7.716  19.292  -4.121  0.00  0.00      PROA  
ATOM    185  HD1 ILE P  11       8.267  18.449  -3.653  0.00  0.00      PROA  
ATOM    186  HD2 ILE P  11       8.287  19.473  -5.057  0.00  0.00      PROA  
ATOM    187  HD3 ILE P  11       6.678  19.004  -4.394  0.00  0.00      PROA  
ATOM    188  C   ILE P  11       6.046  24.006  -3.098  0.00  0.00      PROA  
ATOM    189  O   ILE P  11       4.870  23.861  -3.428  0.00  0.00      PROA  
ATOM    190  N   MET P  12       6.636  25.195  -3.200  0.00  0.00      PROA  
ATOM    191  HN  MET P  12       7.587  25.156  -2.903  0.00  0.00      PROA  
ATOM    192  CA  MET P  12       5.946  26.442  -3.584  0.00  0.00      PROA  
ATOM    193  HA  MET P  12       5.046  26.449  -2.986  0.00  0.00      PROA  
ATOM    194  CB  MET P  12       6.848  27.694  -3.280  0.00  0.00      PROA  
ATOM    195  HB1 MET P  12       6.191  28.581  -3.409  0.00  0.00      PROA  
ATOM    196  HB2 MET P  12       7.720  27.741  -3.966  0.00  0.00      PROA  
ATOM    197  CG  MET P  12       7.302  27.619  -1.819  0.00  0.00      PROA  
ATOM    198  HG1 MET P  12       7.875  28.566  -1.730  0.00  0.00      PROA  
ATOM    199  HG2 MET P  12       8.053  26.850  -1.538  0.00  0.00      PROA  
ATOM    200  SD  MET P  12       6.010  27.769  -0.575  0.00  0.00      PROA  
ATOM    201  CE  MET P  12       7.253  27.847   0.783  0.00  0.00      PROA  
ATOM    202  HE1 MET P  12       7.625  26.845   1.089  0.00  0.00      PROA  
ATOM    203  HE2 MET P  12       6.856  28.281   1.725  0.00  0.00      PROA  
ATOM    204  HE3 MET P  12       8.163  28.404   0.472  0.00  0.00      PROA  
ATOM    205  C   MET P  12       5.483  26.436  -5.001  0.00  0.00      PROA  
ATOM    206  O   MET P  12       4.312  26.781  -5.254  0.00  0.00      PROA  
ATOM    207  N   ASP P  13       6.301  25.982  -5.986  0.00  0.00      PROA  
ATOM    208  HN  ASP P  13       7.231  25.671  -5.806  0.00  0.00      PROA  
ATOM    209  CA  ASP P  13       6.017  26.135  -7.414  0.00  0.00      PROA  
ATOM    210  HA  ASP P  13       5.292  26.935  -7.434  0.00  0.00      PROA  
ATOM    211  CB  ASP P  13       7.365  26.288  -8.229  0.00  0.00      PROA  
ATOM    212  HB1 ASP P  13       7.227  26.074  -9.310  0.00  0.00      PROA  
ATOM    213  HB2 ASP P  13       8.149  25.697  -7.709  0.00  0.00      PROA  
ATOM    214  CG  ASP P  13       7.827  27.754  -8.228  0.00  0.00      PROA  
ATOM    215  OD1 ASP P  13       6.997  28.641  -7.995  0.00  0.00      PROA  
ATOM    216  OD2 ASP P  13       9.019  27.953  -8.675  0.00  0.00      PROA  
ATOM    217  C   ASP P  13       5.252  24.966  -7.948  0.00  0.00      PROA  
ATOM    218  O   ASP P  13       5.827  23.934  -8.055  0.00  0.00      PROA  
ATOM    219  N   GLU P  14       3.941  25.169  -8.267  0.00  0.00      PROA  
ATOM    220  HN  GLU P  14       3.619  26.096  -8.091  0.00  0.00      PROA  
ATOM    221  CA  GLU P  14       2.994  24.319  -8.900  0.00  0.00      PROA  
ATOM    222  HA  GLU P  14       2.956  23.589  -8.105  0.00  0.00      PROA  
ATOM    223  CB  GLU P  14       1.795  25.185  -9.258  0.00  0.00      PROA  
ATOM    224  HB1 GLU P  14       2.082  26.159  -9.708  0.00  0.00      PROA  
ATOM    225  HB2 GLU P  14       1.292  25.475  -8.311  0.00  0.00      PROA  
ATOM    226  CG  GLU P  14       0.747  24.332 -10.085  0.00  0.00      PROA  
ATOM    227  HG1 GLU P  14       0.551  23.412  -9.493  0.00  0.00      PROA  
ATOM    228  HG2 GLU P  14       1.080  24.085 -11.116  0.00  0.00      PROA  
ATOM    229  CD  GLU P  14      -0.547  25.022 -10.337  0.00  0.00      PROA  
ATOM    230  OE1 GLU P  14      -1.547  24.696  -9.639  0.00  0.00      PROA  
ATOM    231  OE2 GLU P  14      -0.670  25.917 -11.196  0.00  0.00      PROA  
ATOM    232  C   GLU P  14       3.393  23.334  -9.997  0.00  0.00      PROA  
ATOM    233  O   GLU P  14       3.044  22.150  -9.913  0.00  0.00      PROA  
ATOM    234  N   ARG P  15       4.070  23.753 -11.097  0.00  0.00      PROA  
ATOM    235  HN  ARG P  15       4.283  24.723 -11.191  0.00  0.00      PROA  
ATOM    236  CA  ARG P  15       4.617  22.785 -12.012  0.00  0.00      PROA  
ATOM    237  HA  ARG P  15       3.968  21.937 -12.176  0.00  0.00      PROA  
ATOM    238  CB  ARG P  15       4.994  23.429 -13.382  0.00  0.00      PROA  
ATOM    239  HB1 ARG P  15       5.495  22.766 -14.119  0.00  0.00      PROA  
ATOM    240  HB2 ARG P  15       5.726  24.219 -13.110  0.00  0.00      PROA  
ATOM    241  CG  ARG P  15       3.809  24.036 -14.107  0.00  0.00      PROA  
ATOM    242  HG1 ARG P  15       4.247  24.343 -15.081  0.00  0.00      PROA  
ATOM    243  HG2 ARG P  15       3.477  24.960 -13.588  0.00  0.00      PROA  
ATOM    244  CD  ARG P  15       2.554  23.123 -14.123  0.00  0.00      PROA  
ATOM    245  HD1 ARG P  15       1.842  23.611 -14.822  0.00  0.00      PROA  
ATOM    246  HD2 ARG P  15       2.107  23.030 -13.110  0.00  0.00      PROA  
ATOM    247  NE  ARG P  15       2.945  21.738 -14.634  0.00  0.00      PROA  
ATOM    248  HE  ARG P  15       3.761  21.608 -15.197  0.00  0.00      PROA  
ATOM    249  CZ  ARG P  15       2.066  20.731 -14.752  0.00  0.00      PROA  
ATOM    250  NH1 ARG P  15       0.899  20.665 -14.179  0.00  0.00      PROA  
ATOM    251 HH11 ARG P  15       0.449  21.499 -13.861  0.00  0.00      PROA  
ATOM    252 HH12 ARG P  15       0.293  19.894 -14.376  0.00  0.00      PROA  
ATOM    253  NH2 ARG P  15       2.357  19.775 -15.569  0.00  0.00      PROA  
ATOM    254 HH21 ARG P  15       3.292  19.432 -15.669  0.00  0.00      PROA  
ATOM    255 HH22 ARG P  15       1.586  19.180 -15.797  0.00  0.00      PROA  
ATOM    256  C   ARG P  15       5.738  21.951 -11.575  0.00  0.00      PROA  
ATOM    257  O   ARG P  15       5.832  20.784 -11.846  0.00  0.00      PROA  
ATOM    258  N   ASN P  16       6.635  22.565 -10.844  0.00  0.00      PROA  
ATOM    259  HN  ASN P  16       6.514  23.543 -10.693  0.00  0.00      PROA  
ATOM    260  CA  ASN P  16       7.760  21.853 -10.232  0.00  0.00      PROA  
ATOM    261  HA  ASN P  16       8.269  21.304 -11.009  0.00  0.00      PROA  
ATOM    262  CB  ASN P  16       8.733  22.905  -9.625  0.00  0.00      PROA  
ATOM    263  HB1 ASN P  16       9.509  22.353  -9.053  0.00  0.00      PROA  
ATOM    264  HB2 ASN P  16       8.295  23.512  -8.804  0.00  0.00      PROA  
ATOM    265  CG  ASN P  16       9.303  23.809 -10.644  0.00  0.00      PROA  
ATOM    266  OD1 ASN P  16       9.022  23.789 -11.869  0.00  0.00      PROA  
ATOM    267  ND2 ASN P  16      10.124  24.712 -10.114  0.00  0.00      PROA  
ATOM    268 HD21 ASN P  16      10.682  25.263 -10.735  0.00  0.00      PROA  
ATOM    269 HD22 ASN P  16      10.192  24.826  -9.123  0.00  0.00      PROA  
ATOM    270  C   ASN P  16       7.232  20.825  -9.135  0.00  0.00      PROA  
ATOM    271  O   ASN P  16       7.732  19.693  -8.947  0.00  0.00      PROA  
ATOM    272  N   ARG P  17       6.163  21.214  -8.418  0.00  0.00      PROA  
ATOM    273  HN  ARG P  17       5.856  22.162  -8.446  0.00  0.00      PROA  
ATOM    274  CA  ARG P  17       5.473  20.294  -7.577  0.00  0.00      PROA  
ATOM    275  HA  ARG P  17       6.200  19.832  -6.925  0.00  0.00      PROA  
ATOM    276  CB  ARG P  17       4.362  21.116  -6.839  0.00  0.00      PROA  
ATOM    277  HB1 ARG P  17       3.655  21.507  -7.601  0.00  0.00      PROA  
ATOM    278  HB2 ARG P  17       4.784  21.988  -6.296  0.00  0.00      PROA  
ATOM    279  CG  ARG P  17       3.591  20.233  -5.810  0.00  0.00      PROA  
ATOM    280  HG1 ARG P  17       4.354  19.543  -5.390  0.00  0.00      PROA  
ATOM    281  HG2 ARG P  17       2.964  19.498  -6.359  0.00  0.00      PROA  
ATOM    282  CD  ARG P  17       2.856  20.915  -4.677  0.00  0.00      PROA  
ATOM    283  HD1 ARG P  17       3.608  21.572  -4.190  0.00  0.00      PROA  
ATOM    284  HD2 ARG P  17       2.422  20.189  -3.957  0.00  0.00      PROA  
ATOM    285  NE  ARG P  17       1.750  21.726  -5.360  0.00  0.00      PROA  
ATOM    286  HE  ARG P  17       1.150  21.134  -5.898  0.00  0.00      PROA  
ATOM    287  CZ  ARG P  17       1.312  22.847  -4.884  0.00  0.00      PROA  
ATOM    288  NH1 ARG P  17       1.784  23.502  -3.805  0.00  0.00      PROA  
ATOM    289 HH11 ARG P  17       2.601  23.132  -3.364  0.00  0.00      PROA  
ATOM    290 HH12 ARG P  17       1.631  24.490  -3.804  0.00  0.00      PROA  
ATOM    291  NH2 ARG P  17       0.237  23.347  -5.462  0.00  0.00      PROA  
ATOM    292 HH21 ARG P  17      -0.333  22.885  -6.141  0.00  0.00      PROA  
ATOM    293 HH22 ARG P  17       0.007  24.228  -5.048  0.00  0.00      PROA  
ATOM    294  C   ARG P  17       4.826  19.057  -8.294  0.00  0.00      PROA  
ATOM    295  O   ARG P  17       4.965  17.913  -7.920  0.00  0.00      PROA  
ATOM    296  N   GLN P  18       4.115  19.258  -9.404  0.00  0.00      PROA  
ATOM    297  HN  GLN P  18       4.010  20.218  -9.650  0.00  0.00      PROA  
ATOM    298  CA  GLN P  18       3.705  18.252 -10.343  0.00  0.00      PROA  
ATOM    299  HA  GLN P  18       3.105  17.651  -9.676  0.00  0.00      PROA  
ATOM    300  CB  GLN P  18       2.777  18.916 -11.411  0.00  0.00      PROA  
ATOM    301  HB1 GLN P  18       2.557  18.099 -12.130  0.00  0.00      PROA  
ATOM    302  HB2 GLN P  18       3.377  19.719 -11.890  0.00  0.00      PROA  
ATOM    303  CG  GLN P  18       1.323  19.398 -11.000  0.00  0.00      PROA  
ATOM    304  HG1 GLN P  18       0.788  19.604 -11.953  0.00  0.00      PROA  
ATOM    305  HG2 GLN P  18       1.261  20.368 -10.461  0.00  0.00      PROA  
ATOM    306  CD  GLN P  18       0.381  18.277 -10.408  0.00  0.00      PROA  
ATOM    307  OE1 GLN P  18       0.092  17.376 -11.180  0.00  0.00      PROA  
ATOM    308  NE2 GLN P  18       0.028  18.286  -9.096  0.00  0.00      PROA  
ATOM    309 HE21 GLN P  18      -0.422  17.460  -8.758  0.00  0.00      PROA  
ATOM    310 HE22 GLN P  18       0.265  19.084  -8.541  0.00  0.00      PROA  
ATOM    311  C   GLN P  18       4.774  17.358 -10.962  0.00  0.00      PROA  
ATOM    312  O   GLN P  18       4.636  16.131 -11.043  0.00  0.00      PROA  
ATOM    313  N   VAL P  19       5.904  17.924 -11.506  0.00  0.00      PROA  
ATOM    314  HN  VAL P  19       5.977  18.918 -11.462  0.00  0.00      PROA  
ATOM    315  CA  VAL P  19       7.121  17.191 -11.859  0.00  0.00      PROA  
ATOM    316  HA  VAL P  19       6.954  16.478 -12.654  0.00  0.00      PROA  
ATOM    317  CB  VAL P  19       8.167  18.090 -12.323  0.00  0.00      PROA  
ATOM    318  HB  VAL P  19       8.263  18.883 -11.551  0.00  0.00      PROA  
ATOM    319  CG1 VAL P  19       9.649  17.423 -12.471  0.00  0.00      PROA  
ATOM    320 HG11 VAL P  19      10.270  18.081 -13.116  0.00  0.00      PROA  
ATOM    321 HG12 VAL P  19       9.496  16.415 -12.912  0.00  0.00      PROA  
ATOM    322 HG13 VAL P  19      10.169  17.334 -11.493  0.00  0.00      PROA  
ATOM    323  CG2 VAL P  19       7.740  18.788 -13.589  0.00  0.00      PROA  
ATOM    324 HG21 VAL P  19       7.639  18.136 -14.484  0.00  0.00      PROA  
ATOM    325 HG22 VAL P  19       8.477  19.582 -13.835  0.00  0.00      PROA  
ATOM    326 HG23 VAL P  19       6.748  19.259 -13.422  0.00  0.00      PROA  
ATOM    327  C   VAL P  19       7.657  16.319 -10.710  0.00  0.00      PROA  
ATOM    328  O   VAL P  19       7.919  15.125 -10.974  0.00  0.00      PROA  
ATOM    329  N   THR P  20       7.783  16.834  -9.481  0.00  0.00      PROA  
ATOM    330  HN  THR P  20       7.582  17.751  -9.147  0.00  0.00      PROA  
ATOM    331  CA  THR P  20       8.148  15.995  -8.341  0.00  0.00      PROA  
ATOM    332  HA  THR P  20       9.070  15.532  -8.661  0.00  0.00      PROA  
ATOM    333  CB  THR P  20       8.433  16.775  -7.079  0.00  0.00      PROA  
ATOM    334  HB  THR P  20       7.764  17.661  -7.029  0.00  0.00      PROA  
ATOM    335  OG1 THR P  20       9.762  17.372  -7.219  0.00  0.00      PROA  
ATOM    336  HG1 THR P  20      10.280  16.567  -7.291  0.00  0.00      PROA  
ATOM    337  CG2 THR P  20       8.475  16.000  -5.810  0.00  0.00      PROA  
ATOM    338 HG21 THR P  20       9.219  15.178  -5.885  0.00  0.00      PROA  
ATOM    339 HG22 THR P  20       7.537  15.473  -5.532  0.00  0.00      PROA  
ATOM    340 HG23 THR P  20       8.727  16.698  -4.983  0.00  0.00      PROA  
ATOM    341  C   THR P  20       7.200  14.893  -7.983  0.00  0.00      PROA  
ATOM    342  O   THR P  20       7.542  13.722  -7.717  0.00  0.00      PROA  
ATOM    343  N   PHE P  21       5.911  15.244  -8.005  0.00  0.00      PROA  
ATOM    344  HN  PHE P  21       5.636  16.163  -8.279  0.00  0.00      PROA  
ATOM    345  CA  PHE P  21       4.802  14.293  -7.802  0.00  0.00      PROA  
ATOM    346  HA  PHE P  21       4.859  13.958  -6.777  0.00  0.00      PROA  
ATOM    347  CB  PHE P  21       3.449  15.008  -8.104  0.00  0.00      PROA  
ATOM    348  HB1 PHE P  21       3.669  15.347  -9.139  0.00  0.00      PROA  
ATOM    349  HB2 PHE P  21       3.380  15.985  -7.581  0.00  0.00      PROA  
ATOM    350  CG  PHE P  21       2.140  14.220  -8.084  0.00  0.00      PROA  
ATOM    351  CD1 PHE P  21       1.321  13.907  -9.181  0.00  0.00      PROA  
ATOM    352  HD1 PHE P  21       1.720  14.187 -10.144  0.00  0.00      PROA  
ATOM    353  CE1 PHE P  21       0.114  13.153  -8.991  0.00  0.00      PROA  
ATOM    354  HE1 PHE P  21      -0.569  12.955  -9.804  0.00  0.00      PROA  
ATOM    355  CZ  PHE P  21      -0.272  12.732  -7.715  0.00  0.00      PROA  
ATOM    356  HZ  PHE P  21      -1.207  12.208  -7.576  0.00  0.00      PROA  
ATOM    357  CD2 PHE P  21       1.711  13.767  -6.777  0.00  0.00      PROA  
ATOM    358  HD2 PHE P  21       2.254  13.928  -5.857  0.00  0.00      PROA  
ATOM    359  CE2 PHE P  21       0.581  12.987  -6.637  0.00  0.00      PROA  
ATOM    360  HE2 PHE P  21       0.287  12.491  -5.724  0.00  0.00      PROA  
ATOM    361  C   PHE P  21       4.876  13.109  -8.746  0.00  0.00      PROA  
ATOM    362  O   PHE P  21       4.834  11.952  -8.337  0.00  0.00      PROA  
ATOM    363  N   THR P  22       5.041  13.443 -10.091  0.00  0.00      PROA  
ATOM    364  HN  THR P  22       5.010  14.409 -10.334  0.00  0.00      PROA  
ATOM    365  CA  THR P  22       5.130  12.478 -11.194  0.00  0.00      PROA  
ATOM    366  HA  THR P  22       4.224  11.890 -11.218  0.00  0.00      PROA  
ATOM    367  CB  THR P  22       5.273  13.238 -12.530  0.00  0.00      PROA  
ATOM    368  HB  THR P  22       6.176  13.882 -12.464  0.00  0.00      PROA  
ATOM    369  OG1 THR P  22       4.145  14.024 -12.803  0.00  0.00      PROA  
ATOM    370  HG1 THR P  22       4.095  14.688 -12.111  0.00  0.00      PROA  
ATOM    371  CG2 THR P  22       5.456  12.183 -13.623  0.00  0.00      PROA  
ATOM    372 HG21 THR P  22       6.438  11.697 -13.442  0.00  0.00      PROA  
ATOM    373 HG22 THR P  22       5.501  12.743 -14.581  0.00  0.00      PROA  
ATOM    374 HG23 THR P  22       4.537  11.562 -13.682  0.00  0.00      PROA  
ATOM    375  C   THR P  22       6.272  11.461 -10.934  0.00  0.00      PROA  
ATOM    376  O   THR P  22       6.056  10.256 -11.024  0.00  0.00      PROA  
ATOM    377  N   LYS P  23       7.421  12.091 -10.609  0.00  0.00      PROA  
ATOM    378  HN  LYS P  23       7.574  13.054 -10.406  0.00  0.00      PROA  
ATOM    379  CA  LYS P  23       8.533  11.195 -10.250  0.00  0.00      PROA  
ATOM    380  HA  LYS P  23       8.751  10.606 -11.129  0.00  0.00      PROA  
ATOM    381  CB  LYS P  23       9.840  11.966  -9.977  0.00  0.00      PROA  
ATOM    382  HB1 LYS P  23      10.581  11.316  -9.464  0.00  0.00      PROA  
ATOM    383  HB2 LYS P  23       9.540  12.839  -9.359  0.00  0.00      PROA  
ATOM    384  CG  LYS P  23      10.484  12.445 -11.269  0.00  0.00      PROA  
ATOM    385  HG1 LYS P  23       9.718  13.004 -11.848  0.00  0.00      PROA  
ATOM    386  HG2 LYS P  23      10.817  11.625 -11.942  0.00  0.00      PROA  
ATOM    387  CD  LYS P  23      11.598  13.547 -11.112  0.00  0.00      PROA  
ATOM    388  HD1 LYS P  23      12.486  12.937 -10.839  0.00  0.00      PROA  
ATOM    389  HD2 LYS P  23      11.339  14.309 -10.346  0.00  0.00      PROA  
ATOM    390  CE  LYS P  23      11.893  14.267 -12.463  0.00  0.00      PROA  
ATOM    391  HE1 LYS P  23      12.642  15.060 -12.253  0.00  0.00      PROA  
ATOM    392  HE2 LYS P  23      10.939  14.779 -12.715  0.00  0.00      PROA  
ATOM    393  NZ  LYS P  23      12.520  13.308 -13.489  0.00  0.00      PROA  
ATOM    394  HZ1 LYS P  23      13.396  12.991 -13.027  0.00  0.00      PROA  
ATOM    395  HZ2 LYS P  23      12.915  13.740 -14.349  0.00  0.00      PROA  
ATOM    396  HZ3 LYS P  23      11.955  12.466 -13.718  0.00  0.00      PROA  
ATOM    397  C   LYS P  23       8.338  10.203  -9.043  0.00  0.00      PROA  
ATOM    398  O   LYS P  23       8.564   8.987  -9.077  0.00  0.00      PROA  
ATOM    399  N   ARG P  24       7.922  10.839  -7.956  0.00  0.00      PROA  
ATOM    400  HN  ARG P  24       7.750  11.818  -8.027  0.00  0.00      PROA  
ATOM    401  CA  ARG P  24       7.681  10.098  -6.715  0.00  0.00      PROA  
ATOM    402  HA  ARG P  24       8.562   9.526  -6.464  0.00  0.00      PROA  
ATOM    403  CB  ARG P  24       7.392  11.161  -5.610  0.00  0.00      PROA  
ATOM    404  HB1 ARG P  24       6.899  10.644  -4.758  0.00  0.00      PROA  
ATOM    405  HB2 ARG P  24       6.824  12.030  -6.005  0.00  0.00      PROA  
ATOM    406  CG  ARG P  24       8.664  11.823  -5.026  0.00  0.00      PROA  
ATOM    407  HG1 ARG P  24       9.119  12.341  -5.897  0.00  0.00      PROA  
ATOM    408  HG2 ARG P  24       9.357  10.976  -4.834  0.00  0.00      PROA  
ATOM    409  CD  ARG P  24       8.383  12.745  -3.787  0.00  0.00      PROA  
ATOM    410  HD1 ARG P  24       7.726  12.164  -3.106  0.00  0.00      PROA  
ATOM    411  HD2 ARG P  24       7.934  13.645  -4.260  0.00  0.00      PROA  
ATOM    412  NE  ARG P  24       9.721  13.043  -3.208  0.00  0.00      PROA  
ATOM    413  HE  ARG P  24      10.262  13.816  -3.540  0.00  0.00      PROA  
ATOM    414  CZ  ARG P  24      10.276  12.538  -2.155  0.00  0.00      PROA  
ATOM    415  NH1 ARG P  24       9.842  11.513  -1.464  0.00  0.00      PROA  
ATOM    416 HH11 ARG P  24      10.360  11.211  -0.664  0.00  0.00      PROA  
ATOM    417 HH12 ARG P  24       9.052  11.025  -1.835  0.00  0.00      PROA  
ATOM    418  NH2 ARG P  24      11.389  13.023  -1.648  0.00  0.00      PROA  
ATOM    419 HH21 ARG P  24      11.691  13.929  -1.944  0.00  0.00      PROA  
ATOM    420 HH22 ARG P  24      11.887  12.700  -0.844  0.00  0.00      PROA  
ATOM    421  C   ARG P  24       6.613   9.014  -6.809  0.00  0.00      PROA  
ATOM    422  O   ARG P  24       6.805   7.917  -6.372  0.00  0.00      PROA  
ATOM    423  N   LYS P  25       5.442   9.396  -7.471  0.00  0.00      PROA  
ATOM    424  HN  LYS P  25       5.243  10.283  -7.880  0.00  0.00      PROA  
ATOM    425  CA  LYS P  25       4.278   8.507  -7.832  0.00  0.00      PROA  
ATOM    426  HA  LYS P  25       3.801   8.128  -6.939  0.00  0.00      PROA  
ATOM    427  CB  LYS P  25       3.203   9.312  -8.674  0.00  0.00      PROA  
ATOM    428  HB1 LYS P  25       3.764   9.892  -9.438  0.00  0.00      PROA  
ATOM    429  HB2 LYS P  25       2.862  10.121  -7.992  0.00  0.00      PROA  
ATOM    430  CG  LYS P  25       2.056   8.523  -9.233  0.00  0.00      PROA  
ATOM    431  HG1 LYS P  25       1.823   7.721  -8.500  0.00  0.00      PROA  
ATOM    432  HG2 LYS P  25       2.482   8.044 -10.140  0.00  0.00      PROA  
ATOM    433  CD  LYS P  25       0.865   9.417  -9.507  0.00  0.00      PROA  
ATOM    434  HD1 LYS P  25       0.642  10.111  -8.667  0.00  0.00      PROA  
ATOM    435  HD2 LYS P  25      -0.063   8.840  -9.708  0.00  0.00      PROA  
ATOM    436  CE  LYS P  25       0.908  10.518 -10.603  0.00  0.00      PROA  
ATOM    437  HE1 LYS P  25       1.778  11.193 -10.459  0.00  0.00      PROA  
ATOM    438  HE2 LYS P  25      -0.008  11.118 -10.794  0.00  0.00      PROA  
ATOM    439  NZ  LYS P  25       1.108   9.767 -11.865  0.00  0.00      PROA  
ATOM    440  HZ1 LYS P  25       2.112   9.496 -11.905  0.00  0.00      PROA  
ATOM    441  HZ2 LYS P  25       0.797  10.307 -12.697  0.00  0.00      PROA  
ATOM    442  HZ3 LYS P  25       0.530   8.902 -11.888  0.00  0.00      PROA  
ATOM    443  C   LYS P  25       4.781   7.244  -8.551  0.00  0.00      PROA  
ATOM    444  O   LYS P  25       4.395   6.093  -8.325  0.00  0.00      PROA  
ATOM    445  N   PHE P  26       5.681   7.374  -9.584  0.00  0.00      PROA  
ATOM    446  HN  PHE P  26       6.006   8.316  -9.579  0.00  0.00      PROA  
ATOM    447  CA  PHE P  26       6.310   6.321 -10.409  0.00  0.00      PROA  
ATOM    448  HA  PHE P  26       5.479   5.730 -10.767  0.00  0.00      PROA  
ATOM    449  CB  PHE P  26       6.888   6.860 -11.724  0.00  0.00      PROA  
ATOM    450  HB1 PHE P  26       7.727   7.526 -11.430  0.00  0.00      PROA  
ATOM    451  HB2 PHE P  26       6.093   7.465 -12.210  0.00  0.00      PROA  
ATOM    452  CG  PHE P  26       7.392   5.681 -12.619  0.00  0.00      PROA  
ATOM    453  CD1 PHE P  26       8.550   5.844 -13.406  0.00  0.00      PROA  
ATOM    454  HD1 PHE P  26       9.157   6.730 -13.297  0.00  0.00      PROA  
ATOM    455  CE1 PHE P  26       8.786   5.025 -14.464  0.00  0.00      PROA  
ATOM    456  HE1 PHE P  26       9.571   5.217 -15.181  0.00  0.00      PROA  
ATOM    457  CZ  PHE P  26       8.102   3.753 -14.475  0.00  0.00      PROA  
ATOM    458  HZ  PHE P  26       8.353   3.096 -15.295  0.00  0.00      PROA  
ATOM    459  CD2 PHE P  26       6.701   4.491 -12.690  0.00  0.00      PROA  
ATOM    460  HD2 PHE P  26       5.904   4.315 -11.982  0.00  0.00      PROA  
ATOM    461  CE2 PHE P  26       7.028   3.516 -13.653  0.00  0.00      PROA  
ATOM    462  HE2 PHE P  26       6.494   2.583 -13.757  0.00  0.00      PROA  
ATOM    463  C   PHE P  26       7.300   5.414  -9.617  0.00  0.00      PROA  
ATOM    464  O   PHE P  26       7.274   4.187  -9.708  0.00  0.00      PROA  
ATOM    465  N   GLY P  27       8.105   6.026  -8.734  0.00  0.00      PROA  
ATOM    466  HN  GLY P  27       8.254   6.995  -8.918  0.00  0.00      PROA  
ATOM    467  CA  GLY P  27       8.914   5.408  -7.651  0.00  0.00      PROA  
ATOM    468  HA1 GLY P  27       9.315   6.180  -7.010  0.00  0.00      PROA  
ATOM    469  HA2 GLY P  27       9.727   4.864  -8.109  0.00  0.00      PROA  
ATOM    470  C   GLY P  27       8.124   4.509  -6.707  0.00  0.00      PROA  
ATOM    471  O   GLY P  27       8.504   3.395  -6.417  0.00  0.00      PROA  
ATOM    472  N   LEU P  28       7.010   4.980  -6.139  0.00  0.00      PROA  
ATOM    473  HN  LEU P  28       6.798   5.934  -6.334  0.00  0.00      PROA  
ATOM    474  CA  LEU P  28       6.159   4.341  -5.222  0.00  0.00      PROA  
ATOM    475  HA  LEU P  28       6.805   4.021  -4.418  0.00  0.00      PROA  
ATOM    476  CB  LEU P  28       5.148   5.454  -4.788  0.00  0.00      PROA  
ATOM    477  HB1 LEU P  28       4.645   5.818  -5.710  0.00  0.00      PROA  
ATOM    478  HB2 LEU P  28       5.728   6.348  -4.476  0.00  0.00      PROA  
ATOM    479  CG  LEU P  28       4.194   5.082  -3.651  0.00  0.00      PROA  
ATOM    480  HG  LEU P  28       3.593   4.222  -4.016  0.00  0.00      PROA  
ATOM    481  CD1 LEU P  28       5.004   4.667  -2.349  0.00  0.00      PROA  
ATOM    482 HD11 LEU P  28       5.364   5.661  -2.009  0.00  0.00      PROA  
ATOM    483 HD12 LEU P  28       5.866   3.993  -2.538  0.00  0.00      PROA  
ATOM    484 HD13 LEU P  28       4.377   4.259  -1.527  0.00  0.00      PROA  
ATOM    485  CD2 LEU P  28       3.133   6.194  -3.277  0.00  0.00      PROA  
ATOM    486 HD21 LEU P  28       2.514   6.513  -4.143  0.00  0.00      PROA  
ATOM    487 HD22 LEU P  28       3.596   7.062  -2.761  0.00  0.00      PROA  
ATOM    488 HD23 LEU P  28       2.469   5.724  -2.520  0.00  0.00      PROA  
ATOM    489  C   LEU P  28       5.444   3.149  -5.847  0.00  0.00      PROA  
ATOM    490  O   LEU P  28       5.315   2.096  -5.178  0.00  0.00      PROA  
ATOM    491  N   MET P  29       5.019   3.196  -7.131  0.00  0.00      PROA  
ATOM    492  HN  MET P  29       5.098   4.083  -7.579  0.00  0.00      PROA  
ATOM    493  CA  MET P  29       4.502   2.119  -7.996  0.00  0.00      PROA  
ATOM    494  HA  MET P  29       3.794   1.632  -7.342  0.00  0.00      PROA  
ATOM    495  CB  MET P  29       3.863   2.722  -9.309  0.00  0.00      PROA  
ATOM    496  HB1 MET P  29       3.503   1.863  -9.915  0.00  0.00      PROA  
ATOM    497  HB2 MET P  29       4.640   3.381  -9.753  0.00  0.00      PROA  
ATOM    498  CG  MET P  29       2.498   3.311  -8.882  0.00  0.00      PROA  
ATOM    499  HG1 MET P  29       2.623   4.022  -8.037  0.00  0.00      PROA  
ATOM    500  HG2 MET P  29       1.924   2.450  -8.478  0.00  0.00      PROA  
ATOM    501  SD  MET P  29       1.694   4.323 -10.115  0.00  0.00      PROA  
ATOM    502  CE  MET P  29       0.311   5.000  -9.156  0.00  0.00      PROA  
ATOM    503  HE1 MET P  29      -0.531   4.276  -9.123  0.00  0.00      PROA  
ATOM    504  HE2 MET P  29      -0.126   5.872  -9.689  0.00  0.00      PROA  
ATOM    505  HE3 MET P  29       0.488   5.361  -8.121  0.00  0.00      PROA  
ATOM    506  C   MET P  29       5.452   1.055  -8.244  0.00  0.00      PROA  
ATOM    507  O   MET P  29       5.131  -0.128  -8.066  0.00  0.00      PROA  
ATOM    508  N   LYS P  30       6.720   1.373  -8.599  0.00  0.00      PROA  
ATOM    509  HN  LYS P  30       7.072   2.296  -8.728  0.00  0.00      PROA  
ATOM    510  CA  LYS P  30       7.736   0.396  -8.920  0.00  0.00      PROA  
ATOM    511  HA  LYS P  30       7.406  -0.300  -9.677  0.00  0.00      PROA  
ATOM    512  CB  LYS P  30       8.984   1.117  -9.430  0.00  0.00      PROA  
ATOM    513  HB1 LYS P  30       9.927   0.536  -9.347  0.00  0.00      PROA  
ATOM    514  HB2 LYS P  30       9.110   2.050  -8.839  0.00  0.00      PROA  
ATOM    515  CG  LYS P  30       8.874   1.363 -10.916  0.00  0.00      PROA  
ATOM    516  HG1 LYS P  30       7.910   1.877 -11.118  0.00  0.00      PROA  
ATOM    517  HG2 LYS P  30       8.844   0.332 -11.330  0.00  0.00      PROA  
ATOM    518  CD  LYS P  30      10.037   2.202 -11.502  0.00  0.00      PROA  
ATOM    519  HD1 LYS P  30      10.046   2.205 -12.613  0.00  0.00      PROA  
ATOM    520  HD2 LYS P  30      10.961   1.686 -11.163  0.00  0.00      PROA  
ATOM    521  CE  LYS P  30      10.171   3.624 -11.049  0.00  0.00      PROA  
ATOM    522  HE1 LYS P  30      10.016   3.751  -9.956  0.00  0.00      PROA  
ATOM    523  HE2 LYS P  30       9.409   4.206 -11.611  0.00  0.00      PROA  
ATOM    524  NZ  LYS P  30      11.522   4.047 -11.451  0.00  0.00      PROA  
ATOM    525  HZ1 LYS P  30      12.244   3.425 -11.034  0.00  0.00      PROA  
ATOM    526  HZ2 LYS P  30      11.714   5.028 -11.164  0.00  0.00      PROA  
ATOM    527  HZ3 LYS P  30      11.554   4.093 -12.489  0.00  0.00      PROA  
ATOM    528  C   LYS P  30       8.148  -0.474  -7.686  0.00  0.00      PROA  
ATOM    529  O   LYS P  30       8.254  -1.697  -7.705  0.00  0.00      PROA  
ATOM    530  N   LYS P  31       8.218   0.181  -6.618  0.00  0.00      PROA  
ATOM    531  HN  LYS P  31       8.330   1.170  -6.567  0.00  0.00      PROA  
ATOM    532  CA  LYS P  31       8.485  -0.339  -5.248  0.00  0.00      PROA  
ATOM    533  HA  LYS P  31       9.357  -0.949  -5.433  0.00  0.00      PROA  
ATOM    534  CB  LYS P  31       8.830   0.789  -4.256  0.00  0.00      PROA  
ATOM    535  HB1 LYS P  31       8.841   0.444  -3.200  0.00  0.00      PROA  
ATOM    536  HB2 LYS P  31       8.164   1.669  -4.380  0.00  0.00      PROA  
ATOM    537  CG  LYS P  31      10.232   1.301  -4.425  0.00  0.00      PROA  
ATOM    538  HG1 LYS P  31      10.493   2.222  -3.861  0.00  0.00      PROA  
ATOM    539  HG2 LYS P  31      10.441   1.560  -5.485  0.00  0.00      PROA  
ATOM    540  CD  LYS P  31      11.278   0.231  -3.995  0.00  0.00      PROA  
ATOM    541  HD1 LYS P  31      11.217  -0.678  -4.631  0.00  0.00      PROA  
ATOM    542  HD2 LYS P  31      11.166   0.045  -2.906  0.00  0.00      PROA  
ATOM    543  CE  LYS P  31      12.684   0.816  -4.117  0.00  0.00      PROA  
ATOM    544  HE1 LYS P  31      12.945   1.609  -3.384  0.00  0.00      PROA  
ATOM    545  HE2 LYS P  31      12.724   1.303  -5.115  0.00  0.00      PROA  
ATOM    546  NZ  LYS P  31      13.607  -0.289  -3.977  0.00  0.00      PROA  
ATOM    547  HZ1 LYS P  31      13.630  -0.619  -2.991  0.00  0.00      PROA  
ATOM    548  HZ2 LYS P  31      14.558  -0.152  -4.375  0.00  0.00      PROA  
ATOM    549  HZ3 LYS P  31      13.271  -1.107  -4.525  0.00  0.00      PROA  
ATOM    550  C   LYS P  31       7.513  -1.248  -4.657  0.00  0.00      PROA  
ATOM    551  O   LYS P  31       7.872  -2.336  -4.079  0.00  0.00      PROA  
ATOM    552  N   ALA P  32       6.237  -0.906  -4.800  0.00  0.00      PROA  
ATOM    553  HN  ALA P  32       5.964  -0.025  -5.180  0.00  0.00      PROA  
ATOM    554  CA  ALA P  32       5.098  -1.747  -4.602  0.00  0.00      PROA  
ATOM    555  HA  ALA P  32       5.024  -2.020  -3.560  0.00  0.00      PROA  
ATOM    556  CB  ALA P  32       3.779  -0.908  -5.043  0.00  0.00      PROA  
ATOM    557  HB1 ALA P  32       2.941  -1.621  -4.890  0.00  0.00      PROA  
ATOM    558  HB2 ALA P  32       3.706  -0.793  -6.146  0.00  0.00      PROA  
ATOM    559  HB3 ALA P  32       3.683   0.039  -4.471  0.00  0.00      PROA  
ATOM    560  C   ALA P  32       4.986  -2.975  -5.471  0.00  0.00      PROA  
ATOM    561  O   ALA P  32       4.705  -4.042  -4.881  0.00  0.00      PROA  
ATOM    562  N   TYR P  33       5.242  -2.884  -6.830  0.00  0.00      PROA  
ATOM    563  HN  TYR P  33       5.412  -1.959  -7.161  0.00  0.00      PROA  
ATOM    564  CA  TYR P  33       5.357  -4.008  -7.774  0.00  0.00      PROA  
ATOM    565  HA  TYR P  33       4.462  -4.557  -7.523  0.00  0.00      PROA  
ATOM    566  CB  TYR P  33       5.324  -3.506  -9.198  0.00  0.00      PROA  
ATOM    567  HB1 TYR P  33       6.048  -2.672  -9.320  0.00  0.00      PROA  
ATOM    568  HB2 TYR P  33       4.353  -3.044  -9.476  0.00  0.00      PROA  
ATOM    569  CG  TYR P  33       5.766  -4.548 -10.201  0.00  0.00      PROA  
ATOM    570  CD1 TYR P  33       6.982  -4.427 -10.902  0.00  0.00      PROA  
ATOM    571  HD1 TYR P  33       7.769  -3.715 -10.701  0.00  0.00      PROA  
ATOM    572  CE1 TYR P  33       7.341  -5.369 -11.947  0.00  0.00      PROA  
ATOM    573  HE1 TYR P  33       8.297  -5.174 -12.410  0.00  0.00      PROA  
ATOM    574  CZ  TYR P  33       6.459  -6.463 -12.248  0.00  0.00      PROA  
ATOM    575  OH  TYR P  33       6.690  -7.494 -13.195  0.00  0.00      PROA  
ATOM    576  HH  TYR P  33       5.853  -7.877 -13.467  0.00  0.00      PROA  
ATOM    577  CD2 TYR P  33       4.960  -5.660 -10.465  0.00  0.00      PROA  
ATOM    578  HD2 TYR P  33       4.129  -5.910  -9.822  0.00  0.00      PROA  
ATOM    579  CE2 TYR P  33       5.307  -6.576 -11.492  0.00  0.00      PROA  
ATOM    580  HE2 TYR P  33       4.698  -7.466 -11.426  0.00  0.00      PROA  
ATOM    581  C   TYR P  33       6.447  -4.997  -7.397  0.00  0.00      PROA  
ATOM    582  O   TYR P  33       6.244  -6.230  -7.259  0.00  0.00      PROA  
ATOM    583  N   GLU P  34       7.608  -4.484  -6.927  0.00  0.00      PROA  
ATOM    584  HN  GLU P  34       7.612  -3.497  -7.066  0.00  0.00      PROA  
ATOM    585  CA  GLU P  34       8.792  -5.055  -6.376  0.00  0.00      PROA  
ATOM    586  HA  GLU P  34       9.188  -5.728  -7.121  0.00  0.00      PROA  
ATOM    587  CB  GLU P  34       9.889  -3.947  -6.223  0.00  0.00      PROA  
ATOM    588  HB1 GLU P  34       9.599  -3.086  -5.583  0.00  0.00      PROA  
ATOM    589  HB2 GLU P  34      10.089  -3.436  -7.188  0.00  0.00      PROA  
ATOM    590  CG  GLU P  34      11.271  -4.433  -5.745  0.00  0.00      PROA  
ATOM    591  HG1 GLU P  34      11.851  -4.600  -6.678  0.00  0.00      PROA  
ATOM    592  HG2 GLU P  34      11.390  -5.419  -5.247  0.00  0.00      PROA  
ATOM    593  CD  GLU P  34      11.980  -3.475  -4.821  0.00  0.00      PROA  
ATOM    594  OE1 GLU P  34      12.767  -2.646  -5.335  0.00  0.00      PROA  
ATOM    595  OE2 GLU P  34      11.615  -3.345  -3.659  0.00  0.00      PROA  
ATOM    596  C   GLU P  34       8.603  -5.803  -5.117  0.00  0.00      PROA  
ATOM    597  O   GLU P  34       9.128  -6.900  -4.983  0.00  0.00      PROA  
ATOM    598  N   LEU P  35       7.795  -5.229  -4.124  0.00  0.00      PROA  
ATOM    599  HN  LEU P  35       7.604  -4.256  -4.229  0.00  0.00      PROA  
ATOM    600  CA  LEU P  35       7.373  -5.895  -2.885  0.00  0.00      PROA  
ATOM    601  HA  LEU P  35       8.284  -6.262  -2.436  0.00  0.00      PROA  
ATOM    602  CB  LEU P  35       6.747  -4.784  -2.005  0.00  0.00      PROA  
ATOM    603  HB1 LEU P  35       6.102  -4.096  -2.592  0.00  0.00      PROA  
ATOM    604  HB2 LEU P  35       7.632  -4.208  -1.659  0.00  0.00      PROA  
ATOM    605  CG  LEU P  35       6.040  -5.205  -0.684  0.00  0.00      PROA  
ATOM    606  HG  LEU P  35       5.026  -5.597  -0.916  0.00  0.00      PROA  
ATOM    607  CD1 LEU P  35       6.863  -6.134   0.183  0.00  0.00      PROA  
ATOM    608 HD11 LEU P  35       7.637  -6.735  -0.340  0.00  0.00      PROA  
ATOM    609 HD12 LEU P  35       6.205  -6.813   0.766  0.00  0.00      PROA  
ATOM    610 HD13 LEU P  35       7.404  -5.550   0.958  0.00  0.00      PROA  
ATOM    611  CD2 LEU P  35       5.764  -3.923   0.168  0.00  0.00      PROA  
ATOM    612 HD21 LEU P  35       5.515  -4.041   1.244  0.00  0.00      PROA  
ATOM    613 HD22 LEU P  35       4.964  -3.305  -0.292  0.00  0.00      PROA  
ATOM    614 HD23 LEU P  35       6.706  -3.334   0.199  0.00  0.00      PROA  
ATOM    615  C   LEU P  35       6.363  -7.000  -3.202  0.00  0.00      PROA  
ATOM    616  O   LEU P  35       6.479  -8.136  -2.769  0.00  0.00      PROA  
ATOM    617  N   SER P  36       5.296  -6.655  -4.063  0.00  0.00      PROA  
ATOM    618  HN  SER P  36       5.184  -5.720  -4.389  0.00  0.00      PROA  
ATOM    619  CA  SER P  36       4.326  -7.619  -4.563  0.00  0.00      PROA  
ATOM    620  HA  SER P  36       3.655  -8.002  -3.808  0.00  0.00      PROA  
ATOM    621  CB  SER P  36       3.290  -6.986  -5.518  0.00  0.00      PROA  
ATOM    622  HB1 SER P  36       3.813  -6.696  -6.454  0.00  0.00      PROA  
ATOM    623  HB2 SER P  36       2.801  -6.140  -4.989  0.00  0.00      PROA  
ATOM    624  OG  SER P  36       2.297  -7.908  -5.971  0.00  0.00      PROA  
ATOM    625  HG1 SER P  36       1.682  -8.135  -5.270  0.00  0.00      PROA  
ATOM    626  C   SER P  36       4.958  -8.860  -5.169  0.00  0.00      PROA  
ATOM    627  O   SER P  36       4.485  -9.946  -4.821  0.00  0.00      PROA  
ATOM    628  N   VAL P  37       5.972  -8.809  -6.059  0.00  0.00      PROA  
ATOM    629  HN  VAL P  37       6.271  -7.911  -6.372  0.00  0.00      PROA  
ATOM    630  CA  VAL P  37       6.689  -9.911  -6.693  0.00  0.00      PROA  
ATOM    631  HA  VAL P  37       6.029 -10.734  -6.926  0.00  0.00      PROA  
ATOM    632  CB  VAL P  37       7.448  -9.396  -7.926  0.00  0.00      PROA  
ATOM    633  HB  VAL P  37       7.987  -8.489  -7.577  0.00  0.00      PROA  
ATOM    634  CG1 VAL P  37       8.446 -10.438  -8.570  0.00  0.00      PROA  
ATOM    635 HG11 VAL P  37       8.828 -10.107  -9.560  0.00  0.00      PROA  
ATOM    636 HG12 VAL P  37       7.922 -11.409  -8.701  0.00  0.00      PROA  
ATOM    637 HG13 VAL P  37       9.275 -10.638  -7.857  0.00  0.00      PROA  
ATOM    638  CG2 VAL P  37       6.385  -8.988  -8.996  0.00  0.00      PROA  
ATOM    639 HG21 VAL P  37       7.035  -8.696  -9.849  0.00  0.00      PROA  
ATOM    640 HG22 VAL P  37       5.785  -8.179  -8.527  0.00  0.00      PROA  
ATOM    641 HG23 VAL P  37       5.708  -9.852  -9.166  0.00  0.00      PROA  
ATOM    642  C   VAL P  37       7.575 -10.584  -5.698  0.00  0.00      PROA  
ATOM    643  O   VAL P  37       7.529 -11.791  -5.561  0.00  0.00      PROA  
ATOM    644  N   LEU P  38       8.349  -9.684  -4.978  0.00  0.00      PROA  
ATOM    645  HN  LEU P  38       8.517  -8.703  -5.032  0.00  0.00      PROA  
ATOM    646  CA  LEU P  38       9.171 -10.228  -3.911  0.00  0.00      PROA  
ATOM    647  HA  LEU P  38       9.780 -10.970  -4.405  0.00  0.00      PROA  
ATOM    648  CB  LEU P  38      10.101  -9.105  -3.384  0.00  0.00      PROA  
ATOM    649  HB1 LEU P  38       9.423  -8.273  -3.098  0.00  0.00      PROA  
ATOM    650  HB2 LEU P  38      10.787  -8.887  -4.230  0.00  0.00      PROA  
ATOM    651  CG  LEU P  38      11.009  -9.387  -2.186  0.00  0.00      PROA  
ATOM    652  HG  LEU P  38      10.593  -9.988  -1.349  0.00  0.00      PROA  
ATOM    653  CD1 LEU P  38      12.235 -10.076  -2.703  0.00  0.00      PROA  
ATOM    654 HD11 LEU P  38      12.916 -10.113  -1.826  0.00  0.00      PROA  
ATOM    655 HD12 LEU P  38      12.864  -9.650  -3.513  0.00  0.00      PROA  
ATOM    656 HD13 LEU P  38      12.061 -11.128  -3.017  0.00  0.00      PROA  
ATOM    657  CD2 LEU P  38      11.520  -8.058  -1.598  0.00  0.00      PROA  
ATOM    658 HD21 LEU P  38      11.853  -7.498  -2.497  0.00  0.00      PROA  
ATOM    659 HD22 LEU P  38      12.332  -8.173  -0.848  0.00  0.00      PROA  
ATOM    660 HD23 LEU P  38      10.702  -7.444  -1.163  0.00  0.00      PROA  
ATOM    661  C   LEU P  38       8.658 -10.998  -2.783  0.00  0.00      PROA  
ATOM    662  O   LEU P  38       9.144 -12.068  -2.397  0.00  0.00      PROA  
ATOM    663  N   CYS P  39       7.584 -10.543  -2.155  0.00  0.00      PROA  
ATOM    664  HN  CYS P  39       7.213  -9.763  -2.652  0.00  0.00      PROA  
ATOM    665  CA  CYS P  39       6.989 -11.022  -0.903  0.00  0.00      PROA  
ATOM    666  HA  CYS P  39       7.695 -11.738  -0.509  0.00  0.00      PROA  
ATOM    667  CB  CYS P  39       6.947  -9.893   0.121  0.00  0.00      PROA  
ATOM    668  HB1 CYS P  39       6.443 -10.260   1.041  0.00  0.00      PROA  
ATOM    669  HB2 CYS P  39       6.261  -9.140  -0.322  0.00  0.00      PROA  
ATOM    670  SG  CYS P  39       8.507  -9.018   0.439  0.00  0.00      PROA  
ATOM    671  HG1 CYS P  39       9.186 -10.035   0.949  0.00  0.00      PROA  
ATOM    672  C   CYS P  39       5.624 -11.739  -1.116  0.00  0.00      PROA  
ATOM    673  O   CYS P  39       5.008 -12.317  -0.218  0.00  0.00      PROA  
ATOM    674  N   ASP P  40       5.072 -11.737  -2.350  0.00  0.00      PROA  
ATOM    675  HN  ASP P  40       5.696 -11.473  -3.082  0.00  0.00      PROA  
ATOM    676  CA  ASP P  40       3.772 -12.261  -2.737  0.00  0.00      PROA  
ATOM    677  HA  ASP P  40       3.765 -12.011  -3.787  0.00  0.00      PROA  
ATOM    678  CB  ASP P  40       3.595 -13.818  -2.457  0.00  0.00      PROA  
ATOM    679  HB1 ASP P  40       2.553 -14.105  -2.716  0.00  0.00      PROA  
ATOM    680  HB2 ASP P  40       3.855 -14.157  -1.431  0.00  0.00      PROA  
ATOM    681  CG  ASP P  40       4.660 -14.600  -3.259  0.00  0.00      PROA  
ATOM    682  OD1 ASP P  40       5.132 -15.649  -2.758  0.00  0.00      PROA  
ATOM    683  OD2 ASP P  40       4.900 -14.224  -4.422  0.00  0.00      PROA  
ATOM    684  C   ASP P  40       2.576 -11.540  -2.287  0.00  0.00      PROA  
ATOM    685  O   ASP P  40       1.409 -11.948  -2.531  0.00  0.00      PROA  
ATOM    686  N   CYS P  41       2.764 -10.260  -1.843  0.00  0.00      PROA  
ATOM    687  HN  CYS P  41       3.652  -9.813  -1.925  0.00  0.00      PROA  
ATOM    688  CA  CYS P  41       1.724  -9.414  -1.418  0.00  0.00      PROA  
ATOM    689  HA  CYS P  41       1.271  -9.989  -0.624  0.00  0.00      PROA  
ATOM    690  CB  CYS P  41       2.315  -8.100  -0.932  0.00  0.00      PROA  
ATOM    691  HB1 CYS P  41       1.519  -7.453  -0.507  0.00  0.00      PROA  
ATOM    692  HB2 CYS P  41       2.789  -7.610  -1.810  0.00  0.00      PROA  
ATOM    693  SG  CYS P  41       3.495  -8.454   0.485  0.00  0.00      PROA  
ATOM    694  HG1 CYS P  41       2.630  -9.133   1.224  0.00  0.00      PROA  
ATOM    695  C   CYS P  41       0.703  -9.082  -2.539  0.00  0.00      PROA  
ATOM    696  O   CYS P  41       1.037  -8.949  -3.686  0.00  0.00      PROA  
ATOM    697  N   GLU P  42      -0.555  -8.781  -2.133  0.00  0.00      PROA  
ATOM    698  HN  GLU P  42      -0.818  -8.850  -1.174  0.00  0.00      PROA  
ATOM    699  CA  GLU P  42      -1.568  -8.320  -3.000  0.00  0.00      PROA  
ATOM    700  HA  GLU P  42      -1.226  -8.332  -4.024  0.00  0.00      PROA  
ATOM    701  CB  GLU P  42      -2.995  -8.941  -2.771  0.00  0.00      PROA  
ATOM    702  HB1 GLU P  42      -3.764  -8.191  -3.055  0.00  0.00      PROA  
ATOM    703  HB2 GLU P  42      -3.097  -9.036  -1.669  0.00  0.00      PROA  
ATOM    704  CG  GLU P  42      -3.209 -10.350  -3.277  0.00  0.00      PROA  
ATOM    705  HG1 GLU P  42      -2.512 -11.068  -2.794  0.00  0.00      PROA  
ATOM    706  HG2 GLU P  42      -2.959 -10.365  -4.360  0.00  0.00      PROA  
ATOM    707  CD  GLU P  42      -4.611 -10.901  -2.945  0.00  0.00      PROA  
ATOM    708  OE1 GLU P  42      -5.074 -11.861  -3.668  0.00  0.00      PROA  
ATOM    709  OE2 GLU P  42      -5.280 -10.352  -2.014  0.00  0.00      PROA  
ATOM    710  C   GLU P  42      -1.701  -6.866  -2.524  0.00  0.00      PROA  
ATOM    711  O   GLU P  42      -1.901  -6.517  -1.366  0.00  0.00      PROA  
ATOM    712  N   ILE P  43      -1.513  -5.928  -3.477  0.00  0.00      PROA  
ATOM    713  HN  ILE P  43      -1.322  -6.251  -4.401  0.00  0.00      PROA  
ATOM    714  CA  ILE P  43      -1.447  -4.487  -3.079  0.00  0.00      PROA  
ATOM    715  HA  ILE P  43      -1.813  -4.334  -2.074  0.00  0.00      PROA  
ATOM    716  CB  ILE P  43       0.052  -4.069  -3.254  0.00  0.00      PROA  
ATOM    717  HB  ILE P  43       0.447  -4.424  -4.230  0.00  0.00      PROA  
ATOM    718  CG2 ILE P  43       0.184  -2.551  -3.140  0.00  0.00      PROA  
ATOM    719 HG21 ILE P  43      -0.305  -1.975  -3.955  0.00  0.00      PROA  
ATOM    720 HG22 ILE P  43       1.260  -2.278  -3.182  0.00  0.00      PROA  
ATOM    721 HG23 ILE P  43      -0.190  -2.238  -2.142  0.00  0.00      PROA  
ATOM    722  CG1 ILE P  43       1.064  -4.765  -2.261  0.00  0.00      PROA  
ATOM    723 HG11 ILE P  43       0.930  -5.866  -2.328  0.00  0.00      PROA  
ATOM    724 HG12 ILE P  43       0.680  -4.433  -1.273  0.00  0.00      PROA  
ATOM    725  CD  ILE P  43       2.529  -4.363  -2.279  0.00  0.00      PROA  
ATOM    726  HD1 ILE P  43       2.573  -3.326  -1.883  0.00  0.00      PROA  
ATOM    727  HD2 ILE P  43       2.907  -4.432  -3.321  0.00  0.00      PROA  
ATOM    728  HD3 ILE P  43       3.092  -4.942  -1.516  0.00  0.00      PROA  
ATOM    729  C   ILE P  43      -2.323  -3.630  -4.029  0.00  0.00      PROA  
ATOM    730  O   ILE P  43      -2.695  -3.982  -5.122  0.00  0.00      PROA  
ATOM    731  N   ALA P  44      -2.729  -2.512  -3.449  0.00  0.00      PROA  
ATOM    732  HN  ALA P  44      -2.464  -2.316  -2.508  0.00  0.00      PROA  
ATOM    733  CA  ALA P  44      -3.355  -1.441  -4.215  0.00  0.00      PROA  
ATOM    734  HA  ALA P  44      -2.967  -1.471  -5.223  0.00  0.00      PROA  
ATOM    735  CB  ALA P  44      -4.833  -1.681  -4.192  0.00  0.00      PROA  
ATOM    736  HB1 ALA P  44      -5.216  -1.212  -3.261  0.00  0.00      PROA  
ATOM    737  HB2 ALA P  44      -4.978  -2.779  -4.273  0.00  0.00      PROA  
ATOM    738  HB3 ALA P  44      -5.196  -1.256  -5.153  0.00  0.00      PROA  
ATOM    739  C   ALA P  44      -2.955  -0.111  -3.563  0.00  0.00      PROA  
ATOM    740  O   ALA P  44      -2.913   0.183  -2.366  0.00  0.00      PROA  
ATOM    741  N   LEU P  45      -2.657   0.879  -4.428  0.00  0.00      PROA  
ATOM    742  HN  LEU P  45      -2.722   0.736  -5.413  0.00  0.00      PROA  
ATOM    743  CA  LEU P  45      -2.327   2.190  -4.073  0.00  0.00      PROA  
ATOM    744  HA  LEU P  45      -2.455   2.389  -3.020  0.00  0.00      PROA  
ATOM    745  CB  LEU P  45      -0.910   2.507  -4.677  0.00  0.00      PROA  
ATOM    746  HB1 LEU P  45      -0.819   2.219  -5.747  0.00  0.00      PROA  
ATOM    747  HB2 LEU P  45      -0.312   1.719  -4.172  0.00  0.00      PROA  
ATOM    748  CG  LEU P  45      -0.336   3.834  -4.515  0.00  0.00      PROA  
ATOM    749  HG  LEU P  45      -1.105   4.551  -4.873  0.00  0.00      PROA  
ATOM    750  CD1 LEU P  45      -0.098   4.282  -3.082  0.00  0.00      PROA  
ATOM    751 HD11 LEU P  45      -1.008   4.340  -2.447  0.00  0.00      PROA  
ATOM    752 HD12 LEU P  45       0.418   5.264  -3.146  0.00  0.00      PROA  
ATOM    753 HD13 LEU P  45       0.733   3.662  -2.682  0.00  0.00      PROA  
ATOM    754  CD2 LEU P  45       0.909   3.893  -5.471  0.00  0.00      PROA  
ATOM    755 HD21 LEU P  45       1.445   4.855  -5.319  0.00  0.00      PROA  
ATOM    756 HD22 LEU P  45       0.559   3.749  -6.515  0.00  0.00      PROA  
ATOM    757 HD23 LEU P  45       1.521   2.996  -5.234  0.00  0.00      PROA  
ATOM    758  C   LEU P  45      -3.343   3.161  -4.704  0.00  0.00      PROA  
ATOM    759  O   LEU P  45      -3.368   3.291  -5.932  0.00  0.00      PROA  
ATOM    760  N   ILE P  46      -4.070   3.998  -3.905  0.00  0.00      PROA  
ATOM    761  HN  ILE P  46      -4.013   3.739  -2.944  0.00  0.00      PROA  
ATOM    762  CA  ILE P  46      -4.885   5.110  -4.398  0.00  0.00      PROA  
ATOM    763  HA  ILE P  46      -4.926   5.110  -5.477  0.00  0.00      PROA  
ATOM    764  CB  ILE P  46      -6.317   5.010  -4.018  0.00  0.00      PROA  
ATOM    765  HB  ILE P  46      -6.265   4.892  -2.915  0.00  0.00      PROA  
ATOM    766  CG2 ILE P  46      -7.030   6.341  -4.335  0.00  0.00      PROA  
ATOM    767 HG21 ILE P  46      -6.671   7.212  -3.746  0.00  0.00      PROA  
ATOM    768 HG22 ILE P  46      -8.115   6.380  -4.099  0.00  0.00      PROA  
ATOM    769 HG23 ILE P  46      -7.056   6.454  -5.440  0.00  0.00      PROA  
ATOM    770  CG1 ILE P  46      -6.945   3.734  -4.582  0.00  0.00      PROA  
ATOM    771 HG11 ILE P  46      -6.353   2.836  -4.302  0.00  0.00      PROA  
ATOM    772 HG12 ILE P  46      -7.074   3.756  -5.686  0.00  0.00      PROA  
ATOM    773  CD  ILE P  46      -8.290   3.364  -3.908  0.00  0.00      PROA  
ATOM    774  HD1 ILE P  46      -8.217   3.128  -2.825  0.00  0.00      PROA  
ATOM    775  HD2 ILE P  46      -8.652   2.514  -4.524  0.00  0.00      PROA  
ATOM    776  HD3 ILE P  46      -8.988   4.226  -3.978  0.00  0.00      PROA  
ATOM    777  C   ILE P  46      -4.176   6.404  -3.971  0.00  0.00      PROA  
ATOM    778  O   ILE P  46      -3.934   6.698  -2.799  0.00  0.00      PROA  
ATOM    779  N   ILE P  47      -3.809   7.226  -4.972  0.00  0.00      PROA  
ATOM    780  HN  ILE P  47      -3.920   6.949  -5.924  0.00  0.00      PROA  
ATOM    781  CA  ILE P  47      -3.319   8.580  -4.790  0.00  0.00      PROA  
ATOM    782  HA  ILE P  47      -3.005   8.747  -3.771  0.00  0.00      PROA  
ATOM    783  CB  ILE P  47      -1.991   8.875  -5.528  0.00  0.00      PROA  
ATOM    784  HB  ILE P  47      -2.222   8.686  -6.598  0.00  0.00      PROA  
ATOM    785  CG2 ILE P  47      -1.598  10.295  -5.246  0.00  0.00      PROA  
ATOM    786 HG21 ILE P  47      -1.283  10.507  -4.202  0.00  0.00      PROA  
ATOM    787 HG22 ILE P  47      -2.418  11.019  -5.437  0.00  0.00      PROA  
ATOM    788 HG23 ILE P  47      -0.621  10.520  -5.727  0.00  0.00      PROA  
ATOM    789  CG1 ILE P  47      -0.876   7.840  -5.013  0.00  0.00      PROA  
ATOM    790 HG11 ILE P  47      -1.355   6.849  -4.862  0.00  0.00      PROA  
ATOM    791 HG12 ILE P  47      -0.538   8.224  -4.027  0.00  0.00      PROA  
ATOM    792  CD  ILE P  47       0.305   7.753  -5.964  0.00  0.00      PROA  
ATOM    793  HD1 ILE P  47      -0.125   7.358  -6.909  0.00  0.00      PROA  
ATOM    794  HD2 ILE P  47       1.095   7.037  -5.650  0.00  0.00      PROA  
ATOM    795  HD3 ILE P  47       0.763   8.748  -6.150  0.00  0.00      PROA  
ATOM    796  C   ILE P  47      -4.501   9.485  -5.187  0.00  0.00      PROA  
ATOM    797  O   ILE P  47      -5.137   9.254  -6.188  0.00  0.00      PROA  
ATOM    798  N   PHE P  48      -4.823  10.467  -4.313  0.00  0.00      PROA  
ATOM    799  HN  PHE P  48      -4.279  10.496  -3.478  0.00  0.00      PROA  
ATOM    800  CA  PHE P  48      -5.812  11.501  -4.672  0.00  0.00      PROA  
ATOM    801  HA  PHE P  48      -5.968  11.540  -5.740  0.00  0.00      PROA  
ATOM    802  CB  PHE P  48      -7.082  11.286  -3.777  0.00  0.00      PROA  
ATOM    803  HB1 PHE P  48      -6.822  11.538  -2.727  0.00  0.00      PROA  
ATOM    804  HB2 PHE P  48      -7.265  10.191  -3.821  0.00  0.00      PROA  
ATOM    805  CG  PHE P  48      -8.211  12.104  -4.314  0.00  0.00      PROA  
ATOM    806  CD1 PHE P  48      -8.685  11.877  -5.613  0.00  0.00      PROA  
ATOM    807  HD1 PHE P  48      -8.156  11.167  -6.231  0.00  0.00      PROA  
ATOM    808  CE1 PHE P  48      -9.995  12.175  -6.032  0.00  0.00      PROA  
ATOM    809  HE1 PHE P  48     -10.203  11.881  -7.050  0.00  0.00      PROA  
ATOM    810  CZ  PHE P  48     -10.856  12.809  -5.142  0.00  0.00      PROA  
ATOM    811  HZ  PHE P  48     -11.852  13.087  -5.455  0.00  0.00      PROA  
ATOM    812  CD2 PHE P  48      -9.098  12.734  -3.372  0.00  0.00      PROA  
ATOM    813  HD2 PHE P  48      -8.718  12.864  -2.370  0.00  0.00      PROA  
ATOM    814  CE2 PHE P  48     -10.328  13.174  -3.871  0.00  0.00      PROA  
ATOM    815  HE2 PHE P  48     -11.061  13.787  -3.368  0.00  0.00      PROA  
ATOM    816  C   PHE P  48      -5.228  12.901  -4.342  0.00  0.00      PROA  
ATOM    817  O   PHE P  48      -4.722  13.059  -3.188  0.00  0.00      PROA  
ATOM    818  N   ASN P  49      -5.250  13.944  -5.219  0.00  0.00      PROA  
ATOM    819  HN  ASN P  49      -5.753  13.918  -6.079  0.00  0.00      PROA  
ATOM    820  CA  ASN P  49      -4.466  15.122  -4.949  0.00  0.00      PROA  
ATOM    821  HA  ASN P  49      -3.848  14.859  -4.103  0.00  0.00      PROA  
ATOM    822  CB  ASN P  49      -3.480  15.475  -6.055  0.00  0.00      PROA  
ATOM    823  HB1 ASN P  49      -2.864  14.590  -6.324  0.00  0.00      PROA  
ATOM    824  HB2 ASN P  49      -2.849  16.345  -5.775  0.00  0.00      PROA  
ATOM    825  CG  ASN P  49      -4.198  16.002  -7.259  0.00  0.00      PROA  
ATOM    826  OD1 ASN P  49      -5.422  15.961  -7.355  0.00  0.00      PROA  
ATOM    827  ND2 ASN P  49      -3.445  16.569  -8.280  0.00  0.00      PROA  
ATOM    828 HD21 ASN P  49      -3.919  17.131  -8.957  0.00  0.00      PROA  
ATOM    829 HD22 ASN P  49      -2.456  16.417  -8.275  0.00  0.00      PROA  
ATOM    830  C   ASN P  49      -5.386  16.308  -4.578  0.00  0.00      PROA  
ATOM    831  O   ASN P  49      -6.579  16.115  -4.520  0.00  0.00      PROA  
ATOM    832  N   SER P  50      -4.837  17.450  -4.277  0.00  0.00      PROA  
ATOM    833  HN  SER P  50      -3.845  17.548  -4.264  0.00  0.00      PROA  
ATOM    834  CA  SER P  50      -5.586  18.643  -3.792  0.00  0.00      PROA  
ATOM    835  HA  SER P  50      -6.322  18.220  -3.125  0.00  0.00      PROA  
ATOM    836  CB  SER P  50      -4.700  19.721  -3.119  0.00  0.00      PROA  
ATOM    837  HB1 SER P  50      -4.239  19.268  -2.216  0.00  0.00      PROA  
ATOM    838  HB2 SER P  50      -5.345  20.560  -2.779  0.00  0.00      PROA  
ATOM    839  OG  SER P  50      -3.660  20.210  -4.025  0.00  0.00      PROA  
ATOM    840  HG1 SER P  50      -3.397  21.114  -3.836  0.00  0.00      PROA  
ATOM    841  C   SER P  50      -6.343  19.320  -4.931  0.00  0.00      PROA  
ATOM    842  O   SER P  50      -7.180  20.198  -4.772  0.00  0.00      PROA  
ATOM    843  N   THR P  51      -5.933  18.988  -6.150  0.00  0.00      PROA  
ATOM    844  HN  THR P  51      -5.157  18.365  -6.223  0.00  0.00      PROA  
ATOM    845  CA  THR P  51      -6.573  19.377  -7.424  0.00  0.00      PROA  
ATOM    846  HA  THR P  51      -7.009  20.346  -7.230  0.00  0.00      PROA  
ATOM    847  CB  THR P  51      -5.663  19.562  -8.687  0.00  0.00      PROA  
ATOM    848  HB  THR P  51      -6.340  20.105  -9.382  0.00  0.00      PROA  
ATOM    849  OG1 THR P  51      -5.194  18.385  -9.309  0.00  0.00      PROA  
ATOM    850  HG1 THR P  51      -5.749  18.154 -10.057  0.00  0.00      PROA  
ATOM    851  CG2 THR P  51      -4.510  20.485  -8.318  0.00  0.00      PROA  
ATOM    852 HG21 THR P  51      -3.889  20.672  -9.220  0.00  0.00      PROA  
ATOM    853 HG22 THR P  51      -3.876  20.095  -7.493  0.00  0.00      PROA  
ATOM    854 HG23 THR P  51      -4.870  21.441  -7.880  0.00  0.00      PROA  
ATOM    855  C   THR P  51      -7.757  18.465  -7.750  0.00  0.00      PROA  
ATOM    856  O   THR P  51      -8.584  18.732  -8.628  0.00  0.00      PROA  
ATOM    857  N   ASN P  52      -7.899  17.417  -6.987  0.00  0.00      PROA  
ATOM    858  HN  ASN P  52      -7.169  17.113  -6.380  0.00  0.00      PROA  
ATOM    859  CA  ASN P  52      -9.011  16.557  -7.040  0.00  0.00      PROA  
ATOM    860  HA  ASN P  52      -8.874  15.918  -6.181  0.00  0.00      PROA  
ATOM    861  CB  ASN P  52     -10.367  17.185  -7.012  0.00  0.00      PROA  
ATOM    862  HB1 ASN P  52     -11.228  16.509  -6.826  0.00  0.00      PROA  
ATOM    863  HB2 ASN P  52     -10.678  17.709  -7.941  0.00  0.00      PROA  
ATOM    864  CG  ASN P  52     -10.458  18.218  -5.876  0.00  0.00      PROA  
ATOM    865  OD1 ASN P  52     -11.117  19.235  -6.143  0.00  0.00      PROA  
ATOM    866  ND2 ASN P  52      -9.698  18.005  -4.746  0.00  0.00      PROA  
ATOM    867 HD21 ASN P  52      -9.733  18.826  -4.175  0.00  0.00      PROA  
ATOM    868 HD22 ASN P  52      -9.207  17.193  -4.431  0.00  0.00      PROA  
ATOM    869  C   ASN P  52      -8.950  15.620  -8.333  0.00  0.00      PROA  
ATOM    870  O   ASN P  52      -9.949  15.383  -9.056  0.00  0.00      PROA  
ATOM    871  N   LYS P  53      -7.753  15.058  -8.586  0.00  0.00      PROA  
ATOM    872  HN  LYS P  53      -7.019  15.158  -7.919  0.00  0.00      PROA  
ATOM    873  CA  LYS P  53      -7.382  14.049  -9.561  0.00  0.00      PROA  
ATOM    874  HA  LYS P  53      -8.281  13.965 -10.153  0.00  0.00      PROA  
ATOM    875  CB  LYS P  53      -6.151  14.493 -10.461  0.00  0.00      PROA  
ATOM    876  HB1 LYS P  53      -5.910  13.606 -11.085  0.00  0.00      PROA  
ATOM    877  HB2 LYS P  53      -5.275  14.577  -9.784  0.00  0.00      PROA  
ATOM    878  CG  LYS P  53      -6.361  15.653 -11.434  0.00  0.00      PROA  
ATOM    879  HG1 LYS P  53      -6.279  16.602 -10.863  0.00  0.00      PROA  
ATOM    880  HG2 LYS P  53      -7.365  15.485 -11.880  0.00  0.00      PROA  
ATOM    881  CD  LYS P  53      -5.154  15.840 -12.420  0.00  0.00      PROA  
ATOM    882  HD1 LYS P  53      -4.967  14.909 -12.996  0.00  0.00      PROA  
ATOM    883  HD2 LYS P  53      -4.236  16.118 -11.858  0.00  0.00      PROA  
ATOM    884  CE  LYS P  53      -5.485  16.858 -13.475  0.00  0.00      PROA  
ATOM    885  HE1 LYS P  53      -5.906  17.779 -13.018  0.00  0.00      PROA  
ATOM    886  HE2 LYS P  53      -6.307  16.527 -14.144  0.00  0.00      PROA  
ATOM    887  NZ  LYS P  53      -4.244  17.156 -14.313  0.00  0.00      PROA  
ATOM    888  HZ1 LYS P  53      -4.456  17.690 -15.180  0.00  0.00      PROA  
ATOM    889  HZ2 LYS P  53      -3.695  16.342 -14.655  0.00  0.00      PROA  
ATOM    890  HZ3 LYS P  53      -3.675  17.746 -13.673  0.00  0.00      PROA  
ATOM    891  C   LYS P  53      -6.997  12.808  -8.823  0.00  0.00      PROA  
ATOM    892  O   LYS P  53      -6.308  12.786  -7.774  0.00  0.00      PROA  
ATOM    893  N   LEU P  54      -7.372  11.637  -9.406  0.00  0.00      PROA  
ATOM    894  HN  LEU P  54      -7.827  11.654 -10.293  0.00  0.00      PROA  
ATOM    895  CA  LEU P  54      -7.193  10.294  -8.907  0.00  0.00      PROA  
ATOM    896  HA  LEU P  54      -6.799  10.312  -7.902  0.00  0.00      PROA  
ATOM    897  CB  LEU P  54      -8.581   9.520  -8.731  0.00  0.00      PROA  
ATOM    898  HB1 LEU P  54      -8.819   8.995  -9.681  0.00  0.00      PROA  
ATOM    899  HB2 LEU P  54      -9.351  10.270  -8.449  0.00  0.00      PROA  
ATOM    900  CG  LEU P  54      -8.604   8.440  -7.536  0.00  0.00      PROA  
ATOM    901  HG  LEU P  54      -7.988   8.908  -6.739  0.00  0.00      PROA  
ATOM    902  CD1 LEU P  54     -10.118   8.329  -7.195  0.00  0.00      PROA  
ATOM    903 HD11 LEU P  54     -10.491   9.305  -6.818  0.00  0.00      PROA  
ATOM    904 HD12 LEU P  54     -10.289   7.624  -6.353  0.00  0.00      PROA  
ATOM    905 HD13 LEU P  54     -10.650   8.003  -8.115  0.00  0.00      PROA  
ATOM    906  CD2 LEU P  54      -8.099   7.014  -7.892  0.00  0.00      PROA  
ATOM    907 HD21 LEU P  54      -8.435   6.262  -7.146  0.00  0.00      PROA  
ATOM    908 HD22 LEU P  54      -6.996   6.888  -7.930  0.00  0.00      PROA  
ATOM    909 HD23 LEU P  54      -8.592   6.729  -8.846  0.00  0.00      PROA  
ATOM    910  C   LEU P  54      -6.226   9.493  -9.772  0.00  0.00      PROA  
ATOM    911  O   LEU P  54      -6.344   9.602 -10.946  0.00  0.00      PROA  
ATOM    912  N   PHE P  55      -5.281   8.745  -9.119  0.00  0.00      PROA  
ATOM    913  HN  PHE P  55      -5.295   8.753  -8.122  0.00  0.00      PROA  
ATOM    914  CA  PHE P  55      -4.206   7.963  -9.839  0.00  0.00      PROA  
ATOM    915  HA  PHE P  55      -4.591   7.782 -10.832  0.00  0.00      PROA  
ATOM    916  CB  PHE P  55      -2.802   8.630  -9.938  0.00  0.00      PROA  
ATOM    917  HB1 PHE P  55      -2.263   8.096 -10.751  0.00  0.00      PROA  
ATOM    918  HB2 PHE P  55      -2.305   8.512  -8.952  0.00  0.00      PROA  
ATOM    919  CG  PHE P  55      -2.884  10.136 -10.367  0.00  0.00      PROA  
ATOM    920  CD1 PHE P  55      -2.433  10.547 -11.632  0.00  0.00      PROA  
ATOM    921  HD1 PHE P  55      -1.971   9.803 -12.264  0.00  0.00      PROA  
ATOM    922  CE1 PHE P  55      -2.512  11.899 -12.018  0.00  0.00      PROA  
ATOM    923  HE1 PHE P  55      -2.004  12.179 -12.930  0.00  0.00      PROA  
ATOM    924  CZ  PHE P  55      -2.991  12.884 -11.174  0.00  0.00      PROA  
ATOM    925  HZ  PHE P  55      -3.034  13.940 -11.396  0.00  0.00      PROA  
ATOM    926  CD2 PHE P  55      -3.393  11.202  -9.534  0.00  0.00      PROA  
ATOM    927  HD2 PHE P  55      -3.737  10.918  -8.551  0.00  0.00      PROA  
ATOM    928  CE2 PHE P  55      -3.388  12.493  -9.886  0.00  0.00      PROA  
ATOM    929  HE2 PHE P  55      -3.723  13.255  -9.198  0.00  0.00      PROA  
ATOM    930  C   PHE P  55      -3.988   6.676  -9.017  0.00  0.00      PROA  
ATOM    931  O   PHE P  55      -3.932   6.750  -7.769  0.00  0.00      PROA  
ATOM    932  N   GLN P  56      -3.861   5.489  -9.656  0.00  0.00      PROA  
ATOM    933  HN  GLN P  56      -3.809   5.324 -10.638  0.00  0.00      PROA  
ATOM    934  CA  GLN P  56      -3.834   4.271  -8.891  0.00  0.00      PROA  
ATOM    935  HA  GLN P  56      -3.227   4.488  -8.024  0.00  0.00      PROA  
ATOM    936  CB  GLN P  56      -5.196   3.748  -8.419  0.00  0.00      PROA  
ATOM    937  HB1 GLN P  56      -5.612   4.482  -7.696  0.00  0.00      PROA  
ATOM    938  HB2 GLN P  56      -5.078   2.825  -7.813  0.00  0.00      PROA  
ATOM    939  CG  GLN P  56      -6.256   3.556  -9.530  0.00  0.00      PROA  
ATOM    940  HG1 GLN P  56      -5.723   3.223 -10.446  0.00  0.00      PROA  
ATOM    941  HG2 GLN P  56      -6.749   4.544  -9.647  0.00  0.00      PROA  
ATOM    942  CD  GLN P  56      -7.287   2.462  -9.217  0.00  0.00      PROA  
ATOM    943  OE1 GLN P  56      -7.223   1.430  -9.877  0.00  0.00      PROA  
ATOM    944  NE2 GLN P  56      -8.125   2.728  -8.113  0.00  0.00      PROA  
ATOM    945 HE21 GLN P  56      -8.129   3.638  -7.699  0.00  0.00      PROA  
ATOM    946 HE22 GLN P  56      -8.819   2.013  -8.024  0.00  0.00      PROA  
ATOM    947  C   GLN P  56      -3.126   3.113  -9.509  0.00  0.00      PROA  
ATOM    948  O   GLN P  56      -3.039   2.894 -10.680  0.00  0.00      PROA  
ATOM    949  N   TYR P  57      -2.495   2.276  -8.605  0.00  0.00      PROA  
ATOM    950  HN  TYR P  57      -2.705   2.466  -7.649  0.00  0.00      PROA  
ATOM    951  CA  TYR P  57      -1.853   1.026  -8.930  0.00  0.00      PROA  
ATOM    952  HA  TYR P  57      -2.047   0.789  -9.965  0.00  0.00      PROA  
ATOM    953  CB  TYR P  57      -0.343   1.237  -8.694  0.00  0.00      PROA  
ATOM    954  HB1 TYR P  57      -0.254   1.758  -7.717  0.00  0.00      PROA  
ATOM    955  HB2 TYR P  57       0.156   1.840  -9.482  0.00  0.00      PROA  
ATOM    956  CG  TYR P  57       0.468  -0.042  -8.679  0.00  0.00      PROA  
ATOM    957  CD1 TYR P  57       0.703  -0.653  -7.422  0.00  0.00      PROA  
ATOM    958  HD1 TYR P  57       0.431  -0.074  -6.552  0.00  0.00      PROA  
ATOM    959  CE1 TYR P  57       1.132  -2.026  -7.378  0.00  0.00      PROA  
ATOM    960  HE1 TYR P  57       1.108  -2.527  -6.422  0.00  0.00      PROA  
ATOM    961  CZ  TYR P  57       1.329  -2.721  -8.542  0.00  0.00      PROA  
ATOM    962  OH  TYR P  57       1.665  -4.087  -8.488  0.00  0.00      PROA  
ATOM    963  HH  TYR P  57       1.532  -4.440  -9.371  0.00  0.00      PROA  
ATOM    964  CD2 TYR P  57       0.638  -0.785  -9.845  0.00  0.00      PROA  
ATOM    965  HD2 TYR P  57       0.279  -0.356 -10.769  0.00  0.00      PROA  
ATOM    966  CE2 TYR P  57       1.133  -2.099  -9.835  0.00  0.00      PROA  
ATOM    967  HE2 TYR P  57       1.131  -2.708 -10.727  0.00  0.00      PROA  
ATOM    968  C   TYR P  57      -2.423  -0.106  -8.159  0.00  0.00      PROA  
ATOM    969  O   TYR P  57      -2.758   0.103  -6.981  0.00  0.00      PROA  
ATOM    970  N   ALA P  58      -2.577  -1.293  -8.779  0.00  0.00      PROA  
ATOM    971  HN  ALA P  58      -2.224  -1.437  -9.700  0.00  0.00      PROA  
ATOM    972  CA  ALA P  58      -3.000  -2.439  -7.991  0.00  0.00      PROA  
ATOM    973  HA  ALA P  58      -2.640  -2.388  -6.974  0.00  0.00      PROA  
ATOM    974  CB  ALA P  58      -4.546  -2.453  -7.847  0.00  0.00      PROA  
ATOM    975  HB1 ALA P  58      -4.826  -2.632  -8.907  0.00  0.00      PROA  
ATOM    976  HB2 ALA P  58      -4.795  -1.437  -7.472  0.00  0.00      PROA  
ATOM    977  HB3 ALA P  58      -4.831  -3.249  -7.126  0.00  0.00      PROA  
ATOM    978  C   ALA P  58      -2.471  -3.659  -8.633  0.00  0.00      PROA  
ATOM    979  O   ALA P  58      -2.485  -3.838  -9.828  0.00  0.00      PROA  
ATOM    980  N   SER P  59      -2.028  -4.586  -7.806  0.00  0.00      PROA  
ATOM    981  HN  SER P  59      -2.134  -4.436  -6.826  0.00  0.00      PROA  
ATOM    982  CA  SER P  59      -1.513  -5.880  -8.323  0.00  0.00      PROA  
ATOM    983  HA  SER P  59      -0.968  -5.762  -9.248  0.00  0.00      PROA  
ATOM    984  CB  SER P  59      -0.407  -6.453  -7.302  0.00  0.00      PROA  
ATOM    985  HB1 SER P  59       0.227  -5.547  -7.194  0.00  0.00      PROA  
ATOM    986  HB2 SER P  59       0.137  -7.310  -7.753  0.00  0.00      PROA  
ATOM    987  OG  SER P  59      -0.969  -6.850  -6.070  0.00  0.00      PROA  
ATOM    988  HG1 SER P  59      -1.376  -7.716  -6.149  0.00  0.00      PROA  
ATOM    989  C   SER P  59      -2.578  -7.000  -8.614  0.00  0.00      PROA  
ATOM    990  O   SER P  59      -2.244  -8.061  -9.185  0.00  0.00      PROA  
ATOM    991  N   THR P  60      -3.823  -6.638  -8.399  0.00  0.00      PROA  
ATOM    992  HN  THR P  60      -3.942  -5.706  -8.064  0.00  0.00      PROA  
ATOM    993  CA  THR P  60      -4.937  -7.451  -8.830  0.00  0.00      PROA  
ATOM    994  HA  THR P  60      -4.762  -7.757  -9.850  0.00  0.00      PROA  
ATOM    995  CB  THR P  60      -5.096  -8.746  -8.006  0.00  0.00      PROA  
ATOM    996  HB  THR P  60      -4.116  -9.270  -7.982  0.00  0.00      PROA  
ATOM    997  OG1 THR P  60      -6.019  -9.624  -8.675  0.00  0.00      PROA  
ATOM    998  HG1 THR P  60      -5.898 -10.465  -8.227  0.00  0.00      PROA  
ATOM    999  CG2 THR P  60      -5.393  -8.510  -6.470  0.00  0.00      PROA  
ATOM   1000 HG21 THR P  60      -5.375  -9.488  -5.944  0.00  0.00      PROA  
ATOM   1001 HG22 THR P  60      -6.335  -7.931  -6.366  0.00  0.00      PROA  
ATOM   1002 HG23 THR P  60      -4.522  -7.949  -6.070  0.00  0.00      PROA  
ATOM   1003  C   THR P  60      -6.116  -6.558  -8.860  0.00  0.00      PROA  
ATOM   1004  O   THR P  60      -6.183  -5.417  -8.405  0.00  0.00      PROA  
ATOM   1005  N   ASP P  61      -7.254  -7.000  -9.545  0.00  0.00      PROA  
ATOM   1006  HN  ASP P  61      -7.214  -7.836 -10.085  0.00  0.00      PROA  
ATOM   1007  CA  ASP P  61      -8.439  -6.138  -9.800  0.00  0.00      PROA  
ATOM   1008  HA  ASP P  61      -8.187  -5.280 -10.406  0.00  0.00      PROA  
ATOM   1009  CB  ASP P  61      -9.564  -6.896 -10.652  0.00  0.00      PROA  
ATOM   1010  HB1 ASP P  61     -10.370  -6.232 -11.030  0.00  0.00      PROA  
ATOM   1011  HB2 ASP P  61     -10.029  -7.658  -9.991  0.00  0.00      PROA  
ATOM   1012  CG  ASP P  61      -9.158  -7.606 -11.893  0.00  0.00      PROA  
ATOM   1013  OD1 ASP P  61     -10.069  -8.141 -12.503  0.00  0.00      PROA  
ATOM   1014  OD2 ASP P  61      -7.971  -7.556 -12.239  0.00  0.00      PROA  
ATOM   1015  C   ASP P  61      -9.087  -5.580  -8.591  0.00  0.00      PROA  
ATOM   1016  O   ASP P  61      -9.293  -6.169  -7.486  0.00  0.00      PROA  
ATOM   1017  N   MET P  62      -9.501  -4.241  -8.605  0.00  0.00      PROA  
ATOM   1018  HN  MET P  62      -9.436  -3.785  -9.490  0.00  0.00      PROA  
ATOM   1019  CA  MET P  62      -9.939  -3.448  -7.485  0.00  0.00      PROA  
ATOM   1020  HA  MET P  62      -9.250  -3.588  -6.665  0.00  0.00      PROA  
ATOM   1021  CB  MET P  62      -9.927  -1.918  -7.781  0.00  0.00      PROA  
ATOM   1022  HB1 MET P  62     -10.633  -1.295  -7.191  0.00  0.00      PROA  
ATOM   1023  HB2 MET P  62     -10.252  -1.778  -8.834  0.00  0.00      PROA  
ATOM   1024  CG  MET P  62      -8.474  -1.371  -7.609  0.00  0.00      PROA  
ATOM   1025  HG1 MET P  62      -8.332  -0.373  -8.075  0.00  0.00      PROA  
ATOM   1026  HG2 MET P  62      -7.687  -1.904  -8.184  0.00  0.00      PROA  
ATOM   1027  SD  MET P  62      -7.943  -1.039  -5.927  0.00  0.00      PROA  
ATOM   1028  CE  MET P  62      -6.784   0.396  -5.947  0.00  0.00      PROA  
ATOM   1029  HE1 MET P  62      -6.069   0.416  -6.797  0.00  0.00      PROA  
ATOM   1030  HE2 MET P  62      -6.242   0.601  -4.998  0.00  0.00      PROA  
ATOM   1031  HE3 MET P  62      -7.452   1.275  -6.073  0.00  0.00      PROA  
ATOM   1032  C   MET P  62     -11.288  -3.873  -6.899  0.00  0.00      PROA  
ATOM   1033  O   MET P  62     -11.462  -3.724  -5.663  0.00  0.00      PROA  
ATOM   1034  N   ASP P  63     -12.227  -4.478  -7.691  0.00  0.00      PROA  
ATOM   1035  HN  ASP P  63     -12.142  -4.647  -8.670  0.00  0.00      PROA  
ATOM   1036  CA  ASP P  63     -13.375  -5.047  -7.106  0.00  0.00      PROA  
ATOM   1037  HA  ASP P  63     -13.839  -4.265  -6.523  0.00  0.00      PROA  
ATOM   1038  CB  ASP P  63     -14.459  -5.464  -8.173  0.00  0.00      PROA  
ATOM   1039  HB1 ASP P  63     -14.606  -4.642  -8.906  0.00  0.00      PROA  
ATOM   1040  HB2 ASP P  63     -15.415  -5.728  -7.672  0.00  0.00      PROA  
ATOM   1041  CG  ASP P  63     -14.180  -6.720  -9.047  0.00  0.00      PROA  
ATOM   1042  OD1 ASP P  63     -15.105  -7.542  -9.281  0.00  0.00      PROA  
ATOM   1043  OD2 ASP P  63     -12.974  -6.921  -9.476  0.00  0.00      PROA  
ATOM   1044  C   ASP P  63     -12.989  -6.204  -6.095  0.00  0.00      PROA  
ATOM   1045  O   ASP P  63     -13.441  -6.125  -4.947  0.00  0.00      PROA  
ATOM   1046  N   LYS P  64     -12.102  -7.091  -6.491  0.00  0.00      PROA  
ATOM   1047  HN  LYS P  64     -11.792  -6.935  -7.426  0.00  0.00      PROA  
ATOM   1048  CA  LYS P  64     -11.633  -8.156  -5.670  0.00  0.00      PROA  
ATOM   1049  HA  LYS P  64     -12.439  -8.725  -5.229  0.00  0.00      PROA  
ATOM   1050  CB  LYS P  64     -10.815  -9.161  -6.491  0.00  0.00      PROA  
ATOM   1051  HB1 LYS P  64     -10.632 -10.057  -5.860  0.00  0.00      PROA  
ATOM   1052  HB2 LYS P  64      -9.821  -8.884  -6.901  0.00  0.00      PROA  
ATOM   1053  CG  LYS P  64     -11.758  -9.766  -7.579  0.00  0.00      PROA  
ATOM   1054  HG1 LYS P  64     -11.266 -10.637  -8.061  0.00  0.00      PROA  
ATOM   1055  HG2 LYS P  64     -11.787  -9.021  -8.403  0.00  0.00      PROA  
ATOM   1056  CD  LYS P  64     -13.242  -9.987  -7.230  0.00  0.00      PROA  
ATOM   1057  HD1 LYS P  64     -13.612  -8.982  -6.935  0.00  0.00      PROA  
ATOM   1058  HD2 LYS P  64     -13.296 -10.546  -6.271  0.00  0.00      PROA  
ATOM   1059  CE  LYS P  64     -14.211 -10.657  -8.198  0.00  0.00      PROA  
ATOM   1060  HE1 LYS P  64     -15.263 -10.459  -7.900  0.00  0.00      PROA  
ATOM   1061  HE2 LYS P  64     -13.993 -11.743  -8.289  0.00  0.00      PROA  
ATOM   1062  NZ  LYS P  64     -14.057 -10.038  -9.573  0.00  0.00      PROA  
ATOM   1063  HZ1 LYS P  64     -13.074 -10.114  -9.903  0.00  0.00      PROA  
ATOM   1064  HZ2 LYS P  64     -14.373  -9.048  -9.522  0.00  0.00      PROA  
ATOM   1065  HZ3 LYS P  64     -14.657 -10.510 -10.279  0.00  0.00      PROA  
ATOM   1066  C   LYS P  64     -10.875  -7.643  -4.451  0.00  0.00      PROA  
ATOM   1067  O   LYS P  64     -11.077  -8.170  -3.388  0.00  0.00      PROA  
ATOM   1068  N   VAL P  65      -9.978  -6.701  -4.625  0.00  0.00      PROA  
ATOM   1069  HN  VAL P  65      -9.960  -6.267  -5.523  0.00  0.00      PROA  
ATOM   1070  CA  VAL P  65      -9.233  -6.097  -3.523  0.00  0.00      PROA  
ATOM   1071  HA  VAL P  65      -8.716  -6.940  -3.090  0.00  0.00      PROA  
ATOM   1072  CB  VAL P  65      -8.106  -5.071  -4.005  0.00  0.00      PROA  
ATOM   1073  HB  VAL P  65      -8.520  -4.692  -4.964  0.00  0.00      PROA  
ATOM   1074  CG1 VAL P  65      -7.894  -3.946  -2.989  0.00  0.00      PROA  
ATOM   1075 HG11 VAL P  65      -7.417  -4.290  -2.046  0.00  0.00      PROA  
ATOM   1076 HG12 VAL P  65      -8.877  -3.464  -2.803  0.00  0.00      PROA  
ATOM   1077 HG13 VAL P  65      -7.155  -3.225  -3.400  0.00  0.00      PROA  
ATOM   1078  CG2 VAL P  65      -6.786  -5.812  -4.300  0.00  0.00      PROA  
ATOM   1079 HG21 VAL P  65      -6.007  -5.112  -4.671  0.00  0.00      PROA  
ATOM   1080 HG22 VAL P  65      -6.948  -6.479  -5.174  0.00  0.00      PROA  
ATOM   1081 HG23 VAL P  65      -6.355  -6.357  -3.434  0.00  0.00      PROA  
ATOM   1082  C   VAL P  65     -10.162  -5.510  -2.513  0.00  0.00      PROA  
ATOM   1083  O   VAL P  65     -10.066  -5.846  -1.363  0.00  0.00      PROA  
ATOM   1084  N   LEU P  66     -11.186  -4.743  -2.958  0.00  0.00      PROA  
ATOM   1085  HN  LEU P  66     -11.280  -4.505  -3.922  0.00  0.00      PROA  
ATOM   1086  CA  LEU P  66     -12.140  -4.130  -2.112  0.00  0.00      PROA  
ATOM   1087  HA  LEU P  66     -11.616  -3.717  -1.263  0.00  0.00      PROA  
ATOM   1088  CB  LEU P  66     -12.998  -3.038  -2.836  0.00  0.00      PROA  
ATOM   1089  HB1 LEU P  66     -13.883  -2.749  -2.229  0.00  0.00      PROA  
ATOM   1090  HB2 LEU P  66     -13.480  -3.506  -3.720  0.00  0.00      PROA  
ATOM   1091  CG  LEU P  66     -12.230  -1.805  -3.267  0.00  0.00      PROA  
ATOM   1092  HG  LEU P  66     -11.283  -2.078  -3.780  0.00  0.00      PROA  
ATOM   1093  CD1 LEU P  66     -13.003  -0.965  -4.337  0.00  0.00      PROA  
ATOM   1094 HD11 LEU P  66     -12.490  -0.006  -4.563  0.00  0.00      PROA  
ATOM   1095 HD12 LEU P  66     -14.023  -0.750  -3.952  0.00  0.00      PROA  
ATOM   1096 HD13 LEU P  66     -13.134  -1.537  -5.281  0.00  0.00      PROA  
ATOM   1097  CD2 LEU P  66     -11.918  -0.922  -2.125  0.00  0.00      PROA  
ATOM   1098 HD21 LEU P  66     -11.540   0.082  -2.412  0.00  0.00      PROA  
ATOM   1099 HD22 LEU P  66     -11.121  -1.394  -1.511  0.00  0.00      PROA  
ATOM   1100 HD23 LEU P  66     -12.848  -0.777  -1.534  0.00  0.00      PROA  
ATOM   1101  C   LEU P  66     -13.050  -5.150  -1.462  0.00  0.00      PROA  
ATOM   1102  O   LEU P  66     -13.435  -4.991  -0.317  0.00  0.00      PROA  
ATOM   1103  N   LEU P  67     -13.327  -6.209  -2.225  0.00  0.00      PROA  
ATOM   1104  HN  LEU P  67     -13.033  -6.267  -3.176  0.00  0.00      PROA  
ATOM   1105  CA  LEU P  67     -14.030  -7.325  -1.599  0.00  0.00      PROA  
ATOM   1106  HA  LEU P  67     -14.918  -6.919  -1.138  0.00  0.00      PROA  
ATOM   1107  CB  LEU P  67     -14.375  -8.287  -2.743  0.00  0.00      PROA  
ATOM   1108  HB1 LEU P  67     -13.443  -8.426  -3.332  0.00  0.00      PROA  
ATOM   1109  HB2 LEU P  67     -15.136  -7.768  -3.364  0.00  0.00      PROA  
ATOM   1110  CG  LEU P  67     -14.981  -9.666  -2.415  0.00  0.00      PROA  
ATOM   1111  HG  LEU P  67     -14.296 -10.254  -1.767  0.00  0.00      PROA  
ATOM   1112  CD1 LEU P  67     -16.308  -9.605  -1.717  0.00  0.00      PROA  
ATOM   1113 HD11 LEU P  67     -16.693 -10.635  -1.557  0.00  0.00      PROA  
ATOM   1114 HD12 LEU P  67     -17.074  -8.966  -2.208  0.00  0.00      PROA  
ATOM   1115 HD13 LEU P  67     -16.149  -9.181  -0.703  0.00  0.00      PROA  
ATOM   1116  CD2 LEU P  67     -15.016 -10.486  -3.695  0.00  0.00      PROA  
ATOM   1117 HD21 LEU P  67     -13.970 -10.704  -3.999  0.00  0.00      PROA  
ATOM   1118 HD22 LEU P  67     -15.561 -10.075  -4.571  0.00  0.00      PROA  
ATOM   1119 HD23 LEU P  67     -15.527 -11.463  -3.558  0.00  0.00      PROA  
ATOM   1120  C   LEU P  67     -13.275  -7.971  -0.401  0.00  0.00      PROA  
ATOM   1121  O   LEU P  67     -13.781  -8.125   0.672  0.00  0.00      PROA  
ATOM   1122  N   LYS P  68     -11.992  -8.367  -0.675  0.00  0.00      PROA  
ATOM   1123  HN  LYS P  68     -11.704  -8.344  -1.629  0.00  0.00      PROA  
ATOM   1124  CA  LYS P  68     -11.058  -8.938   0.240  0.00  0.00      PROA  
ATOM   1125  HA  LYS P  68     -11.612  -9.804   0.571  0.00  0.00      PROA  
ATOM   1126  CB  LYS P  68      -9.676  -9.142  -0.357  0.00  0.00      PROA  
ATOM   1127  HB1 LYS P  68      -9.222  -8.197  -0.724  0.00  0.00      PROA  
ATOM   1128  HB2 LYS P  68      -9.724  -9.739  -1.292  0.00  0.00      PROA  
ATOM   1129  CG  LYS P  68      -8.689  -9.937   0.508  0.00  0.00      PROA  
ATOM   1130  HG1 LYS P  68      -8.435  -9.282   1.368  0.00  0.00      PROA  
ATOM   1131  HG2 LYS P  68      -7.781 -10.133  -0.101  0.00  0.00      PROA  
ATOM   1132  CD  LYS P  68      -9.209 -11.206   1.237  0.00  0.00      PROA  
ATOM   1133  HD1 LYS P  68     -10.066 -10.958   1.899  0.00  0.00      PROA  
ATOM   1134  HD2 LYS P  68      -8.405 -11.577   1.907  0.00  0.00      PROA  
ATOM   1135  CE  LYS P  68      -9.549 -12.295   0.148  0.00  0.00      PROA  
ATOM   1136  HE1 LYS P  68      -8.557 -12.577  -0.265  0.00  0.00      PROA  
ATOM   1137  HE2 LYS P  68     -10.236 -11.895  -0.628  0.00  0.00      PROA  
ATOM   1138  NZ  LYS P  68     -10.175 -13.406   0.823  0.00  0.00      PROA  
ATOM   1139  HZ1 LYS P  68     -10.882 -13.237   1.566  0.00  0.00      PROA  
ATOM   1140  HZ2 LYS P  68      -9.451 -14.014   1.258  0.00  0.00      PROA  
ATOM   1141  HZ3 LYS P  68     -10.613 -14.000   0.090  0.00  0.00      PROA  
ATOM   1142  C   LYS P  68     -10.860  -8.053   1.481  0.00  0.00      PROA  
ATOM   1143  O   LYS P  68     -10.666  -8.492   2.586  0.00  0.00      PROA  
ATOM   1144  N   TYR P  69     -10.840  -6.718   1.308  0.00  0.00      PROA  
ATOM   1145  HN  TYR P  69     -10.720  -6.476   0.348  0.00  0.00      PROA  
ATOM   1146  CA  TYR P  69     -10.798  -5.668   2.340  0.00  0.00      PROA  
ATOM   1147  HA  TYR P  69      -9.819  -5.732   2.793  0.00  0.00      PROA  
ATOM   1148  CB  TYR P  69     -10.948  -4.293   1.621  0.00  0.00      PROA  
ATOM   1149  HB1 TYR P  69     -12.028  -4.120   1.429  0.00  0.00      PROA  
ATOM   1150  HB2 TYR P  69     -10.479  -4.289   0.614  0.00  0.00      PROA  
ATOM   1151  CG  TYR P  69     -10.519  -3.155   2.552  0.00  0.00      PROA  
ATOM   1152  CD1 TYR P  69     -11.530  -2.470   3.233  0.00  0.00      PROA  
ATOM   1153  HD1 TYR P  69     -12.542  -2.823   3.101  0.00  0.00      PROA  
ATOM   1154  CE1 TYR P  69     -11.171  -1.341   3.978  0.00  0.00      PROA  
ATOM   1155  HE1 TYR P  69     -12.011  -0.810   4.401  0.00  0.00      PROA  
ATOM   1156  CZ  TYR P  69      -9.834  -0.986   4.223  0.00  0.00      PROA  
ATOM   1157  OH  TYR P  69      -9.445  -0.092   5.260  0.00  0.00      PROA  
ATOM   1158  HH  TYR P  69      -8.508  -0.154   5.462  0.00  0.00      PROA  
ATOM   1159  CD2 TYR P  69      -9.175  -2.890   2.848  0.00  0.00      PROA  
ATOM   1160  HD2 TYR P  69      -8.358  -3.413   2.375  0.00  0.00      PROA  
ATOM   1161  CE2 TYR P  69      -8.794  -1.741   3.686  0.00  0.00      PROA  
ATOM   1162  HE2 TYR P  69      -7.742  -1.540   3.828  0.00  0.00      PROA  
ATOM   1163  C   TYR P  69     -11.939  -5.836   3.339  0.00  0.00      PROA  
ATOM   1164  O   TYR P  69     -11.725  -5.516   4.481  0.00  0.00      PROA  
ATOM   1165  N   THR P  70     -13.161  -6.215   2.844  0.00  0.00      PROA  
ATOM   1166  HN  THR P  70     -13.201  -6.548   1.905  0.00  0.00      PROA  
ATOM   1167  CA  THR P  70     -14.333  -6.178   3.717  0.00  0.00      PROA  
ATOM   1168  HA  THR P  70     -14.243  -5.625   4.640  0.00  0.00      PROA  
ATOM   1169  CB  THR P  70     -15.510  -5.467   3.070  0.00  0.00      PROA  
ATOM   1170  HB  THR P  70     -16.370  -5.592   3.762  0.00  0.00      PROA  
ATOM   1171  OG1 THR P  70     -15.754  -6.005   1.793  0.00  0.00      PROA  
ATOM   1172  HG1 THR P  70     -14.954  -5.781   1.312  0.00  0.00      PROA  
ATOM   1173  CG2 THR P  70     -15.130  -3.941   2.965  0.00  0.00      PROA  
ATOM   1174 HG21 THR P  70     -16.090  -3.398   2.837  0.00  0.00      PROA  
ATOM   1175 HG22 THR P  70     -14.506  -3.798   2.057  0.00  0.00      PROA  
ATOM   1176 HG23 THR P  70     -14.721  -3.594   3.938  0.00  0.00      PROA  
ATOM   1177  C   THR P  70     -14.651  -7.557   4.261  0.00  0.00      PROA  
ATOM   1178  O   THR P  70     -15.729  -7.710   4.850  0.00  0.00      PROA  
ATOM   1179  N   GLU P  71     -13.732  -8.595   4.299  0.00  0.00      PROA  
ATOM   1180  HN  GLU P  71     -13.027  -8.623   3.595  0.00  0.00      PROA  
ATOM   1181  CA  GLU P  71     -13.857  -9.715   5.205  0.00  0.00      PROA  
ATOM   1182  HA  GLU P  71     -14.899  -9.768   5.485  0.00  0.00      PROA  
ATOM   1183  CB  GLU P  71     -13.530 -11.082   4.629  0.00  0.00      PROA  
ATOM   1184  HB1 GLU P  71     -14.363 -11.507   4.028  0.00  0.00      PROA  
ATOM   1185  HB2 GLU P  71     -13.458 -11.886   5.393  0.00  0.00      PROA  
ATOM   1186  CG  GLU P  71     -12.362 -11.164   3.657  0.00  0.00      PROA  
ATOM   1187  HG1 GLU P  71     -11.574 -10.477   4.034  0.00  0.00      PROA  
ATOM   1188  HG2 GLU P  71     -12.675 -10.658   2.719  0.00  0.00      PROA  
ATOM   1189  CD  GLU P  71     -11.915 -12.602   3.505  0.00  0.00      PROA  
ATOM   1190  OE1 GLU P  71     -11.134 -13.063   4.443  0.00  0.00      PROA  
ATOM   1191  OE2 GLU P  71     -12.161 -13.319   2.508  0.00  0.00      PROA  
ATOM   1192  C   GLU P  71     -13.093  -9.468   6.547  0.00  0.00      PROA  
ATOM   1193  O   GLU P  71     -13.123 -10.345   7.453  0.00  0.00      PROA  
ATOM   1194  N   TYR P  72     -12.408  -8.302   6.734  0.00  0.00      PROA  
ATOM   1195  HN  TYR P  72     -12.335  -7.548   6.086  0.00  0.00      PROA  
ATOM   1196  CA  TYR P  72     -11.722  -8.112   8.020  0.00  0.00      PROA  
ATOM   1197  HA  TYR P  72     -11.661  -9.077   8.500  0.00  0.00      PROA  
ATOM   1198  CB  TYR P  72     -10.203  -7.673   7.783  0.00  0.00      PROA  
ATOM   1199  HB1 TYR P  72      -9.687  -7.754   8.763  0.00  0.00      PROA  
ATOM   1200  HB2 TYR P  72     -10.101  -6.635   7.401  0.00  0.00      PROA  
ATOM   1201  CG  TYR P  72      -9.379  -8.586   6.912  0.00  0.00      PROA  
ATOM   1202  CD1 TYR P  72      -9.393  -8.425   5.553  0.00  0.00      PROA  
ATOM   1203  HD1 TYR P  72     -10.018  -7.660   5.116  0.00  0.00      PROA  
ATOM   1204  CE1 TYR P  72      -8.682  -9.313   4.721  0.00  0.00      PROA  
ATOM   1205  HE1 TYR P  72      -8.839  -9.464   3.663  0.00  0.00      PROA  
ATOM   1206  CZ  TYR P  72      -7.956 -10.361   5.348  0.00  0.00      PROA  
ATOM   1207  OH  TYR P  72      -7.338 -11.312   4.532  0.00  0.00      PROA  
ATOM   1208  HH  TYR P  72      -6.949 -12.008   5.066  0.00  0.00      PROA  
ATOM   1209  CD2 TYR P  72      -8.526  -9.503   7.464  0.00  0.00      PROA  
ATOM   1210  HD2 TYR P  72      -8.541  -9.533   8.543  0.00  0.00      PROA  
ATOM   1211  CE2 TYR P  72      -7.918 -10.503   6.702  0.00  0.00      PROA  
ATOM   1212  HE2 TYR P  72      -7.305 -11.268   7.156  0.00  0.00      PROA  
ATOM   1213  C   TYR P  72     -12.461  -7.145   8.922  0.00  0.00      PROA  
ATOM   1214  O   TYR P  72     -12.492  -5.934   8.691  0.00  0.00      PROA  
ATOM   1215  N   ASN P  73     -13.021  -7.610  10.104  0.00  0.00      PROA  
ATOM   1216  HN  ASN P  73     -13.306  -8.560  10.207  0.00  0.00      PROA  
ATOM   1217  CA  ASN P  73     -13.386  -6.713  11.244  0.00  0.00      PROA  
ATOM   1218  HA  ASN P  73     -14.031  -5.919  10.897  0.00  0.00      PROA  
ATOM   1219  CB  ASN P  73     -14.214  -7.541  12.335  0.00  0.00      PROA  
ATOM   1220  HB1 ASN P  73     -13.554  -8.374  12.659  0.00  0.00      PROA  
ATOM   1221  HB2 ASN P  73     -15.089  -7.915  11.761  0.00  0.00      PROA  
ATOM   1222  CG  ASN P  73     -14.642  -6.602  13.483  0.00  0.00      PROA  
ATOM   1223  OD1 ASN P  73     -15.007  -5.449  13.301  0.00  0.00      PROA  
ATOM   1224  ND2 ASN P  73     -14.566  -7.100  14.721  0.00  0.00      PROA  
ATOM   1225 HD21 ASN P  73     -14.722  -6.433  15.450  0.00  0.00      PROA  
ATOM   1226 HD22 ASN P  73     -14.479  -8.090  14.834  0.00  0.00      PROA  
ATOM   1227  C   ASN P  73     -12.276  -5.927  11.797  0.00  0.00      PROA  
ATOM   1228  O   ASN P  73     -12.362  -4.736  11.940  0.00  0.00      PROA  
ATOM   1229  N   GLU P  74     -11.058  -6.637  11.975  0.00  0.00      PROA  
ATOM   1230  HN  GLU P  74     -10.935  -7.525  11.538  0.00  0.00      PROA  
ATOM   1231  CA  GLU P  74      -9.894  -5.997  12.556  0.00  0.00      PROA  
ATOM   1232  HA  GLU P  74     -10.098  -4.939  12.635  0.00  0.00      PROA  
ATOM   1233  CB  GLU P  74      -9.681  -6.454  14.059  0.00  0.00      PROA  
ATOM   1234  HB1 GLU P  74      -8.774  -6.017  14.528  0.00  0.00      PROA  
ATOM   1235  HB2 GLU P  74      -9.439  -7.532  13.939  0.00  0.00      PROA  
ATOM   1236  CG  GLU P  74     -10.874  -6.234  14.967  0.00  0.00      PROA  
ATOM   1237  HG1 GLU P  74     -11.770  -6.840  14.710  0.00  0.00      PROA  
ATOM   1238  HG2 GLU P  74     -11.098  -5.146  14.990  0.00  0.00      PROA  
ATOM   1239  CD  GLU P  74     -10.670  -6.635  16.392  0.00  0.00      PROA  
ATOM   1240  OE1 GLU P  74     -11.130  -7.739  16.809  0.00  0.00      PROA  
ATOM   1241  OE2 GLU P  74     -10.079  -5.893  17.156  0.00  0.00      PROA  
ATOM   1242  C   GLU P  74      -8.623  -6.251  11.711  0.00  0.00      PROA  
ATOM   1243  O   GLU P  74      -8.016  -7.269  11.883  0.00  0.00      PROA  
ATOM   1244  N   PRO P  75      -8.132  -5.324  10.852  0.00  0.00      PROA  
ATOM   1245  CD  PRO P  75      -8.715  -4.005  10.699  0.00  0.00      PROA  
ATOM   1246  HD1 PRO P  75      -8.386  -3.412  11.579  0.00  0.00      PROA  
ATOM   1247  HD2 PRO P  75      -9.820  -4.000  10.585  0.00  0.00      PROA  
ATOM   1248  CA  PRO P  75      -6.796  -5.405  10.266  0.00  0.00      PROA  
ATOM   1249  HA  PRO P  75      -6.772  -6.237   9.577  0.00  0.00      PROA  
ATOM   1250  CB  PRO P  75      -6.667  -4.089   9.370  0.00  0.00      PROA  
ATOM   1251  HB1 PRO P  75      -6.357  -4.320   8.329  0.00  0.00      PROA  
ATOM   1252  HB2 PRO P  75      -5.997  -3.374   9.894  0.00  0.00      PROA  
ATOM   1253  CG  PRO P  75      -8.088  -3.455   9.397  0.00  0.00      PROA  
ATOM   1254  HG1 PRO P  75      -8.124  -2.353   9.265  0.00  0.00      PROA  
ATOM   1255  HG2 PRO P  75      -8.555  -3.840   8.465  0.00  0.00      PROA  
ATOM   1256  C   PRO P  75      -5.612  -5.575  11.234  0.00  0.00      PROA  
ATOM   1257  O   PRO P  75      -5.617  -4.857  12.265  0.00  0.00      PROA  
ATOM   1258  N   HSD P  76      -4.569  -6.425  10.931  0.00  0.00      PROA  
ATOM   1259  HN  HSD P  76      -4.672  -6.999  10.122  0.00  0.00      PROA  
ATOM   1260  CA  HSD P  76      -3.371  -6.664  11.661  0.00  0.00      PROA  
ATOM   1261  HA  HSD P  76      -3.639  -6.981  12.658  0.00  0.00      PROA  
ATOM   1262  CB  HSD P  76      -2.352  -7.568  10.881  0.00  0.00      PROA  
ATOM   1263  HB1 HSD P  76      -1.815  -7.047  10.059  0.00  0.00      PROA  
ATOM   1264  HB2 HSD P  76      -2.980  -8.369  10.434  0.00  0.00      PROA  
ATOM   1265  ND1 HSD P  76      -0.367  -7.806  12.469  0.00  0.00      PROA  
ATOM   1266  HD1 HSD P  76      -0.273  -6.841  12.716  0.00  0.00      PROA  
ATOM   1267  CG  HSD P  76      -1.428  -8.338  11.737  0.00  0.00      PROA  
ATOM   1268  CE1 HSD P  76       0.316  -8.838  12.959  0.00  0.00      PROA  
ATOM   1269  HE1 HSD P  76       1.250  -8.707  13.505  0.00  0.00      PROA  
ATOM   1270  NE2 HSD P  76      -0.162 -10.028  12.639  0.00  0.00      PROA  
ATOM   1271  CD2 HSD P  76      -1.280  -9.713  11.831  0.00  0.00      PROA  
ATOM   1272  HD2 HSD P  76      -1.840 -10.481  11.312  0.00  0.00      PROA  
ATOM   1273  C   HSD P  76      -2.694  -5.364  11.823  0.00  0.00      PROA  
ATOM   1274  O   HSD P  76      -2.331  -5.060  12.980  0.00  0.00      PROA  
ATOM   1275  N   GLU P  77      -2.535  -4.598  10.812  0.00  0.00      PROA  
ATOM   1276  HN  GLU P  77      -2.928  -4.763   9.910  0.00  0.00      PROA  
ATOM   1277  CA  GLU P  77      -1.725  -3.413  10.842  0.00  0.00      PROA  
ATOM   1278  HA  GLU P  77      -1.486  -3.038  11.827  0.00  0.00      PROA  
ATOM   1279  CB  GLU P  77      -0.299  -3.496  10.248  0.00  0.00      PROA  
ATOM   1280  HB1 GLU P  77      -0.323  -3.708   9.158  0.00  0.00      PROA  
ATOM   1281  HB2 GLU P  77       0.147  -4.371  10.767  0.00  0.00      PROA  
ATOM   1282  CG  GLU P  77       0.596  -2.214  10.321  0.00  0.00      PROA  
ATOM   1283  HG1 GLU P  77       0.584  -1.826  11.362  0.00  0.00      PROA  
ATOM   1284  HG2 GLU P  77       0.213  -1.470   9.590  0.00  0.00      PROA  
ATOM   1285  CD  GLU P  77       2.107  -2.494   9.977  0.00  0.00      PROA  
ATOM   1286  OE1 GLU P  77       2.778  -1.753   9.236  0.00  0.00      PROA  
ATOM   1287  OE2 GLU P  77       2.585  -3.385  10.751  0.00  0.00      PROA  
ATOM   1288  C   GLU P  77      -2.559  -2.275  10.180  0.00  0.00      PROA  
ATOM   1289  O   GLU P  77      -3.231  -2.499   9.180  0.00  0.00      PROA  
ATOM   1290  N   SER P  78      -2.621  -1.057  10.880  0.00  0.00      PROA  
ATOM   1291  HN  SER P  78      -2.027  -0.902  11.665  0.00  0.00      PROA  
ATOM   1292  CA  SER P  78      -3.272   0.132  10.472  0.00  0.00      PROA  
ATOM   1293  HA  SER P  78      -3.301   0.080   9.394  0.00  0.00      PROA  
ATOM   1294  CB  SER P  78      -4.637   0.187  11.097  0.00  0.00      PROA  
ATOM   1295  HB1 SER P  78      -4.545   0.278  12.200  0.00  0.00      PROA  
ATOM   1296  HB2 SER P  78      -5.190  -0.731  10.803  0.00  0.00      PROA  
ATOM   1297  OG  SER P  78      -5.399   1.262  10.543  0.00  0.00      PROA  
ATOM   1298  HG1 SER P  78      -5.800   1.782  11.244  0.00  0.00      PROA  
ATOM   1299  C   SER P  78      -2.415   1.343  10.873  0.00  0.00      PROA  
ATOM   1300  O   SER P  78      -2.269   1.563  12.097  0.00  0.00      PROA  
ATOM   1301  N   ARG P  79      -1.930   2.159   9.879  0.00  0.00      PROA  
ATOM   1302  HN  ARG P  79      -1.928   1.792   8.952  0.00  0.00      PROA  
ATOM   1303  CA  ARG P  79      -0.973   3.211  10.098  0.00  0.00      PROA  
ATOM   1304  HA  ARG P  79      -0.816   3.338  11.159  0.00  0.00      PROA  
ATOM   1305  CB  ARG P  79       0.461   2.839   9.380  0.00  0.00      PROA  
ATOM   1306  HB1 ARG P  79       1.240   3.582   9.658  0.00  0.00      PROA  
ATOM   1307  HB2 ARG P  79       0.298   2.803   8.282  0.00  0.00      PROA  
ATOM   1308  CG  ARG P  79       1.110   1.574   9.883  0.00  0.00      PROA  
ATOM   1309  HG1 ARG P  79       1.981   1.355   9.229  0.00  0.00      PROA  
ATOM   1310  HG2 ARG P  79       0.355   0.764   9.801  0.00  0.00      PROA  
ATOM   1311  CD  ARG P  79       1.625   1.585  11.435  0.00  0.00      PROA  
ATOM   1312  HD1 ARG P  79       0.759   1.770  12.106  0.00  0.00      PROA  
ATOM   1313  HD2 ARG P  79       2.353   2.423  11.494  0.00  0.00      PROA  
ATOM   1314  NE  ARG P  79       2.318   0.232  11.607  0.00  0.00      PROA  
ATOM   1315  HE  ARG P  79       2.405  -0.436  10.868  0.00  0.00      PROA  
ATOM   1316  CZ  ARG P  79       2.768  -0.185  12.735  0.00  0.00      PROA  
ATOM   1317  NH1 ARG P  79       2.446   0.399  13.870  0.00  0.00      PROA  
ATOM   1318 HH11 ARG P  79       1.681   1.041  13.913  0.00  0.00      PROA  
ATOM   1319 HH12 ARG P  79       2.891   0.078  14.706  0.00  0.00      PROA  
ATOM   1320  NH2 ARG P  79       3.321  -1.378  12.896  0.00  0.00      PROA  
ATOM   1321 HH21 ARG P  79       3.465  -1.986  12.115  0.00  0.00      PROA  
ATOM   1322 HH22 ARG P  79       3.523  -1.626  13.844  0.00  0.00      PROA  
ATOM   1323  C   ARG P  79      -1.354   4.599   9.608  0.00  0.00      PROA  
ATOM   1324  O   ARG P  79      -1.990   4.803   8.615  0.00  0.00      PROA  
ATOM   1325  N   THR P  80      -0.904   5.592  10.368  0.00  0.00      PROA  
ATOM   1326  HN  THR P  80      -0.555   5.535  11.300  0.00  0.00      PROA  
ATOM   1327  CA  THR P  80      -1.097   6.975   9.943  0.00  0.00      PROA  
ATOM   1328  HA  THR P  80      -1.270   7.002   8.877  0.00  0.00      PROA  
ATOM   1329  CB  THR P  80      -2.374   7.535  10.540  0.00  0.00      PROA  
ATOM   1330  HB  THR P  80      -3.240   6.874  10.320  0.00  0.00      PROA  
ATOM   1331  OG1 THR P  80      -2.665   8.732   9.940  0.00  0.00      PROA  
ATOM   1332  HG1 THR P  80      -2.629   8.511   9.006  0.00  0.00      PROA  
ATOM   1333  CG2 THR P  80      -2.386   7.660  12.070  0.00  0.00      PROA  
ATOM   1334 HG21 THR P  80      -2.356   6.673  12.578  0.00  0.00      PROA  
ATOM   1335 HG22 THR P  80      -3.353   8.119  12.366  0.00  0.00      PROA  
ATOM   1336 HG23 THR P  80      -1.542   8.303  12.399  0.00  0.00      PROA  
ATOM   1337  C   THR P  80       0.237   7.649  10.287  0.00  0.00      PROA  
ATOM   1338  O   THR P  80       1.121   6.921  10.765  0.00  0.00      PROA  
ATOM   1339  N   ASN P  81       0.327   9.016  10.104  0.00  0.00      PROA  
ATOM   1340  HN  ASN P  81      -0.455   9.540   9.776  0.00  0.00      PROA  
ATOM   1341  CA  ASN P  81       1.533   9.753  10.255  0.00  0.00      PROA  
ATOM   1342  HA  ASN P  81       2.276   9.405   9.552  0.00  0.00      PROA  
ATOM   1343  CB  ASN P  81       1.276  11.152   9.794  0.00  0.00      PROA  
ATOM   1344  HB1 ASN P  81       2.154  11.808   9.973  0.00  0.00      PROA  
ATOM   1345  HB2 ASN P  81       0.478  11.681  10.358  0.00  0.00      PROA  
ATOM   1346  CG  ASN P  81       0.969  11.165   8.246  0.00  0.00      PROA  
ATOM   1347  OD1 ASN P  81       0.792  10.084   7.615  0.00  0.00      PROA  
ATOM   1348  ND2 ASN P  81       1.002  12.345   7.623  0.00  0.00      PROA  
ATOM   1349 HD21 ASN P  81       1.313  13.139   8.146  0.00  0.00      PROA  
ATOM   1350 HD22 ASN P  81       0.636  12.586   6.724  0.00  0.00      PROA  
ATOM   1351  C   ASN P  81       2.197   9.693  11.621  0.00  0.00      PROA  
ATOM   1352  O   ASN P  81       3.393   9.801  11.692  0.00  0.00      PROA  
ATOM   1353  N   SER P  82       1.471   9.563  12.713  0.00  0.00      PROA  
ATOM   1354  HN  SER P  82       0.517   9.849  12.760  0.00  0.00      PROA  
ATOM   1355  CA  SER P  82       2.008   9.373  14.026  0.00  0.00      PROA  
ATOM   1356  HA  SER P  82       2.701  10.189  14.164  0.00  0.00      PROA  
ATOM   1357  CB  SER P  82       0.900   9.355  15.106  0.00  0.00      PROA  
ATOM   1358  HB1 SER P  82       0.193   8.504  15.013  0.00  0.00      PROA  
ATOM   1359  HB2 SER P  82       0.346  10.311  14.991  0.00  0.00      PROA  
ATOM   1360  OG  SER P  82       1.449   9.397  16.441  0.00  0.00      PROA  
ATOM   1361  HG1 SER P  82       1.461   8.489  16.752  0.00  0.00      PROA  
ATOM   1362  C   SER P  82       2.853   8.164  14.131  0.00  0.00      PROA  
ATOM   1363  O   SER P  82       3.913   8.176  14.704  0.00  0.00      PROA  
ATOM   1364  N   ASP P  83       2.334   7.111  13.585  0.00  0.00      PROA  
ATOM   1365  HN  ASP P  83       1.489   7.106  13.056  0.00  0.00      PROA  
ATOM   1366  CA  ASP P  83       3.004   5.855  13.556  0.00  0.00      PROA  
ATOM   1367  HA  ASP P  83       3.399   5.780  14.559  0.00  0.00      PROA  
ATOM   1368  CB  ASP P  83       2.138   4.633  13.178  0.00  0.00      PROA  
ATOM   1369  HB1 ASP P  83       2.678   3.717  13.497  0.00  0.00      PROA  
ATOM   1370  HB2 ASP P  83       1.856   4.591  12.104  0.00  0.00      PROA  
ATOM   1371  CG  ASP P  83       0.836   4.809  13.946  0.00  0.00      PROA  
ATOM   1372  OD1 ASP P  83       0.835   4.598  15.207  0.00  0.00      PROA  
ATOM   1373  OD2 ASP P  83      -0.242   5.186  13.340  0.00  0.00      PROA  
ATOM   1374  C   ASP P  83       4.321   5.869  12.685  0.00  0.00      PROA  
ATOM   1375  O   ASP P  83       5.284   5.283  13.125  0.00  0.00      PROA  
ATOM   1376  N   ILE P  84       4.278   6.548  11.491  0.00  0.00      PROA  
ATOM   1377  HN  ILE P  84       3.422   7.009  11.267  0.00  0.00      PROA  
ATOM   1378  CA  ILE P  84       5.515   6.722  10.762  0.00  0.00      PROA  
ATOM   1379  HA  ILE P  84       5.759   5.744  10.373  0.00  0.00      PROA  
ATOM   1380  CB  ILE P  84       5.119   7.558   9.461  0.00  0.00      PROA  
ATOM   1381  HB  ILE P  84       4.666   8.551   9.670  0.00  0.00      PROA  
ATOM   1382  CG2 ILE P  84       6.435   7.893   8.699  0.00  0.00      PROA  
ATOM   1383 HG21 ILE P  84       7.136   7.032   8.722  0.00  0.00      PROA  
ATOM   1384 HG22 ILE P  84       6.798   8.807   9.215  0.00  0.00      PROA  
ATOM   1385 HG23 ILE P  84       6.094   8.127   7.667  0.00  0.00      PROA  
ATOM   1386  CG1 ILE P  84       4.080   6.761   8.608  0.00  0.00      PROA  
ATOM   1387 HG11 ILE P  84       3.863   7.484   7.794  0.00  0.00      PROA  
ATOM   1388 HG12 ILE P  84       3.127   6.704   9.177  0.00  0.00      PROA  
ATOM   1389  CD  ILE P  84       4.490   5.391   8.108  0.00  0.00      PROA  
ATOM   1390  HD1 ILE P  84       3.727   5.126   7.346  0.00  0.00      PROA  
ATOM   1391  HD2 ILE P  84       4.319   4.661   8.928  0.00  0.00      PROA  
ATOM   1392  HD3 ILE P  84       5.544   5.348   7.758  0.00  0.00      PROA  
ATOM   1393  C   ILE P  84       6.609   7.446  11.486  0.00  0.00      PROA  
ATOM   1394  O   ILE P  84       7.754   6.972  11.570  0.00  0.00      PROA  
ATOM   1395  N   VAL P  85       6.338   8.643  12.144  0.00  0.00      PROA  
ATOM   1396  HN  VAL P  85       5.449   9.078  12.022  0.00  0.00      PROA  
ATOM   1397  CA  VAL P  85       7.352   9.337  12.930  0.00  0.00      PROA  
ATOM   1398  HA  VAL P  85       8.170   9.468  12.238  0.00  0.00      PROA  
ATOM   1399  CB  VAL P  85       6.880  10.737  13.446  0.00  0.00      PROA  
ATOM   1400  HB  VAL P  85       7.773  11.224  13.892  0.00  0.00      PROA  
ATOM   1401  CG1 VAL P  85       6.511  11.595  12.274  0.00  0.00      PROA  
ATOM   1402 HG11 VAL P  85       7.336  11.466  11.542  0.00  0.00      PROA  
ATOM   1403 HG12 VAL P  85       6.376  12.675  12.501  0.00  0.00      PROA  
ATOM   1404 HG13 VAL P  85       5.671  11.125  11.719  0.00  0.00      PROA  
ATOM   1405  CG2 VAL P  85       5.631  10.724  14.346  0.00  0.00      PROA  
ATOM   1406 HG21 VAL P  85       5.326  11.765  14.585  0.00  0.00      PROA  
ATOM   1407 HG22 VAL P  85       5.873  10.224  15.308  0.00  0.00      PROA  
ATOM   1408 HG23 VAL P  85       4.697  10.239  13.990  0.00  0.00      PROA  
ATOM   1409  C   VAL P  85       7.887   8.477  14.147  0.00  0.00      PROA  
ATOM   1410  O   VAL P  85       9.085   8.390  14.413  0.00  0.00      PROA  
ATOM   1411  N   GLU P  86       6.980   7.714  14.857  0.00  0.00      PROA  
ATOM   1412  HN  GLU P  86       6.004   7.711  14.651  0.00  0.00      PROA  
ATOM   1413  CA  GLU P  86       7.456   6.807  15.893  0.00  0.00      PROA  
ATOM   1414  HA  GLU P  86       7.944   7.384  16.665  0.00  0.00      PROA  
ATOM   1415  CB  GLU P  86       6.278   6.043  16.529  0.00  0.00      PROA  
ATOM   1416  HB1 GLU P  86       6.612   5.164  17.122  0.00  0.00      PROA  
ATOM   1417  HB2 GLU P  86       5.541   5.797  15.735  0.00  0.00      PROA  
ATOM   1418  CG  GLU P  86       5.440   6.851  17.580  0.00  0.00      PROA  
ATOM   1419  HG1 GLU P  86       4.930   7.669  17.028  0.00  0.00      PROA  
ATOM   1420  HG2 GLU P  86       6.166   7.308  18.285  0.00  0.00      PROA  
ATOM   1421  CD  GLU P  86       4.483   6.099  18.542  0.00  0.00      PROA  
ATOM   1422  OE1 GLU P  86       3.350   5.723  18.127  0.00  0.00      PROA  
ATOM   1423  OE2 GLU P  86       4.860   5.862  19.714  0.00  0.00      PROA  
ATOM   1424  C   GLU P  86       8.378   5.765  15.365  0.00  0.00      PROA  
ATOM   1425  O   GLU P  86       9.369   5.456  15.978  0.00  0.00      PROA  
ATOM   1426  N   THR P  87       8.133   5.169  14.202  0.00  0.00      PROA  
ATOM   1427  HN  THR P  87       7.268   5.414  13.770  0.00  0.00      PROA  
ATOM   1428  CA  THR P  87       9.037   4.145  13.592  0.00  0.00      PROA  
ATOM   1429  HA  THR P  87       9.087   3.280  14.238  0.00  0.00      PROA  
ATOM   1430  CB  THR P  87       8.496   3.646  12.292  0.00  0.00      PROA  
ATOM   1431  HB  THR P  87       8.602   4.445  11.527  0.00  0.00      PROA  
ATOM   1432  OG1 THR P  87       7.065   3.351  12.325  0.00  0.00      PROA  
ATOM   1433  HG1 THR P  87       6.659   4.171  12.614  0.00  0.00      PROA  
ATOM   1434  CG2 THR P  87       9.211   2.330  11.884  0.00  0.00      PROA  
ATOM   1435 HG21 THR P  87      10.316   2.416  11.816  0.00  0.00      PROA  
ATOM   1436 HG22 THR P  87       8.909   1.927  10.894  0.00  0.00      PROA  
ATOM   1437 HG23 THR P  87       8.997   1.580  12.675  0.00  0.00      PROA  
ATOM   1438  C   THR P  87      10.416   4.707  13.300  0.00  0.00      PROA  
ATOM   1439  O   THR P  87      11.377   4.053  13.675  0.00  0.00      PROA  
ATOM   1440  N   LEU P  88      10.632   5.957  12.833  0.00  0.00      PROA  
ATOM   1441  HN  LEU P  88       9.843   6.511  12.577  0.00  0.00      PROA  
ATOM   1442  CA  LEU P  88      11.908   6.630  12.738  0.00  0.00      PROA  
ATOM   1443  HA  LEU P  88      12.499   5.996  12.093  0.00  0.00      PROA  
ATOM   1444  CB  LEU P  88      11.830   8.105  12.061  0.00  0.00      PROA  
ATOM   1445  HB1 LEU P  88      12.854   8.510  11.916  0.00  0.00      PROA  
ATOM   1446  HB2 LEU P  88      11.261   8.723  12.789  0.00  0.00      PROA  
ATOM   1447  CG  LEU P  88      11.031   8.159  10.737  0.00  0.00      PROA  
ATOM   1448  HG  LEU P  88      10.011   7.817  11.011  0.00  0.00      PROA  
ATOM   1449  CD1 LEU P  88      10.848   9.545  10.182  0.00  0.00      PROA  
ATOM   1450 HD11 LEU P  88      10.504  10.251  10.969  0.00  0.00      PROA  
ATOM   1451 HD12 LEU P  88      10.224   9.765   9.290  0.00  0.00      PROA  
ATOM   1452 HD13 LEU P  88      11.888   9.899  10.016  0.00  0.00      PROA  
ATOM   1453  CD2 LEU P  88      11.574   7.234   9.672  0.00  0.00      PROA  
ATOM   1454 HD21 LEU P  88      11.807   6.220  10.061  0.00  0.00      PROA  
ATOM   1455 HD22 LEU P  88      12.491   7.646   9.199  0.00  0.00      PROA  
ATOM   1456 HD23 LEU P  88      10.835   7.154   8.846  0.00  0.00      PROA  
ATOM   1457  C   LEU P  88      12.491   6.862  14.136  0.00  0.00      PROA  
ATOM   1458  O   LEU P  88      13.703   6.645  14.245  0.00  0.00      PROA  
ATOM   1459  N   ARG P  89      11.792   7.215  15.226  0.00  0.00      PROA  
ATOM   1460  HN  ARG P  89      10.805   7.329  15.149  0.00  0.00      PROA  
ATOM   1461  CA  ARG P  89      12.350   7.583  16.491  0.00  0.00      PROA  
ATOM   1462  HA  ARG P  89      13.263   8.154  16.408  0.00  0.00      PROA  
ATOM   1463  CB  ARG P  89      11.369   8.650  17.131  0.00  0.00      PROA  
ATOM   1464  HB1 ARG P  89      11.579   8.718  18.220  0.00  0.00      PROA  
ATOM   1465  HB2 ARG P  89      10.367   8.171  17.161  0.00  0.00      PROA  
ATOM   1466  CG  ARG P  89      11.341  10.038  16.399  0.00  0.00      PROA  
ATOM   1467  HG1 ARG P  89      10.900   9.960  15.382  0.00  0.00      PROA  
ATOM   1468  HG2 ARG P  89      12.345  10.494  16.266  0.00  0.00      PROA  
ATOM   1469  CD  ARG P  89      10.523  11.128  17.076  0.00  0.00      PROA  
ATOM   1470  HD1 ARG P  89      10.981  11.330  18.069  0.00  0.00      PROA  
ATOM   1471  HD2 ARG P  89       9.468  10.807  17.204  0.00  0.00      PROA  
ATOM   1472  NE  ARG P  89      10.453  12.315  16.171  0.00  0.00      PROA  
ATOM   1473  HE  ARG P  89      11.303  12.697  15.810  0.00  0.00      PROA  
ATOM   1474  CZ  ARG P  89       9.412  13.128  16.003  0.00  0.00      PROA  
ATOM   1475  NH1 ARG P  89       8.261  13.037  16.648  0.00  0.00      PROA  
ATOM   1476 HH11 ARG P  89       8.153  12.211  17.202  0.00  0.00      PROA  
ATOM   1477 HH12 ARG P  89       7.599  13.786  16.643  0.00  0.00      PROA  
ATOM   1478  NH2 ARG P  89       9.512  14.101  15.087  0.00  0.00      PROA  
ATOM   1479 HH21 ARG P  89      10.332  13.982  14.527  0.00  0.00      PROA  
ATOM   1480 HH22 ARG P  89       8.702  14.682  15.010  0.00  0.00      PROA  
ATOM   1481  C   ARG P  89      12.557   6.393  17.388  0.00  0.00      PROA  
ATOM   1482  O   ARG P  89      13.005   6.560  18.475  0.00  0.00      PROA  
ATOM   1483  N   LYS P  90      12.129   5.159  16.975  0.00  0.00      PROA  
ATOM   1484  HN  LYS P  90      11.602   5.168  16.128  0.00  0.00      PROA  
ATOM   1485  CA  LYS P  90      12.528   3.849  17.475  0.00  0.00      PROA  
ATOM   1486  HA  LYS P  90      12.279   3.194  16.653  0.00  0.00      PROA  
ATOM   1487  CB  LYS P  90      13.945   3.580  17.830  0.00  0.00      PROA  
ATOM   1488  HB1 LYS P  90      14.054   2.613  18.365  0.00  0.00      PROA  
ATOM   1489  HB2 LYS P  90      14.145   4.351  18.605  0.00  0.00      PROA  
ATOM   1490  CG  LYS P  90      14.846   3.675  16.622  0.00  0.00      PROA  
ATOM   1491  HG1 LYS P  90      14.734   4.658  16.116  0.00  0.00      PROA  
ATOM   1492  HG2 LYS P  90      14.603   2.863  15.904  0.00  0.00      PROA  
ATOM   1493  CD  LYS P  90      16.377   3.510  16.912  0.00  0.00      PROA  
ATOM   1494  HD1 LYS P  90      16.658   4.451  17.433  0.00  0.00      PROA  
ATOM   1495  HD2 LYS P  90      16.749   3.643  15.873  0.00  0.00      PROA  
ATOM   1496  CE  LYS P  90      16.669   2.177  17.568  0.00  0.00      PROA  
ATOM   1497  HE1 LYS P  90      16.330   2.261  18.623  0.00  0.00      PROA  
ATOM   1498  HE2 LYS P  90      17.775   2.086  17.531  0.00  0.00      PROA  
ATOM   1499  NZ  LYS P  90      16.077   0.999  16.991  0.00  0.00      PROA  
ATOM   1500  HZ1 LYS P  90      16.727   0.645  16.261  0.00  0.00      PROA  
ATOM   1501  HZ2 LYS P  90      15.126   1.063  16.573  0.00  0.00      PROA  
ATOM   1502  HZ3 LYS P  90      15.939   0.299  17.747  0.00  0.00      PROA  
ATOM   1503  C   LYS P  90      11.638   3.302  18.563  0.00  0.00      PROA  
ATOM   1504  O   LYS P  90      11.740   3.770  19.717  0.00  0.00      PROA  
ATOM   1505  N   LYS P  91      10.758   2.343  18.248  0.00  0.00      PROA  
ATOM   1506  HN  LYS P  91      10.737   2.150  17.270  0.00  0.00      PROA  
ATOM   1507  CA  LYS P  91       9.807   1.713  19.173  0.00  0.00      PROA  
ATOM   1508  HA  LYS P  91       9.733   2.260  20.101  0.00  0.00      PROA  
ATOM   1509  CB  LYS P  91       8.467   1.717  18.459  0.00  0.00      PROA  
ATOM   1510  HB1 LYS P  91       7.754   0.951  18.832  0.00  0.00      PROA  
ATOM   1511  HB2 LYS P  91       8.693   1.528  17.387  0.00  0.00      PROA  
ATOM   1512  CG  LYS P  91       7.729   3.031  18.505  0.00  0.00      PROA  
ATOM   1513  HG1 LYS P  91       7.013   3.094  17.658  0.00  0.00      PROA  
ATOM   1514  HG2 LYS P  91       8.441   3.784  18.105  0.00  0.00      PROA  
ATOM   1515  CD  LYS P  91       7.135   3.502  19.797  0.00  0.00      PROA  
ATOM   1516  HD1 LYS P  91       6.753   4.496  19.480  0.00  0.00      PROA  
ATOM   1517  HD2 LYS P  91       7.846   3.609  20.644  0.00  0.00      PROA  
ATOM   1518  CE  LYS P  91       5.953   2.736  20.220  0.00  0.00      PROA  
ATOM   1519  HE1 LYS P  91       6.291   1.812  20.736  0.00  0.00      PROA  
ATOM   1520  HE2 LYS P  91       5.332   2.496  19.330  0.00  0.00      PROA  
ATOM   1521  NZ  LYS P  91       5.148   3.464  21.201  0.00  0.00      PROA  
ATOM   1522  HZ1 LYS P  91       4.887   4.397  20.824  0.00  0.00      PROA  
ATOM   1523  HZ2 LYS P  91       5.726   3.655  22.043  0.00  0.00      PROA  
ATOM   1524  HZ3 LYS P  91       4.297   2.926  21.462  0.00  0.00      PROA  
ATOM   1525  C   LYS P  91      10.310   0.256  19.522  0.00  0.00      PROA  
ATOM   1526  OT1 LYS P  91      10.984   0.078  20.572  0.00  0.00      PROA  
ATOM   1527  OT2 LYS P  91      10.062  -0.608  18.679  0.00  0.00      PROA  
ATOM   1528  N   GLY P   2       0.254 -10.086 -21.232  0.00  0.00      PROB  
ATOM   1529  HT1 GLY P   2       0.353 -10.804 -20.486  0.00  0.00      PROB  
ATOM   1530  HT2 GLY P   2       0.494 -10.530 -22.141  0.00  0.00      PROB  
ATOM   1531  HT3 GLY P   2      -0.730  -9.751 -21.193  0.00  0.00      PROB  
ATOM   1532  CA  GLY P   2       1.216  -8.911 -21.119  0.00  0.00      PROB  
ATOM   1533  HA1 GLY P   2       0.848  -8.329 -20.287  0.00  0.00      PROB  
ATOM   1534  HA2 GLY P   2       1.187  -8.358 -22.046  0.00  0.00      PROB  
ATOM   1535  C   GLY P   2       2.600  -9.445 -20.856  0.00  0.00      PROB  
ATOM   1536  O   GLY P   2       2.902 -10.555 -21.236  0.00  0.00      PROB  
ATOM   1537  N   ARG P   3       3.425  -8.666 -20.176  0.00  0.00      PROB  
ATOM   1538  HN  ARG P   3       3.078  -7.776 -19.892  0.00  0.00      PROB  
ATOM   1539  CA  ARG P   3       4.730  -8.972 -19.656  0.00  0.00      PROB  
ATOM   1540  HA  ARG P   3       5.314  -9.328 -20.492  0.00  0.00      PROB  
ATOM   1541  CB  ARG P   3       5.401  -7.626 -19.208  0.00  0.00      PROB  
ATOM   1542  HB1 ARG P   3       6.375  -7.814 -18.709  0.00  0.00      PROB  
ATOM   1543  HB2 ARG P   3       4.658  -7.286 -18.456  0.00  0.00      PROB  
ATOM   1544  CG  ARG P   3       5.551  -6.641 -20.301  0.00  0.00      PROB  
ATOM   1545  HG1 ARG P   3       5.887  -5.627 -19.996  0.00  0.00      PROB  
ATOM   1546  HG2 ARG P   3       4.531  -6.433 -20.690  0.00  0.00      PROB  
ATOM   1547  CD  ARG P   3       6.529  -7.017 -21.435  0.00  0.00      PROB  
ATOM   1548  HD1 ARG P   3       6.082  -7.909 -21.924  0.00  0.00      PROB  
ATOM   1549  HD2 ARG P   3       7.566  -7.044 -21.036  0.00  0.00      PROB  
ATOM   1550  NE  ARG P   3       6.432  -5.925 -22.428  0.00  0.00      PROB  
ATOM   1551  HE  ARG P   3       5.621  -5.898 -23.013  0.00  0.00      PROB  
ATOM   1552  CZ  ARG P   3       7.333  -4.983 -22.651  0.00  0.00      PROB  
ATOM   1553  NH1 ARG P   3       8.557  -4.894 -22.105  0.00  0.00      PROB  
ATOM   1554 HH11 ARG P   3       8.918  -5.628 -21.530  0.00  0.00      PROB  
ATOM   1555 HH12 ARG P   3       9.147  -4.352 -22.703  0.00  0.00      PROB  
ATOM   1556  NH2 ARG P   3       7.041  -4.040 -23.620  0.00  0.00      PROB  
ATOM   1557 HH21 ARG P   3       6.101  -4.106 -23.954  0.00  0.00      PROB  
ATOM   1558 HH22 ARG P   3       7.309  -3.085 -23.494  0.00  0.00      PROB  
ATOM   1559  C   ARG P   3       4.870  -9.995 -18.658  0.00  0.00      PROB  
ATOM   1560  O   ARG P   3       3.942 -10.356 -17.988  0.00  0.00      PROB  
ATOM   1561  N   LYS P   4       6.090 -10.626 -18.467  0.00  0.00      PROB  
ATOM   1562  HN  LYS P   4       6.932 -10.264 -18.860  0.00  0.00      PROB  
ATOM   1563  CA  LYS P   4       6.255 -11.488 -17.339  0.00  0.00      PROB  
ATOM   1564  HA  LYS P   4       5.289 -11.931 -17.145  0.00  0.00      PROB  
ATOM   1565  CB  LYS P   4       7.208 -12.636 -17.577  0.00  0.00      PROB  
ATOM   1566  HB1 LYS P   4       7.191 -13.268 -16.663  0.00  0.00      PROB  
ATOM   1567  HB2 LYS P   4       8.214 -12.266 -17.869  0.00  0.00      PROB  
ATOM   1568  CG  LYS P   4       6.764 -13.367 -18.851  0.00  0.00      PROB  
ATOM   1569  HG1 LYS P   4       7.496 -14.133 -19.186  0.00  0.00      PROB  
ATOM   1570  HG2 LYS P   4       6.690 -12.689 -19.728  0.00  0.00      PROB  
ATOM   1571  CD  LYS P   4       5.460 -14.097 -18.772  0.00  0.00      PROB  
ATOM   1572  HD1 LYS P   4       4.666 -13.332 -18.636  0.00  0.00      PROB  
ATOM   1573  HD2 LYS P   4       5.579 -14.838 -17.952  0.00  0.00      PROB  
ATOM   1574  CE  LYS P   4       5.137 -14.860 -20.090  0.00  0.00      PROB  
ATOM   1575  HE1 LYS P   4       6.131 -15.241 -20.407  0.00  0.00      PROB  
ATOM   1576  HE2 LYS P   4       4.578 -14.252 -20.834  0.00  0.00      PROB  
ATOM   1577  NZ  LYS P   4       4.357 -16.042 -19.685  0.00  0.00      PROB  
ATOM   1578  HZ1 LYS P   4       4.935 -16.815 -19.298  0.00  0.00      PROB  
ATOM   1579  HZ2 LYS P   4       3.816 -16.387 -20.503  0.00  0.00      PROB  
ATOM   1580  HZ3 LYS P   4       3.712 -15.751 -18.922  0.00  0.00      PROB  
ATOM   1581  C   LYS P   4       6.555 -10.765 -16.039  0.00  0.00      PROB  
ATOM   1582  O   LYS P   4       7.036  -9.614 -16.054  0.00  0.00      PROB  
ATOM   1583  N   LYS P   5       6.442 -11.414 -14.865  0.00  0.00      PROB  
ATOM   1584  HN  LYS P   5       6.141 -12.364 -14.887  0.00  0.00      PROB  
ATOM   1585  CA  LYS P   5       7.093 -10.816 -13.724  0.00  0.00      PROB  
ATOM   1586  HA  LYS P   5       6.706  -9.815 -13.605  0.00  0.00      PROB  
ATOM   1587  CB  LYS P   5       6.673 -11.671 -12.524  0.00  0.00      PROB  
ATOM   1588  HB1 LYS P   5       7.170 -11.215 -11.641  0.00  0.00      PROB  
ATOM   1589  HB2 LYS P   5       7.064 -12.699 -12.680  0.00  0.00      PROB  
ATOM   1590  CG  LYS P   5       5.186 -11.761 -12.140  0.00  0.00      PROB  
ATOM   1591  HG1 LYS P   5       4.550 -12.083 -12.992  0.00  0.00      PROB  
ATOM   1592  HG2 LYS P   5       4.786 -10.764 -11.856  0.00  0.00      PROB  
ATOM   1593  CD  LYS P   5       5.047 -12.636 -10.888  0.00  0.00      PROB  
ATOM   1594  HD1 LYS P   5       5.644 -12.214 -10.051  0.00  0.00      PROB  
ATOM   1595  HD2 LYS P   5       5.463 -13.596 -11.263  0.00  0.00      PROB  
ATOM   1596  CE  LYS P   5       3.566 -12.721 -10.376  0.00  0.00      PROB  
ATOM   1597  HE1 LYS P   5       2.855 -13.006 -11.180  0.00  0.00      PROB  
ATOM   1598  HE2 LYS P   5       3.140 -11.773  -9.981  0.00  0.00      PROB  
ATOM   1599  NZ  LYS P   5       3.409 -13.831  -9.389  0.00  0.00      PROB  
ATOM   1600  HZ1 LYS P   5       2.432 -14.184  -9.450  0.00  0.00      PROB  
ATOM   1601  HZ2 LYS P   5       3.624 -13.578  -8.404  0.00  0.00      PROB  
ATOM   1602  HZ3 LYS P   5       4.083 -14.576  -9.659  0.00  0.00      PROB  
ATOM   1603  C   LYS P   5       8.582 -10.662 -13.813  0.00  0.00      PROB  
ATOM   1604  O   LYS P   5       9.284 -11.480 -14.379  0.00  0.00      PROB  
ATOM   1605  N   ILE P   6       9.087  -9.540 -13.296  0.00  0.00      PROB  
ATOM   1606  HN  ILE P   6       8.493  -8.803 -12.982  0.00  0.00      PROB  
ATOM   1607  CA  ILE P   6      10.580  -9.246 -13.368  0.00  0.00      PROB  
ATOM   1608  HA  ILE P   6      10.922  -9.453 -14.371  0.00  0.00      PROB  
ATOM   1609  CB  ILE P   6      10.888  -7.831 -12.997  0.00  0.00      PROB  
ATOM   1610  HB  ILE P   6      11.991  -7.699 -13.012  0.00  0.00      PROB  
ATOM   1611  CG2 ILE P   6      10.226  -6.945 -14.097  0.00  0.00      PROB  
ATOM   1612 HG21 ILE P   6       9.120  -6.993 -14.010  0.00  0.00      PROB  
ATOM   1613 HG22 ILE P   6      10.493  -7.266 -15.127  0.00  0.00      PROB  
ATOM   1614 HG23 ILE P   6      10.614  -5.931 -13.860  0.00  0.00      PROB  
ATOM   1615  CG1 ILE P   6      10.327  -7.625 -11.587  0.00  0.00      PROB  
ATOM   1616 HG11 ILE P   6      10.325  -8.532 -10.946  0.00  0.00      PROB  
ATOM   1617 HG12 ILE P   6       9.256  -7.371 -11.738  0.00  0.00      PROB  
ATOM   1618  CD  ILE P   6      10.986  -6.440 -10.853  0.00  0.00      PROB  
ATOM   1619  HD1 ILE P   6      10.395  -6.421  -9.912  0.00  0.00      PROB  
ATOM   1620  HD2 ILE P   6      10.862  -5.460 -11.363  0.00  0.00      PROB  
ATOM   1621  HD3 ILE P   6      12.021  -6.647 -10.508  0.00  0.00      PROB  
ATOM   1622  C   ILE P   6      11.386 -10.252 -12.529  0.00  0.00      PROB  
ATOM   1623  O   ILE P   6      10.868 -10.812 -11.543  0.00  0.00      PROB  
ATOM   1624  N   GLN P   7      12.686 -10.459 -12.863  0.00  0.00      PROB  
ATOM   1625  HN  GLN P   7      13.236 -10.111 -13.618  0.00  0.00      PROB  
ATOM   1626  CA  GLN P   7      13.565 -11.378 -12.177  0.00  0.00      PROB  
ATOM   1627  HA  GLN P   7      12.985 -12.251 -11.915  0.00  0.00      PROB  
ATOM   1628  CB  GLN P   7      14.694 -11.885 -13.054  0.00  0.00      PROB  
ATOM   1629  HB1 GLN P   7      15.386 -12.516 -12.457  0.00  0.00      PROB  
ATOM   1630  HB2 GLN P   7      15.141 -10.975 -13.508  0.00  0.00      PROB  
ATOM   1631  CG  GLN P   7      14.370 -12.944 -14.096  0.00  0.00      PROB  
ATOM   1632  HG1 GLN P   7      13.834 -13.776 -13.592  0.00  0.00      PROB  
ATOM   1633  HG2 GLN P   7      15.301 -13.353 -14.543  0.00  0.00      PROB  
ATOM   1634  CD  GLN P   7      13.503 -12.406 -15.260  0.00  0.00      PROB  
ATOM   1635  OE1 GLN P   7      13.884 -11.528 -15.976  0.00  0.00      PROB  
ATOM   1636  NE2 GLN P   7      12.277 -12.954 -15.431  0.00  0.00      PROB  
ATOM   1637 HE21 GLN P   7      11.557 -12.458 -15.917  0.00  0.00      PROB  
ATOM   1638 HE22 GLN P   7      12.115 -13.889 -15.115  0.00  0.00      PROB  
ATOM   1639  C   GLN P   7      14.169 -10.802 -10.943  0.00  0.00      PROB  
ATOM   1640  O   GLN P   7      14.931  -9.826 -10.914  0.00  0.00      PROB  
ATOM   1641  N   ILE P   8      13.749 -11.467  -9.773  0.00  0.00      PROB  
ATOM   1642  HN  ILE P   8      13.218 -12.309  -9.829  0.00  0.00      PROB  
ATOM   1643  CA  ILE P   8      13.945 -10.999  -8.440  0.00  0.00      PROB  
ATOM   1644  HA  ILE P   8      14.778 -10.315  -8.373  0.00  0.00      PROB  
ATOM   1645  CB  ILE P   8      12.671 -10.289  -7.895  0.00  0.00      PROB  
ATOM   1646  HB  ILE P   8      11.915 -10.966  -8.348  0.00  0.00      PROB  
ATOM   1647  CG2 ILE P   8      12.449 -10.216  -6.384  0.00  0.00      PROB  
ATOM   1648 HG21 ILE P   8      13.095  -9.409  -5.976  0.00  0.00      PROB  
ATOM   1649 HG22 ILE P   8      12.496 -11.213  -5.896  0.00  0.00      PROB  
ATOM   1650 HG23 ILE P   8      11.391  -9.882  -6.325  0.00  0.00      PROB  
ATOM   1651  CG1 ILE P   8      12.409  -8.855  -8.503  0.00  0.00      PROB  
ATOM   1652 HG11 ILE P   8      11.386  -8.651  -8.121  0.00  0.00      PROB  
ATOM   1653 HG12 ILE P   8      12.433  -9.052  -9.596  0.00  0.00      PROB  
ATOM   1654  CD  ILE P   8      13.366  -7.695  -8.108  0.00  0.00      PROB  
ATOM   1655  HD1 ILE P   8      14.222  -8.104  -7.530  0.00  0.00      PROB  
ATOM   1656  HD2 ILE P   8      12.780  -6.986  -7.485  0.00  0.00      PROB  
ATOM   1657  HD3 ILE P   8      13.661  -7.062  -8.971  0.00  0.00      PROB  
ATOM   1658  C   ILE P   8      14.257 -12.223  -7.573  0.00  0.00      PROB  
ATOM   1659  O   ILE P   8      13.519 -13.202  -7.459  0.00  0.00      PROB  
ATOM   1660  N   THR P   9      15.401 -12.176  -6.890  0.00  0.00      PROB  
ATOM   1661  HN  THR P   9      15.923 -11.327  -6.836  0.00  0.00      PROB  
ATOM   1662  CA  THR P   9      15.992 -13.334  -6.158  0.00  0.00      PROB  
ATOM   1663  HA  THR P   9      15.592 -14.193  -6.675  0.00  0.00      PROB  
ATOM   1664  CB  THR P   9      17.552 -13.325  -6.038  0.00  0.00      PROB  
ATOM   1665  HB  THR P   9      17.914 -12.440  -5.472  0.00  0.00      PROB  
ATOM   1666  OG1 THR P   9      18.105 -13.514  -7.311  0.00  0.00      PROB  
ATOM   1667  HG1 THR P   9      17.557 -13.088  -7.974  0.00  0.00      PROB  
ATOM   1668  CG2 THR P   9      18.115 -14.573  -5.310  0.00  0.00      PROB  
ATOM   1669 HG21 THR P   9      19.225 -14.595  -5.356  0.00  0.00      PROB  
ATOM   1670 HG22 THR P   9      17.741 -15.514  -5.765  0.00  0.00      PROB  
ATOM   1671 HG23 THR P   9      17.654 -14.713  -4.309  0.00  0.00      PROB  
ATOM   1672  C   THR P   9      15.357 -13.185  -4.746  0.00  0.00      PROB  
ATOM   1673  O   THR P   9      15.387 -12.136  -4.098  0.00  0.00      PROB  
ATOM   1674  N   ARG P  10      14.856 -14.348  -4.248  0.00  0.00      PROB  
ATOM   1675  HN  ARG P  10      14.896 -15.158  -4.828  0.00  0.00      PROB  
ATOM   1676  CA  ARG P  10      14.388 -14.439  -2.896  0.00  0.00      PROB  
ATOM   1677  HA  ARG P  10      13.864 -13.547  -2.584  0.00  0.00      PROB  
ATOM   1678  CB  ARG P  10      13.218 -15.431  -2.784  0.00  0.00      PROB  
ATOM   1679  HB1 ARG P  10      13.000 -15.525  -1.699  0.00  0.00      PROB  
ATOM   1680  HB2 ARG P  10      13.367 -16.441  -3.223  0.00  0.00      PROB  
ATOM   1681  CG  ARG P  10      11.939 -14.771  -3.587  0.00  0.00      PROB  
ATOM   1682  HG1 ARG P  10      12.322 -14.477  -4.588  0.00  0.00      PROB  
ATOM   1683  HG2 ARG P  10      11.592 -13.865  -3.045  0.00  0.00      PROB  
ATOM   1684  CD  ARG P  10      10.813 -15.847  -3.680  0.00  0.00      PROB  
ATOM   1685  HD1 ARG P  10      10.466 -16.237  -2.700  0.00  0.00      PROB  
ATOM   1686  HD2 ARG P  10      11.122 -16.698  -4.324  0.00  0.00      PROB  
ATOM   1687  NE  ARG P  10       9.713 -15.172  -4.425  0.00  0.00      PROB  
ATOM   1688  HE  ARG P  10       9.944 -14.476  -5.105  0.00  0.00      PROB  
ATOM   1689  CZ  ARG P  10       8.430 -15.261  -4.076  0.00  0.00      PROB  
ATOM   1690  NH1 ARG P  10       8.033 -16.104  -3.164  0.00  0.00      PROB  
ATOM   1691 HH11 ARG P  10       8.521 -16.922  -2.861  0.00  0.00      PROB  
ATOM   1692 HH12 ARG P  10       7.087 -16.062  -2.842  0.00  0.00      PROB  
ATOM   1693  NH2 ARG P  10       7.614 -14.291  -4.565  0.00  0.00      PROB  
ATOM   1694 HH21 ARG P  10       7.964 -13.560  -5.150  0.00  0.00      PROB  
ATOM   1695 HH22 ARG P  10       6.637 -14.413  -4.390  0.00  0.00      PROB  
ATOM   1696  C   ARG P  10      15.382 -14.624  -1.819  0.00  0.00      PROB  
ATOM   1697  O   ARG P  10      16.252 -15.491  -1.928  0.00  0.00      PROB  
ATOM   1698  N   ILE P  11      15.355 -13.821  -0.679  0.00  0.00      PROB  
ATOM   1699  HN  ILE P  11      14.659 -13.109  -0.712  0.00  0.00      PROB  
ATOM   1700  CA  ILE P  11      16.178 -13.959   0.516  0.00  0.00      PROB  
ATOM   1701  HA  ILE P  11      17.176 -13.827   0.123  0.00  0.00      PROB  
ATOM   1702  CB  ILE P  11      15.891 -12.905   1.586  0.00  0.00      PROB  
ATOM   1703  HB  ILE P  11      14.879 -13.156   1.971  0.00  0.00      PROB  
ATOM   1704  CG2 ILE P  11      16.834 -13.025   2.720  0.00  0.00      PROB  
ATOM   1705 HG21 ILE P  11      16.830 -14.022   3.211  0.00  0.00      PROB  
ATOM   1706 HG22 ILE P  11      16.634 -12.214   3.453  0.00  0.00      PROB  
ATOM   1707 HG23 ILE P  11      17.888 -12.947   2.377  0.00  0.00      PROB  
ATOM   1708  CG1 ILE P  11      15.754 -11.441   1.067  0.00  0.00      PROB  
ATOM   1709 HG11 ILE P  11      15.411 -10.750   1.867  0.00  0.00      PROB  
ATOM   1710 HG12 ILE P  11      14.921 -11.377   0.334  0.00  0.00      PROB  
ATOM   1711  CD  ILE P  11      16.988 -10.819   0.438  0.00  0.00      PROB  
ATOM   1712  HD1 ILE P  11      17.829 -10.706   1.155  0.00  0.00      PROB  
ATOM   1713  HD2 ILE P  11      16.942  -9.782   0.044  0.00  0.00      PROB  
ATOM   1714  HD3 ILE P  11      17.330 -11.459  -0.404  0.00  0.00      PROB  
ATOM   1715  C   ILE P  11      16.095 -15.393   1.071  0.00  0.00      PROB  
ATOM   1716  O   ILE P  11      15.020 -15.999   0.988  0.00  0.00      PROB  
ATOM   1717  N   MET P  12      17.264 -15.975   1.571  0.00  0.00      PROB  
ATOM   1718  HN  MET P  12      18.135 -15.489   1.578  0.00  0.00      PROB  
ATOM   1719  CA  MET P  12      17.246 -17.309   2.186  0.00  0.00      PROB  
ATOM   1720  HA  MET P  12      16.468 -17.905   1.733  0.00  0.00      PROB  
ATOM   1721  CB  MET P  12      18.608 -18.027   2.050  0.00  0.00      PROB  
ATOM   1722  HB1 MET P  12      18.706 -18.975   2.622  0.00  0.00      PROB  
ATOM   1723  HB2 MET P  12      19.418 -17.406   2.490  0.00  0.00      PROB  
ATOM   1724  CG  MET P  12      19.023 -18.279   0.585  0.00  0.00      PROB  
ATOM   1725  HG1 MET P  12      20.133 -18.302   0.560  0.00  0.00      PROB  
ATOM   1726  HG2 MET P  12      18.740 -17.419  -0.060  0.00  0.00      PROB  
ATOM   1727  SD  MET P  12      18.226 -19.857  -0.201  0.00  0.00      PROB  
ATOM   1728  CE  MET P  12      18.710 -19.182  -1.856  0.00  0.00      PROB  
ATOM   1729  HE1 MET P  12      18.793 -19.998  -2.605  0.00  0.00      PROB  
ATOM   1730  HE2 MET P  12      19.697 -18.681  -1.757  0.00  0.00      PROB  
ATOM   1731  HE3 MET P  12      18.048 -18.400  -2.285  0.00  0.00      PROB  
ATOM   1732  C   MET P  12      16.902 -17.330   3.682  0.00  0.00      PROB  
ATOM   1733  O   MET P  12      17.397 -16.578   4.505  0.00  0.00      PROB  
ATOM   1734  N   ASP P  13      15.935 -18.213   4.017  0.00  0.00      PROB  
ATOM   1735  HN  ASP P  13      15.544 -18.616   3.194  0.00  0.00      PROB  
ATOM   1736  CA  ASP P  13      15.396 -18.571   5.415  0.00  0.00      PROB  
ATOM   1737  HA  ASP P  13      14.888 -19.512   5.265  0.00  0.00      PROB  
ATOM   1738  CB  ASP P  13      16.447 -18.654   6.612  0.00  0.00      PROB  
ATOM   1739  HB1 ASP P  13      15.966 -18.947   7.569  0.00  0.00      PROB  
ATOM   1740  HB2 ASP P  13      16.918 -17.687   6.888  0.00  0.00      PROB  
ATOM   1741  CG  ASP P  13      17.528 -19.650   6.404  0.00  0.00      PROB  
ATOM   1742  OD1 ASP P  13      18.500 -19.632   7.169  0.00  0.00      PROB  
ATOM   1743  OD2 ASP P  13      17.461 -20.596   5.559  0.00  0.00      PROB  
ATOM   1744  C   ASP P  13      14.211 -17.640   5.808  0.00  0.00      PROB  
ATOM   1745  O   ASP P  13      14.327 -16.464   5.727  0.00  0.00      PROB  
ATOM   1746  N   GLU P  14      13.075 -18.187   6.039  0.00  0.00      PROB  
ATOM   1747  HN  GLU P  14      13.025 -19.182   6.074  0.00  0.00      PROB  
ATOM   1748  CA  GLU P  14      11.756 -17.445   6.352  0.00  0.00      PROB  
ATOM   1749  HA  GLU P  14      11.357 -16.987   5.459  0.00  0.00      PROB  
ATOM   1750  CB  GLU P  14      10.794 -18.411   7.034  0.00  0.00      PROB  
ATOM   1751  HB1 GLU P  14       9.927 -17.886   7.488  0.00  0.00      PROB  
ATOM   1752  HB2 GLU P  14      11.330 -18.895   7.878  0.00  0.00      PROB  
ATOM   1753  CG  GLU P  14      10.332 -19.492   6.044  0.00  0.00      PROB  
ATOM   1754  HG1 GLU P  14      11.208 -20.002   5.591  0.00  0.00      PROB  
ATOM   1755  HG2 GLU P  14       9.809 -19.112   5.140  0.00  0.00      PROB  
ATOM   1756  CD  GLU P  14       9.377 -20.477   6.590  0.00  0.00      PROB  
ATOM   1757  OE1 GLU P  14       8.147 -20.432   6.205  0.00  0.00      PROB  
ATOM   1758  OE2 GLU P  14       9.739 -21.224   7.482  0.00  0.00      PROB  
ATOM   1759  C   GLU P  14      11.929 -16.249   7.271  0.00  0.00      PROB  
ATOM   1760  O   GLU P  14      11.432 -15.149   7.030  0.00  0.00      PROB  
ATOM   1761  N   ARG P  15      12.629 -16.469   8.405  0.00  0.00      PROB  
ATOM   1762  HN  ARG P  15      13.169 -17.274   8.640  0.00  0.00      PROB  
ATOM   1763  CA  ARG P  15      12.849 -15.380   9.362  0.00  0.00      PROB  
ATOM   1764  HA  ARG P  15      11.902 -15.066   9.775  0.00  0.00      PROB  
ATOM   1765  CB  ARG P  15      13.812 -16.131  10.382  0.00  0.00      PROB  
ATOM   1766  HB1 ARG P  15      14.686 -16.523   9.819  0.00  0.00      PROB  
ATOM   1767  HB2 ARG P  15      13.214 -16.874  10.951  0.00  0.00      PROB  
ATOM   1768  CG  ARG P  15      14.543 -15.210  11.394  0.00  0.00      PROB  
ATOM   1769  HG1 ARG P  15      15.314 -14.712  10.769  0.00  0.00      PROB  
ATOM   1770  HG2 ARG P  15      15.140 -15.917  12.009  0.00  0.00      PROB  
ATOM   1771  CD  ARG P  15      13.590 -14.271  12.187  0.00  0.00      PROB  
ATOM   1772  HD1 ARG P  15      12.938 -14.768  12.936  0.00  0.00      PROB  
ATOM   1773  HD2 ARG P  15      12.984 -13.673  11.473  0.00  0.00      PROB  
ATOM   1774  NE  ARG P  15      14.447 -13.293  12.876  0.00  0.00      PROB  
ATOM   1775  HE  ARG P  15      15.440 -13.412  12.879  0.00  0.00      PROB  
ATOM   1776  CZ  ARG P  15      14.020 -12.105  13.399  0.00  0.00      PROB  
ATOM   1777  NH1 ARG P  15      12.771 -11.742  13.383  0.00  0.00      PROB  
ATOM   1778 HH11 ARG P  15      12.180 -12.356  12.860  0.00  0.00      PROB  
ATOM   1779 HH12 ARG P  15      12.515 -10.978  13.975  0.00  0.00      PROB  
ATOM   1780  NH2 ARG P  15      14.990 -11.437  14.008  0.00  0.00      PROB  
ATOM   1781 HH21 ARG P  15      15.927 -11.784  13.975  0.00  0.00      PROB  
ATOM   1782 HH22 ARG P  15      14.705 -10.745  14.671  0.00  0.00      PROB  
ATOM   1783  C   ARG P  15      13.475 -14.174   8.770  0.00  0.00      PROB  
ATOM   1784  O   ARG P  15      13.119 -13.040   9.056  0.00  0.00      PROB  
ATOM   1785  N   ASN P  16      14.482 -14.387   7.983  0.00  0.00      PROB  
ATOM   1786  HN  ASN P  16      14.759 -15.343   7.912  0.00  0.00      PROB  
ATOM   1787  CA  ASN P  16      15.205 -13.421   7.131  0.00  0.00      PROB  
ATOM   1788  HA  ASN P  16      15.459 -12.596   7.779  0.00  0.00      PROB  
ATOM   1789  CB  ASN P  16      16.460 -13.967   6.464  0.00  0.00      PROB  
ATOM   1790  HB1 ASN P  16      16.830 -13.032   5.993  0.00  0.00      PROB  
ATOM   1791  HB2 ASN P  16      16.283 -14.749   5.695  0.00  0.00      PROB  
ATOM   1792  CG  ASN P  16      17.520 -14.322   7.488  0.00  0.00      PROB  
ATOM   1793  OD1 ASN P  16      17.610 -13.726   8.531  0.00  0.00      PROB  
ATOM   1794  ND2 ASN P  16      18.360 -15.319   7.175  0.00  0.00      PROB  
ATOM   1795 HD21 ASN P  16      18.152 -15.937   6.416  0.00  0.00      PROB  
ATOM   1796 HD22 ASN P  16      19.228 -15.556   7.612  0.00  0.00      PROB  
ATOM   1797  C   ASN P  16      14.344 -12.758   6.033  0.00  0.00      PROB  
ATOM   1798  O   ASN P  16      14.381 -11.566   5.826  0.00  0.00      PROB  
ATOM   1799  N   ARG P  17      13.496 -13.564   5.307  0.00  0.00      PROB  
ATOM   1800  HN  ARG P  17      13.454 -14.549   5.456  0.00  0.00      PROB  
ATOM   1801  CA  ARG P  17      12.374 -13.041   4.458  0.00  0.00      PROB  
ATOM   1802  HA  ARG P  17      12.821 -12.308   3.802  0.00  0.00      PROB  
ATOM   1803  CB  ARG P  17      11.584 -14.151   3.754  0.00  0.00      PROB  
ATOM   1804  HB1 ARG P  17      10.816 -13.656   3.123  0.00  0.00      PROB  
ATOM   1805  HB2 ARG P  17      11.069 -14.866   4.431  0.00  0.00      PROB  
ATOM   1806  CG  ARG P  17      12.385 -15.134   2.856  0.00  0.00      PROB  
ATOM   1807  HG1 ARG P  17      12.923 -15.790   3.573  0.00  0.00      PROB  
ATOM   1808  HG2 ARG P  17      13.135 -14.617   2.220  0.00  0.00      PROB  
ATOM   1809  CD  ARG P  17      11.558 -15.981   1.885  0.00  0.00      PROB  
ATOM   1810  HD1 ARG P  17      10.887 -15.308   1.311  0.00  0.00      PROB  
ATOM   1811  HD2 ARG P  17      10.945 -16.631   2.546  0.00  0.00      PROB  
ATOM   1812  NE  ARG P  17      12.485 -16.778   0.961  0.00  0.00      PROB  
ATOM   1813  HE  ARG P  17      13.483 -16.717   0.957  0.00  0.00      PROB  
ATOM   1814  CZ  ARG P  17      11.975 -17.771   0.238  0.00  0.00      PROB  
ATOM   1815  NH1 ARG P  17      10.698 -18.001   0.001  0.00  0.00      PROB  
ATOM   1816 HH11 ARG P  17      10.009 -17.637   0.627  0.00  0.00      PROB  
ATOM   1817 HH12 ARG P  17      10.492 -18.739  -0.642  0.00  0.00      PROB  
ATOM   1818  NH2 ARG P  17      12.869 -18.463  -0.463  0.00  0.00      PROB  
ATOM   1819 HH21 ARG P  17      13.812 -18.146  -0.566  0.00  0.00      PROB  
ATOM   1820 HH22 ARG P  17      12.440 -19.036  -1.161  0.00  0.00      PROB  
ATOM   1821  C   ARG P  17      11.422 -12.191   5.251  0.00  0.00      PROB  
ATOM   1822  O   ARG P  17      11.020 -11.145   4.697  0.00  0.00      PROB  
ATOM   1823  N   GLN P  18      10.933 -12.656   6.457  0.00  0.00      PROB  
ATOM   1824  HN  GLN P  18      11.098 -13.598   6.739  0.00  0.00      PROB  
ATOM   1825  CA  GLN P  18      10.049 -11.886   7.352  0.00  0.00      PROB  
ATOM   1826  HA  GLN P  18       9.217 -11.736   6.680  0.00  0.00      PROB  
ATOM   1827  CB  GLN P  18       9.544 -12.823   8.492  0.00  0.00      PROB  
ATOM   1828  HB1 GLN P  18       9.022 -12.212   9.259  0.00  0.00      PROB  
ATOM   1829  HB2 GLN P  18      10.433 -13.260   8.995  0.00  0.00      PROB  
ATOM   1830  CG  GLN P  18       8.468 -13.825   8.145  0.00  0.00      PROB  
ATOM   1831  HG1 GLN P  18       8.035 -14.395   8.994  0.00  0.00      PROB  
ATOM   1832  HG2 GLN P  18       8.882 -14.560   7.422  0.00  0.00      PROB  
ATOM   1833  CD  GLN P  18       7.340 -13.167   7.420  0.00  0.00      PROB  
ATOM   1834  OE1 GLN P  18       6.989 -13.365   6.251  0.00  0.00      PROB  
ATOM   1835  NE2 GLN P  18       6.722 -12.263   8.142  0.00  0.00      PROB  
ATOM   1836 HE21 GLN P  18       6.079 -11.642   7.694  0.00  0.00      PROB  
ATOM   1837 HE22 GLN P  18       7.085 -12.121   9.063  0.00  0.00      PROB  
ATOM   1838  C   GLN P  18      10.591 -10.502   7.870  0.00  0.00      PROB  
ATOM   1839  O   GLN P  18       9.918  -9.472   7.749  0.00  0.00      PROB  
ATOM   1840  N   VAL P  19      11.881 -10.392   8.323  0.00  0.00      PROB  
ATOM   1841  HN  VAL P  19      12.391 -11.246   8.379  0.00  0.00      PROB  
ATOM   1842  CA  VAL P  19      12.491  -9.087   8.654  0.00  0.00      PROB  
ATOM   1843  HA  VAL P  19      11.908  -8.515   9.361  0.00  0.00      PROB  
ATOM   1844  CB  VAL P  19      13.954  -9.272   9.235  0.00  0.00      PROB  
ATOM   1845  HB  VAL P  19      14.424 -10.094   8.654  0.00  0.00      PROB  
ATOM   1846  CG1 VAL P  19      14.813  -7.932   9.315  0.00  0.00      PROB  
ATOM   1847 HG11 VAL P  19      14.182  -7.182   9.838  0.00  0.00      PROB  
ATOM   1848 HG12 VAL P  19      14.979  -7.460   8.323  0.00  0.00      PROB  
ATOM   1849 HG13 VAL P  19      15.703  -7.991   9.978  0.00  0.00      PROB  
ATOM   1850  CG2 VAL P  19      13.764  -9.805  10.666  0.00  0.00      PROB  
ATOM   1851 HG21 VAL P  19      12.963 -10.562  10.800  0.00  0.00      PROB  
ATOM   1852 HG22 VAL P  19      13.422  -8.911  11.229  0.00  0.00      PROB  
ATOM   1853 HG23 VAL P  19      14.762 -10.060  11.082  0.00  0.00      PROB  
ATOM   1854  C   VAL P  19      12.570  -8.228   7.428  0.00  0.00      PROB  
ATOM   1855  O   VAL P  19      12.254  -7.056   7.399  0.00  0.00      PROB  
ATOM   1856  N   THR P  20      12.918  -8.905   6.325  0.00  0.00      PROB  
ATOM   1857  HN  THR P  20      12.988  -9.899   6.304  0.00  0.00      PROB  
ATOM   1858  CA  THR P  20      13.129  -8.173   5.051  0.00  0.00      PROB  
ATOM   1859  HA  THR P  20      13.686  -7.295   5.340  0.00  0.00      PROB  
ATOM   1860  CB  THR P  20      14.050  -8.862   3.966  0.00  0.00      PROB  
ATOM   1861  HB  THR P  20      13.594  -9.796   3.574  0.00  0.00      PROB  
ATOM   1862  OG1 THR P  20      15.292  -9.344   4.572  0.00  0.00      PROB  
ATOM   1863  HG1 THR P  20      15.081 -10.218   4.906  0.00  0.00      PROB  
ATOM   1864  CG2 THR P  20      14.394  -7.920   2.759  0.00  0.00      PROB  
ATOM   1865 HG21 THR P  20      14.833  -6.979   3.155  0.00  0.00      PROB  
ATOM   1866 HG22 THR P  20      13.456  -7.578   2.272  0.00  0.00      PROB  
ATOM   1867 HG23 THR P  20      15.184  -8.297   2.075  0.00  0.00      PROB  
ATOM   1868  C   THR P  20      11.868  -7.536   4.415  0.00  0.00      PROB  
ATOM   1869  O   THR P  20      11.897  -6.374   3.958  0.00  0.00      PROB  
ATOM   1870  N   PHE P  21      10.735  -8.308   4.607  0.00  0.00      PROB  
ATOM   1871  HN  PHE P  21      10.964  -9.255   4.816  0.00  0.00      PROB  
ATOM   1872  CA  PHE P  21       9.341  -7.841   4.403  0.00  0.00      PROB  
ATOM   1873  HA  PHE P  21       9.321  -7.443   3.399  0.00  0.00      PROB  
ATOM   1874  CB  PHE P  21       8.262  -8.899   4.647  0.00  0.00      PROB  
ATOM   1875  HB1 PHE P  21       8.494  -9.342   5.640  0.00  0.00      PROB  
ATOM   1876  HB2 PHE P  21       8.453  -9.712   3.914  0.00  0.00      PROB  
ATOM   1877  CG  PHE P  21       6.846  -8.423   4.646  0.00  0.00      PROB  
ATOM   1878  CD1 PHE P  21       6.078  -8.659   5.801  0.00  0.00      PROB  
ATOM   1879  HD1 PHE P  21       6.493  -9.064   6.712  0.00  0.00      PROB  
ATOM   1880  CE1 PHE P  21       4.763  -8.204   5.828  0.00  0.00      PROB  
ATOM   1881  HE1 PHE P  21       4.145  -8.482   6.669  0.00  0.00      PROB  
ATOM   1882  CZ  PHE P  21       4.286  -7.453   4.769  0.00  0.00      PROB  
ATOM   1883  HZ  PHE P  21       3.223  -7.273   4.825  0.00  0.00      PROB  
ATOM   1884  CD2 PHE P  21       6.320  -7.770   3.512  0.00  0.00      PROB  
ATOM   1885  HD2 PHE P  21       6.905  -7.721   2.605  0.00  0.00      PROB  
ATOM   1886  CE2 PHE P  21       4.980  -7.296   3.593  0.00  0.00      PROB  
ATOM   1887  HE2 PHE P  21       4.619  -6.780   2.716  0.00  0.00      PROB  
ATOM   1888  C   PHE P  21       8.980  -6.652   5.314  0.00  0.00      PROB  
ATOM   1889  O   PHE P  21       8.337  -5.756   4.847  0.00  0.00      PROB  
ATOM   1890  N   THR P  22       9.325  -6.761   6.617  0.00  0.00      PROB  
ATOM   1891  HN  THR P  22       9.693  -7.589   7.033  0.00  0.00      PROB  
ATOM   1892  CA  THR P  22       9.046  -5.768   7.659  0.00  0.00      PROB  
ATOM   1893  HA  THR P  22       7.975  -5.656   7.743  0.00  0.00      PROB  
ATOM   1894  CB  THR P  22       9.494  -6.068   9.051  0.00  0.00      PROB  
ATOM   1895  HB  THR P  22      10.604  -6.109   9.083  0.00  0.00      PROB  
ATOM   1896  OG1 THR P  22       8.932  -7.317   9.559  0.00  0.00      PROB  
ATOM   1897  HG1 THR P  22       9.270  -7.980   8.953  0.00  0.00      PROB  
ATOM   1898  CG2 THR P  22       8.992  -4.905   9.920  0.00  0.00      PROB  
ATOM   1899 HG21 THR P  22       7.887  -4.795   9.934  0.00  0.00      PROB  
ATOM   1900 HG22 THR P  22       9.398  -3.886   9.747  0.00  0.00      PROB  
ATOM   1901 HG23 THR P  22       9.275  -5.256  10.935  0.00  0.00      PROB  
ATOM   1902  C   THR P  22       9.733  -4.419   7.260  0.00  0.00      PROB  
ATOM   1903  O   THR P  22       9.185  -3.363   7.399  0.00  0.00      PROB  
ATOM   1904  N   LYS P  23      10.995  -4.511   6.723  0.00  0.00      PROB  
ATOM   1905  HN  LYS P  23      11.386  -5.421   6.837  0.00  0.00      PROB  
ATOM   1906  CA  LYS P  23      11.814  -3.398   6.142  0.00  0.00      PROB  
ATOM   1907  HA  LYS P  23      11.914  -2.556   6.811  0.00  0.00      PROB  
ATOM   1908  CB  LYS P  23      13.278  -3.890   5.818  0.00  0.00      PROB  
ATOM   1909  HB1 LYS P  23      13.771  -3.075   5.245  0.00  0.00      PROB  
ATOM   1910  HB2 LYS P  23      13.052  -4.756   5.159  0.00  0.00      PROB  
ATOM   1911  CG  LYS P  23      14.196  -4.255   7.033  0.00  0.00      PROB  
ATOM   1912  HG1 LYS P  23      13.918  -5.273   7.381  0.00  0.00      PROB  
ATOM   1913  HG2 LYS P  23      13.866  -3.676   7.922  0.00  0.00      PROB  
ATOM   1914  CD  LYS P  23      15.687  -4.196   6.737  0.00  0.00      PROB  
ATOM   1915  HD1 LYS P  23      15.875  -4.438   5.669  0.00  0.00      PROB  
ATOM   1916  HD2 LYS P  23      16.216  -4.951   7.356  0.00  0.00      PROB  
ATOM   1917  CE  LYS P  23      16.512  -2.892   7.064  0.00  0.00      PROB  
ATOM   1918  HE1 LYS P  23      16.093  -2.160   6.340  0.00  0.00      PROB  
ATOM   1919  HE2 LYS P  23      17.601  -3.039   6.900  0.00  0.00      PROB  
ATOM   1920  NZ  LYS P  23      16.251  -2.360   8.419  0.00  0.00      PROB  
ATOM   1921  HZ1 LYS P  23      16.500  -1.354   8.329  0.00  0.00      PROB  
ATOM   1922  HZ2 LYS P  23      16.860  -2.794   9.141  0.00  0.00      PROB  
ATOM   1923  HZ3 LYS P  23      15.235  -2.419   8.633  0.00  0.00      PROB  
ATOM   1924  C   LYS P  23      11.152  -2.835   4.875  0.00  0.00      PROB  
ATOM   1925  O   LYS P  23      10.939  -1.625   4.753  0.00  0.00      PROB  
ATOM   1926  N   ARG P  24      10.797  -3.663   3.899  0.00  0.00      PROB  
ATOM   1927  HN  ARG P  24      10.923  -4.641   4.046  0.00  0.00      PROB  
ATOM   1928  CA  ARG P  24      10.173  -3.295   2.607  0.00  0.00      PROB  
ATOM   1929  HA  ARG P  24      10.777  -2.495   2.205  0.00  0.00      PROB  
ATOM   1930  CB  ARG P  24      10.147  -4.391   1.499  0.00  0.00      PROB  
ATOM   1931  HB1 ARG P  24       9.509  -4.102   0.636  0.00  0.00      PROB  
ATOM   1932  HB2 ARG P  24       9.707  -5.266   2.023  0.00  0.00      PROB  
ATOM   1933  CG  ARG P  24      11.549  -4.824   0.947  0.00  0.00      PROB  
ATOM   1934  HG1 ARG P  24      11.465  -5.863   0.563  0.00  0.00      PROB  
ATOM   1935  HG2 ARG P  24      12.143  -4.990   1.872  0.00  0.00      PROB  
ATOM   1936  CD  ARG P  24      12.262  -3.885   0.008  0.00  0.00      PROB  
ATOM   1937  HD1 ARG P  24      12.396  -2.854   0.398  0.00  0.00      PROB  
ATOM   1938  HD2 ARG P  24      11.766  -3.756  -0.979  0.00  0.00      PROB  
ATOM   1939  NE  ARG P  24      13.681  -4.492  -0.170  0.00  0.00      PROB  
ATOM   1940  HE  ARG P  24      14.409  -4.440   0.513  0.00  0.00      PROB  
ATOM   1941  CZ  ARG P  24      14.223  -5.005  -1.261  0.00  0.00      PROB  
ATOM   1942  NH1 ARG P  24      13.813  -4.913  -2.493  0.00  0.00      PROB  
ATOM   1943 HH11 ARG P  24      14.300  -5.336  -3.257  0.00  0.00      PROB  
ATOM   1944 HH12 ARG P  24      13.103  -4.260  -2.758  0.00  0.00      PROB  
ATOM   1945  NH2 ARG P  24      15.416  -5.526  -1.185  0.00  0.00      PROB  
ATOM   1946 HH21 ARG P  24      15.792  -5.803  -0.300  0.00  0.00      PROB  
ATOM   1947 HH22 ARG P  24      15.884  -6.057  -1.892  0.00  0.00      PROB  
ATOM   1948  C   ARG P  24       8.766  -2.575   2.811  0.00  0.00      PROB  
ATOM   1949  O   ARG P  24       8.539  -1.549   2.220  0.00  0.00      PROB  
ATOM   1950  N   LYS P  25       7.888  -3.059   3.735  0.00  0.00      PROB  
ATOM   1951  HN  LYS P  25       8.085  -3.908   4.219  0.00  0.00      PROB  
ATOM   1952  CA  LYS P  25       6.664  -2.311   4.052  0.00  0.00      PROB  
ATOM   1953  HA  LYS P  25       6.190  -2.017   3.127  0.00  0.00      PROB  
ATOM   1954  CB  LYS P  25       5.908  -3.145   5.054  0.00  0.00      PROB  
ATOM   1955  HB1 LYS P  25       6.540  -3.425   5.924  0.00  0.00      PROB  
ATOM   1956  HB2 LYS P  25       5.827  -4.136   4.559  0.00  0.00      PROB  
ATOM   1957  CG  LYS P  25       4.466  -2.739   5.565  0.00  0.00      PROB  
ATOM   1958  HG1 LYS P  25       3.812  -2.384   4.739  0.00  0.00      PROB  
ATOM   1959  HG2 LYS P  25       4.559  -2.011   6.399  0.00  0.00      PROB  
ATOM   1960  CD  LYS P  25       3.667  -3.908   6.212  0.00  0.00      PROB  
ATOM   1961  HD1 LYS P  25       3.453  -4.529   5.316  0.00  0.00      PROB  
ATOM   1962  HD2 LYS P  25       2.685  -3.561   6.598  0.00  0.00      PROB  
ATOM   1963  CE  LYS P  25       4.364  -4.753   7.290  0.00  0.00      PROB  
ATOM   1964  HE1 LYS P  25       5.240  -5.373   7.002  0.00  0.00      PROB  
ATOM   1965  HE2 LYS P  25       3.681  -5.537   7.679  0.00  0.00      PROB  
ATOM   1966  NZ  LYS P  25       4.757  -3.821   8.418  0.00  0.00      PROB  
ATOM   1967  HZ1 LYS P  25       5.585  -3.240   8.178  0.00  0.00      PROB  
ATOM   1968  HZ2 LYS P  25       5.012  -4.355   9.273  0.00  0.00      PROB  
ATOM   1969  HZ3 LYS P  25       3.944  -3.219   8.659  0.00  0.00      PROB  
ATOM   1970  C   LYS P  25       6.896  -0.920   4.742  0.00  0.00      PROB  
ATOM   1971  O   LYS P  25       6.346   0.093   4.396  0.00  0.00      PROB  
ATOM   1972  N   PHE P  26       7.903  -0.839   5.681  0.00  0.00      PROB  
ATOM   1973  HN  PHE P  26       8.405  -1.687   5.829  0.00  0.00      PROB  
ATOM   1974  CA  PHE P  26       8.262   0.446   6.306  0.00  0.00      PROB  
ATOM   1975  HA  PHE P  26       7.326   0.906   6.586  0.00  0.00      PROB  
ATOM   1976  CB  PHE P  26       9.161   0.349   7.615  0.00  0.00      PROB  
ATOM   1977  HB1 PHE P  26      10.069  -0.292   7.621  0.00  0.00      PROB  
ATOM   1978  HB2 PHE P  26       8.453  -0.164   8.299  0.00  0.00      PROB  
ATOM   1979  CG  PHE P  26       9.384   1.755   8.269  0.00  0.00      PROB  
ATOM   1980  CD1 PHE P  26      10.659   2.224   8.591  0.00  0.00      PROB  
ATOM   1981  HD1 PHE P  26      11.428   1.511   8.331  0.00  0.00      PROB  
ATOM   1982  CE1 PHE P  26      10.862   3.571   8.825  0.00  0.00      PROB  
ATOM   1983  HE1 PHE P  26      11.834   4.034   8.909  0.00  0.00      PROB  
ATOM   1984  CZ  PHE P  26       9.751   4.430   8.920  0.00  0.00      PROB  
ATOM   1985  HZ  PHE P  26       9.827   5.491   9.104  0.00  0.00      PROB  
ATOM   1986  CD2 PHE P  26       8.297   2.621   8.494  0.00  0.00      PROB  
ATOM   1987  HD2 PHE P  26       7.301   2.327   8.198  0.00  0.00      PROB  
ATOM   1988  CE2 PHE P  26       8.428   3.955   8.731  0.00  0.00      PROB  
ATOM   1989  HE2 PHE P  26       7.537   4.564   8.748  0.00  0.00      PROB  
ATOM   1990  C   PHE P  26       8.817   1.506   5.370  0.00  0.00      PROB  
ATOM   1991  O   PHE P  26       8.472   2.688   5.334  0.00  0.00      PROB  
ATOM   1992  N   GLY P  27       9.820   1.110   4.507  0.00  0.00      PROB  
ATOM   1993  HN  GLY P  27      10.050   0.148   4.631  0.00  0.00      PROB  
ATOM   1994  CA  GLY P  27      10.356   1.978   3.447  0.00  0.00      PROB  
ATOM   1995  HA1 GLY P  27      11.116   1.425   2.915  0.00  0.00      PROB  
ATOM   1996  HA2 GLY P  27      10.821   2.847   3.889  0.00  0.00      PROB  
ATOM   1997  C   GLY P  27       9.357   2.520   2.428  0.00  0.00      PROB  
ATOM   1998  O   GLY P  27       9.285   3.744   2.198  0.00  0.00      PROB  
ATOM   1999  N   LEU P  28       8.451   1.700   1.958  0.00  0.00      PROB  
ATOM   2000  HN  LEU P  28       8.445   0.747   2.252  0.00  0.00      PROB  
ATOM   2001  CA  LEU P  28       7.316   2.086   1.122  0.00  0.00      PROB  
ATOM   2002  HA  LEU P  28       7.764   2.704   0.359  0.00  0.00      PROB  
ATOM   2003  CB  LEU P  28       6.567   0.788   0.590  0.00  0.00      PROB  
ATOM   2004  HB1 LEU P  28       5.980   0.278   1.383  0.00  0.00      PROB  
ATOM   2005  HB2 LEU P  28       7.318   0.029   0.282  0.00  0.00      PROB  
ATOM   2006  CG  LEU P  28       5.597   0.943  -0.628  0.00  0.00      PROB  
ATOM   2007  HG  LEU P  28       4.803   1.715  -0.533  0.00  0.00      PROB  
ATOM   2008  CD1 LEU P  28       6.341   1.267  -1.980  0.00  0.00      PROB  
ATOM   2009 HD11 LEU P  28       6.971   2.176  -1.871  0.00  0.00      PROB  
ATOM   2010 HD12 LEU P  28       5.560   1.352  -2.765  0.00  0.00      PROB  
ATOM   2011 HD13 LEU P  28       7.081   0.469  -2.205  0.00  0.00      PROB  
ATOM   2012  CD2 LEU P  28       4.693  -0.298  -0.658  0.00  0.00      PROB  
ATOM   2013 HD21 LEU P  28       4.438  -0.632   0.370  0.00  0.00      PROB  
ATOM   2014 HD22 LEU P  28       5.278  -1.112  -1.137  0.00  0.00      PROB  
ATOM   2015 HD23 LEU P  28       3.790  -0.015  -1.240  0.00  0.00      PROB  
ATOM   2016  C   LEU P  28       6.327   2.936   1.777  0.00  0.00      PROB  
ATOM   2017  O   LEU P  28       5.794   3.876   1.210  0.00  0.00      PROB  
ATOM   2018  N   MET P  29       5.985   2.617   3.071  0.00  0.00      PROB  
ATOM   2019  HN  MET P  29       6.209   1.757   3.522  0.00  0.00      PROB  
ATOM   2020  CA  MET P  29       5.067   3.504   3.804  0.00  0.00      PROB  
ATOM   2021  HA  MET P  29       4.218   3.777   3.196  0.00  0.00      PROB  
ATOM   2022  CB  MET P  29       4.352   2.796   4.971  0.00  0.00      PROB  
ATOM   2023  HB1 MET P  29       3.834   3.589   5.551  0.00  0.00      PROB  
ATOM   2024  HB2 MET P  29       5.145   2.222   5.497  0.00  0.00      PROB  
ATOM   2025  CG  MET P  29       3.257   1.745   4.495  0.00  0.00      PROB  
ATOM   2026  HG1 MET P  29       3.715   1.084   3.729  0.00  0.00      PROB  
ATOM   2027  HG2 MET P  29       2.499   2.398   4.011  0.00  0.00      PROB  
ATOM   2028  SD  MET P  29       2.683   0.912   5.980  0.00  0.00      PROB  
ATOM   2029  CE  MET P  29       1.467  -0.064   5.027  0.00  0.00      PROB  
ATOM   2030  HE1 MET P  29       0.480  -0.031   5.535  0.00  0.00      PROB  
ATOM   2031  HE2 MET P  29       1.865  -1.098   5.106  0.00  0.00      PROB  
ATOM   2032  HE3 MET P  29       1.320   0.188   3.955  0.00  0.00      PROB  
ATOM   2033  C   MET P  29       5.658   4.922   4.115  0.00  0.00      PROB  
ATOM   2034  O   MET P  29       4.994   5.948   4.072  0.00  0.00      PROB  
ATOM   2035  N   LYS P  30       6.956   5.021   4.442  0.00  0.00      PROB  
ATOM   2036  HN  LYS P  30       7.464   4.184   4.629  0.00  0.00      PROB  
ATOM   2037  CA  LYS P  30       7.685   6.262   4.588  0.00  0.00      PROB  
ATOM   2038  HA  LYS P  30       7.135   6.886   5.276  0.00  0.00      PROB  
ATOM   2039  CB  LYS P  30       9.129   5.908   5.075  0.00  0.00      PROB  
ATOM   2040  HB1 LYS P  30       9.508   5.162   4.344  0.00  0.00      PROB  
ATOM   2041  HB2 LYS P  30       9.129   5.510   6.113  0.00  0.00      PROB  
ATOM   2042  CG  LYS P  30      10.170   7.024   4.899  0.00  0.00      PROB  
ATOM   2043  HG1 LYS P  30       9.896   7.883   5.549  0.00  0.00      PROB  
ATOM   2044  HG2 LYS P  30      10.214   7.384   3.849  0.00  0.00      PROB  
ATOM   2045  CD  LYS P  30      11.550   6.523   5.350  0.00  0.00      PROB  
ATOM   2046  HD1 LYS P  30      11.917   5.731   4.663  0.00  0.00      PROB  
ATOM   2047  HD2 LYS P  30      11.561   6.050   6.355  0.00  0.00      PROB  
ATOM   2048  CE  LYS P  30      12.697   7.580   5.466  0.00  0.00      PROB  
ATOM   2049  HE1 LYS P  30      13.650   7.229   5.915  0.00  0.00      PROB  
ATOM   2050  HE2 LYS P  30      12.318   8.500   5.961  0.00  0.00      PROB  
ATOM   2051  NZ  LYS P  30      13.113   8.089   4.139  0.00  0.00      PROB  
ATOM   2052  HZ1 LYS P  30      12.360   8.642   3.682  0.00  0.00      PROB  
ATOM   2053  HZ2 LYS P  30      13.316   7.334   3.453  0.00  0.00      PROB  
ATOM   2054  HZ3 LYS P  30      13.947   8.696   4.272  0.00  0.00      PROB  
ATOM   2055  C   LYS P  30       7.694   7.104   3.364  0.00  0.00      PROB  
ATOM   2056  O   LYS P  30       7.438   8.377   3.360  0.00  0.00      PROB  
ATOM   2057  N   LYS P  31       7.890   6.541   2.176  0.00  0.00      PROB  
ATOM   2058  HN  LYS P  31       7.990   5.550   2.122  0.00  0.00      PROB  
ATOM   2059  CA  LYS P  31       7.775   7.151   0.896  0.00  0.00      PROB  
ATOM   2060  HA  LYS P  31       8.373   8.037   1.051  0.00  0.00      PROB  
ATOM   2061  CB  LYS P  31       8.397   6.332  -0.253  0.00  0.00      PROB  
ATOM   2062  HB1 LYS P  31       8.019   6.627  -1.255  0.00  0.00      PROB  
ATOM   2063  HB2 LYS P  31       8.089   5.285  -0.043  0.00  0.00      PROB  
ATOM   2064  CG  LYS P  31       9.969   6.545  -0.183  0.00  0.00      PROB  
ATOM   2065  HG1 LYS P  31      10.508   5.715  -0.687  0.00  0.00      PROB  
ATOM   2066  HG2 LYS P  31      10.142   6.467   0.912  0.00  0.00      PROB  
ATOM   2067  CD  LYS P  31      10.385   7.819  -0.933  0.00  0.00      PROB  
ATOM   2068  HD1 LYS P  31       9.958   8.681  -0.377  0.00  0.00      PROB  
ATOM   2069  HD2 LYS P  31       9.904   7.746  -1.932  0.00  0.00      PROB  
ATOM   2070  CE  LYS P  31      11.943   8.132  -1.048  0.00  0.00      PROB  
ATOM   2071  HE1 LYS P  31      12.271   8.964  -1.708  0.00  0.00      PROB  
ATOM   2072  HE2 LYS P  31      12.421   7.199  -1.414  0.00  0.00      PROB  
ATOM   2073  NZ  LYS P  31      12.523   8.440   0.270  0.00  0.00      PROB  
ATOM   2074  HZ1 LYS P  31      13.395   8.979   0.098  0.00  0.00      PROB  
ATOM   2075  HZ2 LYS P  31      12.725   7.564   0.792  0.00  0.00      PROB  
ATOM   2076  HZ3 LYS P  31      11.941   9.070   0.858  0.00  0.00      PROB  
ATOM   2077  C   LYS P  31       6.391   7.728   0.611  0.00  0.00      PROB  
ATOM   2078  O   LYS P  31       6.204   8.887   0.236  0.00  0.00      PROB  
ATOM   2079  N   ALA P  32       5.298   7.052   0.985  0.00  0.00      PROB  
ATOM   2080  HN  ALA P  32       5.294   6.105   1.296  0.00  0.00      PROB  
ATOM   2081  CA  ALA P  32       3.998   7.647   0.937  0.00  0.00      PROB  
ATOM   2082  HA  ALA P  32       3.796   8.122  -0.011  0.00  0.00      PROB  
ATOM   2083  CB  ALA P  32       2.984   6.480   1.260  0.00  0.00      PROB  
ATOM   2084  HB1 ALA P  32       3.276   6.036   2.235  0.00  0.00      PROB  
ATOM   2085  HB2 ALA P  32       2.888   5.637   0.542  0.00  0.00      PROB  
ATOM   2086  HB3 ALA P  32       1.935   6.836   1.342  0.00  0.00      PROB  
ATOM   2087  C   ALA P  32       3.799   8.858   1.959  0.00  0.00      PROB  
ATOM   2088  O   ALA P  32       3.171   9.817   1.510  0.00  0.00      PROB  
ATOM   2089  N   TYR P  33       4.312   8.806   3.175  0.00  0.00      PROB  
ATOM   2090  HN  TYR P  33       4.713   8.002   3.607  0.00  0.00      PROB  
ATOM   2091  CA  TYR P  33       4.404   9.993   3.956  0.00  0.00      PROB  
ATOM   2092  HA  TYR P  33       3.381  10.306   4.102  0.00  0.00      PROB  
ATOM   2093  CB  TYR P  33       4.850   9.496   5.331  0.00  0.00      PROB  
ATOM   2094  HB1 TYR P  33       5.720   8.828   5.156  0.00  0.00      PROB  
ATOM   2095  HB2 TYR P  33       4.206   8.844   5.958  0.00  0.00      PROB  
ATOM   2096  CG  TYR P  33       5.255  10.625   6.252  0.00  0.00      PROB  
ATOM   2097  CD1 TYR P  33       6.556  10.992   6.340  0.00  0.00      PROB  
ATOM   2098  HD1 TYR P  33       7.276  10.568   5.656  0.00  0.00      PROB  
ATOM   2099  CE1 TYR P  33       6.909  11.932   7.339  0.00  0.00      PROB  
ATOM   2100  HE1 TYR P  33       7.941  12.246   7.364  0.00  0.00      PROB  
ATOM   2101  CZ  TYR P  33       5.970  12.480   8.234  0.00  0.00      PROB  
ATOM   2102  OH  TYR P  33       6.374  13.254   9.343  0.00  0.00      PROB  
ATOM   2103  HH  TYR P  33       7.331  13.196   9.387  0.00  0.00      PROB  
ATOM   2104  CD2 TYR P  33       4.281  11.188   7.134  0.00  0.00      PROB  
ATOM   2105  HD2 TYR P  33       3.332  10.738   6.885  0.00  0.00      PROB  
ATOM   2106  CE2 TYR P  33       4.659  12.188   8.056  0.00  0.00      PROB  
ATOM   2107  HE2 TYR P  33       4.022  12.642   8.801  0.00  0.00      PROB  
ATOM   2108  C   TYR P  33       5.159  11.177   3.301  0.00  0.00      PROB  
ATOM   2109  O   TYR P  33       4.717  12.321   3.407  0.00  0.00      PROB  
ATOM   2110  N   GLU P  34       6.347  10.913   2.675  0.00  0.00      PROB  
ATOM   2111  HN  GLU P  34       6.805  10.041   2.825  0.00  0.00      PROB  
ATOM   2112  CA  GLU P  34       7.150  11.903   1.975  0.00  0.00      PROB  
ATOM   2113  HA  GLU P  34       7.393  12.699   2.663  0.00  0.00      PROB  
ATOM   2114  CB  GLU P  34       8.493  11.264   1.489  0.00  0.00      PROB  
ATOM   2115  HB1 GLU P  34       9.028  12.082   0.961  0.00  0.00      PROB  
ATOM   2116  HB2 GLU P  34       8.296  10.386   0.838  0.00  0.00      PROB  
ATOM   2117  CG  GLU P  34       9.542  10.900   2.643  0.00  0.00      PROB  
ATOM   2118  HG1 GLU P  34       9.208  10.091   3.328  0.00  0.00      PROB  
ATOM   2119  HG2 GLU P  34       9.817  11.774   3.271  0.00  0.00      PROB  
ATOM   2120  CD  GLU P  34      10.762  10.355   2.015  0.00  0.00      PROB  
ATOM   2121  OE1 GLU P  34      11.367   9.549   2.721  0.00  0.00      PROB  
ATOM   2122  OE2 GLU P  34      11.131  10.617   0.866  0.00  0.00      PROB  
ATOM   2123  C   GLU P  34       6.458  12.530   0.824  0.00  0.00      PROB  
ATOM   2124  O   GLU P  34       6.460  13.697   0.662  0.00  0.00      PROB  
ATOM   2125  N   LEU P  35       5.750  11.717  -0.010  0.00  0.00      PROB  
ATOM   2126  HN  LEU P  35       5.727  10.744   0.204  0.00  0.00      PROB  
ATOM   2127  CA  LEU P  35       4.885  12.115  -1.158  0.00  0.00      PROB  
ATOM   2128  HA  LEU P  35       5.526  12.644  -1.848  0.00  0.00      PROB  
ATOM   2129  CB  LEU P  35       4.421  10.860  -1.926  0.00  0.00      PROB  
ATOM   2130  HB1 LEU P  35       3.777  10.267  -1.241  0.00  0.00      PROB  
ATOM   2131  HB2 LEU P  35       5.290  10.194  -2.114  0.00  0.00      PROB  
ATOM   2132  CG  LEU P  35       3.717  11.216  -3.282  0.00  0.00      PROB  
ATOM   2133  HG  LEU P  35       2.685  11.600  -3.132  0.00  0.00      PROB  
ATOM   2134  CD1 LEU P  35       4.568  12.185  -4.122  0.00  0.00      PROB  
ATOM   2135 HD11 LEU P  35       5.648  11.997  -3.947  0.00  0.00      PROB  
ATOM   2136 HD12 LEU P  35       4.282  13.160  -3.672  0.00  0.00      PROB  
ATOM   2137 HD13 LEU P  35       4.406  12.317  -5.214  0.00  0.00      PROB  
ATOM   2138  CD2 LEU P  35       3.554   9.907  -4.196  0.00  0.00      PROB  
ATOM   2139 HD21 LEU P  35       3.313   9.006  -3.592  0.00  0.00      PROB  
ATOM   2140 HD22 LEU P  35       4.532   9.686  -4.673  0.00  0.00      PROB  
ATOM   2141 HD23 LEU P  35       2.880  10.033  -5.071  0.00  0.00      PROB  
ATOM   2142  C   LEU P  35       3.713  12.984  -0.732  0.00  0.00      PROB  
ATOM   2143  O   LEU P  35       3.498  14.078  -1.283  0.00  0.00      PROB  
ATOM   2144  N   SER P  36       3.037  12.557   0.367  0.00  0.00      PROB  
ATOM   2145  HN  SER P  36       3.308  11.707   0.812  0.00  0.00      PROB  
ATOM   2146  CA  SER P  36       1.897  13.266   0.915  0.00  0.00      PROB  
ATOM   2147  HA  SER P  36       1.267  13.543   0.082  0.00  0.00      PROB  
ATOM   2148  CB  SER P  36       1.053  12.382   1.920  0.00  0.00      PROB  
ATOM   2149  HB1 SER P  36       1.782  12.165   2.730  0.00  0.00      PROB  
ATOM   2150  HB2 SER P  36       0.680  11.477   1.394  0.00  0.00      PROB  
ATOM   2151  OG  SER P  36      -0.137  13.036   2.381  0.00  0.00      PROB  
ATOM   2152  HG1 SER P  36      -0.667  13.177   1.593  0.00  0.00      PROB  
ATOM   2153  C   SER P  36       2.131  14.633   1.478  0.00  0.00      PROB  
ATOM   2154  O   SER P  36       1.388  15.596   1.187  0.00  0.00      PROB  
ATOM   2155  N   VAL P  37       3.271  14.782   2.266  0.00  0.00      PROB  
ATOM   2156  HN  VAL P  37       3.921  14.030   2.338  0.00  0.00      PROB  
ATOM   2157  CA  VAL P  37       3.671  16.067   2.853  0.00  0.00      PROB  
ATOM   2158  HA  VAL P  37       2.791  16.582   3.211  0.00  0.00      PROB  
ATOM   2159  CB  VAL P  37       4.689  15.897   3.940  0.00  0.00      PROB  
ATOM   2160  HB  VAL P  37       5.471  15.156   3.667  0.00  0.00      PROB  
ATOM   2161  CG1 VAL P  37       5.433  17.236   4.194  0.00  0.00      PROB  
ATOM   2162 HG11 VAL P  37       4.673  18.009   4.435  0.00  0.00      PROB  
ATOM   2163 HG12 VAL P  37       6.052  17.663   3.376  0.00  0.00      PROB  
ATOM   2164 HG13 VAL P  37       6.068  16.949   5.060  0.00  0.00      PROB  
ATOM   2165  CG2 VAL P  37       4.065  15.506   5.297  0.00  0.00      PROB  
ATOM   2166 HG21 VAL P  37       3.550  14.533   5.145  0.00  0.00      PROB  
ATOM   2167 HG22 VAL P  37       3.288  16.225   5.634  0.00  0.00      PROB  
ATOM   2168 HG23 VAL P  37       4.764  15.412   6.155  0.00  0.00      PROB  
ATOM   2169  C   VAL P  37       4.126  16.966   1.749  0.00  0.00      PROB  
ATOM   2170  O   VAL P  37       3.750  18.168   1.707  0.00  0.00      PROB  
ATOM   2171  N   LEU P  38       4.950  16.461   0.772  0.00  0.00      PROB  
ATOM   2172  HN  LEU P  38       5.143  15.485   0.710  0.00  0.00      PROB  
ATOM   2173  CA  LEU P  38       5.574  17.360  -0.176  0.00  0.00      PROB  
ATOM   2174  HA  LEU P  38       5.921  18.222   0.375  0.00  0.00      PROB  
ATOM   2175  CB  LEU P  38       6.668  16.745  -0.917  0.00  0.00      PROB  
ATOM   2176  HB1 LEU P  38       6.995  17.216  -1.869  0.00  0.00      PROB  
ATOM   2177  HB2 LEU P  38       6.305  15.769  -1.303  0.00  0.00      PROB  
ATOM   2178  CG  LEU P  38       7.983  16.558  -0.158  0.00  0.00      PROB  
ATOM   2179  HG  LEU P  38       7.828  16.007   0.795  0.00  0.00      PROB  
ATOM   2180  CD1 LEU P  38       8.930  15.596  -0.907  0.00  0.00      PROB  
ATOM   2181 HD11 LEU P  38       8.473  14.583  -0.891  0.00  0.00      PROB  
ATOM   2182 HD12 LEU P  38       9.915  15.511  -0.400  0.00  0.00      PROB  
ATOM   2183 HD13 LEU P  38       9.090  15.977  -1.938  0.00  0.00      PROB  
ATOM   2184  CD2 LEU P  38       8.667  17.905   0.140  0.00  0.00      PROB  
ATOM   2185 HD21 LEU P  38       7.939  18.499   0.733  0.00  0.00      PROB  
ATOM   2186 HD22 LEU P  38       9.085  18.321  -0.802  0.00  0.00      PROB  
ATOM   2187 HD23 LEU P  38       9.600  17.806   0.735  0.00  0.00      PROB  
ATOM   2188  C   LEU P  38       4.625  17.894  -1.261  0.00  0.00      PROB  
ATOM   2189  O   LEU P  38       4.627  19.113  -1.486  0.00  0.00      PROB  
ATOM   2190  N   CYS P  39       3.781  17.097  -1.908  0.00  0.00      PROB  
ATOM   2191  HN  CYS P  39       3.420  16.291  -1.446  0.00  0.00      PROB  
ATOM   2192  CA  CYS P  39       3.218  17.524  -3.166  0.00  0.00      PROB  
ATOM   2193  HA  CYS P  39       3.607  18.421  -3.626  0.00  0.00      PROB  
ATOM   2194  CB  CYS P  39       3.210  16.322  -4.137  0.00  0.00      PROB  
ATOM   2195  HB1 CYS P  39       2.594  16.408  -5.057  0.00  0.00      PROB  
ATOM   2196  HB2 CYS P  39       2.648  15.594  -3.514  0.00  0.00      PROB  
ATOM   2197  SG  CYS P  39       4.926  15.926  -4.473  0.00  0.00      PROB  
ATOM   2198  HG1 CYS P  39       5.039  15.667  -3.179  0.00  0.00      PROB  
ATOM   2199  C   CYS P  39       1.674  17.844  -3.130  0.00  0.00      PROB  
ATOM   2200  O   CYS P  39       1.129  18.090  -4.181  0.00  0.00      PROB  
ATOM   2201  N   ASP P  40       1.071  17.788  -1.930  0.00  0.00      PROB  
ATOM   2202  HN  ASP P  40       1.550  17.451  -1.122  0.00  0.00      PROB  
ATOM   2203  CA  ASP P  40      -0.364  18.217  -1.590  0.00  0.00      PROB  
ATOM   2204  HA  ASP P  40      -0.503  18.218  -0.519  0.00  0.00      PROB  
ATOM   2205  CB  ASP P  40      -0.756  19.667  -2.015  0.00  0.00      PROB  
ATOM   2206  HB1 ASP P  40      -1.850  19.822  -1.904  0.00  0.00      PROB  
ATOM   2207  HB2 ASP P  40      -0.524  19.870  -3.083  0.00  0.00      PROB  
ATOM   2208  CG  ASP P  40      -0.015  20.754  -1.342  0.00  0.00      PROB  
ATOM   2209  OD1 ASP P  40       0.839  20.516  -0.383  0.00  0.00      PROB  
ATOM   2210  OD2 ASP P  40      -0.243  21.962  -1.623  0.00  0.00      PROB  
ATOM   2211  C   ASP P  40      -1.441  17.270  -1.969  0.00  0.00      PROB  
ATOM   2212  O   ASP P  40      -2.155  17.420  -2.946  0.00  0.00      PROB  
ATOM   2213  N   CYS P  41      -1.401  16.128  -1.338  0.00  0.00      PROB  
ATOM   2214  HN  CYS P  41      -0.911  15.999  -0.479  0.00  0.00      PROB  
ATOM   2215  CA  CYS P  41      -2.079  14.921  -1.816  0.00  0.00      PROB  
ATOM   2216  HA  CYS P  41      -3.097  15.152  -2.096  0.00  0.00      PROB  
ATOM   2217  CB  CYS P  41      -1.423  14.323  -3.094  0.00  0.00      PROB  
ATOM   2218  HB1 CYS P  41      -1.494  15.140  -3.843  0.00  0.00      PROB  
ATOM   2219  HB2 CYS P  41      -1.909  13.398  -3.471  0.00  0.00      PROB  
ATOM   2220  SG  CYS P  41       0.355  14.050  -2.719  0.00  0.00      PROB  
ATOM   2221  HG1 CYS P  41       0.627  15.306  -2.396  0.00  0.00      PROB  
ATOM   2222  C   CYS P  41      -2.222  13.826  -0.698  0.00  0.00      PROB  
ATOM   2223  O   CYS P  41      -1.480  13.740   0.240  0.00  0.00      PROB  
ATOM   2224  N   GLU P  42      -3.277  12.961  -0.861  0.00  0.00      PROB  
ATOM   2225  HN  GLU P  42      -3.826  12.954  -1.694  0.00  0.00      PROB  
ATOM   2226  CA  GLU P  42      -3.680  11.904   0.066  0.00  0.00      PROB  
ATOM   2227  HA  GLU P  42      -3.153  11.949   1.007  0.00  0.00      PROB  
ATOM   2228  CB  GLU P  42      -5.187  11.954   0.312  0.00  0.00      PROB  
ATOM   2229  HB1 GLU P  42      -5.587  11.055   0.828  0.00  0.00      PROB  
ATOM   2230  HB2 GLU P  42      -5.774  12.047  -0.626  0.00  0.00      PROB  
ATOM   2231  CG  GLU P  42      -5.532  13.232   1.121  0.00  0.00      PROB  
ATOM   2232  HG1 GLU P  42      -6.554  13.174   1.553  0.00  0.00      PROB  
ATOM   2233  HG2 GLU P  42      -5.441  14.082   0.411  0.00  0.00      PROB  
ATOM   2234  CD  GLU P  42      -4.570  13.511   2.269  0.00  0.00      PROB  
ATOM   2235  OE1 GLU P  42      -3.784  14.541   2.309  0.00  0.00      PROB  
ATOM   2236  OE2 GLU P  42      -4.641  12.731   3.231  0.00  0.00      PROB  
ATOM   2237  C   GLU P  42      -3.295  10.599  -0.496  0.00  0.00      PROB  
ATOM   2238  O   GLU P  42      -3.453  10.321  -1.691  0.00  0.00      PROB  
ATOM   2239  N   ILE P  43      -2.874   9.588   0.333  0.00  0.00      PROB  
ATOM   2240  HN  ILE P  43      -2.804   9.778   1.310  0.00  0.00      PROB  
ATOM   2241  CA  ILE P  43      -2.493   8.315  -0.112  0.00  0.00      PROB  
ATOM   2242  HA  ILE P  43      -2.875   8.081  -1.095  0.00  0.00      PROB  
ATOM   2243  CB  ILE P  43      -0.999   8.144  -0.053  0.00  0.00      PROB  
ATOM   2244  HB  ILE P  43      -0.710   8.449   0.975  0.00  0.00      PROB  
ATOM   2245  CG2 ILE P  43      -0.600   6.677  -0.421  0.00  0.00      PROB  
ATOM   2246 HG21 ILE P  43      -1.092   5.961   0.272  0.00  0.00      PROB  
ATOM   2247 HG22 ILE P  43       0.472   6.425  -0.271  0.00  0.00      PROB  
ATOM   2248 HG23 ILE P  43      -0.770   6.312  -1.456  0.00  0.00      PROB  
ATOM   2249  CG1 ILE P  43      -0.332   9.155  -0.940  0.00  0.00      PROB  
ATOM   2250 HG11 ILE P  43      -0.466  10.177  -0.525  0.00  0.00      PROB  
ATOM   2251 HG12 ILE P  43      -0.804   9.150  -1.945  0.00  0.00      PROB  
ATOM   2252  CD  ILE P  43       1.184   8.896  -1.083  0.00  0.00      PROB  
ATOM   2253  HD1 ILE P  43       1.652   8.657  -0.104  0.00  0.00      PROB  
ATOM   2254  HD2 ILE P  43       1.652   9.780  -1.567  0.00  0.00      PROB  
ATOM   2255  HD3 ILE P  43       1.388   7.965  -1.653  0.00  0.00      PROB  
ATOM   2256  C   ILE P  43      -3.216   7.332   0.710  0.00  0.00      PROB  
ATOM   2257  O   ILE P  43      -3.169   7.269   1.978  0.00  0.00      PROB  
ATOM   2258  N   ALA P  44      -3.905   6.283   0.065  0.00  0.00      PROB  
ATOM   2259  HN  ALA P  44      -4.012   6.257  -0.926  0.00  0.00      PROB  
ATOM   2260  CA  ALA P  44      -4.408   5.096   0.662  0.00  0.00      PROB  
ATOM   2261  HA  ALA P  44      -4.183   5.071   1.718  0.00  0.00      PROB  
ATOM   2262  CB  ALA P  44      -5.855   4.992   0.543  0.00  0.00      PROB  
ATOM   2263  HB1 ALA P  44      -6.315   4.991  -0.468  0.00  0.00      PROB  
ATOM   2264  HB2 ALA P  44      -6.280   5.876   1.065  0.00  0.00      PROB  
ATOM   2265  HB3 ALA P  44      -6.242   4.057   1.001  0.00  0.00      PROB  
ATOM   2266  C   ALA P  44      -3.708   3.928   0.066  0.00  0.00      PROB  
ATOM   2267  O   ALA P  44      -3.770   3.764  -1.157  0.00  0.00      PROB  
ATOM   2268  N   LEU P  45      -3.041   3.107   0.925  0.00  0.00      PROB  
ATOM   2269  HN  LEU P  45      -3.089   3.284   1.905  0.00  0.00      PROB  
ATOM   2270  CA  LEU P  45      -2.191   2.061   0.448  0.00  0.00      PROB  
ATOM   2271  HA  LEU P  45      -2.445   1.789  -0.566  0.00  0.00      PROB  
ATOM   2272  CB  LEU P  45      -0.690   2.270   0.723  0.00  0.00      PROB  
ATOM   2273  HB1 LEU P  45      -0.632   2.595   1.784  0.00  0.00      PROB  
ATOM   2274  HB2 LEU P  45      -0.218   3.083   0.132  0.00  0.00      PROB  
ATOM   2275  CG  LEU P  45       0.382   1.088   0.601  0.00  0.00      PROB  
ATOM   2276  HG  LEU P  45       0.148   0.295   1.343  0.00  0.00      PROB  
ATOM   2277  CD1 LEU P  45       0.450   0.614  -0.855  0.00  0.00      PROB  
ATOM   2278 HD11 LEU P  45       1.380   0.008  -0.890  0.00  0.00      PROB  
ATOM   2279 HD12 LEU P  45       0.610   1.515  -1.485  0.00  0.00      PROB  
ATOM   2280 HD13 LEU P  45      -0.410   0.009  -1.216  0.00  0.00      PROB  
ATOM   2281  CD2 LEU P  45       1.737   1.596   1.042  0.00  0.00      PROB  
ATOM   2282 HD21 LEU P  45       2.262   2.280   0.341  0.00  0.00      PROB  
ATOM   2283 HD22 LEU P  45       2.374   0.706   1.235  0.00  0.00      PROB  
ATOM   2284 HD23 LEU P  45       1.697   1.994   2.079  0.00  0.00      PROB  
ATOM   2285  C   LEU P  45      -2.621   0.844   1.161  0.00  0.00      PROB  
ATOM   2286  O   LEU P  45      -2.622   0.769   2.391  0.00  0.00      PROB  
ATOM   2287  N   ILE P  46      -2.996  -0.243   0.421  0.00  0.00      PROB  
ATOM   2288  HN  ILE P  46      -2.872  -0.162  -0.565  0.00  0.00      PROB  
ATOM   2289  CA  ILE P  46      -3.440  -1.456   1.006  0.00  0.00      PROB  
ATOM   2290  HA  ILE P  46      -3.706  -1.384   2.050  0.00  0.00      PROB  
ATOM   2291  CB  ILE P  46      -4.795  -1.906   0.275  0.00  0.00      PROB  
ATOM   2292  HB  ILE P  46      -4.562  -2.057  -0.800  0.00  0.00      PROB  
ATOM   2293  CG2 ILE P  46      -5.502  -3.105   0.915  0.00  0.00      PROB  
ATOM   2294 HG21 ILE P  46      -6.376  -3.385   0.288  0.00  0.00      PROB  
ATOM   2295 HG22 ILE P  46      -5.860  -2.740   1.901  0.00  0.00      PROB  
ATOM   2296 HG23 ILE P  46      -4.822  -3.984   0.933  0.00  0.00      PROB  
ATOM   2297  CG1 ILE P  46      -5.810  -0.654   0.149  0.00  0.00      PROB  
ATOM   2298 HG11 ILE P  46      -5.305   0.311  -0.071  0.00  0.00      PROB  
ATOM   2299 HG12 ILE P  46      -6.280  -0.652   1.156  0.00  0.00      PROB  
ATOM   2300  CD  ILE P  46      -7.001  -0.777  -0.810  0.00  0.00      PROB  
ATOM   2301  HD1 ILE P  46      -6.669  -1.273  -1.747  0.00  0.00      PROB  
ATOM   2302  HD2 ILE P  46      -7.585   0.155  -0.966  0.00  0.00      PROB  
ATOM   2303  HD3 ILE P  46      -7.716  -1.534  -0.422  0.00  0.00      PROB  
ATOM   2304  C   ILE P  46      -2.446  -2.553   0.738  0.00  0.00      PROB  
ATOM   2305  O   ILE P  46      -1.882  -2.549  -0.344  0.00  0.00      PROB  
ATOM   2306  N   ILE P  47      -2.223  -3.481   1.707  0.00  0.00      PROB  
ATOM   2307  HN  ILE P  47      -2.490  -3.342   2.657  0.00  0.00      PROB  
ATOM   2308  CA  ILE P  47      -1.264  -4.518   1.481  0.00  0.00      PROB  
ATOM   2309  HA  ILE P  47      -1.147  -4.790   0.443  0.00  0.00      PROB  
ATOM   2310  CB  ILE P  47       0.170  -4.315   2.032  0.00  0.00      PROB  
ATOM   2311  HB  ILE P  47       0.221  -4.230   3.138  0.00  0.00      PROB  
ATOM   2312  CG2 ILE P  47       1.081  -5.538   1.826  0.00  0.00      PROB  
ATOM   2313 HG21 ILE P  47       0.823  -6.431   2.435  0.00  0.00      PROB  
ATOM   2314 HG22 ILE P  47       2.163  -5.356   2.005  0.00  0.00      PROB  
ATOM   2315 HG23 ILE P  47       0.961  -5.840   0.764  0.00  0.00      PROB  
ATOM   2316  CG1 ILE P  47       0.835  -3.008   1.584  0.00  0.00      PROB  
ATOM   2317 HG11 ILE P  47       0.178  -2.139   1.805  0.00  0.00      PROB  
ATOM   2318 HG12 ILE P  47       0.982  -3.137   0.490  0.00  0.00      PROB  
ATOM   2319  CD  ILE P  47       2.132  -2.789   2.346  0.00  0.00      PROB  
ATOM   2320  HD1 ILE P  47       2.938  -3.473   2.001  0.00  0.00      PROB  
ATOM   2321  HD2 ILE P  47       1.973  -3.043   3.416  0.00  0.00      PROB  
ATOM   2322  HD3 ILE P  47       2.380  -1.730   2.116  0.00  0.00      PROB  
ATOM   2323  C   ILE P  47      -1.907  -5.707   2.202  0.00  0.00      PROB  
ATOM   2324  O   ILE P  47      -1.911  -5.758   3.424  0.00  0.00      PROB  
ATOM   2325  N   PHE P  48      -2.440  -6.694   1.481  0.00  0.00      PROB  
ATOM   2326  HN  PHE P  48      -2.482  -6.765   0.487  0.00  0.00      PROB  
ATOM   2327  CA  PHE P  48      -2.649  -7.967   2.084  0.00  0.00      PROB  
ATOM   2328  HA  PHE P  48      -2.809  -7.872   3.148  0.00  0.00      PROB  
ATOM   2329  CB  PHE P  48      -3.896  -8.727   1.507  0.00  0.00      PROB  
ATOM   2330  HB1 PHE P  48      -4.045  -9.650   2.108  0.00  0.00      PROB  
ATOM   2331  HB2 PHE P  48      -3.537  -9.086   0.519  0.00  0.00      PROB  
ATOM   2332  CG  PHE P  48      -5.071  -7.787   1.481  0.00  0.00      PROB  
ATOM   2333  CD1 PHE P  48      -5.885  -7.584   2.636  0.00  0.00      PROB  
ATOM   2334  HD1 PHE P  48      -5.673  -8.184   3.509  0.00  0.00      PROB  
ATOM   2335  CE1 PHE P  48      -7.099  -6.872   2.531  0.00  0.00      PROB  
ATOM   2336  HE1 PHE P  48      -7.861  -6.794   3.292  0.00  0.00      PROB  
ATOM   2337  CZ  PHE P  48      -7.387  -6.261   1.275  0.00  0.00      PROB  
ATOM   2338  HZ  PHE P  48      -8.207  -5.566   1.174  0.00  0.00      PROB  
ATOM   2339  CD2 PHE P  48      -5.362  -7.107   0.275  0.00  0.00      PROB  
ATOM   2340  HD2 PHE P  48      -4.610  -7.251  -0.487  0.00  0.00      PROB  
ATOM   2341  CE2 PHE P  48      -6.519  -6.391   0.183  0.00  0.00      PROB  
ATOM   2342  HE2 PHE P  48      -6.817  -5.780  -0.656  0.00  0.00      PROB  
ATOM   2343  C   PHE P  48      -1.434  -8.952   1.872  0.00  0.00      PROB  
ATOM   2344  O   PHE P  48      -0.690  -8.881   0.875  0.00  0.00      PROB  
ATOM   2345  N   ASN P  49      -1.073  -9.866   2.767  0.00  0.00      PROB  
ATOM   2346  HN  ASN P  49      -1.583  -9.942   3.620  0.00  0.00      PROB  
ATOM   2347  CA  ASN P  49       0.078 -10.749   2.666  0.00  0.00      PROB  
ATOM   2348  HA  ASN P  49       0.574 -10.565   1.724  0.00  0.00      PROB  
ATOM   2349  CB  ASN P  49       0.990 -10.716   3.933  0.00  0.00      PROB  
ATOM   2350  HB1 ASN P  49       1.027  -9.669   4.302  0.00  0.00      PROB  
ATOM   2351  HB2 ASN P  49       2.018 -11.066   3.698  0.00  0.00      PROB  
ATOM   2352  CG  ASN P  49       0.577 -11.651   5.097  0.00  0.00      PROB  
ATOM   2353  OD1 ASN P  49      -0.619 -12.015   5.171  0.00  0.00      PROB  
ATOM   2354  ND2 ASN P  49       1.435 -11.930   6.059  0.00  0.00      PROB  
ATOM   2355 HD21 ASN P  49       1.060 -12.509   6.783  0.00  0.00      PROB  
ATOM   2356 HD22 ASN P  49       2.348 -11.531   5.971  0.00  0.00      PROB  
ATOM   2357  C   ASN P  49      -0.425 -12.138   2.263  0.00  0.00      PROB  
ATOM   2358  O   ASN P  49      -1.614 -12.420   2.287  0.00  0.00      PROB  
ATOM   2359  N   SER P  50       0.505 -13.050   1.979  0.00  0.00      PROB  
ATOM   2360  HN  SER P  50       1.422 -12.662   1.942  0.00  0.00      PROB  
ATOM   2361  CA  SER P  50       0.300 -14.435   1.480  0.00  0.00      PROB  
ATOM   2362  HA  SER P  50      -0.064 -14.225   0.485  0.00  0.00      PROB  
ATOM   2363  CB  SER P  50       1.744 -14.977   1.136  0.00  0.00      PROB  
ATOM   2364  HB1 SER P  50       2.355 -15.193   2.039  0.00  0.00      PROB  
ATOM   2365  HB2 SER P  50       2.259 -14.118   0.654  0.00  0.00      PROB  
ATOM   2366  OG  SER P  50       1.634 -16.190   0.331  0.00  0.00      PROB  
ATOM   2367  HG1 SER P  50       1.066 -16.000  -0.419  0.00  0.00      PROB  
ATOM   2368  C   SER P  50      -0.476 -15.461   2.346  0.00  0.00      PROB  
ATOM   2369  O   SER P  50      -1.322 -16.178   1.779  0.00  0.00      PROB  
ATOM   2370  N   THR P  51      -0.238 -15.334   3.672  0.00  0.00      PROB  
ATOM   2371  HN  THR P  51       0.620 -14.923   3.969  0.00  0.00      PROB  
ATOM   2372  CA  THR P  51      -0.883 -16.016   4.749  0.00  0.00      PROB  
ATOM   2373  HA  THR P  51      -1.322 -16.889   4.288  0.00  0.00      PROB  
ATOM   2374  CB  THR P  51       0.120 -16.479   5.846  0.00  0.00      PROB  
ATOM   2375  HB  THR P  51      -0.467 -16.900   6.690  0.00  0.00      PROB  
ATOM   2376  OG1 THR P  51       0.972 -15.396   6.198  0.00  0.00      PROB  
ATOM   2377  HG1 THR P  51       1.336 -15.659   7.047  0.00  0.00      PROB  
ATOM   2378  CG2 THR P  51       0.960 -17.638   5.256  0.00  0.00      PROB  
ATOM   2379 HG21 THR P  51       1.652 -18.076   6.006  0.00  0.00      PROB  
ATOM   2380 HG22 THR P  51       1.539 -17.185   4.423  0.00  0.00      PROB  
ATOM   2381 HG23 THR P  51       0.327 -18.493   4.935  0.00  0.00      PROB  
ATOM   2382  C   THR P  51      -2.075 -15.339   5.319  0.00  0.00      PROB  
ATOM   2383  O   THR P  51      -2.560 -15.771   6.386  0.00  0.00      PROB  
ATOM   2384  N   ASN P  52      -2.649 -14.227   4.621  0.00  0.00      PROB  
ATOM   2385  HN  ASN P  52      -2.030 -13.778   3.981  0.00  0.00      PROB  
ATOM   2386  CA  ASN P  52      -4.033 -13.836   4.613  0.00  0.00      PROB  
ATOM   2387  HA  ASN P  52      -4.303 -13.356   3.684  0.00  0.00      PROB  
ATOM   2388  CB  ASN P  52      -5.111 -14.992   4.640  0.00  0.00      PROB  
ATOM   2389  HB1 ASN P  52      -6.122 -14.605   4.390  0.00  0.00      PROB  
ATOM   2390  HB2 ASN P  52      -5.166 -15.379   5.680  0.00  0.00      PROB  
ATOM   2391  CG  ASN P  52      -5.055 -16.189   3.693  0.00  0.00      PROB  
ATOM   2392  OD1 ASN P  52      -5.382 -17.274   4.099  0.00  0.00      PROB  
ATOM   2393  ND2 ASN P  52      -4.539 -15.993   2.483  0.00  0.00      PROB  
ATOM   2394 HD21 ASN P  52      -4.517 -16.766   1.849  0.00  0.00      PROB  
ATOM   2395 HD22 ASN P  52      -4.310 -15.099   2.096  0.00  0.00      PROB  
ATOM   2396  C   ASN P  52      -4.351 -12.680   5.650  0.00  0.00      PROB  
ATOM   2397  O   ASN P  52      -5.454 -12.592   6.216  0.00  0.00      PROB  
ATOM   2398  N   LYS P  53      -3.365 -11.914   5.943  0.00  0.00      PROB  
ATOM   2399  HN  LYS P  53      -2.495 -12.067   5.481  0.00  0.00      PROB  
ATOM   2400  CA  LYS P  53      -3.395 -10.670   6.749  0.00  0.00      PROB  
ATOM   2401  HA  LYS P  53      -4.221 -10.818   7.428  0.00  0.00      PROB  
ATOM   2402  CB  LYS P  53      -2.176 -10.658   7.707  0.00  0.00      PROB  
ATOM   2403  HB1 LYS P  53      -2.290  -9.686   8.233  0.00  0.00      PROB  
ATOM   2404  HB2 LYS P  53      -1.218 -10.642   7.144  0.00  0.00      PROB  
ATOM   2405  CG  LYS P  53      -2.274 -11.761   8.889  0.00  0.00      PROB  
ATOM   2406  HG1 LYS P  53      -3.310 -11.673   9.280  0.00  0.00      PROB  
ATOM   2407  HG2 LYS P  53      -1.567 -11.333   9.632  0.00  0.00      PROB  
ATOM   2408  CD  LYS P  53      -1.664 -13.085   8.500  0.00  0.00      PROB  
ATOM   2409  HD1 LYS P  53      -0.688 -13.047   7.970  0.00  0.00      PROB  
ATOM   2410  HD2 LYS P  53      -2.366 -13.613   7.821  0.00  0.00      PROB  
ATOM   2411  CE  LYS P  53      -1.355 -14.085   9.641  0.00  0.00      PROB  
ATOM   2412  HE1 LYS P  53      -0.770 -13.491  10.376  0.00  0.00      PROB  
ATOM   2413  HE2 LYS P  53      -0.922 -14.989   9.162  0.00  0.00      PROB  
ATOM   2414  NZ  LYS P  53      -2.639 -14.331  10.259  0.00  0.00      PROB  
ATOM   2415  HZ1 LYS P  53      -3.018 -13.457  10.676  0.00  0.00      PROB  
ATOM   2416  HZ2 LYS P  53      -2.575 -14.966  11.080  0.00  0.00      PROB  
ATOM   2417  HZ3 LYS P  53      -3.363 -14.679   9.600  0.00  0.00      PROB  
ATOM   2418  C   LYS P  53      -3.553  -9.391   5.972  0.00  0.00      PROB  
ATOM   2419  O   LYS P  53      -3.060  -9.291   4.830  0.00  0.00      PROB  
ATOM   2420  N   LEU P  54      -4.175  -8.335   6.676  0.00  0.00      PROB  
ATOM   2421  HN  LEU P  54      -4.569  -8.625   7.544  0.00  0.00      PROB  
ATOM   2422  CA  LEU P  54      -4.255  -6.937   6.208  0.00  0.00      PROB  
ATOM   2423  HA  LEU P  54      -4.096  -6.986   5.141  0.00  0.00      PROB  
ATOM   2424  CB  LEU P  54      -5.735  -6.546   6.345  0.00  0.00      PROB  
ATOM   2425  HB1 LEU P  54      -5.809  -6.619   7.452  0.00  0.00      PROB  
ATOM   2426  HB2 LEU P  54      -6.391  -7.331   5.914  0.00  0.00      PROB  
ATOM   2427  CG  LEU P  54      -6.127  -5.110   5.888  0.00  0.00      PROB  
ATOM   2428  HG  LEU P  54      -5.515  -4.545   6.623  0.00  0.00      PROB  
ATOM   2429  CD1 LEU P  54      -5.622  -4.638   4.497  0.00  0.00      PROB  
ATOM   2430 HD11 LEU P  54      -6.196  -4.876   3.576  0.00  0.00      PROB  
ATOM   2431 HD12 LEU P  54      -4.558  -4.958   4.490  0.00  0.00      PROB  
ATOM   2432 HD13 LEU P  54      -5.772  -3.547   4.645  0.00  0.00      PROB  
ATOM   2433  CD2 LEU P  54      -7.624  -4.851   5.892  0.00  0.00      PROB  
ATOM   2434 HD21 LEU P  54      -7.834  -3.763   5.820  0.00  0.00      PROB  
ATOM   2435 HD22 LEU P  54      -8.096  -5.201   6.835  0.00  0.00      PROB  
ATOM   2436 HD23 LEU P  54      -8.106  -5.413   5.064  0.00  0.00      PROB  
ATOM   2437  C   LEU P  54      -3.407  -5.925   6.851  0.00  0.00      PROB  
ATOM   2438  O   LEU P  54      -3.475  -5.666   8.082  0.00  0.00      PROB  
ATOM   2439  N   PHE P  55      -2.504  -5.244   6.113  0.00  0.00      PROB  
ATOM   2440  HN  PHE P  55      -2.317  -5.680   5.236  0.00  0.00      PROB  
ATOM   2441  CA  PHE P  55      -1.642  -4.162   6.620  0.00  0.00      PROB  
ATOM   2442  HA  PHE P  55      -1.990  -3.821   7.584  0.00  0.00      PROB  
ATOM   2443  CB  PHE P  55      -0.102  -4.499   6.542  0.00  0.00      PROB  
ATOM   2444  HB1 PHE P  55       0.584  -3.830   7.106  0.00  0.00      PROB  
ATOM   2445  HB2 PHE P  55       0.052  -4.530   5.442  0.00  0.00      PROB  
ATOM   2446  CG  PHE P  55       0.212  -5.912   7.098  0.00  0.00      PROB  
ATOM   2447  CD1 PHE P  55      -0.071  -7.099   6.391  0.00  0.00      PROB  
ATOM   2448  HD1 PHE P  55      -0.556  -7.004   5.430  0.00  0.00      PROB  
ATOM   2449  CE1 PHE P  55       0.265  -8.375   6.766  0.00  0.00      PROB  
ATOM   2450  HE1 PHE P  55      -0.172  -9.162   6.171  0.00  0.00      PROB  
ATOM   2451  CZ  PHE P  55       0.901  -8.581   7.976  0.00  0.00      PROB  
ATOM   2452  HZ  PHE P  55       1.271  -9.552   8.267  0.00  0.00      PROB  
ATOM   2453  CD2 PHE P  55       0.970  -6.129   8.248  0.00  0.00      PROB  
ATOM   2454  HD2 PHE P  55       1.382  -5.297   8.801  0.00  0.00      PROB  
ATOM   2455  CE2 PHE P  55       1.243  -7.440   8.707  0.00  0.00      PROB  
ATOM   2456  HE2 PHE P  55       1.809  -7.461   9.626  0.00  0.00      PROB  
ATOM   2457  C   PHE P  55      -1.893  -2.916   5.607  0.00  0.00      PROB  
ATOM   2458  O   PHE P  55      -1.697  -2.972   4.409  0.00  0.00      PROB  
ATOM   2459  N   GLN P  56      -2.317  -1.781   6.157  0.00  0.00      PROB  
ATOM   2460  HN  GLN P  56      -2.412  -1.636   7.139  0.00  0.00      PROB  
ATOM   2461  CA  GLN P  56      -2.654  -0.600   5.453  0.00  0.00      PROB  
ATOM   2462  HA  GLN P  56      -2.387  -0.698   4.411  0.00  0.00      PROB  
ATOM   2463  CB  GLN P  56      -4.119  -0.386   5.728  0.00  0.00      PROB  
ATOM   2464  HB1 GLN P  56      -4.613  -1.298   5.330  0.00  0.00      PROB  
ATOM   2465  HB2 GLN P  56      -4.597   0.420   5.132  0.00  0.00      PROB  
ATOM   2466  CG  GLN P  56      -4.716  -0.124   7.104  0.00  0.00      PROB  
ATOM   2467  HG1 GLN P  56      -4.295   0.825   7.498  0.00  0.00      PROB  
ATOM   2468  HG2 GLN P  56      -4.492  -0.943   7.820  0.00  0.00      PROB  
ATOM   2469  CD  GLN P  56      -6.257  -0.061   7.081  0.00  0.00      PROB  
ATOM   2470  OE1 GLN P  56      -6.947  -0.140   6.085  0.00  0.00      PROB  
ATOM   2471  NE2 GLN P  56      -6.855   0.255   8.283  0.00  0.00      PROB  
ATOM   2472 HE21 GLN P  56      -6.369   0.589   9.091  0.00  0.00      PROB  
ATOM   2473 HE22 GLN P  56      -7.855   0.242   8.318  0.00  0.00      PROB  
ATOM   2474  C   GLN P  56      -1.949   0.629   5.995  0.00  0.00      PROB  
ATOM   2475  O   GLN P  56      -1.541   0.659   7.130  0.00  0.00      PROB  
ATOM   2476  N   TYR P  57      -1.840   1.733   5.165  0.00  0.00      PROB  
ATOM   2477  HN  TYR P  57      -2.076   1.629   4.202  0.00  0.00      PROB  
ATOM   2478  CA  TYR P  57      -1.410   3.065   5.611  0.00  0.00      PROB  
ATOM   2479  HA  TYR P  57      -1.493   3.085   6.688  0.00  0.00      PROB  
ATOM   2480  CB  TYR P  57       0.060   3.388   5.246  0.00  0.00      PROB  
ATOM   2481  HB1 TYR P  57       0.307   2.888   4.285  0.00  0.00      PROB  
ATOM   2482  HB2 TYR P  57       0.584   2.906   6.098  0.00  0.00      PROB  
ATOM   2483  CG  TYR P  57       0.391   4.860   5.222  0.00  0.00      PROB  
ATOM   2484  CD1 TYR P  57       0.495   5.594   4.016  0.00  0.00      PROB  
ATOM   2485  HD1 TYR P  57       0.200   5.145   3.079  0.00  0.00      PROB  
ATOM   2486  CE1 TYR P  57       0.805   6.983   4.061  0.00  0.00      PROB  
ATOM   2487  HE1 TYR P  57       0.997   7.588   3.187  0.00  0.00      PROB  
ATOM   2488  CZ  TYR P  57       1.072   7.610   5.211  0.00  0.00      PROB  
ATOM   2489  OH  TYR P  57       1.448   8.929   5.337  0.00  0.00      PROB  
ATOM   2490  HH  TYR P  57       1.113   9.215   6.190  0.00  0.00      PROB  
ATOM   2491  CD2 TYR P  57       0.780   5.497   6.422  0.00  0.00      PROB  
ATOM   2492  HD2 TYR P  57       0.834   4.872   7.301  0.00  0.00      PROB  
ATOM   2493  CE2 TYR P  57       1.055   6.902   6.387  0.00  0.00      PROB  
ATOM   2494  HE2 TYR P  57       1.280   7.355   7.341  0.00  0.00      PROB  
ATOM   2495  C   TYR P  57      -2.390   4.109   5.016  0.00  0.00      PROB  
ATOM   2496  O   TYR P  57      -2.736   3.994   3.858  0.00  0.00      PROB  
ATOM   2497  N   ALA P  58      -2.706   5.151   5.866  0.00  0.00      PROB  
ATOM   2498  HN  ALA P  58      -2.381   5.200   6.808  0.00  0.00      PROB  
ATOM   2499  CA  ALA P  58      -3.406   6.307   5.320  0.00  0.00      PROB  
ATOM   2500  HA  ALA P  58      -3.402   6.281   4.240  0.00  0.00      PROB  
ATOM   2501  CB  ALA P  58      -4.821   6.224   5.854  0.00  0.00      PROB  
ATOM   2502  HB1 ALA P  58      -5.437   6.913   5.238  0.00  0.00      PROB  
ATOM   2503  HB2 ALA P  58      -4.860   6.498   6.931  0.00  0.00      PROB  
ATOM   2504  HB3 ALA P  58      -5.206   5.182   5.876  0.00  0.00      PROB  
ATOM   2505  C   ALA P  58      -2.805   7.525   5.778  0.00  0.00      PROB  
ATOM   2506  O   ALA P  58      -2.452   7.746   6.958  0.00  0.00      PROB  
ATOM   2507  N   SER P  59      -2.701   8.545   4.871  0.00  0.00      PROB  
ATOM   2508  HN  SER P  59      -2.788   8.416   3.886  0.00  0.00      PROB  
ATOM   2509  CA  SER P  59      -2.249   9.897   5.244  0.00  0.00      PROB  
ATOM   2510  HA  SER P  59      -1.274   9.814   5.702  0.00  0.00      PROB  
ATOM   2511  CB  SER P  59      -1.907  10.806   4.062  0.00  0.00      PROB  
ATOM   2512  HB1 SER P  59      -0.933  10.521   3.609  0.00  0.00      PROB  
ATOM   2513  HB2 SER P  59      -1.813  11.866   4.381  0.00  0.00      PROB  
ATOM   2514  OG  SER P  59      -2.748  10.740   2.933  0.00  0.00      PROB  
ATOM   2515  HG1 SER P  59      -3.381  11.446   3.077  0.00  0.00      PROB  
ATOM   2516  C   SER P  59      -3.147  10.557   6.324  0.00  0.00      PROB  
ATOM   2517  O   SER P  59      -2.674  10.967   7.403  0.00  0.00      PROB  
ATOM   2518  N   THR P  60      -4.400  10.672   6.025  0.00  0.00      PROB  
ATOM   2519  HN  THR P  60      -4.765  10.259   5.194  0.00  0.00      PROB  
ATOM   2520  CA  THR P  60      -5.341  11.129   7.020  0.00  0.00      PROB  
ATOM   2521  HA  THR P  60      -4.894  11.299   7.988  0.00  0.00      PROB  
ATOM   2522  CB  THR P  60      -5.962  12.458   6.571  0.00  0.00      PROB  
ATOM   2523  HB  THR P  60      -6.720  12.262   5.782  0.00  0.00      PROB  
ATOM   2524  OG1 THR P  60      -5.049  13.414   5.997  0.00  0.00      PROB  
ATOM   2525  HG1 THR P  60      -4.786  13.067   5.141  0.00  0.00      PROB  
ATOM   2526  CG2 THR P  60      -6.585  13.294   7.691  0.00  0.00      PROB  
ATOM   2527 HG21 THR P  60      -7.394  12.706   8.176  0.00  0.00      PROB  
ATOM   2528 HG22 THR P  60      -7.157  14.111   7.203  0.00  0.00      PROB  
ATOM   2529 HG23 THR P  60      -5.928  13.869   8.378  0.00  0.00      PROB  
ATOM   2530  C   THR P  60      -6.370  10.037   7.292  0.00  0.00      PROB  
ATOM   2531  O   THR P  60      -6.482   9.444   8.331  0.00  0.00      PROB  
ATOM   2532  N   ASP P  61      -7.259   9.808   6.289  0.00  0.00      PROB  
ATOM   2533  HN  ASP P  61      -7.151  10.155   5.361  0.00  0.00      PROB  
ATOM   2534  CA  ASP P  61      -8.418   8.890   6.388  0.00  0.00      PROB  
ATOM   2535  HA  ASP P  61      -8.373   8.387   7.342  0.00  0.00      PROB  
ATOM   2536  CB  ASP P  61      -9.709   9.644   6.016  0.00  0.00      PROB  
ATOM   2537  HB1 ASP P  61     -10.524   9.009   5.607  0.00  0.00      PROB  
ATOM   2538  HB2 ASP P  61      -9.439  10.375   5.224  0.00  0.00      PROB  
ATOM   2539  CG  ASP P  61     -10.392  10.332   7.186  0.00  0.00      PROB  
ATOM   2540  OD1 ASP P  61     -10.197   9.942   8.368  0.00  0.00      PROB  
ATOM   2541  OD2 ASP P  61     -11.099  11.286   7.009  0.00  0.00      PROB  
ATOM   2542  C   ASP P  61      -8.201   7.773   5.383  0.00  0.00      PROB  
ATOM   2543  O   ASP P  61      -7.776   8.029   4.288  0.00  0.00      PROB  
ATOM   2544  N   MET P  62      -8.483   6.471   5.777  0.00  0.00      PROB  
ATOM   2545  HN  MET P  62      -8.744   6.279   6.720  0.00  0.00      PROB  
ATOM   2546  CA  MET P  62      -8.423   5.337   4.843  0.00  0.00      PROB  
ATOM   2547  HA  MET P  62      -7.649   5.550   4.121  0.00  0.00      PROB  
ATOM   2548  CB  MET P  62      -8.064   4.102   5.707  0.00  0.00      PROB  
ATOM   2549  HB1 MET P  62      -8.948   3.835   6.324  0.00  0.00      PROB  
ATOM   2550  HB2 MET P  62      -7.226   4.344   6.395  0.00  0.00      PROB  
ATOM   2551  CG  MET P  62      -7.632   2.975   4.825  0.00  0.00      PROB  
ATOM   2552  HG1 MET P  62      -8.484   2.686   4.173  0.00  0.00      PROB  
ATOM   2553  HG2 MET P  62      -7.418   2.111   5.490  0.00  0.00      PROB  
ATOM   2554  SD  MET P  62      -6.113   3.340   3.838  0.00  0.00      PROB  
ATOM   2555  CE  MET P  62      -5.998   1.646   3.051  0.00  0.00      PROB  
ATOM   2556  HE1 MET P  62      -5.195   1.611   2.284  0.00  0.00      PROB  
ATOM   2557  HE2 MET P  62      -6.991   1.399   2.617  0.00  0.00      PROB  
ATOM   2558  HE3 MET P  62      -5.737   0.848   3.779  0.00  0.00      PROB  
ATOM   2559  C   MET P  62      -9.810   5.113   4.191  0.00  0.00      PROB  
ATOM   2560  O   MET P  62     -10.013   5.320   2.963  0.00  0.00      PROB  
ATOM   2561  N   ASP P  63     -10.823   4.737   4.999  0.00  0.00      PROB  
ATOM   2562  HN  ASP P  63     -10.639   4.773   5.979  0.00  0.00      PROB  
ATOM   2563  CA  ASP P  63     -12.075   4.252   4.499  0.00  0.00      PROB  
ATOM   2564  HA  ASP P  63     -11.846   3.479   3.780  0.00  0.00      PROB  
ATOM   2565  CB  ASP P  63     -12.762   3.489   5.675  0.00  0.00      PROB  
ATOM   2566  HB1 ASP P  63     -11.993   3.064   6.355  0.00  0.00      PROB  
ATOM   2567  HB2 ASP P  63     -13.385   2.677   5.242  0.00  0.00      PROB  
ATOM   2568  CG  ASP P  63     -13.631   4.370   6.597  0.00  0.00      PROB  
ATOM   2569  OD1 ASP P  63     -14.438   3.769   7.313  0.00  0.00      PROB  
ATOM   2570  OD2 ASP P  63     -13.361   5.623   6.738  0.00  0.00      PROB  
ATOM   2571  C   ASP P  63     -12.919   5.326   3.737  0.00  0.00      PROB  
ATOM   2572  O   ASP P  63     -13.411   5.013   2.658  0.00  0.00      PROB  
ATOM   2573  N   LYS P  64     -12.794   6.584   4.134  0.00  0.00      PROB  
ATOM   2574  HN  LYS P  64     -12.215   6.747   4.929  0.00  0.00      PROB  
ATOM   2575  CA  LYS P  64     -13.395   7.793   3.452  0.00  0.00      PROB  
ATOM   2576  HA  LYS P  64     -14.427   7.532   3.271  0.00  0.00      PROB  
ATOM   2577  CB  LYS P  64     -13.173   9.129   4.199  0.00  0.00      PROB  
ATOM   2578  HB1 LYS P  64     -13.894   9.846   3.751  0.00  0.00      PROB  
ATOM   2579  HB2 LYS P  64     -12.151   9.532   4.034  0.00  0.00      PROB  
ATOM   2580  CG  LYS P  64     -13.389   9.035   5.742  0.00  0.00      PROB  
ATOM   2581  HG1 LYS P  64     -13.308  10.049   6.190  0.00  0.00      PROB  
ATOM   2582  HG2 LYS P  64     -12.649   8.476   6.355  0.00  0.00      PROB  
ATOM   2583  CD  LYS P  64     -14.776   8.383   6.121  0.00  0.00      PROB  
ATOM   2584  HD1 LYS P  64     -14.836   7.377   5.652  0.00  0.00      PROB  
ATOM   2585  HD2 LYS P  64     -15.437   9.010   5.486  0.00  0.00      PROB  
ATOM   2586  CE  LYS P  64     -15.325   8.313   7.547  0.00  0.00      PROB  
ATOM   2587  HE1 LYS P  64     -16.328   7.861   7.392  0.00  0.00      PROB  
ATOM   2588  HE2 LYS P  64     -15.411   9.249   8.140  0.00  0.00      PROB  
ATOM   2589  NZ  LYS P  64     -14.628   7.290   8.354  0.00  0.00      PROB  
ATOM   2590  HZ1 LYS P  64     -14.296   6.527   7.730  0.00  0.00      PROB  
ATOM   2591  HZ2 LYS P  64     -15.205   6.924   9.138  0.00  0.00      PROB  
ATOM   2592  HZ3 LYS P  64     -13.771   7.725   8.749  0.00  0.00      PROB  
ATOM   2593  C   LYS P  64     -12.731   7.938   1.990  0.00  0.00      PROB  
ATOM   2594  O   LYS P  64     -13.427   8.184   1.020  0.00  0.00      PROB  
ATOM   2595  N   VAL P  65     -11.393   7.889   1.901  0.00  0.00      PROB  
ATOM   2596  HN  VAL P  65     -10.808   7.770   2.700  0.00  0.00      PROB  
ATOM   2597  CA  VAL P  65     -10.707   7.914   0.575  0.00  0.00      PROB  
ATOM   2598  HA  VAL P  65     -10.997   8.846   0.115  0.00  0.00      PROB  
ATOM   2599  CB  VAL P  65      -9.245   8.097   0.744  0.00  0.00      PROB  
ATOM   2600  HB  VAL P  65      -8.814   7.205   1.247  0.00  0.00      PROB  
ATOM   2601  CG1 VAL P  65      -8.531   8.207  -0.599  0.00  0.00      PROB  
ATOM   2602 HG11 VAL P  65      -9.084   8.769  -1.382  0.00  0.00      PROB  
ATOM   2603 HG12 VAL P  65      -8.321   7.224  -1.070  0.00  0.00      PROB  
ATOM   2604 HG13 VAL P  65      -7.586   8.737  -0.352  0.00  0.00      PROB  
ATOM   2605  CG2 VAL P  65      -9.018   9.345   1.553  0.00  0.00      PROB  
ATOM   2606 HG21 VAL P  65      -7.969   9.695   1.440  0.00  0.00      PROB  
ATOM   2607 HG22 VAL P  65      -9.270   9.239   2.630  0.00  0.00      PROB  
ATOM   2608 HG23 VAL P  65      -9.668  10.104   1.066  0.00  0.00      PROB  
ATOM   2609  C   VAL P  65     -11.130   6.773  -0.445  0.00  0.00      PROB  
ATOM   2610  O   VAL P  65     -11.281   7.105  -1.591  0.00  0.00      PROB  
ATOM   2611  N   LEU P  66     -11.343   5.508   0.002  0.00  0.00      PROB  
ATOM   2612  HN  LEU P  66     -11.132   5.252   0.942  0.00  0.00      PROB  
ATOM   2613  CA  LEU P  66     -11.958   4.497  -0.774  0.00  0.00      PROB  
ATOM   2614  HA  LEU P  66     -11.338   4.485  -1.658  0.00  0.00      PROB  
ATOM   2615  CB  LEU P  66     -11.960   3.066  -0.126  0.00  0.00      PROB  
ATOM   2616  HB1 LEU P  66     -12.136   2.237  -0.845  0.00  0.00      PROB  
ATOM   2617  HB2 LEU P  66     -12.803   2.976   0.592  0.00  0.00      PROB  
ATOM   2618  CG  LEU P  66     -10.676   2.720   0.574  0.00  0.00      PROB  
ATOM   2619  HG  LEU P  66     -10.435   3.497   1.331  0.00  0.00      PROB  
ATOM   2620  CD1 LEU P  66     -10.686   1.360   1.361  0.00  0.00      PROB  
ATOM   2621 HD11 LEU P  66      -9.755   1.253   1.957  0.00  0.00      PROB  
ATOM   2622 HD12 LEU P  66     -10.776   0.461   0.715  0.00  0.00      PROB  
ATOM   2623 HD13 LEU P  66     -11.600   1.352   1.993  0.00  0.00      PROB  
ATOM   2624  CD2 LEU P  66      -9.424   2.731  -0.361  0.00  0.00      PROB  
ATOM   2625 HD21 LEU P  66      -8.565   2.854   0.332  0.00  0.00      PROB  
ATOM   2626 HD22 LEU P  66      -9.398   3.696  -0.911  0.00  0.00      PROB  
ATOM   2627 HD23 LEU P  66      -9.299   1.925  -1.115  0.00  0.00      PROB  
ATOM   2628  C   LEU P  66     -13.408   4.747  -1.205  0.00  0.00      PROB  
ATOM   2629  O   LEU P  66     -13.746   4.561  -2.396  0.00  0.00      PROB  
ATOM   2630  N   LEU P  67     -14.237   5.233  -0.249  0.00  0.00      PROB  
ATOM   2631  HN  LEU P  67     -14.003   5.190   0.719  0.00  0.00      PROB  
ATOM   2632  CA  LEU P  67     -15.628   5.626  -0.458  0.00  0.00      PROB  
ATOM   2633  HA  LEU P  67     -16.176   4.731  -0.714  0.00  0.00      PROB  
ATOM   2634  CB  LEU P  67     -16.122   6.220   0.761  0.00  0.00      PROB  
ATOM   2635  HB1 LEU P  67     -15.734   7.204   1.099  0.00  0.00      PROB  
ATOM   2636  HB2 LEU P  67     -16.091   5.552   1.649  0.00  0.00      PROB  
ATOM   2637  CG  LEU P  67     -17.714   6.356   0.787  0.00  0.00      PROB  
ATOM   2638  HG  LEU P  67     -17.939   6.896  -0.157  0.00  0.00      PROB  
ATOM   2639  CD1 LEU P  67     -18.512   5.069   0.548  0.00  0.00      PROB  
ATOM   2640 HD11 LEU P  67     -18.200   4.315   1.302  0.00  0.00      PROB  
ATOM   2641 HD12 LEU P  67     -18.308   4.580  -0.428  0.00  0.00      PROB  
ATOM   2642 HD13 LEU P  67     -19.605   5.246   0.642  0.00  0.00      PROB  
ATOM   2643  CD2 LEU P  67     -17.987   7.235   2.068  0.00  0.00      PROB  
ATOM   2644 HD21 LEU P  67     -19.075   7.268   2.293  0.00  0.00      PROB  
ATOM   2645 HD22 LEU P  67     -17.558   8.257   1.997  0.00  0.00      PROB  
ATOM   2646 HD23 LEU P  67     -17.560   6.876   3.029  0.00  0.00      PROB  
ATOM   2647  C   LEU P  67     -15.699   6.684  -1.558  0.00  0.00      PROB  
ATOM   2648  O   LEU P  67     -16.481   6.502  -2.497  0.00  0.00      PROB  
ATOM   2649  N   LYS P  68     -14.826   7.715  -1.526  0.00  0.00      PROB  
ATOM   2650  HN  LYS P  68     -14.249   7.731  -0.713  0.00  0.00      PROB  
ATOM   2651  CA  LYS P  68     -14.653   8.719  -2.507  0.00  0.00      PROB  
ATOM   2652  HA  LYS P  68     -15.648   9.137  -2.548  0.00  0.00      PROB  
ATOM   2653  CB  LYS P  68     -13.785   9.757  -1.914  0.00  0.00      PROB  
ATOM   2654  HB1 LYS P  68     -12.825   9.351  -1.530  0.00  0.00      PROB  
ATOM   2655  HB2 LYS P  68     -14.238  10.205  -1.003  0.00  0.00      PROB  
ATOM   2656  CG  LYS P  68     -13.601  10.994  -2.791  0.00  0.00      PROB  
ATOM   2657  HG1 LYS P  68     -12.874  10.642  -3.555  0.00  0.00      PROB  
ATOM   2658  HG2 LYS P  68     -13.150  11.808  -2.185  0.00  0.00      PROB  
ATOM   2659  CD  LYS P  68     -14.940  11.613  -3.387  0.00  0.00      PROB  
ATOM   2660  HD1 LYS P  68     -15.576  10.917  -3.975  0.00  0.00      PROB  
ATOM   2661  HD2 LYS P  68     -14.609  12.389  -4.109  0.00  0.00      PROB  
ATOM   2662  CE  LYS P  68     -15.855  12.256  -2.350  0.00  0.00      PROB  
ATOM   2663  HE1 LYS P  68     -15.356  13.179  -1.984  0.00  0.00      PROB  
ATOM   2664  HE2 LYS P  68     -15.974  11.643  -1.431  0.00  0.00      PROB  
ATOM   2665  NZ  LYS P  68     -17.209  12.621  -2.852  0.00  0.00      PROB  
ATOM   2666  HZ1 LYS P  68     -17.130  13.111  -3.766  0.00  0.00      PROB  
ATOM   2667  HZ2 LYS P  68     -17.752  13.218  -2.196  0.00  0.00      PROB  
ATOM   2668  HZ3 LYS P  68     -17.777  11.751  -2.899  0.00  0.00      PROB  
ATOM   2669  C   LYS P  68     -14.222   8.180  -3.817  0.00  0.00      PROB  
ATOM   2670  O   LYS P  68     -14.706   8.563  -4.846  0.00  0.00      PROB  
ATOM   2671  N   TYR P  69     -13.353   7.130  -3.785  0.00  0.00      PROB  
ATOM   2672  HN  TYR P  69     -12.896   6.886  -2.933  0.00  0.00      PROB  
ATOM   2673  CA  TYR P  69     -13.056   6.332  -4.990  0.00  0.00      PROB  
ATOM   2674  HA  TYR P  69     -12.726   7.101  -5.673  0.00  0.00      PROB  
ATOM   2675  CB  TYR P  69     -11.874   5.381  -4.871  0.00  0.00      PROB  
ATOM   2676  HB1 TYR P  69     -11.886   4.778  -3.938  0.00  0.00      PROB  
ATOM   2677  HB2 TYR P  69     -10.987   6.049  -4.907  0.00  0.00      PROB  
ATOM   2678  CG  TYR P  69     -11.678   4.403  -6.025  0.00  0.00      PROB  
ATOM   2679  CD1 TYR P  69     -12.055   3.009  -5.934  0.00  0.00      PROB  
ATOM   2680  HD1 TYR P  69     -12.318   2.599  -4.971  0.00  0.00      PROB  
ATOM   2681  CE1 TYR P  69     -11.951   2.133  -7.004  0.00  0.00      PROB  
ATOM   2682  HE1 TYR P  69     -12.220   1.096  -6.871  0.00  0.00      PROB  
ATOM   2683  CZ  TYR P  69     -11.370   2.643  -8.241  0.00  0.00      PROB  
ATOM   2684  OH  TYR P  69     -11.126   1.773  -9.327  0.00  0.00      PROB  
ATOM   2685  HH  TYR P  69     -10.688   2.266 -10.025  0.00  0.00      PROB  
ATOM   2686  CD2 TYR P  69     -11.173   4.849  -7.286  0.00  0.00      PROB  
ATOM   2687  HD2 TYR P  69     -10.884   5.890  -7.274  0.00  0.00      PROB  
ATOM   2688  CE2 TYR P  69     -11.019   3.971  -8.299  0.00  0.00      PROB  
ATOM   2689  HE2 TYR P  69     -10.799   4.426  -9.253  0.00  0.00      PROB  
ATOM   2690  C   TYR P  69     -14.214   5.621  -5.646  0.00  0.00      PROB  
ATOM   2691  O   TYR P  69     -14.322   5.539  -6.898  0.00  0.00      PROB  
ATOM   2692  N   THR P  70     -15.168   5.144  -4.871  0.00  0.00      PROB  
ATOM   2693  HN  THR P  70     -15.016   5.286  -3.896  0.00  0.00      PROB  
ATOM   2694  CA  THR P  70     -16.464   4.679  -5.328  0.00  0.00      PROB  
ATOM   2695  HA  THR P  70     -16.157   4.019  -6.125  0.00  0.00      PROB  
ATOM   2696  CB  THR P  70     -17.333   3.794  -4.322  0.00  0.00      PROB  
ATOM   2697  HB  THR P  70     -17.995   3.286  -5.055  0.00  0.00      PROB  
ATOM   2698  OG1 THR P  70     -18.034   4.502  -3.351  0.00  0.00      PROB  
ATOM   2699  HG1 THR P  70     -17.471   5.236  -3.095  0.00  0.00      PROB  
ATOM   2700  CG2 THR P  70     -16.452   2.743  -3.659  0.00  0.00      PROB  
ATOM   2701 HG21 THR P  70     -15.980   2.175  -4.489  0.00  0.00      PROB  
ATOM   2702 HG22 THR P  70     -17.030   1.977  -3.099  0.00  0.00      PROB  
ATOM   2703 HG23 THR P  70     -15.631   3.164  -3.042  0.00  0.00      PROB  
ATOM   2704  C   THR P  70     -17.371   5.753  -6.026  0.00  0.00      PROB  
ATOM   2705  O   THR P  70     -18.026   5.465  -7.008  0.00  0.00      PROB  
ATOM   2706  N   GLU P  71     -17.456   6.989  -5.474  0.00  0.00      PROB  
ATOM   2707  HN  GLU P  71     -16.836   7.166  -4.713  0.00  0.00      PROB  
ATOM   2708  CA  GLU P  71     -18.309   8.101  -5.936  0.00  0.00      PROB  
ATOM   2709  HA  GLU P  71     -19.226   7.635  -6.264  0.00  0.00      PROB  
ATOM   2710  CB  GLU P  71     -18.596   9.093  -4.769  0.00  0.00      PROB  
ATOM   2711  HB1 GLU P  71     -19.236   9.914  -5.158  0.00  0.00      PROB  
ATOM   2712  HB2 GLU P  71     -17.612   9.531  -4.495  0.00  0.00      PROB  
ATOM   2713  CG  GLU P  71     -19.296   8.504  -3.540  0.00  0.00      PROB  
ATOM   2714  HG1 GLU P  71     -18.705   7.715  -3.027  0.00  0.00      PROB  
ATOM   2715  HG2 GLU P  71     -20.277   8.042  -3.778  0.00  0.00      PROB  
ATOM   2716  CD  GLU P  71     -19.490   9.628  -2.531  0.00  0.00      PROB  
ATOM   2717  OE1 GLU P  71     -20.682   9.816  -2.111  0.00  0.00      PROB  
ATOM   2718  OE2 GLU P  71     -18.556  10.387  -2.250  0.00  0.00      PROB  
ATOM   2719  C   GLU P  71     -17.714   8.919  -7.068  0.00  0.00      PROB  
ATOM   2720  O   GLU P  71     -18.417   9.336  -7.978  0.00  0.00      PROB  
ATOM   2721  N   TYR P  72     -16.351   9.154  -6.976  0.00  0.00      PROB  
ATOM   2722  HN  TYR P  72     -15.753   8.790  -6.267  0.00  0.00      PROB  
ATOM   2723  CA  TYR P  72     -15.658   9.956  -8.056  0.00  0.00      PROB  
ATOM   2724  HA  TYR P  72     -16.060  10.953  -8.159  0.00  0.00      PROB  
ATOM   2725  CB  TYR P  72     -14.240  10.253  -7.648  0.00  0.00      PROB  
ATOM   2726  HB1 TYR P  72     -13.719   9.305  -7.396  0.00  0.00      PROB  
ATOM   2727  HB2 TYR P  72     -14.260  10.868  -6.723  0.00  0.00      PROB  
ATOM   2728  CG  TYR P  72     -13.298  11.088  -8.559  0.00  0.00      PROB  
ATOM   2729  CD1 TYR P  72     -12.769  10.695  -9.756  0.00  0.00      PROB  
ATOM   2730  HD1 TYR P  72     -12.870   9.692 -10.144  0.00  0.00      PROB  
ATOM   2731  CE1 TYR P  72     -12.067  11.608 -10.559  0.00  0.00      PROB  
ATOM   2732  HE1 TYR P  72     -11.690  11.312 -11.527  0.00  0.00      PROB  
ATOM   2733  CZ  TYR P  72     -11.718  12.821  -9.997  0.00  0.00      PROB  
ATOM   2734  OH  TYR P  72     -10.825  13.650 -10.752  0.00  0.00      PROB  
ATOM   2735  HH  TYR P  72     -10.565  14.358 -10.158  0.00  0.00      PROB  
ATOM   2736  CD2 TYR P  72     -13.110  12.380  -8.125  0.00  0.00      PROB  
ATOM   2737  HD2 TYR P  72     -13.506  12.776  -7.201  0.00  0.00      PROB  
ATOM   2738  CE2 TYR P  72     -12.247  13.261  -8.772  0.00  0.00      PROB  
ATOM   2739  HE2 TYR P  72     -12.070  14.280  -8.461  0.00  0.00      PROB  
ATOM   2740  C   TYR P  72     -15.685   9.240  -9.445  0.00  0.00      PROB  
ATOM   2741  O   TYR P  72     -15.612   8.020  -9.557  0.00  0.00      PROB  
ATOM   2742  N   ASN P  73     -15.815   9.992 -10.548  0.00  0.00      PROB  
ATOM   2743  HN  ASN P  73     -15.718  10.984 -10.578  0.00  0.00      PROB  
ATOM   2744  CA  ASN P  73     -15.964   9.403 -11.859  0.00  0.00      PROB  
ATOM   2745  HA  ASN P  73     -16.180   8.346 -11.801  0.00  0.00      PROB  
ATOM   2746  CB  ASN P  73     -17.205  10.062 -12.677  0.00  0.00      PROB  
ATOM   2747  HB1 ASN P  73     -17.288   9.696 -13.722  0.00  0.00      PROB  
ATOM   2748  HB2 ASN P  73     -17.078  11.166 -12.686  0.00  0.00      PROB  
ATOM   2749  CG  ASN P  73     -18.513   9.822 -11.949  0.00  0.00      PROB  
ATOM   2750  OD1 ASN P  73     -18.502   9.225 -10.839  0.00  0.00      PROB  
ATOM   2751  ND2 ASN P  73     -19.609  10.299 -12.512  0.00  0.00      PROB  
ATOM   2752 HD21 ASN P  73     -20.427  10.433 -11.954  0.00  0.00      PROB  
ATOM   2753 HD22 ASN P  73     -19.619  10.872 -13.331  0.00  0.00      PROB  
ATOM   2754  C   ASN P  73     -14.716   9.606 -12.762  0.00  0.00      PROB  
ATOM   2755  O   ASN P  73     -14.166  10.710 -12.888  0.00  0.00      PROB  
ATOM   2756  N   GLU P  74     -14.215   8.616 -13.478  0.00  0.00      PROB  
ATOM   2757  HN  GLU P  74     -14.601   7.697 -13.438  0.00  0.00      PROB  
ATOM   2758  CA  GLU P  74     -13.056   8.734 -14.448  0.00  0.00      PROB  
ATOM   2759  HA  GLU P  74     -12.734   7.744 -14.734  0.00  0.00      PROB  
ATOM   2760  CB  GLU P  74     -13.408   9.477 -15.768  0.00  0.00      PROB  
ATOM   2761  HB1 GLU P  74     -12.484   9.504 -16.384  0.00  0.00      PROB  
ATOM   2762  HB2 GLU P  74     -13.617  10.512 -15.422  0.00  0.00      PROB  
ATOM   2763  CG  GLU P  74     -14.490   8.779 -16.617  0.00  0.00      PROB  
ATOM   2764  HG1 GLU P  74     -15.378   8.634 -15.965  0.00  0.00      PROB  
ATOM   2765  HG2 GLU P  74     -14.094   7.767 -16.848  0.00  0.00      PROB  
ATOM   2766  CD  GLU P  74     -14.893   9.418 -17.922  0.00  0.00      PROB  
ATOM   2767  OE1 GLU P  74     -16.136   9.650 -18.127  0.00  0.00      PROB  
ATOM   2768  OE2 GLU P  74     -14.041   9.718 -18.813  0.00  0.00      PROB  
ATOM   2769  C   GLU P  74     -11.757   9.220 -13.810  0.00  0.00      PROB  
ATOM   2770  O   GLU P  74     -11.318  10.375 -14.087  0.00  0.00      PROB  
ATOM   2771  N   PRO P  75     -11.093   8.404 -12.952  0.00  0.00      PROB  
ATOM   2772  CD  PRO P  75     -11.603   7.156 -12.369  0.00  0.00      PROB  
ATOM   2773  HD1 PRO P  75     -11.704   6.421 -13.196  0.00  0.00      PROB  
ATOM   2774  HD2 PRO P  75     -12.573   7.348 -11.863  0.00  0.00      PROB  
ATOM   2775  CA  PRO P  75      -9.666   8.497 -12.646  0.00  0.00      PROB  
ATOM   2776  HA  PRO P  75      -9.541   9.356 -12.004  0.00  0.00      PROB  
ATOM   2777  CB  PRO P  75      -9.332   7.146 -11.930  0.00  0.00      PROB  
ATOM   2778  HB1 PRO P  75      -8.495   7.271 -11.210  0.00  0.00      PROB  
ATOM   2779  HB2 PRO P  75      -9.023   6.409 -12.702  0.00  0.00      PROB  
ATOM   2780  CG  PRO P  75     -10.609   6.629 -11.316  0.00  0.00      PROB  
ATOM   2781  HG1 PRO P  75     -10.742   5.544 -11.118  0.00  0.00      PROB  
ATOM   2782  HG2 PRO P  75     -10.703   7.141 -10.335  0.00  0.00      PROB  
ATOM   2783  C   PRO P  75      -8.741   8.865 -13.793  0.00  0.00      PROB  
ATOM   2784  O   PRO P  75      -8.747   8.343 -14.906  0.00  0.00      PROB  
ATOM   2785  N   HSD P  76      -7.729   9.777 -13.462  0.00  0.00      PROB  
ATOM   2786  HN  HSD P  76      -7.705  10.262 -12.591  0.00  0.00      PROB  
ATOM   2787  CA  HSD P  76      -6.724  10.184 -14.379  0.00  0.00      PROB  
ATOM   2788  HA  HSD P  76      -7.151  10.466 -15.330  0.00  0.00      PROB  
ATOM   2789  CB  HSD P  76      -5.991  11.436 -13.895  0.00  0.00      PROB  
ATOM   2790  HB1 HSD P  76      -5.338  11.333 -13.002  0.00  0.00      PROB  
ATOM   2791  HB2 HSD P  76      -6.811  12.126 -13.598  0.00  0.00      PROB  
ATOM   2792  ND1 HSD P  76      -5.651  12.550 -16.170  0.00  0.00      PROB  
ATOM   2793  HD1 HSD P  76      -6.603  12.735 -16.415  0.00  0.00      PROB  
ATOM   2794  CG  HSD P  76      -5.127  11.978 -15.028  0.00  0.00      PROB  
ATOM   2795  CE1 HSD P  76      -4.598  12.903 -16.960  0.00  0.00      PROB  
ATOM   2796  HE1 HSD P  76      -4.719  13.580 -17.805  0.00  0.00      PROB  
ATOM   2797  NE2 HSD P  76      -3.434  12.600 -16.423  0.00  0.00      PROB  
ATOM   2798  CD2 HSD P  76      -3.786  11.956 -15.248  0.00  0.00      PROB  
ATOM   2799  HD2 HSD P  76      -3.069  11.314 -14.752  0.00  0.00      PROB  
ATOM   2800  C   HSD P  76      -5.760   9.126 -14.765  0.00  0.00      PROB  
ATOM   2801  O   HSD P  76      -5.067   9.194 -15.769  0.00  0.00      PROB  
ATOM   2802  N   GLU P  77      -5.511   8.155 -13.876  0.00  0.00      PROB  
ATOM   2803  HN  GLU P  77      -6.068   8.084 -13.052  0.00  0.00      PROB  
ATOM   2804  CA  GLU P  77      -4.442   7.144 -14.136  0.00  0.00      PROB  
ATOM   2805  HA  GLU P  77      -4.296   6.851 -15.165  0.00  0.00      PROB  
ATOM   2806  CB  GLU P  77      -3.035   7.530 -13.535  0.00  0.00      PROB  
ATOM   2807  HB1 GLU P  77      -3.260   7.892 -12.509  0.00  0.00      PROB  
ATOM   2808  HB2 GLU P  77      -2.726   8.373 -14.189  0.00  0.00      PROB  
ATOM   2809  CG  GLU P  77      -1.931   6.532 -13.511  0.00  0.00      PROB  
ATOM   2810  HG1 GLU P  77      -1.803   6.108 -14.530  0.00  0.00      PROB  
ATOM   2811  HG2 GLU P  77      -2.057   5.730 -12.753  0.00  0.00      PROB  
ATOM   2812  CD  GLU P  77      -0.534   7.093 -13.203  0.00  0.00      PROB  
ATOM   2813  OE1 GLU P  77       0.193   7.321 -14.181  0.00  0.00      PROB  
ATOM   2814  OE2 GLU P  77      -0.192   7.381 -12.051  0.00  0.00      PROB  
ATOM   2815  C   GLU P  77      -4.821   5.763 -13.538  0.00  0.00      PROB  
ATOM   2816  O   GLU P  77      -5.131   5.622 -12.355  0.00  0.00      PROB  
ATOM   2817  N   SER P  78      -4.639   4.633 -14.336  0.00  0.00      PROB  
ATOM   2818  HN  SER P  78      -4.403   4.738 -15.299  0.00  0.00      PROB  
ATOM   2819  CA  SER P  78      -4.797   3.295 -13.840  0.00  0.00      PROB  
ATOM   2820  HA  SER P  78      -4.670   3.364 -12.770  0.00  0.00      PROB  
ATOM   2821  CB  SER P  78      -6.205   2.695 -14.203  0.00  0.00      PROB  
ATOM   2822  HB1 SER P  78      -6.381   2.690 -15.300  0.00  0.00      PROB  
ATOM   2823  HB2 SER P  78      -7.015   3.298 -13.739  0.00  0.00      PROB  
ATOM   2824  OG  SER P  78      -6.285   1.331 -13.730  0.00  0.00      PROB  
ATOM   2825  HG1 SER P  78      -5.781   0.727 -14.280  0.00  0.00      PROB  
ATOM   2826  C   SER P  78      -3.583   2.579 -14.487  0.00  0.00      PROB  
ATOM   2827  O   SER P  78      -3.215   2.762 -15.636  0.00  0.00      PROB  
ATOM   2828  N   ARG P  79      -2.818   1.851 -13.712  0.00  0.00      PROB  
ATOM   2829  HN  ARG P  79      -3.055   1.777 -12.746  0.00  0.00      PROB  
ATOM   2830  CA  ARG P  79      -1.601   1.127 -14.162  0.00  0.00      PROB  
ATOM   2831  HA  ARG P  79      -1.514   1.115 -15.239  0.00  0.00      PROB  
ATOM   2832  CB  ARG P  79      -0.233   1.638 -13.634  0.00  0.00      PROB  
ATOM   2833  HB1 ARG P  79       0.569   1.092 -14.174  0.00  0.00      PROB  
ATOM   2834  HB2 ARG P  79      -0.213   1.459 -12.538  0.00  0.00      PROB  
ATOM   2835  CG  ARG P  79       0.036   3.151 -13.887  0.00  0.00      PROB  
ATOM   2836  HG1 ARG P  79       0.960   3.323 -13.294  0.00  0.00      PROB  
ATOM   2837  HG2 ARG P  79      -0.697   3.801 -13.363  0.00  0.00      PROB  
ATOM   2838  CD  ARG P  79       0.505   3.553 -15.316  0.00  0.00      PROB  
ATOM   2839  HD1 ARG P  79       1.305   2.838 -15.605  0.00  0.00      PROB  
ATOM   2840  HD2 ARG P  79       0.817   4.618 -15.270  0.00  0.00      PROB  
ATOM   2841  NE  ARG P  79      -0.637   3.476 -16.221  0.00  0.00      PROB  
ATOM   2842  HE  ARG P  79      -1.571   3.281 -15.922  0.00  0.00      PROB  
ATOM   2843  CZ  ARG P  79      -0.603   3.381 -17.546  0.00  0.00      PROB  
ATOM   2844  NH1 ARG P  79       0.514   3.539 -18.221  0.00  0.00      PROB  
ATOM   2845 HH11 ARG P  79       1.337   3.835 -17.737  0.00  0.00      PROB  
ATOM   2846 HH12 ARG P  79       0.534   3.614 -19.218  0.00  0.00      PROB  
ATOM   2847  NH2 ARG P  79      -1.694   3.222 -18.311  0.00  0.00      PROB  
ATOM   2848 HH21 ARG P  79      -2.548   3.281 -17.795  0.00  0.00      PROB  
ATOM   2849 HH22 ARG P  79      -1.770   3.276 -19.307  0.00  0.00      PROB  
ATOM   2850  C   ARG P  79      -1.619  -0.327 -13.710  0.00  0.00      PROB  
ATOM   2851  O   ARG P  79      -1.798  -0.487 -12.503  0.00  0.00      PROB  
ATOM   2852  N   THR P  80      -1.459  -1.326 -14.579  0.00  0.00      PROB  
ATOM   2853  HN  THR P  80      -1.465  -1.110 -15.552  0.00  0.00      PROB  
ATOM   2854  CA  THR P  80      -1.398  -2.750 -14.155  0.00  0.00      PROB  
ATOM   2855  HA  THR P  80      -1.849  -2.869 -13.181  0.00  0.00      PROB  
ATOM   2856  CB  THR P  80      -2.047  -3.619 -15.200  0.00  0.00      PROB  
ATOM   2857  HB  THR P  80      -2.105  -4.670 -14.846  0.00  0.00      PROB  
ATOM   2858  OG1 THR P  80      -1.339  -3.616 -16.448  0.00  0.00      PROB  
ATOM   2859  HG1 THR P  80      -1.384  -2.691 -16.700  0.00  0.00      PROB  
ATOM   2860  CG2 THR P  80      -3.521  -3.252 -15.322  0.00  0.00      PROB  
ATOM   2861 HG21 THR P  80      -3.964  -4.065 -15.935  0.00  0.00      PROB  
ATOM   2862 HG22 THR P  80      -3.700  -2.444 -16.064  0.00  0.00      PROB  
ATOM   2863 HG23 THR P  80      -4.007  -3.123 -14.331  0.00  0.00      PROB  
ATOM   2864  C   THR P  80       0.086  -3.096 -13.999  0.00  0.00      PROB  
ATOM   2865  O   THR P  80       0.929  -2.282 -14.369  0.00  0.00      PROB  
ATOM   2866  N   ASN P  81       0.423  -4.320 -13.516  0.00  0.00      PROB  
ATOM   2867  HN  ASN P  81      -0.313  -4.985 -13.418  0.00  0.00      PROB  
ATOM   2868  CA  ASN P  81       1.817  -4.743 -13.442  0.00  0.00      PROB  
ATOM   2869  HA  ASN P  81       2.306  -4.166 -12.670  0.00  0.00      PROB  
ATOM   2870  CB  ASN P  81       1.860  -6.232 -12.970  0.00  0.00      PROB  
ATOM   2871  HB1 ASN P  81       2.907  -6.603 -12.987  0.00  0.00      PROB  
ATOM   2872  HB2 ASN P  81       1.281  -6.869 -13.673  0.00  0.00      PROB  
ATOM   2873  CG  ASN P  81       1.573  -6.405 -11.445  0.00  0.00      PROB  
ATOM   2874  OD1 ASN P  81       1.203  -5.484 -10.692  0.00  0.00      PROB  
ATOM   2875  ND2 ASN P  81       1.802  -7.627 -10.969  0.00  0.00      PROB  
ATOM   2876 HD21 ASN P  81       1.783  -7.867  -9.998  0.00  0.00      PROB  
ATOM   2877 HD22 ASN P  81       2.172  -8.313 -11.595  0.00  0.00      PROB  
ATOM   2878  C   ASN P  81       2.680  -4.721 -14.830  0.00  0.00      PROB  
ATOM   2879  O   ASN P  81       3.766  -4.225 -14.760  0.00  0.00      PROB  
ATOM   2880  N   SER P  82       1.972  -5.036 -15.963  0.00  0.00      PROB  
ATOM   2881  HN  SER P  82       1.064  -5.445 -15.933  0.00  0.00      PROB  
ATOM   2882  CA  SER P  82       2.463  -4.833 -17.300  0.00  0.00      PROB  
ATOM   2883  HA  SER P  82       3.375  -5.410 -17.339  0.00  0.00      PROB  
ATOM   2884  CB  SER P  82       1.489  -5.546 -18.296  0.00  0.00      PROB  
ATOM   2885  HB1 SER P  82       0.509  -5.023 -18.274  0.00  0.00      PROB  
ATOM   2886  HB2 SER P  82       1.369  -6.538 -17.810  0.00  0.00      PROB  
ATOM   2887  OG  SER P  82       2.069  -5.814 -19.601  0.00  0.00      PROB  
ATOM   2888  HG1 SER P  82       2.170  -4.989 -20.081  0.00  0.00      PROB  
ATOM   2889  C   SER P  82       2.781  -3.392 -17.704  0.00  0.00      PROB  
ATOM   2890  O   SER P  82       3.885  -3.217 -18.235  0.00  0.00      PROB  
ATOM   2891  N   ASP P  83       1.904  -2.386 -17.352  0.00  0.00      PROB  
ATOM   2892  HN  ASP P  83       1.067  -2.670 -16.890  0.00  0.00      PROB  
ATOM   2893  CA  ASP P  83       2.074  -0.959 -17.577  0.00  0.00      PROB  
ATOM   2894  HA  ASP P  83       2.327  -0.885 -18.624  0.00  0.00      PROB  
ATOM   2895  CB  ASP P  83       0.907  -0.115 -17.164  0.00  0.00      PROB  
ATOM   2896  HB1 ASP P  83       1.058   0.985 -17.205  0.00  0.00      PROB  
ATOM   2897  HB2 ASP P  83       0.624  -0.372 -16.121  0.00  0.00      PROB  
ATOM   2898  CG  ASP P  83      -0.278  -0.593 -17.922  0.00  0.00      PROB  
ATOM   2899  OD1 ASP P  83      -1.237  -0.958 -17.229  0.00  0.00      PROB  
ATOM   2900  OD2 ASP P  83      -0.263  -0.528 -19.172  0.00  0.00      PROB  
ATOM   2901  C   ASP P  83       3.393  -0.536 -16.817  0.00  0.00      PROB  
ATOM   2902  O   ASP P  83       4.059   0.372 -17.205  0.00  0.00      PROB  
ATOM   2903  N   ILE P  84       3.706  -1.100 -15.629  0.00  0.00      PROB  
ATOM   2904  HN  ILE P  84       3.056  -1.671 -15.135  0.00  0.00      PROB  
ATOM   2905  CA  ILE P  84       4.997  -0.834 -14.932  0.00  0.00      PROB  
ATOM   2906  HA  ILE P  84       5.288   0.206 -14.935  0.00  0.00      PROB  
ATOM   2907  CB  ILE P  84       4.873  -1.090 -13.413  0.00  0.00      PROB  
ATOM   2908  HB  ILE P  84       4.109  -1.884 -13.270  0.00  0.00      PROB  
ATOM   2909  CG2 ILE P  84       6.164  -1.651 -12.749  0.00  0.00      PROB  
ATOM   2910 HG21 ILE P  84       5.986  -2.029 -11.720  0.00  0.00      PROB  
ATOM   2911 HG22 ILE P  84       7.038  -0.980 -12.609  0.00  0.00      PROB  
ATOM   2912 HG23 ILE P  84       6.481  -2.593 -13.247  0.00  0.00      PROB  
ATOM   2913  CG1 ILE P  84       4.452   0.113 -12.647  0.00  0.00      PROB  
ATOM   2914 HG11 ILE P  84       5.248   0.878 -12.776  0.00  0.00      PROB  
ATOM   2915 HG12 ILE P  84       4.273  -0.177 -11.590  0.00  0.00      PROB  
ATOM   2916  CD  ILE P  84       3.127   0.875 -13.041  0.00  0.00      PROB  
ATOM   2917  HD1 ILE P  84       3.226   1.104 -14.124  0.00  0.00      PROB  
ATOM   2918  HD2 ILE P  84       3.047   1.860 -12.533  0.00  0.00      PROB  
ATOM   2919  HD3 ILE P  84       2.233   0.276 -12.765  0.00  0.00      PROB  
ATOM   2920  C   ILE P  84       6.214  -1.397 -15.589  0.00  0.00      PROB  
ATOM   2921  O   ILE P  84       7.195  -0.673 -15.707  0.00  0.00      PROB  
ATOM   2922  N   VAL P  85       6.214  -2.587 -16.130  0.00  0.00      PROB  
ATOM   2923  HN  VAL P  85       5.447  -3.178 -15.892  0.00  0.00      PROB  
ATOM   2924  CA  VAL P  85       7.297  -3.021 -17.017  0.00  0.00      PROB  
ATOM   2925  HA  VAL P  85       8.271  -2.842 -16.586  0.00  0.00      PROB  
ATOM   2926  CB  VAL P  85       7.186  -4.538 -17.405  0.00  0.00      PROB  
ATOM   2927  HB  VAL P  85       6.110  -4.714 -17.617  0.00  0.00      PROB  
ATOM   2928  CG1 VAL P  85       8.057  -5.045 -18.579  0.00  0.00      PROB  
ATOM   2929 HG11 VAL P  85       7.884  -4.439 -19.494  0.00  0.00      PROB  
ATOM   2930 HG12 VAL P  85       7.767  -6.050 -18.954  0.00  0.00      PROB  
ATOM   2931 HG13 VAL P  85       9.128  -5.051 -18.284  0.00  0.00      PROB  
ATOM   2932  CG2 VAL P  85       7.535  -5.267 -16.119  0.00  0.00      PROB  
ATOM   2933 HG21 VAL P  85       8.596  -5.010 -15.914  0.00  0.00      PROB  
ATOM   2934 HG22 VAL P  85       7.459  -6.369 -16.237  0.00  0.00      PROB  
ATOM   2935 HG23 VAL P  85       6.980  -5.006 -15.192  0.00  0.00      PROB  
ATOM   2936  C   VAL P  85       7.445  -2.268 -18.267  0.00  0.00      PROB  
ATOM   2937  O   VAL P  85       8.550  -1.890 -18.608  0.00  0.00      PROB  
ATOM   2938  N   GLU P  86       6.286  -2.075 -19.013  0.00  0.00      PROB  
ATOM   2939  HN  GLU P  86       5.386  -2.430 -18.773  0.00  0.00      PROB  
ATOM   2940  CA  GLU P  86       6.291  -1.361 -20.256  0.00  0.00      PROB  
ATOM   2941  HA  GLU P  86       6.901  -2.013 -20.864  0.00  0.00      PROB  
ATOM   2942  CB  GLU P  86       4.873  -1.447 -20.818  0.00  0.00      PROB  
ATOM   2943  HB1 GLU P  86       4.844  -0.710 -21.649  0.00  0.00      PROB  
ATOM   2944  HB2 GLU P  86       4.102  -1.079 -20.108  0.00  0.00      PROB  
ATOM   2945  CG  GLU P  86       4.373  -2.803 -21.467  0.00  0.00      PROB  
ATOM   2946  HG1 GLU P  86       4.689  -3.636 -20.805  0.00  0.00      PROB  
ATOM   2947  HG2 GLU P  86       4.796  -2.910 -22.489  0.00  0.00      PROB  
ATOM   2948  CD  GLU P  86       2.906  -2.709 -21.556  0.00  0.00      PROB  
ATOM   2949  OE1 GLU P  86       2.470  -1.724 -22.234  0.00  0.00      PROB  
ATOM   2950  OE2 GLU P  86       2.175  -3.613 -21.075  0.00  0.00      PROB  
ATOM   2951  C   GLU P  86       6.895   0.048 -20.094  0.00  0.00      PROB  
ATOM   2952  O   GLU P  86       7.767   0.483 -20.885  0.00  0.00      PROB  
ATOM   2953  N   THR P  87       6.457   0.781 -19.029  0.00  0.00      PROB  
ATOM   2954  HN  THR P  87       5.738   0.287 -18.545  0.00  0.00      PROB  
ATOM   2955  CA  THR P  87       7.037   2.115 -18.629  0.00  0.00      PROB  
ATOM   2956  HA  THR P  87       7.029   2.812 -19.454  0.00  0.00      PROB  
ATOM   2957  CB  THR P  87       6.199   2.840 -17.649  0.00  0.00      PROB  
ATOM   2958  HB  THR P  87       6.249   2.449 -16.610  0.00  0.00      PROB  
ATOM   2959  OG1 THR P  87       4.830   2.746 -18.080  0.00  0.00      PROB  
ATOM   2960  HG1 THR P  87       4.365   1.974 -17.747  0.00  0.00      PROB  
ATOM   2961  CG2 THR P  87       6.470   4.360 -17.762  0.00  0.00      PROB  
ATOM   2962 HG21 THR P  87       5.880   4.911 -16.999  0.00  0.00      PROB  
ATOM   2963 HG22 THR P  87       6.147   4.685 -18.774  0.00  0.00      PROB  
ATOM   2964 HG23 THR P  87       7.520   4.694 -17.620  0.00  0.00      PROB  
ATOM   2965  C   THR P  87       8.422   2.150 -18.088  0.00  0.00      PROB  
ATOM   2966  O   THR P  87       9.196   3.099 -18.324  0.00  0.00      PROB  
ATOM   2967  N   LEU P  88       8.860   1.108 -17.312  0.00  0.00      PROB  
ATOM   2968  HN  LEU P  88       8.193   0.541 -16.835  0.00  0.00      PROB  
ATOM   2969  CA  LEU P  88      10.274   0.948 -16.905  0.00  0.00      PROB  
ATOM   2970  HA  LEU P  88      10.630   1.815 -16.368  0.00  0.00      PROB  
ATOM   2971  CB  LEU P  88      10.478  -0.181 -15.856  0.00  0.00      PROB  
ATOM   2972  HB1 LEU P  88      10.080  -1.109 -16.319  0.00  0.00      PROB  
ATOM   2973  HB2 LEU P  88       9.862  -0.020 -14.945  0.00  0.00      PROB  
ATOM   2974  CG  LEU P  88      11.872  -0.610 -15.383  0.00  0.00      PROB  
ATOM   2975  HG  LEU P  88      12.531  -0.826 -16.251  0.00  0.00      PROB  
ATOM   2976  CD1 LEU P  88      12.660   0.493 -14.615  0.00  0.00      PROB  
ATOM   2977 HD11 LEU P  88      12.066   0.915 -13.776  0.00  0.00      PROB  
ATOM   2978 HD12 LEU P  88      12.795   1.431 -15.195  0.00  0.00      PROB  
ATOM   2979 HD13 LEU P  88      13.592   0.106 -14.149  0.00  0.00      PROB  
ATOM   2980  CD2 LEU P  88      11.691  -1.900 -14.501  0.00  0.00      PROB  
ATOM   2981 HD21 LEU P  88      10.741  -1.976 -13.930  0.00  0.00      PROB  
ATOM   2982 HD22 LEU P  88      12.509  -2.052 -13.765  0.00  0.00      PROB  
ATOM   2983 HD23 LEU P  88      11.725  -2.733 -15.236  0.00  0.00      PROB  
ATOM   2984  C   LEU P  88      11.243   0.822 -18.063  0.00  0.00      PROB  
ATOM   2985  O   LEU P  88      12.152   1.638 -18.220  0.00  0.00      PROB  
ATOM   2986  N   ARG P  89      10.978  -0.089 -19.048  0.00  0.00      PROB  
ATOM   2987  HN  ARG P  89      10.122  -0.597 -19.100  0.00  0.00      PROB  
ATOM   2988  CA  ARG P  89      11.683  -0.495 -20.285  0.00  0.00      PROB  
ATOM   2989  HA  ARG P  89      12.728  -0.557 -20.018  0.00  0.00      PROB  
ATOM   2990  CB  ARG P  89      11.286  -1.880 -20.812  0.00  0.00      PROB  
ATOM   2991  HB1 ARG P  89      11.980  -2.107 -21.650  0.00  0.00      PROB  
ATOM   2992  HB2 ARG P  89      10.237  -1.843 -21.175  0.00  0.00      PROB  
ATOM   2993  CG  ARG P  89      11.343  -3.101 -19.898  0.00  0.00      PROB  
ATOM   2994  HG1 ARG P  89      10.849  -3.875 -20.523  0.00  0.00      PROB  
ATOM   2995  HG2 ARG P  89      10.688  -2.844 -19.038  0.00  0.00      PROB  
ATOM   2996  CD  ARG P  89      12.757  -3.441 -19.464  0.00  0.00      PROB  
ATOM   2997  HD1 ARG P  89      13.146  -2.569 -18.896  0.00  0.00      PROB  
ATOM   2998  HD2 ARG P  89      13.481  -3.669 -20.276  0.00  0.00      PROB  
ATOM   2999  NE  ARG P  89      12.611  -4.617 -18.537  0.00  0.00      PROB  
ATOM   3000  HE  ARG P  89      11.877  -5.274 -18.707  0.00  0.00      PROB  
ATOM   3001  CZ  ARG P  89      13.228  -4.743 -17.368  0.00  0.00      PROB  
ATOM   3002  NH1 ARG P  89      13.962  -3.794 -16.810  0.00  0.00      PROB  
ATOM   3003 HH11 ARG P  89      14.113  -2.900 -17.232  0.00  0.00      PROB  
ATOM   3004 HH12 ARG P  89      14.299  -3.959 -15.883  0.00  0.00      PROB  
ATOM   3005  NH2 ARG P  89      13.074  -5.763 -16.573  0.00  0.00      PROB  
ATOM   3006 HH21 ARG P  89      12.471  -6.487 -16.908  0.00  0.00      PROB  
ATOM   3007 HH22 ARG P  89      13.557  -5.761 -15.698  0.00  0.00      PROB  
ATOM   3008  C   ARG P  89      11.718   0.587 -21.311  0.00  0.00      PROB  
ATOM   3009  O   ARG P  89      10.749   1.235 -21.655  0.00  0.00      PROB  
ATOM   3010  N   LYS P  90      12.932   0.800 -21.853  0.00  0.00      PROB  
ATOM   3011  HN  LYS P  90      13.686   0.188 -21.628  0.00  0.00      PROB  
ATOM   3012  CA  LYS P  90      13.217   1.561 -23.095  0.00  0.00      PROB  
ATOM   3013  HA  LYS P  90      13.076   2.572 -22.741  0.00  0.00      PROB  
ATOM   3014  CB  LYS P  90      14.658   1.590 -23.616  0.00  0.00      PROB  
ATOM   3015  HB1 LYS P  90      14.834   1.944 -24.654  0.00  0.00      PROB  
ATOM   3016  HB2 LYS P  90      14.992   0.531 -23.652  0.00  0.00      PROB  
ATOM   3017  CG  LYS P  90      15.636   2.315 -22.668  0.00  0.00      PROB  
ATOM   3018  HG1 LYS P  90      15.468   1.888 -21.656  0.00  0.00      PROB  
ATOM   3019  HG2 LYS P  90      15.374   3.374 -22.455  0.00  0.00      PROB  
ATOM   3020  CD  LYS P  90      17.108   2.088 -23.016  0.00  0.00      PROB  
ATOM   3021  HD1 LYS P  90      17.215   2.602 -23.995  0.00  0.00      PROB  
ATOM   3022  HD2 LYS P  90      17.369   1.024 -23.197  0.00  0.00      PROB  
ATOM   3023  CE  LYS P  90      17.993   2.762 -21.995  0.00  0.00      PROB  
ATOM   3024  HE1 LYS P  90      17.883   2.272 -21.004  0.00  0.00      PROB  
ATOM   3025  HE2 LYS P  90      17.900   3.869 -22.008  0.00  0.00      PROB  
ATOM   3026  NZ  LYS P  90      19.413   2.538 -22.380  0.00  0.00      PROB  
ATOM   3027  HZ1 LYS P  90      19.955   2.938 -21.588  0.00  0.00      PROB  
ATOM   3028  HZ2 LYS P  90      19.734   2.920 -23.293  0.00  0.00      PROB  
ATOM   3029  HZ3 LYS P  90      19.598   1.516 -22.443  0.00  0.00      PROB  
ATOM   3030  C   LYS P  90      12.249   1.438 -24.311  0.00  0.00      PROB  
ATOM   3031  O   LYS P  90      11.604   0.422 -24.493  0.00  0.00      PROB  
ATOM   3032  N   LYS P  91      12.172   2.441 -25.122  0.00  0.00      PROB  
ATOM   3033  HN  LYS P  91      12.653   3.288 -24.907  0.00  0.00      PROB  
ATOM   3034  CA  LYS P  91      11.317   2.515 -26.295  0.00  0.00      PROB  
ATOM   3035  HA  LYS P  91      10.518   1.795 -26.198  0.00  0.00      PROB  
ATOM   3036  CB  LYS P  91      10.640   3.837 -26.698  0.00  0.00      PROB  
ATOM   3037  HB1 LYS P  91      10.096   3.671 -27.652  0.00  0.00      PROB  
ATOM   3038  HB2 LYS P  91      11.335   4.627 -27.055  0.00  0.00      PROB  
ATOM   3039  CG  LYS P  91       9.776   4.500 -25.649  0.00  0.00      PROB  
ATOM   3040  HG1 LYS P  91       9.706   5.596 -25.815  0.00  0.00      PROB  
ATOM   3041  HG2 LYS P  91      10.342   4.444 -24.695  0.00  0.00      PROB  
ATOM   3042  CD  LYS P  91       8.375   3.894 -25.627  0.00  0.00      PROB  
ATOM   3043  HD1 LYS P  91       8.471   2.794 -25.508  0.00  0.00      PROB  
ATOM   3044  HD2 LYS P  91       7.924   4.112 -26.619  0.00  0.00      PROB  
ATOM   3045  CE  LYS P  91       7.430   4.475 -24.500  0.00  0.00      PROB  
ATOM   3046  HE1 LYS P  91       7.666   5.554 -24.386  0.00  0.00      PROB  
ATOM   3047  HE2 LYS P  91       7.739   4.084 -23.507  0.00  0.00      PROB  
ATOM   3048  NZ  LYS P  91       6.109   4.059 -24.702  0.00  0.00      PROB  
ATOM   3049  HZ1 LYS P  91       6.093   3.106 -24.284  0.00  0.00      PROB  
ATOM   3050  HZ2 LYS P  91       5.888   3.917 -25.708  0.00  0.00      PROB  
ATOM   3051  HZ3 LYS P  91       5.357   4.688 -24.357  0.00  0.00      PROB  
ATOM   3052  C   LYS P  91      12.169   2.034 -27.545  0.00  0.00      PROB  
ATOM   3053  OT1 LYS P  91      12.065   0.839 -27.935  0.00  0.00      PROB  
ATOM   3054  OT2 LYS P  91      12.890   2.822 -28.127  0.00  0.00      PROB  
ATOM   3055  N   GLY P 161      -9.499  11.938  23.088  0.00  0.00      PROC  
ATOM   3056  HT1 GLY P 161      -8.818  12.240  22.362  0.00  0.00      PROC  
ATOM   3057  HT2 GLY P 161      -8.972  12.145  23.960  0.00  0.00      PROC  
ATOM   3058  HT3 GLY P 161     -10.370  12.505  23.060  0.00  0.00      PROC  
ATOM   3059  CA  GLY P 161      -9.944  10.526  23.037  0.00  0.00      PROC  
ATOM   3060  HA1 GLY P 161     -10.884  10.587  22.508  0.00  0.00      PROC  
ATOM   3061  HA2 GLY P 161     -10.044  10.249  24.076  0.00  0.00      PROC  
ATOM   3062  C   GLY P 161      -8.992   9.601  22.237  0.00  0.00      PROC  
ATOM   3063  O   GLY P 161      -8.119  10.057  21.560  0.00  0.00      PROC  
ATOM   3064  N   LYS P 162      -9.111   8.278  22.419  0.00  0.00      PROC  
ATOM   3065  HN  LYS P 162      -9.835   8.081  23.077  0.00  0.00      PROC  
ATOM   3066  CA  LYS P 162      -8.570   7.293  21.589  0.00  0.00      PROC  
ATOM   3067  HA  LYS P 162      -7.537   7.506  21.358  0.00  0.00      PROC  
ATOM   3068  CB  LYS P 162      -8.881   5.923  22.160  0.00  0.00      PROC  
ATOM   3069  HB1 LYS P 162      -8.562   5.023  21.591  0.00  0.00      PROC  
ATOM   3070  HB2 LYS P 162      -9.975   5.825  22.329  0.00  0.00      PROC  
ATOM   3071  CG  LYS P 162      -8.264   5.695  23.566  0.00  0.00      PROC  
ATOM   3072  HG1 LYS P 162      -8.643   6.464  24.273  0.00  0.00      PROC  
ATOM   3073  HG2 LYS P 162      -7.155   5.670  23.507  0.00  0.00      PROC  
ATOM   3074  CD  LYS P 162      -8.747   4.343  24.031  0.00  0.00      PROC  
ATOM   3075  HD1 LYS P 162      -8.239   3.480  23.551  0.00  0.00      PROC  
ATOM   3076  HD2 LYS P 162      -9.852   4.287  23.934  0.00  0.00      PROC  
ATOM   3077  CE  LYS P 162      -8.552   4.315  25.572  0.00  0.00      PROC  
ATOM   3078  HE1 LYS P 162      -8.923   5.259  26.023  0.00  0.00      PROC  
ATOM   3079  HE2 LYS P 162      -7.490   4.218  25.884  0.00  0.00      PROC  
ATOM   3080  NZ  LYS P 162      -9.361   3.178  26.178  0.00  0.00      PROC  
ATOM   3081  HZ1 LYS P 162     -10.384   3.366  26.209  0.00  0.00      PROC  
ATOM   3082  HZ2 LYS P 162      -9.047   2.914  27.133  0.00  0.00      PROC  
ATOM   3083  HZ3 LYS P 162      -9.316   2.293  25.633  0.00  0.00      PROC  
ATOM   3084  C   LYS P 162      -9.170   7.352  20.142  0.00  0.00      PROC  
ATOM   3085  O   LYS P 162     -10.393   7.436  20.057  0.00  0.00      PROC  
ATOM   3086  N   GLU P 163      -8.327   7.241  19.100  0.00  0.00      PROC  
ATOM   3087  HN  GLU P 163      -7.350   7.190  19.293  0.00  0.00      PROC  
ATOM   3088  CA  GLU P 163      -8.601   7.213  17.686  0.00  0.00      PROC  
ATOM   3089  HA  GLU P 163      -9.655   7.265  17.457  0.00  0.00      PROC  
ATOM   3090  CB  GLU P 163      -7.821   8.425  17.017  0.00  0.00      PROC  
ATOM   3091  HB1 GLU P 163      -7.686   8.333  15.918  0.00  0.00      PROC  
ATOM   3092  HB2 GLU P 163      -6.873   8.371  17.594  0.00  0.00      PROC  
ATOM   3093  CG  GLU P 163      -8.436   9.836  17.337  0.00  0.00      PROC  
ATOM   3094  HG1 GLU P 163      -8.287   9.976  18.429  0.00  0.00      PROC  
ATOM   3095  HG2 GLU P 163      -9.542   9.735  17.353  0.00  0.00      PROC  
ATOM   3096  CD  GLU P 163      -7.918  11.022  16.539  0.00  0.00      PROC  
ATOM   3097  OE1 GLU P 163      -8.811  11.661  15.935  0.00  0.00      PROC  
ATOM   3098  OE2 GLU P 163      -6.681  11.270  16.473  0.00  0.00      PROC  
ATOM   3099  C   GLU P 163      -8.096   5.964  16.946  0.00  0.00      PROC  
ATOM   3100  O   GLU P 163      -7.107   5.350  17.286  0.00  0.00      PROC  
ATOM   3101  N   SER P 164      -8.795   5.597  15.895  0.00  0.00      PROC  
ATOM   3102  HN  SER P 164      -9.418   6.310  15.582  0.00  0.00      PROC  
ATOM   3103  CA  SER P 164      -8.422   4.561  14.990  0.00  0.00      PROC  
ATOM   3104  HA  SER P 164      -7.355   4.614  14.835  0.00  0.00      PROC  
ATOM   3105  CB  SER P 164      -8.763   3.207  15.546  0.00  0.00      PROC  
ATOM   3106  HB1 SER P 164      -9.823   3.091  15.859  0.00  0.00      PROC  
ATOM   3107  HB2 SER P 164      -8.218   3.102  16.508  0.00  0.00      PROC  
ATOM   3108  OG  SER P 164      -8.439   2.143  14.649  0.00  0.00      PROC  
ATOM   3109  HG1 SER P 164      -7.554   2.229  14.289  0.00  0.00      PROC  
ATOM   3110  C   SER P 164      -9.041   4.727  13.522  0.00  0.00      PROC  
ATOM   3111  O   SER P 164     -10.170   5.101  13.410  0.00  0.00      PROC  
ATOM   3112  N   ALA P 165      -8.239   4.410  12.437  0.00  0.00      PROC  
ATOM   3113  HN  ALA P 165      -7.258   4.253  12.517  0.00  0.00      PROC  
ATOM   3114  CA  ALA P 165      -8.566   4.690  11.032  0.00  0.00      PROC  
ATOM   3115  HA  ALA P 165      -9.215   5.553  11.024  0.00  0.00      PROC  
ATOM   3116  CB  ALA P 165      -7.331   4.961  10.219  0.00  0.00      PROC  
ATOM   3117  HB1 ALA P 165      -6.602   4.135  10.076  0.00  0.00      PROC  
ATOM   3118  HB2 ALA P 165      -6.783   5.804  10.692  0.00  0.00      PROC  
ATOM   3119  HB3 ALA P 165      -7.590   5.191   9.163  0.00  0.00      PROC  
ATOM   3120  C   ALA P 165      -9.278   3.547  10.362  0.00  0.00      PROC  
ATOM   3121  O   ALA P 165      -9.485   3.574   9.155  0.00  0.00      PROC  
ATOM   3122  N   VAL P 166      -9.693   2.530  11.089  0.00  0.00      PROC  
ATOM   3123  HN  VAL P 166      -9.616   2.647  12.076  0.00  0.00      PROC  
ATOM   3124  CA  VAL P 166     -10.261   1.244  10.567  0.00  0.00      PROC  
ATOM   3125  HA  VAL P 166      -9.666   1.081   9.680  0.00  0.00      PROC  
ATOM   3126  CB  VAL P 166     -10.116   0.089  11.409  0.00  0.00      PROC  
ATOM   3127  HB  VAL P 166     -10.418  -0.822  10.850  0.00  0.00      PROC  
ATOM   3128  CG1 VAL P 166      -8.616  -0.118  11.745  0.00  0.00      PROC  
ATOM   3129 HG11 VAL P 166      -8.521  -1.089  12.277  0.00  0.00      PROC  
ATOM   3130 HG12 VAL P 166      -8.215   0.591  12.500  0.00  0.00      PROC  
ATOM   3131 HG13 VAL P 166      -8.028  -0.113  10.802  0.00  0.00      PROC  
ATOM   3132  CG2 VAL P 166     -10.893   0.113  12.683  0.00  0.00      PROC  
ATOM   3133 HG21 VAL P 166     -10.640   0.973  13.340  0.00  0.00      PROC  
ATOM   3134 HG22 VAL P 166     -10.759  -0.846  13.226  0.00  0.00      PROC  
ATOM   3135 HG23 VAL P 166     -11.994   0.168  12.546  0.00  0.00      PROC  
ATOM   3136  C   VAL P 166     -11.625   1.429   9.988  0.00  0.00      PROC  
ATOM   3137  O   VAL P 166     -12.458   2.187  10.463  0.00  0.00      PROC  
ATOM   3138  N   ALA P 167     -11.958   0.572   8.981  0.00  0.00      PROC  
ATOM   3139  HN  ALA P 167     -11.277  -0.149   8.879  0.00  0.00      PROC  
ATOM   3140  CA  ALA P 167     -13.138   0.702   8.239  0.00  0.00      PROC  
ATOM   3141  HA  ALA P 167     -13.072   1.735   7.933  0.00  0.00      PROC  
ATOM   3142  CB  ALA P 167     -12.947   0.042   6.874  0.00  0.00      PROC  
ATOM   3143  HB1 ALA P 167     -12.093   0.448   6.291  0.00  0.00      PROC  
ATOM   3144  HB2 ALA P 167     -13.784   0.143   6.150  0.00  0.00      PROC  
ATOM   3145  HB3 ALA P 167     -12.733  -1.046   6.946  0.00  0.00      PROC  
ATOM   3146  C   ALA P 167     -14.491   0.539   8.973  0.00  0.00      PROC  
ATOM   3147  O   ALA P 167     -14.910  -0.479   9.603  0.00  0.00      PROC  
ATOM   3148  N   SER P 168     -15.315   1.615   8.942  0.00  0.00      PROC  
ATOM   3149  HN  SER P 168     -15.059   2.269   8.234  0.00  0.00      PROC  
ATOM   3150  CA  SER P 168     -16.593   1.760   9.567  0.00  0.00      PROC  
ATOM   3151  HA  SER P 168     -16.552   1.323  10.554  0.00  0.00      PROC  
ATOM   3152  CB  SER P 168     -16.865   3.149   9.925  0.00  0.00      PROC  
ATOM   3153  HB1 SER P 168     -16.010   3.448  10.570  0.00  0.00      PROC  
ATOM   3154  HB2 SER P 168     -17.827   3.265  10.468  0.00  0.00      PROC  
ATOM   3155  OG  SER P 168     -16.957   3.908   8.723  0.00  0.00      PROC  
ATOM   3156  HG1 SER P 168     -16.175   3.904   8.166  0.00  0.00      PROC  
ATOM   3157  C   SER P 168     -17.753   1.023   8.927  0.00  0.00      PROC  
ATOM   3158  O   SER P 168     -17.653   0.638   7.806  0.00  0.00      PROC  
ATOM   3159  N   THR P 169     -18.898   0.661   9.664  0.00  0.00      PROC  
ATOM   3160  HN  THR P 169     -19.057   1.034  10.575  0.00  0.00      PROC  
ATOM   3161  CA  THR P 169     -19.939  -0.223   9.141  0.00  0.00      PROC  
ATOM   3162  HA  THR P 169     -19.298  -1.047   8.864  0.00  0.00      PROC  
ATOM   3163  CB  THR P 169     -20.854  -0.693  10.289  0.00  0.00      PROC  
ATOM   3164  HB  THR P 169     -21.486   0.157  10.624  0.00  0.00      PROC  
ATOM   3165  OG1 THR P 169     -20.074  -1.031  11.458  0.00  0.00      PROC  
ATOM   3166  HG1 THR P 169     -19.453  -1.726  11.227  0.00  0.00      PROC  
ATOM   3167  CG2 THR P 169     -21.683  -1.916   9.961  0.00  0.00      PROC  
ATOM   3168 HG21 THR P 169     -21.132  -2.865   9.785  0.00  0.00      PROC  
ATOM   3169 HG22 THR P 169     -22.283  -1.775   9.037  0.00  0.00      PROC  
ATOM   3170 HG23 THR P 169     -22.470  -2.066  10.731  0.00  0.00      PROC  
ATOM   3171  C   THR P 169     -20.729   0.051   7.869  0.00  0.00      PROC  
ATOM   3172  O   THR P 169     -20.825  -0.827   7.003  0.00  0.00      PROC  
ATOM   3173  N   GLU P 170     -21.218   1.294   7.693  0.00  0.00      PROC  
ATOM   3174  HN  GLU P 170     -21.133   1.987   8.405  0.00  0.00      PROC  
ATOM   3175  CA  GLU P 170     -21.883   1.698   6.429  0.00  0.00      PROC  
ATOM   3176  HA  GLU P 170     -22.445   0.849   6.069  0.00  0.00      PROC  
ATOM   3177  CB  GLU P 170     -22.994   2.750   6.538  0.00  0.00      PROC  
ATOM   3178  HB1 GLU P 170     -22.484   3.579   7.074  0.00  0.00      PROC  
ATOM   3179  HB2 GLU P 170     -23.673   2.404   7.347  0.00  0.00      PROC  
ATOM   3180  CG  GLU P 170     -23.685   3.117   5.254  0.00  0.00      PROC  
ATOM   3181  HG1 GLU P 170     -24.001   2.249   4.637  0.00  0.00      PROC  
ATOM   3182  HG2 GLU P 170     -22.863   3.622   4.703  0.00  0.00      PROC  
ATOM   3183  CD  GLU P 170     -24.800   4.078   5.448  0.00  0.00      PROC  
ATOM   3184  OE1 GLU P 170     -25.412   4.204   6.551  0.00  0.00      PROC  
ATOM   3185  OE2 GLU P 170     -25.306   4.637   4.433  0.00  0.00      PROC  
ATOM   3186  C   GLU P 170     -20.968   1.873   5.221  0.00  0.00      PROC  
ATOM   3187  O   GLU P 170     -21.212   1.443   4.024  0.00  0.00      PROC  
ATOM   3188  N   VAL P 171     -19.798   2.486   5.445  0.00  0.00      PROC  
ATOM   3189  HN  VAL P 171     -19.623   2.925   6.323  0.00  0.00      PROC  
ATOM   3190  CA  VAL P 171     -18.736   2.599   4.416  0.00  0.00      PROC  
ATOM   3191  HA  VAL P 171     -19.196   3.211   3.653  0.00  0.00      PROC  
ATOM   3192  CB  VAL P 171     -17.427   3.262   4.962  0.00  0.00      PROC  
ATOM   3193  HB  VAL P 171     -17.081   2.724   5.870  0.00  0.00      PROC  
ATOM   3194  CG1 VAL P 171     -16.261   3.173   3.958  0.00  0.00      PROC  
ATOM   3195 HG11 VAL P 171     -15.934   2.112   3.933  0.00  0.00      PROC  
ATOM   3196 HG12 VAL P 171     -15.331   3.668   4.310  0.00  0.00      PROC  
ATOM   3197 HG13 VAL P 171     -16.505   3.595   2.959  0.00  0.00      PROC  
ATOM   3198  CG2 VAL P 171     -17.666   4.760   5.118  0.00  0.00      PROC  
ATOM   3199 HG21 VAL P 171     -17.890   5.192   4.119  0.00  0.00      PROC  
ATOM   3200 HG22 VAL P 171     -16.880   5.315   5.675  0.00  0.00      PROC  
ATOM   3201 HG23 VAL P 171     -18.566   5.039   5.707  0.00  0.00      PROC  
ATOM   3202  C   VAL P 171     -18.328   1.300   3.845  0.00  0.00      PROC  
ATOM   3203  O   VAL P 171     -18.299   1.089   2.669  0.00  0.00      PROC  
ATOM   3204  N   LYS P 172     -18.193   0.268   4.696  0.00  0.00      PROC  
ATOM   3205  HN  LYS P 172     -18.356   0.401   5.671  0.00  0.00      PROC  
ATOM   3206  CA  LYS P 172     -17.911  -1.128   4.279  0.00  0.00      PROC  
ATOM   3207  HA  LYS P 172     -17.035  -1.177   3.650  0.00  0.00      PROC  
ATOM   3208  CB  LYS P 172     -17.643  -2.037   5.401  0.00  0.00      PROC  
ATOM   3209  HB1 LYS P 172     -17.525  -3.023   4.902  0.00  0.00      PROC  
ATOM   3210  HB2 LYS P 172     -18.421  -1.948   6.190  0.00  0.00      PROC  
ATOM   3211  CG  LYS P 172     -16.296  -1.825   6.098  0.00  0.00      PROC  
ATOM   3212  HG1 LYS P 172     -16.213  -0.768   6.429  0.00  0.00      PROC  
ATOM   3213  HG2 LYS P 172     -15.456  -1.975   5.386  0.00  0.00      PROC  
ATOM   3214  CD  LYS P 172     -15.912  -2.870   7.178  0.00  0.00      PROC  
ATOM   3215  HD1 LYS P 172     -14.955  -2.532   7.631  0.00  0.00      PROC  
ATOM   3216  HD2 LYS P 172     -15.841  -3.890   6.742  0.00  0.00      PROC  
ATOM   3217  CE  LYS P 172     -16.881  -2.936   8.327  0.00  0.00      PROC  
ATOM   3218  HE1 LYS P 172     -17.916  -3.259   8.084  0.00  0.00      PROC  
ATOM   3219  HE2 LYS P 172     -16.991  -2.030   8.960  0.00  0.00      PROC  
ATOM   3220  NZ  LYS P 172     -16.426  -4.039   9.265  0.00  0.00      PROC  
ATOM   3221  HZ1 LYS P 172     -17.157  -4.400   9.911  0.00  0.00      PROC  
ATOM   3222  HZ2 LYS P 172     -15.567  -3.688   9.735  0.00  0.00      PROC  
ATOM   3223  HZ3 LYS P 172     -16.248  -4.919   8.740  0.00  0.00      PROC  
ATOM   3224  C   LYS P 172     -19.047  -1.661   3.351  0.00  0.00      PROC  
ATOM   3225  O   LYS P 172     -18.808  -2.199   2.280  0.00  0.00      PROC  
ATOM   3226  N   MET P 173     -20.293  -1.506   3.724  0.00  0.00      PROC  
ATOM   3227  HN  MET P 173     -20.475  -0.990   4.557  0.00  0.00      PROC  
ATOM   3228  CA  MET P 173     -21.426  -1.813   2.794  0.00  0.00      PROC  
ATOM   3229  HA  MET P 173     -21.261  -2.876   2.706  0.00  0.00      PROC  
ATOM   3230  CB  MET P 173     -22.866  -1.507   3.376  0.00  0.00      PROC  
ATOM   3231  HB1 MET P 173     -23.668  -1.780   2.658  0.00  0.00      PROC  
ATOM   3232  HB2 MET P 173     -22.743  -0.481   3.782  0.00  0.00      PROC  
ATOM   3233  CG  MET P 173     -23.305  -2.331   4.610  0.00  0.00      PROC  
ATOM   3234  HG1 MET P 173     -24.344  -2.006   4.831  0.00  0.00      PROC  
ATOM   3235  HG2 MET P 173     -22.661  -2.102   5.486  0.00  0.00      PROC  
ATOM   3236  SD  MET P 173     -23.140  -4.138   4.377  0.00  0.00      PROC  
ATOM   3237  CE  MET P 173     -23.676  -4.593   6.053  0.00  0.00      PROC  
ATOM   3238  HE1 MET P 173     -24.761  -4.696   6.273  0.00  0.00      PROC  
ATOM   3239  HE2 MET P 173     -23.144  -3.932   6.770  0.00  0.00      PROC  
ATOM   3240  HE3 MET P 173     -23.298  -5.634   6.147  0.00  0.00      PROC  
ATOM   3241  C   MET P 173     -21.362  -1.177   1.397  0.00  0.00      PROC  
ATOM   3242  O   MET P 173     -21.438  -1.761   0.359  0.00  0.00      PROC  
ATOM   3243  N   LYS P 174     -21.096   0.141   1.463  0.00  0.00      PROC  
ATOM   3244  HN  LYS P 174     -20.795   0.484   2.349  0.00  0.00      PROC  
ATOM   3245  CA  LYS P 174     -20.892   1.071   0.355  0.00  0.00      PROC  
ATOM   3246  HA  LYS P 174     -21.842   1.111  -0.156  0.00  0.00      PROC  
ATOM   3247  CB  LYS P 174     -20.604   2.536   0.711  0.00  0.00      PROC  
ATOM   3248  HB1 LYS P 174     -20.352   3.154  -0.178  0.00  0.00      PROC  
ATOM   3249  HB2 LYS P 174     -19.706   2.751   1.328  0.00  0.00      PROC  
ATOM   3250  CG  LYS P 174     -21.732   3.404   1.337  0.00  0.00      PROC  
ATOM   3251  HG1 LYS P 174     -21.317   4.429   1.435  0.00  0.00      PROC  
ATOM   3252  HG2 LYS P 174     -22.034   3.127   2.370  0.00  0.00      PROC  
ATOM   3253  CD  LYS P 174     -23.031   3.441   0.490  0.00  0.00      PROC  
ATOM   3254  HD1 LYS P 174     -23.825   4.084   0.926  0.00  0.00      PROC  
ATOM   3255  HD2 LYS P 174     -23.431   2.416   0.336  0.00  0.00      PROC  
ATOM   3256  CE  LYS P 174     -22.847   4.304  -0.832  0.00  0.00      PROC  
ATOM   3257  HE1 LYS P 174     -22.054   3.826  -1.446  0.00  0.00      PROC  
ATOM   3258  HE2 LYS P 174     -22.567   5.337  -0.535  0.00  0.00      PROC  
ATOM   3259  NZ  LYS P 174     -24.050   4.351  -1.692  0.00  0.00      PROC  
ATOM   3260  HZ1 LYS P 174     -24.041   3.502  -2.292  0.00  0.00      PROC  
ATOM   3261  HZ2 LYS P 174     -23.999   5.251  -2.212  0.00  0.00      PROC  
ATOM   3262  HZ3 LYS P 174     -24.941   4.350  -1.155  0.00  0.00      PROC  
ATOM   3263  C   LYS P 174     -19.768   0.577  -0.616  0.00  0.00      PROC  
ATOM   3264  O   LYS P 174     -19.856   0.674  -1.831  0.00  0.00      PROC  
ATOM   3265  N   LEU P 175     -18.668   0.086  -0.079  0.00  0.00      PROC  
ATOM   3266  HN  LEU P 175     -18.547   0.121   0.910  0.00  0.00      PROC  
ATOM   3267  CA  LEU P 175     -17.657  -0.550  -0.777  0.00  0.00      PROC  
ATOM   3268  HA  LEU P 175     -17.321   0.094  -1.576  0.00  0.00      PROC  
ATOM   3269  CB  LEU P 175     -16.470  -1.002   0.101  0.00  0.00      PROC  
ATOM   3270  HB1 LEU P 175     -15.782  -1.603  -0.530  0.00  0.00      PROC  
ATOM   3271  HB2 LEU P 175     -16.724  -1.712   0.917  0.00  0.00      PROC  
ATOM   3272  CG  LEU P 175     -15.641   0.130   0.749  0.00  0.00      PROC  
ATOM   3273  HG  LEU P 175     -16.301   0.654   1.474  0.00  0.00      PROC  
ATOM   3274  CD1 LEU P 175     -14.491  -0.476   1.672  0.00  0.00      PROC  
ATOM   3275 HD11 LEU P 175     -14.006   0.298   2.305  0.00  0.00      PROC  
ATOM   3276 HD12 LEU P 175     -13.759  -0.896   0.949  0.00  0.00      PROC  
ATOM   3277 HD13 LEU P 175     -14.819  -1.245   2.404  0.00  0.00      PROC  
ATOM   3278  CD2 LEU P 175     -15.044   1.093  -0.326  0.00  0.00      PROC  
ATOM   3279 HD21 LEU P 175     -14.575   1.910   0.263  0.00  0.00      PROC  
ATOM   3280 HD22 LEU P 175     -15.827   1.574  -0.951  0.00  0.00      PROC  
ATOM   3281 HD23 LEU P 175     -14.165   0.718  -0.892  0.00  0.00      PROC  
ATOM   3282  C   LEU P 175     -18.111  -1.832  -1.470  0.00  0.00      PROC  
ATOM   3283  O   LEU P 175     -17.824  -2.021  -2.658  0.00  0.00      PROC  
ATOM   3284  N   GLN P 176     -18.951  -2.598  -0.807  0.00  0.00      PROC  
ATOM   3285  HN  GLN P 176     -19.373  -2.342   0.059  0.00  0.00      PROC  
ATOM   3286  CA  GLN P 176     -19.451  -3.916  -1.348  0.00  0.00      PROC  
ATOM   3287  HA  GLN P 176     -18.629  -4.438  -1.814  0.00  0.00      PROC  
ATOM   3288  CB  GLN P 176     -19.946  -4.928  -0.363  0.00  0.00      PROC  
ATOM   3289  HB1 GLN P 176     -20.543  -5.774  -0.764  0.00  0.00      PROC  
ATOM   3290  HB2 GLN P 176     -20.695  -4.410   0.273  0.00  0.00      PROC  
ATOM   3291  CG  GLN P 176     -18.817  -5.549   0.483  0.00  0.00      PROC  
ATOM   3292  HG1 GLN P 176     -18.129  -4.761   0.858  0.00  0.00      PROC  
ATOM   3293  HG2 GLN P 176     -18.191  -6.139  -0.220  0.00  0.00      PROC  
ATOM   3294  CD  GLN P 176     -19.253  -6.391   1.611  0.00  0.00      PROC  
ATOM   3295  OE1 GLN P 176     -20.351  -6.286   2.189  0.00  0.00      PROC  
ATOM   3296  NE2 GLN P 176     -18.303  -7.241   2.064  0.00  0.00      PROC  
ATOM   3297 HE21 GLN P 176     -18.424  -7.451   3.034  0.00  0.00      PROC  
ATOM   3298 HE22 GLN P 176     -17.367  -7.195   1.715  0.00  0.00      PROC  
ATOM   3299  C   GLN P 176     -20.593  -3.729  -2.355  0.00  0.00      PROC  
ATOM   3300  O   GLN P 176     -20.757  -4.466  -3.240  0.00  0.00      PROC  
ATOM   3301  N   GLU P 177     -21.288  -2.598  -2.249  0.00  0.00      PROC  
ATOM   3302  HN  GLU P 177     -21.337  -2.268  -1.309  0.00  0.00      PROC  
ATOM   3303  CA  GLU P 177     -22.228  -2.075  -3.270  0.00  0.00      PROC  
ATOM   3304  HA  GLU P 177     -22.823  -2.910  -3.609  0.00  0.00      PROC  
ATOM   3305  CB  GLU P 177     -23.041  -0.871  -2.734  0.00  0.00      PROC  
ATOM   3306  HB1 GLU P 177     -22.276  -0.191  -2.303  0.00  0.00      PROC  
ATOM   3307  HB2 GLU P 177     -23.596  -1.163  -1.817  0.00  0.00      PROC  
ATOM   3308  CG  GLU P 177     -23.988  -0.107  -3.711  0.00  0.00      PROC  
ATOM   3309  HG1 GLU P 177     -24.981  -0.486  -3.386  0.00  0.00      PROC  
ATOM   3310  HG2 GLU P 177     -23.747  -0.283  -4.781  0.00  0.00      PROC  
ATOM   3311  CD  GLU P 177     -23.935   1.341  -3.394  0.00  0.00      PROC  
ATOM   3312  OE1 GLU P 177     -23.339   2.114  -4.201  0.00  0.00      PROC  
ATOM   3313  OE2 GLU P 177     -24.540   1.793  -2.408  0.00  0.00      PROC  
ATOM   3314  C   GLU P 177     -21.553  -1.742  -4.615  0.00  0.00      PROC  
ATOM   3315  O   GLU P 177     -22.135  -2.045  -5.689  0.00  0.00      PROC  
ATOM   3316  N   PHE P 178     -20.227  -1.227  -4.521  0.00  0.00      PROC  
ATOM   3317  HN  PHE P 178     -19.841  -1.020  -3.625  0.00  0.00      PROC  
ATOM   3318  CA  PHE P 178     -19.386  -0.868  -5.659  0.00  0.00      PROC  
ATOM   3319  HA  PHE P 178     -20.003  -0.404  -6.415  0.00  0.00      PROC  
ATOM   3320  CB  PHE P 178     -18.286   0.098  -5.279  0.00  0.00      PROC  
ATOM   3321  HB1 PHE P 178     -17.704  -0.280  -4.412  0.00  0.00      PROC  
ATOM   3322  HB2 PHE P 178     -18.648   1.086  -4.921  0.00  0.00      PROC  
ATOM   3323  CG  PHE P 178     -17.395   0.341  -6.449  0.00  0.00      PROC  
ATOM   3324  CD1 PHE P 178     -17.602   1.522  -7.260  0.00  0.00      PROC  
ATOM   3325  HD1 PHE P 178     -18.462   2.151  -7.084  0.00  0.00      PROC  
ATOM   3326  CE1 PHE P 178     -16.570   1.872  -8.184  0.00  0.00      PROC  
ATOM   3327  HE1 PHE P 178     -16.663   2.799  -8.731  0.00  0.00      PROC  
ATOM   3328  CZ  PHE P 178     -15.405   1.075  -8.296  0.00  0.00      PROC  
ATOM   3329  HZ  PHE P 178     -14.614   1.279  -9.002  0.00  0.00      PROC  
ATOM   3330  CD2 PHE P 178     -16.178  -0.315  -6.494  0.00  0.00      PROC  
ATOM   3331  HD2 PHE P 178     -15.978  -1.077  -5.755  0.00  0.00      PROC  
ATOM   3332  CE2 PHE P 178     -15.218  -0.076  -7.505  0.00  0.00      PROC  
ATOM   3333  HE2 PHE P 178     -14.389  -0.753  -7.647  0.00  0.00      PROC  
ATOM   3334  C   PHE P 178     -18.908  -2.231  -6.321  0.00  0.00      PROC  
ATOM   3335  O   PHE P 178     -18.755  -2.252  -7.513  0.00  0.00      PROC  
ATOM   3336  N   VAL P 179     -18.560  -3.253  -5.526  0.00  0.00      PROC  
ATOM   3337  HN  VAL P 179     -18.784  -3.144  -4.561  0.00  0.00      PROC  
ATOM   3338  CA  VAL P 179     -18.183  -4.585  -5.955  0.00  0.00      PROC  
ATOM   3339  HA  VAL P 179     -17.443  -4.576  -6.741  0.00  0.00      PROC  
ATOM   3340  CB  VAL P 179     -17.662  -5.323  -4.716  0.00  0.00      PROC  
ATOM   3341  HB  VAL P 179     -18.346  -5.331  -3.841  0.00  0.00      PROC  
ATOM   3342  CG1 VAL P 179     -17.302  -6.801  -5.046  0.00  0.00      PROC  
ATOM   3343 HG11 VAL P 179     -16.805  -7.452  -4.296  0.00  0.00      PROC  
ATOM   3344 HG12 VAL P 179     -16.708  -6.845  -5.984  0.00  0.00      PROC  
ATOM   3345 HG13 VAL P 179     -18.279  -7.292  -5.245  0.00  0.00      PROC  
ATOM   3346  CG2 VAL P 179     -16.305  -4.598  -4.432  0.00  0.00      PROC  
ATOM   3347 HG21 VAL P 179     -16.460  -3.499  -4.401  0.00  0.00      PROC  
ATOM   3348 HG22 VAL P 179     -15.617  -4.807  -5.280  0.00  0.00      PROC  
ATOM   3349 HG23 VAL P 179     -15.873  -4.965  -3.476  0.00  0.00      PROC  
ATOM   3350  C   VAL P 179     -19.396  -5.385  -6.564  0.00  0.00      PROC  
ATOM   3351  O   VAL P 179     -19.422  -5.928  -7.652  0.00  0.00      PROC  
ATOM   3352  N   LEU P 180     -20.539  -5.405  -5.876  0.00  0.00      PROC  
ATOM   3353  HN  LEU P 180     -20.637  -4.931  -5.004  0.00  0.00      PROC  
ATOM   3354  CA  LEU P 180     -21.825  -5.960  -6.334  0.00  0.00      PROC  
ATOM   3355  HA  LEU P 180     -21.695  -7.029  -6.248  0.00  0.00      PROC  
ATOM   3356  CB  LEU P 180     -22.895  -5.606  -5.304  0.00  0.00      PROC  
ATOM   3357  HB1 LEU P 180     -22.972  -4.504  -5.186  0.00  0.00      PROC  
ATOM   3358  HB2 LEU P 180     -22.525  -5.966  -4.321  0.00  0.00      PROC  
ATOM   3359  CG  LEU P 180     -24.350  -6.116  -5.446  0.00  0.00      PROC  
ATOM   3360  HG  LEU P 180     -24.940  -5.603  -6.235  0.00  0.00      PROC  
ATOM   3361  CD1 LEU P 180     -24.297  -7.650  -5.651  0.00  0.00      PROC  
ATOM   3362 HD11 LEU P 180     -25.297  -8.132  -5.592  0.00  0.00      PROC  
ATOM   3363 HD12 LEU P 180     -23.635  -8.155  -4.915  0.00  0.00      PROC  
ATOM   3364 HD13 LEU P 180     -23.901  -7.981  -6.635  0.00  0.00      PROC  
ATOM   3365  CD2 LEU P 180     -25.092  -5.847  -4.134  0.00  0.00      PROC  
ATOM   3366 HD21 LEU P 180     -24.487  -6.270  -3.303  0.00  0.00      PROC  
ATOM   3367 HD22 LEU P 180     -26.068  -6.378  -4.164  0.00  0.00      PROC  
ATOM   3368 HD23 LEU P 180     -25.116  -4.737  -4.090  0.00  0.00      PROC  
ATOM   3369  C   LEU P 180     -22.230  -5.476  -7.762  0.00  0.00      PROC  
ATOM   3370  O   LEU P 180     -22.718  -6.227  -8.602  0.00  0.00      PROC  
ATOM   3371  N   ASN P 181     -22.144  -4.159  -7.978  0.00  0.00      PROC  
ATOM   3372  HN  ASN P 181     -22.015  -3.450  -7.289  0.00  0.00      PROC  
ATOM   3373  CA  ASN P 181     -22.416  -3.473  -9.293  0.00  0.00      PROC  
ATOM   3374  HA  ASN P 181     -23.432  -3.664  -9.606  0.00  0.00      PROC  
ATOM   3375  CB  ASN P 181     -22.244  -1.923  -9.132  0.00  0.00      PROC  
ATOM   3376  HB1 ASN P 181     -22.204  -1.279 -10.036  0.00  0.00      PROC  
ATOM   3377  HB2 ASN P 181     -21.358  -1.676  -8.509  0.00  0.00      PROC  
ATOM   3378  CG  ASN P 181     -23.468  -1.250  -8.386  0.00  0.00      PROC  
ATOM   3379  OD1 ASN P 181     -24.599  -1.686  -8.352  0.00  0.00      PROC  
ATOM   3380  ND2 ASN P 181     -23.190  -0.195  -7.638  0.00  0.00      PROC  
ATOM   3381 HD21 ASN P 181     -23.990   0.203  -7.190  0.00  0.00      PROC  
ATOM   3382 HD22 ASN P 181     -22.253   0.152  -7.602  0.00  0.00      PROC  
ATOM   3383  C   ASN P 181     -21.497  -4.014 -10.432  0.00  0.00      PROC  
ATOM   3384  O   ASN P 181     -21.990  -4.279 -11.571  0.00  0.00      PROC  
ATOM   3385  N   LYS P 182     -20.193  -4.256 -10.158  0.00  0.00      PROC  
ATOM   3386  HN  LYS P 182     -19.786  -3.876  -9.331  0.00  0.00      PROC  
ATOM   3387  CA  LYS P 182     -19.296  -4.949 -11.010  0.00  0.00      PROC  
ATOM   3388  HA  LYS P 182     -19.395  -4.659 -12.046  0.00  0.00      PROC  
ATOM   3389  CB  LYS P 182     -17.851  -4.574 -10.698  0.00  0.00      PROC  
ATOM   3390  HB1 LYS P 182     -17.340  -5.041 -11.568  0.00  0.00      PROC  
ATOM   3391  HB2 LYS P 182     -17.475  -5.059  -9.772  0.00  0.00      PROC  
ATOM   3392  CG  LYS P 182     -17.619  -3.084 -10.577  0.00  0.00      PROC  
ATOM   3393  HG1 LYS P 182     -16.549  -3.009 -10.287  0.00  0.00      PROC  
ATOM   3394  HG2 LYS P 182     -18.269  -2.498  -9.892  0.00  0.00      PROC  
ATOM   3395  CD  LYS P 182     -17.714  -2.196 -11.837  0.00  0.00      PROC  
ATOM   3396  HD1 LYS P 182     -18.744  -2.374 -12.214  0.00  0.00      PROC  
ATOM   3397  HD2 LYS P 182     -17.020  -2.597 -12.606  0.00  0.00      PROC  
ATOM   3398  CE  LYS P 182     -17.348  -0.754 -11.749  0.00  0.00      PROC  
ATOM   3399  HE1 LYS P 182     -16.393  -0.552 -11.219  0.00  0.00      PROC  
ATOM   3400  HE2 LYS P 182     -18.049  -0.132 -11.153  0.00  0.00      PROC  
ATOM   3401  NZ  LYS P 182     -17.303  -0.009 -13.088  0.00  0.00      PROC  
ATOM   3402  HZ1 LYS P 182     -18.203  -0.164 -13.586  0.00  0.00      PROC  
ATOM   3403  HZ2 LYS P 182     -16.506  -0.276 -13.701  0.00  0.00      PROC  
ATOM   3404  HZ3 LYS P 182     -17.292   1.012 -12.892  0.00  0.00      PROC  
ATOM   3405  C   LYS P 182     -19.504  -6.506 -11.108  0.00  0.00      PROC  
ATOM   3406  O   LYS P 182     -18.918  -7.111 -12.034  0.00  0.00      PROC  
ATOM   3407  N   LYS P 183     -20.250  -7.134 -10.195  0.00  0.00      PROC  
ATOM   3408  HN  LYS P 183     -20.759  -6.595  -9.529  0.00  0.00      PROC  
ATOM   3409  CA  LYS P 183     -20.252  -8.620  -9.882  0.00  0.00      PROC  
ATOM   3410  HA  LYS P 183     -19.196  -8.796  -9.740  0.00  0.00      PROC  
ATOM   3411  CB  LYS P 183     -20.970  -8.903  -8.563  0.00  0.00      PROC  
ATOM   3412  HB1 LYS P 183     -22.014  -8.543  -8.678  0.00  0.00      PROC  
ATOM   3413  HB2 LYS P 183     -20.521  -8.249  -7.785  0.00  0.00      PROC  
ATOM   3414  CG  LYS P 183     -20.996 -10.266  -8.013  0.00  0.00      PROC  
ATOM   3415  HG1 LYS P 183     -19.935 -10.586  -7.939  0.00  0.00      PROC  
ATOM   3416  HG2 LYS P 183     -21.586 -10.885  -8.723  0.00  0.00      PROC  
ATOM   3417  CD  LYS P 183     -21.548 -10.440  -6.575  0.00  0.00      PROC  
ATOM   3418  HD1 LYS P 183     -22.657 -10.404  -6.634  0.00  0.00      PROC  
ATOM   3419  HD2 LYS P 183     -21.135  -9.575  -6.012  0.00  0.00      PROC  
ATOM   3420  CE  LYS P 183     -21.099 -11.719  -5.899  0.00  0.00      PROC  
ATOM   3421  HE1 LYS P 183     -21.589 -11.736  -4.902  0.00  0.00      PROC  
ATOM   3422  HE2 LYS P 183     -19.991 -11.648  -5.858  0.00  0.00      PROC  
ATOM   3423  NZ  LYS P 183     -21.527 -12.845  -6.688  0.00  0.00      PROC  
ATOM   3424  HZ1 LYS P 183     -22.491 -12.702  -7.051  0.00  0.00      PROC  
ATOM   3425  HZ2 LYS P 183     -21.638 -13.621  -6.005  0.00  0.00      PROC  
ATOM   3426  HZ3 LYS P 183     -20.923 -13.089  -7.499  0.00  0.00      PROC  
ATOM   3427  C   LYS P 183     -20.764  -9.494 -11.010  0.00  0.00      PROC  
ATOM   3428  O   LYS P 183     -21.895  -9.402 -11.490  0.00  0.00      PROC  
ATOM   3429  N   LYS P 184     -19.899 -10.450 -11.431  0.00  0.00      PROC  
ATOM   3430  HN  LYS P 184     -18.976 -10.692 -11.142  0.00  0.00      PROC  
ATOM   3431  CA  LYS P 184     -20.176 -11.522 -12.384  0.00  0.00      PROC  
ATOM   3432  HA  LYS P 184     -21.210 -11.572 -12.690  0.00  0.00      PROC  
ATOM   3433  CB  LYS P 184     -19.372 -11.522 -13.697  0.00  0.00      PROC  
ATOM   3434  HB1 LYS P 184     -19.508 -12.465 -14.270  0.00  0.00      PROC  
ATOM   3435  HB2 LYS P 184     -18.284 -11.595 -13.486  0.00  0.00      PROC  
ATOM   3436  CG  LYS P 184     -19.569 -10.475 -14.801  0.00  0.00      PROC  
ATOM   3437  HG1 LYS P 184     -20.549 -10.472 -15.324  0.00  0.00      PROC  
ATOM   3438  HG2 LYS P 184     -18.868 -10.698 -15.634  0.00  0.00      PROC  
ATOM   3439  CD  LYS P 184     -19.150  -9.061 -14.447  0.00  0.00      PROC  
ATOM   3440  HD1 LYS P 184     -18.218  -8.954 -13.853  0.00  0.00      PROC  
ATOM   3441  HD2 LYS P 184     -19.907  -8.562 -13.804  0.00  0.00      PROC  
ATOM   3442  CE  LYS P 184     -19.023  -8.213 -15.805  0.00  0.00      PROC  
ATOM   3443  HE1 LYS P 184     -18.861  -7.126 -15.644  0.00  0.00      PROC  
ATOM   3444  HE2 LYS P 184     -19.950  -8.293 -16.413  0.00  0.00      PROC  
ATOM   3445  NZ  LYS P 184     -17.806  -8.568 -16.562  0.00  0.00      PROC  
ATOM   3446  HZ1 LYS P 184     -18.047  -8.953 -17.498  0.00  0.00      PROC  
ATOM   3447  HZ2 LYS P 184     -17.323  -9.390 -16.145  0.00  0.00      PROC  
ATOM   3448  HZ3 LYS P 184     -17.063  -7.850 -16.676  0.00  0.00      PROC  
ATOM   3449  C   LYS P 184     -19.804 -12.710 -11.524  0.00  0.00      PROC  
ATOM   3450  OT1 LYS P 184     -18.735 -12.895 -10.938  0.00  0.00      PROC  
ATOM   3451  OT2 LYS P 184     -20.730 -13.568 -11.392  0.00  0.00      PROC  
END
