# Supplementary material for: Mapping the Interactions Among Class IIa Histone Deacetylases and Myocyte Enhancer Factor 2s
Source: J Chem Inf Model. 2025 Jun 6;65(12):6249–60. doi: 10.1021/acs.jcim.5c00858 (PMC12199305; doi:10.1021/acs.jcim.5c00858)
Supplement: Supplementary file 2 [file ci5c00858_si_002.zip › PDB_structures/HDAC4_MEF2D.pdb]

CRYST1   73.948   73.948   73.948  90.00  90.00  90.00 P 1           1
ATOM      1  N   GLY P   2      19.814  22.224  14.326  0.00  0.00      PROA  
ATOM      2  HT1 GLY P   2      19.723  21.466  13.621  0.00  0.00      PROA  
ATOM      3  HT2 GLY P   2      20.507  21.956  15.054  0.00  0.00      PROA  
ATOM      4  HT3 GLY P   2      20.116  23.068  13.799  0.00  0.00      PROA  
ATOM      5  CA  GLY P   2      18.442  22.473  14.920  0.00  0.00      PROA  
ATOM      6  HA1 GLY P   2      17.778  22.515  14.069  0.00  0.00      PROA  
ATOM      7  HA2 GLY P   2      18.512  23.412  15.449  0.00  0.00      PROA  
ATOM      8  C   GLY P   2      18.061  21.389  15.897  0.00  0.00      PROA  
ATOM      9  O   GLY P   2      18.936  20.868  16.605  0.00  0.00      PROA  
ATOM     10  N   ARG P   3      16.820  20.944  15.898  0.00  0.00      PROA  
ATOM     11  HN  ARG P   3      16.151  21.363  15.290  0.00  0.00      PROA  
ATOM     12  CA  ARG P   3      16.266  20.005  16.803  0.00  0.00      PROA  
ATOM     13  HA  ARG P   3      16.999  19.280  17.123  0.00  0.00      PROA  
ATOM     14  CB  ARG P   3      15.484  20.730  17.942  0.00  0.00      PROA  
ATOM     15  HB1 ARG P   3      15.006  19.990  18.619  0.00  0.00      PROA  
ATOM     16  HB2 ARG P   3      14.680  21.370  17.519  0.00  0.00      PROA  
ATOM     17  CG  ARG P   3      16.327  21.620  18.960  0.00  0.00      PROA  
ATOM     18  HG1 ARG P   3      15.534  21.803  19.716  0.00  0.00      PROA  
ATOM     19  HG2 ARG P   3      16.650  22.572  18.487  0.00  0.00      PROA  
ATOM     20  CD  ARG P   3      17.494  20.973  19.680  0.00  0.00      PROA  
ATOM     21  HD1 ARG P   3      18.231  20.740  18.882  0.00  0.00      PROA  
ATOM     22  HD2 ARG P   3      17.209  20.034  20.200  0.00  0.00      PROA  
ATOM     23  NE  ARG P   3      18.143  21.878  20.658  0.00  0.00      PROA  
ATOM     24  HE  ARG P   3      17.930  22.855  20.647  0.00  0.00      PROA  
ATOM     25  CZ  ARG P   3      19.218  21.611  21.420  0.00  0.00      PROA  
ATOM     26  NH1 ARG P   3      19.668  20.380  21.499  0.00  0.00      PROA  
ATOM     27 HH11 ARG P   3      19.382  19.661  20.866  0.00  0.00      PROA  
ATOM     28 HH12 ARG P   3      20.339  20.166  22.210  0.00  0.00      PROA  
ATOM     29  NH2 ARG P   3      19.780  22.625  22.049  0.00  0.00      PROA  
ATOM     30 HH21 ARG P   3      19.272  23.486  22.035  0.00  0.00      PROA  
ATOM     31 HH22 ARG P   3      20.505  22.402  22.701  0.00  0.00      PROA  
ATOM     32  C   ARG P   3      15.268  19.155  16.088  0.00  0.00      PROA  
ATOM     33  O   ARG P   3      14.647  19.680  15.162  0.00  0.00      PROA  
ATOM     34  N   LYS P   4      15.120  17.888  16.451  0.00  0.00      PROA  
ATOM     35  HN  LYS P   4      15.759  17.390  17.032  0.00  0.00      PROA  
ATOM     36  CA  LYS P   4      14.164  16.881  15.948  0.00  0.00      PROA  
ATOM     37  HA  LYS P   4      14.186  16.077  16.668  0.00  0.00      PROA  
ATOM     38  CB  LYS P   4      12.655  17.293  16.194  0.00  0.00      PROA  
ATOM     39  HB1 LYS P   4      12.012  16.533  15.701  0.00  0.00      PROA  
ATOM     40  HB2 LYS P   4      12.440  18.165  15.539  0.00  0.00      PROA  
ATOM     41  CG  LYS P   4      12.133  17.769  17.555  0.00  0.00      PROA  
ATOM     42  HG1 LYS P   4      11.077  17.426  17.597  0.00  0.00      PROA  
ATOM     43  HG2 LYS P   4      12.162  18.876  17.651  0.00  0.00      PROA  
ATOM     44  CD  LYS P   4      12.872  17.209  18.875  0.00  0.00      PROA  
ATOM     45  HD1 LYS P   4      13.908  17.534  19.111  0.00  0.00      PROA  
ATOM     46  HD2 LYS P   4      12.941  16.106  18.767  0.00  0.00      PROA  
ATOM     47  CE  LYS P   4      12.048  17.516  20.149  0.00  0.00      PROA  
ATOM     48  HE1 LYS P   4      12.451  16.986  21.038  0.00  0.00      PROA  
ATOM     49  HE2 LYS P   4      11.022  17.113  20.007  0.00  0.00      PROA  
ATOM     50  NZ  LYS P   4      12.037  18.888  20.555  0.00  0.00      PROA  
ATOM     51  HZ1 LYS P   4      11.847  19.621  19.843  0.00  0.00      PROA  
ATOM     52  HZ2 LYS P   4      12.962  19.119  20.970  0.00  0.00      PROA  
ATOM     53  HZ3 LYS P   4      11.357  19.017  21.331  0.00  0.00      PROA  
ATOM     54  C   LYS P   4      14.417  16.336  14.515  0.00  0.00      PROA  
ATOM     55  O   LYS P   4      14.278  17.078  13.536  0.00  0.00      PROA  
ATOM     56  N   LYS P   5      14.648  15.007  14.450  0.00  0.00      PROA  
ATOM     57  HN  LYS P   5      14.749  14.537  15.324  0.00  0.00      PROA  
ATOM     58  CA  LYS P   5      14.726  14.229  13.222  0.00  0.00      PROA  
ATOM     59  HA  LYS P   5      15.586  14.625  12.700  0.00  0.00      PROA  
ATOM     60  CB  LYS P   5      14.874  12.751  13.518  0.00  0.00      PROA  
ATOM     61  HB1 LYS P   5      14.865  12.101  12.617  0.00  0.00      PROA  
ATOM     62  HB2 LYS P   5      14.140  12.421  14.284  0.00  0.00      PROA  
ATOM     63  CG  LYS P   5      16.207  12.509  14.097  0.00  0.00      PROA  
ATOM     64  HG1 LYS P   5      16.420  13.170  14.964  0.00  0.00      PROA  
ATOM     65  HG2 LYS P   5      16.952  12.876  13.359  0.00  0.00      PROA  
ATOM     66  CD  LYS P   5      16.479  11.090  14.498  0.00  0.00      PROA  
ATOM     67  HD1 LYS P   5      17.366  11.152  15.164  0.00  0.00      PROA  
ATOM     68  HD2 LYS P   5      16.666  10.407  13.642  0.00  0.00      PROA  
ATOM     69  CE  LYS P   5      15.330  10.384  15.251  0.00  0.00      PROA  
ATOM     70  HE1 LYS P   5      14.519  10.205  14.514  0.00  0.00      PROA  
ATOM     71  HE2 LYS P   5      14.939  11.073  16.030  0.00  0.00      PROA  
ATOM     72  NZ  LYS P   5      15.753   9.059  15.810  0.00  0.00      PROA  
ATOM     73  HZ1 LYS P   5      14.927   8.514  16.131  0.00  0.00      PROA  
ATOM     74  HZ2 LYS P   5      16.304   9.247  16.671  0.00  0.00      PROA  
ATOM     75  HZ3 LYS P   5      16.233   8.499  15.076  0.00  0.00      PROA  
ATOM     76  C   LYS P   5      13.702  14.547  12.134  0.00  0.00      PROA  
ATOM     77  O   LYS P   5      12.575  14.814  12.448  0.00  0.00      PROA  
ATOM     78  N   ILE P   6      14.132  14.539  10.857  0.00  0.00      PROA  
ATOM     79  HN  ILE P   6      15.065  14.260  10.642  0.00  0.00      PROA  
ATOM     80  CA  ILE P   6      13.310  14.920   9.706  0.00  0.00      PROA  
ATOM     81  HA  ILE P   6      12.987  15.937   9.875  0.00  0.00      PROA  
ATOM     82  CB  ILE P   6      14.272  14.992   8.457  0.00  0.00      PROA  
ATOM     83  HB  ILE P   6      14.752  14.023   8.201  0.00  0.00      PROA  
ATOM     84  CG2 ILE P   6      13.415  15.332   7.164  0.00  0.00      PROA  
ATOM     85 HG21 ILE P   6      12.746  14.469   6.956  0.00  0.00      PROA  
ATOM     86 HG22 ILE P   6      14.017  15.626   6.277  0.00  0.00      PROA  
ATOM     87 HG23 ILE P   6      12.797  16.233   7.367  0.00  0.00      PROA  
ATOM     88  CG1 ILE P   6      15.315  16.035   8.717  0.00  0.00      PROA  
ATOM     89 HG11 ILE P   6      15.921  16.084   7.787  0.00  0.00      PROA  
ATOM     90 HG12 ILE P   6      16.028  15.753   9.521  0.00  0.00      PROA  
ATOM     91  CD  ILE P   6      14.914  17.479   8.924  0.00  0.00      PROA  
ATOM     92  HD1 ILE P   6      14.565  17.553   9.976  0.00  0.00      PROA  
ATOM     93  HD2 ILE P   6      14.131  17.774   8.193  0.00  0.00      PROA  
ATOM     94  HD3 ILE P   6      15.746  18.208   8.834  0.00  0.00      PROA  
ATOM     95  C   ILE P   6      12.176  14.024   9.487  0.00  0.00      PROA  
ATOM     96  O   ILE P   6      12.380  12.878   9.160  0.00  0.00      PROA  
ATOM     97  N   GLN P   7      10.969  14.583   9.699  0.00  0.00      PROA  
ATOM     98  HN  GLN P   7      10.898  15.512  10.054  0.00  0.00      PROA  
ATOM     99  CA  GLN P   7       9.757  14.033   9.245  0.00  0.00      PROA  
ATOM    100  HA  GLN P   7       9.980  13.015   8.961  0.00  0.00      PROA  
ATOM    101  CB  GLN P   7       8.613  14.239  10.222  0.00  0.00      PROA  
ATOM    102  HB1 GLN P   7       7.706  13.813   9.742  0.00  0.00      PROA  
ATOM    103  HB2 GLN P   7       8.438  15.321  10.406  0.00  0.00      PROA  
ATOM    104  CG  GLN P   7       8.788  13.573  11.640  0.00  0.00      PROA  
ATOM    105  HG1 GLN P   7       7.796  13.310  12.065  0.00  0.00      PROA  
ATOM    106  HG2 GLN P   7       9.343  14.204  12.367  0.00  0.00      PROA  
ATOM    107  CD  GLN P   7       9.367  12.108  11.514  0.00  0.00      PROA  
ATOM    108  OE1 GLN P   7       8.960  11.378  10.597  0.00  0.00      PROA  
ATOM    109  NE2 GLN P   7      10.361  11.805  12.360  0.00  0.00      PROA  
ATOM    110 HE21 GLN P   7      10.856  10.951  12.201  0.00  0.00      PROA  
ATOM    111 HE22 GLN P   7      10.902  12.570  12.709  0.00  0.00      PROA  
ATOM    112  C   GLN P   7       9.427  14.553   7.849  0.00  0.00      PROA  
ATOM    113  O   GLN P   7       9.911  15.608   7.423  0.00  0.00      PROA  
ATOM    114  N   ILE P   8       8.598  13.781   7.052  0.00  0.00      PROA  
ATOM    115  HN  ILE P   8       8.225  12.941   7.438  0.00  0.00      PROA  
ATOM    116  CA  ILE P   8       8.202  14.129   5.755  0.00  0.00      PROA  
ATOM    117  HA  ILE P   8       9.146  14.413   5.315  0.00  0.00      PROA  
ATOM    118  CB  ILE P   8       7.663  12.950   4.905  0.00  0.00      PROA  
ATOM    119  HB  ILE P   8       8.386  12.114   5.013  0.00  0.00      PROA  
ATOM    120  CG2 ILE P   8       6.278  12.446   5.500  0.00  0.00      PROA  
ATOM    121 HG21 ILE P   8       6.132  11.422   5.095  0.00  0.00      PROA  
ATOM    122 HG22 ILE P   8       5.427  13.082   5.176  0.00  0.00      PROA  
ATOM    123 HG23 ILE P   8       6.407  12.411   6.603  0.00  0.00      PROA  
ATOM    124  CG1 ILE P   8       7.670  13.319   3.407  0.00  0.00      PROA  
ATOM    125 HG11 ILE P   8       8.595  13.867   3.127  0.00  0.00      PROA  
ATOM    126 HG12 ILE P   8       6.817  13.986   3.161  0.00  0.00      PROA  
ATOM    127  CD  ILE P   8       7.499  12.088   2.497  0.00  0.00      PROA  
ATOM    128  HD1 ILE P   8       6.445  11.742   2.550  0.00  0.00      PROA  
ATOM    129  HD2 ILE P   8       8.089  11.185   2.764  0.00  0.00      PROA  
ATOM    130  HD3 ILE P   8       7.727  12.307   1.432  0.00  0.00      PROA  
ATOM    131  C   ILE P   8       7.344  15.413   5.691  0.00  0.00      PROA  
ATOM    132  O   ILE P   8       6.576  15.695   6.624  0.00  0.00      PROA  
ATOM    133  N   GLN P   9       7.531  16.322   4.665  0.00  0.00      PROA  
ATOM    134  HN  GLN P   9       8.220  16.264   3.947  0.00  0.00      PROA  
ATOM    135  CA  GLN P   9       6.762  17.566   4.560  0.00  0.00      PROA  
ATOM    136  HA  GLN P   9       6.161  17.751   5.438  0.00  0.00      PROA  
ATOM    137  CB  GLN P   9       7.668  18.776   4.362  0.00  0.00      PROA  
ATOM    138  HB1 GLN P   9       7.031  19.670   4.194  0.00  0.00      PROA  
ATOM    139  HB2 GLN P   9       8.280  18.655   3.443  0.00  0.00      PROA  
ATOM    140  CG  GLN P   9       8.665  19.139   5.486  0.00  0.00      PROA  
ATOM    141  HG1 GLN P   9       9.113  20.143   5.328  0.00  0.00      PROA  
ATOM    142  HG2 GLN P   9       9.420  18.326   5.530  0.00  0.00      PROA  
ATOM    143  CD  GLN P   9       7.940  19.169   6.863  0.00  0.00      PROA  
ATOM    144  OE1 GLN P   9       7.046  20.000   7.088  0.00  0.00      PROA  
ATOM    145  NE2 GLN P   9       8.254  18.283   7.787  0.00  0.00      PROA  
ATOM    146 HE21 GLN P   9       7.865  18.355   8.706  0.00  0.00      PROA  
ATOM    147 HE22 GLN P   9       8.833  17.516   7.513  0.00  0.00      PROA  
ATOM    148  C   GLN P   9       5.927  17.471   3.300  0.00  0.00      PROA  
ATOM    149  O   GLN P   9       6.502  17.182   2.282  0.00  0.00      PROA  
ATOM    150  N   ARG P  10       4.650  17.840   3.348  0.00  0.00      PROA  
ATOM    151  HN  ARG P  10       4.265  18.235   4.178  0.00  0.00      PROA  
ATOM    152  CA  ARG P  10       3.764  17.811   2.145  0.00  0.00      PROA  
ATOM    153  HA  ARG P  10       3.886  16.809   1.762  0.00  0.00      PROA  
ATOM    154  CB  ARG P  10       2.264  18.016   2.554  0.00  0.00      PROA  
ATOM    155  HB1 ARG P  10       2.066  17.333   3.407  0.00  0.00      PROA  
ATOM    156  HB2 ARG P  10       1.577  17.701   1.739  0.00  0.00      PROA  
ATOM    157  CG  ARG P  10       1.952  19.409   2.948  0.00  0.00      PROA  
ATOM    158  HG1 ARG P  10       2.105  20.076   2.073  0.00  0.00      PROA  
ATOM    159  HG2 ARG P  10       2.635  19.682   3.781  0.00  0.00      PROA  
ATOM    160  CD  ARG P  10       0.484  19.628   3.393  0.00  0.00      PROA  
ATOM    161  HD1 ARG P  10       0.338  20.653   3.794  0.00  0.00      PROA  
ATOM    162  HD2 ARG P  10       0.183  18.768   4.028  0.00  0.00      PROA  
ATOM    163  NE  ARG P  10      -0.312  19.592   2.175  0.00  0.00      PROA  
ATOM    164  HE  ARG P  10      -0.598  18.676   1.897  0.00  0.00      PROA  
ATOM    165  CZ  ARG P  10      -0.581  20.643   1.413  0.00  0.00      PROA  
ATOM    166  NH1 ARG P  10      -0.173  21.883   1.499  0.00  0.00      PROA  
ATOM    167 HH11 ARG P  10       0.553  22.083   2.157  0.00  0.00      PROA  
ATOM    168 HH12 ARG P  10      -0.450  22.606   0.866  0.00  0.00      PROA  
ATOM    169  NH2 ARG P  10      -1.326  20.444   0.398  0.00  0.00      PROA  
ATOM    170 HH21 ARG P  10      -1.833  19.587   0.489  0.00  0.00      PROA  
ATOM    171 HH22 ARG P  10      -1.829  21.218   0.015  0.00  0.00      PROA  
ATOM    172  C   ARG P  10       4.176  18.763   1.047  0.00  0.00      PROA  
ATOM    173  O   ARG P  10       4.757  19.833   1.191  0.00  0.00      PROA  
ATOM    174  N   ILE P  11       3.899  18.313  -0.175  0.00  0.00      PROA  
ATOM    175  HN  ILE P  11       3.606  17.370  -0.312  0.00  0.00      PROA  
ATOM    176  CA  ILE P  11       4.226  19.029  -1.388  0.00  0.00      PROA  
ATOM    177  HA  ILE P  11       5.242  19.394  -1.412  0.00  0.00      PROA  
ATOM    178  CB  ILE P  11       4.094  18.144  -2.630  0.00  0.00      PROA  
ATOM    179  HB  ILE P  11       3.080  17.757  -2.868  0.00  0.00      PROA  
ATOM    180  CG2 ILE P  11       4.357  18.961  -3.875  0.00  0.00      PROA  
ATOM    181 HG21 ILE P  11       3.569  19.714  -4.092  0.00  0.00      PROA  
ATOM    182 HG22 ILE P  11       4.347  18.255  -4.732  0.00  0.00      PROA  
ATOM    183 HG23 ILE P  11       5.346  19.453  -3.751  0.00  0.00      PROA  
ATOM    184  CG1 ILE P  11       5.073  16.982  -2.514  0.00  0.00      PROA  
ATOM    185 HG11 ILE P  11       5.019  16.267  -3.363  0.00  0.00      PROA  
ATOM    186 HG12 ILE P  11       4.945  16.323  -1.628  0.00  0.00      PROA  
ATOM    187  CD  ILE P  11       6.520  17.434  -2.567  0.00  0.00      PROA  
ATOM    188  HD1 ILE P  11       6.741  17.948  -3.527  0.00  0.00      PROA  
ATOM    189  HD2 ILE P  11       7.265  16.632  -2.377  0.00  0.00      PROA  
ATOM    190  HD3 ILE P  11       6.773  18.242  -1.847  0.00  0.00      PROA  
ATOM    191  C   ILE P  11       3.266  20.244  -1.581  0.00  0.00      PROA  
ATOM    192  O   ILE P  11       2.049  20.133  -1.574  0.00  0.00      PROA  
ATOM    193  N   THR P  12       3.786  21.507  -1.730  0.00  0.00      PROA  
ATOM    194  HN  THR P  12       4.779  21.562  -1.805  0.00  0.00      PROA  
ATOM    195  CA  THR P  12       3.025  22.829  -1.765  0.00  0.00      PROA  
ATOM    196  HA  THR P  12       2.282  22.741  -0.987  0.00  0.00      PROA  
ATOM    197  CB  THR P  12       3.918  24.005  -1.561  0.00  0.00      PROA  
ATOM    198  HB  THR P  12       3.343  24.955  -1.586  0.00  0.00      PROA  
ATOM    199  OG1 THR P  12       4.963  24.010  -2.567  0.00  0.00      PROA  
ATOM    200  HG1 THR P  12       4.620  24.393  -3.377  0.00  0.00      PROA  
ATOM    201  CG2 THR P  12       4.515  23.936  -0.214  0.00  0.00      PROA  
ATOM    202 HG21 THR P  12       5.388  24.564   0.065  0.00  0.00      PROA  
ATOM    203 HG22 THR P  12       4.818  22.915   0.102  0.00  0.00      PROA  
ATOM    204 HG23 THR P  12       3.763  24.256   0.539  0.00  0.00      PROA  
ATOM    205  C   THR P  12       2.227  23.034  -3.129  0.00  0.00      PROA  
ATOM    206  O   THR P  12       1.044  23.396  -3.091  0.00  0.00      PROA  
ATOM    207  N   ASP P  13       2.953  22.851  -4.279  0.00  0.00      PROA  
ATOM    208  HN  ASP P  13       3.890  22.547  -4.126  0.00  0.00      PROA  
ATOM    209  CA  ASP P  13       2.542  23.350  -5.617  0.00  0.00      PROA  
ATOM    210  HA  ASP P  13       1.906  24.220  -5.537  0.00  0.00      PROA  
ATOM    211  CB  ASP P  13       3.783  23.750  -6.524  0.00  0.00      PROA  
ATOM    212  HB1 ASP P  13       3.508  24.035  -7.562  0.00  0.00      PROA  
ATOM    213  HB2 ASP P  13       4.396  22.826  -6.584  0.00  0.00      PROA  
ATOM    214  CG  ASP P  13       4.659  24.803  -5.889  0.00  0.00      PROA  
ATOM    215  OD1 ASP P  13       4.392  25.356  -4.809  0.00  0.00      PROA  
ATOM    216  OD2 ASP P  13       5.687  25.155  -6.542  0.00  0.00      PROA  
ATOM    217  C   ASP P  13       1.732  22.396  -6.404  0.00  0.00      PROA  
ATOM    218  O   ASP P  13       1.921  21.171  -6.371  0.00  0.00      PROA  
ATOM    219  N   GLU P  14       0.676  22.815  -7.185  0.00  0.00      PROA  
ATOM    220  HN  GLU P  14       0.523  23.793  -7.310  0.00  0.00      PROA  
ATOM    221  CA  GLU P  14      -0.237  21.929  -7.896  0.00  0.00      PROA  
ATOM    222  HA  GLU P  14      -0.534  21.199  -7.158  0.00  0.00      PROA  
ATOM    223  CB  GLU P  14      -1.575  22.632  -8.256  0.00  0.00      PROA  
ATOM    224  HB1 GLU P  14      -2.129  22.189  -9.111  0.00  0.00      PROA  
ATOM    225  HB2 GLU P  14      -1.297  23.619  -8.684  0.00  0.00      PROA  
ATOM    226  CG  GLU P  14      -2.561  22.767  -7.087  0.00  0.00      PROA  
ATOM    227  HG1 GLU P  14      -2.144  22.799  -6.058  0.00  0.00      PROA  
ATOM    228  HG2 GLU P  14      -3.241  21.888  -7.095  0.00  0.00      PROA  
ATOM    229  CD  GLU P  14      -3.554  23.859  -7.288  0.00  0.00      PROA  
ATOM    230  OE1 GLU P  14      -3.815  24.654  -6.329  0.00  0.00      PROA  
ATOM    231  OE2 GLU P  14      -4.194  23.844  -8.401  0.00  0.00      PROA  
ATOM    232  C   GLU P  14       0.345  21.098  -9.015  0.00  0.00      PROA  
ATOM    233  O   GLU P  14       0.105  19.880  -9.080  0.00  0.00      PROA  
ATOM    234  N   ARG P  15       1.116  21.749  -9.913  0.00  0.00      PROA  
ATOM    235  HN  ARG P  15       1.319  22.719  -9.809  0.00  0.00      PROA  
ATOM    236  CA  ARG P  15       1.785  21.032 -10.976  0.00  0.00      PROA  
ATOM    237  HA  ARG P  15       1.074  20.483 -11.576  0.00  0.00      PROA  
ATOM    238  CB  ARG P  15       2.523  22.043 -11.876  0.00  0.00      PROA  
ATOM    239  HB1 ARG P  15       3.163  22.711 -11.261  0.00  0.00      PROA  
ATOM    240  HB2 ARG P  15       1.784  22.562 -12.523  0.00  0.00      PROA  
ATOM    241  CG  ARG P  15       3.468  21.292 -12.854  0.00  0.00      PROA  
ATOM    242  HG1 ARG P  15       4.194  20.632 -12.333  0.00  0.00      PROA  
ATOM    243  HG2 ARG P  15       4.087  22.058 -13.368  0.00  0.00      PROA  
ATOM    244  CD  ARG P  15       2.734  20.352 -13.861  0.00  0.00      PROA  
ATOM    245  HD1 ARG P  15       2.077  20.960 -14.519  0.00  0.00      PROA  
ATOM    246  HD2 ARG P  15       2.217  19.450 -13.469  0.00  0.00      PROA  
ATOM    247  NE  ARG P  15       3.791  19.839 -14.814  0.00  0.00      PROA  
ATOM    248  HE  ARG P  15       4.655  20.297 -15.026  0.00  0.00      PROA  
ATOM    249  CZ  ARG P  15       3.657  18.755 -15.607  0.00  0.00      PROA  
ATOM    250  NH1 ARG P  15       2.578  17.961 -15.643  0.00  0.00      PROA  
ATOM    251 HH11 ARG P  15       1.806  18.135 -15.031  0.00  0.00      PROA  
ATOM    252 HH12 ARG P  15       2.675  17.070 -16.086  0.00  0.00      PROA  
ATOM    253  NH2 ARG P  15       4.654  18.454 -16.433  0.00  0.00      PROA  
ATOM    254 HH21 ARG P  15       5.195  19.273 -16.626  0.00  0.00      PROA  
ATOM    255 HH22 ARG P  15       4.493  17.854 -17.216  0.00  0.00      PROA  
ATOM    256  C   ARG P  15       2.779  20.040 -10.386  0.00  0.00      PROA  
ATOM    257  O   ARG P  15       2.724  18.844 -10.770  0.00  0.00      PROA  
ATOM    258  N   ASN P  16       3.646  20.409  -9.452  0.00  0.00      PROA  
ATOM    259  HN  ASN P  16       3.689  21.357  -9.148  0.00  0.00      PROA  
ATOM    260  CA  ASN P  16       4.629  19.501  -8.789  0.00  0.00      PROA  
ATOM    261  HA  ASN P  16       5.238  19.063  -9.567  0.00  0.00      PROA  
ATOM    262  CB  ASN P  16       5.542  20.327  -7.864  0.00  0.00      PROA  
ATOM    263  HB1 ASN P  16       6.109  19.535  -7.329  0.00  0.00      PROA  
ATOM    264  HB2 ASN P  16       4.994  20.911  -7.094  0.00  0.00      PROA  
ATOM    265  CG  ASN P  16       6.596  21.102  -8.662  0.00  0.00      PROA  
ATOM    266  OD1 ASN P  16       6.633  21.243  -9.856  0.00  0.00      PROA  
ATOM    267  ND2 ASN P  16       7.576  21.676  -7.915  0.00  0.00      PROA  
ATOM    268 HD21 ASN P  16       8.051  22.468  -8.297  0.00  0.00      PROA  
ATOM    269 HD22 ASN P  16       7.529  21.656  -6.917  0.00  0.00      PROA  
ATOM    270  C   ASN P  16       4.014  18.379  -7.986  0.00  0.00      PROA  
ATOM    271  O   ASN P  16       4.530  17.258  -7.889  0.00  0.00      PROA  
ATOM    272  N   ARG P  17       2.846  18.628  -7.297  0.00  0.00      PROA  
ATOM    273  HN  ARG P  17       2.404  19.513  -7.423  0.00  0.00      PROA  
ATOM    274  CA  ARG P  17       2.182  17.596  -6.582  0.00  0.00      PROA  
ATOM    275  HA  ARG P  17       2.850  17.070  -5.915  0.00  0.00      PROA  
ATOM    276  CB  ARG P  17       0.955  18.140  -5.826  0.00  0.00      PROA  
ATOM    277  HB1 ARG P  17       0.044  18.407  -6.403  0.00  0.00      PROA  
ATOM    278  HB2 ARG P  17       1.352  19.069  -5.364  0.00  0.00      PROA  
ATOM    279  CG  ARG P  17       0.476  17.111  -4.767  0.00  0.00      PROA  
ATOM    280  HG1 ARG P  17       1.201  17.036  -3.929  0.00  0.00      PROA  
ATOM    281  HG2 ARG P  17       0.309  16.105  -5.209  0.00  0.00      PROA  
ATOM    282  CD  ARG P  17      -0.816  17.631  -4.070  0.00  0.00      PROA  
ATOM    283  HD1 ARG P  17      -1.238  16.792  -3.476  0.00  0.00      PROA  
ATOM    284  HD2 ARG P  17      -1.601  18.026  -4.750  0.00  0.00      PROA  
ATOM    285  NE  ARG P  17      -0.354  18.767  -3.173  0.00  0.00      PROA  
ATOM    286  HE  ARG P  17       0.144  18.628  -2.317  0.00  0.00      PROA  
ATOM    287  CZ  ARG P  17      -0.812  20.035  -3.339  0.00  0.00      PROA  
ATOM    288  NH1 ARG P  17      -1.543  20.525  -4.331  0.00  0.00      PROA  
ATOM    289 HH11 ARG P  17      -2.025  19.876  -4.920  0.00  0.00      PROA  
ATOM    290 HH12 ARG P  17      -2.108  21.309  -4.074  0.00  0.00      PROA  
ATOM    291  NH2 ARG P  17      -0.366  20.933  -2.487  0.00  0.00      PROA  
ATOM    292 HH21 ARG P  17       0.362  20.541  -1.924  0.00  0.00      PROA  
ATOM    293 HH22 ARG P  17      -0.426  21.913  -2.673  0.00  0.00      PROA  
ATOM    294  C   ARG P  17       1.569  16.540  -7.526  0.00  0.00      PROA  
ATOM    295  O   ARG P  17       1.697  15.368  -7.309  0.00  0.00      PROA  
ATOM    296  N   GLN P  18       0.891  16.897  -8.624  0.00  0.00      PROA  
ATOM    297  HN  GLN P  18       0.708  17.846  -8.872  0.00  0.00      PROA  
ATOM    298  CA  GLN P  18       0.399  15.983  -9.559  0.00  0.00      PROA  
ATOM    299  HA  GLN P  18      -0.347  15.353  -9.099  0.00  0.00      PROA  
ATOM    300  CB  GLN P  18      -0.315  16.818 -10.687  0.00  0.00      PROA  
ATOM    301  HB1 GLN P  18      -0.312  16.309 -11.675  0.00  0.00      PROA  
ATOM    302  HB2 GLN P  18       0.282  17.724 -10.925  0.00  0.00      PROA  
ATOM    303  CG  GLN P  18      -1.731  17.261 -10.289  0.00  0.00      PROA  
ATOM    304  HG1 GLN P  18      -2.163  17.888 -11.099  0.00  0.00      PROA  
ATOM    305  HG2 GLN P  18      -1.686  17.829  -9.335  0.00  0.00      PROA  
ATOM    306  CD  GLN P  18      -2.740  16.117 -10.009  0.00  0.00      PROA  
ATOM    307  OE1 GLN P  18      -2.919  15.575  -8.917  0.00  0.00      PROA  
ATOM    308  NE2 GLN P  18      -3.513  15.810 -11.082  0.00  0.00      PROA  
ATOM    309 HE21 GLN P  18      -3.236  15.929 -12.035  0.00  0.00      PROA  
ATOM    310 HE22 GLN P  18      -4.316  15.218 -11.009  0.00  0.00      PROA  
ATOM    311  C   GLN P  18       1.517  15.186 -10.212  0.00  0.00      PROA  
ATOM    312  O   GLN P  18       1.475  13.979 -10.310  0.00  0.00      PROA  
ATOM    313  N   VAL P  19       2.654  15.836 -10.657  0.00  0.00      PROA  
ATOM    314  HN  VAL P  19       2.691  16.832 -10.638  0.00  0.00      PROA  
ATOM    315  CA  VAL P  19       3.793  15.184 -10.961  0.00  0.00      PROA  
ATOM    316  HA  VAL P  19       3.549  14.622 -11.851  0.00  0.00      PROA  
ATOM    317  CB  VAL P  19       4.708  16.355 -11.321  0.00  0.00      PROA  
ATOM    318  HB  VAL P  19       4.681  17.102 -10.499  0.00  0.00      PROA  
ATOM    319  CG1 VAL P  19       6.117  15.953 -11.470  0.00  0.00      PROA  
ATOM    320 HG11 VAL P  19       6.470  15.318 -10.630  0.00  0.00      PROA  
ATOM    321 HG12 VAL P  19       6.825  16.807 -11.537  0.00  0.00      PROA  
ATOM    322 HG13 VAL P  19       6.297  15.311 -12.359  0.00  0.00      PROA  
ATOM    323  CG2 VAL P  19       4.394  16.918 -12.772  0.00  0.00      PROA  
ATOM    324 HG21 VAL P  19       3.360  17.269 -12.979  0.00  0.00      PROA  
ATOM    325 HG22 VAL P  19       4.568  16.104 -13.508  0.00  0.00      PROA  
ATOM    326 HG23 VAL P  19       5.065  17.775 -12.995  0.00  0.00      PROA  
ATOM    327  C   VAL P  19       4.451  14.243  -9.868  0.00  0.00      PROA  
ATOM    328  O   VAL P  19       4.870  13.100 -10.106  0.00  0.00      PROA  
ATOM    329  N   THR P  20       4.454  14.723  -8.604  0.00  0.00      PROA  
ATOM    330  HN  THR P  20       4.111  15.608  -8.299  0.00  0.00      PROA  
ATOM    331  CA  THR P  20       5.031  13.890  -7.516  0.00  0.00      PROA  
ATOM    332  HA  THR P  20       5.993  13.575  -7.891  0.00  0.00      PROA  
ATOM    333  CB  THR P  20       5.205  14.563  -6.164  0.00  0.00      PROA  
ATOM    334  HB  THR P  20       4.244  15.023  -5.849  0.00  0.00      PROA  
ATOM    335  OG1 THR P  20       6.092  15.665  -6.234  0.00  0.00      PROA  
ATOM    336  HG1 THR P  20       5.692  16.294  -6.839  0.00  0.00      PROA  
ATOM    337  CG2 THR P  20       5.807  13.617  -5.048  0.00  0.00      PROA  
ATOM    338 HG21 THR P  20       5.112  12.761  -4.904  0.00  0.00      PROA  
ATOM    339 HG22 THR P  20       5.951  14.217  -4.124  0.00  0.00      PROA  
ATOM    340 HG23 THR P  20       6.777  13.161  -5.340  0.00  0.00      PROA  
ATOM    341  C   THR P  20       4.202  12.655  -7.265  0.00  0.00      PROA  
ATOM    342  O   THR P  20       4.690  11.548  -7.278  0.00  0.00      PROA  
ATOM    343  N   PHE P  21       2.879  12.764  -7.087  0.00  0.00      PROA  
ATOM    344  HN  PHE P  21       2.568  13.711  -7.086  0.00  0.00      PROA  
ATOM    345  CA  PHE P  21       1.841  11.710  -7.125  0.00  0.00      PROA  
ATOM    346  HA  PHE P  21       1.857  11.279  -6.135  0.00  0.00      PROA  
ATOM    347  CB  PHE P  21       0.498  12.396  -7.219  0.00  0.00      PROA  
ATOM    348  HB1 PHE P  21       0.541  12.959  -8.176  0.00  0.00      PROA  
ATOM    349  HB2 PHE P  21       0.338  13.059  -6.342  0.00  0.00      PROA  
ATOM    350  CG  PHE P  21      -0.685  11.418  -7.310  0.00  0.00      PROA  
ATOM    351  CD1 PHE P  21      -1.013  10.760  -6.093  0.00  0.00      PROA  
ATOM    352  HD1 PHE P  21      -0.451  10.969  -5.195  0.00  0.00      PROA  
ATOM    353  CE1 PHE P  21      -2.106   9.851  -6.088  0.00  0.00      PROA  
ATOM    354  HE1 PHE P  21      -2.298   9.330  -5.161  0.00  0.00      PROA  
ATOM    355  CZ  PHE P  21      -2.885   9.679  -7.249  0.00  0.00      PROA  
ATOM    356  HZ  PHE P  21      -3.600   8.877  -7.356  0.00  0.00      PROA  
ATOM    357  CD2 PHE P  21      -1.370  11.265  -8.456  0.00  0.00      PROA  
ATOM    358  HD2 PHE P  21      -1.144  11.693  -9.422  0.00  0.00      PROA  
ATOM    359  CE2 PHE P  21      -2.549  10.476  -8.375  0.00  0.00      PROA  
ATOM    360  HE2 PHE P  21      -3.126  10.308  -9.272  0.00  0.00      PROA  
ATOM    361  C   PHE P  21       1.923  10.602  -8.141  0.00  0.00      PROA  
ATOM    362  O   PHE P  21       1.822   9.405  -7.835  0.00  0.00      PROA  
ATOM    363  N   THR P  22       2.184  11.025  -9.411  0.00  0.00      PROA  
ATOM    364  HN  THR P  22       2.156  12.006  -9.587  0.00  0.00      PROA  
ATOM    365  CA  THR P  22       2.542  10.170 -10.546  0.00  0.00      PROA  
ATOM    366  HA  THR P  22       1.783   9.405 -10.617  0.00  0.00      PROA  
ATOM    367  CB  THR P  22       2.828  10.999 -11.852  0.00  0.00      PROA  
ATOM    368  HB  THR P  22       3.575  11.792 -11.630  0.00  0.00      PROA  
ATOM    369  OG1 THR P  22       1.589  11.669 -12.136  0.00  0.00      PROA  
ATOM    370  HG1 THR P  22       1.627  12.390 -11.502  0.00  0.00      PROA  
ATOM    371  CG2 THR P  22       3.268  10.118 -13.072  0.00  0.00      PROA  
ATOM    372 HG21 THR P  22       2.449   9.378 -13.193  0.00  0.00      PROA  
ATOM    373 HG22 THR P  22       4.243   9.644 -12.830  0.00  0.00      PROA  
ATOM    374 HG23 THR P  22       3.296  10.674 -14.034  0.00  0.00      PROA  
ATOM    375  C   THR P  22       3.755   9.408 -10.242  0.00  0.00      PROA  
ATOM    376  O   THR P  22       3.724   8.167 -10.372  0.00  0.00      PROA  
ATOM    377  N   LYS P  23       4.923  10.050  -9.820  0.00  0.00      PROA  
ATOM    378  HN  LYS P  23       4.906  11.017  -9.578  0.00  0.00      PROA  
ATOM    379  CA  LYS P  23       6.106   9.240  -9.468  0.00  0.00      PROA  
ATOM    380  HA  LYS P  23       6.205   8.537 -10.281  0.00  0.00      PROA  
ATOM    381  CB  LYS P  23       7.348  10.116  -9.238  0.00  0.00      PROA  
ATOM    382  HB1 LYS P  23       8.101   9.414  -8.820  0.00  0.00      PROA  
ATOM    383  HB2 LYS P  23       7.068  10.783  -8.394  0.00  0.00      PROA  
ATOM    384  CG  LYS P  23       7.804  10.848 -10.440  0.00  0.00      PROA  
ATOM    385  HG1 LYS P  23       6.944  11.340 -10.942  0.00  0.00      PROA  
ATOM    386  HG2 LYS P  23       8.245  10.050 -11.074  0.00  0.00      PROA  
ATOM    387  CD  LYS P  23       8.842  11.892 -10.194  0.00  0.00      PROA  
ATOM    388  HD1 LYS P  23       9.804  11.433  -9.882  0.00  0.00      PROA  
ATOM    389  HD2 LYS P  23       8.560  12.475  -9.291  0.00  0.00      PROA  
ATOM    390  CE  LYS P  23       8.938  12.916 -11.375  0.00  0.00      PROA  
ATOM    391  HE1 LYS P  23       7.899  13.281 -11.522  0.00  0.00      PROA  
ATOM    392  HE2 LYS P  23       9.289  12.248 -12.190  0.00  0.00      PROA  
ATOM    393  NZ  LYS P  23       9.691  14.115 -11.130  0.00  0.00      PROA  
ATOM    394  HZ1 LYS P  23      10.667  13.941 -11.447  0.00  0.00      PROA  
ATOM    395  HZ2 LYS P  23       9.651  14.313 -10.109  0.00  0.00      PROA  
ATOM    396  HZ3 LYS P  23       9.305  14.920 -11.663  0.00  0.00      PROA  
ATOM    397  C   LYS P  23       5.931   8.325  -8.235  0.00  0.00      PROA  
ATOM    398  O   LYS P  23       6.228   7.143  -8.169  0.00  0.00      PROA  
ATOM    399  N   ARG P  24       5.305   8.871  -7.127  0.00  0.00      PROA  
ATOM    400  HN  ARG P  24       4.984   9.805  -7.268  0.00  0.00      PROA  
ATOM    401  CA  ARG P  24       4.963   8.155  -5.861  0.00  0.00      PROA  
ATOM    402  HA  ARG P  24       5.839   7.571  -5.619  0.00  0.00      PROA  
ATOM    403  CB  ARG P  24       4.831   9.182  -4.750  0.00  0.00      PROA  
ATOM    404  HB1 ARG P  24       4.343   8.724  -3.863  0.00  0.00      PROA  
ATOM    405  HB2 ARG P  24       4.099   9.947  -5.085  0.00  0.00      PROA  
ATOM    406  CG  ARG P  24       6.190   9.806  -4.348  0.00  0.00      PROA  
ATOM    407  HG1 ARG P  24       6.010  10.828  -3.953  0.00  0.00      PROA  
ATOM    408  HG2 ARG P  24       6.837   9.822  -5.251  0.00  0.00      PROA  
ATOM    409  CD  ARG P  24       6.845   8.955  -3.192  0.00  0.00      PROA  
ATOM    410  HD1 ARG P  24       7.012   7.916  -3.548  0.00  0.00      PROA  
ATOM    411  HD2 ARG P  24       6.088   8.830  -2.389  0.00  0.00      PROA  
ATOM    412  NE  ARG P  24       8.161   9.568  -2.756  0.00  0.00      PROA  
ATOM    413  HE  ARG P  24       8.619  10.304  -3.255  0.00  0.00      PROA  
ATOM    414  CZ  ARG P  24       8.819   9.281  -1.646  0.00  0.00      PROA  
ATOM    415  NH1 ARG P  24       8.391   8.274  -0.882  0.00  0.00      PROA  
ATOM    416 HH11 ARG P  24       8.817   8.135   0.012  0.00  0.00      PROA  
ATOM    417 HH12 ARG P  24       7.442   7.973  -0.982  0.00  0.00      PROA  
ATOM    418  NH2 ARG P  24       9.863   9.948  -1.186  0.00  0.00      PROA  
ATOM    419 HH21 ARG P  24      10.186  10.730  -1.718  0.00  0.00      PROA  
ATOM    420 HH22 ARG P  24      10.151   9.626  -0.284  0.00  0.00      PROA  
ATOM    421  C   ARG P  24       3.925   7.041  -6.020  0.00  0.00      PROA  
ATOM    422  O   ARG P  24       4.286   5.981  -5.559  0.00  0.00      PROA  
ATOM    423  N   LYS P  25       2.856   7.173  -6.786  0.00  0.00      PROA  
ATOM    424  HN  LYS P  25       2.527   8.083  -7.026  0.00  0.00      PROA  
ATOM    425  CA  LYS P  25       2.030   6.046  -7.122  0.00  0.00      PROA  
ATOM    426  HA  LYS P  25       1.652   5.540  -6.245  0.00  0.00      PROA  
ATOM    427  CB  LYS P  25       0.650   6.644  -7.717  0.00  0.00      PROA  
ATOM    428  HB1 LYS P  25       0.888   7.392  -8.504  0.00  0.00      PROA  
ATOM    429  HB2 LYS P  25       0.054   7.120  -6.910  0.00  0.00      PROA  
ATOM    430  CG  LYS P  25      -0.281   5.592  -8.432  0.00  0.00      PROA  
ATOM    431  HG1 LYS P  25      -0.458   4.719  -7.768  0.00  0.00      PROA  
ATOM    432  HG2 LYS P  25       0.132   5.101  -9.339  0.00  0.00      PROA  
ATOM    433  CD  LYS P  25      -1.662   6.190  -8.778  0.00  0.00      PROA  
ATOM    434  HD1 LYS P  25      -2.276   6.431  -7.884  0.00  0.00      PROA  
ATOM    435  HD2 LYS P  25      -2.233   5.414  -9.329  0.00  0.00      PROA  
ATOM    436  CE  LYS P  25      -1.701   7.413  -9.627  0.00  0.00      PROA  
ATOM    437  HE1 LYS P  25      -1.089   8.180  -9.107  0.00  0.00      PROA  
ATOM    438  HE2 LYS P  25      -2.728   7.835  -9.652  0.00  0.00      PROA  
ATOM    439  NZ  LYS P  25      -1.196   7.159 -10.989  0.00  0.00      PROA  
ATOM    440  HZ1 LYS P  25      -1.304   7.989 -11.606  0.00  0.00      PROA  
ATOM    441  HZ2 LYS P  25      -1.804   6.463 -11.466  0.00  0.00      PROA  
ATOM    442  HZ3 LYS P  25      -0.246   6.738 -11.044  0.00  0.00      PROA  
ATOM    443  C   LYS P  25       2.589   4.912  -7.874  0.00  0.00      PROA  
ATOM    444  O   LYS P  25       2.503   3.737  -7.500  0.00  0.00      PROA  
ATOM    445  N   PHE P  26       3.278   5.191  -8.915  0.00  0.00      PROA  
ATOM    446  HN  PHE P  26       3.123   6.123  -9.232  0.00  0.00      PROA  
ATOM    447  CA  PHE P  26       4.037   4.180  -9.711  0.00  0.00      PROA  
ATOM    448  HA  PHE P  26       3.318   3.441 -10.036  0.00  0.00      PROA  
ATOM    449  CB  PHE P  26       4.613   4.819 -11.039  0.00  0.00      PROA  
ATOM    450  HB1 PHE P  26       5.138   5.712 -10.637  0.00  0.00      PROA  
ATOM    451  HB2 PHE P  26       3.851   5.281 -11.703  0.00  0.00      PROA  
ATOM    452  CG  PHE P  26       5.460   3.788 -11.850  0.00  0.00      PROA  
ATOM    453  CD1 PHE P  26       6.800   4.128 -12.072  0.00  0.00      PROA  
ATOM    454  HD1 PHE P  26       7.266   5.037 -11.722  0.00  0.00      PROA  
ATOM    455  CE1 PHE P  26       7.654   3.132 -12.700  0.00  0.00      PROA  
ATOM    456  HE1 PHE P  26       8.684   3.402 -12.885  0.00  0.00      PROA  
ATOM    457  CZ  PHE P  26       7.042   1.890 -13.095  0.00  0.00      PROA  
ATOM    458  HZ  PHE P  26       7.575   1.083 -13.577  0.00  0.00      PROA  
ATOM    459  CD2 PHE P  26       4.908   2.620 -12.192  0.00  0.00      PROA  
ATOM    460  HD2 PHE P  26       3.879   2.388 -11.959  0.00  0.00      PROA  
ATOM    461  CE2 PHE P  26       5.730   1.629 -12.784  0.00  0.00      PROA  
ATOM    462  HE2 PHE P  26       5.254   0.798 -13.283  0.00  0.00      PROA  
ATOM    463  C   PHE P  26       5.244   3.512  -8.918  0.00  0.00      PROA  
ATOM    464  O   PHE P  26       5.517   2.315  -8.992  0.00  0.00      PROA  
ATOM    465  N   GLY P  27       5.932   4.289  -8.087  0.00  0.00      PROA  
ATOM    466  HN  GLY P  27       5.829   5.279  -8.143  0.00  0.00      PROA  
ATOM    467  CA  GLY P  27       6.977   3.714  -7.284  0.00  0.00      PROA  
ATOM    468  HA1 GLY P  27       7.497   4.558  -6.857  0.00  0.00      PROA  
ATOM    469  HA2 GLY P  27       7.683   3.125  -7.851  0.00  0.00      PROA  
ATOM    470  C   GLY P  27       6.539   2.897  -6.100  0.00  0.00      PROA  
ATOM    471  O   GLY P  27       7.325   2.091  -5.594  0.00  0.00      PROA  
ATOM    472  N   LEU P  28       5.296   3.112  -5.580  0.00  0.00      PROA  
ATOM    473  HN  LEU P  28       4.707   3.797  -6.001  0.00  0.00      PROA  
ATOM    474  CA  LEU P  28       4.579   2.239  -4.650  0.00  0.00      PROA  
ATOM    475  HA  LEU P  28       5.187   2.072  -3.774  0.00  0.00      PROA  
ATOM    476  CB  LEU P  28       3.408   3.046  -4.111  0.00  0.00      PROA  
ATOM    477  HB1 LEU P  28       2.707   3.357  -4.915  0.00  0.00      PROA  
ATOM    478  HB2 LEU P  28       3.941   3.907  -3.653  0.00  0.00      PROA  
ATOM    479  CG  LEU P  28       2.691   2.288  -2.951  0.00  0.00      PROA  
ATOM    480  HG  LEU P  28       2.388   1.230  -3.103  0.00  0.00      PROA  
ATOM    481  CD1 LEU P  28       3.717   2.267  -1.761  0.00  0.00      PROA  
ATOM    482 HD11 LEU P  28       3.164   2.045  -0.823  0.00  0.00      PROA  
ATOM    483 HD12 LEU P  28       4.205   3.255  -1.621  0.00  0.00      PROA  
ATOM    484 HD13 LEU P  28       4.460   1.463  -1.949  0.00  0.00      PROA  
ATOM    485  CD2 LEU P  28       1.590   3.202  -2.313  0.00  0.00      PROA  
ATOM    486 HD21 LEU P  28       1.167   2.651  -1.446  0.00  0.00      PROA  
ATOM    487 HD22 LEU P  28       0.863   3.405  -3.128  0.00  0.00      PROA  
ATOM    488 HD23 LEU P  28       1.974   4.179  -1.949  0.00  0.00      PROA  
ATOM    489  C   LEU P  28       4.244   0.922  -5.331  0.00  0.00      PROA  
ATOM    490  O   LEU P  28       4.404  -0.207  -4.790  0.00  0.00      PROA  
ATOM    491  N   MET P  29       3.681   1.009  -6.552  0.00  0.00      PROA  
ATOM    492  HN  MET P  29       3.458   1.922  -6.887  0.00  0.00      PROA  
ATOM    493  CA  MET P  29       3.272  -0.118  -7.378  0.00  0.00      PROA  
ATOM    494  HA  MET P  29       2.686  -0.807  -6.787  0.00  0.00      PROA  
ATOM    495  CB  MET P  29       2.316   0.186  -8.580  0.00  0.00      PROA  
ATOM    496  HB1 MET P  29       2.234  -0.603  -9.357  0.00  0.00      PROA  
ATOM    497  HB2 MET P  29       2.673   1.071  -9.149  0.00  0.00      PROA  
ATOM    498  CG  MET P  29       0.938   0.574  -8.100  0.00  0.00      PROA  
ATOM    499  HG1 MET P  29       1.089   1.396  -7.368  0.00  0.00      PROA  
ATOM    500  HG2 MET P  29       0.500  -0.316  -7.600  0.00  0.00      PROA  
ATOM    501  SD  MET P  29      -0.115   1.045  -9.588  0.00  0.00      PROA  
ATOM    502  CE  MET P  29      -1.405   1.813  -8.553  0.00  0.00      PROA  
ATOM    503  HE1 MET P  29      -2.313   1.189  -8.403  0.00  0.00      PROA  
ATOM    504  HE2 MET P  29      -1.864   2.656  -9.111  0.00  0.00      PROA  
ATOM    505  HE3 MET P  29      -1.047   2.294  -7.618  0.00  0.00      PROA  
ATOM    506  C   MET P  29       4.450  -0.981  -7.880  0.00  0.00      PROA  
ATOM    507  O   MET P  29       4.359  -2.198  -7.874  0.00  0.00      PROA  
ATOM    508  N   LYS P  30       5.603  -0.328  -8.209  0.00  0.00      PROA  
ATOM    509  HN  LYS P  30       5.611   0.652  -8.397  0.00  0.00      PROA  
ATOM    510  CA  LYS P  30       6.838  -1.030  -8.362  0.00  0.00      PROA  
ATOM    511  HA  LYS P  30       6.783  -1.740  -9.173  0.00  0.00      PROA  
ATOM    512  CB  LYS P  30       7.966   0.012  -8.504  0.00  0.00      PROA  
ATOM    513  HB1 LYS P  30       7.842   0.725  -7.661  0.00  0.00      PROA  
ATOM    514  HB2 LYS P  30       7.885   0.632  -9.422  0.00  0.00      PROA  
ATOM    515  CG  LYS P  30       9.437  -0.514  -8.483  0.00  0.00      PROA  
ATOM    516  HG1 LYS P  30       9.365  -1.259  -9.303  0.00  0.00      PROA  
ATOM    517  HG2 LYS P  30       9.651  -1.074  -7.548  0.00  0.00      PROA  
ATOM    518  CD  LYS P  30      10.521   0.518  -8.683  0.00  0.00      PROA  
ATOM    519  HD1 LYS P  30      10.154   1.193  -9.485  0.00  0.00      PROA  
ATOM    520  HD2 LYS P  30      11.462   0.082  -9.080  0.00  0.00      PROA  
ATOM    521  CE  LYS P  30      10.889   1.196  -7.355  0.00  0.00      PROA  
ATOM    522  HE1 LYS P  30      11.398   0.452  -6.706  0.00  0.00      PROA  
ATOM    523  HE2 LYS P  30       9.944   1.550  -6.891  0.00  0.00      PROA  
ATOM    524  NZ  LYS P  30      11.621   2.394  -7.509  0.00  0.00      PROA  
ATOM    525  HZ1 LYS P  30      11.682   3.051  -6.706  0.00  0.00      PROA  
ATOM    526  HZ2 LYS P  30      11.215   2.819  -8.367  0.00  0.00      PROA  
ATOM    527  HZ3 LYS P  30      12.612   2.133  -7.689  0.00  0.00      PROA  
ATOM    528  C   LYS P  30       7.341  -1.792  -7.144  0.00  0.00      PROA  
ATOM    529  O   LYS P  30       7.818  -2.915  -7.271  0.00  0.00      PROA  
ATOM    530  N   LYS P  31       7.251  -1.222  -5.947  0.00  0.00      PROA  
ATOM    531  HN  LYS P  31       7.105  -0.238  -5.877  0.00  0.00      PROA  
ATOM    532  CA  LYS P  31       7.544  -1.912  -4.725  0.00  0.00      PROA  
ATOM    533  HA  LYS P  31       8.511  -2.387  -4.808  0.00  0.00      PROA  
ATOM    534  CB  LYS P  31       7.710  -0.836  -3.572  0.00  0.00      PROA  
ATOM    535  HB1 LYS P  31       7.494  -1.119  -2.520  0.00  0.00      PROA  
ATOM    536  HB2 LYS P  31       6.878  -0.139  -3.808  0.00  0.00      PROA  
ATOM    537  CG  LYS P  31       9.101  -0.142  -3.592  0.00  0.00      PROA  
ATOM    538  HG1 LYS P  31       9.072   0.681  -2.846  0.00  0.00      PROA  
ATOM    539  HG2 LYS P  31       9.169   0.462  -4.522  0.00  0.00      PROA  
ATOM    540  CD  LYS P  31      10.280  -1.114  -3.325  0.00  0.00      PROA  
ATOM    541  HD1 LYS P  31      10.335  -1.906  -4.102  0.00  0.00      PROA  
ATOM    542  HD2 LYS P  31      10.208  -1.645  -2.352  0.00  0.00      PROA  
ATOM    543  CE  LYS P  31      11.653  -0.323  -3.409  0.00  0.00      PROA  
ATOM    544  HE1 LYS P  31      11.742   0.384  -2.557  0.00  0.00      PROA  
ATOM    545  HE2 LYS P  31      11.700   0.227  -4.373  0.00  0.00      PROA  
ATOM    546  NZ  LYS P  31      12.777  -1.281  -3.339  0.00  0.00      PROA  
ATOM    547  HZ1 LYS P  31      13.001  -1.540  -2.357  0.00  0.00      PROA  
ATOM    548  HZ2 LYS P  31      13.533  -0.769  -3.837  0.00  0.00      PROA  
ATOM    549  HZ3 LYS P  31      12.427  -2.075  -3.913  0.00  0.00      PROA  
ATOM    550  C   LYS P  31       6.520  -2.931  -4.305  0.00  0.00      PROA  
ATOM    551  O   LYS P  31       6.906  -3.863  -3.599  0.00  0.00      PROA  
ATOM    552  N   ALA P  32       5.212  -2.855  -4.634  0.00  0.00      PROA  
ATOM    553  HN  ALA P  32       4.834  -2.028  -5.044  0.00  0.00      PROA  
ATOM    554  CA  ALA P  32       4.251  -3.872  -4.307  0.00  0.00      PROA  
ATOM    555  HA  ALA P  32       4.375  -4.132  -3.266  0.00  0.00      PROA  
ATOM    556  CB  ALA P  32       2.811  -3.362  -4.565  0.00  0.00      PROA  
ATOM    557  HB1 ALA P  32       2.096  -3.879  -3.890  0.00  0.00      PROA  
ATOM    558  HB2 ALA P  32       2.585  -3.450  -5.649  0.00  0.00      PROA  
ATOM    559  HB3 ALA P  32       2.774  -2.290  -4.275  0.00  0.00      PROA  
ATOM    560  C   ALA P  32       4.557  -5.062  -5.272  0.00  0.00      PROA  
ATOM    561  O   ALA P  32       4.646  -6.192  -4.852  0.00  0.00      PROA  
ATOM    562  N   TYR P  33       4.898  -4.765  -6.560  0.00  0.00      PROA  
ATOM    563  HN  TYR P  33       4.809  -3.828  -6.887  0.00  0.00      PROA  
ATOM    564  CA  TYR P  33       5.214  -5.758  -7.537  0.00  0.00      PROA  
ATOM    565  HA  TYR P  33       4.476  -6.547  -7.536  0.00  0.00      PROA  
ATOM    566  CB  TYR P  33       5.093  -5.086  -8.960  0.00  0.00      PROA  
ATOM    567  HB1 TYR P  33       5.584  -4.096  -8.849  0.00  0.00      PROA  
ATOM    568  HB2 TYR P  33       4.027  -4.920  -9.225  0.00  0.00      PROA  
ATOM    569  CG  TYR P  33       5.806  -5.906  -9.980  0.00  0.00      PROA  
ATOM    570  CD1 TYR P  33       7.019  -5.614 -10.583  0.00  0.00      PROA  
ATOM    571  HD1 TYR P  33       7.404  -4.623 -10.397  0.00  0.00      PROA  
ATOM    572  CE1 TYR P  33       7.672  -6.530 -11.358  0.00  0.00      PROA  
ATOM    573  HE1 TYR P  33       8.585  -6.159 -11.799  0.00  0.00      PROA  
ATOM    574  CZ  TYR P  33       7.076  -7.761 -11.598  0.00  0.00      PROA  
ATOM    575  OH  TYR P  33       7.687  -8.773 -12.396  0.00  0.00      PROA  
ATOM    576  HH  TYR P  33       7.207  -9.597 -12.282  0.00  0.00      PROA  
ATOM    577  CD2 TYR P  33       5.221  -7.194 -10.194  0.00  0.00      PROA  
ATOM    578  HD2 TYR P  33       4.432  -7.685  -9.643  0.00  0.00      PROA  
ATOM    579  CE2 TYR P  33       5.874  -8.076 -11.004  0.00  0.00      PROA  
ATOM    580  HE2 TYR P  33       5.461  -9.054 -11.201  0.00  0.00      PROA  
ATOM    581  C   TYR P  33       6.533  -6.485  -7.207  0.00  0.00      PROA  
ATOM    582  O   TYR P  33       6.674  -7.707  -7.336  0.00  0.00      PROA  
ATOM    583  N   GLU P  34       7.533  -5.692  -6.750  0.00  0.00      PROA  
ATOM    584  HN  GLU P  34       7.535  -4.706  -6.894  0.00  0.00      PROA  
ATOM    585  CA  GLU P  34       8.699  -6.207  -6.085  0.00  0.00      PROA  
ATOM    586  HA  GLU P  34       9.223  -6.712  -6.883  0.00  0.00      PROA  
ATOM    587  CB  GLU P  34       9.544  -5.080  -5.531  0.00  0.00      PROA  
ATOM    588  HB1 GLU P  34       8.817  -4.553  -4.877  0.00  0.00      PROA  
ATOM    589  HB2 GLU P  34       9.796  -4.395  -6.369  0.00  0.00      PROA  
ATOM    590  CG  GLU P  34      10.713  -5.434  -4.590  0.00  0.00      PROA  
ATOM    591  HG1 GLU P  34      11.417  -6.108  -5.124  0.00  0.00      PROA  
ATOM    592  HG2 GLU P  34      10.192  -5.852  -3.702  0.00  0.00      PROA  
ATOM    593  CD  GLU P  34      11.502  -4.230  -4.077  0.00  0.00      PROA  
ATOM    594  OE1 GLU P  34      11.377  -3.849  -2.867  0.00  0.00      PROA  
ATOM    595  OE2 GLU P  34      12.144  -3.658  -4.919  0.00  0.00      PROA  
ATOM    596  C   GLU P  34       8.376  -7.243  -4.979  0.00  0.00      PROA  
ATOM    597  O   GLU P  34       8.622  -8.375  -5.219  0.00  0.00      PROA  
ATOM    598  N   LEU P  35       7.712  -6.923  -3.885  0.00  0.00      PROA  
ATOM    599  HN  LEU P  35       7.293  -6.020  -3.826  0.00  0.00      PROA  
ATOM    600  CA  LEU P  35       7.356  -7.866  -2.808  0.00  0.00      PROA  
ATOM    601  HA  LEU P  35       8.313  -8.174  -2.414  0.00  0.00      PROA  
ATOM    602  CB  LEU P  35       6.545  -7.088  -1.766  0.00  0.00      PROA  
ATOM    603  HB1 LEU P  35       5.553  -6.737  -2.123  0.00  0.00      PROA  
ATOM    604  HB2 LEU P  35       7.076  -6.129  -1.588  0.00  0.00      PROA  
ATOM    605  CG  LEU P  35       6.252  -7.760  -0.398  0.00  0.00      PROA  
ATOM    606  HG  LEU P  35       5.557  -8.626  -0.426  0.00  0.00      PROA  
ATOM    607  CD1 LEU P  35       7.564  -8.347   0.165  0.00  0.00      PROA  
ATOM    608 HD11 LEU P  35       8.054  -9.121  -0.463  0.00  0.00      PROA  
ATOM    609 HD12 LEU P  35       7.588  -8.810   1.174  0.00  0.00      PROA  
ATOM    610 HD13 LEU P  35       8.303  -7.518   0.128  0.00  0.00      PROA  
ATOM    611  CD2 LEU P  35       5.741  -6.607   0.559  0.00  0.00      PROA  
ATOM    612 HD21 LEU P  35       4.716  -6.258   0.307  0.00  0.00      PROA  
ATOM    613 HD22 LEU P  35       6.369  -5.709   0.377  0.00  0.00      PROA  
ATOM    614 HD23 LEU P  35       5.820  -6.912   1.625  0.00  0.00      PROA  
ATOM    615  C   LEU P  35       6.698  -9.124  -3.176  0.00  0.00      PROA  
ATOM    616  O   LEU P  35       6.980 -10.194  -2.560  0.00  0.00      PROA  
ATOM    617  N   SER P  36       5.756  -9.067  -4.178  0.00  0.00      PROA  
ATOM    618  HN  SER P  36       5.664  -8.186  -4.636  0.00  0.00      PROA  
ATOM    619  CA  SER P  36       4.948 -10.193  -4.640  0.00  0.00      PROA  
ATOM    620  HA  SER P  36       4.493 -10.668  -3.783  0.00  0.00      PROA  
ATOM    621  CB  SER P  36       3.851  -9.829  -5.642  0.00  0.00      PROA  
ATOM    622  HB1 SER P  36       4.297  -9.245  -6.476  0.00  0.00      PROA  
ATOM    623  HB2 SER P  36       3.175  -9.135  -5.098  0.00  0.00      PROA  
ATOM    624  OG  SER P  36       3.084 -10.916  -6.201  0.00  0.00      PROA  
ATOM    625  HG1 SER P  36       2.609 -11.235  -5.431  0.00  0.00      PROA  
ATOM    626  C   SER P  36       5.863 -11.202  -5.221  0.00  0.00      PROA  
ATOM    627  O   SER P  36       5.657 -12.414  -5.014  0.00  0.00      PROA  
ATOM    628  N   VAL P  37       6.824 -10.777  -5.987  0.00  0.00      PROA  
ATOM    629  HN  VAL P  37       7.000  -9.805  -6.127  0.00  0.00      PROA  
ATOM    630  CA  VAL P  37       7.606 -11.652  -6.764  0.00  0.00      PROA  
ATOM    631  HA  VAL P  37       7.074 -12.534  -7.089  0.00  0.00      PROA  
ATOM    632  CB  VAL P  37       8.007 -11.063  -8.087  0.00  0.00      PROA  
ATOM    633  HB  VAL P  37       8.760 -10.269  -7.894  0.00  0.00      PROA  
ATOM    634  CG1 VAL P  37       8.694 -12.107  -9.022  0.00  0.00      PROA  
ATOM    635 HG11 VAL P  37       9.594 -12.656  -8.672  0.00  0.00      PROA  
ATOM    636 HG12 VAL P  37       9.157 -11.498  -9.827  0.00  0.00      PROA  
ATOM    637 HG13 VAL P  37       7.908 -12.827  -9.336  0.00  0.00      PROA  
ATOM    638  CG2 VAL P  37       6.841 -10.592  -8.853  0.00  0.00      PROA  
ATOM    639 HG21 VAL P  37       6.166  -9.894  -8.313  0.00  0.00      PROA  
ATOM    640 HG22 VAL P  37       6.346 -11.509  -9.237  0.00  0.00      PROA  
ATOM    641 HG23 VAL P  37       7.254 -10.028  -9.716  0.00  0.00      PROA  
ATOM    642  C   VAL P  37       8.903 -12.098  -5.997  0.00  0.00      PROA  
ATOM    643  O   VAL P  37       9.418 -13.235  -6.119  0.00  0.00      PROA  
ATOM    644  N   LEU P  38       9.430 -11.232  -5.075  0.00  0.00      PROA  
ATOM    645  HN  LEU P  38       9.003 -10.331  -5.070  0.00  0.00      PROA  
ATOM    646  CA  LEU P  38      10.468 -11.689  -4.216  0.00  0.00      PROA  
ATOM    647  HA  LEU P  38      11.193 -12.122  -4.888  0.00  0.00      PROA  
ATOM    648  CB  LEU P  38      11.225 -10.644  -3.265  0.00  0.00      PROA  
ATOM    649  HB1 LEU P  38      11.982 -11.328  -2.825  0.00  0.00      PROA  
ATOM    650  HB2 LEU P  38      10.573 -10.328  -2.423  0.00  0.00      PROA  
ATOM    651  CG  LEU P  38      11.661  -9.350  -3.934  0.00  0.00      PROA  
ATOM    652  HG  LEU P  38      10.736  -8.894  -4.349  0.00  0.00      PROA  
ATOM    653  CD1 LEU P  38      12.134  -8.357  -2.893  0.00  0.00      PROA  
ATOM    654 HD11 LEU P  38      12.682  -8.982  -2.157  0.00  0.00      PROA  
ATOM    655 HD12 LEU P  38      11.287  -7.947  -2.302  0.00  0.00      PROA  
ATOM    656 HD13 LEU P  38      12.829  -7.605  -3.324  0.00  0.00      PROA  
ATOM    657  CD2 LEU P  38      12.618  -9.501  -5.085  0.00  0.00      PROA  
ATOM    658 HD21 LEU P  38      12.122  -9.872  -6.007  0.00  0.00      PROA  
ATOM    659 HD22 LEU P  38      13.465 -10.135  -4.743  0.00  0.00      PROA  
ATOM    660 HD23 LEU P  38      13.116  -8.599  -5.500  0.00  0.00      PROA  
ATOM    661  C   LEU P  38       9.869 -12.779  -3.340  0.00  0.00      PROA  
ATOM    662  O   LEU P  38      10.405 -13.893  -3.224  0.00  0.00      PROA  
ATOM    663  N   CYS P  39       8.654 -12.547  -2.663  0.00  0.00      PROA  
ATOM    664  HN  CYS P  39       8.194 -11.673  -2.801  0.00  0.00      PROA  
ATOM    665  CA  CYS P  39       8.292 -13.371  -1.489  0.00  0.00      PROA  
ATOM    666  HA  CYS P  39       9.096 -14.073  -1.327  0.00  0.00      PROA  
ATOM    667  CB  CYS P  39       8.272 -12.522  -0.154  0.00  0.00      PROA  
ATOM    668  HB1 CYS P  39       7.904 -13.083   0.733  0.00  0.00      PROA  
ATOM    669  HB2 CYS P  39       7.593 -11.660  -0.323  0.00  0.00      PROA  
ATOM    670  SG  CYS P  39       9.826 -11.897   0.474  0.00  0.00      PROA  
ATOM    671  HG1 CYS P  39       9.983 -10.906  -0.392  0.00  0.00      PROA  
ATOM    672  C   CYS P  39       7.031 -14.166  -1.572  0.00  0.00      PROA  
ATOM    673  O   CYS P  39       6.633 -14.725  -0.546  0.00  0.00      PROA  
ATOM    674  N   ASP P  40       6.420 -14.228  -2.782  0.00  0.00      PROA  
ATOM    675  HN  ASP P  40       6.810 -13.597  -3.448  0.00  0.00      PROA  
ATOM    676  CA  ASP P  40       5.255 -14.888  -3.232  0.00  0.00      PROA  
ATOM    677  HA  ASP P  40       5.199 -14.849  -4.309  0.00  0.00      PROA  
ATOM    678  CB  ASP P  40       5.154 -16.407  -2.912  0.00  0.00      PROA  
ATOM    679  HB1 ASP P  40       4.262 -16.848  -3.406  0.00  0.00      PROA  
ATOM    680  HB2 ASP P  40       4.999 -16.574  -1.824  0.00  0.00      PROA  
ATOM    681  CG  ASP P  40       6.314 -17.257  -3.445  0.00  0.00      PROA  
ATOM    682  OD1 ASP P  40       6.476 -18.431  -3.036  0.00  0.00      PROA  
ATOM    683  OD2 ASP P  40       6.980 -16.900  -4.456  0.00  0.00      PROA  
ATOM    684  C   ASP P  40       3.936 -14.256  -2.864  0.00  0.00      PROA  
ATOM    685  O   ASP P  40       2.901 -14.805  -3.158  0.00  0.00      PROA  
ATOM    686  N   CYS P  41       4.011 -13.017  -2.260  0.00  0.00      PROA  
ATOM    687  HN  CYS P  41       4.943 -12.677  -2.165  0.00  0.00      PROA  
ATOM    688  CA  CYS P  41       2.803 -12.358  -1.716  0.00  0.00      PROA  
ATOM    689  HA  CYS P  41       2.381 -13.026  -0.980  0.00  0.00      PROA  
ATOM    690  CB  CYS P  41       3.030 -11.014  -0.948  0.00  0.00      PROA  
ATOM    691  HB1 CYS P  41       2.027 -10.751  -0.549  0.00  0.00      PROA  
ATOM    692  HB2 CYS P  41       3.196 -10.118  -1.584  0.00  0.00      PROA  
ATOM    693  SG  CYS P  41       4.388 -11.212   0.268  0.00  0.00      PROA  
ATOM    694  HG1 CYS P  41       5.342 -11.457  -0.618  0.00  0.00      PROA  
ATOM    695  C   CYS P  41       1.764 -12.050  -2.737  0.00  0.00      PROA  
ATOM    696  O   CYS P  41       2.085 -11.821  -3.903  0.00  0.00      PROA  
ATOM    697  N   GLU P  42       0.441 -12.113  -2.398  0.00  0.00      PROA  
ATOM    698  HN  GLU P  42       0.189 -12.401  -1.477  0.00  0.00      PROA  
ATOM    699  CA  GLU P  42      -0.654 -11.621  -3.192  0.00  0.00      PROA  
ATOM    700  HA  GLU P  42      -0.336 -11.452  -4.210  0.00  0.00      PROA  
ATOM    701  CB  GLU P  42      -1.814 -12.619  -3.196  0.00  0.00      PROA  
ATOM    702  HB1 GLU P  42      -2.671 -12.209  -3.772  0.00  0.00      PROA  
ATOM    703  HB2 GLU P  42      -2.290 -12.846  -2.219  0.00  0.00      PROA  
ATOM    704  CG  GLU P  42      -1.449 -13.944  -3.904  0.00  0.00      PROA  
ATOM    705  HG1 GLU P  42      -2.324 -14.611  -3.752  0.00  0.00      PROA  
ATOM    706  HG2 GLU P  42      -0.554 -14.483  -3.526  0.00  0.00      PROA  
ATOM    707  CD  GLU P  42      -1.221 -13.841  -5.394  0.00  0.00      PROA  
ATOM    708  OE1 GLU P  42      -1.177 -12.694  -5.960  0.00  0.00      PROA  
ATOM    709  OE2 GLU P  42      -1.232 -14.894  -6.103  0.00  0.00      PROA  
ATOM    710  C   GLU P  42      -0.989 -10.254  -2.557  0.00  0.00      PROA  
ATOM    711  O   GLU P  42      -1.315 -10.067  -1.384  0.00  0.00      PROA  
ATOM    712  N   ILE P  43      -0.953  -9.176  -3.338  0.00  0.00      PROA  
ATOM    713  HN  ILE P  43      -0.789  -9.426  -4.289  0.00  0.00      PROA  
ATOM    714  CA  ILE P  43      -0.964  -7.757  -2.950  0.00  0.00      PROA  
ATOM    715  HA  ILE P  43      -1.273  -7.740  -1.916  0.00  0.00      PROA  
ATOM    716  CB  ILE P  43       0.447  -7.142  -3.078  0.00  0.00      PROA  
ATOM    717  HB  ILE P  43       0.835  -7.140  -4.119  0.00  0.00      PROA  
ATOM    718  CG2 ILE P  43       0.356  -5.692  -2.608  0.00  0.00      PROA  
ATOM    719 HG21 ILE P  43       1.374  -5.295  -2.407  0.00  0.00      PROA  
ATOM    720 HG22 ILE P  43      -0.103  -5.745  -1.598  0.00  0.00      PROA  
ATOM    721 HG23 ILE P  43      -0.198  -4.924  -3.189  0.00  0.00      PROA  
ATOM    722  CG1 ILE P  43       1.483  -7.904  -2.088  0.00  0.00      PROA  
ATOM    723 HG11 ILE P  43       1.658  -8.860  -2.627  0.00  0.00      PROA  
ATOM    724 HG12 ILE P  43       0.881  -8.229  -1.213  0.00  0.00      PROA  
ATOM    725  CD  ILE P  43       2.738  -7.173  -1.757  0.00  0.00      PROA  
ATOM    726  HD1 ILE P  43       2.510  -6.225  -1.224  0.00  0.00      PROA  
ATOM    727  HD2 ILE P  43       3.204  -6.942  -2.739  0.00  0.00      PROA  
ATOM    728  HD3 ILE P  43       3.449  -7.688  -1.076  0.00  0.00      PROA  
ATOM    729  C   ILE P  43      -2.039  -7.049  -3.585  0.00  0.00      PROA  
ATOM    730  O   ILE P  43      -2.373  -7.328  -4.765  0.00  0.00      PROA  
ATOM    731  N   ALA P  44      -2.600  -6.035  -2.834  0.00  0.00      PROA  
ATOM    732  HN  ALA P  44      -2.390  -5.901  -1.869  0.00  0.00      PROA  
ATOM    733  CA  ALA P  44      -3.617  -5.130  -3.303  0.00  0.00      PROA  
ATOM    734  HA  ALA P  44      -3.605  -5.041  -4.379  0.00  0.00      PROA  
ATOM    735  CB  ALA P  44      -5.032  -5.701  -3.015  0.00  0.00      PROA  
ATOM    736  HB1 ALA P  44      -5.102  -6.768  -3.317  0.00  0.00      PROA  
ATOM    737  HB2 ALA P  44      -5.697  -5.168  -3.728  0.00  0.00      PROA  
ATOM    738  HB3 ALA P  44      -5.237  -5.648  -1.925  0.00  0.00      PROA  
ATOM    739  C   ALA P  44      -3.589  -3.703  -2.698  0.00  0.00      PROA  
ATOM    740  O   ALA P  44      -3.398  -3.559  -1.498  0.00  0.00      PROA  
ATOM    741  N   LEU P  45      -3.699  -2.656  -3.526  0.00  0.00      PROA  
ATOM    742  HN  LEU P  45      -3.891  -2.876  -4.479  0.00  0.00      PROA  
ATOM    743  CA  LEU P  45      -3.528  -1.269  -3.200  0.00  0.00      PROA  
ATOM    744  HA  LEU P  45      -3.464  -1.170  -2.127  0.00  0.00      PROA  
ATOM    745  CB  LEU P  45      -2.236  -0.749  -3.706  0.00  0.00      PROA  
ATOM    746  HB1 LEU P  45      -2.401   0.329  -3.921  0.00  0.00      PROA  
ATOM    747  HB2 LEU P  45      -1.861  -1.114  -4.686  0.00  0.00      PROA  
ATOM    748  CG  LEU P  45      -0.976  -1.046  -2.786  0.00  0.00      PROA  
ATOM    749  HG  LEU P  45      -1.151  -2.039  -2.319  0.00  0.00      PROA  
ATOM    750  CD1 LEU P  45       0.265  -1.031  -3.663  0.00  0.00      PROA  
ATOM    751 HD11 LEU P  45       0.325  -0.057  -4.193  0.00  0.00      PROA  
ATOM    752 HD12 LEU P  45       0.326  -1.894  -4.360  0.00  0.00      PROA  
ATOM    753 HD13 LEU P  45       1.170  -1.218  -3.047  0.00  0.00      PROA  
ATOM    754  CD2 LEU P  45      -0.821   0.192  -1.840  0.00  0.00      PROA  
ATOM    755 HD21 LEU P  45      -1.495   0.128  -0.958  0.00  0.00      PROA  
ATOM    756 HD22 LEU P  45      -0.784   1.174  -2.357  0.00  0.00      PROA  
ATOM    757 HD23 LEU P  45       0.160   0.120  -1.323  0.00  0.00      PROA  
ATOM    758  C   LEU P  45      -4.779  -0.567  -3.673  0.00  0.00      PROA  
ATOM    759  O   LEU P  45      -5.220  -0.682  -4.817  0.00  0.00      PROA  
ATOM    760  N   ILE P  46      -5.358   0.263  -2.817  0.00  0.00      PROA  
ATOM    761  HN  ILE P  46      -5.136   0.307  -1.846  0.00  0.00      PROA  
ATOM    762  CA  ILE P  46      -6.409   1.236  -3.113  0.00  0.00      PROA  
ATOM    763  HA  ILE P  46      -6.704   1.194  -4.151  0.00  0.00      PROA  
ATOM    764  CB  ILE P  46      -7.676   0.819  -2.328  0.00  0.00      PROA  
ATOM    765  HB  ILE P  46      -7.485   0.703  -1.240  0.00  0.00      PROA  
ATOM    766  CG2 ILE P  46      -8.791   1.929  -2.403  0.00  0.00      PROA  
ATOM    767 HG21 ILE P  46      -9.803   1.596  -2.089  0.00  0.00      PROA  
ATOM    768 HG22 ILE P  46      -8.732   2.468  -3.373  0.00  0.00      PROA  
ATOM    769 HG23 ILE P  46      -8.500   2.681  -1.639  0.00  0.00      PROA  
ATOM    770  CG1 ILE P  46      -8.374  -0.482  -2.764  0.00  0.00      PROA  
ATOM    771 HG11 ILE P  46      -7.551  -1.197  -2.982  0.00  0.00      PROA  
ATOM    772 HG12 ILE P  46      -9.010  -0.478  -3.675  0.00  0.00      PROA  
ATOM    773  CD  ILE P  46      -9.107  -1.181  -1.641  0.00  0.00      PROA  
ATOM    774  HD1 ILE P  46      -8.571  -1.760  -0.860  0.00  0.00      PROA  
ATOM    775  HD2 ILE P  46      -9.744  -2.020  -1.995  0.00  0.00      PROA  
ATOM    776  HD3 ILE P  46      -9.741  -0.528  -1.003  0.00  0.00      PROA  
ATOM    777  C   ILE P  46      -5.939   2.662  -2.703  0.00  0.00      PROA  
ATOM    778  O   ILE P  46      -5.485   2.902  -1.618  0.00  0.00      PROA  
ATOM    779  N   ILE P  47      -5.997   3.594  -3.645  0.00  0.00      PROA  
ATOM    780  HN  ILE P  47      -6.384   3.374  -4.537  0.00  0.00      PROA  
ATOM    781  CA  ILE P  47      -5.408   4.937  -3.580  0.00  0.00      PROA  
ATOM    782  HA  ILE P  47      -5.072   5.054  -2.560  0.00  0.00      PROA  
ATOM    783  CB  ILE P  47      -4.102   5.127  -4.476  0.00  0.00      PROA  
ATOM    784  HB  ILE P  47      -4.348   4.741  -5.489  0.00  0.00      PROA  
ATOM    785  CG2 ILE P  47      -3.544   6.585  -4.471  0.00  0.00      PROA  
ATOM    786 HG21 ILE P  47      -4.394   7.236  -4.766  0.00  0.00      PROA  
ATOM    787 HG22 ILE P  47      -2.721   6.650  -5.214  0.00  0.00      PROA  
ATOM    788 HG23 ILE P  47      -3.182   6.862  -3.458  0.00  0.00      PROA  
ATOM    789  CG1 ILE P  47      -2.985   4.155  -4.074  0.00  0.00      PROA  
ATOM    790 HG11 ILE P  47      -3.312   3.095  -4.133  0.00  0.00      PROA  
ATOM    791 HG12 ILE P  47      -2.776   4.239  -2.986  0.00  0.00      PROA  
ATOM    792  CD  ILE P  47      -1.632   4.209  -4.896  0.00  0.00      PROA  
ATOM    793  HD1 ILE P  47      -1.741   4.209  -6.002  0.00  0.00      PROA  
ATOM    794  HD2 ILE P  47      -0.850   3.488  -4.575  0.00  0.00      PROA  
ATOM    795  HD3 ILE P  47      -1.095   5.168  -4.738  0.00  0.00      PROA  
ATOM    796  C   ILE P  47      -6.403   6.077  -3.980  0.00  0.00      PROA  
ATOM    797  O   ILE P  47      -6.998   6.030  -5.066  0.00  0.00      PROA  
ATOM    798  N   PHE P  48      -6.757   7.049  -3.089  0.00  0.00      PROA  
ATOM    799  HN  PHE P  48      -6.369   7.121  -2.174  0.00  0.00      PROA  
ATOM    800  CA  PHE P  48      -7.624   8.132  -3.461  0.00  0.00      PROA  
ATOM    801  HA  PHE P  48      -8.123   7.870  -4.383  0.00  0.00      PROA  
ATOM    802  CB  PHE P  48      -8.655   8.296  -2.311  0.00  0.00      PROA  
ATOM    803  HB1 PHE P  48      -9.350   9.154  -2.433  0.00  0.00      PROA  
ATOM    804  HB2 PHE P  48      -8.102   8.543  -1.380  0.00  0.00      PROA  
ATOM    805  CG  PHE P  48      -9.406   7.081  -1.939  0.00  0.00      PROA  
ATOM    806  CD1 PHE P  48     -10.605   6.792  -2.581  0.00  0.00      PROA  
ATOM    807  HD1 PHE P  48     -10.883   7.397  -3.431  0.00  0.00      PROA  
ATOM    808  CE1 PHE P  48     -11.409   5.660  -2.344  0.00  0.00      PROA  
ATOM    809  HE1 PHE P  48     -12.299   5.615  -2.954  0.00  0.00      PROA  
ATOM    810  CZ  PHE P  48     -10.886   4.732  -1.379  0.00  0.00      PROA  
ATOM    811  HZ  PHE P  48     -11.464   3.878  -1.057  0.00  0.00      PROA  
ATOM    812  CD2 PHE P  48      -9.013   6.152  -0.979  0.00  0.00      PROA  
ATOM    813  HD2 PHE P  48      -8.078   6.412  -0.505  0.00  0.00      PROA  
ATOM    814  CE2 PHE P  48      -9.714   4.993  -0.667  0.00  0.00      PROA  
ATOM    815  HE2 PHE P  48      -9.212   4.316   0.008  0.00  0.00      PROA  
ATOM    816  C   PHE P  48      -6.843   9.456  -3.690  0.00  0.00      PROA  
ATOM    817  O   PHE P  48      -5.773   9.681  -3.170  0.00  0.00      PROA  
ATOM    818  N   ASN P  49      -7.365  10.375  -4.521  0.00  0.00      PROA  
ATOM    819  HN  ASN P  49      -8.150  10.147  -5.091  0.00  0.00      PROA  
ATOM    820  CA  ASN P  49      -6.700  11.588  -4.916  0.00  0.00      PROA  
ATOM    821  HA  ASN P  49      -5.992  11.759  -4.119  0.00  0.00      PROA  
ATOM    822  CB  ASN P  49      -5.994  11.505  -6.279  0.00  0.00      PROA  
ATOM    823  HB1 ASN P  49      -6.775  11.655  -7.055  0.00  0.00      PROA  
ATOM    824  HB2 ASN P  49      -5.594  10.482  -6.450  0.00  0.00      PROA  
ATOM    825  CG  ASN P  49      -4.956  12.550  -6.367  0.00  0.00      PROA  
ATOM    826  OD1 ASN P  49      -4.453  13.032  -5.350  0.00  0.00      PROA  
ATOM    827  ND2 ASN P  49      -4.620  12.971  -7.620  0.00  0.00      PROA  
ATOM    828 HD21 ASN P  49      -4.052  13.794  -7.621  0.00  0.00      PROA  
ATOM    829 HD22 ASN P  49      -5.028  12.720  -8.498  0.00  0.00      PROA  
ATOM    830  C   ASN P  49      -7.866  12.564  -4.959  0.00  0.00      PROA  
ATOM    831  O   ASN P  49      -9.022  12.195  -5.011  0.00  0.00      PROA  
ATOM    832  N   HSD P  50      -7.638  13.932  -4.916  0.00  0.00      PROA  
ATOM    833  HN  HSD P  50      -6.683  14.209  -4.988  0.00  0.00      PROA  
ATOM    834  CA  HSD P  50      -8.643  14.986  -4.932  0.00  0.00      PROA  
ATOM    835  HA  HSD P  50      -9.329  14.797  -4.119  0.00  0.00      PROA  
ATOM    836  CB  HSD P  50      -7.964  16.439  -5.083  0.00  0.00      PROA  
ATOM    837  HB1 HSD P  50      -8.734  17.223  -4.919  0.00  0.00      PROA  
ATOM    838  HB2 HSD P  50      -7.616  16.599  -6.126  0.00  0.00      PROA  
ATOM    839  ND1 HSD P  50      -7.235  16.797  -2.662  0.00  0.00      PROA  
ATOM    840  HD1 HSD P  50      -8.209  16.827  -2.441  0.00  0.00      PROA  
ATOM    841  CG  HSD P  50      -6.902  16.628  -4.014  0.00  0.00      PROA  
ATOM    842  CE1 HSD P  50      -6.133  17.025  -1.927  0.00  0.00      PROA  
ATOM    843  HE1 HSD P  50      -6.205  17.459  -0.929  0.00  0.00      PROA  
ATOM    844  NE2 HSD P  50      -5.057  17.000  -2.734  0.00  0.00      PROA  
ATOM    845  CD2 HSD P  50      -5.538  16.718  -4.007  0.00  0.00      PROA  
ATOM    846  HD2 HSD P  50      -4.731  16.630  -4.724  0.00  0.00      PROA  
ATOM    847  C   HSD P  50      -9.523  14.857  -6.177  0.00  0.00      PROA  
ATOM    848  O   HSD P  50      -9.234  14.085  -7.122  0.00  0.00      PROA  
ATOM    849  N   SER P  51     -10.739  15.548  -6.195  0.00  0.00      PROA  
ATOM    850  HN  SER P  51     -10.927  16.129  -5.407  0.00  0.00      PROA  
ATOM    851  CA  SER P  51     -11.796  15.498  -7.187  0.00  0.00      PROA  
ATOM    852  HA  SER P  51     -12.619  16.091  -6.817  0.00  0.00      PROA  
ATOM    853  CB  SER P  51     -11.450  16.050  -8.526  0.00  0.00      PROA  
ATOM    854  HB1 SER P  51     -12.358  16.049  -9.166  0.00  0.00      PROA  
ATOM    855  HB2 SER P  51     -10.655  15.494  -9.067  0.00  0.00      PROA  
ATOM    856  OG  SER P  51     -10.889  17.307  -8.453  0.00  0.00      PROA  
ATOM    857  HG1 SER P  51     -11.308  17.757  -7.716  0.00  0.00      PROA  
ATOM    858  C   SER P  51     -12.416  14.148  -7.321  0.00  0.00      PROA  
ATOM    859  O   SER P  51     -12.984  13.726  -8.300  0.00  0.00      PROA  
ATOM    860  N   ASN P  52     -12.190  13.255  -6.247  0.00  0.00      PROA  
ATOM    861  HN  ASN P  52     -11.700  13.445  -5.400  0.00  0.00      PROA  
ATOM    862  CA  ASN P  52     -12.915  11.996  -6.229  0.00  0.00      PROA  
ATOM    863  HA  ASN P  52     -12.753  11.634  -5.225  0.00  0.00      PROA  
ATOM    864  CB  ASN P  52     -14.503  12.143  -6.417  0.00  0.00      PROA  
ATOM    865  HB1 ASN P  52     -14.948  11.192  -6.055  0.00  0.00      PROA  
ATOM    866  HB2 ASN P  52     -14.756  12.175  -7.498  0.00  0.00      PROA  
ATOM    867  CG  ASN P  52     -15.337  13.223  -5.685  0.00  0.00      PROA  
ATOM    868  OD1 ASN P  52     -15.080  13.844  -4.647  0.00  0.00      PROA  
ATOM    869  ND2 ASN P  52     -16.567  13.491  -6.277  0.00  0.00      PROA  
ATOM    870 HD21 ASN P  52     -17.361  13.849  -5.784  0.00  0.00      PROA  
ATOM    871 HD22 ASN P  52     -16.726  13.457  -7.264  0.00  0.00      PROA  
ATOM    872  C   ASN P  52     -12.299  10.897  -7.052  0.00  0.00      PROA  
ATOM    873  O   ASN P  52     -12.873   9.882  -7.522  0.00  0.00      PROA  
ATOM    874  N   LYS P  53     -10.970  11.054  -7.266  0.00  0.00      PROA  
ATOM    875  HN  LYS P  53     -10.380  11.547  -6.632  0.00  0.00      PROA  
ATOM    876  CA  LYS P  53     -10.242  10.267  -8.216  0.00  0.00      PROA  
ATOM    877  HA  LYS P  53     -10.927   9.861  -8.945  0.00  0.00      PROA  
ATOM    878  CB  LYS P  53      -9.161  11.190  -8.968  0.00  0.00      PROA  
ATOM    879  HB1 LYS P  53      -8.470  10.555  -9.562  0.00  0.00      PROA  
ATOM    880  HB2 LYS P  53      -8.464  11.605  -8.210  0.00  0.00      PROA  
ATOM    881  CG  LYS P  53      -9.693  12.390  -9.887  0.00  0.00      PROA  
ATOM    882  HG1 LYS P  53      -8.834  12.937 -10.332  0.00  0.00      PROA  
ATOM    883  HG2 LYS P  53     -10.210  13.038  -9.147  0.00  0.00      PROA  
ATOM    884  CD  LYS P  53     -10.560  11.751 -11.054  0.00  0.00      PROA  
ATOM    885  HD1 LYS P  53     -11.373  11.190 -10.545  0.00  0.00      PROA  
ATOM    886  HD2 LYS P  53      -9.823  11.041 -11.486  0.00  0.00      PROA  
ATOM    887  CE  LYS P  53     -11.198  12.691 -12.099  0.00  0.00      PROA  
ATOM    888  HE1 LYS P  53     -10.507  13.291 -12.730  0.00  0.00      PROA  
ATOM    889  HE2 LYS P  53     -11.827  13.489 -11.652  0.00  0.00      PROA  
ATOM    890  NZ  LYS P  53     -12.174  11.867 -12.868  0.00  0.00      PROA  
ATOM    891  HZ1 LYS P  53     -12.943  11.603 -12.220  0.00  0.00      PROA  
ATOM    892  HZ2 LYS P  53     -11.780  10.963 -13.198  0.00  0.00      PROA  
ATOM    893  HZ3 LYS P  53     -12.599  12.283 -13.722  0.00  0.00      PROA  
ATOM    894  C   LYS P  53      -9.615   9.004  -7.633  0.00  0.00      PROA  
ATOM    895  O   LYS P  53      -8.749   9.194  -6.804  0.00  0.00      PROA  
ATOM    896  N   LEU P  54     -10.114   7.752  -8.014  0.00  0.00      PROA  
ATOM    897  HN  LEU P  54     -10.847   7.664  -8.684  0.00  0.00      PROA  
ATOM    898  CA  LEU P  54      -9.828   6.507  -7.363  0.00  0.00      PROA  
ATOM    899  HA  LEU P  54      -9.313   6.577  -6.416  0.00  0.00      PROA  
ATOM    900  CB  LEU P  54     -11.200   5.724  -7.149  0.00  0.00      PROA  
ATOM    901  HB1 LEU P  54     -12.041   5.906  -7.851  0.00  0.00      PROA  
ATOM    902  HB2 LEU P  54     -11.646   6.196  -6.247  0.00  0.00      PROA  
ATOM    903  CG  LEU P  54     -11.112   4.168  -6.874  0.00  0.00      PROA  
ATOM    904  HG  LEU P  54     -10.756   3.551  -7.727  0.00  0.00      PROA  
ATOM    905  CD1 LEU P  54     -10.191   3.867  -5.660  0.00  0.00      PROA  
ATOM    906 HD11 LEU P  54     -10.543   4.456  -4.786  0.00  0.00      PROA  
ATOM    907 HD12 LEU P  54      -9.118   4.005  -5.915  0.00  0.00      PROA  
ATOM    908 HD13 LEU P  54     -10.257   2.791  -5.389  0.00  0.00      PROA  
ATOM    909  CD2 LEU P  54     -12.495   3.612  -6.553  0.00  0.00      PROA  
ATOM    910 HD21 LEU P  54     -12.929   4.044  -5.625  0.00  0.00      PROA  
ATOM    911 HD22 LEU P  54     -12.399   2.515  -6.410  0.00  0.00      PROA  
ATOM    912 HD23 LEU P  54     -13.124   3.900  -7.422  0.00  0.00      PROA  
ATOM    913  C   LEU P  54      -8.860   5.718  -8.318  0.00  0.00      PROA  
ATOM    914  O   LEU P  54      -9.070   5.542  -9.520  0.00  0.00      PROA  
ATOM    915  N   PHE P  55      -7.777   5.271  -7.703  0.00  0.00      PROA  
ATOM    916  HN  PHE P  55      -7.663   5.435  -6.726  0.00  0.00      PROA  
ATOM    917  CA  PHE P  55      -6.745   4.390  -8.270  0.00  0.00      PROA  
ATOM    918  HA  PHE P  55      -7.136   4.071  -9.225  0.00  0.00      PROA  
ATOM    919  CB  PHE P  55      -5.356   5.183  -8.437  0.00  0.00      PROA  
ATOM    920  HB1 PHE P  55      -4.657   4.539  -9.013  0.00  0.00      PROA  
ATOM    921  HB2 PHE P  55      -4.871   5.410  -7.463  0.00  0.00      PROA  
ATOM    922  CG  PHE P  55      -5.496   6.504  -9.210  0.00  0.00      PROA  
ATOM    923  CD1 PHE P  55      -5.138   6.549 -10.529  0.00  0.00      PROA  
ATOM    924  HD1 PHE P  55      -4.712   5.738 -11.101  0.00  0.00      PROA  
ATOM    925  CE1 PHE P  55      -5.234   7.735 -11.194  0.00  0.00      PROA  
ATOM    926  HE1 PHE P  55      -5.035   7.897 -12.243  0.00  0.00      PROA  
ATOM    927  CZ  PHE P  55      -5.750   8.896 -10.557  0.00  0.00      PROA  
ATOM    928  HZ  PHE P  55      -6.003   9.776 -11.130  0.00  0.00      PROA  
ATOM    929  CD2 PHE P  55      -5.842   7.628  -8.490  0.00  0.00      PROA  
ATOM    930  HD2 PHE P  55      -6.074   7.574  -7.436  0.00  0.00      PROA  
ATOM    931  CE2 PHE P  55      -5.921   8.822  -9.208  0.00  0.00      PROA  
ATOM    932  HE2 PHE P  55      -6.321   9.757  -8.842  0.00  0.00      PROA  
ATOM    933  C   PHE P  55      -6.559   3.061  -7.497  0.00  0.00      PROA  
ATOM    934  O   PHE P  55      -6.661   3.045  -6.262  0.00  0.00      PROA  
ATOM    935  N   GLN P  56      -6.198   2.004  -8.218  0.00  0.00      PROA  
ATOM    936  HN  GLN P  56      -6.339   2.032  -9.204  0.00  0.00      PROA  
ATOM    937  CA  GLN P  56      -5.850   0.724  -7.687  0.00  0.00      PROA  
ATOM    938  HA  GLN P  56      -5.375   0.941  -6.742  0.00  0.00      PROA  
ATOM    939  CB  GLN P  56      -7.113  -0.123  -7.393  0.00  0.00      PROA  
ATOM    940  HB1 GLN P  56      -7.696   0.272  -6.534  0.00  0.00      PROA  
ATOM    941  HB2 GLN P  56      -6.773  -1.141  -7.108  0.00  0.00      PROA  
ATOM    942  CG  GLN P  56      -8.072  -0.280  -8.579  0.00  0.00      PROA  
ATOM    943  HG1 GLN P  56      -7.419  -0.620  -9.410  0.00  0.00      PROA  
ATOM    944  HG2 GLN P  56      -8.422   0.720  -8.912  0.00  0.00      PROA  
ATOM    945  CD  GLN P  56      -9.246  -1.213  -8.328  0.00  0.00      PROA  
ATOM    946  OE1 GLN P  56      -9.986  -1.005  -7.340  0.00  0.00      PROA  
ATOM    947  NE2 GLN P  56      -9.477  -2.178  -9.246  0.00  0.00      PROA  
ATOM    948 HE21 GLN P  56      -8.850  -2.363 -10.003  0.00  0.00      PROA  
ATOM    949 HE22 GLN P  56     -10.186  -2.832  -8.981  0.00  0.00      PROA  
ATOM    950  C   GLN P  56      -4.771  -0.121  -8.328  0.00  0.00      PROA  
ATOM    951  O   GLN P  56      -4.335   0.031  -9.458  0.00  0.00      PROA  
ATOM    952  N   TYR P  57      -4.278  -1.133  -7.605  0.00  0.00      PROA  
ATOM    953  HN  TYR P  57      -4.604  -1.218  -6.667  0.00  0.00      PROA  
ATOM    954  CA  TYR P  57      -3.371  -2.080  -8.066  0.00  0.00      PROA  
ATOM    955  HA  TYR P  57      -3.583  -2.376  -9.083  0.00  0.00      PROA  
ATOM    956  CB  TYR P  57      -1.869  -1.617  -8.053  0.00  0.00      PROA  
ATOM    957  HB1 TYR P  57      -1.848  -0.932  -7.179  0.00  0.00      PROA  
ATOM    958  HB2 TYR P  57      -1.567  -1.021  -8.940  0.00  0.00      PROA  
ATOM    959  CG  TYR P  57      -0.792  -2.680  -7.955  0.00  0.00      PROA  
ATOM    960  CD1 TYR P  57      -0.533  -3.276  -6.719  0.00  0.00      PROA  
ATOM    961  HD1 TYR P  57      -1.203  -3.014  -5.914  0.00  0.00      PROA  
ATOM    962  CE1 TYR P  57       0.325  -4.379  -6.518  0.00  0.00      PROA  
ATOM    963  HE1 TYR P  57       0.553  -4.815  -5.557  0.00  0.00      PROA  
ATOM    964  CZ  TYR P  57       0.996  -4.843  -7.643  0.00  0.00      PROA  
ATOM    965  OH  TYR P  57       1.958  -5.847  -7.496  0.00  0.00      PROA  
ATOM    966  HH  TYR P  57       2.180  -6.246  -8.341  0.00  0.00      PROA  
ATOM    967  CD2 TYR P  57      -0.054  -3.067  -9.014  0.00  0.00      PROA  
ATOM    968  HD2 TYR P  57      -0.122  -2.504  -9.933  0.00  0.00      PROA  
ATOM    969  CE2 TYR P  57       0.869  -4.204  -8.870  0.00  0.00      PROA  
ATOM    970  HE2 TYR P  57       1.583  -4.455  -9.641  0.00  0.00      PROA  
ATOM    971  C   TYR P  57      -3.606  -3.323  -7.333  0.00  0.00      PROA  
ATOM    972  O   TYR P  57      -4.027  -3.214  -6.200  0.00  0.00      PROA  
ATOM    973  N   ALA P  58      -3.365  -4.465  -7.939  0.00  0.00      PROA  
ATOM    974  HN  ALA P  58      -2.982  -4.567  -8.854  0.00  0.00      PROA  
ATOM    975  CA  ALA P  58      -3.372  -5.714  -7.262  0.00  0.00      PROA  
ATOM    976  HA  ALA P  58      -2.911  -5.655  -6.287  0.00  0.00      PROA  
ATOM    977  CB  ALA P  58      -4.805  -6.246  -7.262  0.00  0.00      PROA  
ATOM    978  HB1 ALA P  58      -5.360  -6.199  -8.223  0.00  0.00      PROA  
ATOM    979  HB2 ALA P  58      -5.457  -5.485  -6.781  0.00  0.00      PROA  
ATOM    980  HB3 ALA P  58      -4.827  -7.289  -6.880  0.00  0.00      PROA  
ATOM    981  C   ALA P  58      -2.509  -6.657  -8.044  0.00  0.00      PROA  
ATOM    982  O   ALA P  58      -2.366  -6.518  -9.256  0.00  0.00      PROA  
ATOM    983  N   SER P  59      -1.924  -7.727  -7.460  0.00  0.00      PROA  
ATOM    984  HN  SER P  59      -1.954  -7.725  -6.463  0.00  0.00      PROA  
ATOM    985  CA  SER P  59      -1.135  -8.796  -8.092  0.00  0.00      PROA  
ATOM    986  HA  SER P  59      -0.667  -8.233  -8.887  0.00  0.00      PROA  
ATOM    987  CB  SER P  59      -0.204  -9.512  -7.034  0.00  0.00      PROA  
ATOM    988  HB1 SER P  59       0.525  -8.854  -6.514  0.00  0.00      PROA  
ATOM    989  HB2 SER P  59       0.498 -10.287  -7.408  0.00  0.00      PROA  
ATOM    990  OG  SER P  59      -0.952 -10.060  -5.980  0.00  0.00      PROA  
ATOM    991  HG1 SER P  59      -0.931 -11.011  -6.106  0.00  0.00      PROA  
ATOM    992  C   SER P  59      -2.036  -9.816  -8.768  0.00  0.00      PROA  
ATOM    993  O   SER P  59      -1.543 -10.665  -9.474  0.00  0.00      PROA  
ATOM    994  N   THR P  60      -3.332  -9.899  -8.405  0.00  0.00      PROA  
ATOM    995  HN  THR P  60      -3.736  -9.108  -7.952  0.00  0.00      PROA  
ATOM    996  CA  THR P  60      -4.274 -10.930  -8.754  0.00  0.00      PROA  
ATOM    997  HA  THR P  60      -4.135 -11.304  -9.757  0.00  0.00      PROA  
ATOM    998  CB  THR P  60      -4.319 -12.075  -7.704  0.00  0.00      PROA  
ATOM    999  HB  THR P  60      -3.311 -12.535  -7.784  0.00  0.00      PROA  
ATOM   1000  OG1 THR P  60      -5.202 -13.135  -7.946  0.00  0.00      PROA  
ATOM   1001  HG1 THR P  60      -4.759 -13.902  -7.577  0.00  0.00      PROA  
ATOM   1002  CG2 THR P  60      -4.473 -11.492  -6.252  0.00  0.00      PROA  
ATOM   1003 HG21 THR P  60      -3.622 -10.847  -5.946  0.00  0.00      PROA  
ATOM   1004 HG22 THR P  60      -4.389 -12.348  -5.549  0.00  0.00      PROA  
ATOM   1005 HG23 THR P  60      -5.337 -10.819  -6.069  0.00  0.00      PROA  
ATOM   1006  C   THR P  60      -5.559 -10.133  -8.705  0.00  0.00      PROA  
ATOM   1007  O   THR P  60      -5.630  -9.016  -8.243  0.00  0.00      PROA  
ATOM   1008  N   ASP P  61      -6.636 -10.682  -9.239  0.00  0.00      PROA  
ATOM   1009  HN  ASP P  61      -6.636 -11.479  -9.838  0.00  0.00      PROA  
ATOM   1010  CA  ASP P  61      -8.013 -10.190  -9.232  0.00  0.00      PROA  
ATOM   1011  HA  ASP P  61      -8.166  -9.507 -10.054  0.00  0.00      PROA  
ATOM   1012  CB  ASP P  61      -8.969 -11.443  -9.527  0.00  0.00      PROA  
ATOM   1013  HB1 ASP P  61     -10.004 -11.126  -9.277  0.00  0.00      PROA  
ATOM   1014  HB2 ASP P  61      -8.646 -12.270  -8.859  0.00  0.00      PROA  
ATOM   1015  CG  ASP P  61      -8.934 -11.890 -10.924  0.00  0.00      PROA  
ATOM   1016  OD1 ASP P  61      -8.061 -11.623 -11.741  0.00  0.00      PROA  
ATOM   1017  OD2 ASP P  61      -9.829 -12.754 -11.206  0.00  0.00      PROA  
ATOM   1018  C   ASP P  61      -8.485  -9.524  -8.008  0.00  0.00      PROA  
ATOM   1019  O   ASP P  61      -8.722 -10.141  -7.018  0.00  0.00      PROA  
ATOM   1020  N   MET P  62      -8.621  -8.178  -8.129  0.00  0.00      PROA  
ATOM   1021  HN  MET P  62      -8.396  -7.823  -9.034  0.00  0.00      PROA  
ATOM   1022  CA  MET P  62      -9.070  -7.289  -7.092  0.00  0.00      PROA  
ATOM   1023  HA  MET P  62      -8.396  -7.331  -6.250  0.00  0.00      PROA  
ATOM   1024  CB  MET P  62      -8.789  -5.789  -7.478  0.00  0.00      PROA  
ATOM   1025  HB1 MET P  62      -9.193  -5.690  -8.508  0.00  0.00      PROA  
ATOM   1026  HB2 MET P  62      -7.679  -5.731  -7.475  0.00  0.00      PROA  
ATOM   1027  CG  MET P  62      -9.374  -4.822  -6.468  0.00  0.00      PROA  
ATOM   1028  HG1 MET P  62     -10.473  -4.664  -6.452  0.00  0.00      PROA  
ATOM   1029  HG2 MET P  62      -9.087  -3.868  -6.960  0.00  0.00      PROA  
ATOM   1030  SD  MET P  62      -8.559  -4.841  -4.886  0.00  0.00      PROA  
ATOM   1031  CE  MET P  62      -7.443  -3.402  -5.066  0.00  0.00      PROA  
ATOM   1032  HE1 MET P  62      -6.767  -3.566  -5.932  0.00  0.00      PROA  
ATOM   1033  HE2 MET P  62      -6.633  -3.272  -4.317  0.00  0.00      PROA  
ATOM   1034  HE3 MET P  62      -7.896  -2.401  -5.225  0.00  0.00      PROA  
ATOM   1035  C   MET P  62     -10.448  -7.551  -6.684  0.00  0.00      PROA  
ATOM   1036  O   MET P  62     -10.739  -7.527  -5.500  0.00  0.00      PROA  
ATOM   1037  N   ASP P  63     -11.361  -8.064  -7.526  0.00  0.00      PROA  
ATOM   1038  HN  ASP P  63     -11.193  -8.401  -8.449  0.00  0.00      PROA  
ATOM   1039  CA  ASP P  63     -12.740  -8.432  -7.074  0.00  0.00      PROA  
ATOM   1040  HA  ASP P  63     -13.119  -7.589  -6.515  0.00  0.00      PROA  
ATOM   1041  CB  ASP P  63     -13.769  -8.856  -8.193  0.00  0.00      PROA  
ATOM   1042  HB1 ASP P  63     -14.007  -8.011  -8.874  0.00  0.00      PROA  
ATOM   1043  HB2 ASP P  63     -14.671  -9.240  -7.670  0.00  0.00      PROA  
ATOM   1044  CG  ASP P  63     -13.409  -9.938  -9.169  0.00  0.00      PROA  
ATOM   1045  OD1 ASP P  63     -12.251 -10.409  -9.286  0.00  0.00      PROA  
ATOM   1046  OD2 ASP P  63     -14.334 -10.422  -9.858  0.00  0.00      PROA  
ATOM   1047  C   ASP P  63     -12.644  -9.562  -5.987  0.00  0.00      PROA  
ATOM   1048  O   ASP P  63     -13.275  -9.543  -4.923  0.00  0.00      PROA  
ATOM   1049  N   LYS P  64     -11.885 -10.611  -6.292  0.00  0.00      PROA  
ATOM   1050  HN  LYS P  64     -11.517 -10.593  -7.219  0.00  0.00      PROA  
ATOM   1051  CA  LYS P  64     -11.544 -11.698  -5.392  0.00  0.00      PROA  
ATOM   1052  HA  LYS P  64     -12.497 -12.112  -5.099  0.00  0.00      PROA  
ATOM   1053  CB  LYS P  64     -10.934 -12.854  -6.267  0.00  0.00      PROA  
ATOM   1054  HB1 LYS P  64     -10.423 -13.737  -5.828  0.00  0.00      PROA  
ATOM   1055  HB2 LYS P  64     -10.133 -12.326  -6.827  0.00  0.00      PROA  
ATOM   1056  CG  LYS P  64     -11.939 -13.469  -7.265  0.00  0.00      PROA  
ATOM   1057  HG1 LYS P  64     -12.578 -12.609  -7.558  0.00  0.00      PROA  
ATOM   1058  HG2 LYS P  64     -12.612 -14.107  -6.654  0.00  0.00      PROA  
ATOM   1059  CD  LYS P  64     -11.416 -14.295  -8.439  0.00  0.00      PROA  
ATOM   1060  HD1 LYS P  64     -11.145 -15.319  -8.104  0.00  0.00      PROA  
ATOM   1061  HD2 LYS P  64     -10.428 -13.942  -8.806  0.00  0.00      PROA  
ATOM   1062  CE  LYS P  64     -12.361 -14.283  -9.683  0.00  0.00      PROA  
ATOM   1063  HE1 LYS P  64     -13.391 -14.420  -9.290  0.00  0.00      PROA  
ATOM   1064  HE2 LYS P  64     -12.123 -15.104 -10.392  0.00  0.00      PROA  
ATOM   1065  NZ  LYS P  64     -12.331 -12.972 -10.346  0.00  0.00      PROA  
ATOM   1066  HZ1 LYS P  64     -13.108 -12.845 -11.025  0.00  0.00      PROA  
ATOM   1067  HZ2 LYS P  64     -11.470 -12.966 -10.930  0.00  0.00      PROA  
ATOM   1068  HZ3 LYS P  64     -12.261 -12.124  -9.747  0.00  0.00      PROA  
ATOM   1069  C   LYS P  64     -10.806 -11.404  -4.109  0.00  0.00      PROA  
ATOM   1070  O   LYS P  64     -11.107 -11.957  -3.074  0.00  0.00      PROA  
ATOM   1071  N   VAL P  65      -9.869 -10.465  -4.169  0.00  0.00      PROA  
ATOM   1072  HN  VAL P  65      -9.413 -10.174  -5.007  0.00  0.00      PROA  
ATOM   1073  CA  VAL P  65      -9.354  -9.802  -2.997  0.00  0.00      PROA  
ATOM   1074  HA  VAL P  65      -8.968 -10.572  -2.345  0.00  0.00      PROA  
ATOM   1075  CB  VAL P  65      -8.188  -8.805  -3.286  0.00  0.00      PROA  
ATOM   1076  HB  VAL P  65      -8.569  -7.966  -3.908  0.00  0.00      PROA  
ATOM   1077  CG1 VAL P  65      -7.566  -8.298  -1.893  0.00  0.00      PROA  
ATOM   1078 HG11 VAL P  65      -8.343  -8.123  -1.118  0.00  0.00      PROA  
ATOM   1079 HG12 VAL P  65      -6.889  -7.427  -2.028  0.00  0.00      PROA  
ATOM   1080 HG13 VAL P  65      -6.867  -9.035  -1.442  0.00  0.00      PROA  
ATOM   1081  CG2 VAL P  65      -7.071  -9.456  -4.064  0.00  0.00      PROA  
ATOM   1082 HG21 VAL P  65      -7.333  -9.503  -5.142  0.00  0.00      PROA  
ATOM   1083 HG22 VAL P  65      -6.753 -10.447  -3.675  0.00  0.00      PROA  
ATOM   1084 HG23 VAL P  65      -6.203  -8.772  -3.946  0.00  0.00      PROA  
ATOM   1085  C   VAL P  65     -10.501  -9.118  -2.247  0.00  0.00      PROA  
ATOM   1086  O   VAL P  65     -10.611  -9.347  -1.084  0.00  0.00      PROA  
ATOM   1087  N   LEU P  66     -11.399  -8.271  -2.883  0.00  0.00      PROA  
ATOM   1088  HN  LEU P  66     -11.221  -7.889  -3.787  0.00  0.00      PROA  
ATOM   1089  CA  LEU P  66     -12.501  -7.666  -2.116  0.00  0.00      PROA  
ATOM   1090  HA  LEU P  66     -12.157  -7.159  -1.227  0.00  0.00      PROA  
ATOM   1091  CB  LEU P  66     -13.181  -6.666  -3.045  0.00  0.00      PROA  
ATOM   1092  HB1 LEU P  66     -14.229  -6.450  -2.748  0.00  0.00      PROA  
ATOM   1093  HB2 LEU P  66     -13.339  -7.174  -4.020  0.00  0.00      PROA  
ATOM   1094  CG  LEU P  66     -12.525  -5.402  -3.320  0.00  0.00      PROA  
ATOM   1095  HG  LEU P  66     -11.642  -5.667  -3.939  0.00  0.00      PROA  
ATOM   1096  CD1 LEU P  66     -13.366  -4.548  -4.264  0.00  0.00      PROA  
ATOM   1097 HD11 LEU P  66     -13.769  -5.162  -5.098  0.00  0.00      PROA  
ATOM   1098 HD12 LEU P  66     -12.794  -3.709  -4.715  0.00  0.00      PROA  
ATOM   1099 HD13 LEU P  66     -14.291  -4.063  -3.883  0.00  0.00      PROA  
ATOM   1100  CD2 LEU P  66     -12.175  -4.567  -2.133  0.00  0.00      PROA  
ATOM   1101 HD21 LEU P  66     -13.074  -4.067  -1.715  0.00  0.00      PROA  
ATOM   1102 HD22 LEU P  66     -11.536  -3.713  -2.443  0.00  0.00      PROA  
ATOM   1103 HD23 LEU P  66     -11.648  -5.113  -1.322  0.00  0.00      PROA  
ATOM   1104  C   LEU P  66     -13.560  -8.620  -1.467  0.00  0.00      PROA  
ATOM   1105  O   LEU P  66     -13.885  -8.662  -0.285  0.00  0.00      PROA  
ATOM   1106  N   LEU P  67     -13.952  -9.653  -2.250  0.00  0.00      PROA  
ATOM   1107  HN  LEU P  67     -13.664  -9.653  -3.204  0.00  0.00      PROA  
ATOM   1108  CA  LEU P  67     -14.616 -10.839  -1.824  0.00  0.00      PROA  
ATOM   1109  HA  LEU P  67     -15.590 -10.526  -1.477  0.00  0.00      PROA  
ATOM   1110  CB  LEU P  67     -14.933 -11.751  -3.044  0.00  0.00      PROA  
ATOM   1111  HB1 LEU P  67     -15.223 -12.787  -2.768  0.00  0.00      PROA  
ATOM   1112  HB2 LEU P  67     -13.969 -11.991  -3.541  0.00  0.00      PROA  
ATOM   1113  CG  LEU P  67     -16.106 -11.194  -3.898  0.00  0.00      PROA  
ATOM   1114  HG  LEU P  67     -15.753 -10.298  -4.452  0.00  0.00      PROA  
ATOM   1115  CD1 LEU P  67     -16.320 -12.194  -5.126  0.00  0.00      PROA  
ATOM   1116 HD11 LEU P  67     -17.248 -11.809  -5.599  0.00  0.00      PROA  
ATOM   1117 HD12 LEU P  67     -16.436 -13.243  -4.779  0.00  0.00      PROA  
ATOM   1118 HD13 LEU P  67     -15.434 -12.146  -5.795  0.00  0.00      PROA  
ATOM   1119  CD2 LEU P  67     -17.462 -11.107  -3.146  0.00  0.00      PROA  
ATOM   1120 HD21 LEU P  67     -17.542 -10.459  -2.247  0.00  0.00      PROA  
ATOM   1121 HD22 LEU P  67     -17.642 -12.125  -2.740  0.00  0.00      PROA  
ATOM   1122 HD23 LEU P  67     -18.232 -10.727  -3.852  0.00  0.00      PROA  
ATOM   1123  C   LEU P  67     -14.019 -11.832  -0.791  0.00  0.00      PROA  
ATOM   1124  O   LEU P  67     -14.717 -12.335   0.085  0.00  0.00      PROA  
ATOM   1125  N   LYS P  68     -12.673 -12.139  -0.836  0.00  0.00      PROA  
ATOM   1126  HN  LYS P  68     -12.140 -11.851  -1.628  0.00  0.00      PROA  
ATOM   1127  CA  LYS P  68     -11.967 -12.896   0.160  0.00  0.00      PROA  
ATOM   1128  HA  LYS P  68     -12.417 -13.850   0.393  0.00  0.00      PROA  
ATOM   1129  CB  LYS P  68     -10.525 -13.231  -0.396  0.00  0.00      PROA  
ATOM   1130  HB1 LYS P  68     -10.070 -12.281  -0.749  0.00  0.00      PROA  
ATOM   1131  HB2 LYS P  68     -10.682 -13.851  -1.305  0.00  0.00      PROA  
ATOM   1132  CG  LYS P  68      -9.512 -13.814   0.661  0.00  0.00      PROA  
ATOM   1133  HG1 LYS P  68     -10.082 -14.383   1.427  0.00  0.00      PROA  
ATOM   1134  HG2 LYS P  68      -9.188 -12.964   1.299  0.00  0.00      PROA  
ATOM   1135  CD  LYS P  68      -8.352 -14.573   0.011  0.00  0.00      PROA  
ATOM   1136  HD1 LYS P  68      -7.907 -13.850  -0.705  0.00  0.00      PROA  
ATOM   1137  HD2 LYS P  68      -8.672 -15.435  -0.613  0.00  0.00      PROA  
ATOM   1138  CE  LYS P  68      -7.248 -15.071   0.991  0.00  0.00      PROA  
ATOM   1139  HE1 LYS P  68      -7.468 -16.001   1.558  0.00  0.00      PROA  
ATOM   1140  HE2 LYS P  68      -7.066 -14.280   1.750  0.00  0.00      PROA  
ATOM   1141  NZ  LYS P  68      -5.918 -15.240   0.315  0.00  0.00      PROA  
ATOM   1142  HZ1 LYS P  68      -5.197 -15.490   1.022  0.00  0.00      PROA  
ATOM   1143  HZ2 LYS P  68      -5.541 -14.399  -0.166  0.00  0.00      PROA  
ATOM   1144  HZ3 LYS P  68      -5.837 -15.942  -0.448  0.00  0.00      PROA  
ATOM   1145  C   LYS P  68     -11.900 -12.146   1.499  0.00  0.00      PROA  
ATOM   1146  O   LYS P  68     -12.094 -12.684   2.619  0.00  0.00      PROA  
ATOM   1147  N   TYR P  69     -11.587 -10.880   1.295  0.00  0.00      PROA  
ATOM   1148  HN  TYR P  69     -11.350 -10.596   0.368  0.00  0.00      PROA  
ATOM   1149  CA  TYR P  69     -11.263  -9.922   2.321  0.00  0.00      PROA  
ATOM   1150  HA  TYR P  69     -10.430 -10.321   2.880  0.00  0.00      PROA  
ATOM   1151  CB  TYR P  69     -10.650  -8.634   1.753  0.00  0.00      PROA  
ATOM   1152  HB1 TYR P  69     -11.287  -8.091   1.023  0.00  0.00      PROA  
ATOM   1153  HB2 TYR P  69      -9.733  -8.797   1.147  0.00  0.00      PROA  
ATOM   1154  CG  TYR P  69     -10.333  -7.614   2.772  0.00  0.00      PROA  
ATOM   1155  CD1 TYR P  69     -11.220  -6.547   3.102  0.00  0.00      PROA  
ATOM   1156  HD1 TYR P  69     -12.148  -6.513   2.551  0.00  0.00      PROA  
ATOM   1157  CE1 TYR P  69     -10.848  -5.632   4.131  0.00  0.00      PROA  
ATOM   1158  HE1 TYR P  69     -11.524  -4.828   4.378  0.00  0.00      PROA  
ATOM   1159  CZ  TYR P  69      -9.633  -5.706   4.749  0.00  0.00      PROA  
ATOM   1160  OH  TYR P  69      -9.384  -4.795   5.823  0.00  0.00      PROA  
ATOM   1161  HH  TYR P  69      -8.461  -4.963   6.024  0.00  0.00      PROA  
ATOM   1162  CD2 TYR P  69      -9.108  -7.647   3.383  0.00  0.00      PROA  
ATOM   1163  HD2 TYR P  69      -8.374  -8.428   3.247  0.00  0.00      PROA  
ATOM   1164  CE2 TYR P  69      -8.728  -6.714   4.370  0.00  0.00      PROA  
ATOM   1165  HE2 TYR P  69      -7.780  -6.774   4.883  0.00  0.00      PROA  
ATOM   1166  C   TYR P  69     -12.432  -9.654   3.174  0.00  0.00      PROA  
ATOM   1167  O   TYR P  69     -12.305  -9.843   4.407  0.00  0.00      PROA  
ATOM   1168  N   THR P  70     -13.640  -9.472   2.628  0.00  0.00      PROA  
ATOM   1169  HN  THR P  70     -13.679  -9.485   1.632  0.00  0.00      PROA  
ATOM   1170  CA  THR P  70     -14.806  -9.284   3.469  0.00  0.00      PROA  
ATOM   1171  HA  THR P  70     -14.504  -8.655   4.293  0.00  0.00      PROA  
ATOM   1172  CB  THR P  70     -15.923  -8.552   2.657  0.00  0.00      PROA  
ATOM   1173  HB  THR P  70     -16.845  -8.448   3.268  0.00  0.00      PROA  
ATOM   1174  OG1 THR P  70     -16.122  -9.066   1.387  0.00  0.00      PROA  
ATOM   1175  HG1 THR P  70     -15.430  -8.686   0.842  0.00  0.00      PROA  
ATOM   1176  CG2 THR P  70     -15.407  -7.049   2.536  0.00  0.00      PROA  
ATOM   1177 HG21 THR P  70     -14.500  -7.011   1.895  0.00  0.00      PROA  
ATOM   1178 HG22 THR P  70     -15.217  -6.632   3.548  0.00  0.00      PROA  
ATOM   1179 HG23 THR P  70     -16.237  -6.436   2.124  0.00  0.00      PROA  
ATOM   1180  C   THR P  70     -15.333 -10.536   4.106  0.00  0.00      PROA  
ATOM   1181  O   THR P  70     -16.151 -10.400   4.947  0.00  0.00      PROA  
ATOM   1182  N   GLU P  71     -14.742 -11.711   3.932  0.00  0.00      PROA  
ATOM   1183  HN  GLU P  71     -13.982 -11.757   3.289  0.00  0.00      PROA  
ATOM   1184  CA  GLU P  71     -15.142 -12.942   4.614  0.00  0.00      PROA  
ATOM   1185  HA  GLU P  71     -16.012 -12.781   5.233  0.00  0.00      PROA  
ATOM   1186  CB  GLU P  71     -15.578 -14.056   3.654  0.00  0.00      PROA  
ATOM   1187  HB1 GLU P  71     -15.329 -15.030   4.127  0.00  0.00      PROA  
ATOM   1188  HB2 GLU P  71     -14.891 -13.989   2.783  0.00  0.00      PROA  
ATOM   1189  CG  GLU P  71     -17.099 -13.974   3.341  0.00  0.00      PROA  
ATOM   1190  HG1 GLU P  71     -17.202 -14.629   2.449  0.00  0.00      PROA  
ATOM   1191  HG2 GLU P  71     -17.470 -13.048   2.853  0.00  0.00      PROA  
ATOM   1192  CD  GLU P  71     -17.972 -14.279   4.520  0.00  0.00      PROA  
ATOM   1193  OE1 GLU P  71     -18.938 -13.516   4.794  0.00  0.00      PROA  
ATOM   1194  OE2 GLU P  71     -17.739 -15.362   5.140  0.00  0.00      PROA  
ATOM   1195  C   GLU P  71     -13.970 -13.350   5.545  0.00  0.00      PROA  
ATOM   1196  O   GLU P  71     -14.106 -14.237   6.334  0.00  0.00      PROA  
ATOM   1197  N   TYR P  72     -12.806 -12.662   5.519  0.00  0.00      PROA  
ATOM   1198  HN  TYR P  72     -12.594 -12.016   4.789  0.00  0.00      PROA  
ATOM   1199  CA  TYR P  72     -11.653 -13.050   6.373  0.00  0.00      PROA  
ATOM   1200  HA  TYR P  72     -11.602 -14.118   6.221  0.00  0.00      PROA  
ATOM   1201  CB  TYR P  72     -10.288 -12.395   5.857  0.00  0.00      PROA  
ATOM   1202  HB1 TYR P  72     -10.200 -11.350   6.223  0.00  0.00      PROA  
ATOM   1203  HB2 TYR P  72     -10.346 -12.306   4.751  0.00  0.00      PROA  
ATOM   1204  CG  TYR P  72      -9.002 -13.045   6.305  0.00  0.00      PROA  
ATOM   1205  CD1 TYR P  72      -8.438 -14.014   5.460  0.00  0.00      PROA  
ATOM   1206  HD1 TYR P  72      -8.782 -14.264   4.467  0.00  0.00      PROA  
ATOM   1207  CE1 TYR P  72      -7.176 -14.476   5.686  0.00  0.00      PROA  
ATOM   1208  HE1 TYR P  72      -6.663 -15.136   5.001  0.00  0.00      PROA  
ATOM   1209  CZ  TYR P  72      -6.543 -14.178   6.903  0.00  0.00      PROA  
ATOM   1210  OH  TYR P  72      -5.319 -14.715   7.226  0.00  0.00      PROA  
ATOM   1211  HH  TYR P  72      -4.946 -15.260   6.529  0.00  0.00      PROA  
ATOM   1212  CD2 TYR P  72      -8.412 -12.727   7.478  0.00  0.00      PROA  
ATOM   1213  HD2 TYR P  72      -8.868 -12.048   8.184  0.00  0.00      PROA  
ATOM   1214  CE2 TYR P  72      -7.193 -13.417   7.811  0.00  0.00      PROA  
ATOM   1215  HE2 TYR P  72      -6.766 -13.130   8.761  0.00  0.00      PROA  
ATOM   1216  C   TYR P  72     -11.968 -12.763   7.832  0.00  0.00      PROA  
ATOM   1217  O   TYR P  72     -12.686 -11.793   8.077  0.00  0.00      PROA  
ATOM   1218  N   ASN P  73     -11.326 -13.441   8.804  0.00  0.00      PROA  
ATOM   1219  HN  ASN P  73     -10.767 -14.249   8.633  0.00  0.00      PROA  
ATOM   1220  CA  ASN P  73     -11.600 -13.079  10.181  0.00  0.00      PROA  
ATOM   1221  HA  ASN P  73     -12.442 -12.405  10.237  0.00  0.00      PROA  
ATOM   1222  CB  ASN P  73     -11.850 -14.290  11.009  0.00  0.00      PROA  
ATOM   1223  HB1 ASN P  73     -10.953 -14.916  11.204  0.00  0.00      PROA  
ATOM   1224  HB2 ASN P  73     -12.561 -14.858  10.371  0.00  0.00      PROA  
ATOM   1225  CG  ASN P  73     -12.625 -13.862  12.270  0.00  0.00      PROA  
ATOM   1226  OD1 ASN P  73     -12.909 -12.711  12.442  0.00  0.00      PROA  
ATOM   1227  ND2 ASN P  73     -12.818 -14.855  13.177  0.00  0.00      PROA  
ATOM   1228 HD21 ASN P  73     -12.545 -15.794  12.967  0.00  0.00      PROA  
ATOM   1229 HD22 ASN P  73     -13.353 -14.767  14.017  0.00  0.00      PROA  
ATOM   1230  C   ASN P  73     -10.426 -12.240  10.741  0.00  0.00      PROA  
ATOM   1231  O   ASN P  73     -10.116 -11.279  10.100  0.00  0.00      PROA  
ATOM   1232  N   GLU P  74      -9.813 -12.577  11.880  0.00  0.00      PROA  
ATOM   1233  HN  GLU P  74     -10.063 -13.413  12.364  0.00  0.00      PROA  
ATOM   1234  CA  GLU P  74      -8.755 -11.692  12.395  0.00  0.00      PROA  
ATOM   1235  HA  GLU P  74      -9.183 -10.719  12.583  0.00  0.00      PROA  
ATOM   1236  CB  GLU P  74      -8.291 -12.244  13.782  0.00  0.00      PROA  
ATOM   1237  HB1 GLU P  74      -7.552 -11.510  14.169  0.00  0.00      PROA  
ATOM   1238  HB2 GLU P  74      -7.622 -13.126  13.688  0.00  0.00      PROA  
ATOM   1239  CG  GLU P  74      -9.470 -12.395  14.805  0.00  0.00      PROA  
ATOM   1240  HG1 GLU P  74     -10.197 -13.086  14.327  0.00  0.00      PROA  
ATOM   1241  HG2 GLU P  74      -9.845 -11.356  14.925  0.00  0.00      PROA  
ATOM   1242  CD  GLU P  74      -9.080 -13.048  16.055  0.00  0.00      PROA  
ATOM   1243  OE1 GLU P  74      -9.805 -13.926  16.549  0.00  0.00      PROA  
ATOM   1244  OE2 GLU P  74      -8.019 -12.641  16.601  0.00  0.00      PROA  
ATOM   1245  C   GLU P  74      -7.459 -11.596  11.485  0.00  0.00      PROA  
ATOM   1246  O   GLU P  74      -6.847 -12.617  11.143  0.00  0.00      PROA  
ATOM   1247  N   PRO P  75      -6.993 -10.392  11.109  0.00  0.00      PROA  
ATOM   1248  CD  PRO P  75      -7.718  -9.162  11.233  0.00  0.00      PROA  
ATOM   1249  HD1 PRO P  75      -7.799  -8.953  12.321  0.00  0.00      PROA  
ATOM   1250  HD2 PRO P  75      -8.745  -9.181  10.811  0.00  0.00      PROA  
ATOM   1251  CA  PRO P  75      -5.595 -10.156  10.767  0.00  0.00      PROA  
ATOM   1252  HA  PRO P  75      -5.500 -10.671   9.822  0.00  0.00      PROA  
ATOM   1253  CB  PRO P  75      -5.474  -8.602  10.837  0.00  0.00      PROA  
ATOM   1254  HB1 PRO P  75      -4.794  -8.224  10.044  0.00  0.00      PROA  
ATOM   1255  HB2 PRO P  75      -5.095  -8.277  11.830  0.00  0.00      PROA  
ATOM   1256  CG  PRO P  75      -6.886  -8.061  10.532  0.00  0.00      PROA  
ATOM   1257  HG1 PRO P  75      -7.170  -7.020  10.794  0.00  0.00      PROA  
ATOM   1258  HG2 PRO P  75      -6.965  -8.150   9.427  0.00  0.00      PROA  
ATOM   1259  C   PRO P  75      -4.585 -10.766  11.754  0.00  0.00      PROA  
ATOM   1260  O   PRO P  75      -4.922 -11.045  12.912  0.00  0.00      PROA  
ATOM   1261  N   HSD P  76      -3.358 -11.073  11.264  0.00  0.00      PROA  
ATOM   1262  HN  HSD P  76      -3.236 -11.125  10.275  0.00  0.00      PROA  
ATOM   1263  CA  HSD P  76      -2.184 -11.167  12.084  0.00  0.00      PROA  
ATOM   1264  HA  HSD P  76      -2.439 -11.628  13.027  0.00  0.00      PROA  
ATOM   1265  CB  HSD P  76      -1.106 -12.076  11.473  0.00  0.00      PROA  
ATOM   1266  HB1 HSD P  76      -0.718 -11.578  10.558  0.00  0.00      PROA  
ATOM   1267  HB2 HSD P  76      -1.576 -13.021  11.127  0.00  0.00      PROA  
ATOM   1268  ND1 HSD P  76      -0.163 -13.536  13.378  0.00  0.00      PROA  
ATOM   1269  HD1 HSD P  76      -0.981 -14.091  13.532  0.00  0.00      PROA  
ATOM   1270  CG  HSD P  76      -0.055 -12.450  12.489  0.00  0.00      PROA  
ATOM   1271  CE1 HSD P  76       1.047 -13.625  13.983  0.00  0.00      PROA  
ATOM   1272  HE1 HSD P  76       1.351 -14.168  14.878  0.00  0.00      PROA  
ATOM   1273  NE2 HSD P  76       1.914 -12.745  13.493  0.00  0.00      PROA  
ATOM   1274  CD2 HSD P  76       1.201 -11.983  12.643  0.00  0.00      PROA  
ATOM   1275  HD2 HSD P  76       1.600 -11.135  12.100  0.00  0.00      PROA  
ATOM   1276  C   HSD P  76      -1.671  -9.776  12.337  0.00  0.00      PROA  
ATOM   1277  O   HSD P  76      -1.073  -9.495  13.393  0.00  0.00      PROA  
ATOM   1278  N   GLU P  77      -1.751  -8.890  11.328  0.00  0.00      PROA  
ATOM   1279  HN  GLU P  77      -2.227  -9.140  10.488  0.00  0.00      PROA  
ATOM   1280  CA  GLU P  77      -1.274  -7.551  11.540  0.00  0.00      PROA  
ATOM   1281  HA  GLU P  77      -1.281  -7.234  12.572  0.00  0.00      PROA  
ATOM   1282  CB  GLU P  77       0.267  -7.442  11.227  0.00  0.00      PROA  
ATOM   1283  HB1 GLU P  77       0.384  -7.806  10.184  0.00  0.00      PROA  
ATOM   1284  HB2 GLU P  77       0.738  -8.183  11.908  0.00  0.00      PROA  
ATOM   1285  CG  GLU P  77       1.004  -6.100  11.378  0.00  0.00      PROA  
ATOM   1286  HG1 GLU P  77       0.863  -5.850  12.451  0.00  0.00      PROA  
ATOM   1287  HG2 GLU P  77       0.614  -5.261  10.763  0.00  0.00      PROA  
ATOM   1288  CD  GLU P  77       2.550  -6.258  11.167  0.00  0.00      PROA  
ATOM   1289  OE1 GLU P  77       3.245  -5.183  11.176  0.00  0.00      PROA  
ATOM   1290  OE2 GLU P  77       3.092  -7.375  11.100  0.00  0.00      PROA  
ATOM   1291  C   GLU P  77      -2.064  -6.508  10.832  0.00  0.00      PROA  
ATOM   1292  O   GLU P  77      -2.403  -6.603   9.630  0.00  0.00      PROA  
ATOM   1293  N   SER P  78      -2.371  -5.495  11.549  0.00  0.00      PROA  
ATOM   1294  HN  SER P  78      -2.213  -5.325  12.519  0.00  0.00      PROA  
ATOM   1295  CA  SER P  78      -3.193  -4.418  11.029  0.00  0.00      PROA  
ATOM   1296  HA  SER P  78      -3.323  -4.408   9.957  0.00  0.00      PROA  
ATOM   1297  CB  SER P  78      -4.595  -4.583  11.657  0.00  0.00      PROA  
ATOM   1298  HB1 SER P  78      -4.604  -4.578  12.768  0.00  0.00      PROA  
ATOM   1299  HB2 SER P  78      -5.105  -5.513  11.325  0.00  0.00      PROA  
ATOM   1300  OG  SER P  78      -5.511  -3.565  11.297  0.00  0.00      PROA  
ATOM   1301  HG1 SER P  78      -5.386  -2.848  11.923  0.00  0.00      PROA  
ATOM   1302  C   SER P  78      -2.709  -3.208  11.562  0.00  0.00      PROA  
ATOM   1303  O   SER P  78      -2.634  -2.913  12.765  0.00  0.00      PROA  
ATOM   1304  N   ARG P  79      -2.191  -2.327  10.643  0.00  0.00      PROA  
ATOM   1305  HN  ARG P  79      -2.230  -2.596   9.684  0.00  0.00      PROA  
ATOM   1306  CA  ARG P  79      -1.515  -1.125  10.982  0.00  0.00      PROA  
ATOM   1307  HA  ARG P  79      -1.313  -1.133  12.043  0.00  0.00      PROA  
ATOM   1308  CB  ARG P  79      -0.078  -1.117  10.400  0.00  0.00      PROA  
ATOM   1309  HB1 ARG P  79       0.502  -0.221  10.707  0.00  0.00      PROA  
ATOM   1310  HB2 ARG P  79      -0.181  -1.166   9.295  0.00  0.00      PROA  
ATOM   1311  CG  ARG P  79       0.791  -2.307  10.863  0.00  0.00      PROA  
ATOM   1312  HG1 ARG P  79       1.693  -2.510  10.247  0.00  0.00      PROA  
ATOM   1313  HG2 ARG P  79       0.130  -3.198  10.795  0.00  0.00      PROA  
ATOM   1314  CD  ARG P  79       1.273  -2.015  12.331  0.00  0.00      PROA  
ATOM   1315  HD1 ARG P  79       0.432  -1.965  13.055  0.00  0.00      PROA  
ATOM   1316  HD2 ARG P  79       1.811  -1.045  12.394  0.00  0.00      PROA  
ATOM   1317  NE  ARG P  79       2.175  -3.063  12.785  0.00  0.00      PROA  
ATOM   1318  HE  ARG P  79       2.577  -3.750  12.179  0.00  0.00      PROA  
ATOM   1319  CZ  ARG P  79       2.665  -3.166  14.027  0.00  0.00      PROA  
ATOM   1320  NH1 ARG P  79       2.145  -2.493  15.079  0.00  0.00      PROA  
ATOM   1321 HH11 ARG P  79       2.529  -2.716  15.975  0.00  0.00      PROA  
ATOM   1322 HH12 ARG P  79       1.162  -2.310  15.049  0.00  0.00      PROA  
ATOM   1323  NH2 ARG P  79       3.676  -3.945  14.211  0.00  0.00      PROA  
ATOM   1324 HH21 ARG P  79       3.581  -4.765  13.647  0.00  0.00      PROA  
ATOM   1325 HH22 ARG P  79       4.124  -3.803  15.093  0.00  0.00      PROA  
ATOM   1326  C   ARG P  79      -2.241   0.211  10.697  0.00  0.00      PROA  
ATOM   1327  O   ARG P  79      -2.842   0.388   9.681  0.00  0.00      PROA  
ATOM   1328  N   THR P  80      -2.164   1.110  11.642  0.00  0.00      PROA  
ATOM   1329  HN  THR P  80      -1.685   0.852  12.477  0.00  0.00      PROA  
ATOM   1330  CA  THR P  80      -2.610   2.520  11.590  0.00  0.00      PROA  
ATOM   1331  HA  THR P  80      -3.443   2.577  10.905  0.00  0.00      PROA  
ATOM   1332  CB  THR P  80      -3.231   3.041  12.899  0.00  0.00      PROA  
ATOM   1333  HB  THR P  80      -3.475   4.120  12.795  0.00  0.00      PROA  
ATOM   1334  OG1 THR P  80      -2.287   2.862  13.995  0.00  0.00      PROA  
ATOM   1335  HG1 THR P  80      -1.904   1.984  13.931  0.00  0.00      PROA  
ATOM   1336  CG2 THR P  80      -4.517   2.311  13.210  0.00  0.00      PROA  
ATOM   1337 HG21 THR P  80      -4.444   1.203  13.187  0.00  0.00      PROA  
ATOM   1338 HG22 THR P  80      -5.216   2.504  12.368  0.00  0.00      PROA  
ATOM   1339 HG23 THR P  80      -5.086   2.769  14.047  0.00  0.00      PROA  
ATOM   1340  C   THR P  80      -1.411   3.432  11.281  0.00  0.00      PROA  
ATOM   1341  O   THR P  80      -0.233   3.006  11.188  0.00  0.00      PROA  
ATOM   1342  N   ASN P  81      -1.641   4.763  11.013  0.00  0.00      PROA  
ATOM   1343  HN  ASN P  81      -2.572   5.107  10.921  0.00  0.00      PROA  
ATOM   1344  CA  ASN P  81      -0.511   5.678  10.777  0.00  0.00      PROA  
ATOM   1345  HA  ASN P  81       0.141   5.217  10.050  0.00  0.00      PROA  
ATOM   1346  CB  ASN P  81      -1.005   7.115  10.510  0.00  0.00      PROA  
ATOM   1347  HB1 ASN P  81      -0.232   7.912  10.567  0.00  0.00      PROA  
ATOM   1348  HB2 ASN P  81      -1.661   7.344  11.376  0.00  0.00      PROA  
ATOM   1349  CG  ASN P  81      -1.746   7.166   9.228  0.00  0.00      PROA  
ATOM   1350  OD1 ASN P  81      -1.376   6.650   8.157  0.00  0.00      PROA  
ATOM   1351  ND2 ASN P  81      -2.874   7.849   9.123  0.00  0.00      PROA  
ATOM   1352 HD21 ASN P  81      -3.542   7.676   8.400  0.00  0.00      PROA  
ATOM   1353 HD22 ASN P  81      -3.189   8.425   9.878  0.00  0.00      PROA  
ATOM   1354  C   ASN P  81       0.462   5.892  11.936  0.00  0.00      PROA  
ATOM   1355  O   ASN P  81       1.679   5.877  11.883  0.00  0.00      PROA  
ATOM   1356  N   ALA P  82      -0.204   6.011  13.122  0.00  0.00      PROA  
ATOM   1357  HN  ALA P  82      -1.188   6.172  13.158  0.00  0.00      PROA  
ATOM   1358  CA  ALA P  82       0.390   6.037  14.453  0.00  0.00      PROA  
ATOM   1359  HA  ALA P  82       0.922   6.958  14.639  0.00  0.00      PROA  
ATOM   1360  CB  ALA P  82      -0.796   5.956  15.393  0.00  0.00      PROA  
ATOM   1361  HB1 ALA P  82      -0.352   6.171  16.388  0.00  0.00      PROA  
ATOM   1362  HB2 ALA P  82      -1.307   4.972  15.324  0.00  0.00      PROA  
ATOM   1363  HB3 ALA P  82      -1.548   6.770  15.317  0.00  0.00      PROA  
ATOM   1364  C   ALA P  82       1.462   4.881  14.705  0.00  0.00      PROA  
ATOM   1365  O   ALA P  82       2.586   5.116  15.189  0.00  0.00      PROA  
ATOM   1366  N   ASP P  83       1.088   3.681  14.246  0.00  0.00      PROA  
ATOM   1367  HN  ASP P  83       0.134   3.436  14.087  0.00  0.00      PROA  
ATOM   1368  CA  ASP P  83       1.976   2.554  14.368  0.00  0.00      PROA  
ATOM   1369  HA  ASP P  83       2.407   2.605  15.357  0.00  0.00      PROA  
ATOM   1370  CB  ASP P  83       1.219   1.165  14.050  0.00  0.00      PROA  
ATOM   1371  HB1 ASP P  83       1.985   0.391  14.268  0.00  0.00      PROA  
ATOM   1372  HB2 ASP P  83       0.942   1.120  12.975  0.00  0.00      PROA  
ATOM   1373  CG  ASP P  83      -0.006   1.025  14.876  0.00  0.00      PROA  
ATOM   1374  OD1 ASP P  83       0.056   1.157  16.143  0.00  0.00      PROA  
ATOM   1375  OD2 ASP P  83      -1.048   0.538  14.263  0.00  0.00      PROA  
ATOM   1376  C   ASP P  83       3.160   2.671  13.407  0.00  0.00      PROA  
ATOM   1377  O   ASP P  83       4.246   2.122  13.709  0.00  0.00      PROA  
ATOM   1378  N   ILE P  84       3.099   3.430  12.311  0.00  0.00      PROA  
ATOM   1379  HN  ILE P  84       2.221   3.891  12.200  0.00  0.00      PROA  
ATOM   1380  CA  ILE P  84       4.241   3.670  11.369  0.00  0.00      PROA  
ATOM   1381  HA  ILE P  84       4.718   2.709  11.240  0.00  0.00      PROA  
ATOM   1382  CB  ILE P  84       3.923   4.068  10.010  0.00  0.00      PROA  
ATOM   1383  HB  ILE P  84       3.453   5.075   9.999  0.00  0.00      PROA  
ATOM   1384  CG2 ILE P  84       5.142   4.113   9.108  0.00  0.00      PROA  
ATOM   1385 HG21 ILE P  84       4.873   4.241   8.037  0.00  0.00      PROA  
ATOM   1386 HG22 ILE P  84       5.768   3.197   9.062  0.00  0.00      PROA  
ATOM   1387 HG23 ILE P  84       5.799   4.964   9.389  0.00  0.00      PROA  
ATOM   1388  CG1 ILE P  84       2.783   3.210   9.314  0.00  0.00      PROA  
ATOM   1389 HG11 ILE P  84       2.629   3.583   8.279  0.00  0.00      PROA  
ATOM   1390 HG12 ILE P  84       1.830   3.387   9.856  0.00  0.00      PROA  
ATOM   1391  CD  ILE P  84       3.075   1.729   9.348  0.00  0.00      PROA  
ATOM   1392  HD1 ILE P  84       4.098   1.480   8.995  0.00  0.00      PROA  
ATOM   1393  HD2 ILE P  84       2.255   1.187   8.829  0.00  0.00      PROA  
ATOM   1394  HD3 ILE P  84       3.049   1.358  10.395  0.00  0.00      PROA  
ATOM   1395  C   ILE P  84       5.135   4.561  12.063  0.00  0.00      PROA  
ATOM   1396  O   ILE P  84       6.288   4.262  12.190  0.00  0.00      PROA  
ATOM   1397  N   ILE P  85       4.641   5.710  12.589  0.00  0.00      PROA  
ATOM   1398  HN  ILE P  85       3.664   5.852  12.452  0.00  0.00      PROA  
ATOM   1399  CA  ILE P  85       5.536   6.704  13.181  0.00  0.00      PROA  
ATOM   1400  HA  ILE P  85       6.346   6.863  12.486  0.00  0.00      PROA  
ATOM   1401  CB  ILE P  85       4.880   8.145  13.286  0.00  0.00      PROA  
ATOM   1402  HB  ILE P  85       4.385   8.231  12.295  0.00  0.00      PROA  
ATOM   1403  CG2 ILE P  85       3.771   8.292  14.371  0.00  0.00      PROA  
ATOM   1404 HG21 ILE P  85       2.934   7.596  14.147  0.00  0.00      PROA  
ATOM   1405 HG22 ILE P  85       3.476   9.362  14.405  0.00  0.00      PROA  
ATOM   1406 HG23 ILE P  85       4.073   7.997  15.399  0.00  0.00      PROA  
ATOM   1407  CG1 ILE P  85       5.912   9.270  13.481  0.00  0.00      PROA  
ATOM   1408 HG11 ILE P  85       6.804   8.932  12.911  0.00  0.00      PROA  
ATOM   1409 HG12 ILE P  85       6.230   9.185  14.542  0.00  0.00      PROA  
ATOM   1410  CD  ILE P  85       5.484  10.714  13.122  0.00  0.00      PROA  
ATOM   1411  HD1 ILE P  85       4.417  10.885  13.380  0.00  0.00      PROA  
ATOM   1412  HD2 ILE P  85       5.690  10.943  12.055  0.00  0.00      PROA  
ATOM   1413  HD3 ILE P  85       6.057  11.474  13.694  0.00  0.00      PROA  
ATOM   1414  C   ILE P  85       6.223   6.198  14.479  0.00  0.00      PROA  
ATOM   1415  O   ILE P  85       7.385   6.419  14.764  0.00  0.00      PROA  
ATOM   1416  N   GLU P  86       5.440   5.485  15.308  0.00  0.00      PROA  
ATOM   1417  HN  GLU P  86       4.475   5.435  15.063  0.00  0.00      PROA  
ATOM   1418  CA  GLU P  86       5.872   4.722  16.425  0.00  0.00      PROA  
ATOM   1419  HA  GLU P  86       6.363   5.452  17.050  0.00  0.00      PROA  
ATOM   1420  CB  GLU P  86       4.666   4.053  17.150  0.00  0.00      PROA  
ATOM   1421  HB1 GLU P  86       4.151   3.449  16.373  0.00  0.00      PROA  
ATOM   1422  HB2 GLU P  86       3.959   4.875  17.393  0.00  0.00      PROA  
ATOM   1423  CG  GLU P  86       5.044   3.110  18.361  0.00  0.00      PROA  
ATOM   1424  HG1 GLU P  86       5.849   3.675  18.877  0.00  0.00      PROA  
ATOM   1425  HG2 GLU P  86       5.540   2.205  17.948  0.00  0.00      PROA  
ATOM   1426  CD  GLU P  86       3.874   2.819  19.252  0.00  0.00      PROA  
ATOM   1427  OE1 GLU P  86       2.737   2.735  18.812  0.00  0.00      PROA  
ATOM   1428  OE2 GLU P  86       4.099   2.742  20.481  0.00  0.00      PROA  
ATOM   1429  C   GLU P  86       6.906   3.642  16.086  0.00  0.00      PROA  
ATOM   1430  O   GLU P  86       7.891   3.533  16.739  0.00  0.00      PROA  
ATOM   1431  N   THR P  87       6.690   2.833  15.047  0.00  0.00      PROA  
ATOM   1432  HN  THR P  87       5.821   3.023  14.596  0.00  0.00      PROA  
ATOM   1433  CA  THR P  87       7.808   1.962  14.508  0.00  0.00      PROA  
ATOM   1434  HA  THR P  87       8.171   1.365  15.332  0.00  0.00      PROA  
ATOM   1435  CB  THR P  87       7.386   1.113  13.309  0.00  0.00      PROA  
ATOM   1436  HB  THR P  87       7.049   1.715  12.438  0.00  0.00      PROA  
ATOM   1437  OG1 THR P  87       6.232   0.294  13.643  0.00  0.00      PROA  
ATOM   1438  HG1 THR P  87       5.526   0.936  13.744  0.00  0.00      PROA  
ATOM   1439  CG2 THR P  87       8.542   0.121  12.875  0.00  0.00      PROA  
ATOM   1440 HG21 THR P  87       8.075  -0.515  12.094  0.00  0.00      PROA  
ATOM   1441 HG22 THR P  87       8.786  -0.567  13.712  0.00  0.00      PROA  
ATOM   1442 HG23 THR P  87       9.408   0.611  12.380  0.00  0.00      PROA  
ATOM   1443  C   THR P  87       9.013   2.753  14.138  0.00  0.00      PROA  
ATOM   1444  O   THR P  87      10.133   2.354  14.524  0.00  0.00      PROA  
ATOM   1445  N   LEU P  88       8.860   3.897  13.433  0.00  0.00      PROA  
ATOM   1446  HN  LEU P  88       7.932   4.070  13.115  0.00  0.00      PROA  
ATOM   1447  CA  LEU P  88       9.946   4.697  12.972  0.00  0.00      PROA  
ATOM   1448  HA  LEU P  88      10.503   3.900  12.502  0.00  0.00      PROA  
ATOM   1449  CB  LEU P  88       9.428   5.855  12.028  0.00  0.00      PROA  
ATOM   1450  HB1 LEU P  88       8.704   6.537  12.523  0.00  0.00      PROA  
ATOM   1451  HB2 LEU P  88       8.973   5.486  11.084  0.00  0.00      PROA  
ATOM   1452  CG  LEU P  88      10.548   6.828  11.570  0.00  0.00      PROA  
ATOM   1453  HG  LEU P  88      11.068   7.320  12.420  0.00  0.00      PROA  
ATOM   1454  CD1 LEU P  88      11.609   6.227  10.741  0.00  0.00      PROA  
ATOM   1455 HD11 LEU P  88      12.004   5.314  11.236  0.00  0.00      PROA  
ATOM   1456 HD12 LEU P  88      12.538   6.832  10.670  0.00  0.00      PROA  
ATOM   1457 HD13 LEU P  88      11.250   6.101   9.697  0.00  0.00      PROA  
ATOM   1458  CD2 LEU P  88       9.878   7.954  10.718  0.00  0.00      PROA  
ATOM   1459 HD21 LEU P  88       9.409   7.647   9.759  0.00  0.00      PROA  
ATOM   1460 HD22 LEU P  88      10.540   8.809  10.466  0.00  0.00      PROA  
ATOM   1461 HD23 LEU P  88       9.051   8.365  11.336  0.00  0.00      PROA  
ATOM   1462  C   LEU P  88      10.842   5.274  14.079  0.00  0.00      PROA  
ATOM   1463  O   LEU P  88      12.020   5.161  14.045  0.00  0.00      PROA  
ATOM   1464  N   ARG P  89      10.203   5.806  15.116  0.00  0.00      PROA  
ATOM   1465  HN  ARG P  89       9.207   5.831  15.091  0.00  0.00      PROA  
ATOM   1466  CA  ARG P  89      10.932   6.527  16.186  0.00  0.00      PROA  
ATOM   1467  HA  ARG P  89      11.908   6.801  15.813  0.00  0.00      PROA  
ATOM   1468  CB  ARG P  89      10.091   7.714  16.749  0.00  0.00      PROA  
ATOM   1469  HB1 ARG P  89      10.582   7.868  17.733  0.00  0.00      PROA  
ATOM   1470  HB2 ARG P  89       9.026   7.418  16.865  0.00  0.00      PROA  
ATOM   1471  CG  ARG P  89      10.478   8.938  15.957  0.00  0.00      PROA  
ATOM   1472  HG1 ARG P  89      11.498   8.857  15.524  0.00  0.00      PROA  
ATOM   1473  HG2 ARG P  89      10.658   9.767  16.675  0.00  0.00      PROA  
ATOM   1474  CD  ARG P  89       9.507   9.498  14.893  0.00  0.00      PROA  
ATOM   1475  HD1 ARG P  89       9.163   8.678  14.227  0.00  0.00      PROA  
ATOM   1476  HD2 ARG P  89      10.062  10.187  14.221  0.00  0.00      PROA  
ATOM   1477  NE  ARG P  89       8.409  10.152  15.677  0.00  0.00      PROA  
ATOM   1478  HE  ARG P  89       7.911   9.641  16.377  0.00  0.00      PROA  
ATOM   1479  CZ  ARG P  89       8.143  11.424  15.687  0.00  0.00      PROA  
ATOM   1480  NH1 ARG P  89       8.729  12.337  14.873  0.00  0.00      PROA  
ATOM   1481 HH11 ARG P  89       9.656  12.200  14.523  0.00  0.00      PROA  
ATOM   1482 HH12 ARG P  89       8.482  13.301  14.977  0.00  0.00      PROA  
ATOM   1483  NH2 ARG P  89       7.046  11.785  16.309  0.00  0.00      PROA  
ATOM   1484 HH21 ARG P  89       6.490  10.967  16.459  0.00  0.00      PROA  
ATOM   1485 HH22 ARG P  89       6.604  12.661  16.113  0.00  0.00      PROA  
ATOM   1486  C   ARG P  89      11.358   5.575  17.273  0.00  0.00      PROA  
ATOM   1487  O   ARG P  89      12.236   5.927  18.113  0.00  0.00      PROA  
ATOM   1488  N   LYS P  90      10.876   4.310  17.347  0.00  0.00      PROA  
ATOM   1489  HN  LYS P  90      10.482   3.944  16.507  0.00  0.00      PROA  
ATOM   1490  CA  LYS P  90      11.310   3.273  18.184  0.00  0.00      PROA  
ATOM   1491  HA  LYS P  90      11.219   3.656  19.190  0.00  0.00      PROA  
ATOM   1492  CB  LYS P  90      10.249   2.083  18.117  0.00  0.00      PROA  
ATOM   1493  HB1 LYS P  90      10.167   1.995  17.013  0.00  0.00      PROA  
ATOM   1494  HB2 LYS P  90       9.294   2.375  18.604  0.00  0.00      PROA  
ATOM   1495  CG  LYS P  90      10.700   0.713  18.579  0.00  0.00      PROA  
ATOM   1496  HG1 LYS P  90      11.314   0.678  19.504  0.00  0.00      PROA  
ATOM   1497  HG2 LYS P  90      11.252   0.248  17.735  0.00  0.00      PROA  
ATOM   1498  CD  LYS P  90       9.604  -0.321  18.723  0.00  0.00      PROA  
ATOM   1499  HD1 LYS P  90       9.097  -0.596  17.773  0.00  0.00      PROA  
ATOM   1500  HD2 LYS P  90       8.794   0.146  19.324  0.00  0.00      PROA  
ATOM   1501  CE  LYS P  90       9.991  -1.651  19.307  0.00  0.00      PROA  
ATOM   1502  HE1 LYS P  90       9.096  -2.292  19.459  0.00  0.00      PROA  
ATOM   1503  HE2 LYS P  90      10.487  -1.481  20.286  0.00  0.00      PROA  
ATOM   1504  NZ  LYS P  90      10.820  -2.430  18.364  0.00  0.00      PROA  
ATOM   1505  HZ1 LYS P  90      11.677  -1.884  18.143  0.00  0.00      PROA  
ATOM   1506  HZ2 LYS P  90      10.375  -2.584  17.437  0.00  0.00      PROA  
ATOM   1507  HZ3 LYS P  90      10.993  -3.361  18.796  0.00  0.00      PROA  
ATOM   1508  C   LYS P  90      12.718   2.845  18.017  0.00  0.00      PROA  
ATOM   1509  O   LYS P  90      13.240   2.544  16.915  0.00  0.00      PROA  
ATOM   1510  N   LYS P  91      13.530   2.886  19.101  0.00  0.00      PROA  
ATOM   1511  HN  LYS P  91      13.080   3.097  19.965  0.00  0.00      PROA  
ATOM   1512  CA  LYS P  91      14.937   2.598  19.141  0.00  0.00      PROA  
ATOM   1513  HA  LYS P  91      15.387   3.274  18.430  0.00  0.00      PROA  
ATOM   1514  CB  LYS P  91      15.499   3.041  20.510  0.00  0.00      PROA  
ATOM   1515  HB1 LYS P  91      16.580   2.788  20.543  0.00  0.00      PROA  
ATOM   1516  HB2 LYS P  91      15.165   2.328  21.293  0.00  0.00      PROA  
ATOM   1517  CG  LYS P  91      15.296   4.490  20.959  0.00  0.00      PROA  
ATOM   1518  HG1 LYS P  91      15.793   4.705  21.929  0.00  0.00      PROA  
ATOM   1519  HG2 LYS P  91      14.211   4.518  21.195  0.00  0.00      PROA  
ATOM   1520  CD  LYS P  91      15.619   5.614  20.011  0.00  0.00      PROA  
ATOM   1521  HD1 LYS P  91      14.954   5.418  19.143  0.00  0.00      PROA  
ATOM   1522  HD2 LYS P  91      16.670   5.538  19.659  0.00  0.00      PROA  
ATOM   1523  CE  LYS P  91      15.154   6.978  20.496  0.00  0.00      PROA  
ATOM   1524  HE1 LYS P  91      14.046   6.948  20.424  0.00  0.00      PROA  
ATOM   1525  HE2 LYS P  91      15.435   7.805  19.810  0.00  0.00      PROA  
ATOM   1526  NZ  LYS P  91      15.579   7.327  21.864  0.00  0.00      PROA  
ATOM   1527  HZ1 LYS P  91      15.336   8.306  22.120  0.00  0.00      PROA  
ATOM   1528  HZ2 LYS P  91      16.609   7.261  21.990  0.00  0.00      PROA  
ATOM   1529  HZ3 LYS P  91      15.270   6.748  22.671  0.00  0.00      PROA  
ATOM   1530  C   LYS P  91      15.294   1.230  18.742  0.00  0.00      PROA  
ATOM   1531  OT1 LYS P  91      16.195   1.028  17.889  0.00  0.00      PROA  
ATOM   1532  OT2 LYS P  91      14.738   0.246  19.358  0.00  0.00      PROA  
ATOM   1533  N   GLY P   2      19.589   4.574 -21.381  0.00  0.00      PROB  
ATOM   1534  HT1 GLY P   2      19.286   5.344 -20.751  0.00  0.00      PROB  
ATOM   1535  HT2 GLY P   2      18.759   4.236 -21.907  0.00  0.00      PROB  
ATOM   1536  HT3 GLY P   2      20.245   4.970 -22.086  0.00  0.00      PROB  
ATOM   1537  CA  GLY P   2      20.209   3.465 -20.676  0.00  0.00      PROB  
ATOM   1538  HA1 GLY P   2      20.934   4.005 -20.085  0.00  0.00      PROB  
ATOM   1539  HA2 GLY P   2      20.529   2.733 -21.404  0.00  0.00      PROB  
ATOM   1540  C   GLY P   2      19.211   2.737 -19.819  0.00  0.00      PROB  
ATOM   1541  O   GLY P   2      18.418   3.246 -19.038  0.00  0.00      PROB  
ATOM   1542  N   ARG P   3      19.128   1.362 -19.880  0.00  0.00      PROB  
ATOM   1543  HN  ARG P   3      19.657   0.834 -20.540  0.00  0.00      PROB  
ATOM   1544  CA  ARG P   3      18.145   0.624 -19.208  0.00  0.00      PROB  
ATOM   1545  HA  ARG P   3      17.381   1.224 -18.738  0.00  0.00      PROB  
ATOM   1546  CB  ARG P   3      17.498  -0.443 -20.088  0.00  0.00      PROB  
ATOM   1547  HB1 ARG P   3      16.953  -1.214 -19.502  0.00  0.00      PROB  
ATOM   1548  HB2 ARG P   3      18.240  -1.119 -20.565  0.00  0.00      PROB  
ATOM   1549  CG  ARG P   3      16.517   0.197 -21.215  0.00  0.00      PROB  
ATOM   1550  HG1 ARG P   3      16.276  -0.463 -22.076  0.00  0.00      PROB  
ATOM   1551  HG2 ARG P   3      17.102   1.094 -21.512  0.00  0.00      PROB  
ATOM   1552  CD  ARG P   3      15.211   0.585 -20.617  0.00  0.00      PROB  
ATOM   1553  HD1 ARG P   3      15.375   1.293 -19.777  0.00  0.00      PROB  
ATOM   1554  HD2 ARG P   3      14.657  -0.304 -20.247  0.00  0.00      PROB  
ATOM   1555  NE  ARG P   3      14.460   1.201 -21.733  0.00  0.00      PROB  
ATOM   1556  HE  ARG P   3      14.808   1.043 -22.658  0.00  0.00      PROB  
ATOM   1557  CZ  ARG P   3      13.350   1.900 -21.602  0.00  0.00      PROB  
ATOM   1558  NH1 ARG P   3      12.543   1.939 -20.601  0.00  0.00      PROB  
ATOM   1559 HH11 ARG P   3      12.776   1.402 -19.791  0.00  0.00      PROB  
ATOM   1560 HH12 ARG P   3      11.797   2.597 -20.708  0.00  0.00      PROB  
ATOM   1561  NH2 ARG P   3      12.817   2.511 -22.685  0.00  0.00      PROB  
ATOM   1562 HH21 ARG P   3      13.365   2.640 -23.512  0.00  0.00      PROB  
ATOM   1563 HH22 ARG P   3      12.027   3.073 -22.441  0.00  0.00      PROB  
ATOM   1564  C   ARG P   3      18.780  -0.096 -18.055  0.00  0.00      PROB  
ATOM   1565  O   ARG P   3      19.535  -1.026 -18.269  0.00  0.00      PROB  
ATOM   1566  N   LYS P   4      18.520   0.284 -16.816  0.00  0.00      PROB  
ATOM   1567  HN  LYS P   4      17.749   0.909 -16.731  0.00  0.00      PROB  
ATOM   1568  CA  LYS P   4      19.118  -0.249 -15.587  0.00  0.00      PROB  
ATOM   1569  HA  LYS P   4      20.198  -0.271 -15.614  0.00  0.00      PROB  
ATOM   1570  CB  LYS P   4      18.606   0.515 -14.294  0.00  0.00      PROB  
ATOM   1571  HB1 LYS P   4      18.960   0.057 -13.346  0.00  0.00      PROB  
ATOM   1572  HB2 LYS P   4      17.496   0.499 -14.266  0.00  0.00      PROB  
ATOM   1573  CG  LYS P   4      18.941   2.007 -14.213  0.00  0.00      PROB  
ATOM   1574  HG1 LYS P   4      18.709   2.335 -13.177  0.00  0.00      PROB  
ATOM   1575  HG2 LYS P   4      18.387   2.705 -14.877  0.00  0.00      PROB  
ATOM   1576  CD  LYS P   4      20.406   2.268 -14.541  0.00  0.00      PROB  
ATOM   1577  HD1 LYS P   4      20.655   2.056 -15.602  0.00  0.00      PROB  
ATOM   1578  HD2 LYS P   4      21.017   1.522 -13.990  0.00  0.00      PROB  
ATOM   1579  CE  LYS P   4      20.836   3.659 -14.159  0.00  0.00      PROB  
ATOM   1580  HE1 LYS P   4      21.932   3.790 -14.031  0.00  0.00      PROB  
ATOM   1581  HE2 LYS P   4      20.262   3.937 -13.249  0.00  0.00      PROB  
ATOM   1582  NZ  LYS P   4      20.450   4.609 -15.212  0.00  0.00      PROB  
ATOM   1583  HZ1 LYS P   4      19.496   4.403 -15.573  0.00  0.00      PROB  
ATOM   1584  HZ2 LYS P   4      21.184   4.578 -15.949  0.00  0.00      PROB  
ATOM   1585  HZ3 LYS P   4      20.524   5.567 -14.815  0.00  0.00      PROB  
ATOM   1586  C   LYS P   4      18.644  -1.645 -15.353  0.00  0.00      PROB  
ATOM   1587  O   LYS P   4      17.609  -2.041 -15.962  0.00  0.00      PROB  
ATOM   1588  N   LYS P   5      19.337  -2.392 -14.526  0.00  0.00      PROB  
ATOM   1589  HN  LYS P   5      20.191  -2.077 -14.119  0.00  0.00      PROB  
ATOM   1590  CA  LYS P   5      19.028  -3.773 -14.133  0.00  0.00      PROB  
ATOM   1591  HA  LYS P   5      18.952  -4.251 -15.099  0.00  0.00      PROB  
ATOM   1592  CB  LYS P   5      20.114  -4.487 -13.278  0.00  0.00      PROB  
ATOM   1593  HB1 LYS P   5      19.755  -5.518 -13.075  0.00  0.00      PROB  
ATOM   1594  HB2 LYS P   5      20.241  -3.931 -12.324  0.00  0.00      PROB  
ATOM   1595  CG  LYS P   5      21.472  -4.558 -13.996  0.00  0.00      PROB  
ATOM   1596  HG1 LYS P   5      22.107  -5.184 -13.333  0.00  0.00      PROB  
ATOM   1597  HG2 LYS P   5      22.037  -3.633 -14.239  0.00  0.00      PROB  
ATOM   1598  CD  LYS P   5      21.493  -5.374 -15.253  0.00  0.00      PROB  
ATOM   1599  HD1 LYS P   5      20.816  -4.895 -15.993  0.00  0.00      PROB  
ATOM   1600  HD2 LYS P   5      21.213  -6.410 -14.965  0.00  0.00      PROB  
ATOM   1601  CE  LYS P   5      22.813  -5.567 -15.911  0.00  0.00      PROB  
ATOM   1602  HE1 LYS P   5      23.447  -6.103 -15.172  0.00  0.00      PROB  
ATOM   1603  HE2 LYS P   5      23.282  -4.593 -16.169  0.00  0.00      PROB  
ATOM   1604  NZ  LYS P   5      22.619  -6.366 -17.224  0.00  0.00      PROB  
ATOM   1605  HZ1 LYS P   5      23.551  -6.457 -17.677  0.00  0.00      PROB  
ATOM   1606  HZ2 LYS P   5      21.823  -6.047 -17.812  0.00  0.00      PROB  
ATOM   1607  HZ3 LYS P   5      22.335  -7.306 -16.880  0.00  0.00      PROB  
ATOM   1608  C   LYS P   5      17.759  -3.833 -13.364  0.00  0.00      PROB  
ATOM   1609  O   LYS P   5      17.333  -2.891 -12.665  0.00  0.00      PROB  
ATOM   1610  N   ILE P   6      17.057  -5.034 -13.495  0.00  0.00      PROB  
ATOM   1611  HN  ILE P   6      17.308  -5.810 -14.069  0.00  0.00      PROB  
ATOM   1612  CA  ILE P   6      15.735  -5.137 -12.851  0.00  0.00      PROB  
ATOM   1613  HA  ILE P   6      15.289  -4.183 -12.612  0.00  0.00      PROB  
ATOM   1614  CB  ILE P   6      14.563  -5.833 -13.697  0.00  0.00      PROB  
ATOM   1615  HB  ILE P   6      14.951  -6.831 -13.997  0.00  0.00      PROB  
ATOM   1616  CG2 ILE P   6      13.256  -6.090 -12.906  0.00  0.00      PROB  
ATOM   1617 HG21 ILE P   6      12.438  -6.524 -13.520  0.00  0.00      PROB  
ATOM   1618 HG22 ILE P   6      12.830  -5.179 -12.434  0.00  0.00      PROB  
ATOM   1619 HG23 ILE P   6      13.476  -6.784 -12.067  0.00  0.00      PROB  
ATOM   1620  CG1 ILE P   6      14.279  -5.069 -15.025  0.00  0.00      PROB  
ATOM   1621 HG11 ILE P   6      13.390  -5.537 -15.498  0.00  0.00      PROB  
ATOM   1622 HG12 ILE P   6      15.172  -5.170 -15.678  0.00  0.00      PROB  
ATOM   1623  CD  ILE P   6      13.919  -3.632 -14.874  0.00  0.00      PROB  
ATOM   1624  HD1 ILE P   6      14.792  -3.047 -14.513  0.00  0.00      PROB  
ATOM   1625  HD2 ILE P   6      13.117  -3.386 -14.145  0.00  0.00      PROB  
ATOM   1626  HD3 ILE P   6      13.516  -3.172 -15.802  0.00  0.00      PROB  
ATOM   1627  C   ILE P   6      15.882  -5.973 -11.609  0.00  0.00      PROB  
ATOM   1628  O   ILE P   6      15.968  -7.195 -11.614  0.00  0.00      PROB  
ATOM   1629  N   GLN P   7      15.842  -5.362 -10.444  0.00  0.00      PROB  
ATOM   1630  HN  GLN P   7      15.604  -4.395 -10.393  0.00  0.00      PROB  
ATOM   1631  CA  GLN P   7      16.324  -5.948  -9.219  0.00  0.00      PROB  
ATOM   1632  HA  GLN P   7      17.049  -6.717  -9.442  0.00  0.00      PROB  
ATOM   1633  CB  GLN P   7      16.949  -4.842  -8.351  0.00  0.00      PROB  
ATOM   1634  HB1 GLN P   7      17.202  -5.155  -7.316  0.00  0.00      PROB  
ATOM   1635  HB2 GLN P   7      16.148  -4.080  -8.246  0.00  0.00      PROB  
ATOM   1636  CG  GLN P   7      18.142  -4.020  -9.024  0.00  0.00      PROB  
ATOM   1637  HG1 GLN P   7      18.557  -3.302  -8.285  0.00  0.00      PROB  
ATOM   1638  HG2 GLN P   7      17.720  -3.403  -9.846  0.00  0.00      PROB  
ATOM   1639  CD  GLN P   7      19.292  -4.862  -9.507  0.00  0.00      PROB  
ATOM   1640  OE1 GLN P   7      19.121  -6.022  -9.773  0.00  0.00      PROB  
ATOM   1641  NE2 GLN P   7      20.534  -4.392  -9.643  0.00  0.00      PROB  
ATOM   1642 HE21 GLN P   7      21.278  -4.881 -10.098  0.00  0.00      PROB  
ATOM   1643 HE22 GLN P   7      20.777  -3.477  -9.319  0.00  0.00      PROB  
ATOM   1644  C   GLN P   7      15.249  -6.729  -8.473  0.00  0.00      PROB  
ATOM   1645  O   GLN P   7      15.061  -6.746  -7.248  0.00  0.00      PROB  
ATOM   1646  N   ILE P   8      14.468  -7.483  -9.300  0.00  0.00      PROB  
ATOM   1647  HN  ILE P   8      14.560  -7.422 -10.291  0.00  0.00      PROB  
ATOM   1648  CA  ILE P   8      13.457  -8.369  -8.743  0.00  0.00      PROB  
ATOM   1649  HA  ILE P   8      13.513  -8.296  -7.667  0.00  0.00      PROB  
ATOM   1650  CB  ILE P   8      12.007  -7.937  -9.140  0.00  0.00      PROB  
ATOM   1651  HB  ILE P   8      11.928  -7.956 -10.248  0.00  0.00      PROB  
ATOM   1652  CG2 ILE P   8      10.982  -9.060  -8.689  0.00  0.00      PROB  
ATOM   1653 HG21 ILE P   8      10.968  -9.918  -9.395  0.00  0.00      PROB  
ATOM   1654 HG22 ILE P   8       9.972  -8.600  -8.635  0.00  0.00      PROB  
ATOM   1655 HG23 ILE P   8      11.215  -9.469  -7.682  0.00  0.00      PROB  
ATOM   1656  CG1 ILE P   8      11.633  -6.550  -8.495  0.00  0.00      PROB  
ATOM   1657 HG11 ILE P   8      12.443  -5.793  -8.565  0.00  0.00      PROB  
ATOM   1658 HG12 ILE P   8      11.434  -6.733  -7.418  0.00  0.00      PROB  
ATOM   1659  CD  ILE P   8      10.372  -5.968  -9.235  0.00  0.00      PROB  
ATOM   1660  HD1 ILE P   8       9.458  -6.562  -9.021  0.00  0.00      PROB  
ATOM   1661  HD2 ILE P   8      10.560  -5.946 -10.330  0.00  0.00      PROB  
ATOM   1662  HD3 ILE P   8      10.258  -4.886  -9.007  0.00  0.00      PROB  
ATOM   1663  C   ILE P   8      13.653  -9.746  -9.195  0.00  0.00      PROB  
ATOM   1664  O   ILE P   8      13.760 -10.113 -10.351  0.00  0.00      PROB  
ATOM   1665  N   GLN P   9      13.733 -10.666  -8.229  0.00  0.00      PROB  
ATOM   1666  HN  GLN P   9      13.737 -10.443  -7.258  0.00  0.00      PROB  
ATOM   1667  CA  GLN P   9      13.572 -12.077  -8.561  0.00  0.00      PROB  
ATOM   1668  HA  GLN P   9      12.656 -12.085  -9.133  0.00  0.00      PROB  
ATOM   1669  CB  GLN P   9      14.697 -12.724  -9.379  0.00  0.00      PROB  
ATOM   1670  HB1 GLN P   9      14.601 -12.144 -10.321  0.00  0.00      PROB  
ATOM   1671  HB2 GLN P   9      14.548 -13.811  -9.551  0.00  0.00      PROB  
ATOM   1672  CG  GLN P   9      16.114 -12.453  -8.851  0.00  0.00      PROB  
ATOM   1673  HG1 GLN P   9      16.227 -12.671  -7.767  0.00  0.00      PROB  
ATOM   1674  HG2 GLN P   9      16.393 -11.378  -8.868  0.00  0.00      PROB  
ATOM   1675  CD  GLN P   9      17.107 -13.257  -9.769  0.00  0.00      PROB  
ATOM   1676  OE1 GLN P   9      17.608 -14.364  -9.542  0.00  0.00      PROB  
ATOM   1677  NE2 GLN P   9      17.507 -12.561 -10.885  0.00  0.00      PROB  
ATOM   1678 HE21 GLN P   9      18.166 -13.004 -11.493  0.00  0.00      PROB  
ATOM   1679 HE22 GLN P   9      16.998 -11.762 -11.203  0.00  0.00      PROB  
ATOM   1680  C   GLN P   9      13.246 -12.781  -7.326  0.00  0.00      PROB  
ATOM   1681  O   GLN P   9      13.579 -12.338  -6.229  0.00  0.00      PROB  
ATOM   1682  N   ARG P  10      12.611 -14.029  -7.419  0.00  0.00      PROB  
ATOM   1683  HN  ARG P  10      12.459 -14.430  -8.319  0.00  0.00      PROB  
ATOM   1684  CA  ARG P  10      12.139 -14.942  -6.468  0.00  0.00      PROB  
ATOM   1685  HA  ARG P  10      11.332 -14.422  -5.972  0.00  0.00      PROB  
ATOM   1686  CB  ARG P  10      11.665 -16.244  -7.074  0.00  0.00      PROB  
ATOM   1687  HB1 ARG P  10      12.521 -16.861  -7.420  0.00  0.00      PROB  
ATOM   1688  HB2 ARG P  10      10.979 -15.915  -7.884  0.00  0.00      PROB  
ATOM   1689  CG  ARG P  10      10.698 -17.070  -6.147  0.00  0.00      PROB  
ATOM   1690  HG1 ARG P  10       9.973 -16.351  -5.707  0.00  0.00      PROB  
ATOM   1691  HG2 ARG P  10      11.339 -17.518  -5.358  0.00  0.00      PROB  
ATOM   1692  CD  ARG P  10       9.813 -18.178  -6.722  0.00  0.00      PROB  
ATOM   1693  HD1 ARG P  10      10.282 -19.012  -7.287  0.00  0.00      PROB  
ATOM   1694  HD2 ARG P  10       9.046 -17.683  -7.354  0.00  0.00      PROB  
ATOM   1695  NE  ARG P  10       8.988 -18.660  -5.598  0.00  0.00      PROB  
ATOM   1696  HE  ARG P  10       8.260 -18.143  -5.148  0.00  0.00      PROB  
ATOM   1697  CZ  ARG P  10       9.425 -19.643  -4.844  0.00  0.00      PROB  
ATOM   1698  NH1 ARG P  10      10.488 -20.362  -5.083  0.00  0.00      PROB  
ATOM   1699 HH11 ARG P  10      11.056 -20.420  -5.904  0.00  0.00      PROB  
ATOM   1700 HH12 ARG P  10      10.726 -21.089  -4.440  0.00  0.00      PROB  
ATOM   1701  NH2 ARG P  10       8.781 -19.867  -3.740  0.00  0.00      PROB  
ATOM   1702 HH21 ARG P  10       8.021 -19.233  -3.593  0.00  0.00      PROB  
ATOM   1703 HH22 ARG P  10       9.000 -20.619  -3.119  0.00  0.00      PROB  
ATOM   1704  C   ARG P  10      13.232 -15.217  -5.485  0.00  0.00      PROB  
ATOM   1705  O   ARG P  10      14.418 -15.477  -5.834  0.00  0.00      PROB  
ATOM   1706  N   ILE P  11      12.949 -15.243  -4.155  0.00  0.00      PROB  
ATOM   1707  HN  ILE P  11      12.057 -15.018  -3.771  0.00  0.00      PROB  
ATOM   1708  CA  ILE P  11      13.914 -15.788  -3.215  0.00  0.00      PROB  
ATOM   1709  HA  ILE P  11      14.947 -15.714  -3.524  0.00  0.00      PROB  
ATOM   1710  CB  ILE P  11      13.707 -14.899  -1.972  0.00  0.00      PROB  
ATOM   1711  HB  ILE P  11      12.632 -14.834  -1.699  0.00  0.00      PROB  
ATOM   1712  CG2 ILE P  11      14.485 -15.574  -0.794  0.00  0.00      PROB  
ATOM   1713 HG21 ILE P  11      14.322 -15.012   0.151  0.00  0.00      PROB  
ATOM   1714 HG22 ILE P  11      15.547 -15.573  -1.119  0.00  0.00      PROB  
ATOM   1715 HG23 ILE P  11      14.163 -16.596  -0.500  0.00  0.00      PROB  
ATOM   1716  CG1 ILE P  11      14.222 -13.458  -2.209  0.00  0.00      PROB  
ATOM   1717 HG11 ILE P  11      13.776 -12.925  -3.075  0.00  0.00      PROB  
ATOM   1718 HG12 ILE P  11      15.323 -13.579  -2.302  0.00  0.00      PROB  
ATOM   1719  CD  ILE P  11      14.057 -12.582  -0.955  0.00  0.00      PROB  
ATOM   1720  HD1 ILE P  11      13.073 -12.743  -0.464  0.00  0.00      PROB  
ATOM   1721  HD2 ILE P  11      14.106 -11.528  -1.303  0.00  0.00      PROB  
ATOM   1722  HD3 ILE P  11      14.914 -12.793  -0.280  0.00  0.00      PROB  
ATOM   1723  C   ILE P  11      13.640 -17.237  -2.926  0.00  0.00      PROB  
ATOM   1724  O   ILE P  11      12.601 -17.623  -2.398  0.00  0.00      PROB  
ATOM   1725  N   THR P  12      14.561 -18.144  -3.243  0.00  0.00      PROB  
ATOM   1726  HN  THR P  12      15.474 -17.912  -3.570  0.00  0.00      PROB  
ATOM   1727  CA  THR P  12      14.278 -19.568  -3.113  0.00  0.00      PROB  
ATOM   1728  HA  THR P  12      13.319 -19.757  -3.572  0.00  0.00      PROB  
ATOM   1729  CB  THR P  12      15.282 -20.259  -4.046  0.00  0.00      PROB  
ATOM   1730  HB  THR P  12      15.186 -21.355  -3.892  0.00  0.00      PROB  
ATOM   1731  OG1 THR P  12      16.618 -19.897  -3.714  0.00  0.00      PROB  
ATOM   1732  HG1 THR P  12      16.831 -20.327  -2.882  0.00  0.00      PROB  
ATOM   1733  CG2 THR P  12      14.973 -19.953  -5.523  0.00  0.00      PROB  
ATOM   1734 HG21 THR P  12      15.555 -20.630  -6.185  0.00  0.00      PROB  
ATOM   1735 HG22 THR P  12      15.252 -18.913  -5.795  0.00  0.00      PROB  
ATOM   1736 HG23 THR P  12      13.886 -19.981  -5.752  0.00  0.00      PROB  
ATOM   1737  C   THR P  12      14.331 -20.228  -1.716  0.00  0.00      PROB  
ATOM   1738  O   THR P  12      13.792 -21.293  -1.482  0.00  0.00      PROB  
ATOM   1739  N   ASP P  13      14.992 -19.554  -0.764  0.00  0.00      PROB  
ATOM   1740  HN  ASP P  13      15.434 -18.682  -0.960  0.00  0.00      PROB  
ATOM   1741  CA  ASP P  13      15.250 -19.943   0.577  0.00  0.00      PROB  
ATOM   1742  HA  ASP P  13      14.946 -20.979   0.568  0.00  0.00      PROB  
ATOM   1743  CB  ASP P  13      16.707 -19.801   1.013  0.00  0.00      PROB  
ATOM   1744  HB1 ASP P  13      16.752 -20.414   1.938  0.00  0.00      PROB  
ATOM   1745  HB2 ASP P  13      17.014 -18.739   1.125  0.00  0.00      PROB  
ATOM   1746  CG  ASP P  13      17.678 -20.438   0.000  0.00  0.00      PROB  
ATOM   1747  OD1 ASP P  13      17.307 -20.835  -1.132  0.00  0.00      PROB  
ATOM   1748  OD2 ASP P  13      18.920 -20.362   0.338  0.00  0.00      PROB  
ATOM   1749  C   ASP P  13      14.395 -19.218   1.620  0.00  0.00      PROB  
ATOM   1750  O   ASP P  13      14.418 -17.994   1.772  0.00  0.00      PROB  
ATOM   1751  N   GLU P  14      13.643 -20.007   2.405  0.00  0.00      PROB  
ATOM   1752  HN  GLU P  14      13.771 -20.987   2.272  0.00  0.00      PROB  
ATOM   1753  CA  GLU P  14      12.655 -19.621   3.297  0.00  0.00      PROB  
ATOM   1754  HA  GLU P  14      11.925 -19.034   2.757  0.00  0.00      PROB  
ATOM   1755  CB  GLU P  14      11.835 -20.828   3.950  0.00  0.00      PROB  
ATOM   1756  HB1 GLU P  14      12.472 -21.578   4.466  0.00  0.00      PROB  
ATOM   1757  HB2 GLU P  14      11.500 -21.323   3.014  0.00  0.00      PROB  
ATOM   1758  CG  GLU P  14      10.804 -20.260   4.927  0.00  0.00      PROB  
ATOM   1759  HG1 GLU P  14      10.277 -19.354   4.558  0.00  0.00      PROB  
ATOM   1760  HG2 GLU P  14      11.260 -20.018   5.911  0.00  0.00      PROB  
ATOM   1761  CD  GLU P  14       9.750 -21.343   5.225  0.00  0.00      PROB  
ATOM   1762  OE1 GLU P  14       9.919 -22.108   6.197  0.00  0.00      PROB  
ATOM   1763  OE2 GLU P  14       8.655 -21.336   4.655  0.00  0.00      PROB  
ATOM   1764  C   GLU P  14      13.112 -18.645   4.389  0.00  0.00      PROB  
ATOM   1765  O   GLU P  14      12.439 -17.656   4.655  0.00  0.00      PROB  
ATOM   1766  N   ARG P  15      14.280 -18.997   5.005  0.00  0.00      PROB  
ATOM   1767  HN  ARG P  15      14.517 -19.937   4.774  0.00  0.00      PROB  
ATOM   1768  CA  ARG P  15      14.901 -18.163   5.998  0.00  0.00      PROB  
ATOM   1769  HA  ARG P  15      14.095 -18.134   6.717  0.00  0.00      PROB  
ATOM   1770  CB  ARG P  15      16.059 -18.770   6.740  0.00  0.00      PROB  
ATOM   1771  HB1 ARG P  15      16.651 -18.003   7.284  0.00  0.00      PROB  
ATOM   1772  HB2 ARG P  15      16.775 -19.286   6.065  0.00  0.00      PROB  
ATOM   1773  CG  ARG P  15      15.564 -19.720   7.932  0.00  0.00      PROB  
ATOM   1774  HG1 ARG P  15      15.215 -20.691   7.520  0.00  0.00      PROB  
ATOM   1775  HG2 ARG P  15      14.710 -19.298   8.502  0.00  0.00      PROB  
ATOM   1776  CD  ARG P  15      16.692 -20.137   8.909  0.00  0.00      PROB  
ATOM   1777  HD1 ARG P  15      17.157 -19.218   9.326  0.00  0.00      PROB  
ATOM   1778  HD2 ARG P  15      17.450 -20.730   8.353  0.00  0.00      PROB  
ATOM   1779  NE  ARG P  15      15.980 -20.900   9.939  0.00  0.00      PROB  
ATOM   1780  HE  ARG P  15      14.985 -20.818   9.997  0.00  0.00      PROB  
ATOM   1781  CZ  ARG P  15      16.560 -21.721  10.794  0.00  0.00      PROB  
ATOM   1782  NH1 ARG P  15      17.843 -21.971  10.842  0.00  0.00      PROB  
ATOM   1783 HH11 ARG P  15      18.533 -21.365  10.445  0.00  0.00      PROB  
ATOM   1784 HH12 ARG P  15      18.212 -22.470  11.626  0.00  0.00      PROB  
ATOM   1785  NH2 ARG P  15      15.872 -22.286  11.735  0.00  0.00      PROB  
ATOM   1786 HH21 ARG P  15      14.882 -22.142  11.758  0.00  0.00      PROB  
ATOM   1787 HH22 ARG P  15      16.309 -22.627  12.567  0.00  0.00      PROB  
ATOM   1788  C   ARG P  15      15.245 -16.738   5.500  0.00  0.00      PROB  
ATOM   1789  O   ARG P  15      14.901 -15.748   6.145  0.00  0.00      PROB  
ATOM   1790  N   ASN P  16      15.782 -16.602   4.299  0.00  0.00      PROB  
ATOM   1791  HN  ASN P  16      16.167 -17.395   3.834  0.00  0.00      PROB  
ATOM   1792  CA  ASN P  16      15.848 -15.336   3.579  0.00  0.00      PROB  
ATOM   1793  HA  ASN P  16      16.199 -14.511   4.182  0.00  0.00      PROB  
ATOM   1794  CB  ASN P  16      16.948 -15.395   2.424  0.00  0.00      PROB  
ATOM   1795  HB1 ASN P  16      16.642 -16.264   1.803  0.00  0.00      PROB  
ATOM   1796  HB2 ASN P  16      17.942 -15.657   2.846  0.00  0.00      PROB  
ATOM   1797  CG  ASN P  16      17.209 -14.103   1.645  0.00  0.00      PROB  
ATOM   1798  OD1 ASN P  16      17.133 -13.024   2.209  0.00  0.00      PROB  
ATOM   1799  ND2 ASN P  16      17.569 -14.200   0.345  0.00  0.00      PROB  
ATOM   1800 HD21 ASN P  16      17.815 -13.338  -0.098  0.00  0.00      PROB  
ATOM   1801 HD22 ASN P  16      17.918 -15.045  -0.061  0.00  0.00      PROB  
ATOM   1802  C   ASN P  16      14.476 -14.856   3.131  0.00  0.00      PROB  
ATOM   1803  O   ASN P  16      14.162 -13.671   3.197  0.00  0.00      PROB  
ATOM   1804  N   ARG P  17      13.592 -15.758   2.731  0.00  0.00      PROB  
ATOM   1805  HN  ARG P  17      13.853 -16.693   2.504  0.00  0.00      PROB  
ATOM   1806  CA  ARG P  17      12.236 -15.270   2.392  0.00  0.00      PROB  
ATOM   1807  HA  ARG P  17      12.309 -14.596   1.552  0.00  0.00      PROB  
ATOM   1808  CB  ARG P  17      11.355 -16.388   1.748  0.00  0.00      PROB  
ATOM   1809  HB1 ARG P  17      11.082 -17.165   2.494  0.00  0.00      PROB  
ATOM   1810  HB2 ARG P  17      12.065 -16.821   1.011  0.00  0.00      PROB  
ATOM   1811  CG  ARG P  17      10.129 -15.844   1.037  0.00  0.00      PROB  
ATOM   1812  HG1 ARG P  17      10.454 -15.057   0.323  0.00  0.00      PROB  
ATOM   1813  HG2 ARG P  17       9.549 -15.371   1.858  0.00  0.00      PROB  
ATOM   1814  CD  ARG P  17       9.138 -16.810   0.480  0.00  0.00      PROB  
ATOM   1815  HD1 ARG P  17       8.411 -16.168  -0.062  0.00  0.00      PROB  
ATOM   1816  HD2 ARG P  17       8.654 -17.354   1.319  0.00  0.00      PROB  
ATOM   1817  NE  ARG P  17       9.815 -17.616  -0.534  0.00  0.00      PROB  
ATOM   1818  HE  ARG P  17      10.011 -17.161  -1.403  0.00  0.00      PROB  
ATOM   1819  CZ  ARG P  17      10.165 -18.914  -0.398  0.00  0.00      PROB  
ATOM   1820  NH1 ARG P  17       9.679 -19.676   0.602  0.00  0.00      PROB  
ATOM   1821 HH11 ARG P  17       9.009 -19.202   1.172  0.00  0.00      PROB  
ATOM   1822 HH12 ARG P  17      10.035 -20.598   0.759  0.00  0.00      PROB  
ATOM   1823  NH2 ARG P  17      10.985 -19.447  -1.219  0.00  0.00      PROB  
ATOM   1824 HH21 ARG P  17      11.442 -18.803  -1.833  0.00  0.00      PROB  
ATOM   1825 HH22 ARG P  17      11.165 -20.431  -1.204  0.00  0.00      PROB  
ATOM   1826  C   ARG P  17      11.479 -14.529   3.562  0.00  0.00      PROB  
ATOM   1827  O   ARG P  17      10.864 -13.487   3.383  0.00  0.00      PROB  
ATOM   1828  N   GLN P  18      11.600 -15.022   4.802  0.00  0.00      PROB  
ATOM   1829  HN  GLN P  18      12.072 -15.899   4.837  0.00  0.00      PROB  
ATOM   1830  CA  GLN P  18      11.030 -14.352   6.008  0.00  0.00      PROB  
ATOM   1831  HA  GLN P  18       9.978 -14.160   5.857  0.00  0.00      PROB  
ATOM   1832  CB  GLN P  18      11.247 -15.246   7.249  0.00  0.00      PROB  
ATOM   1833  HB1 GLN P  18      10.967 -14.721   8.188  0.00  0.00      PROB  
ATOM   1834  HB2 GLN P  18      12.340 -15.416   7.147  0.00  0.00      PROB  
ATOM   1835  CG  GLN P  18      10.548 -16.665   7.258  0.00  0.00      PROB  
ATOM   1836  HG1 GLN P  18      10.949 -17.299   8.077  0.00  0.00      PROB  
ATOM   1837  HG2 GLN P  18      10.755 -17.106   6.260  0.00  0.00      PROB  
ATOM   1838  CD  GLN P  18       9.031 -16.544   7.131  0.00  0.00      PROB  
ATOM   1839  OE1 GLN P  18       8.465 -16.956   6.141  0.00  0.00      PROB  
ATOM   1840  NE2 GLN P  18       8.308 -16.009   8.159  0.00  0.00      PROB  
ATOM   1841 HE21 GLN P  18       8.694 -15.606   8.989  0.00  0.00      PROB  
ATOM   1842 HE22 GLN P  18       7.315 -15.992   8.046  0.00  0.00      PROB  
ATOM   1843  C   GLN P  18      11.653 -13.022   6.410  0.00  0.00      PROB  
ATOM   1844  O   GLN P  18      10.898 -12.041   6.627  0.00  0.00      PROB  
ATOM   1845  N   VAL P  19      12.981 -12.955   6.429  0.00  0.00      PROB  
ATOM   1846  HN  VAL P  19      13.493 -13.770   6.167  0.00  0.00      PROB  
ATOM   1847  CA  VAL P  19      13.783 -11.767   6.684  0.00  0.00      PROB  
ATOM   1848  HA  VAL P  19      13.500 -11.396   7.658  0.00  0.00      PROB  
ATOM   1849  CB  VAL P  19      15.278 -11.972   6.650  0.00  0.00      PROB  
ATOM   1850  HB  VAL P  19      15.588 -12.589   5.779  0.00  0.00      PROB  
ATOM   1851  CG1 VAL P  19      16.117 -10.727   6.518  0.00  0.00      PROB  
ATOM   1852 HG11 VAL P  19      16.023 -10.189   5.551  0.00  0.00      PROB  
ATOM   1853 HG12 VAL P  19      17.176 -11.032   6.667  0.00  0.00      PROB  
ATOM   1854 HG13 VAL P  19      15.962  -9.943   7.290  0.00  0.00      PROB  
ATOM   1855  CG2 VAL P  19      15.705 -12.653   7.996  0.00  0.00      PROB  
ATOM   1856 HG21 VAL P  19      15.035 -13.535   8.087  0.00  0.00      PROB  
ATOM   1857 HG22 VAL P  19      15.394 -11.949   8.797  0.00  0.00      PROB  
ATOM   1858 HG23 VAL P  19      16.791 -12.882   7.957  0.00  0.00      PROB  
ATOM   1859  C   VAL P  19      13.479 -10.678   5.622  0.00  0.00      PROB  
ATOM   1860  O   VAL P  19      13.297  -9.507   5.941  0.00  0.00      PROB  
ATOM   1861  N   THR P  20      13.367 -11.019   4.330  0.00  0.00      PROB  
ATOM   1862  HN  THR P  20      13.663 -11.911   3.996  0.00  0.00      PROB  
ATOM   1863  CA  THR P  20      12.953 -10.100   3.274  0.00  0.00      PROB  
ATOM   1864  HA  THR P  20      13.578  -9.227   3.393  0.00  0.00      PROB  
ATOM   1865  CB  THR P  20      13.332 -10.567   1.894  0.00  0.00      PROB  
ATOM   1866  HB  THR P  20      12.835 -11.537   1.676  0.00  0.00      PROB  
ATOM   1867  OG1 THR P  20      14.743 -10.700   1.750  0.00  0.00      PROB  
ATOM   1868  HG1 THR P  20      15.050 -11.521   2.142  0.00  0.00      PROB  
ATOM   1869  CG2 THR P  20      12.847  -9.622   0.845  0.00  0.00      PROB  
ATOM   1870 HG21 THR P  20      13.399  -8.664   0.953  0.00  0.00      PROB  
ATOM   1871 HG22 THR P  20      11.769  -9.353   0.808  0.00  0.00      PROB  
ATOM   1872 HG23 THR P  20      13.154  -9.929  -0.177  0.00  0.00      PROB  
ATOM   1873  C   THR P  20      11.565  -9.665   3.451  0.00  0.00      PROB  
ATOM   1874  O   THR P  20      11.285  -8.455   3.353  0.00  0.00      PROB  
ATOM   1875  N   PHE P  21      10.588 -10.554   3.777  0.00  0.00      PROB  
ATOM   1876  HN  PHE P  21      10.832 -11.518   3.853  0.00  0.00      PROB  
ATOM   1877  CA  PHE P  21       9.192 -10.258   4.006  0.00  0.00      PROB  
ATOM   1878  HA  PHE P  21       8.819  -9.691   3.165  0.00  0.00      PROB  
ATOM   1879  CB  PHE P  21       8.247 -11.477   4.322  0.00  0.00      PROB  
ATOM   1880  HB1 PHE P  21       8.626 -12.040   5.202  0.00  0.00      PROB  
ATOM   1881  HB2 PHE P  21       8.288 -12.072   3.385  0.00  0.00      PROB  
ATOM   1882  CG  PHE P  21       6.822 -11.088   4.529  0.00  0.00      PROB  
ATOM   1883  CD1 PHE P  21       6.166 -11.465   5.723  0.00  0.00      PROB  
ATOM   1884  HD1 PHE P  21       6.679 -12.023   6.493  0.00  0.00      PROB  
ATOM   1885  CE1 PHE P  21       4.867 -10.953   5.915  0.00  0.00      PROB  
ATOM   1886  HE1 PHE P  21       4.432 -11.119   6.889  0.00  0.00      PROB  
ATOM   1887  CZ  PHE P  21       4.203 -10.208   4.920  0.00  0.00      PROB  
ATOM   1888  HZ  PHE P  21       3.248  -9.790   5.203  0.00  0.00      PROB  
ATOM   1889  CD2 PHE P  21       6.196 -10.472   3.531  0.00  0.00      PROB  
ATOM   1890  HD2 PHE P  21       6.649 -10.292   2.567  0.00  0.00      PROB  
ATOM   1891  CE2 PHE P  21       4.839 -10.050   3.681  0.00  0.00      PROB  
ATOM   1892  HE2 PHE P  21       4.378  -9.508   2.868  0.00  0.00      PROB  
ATOM   1893  C   PHE P  21       8.975  -9.302   5.234  0.00  0.00      PROB  
ATOM   1894  O   PHE P  21       8.114  -8.388   5.168  0.00  0.00      PROB  
ATOM   1895  N   THR P  22       9.733  -9.466   6.348  0.00  0.00      PROB  
ATOM   1896  HN  THR P  22      10.255 -10.305   6.477  0.00  0.00      PROB  
ATOM   1897  CA  THR P  22       9.584  -8.549   7.495  0.00  0.00      PROB  
ATOM   1898  HA  THR P  22       8.509  -8.477   7.557  0.00  0.00      PROB  
ATOM   1899  CB  THR P  22      10.216  -9.010   8.865  0.00  0.00      PROB  
ATOM   1900  HB  THR P  22       9.817  -9.972   9.252  0.00  0.00      PROB  
ATOM   1901  OG1 THR P  22       9.931  -8.176   9.950  0.00  0.00      PROB  
ATOM   1902  HG1 THR P  22      10.191  -8.650  10.743  0.00  0.00      PROB  
ATOM   1903  CG2 THR P  22      11.728  -9.196   8.808  0.00  0.00      PROB  
ATOM   1904 HG21 THR P  22      12.071  -8.165   8.573  0.00  0.00      PROB  
ATOM   1905 HG22 THR P  22      11.998  -9.893   7.987  0.00  0.00      PROB  
ATOM   1906 HG23 THR P  22      12.205  -9.584   9.734  0.00  0.00      PROB  
ATOM   1907  C   THR P  22      10.037  -7.143   7.175  0.00  0.00      PROB  
ATOM   1908  O   THR P  22       9.337  -6.126   7.411  0.00  0.00      PROB  
ATOM   1909  N   LYS P  23      11.196  -7.032   6.499  0.00  0.00      PROB  
ATOM   1910  HN  LYS P  23      11.663  -7.842   6.153  0.00  0.00      PROB  
ATOM   1911  CA  LYS P  23      11.645  -5.762   5.926  0.00  0.00      PROB  
ATOM   1912  HA  LYS P  23      11.662  -4.982   6.672  0.00  0.00      PROB  
ATOM   1913  CB  LYS P  23      13.063  -5.956   5.191  0.00  0.00      PROB  
ATOM   1914  HB1 LYS P  23      13.347  -5.094   4.550  0.00  0.00      PROB  
ATOM   1915  HB2 LYS P  23      13.094  -6.813   4.486  0.00  0.00      PROB  
ATOM   1916  CG  LYS P  23      14.192  -6.239   6.209  0.00  0.00      PROB  
ATOM   1917  HG1 LYS P  23      13.968  -7.166   6.779  0.00  0.00      PROB  
ATOM   1918  HG2 LYS P  23      14.169  -5.342   6.864  0.00  0.00      PROB  
ATOM   1919  CD  LYS P  23      15.524  -6.411   5.547  0.00  0.00      PROB  
ATOM   1920  HD1 LYS P  23      15.743  -5.533   4.901  0.00  0.00      PROB  
ATOM   1921  HD2 LYS P  23      15.425  -7.232   4.804  0.00  0.00      PROB  
ATOM   1922  CE  LYS P  23      16.661  -6.704   6.553  0.00  0.00      PROB  
ATOM   1923  HE1 LYS P  23      16.412  -7.652   7.075  0.00  0.00      PROB  
ATOM   1924  HE2 LYS P  23      16.652  -5.831   7.241  0.00  0.00      PROB  
ATOM   1925  NZ  LYS P  23      18.010  -6.858   5.937  0.00  0.00      PROB  
ATOM   1926  HZ1 LYS P  23      18.023  -7.591   5.200  0.00  0.00      PROB  
ATOM   1927  HZ2 LYS P  23      18.676  -7.068   6.708  0.00  0.00      PROB  
ATOM   1928  HZ3 LYS P  23      18.340  -6.009   5.434  0.00  0.00      PROB  
ATOM   1929  C   LYS P  23      10.675  -5.093   4.979  0.00  0.00      PROB  
ATOM   1930  O   LYS P  23      10.222  -3.974   5.276  0.00  0.00      PROB  
ATOM   1931  N   ARG P  24      10.483  -5.691   3.805  0.00  0.00      PROB  
ATOM   1932  HN  ARG P  24      10.859  -6.590   3.599  0.00  0.00      PROB  
ATOM   1933  CA  ARG P  24       9.730  -5.078   2.734  0.00  0.00      PROB  
ATOM   1934  HA  ARG P  24      10.165  -4.107   2.545  0.00  0.00      PROB  
ATOM   1935  CB  ARG P  24       9.972  -5.970   1.420  0.00  0.00      PROB  
ATOM   1936  HB1 ARG P  24       9.329  -5.626   0.581  0.00  0.00      PROB  
ATOM   1937  HB2 ARG P  24       9.611  -6.993   1.658  0.00  0.00      PROB  
ATOM   1938  CG  ARG P  24      11.512  -6.030   0.882  0.00  0.00      PROB  
ATOM   1939  HG1 ARG P  24      11.580  -6.538  -0.103  0.00  0.00      PROB  
ATOM   1940  HG2 ARG P  24      12.003  -6.573   1.718  0.00  0.00      PROB  
ATOM   1941  CD  ARG P  24      12.092  -4.700   0.657  0.00  0.00      PROB  
ATOM   1942  HD1 ARG P  24      11.932  -4.028   1.527  0.00  0.00      PROB  
ATOM   1943  HD2 ARG P  24      11.606  -4.290  -0.254  0.00  0.00      PROB  
ATOM   1944  NE  ARG P  24      13.570  -4.801   0.477  0.00  0.00      PROB  
ATOM   1945  HE  ARG P  24      14.142  -4.773   1.297  0.00  0.00      PROB  
ATOM   1946  CZ  ARG P  24      14.181  -5.060  -0.713  0.00  0.00      PROB  
ATOM   1947  NH1 ARG P  24      13.479  -5.299  -1.796  0.00  0.00      PROB  
ATOM   1948 HH11 ARG P  24      13.879  -5.456  -2.699  0.00  0.00      PROB  
ATOM   1949 HH12 ARG P  24      12.570  -4.884  -1.828  0.00  0.00      PROB  
ATOM   1950  NH2 ARG P  24      15.484  -5.255  -0.597  0.00  0.00      PROB  
ATOM   1951 HH21 ARG P  24      15.999  -5.553  -1.401  0.00  0.00      PROB  
ATOM   1952 HH22 ARG P  24      15.746  -5.166   0.364  0.00  0.00      PROB  
ATOM   1953  C   ARG P  24       8.215  -4.966   2.937  0.00  0.00      PROB  
ATOM   1954  O   ARG P  24       7.625  -3.980   2.468  0.00  0.00      PROB  
ATOM   1955  N   LYS P  25       7.620  -5.797   3.849  0.00  0.00      PROB  
ATOM   1956  HN  LYS P  25       8.158  -6.486   4.328  0.00  0.00      PROB  
ATOM   1957  CA  LYS P  25       6.286  -5.553   4.485  0.00  0.00      PROB  
ATOM   1958  HA  LYS P  25       5.517  -5.563   3.727  0.00  0.00      PROB  
ATOM   1959  CB  LYS P  25       5.854  -6.731   5.366  0.00  0.00      PROB  
ATOM   1960  HB1 LYS P  25       6.701  -6.937   6.055  0.00  0.00      PROB  
ATOM   1961  HB2 LYS P  25       5.784  -7.634   4.722  0.00  0.00      PROB  
ATOM   1962  CG  LYS P  25       4.527  -6.610   6.110  0.00  0.00      PROB  
ATOM   1963  HG1 LYS P  25       3.904  -7.501   5.882  0.00  0.00      PROB  
ATOM   1964  HG2 LYS P  25       3.935  -5.719   5.809  0.00  0.00      PROB  
ATOM   1965  CD  LYS P  25       4.659  -6.461   7.647  0.00  0.00      PROB  
ATOM   1966  HD1 LYS P  25       3.641  -6.544   8.083  0.00  0.00      PROB  
ATOM   1967  HD2 LYS P  25       4.965  -5.455   8.006  0.00  0.00      PROB  
ATOM   1968  CE  LYS P  25       5.458  -7.598   8.313  0.00  0.00      PROB  
ATOM   1969  HE1 LYS P  25       6.508  -7.683   7.959  0.00  0.00      PROB  
ATOM   1970  HE2 LYS P  25       4.998  -8.601   8.186  0.00  0.00      PROB  
ATOM   1971  NZ  LYS P  25       5.531  -7.530   9.826  0.00  0.00      PROB  
ATOM   1972  HZ1 LYS P  25       6.222  -6.796  10.083  0.00  0.00      PROB  
ATOM   1973  HZ2 LYS P  25       5.848  -8.435  10.228  0.00  0.00      PROB  
ATOM   1974  HZ3 LYS P  25       4.583  -7.349  10.212  0.00  0.00      PROB  
ATOM   1975  C   LYS P  25       6.142  -4.236   5.286  0.00  0.00      PROB  
ATOM   1976  O   LYS P  25       5.315  -3.419   4.872  0.00  0.00      PROB  
ATOM   1977  N   PHE P  26       7.150  -3.896   6.131  0.00  0.00      PROB  
ATOM   1978  HN  PHE P  26       8.001  -4.363   6.358  0.00  0.00      PROB  
ATOM   1979  CA  PHE P  26       7.114  -2.593   6.805  0.00  0.00      PROB  
ATOM   1980  HA  PHE P  26       6.108  -2.364   7.125  0.00  0.00      PROB  
ATOM   1981  CB  PHE P  26       8.149  -2.501   7.990  0.00  0.00      PROB  
ATOM   1982  HB1 PHE P  26       9.168  -2.730   7.611  0.00  0.00      PROB  
ATOM   1983  HB2 PHE P  26       8.030  -3.346   8.702  0.00  0.00      PROB  
ATOM   1984  CG  PHE P  26       8.240  -1.127   8.730  0.00  0.00      PROB  
ATOM   1985  CD1 PHE P  26       9.197  -0.210   8.285  0.00  0.00      PROB  
ATOM   1986  HD1 PHE P  26      10.114  -0.540   7.818  0.00  0.00      PROB  
ATOM   1987  CE1 PHE P  26       9.044   1.141   8.639  0.00  0.00      PROB  
ATOM   1988  HE1 PHE P  26       9.857   1.821   8.430  0.00  0.00      PROB  
ATOM   1989  CZ  PHE P  26       8.017   1.592   9.508  0.00  0.00      PROB  
ATOM   1990  HZ  PHE P  26       7.964   2.653   9.701  0.00  0.00      PROB  
ATOM   1991  CD2 PHE P  26       7.114  -0.708   9.474  0.00  0.00      PROB  
ATOM   1992  HD2 PHE P  26       6.268  -1.342   9.694  0.00  0.00      PROB  
ATOM   1993  CE2 PHE P  26       7.010   0.659   9.881  0.00  0.00      PROB  
ATOM   1994  HE2 PHE P  26       6.156   1.018  10.437  0.00  0.00      PROB  
ATOM   1995  C   PHE P  26       7.329  -1.446   5.813  0.00  0.00      PROB  
ATOM   1996  O   PHE P  26       6.764  -0.377   5.887  0.00  0.00      PROB  
ATOM   1997  N   GLY P  27       8.305  -1.643   4.893  0.00  0.00      PROB  
ATOM   1998  HN  GLY P  27       8.869  -2.457   5.008  0.00  0.00      PROB  
ATOM   1999  CA  GLY P  27       8.642  -0.719   3.863  0.00  0.00      PROB  
ATOM   2000  HA1 GLY P  27       9.252  -1.326   3.211  0.00  0.00      PROB  
ATOM   2001  HA2 GLY P  27       9.243   0.094   4.243  0.00  0.00      PROB  
ATOM   2002  C   GLY P  27       7.579  -0.319   2.934  0.00  0.00      PROB  
ATOM   2003  O   GLY P  27       7.479   0.829   2.560  0.00  0.00      PROB  
ATOM   2004  N   LEU P  28       6.663  -1.277   2.582  0.00  0.00      PROB  
ATOM   2005  HN  LEU P  28       6.691  -2.225   2.889  0.00  0.00      PROB  
ATOM   2006  CA  LEU P  28       5.502  -1.063   1.767  0.00  0.00      PROB  
ATOM   2007  HA  LEU P  28       5.881  -0.428   0.980  0.00  0.00      PROB  
ATOM   2008  CB  LEU P  28       5.026  -2.378   1.157  0.00  0.00      PROB  
ATOM   2009  HB1 LEU P  28       4.729  -3.206   1.835  0.00  0.00      PROB  
ATOM   2010  HB2 LEU P  28       5.830  -2.832   0.539  0.00  0.00      PROB  
ATOM   2011  CG  LEU P  28       3.862  -2.244   0.180  0.00  0.00      PROB  
ATOM   2012  HG  LEU P  28       3.145  -1.588   0.719  0.00  0.00      PROB  
ATOM   2013  CD1 LEU P  28       4.360  -1.605  -1.128  0.00  0.00      PROB  
ATOM   2014 HD11 LEU P  28       4.792  -0.623  -0.841  0.00  0.00      PROB  
ATOM   2015 HD12 LEU P  28       3.539  -1.465  -1.863  0.00  0.00      PROB  
ATOM   2016 HD13 LEU P  28       5.125  -2.268  -1.587  0.00  0.00      PROB  
ATOM   2017  CD2 LEU P  28       3.297  -3.626  -0.166  0.00  0.00      PROB  
ATOM   2018 HD21 LEU P  28       4.089  -4.307  -0.545  0.00  0.00      PROB  
ATOM   2019 HD22 LEU P  28       2.688  -3.612  -1.095  0.00  0.00      PROB  
ATOM   2020 HD23 LEU P  28       2.747  -4.157   0.640  0.00  0.00      PROB  
ATOM   2021  C   LEU P  28       4.372  -0.213   2.494  0.00  0.00      PROB  
ATOM   2022  O   LEU P  28       3.988   0.844   2.030  0.00  0.00      PROB  
ATOM   2023  N   MET P  29       4.166  -0.597   3.777  0.00  0.00      PROB  
ATOM   2024  HN  MET P  29       4.623  -1.389   4.175  0.00  0.00      PROB  
ATOM   2025  CA  MET P  29       3.371   0.101   4.698  0.00  0.00      PROB  
ATOM   2026  HA  MET P  29       2.363   0.120   4.312  0.00  0.00      PROB  
ATOM   2027  CB  MET P  29       3.344  -0.679   6.050  0.00  0.00      PROB  
ATOM   2028  HB1 MET P  29       2.804  -0.076   6.811  0.00  0.00      PROB  
ATOM   2029  HB2 MET P  29       4.405  -0.779   6.363  0.00  0.00      PROB  
ATOM   2030  CG  MET P  29       2.573  -2.020   5.922  0.00  0.00      PROB  
ATOM   2031  HG1 MET P  29       3.010  -2.593   5.076  0.00  0.00      PROB  
ATOM   2032  HG2 MET P  29       1.513  -1.726   5.762  0.00  0.00      PROB  
ATOM   2033  SD  MET P  29       2.645  -3.102   7.377  0.00  0.00      PROB  
ATOM   2034  CE  MET P  29       1.374  -4.296   7.042  0.00  0.00      PROB  
ATOM   2035  HE1 MET P  29       1.725  -4.868   6.156  0.00  0.00      PROB  
ATOM   2036  HE2 MET P  29       0.450  -3.682   6.980  0.00  0.00      PROB  
ATOM   2037  HE3 MET P  29       1.222  -4.953   7.925  0.00  0.00      PROB  
ATOM   2038  C   MET P  29       3.860   1.522   5.010  0.00  0.00      PROB  
ATOM   2039  O   MET P  29       3.017   2.425   5.088  0.00  0.00      PROB  
ATOM   2040  N   LYS P  30       5.237   1.740   5.242  0.00  0.00      PROB  
ATOM   2041  HN  LYS P  30       5.859   1.017   5.531  0.00  0.00      PROB  
ATOM   2042  CA  LYS P  30       5.906   2.956   5.421  0.00  0.00      PROB  
ATOM   2043  HA  LYS P  30       5.276   3.513   6.099  0.00  0.00      PROB  
ATOM   2044  CB  LYS P  30       7.260   2.763   6.027  0.00  0.00      PROB  
ATOM   2045  HB1 LYS P  30       7.713   1.894   5.503  0.00  0.00      PROB  
ATOM   2046  HB2 LYS P  30       7.107   2.388   7.061  0.00  0.00      PROB  
ATOM   2047  CG  LYS P  30       8.328   3.899   5.957  0.00  0.00      PROB  
ATOM   2048  HG1 LYS P  30       8.561   4.114   4.892  0.00  0.00      PROB  
ATOM   2049  HG2 LYS P  30       9.235   3.404   6.366  0.00  0.00      PROB  
ATOM   2050  CD  LYS P  30       8.039   5.157   6.733  0.00  0.00      PROB  
ATOM   2051  HD1 LYS P  30       7.597   4.690   7.639  0.00  0.00      PROB  
ATOM   2052  HD2 LYS P  30       7.152   5.632   6.263  0.00  0.00      PROB  
ATOM   2053  CE  LYS P  30       9.170   6.261   6.961  0.00  0.00      PROB  
ATOM   2054  HE1 LYS P  30       9.804   5.868   7.784  0.00  0.00      PROB  
ATOM   2055  HE2 LYS P  30       8.589   7.149   7.289  0.00  0.00      PROB  
ATOM   2056  NZ  LYS P  30       9.911   6.638   5.738  0.00  0.00      PROB  
ATOM   2057  HZ1 LYS P  30      10.769   6.056   5.670  0.00  0.00      PROB  
ATOM   2058  HZ2 LYS P  30      10.267   7.615   5.710  0.00  0.00      PROB  
ATOM   2059  HZ3 LYS P  30       9.306   6.453   4.913  0.00  0.00      PROB  
ATOM   2060  C   LYS P  30       5.913   3.831   4.179  0.00  0.00      PROB  
ATOM   2061  O   LYS P  30       5.658   5.047   4.261  0.00  0.00      PROB  
ATOM   2062  N   LYS P  31       6.184   3.288   2.997  0.00  0.00      PROB  
ATOM   2063  HN  LYS P  31       6.456   2.329   3.001  0.00  0.00      PROB  
ATOM   2064  CA  LYS P  31       5.878   4.035   1.721  0.00  0.00      PROB  
ATOM   2065  HA  LYS P  31       6.449   4.950   1.777  0.00  0.00      PROB  
ATOM   2066  CB  LYS P  31       6.517   3.279   0.567  0.00  0.00      PROB  
ATOM   2067  HB1 LYS P  31       6.150   3.777  -0.357  0.00  0.00      PROB  
ATOM   2068  HB2 LYS P  31       6.309   2.188   0.568  0.00  0.00      PROB  
ATOM   2069  CG  LYS P  31       8.032   3.455   0.373  0.00  0.00      PROB  
ATOM   2070  HG1 LYS P  31       8.458   2.705  -0.328  0.00  0.00      PROB  
ATOM   2071  HG2 LYS P  31       8.437   3.199   1.375  0.00  0.00      PROB  
ATOM   2072  CD  LYS P  31       8.469   4.918   0.032  0.00  0.00      PROB  
ATOM   2073  HD1 LYS P  31       8.067   5.522   0.874  0.00  0.00      PROB  
ATOM   2074  HD2 LYS P  31       8.023   5.308  -0.908  0.00  0.00      PROB  
ATOM   2075  CE  LYS P  31      10.007   5.255   0.098  0.00  0.00      PROB  
ATOM   2076  HE1 LYS P  31      10.299   6.279  -0.220  0.00  0.00      PROB  
ATOM   2077  HE2 LYS P  31      10.532   4.582  -0.613  0.00  0.00      PROB  
ATOM   2078  NZ  LYS P  31      10.539   5.069   1.538  0.00  0.00      PROB  
ATOM   2079  HZ1 LYS P  31      10.506   4.054   1.763  0.00  0.00      PROB  
ATOM   2080  HZ2 LYS P  31       9.987   5.516   2.297  0.00  0.00      PROB  
ATOM   2081  HZ3 LYS P  31      11.558   5.254   1.632  0.00  0.00      PROB  
ATOM   2082  C   LYS P  31       4.403   4.454   1.471  0.00  0.00      PROB  
ATOM   2083  O   LYS P  31       4.108   5.553   1.084  0.00  0.00      PROB  
ATOM   2084  N   ALA P  32       3.481   3.575   1.781  0.00  0.00      PROB  
ATOM   2085  HN  ALA P  32       3.673   2.693   2.206  0.00  0.00      PROB  
ATOM   2086  CA  ALA P  32       2.057   3.984   1.752  0.00  0.00      PROB  
ATOM   2087  HA  ALA P  32       1.974   4.279   0.716  0.00  0.00      PROB  
ATOM   2088  CB  ALA P  32       1.211   2.676   2.010  0.00  0.00      PROB  
ATOM   2089  HB1 ALA P  32       1.386   2.404   3.073  0.00  0.00      PROB  
ATOM   2090  HB2 ALA P  32       1.406   1.773   1.393  0.00  0.00      PROB  
ATOM   2091  HB3 ALA P  32       0.143   2.948   1.872  0.00  0.00      PROB  
ATOM   2092  C   ALA P  32       1.704   5.146   2.686  0.00  0.00      PROB  
ATOM   2093  O   ALA P  32       1.005   6.071   2.306  0.00  0.00      PROB  
ATOM   2094  N   TYR P  33       2.210   5.178   3.938  0.00  0.00      PROB  
ATOM   2095  HN  TYR P  33       2.607   4.334   4.290  0.00  0.00      PROB  
ATOM   2096  CA  TYR P  33       2.253   6.217   4.842  0.00  0.00      PROB  
ATOM   2097  HA  TYR P  33       1.203   6.376   5.041  0.00  0.00      PROB  
ATOM   2098  CB  TYR P  33       2.851   5.591   6.115  0.00  0.00      PROB  
ATOM   2099  HB1 TYR P  33       3.812   5.065   5.928  0.00  0.00      PROB  
ATOM   2100  HB2 TYR P  33       2.136   4.829   6.493  0.00  0.00      PROB  
ATOM   2101  CG  TYR P  33       3.256   6.607   7.140  0.00  0.00      PROB  
ATOM   2102  CD1 TYR P  33       4.608   7.054   7.179  0.00  0.00      PROB  
ATOM   2103  HD1 TYR P  33       5.357   6.668   6.503  0.00  0.00      PROB  
ATOM   2104  CE1 TYR P  33       4.996   8.035   8.039  0.00  0.00      PROB  
ATOM   2105  HE1 TYR P  33       5.995   8.444   8.052  0.00  0.00      PROB  
ATOM   2106  CZ  TYR P  33       4.130   8.484   8.973  0.00  0.00      PROB  
ATOM   2107  OH  TYR P  33       4.550   9.490   9.826  0.00  0.00      PROB  
ATOM   2108  HH  TYR P  33       3.802   9.948  10.218  0.00  0.00      PROB  
ATOM   2109  CD2 TYR P  33       2.380   7.061   8.083  0.00  0.00      PROB  
ATOM   2110  HD2 TYR P  33       1.346   6.750   8.092  0.00  0.00      PROB  
ATOM   2111  CE2 TYR P  33       2.775   8.043   9.026  0.00  0.00      PROB  
ATOM   2112  HE2 TYR P  33       2.144   8.394   9.829  0.00  0.00      PROB  
ATOM   2113  C   TYR P  33       2.914   7.475   4.378  0.00  0.00      PROB  
ATOM   2114  O   TYR P  33       2.352   8.555   4.515  0.00  0.00      PROB  
ATOM   2115  N   GLU P  34       4.137   7.437   3.797  0.00  0.00      PROB  
ATOM   2116  HN  GLU P  34       4.710   6.626   3.881  0.00  0.00      PROB  
ATOM   2117  CA  GLU P  34       4.791   8.465   3.047  0.00  0.00      PROB  
ATOM   2118  HA  GLU P  34       4.981   9.226   3.789  0.00  0.00      PROB  
ATOM   2119  CB  GLU P  34       6.179   7.978   2.534  0.00  0.00      PROB  
ATOM   2120  HB1 GLU P  34       6.357   8.694   1.704  0.00  0.00      PROB  
ATOM   2121  HB2 GLU P  34       5.984   7.000   2.046  0.00  0.00      PROB  
ATOM   2122  CG  GLU P  34       7.325   7.962   3.510  0.00  0.00      PROB  
ATOM   2123  HG1 GLU P  34       6.992   7.391   4.402  0.00  0.00      PROB  
ATOM   2124  HG2 GLU P  34       7.503   9.032   3.753  0.00  0.00      PROB  
ATOM   2125  CD  GLU P  34       8.522   7.345   2.861  0.00  0.00      PROB  
ATOM   2126  OE1 GLU P  34       9.027   7.861   1.828  0.00  0.00      PROB  
ATOM   2127  OE2 GLU P  34       8.843   6.198   3.330  0.00  0.00      PROB  
ATOM   2128  C   GLU P  34       3.948   9.097   2.085  0.00  0.00      PROB  
ATOM   2129  O   GLU P  34       3.872  10.326   1.991  0.00  0.00      PROB  
ATOM   2130  N   LEU P  35       3.309   8.324   1.151  0.00  0.00      PROB  
ATOM   2131  HN  LEU P  35       3.190   7.343   1.286  0.00  0.00      PROB  
ATOM   2132  CA  LEU P  35       2.535   8.843   0.031  0.00  0.00      PROB  
ATOM   2133  HA  LEU P  35       2.978   9.680  -0.488  0.00  0.00      PROB  
ATOM   2134  CB  LEU P  35       2.215   7.678  -0.986  0.00  0.00      PROB  
ATOM   2135  HB1 LEU P  35       1.932   6.723  -0.493  0.00  0.00      PROB  
ATOM   2136  HB2 LEU P  35       3.217   7.481  -1.424  0.00  0.00      PROB  
ATOM   2137  CG  LEU P  35       1.068   7.891  -1.961  0.00  0.00      PROB  
ATOM   2138  HG  LEU P  35       0.203   7.962  -1.268  0.00  0.00      PROB  
ATOM   2139  CD1 LEU P  35       1.170   9.161  -2.957  0.00  0.00      PROB  
ATOM   2140 HD11 LEU P  35       1.434  10.084  -2.398  0.00  0.00      PROB  
ATOM   2141 HD12 LEU P  35       0.319   9.310  -3.655  0.00  0.00      PROB  
ATOM   2142 HD13 LEU P  35       2.080   9.109  -3.592  0.00  0.00      PROB  
ATOM   2143  CD2 LEU P  35       0.805   6.765  -2.853  0.00  0.00      PROB  
ATOM   2144 HD21 LEU P  35      -0.120   6.775  -3.469  0.00  0.00      PROB  
ATOM   2145 HD22 LEU P  35       0.594   5.964  -2.113  0.00  0.00      PROB  
ATOM   2146 HD23 LEU P  35       1.629   6.458  -3.533  0.00  0.00      PROB  
ATOM   2147  C   LEU P  35       1.273   9.581   0.554  0.00  0.00      PROB  
ATOM   2148  O   LEU P  35       0.920  10.708   0.108  0.00  0.00      PROB  
ATOM   2149  N   SER P  36       0.593   8.999   1.609  0.00  0.00      PROB  
ATOM   2150  HN  SER P  36       0.824   8.101   1.977  0.00  0.00      PROB  
ATOM   2151  CA  SER P  36      -0.488   9.731   2.338  0.00  0.00      PROB  
ATOM   2152  HA  SER P  36      -1.391   9.846   1.756  0.00  0.00      PROB  
ATOM   2153  CB  SER P  36      -0.954   8.992   3.618  0.00  0.00      PROB  
ATOM   2154  HB1 SER P  36      -0.161   8.634   4.309  0.00  0.00      PROB  
ATOM   2155  HB2 SER P  36      -1.323   8.029   3.204  0.00  0.00      PROB  
ATOM   2156  OG  SER P  36      -2.158   9.540   4.259  0.00  0.00      PROB  
ATOM   2157  HG1 SER P  36      -2.868   9.479   3.616  0.00  0.00      PROB  
ATOM   2158  C   SER P  36      -0.126  11.117   2.807  0.00  0.00      PROB  
ATOM   2159  O   SER P  36      -0.867  12.163   2.546  0.00  0.00      PROB  
ATOM   2160  N   VAL P  37       1.023  11.189   3.582  0.00  0.00      PROB  
ATOM   2161  HN  VAL P  37       1.545  10.350   3.720  0.00  0.00      PROB  
ATOM   2162  CA  VAL P  37       1.447  12.535   3.998  0.00  0.00      PROB  
ATOM   2163  HA  VAL P  37       0.596  13.002   4.470  0.00  0.00      PROB  
ATOM   2164  CB  VAL P  37       2.529  12.511   5.094  0.00  0.00      PROB  
ATOM   2165  HB  VAL P  37       3.449  12.071   4.654  0.00  0.00      PROB  
ATOM   2166  CG1 VAL P  37       2.998  13.910   5.554  0.00  0.00      PROB  
ATOM   2167 HG11 VAL P  37       3.712  13.687   6.375  0.00  0.00      PROB  
ATOM   2168 HG12 VAL P  37       2.113  14.413   6.000  0.00  0.00      PROB  
ATOM   2169 HG13 VAL P  37       3.630  14.477   4.838  0.00  0.00      PROB  
ATOM   2170  CG2 VAL P  37       2.013  11.619   6.245  0.00  0.00      PROB  
ATOM   2171 HG21 VAL P  37       2.612  11.690   7.179  0.00  0.00      PROB  
ATOM   2172 HG22 VAL P  37       1.868  10.556   5.955  0.00  0.00      PROB  
ATOM   2173 HG23 VAL P  37       1.062  12.068   6.603  0.00  0.00      PROB  
ATOM   2174  C   VAL P  37       1.860  13.534   2.891  0.00  0.00      PROB  
ATOM   2175  O   VAL P  37       1.234  14.583   2.725  0.00  0.00      PROB  
ATOM   2176  N   LEU P  38       2.789  13.052   2.046  0.00  0.00      PROB  
ATOM   2177  HN  LEU P  38       3.162  12.148   2.240  0.00  0.00      PROB  
ATOM   2178  CA  LEU P  38       3.405  13.905   0.974  0.00  0.00      PROB  
ATOM   2179  HA  LEU P  38       3.899  14.766   1.399  0.00  0.00      PROB  
ATOM   2180  CB  LEU P  38       4.334  13.011   0.130  0.00  0.00      PROB  
ATOM   2181  HB1 LEU P  38       3.789  12.234  -0.447  0.00  0.00      PROB  
ATOM   2182  HB2 LEU P  38       4.910  12.440   0.889  0.00  0.00      PROB  
ATOM   2183  CG  LEU P  38       5.306  13.689  -0.735  0.00  0.00      PROB  
ATOM   2184  HG  LEU P  38       4.799  14.367  -1.455  0.00  0.00      PROB  
ATOM   2185  CD1 LEU P  38       6.188  14.679  -0.023  0.00  0.00      PROB  
ATOM   2186 HD11 LEU P  38       6.415  14.199   0.953  0.00  0.00      PROB  
ATOM   2187 HD12 LEU P  38       5.575  15.604   0.025  0.00  0.00      PROB  
ATOM   2188 HD13 LEU P  38       7.153  14.765  -0.567  0.00  0.00      PROB  
ATOM   2189  CD2 LEU P  38       6.098  12.676  -1.528  0.00  0.00      PROB  
ATOM   2190 HD21 LEU P  38       5.572  12.000  -2.236  0.00  0.00      PROB  
ATOM   2191 HD22 LEU P  38       6.657  12.007  -0.840  0.00  0.00      PROB  
ATOM   2192 HD23 LEU P  38       6.815  13.178  -2.213  0.00  0.00      PROB  
ATOM   2193  C   LEU P  38       2.382  14.494   0.007  0.00  0.00      PROB  
ATOM   2194  O   LEU P  38       2.437  15.685  -0.325  0.00  0.00      PROB  
ATOM   2195  N   CYS P  39       1.398  13.681  -0.454  0.00  0.00      PROB  
ATOM   2196  HN  CYS P  39       1.212  12.822   0.016  0.00  0.00      PROB  
ATOM   2197  CA  CYS P  39       0.464  14.117  -1.490  0.00  0.00      PROB  
ATOM   2198  HA  CYS P  39       0.671  15.123  -1.825  0.00  0.00      PROB  
ATOM   2199  CB  CYS P  39       0.509  13.186  -2.786  0.00  0.00      PROB  
ATOM   2200  HB1 CYS P  39      -0.265  13.604  -3.464  0.00  0.00      PROB  
ATOM   2201  HB2 CYS P  39       0.272  12.162  -2.424  0.00  0.00      PROB  
ATOM   2202  SG  CYS P  39       2.159  13.281  -3.460  0.00  0.00      PROB  
ATOM   2203  HG1 CYS P  39       2.340  14.578  -3.259  0.00  0.00      PROB  
ATOM   2204  C   CYS P  39      -0.943  14.237  -1.079  0.00  0.00      PROB  
ATOM   2205  O   CYS P  39      -1.878  14.245  -1.887  0.00  0.00      PROB  
ATOM   2206  N   ASP P  40      -1.171  14.422   0.252  0.00  0.00      PROB  
ATOM   2207  HN  ASP P  40      -0.407  14.514   0.886  0.00  0.00      PROB  
ATOM   2208  CA  ASP P  40      -2.489  14.504   0.926  0.00  0.00      PROB  
ATOM   2209  HA  ASP P  40      -2.274  14.401   1.979  0.00  0.00      PROB  
ATOM   2210  CB  ASP P  40      -3.182  15.890   0.617  0.00  0.00      PROB  
ATOM   2211  HB1 ASP P  40      -4.076  15.995   1.269  0.00  0.00      PROB  
ATOM   2212  HB2 ASP P  40      -3.551  15.879  -0.431  0.00  0.00      PROB  
ATOM   2213  CG  ASP P  40      -2.316  17.150   0.870  0.00  0.00      PROB  
ATOM   2214  OD1 ASP P  40      -2.722  18.263   0.479  0.00  0.00      PROB  
ATOM   2215  OD2 ASP P  40      -1.232  17.031   1.472  0.00  0.00      PROB  
ATOM   2216  C   ASP P  40      -3.462  13.309   0.526  0.00  0.00      PROB  
ATOM   2217  O   ASP P  40      -4.692  13.376   0.795  0.00  0.00      PROB  
ATOM   2218  N   CYS P  41      -2.947  12.126   0.030  0.00  0.00      PROB  
ATOM   2219  HN  CYS P  41      -2.008  11.995  -0.279  0.00  0.00      PROB  
ATOM   2220  CA  CYS P  41      -3.844  11.034  -0.303  0.00  0.00      PROB  
ATOM   2221  HA  CYS P  41      -4.709  11.338  -0.873  0.00  0.00      PROB  
ATOM   2222  CB  CYS P  41      -3.085  10.107  -1.165  0.00  0.00      PROB  
ATOM   2223  HB1 CYS P  41      -3.708   9.287  -1.582  0.00  0.00      PROB  
ATOM   2224  HB2 CYS P  41      -2.206   9.635  -0.676  0.00  0.00      PROB  
ATOM   2225  SG  CYS P  41      -2.466  10.991  -2.644  0.00  0.00      PROB  
ATOM   2226  HG1 CYS P  41      -3.553  10.808  -3.379  0.00  0.00      PROB  
ATOM   2227  C   CYS P  41      -4.384  10.243   0.908  0.00  0.00      PROB  
ATOM   2228  O   CYS P  41      -3.793  10.040   1.984  0.00  0.00      PROB  
ATOM   2229  N   GLU P  42      -5.588   9.754   0.733  0.00  0.00      PROB  
ATOM   2230  HN  GLU P  42      -6.240  10.105   0.065  0.00  0.00      PROB  
ATOM   2231  CA  GLU P  42      -6.145   8.680   1.591  0.00  0.00      PROB  
ATOM   2232  HA  GLU P  42      -5.626   8.675   2.538  0.00  0.00      PROB  
ATOM   2233  CB  GLU P  42      -7.693   8.779   1.699  0.00  0.00      PROB  
ATOM   2234  HB1 GLU P  42      -7.926   8.084   2.535  0.00  0.00      PROB  
ATOM   2235  HB2 GLU P  42      -8.137   8.365   0.769  0.00  0.00      PROB  
ATOM   2236  CG  GLU P  42      -8.261  10.185   2.102  0.00  0.00      PROB  
ATOM   2237  HG1 GLU P  42      -8.169  10.731   1.139  0.00  0.00      PROB  
ATOM   2238  HG2 GLU P  42      -7.523  10.703   2.750  0.00  0.00      PROB  
ATOM   2239  CD  GLU P  42      -9.625  10.248   2.655  0.00  0.00      PROB  
ATOM   2240  OE1 GLU P  42     -10.542  10.958   2.156  0.00  0.00      PROB  
ATOM   2241  OE2 GLU P  42      -9.833   9.732   3.799  0.00  0.00      PROB  
ATOM   2242  C   GLU P  42      -5.837   7.339   0.869  0.00  0.00      PROB  
ATOM   2243  O   GLU P  42      -6.069   7.259  -0.329  0.00  0.00      PROB  
ATOM   2244  N   ILE P  43      -5.308   6.355   1.621  0.00  0.00      PROB  
ATOM   2245  HN  ILE P  43      -5.163   6.384   2.608  0.00  0.00      PROB  
ATOM   2246  CA  ILE P  43      -4.759   5.126   1.054  0.00  0.00      PROB  
ATOM   2247  HA  ILE P  43      -5.294   4.862   0.154  0.00  0.00      PROB  
ATOM   2248  CB  ILE P  43      -3.226   5.315   0.794  0.00  0.00      PROB  
ATOM   2249  HB  ILE P  43      -3.094   6.050  -0.028  0.00  0.00      PROB  
ATOM   2250  CG2 ILE P  43      -2.508   5.673   2.028  0.00  0.00      PROB  
ATOM   2251 HG21 ILE P  43      -2.635   4.954   2.866  0.00  0.00      PROB  
ATOM   2252 HG22 ILE P  43      -2.835   6.714   2.239  0.00  0.00      PROB  
ATOM   2253 HG23 ILE P  43      -1.406   5.722   1.891  0.00  0.00      PROB  
ATOM   2254  CG1 ILE P  43      -2.557   4.073   0.267  0.00  0.00      PROB  
ATOM   2255 HG11 ILE P  43      -3.251   3.549  -0.424  0.00  0.00      PROB  
ATOM   2256 HG12 ILE P  43      -2.299   3.364   1.082  0.00  0.00      PROB  
ATOM   2257  CD  ILE P  43      -1.345   4.456  -0.569  0.00  0.00      PROB  
ATOM   2258  HD1 ILE P  43      -0.870   3.488  -0.838  0.00  0.00      PROB  
ATOM   2259  HD2 ILE P  43      -0.515   5.033  -0.108  0.00  0.00      PROB  
ATOM   2260  HD3 ILE P  43      -1.663   5.008  -1.480  0.00  0.00      PROB  
ATOM   2261  C   ILE P  43      -5.009   3.936   1.935  0.00  0.00      PROB  
ATOM   2262  O   ILE P  43      -5.100   4.097   3.162  0.00  0.00      PROB  
ATOM   2263  N   ALA P  44      -5.166   2.685   1.326  0.00  0.00      PROB  
ATOM   2264  HN  ALA P  44      -5.169   2.595   0.334  0.00  0.00      PROB  
ATOM   2265  CA  ALA P  44      -5.322   1.481   2.070  0.00  0.00      PROB  
ATOM   2266  HA  ALA P  44      -5.027   1.471   3.109  0.00  0.00      PROB  
ATOM   2267  CB  ALA P  44      -6.781   1.151   2.099  0.00  0.00      PROB  
ATOM   2268  HB1 ALA P  44      -7.167   1.220   1.059  0.00  0.00      PROB  
ATOM   2269  HB2 ALA P  44      -7.216   1.946   2.742  0.00  0.00      PROB  
ATOM   2270  HB3 ALA P  44      -6.996   0.171   2.575  0.00  0.00      PROB  
ATOM   2271  C   ALA P  44      -4.448   0.423   1.346  0.00  0.00      PROB  
ATOM   2272  O   ALA P  44      -4.265   0.485   0.154  0.00  0.00      PROB  
ATOM   2273  N   LEU P  45      -4.042  -0.664   2.109  0.00  0.00      PROB  
ATOM   2274  HN  LEU P  45      -4.315  -0.788   3.060  0.00  0.00      PROB  
ATOM   2275  CA  LEU P  45      -3.098  -1.713   1.636  0.00  0.00      PROB  
ATOM   2276  HA  LEU P  45      -3.191  -1.765   0.562  0.00  0.00      PROB  
ATOM   2277  CB  LEU P  45      -1.671  -1.323   2.107  0.00  0.00      PROB  
ATOM   2278  HB1 LEU P  45      -1.758  -0.851   3.109  0.00  0.00      PROB  
ATOM   2279  HB2 LEU P  45      -1.396  -0.503   1.411  0.00  0.00      PROB  
ATOM   2280  CG  LEU P  45      -0.432  -2.287   1.870  0.00  0.00      PROB  
ATOM   2281  HG  LEU P  45      -0.483  -3.169   2.543  0.00  0.00      PROB  
ATOM   2282  CD1 LEU P  45      -0.223  -2.736   0.473  0.00  0.00      PROB  
ATOM   2283 HD11 LEU P  45       0.047  -1.882  -0.184  0.00  0.00      PROB  
ATOM   2284 HD12 LEU P  45      -1.133  -3.193   0.029  0.00  0.00      PROB  
ATOM   2285 HD13 LEU P  45       0.639  -3.437   0.473  0.00  0.00      PROB  
ATOM   2286  CD2 LEU P  45       0.815  -1.566   2.491  0.00  0.00      PROB  
ATOM   2287 HD21 LEU P  45       1.191  -0.826   1.754  0.00  0.00      PROB  
ATOM   2288 HD22 LEU P  45       1.583  -2.323   2.761  0.00  0.00      PROB  
ATOM   2289 HD23 LEU P  45       0.661  -1.038   3.457  0.00  0.00      PROB  
ATOM   2290  C   LEU P  45      -3.417  -3.071   2.269  0.00  0.00      PROB  
ATOM   2291  O   LEU P  45      -3.687  -3.136   3.469  0.00  0.00      PROB  
ATOM   2292  N   ILE P  46      -3.534  -4.152   1.437  0.00  0.00      PROB  
ATOM   2293  HN  ILE P  46      -3.369  -3.974   0.470  0.00  0.00      PROB  
ATOM   2294  CA  ILE P  46      -3.650  -5.540   1.922  0.00  0.00      PROB  
ATOM   2295  HA  ILE P  46      -3.740  -5.719   2.983  0.00  0.00      PROB  
ATOM   2296  CB  ILE P  46      -4.921  -6.190   1.395  0.00  0.00      PROB  
ATOM   2297  HB  ILE P  46      -4.956  -6.146   0.285  0.00  0.00      PROB  
ATOM   2298  CG2 ILE P  46      -5.041  -7.727   1.648  0.00  0.00      PROB  
ATOM   2299 HG21 ILE P  46      -4.806  -8.017   2.694  0.00  0.00      PROB  
ATOM   2300 HG22 ILE P  46      -4.271  -8.218   1.015  0.00  0.00      PROB  
ATOM   2301 HG23 ILE P  46      -6.101  -7.973   1.422  0.00  0.00      PROB  
ATOM   2302  CG1 ILE P  46      -6.234  -5.500   1.863  0.00  0.00      PROB  
ATOM   2303 HG11 ILE P  46      -6.113  -4.396   1.916  0.00  0.00      PROB  
ATOM   2304 HG12 ILE P  46      -6.429  -5.886   2.886  0.00  0.00      PROB  
ATOM   2305  CD  ILE P  46      -7.386  -5.738   1.081  0.00  0.00      PROB  
ATOM   2306  HD1 ILE P  46      -7.760  -6.781   1.164  0.00  0.00      PROB  
ATOM   2307  HD2 ILE P  46      -7.113  -5.526   0.025  0.00  0.00      PROB  
ATOM   2308  HD3 ILE P  46      -8.227  -5.090   1.407  0.00  0.00      PROB  
ATOM   2309  C   ILE P  46      -2.504  -6.405   1.323  0.00  0.00      PROB  
ATOM   2310  O   ILE P  46      -2.146  -6.290   0.133  0.00  0.00      PROB  
ATOM   2311  N   ILE P  47      -1.800  -7.215   2.159  0.00  0.00      PROB  
ATOM   2312  HN  ILE P  47      -2.076  -7.385   3.102  0.00  0.00      PROB  
ATOM   2313  CA  ILE P  47      -0.685  -8.036   1.772  0.00  0.00      PROB  
ATOM   2314  HA  ILE P  47      -0.606  -8.228   0.712  0.00  0.00      PROB  
ATOM   2315  CB  ILE P  47       0.668  -7.631   2.408  0.00  0.00      PROB  
ATOM   2316  HB  ILE P  47       0.496  -7.787   3.495  0.00  0.00      PROB  
ATOM   2317  CG2 ILE P  47       1.742  -8.636   1.979  0.00  0.00      PROB  
ATOM   2318 HG21 ILE P  47       1.433  -9.686   2.171  0.00  0.00      PROB  
ATOM   2319 HG22 ILE P  47       2.759  -8.423   2.370  0.00  0.00      PROB  
ATOM   2320 HG23 ILE P  47       1.985  -8.627   0.895  0.00  0.00      PROB  
ATOM   2321  CG1 ILE P  47       1.083  -6.134   2.059  0.00  0.00      PROB  
ATOM   2322 HG11 ILE P  47       0.129  -5.582   2.198  0.00  0.00      PROB  
ATOM   2323 HG12 ILE P  47       1.354  -5.996   0.990  0.00  0.00      PROB  
ATOM   2324  CD  ILE P  47       2.186  -5.573   3.073  0.00  0.00      PROB  
ATOM   2325  HD1 ILE P  47       1.712  -5.708   4.068  0.00  0.00      PROB  
ATOM   2326  HD2 ILE P  47       2.365  -4.512   2.796  0.00  0.00      PROB  
ATOM   2327  HD3 ILE P  47       3.127  -6.149   2.942  0.00  0.00      PROB  
ATOM   2328  C   ILE P  47      -1.100  -9.444   2.179  0.00  0.00      PROB  
ATOM   2329  O   ILE P  47      -1.139  -9.707   3.340  0.00  0.00      PROB  
ATOM   2330  N   PHE P  48      -1.335 -10.425   1.293  0.00  0.00      PROB  
ATOM   2331  HN  PHE P  48      -1.348 -10.209   0.320  0.00  0.00      PROB  
ATOM   2332  CA  PHE P  48      -1.624 -11.730   1.749  0.00  0.00      PROB  
ATOM   2333  HA  PHE P  48      -1.913 -11.787   2.789  0.00  0.00      PROB  
ATOM   2334  CB  PHE P  48      -2.779 -12.448   1.032  0.00  0.00      PROB  
ATOM   2335  HB1 PHE P  48      -2.743 -13.555   1.117  0.00  0.00      PROB  
ATOM   2336  HB2 PHE P  48      -2.868 -12.182  -0.043  0.00  0.00      PROB  
ATOM   2337  CG  PHE P  48      -4.112 -11.962   1.585  0.00  0.00      PROB  
ATOM   2338  CD1 PHE P  48      -4.634 -12.302   2.885  0.00  0.00      PROB  
ATOM   2339  HD1 PHE P  48      -4.033 -12.849   3.596  0.00  0.00      PROB  
ATOM   2340  CE1 PHE P  48      -5.951 -11.977   3.244  0.00  0.00      PROB  
ATOM   2341  HE1 PHE P  48      -6.339 -12.205   4.226  0.00  0.00      PROB  
ATOM   2342  CZ  PHE P  48      -6.739 -11.215   2.372  0.00  0.00      PROB  
ATOM   2343  HZ  PHE P  48      -7.712 -10.838   2.650  0.00  0.00      PROB  
ATOM   2344  CD2 PHE P  48      -4.928 -11.167   0.761  0.00  0.00      PROB  
ATOM   2345  HD2 PHE P  48      -4.486 -10.936  -0.197  0.00  0.00      PROB  
ATOM   2346  CE2 PHE P  48      -6.294 -10.923   1.084  0.00  0.00      PROB  
ATOM   2347  HE2 PHE P  48      -6.849 -10.495   0.262  0.00  0.00      PROB  
ATOM   2348  C   PHE P  48      -0.350 -12.502   1.506  0.00  0.00      PROB  
ATOM   2349  O   PHE P  48       0.173 -12.440   0.352  0.00  0.00      PROB  
ATOM   2350  N   ASN P  49       0.204 -13.182   2.538  0.00  0.00      PROB  
ATOM   2351  HN  ASN P  49      -0.354 -13.249   3.362  0.00  0.00      PROB  
ATOM   2352  CA  ASN P  49       1.423 -14.073   2.360  0.00  0.00      PROB  
ATOM   2353  HA  ASN P  49       1.926 -13.543   1.564  0.00  0.00      PROB  
ATOM   2354  CB  ASN P  49       2.362 -13.918   3.582  0.00  0.00      PROB  
ATOM   2355  HB1 ASN P  49       2.122 -12.890   3.928  0.00  0.00      PROB  
ATOM   2356  HB2 ASN P  49       3.379 -13.890   3.136  0.00  0.00      PROB  
ATOM   2357  CG  ASN P  49       2.281 -14.843   4.734  0.00  0.00      PROB  
ATOM   2358  OD1 ASN P  49       1.173 -15.409   4.944  0.00  0.00      PROB  
ATOM   2359  ND2 ASN P  49       3.372 -15.065   5.492  0.00  0.00      PROB  
ATOM   2360 HD21 ASN P  49       3.321 -15.511   6.385  0.00  0.00      PROB  
ATOM   2361 HD22 ASN P  49       4.296 -14.815   5.203  0.00  0.00      PROB  
ATOM   2362  C   ASN P  49       1.043 -15.477   1.945  0.00  0.00      PROB  
ATOM   2363  O   ASN P  49      -0.100 -15.831   1.835  0.00  0.00      PROB  
ATOM   2364  N   HSD P  50       2.017 -16.403   1.505  0.00  0.00      PROB  
ATOM   2365  HN  HSD P  50       2.982 -16.154   1.548  0.00  0.00      PROB  
ATOM   2366  CA  HSD P  50       1.695 -17.649   0.857  0.00  0.00      PROB  
ATOM   2367  HA  HSD P  50       0.802 -17.520   0.263  0.00  0.00      PROB  
ATOM   2368  CB  HSD P  50       2.760 -18.192  -0.140  0.00  0.00      PROB  
ATOM   2369  HB1 HSD P  50       3.603 -18.591   0.463  0.00  0.00      PROB  
ATOM   2370  HB2 HSD P  50       3.168 -17.417  -0.825  0.00  0.00      PROB  
ATOM   2371  ND1 HSD P  50       1.302 -19.222  -1.915  0.00  0.00      PROB  
ATOM   2372  HD1 HSD P  50       1.141 -18.375  -2.421  0.00  0.00      PROB  
ATOM   2373  CG  HSD P  50       2.247 -19.371  -0.926  0.00  0.00      PROB  
ATOM   2374  CE1 HSD P  50       0.852 -20.459  -2.286  0.00  0.00      PROB  
ATOM   2375  HE1 HSD P  50      -0.070 -20.621  -2.845  0.00  0.00      PROB  
ATOM   2376  NE2 HSD P  50       1.440 -21.426  -1.611  0.00  0.00      PROB  
ATOM   2377  CD2 HSD P  50       2.290 -20.739  -0.773  0.00  0.00      PROB  
ATOM   2378  HD2 HSD P  50       2.962 -21.275  -0.113  0.00  0.00      PROB  
ATOM   2379  C   HSD P  50       1.254 -18.764   1.880  0.00  0.00      PROB  
ATOM   2380  O   HSD P  50       0.687 -19.800   1.596  0.00  0.00      PROB  
ATOM   2381  N   SER P  51       1.528 -18.432   3.190  0.00  0.00      PROB  
ATOM   2382  HN  SER P  51       2.082 -17.643   3.445  0.00  0.00      PROB  
ATOM   2383  CA  SER P  51       0.979 -19.165   4.336  0.00  0.00      PROB  
ATOM   2384  HA  SER P  51       0.933 -20.207   4.056  0.00  0.00      PROB  
ATOM   2385  CB  SER P  51       1.824 -18.966   5.637  0.00  0.00      PROB  
ATOM   2386  HB1 SER P  51       1.420 -19.534   6.502  0.00  0.00      PROB  
ATOM   2387  HB2 SER P  51       1.933 -17.947   6.064  0.00  0.00      PROB  
ATOM   2388  OG  SER P  51       3.193 -19.324   5.346  0.00  0.00      PROB  
ATOM   2389  HG1 SER P  51       3.683 -18.545   5.073  0.00  0.00      PROB  
ATOM   2390  C   SER P  51      -0.448 -18.851   4.618  0.00  0.00      PROB  
ATOM   2391  O   SER P  51      -1.166 -19.699   5.164  0.00  0.00      PROB  
ATOM   2392  N   ASN P  52      -0.839 -17.597   4.257  0.00  0.00      PROB  
ATOM   2393  HN  ASN P  52      -0.174 -16.916   3.960  0.00  0.00      PROB  
ATOM   2394  CA  ASN P  52      -2.210 -17.143   3.954  0.00  0.00      PROB  
ATOM   2395  HA  ASN P  52      -2.192 -16.532   3.064  0.00  0.00      PROB  
ATOM   2396  CB  ASN P  52      -3.229 -18.284   3.554  0.00  0.00      PROB  
ATOM   2397  HB1 ASN P  52      -3.642 -18.806   4.443  0.00  0.00      PROB  
ATOM   2398  HB2 ASN P  52      -2.732 -18.959   2.825  0.00  0.00      PROB  
ATOM   2399  CG  ASN P  52      -4.475 -17.698   2.858  0.00  0.00      PROB  
ATOM   2400  OD1 ASN P  52      -4.563 -16.637   2.270  0.00  0.00      PROB  
ATOM   2401  ND2 ASN P  52      -5.573 -18.510   2.939  0.00  0.00      PROB  
ATOM   2402 HD21 ASN P  52      -6.448 -18.225   2.546  0.00  0.00      PROB  
ATOM   2403 HD22 ASN P  52      -5.507 -19.431   3.321  0.00  0.00      PROB  
ATOM   2404  C   ASN P  52      -2.675 -16.134   4.998  0.00  0.00      PROB  
ATOM   2405  O   ASN P  52      -3.894 -15.938   5.224  0.00  0.00      PROB  
ATOM   2406  N   LYS P  53      -1.710 -15.478   5.648  0.00  0.00      PROB  
ATOM   2407  HN  LYS P  53      -0.751 -15.560   5.386  0.00  0.00      PROB  
ATOM   2408  CA  LYS P  53      -1.818 -14.536   6.778  0.00  0.00      PROB  
ATOM   2409  HA  LYS P  53      -2.730 -14.770   7.306  0.00  0.00      PROB  
ATOM   2410  CB  LYS P  53      -0.636 -14.639   7.770  0.00  0.00      PROB  
ATOM   2411  HB1 LYS P  53      -0.993 -14.085   8.665  0.00  0.00      PROB  
ATOM   2412  HB2 LYS P  53       0.115 -13.958   7.315  0.00  0.00      PROB  
ATOM   2413  CG  LYS P  53      -0.132 -16.071   8.070  0.00  0.00      PROB  
ATOM   2414  HG1 LYS P  53       0.615 -16.024   8.891  0.00  0.00      PROB  
ATOM   2415  HG2 LYS P  53       0.360 -16.655   7.263  0.00  0.00      PROB  
ATOM   2416  CD  LYS P  53      -1.334 -16.885   8.577  0.00  0.00      PROB  
ATOM   2417  HD1 LYS P  53      -2.155 -17.058   7.849  0.00  0.00      PROB  
ATOM   2418  HD2 LYS P  53      -1.767 -16.217   9.352  0.00  0.00      PROB  
ATOM   2419  CE  LYS P  53      -0.891 -18.183   9.243  0.00  0.00      PROB  
ATOM   2420  HE1 LYS P  53      -0.448 -18.016  10.249  0.00  0.00      PROB  
ATOM   2421  HE2 LYS P  53      -0.088 -18.639   8.626  0.00  0.00      PROB  
ATOM   2422  NZ  LYS P  53      -2.008 -19.061   9.405  0.00  0.00      PROB  
ATOM   2423  HZ1 LYS P  53      -2.584 -19.098   8.540  0.00  0.00      PROB  
ATOM   2424  HZ2 LYS P  53      -2.528 -18.795  10.265  0.00  0.00      PROB  
ATOM   2425  HZ3 LYS P  53      -1.635 -19.983   9.710  0.00  0.00      PROB  
ATOM   2426  C   LYS P  53      -1.936 -13.094   6.302  0.00  0.00      PROB  
ATOM   2427  O   LYS P  53      -1.278 -12.630   5.368  0.00  0.00      PROB  
ATOM   2428  N   LEU P  54      -2.853 -12.325   6.963  0.00  0.00      PROB  
ATOM   2429  HN  LEU P  54      -3.410 -12.700   7.699  0.00  0.00      PROB  
ATOM   2430  CA  LEU P  54      -3.328 -10.980   6.645  0.00  0.00      PROB  
ATOM   2431  HA  LEU P  54      -3.112 -10.855   5.594  0.00  0.00      PROB  
ATOM   2432  CB  LEU P  54      -4.862 -10.880   6.881  0.00  0.00      PROB  
ATOM   2433  HB1 LEU P  54      -5.140 -11.292   7.875  0.00  0.00      PROB  
ATOM   2434  HB2 LEU P  54      -5.319 -11.620   6.190  0.00  0.00      PROB  
ATOM   2435  CG  LEU P  54      -5.538  -9.496   6.657  0.00  0.00      PROB  
ATOM   2436  HG  LEU P  54      -5.403  -8.749   7.469  0.00  0.00      PROB  
ATOM   2437  CD1 LEU P  54      -5.323  -8.908   5.231  0.00  0.00      PROB  
ATOM   2438 HD11 LEU P  54      -4.256  -8.830   4.934  0.00  0.00      PROB  
ATOM   2439 HD12 LEU P  54      -5.671  -7.856   5.156  0.00  0.00      PROB  
ATOM   2440 HD13 LEU P  54      -5.949  -9.523   4.550  0.00  0.00      PROB  
ATOM   2441  CD2 LEU P  54      -7.076  -9.734   6.818  0.00  0.00      PROB  
ATOM   2442 HD21 LEU P  54      -7.108 -10.073   7.876  0.00  0.00      PROB  
ATOM   2443 HD22 LEU P  54      -7.475 -10.545   6.171  0.00  0.00      PROB  
ATOM   2444 HD23 LEU P  54      -7.689  -8.814   6.706  0.00  0.00      PROB  
ATOM   2445  C   LEU P  54      -2.555  -9.927   7.389  0.00  0.00      PROB  
ATOM   2446  O   LEU P  54      -2.614  -9.676   8.579  0.00  0.00      PROB  
ATOM   2447  N   PHE P  55      -1.732  -9.247   6.576  0.00  0.00      PROB  
ATOM   2448  HN  PHE P  55      -1.662  -9.410   5.595  0.00  0.00      PROB  
ATOM   2449  CA  PHE P  55      -0.912  -8.091   6.910  0.00  0.00      PROB  
ATOM   2450  HA  PHE P  55      -1.029  -7.840   7.954  0.00  0.00      PROB  
ATOM   2451  CB  PHE P  55       0.569  -8.256   6.454  0.00  0.00      PROB  
ATOM   2452  HB1 PHE P  55       1.118  -7.317   6.682  0.00  0.00      PROB  
ATOM   2453  HB2 PHE P  55       0.655  -8.418   5.358  0.00  0.00      PROB  
ATOM   2454  CG  PHE P  55       1.179  -9.448   7.243  0.00  0.00      PROB  
ATOM   2455  CD1 PHE P  55       1.700  -9.248   8.542  0.00  0.00      PROB  
ATOM   2456  HD1 PHE P  55       1.773  -8.264   8.981  0.00  0.00      PROB  
ATOM   2457  CE1 PHE P  55       2.335 -10.296   9.195  0.00  0.00      PROB  
ATOM   2458  HE1 PHE P  55       2.648 -10.232  10.226  0.00  0.00      PROB  
ATOM   2459  CZ  PHE P  55       2.370 -11.577   8.646  0.00  0.00      PROB  
ATOM   2460  HZ  PHE P  55       2.761 -12.411   9.209  0.00  0.00      PROB  
ATOM   2461  CD2 PHE P  55       1.282 -10.729   6.665  0.00  0.00      PROB  
ATOM   2462  HD2 PHE P  55       0.921 -10.805   5.650  0.00  0.00      PROB  
ATOM   2463  CE2 PHE P  55       1.845 -11.777   7.351  0.00  0.00      PROB  
ATOM   2464  HE2 PHE P  55       1.881 -12.722   6.829  0.00  0.00      PROB  
ATOM   2465  C   PHE P  55      -1.394  -6.886   6.188  0.00  0.00      PROB  
ATOM   2466  O   PHE P  55      -1.434  -6.887   4.937  0.00  0.00      PROB  
ATOM   2467  N   GLN P  56      -1.961  -5.917   6.893  0.00  0.00      PROB  
ATOM   2468  HN  GLN P  56      -1.878  -6.011   7.882  0.00  0.00      PROB  
ATOM   2469  CA  GLN P  56      -2.698  -4.838   6.263  0.00  0.00      PROB  
ATOM   2470  HA  GLN P  56      -2.297  -4.733   5.266  0.00  0.00      PROB  
ATOM   2471  CB  GLN P  56      -4.291  -5.023   6.238  0.00  0.00      PROB  
ATOM   2472  HB1 GLN P  56      -4.468  -6.064   5.892  0.00  0.00      PROB  
ATOM   2473  HB2 GLN P  56      -4.766  -4.283   5.559  0.00  0.00      PROB  
ATOM   2474  CG  GLN P  56      -4.849  -4.782   7.684  0.00  0.00      PROB  
ATOM   2475  HG1 GLN P  56      -4.518  -3.784   8.043  0.00  0.00      PROB  
ATOM   2476  HG2 GLN P  56      -4.431  -5.590   8.321  0.00  0.00      PROB  
ATOM   2477  CD  GLN P  56      -6.421  -4.893   7.754  0.00  0.00      PROB  
ATOM   2478  OE1 GLN P  56      -7.090  -5.229   6.818  0.00  0.00      PROB  
ATOM   2479  NE2 GLN P  56      -7.001  -4.475   8.890  0.00  0.00      PROB  
ATOM   2480 HE21 GLN P  56      -6.432  -4.259   9.684  0.00  0.00      PROB  
ATOM   2481 HE22 GLN P  56      -7.972  -4.702   8.959  0.00  0.00      PROB  
ATOM   2482  C   GLN P  56      -2.364  -3.481   6.886  0.00  0.00      PROB  
ATOM   2483  O   GLN P  56      -1.919  -3.370   8.025  0.00  0.00      PROB  
ATOM   2484  N   TYR P  57      -2.459  -2.386   6.091  0.00  0.00      PROB  
ATOM   2485  HN  TYR P  57      -2.744  -2.445   5.137  0.00  0.00      PROB  
ATOM   2486  CA  TYR P  57      -2.351  -1.011   6.608  0.00  0.00      PROB  
ATOM   2487  HA  TYR P  57      -2.459  -1.033   7.682  0.00  0.00      PROB  
ATOM   2488  CB  TYR P  57      -0.880  -0.401   6.353  0.00  0.00      PROB  
ATOM   2489  HB1 TYR P  57      -0.643  -0.835   5.359  0.00  0.00      PROB  
ATOM   2490  HB2 TYR P  57      -0.143  -0.586   7.163  0.00  0.00      PROB  
ATOM   2491  CG  TYR P  57      -0.783   1.136   6.213  0.00  0.00      PROB  
ATOM   2492  CD1 TYR P  57      -0.731   1.688   4.901  0.00  0.00      PROB  
ATOM   2493  HD1 TYR P  57      -0.721   1.161   3.958  0.00  0.00      PROB  
ATOM   2494  CE1 TYR P  57      -0.871   3.084   4.796  0.00  0.00      PROB  
ATOM   2495  HE1 TYR P  57      -1.113   3.570   3.863  0.00  0.00      PROB  
ATOM   2496  CZ  TYR P  57      -0.909   3.903   5.930  0.00  0.00      PROB  
ATOM   2497  OH  TYR P  57      -1.015   5.249   5.808  0.00  0.00      PROB  
ATOM   2498  HH  TYR P  57      -1.343   5.557   6.655  0.00  0.00      PROB  
ATOM   2499  CD2 TYR P  57      -0.709   1.989   7.307  0.00  0.00      PROB  
ATOM   2500  HD2 TYR P  57      -0.688   1.589   8.310  0.00  0.00      PROB  
ATOM   2501  CE2 TYR P  57      -0.722   3.333   7.191  0.00  0.00      PROB  
ATOM   2502  HE2 TYR P  57      -0.661   3.943   8.080  0.00  0.00      PROB  
ATOM   2503  C   TYR P  57      -3.422  -0.071   5.984  0.00  0.00      PROB  
ATOM   2504  O   TYR P  57      -3.711  -0.132   4.792  0.00  0.00      PROB  
ATOM   2505  N   ALA P  58      -4.034   0.909   6.721  0.00  0.00      PROB  
ATOM   2506  HN  ALA P  58      -4.080   0.886   7.717  0.00  0.00      PROB  
ATOM   2507  CA  ALA P  58      -4.757   1.949   6.048  0.00  0.00      PROB  
ATOM   2508  HA  ALA P  58      -4.276   2.152   5.102  0.00  0.00      PROB  
ATOM   2509  CB  ALA P  58      -6.222   1.574   5.824  0.00  0.00      PROB  
ATOM   2510  HB1 ALA P  58      -6.227   0.517   5.480  0.00  0.00      PROB  
ATOM   2511  HB2 ALA P  58      -6.703   2.261   5.096  0.00  0.00      PROB  
ATOM   2512  HB3 ALA P  58      -6.739   1.701   6.799  0.00  0.00      PROB  
ATOM   2513  C   ALA P  58      -4.688   3.289   6.787  0.00  0.00      PROB  
ATOM   2514  O   ALA P  58      -4.560   3.419   7.986  0.00  0.00      PROB  
ATOM   2515  N   SER P  59      -4.811   4.419   6.094  0.00  0.00      PROB  
ATOM   2516  HN  SER P  59      -4.940   4.439   5.106  0.00  0.00      PROB  
ATOM   2517  CA  SER P  59      -4.708   5.747   6.579  0.00  0.00      PROB  
ATOM   2518  HA  SER P  59      -3.913   5.808   7.308  0.00  0.00      PROB  
ATOM   2519  CB  SER P  59      -4.202   6.764   5.499  0.00  0.00      PROB  
ATOM   2520  HB1 SER P  59      -3.358   6.219   5.025  0.00  0.00      PROB  
ATOM   2521  HB2 SER P  59      -3.717   7.660   5.942  0.00  0.00      PROB  
ATOM   2522  OG  SER P  59      -5.176   6.980   4.453  0.00  0.00      PROB  
ATOM   2523  HG1 SER P  59      -5.824   7.518   4.914  0.00  0.00      PROB  
ATOM   2524  C   SER P  59      -5.943   6.350   7.339  0.00  0.00      PROB  
ATOM   2525  O   SER P  59      -5.964   7.460   7.833  0.00  0.00      PROB  
ATOM   2526  N   THR P  60      -7.037   5.596   7.279  0.00  0.00      PROB  
ATOM   2527  HN  THR P  60      -7.056   4.656   6.945  0.00  0.00      PROB  
ATOM   2528  CA  THR P  60      -8.281   5.971   7.913  0.00  0.00      PROB  
ATOM   2529  HA  THR P  60      -8.117   6.290   8.931  0.00  0.00      PROB  
ATOM   2530  CB  THR P  60      -9.141   6.981   7.104  0.00  0.00      PROB  
ATOM   2531  HB  THR P  60      -8.668   7.979   6.976  0.00  0.00      PROB  
ATOM   2532  OG1 THR P  60     -10.364   7.111   7.822  0.00  0.00      PROB  
ATOM   2533  HG1 THR P  60     -10.211   7.745   8.526  0.00  0.00      PROB  
ATOM   2534  CG2 THR P  60      -9.475   6.427   5.764  0.00  0.00      PROB  
ATOM   2535 HG21 THR P  60     -10.181   5.569   5.781  0.00  0.00      PROB  
ATOM   2536 HG22 THR P  60      -8.538   6.163   5.228  0.00  0.00      PROB  
ATOM   2537 HG23 THR P  60      -9.897   7.209   5.098  0.00  0.00      PROB  
ATOM   2538  C   THR P  60      -8.802   4.521   7.916  0.00  0.00      PROB  
ATOM   2539  O   THR P  60      -8.173   3.648   7.364  0.00  0.00      PROB  
ATOM   2540  N   ASP P  61     -10.003   4.265   8.622  0.00  0.00      PROB  
ATOM   2541  HN  ASP P  61     -10.423   5.073   9.027  0.00  0.00      PROB  
ATOM   2542  CA  ASP P  61     -10.647   3.038   8.936  0.00  0.00      PROB  
ATOM   2543  HA  ASP P  61      -9.919   2.475   9.501  0.00  0.00      PROB  
ATOM   2544  CB  ASP P  61     -11.842   3.308   9.824  0.00  0.00      PROB  
ATOM   2545  HB1 ASP P  61     -12.374   2.378  10.120  0.00  0.00      PROB  
ATOM   2546  HB2 ASP P  61     -12.590   3.875   9.229  0.00  0.00      PROB  
ATOM   2547  CG  ASP P  61     -11.466   3.897  11.161  0.00  0.00      PROB  
ATOM   2548  OD1 ASP P  61     -11.682   5.130  11.351  0.00  0.00      PROB  
ATOM   2549  OD2 ASP P  61     -11.027   3.139  12.072  0.00  0.00      PROB  
ATOM   2550  C   ASP P  61     -11.088   2.285   7.680  0.00  0.00      PROB  
ATOM   2551  O   ASP P  61     -11.722   2.855   6.819  0.00  0.00      PROB  
ATOM   2552  N   MET P  62     -10.812   0.952   7.582  0.00  0.00      PROB  
ATOM   2553  HN  MET P  62     -10.302   0.465   8.287  0.00  0.00      PROB  
ATOM   2554  CA  MET P  62     -11.145   0.026   6.494  0.00  0.00      PROB  
ATOM   2555  HA  MET P  62     -10.587   0.230   5.592  0.00  0.00      PROB  
ATOM   2556  CB  MET P  62     -10.736  -1.405   6.877  0.00  0.00      PROB  
ATOM   2557  HB1 MET P  62     -11.343  -2.186   6.372  0.00  0.00      PROB  
ATOM   2558  HB2 MET P  62     -10.753  -1.466   7.986  0.00  0.00      PROB  
ATOM   2559  CG  MET P  62      -9.237  -1.611   6.472  0.00  0.00      PROB  
ATOM   2560  HG1 MET P  62      -8.952  -2.635   6.798  0.00  0.00      PROB  
ATOM   2561  HG2 MET P  62      -8.626  -0.845   6.995  0.00  0.00      PROB  
ATOM   2562  SD  MET P  62      -8.830  -1.454   4.659  0.00  0.00      PROB  
ATOM   2563  CE  MET P  62      -7.231  -2.262   4.756  0.00  0.00      PROB  
ATOM   2564  HE1 MET P  62      -6.477  -1.575   4.314  0.00  0.00      PROB  
ATOM   2565  HE2 MET P  62      -7.320  -3.272   4.302  0.00  0.00      PROB  
ATOM   2566  HE3 MET P  62      -7.067  -2.608   5.799  0.00  0.00      PROB  
ATOM   2567  C   MET P  62     -12.574   0.123   5.999  0.00  0.00      PROB  
ATOM   2568  O   MET P  62     -12.910   0.223   4.816  0.00  0.00      PROB  
ATOM   2569  N   ASP P  63     -13.564   0.269   6.891  0.00  0.00      PROB  
ATOM   2570  HN  ASP P  63     -13.330   0.150   7.852  0.00  0.00      PROB  
ATOM   2571  CA  ASP P  63     -14.939   0.397   6.677  0.00  0.00      PROB  
ATOM   2572  HA  ASP P  63     -15.194  -0.280   5.876  0.00  0.00      PROB  
ATOM   2573  CB  ASP P  63     -15.723   0.060   8.059  0.00  0.00      PROB  
ATOM   2574  HB1 ASP P  63     -15.078  -0.772   8.413  0.00  0.00      PROB  
ATOM   2575  HB2 ASP P  63     -16.775  -0.268   7.917  0.00  0.00      PROB  
ATOM   2576  CG  ASP P  63     -15.627   1.031   9.180  0.00  0.00      PROB  
ATOM   2577  OD1 ASP P  63     -14.504   1.357   9.608  0.00  0.00      PROB  
ATOM   2578  OD2 ASP P  63     -16.670   1.281   9.853  0.00  0.00      PROB  
ATOM   2579  C   ASP P  63     -15.278   1.815   6.088  0.00  0.00      PROB  
ATOM   2580  O   ASP P  63     -16.162   1.851   5.257  0.00  0.00      PROB  
ATOM   2581  N   LYS P  64     -14.611   2.899   6.513  0.00  0.00      PROB  
ATOM   2582  HN  LYS P  64     -13.975   2.796   7.274  0.00  0.00      PROB  
ATOM   2583  CA  LYS P  64     -14.730   4.203   5.860  0.00  0.00      PROB  
ATOM   2584  HA  LYS P  64     -15.765   4.411   5.635  0.00  0.00      PROB  
ATOM   2585  CB  LYS P  64     -14.039   5.377   6.629  0.00  0.00      PROB  
ATOM   2586  HB1 LYS P  64     -14.138   6.325   6.058  0.00  0.00      PROB  
ATOM   2587  HB2 LYS P  64     -12.950   5.171   6.706  0.00  0.00      PROB  
ATOM   2588  CG  LYS P  64     -14.631   5.546   8.055  0.00  0.00      PROB  
ATOM   2589  HG1 LYS P  64     -14.253   4.586   8.468  0.00  0.00      PROB  
ATOM   2590  HG2 LYS P  64     -15.729   5.568   7.889  0.00  0.00      PROB  
ATOM   2591  CD  LYS P  64     -13.964   6.670   8.791  0.00  0.00      PROB  
ATOM   2592  HD1 LYS P  64     -14.084   7.600   8.196  0.00  0.00      PROB  
ATOM   2593  HD2 LYS P  64     -12.875   6.457   8.749  0.00  0.00      PROB  
ATOM   2594  CE  LYS P  64     -14.405   6.962  10.262  0.00  0.00      PROB  
ATOM   2595  HE1 LYS P  64     -15.503   7.126  10.235  0.00  0.00      PROB  
ATOM   2596  HE2 LYS P  64     -14.072   7.945  10.658  0.00  0.00      PROB  
ATOM   2597  NZ  LYS P  64     -14.082   5.847  11.224  0.00  0.00      PROB  
ATOM   2598  HZ1 LYS P  64     -14.279   6.076  12.219  0.00  0.00      PROB  
ATOM   2599  HZ2 LYS P  64     -13.074   5.613  11.118  0.00  0.00      PROB  
ATOM   2600  HZ3 LYS P  64     -14.697   5.046  10.975  0.00  0.00      PROB  
ATOM   2601  C   LYS P  64     -14.143   4.160   4.516  0.00  0.00      PROB  
ATOM   2602  O   LYS P  64     -14.624   4.803   3.588  0.00  0.00      PROB  
ATOM   2603  N   VAL P  65     -12.974   3.398   4.299  0.00  0.00      PROB  
ATOM   2604  HN  VAL P  65     -12.537   2.953   5.077  0.00  0.00      PROB  
ATOM   2605  CA  VAL P  65     -12.354   3.248   3.022  0.00  0.00      PROB  
ATOM   2606  HA  VAL P  65     -12.167   4.253   2.672  0.00  0.00      PROB  
ATOM   2607  CB  VAL P  65     -10.984   2.554   3.145  0.00  0.00      PROB  
ATOM   2608  HB  VAL P  65     -11.105   1.853   3.998  0.00  0.00      PROB  
ATOM   2609  CG1 VAL P  65     -10.520   1.787   1.908  0.00  0.00      PROB  
ATOM   2610 HG11 VAL P  65     -11.244   1.129   1.381  0.00  0.00      PROB  
ATOM   2611 HG12 VAL P  65      -9.617   1.193   2.162  0.00  0.00      PROB  
ATOM   2612 HG13 VAL P  65     -10.197   2.449   1.076  0.00  0.00      PROB  
ATOM   2613  CG2 VAL P  65      -9.955   3.568   3.654  0.00  0.00      PROB  
ATOM   2614 HG21 VAL P  65     -10.408   4.263   4.393  0.00  0.00      PROB  
ATOM   2615 HG22 VAL P  65      -9.618   4.271   2.863  0.00  0.00      PROB  
ATOM   2616 HG23 VAL P  65      -9.102   2.940   3.990  0.00  0.00      PROB  
ATOM   2617  C   VAL P  65     -13.277   2.552   2.004  0.00  0.00      PROB  
ATOM   2618  O   VAL P  65     -13.569   3.015   0.878  0.00  0.00      PROB  
ATOM   2619  N   LEU P  66     -13.808   1.404   2.402  0.00  0.00      PROB  
ATOM   2620  HN  LEU P  66     -13.516   1.162   3.324  0.00  0.00      PROB  
ATOM   2621  CA  LEU P  66     -14.751   0.655   1.612  0.00  0.00      PROB  
ATOM   2622  HA  LEU P  66     -14.359   0.564   0.610  0.00  0.00      PROB  
ATOM   2623  CB  LEU P  66     -15.055  -0.713   2.251  0.00  0.00      PROB  
ATOM   2624  HB1 LEU P  66     -15.903  -1.082   1.636  0.00  0.00      PROB  
ATOM   2625  HB2 LEU P  66     -15.310  -0.548   3.319  0.00  0.00      PROB  
ATOM   2626  CG  LEU P  66     -13.833  -1.673   2.284  0.00  0.00      PROB  
ATOM   2627  HG  LEU P  66     -13.137  -1.377   3.098  0.00  0.00      PROB  
ATOM   2628  CD1 LEU P  66     -14.281  -3.097   2.573  0.00  0.00      PROB  
ATOM   2629 HD11 LEU P  66     -14.643  -3.638   1.673  0.00  0.00      PROB  
ATOM   2630 HD12 LEU P  66     -15.013  -3.258   3.393  0.00  0.00      PROB  
ATOM   2631 HD13 LEU P  66     -13.404  -3.752   2.760  0.00  0.00      PROB  
ATOM   2632  CD2 LEU P  66     -13.045  -1.576   0.958  0.00  0.00      PROB  
ATOM   2633 HD21 LEU P  66     -13.692  -1.542   0.056  0.00  0.00      PROB  
ATOM   2634 HD22 LEU P  66     -12.232  -2.332   0.987  0.00  0.00      PROB  
ATOM   2635 HD23 LEU P  66     -12.517  -0.598   0.942  0.00  0.00      PROB  
ATOM   2636  C   LEU P  66     -16.048   1.517   1.360  0.00  0.00      PROB  
ATOM   2637  O   LEU P  66     -16.675   1.481   0.364  0.00  0.00      PROB  
ATOM   2638  N   LEU P  67     -16.536   2.340   2.344  0.00  0.00      PROB  
ATOM   2639  HN  LEU P  67     -16.080   2.291   3.229  0.00  0.00      PROB  
ATOM   2640  CA  LEU P  67     -17.675   3.251   2.101  0.00  0.00      PROB  
ATOM   2641  HA  LEU P  67     -18.480   2.614   1.765  0.00  0.00      PROB  
ATOM   2642  CB  LEU P  67     -17.992   3.972   3.415  0.00  0.00      PROB  
ATOM   2643  HB1 LEU P  67     -17.267   4.770   3.683  0.00  0.00      PROB  
ATOM   2644  HB2 LEU P  67     -17.950   3.165   4.177  0.00  0.00      PROB  
ATOM   2645  CG  LEU P  67     -19.423   4.593   3.525  0.00  0.00      PROB  
ATOM   2646  HG  LEU P  67     -19.487   5.247   2.629  0.00  0.00      PROB  
ATOM   2647  CD1 LEU P  67     -20.575   3.538   3.430  0.00  0.00      PROB  
ATOM   2648 HD11 LEU P  67     -20.392   2.671   4.100  0.00  0.00      PROB  
ATOM   2649 HD12 LEU P  67     -20.686   3.080   2.424  0.00  0.00      PROB  
ATOM   2650 HD13 LEU P  67     -21.521   4.061   3.689  0.00  0.00      PROB  
ATOM   2651  CD2 LEU P  67     -19.600   5.498   4.781  0.00  0.00      PROB  
ATOM   2652 HD21 LEU P  67     -18.677   6.041   5.078  0.00  0.00      PROB  
ATOM   2653 HD22 LEU P  67     -19.791   4.850   5.663  0.00  0.00      PROB  
ATOM   2654 HD23 LEU P  67     -20.463   6.195   4.725  0.00  0.00      PROB  
ATOM   2655  C   LEU P  67     -17.401   4.247   1.052  0.00  0.00      PROB  
ATOM   2656  O   LEU P  67     -18.303   4.541   0.240  0.00  0.00      PROB  
ATOM   2657  N   LYS P  68     -16.148   4.761   0.987  0.00  0.00      PROB  
ATOM   2658  HN  LYS P  68     -15.382   4.406   1.518  0.00  0.00      PROB  
ATOM   2659  CA  LYS P  68     -15.611   5.683   0.069  0.00  0.00      PROB  
ATOM   2660  HA  LYS P  68     -16.318   6.492  -0.034  0.00  0.00      PROB  
ATOM   2661  CB  LYS P  68     -14.267   6.328   0.542  0.00  0.00      PROB  
ATOM   2662  HB1 LYS P  68     -13.494   6.336  -0.256  0.00  0.00      PROB  
ATOM   2663  HB2 LYS P  68     -13.858   5.548   1.220  0.00  0.00      PROB  
ATOM   2664  CG  LYS P  68     -14.510   7.691   1.246  0.00  0.00      PROB  
ATOM   2665  HG1 LYS P  68     -15.318   7.602   2.004  0.00  0.00      PROB  
ATOM   2666  HG2 LYS P  68     -14.888   8.354   0.439  0.00  0.00      PROB  
ATOM   2667  CD  LYS P  68     -13.228   8.266   1.874  0.00  0.00      PROB  
ATOM   2668  HD1 LYS P  68     -12.713   8.877   1.103  0.00  0.00      PROB  
ATOM   2669  HD2 LYS P  68     -12.599   7.406   2.189  0.00  0.00      PROB  
ATOM   2670  CE  LYS P  68     -13.658   9.134   3.050  0.00  0.00      PROB  
ATOM   2671  HE1 LYS P  68     -14.285   8.600   3.797  0.00  0.00      PROB  
ATOM   2672  HE2 LYS P  68     -14.317   9.914   2.612  0.00  0.00      PROB  
ATOM   2673  NZ  LYS P  68     -12.507   9.725   3.824  0.00  0.00      PROB  
ATOM   2674  HZ1 LYS P  68     -11.972  10.205   3.072  0.00  0.00      PROB  
ATOM   2675  HZ2 LYS P  68     -11.953   9.005   4.328  0.00  0.00      PROB  
ATOM   2676  HZ3 LYS P  68     -12.838  10.425   4.519  0.00  0.00      PROB  
ATOM   2677  C   LYS P  68     -15.457   5.162  -1.316  0.00  0.00      PROB  
ATOM   2678  O   LYS P  68     -15.810   5.800  -2.314  0.00  0.00      PROB  
ATOM   2679  N   TYR P  69     -14.945   3.932  -1.395  0.00  0.00      PROB  
ATOM   2680  HN  TYR P  69     -14.664   3.400  -0.600  0.00  0.00      PROB  
ATOM   2681  CA  TYR P  69     -14.883   3.118  -2.595  0.00  0.00      PROB  
ATOM   2682  HA  TYR P  69     -14.329   3.665  -3.343  0.00  0.00      PROB  
ATOM   2683  CB  TYR P  69     -14.180   1.738  -2.260  0.00  0.00      PROB  
ATOM   2684  HB1 TYR P  69     -14.750   1.063  -1.586  0.00  0.00      PROB  
ATOM   2685  HB2 TYR P  69     -13.273   1.701  -1.620  0.00  0.00      PROB  
ATOM   2686  CG  TYR P  69     -13.771   0.917  -3.516  0.00  0.00      PROB  
ATOM   2687  CD1 TYR P  69     -14.573  -0.174  -3.936  0.00  0.00      PROB  
ATOM   2688  HD1 TYR P  69     -15.490  -0.378  -3.404  0.00  0.00      PROB  
ATOM   2689  CE1 TYR P  69     -14.048  -0.937  -4.996  0.00  0.00      PROB  
ATOM   2690  HE1 TYR P  69     -14.689  -1.718  -5.377  0.00  0.00      PROB  
ATOM   2691  CZ  TYR P  69     -12.767  -0.751  -5.578  0.00  0.00      PROB  
ATOM   2692  OH  TYR P  69     -12.422  -1.474  -6.719  0.00  0.00      PROB  
ATOM   2693  HH  TYR P  69     -11.474  -1.333  -6.782  0.00  0.00      PROB  
ATOM   2694  CD2 TYR P  69     -12.411   1.048  -4.043  0.00  0.00      PROB  
ATOM   2695  HD2 TYR P  69     -11.740   1.788  -3.632  0.00  0.00      PROB  
ATOM   2696  CE2 TYR P  69     -11.961   0.177  -4.988  0.00  0.00      PROB  
ATOM   2697  HE2 TYR P  69     -10.968   0.313  -5.390  0.00  0.00      PROB  
ATOM   2698  C   TYR P  69     -16.304   2.830  -3.161  0.00  0.00      PROB  
ATOM   2699  O   TYR P  69     -16.489   2.820  -4.409  0.00  0.00      PROB  
ATOM   2700  N   THR P  70     -17.317   2.580  -2.282  0.00  0.00      PROB  
ATOM   2701  HN  THR P  70     -17.030   2.421  -1.341  0.00  0.00      PROB  
ATOM   2702  CA  THR P  70     -18.711   2.418  -2.649  0.00  0.00      PROB  
ATOM   2703  HA  THR P  70     -18.619   1.625  -3.376  0.00  0.00      PROB  
ATOM   2704  CB  THR P  70     -19.600   1.899  -1.468  0.00  0.00      PROB  
ATOM   2705  HB  THR P  70     -19.419   2.589  -0.617  0.00  0.00      PROB  
ATOM   2706  OG1 THR P  70     -19.054   0.579  -1.198  0.00  0.00      PROB  
ATOM   2707  HG1 THR P  70     -18.129   0.675  -0.961  0.00  0.00      PROB  
ATOM   2708  CG2 THR P  70     -21.074   1.715  -1.882  0.00  0.00      PROB  
ATOM   2709 HG21 THR P  70     -21.161   1.246  -2.885  0.00  0.00      PROB  
ATOM   2710 HG22 THR P  70     -21.611   2.685  -1.810  0.00  0.00      PROB  
ATOM   2711 HG23 THR P  70     -21.676   1.124  -1.159  0.00  0.00      PROB  
ATOM   2712  C   THR P  70     -19.323   3.672  -3.336  0.00  0.00      PROB  
ATOM   2713  O   THR P  70     -20.048   3.597  -4.327  0.00  0.00      PROB  
ATOM   2714  N   GLU P  71     -19.124   4.909  -2.769  0.00  0.00      PROB  
ATOM   2715  HN  GLU P  71     -18.747   4.968  -1.848  0.00  0.00      PROB  
ATOM   2716  CA  GLU P  71     -19.735   6.204  -3.229  0.00  0.00      PROB  
ATOM   2717  HA  GLU P  71     -20.755   6.012  -3.528  0.00  0.00      PROB  
ATOM   2718  CB  GLU P  71     -19.840   7.191  -2.032  0.00  0.00      PROB  
ATOM   2719  HB1 GLU P  71     -19.922   8.197  -2.497  0.00  0.00      PROB  
ATOM   2720  HB2 GLU P  71     -18.883   7.153  -1.469  0.00  0.00      PROB  
ATOM   2721  CG  GLU P  71     -21.028   6.712  -1.171  0.00  0.00      PROB  
ATOM   2722  HG1 GLU P  71     -20.624   5.886  -0.546  0.00  0.00      PROB  
ATOM   2723  HG2 GLU P  71     -21.829   6.336  -1.841  0.00  0.00      PROB  
ATOM   2724  CD  GLU P  71     -21.708   7.615  -0.184  0.00  0.00      PROB  
ATOM   2725  OE1 GLU P  71     -20.980   8.270   0.592  0.00  0.00      PROB  
ATOM   2726  OE2 GLU P  71     -22.937   7.626  -0.079  0.00  0.00      PROB  
ATOM   2727  C   GLU P  71     -18.932   6.784  -4.432  0.00  0.00      PROB  
ATOM   2728  O   GLU P  71     -19.512   7.368  -5.363  0.00  0.00      PROB  
ATOM   2729  N   TYR P  72     -17.578   6.431  -4.623  0.00  0.00      PROB  
ATOM   2730  HN  TYR P  72     -17.130   5.809  -3.985  0.00  0.00      PROB  
ATOM   2731  CA  TYR P  72     -16.736   6.895  -5.724  0.00  0.00      PROB  
ATOM   2732  HA  TYR P  72     -17.169   7.858  -5.953  0.00  0.00      PROB  
ATOM   2733  CB  TYR P  72     -15.244   7.122  -5.342  0.00  0.00      PROB  
ATOM   2734  HB1 TYR P  72     -14.640   7.484  -6.202  0.00  0.00      PROB  
ATOM   2735  HB2 TYR P  72     -14.727   6.199  -5.002  0.00  0.00      PROB  
ATOM   2736  CG  TYR P  72     -15.005   8.217  -4.275  0.00  0.00      PROB  
ATOM   2737  CD1 TYR P  72     -15.902   9.319  -4.051  0.00  0.00      PROB  
ATOM   2738  HD1 TYR P  72     -16.780   9.408  -4.674  0.00  0.00      PROB  
ATOM   2739  CE1 TYR P  72     -15.623  10.326  -3.134  0.00  0.00      PROB  
ATOM   2740  HE1 TYR P  72     -16.309  11.109  -2.847  0.00  0.00      PROB  
ATOM   2741  CZ  TYR P  72     -14.371  10.291  -2.425  0.00  0.00      PROB  
ATOM   2742  OH  TYR P  72     -14.103  11.248  -1.422  0.00  0.00      PROB  
ATOM   2743  HH  TYR P  72     -13.276  11.111  -0.954  0.00  0.00      PROB  
ATOM   2744  CD2 TYR P  72     -13.797   8.169  -3.622  0.00  0.00      PROB  
ATOM   2745  HD2 TYR P  72     -13.166   7.304  -3.767  0.00  0.00      PROB  
ATOM   2746  CE2 TYR P  72     -13.451   9.260  -2.762  0.00  0.00      PROB  
ATOM   2747  HE2 TYR P  72     -12.516   9.307  -2.224  0.00  0.00      PROB  
ATOM   2748  C   TYR P  72     -16.942   6.019  -7.019  0.00  0.00      PROB  
ATOM   2749  O   TYR P  72     -17.393   4.907  -6.952  0.00  0.00      PROB  
ATOM   2750  N   ASN P  73     -16.615   6.543  -8.181  0.00  0.00      PROB  
ATOM   2751  HN  ASN P  73     -16.075   7.381  -8.187  0.00  0.00      PROB  
ATOM   2752  CA  ASN P  73     -16.859   5.950  -9.529  0.00  0.00      PROB  
ATOM   2753  HA  ASN P  73     -17.869   5.568  -9.523  0.00  0.00      PROB  
ATOM   2754  CB  ASN P  73     -16.978   7.113 -10.652  0.00  0.00      PROB  
ATOM   2755  HB1 ASN P  73     -17.385   6.649 -11.576  0.00  0.00      PROB  
ATOM   2756  HB2 ASN P  73     -15.947   7.477 -10.849  0.00  0.00      PROB  
ATOM   2757  CG  ASN P  73     -17.942   8.213 -10.186  0.00  0.00      PROB  
ATOM   2758  OD1 ASN P  73     -18.861   8.020  -9.411  0.00  0.00      PROB  
ATOM   2759  ND2 ASN P  73     -17.529   9.492 -10.516  0.00  0.00      PROB  
ATOM   2760 HD21 ASN P  73     -18.156  10.210 -10.212  0.00  0.00      PROB  
ATOM   2761 HD22 ASN P  73     -16.906   9.648 -11.282  0.00  0.00      PROB  
ATOM   2762  C   ASN P  73     -15.776   4.898  -9.883  0.00  0.00      PROB  
ATOM   2763  O   ASN P  73     -14.903   4.580  -9.138  0.00  0.00      PROB  
ATOM   2764  N   GLU P  74     -15.907   4.240 -11.093  0.00  0.00      PROB  
ATOM   2765  HN  GLU P  74     -16.733   4.413 -11.623  0.00  0.00      PROB  
ATOM   2766  CA  GLU P  74     -15.009   3.323 -11.742  0.00  0.00      PROB  
ATOM   2767  HA  GLU P  74     -15.213   2.324 -11.386  0.00  0.00      PROB  
ATOM   2768  CB  GLU P  74     -15.372   3.285 -13.211  0.00  0.00      PROB  
ATOM   2769  HB1 GLU P  74     -15.557   4.287 -13.654  0.00  0.00      PROB  
ATOM   2770  HB2 GLU P  74     -16.324   2.721 -13.315  0.00  0.00      PROB  
ATOM   2771  CG  GLU P  74     -14.310   2.579 -14.101  0.00  0.00      PROB  
ATOM   2772  HG1 GLU P  74     -13.961   1.592 -13.728  0.00  0.00      PROB  
ATOM   2773  HG2 GLU P  74     -13.515   3.339 -14.258  0.00  0.00      PROB  
ATOM   2774  CD  GLU P  74     -14.774   2.261 -15.494  0.00  0.00      PROB  
ATOM   2775  OE1 GLU P  74     -13.889   2.205 -16.373  0.00  0.00      PROB  
ATOM   2776  OE2 GLU P  74     -15.987   2.119 -15.732  0.00  0.00      PROB  
ATOM   2777  C   GLU P  74     -13.469   3.633 -11.480  0.00  0.00      PROB  
ATOM   2778  O   GLU P  74     -13.036   4.769 -11.583  0.00  0.00      PROB  
ATOM   2779  N   PRO P  75     -12.575   2.692 -11.042  0.00  0.00      PROB  
ATOM   2780  CD  PRO P  75     -12.894   1.317 -10.545  0.00  0.00      PROB  
ATOM   2781  HD1 PRO P  75     -13.368   0.649 -11.296  0.00  0.00      PROB  
ATOM   2782  HD2 PRO P  75     -13.692   1.375  -9.775  0.00  0.00      PROB  
ATOM   2783  CA  PRO P  75     -11.124   2.905 -11.132  0.00  0.00      PROB  
ATOM   2784  HA  PRO P  75     -10.889   3.510 -10.269  0.00  0.00      PROB  
ATOM   2785  CB  PRO P  75     -10.551   1.520 -11.000  0.00  0.00      PROB  
ATOM   2786  HB1 PRO P  75      -9.602   1.450 -10.427  0.00  0.00      PROB  
ATOM   2787  HB2 PRO P  75     -10.546   0.876 -11.905  0.00  0.00      PROB  
ATOM   2788  CG  PRO P  75     -11.553   0.769 -10.087  0.00  0.00      PROB  
ATOM   2789  HG1 PRO P  75     -11.582  -0.342 -10.069  0.00  0.00      PROB  
ATOM   2790  HG2 PRO P  75     -11.475   1.109  -9.032  0.00  0.00      PROB  
ATOM   2791  C   PRO P  75     -10.514   3.692 -12.386  0.00  0.00      PROB  
ATOM   2792  O   PRO P  75     -10.709   3.361 -13.542  0.00  0.00      PROB  
ATOM   2793  N   HSD P  76      -9.709   4.790 -12.121  0.00  0.00      PROB  
ATOM   2794  HN  HSD P  76      -9.467   5.146 -11.222  0.00  0.00      PROB  
ATOM   2795  CA  HSD P  76      -9.136   5.500 -13.185  0.00  0.00      PROB  
ATOM   2796  HA  HSD P  76      -9.862   5.387 -13.977  0.00  0.00      PROB  
ATOM   2797  CB  HSD P  76      -8.975   6.954 -12.762  0.00  0.00      PROB  
ATOM   2798  HB1 HSD P  76      -8.255   7.064 -11.923  0.00  0.00      PROB  
ATOM   2799  HB2 HSD P  76      -9.970   7.216 -12.344  0.00  0.00      PROB  
ATOM   2800  ND1 HSD P  76      -9.264   8.052 -15.045  0.00  0.00      PROB  
ATOM   2801  HD1 HSD P  76     -10.189   7.691 -15.162  0.00  0.00      PROB  
ATOM   2802  CG  HSD P  76      -8.588   7.921 -13.863  0.00  0.00      PROB  
ATOM   2803  CE1 HSD P  76      -8.568   8.959 -15.796  0.00  0.00      PROB  
ATOM   2804  HE1 HSD P  76      -8.957   9.274 -16.764  0.00  0.00      PROB  
ATOM   2805  NE2 HSD P  76      -7.521   9.405 -15.145  0.00  0.00      PROB  
ATOM   2806  CD2 HSD P  76      -7.486   8.729 -13.928  0.00  0.00      PROB  
ATOM   2807  HD2 HSD P  76      -6.750   8.905 -13.153  0.00  0.00      PROB  
ATOM   2808  C   HSD P  76      -7.799   4.814 -13.557  0.00  0.00      PROB  
ATOM   2809  O   HSD P  76      -7.272   4.995 -14.590  0.00  0.00      PROB  
ATOM   2810  N   GLU P  77      -7.225   4.026 -12.653  0.00  0.00      PROB  
ATOM   2811  HN  GLU P  77      -7.652   3.980 -11.754  0.00  0.00      PROB  
ATOM   2812  CA  GLU P  77      -6.264   3.025 -12.906  0.00  0.00      PROB  
ATOM   2813  HA  GLU P  77      -6.324   2.860 -13.972  0.00  0.00      PROB  
ATOM   2814  CB  GLU P  77      -4.774   3.546 -12.653  0.00  0.00      PROB  
ATOM   2815  HB1 GLU P  77      -4.053   2.735 -12.895  0.00  0.00      PROB  
ATOM   2816  HB2 GLU P  77      -4.509   3.840 -11.615  0.00  0.00      PROB  
ATOM   2817  CG  GLU P  77      -4.437   4.715 -13.628  0.00  0.00      PROB  
ATOM   2818  HG1 GLU P  77      -5.116   5.543 -13.332  0.00  0.00      PROB  
ATOM   2819  HG2 GLU P  77      -4.681   4.502 -14.691  0.00  0.00      PROB  
ATOM   2820  CD  GLU P  77      -3.017   5.257 -13.596  0.00  0.00      PROB  
ATOM   2821  OE1 GLU P  77      -2.521   5.560 -12.451  0.00  0.00      PROB  
ATOM   2822  OE2 GLU P  77      -2.340   5.293 -14.644  0.00  0.00      PROB  
ATOM   2823  C   GLU P  77      -6.525   1.828 -12.098  0.00  0.00      PROB  
ATOM   2824  O   GLU P  77      -6.968   2.021 -10.969  0.00  0.00      PROB  
ATOM   2825  N   SER P  78      -6.276   0.621 -12.607  0.00  0.00      PROB  
ATOM   2826  HN  SER P  78      -6.005   0.519 -13.561  0.00  0.00      PROB  
ATOM   2827  CA  SER P  78      -6.463  -0.655 -11.989  0.00  0.00      PROB  
ATOM   2828  HA  SER P  78      -6.304  -0.463 -10.939  0.00  0.00      PROB  
ATOM   2829  CB  SER P  78      -7.757  -1.305 -12.317  0.00  0.00      PROB  
ATOM   2830  HB1 SER P  78      -7.888  -1.630 -13.371  0.00  0.00      PROB  
ATOM   2831  HB2 SER P  78      -8.652  -0.685 -12.096  0.00  0.00      PROB  
ATOM   2832  OG  SER P  78      -7.983  -2.506 -11.570  0.00  0.00      PROB  
ATOM   2833  HG1 SER P  78      -7.899  -3.201 -12.227  0.00  0.00      PROB  
ATOM   2834  C   SER P  78      -5.321  -1.480 -12.395  0.00  0.00      PROB  
ATOM   2835  O   SER P  78      -5.466  -2.394 -13.200  0.00  0.00      PROB  
ATOM   2836  N   ARG P  79      -4.086  -1.295 -11.928  0.00  0.00      PROB  
ATOM   2837  HN  ARG P  79      -3.964  -0.638 -11.187  0.00  0.00      PROB  
ATOM   2838  CA  ARG P  79      -2.942  -1.824 -12.625  0.00  0.00      PROB  
ATOM   2839  HA  ARG P  79      -3.144  -1.986 -13.673  0.00  0.00      PROB  
ATOM   2840  CB  ARG P  79      -1.671  -0.964 -12.456  0.00  0.00      PROB  
ATOM   2841  HB1 ARG P  79      -0.863  -1.623 -12.841  0.00  0.00      PROB  
ATOM   2842  HB2 ARG P  79      -1.341  -0.827 -11.404  0.00  0.00      PROB  
ATOM   2843  CG  ARG P  79      -1.703   0.491 -13.067  0.00  0.00      PROB  
ATOM   2844  HG1 ARG P  79      -0.705   0.974 -13.005  0.00  0.00      PROB  
ATOM   2845  HG2 ARG P  79      -2.366   1.167 -12.487  0.00  0.00      PROB  
ATOM   2846  CD  ARG P  79      -1.919   0.503 -14.559  0.00  0.00      PROB  
ATOM   2847  HD1 ARG P  79      -2.877  -0.039 -14.706  0.00  0.00      PROB  
ATOM   2848  HD2 ARG P  79      -1.113  -0.045 -15.093  0.00  0.00      PROB  
ATOM   2849  NE  ARG P  79      -2.076   1.892 -15.036  0.00  0.00      PROB  
ATOM   2850  HE  ARG P  79      -2.153   2.677 -14.422  0.00  0.00      PROB  
ATOM   2851  CZ  ARG P  79      -2.489   2.252 -16.320  0.00  0.00      PROB  
ATOM   2852  NH1 ARG P  79      -2.680   1.319 -17.195  0.00  0.00      PROB  
ATOM   2853 HH11 ARG P  79      -2.622   0.354 -16.940  0.00  0.00      PROB  
ATOM   2854 HH12 ARG P  79      -2.827   1.481 -18.171  0.00  0.00      PROB  
ATOM   2855  NH2 ARG P  79      -2.601   3.547 -16.702  0.00  0.00      PROB  
ATOM   2856 HH21 ARG P  79      -2.531   4.213 -15.960  0.00  0.00      PROB  
ATOM   2857 HH22 ARG P  79      -3.021   3.685 -17.599  0.00  0.00      PROB  
ATOM   2858  C   ARG P  79      -2.739  -3.265 -12.027  0.00  0.00      PROB  
ATOM   2859  O   ARG P  79      -3.116  -3.593 -10.912  0.00  0.00      PROB  
ATOM   2860  N   THR P  80      -2.046  -4.179 -12.754  0.00  0.00      PROB  
ATOM   2861  HN  THR P  80      -1.702  -3.917 -13.652  0.00  0.00      PROB  
ATOM   2862  CA  THR P  80      -1.593  -5.463 -12.235  0.00  0.00      PROB  
ATOM   2863  HA  THR P  80      -1.504  -5.449 -11.159  0.00  0.00      PROB  
ATOM   2864  CB  THR P  80      -2.501  -6.650 -12.668  0.00  0.00      PROB  
ATOM   2865  HB  THR P  80      -3.521  -6.243 -12.838  0.00  0.00      PROB  
ATOM   2866  OG1 THR P  80      -2.528  -7.713 -11.721  0.00  0.00      PROB  
ATOM   2867  HG1 THR P  80      -2.556  -7.278 -10.866  0.00  0.00      PROB  
ATOM   2868  CG2 THR P  80      -2.185  -7.223 -14.108  0.00  0.00      PROB  
ATOM   2869 HG21 THR P  80      -2.292  -6.356 -14.795  0.00  0.00      PROB  
ATOM   2870 HG22 THR P  80      -2.891  -8.035 -14.382  0.00  0.00      PROB  
ATOM   2871 HG23 THR P  80      -1.189  -7.699 -14.233  0.00  0.00      PROB  
ATOM   2872  C   THR P  80      -0.110  -5.831 -12.634  0.00  0.00      PROB  
ATOM   2873  O   THR P  80       0.406  -4.992 -13.348  0.00  0.00      PROB  
ATOM   2874  N   ASN P  81       0.467  -6.886 -12.106  0.00  0.00      PROB  
ATOM   2875  HN  ASN P  81      -0.096  -7.441 -11.499  0.00  0.00      PROB  
ATOM   2876  CA  ASN P  81       1.841  -7.292 -12.333  0.00  0.00      PROB  
ATOM   2877  HA  ASN P  81       2.455  -6.610 -11.763  0.00  0.00      PROB  
ATOM   2878  CB  ASN P  81       2.086  -8.697 -11.817  0.00  0.00      PROB  
ATOM   2879  HB1 ASN P  81       3.074  -9.152 -12.043  0.00  0.00      PROB  
ATOM   2880  HB2 ASN P  81       1.309  -9.381 -12.219  0.00  0.00      PROB  
ATOM   2881  CG  ASN P  81       1.986  -8.748 -10.289  0.00  0.00      PROB  
ATOM   2882  OD1 ASN P  81       1.705  -7.760  -9.627  0.00  0.00      PROB  
ATOM   2883  ND2 ASN P  81       2.415  -9.864  -9.599  0.00  0.00      PROB  
ATOM   2884 HD21 ASN P  81       2.680 -10.735 -10.012  0.00  0.00      PROB  
ATOM   2885 HD22 ASN P  81       2.469  -9.858  -8.600  0.00  0.00      PROB  
ATOM   2886  C   ASN P  81       2.472  -7.162 -13.729  0.00  0.00      PROB  
ATOM   2887  O   ASN P  81       3.557  -6.667 -13.807  0.00  0.00      PROB  
ATOM   2888  N   ALA P  82       1.857  -7.689 -14.822  0.00  0.00      PROB  
ATOM   2889  HN  ALA P  82       1.015  -8.212 -14.926  0.00  0.00      PROB  
ATOM   2890  CA  ALA P  82       2.392  -7.565 -16.170  0.00  0.00      PROB  
ATOM   2891  HA  ALA P  82       3.386  -7.986 -16.120  0.00  0.00      PROB  
ATOM   2892  CB  ALA P  82       1.627  -8.491 -17.132  0.00  0.00      PROB  
ATOM   2893  HB1 ALA P  82       1.808  -9.549 -16.846  0.00  0.00      PROB  
ATOM   2894  HB2 ALA P  82       2.091  -8.414 -18.139  0.00  0.00      PROB  
ATOM   2895  HB3 ALA P  82       0.521  -8.404 -17.198  0.00  0.00      PROB  
ATOM   2896  C   ALA P  82       2.457  -6.077 -16.713  0.00  0.00      PROB  
ATOM   2897  O   ALA P  82       3.311  -5.620 -17.474  0.00  0.00      PROB  
ATOM   2898  N   ASP P  83       1.539  -5.215 -16.254  0.00  0.00      PROB  
ATOM   2899  HN  ASP P  83       0.844  -5.577 -15.638  0.00  0.00      PROB  
ATOM   2900  CA  ASP P  83       1.534  -3.735 -16.539  0.00  0.00      PROB  
ATOM   2901  HA  ASP P  83       1.437  -3.616 -17.608  0.00  0.00      PROB  
ATOM   2902  CB  ASP P  83       0.294  -3.059 -15.941  0.00  0.00      PROB  
ATOM   2903  HB1 ASP P  83       0.264  -1.994 -16.253  0.00  0.00      PROB  
ATOM   2904  HB2 ASP P  83       0.194  -3.133 -14.837  0.00  0.00      PROB  
ATOM   2905  CG  ASP P  83      -1.038  -3.734 -16.401  0.00  0.00      PROB  
ATOM   2906  OD1 ASP P  83      -1.181  -4.032 -17.602  0.00  0.00      PROB  
ATOM   2907  OD2 ASP P  83      -1.987  -3.705 -15.628  0.00  0.00      PROB  
ATOM   2908  C   ASP P  83       2.744  -3.104 -15.989  0.00  0.00      PROB  
ATOM   2909  O   ASP P  83       3.403  -2.342 -16.722  0.00  0.00      PROB  
ATOM   2910  N   ILE P  84       2.929  -3.361 -14.759  0.00  0.00      PROB  
ATOM   2911  HN  ILE P  84       2.280  -4.018 -14.385  0.00  0.00      PROB  
ATOM   2912  CA  ILE P  84       3.971  -2.796 -13.932  0.00  0.00      PROB  
ATOM   2913  HA  ILE P  84       3.966  -1.717 -13.980  0.00  0.00      PROB  
ATOM   2914  CB  ILE P  84       3.699  -3.106 -12.465  0.00  0.00      PROB  
ATOM   2915  HB  ILE P  84       3.873  -4.194 -12.320  0.00  0.00      PROB  
ATOM   2916  CG2 ILE P  84       4.778  -2.387 -11.653  0.00  0.00      PROB  
ATOM   2917 HG21 ILE P  84       4.737  -1.302 -11.890  0.00  0.00      PROB  
ATOM   2918 HG22 ILE P  84       5.822  -2.536 -12.001  0.00  0.00      PROB  
ATOM   2919 HG23 ILE P  84       4.753  -2.550 -10.554  0.00  0.00      PROB  
ATOM   2920  CG1 ILE P  84       2.289  -2.549 -12.011  0.00  0.00      PROB  
ATOM   2921 HG11 ILE P  84       2.277  -2.709 -10.912  0.00  0.00      PROB  
ATOM   2922 HG12 ILE P  84       1.518  -3.206 -12.468  0.00  0.00      PROB  
ATOM   2923  CD  ILE P  84       1.923  -1.079 -12.317  0.00  0.00      PROB  
ATOM   2924  HD1 ILE P  84       2.699  -0.440 -11.843  0.00  0.00      PROB  
ATOM   2925  HD2 ILE P  84       0.918  -0.880 -11.888  0.00  0.00      PROB  
ATOM   2926  HD3 ILE P  84       1.822  -0.856 -13.401  0.00  0.00      PROB  
ATOM   2927  C   ILE P  84       5.372  -3.208 -14.438  0.00  0.00      PROB  
ATOM   2928  O   ILE P  84       6.180  -2.320 -14.706  0.00  0.00      PROB  
ATOM   2929  N   ILE P  85       5.637  -4.486 -14.751  0.00  0.00      PROB  
ATOM   2930  HN  ILE P  85       4.885  -5.119 -14.584  0.00  0.00      PROB  
ATOM   2931  CA  ILE P  85       6.888  -4.922 -15.395  0.00  0.00      PROB  
ATOM   2932  HA  ILE P  85       7.674  -4.379 -14.892  0.00  0.00      PROB  
ATOM   2933  CB  ILE P  85       7.127  -6.420 -15.387  0.00  0.00      PROB  
ATOM   2934  HB  ILE P  85       7.029  -6.855 -14.369  0.00  0.00      PROB  
ATOM   2935  CG2 ILE P  85       6.097  -7.156 -16.372  0.00  0.00      PROB  
ATOM   2936 HG21 ILE P  85       5.090  -6.848 -16.019  0.00  0.00      PROB  
ATOM   2937 HG22 ILE P  85       6.114  -8.257 -16.225  0.00  0.00      PROB  
ATOM   2938 HG23 ILE P  85       6.203  -6.885 -17.444  0.00  0.00      PROB  
ATOM   2939  CG1 ILE P  85       8.612  -6.848 -15.784  0.00  0.00      PROB  
ATOM   2940 HG11 ILE P  85       8.854  -6.417 -16.779  0.00  0.00      PROB  
ATOM   2941 HG12 ILE P  85       8.639  -7.958 -15.826  0.00  0.00      PROB  
ATOM   2942  CD  ILE P  85       9.663  -6.381 -14.778  0.00  0.00      PROB  
ATOM   2943  HD1 ILE P  85       9.984  -5.348 -15.031  0.00  0.00      PROB  
ATOM   2944  HD2 ILE P  85      10.594  -6.971 -14.916  0.00  0.00      PROB  
ATOM   2945  HD3 ILE P  85       9.399  -6.571 -13.716  0.00  0.00      PROB  
ATOM   2946  C   ILE P  85       7.078  -4.279 -16.757  0.00  0.00      PROB  
ATOM   2947  O   ILE P  85       8.218  -3.741 -16.949  0.00  0.00      PROB  
ATOM   2948  N   GLU P  86       6.080  -4.276 -17.655  0.00  0.00      PROB  
ATOM   2949  HN  GLU P  86       5.197  -4.659 -17.394  0.00  0.00      PROB  
ATOM   2950  CA  GLU P  86       6.258  -3.586 -18.956  0.00  0.00      PROB  
ATOM   2951  HA  GLU P  86       7.261  -3.745 -19.323  0.00  0.00      PROB  
ATOM   2952  CB  GLU P  86       5.151  -4.000 -19.982  0.00  0.00      PROB  
ATOM   2953  HB1 GLU P  86       5.286  -3.302 -20.835  0.00  0.00      PROB  
ATOM   2954  HB2 GLU P  86       4.103  -3.985 -19.614  0.00  0.00      PROB  
ATOM   2955  CG  GLU P  86       5.392  -5.352 -20.545  0.00  0.00      PROB  
ATOM   2956  HG1 GLU P  86       4.436  -5.640 -21.033  0.00  0.00      PROB  
ATOM   2957  HG2 GLU P  86       5.663  -6.099 -19.770  0.00  0.00      PROB  
ATOM   2958  CD  GLU P  86       6.416  -5.286 -21.646  0.00  0.00      PROB  
ATOM   2959  OE1 GLU P  86       7.560  -5.817 -21.417  0.00  0.00      PROB  
ATOM   2960  OE2 GLU P  86       6.169  -4.813 -22.760  0.00  0.00      PROB  
ATOM   2961  C   GLU P  86       6.432  -2.036 -18.859  0.00  0.00      PROB  
ATOM   2962  O   GLU P  86       7.291  -1.441 -19.490  0.00  0.00      PROB  
ATOM   2963  N   THR P  87       5.721  -1.383 -17.950  0.00  0.00      PROB  
ATOM   2964  HN  THR P  87       5.016  -1.787 -17.371  0.00  0.00      PROB  
ATOM   2965  CA  THR P  87       5.972   0.066 -17.844  0.00  0.00      PROB  
ATOM   2966  HA  THR P  87       5.816   0.520 -18.812  0.00  0.00      PROB  
ATOM   2967  CB  THR P  87       4.857   0.745 -17.032  0.00  0.00      PROB  
ATOM   2968  HB  THR P  87       5.030   0.543 -15.954  0.00  0.00      PROB  
ATOM   2969  OG1 THR P  87       3.531   0.316 -17.437  0.00  0.00      PROB  
ATOM   2970  HG1 THR P  87       3.445  -0.568 -17.073  0.00  0.00      PROB  
ATOM   2971  CG2 THR P  87       4.856   2.263 -17.155  0.00  0.00      PROB  
ATOM   2972 HG21 THR P  87       4.509   2.548 -18.171  0.00  0.00      PROB  
ATOM   2973 HG22 THR P  87       5.868   2.692 -16.995  0.00  0.00      PROB  
ATOM   2974 HG23 THR P  87       4.308   2.810 -16.358  0.00  0.00      PROB  
ATOM   2975  C   THR P  87       7.313   0.380 -17.255  0.00  0.00      PROB  
ATOM   2976  O   THR P  87       8.040   1.268 -17.702  0.00  0.00      PROB  
ATOM   2977  N   LEU P  88       7.764  -0.415 -16.284  0.00  0.00      PROB  
ATOM   2978  HN  LEU P  88       7.258  -1.185 -15.905  0.00  0.00      PROB  
ATOM   2979  CA  LEU P  88       9.038  -0.283 -15.605  0.00  0.00      PROB  
ATOM   2980  HA  LEU P  88       9.216   0.756 -15.374  0.00  0.00      PROB  
ATOM   2981  CB  LEU P  88       9.126  -1.218 -14.392  0.00  0.00      PROB  
ATOM   2982  HB1 LEU P  88       8.820  -2.239 -14.708  0.00  0.00      PROB  
ATOM   2983  HB2 LEU P  88       8.405  -0.888 -13.614  0.00  0.00      PROB  
ATOM   2984  CG  LEU P  88      10.497  -1.136 -13.616  0.00  0.00      PROB  
ATOM   2985  HG  LEU P  88      11.442  -1.210 -14.196  0.00  0.00      PROB  
ATOM   2986  CD1 LEU P  88      10.539   0.249 -12.916  0.00  0.00      PROB  
ATOM   2987 HD11 LEU P  88      10.733   1.054 -13.657  0.00  0.00      PROB  
ATOM   2988 HD12 LEU P  88      11.434   0.255 -12.258  0.00  0.00      PROB  
ATOM   2989 HD13 LEU P  88       9.712   0.431 -12.198  0.00  0.00      PROB  
ATOM   2990  CD2 LEU P  88      10.610  -2.385 -12.708  0.00  0.00      PROB  
ATOM   2991 HD21 LEU P  88       9.594  -2.575 -12.300  0.00  0.00      PROB  
ATOM   2992 HD22 LEU P  88      11.376  -2.294 -11.908  0.00  0.00      PROB  
ATOM   2993 HD23 LEU P  88      10.810  -3.322 -13.269  0.00  0.00      PROB  
ATOM   2994  C   LEU P  88      10.217  -0.549 -16.561  0.00  0.00      PROB  
ATOM   2995  O   LEU P  88      11.183   0.160 -16.428  0.00  0.00      PROB  
ATOM   2996  N   ARG P  89      10.132  -1.515 -17.576  0.00  0.00      PROB  
ATOM   2997  HN  ARG P  89       9.337  -2.116 -17.602  0.00  0.00      PROB  
ATOM   2998  CA  ARG P  89      11.304  -1.782 -18.412  0.00  0.00      PROB  
ATOM   2999  HA  ARG P  89      12.209  -1.479 -17.906  0.00  0.00      PROB  
ATOM   3000  CB  ARG P  89      11.574  -3.319 -18.444  0.00  0.00      PROB  
ATOM   3001  HB1 ARG P  89      11.636  -3.605 -17.372  0.00  0.00      PROB  
ATOM   3002  HB2 ARG P  89      12.594  -3.334 -18.886  0.00  0.00      PROB  
ATOM   3003  CG  ARG P  89      10.671  -4.213 -19.259  0.00  0.00      PROB  
ATOM   3004  HG1 ARG P  89      10.900  -4.155 -20.344  0.00  0.00      PROB  
ATOM   3005  HG2 ARG P  89       9.627  -3.887 -19.066  0.00  0.00      PROB  
ATOM   3006  CD  ARG P  89      10.878  -5.700 -18.784  0.00  0.00      PROB  
ATOM   3007  HD1 ARG P  89      10.597  -5.844 -17.719  0.00  0.00      PROB  
ATOM   3008  HD2 ARG P  89      11.848  -6.151 -19.083  0.00  0.00      PROB  
ATOM   3009  NE  ARG P  89       9.822  -6.491 -19.484  0.00  0.00      PROB  
ATOM   3010  HE  ARG P  89       9.161  -5.943 -19.997  0.00  0.00      PROB  
ATOM   3011  CZ  ARG P  89       9.391  -7.647 -19.129  0.00  0.00      PROB  
ATOM   3012  NH1 ARG P  89      10.012  -8.437 -18.295  0.00  0.00      PROB  
ATOM   3013 HH11 ARG P  89      10.932  -8.240 -17.957  0.00  0.00      PROB  
ATOM   3014 HH12 ARG P  89       9.654  -9.363 -18.174  0.00  0.00      PROB  
ATOM   3015  NH2 ARG P  89       8.227  -7.943 -19.709  0.00  0.00      PROB  
ATOM   3016 HH21 ARG P  89       7.961  -7.323 -20.447  0.00  0.00      PROB  
ATOM   3017 HH22 ARG P  89       7.666  -8.606 -19.212  0.00  0.00      PROB  
ATOM   3018  C   ARG P  89      11.201  -1.307 -19.841  0.00  0.00      PROB  
ATOM   3019  O   ARG P  89      12.177  -1.149 -20.477  0.00  0.00      PROB  
ATOM   3020  N   LYS P  90      10.044  -0.913 -20.416  0.00  0.00      PROB  
ATOM   3021  HN  LYS P  90       9.251  -0.852 -19.816  0.00  0.00      PROB  
ATOM   3022  CA  LYS P  90       9.895  -0.527 -21.797  0.00  0.00      PROB  
ATOM   3023  HA  LYS P  90      10.834  -0.670 -22.311  0.00  0.00      PROB  
ATOM   3024  CB  LYS P  90       8.701  -1.202 -22.417  0.00  0.00      PROB  
ATOM   3025  HB1 LYS P  90       8.521  -0.829 -23.449  0.00  0.00      PROB  
ATOM   3026  HB2 LYS P  90       7.765  -0.872 -21.917  0.00  0.00      PROB  
ATOM   3027  CG  LYS P  90       8.832  -2.723 -22.466  0.00  0.00      PROB  
ATOM   3028  HG1 LYS P  90       7.851  -3.131 -22.792  0.00  0.00      PROB  
ATOM   3029  HG2 LYS P  90       8.983  -3.017 -21.406  0.00  0.00      PROB  
ATOM   3030  CD  LYS P  90       9.995  -3.332 -23.312  0.00  0.00      PROB  
ATOM   3031  HD1 LYS P  90      10.971  -2.905 -22.996  0.00  0.00      PROB  
ATOM   3032  HD2 LYS P  90       9.805  -3.005 -24.357  0.00  0.00      PROB  
ATOM   3033  CE  LYS P  90       9.991  -4.849 -23.340  0.00  0.00      PROB  
ATOM   3034  HE1 LYS P  90      10.216  -5.174 -22.301  0.00  0.00      PROB  
ATOM   3035  HE2 LYS P  90      10.867  -5.210 -23.921  0.00  0.00      PROB  
ATOM   3036  NZ  LYS P  90       8.710  -5.351 -23.748  0.00  0.00      PROB  
ATOM   3037  HZ1 LYS P  90       8.026  -5.431 -22.969  0.00  0.00      PROB  
ATOM   3038  HZ2 LYS P  90       8.805  -6.301 -24.161  0.00  0.00      PROB  
ATOM   3039  HZ3 LYS P  90       8.307  -4.661 -24.414  0.00  0.00      PROB  
ATOM   3040  C   LYS P  90       9.575   0.974 -21.855  0.00  0.00      PROB  
ATOM   3041  O   LYS P  90       9.898   1.574 -22.892  0.00  0.00      PROB  
ATOM   3042  N   LYS P  91       8.941   1.590 -20.853  0.00  0.00      PROB  
ATOM   3043  HN  LYS P  91       8.565   1.105 -20.067  0.00  0.00      PROB  
ATOM   3044  CA  LYS P  91       8.501   3.013 -20.969  0.00  0.00      PROB  
ATOM   3045  HA  LYS P  91       8.485   3.190 -22.035  0.00  0.00      PROB  
ATOM   3046  CB  LYS P  91       7.045   3.150 -20.402  0.00  0.00      PROB  
ATOM   3047  HB1 LYS P  91       6.760   4.221 -20.487  0.00  0.00      PROB  
ATOM   3048  HB2 LYS P  91       7.188   2.989 -19.312  0.00  0.00      PROB  
ATOM   3049  CG  LYS P  91       5.922   2.453 -21.131  0.00  0.00      PROB  
ATOM   3050  HG1 LYS P  91       5.115   2.738 -20.423  0.00  0.00      PROB  
ATOM   3051  HG2 LYS P  91       5.907   1.342 -21.123  0.00  0.00      PROB  
ATOM   3052  CD  LYS P  91       5.605   2.959 -22.591  0.00  0.00      PROB  
ATOM   3053  HD1 LYS P  91       6.438   2.716 -23.285  0.00  0.00      PROB  
ATOM   3054  HD2 LYS P  91       5.482   4.062 -22.566  0.00  0.00      PROB  
ATOM   3055  CE  LYS P  91       4.334   2.308 -23.076  0.00  0.00      PROB  
ATOM   3056  HE1 LYS P  91       4.284   1.228 -22.823  0.00  0.00      PROB  
ATOM   3057  HE2 LYS P  91       4.019   2.507 -24.122  0.00  0.00      PROB  
ATOM   3058  NZ  LYS P  91       3.169   2.771 -22.261  0.00  0.00      PROB  
ATOM   3059  HZ1 LYS P  91       3.427   3.578 -21.658  0.00  0.00      PROB  
ATOM   3060  HZ2 LYS P  91       2.883   2.063 -21.555  0.00  0.00      PROB  
ATOM   3061  HZ3 LYS P  91       2.342   2.954 -22.864  0.00  0.00      PROB  
ATOM   3062  C   LYS P  91       9.600   4.026 -20.384  0.00  0.00      PROB  
ATOM   3063  OT1 LYS P  91      10.653   4.113 -20.945  0.00  0.00      PROB  
ATOM   3064  OT2 LYS P  91       9.345   4.699 -19.353  0.00  0.00      PROB  
ATOM   3065  N   GLY P 161     -27.048 -10.965   2.736  0.00  0.00      PROC  
ATOM   3066  HT1 GLY P 161     -26.276 -11.609   3.003  0.00  0.00      PROC  
ATOM   3067  HT2 GLY P 161     -27.814 -11.155   3.414  0.00  0.00      PROC  
ATOM   3068  HT3 GLY P 161     -26.690 -10.056   3.092  0.00  0.00      PROC  
ATOM   3069  CA  GLY P 161     -27.556 -11.059   1.436  0.00  0.00      PROC  
ATOM   3070  HA1 GLY P 161     -26.820 -10.737   0.714  0.00  0.00      PROC  
ATOM   3071  HA2 GLY P 161     -28.472 -10.499   1.325  0.00  0.00      PROC  
ATOM   3072  C   GLY P 161     -27.996 -12.508   1.053  0.00  0.00      PROC  
ATOM   3073  O   GLY P 161     -27.418 -13.484   1.547  0.00  0.00      PROC  
ATOM   3074  N   LYS P 162     -29.059 -12.617   0.125  0.00  0.00      PROC  
ATOM   3075  HN  LYS P 162     -29.421 -11.787  -0.293  0.00  0.00      PROC  
ATOM   3076  CA  LYS P 162     -29.726 -13.808  -0.406  0.00  0.00      PROC  
ATOM   3077  HA  LYS P 162     -29.995 -14.347   0.490  0.00  0.00      PROC  
ATOM   3078  CB  LYS P 162     -31.085 -13.485  -1.098  0.00  0.00      PROC  
ATOM   3079  HB1 LYS P 162     -31.631 -14.385  -1.453  0.00  0.00      PROC  
ATOM   3080  HB2 LYS P 162     -30.909 -12.875  -2.010  0.00  0.00      PROC  
ATOM   3081  CG  LYS P 162     -32.083 -12.627  -0.243  0.00  0.00      PROC  
ATOM   3082  HG1 LYS P 162     -32.997 -12.440  -0.846  0.00  0.00      PROC  
ATOM   3083  HG2 LYS P 162     -31.653 -11.606  -0.157  0.00  0.00      PROC  
ATOM   3084  CD  LYS P 162     -32.510 -13.202   1.100  0.00  0.00      PROC  
ATOM   3085  HD1 LYS P 162     -31.654 -13.095   1.801  0.00  0.00      PROC  
ATOM   3086  HD2 LYS P 162     -32.852 -14.249   0.951  0.00  0.00      PROC  
ATOM   3087  CE  LYS P 162     -33.608 -12.390   1.720  0.00  0.00      PROC  
ATOM   3088  HE1 LYS P 162     -34.453 -12.376   0.999  0.00  0.00      PROC  
ATOM   3089  HE2 LYS P 162     -33.368 -11.317   1.875  0.00  0.00      PROC  
ATOM   3090  NZ  LYS P 162     -34.102 -13.053   2.912  0.00  0.00      PROC  
ATOM   3091  HZ1 LYS P 162     -34.268 -14.073   2.794  0.00  0.00      PROC  
ATOM   3092  HZ2 LYS P 162     -34.938 -12.521   3.229  0.00  0.00      PROC  
ATOM   3093  HZ3 LYS P 162     -33.496 -13.046   3.757  0.00  0.00      PROC  
ATOM   3094  C   LYS P 162     -28.852 -14.714  -1.175  0.00  0.00      PROC  
ATOM   3095  O   LYS P 162     -27.703 -14.497  -1.540  0.00  0.00      PROC  
ATOM   3096  N   GLU P 163     -29.298 -15.942  -1.410  0.00  0.00      PROC  
ATOM   3097  HN  GLU P 163     -30.227 -16.209  -1.162  0.00  0.00      PROC  
ATOM   3098  CA  GLU P 163     -28.595 -16.977  -2.171  0.00  0.00      PROC  
ATOM   3099  HA  GLU P 163     -27.547 -16.844  -1.948  0.00  0.00      PROC  
ATOM   3100  CB  GLU P 163     -29.119 -18.430  -1.956  0.00  0.00      PROC  
ATOM   3101  HB1 GLU P 163     -28.611 -19.111  -2.672  0.00  0.00      PROC  
ATOM   3102  HB2 GLU P 163     -30.192 -18.523  -2.227  0.00  0.00      PROC  
ATOM   3103  CG  GLU P 163     -28.841 -18.953  -0.540  0.00  0.00      PROC  
ATOM   3104  HG1 GLU P 163     -28.975 -20.056  -0.536  0.00  0.00      PROC  
ATOM   3105  HG2 GLU P 163     -29.445 -18.417   0.223  0.00  0.00      PROC  
ATOM   3106  CD  GLU P 163     -27.391 -18.768  -0.207  0.00  0.00      PROC  
ATOM   3107  OE1 GLU P 163     -27.122 -17.732   0.473  0.00  0.00      PROC  
ATOM   3108  OE2 GLU P 163     -26.561 -19.611  -0.695  0.00  0.00      PROC  
ATOM   3109  C   GLU P 163     -28.571 -16.611  -3.731  0.00  0.00      PROC  
ATOM   3110  O   GLU P 163     -29.549 -16.008  -4.159  0.00  0.00      PROC  
ATOM   3111  N   SER P 164     -27.563 -16.956  -4.544  0.00  0.00      PROC  
ATOM   3112  HN  SER P 164     -26.922 -17.614  -4.157  0.00  0.00      PROC  
ATOM   3113  CA  SER P 164     -27.304 -16.472  -5.868  0.00  0.00      PROC  
ATOM   3114  HA  SER P 164     -28.257 -16.165  -6.274  0.00  0.00      PROC  
ATOM   3115  CB  SER P 164     -26.377 -15.180  -5.947  0.00  0.00      PROC  
ATOM   3116  HB1 SER P 164     -27.009 -14.432  -5.423  0.00  0.00      PROC  
ATOM   3117  HB2 SER P 164     -26.317 -14.855  -7.008  0.00  0.00      PROC  
ATOM   3118  OG  SER P 164     -25.060 -15.291  -5.355  0.00  0.00      PROC  
ATOM   3119  HG1 SER P 164     -25.226 -15.527  -4.439  0.00  0.00      PROC  
ATOM   3120  C   SER P 164     -26.826 -17.551  -6.783  0.00  0.00      PROC  
ATOM   3121  O   SER P 164     -26.487 -18.651  -6.364  0.00  0.00      PROC  
ATOM   3122  N   ALA P 165     -26.803 -17.272  -8.034  0.00  0.00      PROC  
ATOM   3123  HN  ALA P 165     -27.238 -16.414  -8.296  0.00  0.00      PROC  
ATOM   3124  CA  ALA P 165     -26.259 -18.019  -9.117  0.00  0.00      PROC  
ATOM   3125  HA  ALA P 165     -26.331 -19.064  -8.852  0.00  0.00      PROC  
ATOM   3126  CB  ALA P 165     -27.074 -17.675 -10.381  0.00  0.00      PROC  
ATOM   3127  HB1 ALA P 165     -27.045 -16.583 -10.584  0.00  0.00      PROC  
ATOM   3128  HB2 ALA P 165     -28.161 -17.714 -10.154  0.00  0.00      PROC  
ATOM   3129  HB3 ALA P 165     -26.863 -18.276 -11.292  0.00  0.00      PROC  
ATOM   3130  C   ALA P 165     -24.832 -17.878  -9.327  0.00  0.00      PROC  
ATOM   3131  O   ALA P 165     -24.180 -17.060  -8.675  0.00  0.00      PROC  
ATOM   3132  N   VAL P 166     -24.280 -18.803 -10.170  0.00  0.00      PROC  
ATOM   3133  HN  VAL P 166     -24.782 -19.428 -10.762  0.00  0.00      PROC  
ATOM   3134  CA  VAL P 166     -22.846 -18.709 -10.429  0.00  0.00      PROC  
ATOM   3135  HA  VAL P 166     -22.322 -18.635  -9.487  0.00  0.00      PROC  
ATOM   3136  CB  VAL P 166     -22.284 -19.989 -11.094  0.00  0.00      PROC  
ATOM   3137  HB  VAL P 166     -22.898 -20.071 -12.016  0.00  0.00      PROC  
ATOM   3138  CG1 VAL P 166     -20.898 -19.661 -11.533  0.00  0.00      PROC  
ATOM   3139 HG11 VAL P 166     -20.325 -19.125 -10.747  0.00  0.00      PROC  
ATOM   3140 HG12 VAL P 166     -20.803 -19.156 -12.518  0.00  0.00      PROC  
ATOM   3141 HG13 VAL P 166     -20.280 -20.575 -11.668  0.00  0.00      PROC  
ATOM   3142  CG2 VAL P 166     -22.383 -21.219 -10.217  0.00  0.00      PROC  
ATOM   3143 HG21 VAL P 166     -23.426 -21.495  -9.952  0.00  0.00      PROC  
ATOM   3144 HG22 VAL P 166     -21.794 -21.103  -9.281  0.00  0.00      PROC  
ATOM   3145 HG23 VAL P 166     -21.865 -22.050 -10.742  0.00  0.00      PROC  
ATOM   3146  C   VAL P 166     -22.415 -17.326 -11.036  0.00  0.00      PROC  
ATOM   3147  O   VAL P 166     -23.158 -16.845 -11.926  0.00  0.00      PROC  
ATOM   3148  N   ALA P 167     -21.293 -16.744 -10.595  0.00  0.00      PROC  
ATOM   3149  HN  ALA P 167     -20.823 -17.145  -9.812  0.00  0.00      PROC  
ATOM   3150  CA  ALA P 167     -20.663 -15.561 -11.160  0.00  0.00      PROC  
ATOM   3151  HA  ALA P 167     -19.915 -15.260 -10.442  0.00  0.00      PROC  
ATOM   3152  CB  ALA P 167     -19.861 -15.938 -12.432  0.00  0.00      PROC  
ATOM   3153  HB1 ALA P 167     -19.277 -16.820 -12.091  0.00  0.00      PROC  
ATOM   3154  HB2 ALA P 167     -19.268 -15.062 -12.769  0.00  0.00      PROC  
ATOM   3155  HB3 ALA P 167     -20.576 -16.254 -13.221  0.00  0.00      PROC  
ATOM   3156  C   ALA P 167     -21.581 -14.344 -11.222  0.00  0.00      PROC  
ATOM   3157  O   ALA P 167     -21.460 -13.411 -12.042  0.00  0.00      PROC  
ATOM   3158  N   SER P 168     -22.440 -14.277 -10.224  0.00  0.00      PROC  
ATOM   3159  HN  SER P 168     -22.314 -14.928  -9.480  0.00  0.00      PROC  
ATOM   3160  CA  SER P 168     -23.514 -13.290 -10.147  0.00  0.00      PROC  
ATOM   3161  HA  SER P 168     -23.587 -12.728 -11.066  0.00  0.00      PROC  
ATOM   3162  CB  SER P 168     -24.843 -13.951  -9.970  0.00  0.00      PROC  
ATOM   3163  HB1 SER P 168     -25.707 -13.258  -9.887  0.00  0.00      PROC  
ATOM   3164  HB2 SER P 168     -24.818 -14.546  -9.032  0.00  0.00      PROC  
ATOM   3165  OG  SER P 168     -25.008 -14.765 -11.110  0.00  0.00      PROC  
ATOM   3166  HG1 SER P 168     -24.292 -15.393 -10.988  0.00  0.00      PROC  
ATOM   3167  C   SER P 168     -23.466 -12.251  -9.042  0.00  0.00      PROC  
ATOM   3168  O   SER P 168     -24.214 -11.276  -9.105  0.00  0.00      PROC  
ATOM   3169  N   THR P 169     -22.670 -12.509  -7.978  0.00  0.00      PROC  
ATOM   3170  HN  THR P 169     -22.116 -13.336  -7.922  0.00  0.00      PROC  
ATOM   3171  CA  THR P 169     -22.631 -11.627  -6.805  0.00  0.00      PROC  
ATOM   3172  HA  THR P 169     -23.587 -11.672  -6.305  0.00  0.00      PROC  
ATOM   3173  CB  THR P 169     -21.788 -12.262  -5.779  0.00  0.00      PROC  
ATOM   3174  HB  THR P 169     -22.096 -13.308  -5.567  0.00  0.00      PROC  
ATOM   3175  OG1 THR P 169     -21.788 -11.646  -4.538  0.00  0.00      PROC  
ATOM   3176  HG1 THR P 169     -22.610 -11.764  -4.057  0.00  0.00      PROC  
ATOM   3177  CG2 THR P 169     -20.317 -12.265  -6.235  0.00  0.00      PROC  
ATOM   3178 HG21 THR P 169     -20.228 -12.882  -7.155  0.00  0.00      PROC  
ATOM   3179 HG22 THR P 169     -19.712 -12.694  -5.407  0.00  0.00      PROC  
ATOM   3180 HG23 THR P 169     -19.909 -11.246  -6.406  0.00  0.00      PROC  
ATOM   3181  C   THR P 169     -22.360 -10.191  -7.082  0.00  0.00      PROC  
ATOM   3182  O   THR P 169     -21.580  -9.757  -7.955  0.00  0.00      PROC  
ATOM   3183  N   GLU P 170     -23.159  -9.270  -6.405  0.00  0.00      PROC  
ATOM   3184  HN  GLU P 170     -23.966  -9.702  -6.009  0.00  0.00      PROC  
ATOM   3185  CA  GLU P 170     -22.973  -7.853  -6.301  0.00  0.00      PROC  
ATOM   3186  HA  GLU P 170     -22.468  -7.450  -7.166  0.00  0.00      PROC  
ATOM   3187  CB  GLU P 170     -24.258  -7.005  -6.175  0.00  0.00      PROC  
ATOM   3188  HB1 GLU P 170     -23.974  -5.953  -5.955  0.00  0.00      PROC  
ATOM   3189  HB2 GLU P 170     -24.924  -7.250  -5.320  0.00  0.00      PROC  
ATOM   3190  CG  GLU P 170     -25.118  -7.056  -7.511  0.00  0.00      PROC  
ATOM   3191  HG1 GLU P 170     -26.166  -6.816  -7.229  0.00  0.00      PROC  
ATOM   3192  HG2 GLU P 170     -25.007  -8.061  -7.973  0.00  0.00      PROC  
ATOM   3193  CD  GLU P 170     -24.644  -5.956  -8.513  0.00  0.00      PROC  
ATOM   3194  OE1 GLU P 170     -25.316  -4.860  -8.664  0.00  0.00      PROC  
ATOM   3195  OE2 GLU P 170     -23.527  -6.079  -9.111  0.00  0.00      PROC  
ATOM   3196  C   GLU P 170     -22.034  -7.493  -5.153  0.00  0.00      PROC  
ATOM   3197  O   GLU P 170     -22.367  -7.419  -3.922  0.00  0.00      PROC  
ATOM   3198  N   VAL P 171     -20.760  -7.209  -5.517  0.00  0.00      PROC  
ATOM   3199  HN  VAL P 171     -20.532  -7.155  -6.486  0.00  0.00      PROC  
ATOM   3200  CA  VAL P 171     -19.675  -6.918  -4.635  0.00  0.00      PROC  
ATOM   3201  HA  VAL P 171     -19.537  -7.832  -4.077  0.00  0.00      PROC  
ATOM   3202  CB  VAL P 171     -18.377  -6.739  -5.398  0.00  0.00      PROC  
ATOM   3203  HB  VAL P 171     -18.273  -5.831  -6.030  0.00  0.00      PROC  
ATOM   3204  CG1 VAL P 171     -17.186  -6.673  -4.425  0.00  0.00      PROC  
ATOM   3205 HG11 VAL P 171     -17.356  -5.753  -3.827  0.00  0.00      PROC  
ATOM   3206 HG12 VAL P 171     -16.270  -6.767  -5.047  0.00  0.00      PROC  
ATOM   3207 HG13 VAL P 171     -17.189  -7.537  -3.727  0.00  0.00      PROC  
ATOM   3208  CG2 VAL P 171     -18.095  -7.947  -6.363  0.00  0.00      PROC  
ATOM   3209 HG21 VAL P 171     -19.036  -8.339  -6.805  0.00  0.00      PROC  
ATOM   3210 HG22 VAL P 171     -17.573  -8.720  -5.761  0.00  0.00      PROC  
ATOM   3211 HG23 VAL P 171     -17.430  -7.703  -7.219  0.00  0.00      PROC  
ATOM   3212  C   VAL P 171     -19.800  -5.766  -3.731  0.00  0.00      PROC  
ATOM   3213  O   VAL P 171     -19.487  -5.834  -2.566  0.00  0.00      PROC  
ATOM   3214  N   LYS P 172     -20.471  -4.664  -4.228  0.00  0.00      PROC  
ATOM   3215  HN  LYS P 172     -20.754  -4.653  -5.184  0.00  0.00      PROC  
ATOM   3216  CA  LYS P 172     -20.682  -3.448  -3.387  0.00  0.00      PROC  
ATOM   3217  HA  LYS P 172     -19.710  -3.106  -3.064  0.00  0.00      PROC  
ATOM   3218  CB  LYS P 172     -21.160  -2.246  -4.165  0.00  0.00      PROC  
ATOM   3219  HB1 LYS P 172     -21.236  -1.303  -3.583  0.00  0.00      PROC  
ATOM   3220  HB2 LYS P 172     -22.178  -2.575  -4.463  0.00  0.00      PROC  
ATOM   3221  CG  LYS P 172     -20.422  -1.824  -5.377  0.00  0.00      PROC  
ATOM   3222  HG1 LYS P 172     -21.110  -1.199  -5.987  0.00  0.00      PROC  
ATOM   3223  HG2 LYS P 172     -20.133  -2.641  -6.072  0.00  0.00      PROC  
ATOM   3224  CD  LYS P 172     -19.206  -0.936  -5.143  0.00  0.00      PROC  
ATOM   3225  HD1 LYS P 172     -18.543  -1.507  -4.458  0.00  0.00      PROC  
ATOM   3226  HD2 LYS P 172     -19.413   0.066  -4.711  0.00  0.00      PROC  
ATOM   3227  CE  LYS P 172     -18.328  -0.730  -6.371  0.00  0.00      PROC  
ATOM   3228  HE1 LYS P 172     -17.916  -1.701  -6.719  0.00  0.00      PROC  
ATOM   3229  HE2 LYS P 172     -17.372  -0.175  -6.259  0.00  0.00      PROC  
ATOM   3230  NZ  LYS P 172     -19.108  -0.048  -7.397  0.00  0.00      PROC  
ATOM   3231  HZ1 LYS P 172     -18.491   0.169  -8.205  0.00  0.00      PROC  
ATOM   3232  HZ2 LYS P 172     -19.437   0.924  -7.231  0.00  0.00      PROC  
ATOM   3233  HZ3 LYS P 172     -19.896  -0.632  -7.744  0.00  0.00      PROC  
ATOM   3234  C   LYS P 172     -21.458  -3.703  -2.134  0.00  0.00      PROC  
ATOM   3235  O   LYS P 172     -21.034  -3.402  -1.018  0.00  0.00      PROC  
ATOM   3236  N   MET P 173     -22.603  -4.375  -2.291  0.00  0.00      PROC  
ATOM   3237  HN  MET P 173     -22.854  -4.675  -3.208  0.00  0.00      PROC  
ATOM   3238  CA  MET P 173     -23.382  -4.898  -1.245  0.00  0.00      PROC  
ATOM   3239  HA  MET P 173     -23.792  -4.081  -0.669  0.00  0.00      PROC  
ATOM   3240  CB  MET P 173     -24.562  -5.722  -1.918  0.00  0.00      PROC  
ATOM   3241  HB1 MET P 173     -24.971  -6.538  -1.286  0.00  0.00      PROC  
ATOM   3242  HB2 MET P 173     -24.115  -6.187  -2.822  0.00  0.00      PROC  
ATOM   3243  CG  MET P 173     -25.680  -4.771  -2.362  0.00  0.00      PROC  
ATOM   3244  HG1 MET P 173     -25.279  -3.848  -2.833  0.00  0.00      PROC  
ATOM   3245  HG2 MET P 173     -26.219  -4.292  -1.516  0.00  0.00      PROC  
ATOM   3246  SD  MET P 173     -26.756  -5.539  -3.623  0.00  0.00      PROC  
ATOM   3247  CE  MET P 173     -27.452  -4.013  -4.213  0.00  0.00      PROC  
ATOM   3248  HE1 MET P 173     -26.728  -3.282  -4.632  0.00  0.00      PROC  
ATOM   3249  HE2 MET P 173     -27.944  -3.468  -3.379  0.00  0.00      PROC  
ATOM   3250  HE3 MET P 173     -28.120  -4.181  -5.085  0.00  0.00      PROC  
ATOM   3251  C   MET P 173     -22.683  -5.801  -0.214  0.00  0.00      PROC  
ATOM   3252  O   MET P 173     -23.057  -5.754   0.903  0.00  0.00      PROC  
ATOM   3253  N   LYS P 174     -21.648  -6.640  -0.508  0.00  0.00      PROC  
ATOM   3254  HN  LYS P 174     -21.346  -6.641  -1.458  0.00  0.00      PROC  
ATOM   3255  CA  LYS P 174     -20.774  -7.272   0.494  0.00  0.00      PROC  
ATOM   3256  HA  LYS P 174     -21.397  -7.680   1.277  0.00  0.00      PROC  
ATOM   3257  CB  LYS P 174     -19.898  -8.365  -0.194  0.00  0.00      PROC  
ATOM   3258  HB1 LYS P 174     -19.287  -8.844   0.601  0.00  0.00      PROC  
ATOM   3259  HB2 LYS P 174     -19.159  -7.894  -0.877  0.00  0.00      PROC  
ATOM   3260  CG  LYS P 174     -20.656  -9.473  -1.006  0.00  0.00      PROC  
ATOM   3261  HG1 LYS P 174     -19.944 -10.186  -1.473  0.00  0.00      PROC  
ATOM   3262  HG2 LYS P 174     -21.179  -8.879  -1.785  0.00  0.00      PROC  
ATOM   3263  CD  LYS P 174     -21.685 -10.168  -0.075  0.00  0.00      PROC  
ATOM   3264  HD1 LYS P 174     -22.355 -10.882  -0.600  0.00  0.00      PROC  
ATOM   3265  HD2 LYS P 174     -22.287  -9.343   0.361  0.00  0.00      PROC  
ATOM   3266  CE  LYS P 174     -21.269 -11.002   1.144  0.00  0.00      PROC  
ATOM   3267  HE1 LYS P 174     -22.233 -11.461   1.449  0.00  0.00      PROC  
ATOM   3268  HE2 LYS P 174     -20.799 -10.363   1.923  0.00  0.00      PROC  
ATOM   3269  NZ  LYS P 174     -20.343 -11.955   0.717  0.00  0.00      PROC  
ATOM   3270  HZ1 LYS P 174     -20.439 -12.359  -0.236  0.00  0.00      PROC  
ATOM   3271  HZ2 LYS P 174     -20.279 -12.744   1.391  0.00  0.00      PROC  
ATOM   3272  HZ3 LYS P 174     -19.388 -11.548   0.655  0.00  0.00      PROC  
ATOM   3273  C   LYS P 174     -19.986  -6.306   1.226  0.00  0.00      PROC  
ATOM   3274  O   LYS P 174     -19.832  -6.360   2.469  0.00  0.00      PROC  
ATOM   3275  N   LEU P 175     -19.395  -5.268   0.617  0.00  0.00      PROC  
ATOM   3276  HN  LEU P 175     -19.634  -5.215  -0.349  0.00  0.00      PROC  
ATOM   3277  CA  LEU P 175     -18.649  -4.272   1.317  0.00  0.00      PROC  
ATOM   3278  HA  LEU P 175     -17.912  -4.719   1.968  0.00  0.00      PROC  
ATOM   3279  CB  LEU P 175     -17.867  -3.273   0.367  0.00  0.00      PROC  
ATOM   3280  HB1 LEU P 175     -17.103  -2.776   1.002  0.00  0.00      PROC  
ATOM   3281  HB2 LEU P 175     -18.513  -2.436   0.024  0.00  0.00      PROC  
ATOM   3282  CG  LEU P 175     -17.112  -3.841  -0.888  0.00  0.00      PROC  
ATOM   3283  HG  LEU P 175     -17.842  -4.060  -1.697  0.00  0.00      PROC  
ATOM   3284  CD1 LEU P 175     -16.211  -2.715  -1.487  0.00  0.00      PROC  
ATOM   3285 HD11 LEU P 175     -16.050  -2.866  -2.576  0.00  0.00      PROC  
ATOM   3286 HD12 LEU P 175     -15.241  -2.871  -0.967  0.00  0.00      PROC  
ATOM   3287 HD13 LEU P 175     -16.602  -1.690  -1.308  0.00  0.00      PROC  
ATOM   3288  CD2 LEU P 175     -16.321  -5.113  -0.641  0.00  0.00      PROC  
ATOM   3289 HD21 LEU P 175     -15.430  -4.947   0.002  0.00  0.00      PROC  
ATOM   3290 HD22 LEU P 175     -16.030  -5.474  -1.651  0.00  0.00      PROC  
ATOM   3291 HD23 LEU P 175     -16.983  -5.822  -0.101  0.00  0.00      PROC  
ATOM   3292  C   LEU P 175     -19.492  -3.519   2.367  0.00  0.00      PROC  
ATOM   3293  O   LEU P 175     -19.087  -3.322   3.484  0.00  0.00      PROC  
ATOM   3294  N   GLN P 176     -20.742  -3.154   1.903  0.00  0.00      PROC  
ATOM   3295  HN  GLN P 176     -20.904  -3.379   0.945  0.00  0.00      PROC  
ATOM   3296  CA  GLN P 176     -21.852  -2.633   2.678  0.00  0.00      PROC  
ATOM   3297  HA  GLN P 176     -21.412  -1.700   2.999  0.00  0.00      PROC  
ATOM   3298  CB  GLN P 176     -23.179  -2.314   1.813  0.00  0.00      PROC  
ATOM   3299  HB1 GLN P 176     -24.056  -2.155   2.477  0.00  0.00      PROC  
ATOM   3300  HB2 GLN P 176     -23.434  -3.222   1.226  0.00  0.00      PROC  
ATOM   3301  CG  GLN P 176     -22.981  -1.137   0.913  0.00  0.00      PROC  
ATOM   3302  HG1 GLN P 176     -23.926  -0.895   0.381  0.00  0.00      PROC  
ATOM   3303  HG2 GLN P 176     -22.399  -1.375  -0.003  0.00  0.00      PROC  
ATOM   3304  CD  GLN P 176     -22.582   0.180   1.550  0.00  0.00      PROC  
ATOM   3305  OE1 GLN P 176     -23.203   0.769   2.418  0.00  0.00      PROC  
ATOM   3306  NE2 GLN P 176     -21.381   0.758   1.149  0.00  0.00      PROC  
ATOM   3307 HE21 GLN P 176     -21.109   1.603   1.610  0.00  0.00      PROC  
ATOM   3308 HE22 GLN P 176     -20.866   0.345   0.398  0.00  0.00      PROC  
ATOM   3309  C   GLN P 176     -22.211  -3.459   3.938  0.00  0.00      PROC  
ATOM   3310  O   GLN P 176     -22.176  -3.012   5.114  0.00  0.00      PROC  
ATOM   3311  N   GLU P 177     -22.679  -4.697   3.736  0.00  0.00      PROC  
ATOM   3312  HN  GLU P 177     -22.629  -5.129   2.839  0.00  0.00      PROC  
ATOM   3313  CA  GLU P 177     -22.947  -5.648   4.878  0.00  0.00      PROC  
ATOM   3314  HA  GLU P 177     -23.588  -5.061   5.519  0.00  0.00      PROC  
ATOM   3315  CB  GLU P 177     -23.549  -7.034   4.418  0.00  0.00      PROC  
ATOM   3316  HB1 GLU P 177     -23.483  -7.737   5.276  0.00  0.00      PROC  
ATOM   3317  HB2 GLU P 177     -22.933  -7.406   3.572  0.00  0.00      PROC  
ATOM   3318  CG  GLU P 177     -25.056  -6.856   4.027  0.00  0.00      PROC  
ATOM   3319  HG1 GLU P 177     -25.115  -6.237   3.106  0.00  0.00      PROC  
ATOM   3320  HG2 GLU P 177     -25.613  -6.397   4.871  0.00  0.00      PROC  
ATOM   3321  CD  GLU P 177     -25.753  -8.216   3.699  0.00  0.00      PROC  
ATOM   3322  OE1 GLU P 177     -25.671  -9.222   4.512  0.00  0.00      PROC  
ATOM   3323  OE2 GLU P 177     -26.391  -8.270   2.659  0.00  0.00      PROC  
ATOM   3324  C   GLU P 177     -21.844  -5.891   5.789  0.00  0.00      PROC  
ATOM   3325  O   GLU P 177     -22.081  -5.854   7.006  0.00  0.00      PROC  
ATOM   3326  N   PHE P 178     -20.580  -5.983   5.262  0.00  0.00      PROC  
ATOM   3327  HN  PHE P 178     -20.360  -6.101   4.297  0.00  0.00      PROC  
ATOM   3328  CA  PHE P 178     -19.424  -5.864   6.111  0.00  0.00      PROC  
ATOM   3329  HA  PHE P 178     -19.463  -6.637   6.865  0.00  0.00      PROC  
ATOM   3330  CB  PHE P 178     -18.172  -6.148   5.226  0.00  0.00      PROC  
ATOM   3331  HB1 PHE P 178     -18.245  -5.572   4.279  0.00  0.00      PROC  
ATOM   3332  HB2 PHE P 178     -18.184  -7.202   4.873  0.00  0.00      PROC  
ATOM   3333  CG  PHE P 178     -16.837  -5.817   5.838  0.00  0.00      PROC  
ATOM   3334  CD1 PHE P 178     -16.239  -4.550   5.654  0.00  0.00      PROC  
ATOM   3335  HD1 PHE P 178     -16.684  -3.697   5.164  0.00  0.00      PROC  
ATOM   3336  CE1 PHE P 178     -14.949  -4.339   6.199  0.00  0.00      PROC  
ATOM   3337  HE1 PHE P 178     -14.472  -3.382   6.050  0.00  0.00      PROC  
ATOM   3338  CZ  PHE P 178     -14.289  -5.352   6.824  0.00  0.00      PROC  
ATOM   3339  HZ  PHE P 178     -13.278  -5.144   7.141  0.00  0.00      PROC  
ATOM   3340  CD2 PHE P 178     -16.085  -6.933   6.343  0.00  0.00      PROC  
ATOM   3341  HD2 PHE P 178     -16.468  -7.942   6.332  0.00  0.00      PROC  
ATOM   3342  CE2 PHE P 178     -14.784  -6.650   6.749  0.00  0.00      PROC  
ATOM   3343  HE2 PHE P 178     -14.171  -7.429   7.178  0.00  0.00      PROC  
ATOM   3344  C   PHE P 178     -19.187  -4.529   6.864  0.00  0.00      PROC  
ATOM   3345  O   PHE P 178     -18.920  -4.586   8.101  0.00  0.00      PROC  
ATOM   3346  N   VAL P 179     -19.441  -3.417   6.281  0.00  0.00      PROC  
ATOM   3347  HN  VAL P 179     -19.588  -3.341   5.298  0.00  0.00      PROC  
ATOM   3348  CA  VAL P 179     -19.351  -2.214   6.992  0.00  0.00      PROC  
ATOM   3349  HA  VAL P 179     -18.400  -2.104   7.491  0.00  0.00      PROC  
ATOM   3350  CB  VAL P 179     -19.534  -1.081   5.884  0.00  0.00      PROC  
ATOM   3351  HB  VAL P 179     -20.075  -1.571   5.047  0.00  0.00      PROC  
ATOM   3352  CG1 VAL P 179     -19.980   0.277   6.337  0.00  0.00      PROC  
ATOM   3353 HG11 VAL P 179     -21.040   0.276   6.670  0.00  0.00      PROC  
ATOM   3354 HG12 VAL P 179     -19.771   1.102   5.623  0.00  0.00      PROC  
ATOM   3355 HG13 VAL P 179     -19.315   0.493   7.200  0.00  0.00      PROC  
ATOM   3356  CG2 VAL P 179     -18.186  -0.991   5.217  0.00  0.00      PROC  
ATOM   3357 HG21 VAL P 179     -17.785  -2.026   5.160  0.00  0.00      PROC  
ATOM   3358 HG22 VAL P 179     -17.495  -0.390   5.847  0.00  0.00      PROC  
ATOM   3359 HG23 VAL P 179     -18.218  -0.503   4.220  0.00  0.00      PROC  
ATOM   3360  C   VAL P 179     -20.356  -2.054   8.170  0.00  0.00      PROC  
ATOM   3361  O   VAL P 179     -20.037  -1.529   9.217  0.00  0.00      PROC  
ATOM   3362  N   LEU P 180     -21.592  -2.510   7.968  0.00  0.00      PROC  
ATOM   3363  HN  LEU P 180     -21.913  -2.887   7.103  0.00  0.00      PROC  
ATOM   3364  CA  LEU P 180     -22.575  -2.494   9.047  0.00  0.00      PROC  
ATOM   3365  HA  LEU P 180     -22.339  -1.767   9.810  0.00  0.00      PROC  
ATOM   3366  CB  LEU P 180     -23.981  -2.516   8.442  0.00  0.00      PROC  
ATOM   3367  HB1 LEU P 180     -24.724  -2.456   9.266  0.00  0.00      PROC  
ATOM   3368  HB2 LEU P 180     -24.122  -3.549   8.060  0.00  0.00      PROC  
ATOM   3369  CG  LEU P 180     -24.338  -1.311   7.560  0.00  0.00      PROC  
ATOM   3370  HG  LEU P 180     -23.803  -1.323   6.586  0.00  0.00      PROC  
ATOM   3371  CD1 LEU P 180     -25.799  -1.155   7.478  0.00  0.00      PROC  
ATOM   3372 HD11 LEU P 180     -26.334  -1.191   8.451  0.00  0.00      PROC  
ATOM   3373 HD12 LEU P 180     -26.284  -2.034   7.001  0.00  0.00      PROC  
ATOM   3374 HD13 LEU P 180     -26.119  -0.210   6.989  0.00  0.00      PROC  
ATOM   3375  CD2 LEU P 180     -24.052  -0.002   8.358  0.00  0.00      PROC  
ATOM   3376 HD21 LEU P 180     -22.978   0.151   8.599  0.00  0.00      PROC  
ATOM   3377 HD22 LEU P 180     -24.539   0.104   9.350  0.00  0.00      PROC  
ATOM   3378 HD23 LEU P 180     -24.374   0.839   7.708  0.00  0.00      PROC  
ATOM   3379  C   LEU P 180     -22.445  -3.738  10.008  0.00  0.00      PROC  
ATOM   3380  O   LEU P 180     -22.845  -3.656  11.182  0.00  0.00      PROC  
ATOM   3381  N   ASN P 181     -21.739  -4.818   9.579  0.00  0.00      PROC  
ATOM   3382  HN  ASN P 181     -21.520  -4.820   8.606  0.00  0.00      PROC  
ATOM   3383  CA  ASN P 181     -21.431  -6.010  10.354  0.00  0.00      PROC  
ATOM   3384  HA  ASN P 181     -22.280  -6.437  10.867  0.00  0.00      PROC  
ATOM   3385  CB  ASN P 181     -20.949  -7.197   9.491  0.00  0.00      PROC  
ATOM   3386  HB1 ASN P 181     -20.002  -7.007   8.943  0.00  0.00      PROC  
ATOM   3387  HB2 ASN P 181     -21.739  -7.446   8.751  0.00  0.00      PROC  
ATOM   3388  CG  ASN P 181     -20.787  -8.473  10.364  0.00  0.00      PROC  
ATOM   3389  OD1 ASN P 181     -21.705  -8.727  11.143  0.00  0.00      PROC  
ATOM   3390  ND2 ASN P 181     -19.637  -9.175  10.307  0.00  0.00      PROC  
ATOM   3391 HD21 ASN P 181     -19.580 -10.083  10.722  0.00  0.00      PROC  
ATOM   3392 HD22 ASN P 181     -18.880  -9.018   9.672  0.00  0.00      PROC  
ATOM   3393  C   ASN P 181     -20.368  -5.668  11.328  0.00  0.00      PROC  
ATOM   3394  O   ASN P 181     -20.600  -5.970  12.516  0.00  0.00      PROC  
ATOM   3395  N   LYS P 182     -19.340  -4.924  11.016  0.00  0.00      PROC  
ATOM   3396  HN  LYS P 182     -19.197  -4.649  10.068  0.00  0.00      PROC  
ATOM   3397  CA  LYS P 182     -18.390  -4.294  11.873  0.00  0.00      PROC  
ATOM   3398  HA  LYS P 182     -17.891  -5.128  12.345  0.00  0.00      PROC  
ATOM   3399  CB  LYS P 182     -17.333  -3.544  11.007  0.00  0.00      PROC  
ATOM   3400  HB1 LYS P 182     -16.695  -2.818  11.556  0.00  0.00      PROC  
ATOM   3401  HB2 LYS P 182     -17.860  -2.950  10.230  0.00  0.00      PROC  
ATOM   3402  CG  LYS P 182     -16.325  -4.527  10.273  0.00  0.00      PROC  
ATOM   3403  HG1 LYS P 182     -15.502  -3.995   9.750  0.00  0.00      PROC  
ATOM   3404  HG2 LYS P 182     -16.736  -5.142   9.444  0.00  0.00      PROC  
ATOM   3405  CD  LYS P 182     -15.789  -5.629  11.228  0.00  0.00      PROC  
ATOM   3406  HD1 LYS P 182     -16.587  -6.353  11.497  0.00  0.00      PROC  
ATOM   3407  HD2 LYS P 182     -15.370  -5.113  12.119  0.00  0.00      PROC  
ATOM   3408  CE  LYS P 182     -14.653  -6.436  10.571  0.00  0.00      PROC  
ATOM   3409  HE1 LYS P 182     -13.758  -5.859  10.257  0.00  0.00      PROC  
ATOM   3410  HE2 LYS P 182     -15.099  -7.003   9.726  0.00  0.00      PROC  
ATOM   3411  NZ  LYS P 182     -14.173  -7.420  11.539  0.00  0.00      PROC  
ATOM   3412  HZ1 LYS P 182     -13.397  -7.969  11.119  0.00  0.00      PROC  
ATOM   3413  HZ2 LYS P 182     -14.908  -8.078  11.868  0.00  0.00      PROC  
ATOM   3414  HZ3 LYS P 182     -13.850  -6.936  12.401  0.00  0.00      PROC  
ATOM   3415  C   LYS P 182     -18.818  -3.395  12.998  0.00  0.00      PROC  
ATOM   3416  O   LYS P 182     -19.842  -2.663  12.973  0.00  0.00      PROC  
ATOM   3417  N   LYS P 183     -17.991  -3.375  14.055  0.00  0.00      PROC  
ATOM   3418  HN  LYS P 183     -17.259  -4.044  14.159  0.00  0.00      PROC  
ATOM   3419  CA  LYS P 183     -18.085  -2.414  15.127  0.00  0.00      PROC  
ATOM   3420  HA  LYS P 183     -18.660  -1.562  14.796  0.00  0.00      PROC  
ATOM   3421  CB  LYS P 183     -18.662  -3.100  16.354  0.00  0.00      PROC  
ATOM   3422  HB1 LYS P 183     -18.660  -2.276  17.100  0.00  0.00      PROC  
ATOM   3423  HB2 LYS P 183     -17.977  -3.942  16.588  0.00  0.00      PROC  
ATOM   3424  CG  LYS P 183     -20.137  -3.633  16.080  0.00  0.00      PROC  
ATOM   3425  HG1 LYS P 183     -20.230  -4.398  15.280  0.00  0.00      PROC  
ATOM   3426  HG2 LYS P 183     -20.810  -2.799  15.785  0.00  0.00      PROC  
ATOM   3427  CD  LYS P 183     -20.695  -4.221  17.321  0.00  0.00      PROC  
ATOM   3428  HD1 LYS P 183     -20.768  -3.382  18.045  0.00  0.00      PROC  
ATOM   3429  HD2 LYS P 183     -19.945  -4.885  17.803  0.00  0.00      PROC  
ATOM   3430  CE  LYS P 183     -22.013  -4.922  17.129  0.00  0.00      PROC  
ATOM   3431  HE1 LYS P 183     -21.909  -5.760  16.407  0.00  0.00      PROC  
ATOM   3432  HE2 LYS P 183     -22.730  -4.197  16.686  0.00  0.00      PROC  
ATOM   3433  NZ  LYS P 183     -22.450  -5.447  18.434  0.00  0.00      PROC  
ATOM   3434  HZ1 LYS P 183     -22.850  -4.668  18.995  0.00  0.00      PROC  
ATOM   3435  HZ2 LYS P 183     -21.623  -5.828  18.936  0.00  0.00      PROC  
ATOM   3436  HZ3 LYS P 183     -23.083  -6.271  18.391  0.00  0.00      PROC  
ATOM   3437  C   LYS P 183     -16.644  -1.908  15.453  0.00  0.00      PROC  
ATOM   3438  O   LYS P 183     -15.701  -2.604  14.961  0.00  0.00      PROC  
ATOM   3439  N   LYS P 184     -16.481  -0.877  16.310  0.00  0.00      PROC  
ATOM   3440  HN  LYS P 184     -17.262  -0.464  16.771  0.00  0.00      PROC  
ATOM   3441  CA  LYS P 184     -15.231  -0.604  16.907  0.00  0.00      PROC  
ATOM   3442  HA  LYS P 184     -14.501  -1.205  16.385  0.00  0.00      PROC  
ATOM   3443  CB  LYS P 184     -14.860   0.920  16.823  0.00  0.00      PROC  
ATOM   3444  HB1 LYS P 184     -13.845   1.118  17.229  0.00  0.00      PROC  
ATOM   3445  HB2 LYS P 184     -15.633   1.538  17.328  0.00  0.00      PROC  
ATOM   3446  CG  LYS P 184     -14.913   1.481  15.411  0.00  0.00      PROC  
ATOM   3447  HG1 LYS P 184     -14.770   2.579  15.312  0.00  0.00      PROC  
ATOM   3448  HG2 LYS P 184     -15.936   1.354  14.996  0.00  0.00      PROC  
ATOM   3449  CD  LYS P 184     -13.938   0.811  14.408  0.00  0.00      PROC  
ATOM   3450  HD1 LYS P 184     -14.024  -0.293  14.503  0.00  0.00      PROC  
ATOM   3451  HD2 LYS P 184     -12.908   1.149  14.648  0.00  0.00      PROC  
ATOM   3452  CE  LYS P 184     -13.998   1.278  12.959  0.00  0.00      PROC  
ATOM   3453  HE1 LYS P 184     -13.081   0.891  12.467  0.00  0.00      PROC  
ATOM   3454  HE2 LYS P 184     -13.951   2.388  12.936  0.00  0.00      PROC  
ATOM   3455  NZ  LYS P 184     -15.249   0.751  12.255  0.00  0.00      PROC  
ATOM   3456  HZ1 LYS P 184     -16.160   0.987  12.698  0.00  0.00      PROC  
ATOM   3457  HZ2 LYS P 184     -15.121  -0.281  12.250  0.00  0.00      PROC  
ATOM   3458  HZ3 LYS P 184     -15.180   1.037  11.258  0.00  0.00      PROC  
ATOM   3459  C   LYS P 184     -15.290  -0.982  18.364  0.00  0.00      PROC  
ATOM   3460  OT1 LYS P 184     -14.150  -1.263  18.875  0.00  0.00      PROC  
ATOM   3461  OT2 LYS P 184     -16.350  -0.938  19.042  0.00  0.00      PROC  
END
