# Supplementary material for: Mapping the Interactions Among Class IIa Histone Deacetylases and Myocyte Enhancer Factor 2s
Source: J Chem Inf Model. 2025 Jun 6;65(12):6249–60. doi: 10.1021/acs.jcim.5c00858 (PMC12199305; doi:10.1021/acs.jcim.5c00858)
Supplement: Supplementary file 2 [file ci5c00858_si_002.zip › PDB_structures/HDAC5_MEF2A.pdb]

CRYST1   74.917   74.917   74.917  90.00  90.00  90.00 P 1           1
ATOM      1  N   GLY P   2      27.587   4.673  13.739  0.00  0.00      PROA  
ATOM      2  HT1 GLY P   2      26.740   4.128  14.000  0.00  0.00      PROA  
ATOM      3  HT2 GLY P   2      27.543   5.659  14.068  0.00  0.00      PROA  
ATOM      4  HT3 GLY P   2      28.408   4.158  14.117  0.00  0.00      PROA  
ATOM      5  CA  GLY P   2      27.698   4.691  12.240  0.00  0.00      PROA  
ATOM      6  HA1 GLY P   2      27.450   3.665  12.009  0.00  0.00      PROA  
ATOM      7  HA2 GLY P   2      28.718   4.985  12.040  0.00  0.00      PROA  
ATOM      8  C   GLY P   2      26.782   5.623  11.551  0.00  0.00      PROA  
ATOM      9  O   GLY P   2      26.495   6.721  12.044  0.00  0.00      PROA  
ATOM     10  N   ARG P   3      26.392   5.286  10.313  0.00  0.00      PROA  
ATOM     11  HN  ARG P   3      26.807   4.502   9.857  0.00  0.00      PROA  
ATOM     12  CA  ARG P   3      25.567   6.091   9.416  0.00  0.00      PROA  
ATOM     13  HA  ARG P   3      25.878   7.120   9.524  0.00  0.00      PROA  
ATOM     14  CB  ARG P   3      25.568   5.711   7.912  0.00  0.00      PROA  
ATOM     15  HB1 ARG P   3      24.697   6.088   7.335  0.00  0.00      PROA  
ATOM     16  HB2 ARG P   3      25.471   4.606   7.856  0.00  0.00      PROA  
ATOM     17  CG  ARG P   3      26.896   6.215   7.312  0.00  0.00      PROA  
ATOM     18  HG1 ARG P   3      27.770   5.832   7.882  0.00  0.00      PROA  
ATOM     19  HG2 ARG P   3      26.903   7.326   7.321  0.00  0.00      PROA  
ATOM     20  CD  ARG P   3      27.048   5.753   5.875  0.00  0.00      PROA  
ATOM     21  HD1 ARG P   3      26.806   4.669   5.914  0.00  0.00      PROA  
ATOM     22  HD2 ARG P   3      28.109   5.920   5.593  0.00  0.00      PROA  
ATOM     23  NE  ARG P   3      26.073   6.478   5.039  0.00  0.00      PROA  
ATOM     24  HE  ARG P   3      25.374   7.006   5.523  0.00  0.00      PROA  
ATOM     25  CZ  ARG P   3      26.303   6.892   3.796  0.00  0.00      PROA  
ATOM     26  NH1 ARG P   3      27.371   6.640   3.108  0.00  0.00      PROA  
ATOM     27 HH11 ARG P   3      28.046   5.995   3.468  0.00  0.00      PROA  
ATOM     28 HH12 ARG P   3      27.377   6.956   2.159  0.00  0.00      PROA  
ATOM     29  NH2 ARG P   3      25.363   7.617   3.187  0.00  0.00      PROA  
ATOM     30 HH21 ARG P   3      24.545   7.874   3.702  0.00  0.00      PROA  
ATOM     31 HH22 ARG P   3      25.404   7.880   2.223  0.00  0.00      PROA  
ATOM     32  C   ARG P   3      24.161   6.337   9.883  0.00  0.00      PROA  
ATOM     33  O   ARG P   3      23.549   5.473  10.515  0.00  0.00      PROA  
ATOM     34  N   LYS P   4      23.585   7.549   9.578  0.00  0.00      PROA  
ATOM     35  HN  LYS P   4      24.104   8.292   9.162  0.00  0.00      PROA  
ATOM     36  CA  LYS P   4      22.276   7.885  10.039  0.00  0.00      PROA  
ATOM     37  HA  LYS P   4      22.008   7.180  10.812  0.00  0.00      PROA  
ATOM     38  CB  LYS P   4      22.169   9.301  10.714  0.00  0.00      PROA  
ATOM     39  HB1 LYS P   4      21.148   9.470  11.118  0.00  0.00      PROA  
ATOM     40  HB2 LYS P   4      22.335  10.175  10.049  0.00  0.00      PROA  
ATOM     41  CG  LYS P   4      23.085   9.439  12.005  0.00  0.00      PROA  
ATOM     42  HG1 LYS P   4      22.837  10.458  12.373  0.00  0.00      PROA  
ATOM     43  HG2 LYS P   4      24.098   9.186  11.625  0.00  0.00      PROA  
ATOM     44  CD  LYS P   4      22.799   8.379  13.139  0.00  0.00      PROA  
ATOM     45  HD1 LYS P   4      22.993   7.360  12.742  0.00  0.00      PROA  
ATOM     46  HD2 LYS P   4      21.789   8.611  13.541  0.00  0.00      PROA  
ATOM     47  CE  LYS P   4      23.742   8.545  14.354  0.00  0.00      PROA  
ATOM     48  HE1 LYS P   4      23.575   7.651  14.993  0.00  0.00      PROA  
ATOM     49  HE2 LYS P   4      23.475   9.441  14.953  0.00  0.00      PROA  
ATOM     50  NZ  LYS P   4      25.148   8.588  13.950  0.00  0.00      PROA  
ATOM     51  HZ1 LYS P   4      25.487   9.416  13.419  0.00  0.00      PROA  
ATOM     52  HZ2 LYS P   4      25.429   7.788  13.347  0.00  0.00      PROA  
ATOM     53  HZ3 LYS P   4      25.737   8.503  14.803  0.00  0.00      PROA  
ATOM     54  C   LYS P   4      21.182   7.916   8.995  0.00  0.00      PROA  
ATOM     55  O   LYS P   4      21.441   8.034   7.778  0.00  0.00      PROA  
ATOM     56  N   LYS P   5      19.926   7.735   9.339  0.00  0.00      PROA  
ATOM     57  HN  LYS P   5      19.652   7.946  10.275  0.00  0.00      PROA  
ATOM     58  CA  LYS P   5      18.815   7.619   8.432  0.00  0.00      PROA  
ATOM     59  HA  LYS P   5      19.161   7.152   7.522  0.00  0.00      PROA  
ATOM     60  CB  LYS P   5      17.648   6.807   9.006  0.00  0.00      PROA  
ATOM     61  HB1 LYS P   5      16.773   6.699   8.330  0.00  0.00      PROA  
ATOM     62  HB2 LYS P   5      17.283   7.236   9.964  0.00  0.00      PROA  
ATOM     63  CG  LYS P   5      18.032   5.330   9.399  0.00  0.00      PROA  
ATOM     64  HG1 LYS P   5      17.148   4.846   9.866  0.00  0.00      PROA  
ATOM     65  HG2 LYS P   5      18.878   5.256  10.114  0.00  0.00      PROA  
ATOM     66  CD  LYS P   5      18.416   4.392   8.240  0.00  0.00      PROA  
ATOM     67  HD1 LYS P   5      19.274   4.851   7.704  0.00  0.00      PROA  
ATOM     68  HD2 LYS P   5      17.532   4.361   7.567  0.00  0.00      PROA  
ATOM     69  CE  LYS P   5      18.831   2.983   8.640  0.00  0.00      PROA  
ATOM     70  HE1 LYS P   5      18.837   2.335   7.738  0.00  0.00      PROA  
ATOM     71  HE2 LYS P   5      18.020   2.613   9.303  0.00  0.00      PROA  
ATOM     72  NZ  LYS P   5      20.139   2.979   9.344  0.00  0.00      PROA  
ATOM     73  HZ1 LYS P   5      20.211   3.195  10.358  0.00  0.00      PROA  
ATOM     74  HZ2 LYS P   5      20.726   3.726   8.921  0.00  0.00      PROA  
ATOM     75  HZ3 LYS P   5      20.617   2.076   9.149  0.00  0.00      PROA  
ATOM     76  C   LYS P   5      18.440   8.999   8.133  0.00  0.00      PROA  
ATOM     77  O   LYS P   5      18.405   9.893   8.952  0.00  0.00      PROA  
ATOM     78  N   ILE P   6      17.945   9.147   6.889  0.00  0.00      PROA  
ATOM     79  HN  ILE P   6      18.079   8.315   6.355  0.00  0.00      PROA  
ATOM     80  CA  ILE P   6      17.267  10.370   6.399  0.00  0.00      PROA  
ATOM     81  HA  ILE P   6      17.926  11.217   6.519  0.00  0.00      PROA  
ATOM     82  CB  ILE P   6      17.094  10.407   4.873  0.00  0.00      PROA  
ATOM     83  HB  ILE P   6      16.688   9.442   4.501  0.00  0.00      PROA  
ATOM     84  CG2 ILE P   6      15.995  11.508   4.470  0.00  0.00      PROA  
ATOM     85 HG21 ILE P   6      15.090  10.991   4.853  0.00  0.00      PROA  
ATOM     86 HG22 ILE P   6      15.951  11.622   3.365  0.00  0.00      PROA  
ATOM     87 HG23 ILE P   6      16.102  12.501   4.957  0.00  0.00      PROA  
ATOM     88  CG1 ILE P   6      18.420  10.529   4.098  0.00  0.00      PROA  
ATOM     89 HG11 ILE P   6      18.119  10.560   3.029  0.00  0.00      PROA  
ATOM     90 HG12 ILE P   6      19.126   9.707   4.343  0.00  0.00      PROA  
ATOM     91  CD  ILE P   6      19.172  11.861   4.298  0.00  0.00      PROA  
ATOM     92  HD1 ILE P   6      19.727  11.920   5.259  0.00  0.00      PROA  
ATOM     93  HD2 ILE P   6      18.483  12.732   4.294  0.00  0.00      PROA  
ATOM     94  HD3 ILE P   6      19.947  11.914   3.504  0.00  0.00      PROA  
ATOM     95  C   ILE P   6      15.973  10.681   7.296  0.00  0.00      PROA  
ATOM     96  O   ILE P   6      15.247   9.700   7.610  0.00  0.00      PROA  
ATOM     97  N   GLN P   7      15.778  11.949   7.627  0.00  0.00      PROA  
ATOM     98  HN  GLN P   7      16.373  12.680   7.302  0.00  0.00      PROA  
ATOM     99  CA  GLN P   7      14.699  12.268   8.433  0.00  0.00      PROA  
ATOM    100  HA  GLN P   7      14.136  11.400   8.743  0.00  0.00      PROA  
ATOM    101  CB  GLN P   7      15.263  12.901   9.700  0.00  0.00      PROA  
ATOM    102  HB1 GLN P   7      14.445  13.239  10.372  0.00  0.00      PROA  
ATOM    103  HB2 GLN P   7      15.776  13.829   9.369  0.00  0.00      PROA  
ATOM    104  CG  GLN P   7      16.223  11.919  10.554  0.00  0.00      PROA  
ATOM    105  HG1 GLN P   7      16.501  12.360  11.535  0.00  0.00      PROA  
ATOM    106  HG2 GLN P   7      17.128  11.765   9.928  0.00  0.00      PROA  
ATOM    107  CD  GLN P   7      15.496  10.570  10.808  0.00  0.00      PROA  
ATOM    108  OE1 GLN P   7      14.319  10.426  11.241  0.00  0.00      PROA  
ATOM    109  NE2 GLN P   7      16.239   9.503  10.521  0.00  0.00      PROA  
ATOM    110 HE21 GLN P   7      15.736   8.641  10.452  0.00  0.00      PROA  
ATOM    111 HE22 GLN P   7      17.026   9.635   9.917  0.00  0.00      PROA  
ATOM    112  C   GLN P   7      13.707  13.178   7.746  0.00  0.00      PROA  
ATOM    113  O   GLN P   7      14.071  14.140   7.016  0.00  0.00      PROA  
ATOM    114  N   ILE P   8      12.417  12.921   8.023  0.00  0.00      PROA  
ATOM    115  HN  ILE P   8      12.121  12.178   8.618  0.00  0.00      PROA  
ATOM    116  CA  ILE P   8      11.342  13.827   7.731  0.00  0.00      PROA  
ATOM    117  HA  ILE P   8      11.383  14.042   6.674  0.00  0.00      PROA  
ATOM    118  CB  ILE P   8       9.976  13.195   7.986  0.00  0.00      PROA  
ATOM    119  HB  ILE P   8       9.187  13.953   7.796  0.00  0.00      PROA  
ATOM    120  CG2 ILE P   8       9.897  11.995   6.971  0.00  0.00      PROA  
ATOM    121 HG21 ILE P   8       8.830  11.686   6.934  0.00  0.00      PROA  
ATOM    122 HG22 ILE P   8      10.557  11.208   7.393  0.00  0.00      PROA  
ATOM    123 HG23 ILE P   8      10.181  12.366   5.963  0.00  0.00      PROA  
ATOM    124  CG1 ILE P   8       9.658  12.612   9.407  0.00  0.00      PROA  
ATOM    125 HG11 ILE P   8       9.629  13.548  10.006  0.00  0.00      PROA  
ATOM    126 HG12 ILE P   8      10.508  12.001   9.778  0.00  0.00      PROA  
ATOM    127  CD  ILE P   8       8.275  11.998   9.653  0.00  0.00      PROA  
ATOM    128  HD1 ILE P   8       8.022  12.071  10.732  0.00  0.00      PROA  
ATOM    129  HD2 ILE P   8       8.167  10.930   9.366  0.00  0.00      PROA  
ATOM    130  HD3 ILE P   8       7.474  12.587   9.157  0.00  0.00      PROA  
ATOM    131  C   ILE P   8      11.451  15.053   8.551  0.00  0.00      PROA  
ATOM    132  O   ILE P   8      11.719  15.059   9.722  0.00  0.00      PROA  
ATOM    133  N   THR P   9      11.141  16.201   7.958  0.00  0.00      PROA  
ATOM    134  HN  THR P   9      10.876  16.132   6.999  0.00  0.00      PROA  
ATOM    135  CA  THR P   9      10.849  17.484   8.583  0.00  0.00      PROA  
ATOM    136  HA  THR P   9      10.295  17.257   9.482  0.00  0.00      PROA  
ATOM    137  CB  THR P   9      12.125  18.372   8.859  0.00  0.00      PROA  
ATOM    138  HB  THR P   9      12.934  17.670   9.154  0.00  0.00      PROA  
ATOM    139  OG1 THR P   9      11.929  19.383   9.821  0.00  0.00      PROA  
ATOM    140  HG1 THR P   9      11.547  18.908  10.562  0.00  0.00      PROA  
ATOM    141  CG2 THR P   9      12.634  19.134   7.615  0.00  0.00      PROA  
ATOM    142 HG21 THR P   9      13.706  19.265   7.873  0.00  0.00      PROA  
ATOM    143 HG22 THR P   9      12.109  20.072   7.331  0.00  0.00      PROA  
ATOM    144 HG23 THR P   9      12.801  18.418   6.782  0.00  0.00      PROA  
ATOM    145  C   THR P   9       9.813  18.197   7.751  0.00  0.00      PROA  
ATOM    146  O   THR P   9       9.897  18.177   6.504  0.00  0.00      PROA  
ATOM    147  N   ARG P  10       8.766  18.785   8.423  0.00  0.00      PROA  
ATOM    148  HN  ARG P  10       8.810  18.800   9.419  0.00  0.00      PROA  
ATOM    149  CA  ARG P  10       7.716  19.593   7.895  0.00  0.00      PROA  
ATOM    150  HA  ARG P  10       6.927  18.886   7.683  0.00  0.00      PROA  
ATOM    151  CB  ARG P  10       7.052  20.623   8.942  0.00  0.00      PROA  
ATOM    152  HB1 ARG P  10       7.857  21.161   9.487  0.00  0.00      PROA  
ATOM    153  HB2 ARG P  10       6.373  19.983   9.544  0.00  0.00      PROA  
ATOM    154  CG  ARG P  10       6.010  21.568   8.361  0.00  0.00      PROA  
ATOM    155  HG1 ARG P  10       5.216  20.986   7.848  0.00  0.00      PROA  
ATOM    156  HG2 ARG P  10       6.293  22.128   7.444  0.00  0.00      PROA  
ATOM    157  CD  ARG P  10       5.250  22.544   9.366  0.00  0.00      PROA  
ATOM    158  HD1 ARG P  10       4.228  22.755   8.985  0.00  0.00      PROA  
ATOM    159  HD2 ARG P  10       5.625  23.574   9.547  0.00  0.00      PROA  
ATOM    160  NE  ARG P  10       5.010  21.805  10.614  0.00  0.00      PROA  
ATOM    161  HE  ARG P  10       4.122  21.351  10.696  0.00  0.00      PROA  
ATOM    162  CZ  ARG P  10       5.609  21.811  11.791  0.00  0.00      PROA  
ATOM    163  NH1 ARG P  10       6.733  22.471  11.946  0.00  0.00      PROA  
ATOM    164 HH11 ARG P  10       7.095  22.888  11.113  0.00  0.00      PROA  
ATOM    165 HH12 ARG P  10       7.027  22.703  12.874  0.00  0.00      PROA  
ATOM    166  NH2 ARG P  10       5.165  21.065  12.770  0.00  0.00      PROA  
ATOM    167 HH21 ARG P  10       4.517  20.324  12.592  0.00  0.00      PROA  
ATOM    168 HH22 ARG P  10       5.709  20.970  13.604  0.00  0.00      PROA  
ATOM    169  C   ARG P  10       8.015  20.363   6.553  0.00  0.00      PROA  
ATOM    170  O   ARG P  10       8.927  21.252   6.377  0.00  0.00      PROA  
ATOM    171  N   ILE P  11       7.205  20.101   5.557  0.00  0.00      PROA  
ATOM    172  HN  ILE P  11       6.449  19.452   5.562  0.00  0.00      PROA  
ATOM    173  CA  ILE P  11       7.400  20.779   4.295  0.00  0.00      PROA  
ATOM    174  HA  ILE P  11       8.418  21.136   4.243  0.00  0.00      PROA  
ATOM    175  CB  ILE P  11       7.160  19.944   3.046  0.00  0.00      PROA  
ATOM    176  HB  ILE P  11       6.085  19.710   2.896  0.00  0.00      PROA  
ATOM    177  CG2 ILE P  11       7.761  20.776   1.942  0.00  0.00      PROA  
ATOM    178 HG21 ILE P  11       7.830  20.259   0.961  0.00  0.00      PROA  
ATOM    179 HG22 ILE P  11       8.818  21.038   2.162  0.00  0.00      PROA  
ATOM    180 HG23 ILE P  11       7.208  21.736   1.859  0.00  0.00      PROA  
ATOM    181  CG1 ILE P  11       7.910  18.598   3.163  0.00  0.00      PROA  
ATOM    182 HG11 ILE P  11       7.607  18.136   4.127  0.00  0.00      PROA  
ATOM    183 HG12 ILE P  11       8.996  18.823   3.213  0.00  0.00      PROA  
ATOM    184  CD  ILE P  11       7.613  17.645   1.961  0.00  0.00      PROA  
ATOM    185  HD1 ILE P  11       7.676  18.227   1.017  0.00  0.00      PROA  
ATOM    186  HD2 ILE P  11       6.589  17.214   1.990  0.00  0.00      PROA  
ATOM    187  HD3 ILE P  11       8.248  16.734   1.930  0.00  0.00      PROA  
ATOM    188  C   ILE P  11       6.410  21.982   4.231  0.00  0.00      PROA  
ATOM    189  O   ILE P  11       5.231  21.823   4.498  0.00  0.00      PROA  
ATOM    190  N   MET P  12       6.803  23.191   3.883  0.00  0.00      PROA  
ATOM    191  HN  MET P  12       7.757  23.278   3.607  0.00  0.00      PROA  
ATOM    192  CA  MET P  12       5.989  24.360   3.775  0.00  0.00      PROA  
ATOM    193  HA  MET P  12       4.942  24.192   3.978  0.00  0.00      PROA  
ATOM    194  CB  MET P  12       6.697  25.359   4.789  0.00  0.00      PROA  
ATOM    195  HB1 MET P  12       6.260  26.371   4.649  0.00  0.00      PROA  
ATOM    196  HB2 MET P  12       7.764  25.239   4.504  0.00  0.00      PROA  
ATOM    197  CG  MET P  12       6.598  24.949   6.234  0.00  0.00      PROA  
ATOM    198  HG1 MET P  12       7.112  25.697   6.876  0.00  0.00      PROA  
ATOM    199  HG2 MET P  12       7.011  23.927   6.372  0.00  0.00      PROA  
ATOM    200  SD  MET P  12       4.840  24.956   6.664  0.00  0.00      PROA  
ATOM    201  CE  MET P  12       4.940  26.625   7.233  0.00  0.00      PROA  
ATOM    202  HE1 MET P  12       3.993  27.203   7.173  0.00  0.00      PROA  
ATOM    203  HE2 MET P  12       5.672  27.237   6.664  0.00  0.00      PROA  
ATOM    204  HE3 MET P  12       5.250  26.698   8.297  0.00  0.00      PROA  
ATOM    205  C   MET P  12       6.004  25.114   2.410  0.00  0.00      PROA  
ATOM    206  O   MET P  12       5.232  26.048   2.349  0.00  0.00      PROA  
ATOM    207  N   ASP P  13       6.569  24.606   1.270  0.00  0.00      PROA  
ATOM    208  HN  ASP P  13       7.290  23.935   1.422  0.00  0.00      PROA  
ATOM    209  CA  ASP P  13       6.365  25.174  -0.027  0.00  0.00      PROA  
ATOM    210  HA  ASP P  13       5.751  26.060   0.045  0.00  0.00      PROA  
ATOM    211  CB  ASP P  13       7.742  25.672  -0.648  0.00  0.00      PROA  
ATOM    212  HB1 ASP P  13       8.494  24.886  -0.419  0.00  0.00      PROA  
ATOM    213  HB2 ASP P  13       8.089  26.578  -0.106  0.00  0.00      PROA  
ATOM    214  CG  ASP P  13       7.868  25.974  -2.171  0.00  0.00      PROA  
ATOM    215  OD1 ASP P  13       9.055  26.168  -2.603  0.00  0.00      PROA  
ATOM    216  OD2 ASP P  13       6.816  26.080  -2.853  0.00  0.00      PROA  
ATOM    217  C   ASP P  13       5.587  24.208  -0.840  0.00  0.00      PROA  
ATOM    218  O   ASP P  13       6.053  23.090  -0.995  0.00  0.00      PROA  
ATOM    219  N   GLU P  14       4.347  24.511  -1.344  0.00  0.00      PROA  
ATOM    220  HN  GLU P  14       3.917  25.396  -1.185  0.00  0.00      PROA  
ATOM    221  CA  GLU P  14       3.555  23.731  -2.289  0.00  0.00      PROA  
ATOM    222  HA  GLU P  14       2.965  23.009  -1.745  0.00  0.00      PROA  
ATOM    223  CB  GLU P  14       2.473  24.626  -2.952  0.00  0.00      PROA  
ATOM    224  HB1 GLU P  14       3.047  25.380  -3.533  0.00  0.00      PROA  
ATOM    225  HB2 GLU P  14       1.935  25.204  -2.171  0.00  0.00      PROA  
ATOM    226  CG  GLU P  14       1.478  23.909  -3.847  0.00  0.00      PROA  
ATOM    227  HG1 GLU P  14       0.801  23.241  -3.274  0.00  0.00      PROA  
ATOM    228  HG2 GLU P  14       2.025  23.365  -4.647  0.00  0.00      PROA  
ATOM    229  CD  GLU P  14       0.620  24.853  -4.689  0.00  0.00      PROA  
ATOM    230  OE1 GLU P  14       0.785  24.983  -5.922  0.00  0.00      PROA  
ATOM    231  OE2 GLU P  14      -0.234  25.578  -4.100  0.00  0.00      PROA  
ATOM    232  C   GLU P  14       4.390  23.059  -3.357  0.00  0.00      PROA  
ATOM    233  O   GLU P  14       4.202  21.845  -3.507  0.00  0.00      PROA  
ATOM    234  N   ARG P  15       5.206  23.822  -4.106  0.00  0.00      PROA  
ATOM    235  HN  ARG P  15       5.364  24.797  -3.971  0.00  0.00      PROA  
ATOM    236  CA  ARG P  15       5.976  23.137  -5.141  0.00  0.00      PROA  
ATOM    237  HA  ARG P  15       5.234  22.587  -5.700  0.00  0.00      PROA  
ATOM    238  CB  ARG P  15       6.784  24.078  -6.047  0.00  0.00      PROA  
ATOM    239  HB1 ARG P  15       7.379  24.706  -5.350  0.00  0.00      PROA  
ATOM    240  HB2 ARG P  15       6.130  24.837  -6.526  0.00  0.00      PROA  
ATOM    241  CG  ARG P  15       7.631  23.494  -7.202  0.00  0.00      PROA  
ATOM    242  HG1 ARG P  15       8.407  22.801  -6.814  0.00  0.00      PROA  
ATOM    243  HG2 ARG P  15       8.117  24.347  -7.724  0.00  0.00      PROA  
ATOM    244  CD  ARG P  15       6.700  22.786  -8.181  0.00  0.00      PROA  
ATOM    245  HD1 ARG P  15       5.908  23.395  -8.666  0.00  0.00      PROA  
ATOM    246  HD2 ARG P  15       6.077  22.060  -7.615  0.00  0.00      PROA  
ATOM    247  NE  ARG P  15       7.517  21.978  -9.165  0.00  0.00      PROA  
ATOM    248  HE  ARG P  15       8.496  22.168  -9.235  0.00  0.00      PROA  
ATOM    249  CZ  ARG P  15       7.010  21.090 -10.004  0.00  0.00      PROA  
ATOM    250  NH1 ARG P  15       5.746  20.698 -10.009  0.00  0.00      PROA  
ATOM    251 HH11 ARG P  15       5.052  21.016  -9.363  0.00  0.00      PROA  
ATOM    252 HH12 ARG P  15       5.436  19.973 -10.624  0.00  0.00      PROA  
ATOM    253  NH2 ARG P  15       7.804  20.595 -10.954  0.00  0.00      PROA  
ATOM    254 HH21 ARG P  15       8.791  20.746 -10.901  0.00  0.00      PROA  
ATOM    255 HH22 ARG P  15       7.439  19.992 -11.664  0.00  0.00      PROA  
ATOM    256  C   ARG P  15       6.948  22.046  -4.713  0.00  0.00      PROA  
ATOM    257  O   ARG P  15       6.969  20.996  -5.327  0.00  0.00      PROA  
ATOM    258  N   ASN P  16       7.776  22.297  -3.668  0.00  0.00      PROA  
ATOM    259  HN  ASN P  16       7.596  23.186  -3.254  0.00  0.00      PROA  
ATOM    260  CA  ASN P  16       8.790  21.518  -3.058  0.00  0.00      PROA  
ATOM    261  HA  ASN P  16       9.407  21.244  -3.902  0.00  0.00      PROA  
ATOM    262  CB  ASN P  16       9.530  22.370  -1.902  0.00  0.00      PROA  
ATOM    263  HB1 ASN P  16       8.882  22.728  -1.074  0.00  0.00      PROA  
ATOM    264  HB2 ASN P  16       9.758  23.365  -2.340  0.00  0.00      PROA  
ATOM    265  CG  ASN P  16      10.787  21.653  -1.418  0.00  0.00      PROA  
ATOM    266  OD1 ASN P  16      10.835  20.414  -1.160  0.00  0.00      PROA  
ATOM    267  ND2 ASN P  16      11.869  22.425  -1.425  0.00  0.00      PROA  
ATOM    268 HD21 ASN P  16      11.718  23.374  -1.703  0.00  0.00      PROA  
ATOM    269 HD22 ASN P  16      12.776  22.246  -1.042  0.00  0.00      PROA  
ATOM    270  C   ASN P  16       8.071  20.319  -2.480  0.00  0.00      PROA  
ATOM    271  O   ASN P  16       8.468  19.142  -2.623  0.00  0.00      PROA  
ATOM    272  N   ARG P  17       6.929  20.459  -1.774  0.00  0.00      PROA  
ATOM    273  HN  ARG P  17       6.578  21.376  -1.603  0.00  0.00      PROA  
ATOM    274  CA  ARG P  17       6.063  19.353  -1.367  0.00  0.00      PROA  
ATOM    275  HA  ARG P  17       6.685  18.679  -0.798  0.00  0.00      PROA  
ATOM    276  CB  ARG P  17       4.877  19.914  -0.464  0.00  0.00      PROA  
ATOM    277  HB1 ARG P  17       4.156  20.607  -0.947  0.00  0.00      PROA  
ATOM    278  HB2 ARG P  17       5.372  20.296   0.454  0.00  0.00      PROA  
ATOM    279  CG  ARG P  17       3.949  18.778   0.103  0.00  0.00      PROA  
ATOM    280  HG1 ARG P  17       4.555  17.930   0.488  0.00  0.00      PROA  
ATOM    281  HG2 ARG P  17       3.353  18.322  -0.716  0.00  0.00      PROA  
ATOM    282  CD  ARG P  17       3.020  19.191   1.257  0.00  0.00      PROA  
ATOM    283  HD1 ARG P  17       3.598  19.933   1.849  0.00  0.00      PROA  
ATOM    284  HD2 ARG P  17       2.724  18.383   1.960  0.00  0.00      PROA  
ATOM    285  NE  ARG P  17       1.754  19.784   0.638  0.00  0.00      PROA  
ATOM    286  HE  ARG P  17       1.364  19.561  -0.256  0.00  0.00      PROA  
ATOM    287  CZ  ARG P  17       1.059  20.730   1.269  0.00  0.00      PROA  
ATOM    288  NH1 ARG P  17       1.324  21.163   2.475  0.00  0.00      PROA  
ATOM    289 HH11 ARG P  17       1.894  20.573   3.047  0.00  0.00      PROA  
ATOM    290 HH12 ARG P  17       0.841  21.982   2.786  0.00  0.00      PROA  
ATOM    291  NH2 ARG P  17       0.139  21.330   0.643  0.00  0.00      PROA  
ATOM    292 HH21 ARG P  17       0.008  21.154  -0.333  0.00  0.00      PROA  
ATOM    293 HH22 ARG P  17      -0.540  21.891   1.117  0.00  0.00      PROA  
ATOM    294  C   ARG P  17       5.590  18.400  -2.491  0.00  0.00      PROA  
ATOM    295  O   ARG P  17       5.599  17.185  -2.308  0.00  0.00      PROA  
ATOM    296  N   GLN P  18       5.064  18.914  -3.618  0.00  0.00      PROA  
ATOM    297  HN  GLN P  18       4.939  19.896  -3.733  0.00  0.00      PROA  
ATOM    298  CA  GLN P  18       4.664  18.079  -4.773  0.00  0.00      PROA  
ATOM    299  HA  GLN P  18       4.060  17.325  -4.290  0.00  0.00      PROA  
ATOM    300  CB  GLN P  18       3.900  18.879  -5.884  0.00  0.00      PROA  
ATOM    301  HB1 GLN P  18       3.634  18.256  -6.764  0.00  0.00      PROA  
ATOM    302  HB2 GLN P  18       4.556  19.685  -6.277  0.00  0.00      PROA  
ATOM    303  CG  GLN P  18       2.488  19.434  -5.490  0.00  0.00      PROA  
ATOM    304  HG1 GLN P  18       1.823  19.681  -6.345  0.00  0.00      PROA  
ATOM    305  HG2 GLN P  18       2.594  20.441  -5.033  0.00  0.00      PROA  
ATOM    306  CD  GLN P  18       1.844  18.509  -4.480  0.00  0.00      PROA  
ATOM    307  OE1 GLN P  18       1.770  18.627  -3.243  0.00  0.00      PROA  
ATOM    308  NE2 GLN P  18       1.154  17.420  -5.010  0.00  0.00      PROA  
ATOM    309 HE21 GLN P  18       0.669  16.796  -4.397  0.00  0.00      PROA  
ATOM    310 HE22 GLN P  18       0.856  17.534  -5.957  0.00  0.00      PROA  
ATOM    311  C   GLN P  18       5.806  17.239  -5.284  0.00  0.00      PROA  
ATOM    312  O   GLN P  18       5.735  16.031  -5.494  0.00  0.00      PROA  
ATOM    313  N   VAL P  19       7.021  17.876  -5.352  0.00  0.00      PROA  
ATOM    314  HN  VAL P  19       7.007  18.813  -5.012  0.00  0.00      PROA  
ATOM    315  CA  VAL P  19       8.218  17.199  -5.719  0.00  0.00      PROA  
ATOM    316  HA  VAL P  19       8.000  16.771  -6.686  0.00  0.00      PROA  
ATOM    317  CB  VAL P  19       9.353  18.210  -6.029  0.00  0.00      PROA  
ATOM    318  HB  VAL P  19       9.366  19.039  -5.290  0.00  0.00      PROA  
ATOM    319  CG1 VAL P  19      10.801  17.579  -5.990  0.00  0.00      PROA  
ATOM    320 HG11 VAL P  19      11.496  18.417  -5.766  0.00  0.00      PROA  
ATOM    321 HG12 VAL P  19      11.083  17.008  -6.901  0.00  0.00      PROA  
ATOM    322 HG13 VAL P  19      10.871  16.848  -5.157  0.00  0.00      PROA  
ATOM    323  CG2 VAL P  19       9.082  18.833  -7.437  0.00  0.00      PROA  
ATOM    324 HG21 VAL P  19       9.681  19.767  -7.494  0.00  0.00      PROA  
ATOM    325 HG22 VAL P  19       8.011  19.115  -7.522  0.00  0.00      PROA  
ATOM    326 HG23 VAL P  19       9.331  18.153  -8.279  0.00  0.00      PROA  
ATOM    327  C   VAL P  19       8.672  16.070  -4.687  0.00  0.00      PROA  
ATOM    328  O   VAL P  19       9.028  14.931  -5.054  0.00  0.00      PROA  
ATOM    329  N   THR P  20       8.546  16.417  -3.399  0.00  0.00      PROA  
ATOM    330  HN  THR P  20       8.008  17.240  -3.235  0.00  0.00      PROA  
ATOM    331  CA  THR P  20       8.790  15.477  -2.324  0.00  0.00      PROA  
ATOM    332  HA  THR P  20       9.783  15.117  -2.549  0.00  0.00      PROA  
ATOM    333  CB  THR P  20       8.776  16.048  -0.942  0.00  0.00      PROA  
ATOM    334  HB  THR P  20       7.751  16.389  -0.684  0.00  0.00      PROA  
ATOM    335  OG1 THR P  20       9.685  17.147  -0.989  0.00  0.00      PROA  
ATOM    336  HG1 THR P  20       9.255  17.839  -1.496  0.00  0.00      PROA  
ATOM    337  CG2 THR P  20       9.369  15.036   0.049  0.00  0.00      PROA  
ATOM    338 HG21 THR P  20       8.584  14.377   0.477  0.00  0.00      PROA  
ATOM    339 HG22 THR P  20       9.912  15.596   0.840  0.00  0.00      PROA  
ATOM    340 HG23 THR P  20       9.999  14.324  -0.526  0.00  0.00      PROA  
ATOM    341  C   THR P  20       7.809  14.294  -2.303  0.00  0.00      PROA  
ATOM    342  O   THR P  20       8.180  13.118  -2.202  0.00  0.00      PROA  
ATOM    343  N   PHE P  21       6.477  14.563  -2.439  0.00  0.00      PROA  
ATOM    344  HN  PHE P  21       6.136  15.482  -2.616  0.00  0.00      PROA  
ATOM    345  CA  PHE P  21       5.450  13.538  -2.654  0.00  0.00      PROA  
ATOM    346  HA  PHE P  21       5.655  12.914  -1.797  0.00  0.00      PROA  
ATOM    347  CB  PHE P  21       4.030  14.245  -2.382  0.00  0.00      PROA  
ATOM    348  HB1 PHE P  21       4.106  15.212  -2.923  0.00  0.00      PROA  
ATOM    349  HB2 PHE P  21       3.941  14.611  -1.337  0.00  0.00      PROA  
ATOM    350  CG  PHE P  21       2.770  13.489  -2.750  0.00  0.00      PROA  
ATOM    351  CD1 PHE P  21       1.980  13.828  -3.819  0.00  0.00      PROA  
ATOM    352  HD1 PHE P  21       2.140  14.560  -4.597  0.00  0.00      PROA  
ATOM    353  CE1 PHE P  21       0.733  13.099  -4.105  0.00  0.00      PROA  
ATOM    354  HE1 PHE P  21       0.115  13.454  -4.916  0.00  0.00      PROA  
ATOM    355  CZ  PHE P  21       0.447  11.986  -3.311  0.00  0.00      PROA  
ATOM    356  HZ  PHE P  21      -0.397  11.329  -3.465  0.00  0.00      PROA  
ATOM    357  CD2 PHE P  21       2.390  12.404  -1.922  0.00  0.00      PROA  
ATOM    358  HD2 PHE P  21       2.964  12.021  -1.091  0.00  0.00      PROA  
ATOM    359  CE2 PHE P  21       1.177  11.681  -2.183  0.00  0.00      PROA  
ATOM    360  HE2 PHE P  21       1.022  10.857  -1.503  0.00  0.00      PROA  
ATOM    361  C   PHE P  21       5.547  12.628  -3.838  0.00  0.00      PROA  
ATOM    362  O   PHE P  21       5.459  11.399  -3.666  0.00  0.00      PROA  
ATOM    363  N   THR P  22       5.850  13.109  -5.012  0.00  0.00      PROA  
ATOM    364  HN  THR P  22       5.971  14.080  -5.206  0.00  0.00      PROA  
ATOM    365  CA  THR P  22       6.221  12.191  -6.110  0.00  0.00      PROA  
ATOM    366  HA  THR P  22       5.409  11.479  -6.129  0.00  0.00      PROA  
ATOM    367  CB  THR P  22       6.168  12.887  -7.467  0.00  0.00      PROA  
ATOM    368  HB  THR P  22       5.316  13.599  -7.504  0.00  0.00      PROA  
ATOM    369  OG1 THR P  22       6.153  11.955  -8.563  0.00  0.00      PROA  
ATOM    370  HG1 THR P  22       5.984  12.531  -9.312  0.00  0.00      PROA  
ATOM    371  CG2 THR P  22       7.360  13.865  -7.739  0.00  0.00      PROA  
ATOM    372 HG21 THR P  22       7.392  14.469  -8.671  0.00  0.00      PROA  
ATOM    373 HG22 THR P  22       8.281  13.251  -7.652  0.00  0.00      PROA  
ATOM    374 HG23 THR P  22       7.367  14.616  -6.920  0.00  0.00      PROA  
ATOM    375  C   THR P  22       7.427  11.270  -5.961  0.00  0.00      PROA  
ATOM    376  O   THR P  22       7.369  10.047  -6.097  0.00  0.00      PROA  
ATOM    377  N   LYS P  23       8.549  11.806  -5.450  0.00  0.00      PROA  
ATOM    378  HN  LYS P  23       8.599  12.757  -5.155  0.00  0.00      PROA  
ATOM    379  CA  LYS P  23       9.667  10.973  -4.996  0.00  0.00      PROA  
ATOM    380  HA  LYS P  23      10.061  10.378  -5.807  0.00  0.00      PROA  
ATOM    381  CB  LYS P  23      10.707  12.030  -4.546  0.00  0.00      PROA  
ATOM    382  HB1 LYS P  23      11.611  11.657  -4.017  0.00  0.00      PROA  
ATOM    383  HB2 LYS P  23      10.272  12.771  -3.841  0.00  0.00      PROA  
ATOM    384  CG  LYS P  23      11.322  12.703  -5.788  0.00  0.00      PROA  
ATOM    385  HG1 LYS P  23      10.496  13.203  -6.336  0.00  0.00      PROA  
ATOM    386  HG2 LYS P  23      11.954  12.004  -6.378  0.00  0.00      PROA  
ATOM    387  CD  LYS P  23      12.366  13.749  -5.285  0.00  0.00      PROA  
ATOM    388  HD1 LYS P  23      13.124  13.217  -4.672  0.00  0.00      PROA  
ATOM    389  HD2 LYS P  23      11.843  14.567  -4.744  0.00  0.00      PROA  
ATOM    390  CE  LYS P  23      13.010  14.463  -6.437  0.00  0.00      PROA  
ATOM    391  HE1 LYS P  23      12.265  14.962  -7.093  0.00  0.00      PROA  
ATOM    392  HE2 LYS P  23      13.603  13.740  -7.036  0.00  0.00      PROA  
ATOM    393  NZ  LYS P  23      13.908  15.516  -5.973  0.00  0.00      PROA  
ATOM    394  HZ1 LYS P  23      14.797  15.077  -5.660  0.00  0.00      PROA  
ATOM    395  HZ2 LYS P  23      13.529  15.970  -5.117  0.00  0.00      PROA  
ATOM    396  HZ3 LYS P  23      14.041  16.223  -6.724  0.00  0.00      PROA  
ATOM    397  C   LYS P  23       9.384   9.966  -3.878  0.00  0.00      PROA  
ATOM    398  O   LYS P  23       9.813   8.841  -3.995  0.00  0.00      PROA  
ATOM    399  N   ARG P  24       8.716  10.383  -2.741  0.00  0.00      PROA  
ATOM    400  HN  ARG P  24       8.601  11.369  -2.639  0.00  0.00      PROA  
ATOM    401  CA  ARG P  24       8.232   9.526  -1.689  0.00  0.00      PROA  
ATOM    402  HA  ARG P  24       8.963   8.798  -1.369  0.00  0.00      PROA  
ATOM    403  CB  ARG P  24       7.726  10.266  -0.486  0.00  0.00      PROA  
ATOM    404  HB1 ARG P  24       6.909   9.806   0.111  0.00  0.00      PROA  
ATOM    405  HB2 ARG P  24       7.256  11.126  -1.010  0.00  0.00      PROA  
ATOM    406  CG  ARG P  24       8.840  10.820   0.427  0.00  0.00      PROA  
ATOM    407  HG1 ARG P  24       8.359  11.718   0.870  0.00  0.00      PROA  
ATOM    408  HG2 ARG P  24       9.656  11.162  -0.244  0.00  0.00      PROA  
ATOM    409  CD  ARG P  24       9.339   9.962   1.579  0.00  0.00      PROA  
ATOM    410  HD1 ARG P  24       9.794   9.039   1.161  0.00  0.00      PROA  
ATOM    411  HD2 ARG P  24       8.576   9.492   2.237  0.00  0.00      PROA  
ATOM    412  NE  ARG P  24      10.393  10.648   2.358  0.00  0.00      PROA  
ATOM    413  HE  ARG P  24      10.981  11.251   1.820  0.00  0.00      PROA  
ATOM    414  CZ  ARG P  24      10.811  10.221   3.514  0.00  0.00      PROA  
ATOM    415  NH1 ARG P  24      10.484   9.077   4.148  0.00  0.00      PROA  
ATOM    416 HH11 ARG P  24       9.691   8.501   3.948  0.00  0.00      PROA  
ATOM    417 HH12 ARG P  24      11.063   8.895   4.942  0.00  0.00      PROA  
ATOM    418  NH2 ARG P  24      11.770  10.820   4.157  0.00  0.00      PROA  
ATOM    419 HH21 ARG P  24      12.323  11.429   3.589  0.00  0.00      PROA  
ATOM    420 HH22 ARG P  24      12.038  10.561   5.085  0.00  0.00      PROA  
ATOM    421  C   ARG P  24       7.209   8.526  -2.066  0.00  0.00      PROA  
ATOM    422  O   ARG P  24       7.239   7.362  -1.667  0.00  0.00      PROA  
ATOM    423  N   LYS P  25       6.161   8.909  -2.849  0.00  0.00      PROA  
ATOM    424  HN  LYS P  25       6.093   9.818  -3.253  0.00  0.00      PROA  
ATOM    425  CA  LYS P  25       5.145   7.977  -3.293  0.00  0.00      PROA  
ATOM    426  HA  LYS P  25       4.710   7.529  -2.413  0.00  0.00      PROA  
ATOM    427  CB  LYS P  25       4.047   8.764  -3.960  0.00  0.00      PROA  
ATOM    428  HB1 LYS P  25       4.420   9.545  -4.656  0.00  0.00      PROA  
ATOM    429  HB2 LYS P  25       3.475   9.277  -3.157  0.00  0.00      PROA  
ATOM    430  CG  LYS P  25       3.006   7.964  -4.794  0.00  0.00      PROA  
ATOM    431  HG1 LYS P  25       2.629   7.127  -4.169  0.00  0.00      PROA  
ATOM    432  HG2 LYS P  25       3.440   7.603  -5.751  0.00  0.00      PROA  
ATOM    433  CD  LYS P  25       1.721   8.754  -5.204  0.00  0.00      PROA  
ATOM    434  HD1 LYS P  25       1.142   9.019  -4.293  0.00  0.00      PROA  
ATOM    435  HD2 LYS P  25       1.153   8.030  -5.827  0.00  0.00      PROA  
ATOM    436  CE  LYS P  25       1.930   9.992  -6.101  0.00  0.00      PROA  
ATOM    437  HE1 LYS P  25       2.804  10.616  -5.815  0.00  0.00      PROA  
ATOM    438  HE2 LYS P  25       0.993  10.585  -6.030  0.00  0.00      PROA  
ATOM    439  NZ  LYS P  25       2.105   9.626  -7.537  0.00  0.00      PROA  
ATOM    440  HZ1 LYS P  25       2.190  10.517  -8.067  0.00  0.00      PROA  
ATOM    441  HZ2 LYS P  25       1.275   9.097  -7.874  0.00  0.00      PROA  
ATOM    442  HZ3 LYS P  25       2.926   9.040  -7.788  0.00  0.00      PROA  
ATOM    443  C   LYS P  25       5.620   6.814  -4.144  0.00  0.00      PROA  
ATOM    444  O   LYS P  25       5.371   5.632  -3.877  0.00  0.00      PROA  
ATOM    445  N   PHE P  26       6.367   7.200  -5.167  0.00  0.00      PROA  
ATOM    446  HN  PHE P  26       6.436   8.179  -5.341  0.00  0.00      PROA  
ATOM    447  CA  PHE P  26       7.072   6.245  -6.084  0.00  0.00      PROA  
ATOM    448  HA  PHE P  26       6.299   5.650  -6.546  0.00  0.00      PROA  
ATOM    449  CB  PHE P  26       7.868   7.027  -7.107  0.00  0.00      PROA  
ATOM    450  HB1 PHE P  26       8.547   7.670  -6.507  0.00  0.00      PROA  
ATOM    451  HB2 PHE P  26       7.104   7.682  -7.577  0.00  0.00      PROA  
ATOM    452  CG  PHE P  26       8.684   6.375  -8.220  0.00  0.00      PROA  
ATOM    453  CD1 PHE P  26       8.051   5.409  -8.982  0.00  0.00      PROA  
ATOM    454  HD1 PHE P  26       7.041   5.082  -8.781  0.00  0.00      PROA  
ATOM    455  CE1 PHE P  26       8.722   4.763 -10.034  0.00  0.00      PROA  
ATOM    456  HE1 PHE P  26       8.366   3.940 -10.636  0.00  0.00      PROA  
ATOM    457  CZ  PHE P  26      10.075   5.101 -10.357  0.00  0.00      PROA  
ATOM    458  HZ  PHE P  26      10.511   4.643 -11.233  0.00  0.00      PROA  
ATOM    459  CD2 PHE P  26      10.044   6.581  -8.390  0.00  0.00      PROA  
ATOM    460  HD2 PHE P  26      10.588   7.194  -7.686  0.00  0.00      PROA  
ATOM    461  CE2 PHE P  26      10.694   5.999  -9.458  0.00  0.00      PROA  
ATOM    462  HE2 PHE P  26      11.696   6.365  -9.626  0.00  0.00      PROA  
ATOM    463  C   PHE P  26       7.998   5.321  -5.255  0.00  0.00      PROA  
ATOM    464  O   PHE P  26       8.040   4.148  -5.623  0.00  0.00      PROA  
ATOM    465  N   GLY P  27       8.739   5.771  -4.213  0.00  0.00      PROA  
ATOM    466  HN  GLY P  27       8.895   6.735  -4.010  0.00  0.00      PROA  
ATOM    467  CA  GLY P  27       9.503   4.903  -3.344  0.00  0.00      PROA  
ATOM    468  HA1 GLY P  27      10.069   5.631  -2.782  0.00  0.00      PROA  
ATOM    469  HA2 GLY P  27      10.216   4.307  -3.895  0.00  0.00      PROA  
ATOM    470  C   GLY P  27       8.690   4.052  -2.411  0.00  0.00      PROA  
ATOM    471  O   GLY P  27       9.080   2.915  -2.209  0.00  0.00      PROA  
ATOM    472  N   LEU P  28       7.544   4.573  -1.940  0.00  0.00      PROA  
ATOM    473  HN  LEU P  28       7.228   5.505  -2.098  0.00  0.00      PROA  
ATOM    474  CA  LEU P  28       6.643   3.702  -1.171  0.00  0.00      PROA  
ATOM    475  HA  LEU P  28       7.201   3.247  -0.366  0.00  0.00      PROA  
ATOM    476  CB  LEU P  28       5.534   4.601  -0.658  0.00  0.00      PROA  
ATOM    477  HB1 LEU P  28       5.064   4.989  -1.587  0.00  0.00      PROA  
ATOM    478  HB2 LEU P  28       5.976   5.427  -0.060  0.00  0.00      PROA  
ATOM    479  CG  LEU P  28       4.501   3.886   0.275  0.00  0.00      PROA  
ATOM    480  HG  LEU P  28       4.191   2.927  -0.191  0.00  0.00      PROA  
ATOM    481  CD1 LEU P  28       5.140   3.643   1.690  0.00  0.00      PROA  
ATOM    482 HD11 LEU P  28       6.069   3.041   1.592  0.00  0.00      PROA  
ATOM    483 HD12 LEU P  28       4.443   3.201   2.433  0.00  0.00      PROA  
ATOM    484 HD13 LEU P  28       5.429   4.634   2.101  0.00  0.00      PROA  
ATOM    485  CD2 LEU P  28       3.187   4.685   0.414  0.00  0.00      PROA  
ATOM    486 HD21 LEU P  28       2.807   5.001  -0.581  0.00  0.00      PROA  
ATOM    487 HD22 LEU P  28       3.469   5.536   1.070  0.00  0.00      PROA  
ATOM    488 HD23 LEU P  28       2.464   4.031   0.946  0.00  0.00      PROA  
ATOM    489  C   LEU P  28       5.974   2.533  -1.963  0.00  0.00      PROA  
ATOM    490  O   LEU P  28       6.113   1.373  -1.653  0.00  0.00      PROA  
ATOM    491  N   MET P  29       5.431   2.878  -3.090  0.00  0.00      PROA  
ATOM    492  HN  MET P  29       5.324   3.862  -3.215  0.00  0.00      PROA  
ATOM    493  CA  MET P  29       4.986   2.026  -4.188  0.00  0.00      PROA  
ATOM    494  HA  MET P  29       4.157   1.424  -3.846  0.00  0.00      PROA  
ATOM    495  CB  MET P  29       4.606   2.850  -5.406  0.00  0.00      PROA  
ATOM    496  HB1 MET P  29       4.536   2.199  -6.304  0.00  0.00      PROA  
ATOM    497  HB2 MET P  29       5.369   3.637  -5.584  0.00  0.00      PROA  
ATOM    498  CG  MET P  29       3.225   3.527  -5.363  0.00  0.00      PROA  
ATOM    499  HG1 MET P  29       3.113   3.987  -4.357  0.00  0.00      PROA  
ATOM    500  HG2 MET P  29       2.534   2.657  -5.347  0.00  0.00      PROA  
ATOM    501  SD  MET P  29       2.736   4.656  -6.624  0.00  0.00      PROA  
ATOM    502  CE  MET P  29       0.983   4.854  -6.194  0.00  0.00      PROA  
ATOM    503  HE1 MET P  29       0.767   4.977  -5.112  0.00  0.00      PROA  
ATOM    504  HE2 MET P  29       0.385   4.013  -6.607  0.00  0.00      PROA  
ATOM    505  HE3 MET P  29       0.638   5.727  -6.788  0.00  0.00      PROA  
ATOM    506  C   MET P  29       6.087   1.016  -4.661  0.00  0.00      PROA  
ATOM    507  O   MET P  29       5.768  -0.150  -4.697  0.00  0.00      PROA  
ATOM    508  N   LYS P  30       7.398   1.321  -5.007  0.00  0.00      PROA  
ATOM    509  HN  LYS P  30       7.776   2.230  -4.855  0.00  0.00      PROA  
ATOM    510  CA  LYS P  30       8.381   0.369  -5.278  0.00  0.00      PROA  
ATOM    511  HA  LYS P  30       7.979  -0.121  -6.153  0.00  0.00      PROA  
ATOM    512  CB  LYS P  30       9.716   1.021  -5.555  0.00  0.00      PROA  
ATOM    513  HB1 LYS P  30      10.475   0.210  -5.541  0.00  0.00      PROA  
ATOM    514  HB2 LYS P  30       9.953   1.724  -4.728  0.00  0.00      PROA  
ATOM    515  CG  LYS P  30       9.751   1.624  -6.993  0.00  0.00      PROA  
ATOM    516  HG1 LYS P  30       9.011   2.454  -6.978  0.00  0.00      PROA  
ATOM    517  HG2 LYS P  30       9.428   0.808  -7.674  0.00  0.00      PROA  
ATOM    518  CD  LYS P  30      11.132   2.002  -7.433  0.00  0.00      PROA  
ATOM    519  HD1 LYS P  30      11.122   2.179  -8.529  0.00  0.00      PROA  
ATOM    520  HD2 LYS P  30      11.783   1.146  -7.154  0.00  0.00      PROA  
ATOM    521  CE  LYS P  30      11.629   3.194  -6.716  0.00  0.00      PROA  
ATOM    522  HE1 LYS P  30      11.859   2.800  -5.703  0.00  0.00      PROA  
ATOM    523  HE2 LYS P  30      10.840   3.976  -6.721  0.00  0.00      PROA  
ATOM    524  NZ  LYS P  30      12.935   3.776  -7.301  0.00  0.00      PROA  
ATOM    525  HZ1 LYS P  30      12.930   4.003  -8.316  0.00  0.00      PROA  
ATOM    526  HZ2 LYS P  30      13.637   3.015  -7.204  0.00  0.00      PROA  
ATOM    527  HZ3 LYS P  30      13.221   4.631  -6.782  0.00  0.00      PROA  
ATOM    528  C   LYS P  30       8.600  -0.681  -4.207  0.00  0.00      PROA  
ATOM    529  O   LYS P  30       8.634  -1.860  -4.474  0.00  0.00      PROA  
ATOM    530  N   LYS P  31       8.608  -0.292  -2.955  0.00  0.00      PROA  
ATOM    531  HN  LYS P  31       8.600   0.671  -2.697  0.00  0.00      PROA  
ATOM    532  CA  LYS P  31       8.544  -1.103  -1.805  0.00  0.00      PROA  
ATOM    533  HA  LYS P  31       9.293  -1.855  -2.004  0.00  0.00      PROA  
ATOM    534  CB  LYS P  31       8.881  -0.349  -0.480  0.00  0.00      PROA  
ATOM    535  HB1 LYS P  31       8.469  -0.853   0.420  0.00  0.00      PROA  
ATOM    536  HB2 LYS P  31       8.307   0.597  -0.371  0.00  0.00      PROA  
ATOM    537  CG  LYS P  31      10.374  -0.182  -0.313  0.00  0.00      PROA  
ATOM    538  HG1 LYS P  31      10.633   0.530   0.500  0.00  0.00      PROA  
ATOM    539  HG2 LYS P  31      10.707   0.224  -1.292  0.00  0.00      PROA  
ATOM    540  CD  LYS P  31      11.176  -1.439  -0.028  0.00  0.00      PROA  
ATOM    541  HD1 LYS P  31      10.929  -2.325  -0.650  0.00  0.00      PROA  
ATOM    542  HD2 LYS P  31      10.953  -1.664   1.037  0.00  0.00      PROA  
ATOM    543  CE  LYS P  31      12.670  -1.182  -0.027  0.00  0.00      PROA  
ATOM    544  HE1 LYS P  31      13.302  -1.982   0.415  0.00  0.00      PROA  
ATOM    545  HE2 LYS P  31      12.955  -0.241   0.490  0.00  0.00      PROA  
ATOM    546  NZ  LYS P  31      13.205  -1.043  -1.389  0.00  0.00      PROA  
ATOM    547  HZ1 LYS P  31      13.063  -0.184  -1.957  0.00  0.00      PROA  
ATOM    548  HZ2 LYS P  31      13.039  -1.901  -1.954  0.00  0.00      PROA  
ATOM    549  HZ3 LYS P  31      14.243  -1.105  -1.394  0.00  0.00      PROA  
ATOM    550  C   LYS P  31       7.216  -1.936  -1.617  0.00  0.00      PROA  
ATOM    551  O   LYS P  31       7.334  -3.124  -1.158  0.00  0.00      PROA  
ATOM    552  N   ALA P  32       6.048  -1.404  -1.856  0.00  0.00      PROA  
ATOM    553  HN  ALA P  32       6.000  -0.450  -2.144  0.00  0.00      PROA  
ATOM    554  CA  ALA P  32       4.762  -2.086  -1.897  0.00  0.00      PROA  
ATOM    555  HA  ALA P  32       4.677  -2.532  -0.916  0.00  0.00      PROA  
ATOM    556  CB  ALA P  32       3.539  -1.162  -2.070  0.00  0.00      PROA  
ATOM    557  HB1 ALA P  32       3.580  -0.262  -1.419  0.00  0.00      PROA  
ATOM    558  HB2 ALA P  32       2.550  -1.643  -1.916  0.00  0.00      PROA  
ATOM    559  HB3 ALA P  32       3.500  -0.751  -3.101  0.00  0.00      PROA  
ATOM    560  C   ALA P  32       4.751  -3.187  -2.936  0.00  0.00      PROA  
ATOM    561  O   ALA P  32       4.423  -4.328  -2.641  0.00  0.00      PROA  
ATOM    562  N   TYR P  33       5.326  -2.907  -4.152  0.00  0.00      PROA  
ATOM    563  HN  TYR P  33       5.592  -2.014  -4.507  0.00  0.00      PROA  
ATOM    564  CA  TYR P  33       5.657  -3.870  -5.239  0.00  0.00      PROA  
ATOM    565  HA  TYR P  33       4.713  -4.380  -5.362  0.00  0.00      PROA  
ATOM    566  CB  TYR P  33       5.984  -3.098  -6.560  0.00  0.00      PROA  
ATOM    567  HB1 TYR P  33       6.510  -2.162  -6.274  0.00  0.00      PROA  
ATOM    568  HB2 TYR P  33       5.073  -2.820  -7.131  0.00  0.00      PROA  
ATOM    569  CG  TYR P  33       6.832  -3.879  -7.520  0.00  0.00      PROA  
ATOM    570  CD1 TYR P  33       6.210  -4.797  -8.333  0.00  0.00      PROA  
ATOM    571  HD1 TYR P  33       5.141  -4.668  -8.415  0.00  0.00      PROA  
ATOM    572  CE1 TYR P  33       6.912  -5.696  -9.110  0.00  0.00      PROA  
ATOM    573  HE1 TYR P  33       6.337  -6.455  -9.619  0.00  0.00      PROA  
ATOM    574  CZ  TYR P  33       8.331  -5.708  -9.032  0.00  0.00      PROA  
ATOM    575  OH  TYR P  33       9.067  -6.663  -9.783  0.00  0.00      PROA  
ATOM    576  HH  TYR P  33       8.522  -7.183 -10.379  0.00  0.00      PROA  
ATOM    577  CD2 TYR P  33       8.249  -3.779  -7.483  0.00  0.00      PROA  
ATOM    578  HD2 TYR P  33       8.719  -3.062  -6.827  0.00  0.00      PROA  
ATOM    579  CE2 TYR P  33       8.963  -4.732  -8.258  0.00  0.00      PROA  
ATOM    580  HE2 TYR P  33      10.022  -4.862  -8.091  0.00  0.00      PROA  
ATOM    581  C   TYR P  33       6.686  -4.907  -4.780  0.00  0.00      PROA  
ATOM    582  O   TYR P  33       6.567  -6.147  -4.959  0.00  0.00      PROA  
ATOM    583  N   GLU P  34       7.832  -4.452  -4.147  0.00  0.00      PROA  
ATOM    584  HN  GLU P  34       7.933  -3.475  -3.977  0.00  0.00      PROA  
ATOM    585  CA  GLU P  34       8.950  -5.279  -3.769  0.00  0.00      PROA  
ATOM    586  HA  GLU P  34       9.206  -5.797  -4.682  0.00  0.00      PROA  
ATOM    587  CB  GLU P  34      10.036  -4.484  -3.092  0.00  0.00      PROA  
ATOM    588  HB1 GLU P  34       9.631  -4.009  -2.173  0.00  0.00      PROA  
ATOM    589  HB2 GLU P  34      10.274  -3.625  -3.756  0.00  0.00      PROA  
ATOM    590  CG  GLU P  34      11.260  -5.375  -2.736  0.00  0.00      PROA  
ATOM    591  HG1 GLU P  34      11.781  -5.925  -3.549  0.00  0.00      PROA  
ATOM    592  HG2 GLU P  34      10.967  -6.024  -1.884  0.00  0.00      PROA  
ATOM    593  CD  GLU P  34      12.283  -4.438  -2.105  0.00  0.00      PROA  
ATOM    594  OE1 GLU P  34      12.636  -4.716  -0.963  0.00  0.00      PROA  
ATOM    595  OE2 GLU P  34      12.765  -3.495  -2.699  0.00  0.00      PROA  
ATOM    596  C   GLU P  34       8.463  -6.354  -2.719  0.00  0.00      PROA  
ATOM    597  O   GLU P  34       8.891  -7.471  -2.696  0.00  0.00      PROA  
ATOM    598  N   LEU P  35       7.629  -5.957  -1.781  0.00  0.00      PROA  
ATOM    599  HN  LEU P  35       7.429  -4.982  -1.730  0.00  0.00      PROA  
ATOM    600  CA  LEU P  35       7.074  -6.874  -0.770  0.00  0.00      PROA  
ATOM    601  HA  LEU P  35       7.963  -7.274  -0.308  0.00  0.00      PROA  
ATOM    602  CB  LEU P  35       6.255  -6.076   0.206  0.00  0.00      PROA  
ATOM    603  HB1 LEU P  35       5.370  -5.597  -0.264  0.00  0.00      PROA  
ATOM    604  HB2 LEU P  35       6.871  -5.240   0.601  0.00  0.00      PROA  
ATOM    605  CG  LEU P  35       5.722  -6.756   1.542  0.00  0.00      PROA  
ATOM    606  HG  LEU P  35       4.772  -7.214   1.191  0.00  0.00      PROA  
ATOM    607  CD1 LEU P  35       6.698  -7.843   2.079  0.00  0.00      PROA  
ATOM    608 HD11 LEU P  35       6.871  -8.669   1.356  0.00  0.00      PROA  
ATOM    609 HD12 LEU P  35       6.370  -8.362   3.005  0.00  0.00      PROA  
ATOM    610 HD13 LEU P  35       7.681  -7.374   2.294  0.00  0.00      PROA  
ATOM    611  CD2 LEU P  35       5.192  -5.823   2.673  0.00  0.00      PROA  
ATOM    612 HD21 LEU P  35       5.996  -5.061   2.750  0.00  0.00      PROA  
ATOM    613 HD22 LEU P  35       5.046  -6.530   3.518  0.00  0.00      PROA  
ATOM    614 HD23 LEU P  35       4.253  -5.254   2.509  0.00  0.00      PROA  
ATOM    615  C   LEU P  35       6.209  -7.948  -1.390  0.00  0.00      PROA  
ATOM    616  O   LEU P  35       6.261  -9.167  -1.129  0.00  0.00      PROA  
ATOM    617  N   SER P  36       5.301  -7.508  -2.290  0.00  0.00      PROA  
ATOM    618  HN  SER P  36       5.407  -6.575  -2.625  0.00  0.00      PROA  
ATOM    619  CA  SER P  36       4.273  -8.307  -2.917  0.00  0.00      PROA  
ATOM    620  HA  SER P  36       3.621  -8.755  -2.182  0.00  0.00      PROA  
ATOM    621  CB  SER P  36       3.308  -7.536  -3.858  0.00  0.00      PROA  
ATOM    622  HB1 SER P  36       3.948  -6.912  -4.518  0.00  0.00      PROA  
ATOM    623  HB2 SER P  36       2.595  -6.960  -3.231  0.00  0.00      PROA  
ATOM    624  OG  SER P  36       2.519  -8.401  -4.684  0.00  0.00      PROA  
ATOM    625  HG1 SER P  36       1.861  -8.817  -4.122  0.00  0.00      PROA  
ATOM    626  C   SER P  36       4.928  -9.496  -3.638  0.00  0.00      PROA  
ATOM    627  O   SER P  36       4.627 -10.695  -3.383  0.00  0.00      PROA  
ATOM    628  N   VAL P  37       5.940  -9.268  -4.481  0.00  0.00      PROA  
ATOM    629  HN  VAL P  37       6.242  -8.350  -4.726  0.00  0.00      PROA  
ATOM    630  CA  VAL P  37       6.633 -10.211  -5.156  0.00  0.00      PROA  
ATOM    631  HA  VAL P  37       5.885 -10.775  -5.694  0.00  0.00      PROA  
ATOM    632  CB  VAL P  37       7.530  -9.548  -6.144  0.00  0.00      PROA  
ATOM    633  HB  VAL P  37       8.338  -9.018  -5.596  0.00  0.00      PROA  
ATOM    634  CG1 VAL P  37       8.273 -10.530  -7.080  0.00  0.00      PROA  
ATOM    635 HG11 VAL P  37       9.139 -10.039  -7.573  0.00  0.00      PROA  
ATOM    636 HG12 VAL P  37       7.601 -10.933  -7.867  0.00  0.00      PROA  
ATOM    637 HG13 VAL P  37       8.612 -11.451  -6.560  0.00  0.00      PROA  
ATOM    638  CG2 VAL P  37       6.747  -8.606  -7.002  0.00  0.00      PROA  
ATOM    639 HG21 VAL P  37       6.232  -7.721  -6.571  0.00  0.00      PROA  
ATOM    640 HG22 VAL P  37       5.983  -9.221  -7.525  0.00  0.00      PROA  
ATOM    641 HG23 VAL P  37       7.488  -8.239  -7.745  0.00  0.00      PROA  
ATOM    642  C   VAL P  37       7.511 -11.056  -4.245  0.00  0.00      PROA  
ATOM    643  O   VAL P  37       7.483 -12.266  -4.407  0.00  0.00      PROA  
ATOM    644  N   LEU P  38       8.183 -10.447  -3.258  0.00  0.00      PROA  
ATOM    645  HN  LEU P  38       8.119  -9.457  -3.153  0.00  0.00      PROA  
ATOM    646  CA  LEU P  38       9.071 -11.179  -2.378  0.00  0.00      PROA  
ATOM    647  HA  LEU P  38       9.937 -11.597  -2.870  0.00  0.00      PROA  
ATOM    648  CB  LEU P  38       9.740 -10.084  -1.508  0.00  0.00      PROA  
ATOM    649  HB1 LEU P  38       8.958  -9.488  -0.992  0.00  0.00      PROA  
ATOM    650  HB2 LEU P  38      10.356  -9.483  -2.211  0.00  0.00      PROA  
ATOM    651  CG  LEU P  38      10.759 -10.385  -0.376  0.00  0.00      PROA  
ATOM    652  HG  LEU P  38      10.375 -11.180   0.298  0.00  0.00      PROA  
ATOM    653  CD1 LEU P  38      12.066 -10.779  -1.037  0.00  0.00      PROA  
ATOM    654 HD11 LEU P  38      11.950 -11.841  -1.340  0.00  0.00      PROA  
ATOM    655 HD12 LEU P  38      12.820 -10.813  -0.222  0.00  0.00      PROA  
ATOM    656 HD13 LEU P  38      12.450 -10.137  -1.859  0.00  0.00      PROA  
ATOM    657  CD2 LEU P  38      11.075  -9.153   0.434  0.00  0.00      PROA  
ATOM    658 HD21 LEU P  38      10.117  -8.857   0.913  0.00  0.00      PROA  
ATOM    659 HD22 LEU P  38      11.392  -8.263  -0.152  0.00  0.00      PROA  
ATOM    660 HD23 LEU P  38      11.749  -9.351   1.294  0.00  0.00      PROA  
ATOM    661  C   LEU P  38       8.385 -12.160  -1.462  0.00  0.00      PROA  
ATOM    662  O   LEU P  38       8.789 -13.324  -1.296  0.00  0.00      PROA  
ATOM    663  N   CYS P  39       7.175 -11.680  -0.868  0.00  0.00      PROA  
ATOM    664  HN  CYS P  39       6.880 -10.750  -1.071  0.00  0.00      PROA  
ATOM    665  CA  CYS P  39       6.533 -12.544   0.068  0.00  0.00      PROA  
ATOM    666  HA  CYS P  39       7.053 -13.468   0.276  0.00  0.00      PROA  
ATOM    667  CB  CYS P  39       6.432 -11.877   1.481  0.00  0.00      PROA  
ATOM    668  HB1 CYS P  39       6.015 -12.636   2.177  0.00  0.00      PROA  
ATOM    669  HB2 CYS P  39       5.820 -10.956   1.381  0.00  0.00      PROA  
ATOM    670  SG  CYS P  39       8.033 -11.328   2.119  0.00  0.00      PROA  
ATOM    671  HG1 CYS P  39       8.261 -10.220   1.429  0.00  0.00      PROA  
ATOM    672  C   CYS P  39       5.146 -12.983  -0.314  0.00  0.00      PROA  
ATOM    673  O   CYS P  39       4.230 -13.207   0.489  0.00  0.00      PROA  
ATOM    674  N   ASP P  40       4.907 -13.071  -1.660  0.00  0.00      PROA  
ATOM    675  HN  ASP P  40       5.565 -12.652  -2.281  0.00  0.00      PROA  
ATOM    676  CA  ASP P  40       3.659 -13.643  -2.290  0.00  0.00      PROA  
ATOM    677  HA  ASP P  40       3.876 -13.645  -3.348  0.00  0.00      PROA  
ATOM    678  CB  ASP P  40       3.517 -15.078  -1.837  0.00  0.00      PROA  
ATOM    679  HB1 ASP P  40       2.618 -15.393  -2.409  0.00  0.00      PROA  
ATOM    680  HB2 ASP P  40       3.336 -15.287  -0.761  0.00  0.00      PROA  
ATOM    681  CG  ASP P  40       4.578 -16.002  -2.342  0.00  0.00      PROA  
ATOM    682  OD1 ASP P  40       4.426 -17.255  -2.171  0.00  0.00      PROA  
ATOM    683  OD2 ASP P  40       5.513 -15.637  -3.068  0.00  0.00      PROA  
ATOM    684  C   ASP P  40       2.335 -12.903  -1.916  0.00  0.00      PROA  
ATOM    685  O   ASP P  40       1.255 -13.486  -1.793  0.00  0.00      PROA  
ATOM    686  N   CYS P  41       2.322 -11.566  -1.674  0.00  0.00      PROA  
ATOM    687  HN  CYS P  41       3.088 -11.008  -1.986  0.00  0.00      PROA  
ATOM    688  CA  CYS P  41       1.271 -10.860  -0.990  0.00  0.00      PROA  
ATOM    689  HA  CYS P  41       0.649 -11.551  -0.441  0.00  0.00      PROA  
ATOM    690  CB  CYS P  41       1.850  -9.797  -0.019  0.00  0.00      PROA  
ATOM    691  HB1 CYS P  41       0.977  -9.242   0.384  0.00  0.00      PROA  
ATOM    692  HB2 CYS P  41       2.595  -9.150  -0.528  0.00  0.00      PROA  
ATOM    693  SG  CYS P  41       2.649 -10.535   1.479  0.00  0.00      PROA  
ATOM    694  HG1 CYS P  41       3.632 -11.278   0.992  0.00  0.00      PROA  
ATOM    695  C   CYS P  41       0.382 -10.052  -2.015  0.00  0.00      PROA  
ATOM    696  O   CYS P  41       0.751  -9.761  -3.146  0.00  0.00      PROA  
ATOM    697  N   GLU P  42      -0.832  -9.664  -1.533  0.00  0.00      PROA  
ATOM    698  HN  GLU P  42      -1.082  -9.790  -0.576  0.00  0.00      PROA  
ATOM    699  CA  GLU P  42      -1.834  -8.885  -2.276  0.00  0.00      PROA  
ATOM    700  HA  GLU P  42      -1.373  -8.693  -3.234  0.00  0.00      PROA  
ATOM    701  CB  GLU P  42      -3.185  -9.540  -2.313  0.00  0.00      PROA  
ATOM    702  HB1 GLU P  42      -4.051  -8.854  -2.439  0.00  0.00      PROA  
ATOM    703  HB2 GLU P  42      -3.284  -9.943  -1.283  0.00  0.00      PROA  
ATOM    704  CG  GLU P  42      -3.385 -10.647  -3.327  0.00  0.00      PROA  
ATOM    705  HG1 GLU P  42      -2.540 -11.369  -3.343  0.00  0.00      PROA  
ATOM    706  HG2 GLU P  42      -3.407 -10.296  -4.381  0.00  0.00      PROA  
ATOM    707  CD  GLU P  42      -4.655 -11.513  -3.082  0.00  0.00      PROA  
ATOM    708  OE1 GLU P  42      -5.672 -11.366  -3.801  0.00  0.00      PROA  
ATOM    709  OE2 GLU P  42      -4.608 -12.410  -2.235  0.00  0.00      PROA  
ATOM    710  C   GLU P  42      -1.909  -7.628  -1.570  0.00  0.00      PROA  
ATOM    711  O   GLU P  42      -2.241  -7.557  -0.387  0.00  0.00      PROA  
ATOM    712  N   ILE P  43      -1.508  -6.537  -2.241  0.00  0.00      PROA  
ATOM    713  HN  ILE P  43      -1.310  -6.751  -3.194  0.00  0.00      PROA  
ATOM    714  CA  ILE P  43      -1.275  -5.234  -1.684  0.00  0.00      PROA  
ATOM    715  HA  ILE P  43      -1.727  -5.266  -0.704  0.00  0.00      PROA  
ATOM    716  CB  ILE P  43       0.257  -4.880  -1.502  0.00  0.00      PROA  
ATOM    717  HB  ILE P  43       0.706  -4.858  -2.518  0.00  0.00      PROA  
ATOM    718  CG2 ILE P  43       0.428  -3.421  -0.813  0.00  0.00      PROA  
ATOM    719 HG21 ILE P  43      -0.054  -3.528   0.182  0.00  0.00      PROA  
ATOM    720 HG22 ILE P  43      -0.049  -2.687  -1.497  0.00  0.00      PROA  
ATOM    721 HG23 ILE P  43       1.504  -3.144  -0.794  0.00  0.00      PROA  
ATOM    722  CG1 ILE P  43       0.867  -5.920  -0.589  0.00  0.00      PROA  
ATOM    723 HG11 ILE P  43       0.780  -6.933  -1.038  0.00  0.00      PROA  
ATOM    724 HG12 ILE P  43       0.197  -5.890   0.296  0.00  0.00      PROA  
ATOM    725  CD  ILE P  43       2.348  -5.714  -0.201  0.00  0.00      PROA  
ATOM    726  HD1 ILE P  43       2.924  -5.531  -1.133  0.00  0.00      PROA  
ATOM    727  HD2 ILE P  43       2.729  -6.666   0.227  0.00  0.00      PROA  
ATOM    728  HD3 ILE P  43       2.502  -4.902   0.541  0.00  0.00      PROA  
ATOM    729  C   ILE P  43      -2.129  -4.157  -2.394  0.00  0.00      PROA  
ATOM    730  O   ILE P  43      -1.995  -3.880  -3.585  0.00  0.00      PROA  
ATOM    731  N   ALA P  44      -2.918  -3.454  -1.600  0.00  0.00      PROA  
ATOM    732  HN  ALA P  44      -3.028  -3.732  -0.649  0.00  0.00      PROA  
ATOM    733  CA  ALA P  44      -3.772  -2.304  -2.031  0.00  0.00      PROA  
ATOM    734  HA  ALA P  44      -3.576  -2.238  -3.091  0.00  0.00      PROA  
ATOM    735  CB  ALA P  44      -5.245  -2.629  -1.756  0.00  0.00      PROA  
ATOM    736  HB1 ALA P  44      -5.694  -3.409  -2.407  0.00  0.00      PROA  
ATOM    737  HB2 ALA P  44      -5.961  -1.783  -1.667  0.00  0.00      PROA  
ATOM    738  HB3 ALA P  44      -5.216  -3.110  -0.755  0.00  0.00      PROA  
ATOM    739  C   ALA P  44      -3.284  -1.034  -1.313  0.00  0.00      PROA  
ATOM    740  O   ALA P  44      -3.091  -1.055  -0.070  0.00  0.00      PROA  
ATOM    741  N   LEU P  45      -2.988   0.053  -1.998  0.00  0.00      PROA  
ATOM    742  HN  LEU P  45      -3.024   0.052  -2.994  0.00  0.00      PROA  
ATOM    743  CA  LEU P  45      -2.588   1.320  -1.451  0.00  0.00      PROA  
ATOM    744  HA  LEU P  45      -2.564   1.429  -0.377  0.00  0.00      PROA  
ATOM    745  CB  LEU P  45      -1.189   1.586  -1.982  0.00  0.00      PROA  
ATOM    746  HB1 LEU P  45      -1.245   1.181  -3.015  0.00  0.00      PROA  
ATOM    747  HB2 LEU P  45      -0.384   0.965  -1.537  0.00  0.00      PROA  
ATOM    748  CG  LEU P  45      -0.674   2.958  -1.945  0.00  0.00      PROA  
ATOM    749  HG  LEU P  45      -1.237   3.644  -2.613  0.00  0.00      PROA  
ATOM    750  CD1 LEU P  45      -0.867   3.552  -0.550  0.00  0.00      PROA  
ATOM    751 HD11 LEU P  45      -0.721   2.745   0.199  0.00  0.00      PROA  
ATOM    752 HD12 LEU P  45      -1.857   4.056  -0.541  0.00  0.00      PROA  
ATOM    753 HD13 LEU P  45      -0.066   4.313  -0.428  0.00  0.00      PROA  
ATOM    754  CD2 LEU P  45       0.736   2.859  -2.492  0.00  0.00      PROA  
ATOM    755 HD21 LEU P  45       1.335   2.183  -1.846  0.00  0.00      PROA  
ATOM    756 HD22 LEU P  45       1.231   3.853  -2.529  0.00  0.00      PROA  
ATOM    757 HD23 LEU P  45       0.953   2.388  -3.475  0.00  0.00      PROA  
ATOM    758  C   LEU P  45      -3.580   2.320  -1.931  0.00  0.00      PROA  
ATOM    759  O   LEU P  45      -3.984   2.388  -3.056  0.00  0.00      PROA  
ATOM    760  N   ILE P  46      -4.052   3.194  -0.966  0.00  0.00      PROA  
ATOM    761  HN  ILE P  46      -3.789   3.085  -0.011  0.00  0.00      PROA  
ATOM    762  CA  ILE P  46      -5.009   4.288  -1.167  0.00  0.00      PROA  
ATOM    763  HA  ILE P  46      -5.198   4.486  -2.211  0.00  0.00      PROA  
ATOM    764  CB  ILE P  46      -6.422   4.053  -0.557  0.00  0.00      PROA  
ATOM    765  HB  ILE P  46      -6.462   4.080   0.553  0.00  0.00      PROA  
ATOM    766  CG2 ILE P  46      -7.444   5.171  -0.947  0.00  0.00      PROA  
ATOM    767 HG21 ILE P  46      -7.626   5.228  -2.042  0.00  0.00      PROA  
ATOM    768 HG22 ILE P  46      -7.093   6.147  -0.549  0.00  0.00      PROA  
ATOM    769 HG23 ILE P  46      -8.419   4.953  -0.462  0.00  0.00      PROA  
ATOM    770  CG1 ILE P  46      -6.991   2.751  -1.212  0.00  0.00      PROA  
ATOM    771 HG11 ILE P  46      -6.256   1.928  -1.087  0.00  0.00      PROA  
ATOM    772 HG12 ILE P  46      -6.988   2.845  -2.319  0.00  0.00      PROA  
ATOM    773  CD  ILE P  46      -8.389   2.276  -0.769  0.00  0.00      PROA  
ATOM    774  HD1 ILE P  46      -8.709   1.505  -1.502  0.00  0.00      PROA  
ATOM    775  HD2 ILE P  46      -9.166   3.057  -0.917  0.00  0.00      PROA  
ATOM    776  HD3 ILE P  46      -8.391   1.821   0.245  0.00  0.00      PROA  
ATOM    777  C   ILE P  46      -4.366   5.531  -0.559  0.00  0.00      PROA  
ATOM    778  O   ILE P  46      -3.974   5.533   0.614  0.00  0.00      PROA  
ATOM    779  N   ILE P  47      -4.271   6.557  -1.386  0.00  0.00      PROA  
ATOM    780  HN  ILE P  47      -4.542   6.517  -2.344  0.00  0.00      PROA  
ATOM    781  CA  ILE P  47      -3.520   7.823  -1.009  0.00  0.00      PROA  
ATOM    782  HA  ILE P  47      -3.301   7.932   0.043  0.00  0.00      PROA  
ATOM    783  CB  ILE P  47      -2.134   7.965  -1.758  0.00  0.00      PROA  
ATOM    784  HB  ILE P  47      -2.258   7.958  -2.862  0.00  0.00      PROA  
ATOM    785  CG2 ILE P  47      -1.405   9.269  -1.365  0.00  0.00      PROA  
ATOM    786 HG21 ILE P  47      -0.563   9.428  -2.073  0.00  0.00      PROA  
ATOM    787 HG22 ILE P  47      -1.148   9.241  -0.285  0.00  0.00      PROA  
ATOM    788 HG23 ILE P  47      -2.108  10.118  -1.501  0.00  0.00      PROA  
ATOM    789  CG1 ILE P  47      -1.105   6.777  -1.540  0.00  0.00      PROA  
ATOM    790 HG11 ILE P  47      -1.601   5.842  -1.877  0.00  0.00      PROA  
ATOM    791 HG12 ILE P  47      -0.903   6.739  -0.449  0.00  0.00      PROA  
ATOM    792  CD  ILE P  47       0.140   6.925  -2.421  0.00  0.00      PROA  
ATOM    793  HD1 ILE P  47       0.811   6.040  -2.385  0.00  0.00      PROA  
ATOM    794  HD2 ILE P  47       0.767   7.709  -1.945  0.00  0.00      PROA  
ATOM    795  HD3 ILE P  47      -0.168   7.084  -3.476  0.00  0.00      PROA  
ATOM    796  C   ILE P  47      -4.474   8.970  -1.230  0.00  0.00      PROA  
ATOM    797  O   ILE P  47      -4.854   9.238  -2.373  0.00  0.00      PROA  
ATOM    798  N   PHE P  48      -4.779   9.703  -0.195  0.00  0.00      PROA  
ATOM    799  HN  PHE P  48      -4.416   9.629   0.731  0.00  0.00      PROA  
ATOM    800  CA  PHE P  48      -5.536  10.928  -0.393  0.00  0.00      PROA  
ATOM    801  HA  PHE P  48      -5.822  11.116  -1.418  0.00  0.00      PROA  
ATOM    802  CB  PHE P  48      -6.877  10.883   0.373  0.00  0.00      PROA  
ATOM    803  HB1 PHE P  48      -7.273  11.887   0.637  0.00  0.00      PROA  
ATOM    804  HB2 PHE P  48      -6.649  10.313   1.300  0.00  0.00      PROA  
ATOM    805  CG  PHE P  48      -7.903  10.123  -0.333  0.00  0.00      PROA  
ATOM    806  CD1 PHE P  48      -8.758  10.758  -1.269  0.00  0.00      PROA  
ATOM    807  HD1 PHE P  48      -8.567  11.819  -1.345  0.00  0.00      PROA  
ATOM    808  CE1 PHE P  48      -9.858  10.164  -1.920  0.00  0.00      PROA  
ATOM    809  HE1 PHE P  48     -10.344  10.699  -2.722  0.00  0.00      PROA  
ATOM    810  CZ  PHE P  48     -10.150   8.842  -1.561  0.00  0.00      PROA  
ATOM    811  HZ  PHE P  48     -10.962   8.255  -1.964  0.00  0.00      PROA  
ATOM    812  CD2 PHE P  48      -8.301   8.869   0.127  0.00  0.00      PROA  
ATOM    813  HD2 PHE P  48      -7.664   8.358   0.833  0.00  0.00      PROA  
ATOM    814  CE2 PHE P  48      -9.422   8.209  -0.544  0.00  0.00      PROA  
ATOM    815  HE2 PHE P  48      -9.650   7.245  -0.114  0.00  0.00      PROA  
ATOM    816  C   PHE P  48      -4.726  12.138  -0.041  0.00  0.00      PROA  
ATOM    817  O   PHE P  48      -4.245  12.279   1.072  0.00  0.00      PROA  
ATOM    818  N   ASN P  49      -4.407  13.056  -1.030  0.00  0.00      PROA  
ATOM    819  HN  ASN P  49      -4.856  13.097  -1.919  0.00  0.00      PROA  
ATOM    820  CA  ASN P  49      -3.590  14.244  -0.794  0.00  0.00      PROA  
ATOM    821  HA  ASN P  49      -2.891  13.875  -0.058  0.00  0.00      PROA  
ATOM    822  CB  ASN P  49      -2.724  14.615  -2.031  0.00  0.00      PROA  
ATOM    823  HB1 ASN P  49      -2.338  13.708  -2.545  0.00  0.00      PROA  
ATOM    824  HB2 ASN P  49      -1.875  15.238  -1.677  0.00  0.00      PROA  
ATOM    825  CG  ASN P  49      -3.418  15.459  -3.097  0.00  0.00      PROA  
ATOM    826  OD1 ASN P  49      -4.610  15.692  -3.079  0.00  0.00      PROA  
ATOM    827  ND2 ASN P  49      -2.572  16.016  -4.026  0.00  0.00      PROA  
ATOM    828 HD21 ASN P  49      -3.025  16.604  -4.695  0.00  0.00      PROA  
ATOM    829 HD22 ASN P  49      -1.598  16.158  -3.848  0.00  0.00      PROA  
ATOM    830  C   ASN P  49      -4.321  15.367  -0.060  0.00  0.00      PROA  
ATOM    831  O   ASN P  49      -5.470  15.400   0.295  0.00  0.00      PROA  
ATOM    832  N   SER P  50      -3.618  16.497   0.206  0.00  0.00      PROA  
ATOM    833  HN  SER P  50      -2.629  16.558   0.098  0.00  0.00      PROA  
ATOM    834  CA  SER P  50      -4.152  17.606   1.010  0.00  0.00      PROA  
ATOM    835  HA  SER P  50      -4.767  17.263   1.829  0.00  0.00      PROA  
ATOM    836  CB  SER P  50      -3.152  18.590   1.763  0.00  0.00      PROA  
ATOM    837  HB1 SER P  50      -2.725  18.056   2.638  0.00  0.00      PROA  
ATOM    838  HB2 SER P  50      -3.674  19.446   2.242  0.00  0.00      PROA  
ATOM    839  OG  SER P  50      -2.193  19.197   0.913  0.00  0.00      PROA  
ATOM    840  HG1 SER P  50      -2.690  19.844   0.407  0.00  0.00      PROA  
ATOM    841  C   SER P  50      -4.963  18.504   0.055  0.00  0.00      PROA  
ATOM    842  O   SER P  50      -5.834  19.189   0.513  0.00  0.00      PROA  
ATOM    843  N   SER P  51      -4.824  18.348  -1.277  0.00  0.00      PROA  
ATOM    844  HN  SER P  51      -4.129  17.771  -1.700  0.00  0.00      PROA  
ATOM    845  CA  SER P  51      -5.843  18.904  -2.195  0.00  0.00      PROA  
ATOM    846  HA  SER P  51      -6.323  19.817  -1.874  0.00  0.00      PROA  
ATOM    847  CB  SER P  51      -5.305  18.905  -3.623  0.00  0.00      PROA  
ATOM    848  HB1 SER P  51      -6.041  19.345  -4.331  0.00  0.00      PROA  
ATOM    849  HB2 SER P  51      -5.029  17.868  -3.911  0.00  0.00      PROA  
ATOM    850  OG  SER P  51      -4.131  19.655  -3.628  0.00  0.00      PROA  
ATOM    851  HG1 SER P  51      -3.938  19.875  -4.542  0.00  0.00      PROA  
ATOM    852  C   SER P  51      -7.149  17.961  -2.245  0.00  0.00      PROA  
ATOM    853  O   SER P  51      -8.116  18.276  -2.952  0.00  0.00      PROA  
ATOM    854  N   ASN P  52      -7.149  16.818  -1.607  0.00  0.00      PROA  
ATOM    855  HN  ASN P  52      -6.331  16.555  -1.102  0.00  0.00      PROA  
ATOM    856  CA  ASN P  52      -8.210  15.854  -1.505  0.00  0.00      PROA  
ATOM    857  HA  ASN P  52      -8.053  15.158  -0.695  0.00  0.00      PROA  
ATOM    858  CB  ASN P  52      -9.565  16.537  -1.131  0.00  0.00      PROA  
ATOM    859  HB1 ASN P  52     -10.370  15.776  -1.041  0.00  0.00      PROA  
ATOM    860  HB2 ASN P  52      -9.967  17.196  -1.931  0.00  0.00      PROA  
ATOM    861  CG  ASN P  52      -9.627  17.296   0.216  0.00  0.00      PROA  
ATOM    862  OD1 ASN P  52     -10.413  18.160   0.523  0.00  0.00      PROA  
ATOM    863  ND2 ASN P  52      -8.756  16.811   1.181  0.00  0.00      PROA  
ATOM    864 HD21 ASN P  52      -8.124  16.065   0.969  0.00  0.00      PROA  
ATOM    865 HD22 ASN P  52      -8.878  17.075   2.138  0.00  0.00      PROA  
ATOM    866  C   ASN P  52      -8.280  14.951  -2.750  0.00  0.00      PROA  
ATOM    867  O   ASN P  52      -9.405  14.512  -3.098  0.00  0.00      PROA  
ATOM    868  N   LYS P  53      -7.112  14.718  -3.423  0.00  0.00      PROA  
ATOM    869  HN  LYS P  53      -6.170  14.939  -3.181  0.00  0.00      PROA  
ATOM    870  CA  LYS P  53      -7.122  13.905  -4.645  0.00  0.00      PROA  
ATOM    871  HA  LYS P  53      -8.150  13.822  -4.965  0.00  0.00      PROA  
ATOM    872  CB  LYS P  53      -6.414  14.623  -5.848  0.00  0.00      PROA  
ATOM    873  HB1 LYS P  53      -6.220  13.859  -6.631  0.00  0.00      PROA  
ATOM    874  HB2 LYS P  53      -5.447  14.893  -5.371  0.00  0.00      PROA  
ATOM    875  CG  LYS P  53      -7.226  15.790  -6.402  0.00  0.00      PROA  
ATOM    876  HG1 LYS P  53      -6.568  16.485  -6.967  0.00  0.00      PROA  
ATOM    877  HG2 LYS P  53      -7.603  16.368  -5.532  0.00  0.00      PROA  
ATOM    878  CD  LYS P  53      -8.388  15.466  -7.352  0.00  0.00      PROA  
ATOM    879  HD1 LYS P  53      -9.159  15.012  -6.693  0.00  0.00      PROA  
ATOM    880  HD2 LYS P  53      -7.988  14.700  -8.051  0.00  0.00      PROA  
ATOM    881  CE  LYS P  53      -8.746  16.740  -8.114  0.00  0.00      PROA  
ATOM    882  HE1 LYS P  53      -7.805  17.220  -8.459  0.00  0.00      PROA  
ATOM    883  HE2 LYS P  53      -9.440  17.379  -7.527  0.00  0.00      PROA  
ATOM    884  NZ  LYS P  53      -9.481  16.297  -9.279  0.00  0.00      PROA  
ATOM    885  HZ1 LYS P  53      -9.523  17.150  -9.872  0.00  0.00      PROA  
ATOM    886  HZ2 LYS P  53     -10.435  15.998  -8.994  0.00  0.00      PROA  
ATOM    887  HZ3 LYS P  53      -9.076  15.511  -9.826  0.00  0.00      PROA  
ATOM    888  C   LYS P  53      -6.526  12.604  -4.400  0.00  0.00      PROA  
ATOM    889  O   LYS P  53      -5.593  12.517  -3.623  0.00  0.00      PROA  
ATOM    890  N   LEU P  54      -7.167  11.557  -5.069  0.00  0.00      PROA  
ATOM    891  HN  LEU P  54      -7.825  11.775  -5.786  0.00  0.00      PROA  
ATOM    892  CA  LEU P  54      -6.760  10.202  -4.928  0.00  0.00      PROA  
ATOM    893  HA  LEU P  54      -6.533  10.150  -3.874  0.00  0.00      PROA  
ATOM    894  CB  LEU P  54      -8.074   9.319  -5.211  0.00  0.00      PROA  
ATOM    895  HB1 LEU P  54      -8.546   9.625  -6.169  0.00  0.00      PROA  
ATOM    896  HB2 LEU P  54      -8.759   9.801  -4.481  0.00  0.00      PROA  
ATOM    897  CG  LEU P  54      -8.029   7.829  -5.139  0.00  0.00      PROA  
ATOM    898  HG  LEU P  54      -7.347   7.418  -5.914  0.00  0.00      PROA  
ATOM    899  CD1 LEU P  54      -7.744   7.275  -3.674  0.00  0.00      PROA  
ATOM    900 HD11 LEU P  54      -8.704   7.331  -3.117  0.00  0.00      PROA  
ATOM    901 HD12 LEU P  54      -6.851   7.727  -3.192  0.00  0.00      PROA  
ATOM    902 HD13 LEU P  54      -7.434   6.210  -3.728  0.00  0.00      PROA  
ATOM    903  CD2 LEU P  54      -9.393   7.321  -5.648  0.00  0.00      PROA  
ATOM    904 HD21 LEU P  54      -9.608   6.237  -5.759  0.00  0.00      PROA  
ATOM    905 HD22 LEU P  54      -9.715   7.873  -6.557  0.00  0.00      PROA  
ATOM    906 HD23 LEU P  54     -10.025   7.782  -4.859  0.00  0.00      PROA  
ATOM    907  C   LEU P  54      -5.677   9.697  -5.747  0.00  0.00      PROA  
ATOM    908  O   LEU P  54      -5.588  10.036  -6.890  0.00  0.00      PROA  
ATOM    909  N   PHE P  55      -4.802   8.881  -5.192  0.00  0.00      PROA  
ATOM    910  HN  PHE P  55      -4.828   8.777  -4.200  0.00  0.00      PROA  
ATOM    911  CA  PHE P  55      -3.802   8.120  -5.876  0.00  0.00      PROA  
ATOM    912  HA  PHE P  55      -4.134   8.157  -6.903  0.00  0.00      PROA  
ATOM    913  CB  PHE P  55      -2.312   8.747  -5.823  0.00  0.00      PROA  
ATOM    914  HB1 PHE P  55      -1.748   8.274  -6.654  0.00  0.00      PROA  
ATOM    915  HB2 PHE P  55      -1.955   8.575  -4.785  0.00  0.00      PROA  
ATOM    916  CG  PHE P  55      -2.339  10.246  -5.998  0.00  0.00      PROA  
ATOM    917  CD1 PHE P  55      -2.777  11.141  -5.023  0.00  0.00      PROA  
ATOM    918  HD1 PHE P  55      -2.994  10.742  -4.043  0.00  0.00      PROA  
ATOM    919  CE1 PHE P  55      -2.787  12.554  -5.251  0.00  0.00      PROA  
ATOM    920  HE1 PHE P  55      -3.108  13.265  -4.504  0.00  0.00      PROA  
ATOM    921  CZ  PHE P  55      -2.190  13.004  -6.378  0.00  0.00      PROA  
ATOM    922  HZ  PHE P  55      -2.167  14.070  -6.549  0.00  0.00      PROA  
ATOM    923  CD2 PHE P  55      -1.710  10.790  -7.121  0.00  0.00      PROA  
ATOM    924  HD2 PHE P  55      -1.084  10.095  -7.661  0.00  0.00      PROA  
ATOM    925  CE2 PHE P  55      -1.538  12.166  -7.302  0.00  0.00      PROA  
ATOM    926  HE2 PHE P  55      -1.182  12.583  -8.232  0.00  0.00      PROA  
ATOM    927  C   PHE P  55      -3.788   6.688  -5.415  0.00  0.00      PROA  
ATOM    928  O   PHE P  55      -3.934   6.472  -4.210  0.00  0.00      PROA  
ATOM    929  N   GLN P  56      -3.610   5.664  -6.263  0.00  0.00      PROA  
ATOM    930  HN  GLN P  56      -3.364   5.815  -7.217  0.00  0.00      PROA  
ATOM    931  CA  GLN P  56      -3.586   4.247  -5.859  0.00  0.00      PROA  
ATOM    932  HA  GLN P  56      -3.167   4.108  -4.873  0.00  0.00      PROA  
ATOM    933  CB  GLN P  56      -4.997   3.546  -5.870  0.00  0.00      PROA  
ATOM    934  HB1 GLN P  56      -5.388   3.997  -4.932  0.00  0.00      PROA  
ATOM    935  HB2 GLN P  56      -4.940   2.438  -5.813  0.00  0.00      PROA  
ATOM    936  CG  GLN P  56      -6.043   4.060  -6.958  0.00  0.00      PROA  
ATOM    937  HG1 GLN P  56      -5.560   3.847  -7.935  0.00  0.00      PROA  
ATOM    938  HG2 GLN P  56      -6.343   5.121  -6.822  0.00  0.00      PROA  
ATOM    939  CD  GLN P  56      -7.384   3.207  -6.878  0.00  0.00      PROA  
ATOM    940  OE1 GLN P  56      -8.160   3.267  -5.918  0.00  0.00      PROA  
ATOM    941  NE2 GLN P  56      -7.525   2.249  -7.826  0.00  0.00      PROA  
ATOM    942 HE21 GLN P  56      -7.014   2.267  -8.685  0.00  0.00      PROA  
ATOM    943 HE22 GLN P  56      -8.296   1.625  -7.706  0.00  0.00      PROA  
ATOM    944  C   GLN P  56      -2.599   3.423  -6.731  0.00  0.00      PROA  
ATOM    945  O   GLN P  56      -2.135   3.813  -7.815  0.00  0.00      PROA  
ATOM    946  N   TYR P  57      -2.218   2.291  -6.151  0.00  0.00      PROA  
ATOM    947  HN  TYR P  57      -2.505   2.204  -5.200  0.00  0.00      PROA  
ATOM    948  CA  TYR P  57      -1.476   1.140  -6.592  0.00  0.00      PROA  
ATOM    949  HA  TYR P  57      -1.495   1.134  -7.672  0.00  0.00      PROA  
ATOM    950  CB  TYR P  57       0.018   1.130  -6.131  0.00  0.00      PROA  
ATOM    951  HB1 TYR P  57       0.063   1.551  -5.104  0.00  0.00      PROA  
ATOM    952  HB2 TYR P  57       0.675   1.886  -6.613  0.00  0.00      PROA  
ATOM    953  CG  TYR P  57       0.607  -0.291  -6.035  0.00  0.00      PROA  
ATOM    954  CD1 TYR P  57       1.208  -0.897  -7.116  0.00  0.00      PROA  
ATOM    955  HD1 TYR P  57       1.307  -0.402  -8.071  0.00  0.00      PROA  
ATOM    956  CE1 TYR P  57       1.667  -2.251  -6.904  0.00  0.00      PROA  
ATOM    957  HE1 TYR P  57       1.968  -2.844  -7.755  0.00  0.00      PROA  
ATOM    958  CZ  TYR P  57       1.590  -2.907  -5.639  0.00  0.00      PROA  
ATOM    959  OH  TYR P  57       2.121  -4.193  -5.397  0.00  0.00      PROA  
ATOM    960  HH  TYR P  57       2.303  -4.615  -6.240  0.00  0.00      PROA  
ATOM    961  CD2 TYR P  57       0.486  -0.949  -4.755  0.00  0.00      PROA  
ATOM    962  HD2 TYR P  57       0.062  -0.408  -3.921  0.00  0.00      PROA  
ATOM    963  CE2 TYR P  57       0.973  -2.230  -4.538  0.00  0.00      PROA  
ATOM    964  HE2 TYR P  57       0.919  -2.663  -3.550  0.00  0.00      PROA  
ATOM    965  C   TYR P  57      -2.219  -0.086  -5.972  0.00  0.00      PROA  
ATOM    966  O   TYR P  57      -2.697  -0.045  -4.826  0.00  0.00      PROA  
ATOM    967  N   ALA P  58      -2.266  -1.148  -6.774  0.00  0.00      PROA  
ATOM    968  HN  ALA P  58      -1.778  -1.168  -7.643  0.00  0.00      PROA  
ATOM    969  CA  ALA P  58      -2.770  -2.375  -6.361  0.00  0.00      PROA  
ATOM    970  HA  ALA P  58      -2.687  -2.556  -5.299  0.00  0.00      PROA  
ATOM    971  CB  ALA P  58      -4.280  -2.312  -6.651  0.00  0.00      PROA  
ATOM    972  HB1 ALA P  58      -4.552  -1.715  -7.548  0.00  0.00      PROA  
ATOM    973  HB2 ALA P  58      -4.747  -1.821  -5.771  0.00  0.00      PROA  
ATOM    974  HB3 ALA P  58      -4.842  -3.269  -6.599  0.00  0.00      PROA  
ATOM    975  C   ALA P  58      -2.052  -3.480  -7.112  0.00  0.00      PROA  
ATOM    976  O   ALA P  58      -1.769  -3.443  -8.322  0.00  0.00      PROA  
ATOM    977  N   SER P  59      -1.630  -4.548  -6.393  0.00  0.00      PROA  
ATOM    978  HN  SER P  59      -1.780  -4.318  -5.434  0.00  0.00      PROA  
ATOM    979  CA  SER P  59      -0.710  -5.652  -6.753  0.00  0.00      PROA  
ATOM    980  HA  SER P  59       0.157  -5.131  -7.130  0.00  0.00      PROA  
ATOM    981  CB  SER P  59      -0.338  -6.574  -5.561  0.00  0.00      PROA  
ATOM    982  HB1 SER P  59       0.020  -5.974  -4.698  0.00  0.00      PROA  
ATOM    983  HB2 SER P  59       0.421  -7.339  -5.832  0.00  0.00      PROA  
ATOM    984  OG  SER P  59      -1.364  -7.429  -5.098  0.00  0.00      PROA  
ATOM    985  HG1 SER P  59      -1.258  -8.318  -5.443  0.00  0.00      PROA  
ATOM    986  C   SER P  59      -1.310  -6.482  -7.896  0.00  0.00      PROA  
ATOM    987  O   SER P  59      -0.549  -7.062  -8.709  0.00  0.00      PROA  
ATOM    988  N   THR P  60      -2.650  -6.460  -7.946  0.00  0.00      PROA  
ATOM    989  HN  THR P  60      -3.102  -5.695  -7.494  0.00  0.00      PROA  
ATOM    990  CA  THR P  60      -3.462  -7.170  -8.856  0.00  0.00      PROA  
ATOM    991  HA  THR P  60      -3.043  -7.137  -9.851  0.00  0.00      PROA  
ATOM    992  CB  THR P  60      -3.640  -8.581  -8.498  0.00  0.00      PROA  
ATOM    993  HB  THR P  60      -2.647  -9.075  -8.426  0.00  0.00      PROA  
ATOM    994  OG1 THR P  60      -4.404  -9.340  -9.413  0.00  0.00      PROA  
ATOM    995  HG1 THR P  60      -4.052  -9.182 -10.292  0.00  0.00      PROA  
ATOM    996  CG2 THR P  60      -4.382  -8.631  -7.089  0.00  0.00      PROA  
ATOM    997 HG21 THR P  60      -4.625  -9.696  -6.886  0.00  0.00      PROA  
ATOM    998 HG22 THR P  60      -5.237  -7.920  -7.084  0.00  0.00      PROA  
ATOM    999 HG23 THR P  60      -3.674  -8.188  -6.356  0.00  0.00      PROA  
ATOM   1000  C   THR P  60      -4.781  -6.368  -8.832  0.00  0.00      PROA  
ATOM   1001  O   THR P  60      -4.922  -5.389  -8.076  0.00  0.00      PROA  
ATOM   1002  N   ASP P  61      -5.738  -6.763  -9.709  0.00  0.00      PROA  
ATOM   1003  HN  ASP P  61      -5.531  -7.649 -10.117  0.00  0.00      PROA  
ATOM   1004  CA  ASP P  61      -7.114  -6.178  -9.876  0.00  0.00      PROA  
ATOM   1005  HA  ASP P  61      -6.918  -5.268 -10.423  0.00  0.00      PROA  
ATOM   1006  CB  ASP P  61      -8.094  -7.147 -10.497  0.00  0.00      PROA  
ATOM   1007  HB1 ASP P  61      -9.132  -6.753 -10.462  0.00  0.00      PROA  
ATOM   1008  HB2 ASP P  61      -7.959  -8.154 -10.046  0.00  0.00      PROA  
ATOM   1009  CG  ASP P  61      -7.817  -7.289 -11.950  0.00  0.00      PROA  
ATOM   1010  OD1 ASP P  61      -8.481  -8.175 -12.577  0.00  0.00      PROA  
ATOM   1011  OD2 ASP P  61      -6.980  -6.604 -12.515  0.00  0.00      PROA  
ATOM   1012  C   ASP P  61      -7.844  -5.631  -8.611  0.00  0.00      PROA  
ATOM   1013  O   ASP P  61      -8.231  -6.368  -7.656  0.00  0.00      PROA  
ATOM   1014  N   MET P  62      -8.102  -4.325  -8.633  0.00  0.00      PROA  
ATOM   1015  HN  MET P  62      -7.856  -3.732  -9.395  0.00  0.00      PROA  
ATOM   1016  CA  MET P  62      -8.557  -3.663  -7.459  0.00  0.00      PROA  
ATOM   1017  HA  MET P  62      -7.863  -3.916  -6.671  0.00  0.00      PROA  
ATOM   1018  CB  MET P  62      -8.529  -2.110  -7.626  0.00  0.00      PROA  
ATOM   1019  HB1 MET P  62      -9.222  -1.861  -8.458  0.00  0.00      PROA  
ATOM   1020  HB2 MET P  62      -7.523  -1.939  -8.066  0.00  0.00      PROA  
ATOM   1021  CG  MET P  62      -8.825  -1.221  -6.360  0.00  0.00      PROA  
ATOM   1022  HG1 MET P  62      -9.917  -1.222  -6.156  0.00  0.00      PROA  
ATOM   1023  HG2 MET P  62      -8.554  -0.152  -6.501  0.00  0.00      PROA  
ATOM   1024  SD  MET P  62      -7.987  -1.764  -4.838  0.00  0.00      PROA  
ATOM   1025  CE  MET P  62      -7.769  -0.174  -3.964  0.00  0.00      PROA  
ATOM   1026  HE1 MET P  62      -8.796   0.158  -3.701  0.00  0.00      PROA  
ATOM   1027  HE2 MET P  62      -7.317   0.571  -4.653  0.00  0.00      PROA  
ATOM   1028  HE3 MET P  62      -7.155  -0.197  -3.038  0.00  0.00      PROA  
ATOM   1029  C   MET P  62      -9.865  -4.170  -6.915  0.00  0.00      PROA  
ATOM   1030  O   MET P  62     -10.152  -4.193  -5.753  0.00  0.00      PROA  
ATOM   1031  N   ASP P  63     -10.807  -4.436  -7.768  0.00  0.00      PROA  
ATOM   1032  HN  ASP P  63     -10.689  -4.590  -8.746  0.00  0.00      PROA  
ATOM   1033  CA  ASP P  63     -12.184  -4.810  -7.406  0.00  0.00      PROA  
ATOM   1034  HA  ASP P  63     -12.537  -4.049  -6.726  0.00  0.00      PROA  
ATOM   1035  CB  ASP P  63     -13.147  -4.759  -8.621  0.00  0.00      PROA  
ATOM   1036  HB1 ASP P  63     -13.125  -3.694  -8.938  0.00  0.00      PROA  
ATOM   1037  HB2 ASP P  63     -14.184  -5.049  -8.351  0.00  0.00      PROA  
ATOM   1038  CG  ASP P  63     -12.753  -5.675  -9.797  0.00  0.00      PROA  
ATOM   1039  OD1 ASP P  63     -13.585  -6.087 -10.581  0.00  0.00      PROA  
ATOM   1040  OD2 ASP P  63     -11.530  -5.920  -9.966  0.00  0.00      PROA  
ATOM   1041  C   ASP P  63     -12.241  -6.156  -6.718  0.00  0.00      PROA  
ATOM   1042  O   ASP P  63     -13.057  -6.381  -5.828  0.00  0.00      PROA  
ATOM   1043  N   LYS P  64     -11.445  -7.162  -7.180  0.00  0.00      PROA  
ATOM   1044  HN  LYS P  64     -10.943  -7.013  -8.029  0.00  0.00      PROA  
ATOM   1045  CA  LYS P  64     -11.396  -8.452  -6.633  0.00  0.00      PROA  
ATOM   1046  HA  LYS P  64     -12.370  -8.900  -6.505  0.00  0.00      PROA  
ATOM   1047  CB  LYS P  64     -10.734  -9.532  -7.530  0.00  0.00      PROA  
ATOM   1048  HB1 LYS P  64     -10.932 -10.545  -7.121  0.00  0.00      PROA  
ATOM   1049  HB2 LYS P  64      -9.641  -9.409  -7.687  0.00  0.00      PROA  
ATOM   1050  CG  LYS P  64     -11.429  -9.720  -8.920  0.00  0.00      PROA  
ATOM   1051  HG1 LYS P  64     -11.196 -10.726  -9.328  0.00  0.00      PROA  
ATOM   1052  HG2 LYS P  64     -10.993  -8.982  -9.627  0.00  0.00      PROA  
ATOM   1053  CD  LYS P  64     -12.988  -9.608  -8.899  0.00  0.00      PROA  
ATOM   1054  HD1 LYS P  64     -13.279  -8.584  -8.583  0.00  0.00      PROA  
ATOM   1055  HD2 LYS P  64     -13.325 -10.348  -8.142  0.00  0.00      PROA  
ATOM   1056  CE  LYS P  64     -13.661  -9.916 -10.191  0.00  0.00      PROA  
ATOM   1057  HE1 LYS P  64     -14.765  -9.991 -10.096  0.00  0.00      PROA  
ATOM   1058  HE2 LYS P  64     -13.333 -10.849 -10.697  0.00  0.00      PROA  
ATOM   1059  NZ  LYS P  64     -13.354  -8.785 -11.194  0.00  0.00      PROA  
ATOM   1060  HZ1 LYS P  64     -13.551  -7.886 -10.710  0.00  0.00      PROA  
ATOM   1061  HZ2 LYS P  64     -13.882  -8.997 -12.065  0.00  0.00      PROA  
ATOM   1062  HZ3 LYS P  64     -12.370  -8.623 -11.489  0.00  0.00      PROA  
ATOM   1063  C   LYS P  64     -10.853  -8.420  -5.225  0.00  0.00      PROA  
ATOM   1064  O   LYS P  64     -11.415  -9.010  -4.319  0.00  0.00      PROA  
ATOM   1065  N   VAL P  65      -9.803  -7.639  -4.938  0.00  0.00      PROA  
ATOM   1066  HN  VAL P  65      -9.360  -7.221  -5.728  0.00  0.00      PROA  
ATOM   1067  CA  VAL P  65      -9.117  -7.369  -3.633  0.00  0.00      PROA  
ATOM   1068  HA  VAL P  65      -8.906  -8.296  -3.121  0.00  0.00      PROA  
ATOM   1069  CB  VAL P  65      -7.825  -6.568  -3.877  0.00  0.00      PROA  
ATOM   1070  HB  VAL P  65      -8.068  -5.653  -4.459  0.00  0.00      PROA  
ATOM   1071  CG1 VAL P  65      -7.206  -6.152  -2.522  0.00  0.00      PROA  
ATOM   1072 HG11 VAL P  65      -7.889  -5.545  -1.890  0.00  0.00      PROA  
ATOM   1073 HG12 VAL P  65      -6.273  -5.565  -2.658  0.00  0.00      PROA  
ATOM   1074 HG13 VAL P  65      -6.912  -7.146  -2.121  0.00  0.00      PROA  
ATOM   1075  CG2 VAL P  65      -6.811  -7.435  -4.648  0.00  0.00      PROA  
ATOM   1076 HG21 VAL P  65      -6.407  -8.255  -4.017  0.00  0.00      PROA  
ATOM   1077 HG22 VAL P  65      -5.997  -6.843  -5.119  0.00  0.00      PROA  
ATOM   1078 HG23 VAL P  65      -7.322  -7.849  -5.543  0.00  0.00      PROA  
ATOM   1079  C   VAL P  65     -10.041  -6.609  -2.647  0.00  0.00      PROA  
ATOM   1080  O   VAL P  65     -10.207  -6.869  -1.454  0.00  0.00      PROA  
ATOM   1081  N   LEU P  66     -10.811  -5.627  -3.110  0.00  0.00      PROA  
ATOM   1082  HN  LEU P  66     -10.710  -5.237  -4.022  0.00  0.00      PROA  
ATOM   1083  CA  LEU P  66     -11.852  -5.017  -2.304  0.00  0.00      PROA  
ATOM   1084  HA  LEU P  66     -11.440  -4.939  -1.309  0.00  0.00      PROA  
ATOM   1085  CB  LEU P  66     -12.076  -3.631  -2.856  0.00  0.00      PROA  
ATOM   1086  HB1 LEU P  66     -13.017  -3.197  -2.455  0.00  0.00      PROA  
ATOM   1087  HB2 LEU P  66     -12.187  -3.800  -3.948  0.00  0.00      PROA  
ATOM   1088  CG  LEU P  66     -10.937  -2.585  -2.672  0.00  0.00      PROA  
ATOM   1089  HG  LEU P  66     -10.153  -2.817  -3.424  0.00  0.00      PROA  
ATOM   1090  CD1 LEU P  66     -11.596  -1.147  -2.987  0.00  0.00      PROA  
ATOM   1091 HD11 LEU P  66     -10.751  -0.438  -2.856  0.00  0.00      PROA  
ATOM   1092 HD12 LEU P  66     -12.424  -1.048  -2.252  0.00  0.00      PROA  
ATOM   1093 HD13 LEU P  66     -12.017  -1.083  -4.013  0.00  0.00      PROA  
ATOM   1094  CD2 LEU P  66     -10.171  -2.663  -1.278  0.00  0.00      PROA  
ATOM   1095 HD21 LEU P  66      -9.636  -1.707  -1.095  0.00  0.00      PROA  
ATOM   1096 HD22 LEU P  66      -9.437  -3.496  -1.270  0.00  0.00      PROA  
ATOM   1097 HD23 LEU P  66     -10.971  -2.999  -0.584  0.00  0.00      PROA  
ATOM   1098  C   LEU P  66     -13.123  -5.800  -2.072  0.00  0.00      PROA  
ATOM   1099  O   LEU P  66     -13.634  -5.723  -0.945  0.00  0.00      PROA  
ATOM   1100  N   LEU P  67     -13.566  -6.614  -2.995  0.00  0.00      PROA  
ATOM   1101  HN  LEU P  67     -13.236  -6.544  -3.933  0.00  0.00      PROA  
ATOM   1102  CA  LEU P  67     -14.505  -7.742  -2.818  0.00  0.00      PROA  
ATOM   1103  HA  LEU P  67     -15.418  -7.310  -2.437  0.00  0.00      PROA  
ATOM   1104  CB  LEU P  67     -14.787  -8.572  -4.145  0.00  0.00      PROA  
ATOM   1105  HB1 LEU P  67     -15.082  -9.612  -3.885  0.00  0.00      PROA  
ATOM   1106  HB2 LEU P  67     -13.890  -8.630  -4.798  0.00  0.00      PROA  
ATOM   1107  CG  LEU P  67     -15.851  -7.983  -5.159  0.00  0.00      PROA  
ATOM   1108  HG  LEU P  67     -15.698  -6.894  -5.320  0.00  0.00      PROA  
ATOM   1109  CD1 LEU P  67     -15.568  -8.628  -6.488  0.00  0.00      PROA  
ATOM   1110 HD11 LEU P  67     -15.915  -9.663  -6.284  0.00  0.00      PROA  
ATOM   1111 HD12 LEU P  67     -14.524  -8.637  -6.869  0.00  0.00      PROA  
ATOM   1112 HD13 LEU P  67     -16.239  -8.264  -7.295  0.00  0.00      PROA  
ATOM   1113  CD2 LEU P  67     -17.225  -8.105  -4.549  0.00  0.00      PROA  
ATOM   1114 HD21 LEU P  67     -17.817  -7.204  -4.819  0.00  0.00      PROA  
ATOM   1115 HD22 LEU P  67     -17.145  -8.229  -3.448  0.00  0.00      PROA  
ATOM   1116 HD23 LEU P  67     -17.778  -9.042  -4.773  0.00  0.00      PROA  
ATOM   1117  C   LEU P  67     -14.142  -8.684  -1.753  0.00  0.00      PROA  
ATOM   1118  O   LEU P  67     -14.996  -8.916  -0.972  0.00  0.00      PROA  
ATOM   1119  N   LYS P  68     -12.892  -9.076  -1.694  0.00  0.00      PROA  
ATOM   1120  HN  LYS P  68     -12.387  -9.213  -2.543  0.00  0.00      PROA  
ATOM   1121  CA  LYS P  68     -12.249  -9.862  -0.647  0.00  0.00      PROA  
ATOM   1122  HA  LYS P  68     -12.864 -10.734  -0.484  0.00  0.00      PROA  
ATOM   1123  CB  LYS P  68     -10.876 -10.289  -1.189  0.00  0.00      PROA  
ATOM   1124  HB1 LYS P  68     -10.280  -9.562  -1.781  0.00  0.00      PROA  
ATOM   1125  HB2 LYS P  68     -11.194 -10.997  -1.984  0.00  0.00      PROA  
ATOM   1126  CG  LYS P  68      -9.933 -11.037  -0.247  0.00  0.00      PROA  
ATOM   1127  HG1 LYS P  68     -10.484 -11.539   0.577  0.00  0.00      PROA  
ATOM   1128  HG2 LYS P  68      -9.265 -10.264   0.190  0.00  0.00      PROA  
ATOM   1129  CD  LYS P  68      -9.031 -12.142  -0.849  0.00  0.00      PROA  
ATOM   1130  HD1 LYS P  68      -9.777 -12.861  -1.249  0.00  0.00      PROA  
ATOM   1131  HD2 LYS P  68      -8.442 -12.638  -0.047  0.00  0.00      PROA  
ATOM   1132  CE  LYS P  68      -8.098 -11.600  -1.913  0.00  0.00      PROA  
ATOM   1133  HE1 LYS P  68      -7.211 -11.122  -1.445  0.00  0.00      PROA  
ATOM   1134  HE2 LYS P  68      -8.741 -10.925  -2.518  0.00  0.00      PROA  
ATOM   1135  NZ  LYS P  68      -7.700 -12.628  -2.872  0.00  0.00      PROA  
ATOM   1136  HZ1 LYS P  68      -8.324 -12.677  -3.702  0.00  0.00      PROA  
ATOM   1137  HZ2 LYS P  68      -7.546 -13.531  -2.381  0.00  0.00      PROA  
ATOM   1138  HZ3 LYS P  68      -6.750 -12.336  -3.179  0.00  0.00      PROA  
ATOM   1139  C   LYS P  68     -12.283  -9.236   0.671  0.00  0.00      PROA  
ATOM   1140  O   LYS P  68     -12.545  -9.872   1.671  0.00  0.00      PROA  
ATOM   1141  N   TYR P  69     -11.922  -7.907   0.696  0.00  0.00      PROA  
ATOM   1142  HN  TYR P  69     -11.785  -7.406  -0.155  0.00  0.00      PROA  
ATOM   1143  CA  TYR P  69     -12.003  -6.998   1.896  0.00  0.00      PROA  
ATOM   1144  HA  TYR P  69     -11.394  -7.444   2.669  0.00  0.00      PROA  
ATOM   1145  CB  TYR P  69     -11.423  -5.637   1.595  0.00  0.00      PROA  
ATOM   1146  HB1 TYR P  69     -12.132  -5.119   0.915  0.00  0.00      PROA  
ATOM   1147  HB2 TYR P  69     -10.429  -5.714   1.104  0.00  0.00      PROA  
ATOM   1148  CG  TYR P  69     -11.139  -4.791   2.887  0.00  0.00      PROA  
ATOM   1149  CD1 TYR P  69     -11.947  -3.629   3.042  0.00  0.00      PROA  
ATOM   1150  HD1 TYR P  69     -12.848  -3.571   2.450  0.00  0.00      PROA  
ATOM   1151  CE1 TYR P  69     -11.632  -2.717   4.141  0.00  0.00      PROA  
ATOM   1152  HE1 TYR P  69     -12.288  -1.870   4.282  0.00  0.00      PROA  
ATOM   1153  CZ  TYR P  69     -10.518  -2.970   4.929  0.00  0.00      PROA  
ATOM   1154  OH  TYR P  69     -10.062  -2.117   5.825  0.00  0.00      PROA  
ATOM   1155  HH  TYR P  69      -9.364  -2.571   6.304  0.00  0.00      PROA  
ATOM   1156  CD2 TYR P  69     -10.081  -5.036   3.687  0.00  0.00      PROA  
ATOM   1157  HD2 TYR P  69      -9.393  -5.862   3.581  0.00  0.00      PROA  
ATOM   1158  CE2 TYR P  69      -9.768  -4.060   4.665  0.00  0.00      PROA  
ATOM   1159  HE2 TYR P  69      -8.794  -4.066   5.130  0.00  0.00      PROA  
ATOM   1160  C   TYR P  69     -13.422  -6.862   2.508  0.00  0.00      PROA  
ATOM   1161  O   TYR P  69     -13.683  -7.158   3.636  0.00  0.00      PROA  
ATOM   1162  N   THR P  70     -14.476  -6.619   1.627  0.00  0.00      PROA  
ATOM   1163  HN  THR P  70     -14.096  -6.507   0.711  0.00  0.00      PROA  
ATOM   1164  CA  THR P  70     -15.886  -6.341   1.874  0.00  0.00      PROA  
ATOM   1165  HA  THR P  70     -15.967  -5.488   2.532  0.00  0.00      PROA  
ATOM   1166  CB  THR P  70     -16.643  -6.010   0.602  0.00  0.00      PROA  
ATOM   1167  HB  THR P  70     -16.449  -6.676  -0.266  0.00  0.00      PROA  
ATOM   1168  OG1 THR P  70     -16.265  -4.681   0.233  0.00  0.00      PROA  
ATOM   1169  HG1 THR P  70     -15.325  -4.665   0.038  0.00  0.00      PROA  
ATOM   1170  CG2 THR P  70     -18.164  -5.818   0.869  0.00  0.00      PROA  
ATOM   1171 HG21 THR P  70     -18.615  -5.301  -0.005  0.00  0.00      PROA  
ATOM   1172 HG22 THR P  70     -18.248  -5.237   1.812  0.00  0.00      PROA  
ATOM   1173 HG23 THR P  70     -18.632  -6.807   1.058  0.00  0.00      PROA  
ATOM   1174  C   THR P  70     -16.564  -7.385   2.641  0.00  0.00      PROA  
ATOM   1175  O   THR P  70     -17.162  -7.141   3.681  0.00  0.00      PROA  
ATOM   1176  N   GLU P  71     -16.384  -8.676   2.219  0.00  0.00      PROA  
ATOM   1177  HN  GLU P  71     -15.933  -8.932   1.367  0.00  0.00      PROA  
ATOM   1178  CA  GLU P  71     -17.025  -9.825   2.853  0.00  0.00      PROA  
ATOM   1179  HA  GLU P  71     -17.912  -9.417   3.316  0.00  0.00      PROA  
ATOM   1180  CB  GLU P  71     -17.408 -10.814   1.799  0.00  0.00      PROA  
ATOM   1181  HB1 GLU P  71     -17.908 -11.715   2.216  0.00  0.00      PROA  
ATOM   1182  HB2 GLU P  71     -16.479 -11.302   1.436  0.00  0.00      PROA  
ATOM   1183  CG  GLU P  71     -18.325 -10.049   0.778  0.00  0.00      PROA  
ATOM   1184  HG1 GLU P  71     -17.724  -9.764  -0.113  0.00  0.00      PROA  
ATOM   1185  HG2 GLU P  71     -18.946  -9.243   1.224  0.00  0.00      PROA  
ATOM   1186  CD  GLU P  71     -19.342 -11.087   0.255  0.00  0.00      PROA  
ATOM   1187  OE1 GLU P  71     -18.925 -12.074  -0.476  0.00  0.00      PROA  
ATOM   1188  OE2 GLU P  71     -20.560 -10.895   0.490  0.00  0.00      PROA  
ATOM   1189  C   GLU P  71     -16.063 -10.473   3.939  0.00  0.00      PROA  
ATOM   1190  O   GLU P  71     -16.445 -11.472   4.548  0.00  0.00      PROA  
ATOM   1191  N   TYR P  72     -14.887  -9.929   4.144  0.00  0.00      PROA  
ATOM   1192  HN  TYR P  72     -14.569  -9.098   3.694  0.00  0.00      PROA  
ATOM   1193  CA  TYR P  72     -13.979 -10.458   5.128  0.00  0.00      PROA  
ATOM   1194  HA  TYR P  72     -13.662 -11.473   4.939  0.00  0.00      PROA  
ATOM   1195  CB  TYR P  72     -12.703  -9.586   5.104  0.00  0.00      PROA  
ATOM   1196  HB1 TYR P  72     -12.868  -8.670   5.710  0.00  0.00      PROA  
ATOM   1197  HB2 TYR P  72     -12.485  -9.358   4.039  0.00  0.00      PROA  
ATOM   1198  CG  TYR P  72     -11.563 -10.398   5.639  0.00  0.00      PROA  
ATOM   1199  CD1 TYR P  72     -10.875 -11.318   4.821  0.00  0.00      PROA  
ATOM   1200  HD1 TYR P  72     -11.275 -11.518   3.837  0.00  0.00      PROA  
ATOM   1201  CE1 TYR P  72      -9.728 -12.014   5.279  0.00  0.00      PROA  
ATOM   1202  HE1 TYR P  72      -9.225 -12.763   4.686  0.00  0.00      PROA  
ATOM   1203  CZ  TYR P  72      -9.301 -11.758   6.590  0.00  0.00      PROA  
ATOM   1204  OH  TYR P  72      -8.214 -12.490   7.153  0.00  0.00      PROA  
ATOM   1205  HH  TYR P  72      -7.844 -12.981   6.416  0.00  0.00      PROA  
ATOM   1206  CD2 TYR P  72     -11.230 -10.230   7.005  0.00  0.00      PROA  
ATOM   1207  HD2 TYR P  72     -11.578  -9.413   7.619  0.00  0.00      PROA  
ATOM   1208  CE2 TYR P  72     -10.122 -11.009   7.459  0.00  0.00      PROA  
ATOM   1209  HE2 TYR P  72      -9.697 -10.904   8.446  0.00  0.00      PROA  
ATOM   1210  C   TYR P  72     -14.469 -10.427   6.582  0.00  0.00      PROA  
ATOM   1211  O   TYR P  72     -14.556  -9.352   7.199  0.00  0.00      PROA  
ATOM   1212  N   ASN P  73     -14.850 -11.661   7.090  0.00  0.00      PROA  
ATOM   1213  HN  ASN P  73     -14.827 -12.454   6.487  0.00  0.00      PROA  
ATOM   1214  CA  ASN P  73     -15.510 -11.828   8.416  0.00  0.00      PROA  
ATOM   1215  HA  ASN P  73     -15.820 -10.849   8.751  0.00  0.00      PROA  
ATOM   1216  CB  ASN P  73     -16.798 -12.685   8.162  0.00  0.00      PROA  
ATOM   1217  HB1 ASN P  73     -17.196 -12.944   9.166  0.00  0.00      PROA  
ATOM   1218  HB2 ASN P  73     -16.543 -13.673   7.722  0.00  0.00      PROA  
ATOM   1219  CG  ASN P  73     -17.820 -12.010   7.262  0.00  0.00      PROA  
ATOM   1220  OD1 ASN P  73     -18.475 -12.810   6.575  0.00  0.00      PROA  
ATOM   1221  ND2 ASN P  73     -17.986 -10.672   7.315  0.00  0.00      PROA  
ATOM   1222 HD21 ASN P  73     -18.631 -10.277   6.660  0.00  0.00      PROA  
ATOM   1223 HD22 ASN P  73     -17.358 -10.008   7.721  0.00  0.00      PROA  
ATOM   1224  C   ASN P  73     -14.585 -12.512   9.432  0.00  0.00      PROA  
ATOM   1225  O   ASN P  73     -15.000 -12.748  10.568  0.00  0.00      PROA  
ATOM   1226  N   GLU P  74     -13.311 -12.697   9.086  0.00  0.00      PROA  
ATOM   1227  HN  GLU P  74     -12.973 -12.551   8.160  0.00  0.00      PROA  
ATOM   1228  CA  GLU P  74     -12.271 -13.338   9.860  0.00  0.00      PROA  
ATOM   1229  HA  GLU P  74     -12.728 -14.045  10.536  0.00  0.00      PROA  
ATOM   1230  CB  GLU P  74     -11.339 -14.259   9.001  0.00  0.00      PROA  
ATOM   1231  HB1 GLU P  74     -10.473 -14.679   9.555  0.00  0.00      PROA  
ATOM   1232  HB2 GLU P  74     -10.865 -13.772   8.122  0.00  0.00      PROA  
ATOM   1233  CG  GLU P  74     -12.097 -15.511   8.394  0.00  0.00      PROA  
ATOM   1234  HG1 GLU P  74     -12.518 -15.172   7.423  0.00  0.00      PROA  
ATOM   1235  HG2 GLU P  74     -12.966 -15.844   9.001  0.00  0.00      PROA  
ATOM   1236  CD  GLU P  74     -11.144 -16.709   8.038  0.00  0.00      PROA  
ATOM   1237  OE1 GLU P  74     -10.825 -16.982   6.836  0.00  0.00      PROA  
ATOM   1238  OE2 GLU P  74     -10.836 -17.497   9.067  0.00  0.00      PROA  
ATOM   1239  C   GLU P  74     -11.539 -12.354  10.798  0.00  0.00      PROA  
ATOM   1240  O   GLU P  74     -11.580 -11.151  10.541  0.00  0.00      PROA  
ATOM   1241  N   PRO P  75     -10.739 -12.797  11.797  0.00  0.00      PROA  
ATOM   1242  CD  PRO P  75     -10.932 -14.171  12.376  0.00  0.00      PROA  
ATOM   1243  HD1 PRO P  75     -10.589 -14.983  11.701  0.00  0.00      PROA  
ATOM   1244  HD2 PRO P  75     -11.970 -14.455  12.654  0.00  0.00      PROA  
ATOM   1245  CA  PRO P  75      -9.708 -12.051  12.494  0.00  0.00      PROA  
ATOM   1246  HA  PRO P  75     -10.132 -11.332  13.179  0.00  0.00      PROA  
ATOM   1247  CB  PRO P  75      -9.015 -13.091  13.302  0.00  0.00      PROA  
ATOM   1248  HB1 PRO P  75      -8.458 -12.802  14.220  0.00  0.00      PROA  
ATOM   1249  HB2 PRO P  75      -8.206 -13.604  12.740  0.00  0.00      PROA  
ATOM   1250  CG  PRO P  75     -10.151 -14.112  13.667  0.00  0.00      PROA  
ATOM   1251  HG1 PRO P  75      -9.641 -15.073  13.891  0.00  0.00      PROA  
ATOM   1252  HG2 PRO P  75     -10.815 -13.787  14.496  0.00  0.00      PROA  
ATOM   1253  C   PRO P  75      -8.625 -11.344  11.685  0.00  0.00      PROA  
ATOM   1254  O   PRO P  75      -8.070 -11.846  10.681  0.00  0.00      PROA  
ATOM   1255  N   HSD P  76      -8.403 -10.042  12.050  0.00  0.00      PROA  
ATOM   1256  HN  HSD P  76      -8.981  -9.696  12.785  0.00  0.00      PROA  
ATOM   1257  CA  HSD P  76      -7.463  -9.112  11.385  0.00  0.00      PROA  
ATOM   1258  HA  HSD P  76      -6.814  -9.751  10.804  0.00  0.00      PROA  
ATOM   1259  CB  HSD P  76      -8.071  -8.230  10.245  0.00  0.00      PROA  
ATOM   1260  HB1 HSD P  76      -8.704  -8.803   9.535  0.00  0.00      PROA  
ATOM   1261  HB2 HSD P  76      -7.247  -7.822   9.623  0.00  0.00      PROA  
ATOM   1262  ND1 HSD P  76      -9.918  -7.155  11.476  0.00  0.00      PROA  
ATOM   1263  HD1 HSD P  76     -10.252  -8.052  11.764  0.00  0.00      PROA  
ATOM   1264  CG  HSD P  76      -8.789  -7.052  10.787  0.00  0.00      PROA  
ATOM   1265  CE1 HSD P  76     -10.378  -5.964  11.717  0.00  0.00      PROA  
ATOM   1266  HE1 HSD P  76     -11.222  -5.776  12.381  0.00  0.00      PROA  
ATOM   1267  NE2 HSD P  76      -9.648  -5.076  11.134  0.00  0.00      PROA  
ATOM   1268  CD2 HSD P  76      -8.567  -5.749  10.586  0.00  0.00      PROA  
ATOM   1269  HD2 HSD P  76      -7.806  -5.249  10.000  0.00  0.00      PROA  
ATOM   1270  C   HSD P  76      -6.723  -8.266  12.320  0.00  0.00      PROA  
ATOM   1271  O   HSD P  76      -7.086  -8.162  13.504  0.00  0.00      PROA  
ATOM   1272  N   GLU P  77      -5.541  -7.858  11.901  0.00  0.00      PROA  
ATOM   1273  HN  GLU P  77      -5.207  -8.271  11.057  0.00  0.00      PROA  
ATOM   1274  CA  GLU P  77      -4.564  -6.971  12.571  0.00  0.00      PROA  
ATOM   1275  HA  GLU P  77      -4.944  -6.684  13.540  0.00  0.00      PROA  
ATOM   1276  CB  GLU P  77      -3.275  -7.793  12.713  0.00  0.00      PROA  
ATOM   1277  HB1 GLU P  77      -2.860  -7.958  11.696  0.00  0.00      PROA  
ATOM   1278  HB2 GLU P  77      -3.544  -8.804  13.087  0.00  0.00      PROA  
ATOM   1279  CG  GLU P  77      -2.178  -7.132  13.596  0.00  0.00      PROA  
ATOM   1280  HG1 GLU P  77      -1.749  -6.161  13.269  0.00  0.00      PROA  
ATOM   1281  HG2 GLU P  77      -1.306  -7.816  13.676  0.00  0.00      PROA  
ATOM   1282  CD  GLU P  77      -2.760  -6.935  15.008  0.00  0.00      PROA  
ATOM   1283  OE1 GLU P  77      -3.192  -5.824  15.353  0.00  0.00      PROA  
ATOM   1284  OE2 GLU P  77      -2.715  -7.923  15.800  0.00  0.00      PROA  
ATOM   1285  C   GLU P  77      -4.342  -5.745  11.773  0.00  0.00      PROA  
ATOM   1286  O   GLU P  77      -3.739  -5.610  10.747  0.00  0.00      PROA  
ATOM   1287  N   SER P  78      -4.863  -4.639  12.402  0.00  0.00      PROA  
ATOM   1288  HN  SER P  78      -5.209  -4.736  13.333  0.00  0.00      PROA  
ATOM   1289  CA  SER P  78      -4.890  -3.306  11.895  0.00  0.00      PROA  
ATOM   1290  HA  SER P  78      -4.702  -3.274  10.832  0.00  0.00      PROA  
ATOM   1291  CB  SER P  78      -6.303  -2.640  12.106  0.00  0.00      PROA  
ATOM   1292  HB1 SER P  78      -7.035  -3.172  11.461  0.00  0.00      PROA  
ATOM   1293  HB2 SER P  78      -6.421  -1.613  11.700  0.00  0.00      PROA  
ATOM   1294  OG  SER P  78      -6.736  -2.674  13.483  0.00  0.00      PROA  
ATOM   1295  HG1 SER P  78      -6.930  -3.584  13.717  0.00  0.00      PROA  
ATOM   1296  C   SER P  78      -3.801  -2.530  12.587  0.00  0.00      PROA  
ATOM   1297  O   SER P  78      -3.376  -2.901  13.651  0.00  0.00      PROA  
ATOM   1298  N   ARG P  79      -3.241  -1.464  11.949  0.00  0.00      PROA  
ATOM   1299  HN  ARG P  79      -3.297  -1.160  11.001  0.00  0.00      PROA  
ATOM   1300  CA  ARG P  79      -2.257  -0.538  12.555  0.00  0.00      PROA  
ATOM   1301  HA  ARG P  79      -2.127  -0.750  13.606  0.00  0.00      PROA  
ATOM   1302  CB  ARG P  79      -0.869  -0.777  11.851  0.00  0.00      PROA  
ATOM   1303  HB1 ARG P  79      -0.178   0.088  11.946  0.00  0.00      PROA  
ATOM   1304  HB2 ARG P  79      -1.025  -0.909  10.759  0.00  0.00      PROA  
ATOM   1305  CG  ARG P  79      -0.115  -1.990  12.427  0.00  0.00      PROA  
ATOM   1306  HG1 ARG P  79       0.731  -2.216  11.744  0.00  0.00      PROA  
ATOM   1307  HG2 ARG P  79      -0.794  -2.845  12.221  0.00  0.00      PROA  
ATOM   1308  CD  ARG P  79       0.482  -2.114  13.815  0.00  0.00      PROA  
ATOM   1309  HD1 ARG P  79       0.694  -1.129  14.283  0.00  0.00      PROA  
ATOM   1310  HD2 ARG P  79       1.419  -2.703  13.718  0.00  0.00      PROA  
ATOM   1311  NE  ARG P  79      -0.465  -2.962  14.668  0.00  0.00      PROA  
ATOM   1312  HE  ARG P  79      -1.433  -3.063  14.437  0.00  0.00      PROA  
ATOM   1313  CZ  ARG P  79      -0.111  -3.762  15.728  0.00  0.00      PROA  
ATOM   1314  NH1 ARG P  79       1.089  -3.817  16.200  0.00  0.00      PROA  
ATOM   1315 HH11 ARG P  79       0.988  -4.218  17.111  0.00  0.00      PROA  
ATOM   1316 HH12 ARG P  79       1.758  -3.082  16.089  0.00  0.00      PROA  
ATOM   1317  NH2 ARG P  79      -1.005  -4.451  16.401  0.00  0.00      PROA  
ATOM   1318 HH21 ARG P  79      -1.870  -4.696  15.962  0.00  0.00      PROA  
ATOM   1319 HH22 ARG P  79      -0.588  -5.122  17.014  0.00  0.00      PROA  
ATOM   1320  C   ARG P  79      -2.623   0.919  12.502  0.00  0.00      PROA  
ATOM   1321  O   ARG P  79      -3.192   1.348  11.506  0.00  0.00      PROA  
ATOM   1322  N   THR P  80      -2.402   1.671  13.595  0.00  0.00      PROA  
ATOM   1323  HN  THR P  80      -2.197   1.232  14.466  0.00  0.00      PROA  
ATOM   1324  CA  THR P  80      -2.463   3.117  13.706  0.00  0.00      PROA  
ATOM   1325  HA  THR P  80      -2.811   3.549  12.780  0.00  0.00      PROA  
ATOM   1326  CB  THR P  80      -3.191   3.578  14.895  0.00  0.00      PROA  
ATOM   1327  HB  THR P  80      -3.341   4.679  14.880  0.00  0.00      PROA  
ATOM   1328  OG1 THR P  80      -2.621   3.222  16.159  0.00  0.00      PROA  
ATOM   1329  HG1 THR P  80      -2.357   2.299  16.137  0.00  0.00      PROA  
ATOM   1330  CG2 THR P  80      -4.566   2.936  14.746  0.00  0.00      PROA  
ATOM   1331 HG21 THR P  80      -4.960   3.264  13.761  0.00  0.00      PROA  
ATOM   1332 HG22 THR P  80      -5.103   3.588  15.468  0.00  0.00      PROA  
ATOM   1333 HG23 THR P  80      -4.610   1.831  14.852  0.00  0.00      PROA  
ATOM   1334  C   THR P  80      -1.053   3.594  13.680  0.00  0.00      PROA  
ATOM   1335  O   THR P  80      -0.141   2.818  13.828  0.00  0.00      PROA  
ATOM   1336  N   ASN P  81      -0.944   4.968  13.528  0.00  0.00      PROA  
ATOM   1337  HN  ASN P  81      -1.773   5.459  13.273  0.00  0.00      PROA  
ATOM   1338  CA  ASN P  81       0.271   5.636  13.400  0.00  0.00      PROA  
ATOM   1339  HA  ASN P  81       0.890   5.117  12.684  0.00  0.00      PROA  
ATOM   1340  CB  ASN P  81       0.128   7.172  13.297  0.00  0.00      PROA  
ATOM   1341  HB1 ASN P  81       1.094   7.704  13.432  0.00  0.00      PROA  
ATOM   1342  HB2 ASN P  81      -0.477   7.582  14.134  0.00  0.00      PROA  
ATOM   1343  CG  ASN P  81      -0.364   7.588  11.928  0.00  0.00      PROA  
ATOM   1344  OD1 ASN P  81      -0.181   6.849  10.986  0.00  0.00      PROA  
ATOM   1345  ND2 ASN P  81      -0.915   8.815  11.841  0.00  0.00      PROA  
ATOM   1346 HD21 ASN P  81      -1.370   9.101  10.998  0.00  0.00      PROA  
ATOM   1347 HD22 ASN P  81      -0.910   9.543  12.527  0.00  0.00      PROA  
ATOM   1348  C   ASN P  81       1.060   5.326  14.752  0.00  0.00      PROA  
ATOM   1349  O   ASN P  81       2.226   4.978  14.750  0.00  0.00      PROA  
ATOM   1350  N   SER P  82       0.366   5.380  15.893  0.00  0.00      PROA  
ATOM   1351  HN  SER P  82      -0.616   5.513  15.785  0.00  0.00      PROA  
ATOM   1352  CA  SER P  82       0.816   5.323  17.225  0.00  0.00      PROA  
ATOM   1353  HA  SER P  82       1.591   6.073  17.277  0.00  0.00      PROA  
ATOM   1354  CB  SER P  82      -0.334   5.626  18.310  0.00  0.00      PROA  
ATOM   1355  HB1 SER P  82       0.162   5.691  19.302  0.00  0.00      PROA  
ATOM   1356  HB2 SER P  82      -1.137   4.859  18.276  0.00  0.00      PROA  
ATOM   1357  OG  SER P  82      -0.912   6.895  18.123  0.00  0.00      PROA  
ATOM   1358  HG1 SER P  82      -1.452   6.815  17.334  0.00  0.00      PROA  
ATOM   1359  C   SER P  82       1.584   4.056  17.577  0.00  0.00      PROA  
ATOM   1360  O   SER P  82       2.682   4.056  18.157  0.00  0.00      PROA  
ATOM   1361  N   ASP P  83       1.043   2.917  17.041  0.00  0.00      PROA  
ATOM   1362  HN  ASP P  83       0.332   2.995  16.347  0.00  0.00      PROA  
ATOM   1363  CA  ASP P  83       1.530   1.555  17.080  0.00  0.00      PROA  
ATOM   1364  HA  ASP P  83       1.497   1.143  18.078  0.00  0.00      PROA  
ATOM   1365  CB  ASP P  83       0.578   0.594  16.324  0.00  0.00      PROA  
ATOM   1366  HB1 ASP P  83       1.028  -0.422  16.323  0.00  0.00      PROA  
ATOM   1367  HB2 ASP P  83       0.550   0.793  15.231  0.00  0.00      PROA  
ATOM   1368  CG  ASP P  83      -0.872   0.536  16.831  0.00  0.00      PROA  
ATOM   1369  OD1 ASP P  83      -0.991   0.352  18.035  0.00  0.00      PROA  
ATOM   1370  OD2 ASP P  83      -1.733   0.570  15.958  0.00  0.00      PROA  
ATOM   1371  C   ASP P  83       2.948   1.304  16.499  0.00  0.00      PROA  
ATOM   1372  O   ASP P  83       3.762   0.570  17.007  0.00  0.00      PROA  
ATOM   1373  N   ILE P  84       3.203   1.918  15.356  0.00  0.00      PROA  
ATOM   1374  HN  ILE P  84       2.426   2.470  15.064  0.00  0.00      PROA  
ATOM   1375  CA  ILE P  84       4.521   2.025  14.757  0.00  0.00      PROA  
ATOM   1376  HA  ILE P  84       4.970   1.052  14.621  0.00  0.00      PROA  
ATOM   1377  CB  ILE P  84       4.445   2.729  13.401  0.00  0.00      PROA  
ATOM   1378  HB  ILE P  84       4.296   3.825  13.505  0.00  0.00      PROA  
ATOM   1379  CG2 ILE P  84       5.725   2.490  12.600  0.00  0.00      PROA  
ATOM   1380 HG21 ILE P  84       5.886   1.466  12.199  0.00  0.00      PROA  
ATOM   1381 HG22 ILE P  84       6.651   2.693  13.180  0.00  0.00      PROA  
ATOM   1382 HG23 ILE P  84       5.710   3.290  11.829  0.00  0.00      PROA  
ATOM   1383  CG1 ILE P  84       3.119   2.360  12.589  0.00  0.00      PROA  
ATOM   1384 HG11 ILE P  84       3.117   3.055  11.723  0.00  0.00      PROA  
ATOM   1385 HG12 ILE P  84       2.191   2.610  13.147  0.00  0.00      PROA  
ATOM   1386  CD  ILE P  84       3.107   0.875  12.333  0.00  0.00      PROA  
ATOM   1387  HD1 ILE P  84       2.186   0.577  11.788  0.00  0.00      PROA  
ATOM   1388  HD2 ILE P  84       3.119   0.365  13.320  0.00  0.00      PROA  
ATOM   1389  HD3 ILE P  84       3.998   0.637  11.714  0.00  0.00      PROA  
ATOM   1390  C   ILE P  84       5.595   2.819  15.647  0.00  0.00      PROA  
ATOM   1391  O   ILE P  84       6.723   2.376  15.764  0.00  0.00      PROA  
ATOM   1392  N   VAL P  85       5.134   3.928  16.254  0.00  0.00      PROA  
ATOM   1393  HN  VAL P  85       4.184   4.191  16.103  0.00  0.00      PROA  
ATOM   1394  CA  VAL P  85       5.963   4.805  17.134  0.00  0.00      PROA  
ATOM   1395  HA  VAL P  85       6.948   5.067  16.777  0.00  0.00      PROA  
ATOM   1396  CB  VAL P  85       5.306   6.095  17.492  0.00  0.00      PROA  
ATOM   1397  HB  VAL P  85       4.306   6.026  17.970  0.00  0.00      PROA  
ATOM   1398  CG1 VAL P  85       6.116   6.906  18.581  0.00  0.00      PROA  
ATOM   1399 HG11 VAL P  85       5.661   7.889  18.826  0.00  0.00      PROA  
ATOM   1400 HG12 VAL P  85       7.198   7.003  18.346  0.00  0.00      PROA  
ATOM   1401 HG13 VAL P  85       6.067   6.278  19.497  0.00  0.00      PROA  
ATOM   1402  CG2 VAL P  85       5.064   6.967  16.167  0.00  0.00      PROA  
ATOM   1403 HG21 VAL P  85       6.049   7.384  15.866  0.00  0.00      PROA  
ATOM   1404 HG22 VAL P  85       4.322   7.764  16.388  0.00  0.00      PROA  
ATOM   1405 HG23 VAL P  85       4.734   6.319  15.327  0.00  0.00      PROA  
ATOM   1406  C   VAL P  85       6.335   4.045  18.466  0.00  0.00      PROA  
ATOM   1407  O   VAL P  85       7.475   3.991  18.933  0.00  0.00      PROA  
ATOM   1408  N   GLU P  86       5.308   3.353  19.076  0.00  0.00      PROA  
ATOM   1409  HN  GLU P  86       4.399   3.395  18.668  0.00  0.00      PROA  
ATOM   1410  CA  GLU P  86       5.259   2.438  20.218  0.00  0.00      PROA  
ATOM   1411  HA  GLU P  86       5.410   2.927  21.169  0.00  0.00      PROA  
ATOM   1412  CB  GLU P  86       3.853   1.763  20.306  0.00  0.00      PROA  
ATOM   1413  HB1 GLU P  86       3.720   1.261  19.324  0.00  0.00      PROA  
ATOM   1414  HB2 GLU P  86       3.111   2.560  20.525  0.00  0.00      PROA  
ATOM   1415  CG  GLU P  86       3.810   0.644  21.435  0.00  0.00      PROA  
ATOM   1416  HG1 GLU P  86       4.071   1.150  22.390  0.00  0.00      PROA  
ATOM   1417  HG2 GLU P  86       4.558  -0.149  21.223  0.00  0.00      PROA  
ATOM   1418  CD  GLU P  86       2.415   0.009  21.516  0.00  0.00      PROA  
ATOM   1419  OE1 GLU P  86       2.017  -0.852  20.671  0.00  0.00      PROA  
ATOM   1420  OE2 GLU P  86       1.681   0.337  22.491  0.00  0.00      PROA  
ATOM   1421  C   GLU P  86       6.292   1.278  20.103  0.00  0.00      PROA  
ATOM   1422  O   GLU P  86       7.015   1.027  21.040  0.00  0.00      PROA  
ATOM   1423  N   ALA P  87       6.310   0.693  18.972  0.00  0.00      PROA  
ATOM   1424  HN  ALA P  87       5.590   0.911  18.318  0.00  0.00      PROA  
ATOM   1425  CA  ALA P  87       7.378  -0.265  18.716  0.00  0.00      PROA  
ATOM   1426  HA  ALA P  87       7.281  -1.110  19.381  0.00  0.00      PROA  
ATOM   1427  CB  ALA P  87       7.076  -0.839  17.323  0.00  0.00      PROA  
ATOM   1428  HB1 ALA P  87       7.730  -1.661  16.962  0.00  0.00      PROA  
ATOM   1429  HB2 ALA P  87       6.980  -0.063  16.534  0.00  0.00      PROA  
ATOM   1430  HB3 ALA P  87       6.066  -1.291  17.427  0.00  0.00      PROA  
ATOM   1431  C   ALA P  87       8.797   0.271  18.827  0.00  0.00      PROA  
ATOM   1432  O   ALA P  87       9.676  -0.418  19.380  0.00  0.00      PROA  
ATOM   1433  N   LEU P  88       9.041   1.478  18.491  0.00  0.00      PROA  
ATOM   1434  HN  LEU P  88       8.324   1.975  18.009  0.00  0.00      PROA  
ATOM   1435  CA  LEU P  88      10.346   2.098  18.591  0.00  0.00      PROA  
ATOM   1436  HA  LEU P  88      11.104   1.332  18.511  0.00  0.00      PROA  
ATOM   1437  CB  LEU P  88      10.572   3.181  17.582  0.00  0.00      PROA  
ATOM   1438  HB1 LEU P  88      11.622   3.512  17.732  0.00  0.00      PROA  
ATOM   1439  HB2 LEU P  88       9.787   3.964  17.663  0.00  0.00      PROA  
ATOM   1440  CG  LEU P  88      10.527   2.697  16.164  0.00  0.00      PROA  
ATOM   1441  HG  LEU P  88       9.610   2.096  15.988  0.00  0.00      PROA  
ATOM   1442  CD1 LEU P  88      10.840   3.918  15.299  0.00  0.00      PROA  
ATOM   1443 HD11 LEU P  88      10.994   3.602  14.246  0.00  0.00      PROA  
ATOM   1444 HD12 LEU P  88      11.759   4.429  15.659  0.00  0.00      PROA  
ATOM   1445 HD13 LEU P  88      10.063   4.710  15.244  0.00  0.00      PROA  
ATOM   1446  CD2 LEU P  88      11.590   1.599  15.885  0.00  0.00      PROA  
ATOM   1447 HD21 LEU P  88      12.621   1.942  16.119  0.00  0.00      PROA  
ATOM   1448 HD22 LEU P  88      11.646   1.332  14.808  0.00  0.00      PROA  
ATOM   1449 HD23 LEU P  88      11.301   0.680  16.439  0.00  0.00      PROA  
ATOM   1450  C   LEU P  88      10.494   2.637  20.013  0.00  0.00      PROA  
ATOM   1451  O   LEU P  88      11.616   2.788  20.450  0.00  0.00      PROA  
ATOM   1452  N   ASN P  89       9.440   2.965  20.698  0.00  0.00      PROA  
ATOM   1453  HN  ASN P  89       8.543   3.037  20.269  0.00  0.00      PROA  
ATOM   1454  CA  ASN P  89       9.638   3.562  21.994  0.00  0.00      PROA  
ATOM   1455  HA  ASN P  89      10.590   4.071  22.016  0.00  0.00      PROA  
ATOM   1456  CB  ASN P  89       8.366   4.558  22.336  0.00  0.00      PROA  
ATOM   1457  HB1 ASN P  89       8.269   4.745  23.427  0.00  0.00      PROA  
ATOM   1458  HB2 ASN P  89       7.432   4.069  21.986  0.00  0.00      PROA  
ATOM   1459  CG  ASN P  89       8.520   5.892  21.661  0.00  0.00      PROA  
ATOM   1460  OD1 ASN P  89       7.788   6.786  22.010  0.00  0.00      PROA  
ATOM   1461  ND2 ASN P  89       9.571   6.132  20.831  0.00  0.00      PROA  
ATOM   1462 HD21 ASN P  89       9.745   7.088  20.593  0.00  0.00      PROA  
ATOM   1463 HD22 ASN P  89      10.047   5.329  20.472  0.00  0.00      PROA  
ATOM   1464  C   ASN P  89       9.745   2.494  23.028  0.00  0.00      PROA  
ATOM   1465  O   ASN P  89      10.342   2.740  24.083  0.00  0.00      PROA  
ATOM   1466  N   LYS P  90       9.218   1.295  22.778  0.00  0.00      PROA  
ATOM   1467  HN  LYS P  90       8.860   1.184  21.855  0.00  0.00      PROA  
ATOM   1468  CA  LYS P  90       9.108   0.168  23.689  0.00  0.00      PROA  
ATOM   1469  HA  LYS P  90       8.622   0.596  24.554  0.00  0.00      PROA  
ATOM   1470  CB  LYS P  90       8.119  -0.966  23.195  0.00  0.00      PROA  
ATOM   1471  HB1 LYS P  90       8.636  -1.383  22.305  0.00  0.00      PROA  
ATOM   1472  HB2 LYS P  90       7.109  -0.570  22.955  0.00  0.00      PROA  
ATOM   1473  CG  LYS P  90       7.914  -2.076  24.204  0.00  0.00      PROA  
ATOM   1474  HG1 LYS P  90       8.808  -2.709  24.392  0.00  0.00      PROA  
ATOM   1475  HG2 LYS P  90       7.247  -2.796  23.683  0.00  0.00      PROA  
ATOM   1476  CD  LYS P  90       7.294  -1.600  25.548  0.00  0.00      PROA  
ATOM   1477  HD1 LYS P  90       7.894  -0.933  26.204  0.00  0.00      PROA  
ATOM   1478  HD2 LYS P  90       7.105  -2.609  25.972  0.00  0.00      PROA  
ATOM   1479  CE  LYS P  90       5.976  -0.958  25.403  0.00  0.00      PROA  
ATOM   1480  HE1 LYS P  90       5.254  -1.583  24.835  0.00  0.00      PROA  
ATOM   1481  HE2 LYS P  90       6.055   0.067  24.982  0.00  0.00      PROA  
ATOM   1482  NZ  LYS P  90       5.357  -0.847  26.796  0.00  0.00      PROA  
ATOM   1483  HZ1 LYS P  90       5.392  -1.764  27.286  0.00  0.00      PROA  
ATOM   1484  HZ2 LYS P  90       4.405  -0.429  26.806  0.00  0.00      PROA  
ATOM   1485  HZ3 LYS P  90       6.022  -0.287  27.367  0.00  0.00      PROA  
ATOM   1486  C   LYS P  90      10.502  -0.503  24.048  0.00  0.00      PROA  
ATOM   1487  O   LYS P  90      11.244  -0.911  23.190  0.00  0.00      PROA  
ATOM   1488  N   LYS P  91      10.741  -0.565  25.338  0.00  0.00      PROA  
ATOM   1489  HN  LYS P  91      10.080  -0.309  26.039  0.00  0.00      PROA  
ATOM   1490  CA  LYS P  91      11.910  -1.123  25.936  0.00  0.00      PROA  
ATOM   1491  HA  LYS P  91      12.635  -1.431  25.198  0.00  0.00      PROA  
ATOM   1492  CB  LYS P  91      12.532  -0.128  26.900  0.00  0.00      PROA  
ATOM   1493  HB1 LYS P  91      13.335  -0.566  27.530  0.00  0.00      PROA  
ATOM   1494  HB2 LYS P  91      11.669   0.183  27.528  0.00  0.00      PROA  
ATOM   1495  CG  LYS P  91      13.068   1.173  26.301  0.00  0.00      PROA  
ATOM   1496  HG1 LYS P  91      13.315   1.894  27.109  0.00  0.00      PROA  
ATOM   1497  HG2 LYS P  91      12.243   1.618  25.705  0.00  0.00      PROA  
ATOM   1498  CD  LYS P  91      14.262   0.964  25.304  0.00  0.00      PROA  
ATOM   1499  HD1 LYS P  91      14.107   0.077  24.652  0.00  0.00      PROA  
ATOM   1500  HD2 LYS P  91      15.207   0.579  25.744  0.00  0.00      PROA  
ATOM   1501  CE  LYS P  91      14.685   2.041  24.281  0.00  0.00      PROA  
ATOM   1502  HE1 LYS P  91      13.916   2.289  23.518  0.00  0.00      PROA  
ATOM   1503  HE2 LYS P  91      15.490   1.556  23.690  0.00  0.00      PROA  
ATOM   1504  NZ  LYS P  91      15.151   3.267  24.865  0.00  0.00      PROA  
ATOM   1505  HZ1 LYS P  91      15.821   3.158  25.653  0.00  0.00      PROA  
ATOM   1506  HZ2 LYS P  91      14.388   3.880  25.218  0.00  0.00      PROA  
ATOM   1507  HZ3 LYS P  91      15.583   3.792  24.079  0.00  0.00      PROA  
ATOM   1508  C   LYS P  91      11.559  -2.362  26.788  0.00  0.00      PROA  
ATOM   1509  OT1 LYS P  91      10.575  -2.387  27.559  0.00  0.00      PROA  
ATOM   1510  OT2 LYS P  91      12.192  -3.466  26.584  0.00  0.00      PROA  
ATOM   1511  N   GLY P   2      17.203 -15.863 -22.470  0.00  0.00      PROB  
ATOM   1512  HT1 GLY P   2      17.181 -16.270 -23.427  0.00  0.00      PROB  
ATOM   1513  HT2 GLY P   2      16.244 -15.592 -22.175  0.00  0.00      PROB  
ATOM   1514  HT3 GLY P   2      17.775 -16.458 -21.837  0.00  0.00      PROB  
ATOM   1515  CA  GLY P   2      17.961 -14.500 -22.588  0.00  0.00      PROB  
ATOM   1516  HA1 GLY P   2      17.287 -13.769 -23.011  0.00  0.00      PROB  
ATOM   1517  HA2 GLY P   2      18.760 -14.761 -23.266  0.00  0.00      PROB  
ATOM   1518  C   GLY P   2      18.583 -13.849 -21.347  0.00  0.00      PROB  
ATOM   1519  O   GLY P   2      18.790 -14.493 -20.269  0.00  0.00      PROB  
ATOM   1520  N   ARG P   3      19.006 -12.602 -21.412  0.00  0.00      PROB  
ATOM   1521  HN  ARG P   3      19.007 -11.975 -22.187  0.00  0.00      PROB  
ATOM   1522  CA  ARG P   3      19.485 -11.936 -20.213  0.00  0.00      PROB  
ATOM   1523  HA  ARG P   3      20.228 -12.563 -19.742  0.00  0.00      PROB  
ATOM   1524  CB  ARG P   3      20.218 -10.640 -20.614  0.00  0.00      PROB  
ATOM   1525  HB1 ARG P   3      20.638 -10.156 -19.707  0.00  0.00      PROB  
ATOM   1526  HB2 ARG P   3      19.442  -9.951 -21.011  0.00  0.00      PROB  
ATOM   1527  CG  ARG P   3      21.439 -10.897 -21.519  0.00  0.00      PROB  
ATOM   1528  HG1 ARG P   3      21.825  -9.955 -21.963  0.00  0.00      PROB  
ATOM   1529  HG2 ARG P   3      21.099 -11.488 -22.396  0.00  0.00      PROB  
ATOM   1530  CD  ARG P   3      22.618 -11.567 -20.772  0.00  0.00      PROB  
ATOM   1531  HD1 ARG P   3      22.171 -12.534 -20.455  0.00  0.00      PROB  
ATOM   1532  HD2 ARG P   3      23.122 -11.053 -19.926  0.00  0.00      PROB  
ATOM   1533  NE  ARG P   3      23.590 -11.756 -21.835  0.00  0.00      PROB  
ATOM   1534  HE  ARG P   3      23.429 -11.279 -22.699  0.00  0.00      PROB  
ATOM   1535  CZ  ARG P   3      24.801 -12.094 -21.676  0.00  0.00      PROB  
ATOM   1536  NH1 ARG P   3      25.232 -12.446 -20.476  0.00  0.00      PROB  
ATOM   1537 HH11 ARG P   3      24.625 -12.789 -19.759  0.00  0.00      PROB  
ATOM   1538 HH12 ARG P   3      26.177 -12.683 -20.254  0.00  0.00      PROB  
ATOM   1539  NH2 ARG P   3      25.710 -12.160 -22.644  0.00  0.00      PROB  
ATOM   1540 HH21 ARG P   3      25.325 -12.181 -23.567  0.00  0.00      PROB  
ATOM   1541 HH22 ARG P   3      26.645 -12.433 -22.420  0.00  0.00      PROB  
ATOM   1542  C   ARG P   3      18.420 -11.699 -19.083  0.00  0.00      PROB  
ATOM   1543  O   ARG P   3      17.205 -11.622 -19.343  0.00  0.00      PROB  
ATOM   1544  N   LYS P   4      18.952 -11.574 -17.838  0.00  0.00      PROB  
ATOM   1545  HN  LYS P   4      19.928 -11.652 -17.654  0.00  0.00      PROB  
ATOM   1546  CA  LYS P   4      18.181 -11.435 -16.644  0.00  0.00      PROB  
ATOM   1547  HA  LYS P   4      17.387 -12.154 -16.790  0.00  0.00      PROB  
ATOM   1548  CB  LYS P   4      19.021 -11.674 -15.312  0.00  0.00      PROB  
ATOM   1549  HB1 LYS P   4      18.359 -11.532 -14.431  0.00  0.00      PROB  
ATOM   1550  HB2 LYS P   4      19.892 -10.987 -15.374  0.00  0.00      PROB  
ATOM   1551  CG  LYS P   4      19.593 -13.021 -15.305  0.00  0.00      PROB  
ATOM   1552  HG1 LYS P   4      20.095 -13.202 -16.279  0.00  0.00      PROB  
ATOM   1553  HG2 LYS P   4      18.870 -13.851 -15.153  0.00  0.00      PROB  
ATOM   1554  CD  LYS P   4      20.674 -13.218 -14.115  0.00  0.00      PROB  
ATOM   1555  HD1 LYS P   4      21.562 -12.606 -14.383  0.00  0.00      PROB  
ATOM   1556  HD2 LYS P   4      21.004 -14.278 -14.116  0.00  0.00      PROB  
ATOM   1557  CE  LYS P   4      20.160 -12.942 -12.711  0.00  0.00      PROB  
ATOM   1558  HE1 LYS P   4      19.128 -13.230 -12.419  0.00  0.00      PROB  
ATOM   1559  HE2 LYS P   4      20.065 -11.842 -12.582  0.00  0.00      PROB  
ATOM   1560  NZ  LYS P   4      21.071 -13.515 -11.690  0.00  0.00      PROB  
ATOM   1561  HZ1 LYS P   4      21.042 -14.548 -11.569  0.00  0.00      PROB  
ATOM   1562  HZ2 LYS P   4      20.861 -13.057 -10.780  0.00  0.00      PROB  
ATOM   1563  HZ3 LYS P   4      22.067 -13.276 -11.869  0.00  0.00      PROB  
ATOM   1564  C   LYS P   4      17.366 -10.107 -16.502  0.00  0.00      PROB  
ATOM   1565  O   LYS P   4      17.853  -9.026 -16.801  0.00  0.00      PROB  
ATOM   1566  N   LYS P   5      16.146 -10.197 -15.951  0.00  0.00      PROB  
ATOM   1567  HN  LYS P   5      15.696 -11.087 -15.965  0.00  0.00      PROB  
ATOM   1568  CA  LYS P   5      15.299  -9.037 -15.749  0.00  0.00      PROB  
ATOM   1569  HA  LYS P   5      15.930  -8.163 -15.807  0.00  0.00      PROB  
ATOM   1570  CB  LYS P   5      14.316  -8.977 -16.943  0.00  0.00      PROB  
ATOM   1571  HB1 LYS P   5      14.914  -9.084 -17.873  0.00  0.00      PROB  
ATOM   1572  HB2 LYS P   5      13.828  -7.980 -16.998  0.00  0.00      PROB  
ATOM   1573  CG  LYS P   5      13.290 -10.023 -17.034  0.00  0.00      PROB  
ATOM   1574  HG1 LYS P   5      12.625  -9.742 -16.190  0.00  0.00      PROB  
ATOM   1575  HG2 LYS P   5      13.685 -11.030 -16.782  0.00  0.00      PROB  
ATOM   1576  CD  LYS P   5      12.385 -10.124 -18.329  0.00  0.00      PROB  
ATOM   1577  HD1 LYS P   5      13.191 -10.124 -19.094  0.00  0.00      PROB  
ATOM   1578  HD2 LYS P   5      11.857  -9.158 -18.473  0.00  0.00      PROB  
ATOM   1579  CE  LYS P   5      11.521 -11.342 -18.384  0.00  0.00      PROB  
ATOM   1580  HE1 LYS P   5      10.667 -11.431 -17.679  0.00  0.00      PROB  
ATOM   1581  HE2 LYS P   5      12.146 -12.260 -18.371  0.00  0.00      PROB  
ATOM   1582  NZ  LYS P   5      10.837 -11.313 -19.685  0.00  0.00      PROB  
ATOM   1583  HZ1 LYS P   5      10.238 -10.462 -19.663  0.00  0.00      PROB  
ATOM   1584  HZ2 LYS P   5      10.179 -12.106 -19.823  0.00  0.00      PROB  
ATOM   1585  HZ3 LYS P   5      11.509 -11.318 -20.479  0.00  0.00      PROB  
ATOM   1586  C   LYS P   5      14.588  -9.092 -14.438  0.00  0.00      PROB  
ATOM   1587  O   LYS P   5      14.022  -8.032 -13.991  0.00  0.00      PROB  
ATOM   1588  N   ILE P   6      14.532 -10.274 -13.840  0.00  0.00      PROB  
ATOM   1589  HN  ILE P   6      14.973 -11.060 -14.265  0.00  0.00      PROB  
ATOM   1590  CA  ILE P   6      13.940 -10.557 -12.601  0.00  0.00      PROB  
ATOM   1591  HA  ILE P   6      13.046  -9.953 -12.553  0.00  0.00      PROB  
ATOM   1592  CB  ILE P   6      13.644 -12.090 -12.462  0.00  0.00      PROB  
ATOM   1593  HB  ILE P   6      14.643 -12.571 -12.539  0.00  0.00      PROB  
ATOM   1594  CG2 ILE P   6      13.089 -12.203 -10.997  0.00  0.00      PROB  
ATOM   1595 HG21 ILE P   6      12.682 -13.219 -10.805  0.00  0.00      PROB  
ATOM   1596 HG22 ILE P   6      12.328 -11.403 -10.873  0.00  0.00      PROB  
ATOM   1597 HG23 ILE P   6      13.886 -12.006 -10.248  0.00  0.00      PROB  
ATOM   1598  CG1 ILE P   6      12.624 -12.512 -13.529  0.00  0.00      PROB  
ATOM   1599 HG11 ILE P   6      12.235 -13.404 -12.993  0.00  0.00      PROB  
ATOM   1600 HG12 ILE P   6      13.250 -12.824 -14.393  0.00  0.00      PROB  
ATOM   1601  CD  ILE P   6      11.447 -11.597 -13.894  0.00  0.00      PROB  
ATOM   1602  HD1 ILE P   6      10.996 -11.881 -14.869  0.00  0.00      PROB  
ATOM   1603  HD2 ILE P   6      11.756 -10.531 -13.917  0.00  0.00      PROB  
ATOM   1604  HD3 ILE P   6      10.624 -11.633 -13.149  0.00  0.00      PROB  
ATOM   1605  C   ILE P   6      14.879  -9.970 -11.551  0.00  0.00      PROB  
ATOM   1606  O   ILE P   6      16.032 -10.478 -11.463  0.00  0.00      PROB  
ATOM   1607  N   GLN P   7      14.346  -8.996 -10.749  0.00  0.00      PROB  
ATOM   1608  HN  GLN P   7      13.462  -8.588 -10.968  0.00  0.00      PROB  
ATOM   1609  CA  GLN P   7      15.162  -8.318  -9.782  0.00  0.00      PROB  
ATOM   1610  HA  GLN P   7      16.205  -8.476 -10.012  0.00  0.00      PROB  
ATOM   1611  CB  GLN P   7      14.866  -6.843  -9.907  0.00  0.00      PROB  
ATOM   1612  HB1 GLN P   7      15.427  -6.255  -9.149  0.00  0.00      PROB  
ATOM   1613  HB2 GLN P   7      13.814  -6.709  -9.574  0.00  0.00      PROB  
ATOM   1614  CG  GLN P   7      15.177  -6.169 -11.253  0.00  0.00      PROB  
ATOM   1615  HG1 GLN P   7      14.988  -5.095 -11.046  0.00  0.00      PROB  
ATOM   1616  HG2 GLN P   7      14.406  -6.468 -11.996  0.00  0.00      PROB  
ATOM   1617  CD  GLN P   7      16.585  -6.335 -11.826  0.00  0.00      PROB  
ATOM   1618  OE1 GLN P   7      17.658  -6.361 -11.196  0.00  0.00      PROB  
ATOM   1619  NE2 GLN P   7      16.586  -6.422 -13.190  0.00  0.00      PROB  
ATOM   1620 HE21 GLN P   7      17.498  -6.509 -13.591  0.00  0.00      PROB  
ATOM   1621 HE22 GLN P   7      15.752  -6.401 -13.741  0.00  0.00      PROB  
ATOM   1622  C   GLN P   7      14.847  -8.779  -8.391  0.00  0.00      PROB  
ATOM   1623  O   GLN P   7      15.576  -8.407  -7.462  0.00  0.00      PROB  
ATOM   1624  N   ILE P   8      13.818  -9.669  -8.222  0.00  0.00      PROB  
ATOM   1625  HN  ILE P   8      13.257  -9.826  -9.031  0.00  0.00      PROB  
ATOM   1626  CA  ILE P   8      13.317 -10.070  -6.946  0.00  0.00      PROB  
ATOM   1627  HA  ILE P   8      14.020  -9.969  -6.132  0.00  0.00      PROB  
ATOM   1628  CB  ILE P   8      12.056  -9.446  -6.452  0.00  0.00      PROB  
ATOM   1629  HB  ILE P   8      11.348  -9.467  -7.308  0.00  0.00      PROB  
ATOM   1630  CG2 ILE P   8      11.415 -10.316  -5.238  0.00  0.00      PROB  
ATOM   1631 HG21 ILE P   8      12.193 -10.614  -4.502  0.00  0.00      PROB  
ATOM   1632 HG22 ILE P   8      10.886 -11.254  -5.509  0.00  0.00      PROB  
ATOM   1633 HG23 ILE P   8      10.641  -9.660  -4.785  0.00  0.00      PROB  
ATOM   1634  CG1 ILE P   8      12.255  -8.036  -5.863  0.00  0.00      PROB  
ATOM   1635 HG11 ILE P   8      13.204  -7.633  -6.278  0.00  0.00      PROB  
ATOM   1636 HG12 ILE P   8      12.410  -8.147  -4.768  0.00  0.00      PROB  
ATOM   1637  CD  ILE P   8      11.062  -7.090  -6.135  0.00  0.00      PROB  
ATOM   1638  HD1 ILE P   8      10.170  -7.677  -5.831  0.00  0.00      PROB  
ATOM   1639  HD2 ILE P   8      11.068  -6.867  -7.224  0.00  0.00      PROB  
ATOM   1640  HD3 ILE P   8      11.019  -6.178  -5.502  0.00  0.00      PROB  
ATOM   1641  C   ILE P   8      13.056 -11.537  -7.110  0.00  0.00      PROB  
ATOM   1642  O   ILE P   8      12.287 -11.880  -8.046  0.00  0.00      PROB  
ATOM   1643  N   THR P   9      13.671 -12.354  -6.189  0.00  0.00      PROB  
ATOM   1644  HN  THR P   9      14.397 -11.986  -5.614  0.00  0.00      PROB  
ATOM   1645  CA  THR P   9      13.351 -13.758  -6.079  0.00  0.00      PROB  
ATOM   1646  HA  THR P   9      12.710 -13.949  -6.927  0.00  0.00      PROB  
ATOM   1647  CB  THR P   9      14.659 -14.695  -6.234  0.00  0.00      PROB  
ATOM   1648  HB  THR P   9      14.429 -15.778  -6.329  0.00  0.00      PROB  
ATOM   1649  OG1 THR P   9      15.528 -14.437  -5.093  0.00  0.00      PROB  
ATOM   1650  HG1 THR P   9      16.210 -15.109  -5.027  0.00  0.00      PROB  
ATOM   1651  CG2 THR P   9      15.408 -14.217  -7.496  0.00  0.00      PROB  
ATOM   1652 HG21 THR P   9      15.628 -13.128  -7.484  0.00  0.00      PROB  
ATOM   1653 HG22 THR P   9      14.812 -14.387  -8.418  0.00  0.00      PROB  
ATOM   1654 HG23 THR P   9      16.401 -14.714  -7.527  0.00  0.00      PROB  
ATOM   1655  C   THR P   9      12.562 -14.053  -4.808  0.00  0.00      PROB  
ATOM   1656  O   THR P   9      12.731 -13.470  -3.720  0.00  0.00      PROB  
ATOM   1657  N   ARG P  10      11.438 -14.787  -4.952  0.00  0.00      PROB  
ATOM   1658  HN  ARG P  10      11.205 -14.976  -5.903  0.00  0.00      PROB  
ATOM   1659  CA  ARG P  10      10.463 -15.062  -3.947  0.00  0.00      PROB  
ATOM   1660  HA  ARG P  10      10.333 -14.160  -3.369  0.00  0.00      PROB  
ATOM   1661  CB  ARG P  10       9.080 -15.472  -4.453  0.00  0.00      PROB  
ATOM   1662  HB1 ARG P  10       8.568 -14.720  -5.091  0.00  0.00      PROB  
ATOM   1663  HB2 ARG P  10       8.346 -15.664  -3.641  0.00  0.00      PROB  
ATOM   1664  CG  ARG P  10       9.137 -16.739  -5.233  0.00  0.00      PROB  
ATOM   1665  HG1 ARG P  10       9.741 -17.463  -4.644  0.00  0.00      PROB  
ATOM   1666  HG2 ARG P  10       9.600 -16.412  -6.188  0.00  0.00      PROB  
ATOM   1667  CD  ARG P  10       7.821 -17.340  -5.714  0.00  0.00      PROB  
ATOM   1668  HD1 ARG P  10       7.937 -18.170  -6.444  0.00  0.00      PROB  
ATOM   1669  HD2 ARG P  10       7.258 -16.522  -6.213  0.00  0.00      PROB  
ATOM   1670  NE  ARG P  10       7.082 -17.761  -4.474  0.00  0.00      PROB  
ATOM   1671  HE  ARG P  10       6.552 -17.119  -3.919  0.00  0.00      PROB  
ATOM   1672  CZ  ARG P  10       6.959 -19.003  -3.995  0.00  0.00      PROB  
ATOM   1673  NH1 ARG P  10       7.386 -20.107  -4.535  0.00  0.00      PROB  
ATOM   1674 HH11 ARG P  10       7.900 -20.051  -5.391  0.00  0.00      PROB  
ATOM   1675 HH12 ARG P  10       7.021 -20.962  -4.166  0.00  0.00      PROB  
ATOM   1676  NH2 ARG P  10       6.390 -19.231  -2.851  0.00  0.00      PROB  
ATOM   1677 HH21 ARG P  10       6.334 -20.213  -2.671  0.00  0.00      PROB  
ATOM   1678 HH22 ARG P  10       5.708 -18.530  -2.639  0.00  0.00      PROB  
ATOM   1679  C   ARG P  10      10.999 -16.025  -2.982  0.00  0.00      PROB  
ATOM   1680  O   ARG P  10      11.843 -16.872  -3.325  0.00  0.00      PROB  
ATOM   1681  N   ILE P  11      10.674 -15.814  -1.689  0.00  0.00      PROB  
ATOM   1682  HN  ILE P  11      10.137 -14.996  -1.497  0.00  0.00      PROB  
ATOM   1683  CA  ILE P  11      11.185 -16.612  -0.583  0.00  0.00      PROB  
ATOM   1684  HA  ILE P  11      12.256 -16.717  -0.670  0.00  0.00      PROB  
ATOM   1685  CB  ILE P  11      10.894 -16.046   0.809  0.00  0.00      PROB  
ATOM   1686  HB  ILE P  11       9.786 -15.966   0.836  0.00  0.00      PROB  
ATOM   1687  CG2 ILE P  11      11.444 -16.945   1.938  0.00  0.00      PROB  
ATOM   1688 HG21 ILE P  11      12.428 -17.313   1.576  0.00  0.00      PROB  
ATOM   1689 HG22 ILE P  11      10.690 -17.745   2.098  0.00  0.00      PROB  
ATOM   1690 HG23 ILE P  11      11.534 -16.414   2.910  0.00  0.00      PROB  
ATOM   1691  CG1 ILE P  11      11.274 -14.560   1.046  0.00  0.00      PROB  
ATOM   1692 HG11 ILE P  11      11.085 -14.386   2.127  0.00  0.00      PROB  
ATOM   1693 HG12 ILE P  11      10.506 -14.008   0.463  0.00  0.00      PROB  
ATOM   1694  CD  ILE P  11      12.607 -14.168   0.469  0.00  0.00      PROB  
ATOM   1695  HD1 ILE P  11      12.881 -13.157   0.841  0.00  0.00      PROB  
ATOM   1696  HD2 ILE P  11      12.639 -14.141  -0.641  0.00  0.00      PROB  
ATOM   1697  HD3 ILE P  11      13.438 -14.801   0.848  0.00  0.00      PROB  
ATOM   1698  C   ILE P  11      10.477 -17.927  -0.713  0.00  0.00      PROB  
ATOM   1699  O   ILE P  11       9.263 -18.052  -0.759  0.00  0.00      PROB  
ATOM   1700  N   MET P  12      11.279 -19.040  -0.779  0.00  0.00      PROB  
ATOM   1701  HN  MET P  12      12.272 -18.971  -0.714  0.00  0.00      PROB  
ATOM   1702  CA  MET P  12      10.642 -20.305  -0.891  0.00  0.00      PROB  
ATOM   1703  HA  MET P  12       9.718 -20.252  -1.447  0.00  0.00      PROB  
ATOM   1704  CB  MET P  12      11.611 -21.285  -1.601  0.00  0.00      PROB  
ATOM   1705  HB1 MET P  12      12.548 -21.299  -1.003  0.00  0.00      PROB  
ATOM   1706  HB2 MET P  12      11.787 -20.796  -2.583  0.00  0.00      PROB  
ATOM   1707  CG  MET P  12      11.057 -22.716  -1.784  0.00  0.00      PROB  
ATOM   1708  HG1 MET P  12      10.926 -23.230  -0.808  0.00  0.00      PROB  
ATOM   1709  HG2 MET P  12      11.847 -23.312  -2.289  0.00  0.00      PROB  
ATOM   1710  SD  MET P  12       9.525 -22.876  -2.777  0.00  0.00      PROB  
ATOM   1711  CE  MET P  12       9.503 -24.675  -2.554  0.00  0.00      PROB  
ATOM   1712  HE1 MET P  12       9.515 -24.966  -1.482  0.00  0.00      PROB  
ATOM   1713  HE2 MET P  12      10.365 -25.142  -3.078  0.00  0.00      PROB  
ATOM   1714  HE3 MET P  12       8.531 -25.045  -2.943  0.00  0.00      PROB  
ATOM   1715  C   MET P  12      10.229 -20.934   0.497  0.00  0.00      PROB  
ATOM   1716  O   MET P  12       9.394 -21.857   0.549  0.00  0.00      PROB  
ATOM   1717  N   ASP P  13      10.743 -20.372   1.567  0.00  0.00      PROB  
ATOM   1718  HN  ASP P  13      11.135 -19.457   1.526  0.00  0.00      PROB  
ATOM   1719  CA  ASP P  13      10.849 -20.992   2.845  0.00  0.00      PROB  
ATOM   1720  HA  ASP P  13      10.547 -22.028   2.817  0.00  0.00      PROB  
ATOM   1721  CB  ASP P  13      12.286 -20.962   3.194  0.00  0.00      PROB  
ATOM   1722  HB1 ASP P  13      12.681 -19.929   3.302  0.00  0.00      PROB  
ATOM   1723  HB2 ASP P  13      12.919 -21.492   2.450  0.00  0.00      PROB  
ATOM   1724  CG  ASP P  13      12.571 -21.613   4.542  0.00  0.00      PROB  
ATOM   1725  OD1 ASP P  13      13.755 -21.351   4.998  0.00  0.00      PROB  
ATOM   1726  OD2 ASP P  13      11.733 -22.355   5.130  0.00  0.00      PROB  
ATOM   1727  C   ASP P  13       9.917 -20.378   3.912  0.00  0.00      PROB  
ATOM   1728  O   ASP P  13      10.001 -19.199   4.198  0.00  0.00      PROB  
ATOM   1729  N   GLU P  14       8.859 -21.224   4.412  0.00  0.00      PROB  
ATOM   1730  HN  GLU P  14       8.832 -22.192   4.175  0.00  0.00      PROB  
ATOM   1731  CA  GLU P  14       7.677 -20.728   5.041  0.00  0.00      PROB  
ATOM   1732  HA  GLU P  14       7.109 -20.128   4.345  0.00  0.00      PROB  
ATOM   1733  CB  GLU P  14       6.770 -21.971   5.357  0.00  0.00      PROB  
ATOM   1734  HB1 GLU P  14       7.478 -22.732   5.751  0.00  0.00      PROB  
ATOM   1735  HB2 GLU P  14       6.425 -22.323   4.361  0.00  0.00      PROB  
ATOM   1736  CG  GLU P  14       5.603 -21.698   6.301  0.00  0.00      PROB  
ATOM   1737  HG1 GLU P  14       5.156 -20.714   6.044  0.00  0.00      PROB  
ATOM   1738  HG2 GLU P  14       5.877 -21.723   7.378  0.00  0.00      PROB  
ATOM   1739  CD  GLU P  14       4.344 -22.539   6.123  0.00  0.00      PROB  
ATOM   1740  OE1 GLU P  14       4.151 -23.322   5.145  0.00  0.00      PROB  
ATOM   1741  OE2 GLU P  14       3.379 -22.176   6.905  0.00  0.00      PROB  
ATOM   1742  C   GLU P  14       7.898 -19.827   6.298  0.00  0.00      PROB  
ATOM   1743  O   GLU P  14       7.341 -18.719   6.337  0.00  0.00      PROB  
ATOM   1744  N   ARG P  15       8.708 -20.240   7.265  0.00  0.00      PROB  
ATOM   1745  HN  ARG P  15       9.054 -21.175   7.253  0.00  0.00      PROB  
ATOM   1746  CA  ARG P  15       9.036 -19.456   8.396  0.00  0.00      PROB  
ATOM   1747  HA  ARG P  15       8.136 -19.020   8.804  0.00  0.00      PROB  
ATOM   1748  CB  ARG P  15       9.648 -20.270   9.524  0.00  0.00      PROB  
ATOM   1749  HB1 ARG P  15       9.823 -19.486  10.292  0.00  0.00      PROB  
ATOM   1750  HB2 ARG P  15      10.613 -20.734   9.228  0.00  0.00      PROB  
ATOM   1751  CG  ARG P  15       8.675 -21.312  10.224  0.00  0.00      PROB  
ATOM   1752  HG1 ARG P  15       9.138 -21.867  11.068  0.00  0.00      PROB  
ATOM   1753  HG2 ARG P  15       8.564 -22.165   9.522  0.00  0.00      PROB  
ATOM   1754  CD  ARG P  15       7.226 -20.833  10.530  0.00  0.00      PROB  
ATOM   1755  HD1 ARG P  15       6.595 -21.698  10.827  0.00  0.00      PROB  
ATOM   1756  HD2 ARG P  15       6.697 -20.478   9.619  0.00  0.00      PROB  
ATOM   1757  NE  ARG P  15       7.228 -19.861  11.652  0.00  0.00      PROB  
ATOM   1758  HE  ARG P  15       8.087 -19.756  12.153  0.00  0.00      PROB  
ATOM   1759  CZ  ARG P  15       6.377 -18.852  11.706  0.00  0.00      PROB  
ATOM   1760  NH1 ARG P  15       5.406 -18.703  10.852  0.00  0.00      PROB  
ATOM   1761 HH11 ARG P  15       5.293 -19.356  10.103  0.00  0.00      PROB  
ATOM   1762 HH12 ARG P  15       4.775 -17.948  11.030  0.00  0.00      PROB  
ATOM   1763  NH2 ARG P  15       6.383 -17.941  12.639  0.00  0.00      PROB  
ATOM   1764 HH21 ARG P  15       7.158 -17.931  13.271  0.00  0.00      PROB  
ATOM   1765 HH22 ARG P  15       5.693 -17.228  12.759  0.00  0.00      PROB  
ATOM   1766  C   ARG P  15       9.817 -18.170   8.077  0.00  0.00      PROB  
ATOM   1767  O   ARG P  15       9.619 -17.084   8.611  0.00  0.00      PROB  
ATOM   1768  N   ASN P  16      10.812 -18.382   7.131  0.00  0.00      PROB  
ATOM   1769  HN  ASN P  16      10.931 -19.260   6.673  0.00  0.00      PROB  
ATOM   1770  CA  ASN P  16      11.706 -17.312   6.569  0.00  0.00      PROB  
ATOM   1771  HA  ASN P  16      12.274 -16.800   7.331  0.00  0.00      PROB  
ATOM   1772  CB  ASN P  16      12.778 -17.910   5.605  0.00  0.00      PROB  
ATOM   1773  HB1 ASN P  16      12.249 -18.308   4.713  0.00  0.00      PROB  
ATOM   1774  HB2 ASN P  16      13.251 -18.793   6.086  0.00  0.00      PROB  
ATOM   1775  CG  ASN P  16      13.825 -16.849   5.273  0.00  0.00      PROB  
ATOM   1776  OD1 ASN P  16      13.798 -16.327   4.132  0.00  0.00      PROB  
ATOM   1777  ND2 ASN P  16      14.728 -16.384   6.194  0.00  0.00      PROB  
ATOM   1778 HD21 ASN P  16      14.999 -16.843   7.040  0.00  0.00      PROB  
ATOM   1779 HD22 ASN P  16      15.135 -15.497   5.974  0.00  0.00      PROB  
ATOM   1780  C   ASN P  16      10.781 -16.283   5.882  0.00  0.00      PROB  
ATOM   1781  O   ASN P  16      10.974 -15.084   5.958  0.00  0.00      PROB  
ATOM   1782  N   ARG P  17       9.740 -16.761   5.139  0.00  0.00      PROB  
ATOM   1783  HN  ARG P  17       9.616 -17.751   5.132  0.00  0.00      PROB  
ATOM   1784  CA  ARG P  17       8.771 -15.897   4.546  0.00  0.00      PROB  
ATOM   1785  HA  ARG P  17       9.275 -15.156   3.943  0.00  0.00      PROB  
ATOM   1786  CB  ARG P  17       7.803 -16.736   3.648  0.00  0.00      PROB  
ATOM   1787  HB1 ARG P  17       7.228 -17.397   4.330  0.00  0.00      PROB  
ATOM   1788  HB2 ARG P  17       8.453 -17.355   2.993  0.00  0.00      PROB  
ATOM   1789  CG  ARG P  17       6.786 -16.003   2.786  0.00  0.00      PROB  
ATOM   1790  HG1 ARG P  17       7.321 -15.356   2.058  0.00  0.00      PROB  
ATOM   1791  HG2 ARG P  17       6.197 -15.294   3.405  0.00  0.00      PROB  
ATOM   1792  CD  ARG P  17       5.774 -16.821   1.973  0.00  0.00      PROB  
ATOM   1793  HD1 ARG P  17       5.171 -16.201   1.276  0.00  0.00      PROB  
ATOM   1794  HD2 ARG P  17       5.081 -17.406   2.614  0.00  0.00      PROB  
ATOM   1795  NE  ARG P  17       6.625 -17.686   1.068  0.00  0.00      PROB  
ATOM   1796  HE  ARG P  17       7.193 -17.204   0.400  0.00  0.00      PROB  
ATOM   1797  CZ  ARG P  17       6.450 -18.989   0.861  0.00  0.00      PROB  
ATOM   1798  NH1 ARG P  17       5.712 -19.751   1.656  0.00  0.00      PROB  
ATOM   1799 HH11 ARG P  17       5.458 -19.217   2.463  0.00  0.00      PROB  
ATOM   1800 HH12 ARG P  17       5.761 -20.734   1.477  0.00  0.00      PROB  
ATOM   1801  NH2 ARG P  17       7.136 -19.683  -0.008  0.00  0.00      PROB  
ATOM   1802 HH21 ARG P  17       7.841 -19.172  -0.500  0.00  0.00      PROB  
ATOM   1803 HH22 ARG P  17       7.046 -20.675   0.087  0.00  0.00      PROB  
ATOM   1804  C   ARG P  17       7.981 -15.108   5.559  0.00  0.00      PROB  
ATOM   1805  O   ARG P  17       7.916 -13.871   5.371  0.00  0.00      PROB  
ATOM   1806  N   GLN P  18       7.542 -15.715   6.630  0.00  0.00      PROB  
ATOM   1807  HN  GLN P  18       7.704 -16.697   6.692  0.00  0.00      PROB  
ATOM   1808  CA  GLN P  18       6.713 -15.059   7.675  0.00  0.00      PROB  
ATOM   1809  HA  GLN P  18       5.906 -14.466   7.269  0.00  0.00      PROB  
ATOM   1810  CB  GLN P  18       6.053 -16.188   8.594  0.00  0.00      PROB  
ATOM   1811  HB1 GLN P  18       5.499 -15.734   9.444  0.00  0.00      PROB  
ATOM   1812  HB2 GLN P  18       6.804 -16.920   8.960  0.00  0.00      PROB  
ATOM   1813  CG  GLN P  18       4.937 -17.110   7.944  0.00  0.00      PROB  
ATOM   1814  HG1 GLN P  18       4.177 -17.433   8.688  0.00  0.00      PROB  
ATOM   1815  HG2 GLN P  18       5.386 -18.057   7.577  0.00  0.00      PROB  
ATOM   1816  CD  GLN P  18       4.261 -16.412   6.739  0.00  0.00      PROB  
ATOM   1817  OE1 GLN P  18       4.546 -16.692   5.565  0.00  0.00      PROB  
ATOM   1818  NE2 GLN P  18       3.310 -15.531   7.022  0.00  0.00      PROB  
ATOM   1819 HE21 GLN P  18       2.664 -15.311   6.291  0.00  0.00      PROB  
ATOM   1820 HE22 GLN P  18       3.133 -15.155   7.932  0.00  0.00      PROB  
ATOM   1821  C   GLN P  18       7.523 -14.057   8.492  0.00  0.00      PROB  
ATOM   1822  O   GLN P  18       7.032 -12.940   8.791  0.00  0.00      PROB  
ATOM   1823  N   VAL P  19       8.823 -14.309   8.847  0.00  0.00      PROB  
ATOM   1824  HN  VAL P  19       9.226 -15.171   8.549  0.00  0.00      PROB  
ATOM   1825  CA  VAL P  19       9.670 -13.384   9.476  0.00  0.00      PROB  
ATOM   1826  HA  VAL P  19       9.032 -12.897  10.199  0.00  0.00      PROB  
ATOM   1827  CB  VAL P  19      10.920 -13.949  10.139  0.00  0.00      PROB  
ATOM   1828  HB  VAL P  19      10.599 -14.749  10.839  0.00  0.00      PROB  
ATOM   1829  CG1 VAL P  19      12.094 -14.498   9.253  0.00  0.00      PROB  
ATOM   1830 HG11 VAL P  19      12.567 -13.607   8.786  0.00  0.00      PROB  
ATOM   1831 HG12 VAL P  19      11.672 -15.301   8.612  0.00  0.00      PROB  
ATOM   1832 HG13 VAL P  19      12.867 -14.919   9.931  0.00  0.00      PROB  
ATOM   1833  CG2 VAL P  19      11.467 -13.004  11.184  0.00  0.00      PROB  
ATOM   1834 HG21 VAL P  19      12.014 -13.594  11.950  0.00  0.00      PROB  
ATOM   1835 HG22 VAL P  19      10.652 -12.423  11.666  0.00  0.00      PROB  
ATOM   1836 HG23 VAL P  19      12.134 -12.270  10.683  0.00  0.00      PROB  
ATOM   1837  C   VAL P  19      10.098 -12.255   8.583  0.00  0.00      PROB  
ATOM   1838  O   VAL P  19       9.885 -11.077   8.905  0.00  0.00      PROB  
ATOM   1839  N   THR P  20      10.434 -12.470   7.333  0.00  0.00      PROB  
ATOM   1840  HN  THR P  20      10.482 -13.424   7.048  0.00  0.00      PROB  
ATOM   1841  CA  THR P  20      10.632 -11.465   6.316  0.00  0.00      PROB  
ATOM   1842  HA  THR P  20      11.472 -10.840   6.581  0.00  0.00      PROB  
ATOM   1843  CB  THR P  20      11.056 -11.925   4.861  0.00  0.00      PROB  
ATOM   1844  HB  THR P  20      10.187 -12.358   4.320  0.00  0.00      PROB  
ATOM   1845  OG1 THR P  20      12.162 -12.869   4.934  0.00  0.00      PROB  
ATOM   1846  HG1 THR P  20      11.732 -13.710   5.109  0.00  0.00      PROB  
ATOM   1847  CG2 THR P  20      11.528 -10.690   4.011  0.00  0.00      PROB  
ATOM   1848 HG21 THR P  20      12.120 -10.004   4.654  0.00  0.00      PROB  
ATOM   1849 HG22 THR P  20      10.668 -10.126   3.589  0.00  0.00      PROB  
ATOM   1850 HG23 THR P  20      12.120 -11.026   3.133  0.00  0.00      PROB  
ATOM   1851  C   THR P  20       9.448 -10.617   6.097  0.00  0.00      PROB  
ATOM   1852  O   THR P  20       9.480  -9.392   6.146  0.00  0.00      PROB  
ATOM   1853  N   PHE P  21       8.280 -11.212   6.030  0.00  0.00      PROB  
ATOM   1854  HN  PHE P  21       8.309 -12.192   5.846  0.00  0.00      PROB  
ATOM   1855  CA  PHE P  21       6.984 -10.600   5.843  0.00  0.00      PROB  
ATOM   1856  HA  PHE P  21       7.123  -9.925   5.012  0.00  0.00      PROB  
ATOM   1857  CB  PHE P  21       5.888 -11.619   5.442  0.00  0.00      PROB  
ATOM   1858  HB1 PHE P  21       5.990 -12.439   6.185  0.00  0.00      PROB  
ATOM   1859  HB2 PHE P  21       6.090 -11.922   4.392  0.00  0.00      PROB  
ATOM   1860  CG  PHE P  21       4.542 -10.998   5.458  0.00  0.00      PROB  
ATOM   1861  CD1 PHE P  21       4.196  -9.920   4.600  0.00  0.00      PROB  
ATOM   1862  HD1 PHE P  21       4.886  -9.727   3.792  0.00  0.00      PROB  
ATOM   1863  CE1 PHE P  21       2.953  -9.246   4.778  0.00  0.00      PROB  
ATOM   1864  HE1 PHE P  21       2.727  -8.399   4.147  0.00  0.00      PROB  
ATOM   1865  CZ  PHE P  21       2.076  -9.590   5.880  0.00  0.00      PROB  
ATOM   1866  HZ  PHE P  21       1.108  -9.124   5.992  0.00  0.00      PROB  
ATOM   1867  CD2 PHE P  21       3.639 -11.338   6.515  0.00  0.00      PROB  
ATOM   1868  HD2 PHE P  21       4.000 -12.122   7.164  0.00  0.00      PROB  
ATOM   1869  CE2 PHE P  21       2.481 -10.650   6.743  0.00  0.00      PROB  
ATOM   1870  HE2 PHE P  21       1.869 -10.925   7.589  0.00  0.00      PROB  
ATOM   1871  C   PHE P  21       6.606  -9.671   7.023  0.00  0.00      PROB  
ATOM   1872  O   PHE P  21       6.189  -8.560   6.823  0.00  0.00      PROB  
ATOM   1873  N   THR P  22       6.749 -10.134   8.308  0.00  0.00      PROB  
ATOM   1874  HN  THR P  22       7.005 -11.097   8.336  0.00  0.00      PROB  
ATOM   1875  CA  THR P  22       6.491  -9.363   9.503  0.00  0.00      PROB  
ATOM   1876  HA  THR P  22       5.469  -9.014   9.495  0.00  0.00      PROB  
ATOM   1877  CB  THR P  22       6.734 -10.105  10.744  0.00  0.00      PROB  
ATOM   1878  HB  THR P  22       7.786 -10.445  10.639  0.00  0.00      PROB  
ATOM   1879  OG1 THR P  22       5.913 -11.328  10.829  0.00  0.00      PROB  
ATOM   1880  HG1 THR P  22       6.088 -11.949  10.118  0.00  0.00      PROB  
ATOM   1881  CG2 THR P  22       6.546  -9.259  11.984  0.00  0.00      PROB  
ATOM   1882 HG21 THR P  22       5.474  -8.976  12.046  0.00  0.00      PROB  
ATOM   1883 HG22 THR P  22       7.164  -8.336  11.999  0.00  0.00      PROB  
ATOM   1884 HG23 THR P  22       6.759  -9.892  12.871  0.00  0.00      PROB  
ATOM   1885  C   THR P  22       7.445  -8.137   9.466  0.00  0.00      PROB  
ATOM   1886  O   THR P  22       6.951  -7.027   9.578  0.00  0.00      PROB  
ATOM   1887  N   LYS P  23       8.775  -8.322   9.348  0.00  0.00      PROB  
ATOM   1888  HN  LYS P  23       8.969  -9.298   9.286  0.00  0.00      PROB  
ATOM   1889  CA  LYS P  23       9.876  -7.388   9.108  0.00  0.00      PROB  
ATOM   1890  HA  LYS P  23       9.936  -6.763   9.986  0.00  0.00      PROB  
ATOM   1891  CB  LYS P  23      11.297  -8.081   8.869  0.00  0.00      PROB  
ATOM   1892  HB1 LYS P  23      12.097  -7.403   8.502  0.00  0.00      PROB  
ATOM   1893  HB2 LYS P  23      11.092  -8.836   8.080  0.00  0.00      PROB  
ATOM   1894  CG  LYS P  23      11.734  -8.851  10.162  0.00  0.00      PROB  
ATOM   1895  HG1 LYS P  23      10.912  -9.287  10.768  0.00  0.00      PROB  
ATOM   1896  HG2 LYS P  23      12.092  -8.091  10.890  0.00  0.00      PROB  
ATOM   1897  CD  LYS P  23      12.890  -9.934   9.909  0.00  0.00      PROB  
ATOM   1898  HD1 LYS P  23      12.467 -10.834   9.414  0.00  0.00      PROB  
ATOM   1899  HD2 LYS P  23      13.322 -10.225  10.890  0.00  0.00      PROB  
ATOM   1900  CE  LYS P  23      14.010  -9.259   9.118  0.00  0.00      PROB  
ATOM   1901  HE1 LYS P  23      14.479  -8.425   9.683  0.00  0.00      PROB  
ATOM   1902  HE2 LYS P  23      13.645  -8.963   8.111  0.00  0.00      PROB  
ATOM   1903  NZ  LYS P  23      15.177 -10.167   8.923  0.00  0.00      PROB  
ATOM   1904  HZ1 LYS P  23      15.527 -10.619   9.791  0.00  0.00      PROB  
ATOM   1905  HZ2 LYS P  23      16.019  -9.658   8.584  0.00  0.00      PROB  
ATOM   1906  HZ3 LYS P  23      14.868 -10.990   8.368  0.00  0.00      PROB  
ATOM   1907  C   LYS P  23       9.606  -6.284   8.063  0.00  0.00      PROB  
ATOM   1908  O   LYS P  23       9.676  -5.108   8.347  0.00  0.00      PROB  
ATOM   1909  N   ARG P  24       9.337  -6.604   6.785  0.00  0.00      PROB  
ATOM   1910  HN  ARG P  24       9.211  -7.541   6.468  0.00  0.00      PROB  
ATOM   1911  CA  ARG P  24       9.189  -5.539   5.832  0.00  0.00      PROB  
ATOM   1912  HA  ARG P  24       9.986  -4.857   6.087  0.00  0.00      PROB  
ATOM   1913  CB  ARG P  24       9.442  -6.102   4.375  0.00  0.00      PROB  
ATOM   1914  HB1 ARG P  24       9.295  -5.306   3.615  0.00  0.00      PROB  
ATOM   1915  HB2 ARG P  24       8.727  -6.910   4.111  0.00  0.00      PROB  
ATOM   1916  CG  ARG P  24      10.714  -6.799   4.132  0.00  0.00      PROB  
ATOM   1917  HG1 ARG P  24      10.666  -7.294   3.138  0.00  0.00      PROB  
ATOM   1918  HG2 ARG P  24      10.667  -7.707   4.770  0.00  0.00      PROB  
ATOM   1919  CD  ARG P  24      11.968  -6.011   4.407  0.00  0.00      PROB  
ATOM   1920  HD1 ARG P  24      11.851  -5.782   5.488  0.00  0.00      PROB  
ATOM   1921  HD2 ARG P  24      12.053  -5.128   3.739  0.00  0.00      PROB  
ATOM   1922  NE  ARG P  24      13.114  -6.975   4.257  0.00  0.00      PROB  
ATOM   1923  HE  ARG P  24      13.573  -7.231   5.108  0.00  0.00      PROB  
ATOM   1924  CZ  ARG P  24      13.651  -7.350   3.094  0.00  0.00      PROB  
ATOM   1925  NH1 ARG P  24      13.254  -7.064   1.881  0.00  0.00      PROB  
ATOM   1926 HH11 ARG P  24      12.356  -6.644   1.751  0.00  0.00      PROB  
ATOM   1927 HH12 ARG P  24      13.730  -7.586   1.173  0.00  0.00      PROB  
ATOM   1928  NH2 ARG P  24      14.766  -8.045   3.118  0.00  0.00      PROB  
ATOM   1929 HH21 ARG P  24      15.079  -8.343   2.216  0.00  0.00      PROB  
ATOM   1930 HH22 ARG P  24      15.204  -8.248   3.994  0.00  0.00      PROB  
ATOM   1931  C   ARG P  24       7.841  -4.832   5.857  0.00  0.00      PROB  
ATOM   1932  O   ARG P  24       7.734  -3.685   5.612  0.00  0.00      PROB  
ATOM   1933  N   LYS P  25       6.771  -5.481   6.196  0.00  0.00      PROB  
ATOM   1934  HN  LYS P  25       7.008  -6.406   6.484  0.00  0.00      PROB  
ATOM   1935  CA  LYS P  25       5.536  -4.847   6.593  0.00  0.00      PROB  
ATOM   1936  HA  LYS P  25       5.070  -4.375   5.741  0.00  0.00      PROB  
ATOM   1937  CB  LYS P  25       4.564  -5.933   7.143  0.00  0.00      PROB  
ATOM   1938  HB1 LYS P  25       5.198  -6.465   7.885  0.00  0.00      PROB  
ATOM   1939  HB2 LYS P  25       4.329  -6.739   6.415  0.00  0.00      PROB  
ATOM   1940  CG  LYS P  25       3.233  -5.438   7.804  0.00  0.00      PROB  
ATOM   1941  HG1 LYS P  25       2.774  -4.704   7.108  0.00  0.00      PROB  
ATOM   1942  HG2 LYS P  25       3.583  -4.985   8.756  0.00  0.00      PROB  
ATOM   1943  CD  LYS P  25       2.124  -6.394   8.083  0.00  0.00      PROB  
ATOM   1944  HD1 LYS P  25       1.734  -6.718   7.094  0.00  0.00      PROB  
ATOM   1945  HD2 LYS P  25       1.303  -5.905   8.647  0.00  0.00      PROB  
ATOM   1946  CE  LYS P  25       2.604  -7.600   9.009  0.00  0.00      PROB  
ATOM   1947  HE1 LYS P  25       3.501  -8.160   8.669  0.00  0.00      PROB  
ATOM   1948  HE2 LYS P  25       1.713  -8.258   9.094  0.00  0.00      PROB  
ATOM   1949  NZ  LYS P  25       2.873  -7.146  10.378  0.00  0.00      PROB  
ATOM   1950  HZ1 LYS P  25       3.678  -6.499  10.261  0.00  0.00      PROB  
ATOM   1951  HZ2 LYS P  25       2.962  -7.898  11.091  0.00  0.00      PROB  
ATOM   1952  HZ3 LYS P  25       2.107  -6.549  10.750  0.00  0.00      PROB  
ATOM   1953  C   LYS P  25       5.660  -3.835   7.669  0.00  0.00      PROB  
ATOM   1954  O   LYS P  25       5.146  -2.712   7.633  0.00  0.00      PROB  
ATOM   1955  N   PHE P  26       6.459  -4.100   8.743  0.00  0.00      PROB  
ATOM   1956  HN  PHE P  26       6.946  -4.970   8.739  0.00  0.00      PROB  
ATOM   1957  CA  PHE P  26       6.820  -3.043   9.745  0.00  0.00      PROB  
ATOM   1958  HA  PHE P  26       5.904  -2.667  10.176  0.00  0.00      PROB  
ATOM   1959  CB  PHE P  26       7.694  -3.632  10.950  0.00  0.00      PROB  
ATOM   1960  HB1 PHE P  26       8.627  -3.942  10.434  0.00  0.00      PROB  
ATOM   1961  HB2 PHE P  26       7.329  -4.527  11.497  0.00  0.00      PROB  
ATOM   1962  CG  PHE P  26       7.937  -2.601  11.952  0.00  0.00      PROB  
ATOM   1963  CD1 PHE P  26       9.219  -2.001  12.141  0.00  0.00      PROB  
ATOM   1964  HD1 PHE P  26      10.085  -2.273  11.556  0.00  0.00      PROB  
ATOM   1965  CE1 PHE P  26       9.402  -1.010  13.133  0.00  0.00      PROB  
ATOM   1966  HE1 PHE P  26      10.373  -0.561  13.280  0.00  0.00      PROB  
ATOM   1967  CZ  PHE P  26       8.316  -0.648  13.939  0.00  0.00      PROB  
ATOM   1968  HZ  PHE P  26       8.656   0.013  14.722  0.00  0.00      PROB  
ATOM   1969  CD2 PHE P  26       6.892  -2.123  12.734  0.00  0.00      PROB  
ATOM   1970  HD2 PHE P  26       5.907  -2.547  12.603  0.00  0.00      PROB  
ATOM   1971  CE2 PHE P  26       7.107  -1.184  13.689  0.00  0.00      PROB  
ATOM   1972  HE2 PHE P  26       6.212  -0.873  14.209  0.00  0.00      PROB  
ATOM   1973  C   PHE P  26       7.546  -1.730   9.128  0.00  0.00      PROB  
ATOM   1974  O   PHE P  26       7.187  -0.588   9.432  0.00  0.00      PROB  
ATOM   1975  N   GLY P  27       8.442  -1.875   8.148  0.00  0.00      PROB  
ATOM   1976  HN  GLY P  27       8.840  -2.785   8.064  0.00  0.00      PROB  
ATOM   1977  CA  GLY P  27       9.064  -0.828   7.338  0.00  0.00      PROB  
ATOM   1978  HA1 GLY P  27       9.714  -1.294   6.612  0.00  0.00      PROB  
ATOM   1979  HA2 GLY P  27       9.598  -0.204   8.039  0.00  0.00      PROB  
ATOM   1980  C   GLY P  27       8.188  -0.093   6.441  0.00  0.00      PROB  
ATOM   1981  O   GLY P  27       8.291   1.133   6.319  0.00  0.00      PROB  
ATOM   1982  N   LEU P  28       7.265  -0.866   5.822  0.00  0.00      PROB  
ATOM   1983  HN  LEU P  28       7.330  -1.839   6.032  0.00  0.00      PROB  
ATOM   1984  CA  LEU P  28       6.455  -0.266   4.790  0.00  0.00      PROB  
ATOM   1985  HA  LEU P  28       7.092   0.338   4.160  0.00  0.00      PROB  
ATOM   1986  CB  LEU P  28       5.674  -1.409   4.051  0.00  0.00      PROB  
ATOM   1987  HB1 LEU P  28       5.221  -1.977   4.891  0.00  0.00      PROB  
ATOM   1988  HB2 LEU P  28       6.473  -2.022   3.581  0.00  0.00      PROB  
ATOM   1989  CG  LEU P  28       4.691  -1.000   2.868  0.00  0.00      PROB  
ATOM   1990  HG  LEU P  28       3.854  -0.412   3.301  0.00  0.00      PROB  
ATOM   1991  CD1 LEU P  28       5.381  -0.253   1.745  0.00  0.00      PROB  
ATOM   1992 HD11 LEU P  28       5.625   0.762   2.125  0.00  0.00      PROB  
ATOM   1993 HD12 LEU P  28       4.709  -0.112   0.872  0.00  0.00      PROB  
ATOM   1994 HD13 LEU P  28       6.295  -0.790   1.412  0.00  0.00      PROB  
ATOM   1995  CD2 LEU P  28       4.038  -2.329   2.263  0.00  0.00      PROB  
ATOM   1996 HD21 LEU P  28       3.571  -3.056   2.962  0.00  0.00      PROB  
ATOM   1997 HD22 LEU P  28       4.739  -2.788   1.533  0.00  0.00      PROB  
ATOM   1998 HD23 LEU P  28       3.220  -1.796   1.733  0.00  0.00      PROB  
ATOM   1999  C   LEU P  28       5.393   0.676   5.510  0.00  0.00      PROB  
ATOM   2000  O   LEU P  28       5.036   1.735   4.956  0.00  0.00      PROB  
ATOM   2001  N   MET P  29       4.883   0.273   6.698  0.00  0.00      PROB  
ATOM   2002  HN  MET P  29       5.141  -0.604   7.094  0.00  0.00      PROB  
ATOM   2003  CA  MET P  29       3.990   0.969   7.523  0.00  0.00      PROB  
ATOM   2004  HA  MET P  29       3.199   1.444   6.961  0.00  0.00      PROB  
ATOM   2005  CB  MET P  29       3.283   0.054   8.532  0.00  0.00      PROB  
ATOM   2006  HB1 MET P  29       2.671   0.700   9.196  0.00  0.00      PROB  
ATOM   2007  HB2 MET P  29       3.891  -0.466   9.303  0.00  0.00      PROB  
ATOM   2008  CG  MET P  29       2.251  -0.900   7.897  0.00  0.00      PROB  
ATOM   2009  HG1 MET P  29       2.764  -1.342   7.016  0.00  0.00      PROB  
ATOM   2010  HG2 MET P  29       1.429  -0.316   7.431  0.00  0.00      PROB  
ATOM   2011  SD  MET P  29       1.434  -2.202   8.954  0.00  0.00      PROB  
ATOM   2012  CE  MET P  29       0.360  -2.795   7.623  0.00  0.00      PROB  
ATOM   2013  HE1 MET P  29       0.883  -2.972   6.659  0.00  0.00      PROB  
ATOM   2014  HE2 MET P  29      -0.411  -2.063   7.301  0.00  0.00      PROB  
ATOM   2015  HE3 MET P  29      -0.011  -3.805   7.900  0.00  0.00      PROB  
ATOM   2016  C   MET P  29       4.609   2.183   8.220  0.00  0.00      PROB  
ATOM   2017  O   MET P  29       3.954   3.218   8.288  0.00  0.00      PROB  
ATOM   2018  N   LYS P  30       5.956   2.103   8.543  0.00  0.00      PROB  
ATOM   2019  HN  LYS P  30       6.393   1.208   8.490  0.00  0.00      PROB  
ATOM   2020  CA  LYS P  30       6.764   3.205   8.939  0.00  0.00      PROB  
ATOM   2021  HA  LYS P  30       6.275   3.728   9.748  0.00  0.00      PROB  
ATOM   2022  CB  LYS P  30       8.000   2.603   9.601  0.00  0.00      PROB  
ATOM   2023  HB1 LYS P  30       8.510   1.868   8.942  0.00  0.00      PROB  
ATOM   2024  HB2 LYS P  30       7.619   1.993  10.448  0.00  0.00      PROB  
ATOM   2025  CG  LYS P  30       9.069   3.609  10.143  0.00  0.00      PROB  
ATOM   2026  HG1 LYS P  30       9.564   2.964  10.901  0.00  0.00      PROB  
ATOM   2027  HG2 LYS P  30       8.627   4.499  10.639  0.00  0.00      PROB  
ATOM   2028  CD  LYS P  30      10.098   4.149   9.122  0.00  0.00      PROB  
ATOM   2029  HD1 LYS P  30       9.482   4.699   8.380  0.00  0.00      PROB  
ATOM   2030  HD2 LYS P  30      10.675   3.313   8.673  0.00  0.00      PROB  
ATOM   2031  CE  LYS P  30      11.092   5.139   9.769  0.00  0.00      PROB  
ATOM   2032  HE1 LYS P  30      10.602   6.086  10.082  0.00  0.00      PROB  
ATOM   2033  HE2 LYS P  30      11.934   5.381   9.087  0.00  0.00      PROB  
ATOM   2034  NZ  LYS P  30      11.753   4.577  11.014  0.00  0.00      PROB  
ATOM   2035  HZ1 LYS P  30      12.700   5.003  11.064  0.00  0.00      PROB  
ATOM   2036  HZ2 LYS P  30      11.932   3.553  11.046  0.00  0.00      PROB  
ATOM   2037  HZ3 LYS P  30      11.201   4.902  11.833  0.00  0.00      PROB  
ATOM   2038  C   LYS P  30       7.035   4.246   7.831  0.00  0.00      PROB  
ATOM   2039  O   LYS P  30       6.952   5.469   7.955  0.00  0.00      PROB  
ATOM   2040  N   LYS P  31       7.268   3.746   6.562  0.00  0.00      PROB  
ATOM   2041  HN  LYS P  31       7.432   2.777   6.394  0.00  0.00      PROB  
ATOM   2042  CA  LYS P  31       7.354   4.604   5.381  0.00  0.00      PROB  
ATOM   2043  HA  LYS P  31       7.959   5.434   5.717  0.00  0.00      PROB  
ATOM   2044  CB  LYS P  31       8.120   3.918   4.228  0.00  0.00      PROB  
ATOM   2045  HB1 LYS P  31       7.912   4.401   3.249  0.00  0.00      PROB  
ATOM   2046  HB2 LYS P  31       7.726   2.905   4.000  0.00  0.00      PROB  
ATOM   2047  CG  LYS P  31       9.563   3.688   4.517  0.00  0.00      PROB  
ATOM   2048  HG1 LYS P  31       9.946   3.220   3.585  0.00  0.00      PROB  
ATOM   2049  HG2 LYS P  31       9.797   2.941   5.304  0.00  0.00      PROB  
ATOM   2050  CD  LYS P  31      10.440   4.866   4.844  0.00  0.00      PROB  
ATOM   2051  HD1 LYS P  31      10.079   5.362   5.771  0.00  0.00      PROB  
ATOM   2052  HD2 LYS P  31      10.350   5.537   3.963  0.00  0.00      PROB  
ATOM   2053  CE  LYS P  31      11.891   4.519   5.181  0.00  0.00      PROB  
ATOM   2054  HE1 LYS P  31      12.508   4.269   4.292  0.00  0.00      PROB  
ATOM   2055  HE2 LYS P  31      12.026   3.778   5.997  0.00  0.00      PROB  
ATOM   2056  NZ  LYS P  31      12.562   5.715   5.646  0.00  0.00      PROB  
ATOM   2057  HZ1 LYS P  31      13.395   5.548   6.246  0.00  0.00      PROB  
ATOM   2058  HZ2 LYS P  31      11.885   6.293   6.184  0.00  0.00      PROB  
ATOM   2059  HZ3 LYS P  31      12.888   6.294   4.846  0.00  0.00      PROB  
ATOM   2060  C   LYS P  31       6.098   5.253   4.930  0.00  0.00      PROB  
ATOM   2061  O   LYS P  31       6.126   6.373   4.407  0.00  0.00      PROB  
ATOM   2062  N   ALA P  32       4.992   4.588   5.053  0.00  0.00      PROB  
ATOM   2063  HN  ALA P  32       5.042   3.595   5.122  0.00  0.00      PROB  
ATOM   2064  CA  ALA P  32       3.698   5.216   4.965  0.00  0.00      PROB  
ATOM   2065  HA  ALA P  32       3.690   5.755   4.029  0.00  0.00      PROB  
ATOM   2066  CB  ALA P  32       2.573   4.109   5.033  0.00  0.00      PROB  
ATOM   2067  HB1 ALA P  32       2.891   3.283   4.362  0.00  0.00      PROB  
ATOM   2068  HB2 ALA P  32       1.623   4.587   4.713  0.00  0.00      PROB  
ATOM   2069  HB3 ALA P  32       2.330   3.624   6.003  0.00  0.00      PROB  
ATOM   2070  C   ALA P  32       3.488   6.330   6.067  0.00  0.00      PROB  
ATOM   2071  O   ALA P  32       3.068   7.440   5.815  0.00  0.00      PROB  
ATOM   2072  N   TYR P  33       3.839   6.073   7.278  0.00  0.00      PROB  
ATOM   2073  HN  TYR P  33       4.096   5.136   7.500  0.00  0.00      PROB  
ATOM   2074  CA  TYR P  33       3.828   7.057   8.384  0.00  0.00      PROB  
ATOM   2075  HA  TYR P  33       2.795   7.358   8.475  0.00  0.00      PROB  
ATOM   2076  CB  TYR P  33       4.337   6.397   9.801  0.00  0.00      PROB  
ATOM   2077  HB1 TYR P  33       5.254   5.782   9.678  0.00  0.00      PROB  
ATOM   2078  HB2 TYR P  33       3.601   5.600  10.040  0.00  0.00      PROB  
ATOM   2079  CG  TYR P  33       4.429   7.405  10.951  0.00  0.00      PROB  
ATOM   2080  CD1 TYR P  33       3.314   8.230  11.293  0.00  0.00      PROB  
ATOM   2081  HD1 TYR P  33       2.486   8.051  10.624  0.00  0.00      PROB  
ATOM   2082  CE1 TYR P  33       3.348   9.217  12.305  0.00  0.00      PROB  
ATOM   2083  HE1 TYR P  33       2.558   9.936  12.469  0.00  0.00      PROB  
ATOM   2084  CZ  TYR P  33       4.537   9.303  13.042  0.00  0.00      PROB  
ATOM   2085  OH  TYR P  33       4.608  10.138  14.135  0.00  0.00      PROB  
ATOM   2086  HH  TYR P  33       5.508  10.092  14.465  0.00  0.00      PROB  
ATOM   2087  CD2 TYR P  33       5.579   7.511  11.775  0.00  0.00      PROB  
ATOM   2088  HD2 TYR P  33       6.420   6.876  11.537  0.00  0.00      PROB  
ATOM   2089  CE2 TYR P  33       5.622   8.381  12.857  0.00  0.00      PROB  
ATOM   2090  HE2 TYR P  33       6.536   8.378  13.432  0.00  0.00      PROB  
ATOM   2091  C   TYR P  33       4.651   8.273   8.089  0.00  0.00      PROB  
ATOM   2092  O   TYR P  33       4.189   9.411   8.245  0.00  0.00      PROB  
ATOM   2093  N   GLU P  34       5.885   8.059   7.560  0.00  0.00      PROB  
ATOM   2094  HN  GLU P  34       6.155   7.102   7.488  0.00  0.00      PROB  
ATOM   2095  CA  GLU P  34       6.801   9.158   7.271  0.00  0.00      PROB  
ATOM   2096  HA  GLU P  34       6.962   9.858   8.078  0.00  0.00      PROB  
ATOM   2097  CB  GLU P  34       8.256   8.774   6.921  0.00  0.00      PROB  
ATOM   2098  HB1 GLU P  34       8.857   9.619   6.522  0.00  0.00      PROB  
ATOM   2099  HB2 GLU P  34       8.209   8.207   5.967  0.00  0.00      PROB  
ATOM   2100  CG  GLU P  34       9.038   8.008   7.958  0.00  0.00      PROB  
ATOM   2101  HG1 GLU P  34       8.844   6.935   8.174  0.00  0.00      PROB  
ATOM   2102  HG2 GLU P  34       8.941   8.578   8.906  0.00  0.00      PROB  
ATOM   2103  CD  GLU P  34      10.540   8.106   7.562  0.00  0.00      PROB  
ATOM   2104  OE1 GLU P  34      10.952   7.580   6.467  0.00  0.00      PROB  
ATOM   2105  OE2 GLU P  34      11.400   8.616   8.316  0.00  0.00      PROB  
ATOM   2106  C   GLU P  34       6.242  10.004   6.069  0.00  0.00      PROB  
ATOM   2107  O   GLU P  34       6.260  11.179   6.335  0.00  0.00      PROB  
ATOM   2108  N   LEU P  35       5.700   9.413   5.072  0.00  0.00      PROB  
ATOM   2109  HN  LEU P  35       5.565   8.426   5.123  0.00  0.00      PROB  
ATOM   2110  CA  LEU P  35       5.120  10.137   3.931  0.00  0.00      PROB  
ATOM   2111  HA  LEU P  35       5.839  10.859   3.572  0.00  0.00      PROB  
ATOM   2112  CB  LEU P  35       4.834   9.187   2.722  0.00  0.00      PROB  
ATOM   2113  HB1 LEU P  35       4.291   8.367   3.239  0.00  0.00      PROB  
ATOM   2114  HB2 LEU P  35       5.840   8.787   2.473  0.00  0.00      PROB  
ATOM   2115  CG  LEU P  35       3.978   9.617   1.560  0.00  0.00      PROB  
ATOM   2116  HG  LEU P  35       2.891   9.761   1.740  0.00  0.00      PROB  
ATOM   2117  CD1 LEU P  35       4.605  10.920   0.937  0.00  0.00      PROB  
ATOM   2118 HD11 LEU P  35       5.575  11.235   1.378  0.00  0.00      PROB  
ATOM   2119 HD12 LEU P  35       3.878  11.735   1.143  0.00  0.00      PROB  
ATOM   2120 HD13 LEU P  35       4.687  10.949  -0.170  0.00  0.00      PROB  
ATOM   2121  CD2 LEU P  35       3.867   8.575   0.430  0.00  0.00      PROB  
ATOM   2122 HD21 LEU P  35       3.169   7.780   0.770  0.00  0.00      PROB  
ATOM   2123 HD22 LEU P  35       4.845   8.056   0.332  0.00  0.00      PROB  
ATOM   2124 HD23 LEU P  35       3.590   8.927  -0.587  0.00  0.00      PROB  
ATOM   2125  C   LEU P  35       3.849  10.885   4.260  0.00  0.00      PROB  
ATOM   2126  O   LEU P  35       3.638  12.002   3.774  0.00  0.00      PROB  
ATOM   2127  N   SER P  36       2.976  10.276   5.058  0.00  0.00      PROB  
ATOM   2128  HN  SER P  36       3.247   9.454   5.552  0.00  0.00      PROB  
ATOM   2129  CA  SER P  36       1.782  10.829   5.603  0.00  0.00      PROB  
ATOM   2130  HA  SER P  36       1.189  11.183   4.774  0.00  0.00      PROB  
ATOM   2131  CB  SER P  36       0.933   9.801   6.513  0.00  0.00      PROB  
ATOM   2132  HB1 SER P  36       1.551   9.343   7.314  0.00  0.00      PROB  
ATOM   2133  HB2 SER P  36       0.460   9.042   5.853  0.00  0.00      PROB  
ATOM   2134  OG  SER P  36      -0.172  10.454   7.177  0.00  0.00      PROB  
ATOM   2135  HG1 SER P  36      -0.576  10.901   6.430  0.00  0.00      PROB  
ATOM   2136  C   SER P  36       2.157  12.028   6.437  0.00  0.00      PROB  
ATOM   2137  O   SER P  36       1.500  13.046   6.236  0.00  0.00      PROB  
ATOM   2138  N   VAL P  37       3.055  11.976   7.432  0.00  0.00      PROB  
ATOM   2139  HN  VAL P  37       3.476  11.114   7.706  0.00  0.00      PROB  
ATOM   2140  CA  VAL P  37       3.383  13.120   8.226  0.00  0.00      PROB  
ATOM   2141  HA  VAL P  37       2.529  13.647   8.625  0.00  0.00      PROB  
ATOM   2142  CB  VAL P  37       4.329  12.756   9.386  0.00  0.00      PROB  
ATOM   2143  HB  VAL P  37       5.217  12.209   9.004  0.00  0.00      PROB  
ATOM   2144  CG1 VAL P  37       4.839  14.043  10.116  0.00  0.00      PROB  
ATOM   2145 HG11 VAL P  37       3.974  14.480  10.659  0.00  0.00      PROB  
ATOM   2146 HG12 VAL P  37       5.296  14.784   9.426  0.00  0.00      PROB  
ATOM   2147 HG13 VAL P  37       5.551  13.697  10.896  0.00  0.00      PROB  
ATOM   2148  CG2 VAL P  37       3.478  11.960  10.413  0.00  0.00      PROB  
ATOM   2149 HG21 VAL P  37       4.144  11.654  11.248  0.00  0.00      PROB  
ATOM   2150 HG22 VAL P  37       3.118  11.025   9.934  0.00  0.00      PROB  
ATOM   2151 HG23 VAL P  37       2.672  12.596  10.836  0.00  0.00      PROB  
ATOM   2152  C   VAL P  37       4.063  14.170   7.294  0.00  0.00      PROB  
ATOM   2153  O   VAL P  37       3.732  15.318   7.327  0.00  0.00      PROB  
ATOM   2154  N   LEU P  38       5.085  13.764   6.425  0.00  0.00      PROB  
ATOM   2155  HN  LEU P  38       5.280  12.788   6.363  0.00  0.00      PROB  
ATOM   2156  CA  LEU P  38       5.923  14.652   5.732  0.00  0.00      PROB  
ATOM   2157  HA  LEU P  38       6.519  15.356   6.294  0.00  0.00      PROB  
ATOM   2158  CB  LEU P  38       7.037  13.799   5.053  0.00  0.00      PROB  
ATOM   2159  HB1 LEU P  38       6.499  13.101   4.377  0.00  0.00      PROB  
ATOM   2160  HB2 LEU P  38       7.527  13.130   5.792  0.00  0.00      PROB  
ATOM   2161  CG  LEU P  38       8.123  14.666   4.268  0.00  0.00      PROB  
ATOM   2162  HG  LEU P  38       7.587  15.325   3.551  0.00  0.00      PROB  
ATOM   2163  CD1 LEU P  38       9.054  15.444   5.144  0.00  0.00      PROB  
ATOM   2164 HD11 LEU P  38       8.456  16.308   5.504  0.00  0.00      PROB  
ATOM   2165 HD12 LEU P  38       9.877  15.830   4.505  0.00  0.00      PROB  
ATOM   2166 HD13 LEU P  38       9.464  14.865   5.999  0.00  0.00      PROB  
ATOM   2167  CD2 LEU P  38       8.932  13.678   3.375  0.00  0.00      PROB  
ATOM   2168 HD21 LEU P  38       8.243  13.111   2.713  0.00  0.00      PROB  
ATOM   2169 HD22 LEU P  38       9.442  12.894   3.974  0.00  0.00      PROB  
ATOM   2170 HD23 LEU P  38       9.692  14.150   2.715  0.00  0.00      PROB  
ATOM   2171  C   LEU P  38       5.233  15.458   4.702  0.00  0.00      PROB  
ATOM   2172  O   LEU P  38       5.441  16.664   4.683  0.00  0.00      PROB  
ATOM   2173  N   CYS P  39       4.268  14.922   3.862  0.00  0.00      PROB  
ATOM   2174  HN  CYS P  39       4.260  13.928   3.946  0.00  0.00      PROB  
ATOM   2175  CA  CYS P  39       3.710  15.642   2.755  0.00  0.00      PROB  
ATOM   2176  HA  CYS P  39       4.218  16.557   2.485  0.00  0.00      PROB  
ATOM   2177  CB  CYS P  39       3.793  14.575   1.582  0.00  0.00      PROB  
ATOM   2178  HB1 CYS P  39       3.337  14.958   0.645  0.00  0.00      PROB  
ATOM   2179  HB2 CYS P  39       3.283  13.643   1.909  0.00  0.00      PROB  
ATOM   2180  SG  CYS P  39       5.577  14.222   1.321  0.00  0.00      PROB  
ATOM   2181  HG1 CYS P  39       5.501  14.527   0.034  0.00  0.00      PROB  
ATOM   2182  C   CYS P  39       2.248  15.934   2.856  0.00  0.00      PROB  
ATOM   2183  O   CYS P  39       1.596  16.113   1.865  0.00  0.00      PROB  
ATOM   2184  N   ASP P  40       1.723  16.058   4.060  0.00  0.00      PROB  
ATOM   2185  HN  ASP P  40       2.259  16.303   4.864  0.00  0.00      PROB  
ATOM   2186  CA  ASP P  40       0.300  16.300   4.404  0.00  0.00      PROB  
ATOM   2187  HA  ASP P  40       0.232  15.997   5.439  0.00  0.00      PROB  
ATOM   2188  CB  ASP P  40      -0.153  17.826   4.319  0.00  0.00      PROB  
ATOM   2189  HB1 ASP P  40      -1.226  17.937   4.586  0.00  0.00      PROB  
ATOM   2190  HB2 ASP P  40       0.017  18.228   3.298  0.00  0.00      PROB  
ATOM   2191  CG  ASP P  40       0.517  18.721   5.242  0.00  0.00      PROB  
ATOM   2192  OD1 ASP P  40       1.551  18.309   5.796  0.00  0.00      PROB  
ATOM   2193  OD2 ASP P  40       0.140  19.906   5.506  0.00  0.00      PROB  
ATOM   2194  C   ASP P  40      -0.775  15.311   3.765  0.00  0.00      PROB  
ATOM   2195  O   ASP P  40      -1.836  15.694   3.222  0.00  0.00      PROB  
ATOM   2196  N   CYS P  41      -0.435  14.040   3.691  0.00  0.00      PROB  
ATOM   2197  HN  CYS P  41       0.484  13.783   3.979  0.00  0.00      PROB  
ATOM   2198  CA  CYS P  41      -1.274  12.996   3.057  0.00  0.00      PROB  
ATOM   2199  HA  CYS P  41      -2.078  13.521   2.562  0.00  0.00      PROB  
ATOM   2200  CB  CYS P  41      -0.399  12.218   2.010  0.00  0.00      PROB  
ATOM   2201  HB1 CYS P  41      -0.954  11.312   1.685  0.00  0.00      PROB  
ATOM   2202  HB2 CYS P  41       0.510  11.881   2.552  0.00  0.00      PROB  
ATOM   2203  SG  CYS P  41       0.095  13.152   0.541  0.00  0.00      PROB  
ATOM   2204  HG1 CYS P  41       0.716  14.157   1.141  0.00  0.00      PROB  
ATOM   2205  C   CYS P  41      -1.904  12.069   4.057  0.00  0.00      PROB  
ATOM   2206  O   CYS P  41      -1.387  11.766   5.136  0.00  0.00      PROB  
ATOM   2207  N   GLU P  42      -3.058  11.545   3.544  0.00  0.00      PROB  
ATOM   2208  HN  GLU P  42      -3.444  11.756   2.649  0.00  0.00      PROB  
ATOM   2209  CA  GLU P  42      -3.990  10.717   4.253  0.00  0.00      PROB  
ATOM   2210  HA  GLU P  42      -3.582  10.565   5.241  0.00  0.00      PROB  
ATOM   2211  CB  GLU P  42      -5.454  11.289   4.129  0.00  0.00      PROB  
ATOM   2212  HB1 GLU P  42      -5.749  11.497   3.078  0.00  0.00      PROB  
ATOM   2213  HB2 GLU P  42      -5.365  12.292   4.598  0.00  0.00      PROB  
ATOM   2214  CG  GLU P  42      -6.605  10.473   4.752  0.00  0.00      PROB  
ATOM   2215  HG1 GLU P  42      -6.166  10.128   5.712  0.00  0.00      PROB  
ATOM   2216  HG2 GLU P  42      -7.032   9.668   4.116  0.00  0.00      PROB  
ATOM   2217  CD  GLU P  42      -7.952  11.146   5.038  0.00  0.00      PROB  
ATOM   2218  OE1 GLU P  42      -8.989  10.958   4.469  0.00  0.00      PROB  
ATOM   2219  OE2 GLU P  42      -7.885  11.917   6.058  0.00  0.00      PROB  
ATOM   2220  C   GLU P  42      -3.895   9.342   3.508  0.00  0.00      PROB  
ATOM   2221  O   GLU P  42      -3.929   9.227   2.303  0.00  0.00      PROB  
ATOM   2222  N   ILE P  43      -3.562   8.323   4.338  0.00  0.00      PROB  
ATOM   2223  HN  ILE P  43      -3.533   8.420   5.330  0.00  0.00      PROB  
ATOM   2224  CA  ILE P  43      -3.032   7.029   3.868  0.00  0.00      PROB  
ATOM   2225  HA  ILE P  43      -3.293   7.069   2.821  0.00  0.00      PROB  
ATOM   2226  CB  ILE P  43      -1.470   6.921   3.885  0.00  0.00      PROB  
ATOM   2227  HB  ILE P  43      -1.177   6.998   4.953  0.00  0.00      PROB  
ATOM   2228  CG2 ILE P  43      -1.007   5.555   3.252  0.00  0.00      PROB  
ATOM   2229 HG21 ILE P  43      -1.548   5.316   2.312  0.00  0.00      PROB  
ATOM   2230 HG22 ILE P  43      -1.310   4.780   3.988  0.00  0.00      PROB  
ATOM   2231 HG23 ILE P  43       0.073   5.443   3.016  0.00  0.00      PROB  
ATOM   2232  CG1 ILE P  43      -0.890   8.225   3.193  0.00  0.00      PROB  
ATOM   2233 HG11 ILE P  43      -1.167   9.074   3.854  0.00  0.00      PROB  
ATOM   2234 HG12 ILE P  43      -1.388   8.368   2.211  0.00  0.00      PROB  
ATOM   2235  CD  ILE P  43       0.624   8.118   3.138  0.00  0.00      PROB  
ATOM   2236  HD1 ILE P  43       1.032   7.688   4.078  0.00  0.00      PROB  
ATOM   2237  HD2 ILE P  43       1.074   9.118   2.962  0.00  0.00      PROB  
ATOM   2238  HD3 ILE P  43       0.818   7.510   2.229  0.00  0.00      PROB  
ATOM   2239  C   ILE P  43      -3.746   5.770   4.461  0.00  0.00      PROB  
ATOM   2240  O   ILE P  43      -4.179   5.714   5.626  0.00  0.00      PROB  
ATOM   2241  N   ALA P  44      -3.987   4.759   3.536  0.00  0.00      PROB  
ATOM   2242  HN  ALA P  44      -3.900   4.953   2.562  0.00  0.00      PROB  
ATOM   2243  CA  ALA P  44      -4.487   3.390   3.831  0.00  0.00      PROB  
ATOM   2244  HA  ALA P  44      -4.255   3.192   4.867  0.00  0.00      PROB  
ATOM   2245  CB  ALA P  44      -5.996   3.237   3.735  0.00  0.00      PROB  
ATOM   2246  HB1 ALA P  44      -6.354   3.417   2.699  0.00  0.00      PROB  
ATOM   2247  HB2 ALA P  44      -6.445   4.043   4.353  0.00  0.00      PROB  
ATOM   2248  HB3 ALA P  44      -6.398   2.244   4.028  0.00  0.00      PROB  
ATOM   2249  C   ALA P  44      -3.776   2.366   2.960  0.00  0.00      PROB  
ATOM   2250  O   ALA P  44      -3.598   2.581   1.820  0.00  0.00      PROB  
ATOM   2251  N   LEU P  45      -3.432   1.221   3.628  0.00  0.00      PROB  
ATOM   2252  HN  LEU P  45      -3.639   1.327   4.598  0.00  0.00      PROB  
ATOM   2253  CA  LEU P  45      -2.764   0.087   3.109  0.00  0.00      PROB  
ATOM   2254  HA  LEU P  45      -2.667   0.049   2.034  0.00  0.00      PROB  
ATOM   2255  CB  LEU P  45      -1.263   0.201   3.682  0.00  0.00      PROB  
ATOM   2256  HB1 LEU P  45      -1.489   0.333   4.761  0.00  0.00      PROB  
ATOM   2257  HB2 LEU P  45      -0.733   1.153   3.464  0.00  0.00      PROB  
ATOM   2258  CG  LEU P  45      -0.276  -0.938   3.448  0.00  0.00      PROB  
ATOM   2259  HG  LEU P  45      -0.670  -1.941   3.720  0.00  0.00      PROB  
ATOM   2260  CD1 LEU P  45       0.025  -1.124   1.939  0.00  0.00      PROB  
ATOM   2261 HD11 LEU P  45      -0.887  -0.968   1.324  0.00  0.00      PROB  
ATOM   2262 HD12 LEU P  45       0.422  -2.161   1.890  0.00  0.00      PROB  
ATOM   2263 HD13 LEU P  45       0.780  -0.427   1.517  0.00  0.00      PROB  
ATOM   2264  CD2 LEU P  45       0.940  -0.757   4.391  0.00  0.00      PROB  
ATOM   2265 HD21 LEU P  45       0.568  -0.442   5.389  0.00  0.00      PROB  
ATOM   2266 HD22 LEU P  45       1.698  -0.019   4.053  0.00  0.00      PROB  
ATOM   2267 HD23 LEU P  45       1.564  -1.661   4.557  0.00  0.00      PROB  
ATOM   2268  C   LEU P  45      -3.411  -1.222   3.453  0.00  0.00      PROB  
ATOM   2269  O   LEU P  45      -3.634  -1.486   4.647  0.00  0.00      PROB  
ATOM   2270  N   ILE P  46      -3.813  -2.078   2.482  0.00  0.00      PROB  
ATOM   2271  HN  ILE P  46      -3.610  -1.779   1.552  0.00  0.00      PROB  
ATOM   2272  CA  ILE P  46      -4.523  -3.348   2.737  0.00  0.00      PROB  
ATOM   2273  HA  ILE P  46      -4.568  -3.409   3.814  0.00  0.00      PROB  
ATOM   2274  CB  ILE P  46      -5.934  -3.345   2.082  0.00  0.00      PROB  
ATOM   2275  HB  ILE P  46      -5.891  -3.212   0.980  0.00  0.00      PROB  
ATOM   2276  CG2 ILE P  46      -6.520  -4.765   2.301  0.00  0.00      PROB  
ATOM   2277 HG21 ILE P  46      -5.840  -5.587   1.989  0.00  0.00      PROB  
ATOM   2278 HG22 ILE P  46      -7.516  -4.823   1.812  0.00  0.00      PROB  
ATOM   2279 HG23 ILE P  46      -6.639  -4.866   3.401  0.00  0.00      PROB  
ATOM   2280  CG1 ILE P  46      -6.864  -2.275   2.718  0.00  0.00      PROB  
ATOM   2281 HG11 ILE P  46      -6.380  -1.284   2.849  0.00  0.00      PROB  
ATOM   2282 HG12 ILE P  46      -6.886  -2.657   3.761  0.00  0.00      PROB  
ATOM   2283  CD  ILE P  46      -8.191  -2.060   2.021  0.00  0.00      PROB  
ATOM   2284  HD1 ILE P  46      -8.090  -1.275   1.241  0.00  0.00      PROB  
ATOM   2285  HD2 ILE P  46      -8.991  -1.752   2.728  0.00  0.00      PROB  
ATOM   2286  HD3 ILE P  46      -8.579  -3.052   1.707  0.00  0.00      PROB  
ATOM   2287  C   ILE P  46      -3.718  -4.502   2.240  0.00  0.00      PROB  
ATOM   2288  O   ILE P  46      -3.567  -4.613   1.020  0.00  0.00      PROB  
ATOM   2289  N   ILE P  47      -3.254  -5.381   3.123  0.00  0.00      PROB  
ATOM   2290  HN  ILE P  47      -3.359  -5.230   4.103  0.00  0.00      PROB  
ATOM   2291  CA  ILE P  47      -2.308  -6.441   2.781  0.00  0.00      PROB  
ATOM   2292  HA  ILE P  47      -1.976  -6.493   1.755  0.00  0.00      PROB  
ATOM   2293  CB  ILE P  47      -0.984  -6.366   3.603  0.00  0.00      PROB  
ATOM   2294  HB  ILE P  47      -1.209  -6.538   4.677  0.00  0.00      PROB  
ATOM   2295  CG2 ILE P  47      -0.030  -7.516   3.128  0.00  0.00      PROB  
ATOM   2296 HG21 ILE P  47       0.081  -7.292   2.046  0.00  0.00      PROB  
ATOM   2297 HG22 ILE P  47      -0.430  -8.543   3.267  0.00  0.00      PROB  
ATOM   2298 HG23 ILE P  47       0.957  -7.540   3.637  0.00  0.00      PROB  
ATOM   2299  CG1 ILE P  47      -0.239  -5.037   3.590  0.00  0.00      PROB  
ATOM   2300 HG11 ILE P  47      -1.008  -4.268   3.819  0.00  0.00      PROB  
ATOM   2301 HG12 ILE P  47       0.045  -4.881   2.527  0.00  0.00      PROB  
ATOM   2302  CD  ILE P  47       0.857  -4.833   4.573  0.00  0.00      PROB  
ATOM   2303  HD1 ILE P  47       0.401  -4.711   5.579  0.00  0.00      PROB  
ATOM   2304  HD2 ILE P  47       1.386  -3.902   4.276  0.00  0.00      PROB  
ATOM   2305  HD3 ILE P  47       1.628  -5.630   4.508  0.00  0.00      PROB  
ATOM   2306  C   ILE P  47      -2.993  -7.781   3.122  0.00  0.00      PROB  
ATOM   2307  O   ILE P  47      -3.306  -8.137   4.258  0.00  0.00      PROB  
ATOM   2308  N   PHE P  48      -3.212  -8.616   2.084  0.00  0.00      PROB  
ATOM   2309  HN  PHE P  48      -2.969  -8.299   1.170  0.00  0.00      PROB  
ATOM   2310  CA  PHE P  48      -3.606  -9.965   2.220  0.00  0.00      PROB  
ATOM   2311  HA  PHE P  48      -3.973 -10.087   3.228  0.00  0.00      PROB  
ATOM   2312  CB  PHE P  48      -4.834 -10.363   1.226  0.00  0.00      PROB  
ATOM   2313  HB1 PHE P  48      -5.074 -11.437   1.381  0.00  0.00      PROB  
ATOM   2314  HB2 PHE P  48      -4.647 -10.123   0.158  0.00  0.00      PROB  
ATOM   2315  CG  PHE P  48      -6.088  -9.715   1.637  0.00  0.00      PROB  
ATOM   2316  CD1 PHE P  48      -6.633  -8.765   0.723  0.00  0.00      PROB  
ATOM   2317  HD1 PHE P  48      -6.131  -8.510  -0.198  0.00  0.00      PROB  
ATOM   2318  CE1 PHE P  48      -7.869  -8.129   1.062  0.00  0.00      PROB  
ATOM   2319  HE1 PHE P  48      -8.282  -7.393   0.388  0.00  0.00      PROB  
ATOM   2320  CZ  PHE P  48      -8.408  -8.371   2.339  0.00  0.00      PROB  
ATOM   2321  HZ  PHE P  48      -9.312  -7.881   2.670  0.00  0.00      PROB  
ATOM   2322  CD2 PHE P  48      -6.816 -10.154   2.756  0.00  0.00      PROB  
ATOM   2323  HD2 PHE P  48      -6.539 -11.056   3.283  0.00  0.00      PROB  
ATOM   2324  CE2 PHE P  48      -7.946  -9.401   3.164  0.00  0.00      PROB  
ATOM   2325  HE2 PHE P  48      -8.403  -9.700   4.096  0.00  0.00      PROB  
ATOM   2326  C   PHE P  48      -2.465 -10.928   2.002  0.00  0.00      PROB  
ATOM   2327  O   PHE P  48      -1.943 -11.262   0.914  0.00  0.00      PROB  
ATOM   2328  N   ASN P  49      -1.979 -11.573   3.086  0.00  0.00      PROB  
ATOM   2329  HN  ASN P  49      -2.454 -11.434   3.952  0.00  0.00      PROB  
ATOM   2330  CA  ASN P  49      -0.841 -12.541   2.979  0.00  0.00      PROB  
ATOM   2331  HA  ASN P  49      -0.147 -12.038   2.322  0.00  0.00      PROB  
ATOM   2332  CB  ASN P  49      -0.026 -12.608   4.310  0.00  0.00      PROB  
ATOM   2333  HB1 ASN P  49       0.145 -11.582   4.700  0.00  0.00      PROB  
ATOM   2334  HB2 ASN P  49       1.006 -13.007   4.207  0.00  0.00      PROB  
ATOM   2335  CG  ASN P  49      -0.761 -13.374   5.402  0.00  0.00      PROB  
ATOM   2336  OD1 ASN P  49      -1.766 -14.037   5.279  0.00  0.00      PROB  
ATOM   2337  ND2 ASN P  49      -0.201 -13.167   6.623  0.00  0.00      PROB  
ATOM   2338 HD21 ASN P  49      -0.444 -13.789   7.368  0.00  0.00      PROB  
ATOM   2339 HD22 ASN P  49       0.689 -12.720   6.713  0.00  0.00      PROB  
ATOM   2340  C   ASN P  49      -1.132 -13.880   2.347  0.00  0.00      PROB  
ATOM   2341  O   ASN P  49      -2.304 -14.124   2.066  0.00  0.00      PROB  
ATOM   2342  N   SER P  50      -0.162 -14.764   2.046  0.00  0.00      PROB  
ATOM   2343  HN  SER P  50       0.796 -14.601   2.271  0.00  0.00      PROB  
ATOM   2344  CA  SER P  50      -0.378 -16.088   1.412  0.00  0.00      PROB  
ATOM   2345  HA  SER P  50      -0.923 -15.837   0.514  0.00  0.00      PROB  
ATOM   2346  CB  SER P  50       0.912 -16.918   0.973  0.00  0.00      PROB  
ATOM   2347  HB1 SER P  50       1.468 -16.395   0.166  0.00  0.00      PROB  
ATOM   2348  HB2 SER P  50       0.650 -17.930   0.594  0.00  0.00      PROB  
ATOM   2349  OG  SER P  50       1.811 -17.025   2.003  0.00  0.00      PROB  
ATOM   2350  HG1 SER P  50       2.315 -16.211   2.080  0.00  0.00      PROB  
ATOM   2351  C   SER P  50      -1.331 -17.036   2.217  0.00  0.00      PROB  
ATOM   2352  O   SER P  50      -2.081 -17.822   1.606  0.00  0.00      PROB  
ATOM   2353  N   SER P  51      -1.348 -16.903   3.487  0.00  0.00      PROB  
ATOM   2354  HN  SER P  51      -0.742 -16.221   3.888  0.00  0.00      PROB  
ATOM   2355  CA  SER P  51      -2.186 -17.603   4.453  0.00  0.00      PROB  
ATOM   2356  HA  SER P  51      -2.330 -18.632   4.156  0.00  0.00      PROB  
ATOM   2357  CB  SER P  51      -1.584 -17.560   5.865  0.00  0.00      PROB  
ATOM   2358  HB1 SER P  51      -2.265 -17.991   6.631  0.00  0.00      PROB  
ATOM   2359  HB2 SER P  51      -1.414 -16.500   6.151  0.00  0.00      PROB  
ATOM   2360  OG  SER P  51      -0.252 -18.121   5.986  0.00  0.00      PROB  
ATOM   2361  HG1 SER P  51      -0.209 -19.079   5.942  0.00  0.00      PROB  
ATOM   2362  C   SER P  51      -3.619 -17.020   4.544  0.00  0.00      PROB  
ATOM   2363  O   SER P  51      -4.491 -17.612   5.188  0.00  0.00      PROB  
ATOM   2364  N   ASN P  52      -3.950 -15.913   3.891  0.00  0.00      PROB  
ATOM   2365  HN  ASN P  52      -3.261 -15.389   3.396  0.00  0.00      PROB  
ATOM   2366  CA  ASN P  52      -5.260 -15.255   3.872  0.00  0.00      PROB  
ATOM   2367  HA  ASN P  52      -5.155 -14.511   3.096  0.00  0.00      PROB  
ATOM   2368  CB  ASN P  52      -6.417 -16.139   3.446  0.00  0.00      PROB  
ATOM   2369  HB1 ASN P  52      -7.293 -15.577   3.057  0.00  0.00      PROB  
ATOM   2370  HB2 ASN P  52      -6.695 -16.785   4.306  0.00  0.00      PROB  
ATOM   2371  CG  ASN P  52      -6.052 -17.125   2.365  0.00  0.00      PROB  
ATOM   2372  OD1 ASN P  52      -5.942 -18.334   2.583  0.00  0.00      PROB  
ATOM   2373  ND2 ASN P  52      -5.825 -16.630   1.112  0.00  0.00      PROB  
ATOM   2374 HD21 ASN P  52      -5.473 -17.143   0.329  0.00  0.00      PROB  
ATOM   2375 HD22 ASN P  52      -5.942 -15.659   0.904  0.00  0.00      PROB  
ATOM   2376  C   ASN P  52      -5.557 -14.434   5.104  0.00  0.00      PROB  
ATOM   2377  O   ASN P  52      -6.677 -13.956   5.275  0.00  0.00      PROB  
ATOM   2378  N   LYS P  53      -4.575 -14.178   6.061  0.00  0.00      PROB  
ATOM   2379  HN  LYS P  53      -3.708 -14.565   5.755  0.00  0.00      PROB  
ATOM   2380  CA  LYS P  53      -4.701 -13.253   7.145  0.00  0.00      PROB  
ATOM   2381  HA  LYS P  53      -5.614 -13.376   7.710  0.00  0.00      PROB  
ATOM   2382  CB  LYS P  53      -3.614 -13.560   8.203  0.00  0.00      PROB  
ATOM   2383  HB1 LYS P  53      -3.641 -12.763   8.977  0.00  0.00      PROB  
ATOM   2384  HB2 LYS P  53      -2.635 -13.451   7.689  0.00  0.00      PROB  
ATOM   2385  CG  LYS P  53      -3.532 -15.015   8.675  0.00  0.00      PROB  
ATOM   2386  HG1 LYS P  53      -2.728 -15.049   9.441  0.00  0.00      PROB  
ATOM   2387  HG2 LYS P  53      -3.108 -15.599   7.831  0.00  0.00      PROB  
ATOM   2388  CD  LYS P  53      -4.826 -15.560   9.221  0.00  0.00      PROB  
ATOM   2389  HD1 LYS P  53      -5.563 -15.668   8.397  0.00  0.00      PROB  
ATOM   2390  HD2 LYS P  53      -5.291 -14.821   9.908  0.00  0.00      PROB  
ATOM   2391  CE  LYS P  53      -4.915 -17.003   9.680  0.00  0.00      PROB  
ATOM   2392  HE1 LYS P  53      -4.706 -17.655   8.806  0.00  0.00      PROB  
ATOM   2393  HE2 LYS P  53      -5.925 -17.322  10.017  0.00  0.00      PROB  
ATOM   2394  NZ  LYS P  53      -3.956 -17.236  10.687  0.00  0.00      PROB  
ATOM   2395  HZ1 LYS P  53      -4.159 -16.608  11.490  0.00  0.00      PROB  
ATOM   2396  HZ2 LYS P  53      -3.039 -16.863  10.367  0.00  0.00      PROB  
ATOM   2397  HZ3 LYS P  53      -3.948 -18.230  10.991  0.00  0.00      PROB  
ATOM   2398  C   LYS P  53      -4.525 -11.738   6.811  0.00  0.00      PROB  
ATOM   2399  O   LYS P  53      -3.676 -11.281   6.056  0.00  0.00      PROB  
ATOM   2400  N   LEU P  54      -5.510 -10.907   7.203  0.00  0.00      PROB  
ATOM   2401  HN  LEU P  54      -6.319 -11.080   7.759  0.00  0.00      PROB  
ATOM   2402  CA  LEU P  54      -5.543  -9.534   6.805  0.00  0.00      PROB  
ATOM   2403  HA  LEU P  54      -5.125  -9.550   5.810  0.00  0.00      PROB  
ATOM   2404  CB  LEU P  54      -7.036  -8.990   6.812  0.00  0.00      PROB  
ATOM   2405  HB1 LEU P  54      -7.457  -9.069   7.837  0.00  0.00      PROB  
ATOM   2406  HB2 LEU P  54      -7.614  -9.594   6.081  0.00  0.00      PROB  
ATOM   2407  CG  LEU P  54      -7.157  -7.478   6.527  0.00  0.00      PROB  
ATOM   2408  HG  LEU P  54      -6.952  -6.818   7.397  0.00  0.00      PROB  
ATOM   2409  CD1 LEU P  54      -6.472  -6.937   5.345  0.00  0.00      PROB  
ATOM   2410 HD11 LEU P  54      -7.057  -7.081   4.412  0.00  0.00      PROB  
ATOM   2411 HD12 LEU P  54      -5.430  -7.311   5.251  0.00  0.00      PROB  
ATOM   2412 HD13 LEU P  54      -6.407  -5.828   5.338  0.00  0.00      PROB  
ATOM   2413  CD2 LEU P  54      -8.623  -7.201   6.361  0.00  0.00      PROB  
ATOM   2414 HD21 LEU P  54      -8.849  -6.131   6.163  0.00  0.00      PROB  
ATOM   2415 HD22 LEU P  54      -9.263  -7.536   7.205  0.00  0.00      PROB  
ATOM   2416 HD23 LEU P  54      -9.094  -7.762   5.525  0.00  0.00      PROB  
ATOM   2417  C   LEU P  54      -4.729  -8.601   7.756  0.00  0.00      PROB  
ATOM   2418  O   LEU P  54      -4.934  -8.543   9.010  0.00  0.00      PROB  
ATOM   2419  N   PHE P  55      -3.818  -7.885   7.138  0.00  0.00      PROB  
ATOM   2420  HN  PHE P  55      -3.650  -8.095   6.178  0.00  0.00      PROB  
ATOM   2421  CA  PHE P  55      -3.062  -6.845   7.841  0.00  0.00      PROB  
ATOM   2422  HA  PHE P  55      -3.518  -6.759   8.816  0.00  0.00      PROB  
ATOM   2423  CB  PHE P  55      -1.486  -7.075   7.879  0.00  0.00      PROB  
ATOM   2424  HB1 PHE P  55      -0.995  -6.210   8.374  0.00  0.00      PROB  
ATOM   2425  HB2 PHE P  55      -1.021  -7.185   6.877  0.00  0.00      PROB  
ATOM   2426  CG  PHE P  55      -1.205  -8.353   8.595  0.00  0.00      PROB  
ATOM   2427  CD1 PHE P  55      -1.488  -9.658   8.070  0.00  0.00      PROB  
ATOM   2428  HD1 PHE P  55      -1.951  -9.755   7.100  0.00  0.00      PROB  
ATOM   2429  CE1 PHE P  55      -1.402 -10.801   8.901  0.00  0.00      PROB  
ATOM   2430  HE1 PHE P  55      -1.713 -11.722   8.432  0.00  0.00      PROB  
ATOM   2431  CZ  PHE P  55      -0.957 -10.617  10.246  0.00  0.00      PROB  
ATOM   2432  HZ  PHE P  55      -0.813 -11.550  10.771  0.00  0.00      PROB  
ATOM   2433  CD2 PHE P  55      -0.792  -8.272   9.947  0.00  0.00      PROB  
ATOM   2434  HD2 PHE P  55      -0.719  -7.261  10.321  0.00  0.00      PROB  
ATOM   2435  CE2 PHE P  55      -0.539  -9.393  10.705  0.00  0.00      PROB  
ATOM   2436  HE2 PHE P  55      -0.225  -9.418  11.738  0.00  0.00      PROB  
ATOM   2437  C   PHE P  55      -3.289  -5.546   7.125  0.00  0.00      PROB  
ATOM   2438  O   PHE P  55      -3.389  -5.468   5.923  0.00  0.00      PROB  
ATOM   2439  N   GLN P  56      -3.434  -4.471   7.867  0.00  0.00      PROB  
ATOM   2440  HN  GLN P  56      -3.488  -4.475   8.863  0.00  0.00      PROB  
ATOM   2441  CA  GLN P  56      -3.660  -3.207   7.278  0.00  0.00      PROB  
ATOM   2442  HA  GLN P  56      -3.074  -3.193   6.371  0.00  0.00      PROB  
ATOM   2443  CB  GLN P  56      -5.214  -3.010   7.028  0.00  0.00      PROB  
ATOM   2444  HB1 GLN P  56      -5.583  -3.907   6.486  0.00  0.00      PROB  
ATOM   2445  HB2 GLN P  56      -5.523  -2.159   6.384  0.00  0.00      PROB  
ATOM   2446  CG  GLN P  56      -6.040  -2.892   8.307  0.00  0.00      PROB  
ATOM   2447  HG1 GLN P  56      -5.449  -2.283   9.024  0.00  0.00      PROB  
ATOM   2448  HG2 GLN P  56      -6.092  -3.891   8.792  0.00  0.00      PROB  
ATOM   2449  CD  GLN P  56      -7.527  -2.411   8.122  0.00  0.00      PROB  
ATOM   2450  OE1 GLN P  56      -8.519  -3.043   7.792  0.00  0.00      PROB  
ATOM   2451  NE2 GLN P  56      -7.637  -1.065   8.376  0.00  0.00      PROB  
ATOM   2452 HE21 GLN P  56      -8.566  -0.704   8.292  0.00  0.00      PROB  
ATOM   2453 HE22 GLN P  56      -6.932  -0.511   8.818  0.00  0.00      PROB  
ATOM   2454  C   GLN P  56      -3.107  -2.054   8.170  0.00  0.00      PROB  
ATOM   2455  O   GLN P  56      -2.689  -2.279   9.328  0.00  0.00      PROB  
ATOM   2456  N   TYR P  57      -3.088  -0.848   7.499  0.00  0.00      PROB  
ATOM   2457  HN  TYR P  57      -3.466  -0.801   6.578  0.00  0.00      PROB  
ATOM   2458  CA  TYR P  57      -2.665   0.339   8.162  0.00  0.00      PROB  
ATOM   2459  HA  TYR P  57      -2.763   0.293   9.237  0.00  0.00      PROB  
ATOM   2460  CB  TYR P  57      -1.125   0.464   7.945  0.00  0.00      PROB  
ATOM   2461  HB1 TYR P  57      -0.824   0.059   6.955  0.00  0.00      PROB  
ATOM   2462  HB2 TYR P  57      -0.691  -0.191   8.731  0.00  0.00      PROB  
ATOM   2463  CG  TYR P  57      -0.575   1.843   8.140  0.00  0.00      PROB  
ATOM   2464  CD1 TYR P  57      -0.186   2.341   9.395  0.00  0.00      PROB  
ATOM   2465  HD1 TYR P  57      -0.436   1.609  10.148  0.00  0.00      PROB  
ATOM   2466  CE1 TYR P  57       0.308   3.680   9.538  0.00  0.00      PROB  
ATOM   2467  HE1 TYR P  57       0.607   4.016  10.520  0.00  0.00      PROB  
ATOM   2468  CZ  TYR P  57       0.273   4.529   8.414  0.00  0.00      PROB  
ATOM   2469  OH  TYR P  57       0.724   5.836   8.499  0.00  0.00      PROB  
ATOM   2470  HH  TYR P  57       0.520   6.151   9.383  0.00  0.00      PROB  
ATOM   2471  CD2 TYR P  57      -0.581   2.693   7.007  0.00  0.00      PROB  
ATOM   2472  HD2 TYR P  57      -0.899   2.308   6.050  0.00  0.00      PROB  
ATOM   2473  CE2 TYR P  57      -0.215   4.074   7.174  0.00  0.00      PROB  
ATOM   2474  HE2 TYR P  57      -0.187   4.773   6.352  0.00  0.00      PROB  
ATOM   2475  C   TYR P  57      -3.446   1.585   7.705  0.00  0.00      PROB  
ATOM   2476  O   TYR P  57      -3.905   1.698   6.554  0.00  0.00      PROB  
ATOM   2477  N   ALA P  58      -3.582   2.586   8.602  0.00  0.00      PROB  
ATOM   2478  HN  ALA P  58      -3.434   2.475   9.582  0.00  0.00      PROB  
ATOM   2479  CA  ALA P  58      -4.385   3.757   8.324  0.00  0.00      PROB  
ATOM   2480  HA  ALA P  58      -4.355   4.052   7.285  0.00  0.00      PROB  
ATOM   2481  CB  ALA P  58      -5.876   3.581   8.820  0.00  0.00      PROB  
ATOM   2482  HB1 ALA P  58      -6.291   2.746   8.216  0.00  0.00      PROB  
ATOM   2483  HB2 ALA P  58      -6.556   4.459   8.780  0.00  0.00      PROB  
ATOM   2484  HB3 ALA P  58      -5.864   3.131   9.835  0.00  0.00      PROB  
ATOM   2485  C   ALA P  58      -3.757   4.964   9.128  0.00  0.00      PROB  
ATOM   2486  O   ALA P  58      -3.395   4.776  10.236  0.00  0.00      PROB  
ATOM   2487  N   SER P  59      -3.802   6.165   8.525  0.00  0.00      PROB  
ATOM   2488  HN  SER P  59      -3.918   6.304   7.545  0.00  0.00      PROB  
ATOM   2489  CA  SER P  59      -3.330   7.357   9.203  0.00  0.00      PROB  
ATOM   2490  HA  SER P  59      -2.667   7.161  10.033  0.00  0.00      PROB  
ATOM   2491  CB  SER P  59      -2.503   8.197   8.195  0.00  0.00      PROB  
ATOM   2492  HB1 SER P  59      -1.694   7.588   7.739  0.00  0.00      PROB  
ATOM   2493  HB2 SER P  59      -1.999   9.002   8.772  0.00  0.00      PROB  
ATOM   2494  OG  SER P  59      -3.302   8.808   7.202  0.00  0.00      PROB  
ATOM   2495  HG1 SER P  59      -3.554   9.661   7.563  0.00  0.00      PROB  
ATOM   2496  C   SER P  59      -4.469   8.135   9.881  0.00  0.00      PROB  
ATOM   2497  O   SER P  59      -4.322   9.120  10.626  0.00  0.00      PROB  
ATOM   2498  N   THR P  60      -5.718   7.762   9.653  0.00  0.00      PROB  
ATOM   2499  HN  THR P  60      -5.731   6.931   9.102  0.00  0.00      PROB  
ATOM   2500  CA  THR P  60      -6.944   8.344  10.187  0.00  0.00      PROB  
ATOM   2501  HA  THR P  60      -6.717   8.663  11.193  0.00  0.00      PROB  
ATOM   2502  CB  THR P  60      -7.389   9.528   9.390  0.00  0.00      PROB  
ATOM   2503  HB  THR P  60      -6.469  10.114   9.176  0.00  0.00      PROB  
ATOM   2504  OG1 THR P  60      -8.347  10.350  10.053  0.00  0.00      PROB  
ATOM   2505  HG1 THR P  60      -7.898  10.781  10.784  0.00  0.00      PROB  
ATOM   2506  CG2 THR P  60      -8.049   9.118   8.044  0.00  0.00      PROB  
ATOM   2507 HG21 THR P  60      -7.321   8.705   7.313  0.00  0.00      PROB  
ATOM   2508 HG22 THR P  60      -8.573  10.030   7.689  0.00  0.00      PROB  
ATOM   2509 HG23 THR P  60      -8.906   8.428   8.197  0.00  0.00      PROB  
ATOM   2510  C   THR P  60      -8.036   7.232  10.134  0.00  0.00      PROB  
ATOM   2511  O   THR P  60      -7.805   6.040   9.897  0.00  0.00      PROB  
ATOM   2512  N   ASP P  61      -9.247   7.576  10.592  0.00  0.00      PROB  
ATOM   2513  HN  ASP P  61      -9.382   8.541  10.803  0.00  0.00      PROB  
ATOM   2514  CA  ASP P  61     -10.415   6.655  10.600  0.00  0.00      PROB  
ATOM   2515  HA  ASP P  61     -10.151   5.880  11.304  0.00  0.00      PROB  
ATOM   2516  CB  ASP P  61     -11.645   7.456  11.131  0.00  0.00      PROB  
ATOM   2517  HB1 ASP P  61     -12.530   6.789  11.203  0.00  0.00      PROB  
ATOM   2518  HB2 ASP P  61     -11.944   8.201  10.362  0.00  0.00      PROB  
ATOM   2519  CG  ASP P  61     -11.412   8.155  12.430  0.00  0.00      PROB  
ATOM   2520  OD1 ASP P  61     -10.854   7.625  13.368  0.00  0.00      PROB  
ATOM   2521  OD2 ASP P  61     -11.935   9.273  12.544  0.00  0.00      PROB  
ATOM   2522  C   ASP P  61     -10.710   6.053   9.248  0.00  0.00      PROB  
ATOM   2523  O   ASP P  61     -11.233   6.733   8.366  0.00  0.00      PROB  
ATOM   2524  N   MET P  62     -10.443   4.750   9.147  0.00  0.00      PROB  
ATOM   2525  HN  MET P  62     -10.097   4.233   9.925  0.00  0.00      PROB  
ATOM   2526  CA  MET P  62     -10.653   3.919   7.920  0.00  0.00      PROB  
ATOM   2527  HA  MET P  62     -10.042   4.341   7.136  0.00  0.00      PROB  
ATOM   2528  CB  MET P  62     -10.180   2.494   8.034  0.00  0.00      PROB  
ATOM   2529  HB1 MET P  62     -10.840   1.966   8.755  0.00  0.00      PROB  
ATOM   2530  HB2 MET P  62      -9.141   2.410   8.419  0.00  0.00      PROB  
ATOM   2531  CG  MET P  62     -10.294   1.606   6.775  0.00  0.00      PROB  
ATOM   2532  HG1 MET P  62     -11.332   1.437   6.416  0.00  0.00      PROB  
ATOM   2533  HG2 MET P  62      -9.837   0.651   7.113  0.00  0.00      PROB  
ATOM   2534  SD  MET P  62      -9.261   2.239   5.519  0.00  0.00      PROB  
ATOM   2535  CE  MET P  62      -9.533   0.792   4.357  0.00  0.00      PROB  
ATOM   2536  HE1 MET P  62      -9.319   1.036   3.294  0.00  0.00      PROB  
ATOM   2537  HE2 MET P  62     -10.619   0.561   4.394  0.00  0.00      PROB  
ATOM   2538  HE3 MET P  62      -8.956  -0.145   4.502  0.00  0.00      PROB  
ATOM   2539  C   MET P  62     -12.122   3.877   7.341  0.00  0.00      PROB  
ATOM   2540  O   MET P  62     -12.306   3.837   6.124  0.00  0.00      PROB  
ATOM   2541  N   ASP P  63     -13.151   3.851   8.210  0.00  0.00      PROB  
ATOM   2542  HN  ASP P  63     -13.021   3.781   9.196  0.00  0.00      PROB  
ATOM   2543  CA  ASP P  63     -14.515   3.699   7.760  0.00  0.00      PROB  
ATOM   2544  HA  ASP P  63     -14.569   2.945   6.989  0.00  0.00      PROB  
ATOM   2545  CB  ASP P  63     -15.508   3.246   8.891  0.00  0.00      PROB  
ATOM   2546  HB1 ASP P  63     -15.116   2.358   9.432  0.00  0.00      PROB  
ATOM   2547  HB2 ASP P  63     -16.576   3.086   8.629  0.00  0.00      PROB  
ATOM   2548  CG  ASP P  63     -15.541   4.232  10.038  0.00  0.00      PROB  
ATOM   2549  OD1 ASP P  63     -14.475   4.454  10.654  0.00  0.00      PROB  
ATOM   2550  OD2 ASP P  63     -16.605   4.770  10.416  0.00  0.00      PROB  
ATOM   2551  C   ASP P  63     -14.954   4.993   7.123  0.00  0.00      PROB  
ATOM   2552  O   ASP P  63     -15.515   4.973   6.010  0.00  0.00      PROB  
ATOM   2553  N   LYS P  64     -14.538   6.184   7.637  0.00  0.00      PROB  
ATOM   2554  HN  LYS P  64     -13.960   6.278   8.444  0.00  0.00      PROB  
ATOM   2555  CA  LYS P  64     -14.871   7.417   6.950  0.00  0.00      PROB  
ATOM   2556  HA  LYS P  64     -15.938   7.496   6.805  0.00  0.00      PROB  
ATOM   2557  CB  LYS P  64     -14.709   8.543   7.987  0.00  0.00      PROB  
ATOM   2558  HB1 LYS P  64     -15.224   9.462   7.632  0.00  0.00      PROB  
ATOM   2559  HB2 LYS P  64     -13.659   8.861   8.162  0.00  0.00      PROB  
ATOM   2560  CG  LYS P  64     -15.276   8.272   9.422  0.00  0.00      PROB  
ATOM   2561  HG1 LYS P  64     -15.049   9.126  10.095  0.00  0.00      PROB  
ATOM   2562  HG2 LYS P  64     -14.912   7.332   9.887  0.00  0.00      PROB  
ATOM   2563  CD  LYS P  64     -16.844   8.137   9.345  0.00  0.00      PROB  
ATOM   2564  HD1 LYS P  64     -17.131   7.196   8.829  0.00  0.00      PROB  
ATOM   2565  HD2 LYS P  64     -17.241   8.927   8.671  0.00  0.00      PROB  
ATOM   2566  CE  LYS P  64     -17.680   8.042  10.709  0.00  0.00      PROB  
ATOM   2567  HE1 LYS P  64     -18.730   7.763  10.474  0.00  0.00      PROB  
ATOM   2568  HE2 LYS P  64     -17.846   9.029  11.192  0.00  0.00      PROB  
ATOM   2569  NZ  LYS P  64     -17.048   7.072  11.664  0.00  0.00      PROB  
ATOM   2570  HZ1 LYS P  64     -17.042   6.148  11.187  0.00  0.00      PROB  
ATOM   2571  HZ2 LYS P  64     -17.621   7.011  12.529  0.00  0.00      PROB  
ATOM   2572  HZ3 LYS P  64     -16.051   7.304  11.850  0.00  0.00      PROB  
ATOM   2573  C   LYS P  64     -14.102   7.580   5.667  0.00  0.00      PROB  
ATOM   2574  O   LYS P  64     -14.565   8.190   4.701  0.00  0.00      PROB  
ATOM   2575  N   VAL P  65     -12.916   6.841   5.648  0.00  0.00      PROB  
ATOM   2576  HN  VAL P  65     -12.564   6.326   6.427  0.00  0.00      PROB  
ATOM   2577  CA  VAL P  65     -12.100   6.806   4.444  0.00  0.00      PROB  
ATOM   2578  HA  VAL P  65     -12.004   7.771   3.969  0.00  0.00      PROB  
ATOM   2579  CB  VAL P  65     -10.680   6.368   4.720  0.00  0.00      PROB  
ATOM   2580  HB  VAL P  65     -10.760   5.505   5.415  0.00  0.00      PROB  
ATOM   2581  CG1 VAL P  65     -10.044   5.854   3.466  0.00  0.00      PROB  
ATOM   2582 HG11 VAL P  65      -8.974   5.578   3.579  0.00  0.00      PROB  
ATOM   2583 HG12 VAL P  65     -10.078   6.593   2.637  0.00  0.00      PROB  
ATOM   2584 HG13 VAL P  65     -10.597   4.968   3.087  0.00  0.00      PROB  
ATOM   2585  CG2 VAL P  65      -9.947   7.544   5.416  0.00  0.00      PROB  
ATOM   2586 HG21 VAL P  65      -8.927   7.259   5.752  0.00  0.00      PROB  
ATOM   2587 HG22 VAL P  65     -10.496   7.865   6.327  0.00  0.00      PROB  
ATOM   2588 HG23 VAL P  65      -9.633   8.273   4.639  0.00  0.00      PROB  
ATOM   2589  C   VAL P  65     -12.865   6.100   3.283  0.00  0.00      PROB  
ATOM   2590  O   VAL P  65     -12.895   6.491   2.099  0.00  0.00      PROB  
ATOM   2591  N   LEU P  66     -13.553   4.985   3.656  0.00  0.00      PROB  
ATOM   2592  HN  LEU P  66     -13.537   4.686   4.607  0.00  0.00      PROB  
ATOM   2593  CA  LEU P  66     -14.298   4.256   2.687  0.00  0.00      PROB  
ATOM   2594  HA  LEU P  66     -13.688   4.049   1.819  0.00  0.00      PROB  
ATOM   2595  CB  LEU P  66     -14.575   2.842   3.243  0.00  0.00      PROB  
ATOM   2596  HB1 LEU P  66     -15.214   2.274   2.534  0.00  0.00      PROB  
ATOM   2597  HB2 LEU P  66     -15.171   2.990   4.169  0.00  0.00      PROB  
ATOM   2598  CG  LEU P  66     -13.209   2.103   3.509  0.00  0.00      PROB  
ATOM   2599  HG  LEU P  66     -12.554   2.730   4.151  0.00  0.00      PROB  
ATOM   2600  CD1 LEU P  66     -13.540   0.867   4.390  0.00  0.00      PROB  
ATOM   2601 HD11 LEU P  66     -14.276   0.302   3.780  0.00  0.00      PROB  
ATOM   2602 HD12 LEU P  66     -14.173   1.288   5.200  0.00  0.00      PROB  
ATOM   2603 HD13 LEU P  66     -12.747   0.230   4.837  0.00  0.00      PROB  
ATOM   2604  CD2 LEU P  66     -12.489   1.709   2.244  0.00  0.00      PROB  
ATOM   2605 HD21 LEU P  66     -11.883   2.537   1.819  0.00  0.00      PROB  
ATOM   2606 HD22 LEU P  66     -13.179   1.307   1.471  0.00  0.00      PROB  
ATOM   2607 HD23 LEU P  66     -11.704   0.964   2.495  0.00  0.00      PROB  
ATOM   2608  C   LEU P  66     -15.662   4.939   2.312  0.00  0.00      PROB  
ATOM   2609  O   LEU P  66     -16.158   4.857   1.188  0.00  0.00      PROB  
ATOM   2610  N   LEU P  67     -16.268   5.667   3.202  0.00  0.00      PROB  
ATOM   2611  HN  LEU P  67     -15.883   5.659   4.122  0.00  0.00      PROB  
ATOM   2612  CA  LEU P  67     -17.268   6.657   2.830  0.00  0.00      PROB  
ATOM   2613  HA  LEU P  67     -18.088   6.213   2.285  0.00  0.00      PROB  
ATOM   2614  CB  LEU P  67     -17.995   7.318   4.034  0.00  0.00      PROB  
ATOM   2615  HB1 LEU P  67     -18.846   7.826   3.533  0.00  0.00      PROB  
ATOM   2616  HB2 LEU P  67     -17.310   8.096   4.435  0.00  0.00      PROB  
ATOM   2617  CG  LEU P  67     -18.617   6.332   5.044  0.00  0.00      PROB  
ATOM   2618  HG  LEU P  67     -17.779   5.625   5.220  0.00  0.00      PROB  
ATOM   2619  CD1 LEU P  67     -18.923   7.057   6.376  0.00  0.00      PROB  
ATOM   2620 HD11 LEU P  67     -18.123   7.741   6.731  0.00  0.00      PROB  
ATOM   2621 HD12 LEU P  67     -19.175   6.346   7.192  0.00  0.00      PROB  
ATOM   2622 HD13 LEU P  67     -19.788   7.735   6.213  0.00  0.00      PROB  
ATOM   2623  CD2 LEU P  67     -19.821   5.484   4.488  0.00  0.00      PROB  
ATOM   2624 HD21 LEU P  67     -19.543   4.840   3.627  0.00  0.00      PROB  
ATOM   2625 HD22 LEU P  67     -20.683   6.166   4.323  0.00  0.00      PROB  
ATOM   2626 HD23 LEU P  67     -20.079   4.888   5.390  0.00  0.00      PROB  
ATOM   2627  C   LEU P  67     -16.766   7.755   1.815  0.00  0.00      PROB  
ATOM   2628  O   LEU P  67     -17.495   7.907   0.811  0.00  0.00      PROB  
ATOM   2629  N   LYS P  68     -15.603   8.356   2.032  0.00  0.00      PROB  
ATOM   2630  HN  LYS P  68     -15.180   8.110   2.901  0.00  0.00      PROB  
ATOM   2631  CA  LYS P  68     -14.947   9.439   1.266  0.00  0.00      PROB  
ATOM   2632  HA  LYS P  68     -15.646  10.250   1.125  0.00  0.00      PROB  
ATOM   2633  CB  LYS P  68     -13.809  10.146   2.126  0.00  0.00      PROB  
ATOM   2634  HB1 LYS P  68     -13.298  10.878   1.464  0.00  0.00      PROB  
ATOM   2635  HB2 LYS P  68     -13.069   9.356   2.375  0.00  0.00      PROB  
ATOM   2636  CG  LYS P  68     -14.339  11.025   3.251  0.00  0.00      PROB  
ATOM   2637  HG1 LYS P  68     -14.990  10.335   3.830  0.00  0.00      PROB  
ATOM   2638  HG2 LYS P  68     -14.939  11.795   2.719  0.00  0.00      PROB  
ATOM   2639  CD  LYS P  68     -13.376  11.714   4.265  0.00  0.00      PROB  
ATOM   2640  HD1 LYS P  68     -14.017  12.394   4.866  0.00  0.00      PROB  
ATOM   2641  HD2 LYS P  68     -12.750  12.407   3.663  0.00  0.00      PROB  
ATOM   2642  CE  LYS P  68     -12.481  10.799   5.055  0.00  0.00      PROB  
ATOM   2643  HE1 LYS P  68     -11.927  10.127   4.365  0.00  0.00      PROB  
ATOM   2644  HE2 LYS P  68     -12.990  10.150   5.798  0.00  0.00      PROB  
ATOM   2645  NZ  LYS P  68     -11.447  11.510   5.852  0.00  0.00      PROB  
ATOM   2646  HZ1 LYS P  68     -11.750  12.470   6.113  0.00  0.00      PROB  
ATOM   2647  HZ2 LYS P  68     -10.569  11.581   5.298  0.00  0.00      PROB  
ATOM   2648  HZ3 LYS P  68     -11.143  11.051   6.734  0.00  0.00      PROB  
ATOM   2649  C   LYS P  68     -14.385   8.962  -0.077  0.00  0.00      PROB  
ATOM   2650  O   LYS P  68     -14.509   9.724  -1.057  0.00  0.00      PROB  
ATOM   2651  N   TYR P  69     -13.907   7.707  -0.134  0.00  0.00      PROB  
ATOM   2652  HN  TYR P  69     -13.888   7.207   0.728  0.00  0.00      PROB  
ATOM   2653  CA  TYR P  69     -13.576   7.003  -1.363  0.00  0.00      PROB  
ATOM   2654  HA  TYR P  69     -12.997   7.749  -1.886  0.00  0.00      PROB  
ATOM   2655  CB  TYR P  69     -12.784   5.746  -0.831  0.00  0.00      PROB  
ATOM   2656  HB1 TYR P  69     -13.454   5.136  -0.189  0.00  0.00      PROB  
ATOM   2657  HB2 TYR P  69     -11.886   5.997  -0.227  0.00  0.00      PROB  
ATOM   2658  CG  TYR P  69     -12.347   4.799  -1.955  0.00  0.00      PROB  
ATOM   2659  CD1 TYR P  69     -13.097   3.630  -2.377  0.00  0.00      PROB  
ATOM   2660  HD1 TYR P  69     -13.951   3.456  -1.741  0.00  0.00      PROB  
ATOM   2661  CE1 TYR P  69     -12.527   2.815  -3.296  0.00  0.00      PROB  
ATOM   2662  HE1 TYR P  69     -12.999   1.906  -3.638  0.00  0.00      PROB  
ATOM   2663  CZ  TYR P  69     -11.299   3.150  -3.961  0.00  0.00      PROB  
ATOM   2664  OH  TYR P  69     -10.546   2.299  -4.732  0.00  0.00      PROB  
ATOM   2665  HH  TYR P  69      -9.761   2.823  -4.906  0.00  0.00      PROB  
ATOM   2666  CD2 TYR P  69     -11.108   5.005  -2.513  0.00  0.00      PROB  
ATOM   2667  HD2 TYR P  69     -10.559   5.850  -2.124  0.00  0.00      PROB  
ATOM   2668  CE2 TYR P  69     -10.549   4.235  -3.499  0.00  0.00      PROB  
ATOM   2669  HE2 TYR P  69      -9.555   4.415  -3.881  0.00  0.00      PROB  
ATOM   2670  C   TYR P  69     -14.701   6.666  -2.312  0.00  0.00      PROB  
ATOM   2671  O   TYR P  69     -14.487   6.589  -3.508  0.00  0.00      PROB  
ATOM   2672  N   THR P  70     -15.869   6.326  -1.779  0.00  0.00      PROB  
ATOM   2673  HN  THR P  70     -16.092   6.523  -0.827  0.00  0.00      PROB  
ATOM   2674  CA  THR P  70     -16.967   5.945  -2.720  0.00  0.00      PROB  
ATOM   2675  HA  THR P  70     -16.677   5.378  -3.592  0.00  0.00      PROB  
ATOM   2676  CB  THR P  70     -17.990   5.032  -2.011  0.00  0.00      PROB  
ATOM   2677  HB  THR P  70     -18.976   5.040  -2.522  0.00  0.00      PROB  
ATOM   2678  OG1 THR P  70     -18.120   5.333  -0.625  0.00  0.00      PROB  
ATOM   2679  HG1 THR P  70     -17.300   5.217  -0.139  0.00  0.00      PROB  
ATOM   2680  CG2 THR P  70     -17.151   3.696  -2.075  0.00  0.00      PROB  
ATOM   2681 HG21 THR P  70     -17.057   3.385  -3.137  0.00  0.00      PROB  
ATOM   2682 HG22 THR P  70     -17.624   2.877  -1.494  0.00  0.00      PROB  
ATOM   2683 HG23 THR P  70     -16.116   3.760  -1.677  0.00  0.00      PROB  
ATOM   2684  C   THR P  70     -17.647   7.170  -3.246  0.00  0.00      PROB  
ATOM   2685  O   THR P  70     -18.480   6.996  -4.163  0.00  0.00      PROB  
ATOM   2686  N   GLU P  71     -17.408   8.381  -2.666  0.00  0.00      PROB  
ATOM   2687  HN  GLU P  71     -16.794   8.389  -1.881  0.00  0.00      PROB  
ATOM   2688  CA  GLU P  71     -18.192   9.535  -3.074  0.00  0.00      PROB  
ATOM   2689  HA  GLU P  71     -19.069   9.188  -3.600  0.00  0.00      PROB  
ATOM   2690  CB  GLU P  71     -18.801  10.350  -1.884  0.00  0.00      PROB  
ATOM   2691  HB1 GLU P  71     -19.215   9.658  -1.120  0.00  0.00      PROB  
ATOM   2692  HB2 GLU P  71     -19.709  10.817  -2.322  0.00  0.00      PROB  
ATOM   2693  CG  GLU P  71     -17.841  11.281  -1.170  0.00  0.00      PROB  
ATOM   2694  HG1 GLU P  71     -17.549  12.118  -1.840  0.00  0.00      PROB  
ATOM   2695  HG2 GLU P  71     -16.882  10.740  -1.028  0.00  0.00      PROB  
ATOM   2696  CD  GLU P  71     -18.375  12.041   0.026  0.00  0.00      PROB  
ATOM   2697  OE1 GLU P  71     -19.359  12.810  -0.044  0.00  0.00      PROB  
ATOM   2698  OE2 GLU P  71     -17.738  11.980   1.115  0.00  0.00      PROB  
ATOM   2699  C   GLU P  71     -17.378  10.388  -3.968  0.00  0.00      PROB  
ATOM   2700  O   GLU P  71     -17.844  11.422  -4.507  0.00  0.00      PROB  
ATOM   2701  N   TYR P  72     -16.158   9.951  -4.217  0.00  0.00      PROB  
ATOM   2702  HN  TYR P  72     -15.869   9.120  -3.747  0.00  0.00      PROB  
ATOM   2703  CA  TYR P  72     -15.173  10.547  -5.144  0.00  0.00      PROB  
ATOM   2704  HA  TYR P  72     -15.316  11.606  -5.296  0.00  0.00      PROB  
ATOM   2705  CB  TYR P  72     -13.759  10.328  -4.487  0.00  0.00      PROB  
ATOM   2706  HB1 TYR P  72     -13.550   9.252  -4.305  0.00  0.00      PROB  
ATOM   2707  HB2 TYR P  72     -13.738  10.883  -3.524  0.00  0.00      PROB  
ATOM   2708  CG  TYR P  72     -12.590  10.862  -5.266  0.00  0.00      PROB  
ATOM   2709  CD1 TYR P  72     -11.769  11.900  -4.752  0.00  0.00      PROB  
ATOM   2710  HD1 TYR P  72     -12.036  12.428  -3.848  0.00  0.00      PROB  
ATOM   2711  CE1 TYR P  72     -10.682  12.426  -5.539  0.00  0.00      PROB  
ATOM   2712  HE1 TYR P  72     -10.091  13.268  -5.211  0.00  0.00      PROB  
ATOM   2713  CZ  TYR P  72     -10.301  11.700  -6.649  0.00  0.00      PROB  
ATOM   2714  OH  TYR P  72      -9.220  12.187  -7.468  0.00  0.00      PROB  
ATOM   2715  HH  TYR P  72      -9.264  11.841  -8.362  0.00  0.00      PROB  
ATOM   2716  CD2 TYR P  72     -12.072  10.170  -6.376  0.00  0.00      PROB  
ATOM   2717  HD2 TYR P  72     -12.728   9.448  -6.840  0.00  0.00      PROB  
ATOM   2718  CE2 TYR P  72     -10.899  10.590  -7.079  0.00  0.00      PROB  
ATOM   2719  HE2 TYR P  72     -10.639  10.176  -8.042  0.00  0.00      PROB  
ATOM   2720  C   TYR P  72     -15.305   9.876  -6.508  0.00  0.00      PROB  
ATOM   2721  O   TYR P  72     -15.239   8.654  -6.646  0.00  0.00      PROB  
ATOM   2722  N   ASN P  73     -15.729  10.566  -7.587  0.00  0.00      PROB  
ATOM   2723  HN  ASN P  73     -15.942  11.540  -7.612  0.00  0.00      PROB  
ATOM   2724  CA  ASN P  73     -15.864   9.954  -8.878  0.00  0.00      PROB  
ATOM   2725  HA  ASN P  73     -15.553   8.921  -8.829  0.00  0.00      PROB  
ATOM   2726  CB  ASN P  73     -17.445   9.960  -9.262  0.00  0.00      PROB  
ATOM   2727  HB1 ASN P  73     -17.576   9.365 -10.191  0.00  0.00      PROB  
ATOM   2728  HB2 ASN P  73     -17.800  10.972  -9.550  0.00  0.00      PROB  
ATOM   2729  CG  ASN P  73     -18.344   9.351  -8.209  0.00  0.00      PROB  
ATOM   2730  OD1 ASN P  73     -19.150   9.893  -7.538  0.00  0.00      PROB  
ATOM   2731  ND2 ASN P  73     -18.209   7.960  -8.115  0.00  0.00      PROB  
ATOM   2732 HD21 ASN P  73     -18.743   7.459  -7.434  0.00  0.00      PROB  
ATOM   2733 HD22 ASN P  73     -17.429   7.593  -8.622  0.00  0.00      PROB  
ATOM   2734  C   ASN P  73     -14.991  10.631  -9.910  0.00  0.00      PROB  
ATOM   2735  O   ASN P  73     -15.186  10.575 -11.119  0.00  0.00      PROB  
ATOM   2736  N   GLU P  74     -13.985  11.388  -9.387  0.00  0.00      PROB  
ATOM   2737  HN  GLU P  74     -13.867  11.533  -8.407  0.00  0.00      PROB  
ATOM   2738  CA  GLU P  74     -13.065  12.192 -10.215  0.00  0.00      PROB  
ATOM   2739  HA  GLU P  74     -13.658  12.646 -10.996  0.00  0.00      PROB  
ATOM   2740  CB  GLU P  74     -12.371  13.339  -9.395  0.00  0.00      PROB  
ATOM   2741  HB1 GLU P  74     -11.808  13.927 -10.150  0.00  0.00      PROB  
ATOM   2742  HB2 GLU P  74     -11.598  12.943  -8.703  0.00  0.00      PROB  
ATOM   2743  CG  GLU P  74     -13.427  14.194  -8.645  0.00  0.00      PROB  
ATOM   2744  HG1 GLU P  74     -13.830  13.461  -7.914  0.00  0.00      PROB  
ATOM   2745  HG2 GLU P  74     -14.257  14.454  -9.336  0.00  0.00      PROB  
ATOM   2746  CD  GLU P  74     -12.876  15.477  -8.095  0.00  0.00      PROB  
ATOM   2747  OE1 GLU P  74     -13.286  15.863  -6.915  0.00  0.00      PROB  
ATOM   2748  OE2 GLU P  74     -12.012  16.127  -8.762  0.00  0.00      PROB  
ATOM   2749  C   GLU P  74     -12.058  11.278 -10.859  0.00  0.00      PROB  
ATOM   2750  O   GLU P  74     -11.725  10.268 -10.200  0.00  0.00      PROB  
ATOM   2751  N   PRO P  75     -11.471  11.475 -12.020  0.00  0.00      PROB  
ATOM   2752  CD  PRO P  75     -12.063  12.369 -12.938  0.00  0.00      PROB  
ATOM   2753  HD1 PRO P  75     -12.281  13.316 -12.400  0.00  0.00      PROB  
ATOM   2754  HD2 PRO P  75     -13.011  11.882 -13.251  0.00  0.00      PROB  
ATOM   2755  CA  PRO P  75     -10.077  10.991 -12.458  0.00  0.00      PROB  
ATOM   2756  HA  PRO P  75     -10.186   9.993 -12.856  0.00  0.00      PROB  
ATOM   2757  CB  PRO P  75      -9.723  12.022 -13.548  0.00  0.00      PROB  
ATOM   2758  HB1 PRO P  75      -9.109  11.680 -14.408  0.00  0.00      PROB  
ATOM   2759  HB2 PRO P  75      -9.157  12.897 -13.163  0.00  0.00      PROB  
ATOM   2760  CG  PRO P  75     -11.024  12.563 -14.081  0.00  0.00      PROB  
ATOM   2761  HG1 PRO P  75     -10.862  13.559 -14.547  0.00  0.00      PROB  
ATOM   2762  HG2 PRO P  75     -11.444  12.014 -14.951  0.00  0.00      PROB  
ATOM   2763  C   PRO P  75      -8.999  10.948 -11.357  0.00  0.00      PROB  
ATOM   2764  O   PRO P  75      -9.001  11.803 -10.470  0.00  0.00      PROB  
ATOM   2765  N   HSD P  76      -8.138   9.925 -11.369  0.00  0.00      PROB  
ATOM   2766  HN  HSD P  76      -8.123   9.302 -12.147  0.00  0.00      PROB  
ATOM   2767  CA  HSD P  76      -7.060   9.767 -10.372  0.00  0.00      PROB  
ATOM   2768  HA  HSD P  76      -6.595  10.706 -10.109  0.00  0.00      PROB  
ATOM   2769  CB  HSD P  76      -7.658   8.984  -9.214  0.00  0.00      PROB  
ATOM   2770  HB1 HSD P  76      -8.422   9.714  -8.870  0.00  0.00      PROB  
ATOM   2771  HB2 HSD P  76      -6.928   8.854  -8.386  0.00  0.00      PROB  
ATOM   2772  ND1 HSD P  76      -7.634   6.347  -9.503  0.00  0.00      PROB  
ATOM   2773  HD1 HSD P  76      -6.704   6.287  -9.141  0.00  0.00      PROB  
ATOM   2774  CG  HSD P  76      -8.306   7.600  -9.630  0.00  0.00      PROB  
ATOM   2775  CE1 HSD P  76      -8.549   5.364  -9.569  0.00  0.00      PROB  
ATOM   2776  HE1 HSD P  76      -8.194   4.334  -9.536  0.00  0.00      PROB  
ATOM   2777  NE2 HSD P  76      -9.817   5.862  -9.673  0.00  0.00      PROB  
ATOM   2778  CD2 HSD P  76      -9.604   7.306  -9.752  0.00  0.00      PROB  
ATOM   2779  HD2 HSD P  76     -10.554   7.818  -9.842  0.00  0.00      PROB  
ATOM   2780  C   HSD P  76      -6.035   8.764 -10.963  0.00  0.00      PROB  
ATOM   2781  O   HSD P  76      -6.285   8.011 -11.920  0.00  0.00      PROB  
ATOM   2782  N   GLU P  77      -4.793   8.700 -10.417  0.00  0.00      PROB  
ATOM   2783  HN  GLU P  77      -4.475   9.406  -9.789  0.00  0.00      PROB  
ATOM   2784  CA  GLU P  77      -3.718   7.716 -10.787  0.00  0.00      PROB  
ATOM   2785  HA  GLU P  77      -3.681   7.651 -11.864  0.00  0.00      PROB  
ATOM   2786  CB  GLU P  77      -2.386   8.245 -10.195  0.00  0.00      PROB  
ATOM   2787  HB1 GLU P  77      -2.746   8.637  -9.220  0.00  0.00      PROB  
ATOM   2788  HB2 GLU P  77      -1.960   9.021 -10.866  0.00  0.00      PROB  
ATOM   2789  CG  GLU P  77      -1.384   7.123  -9.927  0.00  0.00      PROB  
ATOM   2790  HG1 GLU P  77      -1.195   6.711 -10.941  0.00  0.00      PROB  
ATOM   2791  HG2 GLU P  77      -1.635   6.292  -9.234  0.00  0.00      PROB  
ATOM   2792  CD  GLU P  77      -0.064   7.720  -9.530  0.00  0.00      PROB  
ATOM   2793  OE1 GLU P  77       0.090   8.067  -8.312  0.00  0.00      PROB  
ATOM   2794  OE2 GLU P  77       0.872   7.738 -10.357  0.00  0.00      PROB  
ATOM   2795  C   GLU P  77      -4.092   6.364 -10.273  0.00  0.00      PROB  
ATOM   2796  O   GLU P  77      -4.637   6.254  -9.186  0.00  0.00      PROB  
ATOM   2797  N   SER P  78      -3.793   5.280 -10.989  0.00  0.00      PROB  
ATOM   2798  HN  SER P  78      -3.442   5.391 -11.916  0.00  0.00      PROB  
ATOM   2799  CA  SER P  78      -3.908   3.897 -10.486  0.00  0.00      PROB  
ATOM   2800  HA  SER P  78      -3.711   3.943  -9.425  0.00  0.00      PROB  
ATOM   2801  CB  SER P  78      -5.384   3.306 -10.604  0.00  0.00      PROB  
ATOM   2802  HB1 SER P  78      -5.457   3.240 -11.711  0.00  0.00      PROB  
ATOM   2803  HB2 SER P  78      -6.138   4.067 -10.313  0.00  0.00      PROB  
ATOM   2804  OG  SER P  78      -5.536   2.065  -9.861  0.00  0.00      PROB  
ATOM   2805  HG1 SER P  78      -5.159   1.366 -10.400  0.00  0.00      PROB  
ATOM   2806  C   SER P  78      -2.925   2.916 -11.013  0.00  0.00      PROB  
ATOM   2807  O   SER P  78      -3.073   2.469 -12.195  0.00  0.00      PROB  
ATOM   2808  N   ARG P  79      -1.900   2.476 -10.240  0.00  0.00      PROB  
ATOM   2809  HN  ARG P  79      -1.743   2.840  -9.325  0.00  0.00      PROB  
ATOM   2810  CA  ARG P  79      -0.772   1.675 -10.661  0.00  0.00      PROB  
ATOM   2811  HA  ARG P  79      -0.728   1.735 -11.738  0.00  0.00      PROB  
ATOM   2812  CB  ARG P  79       0.573   2.251 -10.156  0.00  0.00      PROB  
ATOM   2813  HB1 ARG P  79       1.359   1.561 -10.531  0.00  0.00      PROB  
ATOM   2814  HB2 ARG P  79       0.597   2.130  -9.052  0.00  0.00      PROB  
ATOM   2815  CG  ARG P  79       0.891   3.621 -10.555  0.00  0.00      PROB  
ATOM   2816  HG1 ARG P  79       1.994   3.640 -10.416  0.00  0.00      PROB  
ATOM   2817  HG2 ARG P  79       0.216   4.365 -10.081  0.00  0.00      PROB  
ATOM   2818  CD  ARG P  79       0.738   3.825 -12.169  0.00  0.00      PROB  
ATOM   2819  HD1 ARG P  79      -0.298   3.576 -12.485  0.00  0.00      PROB  
ATOM   2820  HD2 ARG P  79       1.448   3.128 -12.664  0.00  0.00      PROB  
ATOM   2821  NE  ARG P  79       1.013   5.303 -12.379  0.00  0.00      PROB  
ATOM   2822  HE  ARG P  79       1.275   5.838 -11.576  0.00  0.00      PROB  
ATOM   2823  CZ  ARG P  79       0.771   6.076 -13.449  0.00  0.00      PROB  
ATOM   2824  NH1 ARG P  79       0.392   5.560 -14.618  0.00  0.00      PROB  
ATOM   2825 HH11 ARG P  79       0.129   4.603 -14.742  0.00  0.00      PROB  
ATOM   2826 HH12 ARG P  79       0.112   6.105 -15.408  0.00  0.00      PROB  
ATOM   2827  NH2 ARG P  79       0.923   7.385 -13.450  0.00  0.00      PROB  
ATOM   2828 HH21 ARG P  79       1.138   7.888 -12.613  0.00  0.00      PROB  
ATOM   2829 HH22 ARG P  79       1.321   7.683 -14.317  0.00  0.00      PROB  
ATOM   2830  C   ARG P  79      -0.911   0.159 -10.452  0.00  0.00      PROB  
ATOM   2831  O   ARG P  79      -1.650  -0.378  -9.624  0.00  0.00      PROB  
ATOM   2832  N   THR P  80      -0.062  -0.642 -11.155  0.00  0.00      PROB  
ATOM   2833  HN  THR P  80       0.495  -0.257 -11.887  0.00  0.00      PROB  
ATOM   2834  CA  THR P  80      -0.014  -2.063 -10.712  0.00  0.00      PROB  
ATOM   2835  HA  THR P  80      -0.310  -2.062  -9.674  0.00  0.00      PROB  
ATOM   2836  CB  THR P  80      -1.166  -2.890 -11.364  0.00  0.00      PROB  
ATOM   2837  HB  THR P  80      -2.100  -2.297 -11.270  0.00  0.00      PROB  
ATOM   2838  OG1 THR P  80      -1.230  -4.152 -10.788  0.00  0.00      PROB  
ATOM   2839  HG1 THR P  80      -1.407  -4.042  -9.851  0.00  0.00      PROB  
ATOM   2840  CG2 THR P  80      -0.848  -3.039 -12.863  0.00  0.00      PROB  
ATOM   2841 HG21 THR P  80      -1.338  -3.934 -13.303  0.00  0.00      PROB  
ATOM   2842 HG22 THR P  80       0.201  -3.372 -13.013  0.00  0.00      PROB  
ATOM   2843 HG23 THR P  80      -0.971  -2.185 -13.564  0.00  0.00      PROB  
ATOM   2844  C   THR P  80       1.352  -2.596 -10.847  0.00  0.00      PROB  
ATOM   2845  O   THR P  80       2.259  -1.834 -11.182  0.00  0.00      PROB  
ATOM   2846  N   ASN P  81       1.622  -3.888 -10.493  0.00  0.00      PROB  
ATOM   2847  HN  ASN P  81       0.876  -4.491 -10.220  0.00  0.00      PROB  
ATOM   2848  CA  ASN P  81       2.973  -4.370 -10.353  0.00  0.00      PROB  
ATOM   2849  HA  ASN P  81       3.580  -3.782  -9.680  0.00  0.00      PROB  
ATOM   2850  CB  ASN P  81       2.964  -5.887  -9.989  0.00  0.00      PROB  
ATOM   2851  HB1 ASN P  81       3.954  -6.299 -10.278  0.00  0.00      PROB  
ATOM   2852  HB2 ASN P  81       2.135  -6.325 -10.585  0.00  0.00      PROB  
ATOM   2853  CG  ASN P  81       2.575  -6.143  -8.615  0.00  0.00      PROB  
ATOM   2854  OD1 ASN P  81       2.247  -5.256  -7.818  0.00  0.00      PROB  
ATOM   2855  ND2 ASN P  81       2.740  -7.431  -8.231  0.00  0.00      PROB  
ATOM   2856 HD21 ASN P  81       2.787  -7.623  -7.250  0.00  0.00      PROB  
ATOM   2857 HD22 ASN P  81       3.004  -8.092  -8.933  0.00  0.00      PROB  
ATOM   2858  C   ASN P  81       3.863  -4.282 -11.658  0.00  0.00      PROB  
ATOM   2859  O   ASN P  81       5.022  -3.934 -11.587  0.00  0.00      PROB  
ATOM   2860  N   SER P  82       3.224  -4.498 -12.813  0.00  0.00      PROB  
ATOM   2861  HN  SER P  82       2.270  -4.788 -12.831  0.00  0.00      PROB  
ATOM   2862  CA  SER P  82       3.817  -4.321 -14.119  0.00  0.00      PROB  
ATOM   2863  HA  SER P  82       4.800  -4.757 -14.013  0.00  0.00      PROB  
ATOM   2864  CB  SER P  82       2.960  -5.048 -15.274  0.00  0.00      PROB  
ATOM   2865  HB1 SER P  82       3.108  -6.123 -15.034  0.00  0.00      PROB  
ATOM   2866  HB2 SER P  82       3.390  -4.850 -16.279  0.00  0.00      PROB  
ATOM   2867  OG  SER P  82       1.606  -4.533 -15.302  0.00  0.00      PROB  
ATOM   2868  HG1 SER P  82       1.671  -3.797 -15.915  0.00  0.00      PROB  
ATOM   2869  C   SER P  82       4.167  -2.888 -14.530  0.00  0.00      PROB  
ATOM   2870  O   SER P  82       5.120  -2.620 -15.255  0.00  0.00      PROB  
ATOM   2871  N   ASP P  83       3.467  -1.899 -14.026  0.00  0.00      PROB  
ATOM   2872  HN  ASP P  83       2.624  -2.081 -13.525  0.00  0.00      PROB  
ATOM   2873  CA  ASP P  83       3.819  -0.570 -14.260  0.00  0.00      PROB  
ATOM   2874  HA  ASP P  83       4.009  -0.385 -15.306  0.00  0.00      PROB  
ATOM   2875  CB  ASP P  83       2.723   0.363 -13.605  0.00  0.00      PROB  
ATOM   2876  HB1 ASP P  83       3.016   1.403 -13.865  0.00  0.00      PROB  
ATOM   2877  HB2 ASP P  83       2.674   0.302 -12.497  0.00  0.00      PROB  
ATOM   2878  CG  ASP P  83       1.404   0.380 -14.359  0.00  0.00      PROB  
ATOM   2879  OD1 ASP P  83       0.418   0.700 -13.654  0.00  0.00      PROB  
ATOM   2880  OD2 ASP P  83       1.422   0.143 -15.605  0.00  0.00      PROB  
ATOM   2881  C   ASP P  83       5.141  -0.146 -13.554  0.00  0.00      PROB  
ATOM   2882  O   ASP P  83       5.942   0.603 -14.116  0.00  0.00      PROB  
ATOM   2883  N   ILE P  84       5.363  -0.687 -12.329  0.00  0.00      PROB  
ATOM   2884  HN  ILE P  84       4.642  -1.222 -11.896  0.00  0.00      PROB  
ATOM   2885  CA  ILE P  84       6.650  -0.501 -11.672  0.00  0.00      PROB  
ATOM   2886  HA  ILE P  84       6.823   0.564 -11.719  0.00  0.00      PROB  
ATOM   2887  CB  ILE P  84       6.741  -1.033 -10.210  0.00  0.00      PROB  
ATOM   2888  HB  ILE P  84       6.482  -2.113 -10.247  0.00  0.00      PROB  
ATOM   2889  CG2 ILE P  84       8.229  -0.943  -9.611  0.00  0.00      PROB  
ATOM   2890 HG21 ILE P  84       8.720  -1.892  -9.917  0.00  0.00      PROB  
ATOM   2891 HG22 ILE P  84       8.260  -0.965  -8.501  0.00  0.00      PROB  
ATOM   2892 HG23 ILE P  84       8.878  -0.146 -10.031  0.00  0.00      PROB  
ATOM   2893  CG1 ILE P  84       5.704  -0.293  -9.311  0.00  0.00      PROB  
ATOM   2894 HG11 ILE P  84       5.799  -0.545  -8.233  0.00  0.00      PROB  
ATOM   2895 HG12 ILE P  84       4.713  -0.589  -9.718  0.00  0.00      PROB  
ATOM   2896  CD  ILE P  84       5.690   1.217  -9.457  0.00  0.00      PROB  
ATOM   2897  HD1 ILE P  84       6.742   1.548  -9.587  0.00  0.00      PROB  
ATOM   2898  HD2 ILE P  84       5.262   1.719  -8.564  0.00  0.00      PROB  
ATOM   2899  HD3 ILE P  84       4.988   1.601 -10.228  0.00  0.00      PROB  
ATOM   2900  C   ILE P  84       7.836  -1.112 -12.350  0.00  0.00      PROB  
ATOM   2901  O   ILE P  84       8.819  -0.493 -12.729  0.00  0.00      PROB  
ATOM   2902  N   VAL P  85       7.665  -2.383 -12.813  0.00  0.00      PROB  
ATOM   2903  HN  VAL P  85       6.917  -2.998 -12.577  0.00  0.00      PROB  
ATOM   2904  CA  VAL P  85       8.562  -3.022 -13.809  0.00  0.00      PROB  
ATOM   2905  HA  VAL P  85       9.520  -3.123 -13.321  0.00  0.00      PROB  
ATOM   2906  CB  VAL P  85       8.128  -4.428 -14.145  0.00  0.00      PROB  
ATOM   2907  HB  VAL P  85       7.224  -4.302 -14.778  0.00  0.00      PROB  
ATOM   2908  CG1 VAL P  85       9.106  -5.220 -15.002  0.00  0.00      PROB  
ATOM   2909 HG11 VAL P  85       9.251  -4.700 -15.973  0.00  0.00      PROB  
ATOM   2910 HG12 VAL P  85       8.612  -6.212 -15.073  0.00  0.00      PROB  
ATOM   2911 HG13 VAL P  85      10.103  -5.327 -14.523  0.00  0.00      PROB  
ATOM   2912  CG2 VAL P  85       8.023  -5.247 -12.836  0.00  0.00      PROB  
ATOM   2913 HG21 VAL P  85       7.991  -6.355 -12.908  0.00  0.00      PROB  
ATOM   2914 HG22 VAL P  85       7.023  -5.148 -12.363  0.00  0.00      PROB  
ATOM   2915 HG23 VAL P  85       8.849  -4.894 -12.183  0.00  0.00      PROB  
ATOM   2916  C   VAL P  85       8.896  -2.131 -15.069  0.00  0.00      PROB  
ATOM   2917  O   VAL P  85      10.036  -2.022 -15.479  0.00  0.00      PROB  
ATOM   2918  N   GLU P  86       7.879  -1.474 -15.603  0.00  0.00      PROB  
ATOM   2919  HN  GLU P  86       6.956  -1.719 -15.317  0.00  0.00      PROB  
ATOM   2920  CA  GLU P  86       7.993  -0.667 -16.803  0.00  0.00      PROB  
ATOM   2921  HA  GLU P  86       8.667  -1.137 -17.504  0.00  0.00      PROB  
ATOM   2922  CB  GLU P  86       6.609  -0.640 -17.489  0.00  0.00      PROB  
ATOM   2923  HB1 GLU P  86       5.818  -0.332 -16.772  0.00  0.00      PROB  
ATOM   2924  HB2 GLU P  86       6.384  -1.620 -17.961  0.00  0.00      PROB  
ATOM   2925  CG  GLU P  86       6.509   0.447 -18.549  0.00  0.00      PROB  
ATOM   2926  HG1 GLU P  86       7.417   0.451 -19.188  0.00  0.00      PROB  
ATOM   2927  HG2 GLU P  86       6.323   1.480 -18.184  0.00  0.00      PROB  
ATOM   2928  CD  GLU P  86       5.260   0.203 -19.418  0.00  0.00      PROB  
ATOM   2929  OE1 GLU P  86       5.393  -0.113 -20.628  0.00  0.00      PROB  
ATOM   2930  OE2 GLU P  86       4.139   0.218 -18.805  0.00  0.00      PROB  
ATOM   2931  C   GLU P  86       8.576   0.722 -16.473  0.00  0.00      PROB  
ATOM   2932  O   GLU P  86       9.316   1.266 -17.305  0.00  0.00      PROB  
ATOM   2933  N   ALA P  87       8.323   1.360 -15.309  0.00  0.00      PROB  
ATOM   2934  HN  ALA P  87       7.722   0.913 -14.652  0.00  0.00      PROB  
ATOM   2935  CA  ALA P  87       9.046   2.534 -14.787  0.00  0.00      PROB  
ATOM   2936  HA  ALA P  87       8.935   3.348 -15.488  0.00  0.00      PROB  
ATOM   2937  CB  ALA P  87       8.378   2.914 -13.459  0.00  0.00      PROB  
ATOM   2938  HB1 ALA P  87       8.496   2.165 -12.646  0.00  0.00      PROB  
ATOM   2939  HB2 ALA P  87       7.298   3.172 -13.508  0.00  0.00      PROB  
ATOM   2940  HB3 ALA P  87       8.744   3.889 -13.074  0.00  0.00      PROB  
ATOM   2941  C   ALA P  87      10.556   2.168 -14.586  0.00  0.00      PROB  
ATOM   2942  O   ALA P  87      11.406   2.989 -14.934  0.00  0.00      PROB  
ATOM   2943  N   LEU P  88      10.867   0.933 -14.114  0.00  0.00      PROB  
ATOM   2944  HN  LEU P  88      10.263   0.281 -13.661  0.00  0.00      PROB  
ATOM   2945  CA  LEU P  88      12.257   0.524 -14.008  0.00  0.00      PROB  
ATOM   2946  HA  LEU P  88      12.916   1.287 -13.621  0.00  0.00      PROB  
ATOM   2947  CB  LEU P  88      12.310  -0.637 -12.964  0.00  0.00      PROB  
ATOM   2948  HB1 LEU P  88      13.377  -0.792 -12.695  0.00  0.00      PROB  
ATOM   2949  HB2 LEU P  88      11.900  -1.603 -13.328  0.00  0.00      PROB  
ATOM   2950  CG  LEU P  88      11.759  -0.332 -11.515  0.00  0.00      PROB  
ATOM   2951  HG  LEU P  88      10.659  -0.183 -11.568  0.00  0.00      PROB  
ATOM   2952  CD1 LEU P  88      11.912  -1.598 -10.619  0.00  0.00      PROB  
ATOM   2953 HD11 LEU P  88      11.527  -2.499 -11.142  0.00  0.00      PROB  
ATOM   2954 HD12 LEU P  88      11.472  -1.555  -9.600  0.00  0.00      PROB  
ATOM   2955 HD13 LEU P  88      13.008  -1.765 -10.545  0.00  0.00      PROB  
ATOM   2956  CD2 LEU P  88      12.435   0.840 -10.849  0.00  0.00      PROB  
ATOM   2957 HD21 LEU P  88      11.958   0.987  -9.856  0.00  0.00      PROB  
ATOM   2958 HD22 LEU P  88      12.471   1.742 -11.496  0.00  0.00      PROB  
ATOM   2959 HD23 LEU P  88      13.516   0.592 -10.778  0.00  0.00      PROB  
ATOM   2960  C   LEU P  88      12.880   0.047 -15.276  0.00  0.00      PROB  
ATOM   2961  O   LEU P  88      14.051  -0.231 -15.314  0.00  0.00      PROB  
ATOM   2962  N   ASN P  89      12.054  -0.122 -16.379  0.00  0.00      PROB  
ATOM   2963  HN  ASN P  89      11.095   0.069 -16.184  0.00  0.00      PROB  
ATOM   2964  CA  ASN P  89      12.562  -0.397 -17.671  0.00  0.00      PROB  
ATOM   2965  HA  ASN P  89      11.769  -0.323 -18.401  0.00  0.00      PROB  
ATOM   2966  CB  ASN P  89      13.596   0.633 -18.225  0.00  0.00      PROB  
ATOM   2967  HB1 ASN P  89      13.987   0.316 -19.215  0.00  0.00      PROB  
ATOM   2968  HB2 ASN P  89      14.469   0.709 -17.542  0.00  0.00      PROB  
ATOM   2969  CG  ASN P  89      13.079   2.044 -18.439  0.00  0.00      PROB  
ATOM   2970  OD1 ASN P  89      13.614   2.929 -17.812  0.00  0.00      PROB  
ATOM   2971  ND2 ASN P  89      12.062   2.119 -19.313  0.00  0.00      PROB  
ATOM   2972 HD21 ASN P  89      11.741   2.991 -19.682  0.00  0.00      PROB  
ATOM   2973 HD22 ASN P  89      11.718   1.317 -19.802  0.00  0.00      PROB  
ATOM   2974  C   ASN P  89      13.052  -1.879 -17.799  0.00  0.00      PROB  
ATOM   2975  O   ASN P  89      13.979  -2.122 -18.575  0.00  0.00      PROB  
ATOM   2976  N   LYS P  90      12.415  -2.868 -17.082  0.00  0.00      PROB  
ATOM   2977  HN  LYS P  90      11.670  -2.581 -16.485  0.00  0.00      PROB  
ATOM   2978  CA  LYS P  90      12.839  -4.232 -17.014  0.00  0.00      PROB  
ATOM   2979  HA  LYS P  90      13.661  -4.426 -17.687  0.00  0.00      PROB  
ATOM   2980  CB  LYS P  90      13.317  -4.701 -15.532  0.00  0.00      PROB  
ATOM   2981  HB1 LYS P  90      13.743  -5.703 -15.748  0.00  0.00      PROB  
ATOM   2982  HB2 LYS P  90      12.401  -4.874 -14.927  0.00  0.00      PROB  
ATOM   2983  CG  LYS P  90      14.394  -3.880 -14.967  0.00  0.00      PROB  
ATOM   2984  HG1 LYS P  90      14.623  -4.250 -13.944  0.00  0.00      PROB  
ATOM   2985  HG2 LYS P  90      14.137  -2.802 -14.886  0.00  0.00      PROB  
ATOM   2986  CD  LYS P  90      15.663  -4.079 -15.753  0.00  0.00      PROB  
ATOM   2987  HD1 LYS P  90      15.324  -3.679 -16.733  0.00  0.00      PROB  
ATOM   2988  HD2 LYS P  90      16.120  -5.083 -15.888  0.00  0.00      PROB  
ATOM   2989  CE  LYS P  90      16.787  -3.078 -15.407  0.00  0.00      PROB  
ATOM   2990  HE1 LYS P  90      17.468  -3.243 -16.269  0.00  0.00      PROB  
ATOM   2991  HE2 LYS P  90      17.272  -3.279 -14.428  0.00  0.00      PROB  
ATOM   2992  NZ  LYS P  90      16.441  -1.681 -15.457  0.00  0.00      PROB  
ATOM   2993  HZ1 LYS P  90      15.504  -1.447 -15.071  0.00  0.00      PROB  
ATOM   2994  HZ2 LYS P  90      16.492  -1.283 -16.416  0.00  0.00      PROB  
ATOM   2995  HZ3 LYS P  90      17.182  -1.194 -14.913  0.00  0.00      PROB  
ATOM   2996  C   LYS P  90      11.803  -5.188 -17.545  0.00  0.00      PROB  
ATOM   2997  O   LYS P  90      11.809  -6.342 -17.111  0.00  0.00      PROB  
ATOM   2998  N   LYS P  91      11.008  -4.758 -18.535  0.00  0.00      PROB  
ATOM   2999  HN  LYS P  91      11.073  -3.841 -18.920  0.00  0.00      PROB  
ATOM   3000  CA  LYS P  91      10.153  -5.691 -19.292  0.00  0.00      PROB  
ATOM   3001  HA  LYS P  91      10.671  -6.638 -19.251  0.00  0.00      PROB  
ATOM   3002  CB  LYS P  91       8.727  -5.827 -18.695  0.00  0.00      PROB  
ATOM   3003  HB1 LYS P  91       8.812  -6.285 -17.686  0.00  0.00      PROB  
ATOM   3004  HB2 LYS P  91       8.310  -6.727 -19.197  0.00  0.00      PROB  
ATOM   3005  CG  LYS P  91       7.889  -4.502 -18.534  0.00  0.00      PROB  
ATOM   3006  HG1 LYS P  91       7.884  -3.973 -19.511  0.00  0.00      PROB  
ATOM   3007  HG2 LYS P  91       8.388  -3.840 -17.795  0.00  0.00      PROB  
ATOM   3008  CD  LYS P  91       6.389  -4.692 -18.172  0.00  0.00      PROB  
ATOM   3009  HD1 LYS P  91       5.986  -3.687 -17.923  0.00  0.00      PROB  
ATOM   3010  HD2 LYS P  91       6.379  -5.182 -17.175  0.00  0.00      PROB  
ATOM   3011  CE  LYS P  91       5.363  -5.356 -19.158  0.00  0.00      PROB  
ATOM   3012  HE1 LYS P  91       4.417  -5.387 -18.576  0.00  0.00      PROB  
ATOM   3013  HE2 LYS P  91       5.845  -6.347 -19.300  0.00  0.00      PROB  
ATOM   3014  NZ  LYS P  91       5.340  -4.569 -20.404  0.00  0.00      PROB  
ATOM   3015  HZ1 LYS P  91       6.080  -4.904 -21.053  0.00  0.00      PROB  
ATOM   3016  HZ2 LYS P  91       5.277  -3.552 -20.198  0.00  0.00      PROB  
ATOM   3017  HZ3 LYS P  91       4.386  -4.698 -20.800  0.00  0.00      PROB  
ATOM   3018  C   LYS P  91      10.179  -5.363 -20.812  0.00  0.00      PROB  
ATOM   3019  OT1 LYS P  91       9.748  -6.211 -21.635  0.00  0.00      PROB  
ATOM   3020  OT2 LYS P  91      10.693  -4.292 -21.227  0.00  0.00      PROB  
ATOM   3021  N   SER P 173      -6.437  -6.237  17.523  0.00  0.00      PROC  
ATOM   3022  HT1 SER P 173      -5.613  -5.784  17.078  0.00  0.00      PROC  
ATOM   3023  HT2 SER P 173      -6.216  -6.469  18.512  0.00  0.00      PROC  
ATOM   3024  HT3 SER P 173      -7.028  -5.390  17.646  0.00  0.00      PROC  
ATOM   3025  CA  SER P 173      -6.994  -7.304  16.565  0.00  0.00      PROC  
ATOM   3026  HA  SER P 173      -6.900  -6.947  15.550  0.00  0.00      PROC  
ATOM   3027  CB  SER P 173      -6.298  -8.670  16.688  0.00  0.00      PROC  
ATOM   3028  HB1 SER P 173      -5.213  -8.461  16.572  0.00  0.00      PROC  
ATOM   3029  HB2 SER P 173      -6.592  -9.379  15.884  0.00  0.00      PROC  
ATOM   3030  OG  SER P 173      -6.556  -9.219  17.955  0.00  0.00      PROC  
ATOM   3031  HG1 SER P 173      -7.290  -9.807  17.765  0.00  0.00      PROC  
ATOM   3032  C   SER P 173      -8.443  -7.336  16.679  0.00  0.00      PROC  
ATOM   3033  O   SER P 173      -9.013  -7.301  17.780  0.00  0.00      PROC  
ATOM   3034  N   LYS P 174      -9.229  -7.420  15.583  0.00  0.00      PROC  
ATOM   3035  HN  LYS P 174      -8.780  -7.366  14.695  0.00  0.00      PROC  
ATOM   3036  CA  LYS P 174     -10.653  -7.466  15.628  0.00  0.00      PROC  
ATOM   3037  HA  LYS P 174     -10.915  -8.056  16.494  0.00  0.00      PROC  
ATOM   3038  CB  LYS P 174     -11.335  -6.117  15.570  0.00  0.00      PROC  
ATOM   3039  HB1 LYS P 174     -12.417  -6.203  15.331  0.00  0.00      PROC  
ATOM   3040  HB2 LYS P 174     -10.950  -5.516  14.719  0.00  0.00      PROC  
ATOM   3041  CG  LYS P 174     -11.211  -5.311  16.861  0.00  0.00      PROC  
ATOM   3042  HG1 LYS P 174     -11.633  -4.311  16.623  0.00  0.00      PROC  
ATOM   3043  HG2 LYS P 174     -10.134  -5.113  17.048  0.00  0.00      PROC  
ATOM   3044  CD  LYS P 174     -11.939  -5.915  18.047  0.00  0.00      PROC  
ATOM   3045  HD1 LYS P 174     -11.733  -7.003  18.140  0.00  0.00      PROC  
ATOM   3046  HD2 LYS P 174     -12.991  -5.800  17.711  0.00  0.00      PROC  
ATOM   3047  CE  LYS P 174     -11.823  -5.170  19.383  0.00  0.00      PROC  
ATOM   3048  HE1 LYS P 174     -12.288  -4.179  19.193  0.00  0.00      PROC  
ATOM   3049  HE2 LYS P 174     -10.758  -5.064  19.682  0.00  0.00      PROC  
ATOM   3050  NZ  LYS P 174     -12.519  -5.983  20.399  0.00  0.00      PROC  
ATOM   3051  HZ1 LYS P 174     -12.589  -5.532  21.333  0.00  0.00      PROC  
ATOM   3052  HZ2 LYS P 174     -11.956  -6.817  20.663  0.00  0.00      PROC  
ATOM   3053  HZ3 LYS P 174     -13.504  -6.233  20.177  0.00  0.00      PROC  
ATOM   3054  C   LYS P 174     -11.135  -8.383  14.515  0.00  0.00      PROC  
ATOM   3055  O   LYS P 174     -10.364  -8.789  13.660  0.00  0.00      PROC  
ATOM   3056  N   GLU P 175     -12.419  -8.865  14.604  0.00  0.00      PROC  
ATOM   3057  HN  GLU P 175     -13.032  -8.456  15.275  0.00  0.00      PROC  
ATOM   3058  CA  GLU P 175     -12.909  -9.943  13.747  0.00  0.00      PROC  
ATOM   3059  HA  GLU P 175     -12.082 -10.264  13.131  0.00  0.00      PROC  
ATOM   3060  CB  GLU P 175     -13.471 -11.157  14.497  0.00  0.00      PROC  
ATOM   3061  HB1 GLU P 175     -13.635 -11.979  13.766  0.00  0.00      PROC  
ATOM   3062  HB2 GLU P 175     -14.481 -10.819  14.811  0.00  0.00      PROC  
ATOM   3063  CG  GLU P 175     -12.586 -11.748  15.665  0.00  0.00      PROC  
ATOM   3064  HG1 GLU P 175     -12.488 -10.991  16.472  0.00  0.00      PROC  
ATOM   3065  HG2 GLU P 175     -11.558 -11.875  15.264  0.00  0.00      PROC  
ATOM   3066  CD  GLU P 175     -13.102 -13.001  16.249  0.00  0.00      PROC  
ATOM   3067  OE1 GLU P 175     -12.477 -13.536  17.164  0.00  0.00      PROC  
ATOM   3068  OE2 GLU P 175     -14.134 -13.541  15.742  0.00  0.00      PROC  
ATOM   3069  C   GLU P 175     -13.910  -9.302  12.797  0.00  0.00      PROC  
ATOM   3070  O   GLU P 175     -14.814  -8.587  13.173  0.00  0.00      PROC  
ATOM   3071  N   SER P 176     -13.577  -9.382  11.500  0.00  0.00      PROC  
ATOM   3072  HN  SER P 176     -12.964 -10.092  11.163  0.00  0.00      PROC  
ATOM   3073  CA  SER P 176     -14.184  -8.557  10.433  0.00  0.00      PROC  
ATOM   3074  HA  SER P 176     -14.039  -9.063   9.490  0.00  0.00      PROC  
ATOM   3075  CB  SER P 176     -15.824  -8.310  10.557  0.00  0.00      PROC  
ATOM   3076  HB1 SER P 176     -16.182  -7.720  11.427  0.00  0.00      PROC  
ATOM   3077  HB2 SER P 176     -16.371  -9.276  10.596  0.00  0.00      PROC  
ATOM   3078  OG  SER P 176     -16.262  -7.585   9.414  0.00  0.00      PROC  
ATOM   3079  HG1 SER P 176     -16.857  -6.878   9.674  0.00  0.00      PROC  
ATOM   3080  C   SER P 176     -13.580  -7.261  10.331  0.00  0.00      PROC  
ATOM   3081  O   SER P 176     -13.363  -6.452  11.260  0.00  0.00      PROC  
ATOM   3082  N   ALA P 177     -13.150  -6.828   9.122  0.00  0.00      PROC  
ATOM   3083  HN  ALA P 177     -13.484  -7.501   8.466  0.00  0.00      PROC  
ATOM   3084  CA  ALA P 177     -12.498  -5.580   8.811  0.00  0.00      PROC  
ATOM   3085  HA  ALA P 177     -11.729  -5.507   9.565  0.00  0.00      PROC  
ATOM   3086  CB  ALA P 177     -12.037  -5.587   7.334  0.00  0.00      PROC  
ATOM   3087  HB1 ALA P 177     -12.890  -5.694   6.630  0.00  0.00      PROC  
ATOM   3088  HB2 ALA P 177     -11.344  -6.439   7.167  0.00  0.00      PROC  
ATOM   3089  HB3 ALA P 177     -11.407  -4.736   6.999  0.00  0.00      PROC  
ATOM   3090  C   ALA P 177     -13.506  -4.429   8.856  0.00  0.00      PROC  
ATOM   3091  O   ALA P 177     -13.204  -3.292   9.143  0.00  0.00      PROC  
ATOM   3092  N   ILE P 178     -14.748  -4.733   8.441  0.00  0.00      PROC  
ATOM   3093  HN  ILE P 178     -15.080  -5.633   8.168  0.00  0.00      PROC  
ATOM   3094  CA  ILE P 178     -15.865  -3.814   8.383  0.00  0.00      PROC  
ATOM   3095  HA  ILE P 178     -15.486  -2.828   8.607  0.00  0.00      PROC  
ATOM   3096  CB  ILE P 178     -16.520  -3.746   6.948  0.00  0.00      PROC  
ATOM   3097  HB  ILE P 178     -16.844  -4.786   6.728  0.00  0.00      PROC  
ATOM   3098  CG2 ILE P 178     -17.815  -2.942   7.016  0.00  0.00      PROC  
ATOM   3099 HG21 ILE P 178     -18.257  -2.705   6.025  0.00  0.00      PROC  
ATOM   3100 HG22 ILE P 178     -17.638  -1.920   7.415  0.00  0.00      PROC  
ATOM   3101 HG23 ILE P 178     -18.644  -3.527   7.468  0.00  0.00      PROC  
ATOM   3102  CG1 ILE P 178     -15.522  -3.317   5.820  0.00  0.00      PROC  
ATOM   3103 HG11 ILE P 178     -14.621  -3.964   5.892  0.00  0.00      PROC  
ATOM   3104 HG12 ILE P 178     -15.405  -2.213   5.820  0.00  0.00      PROC  
ATOM   3105  CD  ILE P 178     -16.076  -3.537   4.313  0.00  0.00      PROC  
ATOM   3106  HD1 ILE P 178     -16.690  -4.453   4.182  0.00  0.00      PROC  
ATOM   3107  HD2 ILE P 178     -15.202  -3.543   3.628  0.00  0.00      PROC  
ATOM   3108  HD3 ILE P 178     -16.766  -2.678   4.164  0.00  0.00      PROC  
ATOM   3109  C   ILE P 178     -16.853  -4.059   9.535  0.00  0.00      PROC  
ATOM   3110  O   ILE P 178     -17.482  -5.111   9.510  0.00  0.00      PROC  
ATOM   3111  N   ALA P 179     -16.996  -3.084  10.467  0.00  0.00      PROC  
ATOM   3112  HN  ALA P 179     -16.506  -2.215  10.459  0.00  0.00      PROC  
ATOM   3113  CA  ALA P 179     -18.108  -3.149  11.416  0.00  0.00      PROC  
ATOM   3114  HA  ALA P 179     -18.431  -4.170  11.559  0.00  0.00      PROC  
ATOM   3115  CB  ALA P 179     -17.689  -2.292  12.683  0.00  0.00      PROC  
ATOM   3116  HB1 ALA P 179     -16.746  -2.737  13.069  0.00  0.00      PROC  
ATOM   3117  HB2 ALA P 179     -18.448  -2.465  13.475  0.00  0.00      PROC  
ATOM   3118  HB3 ALA P 179     -17.606  -1.230  12.366  0.00  0.00      PROC  
ATOM   3119  C   ALA P 179     -19.329  -2.458  10.882  0.00  0.00      PROC  
ATOM   3120  O   ALA P 179     -20.439  -2.795  11.353  0.00  0.00      PROC  
ATOM   3121  N   SER P 180     -19.247  -1.486   9.831  0.00  0.00      PROC  
ATOM   3122  HN  SER P 180     -18.325  -1.356   9.474  0.00  0.00      PROC  
ATOM   3123  CA  SER P 180     -20.254  -0.600   9.336  0.00  0.00      PROC  
ATOM   3124  HA  SER P 180     -20.968  -0.446  10.132  0.00  0.00      PROC  
ATOM   3125  CB  SER P 180     -19.846   0.876   9.179  0.00  0.00      PROC  
ATOM   3126  HB1 SER P 180     -18.958   0.813   8.515  0.00  0.00      PROC  
ATOM   3127  HB2 SER P 180     -19.632   1.330  10.170  0.00  0.00      PROC  
ATOM   3128  OG  SER P 180     -20.813   1.677   8.465  0.00  0.00      PROC  
ATOM   3129  HG1 SER P 180     -21.382   2.035   9.150  0.00  0.00      PROC  
ATOM   3130  C   SER P 180     -21.188  -1.230   8.286  0.00  0.00      PROC  
ATOM   3131  O   SER P 180     -20.738  -1.545   7.190  0.00  0.00      PROC  
ATOM   3132  N   THR P 181     -22.550  -1.253   8.506  0.00  0.00      PROC  
ATOM   3133  HN  THR P 181     -22.907  -1.122   9.428  0.00  0.00      PROC  
ATOM   3134  CA  THR P 181     -23.439  -1.585   7.430  0.00  0.00      PROC  
ATOM   3135  HA  THR P 181     -23.038  -2.531   7.095  0.00  0.00      PROC  
ATOM   3136  CB  THR P 181     -24.904  -1.846   7.901  0.00  0.00      PROC  
ATOM   3137  HB  THR P 181     -25.040  -2.537   8.761  0.00  0.00      PROC  
ATOM   3138  OG1 THR P 181     -25.782  -2.270   6.834  0.00  0.00      PROC  
ATOM   3139  HG1 THR P 181     -25.465  -3.142   6.586  0.00  0.00      PROC  
ATOM   3140  CG2 THR P 181     -25.649  -0.507   8.332  0.00  0.00      PROC  
ATOM   3141 HG21 THR P 181     -26.508  -0.809   8.969  0.00  0.00      PROC  
ATOM   3142 HG22 THR P 181     -26.059   0.073   7.478  0.00  0.00      PROC  
ATOM   3143 HG23 THR P 181     -24.935   0.075   8.954  0.00  0.00      PROC  
ATOM   3144  C   THR P 181     -23.385  -0.530   6.335  0.00  0.00      PROC  
ATOM   3145  O   THR P 181     -23.339  -0.953   5.185  0.00  0.00      PROC  
ATOM   3146  N   GLU P 182     -23.330   0.826   6.686  0.00  0.00      PROC  
ATOM   3147  HN  GLU P 182     -23.209   1.122   7.631  0.00  0.00      PROC  
ATOM   3148  CA  GLU P 182     -23.263   1.868   5.692  0.00  0.00      PROC  
ATOM   3149  HA  GLU P 182     -24.174   1.820   5.114  0.00  0.00      PROC  
ATOM   3150  CB  GLU P 182     -23.146   3.326   6.258  0.00  0.00      PROC  
ATOM   3151  HB1 GLU P 182     -22.727   4.002   5.482  0.00  0.00      PROC  
ATOM   3152  HB2 GLU P 182     -22.356   3.221   7.031  0.00  0.00      PROC  
ATOM   3153  CG  GLU P 182     -24.391   3.801   6.998  0.00  0.00      PROC  
ATOM   3154  HG1 GLU P 182     -24.899   2.943   7.488  0.00  0.00      PROC  
ATOM   3155  HG2 GLU P 182     -25.105   4.201   6.247  0.00  0.00      PROC  
ATOM   3156  CD  GLU P 182     -24.062   4.913   7.961  0.00  0.00      PROC  
ATOM   3157  OE1 GLU P 182     -24.544   6.076   7.779  0.00  0.00      PROC  
ATOM   3158  OE2 GLU P 182     -23.368   4.616   8.936  0.00  0.00      PROC  
ATOM   3159  C   GLU P 182     -22.057   1.801   4.663  0.00  0.00      PROC  
ATOM   3160  O   GLU P 182     -22.185   2.113   3.483  0.00  0.00      PROC  
ATOM   3161  N   VAL P 183     -20.833   1.533   5.199  0.00  0.00      PROC  
ATOM   3162  HN  VAL P 183     -20.720   1.381   6.178  0.00  0.00      PROC  
ATOM   3163  CA  VAL P 183     -19.555   1.357   4.441  0.00  0.00      PROC  
ATOM   3164  HA  VAL P 183     -19.404   2.232   3.826  0.00  0.00      PROC  
ATOM   3165  CB  VAL P 183     -18.474   1.206   5.451  0.00  0.00      PROC  
ATOM   3166  HB  VAL P 183     -18.875   0.519   6.227  0.00  0.00      PROC  
ATOM   3167  CG1 VAL P 183     -17.162   0.526   4.975  0.00  0.00      PROC  
ATOM   3168 HG11 VAL P 183     -17.281  -0.578   4.999  0.00  0.00      PROC  
ATOM   3169 HG12 VAL P 183     -16.293   0.682   5.650  0.00  0.00      PROC  
ATOM   3170 HG13 VAL P 183     -16.834   0.934   3.995  0.00  0.00      PROC  
ATOM   3171  CG2 VAL P 183     -18.268   2.658   6.041  0.00  0.00      PROC  
ATOM   3172 HG21 VAL P 183     -17.831   3.364   5.303  0.00  0.00      PROC  
ATOM   3173 HG22 VAL P 183     -17.566   2.604   6.900  0.00  0.00      PROC  
ATOM   3174 HG23 VAL P 183     -19.193   3.049   6.516  0.00  0.00      PROC  
ATOM   3175  C   VAL P 183     -19.787   0.178   3.472  0.00  0.00      PROC  
ATOM   3176  O   VAL P 183     -19.618   0.234   2.287  0.00  0.00      PROC  
ATOM   3177  N   LYS P 184     -20.344  -0.940   3.971  0.00  0.00      PROC  
ATOM   3178  HN  LYS P 184     -20.734  -1.115   4.872  0.00  0.00      PROC  
ATOM   3179  CA  LYS P 184     -20.700  -2.046   3.125  0.00  0.00      PROC  
ATOM   3180  HA  LYS P 184     -19.773  -2.364   2.671  0.00  0.00      PROC  
ATOM   3181  CB  LYS P 184     -21.158  -3.244   3.991  0.00  0.00      PROC  
ATOM   3182  HB1 LYS P 184     -21.964  -3.011   4.720  0.00  0.00      PROC  
ATOM   3183  HB2 LYS P 184     -20.294  -3.472   4.651  0.00  0.00      PROC  
ATOM   3184  CG  LYS P 184     -21.582  -4.523   3.280  0.00  0.00      PROC  
ATOM   3185  HG1 LYS P 184     -21.002  -4.740   2.357  0.00  0.00      PROC  
ATOM   3186  HG2 LYS P 184     -22.652  -4.437   2.994  0.00  0.00      PROC  
ATOM   3187  CD  LYS P 184     -21.513  -5.825   4.006  0.00  0.00      PROC  
ATOM   3188  HD1 LYS P 184     -22.355  -5.805   4.731  0.00  0.00      PROC  
ATOM   3189  HD2 LYS P 184     -20.519  -5.770   4.499  0.00  0.00      PROC  
ATOM   3190  CE  LYS P 184     -21.571  -7.137   3.219  0.00  0.00      PROC  
ATOM   3191  HE1 LYS P 184     -21.372  -8.028   3.852  0.00  0.00      PROC  
ATOM   3192  HE2 LYS P 184     -20.824  -7.072   2.399  0.00  0.00      PROC  
ATOM   3193  NZ  LYS P 184     -22.920  -7.346   2.695  0.00  0.00      PROC  
ATOM   3194  HZ1 LYS P 184     -22.903  -8.153   2.038  0.00  0.00      PROC  
ATOM   3195  HZ2 LYS P 184     -23.205  -6.552   2.086  0.00  0.00      PROC  
ATOM   3196  HZ3 LYS P 184     -23.606  -7.410   3.474  0.00  0.00      PROC  
ATOM   3197  C   LYS P 184     -21.705  -1.850   1.996  0.00  0.00      PROC  
ATOM   3198  O   LYS P 184     -21.528  -2.214   0.848  0.00  0.00      PROC  
ATOM   3199  N   LEU P 185     -22.795  -1.118   2.309  0.00  0.00      PROC  
ATOM   3200  HN  LEU P 185     -22.874  -0.735   3.226  0.00  0.00      PROC  
ATOM   3201  CA  LEU P 185     -23.880  -0.794   1.434  0.00  0.00      PROC  
ATOM   3202  HA  LEU P 185     -24.348  -1.656   0.983  0.00  0.00      PROC  
ATOM   3203  CB  LEU P 185     -24.981  -0.091   2.304  0.00  0.00      PROC  
ATOM   3204  HB1 LEU P 185     -25.617   0.464   1.581  0.00  0.00      PROC  
ATOM   3205  HB2 LEU P 185     -24.525   0.704   2.932  0.00  0.00      PROC  
ATOM   3206  CG  LEU P 185     -25.904  -0.981   3.174  0.00  0.00      PROC  
ATOM   3207  HG  LEU P 185     -25.240  -1.491   3.905  0.00  0.00      PROC  
ATOM   3208  CD1 LEU P 185     -26.948  -0.222   4.004  0.00  0.00      PROC  
ATOM   3209 HD11 LEU P 185     -26.476   0.602   4.582  0.00  0.00      PROC  
ATOM   3210 HD12 LEU P 185     -27.553  -0.902   4.642  0.00  0.00      PROC  
ATOM   3211 HD13 LEU P 185     -27.760   0.210   3.381  0.00  0.00      PROC  
ATOM   3212  CD2 LEU P 185     -26.670  -2.027   2.329  0.00  0.00      PROC  
ATOM   3213 HD21 LEU P 185     -27.154  -1.275   1.670  0.00  0.00      PROC  
ATOM   3214 HD22 LEU P 185     -27.459  -2.539   2.919  0.00  0.00      PROC  
ATOM   3215 HD23 LEU P 185     -26.101  -2.754   1.711  0.00  0.00      PROC  
ATOM   3216  C   LEU P 185     -23.349   0.108   0.295  0.00  0.00      PROC  
ATOM   3217  O   LEU P 185     -23.677  -0.115  -0.907  0.00  0.00      PROC  
ATOM   3218  N   ARG P 186     -22.526   1.165   0.613  0.00  0.00      PROC  
ATOM   3219  HN  ARG P 186     -22.480   1.355   1.591  0.00  0.00      PROC  
ATOM   3220  CA  ARG P 186     -21.797   2.098  -0.181  0.00  0.00      PROC  
ATOM   3221  HA  ARG P 186     -22.518   2.605  -0.804  0.00  0.00      PROC  
ATOM   3222  CB  ARG P 186     -20.970   3.141   0.586  0.00  0.00      PROC  
ATOM   3223  HB1 ARG P 186     -20.105   3.515  -0.002  0.00  0.00      PROC  
ATOM   3224  HB2 ARG P 186     -20.627   2.584   1.484  0.00  0.00      PROC  
ATOM   3225  CG  ARG P 186     -21.749   4.332   1.222  0.00  0.00      PROC  
ATOM   3226  HG1 ARG P 186     -21.021   4.985   1.748  0.00  0.00      PROC  
ATOM   3227  HG2 ARG P 186     -22.463   3.873   1.939  0.00  0.00      PROC  
ATOM   3228  CD  ARG P 186     -22.672   5.217   0.305  0.00  0.00      PROC  
ATOM   3229  HD1 ARG P 186     -23.513   4.623  -0.113  0.00  0.00      PROC  
ATOM   3230  HD2 ARG P 186     -22.182   5.810  -0.497  0.00  0.00      PROC  
ATOM   3231  NE  ARG P 186     -23.236   6.163   1.272  0.00  0.00      PROC  
ATOM   3232  HE  ARG P 186     -22.847   7.072   1.420  0.00  0.00      PROC  
ATOM   3233  CZ  ARG P 186     -24.240   5.856   2.150  0.00  0.00      PROC  
ATOM   3234  NH1 ARG P 186     -24.982   4.766   2.074  0.00  0.00      PROC  
ATOM   3235 HH11 ARG P 186     -25.156   4.360   1.177  0.00  0.00      PROC  
ATOM   3236 HH12 ARG P 186     -25.878   4.816   2.515  0.00  0.00      PROC  
ATOM   3237  NH2 ARG P 186     -24.466   6.728   3.102  0.00  0.00      PROC  
ATOM   3238 HH21 ARG P 186     -23.807   7.455   3.296  0.00  0.00      PROC  
ATOM   3239 HH22 ARG P 186     -24.909   6.207   3.832  0.00  0.00      PROC  
ATOM   3240  C   ARG P 186     -20.814   1.389  -1.101  0.00  0.00      PROC  
ATOM   3241  O   ARG P 186     -20.847   1.638  -2.283  0.00  0.00      PROC  
ATOM   3242  N   LEU P 187     -19.986   0.433  -0.543  0.00  0.00      PROC  
ATOM   3243  HN  LEU P 187     -20.011   0.270   0.440  0.00  0.00      PROC  
ATOM   3244  CA  LEU P 187     -19.066  -0.428  -1.301  0.00  0.00      PROC  
ATOM   3245  HA  LEU P 187     -18.412   0.256  -1.822  0.00  0.00      PROC  
ATOM   3246  CB  LEU P 187     -18.211  -1.419  -0.433  0.00  0.00      PROC  
ATOM   3247  HB1 LEU P 187     -17.720  -2.269  -0.954  0.00  0.00      PROC  
ATOM   3248  HB2 LEU P 187     -18.772  -1.785   0.453  0.00  0.00      PROC  
ATOM   3249  CG  LEU P 187     -17.026  -0.597   0.265  0.00  0.00      PROC  
ATOM   3250  HG  LEU P 187     -17.467   0.352   0.639  0.00  0.00      PROC  
ATOM   3251  CD1 LEU P 187     -16.362  -1.246   1.481  0.00  0.00      PROC  
ATOM   3252 HD11 LEU P 187     -17.044  -1.185   2.356  0.00  0.00      PROC  
ATOM   3253 HD12 LEU P 187     -15.410  -0.731   1.732  0.00  0.00      PROC  
ATOM   3254 HD13 LEU P 187     -16.201  -2.316   1.229  0.00  0.00      PROC  
ATOM   3255  CD2 LEU P 187     -15.980  -0.280  -0.761  0.00  0.00      PROC  
ATOM   3256 HD21 LEU P 187     -16.432   0.090  -1.705  0.00  0.00      PROC  
ATOM   3257 HD22 LEU P 187     -15.415  -1.174  -1.101  0.00  0.00      PROC  
ATOM   3258 HD23 LEU P 187     -15.169   0.364  -0.359  0.00  0.00      PROC  
ATOM   3259  C   LEU P 187     -19.853  -1.233  -2.258  0.00  0.00      PROC  
ATOM   3260  O   LEU P 187     -19.536  -1.367  -3.382  0.00  0.00      PROC  
ATOM   3261  N   GLN P 188     -21.002  -1.872  -1.854  0.00  0.00      PROC  
ATOM   3262  HN  GLN P 188     -21.284  -1.828  -0.899  0.00  0.00      PROC  
ATOM   3263  CA  GLN P 188     -21.890  -2.613  -2.738  0.00  0.00      PROC  
ATOM   3264  HA  GLN P 188     -21.358  -3.429  -3.204  0.00  0.00      PROC  
ATOM   3265  CB  GLN P 188     -23.118  -3.224  -2.024  0.00  0.00      PROC  
ATOM   3266  HB1 GLN P 188     -23.968  -3.478  -2.692  0.00  0.00      PROC  
ATOM   3267  HB2 GLN P 188     -23.442  -2.458  -1.287  0.00  0.00      PROC  
ATOM   3268  CG  GLN P 188     -22.832  -4.506  -1.229  0.00  0.00      PROC  
ATOM   3269  HG1 GLN P 188     -21.883  -4.370  -0.668  0.00  0.00      PROC  
ATOM   3270  HG2 GLN P 188     -22.651  -5.398  -1.867  0.00  0.00      PROC  
ATOM   3271  CD  GLN P 188     -23.959  -4.809  -0.256  0.00  0.00      PROC  
ATOM   3272  OE1 GLN P 188     -23.603  -5.446   0.732  0.00  0.00      PROC  
ATOM   3273  NE2 GLN P 188     -25.219  -4.355  -0.434  0.00  0.00      PROC  
ATOM   3274 HE21 GLN P 188     -25.837  -4.563   0.324  0.00  0.00      PROC  
ATOM   3275 HE22 GLN P 188     -25.379  -3.607  -1.079  0.00  0.00      PROC  
ATOM   3276  C   GLN P 188     -22.431  -1.766  -3.916  0.00  0.00      PROC  
ATOM   3277  O   GLN P 188     -22.368  -2.211  -5.030  0.00  0.00      PROC  
ATOM   3278  N   GLU P 189     -22.798  -0.499  -3.669  0.00  0.00      PROC  
ATOM   3279  HN  GLU P 189     -22.645  -0.046  -2.794  0.00  0.00      PROC  
ATOM   3280  CA  GLU P 189     -23.159   0.376  -4.812  0.00  0.00      PROC  
ATOM   3281  HA  GLU P 189     -23.853  -0.137  -5.461  0.00  0.00      PROC  
ATOM   3282  CB  GLU P 189     -23.981   1.604  -4.335  0.00  0.00      PROC  
ATOM   3283  HB1 GLU P 189     -24.190   2.288  -5.184  0.00  0.00      PROC  
ATOM   3284  HB2 GLU P 189     -23.406   2.027  -3.484  0.00  0.00      PROC  
ATOM   3285  CG  GLU P 189     -25.366   1.147  -3.889  0.00  0.00      PROC  
ATOM   3286  HG1 GLU P 189     -25.267   0.258  -3.230  0.00  0.00      PROC  
ATOM   3287  HG2 GLU P 189     -25.914   0.871  -4.814  0.00  0.00      PROC  
ATOM   3288  CD  GLU P 189     -26.306   2.156  -3.277  0.00  0.00      PROC  
ATOM   3289  OE1 GLU P 189     -26.659   3.108  -4.029  0.00  0.00      PROC  
ATOM   3290  OE2 GLU P 189     -26.855   1.999  -2.151  0.00  0.00      PROC  
ATOM   3291  C   GLU P 189     -22.008   0.599  -5.701  0.00  0.00      PROC  
ATOM   3292  O   GLU P 189     -22.126   0.546  -6.943  0.00  0.00      PROC  
ATOM   3293  N   PHE P 190     -20.797   0.906  -5.137  0.00  0.00      PROC  
ATOM   3294  HN  PHE P 190     -20.769   0.986  -4.143  0.00  0.00      PROC  
ATOM   3295  CA  PHE P 190     -19.570   1.165  -5.841  0.00  0.00      PROC  
ATOM   3296  HA  PHE P 190     -19.665   1.982  -6.541  0.00  0.00      PROC  
ATOM   3297  CB  PHE P 190     -18.456   1.423  -4.835  0.00  0.00      PROC  
ATOM   3298  HB1 PHE P 190     -18.223   0.606  -4.119  0.00  0.00      PROC  
ATOM   3299  HB2 PHE P 190     -18.854   2.141  -4.087  0.00  0.00      PROC  
ATOM   3300  CG  PHE P 190     -17.236   1.973  -5.454  0.00  0.00      PROC  
ATOM   3301  CD1 PHE P 190     -16.002   1.263  -5.423  0.00  0.00      PROC  
ATOM   3302  HD1 PHE P 190     -15.943   0.283  -4.973  0.00  0.00      PROC  
ATOM   3303  CE1 PHE P 190     -14.846   1.800  -5.881  0.00  0.00      PROC  
ATOM   3304  HE1 PHE P 190     -13.945   1.227  -5.724  0.00  0.00      PROC  
ATOM   3305  CZ  PHE P 190     -14.780   3.122  -6.323  0.00  0.00      PROC  
ATOM   3306  HZ  PHE P 190     -13.796   3.514  -6.531  0.00  0.00      PROC  
ATOM   3307  CD2 PHE P 190     -17.212   3.274  -6.078  0.00  0.00      PROC  
ATOM   3308  HD2 PHE P 190     -18.145   3.805  -6.201  0.00  0.00      PROC  
ATOM   3309  CE2 PHE P 190     -15.978   3.852  -6.444  0.00  0.00      PROC  
ATOM   3310  HE2 PHE P 190     -15.820   4.902  -6.642  0.00  0.00      PROC  
ATOM   3311  C   PHE P 190     -19.096  -0.005  -6.701  0.00  0.00      PROC  
ATOM   3312  O   PHE P 190     -18.574   0.150  -7.818  0.00  0.00      PROC  
ATOM   3313  N   LEU P 191     -19.131  -1.234  -6.113  0.00  0.00      PROC  
ATOM   3314  HN  LEU P 191     -19.291  -1.329  -5.134  0.00  0.00      PROC  
ATOM   3315  CA  LEU P 191     -18.689  -2.465  -6.828  0.00  0.00      PROC  
ATOM   3316  HA  LEU P 191     -17.766  -2.270  -7.353  0.00  0.00      PROC  
ATOM   3317  CB  LEU P 191     -18.449  -3.611  -5.847  0.00  0.00      PROC  
ATOM   3318  HB1 LEU P 191     -18.442  -4.553  -6.435  0.00  0.00      PROC  
ATOM   3319  HB2 LEU P 191     -19.298  -3.710  -5.136  0.00  0.00      PROC  
ATOM   3320  CG  LEU P 191     -17.311  -3.526  -4.913  0.00  0.00      PROC  
ATOM   3321  HG  LEU P 191     -17.250  -2.477  -4.550  0.00  0.00      PROC  
ATOM   3322  CD1 LEU P 191     -17.402  -4.259  -3.602  0.00  0.00      PROC  
ATOM   3323 HD11 LEU P 191     -18.402  -3.982  -3.206  0.00  0.00      PROC  
ATOM   3324 HD12 LEU P 191     -16.622  -3.877  -2.907  0.00  0.00      PROC  
ATOM   3325 HD13 LEU P 191     -17.343  -5.362  -3.718  0.00  0.00      PROC  
ATOM   3326  CD2 LEU P 191     -15.944  -3.810  -5.589  0.00  0.00      PROC  
ATOM   3327 HD21 LEU P 191     -15.808  -3.099  -6.432  0.00  0.00      PROC  
ATOM   3328 HD22 LEU P 191     -16.028  -4.826  -6.029  0.00  0.00      PROC  
ATOM   3329 HD23 LEU P 191     -15.086  -3.880  -4.887  0.00  0.00      PROC  
ATOM   3330  C   LEU P 191     -19.675  -2.762  -7.909  0.00  0.00      PROC  
ATOM   3331  O   LEU P 191     -19.298  -3.242  -9.005  0.00  0.00      PROC  
ATOM   3332  N   LEU P 192     -20.967  -2.446  -7.693  0.00  0.00      PROC  
ATOM   3333  HN  LEU P 192     -21.183  -1.970  -6.845  0.00  0.00      PROC  
ATOM   3334  CA  LEU P 192     -22.003  -2.593  -8.684  0.00  0.00      PROC  
ATOM   3335  HA  LEU P 192     -22.118  -3.599  -9.058  0.00  0.00      PROC  
ATOM   3336  CB  LEU P 192     -23.324  -2.345  -7.991  0.00  0.00      PROC  
ATOM   3337  HB1 LEU P 192     -23.273  -1.484  -7.292  0.00  0.00      PROC  
ATOM   3338  HB2 LEU P 192     -23.474  -3.216  -7.319  0.00  0.00      PROC  
ATOM   3339  CG  LEU P 192     -24.593  -2.243  -8.850  0.00  0.00      PROC  
ATOM   3340  HG  LEU P 192     -24.362  -1.661  -9.767  0.00  0.00      PROC  
ATOM   3341  CD1 LEU P 192     -24.995  -3.596  -9.392  0.00  0.00      PROC  
ATOM   3342 HD11 LEU P 192     -25.723  -3.480 -10.223  0.00  0.00      PROC  
ATOM   3343 HD12 LEU P 192     -25.489  -4.233  -8.628  0.00  0.00      PROC  
ATOM   3344 HD13 LEU P 192     -24.084  -4.092  -9.790  0.00  0.00      PROC  
ATOM   3345  CD2 LEU P 192     -25.774  -1.457  -8.065  0.00  0.00      PROC  
ATOM   3346 HD21 LEU P 192     -26.791  -1.426  -8.512  0.00  0.00      PROC  
ATOM   3347 HD22 LEU P 192     -25.386  -0.416  -8.036  0.00  0.00      PROC  
ATOM   3348 HD23 LEU P 192     -25.773  -1.864  -7.031  0.00  0.00      PROC  
ATOM   3349  C   LEU P 192     -21.748  -1.642  -9.912  0.00  0.00      PROC  
ATOM   3350  O   LEU P 192     -21.892  -2.011 -11.102  0.00  0.00      PROC  
ATOM   3351  N   SER P 193     -21.248  -0.387  -9.572  0.00  0.00      PROC  
ATOM   3352  HN  SER P 193     -21.311  -0.058  -8.633  0.00  0.00      PROC  
ATOM   3353  CA  SER P 193     -20.861   0.624 -10.513  0.00  0.00      PROC  
ATOM   3354  HA  SER P 193     -21.645   0.640 -11.256  0.00  0.00      PROC  
ATOM   3355  CB  SER P 193     -20.738   2.049  -9.797  0.00  0.00      PROC  
ATOM   3356  HB1 SER P 193     -20.088   1.927  -8.904  0.00  0.00      PROC  
ATOM   3357  HB2 SER P 193     -21.706   2.426  -9.403  0.00  0.00      PROC  
ATOM   3358  OG  SER P 193     -20.179   3.087 -10.668  0.00  0.00      PROC  
ATOM   3359  HG1 SER P 193     -20.847   3.273 -11.332  0.00  0.00      PROC  
ATOM   3360  C   SER P 193     -19.642   0.341 -11.407  0.00  0.00      PROC  
ATOM   3361  O   SER P 193     -19.572   0.639 -12.577  0.00  0.00      PROC  
ATOM   3362  N   LYS P 194     -18.626  -0.387 -10.806  0.00  0.00      PROC  
ATOM   3363  HN  LYS P 194     -18.680  -0.562  -9.826  0.00  0.00      PROC  
ATOM   3364  CA  LYS P 194     -17.418  -0.898 -11.501  0.00  0.00      PROC  
ATOM   3365  HA  LYS P 194     -17.167  -0.202 -12.287  0.00  0.00      PROC  
ATOM   3366  CB  LYS P 194     -16.164  -1.113 -10.569  0.00  0.00      PROC  
ATOM   3367  HB1 LYS P 194     -15.307  -1.302 -11.250  0.00  0.00      PROC  
ATOM   3368  HB2 LYS P 194     -16.352  -1.981  -9.901  0.00  0.00      PROC  
ATOM   3369  CG  LYS P 194     -15.820   0.076  -9.689  0.00  0.00      PROC  
ATOM   3370  HG1 LYS P 194     -14.913   0.093  -9.047  0.00  0.00      PROC  
ATOM   3371  HG2 LYS P 194     -16.656   0.270  -8.984  0.00  0.00      PROC  
ATOM   3372  CD  LYS P 194     -15.696   1.349 -10.574  0.00  0.00      PROC  
ATOM   3373  HD1 LYS P 194     -16.605   1.675 -11.123  0.00  0.00      PROC  
ATOM   3374  HD2 LYS P 194     -14.925   1.146 -11.347  0.00  0.00      PROC  
ATOM   3375  CE  LYS P 194     -15.176   2.511  -9.672  0.00  0.00      PROC  
ATOM   3376  HE1 LYS P 194     -14.137   2.348  -9.313  0.00  0.00      PROC  
ATOM   3377  HE2 LYS P 194     -15.878   2.646  -8.822  0.00  0.00      PROC  
ATOM   3378  NZ  LYS P 194     -15.297   3.787 -10.444  0.00  0.00      PROC  
ATOM   3379  HZ1 LYS P 194     -16.052   3.784 -11.158  0.00  0.00      PROC  
ATOM   3380  HZ2 LYS P 194     -14.423   4.113 -10.903  0.00  0.00      PROC  
ATOM   3381  HZ3 LYS P 194     -15.602   4.470  -9.722  0.00  0.00      PROC  
ATOM   3382  C   LYS P 194     -17.593  -2.204 -12.241  0.00  0.00      PROC  
ATOM   3383  O   LYS P 194     -16.637  -2.748 -12.755  0.00  0.00      PROC  
ATOM   3384  N   SER P 195     -18.872  -2.738 -12.208  0.00  0.00      PROC  
ATOM   3385  HN  SER P 195     -19.561  -2.354 -11.597  0.00  0.00      PROC  
ATOM   3386  CA  SER P 195     -19.239  -4.011 -12.917  0.00  0.00      PROC  
ATOM   3387  HA  SER P 195     -18.392  -4.641 -12.690  0.00  0.00      PROC  
ATOM   3388  CB  SER P 195     -20.585  -4.679 -12.397  0.00  0.00      PROC  
ATOM   3389  HB1 SER P 195     -20.966  -5.514 -13.023  0.00  0.00      PROC  
ATOM   3390  HB2 SER P 195     -21.351  -3.876 -12.350  0.00  0.00      PROC  
ATOM   3391  OG  SER P 195     -20.354  -5.186 -11.094  0.00  0.00      PROC  
ATOM   3392  HG1 SER P 195     -20.432  -4.411 -10.534  0.00  0.00      PROC  
ATOM   3393  C   SER P 195     -19.169  -3.825 -14.437  0.00  0.00      PROC  
ATOM   3394  O   SER P 195     -19.456  -2.775 -14.943  0.00  0.00      PROC  
ATOM   3395  N   LYS P 196     -18.738  -4.915 -15.110  0.00  0.00      PROC  
ATOM   3396  HN  LYS P 196     -18.554  -5.731 -14.567  0.00  0.00      PROC  
ATOM   3397  CA  LYS P 196     -18.338  -5.006 -16.497  0.00  0.00      PROC  
ATOM   3398  HA  LYS P 196     -18.718  -4.155 -17.043  0.00  0.00      PROC  
ATOM   3399  CB  LYS P 196     -16.818  -4.950 -16.553  0.00  0.00      PROC  
ATOM   3400  HB1 LYS P 196     -16.499  -3.957 -16.168  0.00  0.00      PROC  
ATOM   3401  HB2 LYS P 196     -16.485  -5.039 -17.609  0.00  0.00      PROC  
ATOM   3402  CG  LYS P 196     -16.055  -5.954 -15.711  0.00  0.00      PROC  
ATOM   3403  HG1 LYS P 196     -16.442  -6.982 -15.873  0.00  0.00      PROC  
ATOM   3404  HG2 LYS P 196     -16.210  -5.634 -14.658  0.00  0.00      PROC  
ATOM   3405  CD  LYS P 196     -14.535  -6.019 -16.111  0.00  0.00      PROC  
ATOM   3406  HD1 LYS P 196     -14.210  -4.964 -15.982  0.00  0.00      PROC  
ATOM   3407  HD2 LYS P 196     -14.374  -6.253 -17.185  0.00  0.00      PROC  
ATOM   3408  CE  LYS P 196     -13.559  -6.994 -15.423  0.00  0.00      PROC  
ATOM   3409  HE1 LYS P 196     -12.532  -6.971 -15.848  0.00  0.00      PROC  
ATOM   3410  HE2 LYS P 196     -13.951  -8.032 -15.479  0.00  0.00      PROC  
ATOM   3411  NZ  LYS P 196     -13.535  -6.672 -13.986  0.00  0.00      PROC  
ATOM   3412  HZ1 LYS P 196     -14.389  -7.055 -13.531  0.00  0.00      PROC  
ATOM   3413  HZ2 LYS P 196     -13.468  -5.634 -13.987  0.00  0.00      PROC  
ATOM   3414  HZ3 LYS P 196     -12.718  -7.126 -13.529  0.00  0.00      PROC  
ATOM   3415  C   LYS P 196     -18.860  -6.260 -17.244  0.00  0.00      PROC  
ATOM   3416  OT1 LYS P 196     -18.943  -6.218 -18.513  0.00  0.00      PROC  
ATOM   3417  OT2 LYS P 196     -19.248  -7.309 -16.563  0.00  0.00      PROC  
END
