# Supplementary material for: Mapping the Interactions Among Class IIa Histone Deacetylases and Myocyte Enhancer Factor 2s
Source: J Chem Inf Model. 2025 Jun 6;65(12):6249–60. doi: 10.1021/acs.jcim.5c00858 (PMC12199305; doi:10.1021/acs.jcim.5c00858)
Supplement: Supplementary file 2 [file ci5c00858_si_002.zip › PDB_structures/HDAC5_MEF2B.pdb]

CRYST1   75.782   75.782   75.782  90.00  90.00  90.00 P 1           1
ATOM      1  N   GLY P   2     -22.809   9.708 -21.245  0.00  0.00      PROA  
ATOM      2  HT1 GLY P   2     -23.458  10.221 -21.875  0.00  0.00      PROA  
ATOM      3  HT2 GLY P   2     -23.216   9.844 -20.298  0.00  0.00      PROA  
ATOM      4  HT3 GLY P   2     -22.922   8.723 -21.560  0.00  0.00      PROA  
ATOM      5  CA  GLY P   2     -21.428  10.227 -21.319  0.00  0.00      PROA  
ATOM      6  HA1 GLY P   2     -21.412  11.272 -21.046  0.00  0.00      PROA  
ATOM      7  HA2 GLY P   2     -21.113  10.007 -22.328  0.00  0.00      PROA  
ATOM      8  C   GLY P   2     -20.429   9.540 -20.520  0.00  0.00      PROA  
ATOM      9  O   GLY P   2     -20.694   9.027 -19.426  0.00  0.00      PROA  
ATOM     10  N   ARG P   3     -19.204   9.403 -20.948  0.00  0.00      PROA  
ATOM     11  HN  ARG P   3     -19.023   9.803 -21.843  0.00  0.00      PROA  
ATOM     12  CA  ARG P   3     -18.094   8.752 -20.195  0.00  0.00      PROA  
ATOM     13  HA  ARG P   3     -18.577   7.854 -19.841  0.00  0.00      PROA  
ATOM     14  CB  ARG P   3     -16.940   8.313 -21.158  0.00  0.00      PROA  
ATOM     15  HB1 ARG P   3     -16.233   7.776 -20.490  0.00  0.00      PROA  
ATOM     16  HB2 ARG P   3     -16.441   9.244 -21.503  0.00  0.00      PROA  
ATOM     17  CG  ARG P   3     -17.169   7.335 -22.346  0.00  0.00      PROA  
ATOM     18  HG1 ARG P   3     -16.161   7.166 -22.783  0.00  0.00      PROA  
ATOM     19  HG2 ARG P   3     -17.962   7.657 -23.054  0.00  0.00      PROA  
ATOM     20  CD  ARG P   3     -17.665   5.947 -21.874  0.00  0.00      PROA  
ATOM     21  HD1 ARG P   3     -18.749   6.020 -21.640  0.00  0.00      PROA  
ATOM     22  HD2 ARG P   3     -17.162   5.616 -20.940  0.00  0.00      PROA  
ATOM     23  NE  ARG P   3     -17.552   4.872 -22.973  0.00  0.00      PROA  
ATOM     24  HE  ARG P   3     -16.914   5.149 -23.691  0.00  0.00      PROA  
ATOM     25  CZ  ARG P   3     -18.235   3.779 -23.175  0.00  0.00      PROA  
ATOM     26  NH1 ARG P   3     -19.152   3.274 -22.332  0.00  0.00      PROA  
ATOM     27 HH11 ARG P   3     -19.399   3.832 -21.540  0.00  0.00      PROA  
ATOM     28 HH12 ARG P   3     -19.301   2.290 -22.230  0.00  0.00      PROA  
ATOM     29  NH2 ARG P   3     -18.043   3.169 -24.246  0.00  0.00      PROA  
ATOM     30 HH21 ARG P   3     -17.156   3.313 -24.685  0.00  0.00      PROA  
ATOM     31 HH22 ARG P   3     -18.763   2.622 -24.673  0.00  0.00      PROA  
ATOM     32  C   ARG P   3     -17.610   9.601 -19.027  0.00  0.00      PROA  
ATOM     33  O   ARG P   3     -17.410  10.789 -19.127  0.00  0.00      PROA  
ATOM     34  N   LYS P   4     -17.568   8.959 -17.849  0.00  0.00      PROA  
ATOM     35  HN  LYS P   4     -17.957   8.046 -17.759  0.00  0.00      PROA  
ATOM     36  CA  LYS P   4     -16.864   9.554 -16.693  0.00  0.00      PROA  
ATOM     37  HA  LYS P   4     -17.215  10.563 -16.534  0.00  0.00      PROA  
ATOM     38  CB  LYS P   4     -17.213   8.780 -15.346  0.00  0.00      PROA  
ATOM     39  HB1 LYS P   4     -16.580   9.166 -14.519  0.00  0.00      PROA  
ATOM     40  HB2 LYS P   4     -16.947   7.721 -15.553  0.00  0.00      PROA  
ATOM     41  CG  LYS P   4     -18.672   8.883 -14.872  0.00  0.00      PROA  
ATOM     42  HG1 LYS P   4     -18.853   8.272 -13.963  0.00  0.00      PROA  
ATOM     43  HG2 LYS P   4     -19.400   8.551 -15.643  0.00  0.00      PROA  
ATOM     44  CD  LYS P   4     -19.205  10.319 -14.561  0.00  0.00      PROA  
ATOM     45  HD1 LYS P   4     -19.208  10.870 -15.526  0.00  0.00      PROA  
ATOM     46  HD2 LYS P   4     -18.635  10.925 -13.825  0.00  0.00      PROA  
ATOM     47  CE  LYS P   4     -20.564  10.168 -13.925  0.00  0.00      PROA  
ATOM     48  HE1 LYS P   4     -21.163   9.379 -14.428  0.00  0.00      PROA  
ATOM     49  HE2 LYS P   4     -21.138  11.119 -13.957  0.00  0.00      PROA  
ATOM     50  NZ  LYS P   4     -20.536   9.900 -12.476  0.00  0.00      PROA  
ATOM     51  HZ1 LYS P   4     -21.493   9.996 -12.082  0.00  0.00      PROA  
ATOM     52  HZ2 LYS P   4     -19.789  10.454 -12.011  0.00  0.00      PROA  
ATOM     53  HZ3 LYS P   4     -20.322   8.887 -12.373  0.00  0.00      PROA  
ATOM     54  C   LYS P   4     -15.326   9.585 -16.773  0.00  0.00      PROA  
ATOM     55  O   LYS P   4     -14.679   8.579 -17.021  0.00  0.00      PROA  
ATOM     56  N   LYS P   5     -14.695  10.821 -16.575  0.00  0.00      PROA  
ATOM     57  HN  LYS P   5     -15.217  11.666 -16.495  0.00  0.00      PROA  
ATOM     58  CA  LYS P   5     -13.240  10.954 -16.443  0.00  0.00      PROA  
ATOM     59  HA  LYS P   5     -12.782  10.014 -16.717  0.00  0.00      PROA  
ATOM     60  CB  LYS P   5     -12.728  12.243 -17.108  0.00  0.00      PROA  
ATOM     61  HB1 LYS P   5     -11.717  12.569 -16.783  0.00  0.00      PROA  
ATOM     62  HB2 LYS P   5     -13.325  13.118 -16.772  0.00  0.00      PROA  
ATOM     63  CG  LYS P   5     -12.659  12.152 -18.677  0.00  0.00      PROA  
ATOM     64  HG1 LYS P   5     -13.760  12.060 -18.790  0.00  0.00      PROA  
ATOM     65  HG2 LYS P   5     -12.176  11.228 -19.060  0.00  0.00      PROA  
ATOM     66  CD  LYS P   5     -12.058  13.383 -19.379  0.00  0.00      PROA  
ATOM     67  HD1 LYS P   5     -10.957  13.497 -19.287  0.00  0.00      PROA  
ATOM     68  HD2 LYS P   5     -12.610  14.285 -19.037  0.00  0.00      PROA  
ATOM     69  CE  LYS P   5     -12.130  13.465 -20.921  0.00  0.00      PROA  
ATOM     70  HE1 LYS P   5     -11.717  12.512 -21.315  0.00  0.00      PROA  
ATOM     71  HE2 LYS P   5     -11.663  14.363 -21.380  0.00  0.00      PROA  
ATOM     72  NZ  LYS P   5     -13.546  13.515 -21.432  0.00  0.00      PROA  
ATOM     73  HZ1 LYS P   5     -14.025  12.637 -21.145  0.00  0.00      PROA  
ATOM     74  HZ2 LYS P   5     -13.559  13.468 -22.470  0.00  0.00      PROA  
ATOM     75  HZ3 LYS P   5     -14.123  14.312 -21.095  0.00  0.00      PROA  
ATOM     76  C   LYS P   5     -12.815  11.102 -14.986  0.00  0.00      PROA  
ATOM     77  O   LYS P   5     -11.871  10.460 -14.630  0.00  0.00      PROA  
ATOM     78  N   ILE P   6     -13.642  11.706 -14.208  0.00  0.00      PROA  
ATOM     79  HN  ILE P   6     -14.548  11.917 -14.567  0.00  0.00      PROA  
ATOM     80  CA  ILE P   6     -13.498  11.866 -12.736  0.00  0.00      PROA  
ATOM     81  HA  ILE P   6     -12.444  11.874 -12.503  0.00  0.00      PROA  
ATOM     82  CB  ILE P   6     -13.890  13.221 -12.238  0.00  0.00      PROA  
ATOM     83  HB  ILE P   6     -14.880  13.494 -12.663  0.00  0.00      PROA  
ATOM     84  CG2 ILE P   6     -14.001  13.253 -10.710  0.00  0.00      PROA  
ATOM     85 HG21 ILE P   6     -14.280  14.295 -10.443  0.00  0.00      PROA  
ATOM     86 HG22 ILE P   6     -13.090  12.924 -10.166  0.00  0.00      PROA  
ATOM     87 HG23 ILE P   6     -14.914  12.647 -10.528  0.00  0.00      PROA  
ATOM     88  CG1 ILE P   6     -12.927  14.282 -12.850  0.00  0.00      PROA  
ATOM     89 HG11 ILE P   6     -13.467  15.234 -12.661  0.00  0.00      PROA  
ATOM     90 HG12 ILE P   6     -12.782  14.230 -13.951  0.00  0.00      PROA  
ATOM     91  CD  ILE P   6     -11.473  14.270 -12.279  0.00  0.00      PROA  
ATOM     92  HD1 ILE P   6     -11.432  14.706 -11.258  0.00  0.00      PROA  
ATOM     93  HD2 ILE P   6     -10.788  14.953 -12.826  0.00  0.00      PROA  
ATOM     94  HD3 ILE P   6     -11.010  13.260 -12.265  0.00  0.00      PROA  
ATOM     95  C   ILE P   6     -14.185  10.650 -12.040  0.00  0.00      PROA  
ATOM     96  O   ILE P   6     -15.385  10.677 -11.675  0.00  0.00      PROA  
ATOM     97  N   GLN P   7     -13.472   9.491 -11.964  0.00  0.00      PROA  
ATOM     98  HN  GLN P   7     -12.606   9.615 -12.441  0.00  0.00      PROA  
ATOM     99  CA  GLN P   7     -13.893   8.232 -11.435  0.00  0.00      PROA  
ATOM    100  HA  GLN P   7     -14.772   7.918 -11.978  0.00  0.00      PROA  
ATOM    101  CB  GLN P   7     -12.747   7.288 -11.463  0.00  0.00      PROA  
ATOM    102  HB1 GLN P   7     -13.133   6.304 -11.120  0.00  0.00      PROA  
ATOM    103  HB2 GLN P   7     -11.966   7.688 -10.782  0.00  0.00      PROA  
ATOM    104  CG  GLN P   7     -12.127   6.964 -12.860  0.00  0.00      PROA  
ATOM    105  HG1 GLN P   7     -11.411   6.116 -12.815  0.00  0.00      PROA  
ATOM    106  HG2 GLN P   7     -11.571   7.875 -13.168  0.00  0.00      PROA  
ATOM    107  CD  GLN P   7     -13.142   6.553 -13.820  0.00  0.00      PROA  
ATOM    108  OE1 GLN P   7     -13.893   5.584 -13.708  0.00  0.00      PROA  
ATOM    109  NE2 GLN P   7     -13.365   7.422 -14.820  0.00  0.00      PROA  
ATOM    110 HE21 GLN P   7     -13.986   7.216 -15.576  0.00  0.00      PROA  
ATOM    111 HE22 GLN P   7     -12.793   8.238 -14.904  0.00  0.00      PROA  
ATOM    112  C   GLN P   7     -14.326   8.501  -9.959  0.00  0.00      PROA  
ATOM    113  O   GLN P   7     -15.461   8.147  -9.576  0.00  0.00      PROA  
ATOM    114  N   ILE P   8     -13.537   9.271  -9.256  0.00  0.00      PROA  
ATOM    115  HN  ILE P   8     -12.700   9.620  -9.668  0.00  0.00      PROA  
ATOM    116  CA  ILE P   8     -13.628   9.566  -7.833  0.00  0.00      PROA  
ATOM    117  HA  ILE P   8     -14.560   9.118  -7.522  0.00  0.00      PROA  
ATOM    118  CB  ILE P   8     -12.508   8.964  -6.985  0.00  0.00      PROA  
ATOM    119  HB  ILE P   8     -11.572   9.535  -7.169  0.00  0.00      PROA  
ATOM    120  CG2 ILE P   8     -12.869   8.975  -5.401  0.00  0.00      PROA  
ATOM    121 HG21 ILE P   8     -12.590   9.972  -4.998  0.00  0.00      PROA  
ATOM    122 HG22 ILE P   8     -12.289   8.211  -4.839  0.00  0.00      PROA  
ATOM    123 HG23 ILE P   8     -13.935   8.740  -5.196  0.00  0.00      PROA  
ATOM    124  CG1 ILE P   8     -11.956   7.592  -7.470  0.00  0.00      PROA  
ATOM    125 HG11 ILE P   8     -11.097   7.406  -6.790  0.00  0.00      PROA  
ATOM    126 HG12 ILE P   8     -11.427   7.660  -8.444  0.00  0.00      PROA  
ATOM    127  CD  ILE P   8     -12.950   6.408  -7.445  0.00  0.00      PROA  
ATOM    128  HD1 ILE P   8     -13.385   6.253  -6.434  0.00  0.00      PROA  
ATOM    129  HD2 ILE P   8     -12.229   5.567  -7.522  0.00  0.00      PROA  
ATOM    130  HD3 ILE P   8     -13.649   6.385  -8.308  0.00  0.00      PROA  
ATOM    131  C   ILE P   8     -13.742  11.058  -7.600  0.00  0.00      PROA  
ATOM    132  O   ILE P   8     -12.830  11.815  -7.797  0.00  0.00      PROA  
ATOM    133  N   SER P   9     -14.902  11.532  -7.183  0.00  0.00      PROA  
ATOM    134  HN  SER P   9     -15.585  10.824  -7.023  0.00  0.00      PROA  
ATOM    135  CA  SER P   9     -15.047  12.890  -6.680  0.00  0.00      PROA  
ATOM    136  HA  SER P   9     -14.558  13.569  -7.362  0.00  0.00      PROA  
ATOM    137  CB  SER P   9     -16.511  13.263  -6.544  0.00  0.00      PROA  
ATOM    138  HB1 SER P   9     -16.642  14.320  -6.228  0.00  0.00      PROA  
ATOM    139  HB2 SER P   9     -16.974  12.645  -5.745  0.00  0.00      PROA  
ATOM    140  OG  SER P   9     -17.075  13.162  -7.774  0.00  0.00      PROA  
ATOM    141  HG1 SER P   9     -16.856  14.026  -8.133  0.00  0.00      PROA  
ATOM    142  C   SER P   9     -14.488  13.061  -5.326  0.00  0.00      PROA  
ATOM    143  O   SER P   9     -14.511  12.155  -4.497  0.00  0.00      PROA  
ATOM    144  N   ARG P  10     -13.911  14.218  -4.949  0.00  0.00      PROA  
ATOM    145  HN  ARG P  10     -13.918  14.981  -5.590  0.00  0.00      PROA  
ATOM    146  CA  ARG P  10     -13.264  14.336  -3.676  0.00  0.00      PROA  
ATOM    147  HA  ARG P  10     -13.038  13.340  -3.324  0.00  0.00      PROA  
ATOM    148  CB  ARG P  10     -11.897  15.004  -3.858  0.00  0.00      PROA  
ATOM    149  HB1 ARG P  10     -11.247  14.352  -4.480  0.00  0.00      PROA  
ATOM    150  HB2 ARG P  10     -11.556  15.008  -2.801  0.00  0.00      PROA  
ATOM    151  CG  ARG P  10     -11.893  16.423  -4.373  0.00  0.00      PROA  
ATOM    152  HG1 ARG P  10     -12.698  16.946  -3.814  0.00  0.00      PROA  
ATOM    153  HG2 ARG P  10     -12.152  16.422  -5.454  0.00  0.00      PROA  
ATOM    154  CD  ARG P  10     -10.569  17.144  -4.086  0.00  0.00      PROA  
ATOM    155  HD1 ARG P  10     -10.424  18.068  -4.685  0.00  0.00      PROA  
ATOM    156  HD2 ARG P  10      -9.697  16.498  -4.322  0.00  0.00      PROA  
ATOM    157  NE  ARG P  10     -10.398  17.391  -2.622  0.00  0.00      PROA  
ATOM    158  HE  ARG P  10      -9.643  17.001  -2.095  0.00  0.00      PROA  
ATOM    159  CZ  ARG P  10     -10.927  18.485  -2.057  0.00  0.00      PROA  
ATOM    160  NH1 ARG P  10     -11.659  19.372  -2.700  0.00  0.00      PROA  
ATOM    161 HH11 ARG P  10     -11.898  19.294  -3.668  0.00  0.00      PROA  
ATOM    162 HH12 ARG P  10     -12.222  19.876  -2.044  0.00  0.00      PROA  
ATOM    163  NH2 ARG P  10     -10.754  18.667  -0.780  0.00  0.00      PROA  
ATOM    164 HH21 ARG P  10     -10.082  18.050  -0.368  0.00  0.00      PROA  
ATOM    165 HH22 ARG P  10     -11.110  19.509  -0.375  0.00  0.00      PROA  
ATOM    166  C   ARG P  10     -14.253  14.970  -2.722  0.00  0.00      PROA  
ATOM    167  O   ARG P  10     -15.155  15.648  -3.157  0.00  0.00      PROA  
ATOM    168  N   ILE P  11     -14.041  14.789  -1.411  0.00  0.00      PROA  
ATOM    169  HN  ILE P  11     -13.348  14.148  -1.089  0.00  0.00      PROA  
ATOM    170  CA  ILE P  11     -15.019  15.277  -0.387  0.00  0.00      PROA  
ATOM    171  HA  ILE P  11     -15.983  15.328  -0.871  0.00  0.00      PROA  
ATOM    172  CB  ILE P  11     -14.881  14.456   0.883  0.00  0.00      PROA  
ATOM    173  HB  ILE P  11     -13.875  14.446   1.353  0.00  0.00      PROA  
ATOM    174  CG2 ILE P  11     -15.897  14.897   1.984  0.00  0.00      PROA  
ATOM    175 HG21 ILE P  11     -16.920  14.819   1.559  0.00  0.00      PROA  
ATOM    176 HG22 ILE P  11     -15.786  15.960   2.290  0.00  0.00      PROA  
ATOM    177 HG23 ILE P  11     -15.729  14.308   2.911  0.00  0.00      PROA  
ATOM    178  CG1 ILE P  11     -15.268  12.995   0.498  0.00  0.00      PROA  
ATOM    179 HG11 ILE P  11     -14.546  12.565  -0.229  0.00  0.00      PROA  
ATOM    180 HG12 ILE P  11     -16.237  13.001  -0.045  0.00  0.00      PROA  
ATOM    181  CD  ILE P  11     -15.555  11.892   1.632  0.00  0.00      PROA  
ATOM    182  HD1 ILE P  11     -15.581  10.868   1.202  0.00  0.00      PROA  
ATOM    183  HD2 ILE P  11     -16.474  12.107   2.218  0.00  0.00      PROA  
ATOM    184  HD3 ILE P  11     -14.709  11.927   2.350  0.00  0.00      PROA  
ATOM    185  C   ILE P  11     -14.574  16.753   0.101  0.00  0.00      PROA  
ATOM    186  O   ILE P  11     -13.426  16.941   0.577  0.00  0.00      PROA  
ATOM    187  N   LEU P  12     -15.456  17.690  -0.122  0.00  0.00      PROA  
ATOM    188  HN  LEU P  12     -16.318  17.420  -0.544  0.00  0.00      PROA  
ATOM    189  CA  LEU P  12     -15.149  19.083   0.050  0.00  0.00      PROA  
ATOM    190  HA  LEU P  12     -14.214  19.280  -0.454  0.00  0.00      PROA  
ATOM    191  CB  LEU P  12     -16.240  19.866  -0.690  0.00  0.00      PROA  
ATOM    192  HB1 LEU P  12     -17.219  20.016  -0.187  0.00  0.00      PROA  
ATOM    193  HB2 LEU P  12     -16.525  19.252  -1.571  0.00  0.00      PROA  
ATOM    194  CG  LEU P  12     -15.838  21.272  -1.065  0.00  0.00      PROA  
ATOM    195  HG  LEU P  12     -15.485  21.837  -0.176  0.00  0.00      PROA  
ATOM    196  CD1 LEU P  12     -14.658  21.341  -2.009  0.00  0.00      PROA  
ATOM    197 HD11 LEU P  12     -13.653  21.162  -1.570  0.00  0.00      PROA  
ATOM    198 HD12 LEU P  12     -14.607  22.359  -2.451  0.00  0.00      PROA  
ATOM    199 HD13 LEU P  12     -14.760  20.701  -2.912  0.00  0.00      PROA  
ATOM    200  CD2 LEU P  12     -17.030  22.045  -1.532  0.00  0.00      PROA  
ATOM    201 HD21 LEU P  12     -17.740  22.193  -0.690  0.00  0.00      PROA  
ATOM    202 HD22 LEU P  12     -17.594  21.534  -2.341  0.00  0.00      PROA  
ATOM    203 HD23 LEU P  12     -16.657  23.007  -1.944  0.00  0.00      PROA  
ATOM    204  C   LEU P  12     -15.118  19.545   1.484  0.00  0.00      PROA  
ATOM    205  O   LEU P  12     -14.494  20.556   1.839  0.00  0.00      PROA  
ATOM    206  N   ASP P  13     -15.811  18.820   2.389  0.00  0.00      PROA  
ATOM    207  HN  ASP P  13     -16.512  18.148   2.163  0.00  0.00      PROA  
ATOM    208  CA  ASP P  13     -15.884  19.049   3.792  0.00  0.00      PROA  
ATOM    209  HA  ASP P  13     -15.807  20.111   3.971  0.00  0.00      PROA  
ATOM    210  CB  ASP P  13     -17.196  18.425   4.407  0.00  0.00      PROA  
ATOM    211  HB1 ASP P  13     -17.245  17.385   4.020  0.00  0.00      PROA  
ATOM    212  HB2 ASP P  13     -18.076  18.936   3.961  0.00  0.00      PROA  
ATOM    213  CG  ASP P  13     -17.376  18.487   5.922  0.00  0.00      PROA  
ATOM    214  OD1 ASP P  13     -18.041  17.564   6.405  0.00  0.00      PROA  
ATOM    215  OD2 ASP P  13     -16.872  19.475   6.511  0.00  0.00      PROA  
ATOM    216  C   ASP P  13     -14.717  18.325   4.422  0.00  0.00      PROA  
ATOM    217  O   ASP P  13     -14.530  17.119   4.250  0.00  0.00      PROA  
ATOM    218  N   GLN P  14     -13.886  19.075   5.237  0.00  0.00      PROA  
ATOM    219  HN  GLN P  14     -13.959  20.069   5.208  0.00  0.00      PROA  
ATOM    220  CA  GLN P  14     -12.810  18.521   6.016  0.00  0.00      PROA  
ATOM    221  HA  GLN P  14     -12.152  17.866   5.465  0.00  0.00      PROA  
ATOM    222  CB  GLN P  14     -11.984  19.674   6.727  0.00  0.00      PROA  
ATOM    223  HB1 GLN P  14     -11.533  20.366   5.984  0.00  0.00      PROA  
ATOM    224  HB2 GLN P  14     -11.107  19.115   7.118  0.00  0.00      PROA  
ATOM    225  CG  GLN P  14     -12.741  20.475   7.789  0.00  0.00      PROA  
ATOM    226  HG1 GLN P  14     -13.270  19.805   8.500  0.00  0.00      PROA  
ATOM    227  HG2 GLN P  14     -13.411  21.053   7.117  0.00  0.00      PROA  
ATOM    228  CD  GLN P  14     -11.806  21.418   8.545  0.00  0.00      PROA  
ATOM    229  OE1 GLN P  14     -11.350  20.965   9.561  0.00  0.00      PROA  
ATOM    230  NE2 GLN P  14     -11.616  22.667   8.186  0.00  0.00      PROA  
ATOM    231 HE21 GLN P  14     -11.099  23.145   8.897  0.00  0.00      PROA  
ATOM    232 HE22 GLN P  14     -12.052  23.099   7.398  0.00  0.00      PROA  
ATOM    233  C   GLN P  14     -13.380  17.527   7.079  0.00  0.00      PROA  
ATOM    234  O   GLN P  14     -12.754  16.498   7.359  0.00  0.00      PROA  
ATOM    235  N   ARG P  15     -14.585  17.813   7.648  0.00  0.00      PROA  
ATOM    236  HN  ARG P  15     -15.132  18.615   7.423  0.00  0.00      PROA  
ATOM    237  CA  ARG P  15     -15.165  16.956   8.737  0.00  0.00      PROA  
ATOM    238  HA  ARG P  15     -14.404  16.897   9.501  0.00  0.00      PROA  
ATOM    239  CB  ARG P  15     -16.288  17.766   9.500  0.00  0.00      PROA  
ATOM    240  HB1 ARG P  15     -16.644  17.049  10.271  0.00  0.00      PROA  
ATOM    241  HB2 ARG P  15     -17.185  17.979   8.879  0.00  0.00      PROA  
ATOM    242  CG  ARG P  15     -15.712  19.066  10.136  0.00  0.00      PROA  
ATOM    243  HG1 ARG P  15     -15.560  19.876   9.391  0.00  0.00      PROA  
ATOM    244  HG2 ARG P  15     -14.745  18.841  10.636  0.00  0.00      PROA  
ATOM    245  CD  ARG P  15     -16.515  19.669  11.268  0.00  0.00      PROA  
ATOM    246  HD1 ARG P  15     -16.049  20.601  11.652  0.00  0.00      PROA  
ATOM    247  HD2 ARG P  15     -16.615  18.945  12.105  0.00  0.00      PROA  
ATOM    248  NE  ARG P  15     -17.824  20.018  10.687  0.00  0.00      PROA  
ATOM    249  HE  ARG P  15     -18.089  19.774   9.754  0.00  0.00      PROA  
ATOM    250  CZ  ARG P  15     -18.721  20.862  11.202  0.00  0.00      PROA  
ATOM    251  NH1 ARG P  15     -18.682  21.260  12.466  0.00  0.00      PROA  
ATOM    252 HH11 ARG P  15     -17.954  20.914  13.058  0.00  0.00      PROA  
ATOM    253 HH12 ARG P  15     -19.515  21.723  12.770  0.00  0.00      PROA  
ATOM    254  NH2 ARG P  15     -19.587  21.315  10.349  0.00  0.00      PROA  
ATOM    255 HH21 ARG P  15     -19.498  20.956   9.420  0.00  0.00      PROA  
ATOM    256 HH22 ARG P  15     -20.148  22.090  10.637  0.00  0.00      PROA  
ATOM    257  C   ARG P  15     -15.641  15.592   8.308  0.00  0.00      PROA  
ATOM    258  O   ARG P  15     -15.281  14.557   8.874  0.00  0.00      PROA  
ATOM    259  N   ASN P  16     -16.315  15.478   7.133  0.00  0.00      PROA  
ATOM    260  HN  ASN P  16     -16.635  16.363   6.803  0.00  0.00      PROA  
ATOM    261  CA  ASN P  16     -16.820  14.253   6.511  0.00  0.00      PROA  
ATOM    262  HA  ASN P  16     -17.104  13.525   7.257  0.00  0.00      PROA  
ATOM    263  CB  ASN P  16     -18.029  14.518   5.591  0.00  0.00      PROA  
ATOM    264  HB1 ASN P  16     -17.581  15.042   4.720  0.00  0.00      PROA  
ATOM    265  HB2 ASN P  16     -18.777  15.255   5.955  0.00  0.00      PROA  
ATOM    266  CG  ASN P  16     -18.606  13.304   4.846  0.00  0.00      PROA  
ATOM    267  OD1 ASN P  16     -18.670  13.292   3.613  0.00  0.00      PROA  
ATOM    268  ND2 ASN P  16     -19.100  12.272   5.599  0.00  0.00      PROA  
ATOM    269 HD21 ASN P  16     -19.568  11.548   5.091  0.00  0.00      PROA  
ATOM    270 HD22 ASN P  16     -19.339  12.436   6.556  0.00  0.00      PROA  
ATOM    271  C   ASN P  16     -15.683  13.468   5.842  0.00  0.00      PROA  
ATOM    272  O   ASN P  16     -15.712  12.262   5.727  0.00  0.00      PROA  
ATOM    273  N   ARG P  17     -14.642  14.225   5.447  0.00  0.00      PROA  
ATOM    274  HN  ARG P  17     -14.667  15.221   5.428  0.00  0.00      PROA  
ATOM    275  CA  ARG P  17     -13.414  13.558   5.057  0.00  0.00      PROA  
ATOM    276  HA  ARG P  17     -13.664  12.863   4.269  0.00  0.00      PROA  
ATOM    277  CB  ARG P  17     -12.357  14.662   4.603  0.00  0.00      PROA  
ATOM    278  HB1 ARG P  17     -12.181  15.363   5.447  0.00  0.00      PROA  
ATOM    279  HB2 ARG P  17     -12.849  15.200   3.765  0.00  0.00      PROA  
ATOM    280  CG  ARG P  17     -10.861  14.219   4.291  0.00  0.00      PROA  
ATOM    281  HG1 ARG P  17     -10.937  13.531   3.422  0.00  0.00      PROA  
ATOM    282  HG2 ARG P  17     -10.498  13.518   5.073  0.00  0.00      PROA  
ATOM    283  CD  ARG P  17      -9.989  15.490   4.046  0.00  0.00      PROA  
ATOM    284  HD1 ARG P  17      -8.934  15.232   3.814  0.00  0.00      PROA  
ATOM    285  HD2 ARG P  17      -9.853  16.116   4.954  0.00  0.00      PROA  
ATOM    286  NE  ARG P  17     -10.645  16.333   3.005  0.00  0.00      PROA  
ATOM    287  HE  ARG P  17     -10.951  15.906   2.154  0.00  0.00      PROA  
ATOM    288  CZ  ARG P  17     -10.841  17.630   3.049  0.00  0.00      PROA  
ATOM    289  NH1 ARG P  17     -10.191  18.443   3.913  0.00  0.00      PROA  
ATOM    290 HH11 ARG P  17      -9.602  18.113   4.651  0.00  0.00      PROA  
ATOM    291 HH12 ARG P  17     -10.386  19.423   3.859  0.00  0.00      PROA  
ATOM    292  NH2 ARG P  17     -11.664  18.223   2.183  0.00  0.00      PROA  
ATOM    293 HH21 ARG P  17     -12.364  17.658   1.747  0.00  0.00      PROA  
ATOM    294 HH22 ARG P  17     -11.815  19.198   2.343  0.00  0.00      PROA  
ATOM    295  C   ARG P  17     -12.820  12.715   6.161  0.00  0.00      PROA  
ATOM    296  O   ARG P  17     -12.382  11.589   5.890  0.00  0.00      PROA  
ATOM    297  N   GLN P  18     -12.752  13.183   7.411  0.00  0.00      PROA  
ATOM    298  HN  GLN P  18     -13.101  14.066   7.714  0.00  0.00      PROA  
ATOM    299  CA  GLN P  18     -12.152  12.359   8.497  0.00  0.00      PROA  
ATOM    300  HA  GLN P  18     -11.161  12.092   8.162  0.00  0.00      PROA  
ATOM    301  CB  GLN P  18     -12.069  13.158   9.794  0.00  0.00      PROA  
ATOM    302  HB1 GLN P  18     -11.340  12.626  10.442  0.00  0.00      PROA  
ATOM    303  HB2 GLN P  18     -13.019  13.247  10.364  0.00  0.00      PROA  
ATOM    304  CG  GLN P  18     -11.361  14.567   9.817  0.00  0.00      PROA  
ATOM    305  HG1 GLN P  18     -11.089  14.849  10.856  0.00  0.00      PROA  
ATOM    306  HG2 GLN P  18     -12.130  15.237   9.378  0.00  0.00      PROA  
ATOM    307  CD  GLN P  18     -10.151  14.655   9.025  0.00  0.00      PROA  
ATOM    308  OE1 GLN P  18      -9.227  13.870   9.253  0.00  0.00      PROA  
ATOM    309  NE2 GLN P  18     -10.004  15.567   8.071  0.00  0.00      PROA  
ATOM    310 HE21 GLN P  18      -9.130  15.810   7.651  0.00  0.00      PROA  
ATOM    311 HE22 GLN P  18     -10.705  16.270   7.955  0.00  0.00      PROA  
ATOM    312  C   GLN P  18     -12.915  11.029   8.956  0.00  0.00      PROA  
ATOM    313  O   GLN P  18     -12.229  10.024   9.157  0.00  0.00      PROA  
ATOM    314  N   VAL P  19     -14.254  11.026   8.983  0.00  0.00      PROA  
ATOM    315  HN  VAL P  19     -14.808  11.784   8.651  0.00  0.00      PROA  
ATOM    316  CA  VAL P  19     -14.989   9.817   9.323  0.00  0.00      PROA  
ATOM    317  HA  VAL P  19     -14.560   9.353  10.199  0.00  0.00      PROA  
ATOM    318  CB  VAL P  19     -16.427  10.160   9.752  0.00  0.00      PROA  
ATOM    319  HB  VAL P  19     -16.434  10.939  10.544  0.00  0.00      PROA  
ATOM    320  CG1 VAL P  19     -17.199  10.727   8.549  0.00  0.00      PROA  
ATOM    321 HG11 VAL P  19     -18.235  10.959   8.877  0.00  0.00      PROA  
ATOM    322 HG12 VAL P  19     -17.352   9.973   7.747  0.00  0.00      PROA  
ATOM    323 HG13 VAL P  19     -16.727  11.678   8.222  0.00  0.00      PROA  
ATOM    324  CG2 VAL P  19     -16.992   8.881  10.406  0.00  0.00      PROA  
ATOM    325 HG21 VAL P  19     -16.308   8.429  11.156  0.00  0.00      PROA  
ATOM    326 HG22 VAL P  19     -17.148   8.134   9.600  0.00  0.00      PROA  
ATOM    327 HG23 VAL P  19     -17.918   9.125  10.970  0.00  0.00      PROA  
ATOM    328  C   VAL P  19     -14.903   8.798   8.189  0.00  0.00      PROA  
ATOM    329  O   VAL P  19     -14.785   7.602   8.397  0.00  0.00      PROA  
ATOM    330  N   THR P  20     -14.961   9.299   6.891  0.00  0.00      PROA  
ATOM    331  HN  THR P  20     -14.749  10.268   6.796  0.00  0.00      PROA  
ATOM    332  CA  THR P  20     -14.870   8.415   5.741  0.00  0.00      PROA  
ATOM    333  HA  THR P  20     -15.510   7.584   6.000  0.00  0.00      PROA  
ATOM    334  CB  THR P  20     -15.366   9.114   4.498  0.00  0.00      PROA  
ATOM    335  HB  THR P  20     -14.659   9.875   4.103  0.00  0.00      PROA  
ATOM    336  OG1 THR P  20     -16.579   9.810   4.694  0.00  0.00      PROA  
ATOM    337  HG1 THR P  20     -16.437  10.681   5.070  0.00  0.00      PROA  
ATOM    338  CG2 THR P  20     -15.670   8.112   3.414  0.00  0.00      PROA  
ATOM    339 HG21 THR P  20     -16.577   7.540   3.705  0.00  0.00      PROA  
ATOM    340 HG22 THR P  20     -14.862   7.393   3.161  0.00  0.00      PROA  
ATOM    341 HG23 THR P  20     -15.994   8.610   2.475  0.00  0.00      PROA  
ATOM    342  C   THR P  20     -13.477   7.845   5.455  0.00  0.00      PROA  
ATOM    343  O   THR P  20     -13.250   6.799   4.895  0.00  0.00      PROA  
ATOM    344  N   PHE P  21     -12.423   8.602   5.856  0.00  0.00      PROA  
ATOM    345  HN  PHE P  21     -12.685   9.526   6.123  0.00  0.00      PROA  
ATOM    346  CA  PHE P  21     -11.043   8.220   5.809  0.00  0.00      PROA  
ATOM    347  HA  PHE P  21     -10.867   7.886   4.797  0.00  0.00      PROA  
ATOM    348  CB  PHE P  21     -10.030   9.413   6.113  0.00  0.00      PROA  
ATOM    349  HB1 PHE P  21     -10.439   9.902   7.023  0.00  0.00      PROA  
ATOM    350  HB2 PHE P  21      -9.932  10.181   5.315  0.00  0.00      PROA  
ATOM    351  CG  PHE P  21      -8.540   9.030   6.288  0.00  0.00      PROA  
ATOM    352  CD1 PHE P  21      -7.773   8.362   5.268  0.00  0.00      PROA  
ATOM    353  HD1 PHE P  21      -8.356   8.060   4.410  0.00  0.00      PROA  
ATOM    354  CE1 PHE P  21      -6.465   7.976   5.543  0.00  0.00      PROA  
ATOM    355  HE1 PHE P  21      -5.832   7.502   4.808  0.00  0.00      PROA  
ATOM    356  CZ  PHE P  21      -5.845   8.313   6.757  0.00  0.00      PROA  
ATOM    357  HZ  PHE P  21      -4.787   8.105   6.823  0.00  0.00      PROA  
ATOM    358  CD2 PHE P  21      -7.912   9.341   7.486  0.00  0.00      PROA  
ATOM    359  HD2 PHE P  21      -8.390   9.980   8.214  0.00  0.00      PROA  
ATOM    360  CE2 PHE P  21      -6.548   9.038   7.710  0.00  0.00      PROA  
ATOM    361  HE2 PHE P  21      -6.236   9.196   8.732  0.00  0.00      PROA  
ATOM    362  C   PHE P  21     -10.801   6.998   6.620  0.00  0.00      PROA  
ATOM    363  O   PHE P  21     -10.257   6.009   6.147  0.00  0.00      PROA  
ATOM    364  N   THR P  22     -11.304   6.933   7.865  0.00  0.00      PROA  
ATOM    365  HN  THR P  22     -11.526   7.806   8.292  0.00  0.00      PROA  
ATOM    366  CA  THR P  22     -11.240   5.714   8.745  0.00  0.00      PROA  
ATOM    367  HA  THR P  22     -10.179   5.516   8.768  0.00  0.00      PROA  
ATOM    368  CB  THR P  22     -11.594   5.937  10.244  0.00  0.00      PROA  
ATOM    369  HB  THR P  22     -11.618   4.941  10.736  0.00  0.00      PROA  
ATOM    370  OG1 THR P  22     -12.885   6.463  10.508  0.00  0.00      PROA  
ATOM    371  HG1 THR P  22     -13.091   7.082   9.804  0.00  0.00      PROA  
ATOM    372  CG2 THR P  22     -10.435   6.883  10.845  0.00  0.00      PROA  
ATOM    373 HG21 THR P  22      -9.467   6.374  11.039  0.00  0.00      PROA  
ATOM    374 HG22 THR P  22     -10.702   7.272  11.851  0.00  0.00      PROA  
ATOM    375 HG23 THR P  22     -10.318   7.806  10.239  0.00  0.00      PROA  
ATOM    376  C   THR P  22     -11.840   4.484   8.164  0.00  0.00      PROA  
ATOM    377  O   THR P  22     -11.257   3.420   8.070  0.00  0.00      PROA  
ATOM    378  N   LYS P  23     -13.038   4.711   7.590  0.00  0.00      PROA  
ATOM    379  HN  LYS P  23     -13.414   5.622   7.438  0.00  0.00      PROA  
ATOM    380  CA  LYS P  23     -13.691   3.573   6.804  0.00  0.00      PROA  
ATOM    381  HA  LYS P  23     -13.604   2.642   7.346  0.00  0.00      PROA  
ATOM    382  CB  LYS P  23     -15.103   3.891   6.369  0.00  0.00      PROA  
ATOM    383  HB1 LYS P  23     -15.547   3.005   5.867  0.00  0.00      PROA  
ATOM    384  HB2 LYS P  23     -15.005   4.729   5.646  0.00  0.00      PROA  
ATOM    385  CG  LYS P  23     -16.073   4.118   7.557  0.00  0.00      PROA  
ATOM    386  HG1 LYS P  23     -15.870   5.086   8.062  0.00  0.00      PROA  
ATOM    387  HG2 LYS P  23     -15.892   3.256   8.235  0.00  0.00      PROA  
ATOM    388  CD  LYS P  23     -17.533   4.133   7.079  0.00  0.00      PROA  
ATOM    389  HD1 LYS P  23     -17.777   3.147   6.629  0.00  0.00      PROA  
ATOM    390  HD2 LYS P  23     -17.559   4.888   6.265  0.00  0.00      PROA  
ATOM    391  CE  LYS P  23     -18.625   4.610   8.037  0.00  0.00      PROA  
ATOM    392  HE1 LYS P  23     -19.701   4.399   7.859  0.00  0.00      PROA  
ATOM    393  HE2 LYS P  23     -18.577   5.711   8.180  0.00  0.00      PROA  
ATOM    394  NZ  LYS P  23     -18.312   3.963   9.338  0.00  0.00      PROA  
ATOM    395  HZ1 LYS P  23     -18.969   4.335  10.053  0.00  0.00      PROA  
ATOM    396  HZ2 LYS P  23     -17.375   4.201   9.721  0.00  0.00      PROA  
ATOM    397  HZ3 LYS P  23     -18.424   2.935   9.222  0.00  0.00      PROA  
ATOM    398  C   LYS P  23     -12.909   3.128   5.589  0.00  0.00      PROA  
ATOM    399  O   LYS P  23     -12.851   1.883   5.388  0.00  0.00      PROA  
ATOM    400  N   ARG P  24     -12.306   3.992   4.757  0.00  0.00      PROA  
ATOM    401  HN  ARG P  24     -12.403   4.961   4.970  0.00  0.00      PROA  
ATOM    402  CA  ARG P  24     -11.365   3.580   3.719  0.00  0.00      PROA  
ATOM    403  HA  ARG P  24     -11.886   2.800   3.184  0.00  0.00      PROA  
ATOM    404  CB  ARG P  24     -11.037   4.701   2.699  0.00  0.00      PROA  
ATOM    405  HB1 ARG P  24     -10.056   4.691   2.176  0.00  0.00      PROA  
ATOM    406  HB2 ARG P  24     -11.065   5.719   3.143  0.00  0.00      PROA  
ATOM    407  CG  ARG P  24     -12.064   4.631   1.516  0.00  0.00      PROA  
ATOM    408  HG1 ARG P  24     -11.982   3.599   1.114  0.00  0.00      PROA  
ATOM    409  HG2 ARG P  24     -11.724   5.361   0.750  0.00  0.00      PROA  
ATOM    410  CD  ARG P  24     -13.544   4.896   1.842  0.00  0.00      PROA  
ATOM    411  HD1 ARG P  24     -13.649   5.882   2.343  0.00  0.00      PROA  
ATOM    412  HD2 ARG P  24     -14.067   4.145   2.474  0.00  0.00      PROA  
ATOM    413  NE  ARG P  24     -14.150   4.974   0.493  0.00  0.00      PROA  
ATOM    414  HE  ARG P  24     -13.548   4.720  -0.264  0.00  0.00      PROA  
ATOM    415  CZ  ARG P  24     -15.419   4.955   0.256  0.00  0.00      PROA  
ATOM    416  NH1 ARG P  24     -16.365   5.267   1.145  0.00  0.00      PROA  
ATOM    417 HH11 ARG P  24     -17.337   5.358   0.929  0.00  0.00      PROA  
ATOM    418 HH12 ARG P  24     -16.258   5.221   2.138  0.00  0.00      PROA  
ATOM    419  NH2 ARG P  24     -15.812   5.103  -0.938  0.00  0.00      PROA  
ATOM    420 HH21 ARG P  24     -15.282   4.630  -1.642  0.00  0.00      PROA  
ATOM    421 HH22 ARG P  24     -16.790   5.175  -1.132  0.00  0.00      PROA  
ATOM    422  C   ARG P  24     -10.058   3.014   4.069  0.00  0.00      PROA  
ATOM    423  O   ARG P  24      -9.530   2.142   3.411  0.00  0.00      PROA  
ATOM    424  N   LYS P  25      -9.400   3.440   5.168  0.00  0.00      PROA  
ATOM    425  HN  LYS P  25      -9.799   4.193   5.686  0.00  0.00      PROA  
ATOM    426  CA  LYS P  25      -8.168   2.925   5.751  0.00  0.00      PROA  
ATOM    427  HA  LYS P  25      -7.388   2.851   5.008  0.00  0.00      PROA  
ATOM    428  CB  LYS P  25      -7.654   3.992   6.828  0.00  0.00      PROA  
ATOM    429  HB1 LYS P  25      -8.528   4.378   7.394  0.00  0.00      PROA  
ATOM    430  HB2 LYS P  25      -7.399   4.871   6.197  0.00  0.00      PROA  
ATOM    431  CG  LYS P  25      -6.499   3.428   7.703  0.00  0.00      PROA  
ATOM    432  HG1 LYS P  25      -5.857   2.880   6.981  0.00  0.00      PROA  
ATOM    433  HG2 LYS P  25      -6.659   2.620   8.449  0.00  0.00      PROA  
ATOM    434  CD  LYS P  25      -5.619   4.442   8.339  0.00  0.00      PROA  
ATOM    435  HD1 LYS P  25      -5.076   4.869   7.469  0.00  0.00      PROA  
ATOM    436  HD2 LYS P  25      -4.812   3.968   8.939  0.00  0.00      PROA  
ATOM    437  CE  LYS P  25      -6.187   5.547   9.269  0.00  0.00      PROA  
ATOM    438  HE1 LYS P  25      -7.210   5.833   8.944  0.00  0.00      PROA  
ATOM    439  HE2 LYS P  25      -5.562   6.459   9.386  0.00  0.00      PROA  
ATOM    440  NZ  LYS P  25      -6.484   4.997  10.654  0.00  0.00      PROA  
ATOM    441  HZ1 LYS P  25      -6.858   5.816  11.174  0.00  0.00      PROA  
ATOM    442  HZ2 LYS P  25      -5.675   4.597  11.170  0.00  0.00      PROA  
ATOM    443  HZ3 LYS P  25      -7.232   4.274  10.693  0.00  0.00      PROA  
ATOM    444  C   LYS P  25      -8.323   1.564   6.419  0.00  0.00      PROA  
ATOM    445  O   LYS P  25      -7.449   0.658   6.188  0.00  0.00      PROA  
ATOM    446  N   PHE P  26      -9.440   1.378   7.107  0.00  0.00      PROA  
ATOM    447  HN  PHE P  26     -10.083   2.125   7.256  0.00  0.00      PROA  
ATOM    448  CA  PHE P  26      -9.796   0.132   7.827  0.00  0.00      PROA  
ATOM    449  HA  PHE P  26      -9.013  -0.317   8.419  0.00  0.00      PROA  
ATOM    450  CB  PHE P  26     -10.903   0.289   8.852  0.00  0.00      PROA  
ATOM    451  HB1 PHE P  26     -11.814   0.827   8.513  0.00  0.00      PROA  
ATOM    452  HB2 PHE P  26     -10.507   0.924   9.673  0.00  0.00      PROA  
ATOM    453  CG  PHE P  26     -11.257  -1.029   9.546  0.00  0.00      PROA  
ATOM    454  CD1 PHE P  26     -10.290  -1.970  10.029  0.00  0.00      PROA  
ATOM    455  HD1 PHE P  26      -9.226  -1.822   9.911  0.00  0.00      PROA  
ATOM    456  CE1 PHE P  26     -10.651  -3.086  10.711  0.00  0.00      PROA  
ATOM    457  HE1 PHE P  26      -9.979  -3.832  11.110  0.00  0.00      PROA  
ATOM    458  CZ  PHE P  26     -12.024  -3.258  11.033  0.00  0.00      PROA  
ATOM    459  HZ  PHE P  26     -12.297  -4.112  11.636  0.00  0.00      PROA  
ATOM    460  CD2 PHE P  26     -12.568  -1.158   9.930  0.00  0.00      PROA  
ATOM    461  HD2 PHE P  26     -13.256  -0.355   9.711  0.00  0.00      PROA  
ATOM    462  CE2 PHE P  26     -12.921  -2.238  10.717  0.00  0.00      PROA  
ATOM    463  HE2 PHE P  26     -13.931  -2.286  11.099  0.00  0.00      PROA  
ATOM    464  C   PHE P  26     -10.106  -0.898   6.742  0.00  0.00      PROA  
ATOM    465  O   PHE P  26      -9.615  -2.009   6.732  0.00  0.00      PROA  
ATOM    466  N   GLY P  27     -10.902  -0.472   5.766  0.00  0.00      PROA  
ATOM    467  HN  GLY P  27     -11.391   0.388   5.885  0.00  0.00      PROA  
ATOM    468  CA  GLY P  27     -11.206  -1.286   4.653  0.00  0.00      PROA  
ATOM    469  HA1 GLY P  27     -11.897  -0.785   3.993  0.00  0.00      PROA  
ATOM    470  HA2 GLY P  27     -11.546  -2.276   4.920  0.00  0.00      PROA  
ATOM    471  C   GLY P  27     -10.145  -1.627   3.773  0.00  0.00      PROA  
ATOM    472  O   GLY P  27     -10.082  -2.741   3.279  0.00  0.00      PROA  
ATOM    473  N   LEU P  28      -9.255  -0.757   3.400  0.00  0.00      PROA  
ATOM    474  HN  LEU P  28      -9.254   0.156   3.800  0.00  0.00      PROA  
ATOM    475  CA  LEU P  28      -8.068  -1.088   2.524  0.00  0.00      PROA  
ATOM    476  HA  LEU P  28      -8.424  -1.662   1.681  0.00  0.00      PROA  
ATOM    477  CB  LEU P  28      -7.346   0.190   2.078  0.00  0.00      PROA  
ATOM    478  HB1 LEU P  28      -7.241   0.894   2.930  0.00  0.00      PROA  
ATOM    479  HB2 LEU P  28      -7.976   0.732   1.340  0.00  0.00      PROA  
ATOM    480  CG  LEU P  28      -5.996   0.039   1.274  0.00  0.00      PROA  
ATOM    481  HG  LEU P  28      -5.218  -0.221   2.023  0.00  0.00      PROA  
ATOM    482  CD1 LEU P  28      -6.179  -1.037   0.197  0.00  0.00      PROA  
ATOM    483 HD11 LEU P  28      -5.185  -1.060  -0.299  0.00  0.00      PROA  
ATOM    484 HD12 LEU P  28      -6.876  -0.735  -0.614  0.00  0.00      PROA  
ATOM    485 HD13 LEU P  28      -6.407  -2.048   0.599  0.00  0.00      PROA  
ATOM    486  CD2 LEU P  28      -5.682   1.381   0.535  0.00  0.00      PROA  
ATOM    487 HD21 LEU P  28      -4.722   1.228  -0.002  0.00  0.00      PROA  
ATOM    488 HD22 LEU P  28      -5.447   2.126   1.326  0.00  0.00      PROA  
ATOM    489 HD23 LEU P  28      -6.589   1.639  -0.051  0.00  0.00      PROA  
ATOM    490  C   LEU P  28      -7.131  -1.953   3.367  0.00  0.00      PROA  
ATOM    491  O   LEU P  28      -6.467  -2.867   2.817  0.00  0.00      PROA  
ATOM    492  N   MET P  29      -7.015  -1.723   4.701  0.00  0.00      PROA  
ATOM    493  HN  MET P  29      -7.456  -0.918   5.090  0.00  0.00      PROA  
ATOM    494  CA  MET P  29      -6.277  -2.599   5.612  0.00  0.00      PROA  
ATOM    495  HA  MET P  29      -5.258  -2.628   5.255  0.00  0.00      PROA  
ATOM    496  CB  MET P  29      -5.948  -1.991   7.073  0.00  0.00      PROA  
ATOM    497  HB1 MET P  29      -5.499  -2.810   7.675  0.00  0.00      PROA  
ATOM    498  HB2 MET P  29      -6.871  -1.611   7.560  0.00  0.00      PROA  
ATOM    499  CG  MET P  29      -4.996  -0.899   6.986  0.00  0.00      PROA  
ATOM    500  HG1 MET P  29      -5.299  -0.121   6.253  0.00  0.00      PROA  
ATOM    501  HG2 MET P  29      -4.036  -1.210   6.520  0.00  0.00      PROA  
ATOM    502  SD  MET P  29      -4.503  -0.005   8.523  0.00  0.00      PROA  
ATOM    503  CE  MET P  29      -3.246   1.251   8.003  0.00  0.00      PROA  
ATOM    504  HE1 MET P  29      -3.724   1.999   7.335  0.00  0.00      PROA  
ATOM    505  HE2 MET P  29      -2.456   0.805   7.361  0.00  0.00      PROA  
ATOM    506  HE3 MET P  29      -2.746   1.748   8.862  0.00  0.00      PROA  
ATOM    507  C   MET P  29      -6.837  -4.064   5.713  0.00  0.00      PROA  
ATOM    508  O   MET P  29      -6.128  -5.107   5.746  0.00  0.00      PROA  
ATOM    509  N   LYS P  30      -8.180  -4.185   5.854  0.00  0.00      PROA  
ATOM    510  HN  LYS P  30      -8.750  -3.367   5.874  0.00  0.00      PROA  
ATOM    511  CA  LYS P  30      -8.909  -5.422   5.986  0.00  0.00      PROA  
ATOM    512  HA  LYS P  30      -8.476  -6.138   6.669  0.00  0.00      PROA  
ATOM    513  CB  LYS P  30     -10.351  -5.002   6.313  0.00  0.00      PROA  
ATOM    514  HB1 LYS P  30     -10.727  -4.229   5.610  0.00  0.00      PROA  
ATOM    515  HB2 LYS P  30     -10.210  -4.572   7.327  0.00  0.00      PROA  
ATOM    516  CG  LYS P  30     -11.436  -6.087   6.242  0.00  0.00      PROA  
ATOM    517  HG1 LYS P  30     -11.050  -6.965   6.803  0.00  0.00      PROA  
ATOM    518  HG2 LYS P  30     -11.562  -6.399   5.183  0.00  0.00      PROA  
ATOM    519  CD  LYS P  30     -12.777  -5.608   6.796  0.00  0.00      PROA  
ATOM    520  HD1 LYS P  30     -13.195  -4.736   6.249  0.00  0.00      PROA  
ATOM    521  HD2 LYS P  30     -12.754  -5.278   7.857  0.00  0.00      PROA  
ATOM    522  CE  LYS P  30     -13.846  -6.747   6.770  0.00  0.00      PROA  
ATOM    523  HE1 LYS P  30     -13.783  -7.347   7.703  0.00  0.00      PROA  
ATOM    524  HE2 LYS P  30     -13.668  -7.312   5.830  0.00  0.00      PROA  
ATOM    525  NZ  LYS P  30     -15.115  -6.062   6.777  0.00  0.00      PROA  
ATOM    526  HZ1 LYS P  30     -15.015  -5.319   7.498  0.00  0.00      PROA  
ATOM    527  HZ2 LYS P  30     -15.962  -6.654   6.899  0.00  0.00      PROA  
ATOM    528  HZ3 LYS P  30     -15.184  -5.530   5.886  0.00  0.00      PROA  
ATOM    529  C   LYS P  30      -8.858  -6.144   4.647  0.00  0.00      PROA  
ATOM    530  O   LYS P  30      -8.795  -7.354   4.544  0.00  0.00      PROA  
ATOM    531  N   LYS P  31      -8.790  -5.402   3.422  0.00  0.00      PROA  
ATOM    532  HN  LYS P  31      -8.917  -4.423   3.282  0.00  0.00      PROA  
ATOM    533  CA  LYS P  31      -8.691  -6.079   2.228  0.00  0.00      PROA  
ATOM    534  HA  LYS P  31      -9.246  -7.002   2.315  0.00  0.00      PROA  
ATOM    535  CB  LYS P  31      -9.527  -5.317   1.213  0.00  0.00      PROA  
ATOM    536  HB1 LYS P  31      -9.455  -5.741   0.189  0.00  0.00      PROA  
ATOM    537  HB2 LYS P  31      -9.184  -4.261   1.210  0.00  0.00      PROA  
ATOM    538  CG  LYS P  31     -11.018  -5.389   1.521  0.00  0.00      PROA  
ATOM    539  HG1 LYS P  31     -11.434  -4.671   0.783  0.00  0.00      PROA  
ATOM    540  HG2 LYS P  31     -11.357  -5.046   2.522  0.00  0.00      PROA  
ATOM    541  CD  LYS P  31     -11.641  -6.824   1.318  0.00  0.00      PROA  
ATOM    542  HD1 LYS P  31     -11.061  -7.691   1.702  0.00  0.00      PROA  
ATOM    543  HD2 LYS P  31     -11.619  -6.928   0.212  0.00  0.00      PROA  
ATOM    544  CE  LYS P  31     -13.070  -6.994   1.757  0.00  0.00      PROA  
ATOM    545  HE1 LYS P  31     -13.720  -6.215   1.304  0.00  0.00      PROA  
ATOM    546  HE2 LYS P  31     -13.253  -6.893   2.848  0.00  0.00      PROA  
ATOM    547  NZ  LYS P  31     -13.554  -8.352   1.459  0.00  0.00      PROA  
ATOM    548  HZ1 LYS P  31     -12.952  -9.046   1.946  0.00  0.00      PROA  
ATOM    549  HZ2 LYS P  31     -13.351  -8.639   0.481  0.00  0.00      PROA  
ATOM    550  HZ3 LYS P  31     -14.528  -8.572   1.751  0.00  0.00      PROA  
ATOM    551  C   LYS P  31      -7.245  -6.480   1.880  0.00  0.00      PROA  
ATOM    552  O   LYS P  31      -6.997  -7.529   1.264  0.00  0.00      PROA  
ATOM    553  N   ALA P  32      -6.255  -5.754   2.458  0.00  0.00      PROA  
ATOM    554  HN  ALA P  32      -6.373  -4.880   2.922  0.00  0.00      PROA  
ATOM    555  CA  ALA P  32      -4.825  -6.245   2.478  0.00  0.00      PROA  
ATOM    556  HA  ALA P  32      -4.530  -6.390   1.449  0.00  0.00      PROA  
ATOM    557  CB  ALA P  32      -3.913  -5.145   3.066  0.00  0.00      PROA  
ATOM    558  HB1 ALA P  32      -2.957  -5.472   3.529  0.00  0.00      PROA  
ATOM    559  HB2 ALA P  32      -4.475  -4.549   3.817  0.00  0.00      PROA  
ATOM    560  HB3 ALA P  32      -3.662  -4.461   2.227  0.00  0.00      PROA  
ATOM    561  C   ALA P  32      -4.712  -7.493   3.284  0.00  0.00      PROA  
ATOM    562  O   ALA P  32      -4.235  -8.545   2.778  0.00  0.00      PROA  
ATOM    563  N   TYR P  33      -5.349  -7.440   4.516  0.00  0.00      PROA  
ATOM    564  HN  TYR P  33      -5.698  -6.558   4.825  0.00  0.00      PROA  
ATOM    565  CA  TYR P  33      -5.346  -8.556   5.463  0.00  0.00      PROA  
ATOM    566  HA  TYR P  33      -4.380  -9.018   5.598  0.00  0.00      PROA  
ATOM    567  CB  TYR P  33      -5.910  -8.049   6.852  0.00  0.00      PROA  
ATOM    568  HB1 TYR P  33      -6.654  -7.251   6.641  0.00  0.00      PROA  
ATOM    569  HB2 TYR P  33      -5.022  -7.669   7.401  0.00  0.00      PROA  
ATOM    570  CG  TYR P  33      -6.668  -9.085   7.599  0.00  0.00      PROA  
ATOM    571  CD1 TYR P  33      -8.015  -9.182   7.555  0.00  0.00      PROA  
ATOM    572  HD1 TYR P  33      -8.559  -8.398   7.050  0.00  0.00      PROA  
ATOM    573  CE1 TYR P  33      -8.611 -10.179   8.406  0.00  0.00      PROA  
ATOM    574  HE1 TYR P  33      -9.674 -10.369   8.384  0.00  0.00      PROA  
ATOM    575  CZ  TYR P  33      -7.841 -10.971   9.313  0.00  0.00      PROA  
ATOM    576  OH  TYR P  33      -8.291 -11.926  10.235  0.00  0.00      PROA  
ATOM    577  HH  TYR P  33      -9.186 -12.198  10.020  0.00  0.00      PROA  
ATOM    578  CD2 TYR P  33      -5.890  -9.782   8.516  0.00  0.00      PROA  
ATOM    579  HD2 TYR P  33      -4.856  -9.487   8.618  0.00  0.00      PROA  
ATOM    580  CE2 TYR P  33      -6.489 -10.705   9.393  0.00  0.00      PROA  
ATOM    581  HE2 TYR P  33      -5.853 -11.201  10.111  0.00  0.00      PROA  
ATOM    582  C   TYR P  33      -5.947  -9.854   4.886  0.00  0.00      PROA  
ATOM    583  O   TYR P  33      -5.257 -10.844   4.785  0.00  0.00      PROA  
ATOM    584  N   GLU P  34      -7.207  -9.884   4.441  0.00  0.00      PROA  
ATOM    585  HN  GLU P  34      -7.801  -9.095   4.579  0.00  0.00      PROA  
ATOM    586  CA  GLU P  34      -7.758 -11.135   3.852  0.00  0.00      PROA  
ATOM    587  HA  GLU P  34      -7.827 -11.852   4.657  0.00  0.00      PROA  
ATOM    588  CB  GLU P  34      -9.129 -10.802   3.122  0.00  0.00      PROA  
ATOM    589  HB1 GLU P  34      -9.539 -11.550   2.410  0.00  0.00      PROA  
ATOM    590  HB2 GLU P  34      -9.035  -9.923   2.450  0.00  0.00      PROA  
ATOM    591  CG  GLU P  34     -10.285 -10.404   4.040  0.00  0.00      PROA  
ATOM    592  HG1 GLU P  34      -9.936  -9.518   4.611  0.00  0.00      PROA  
ATOM    593  HG2 GLU P  34     -10.550 -11.144   4.825  0.00  0.00      PROA  
ATOM    594  CD  GLU P  34     -11.603  -9.984   3.360  0.00  0.00      PROA  
ATOM    595  OE1 GLU P  34     -12.471  -9.407   4.083  0.00  0.00      PROA  
ATOM    596  OE2 GLU P  34     -11.808 -10.231   2.105  0.00  0.00      PROA  
ATOM    597  C   GLU P  34      -6.941 -11.863   2.789  0.00  0.00      PROA  
ATOM    598  O   GLU P  34      -6.597 -13.033   2.890  0.00  0.00      PROA  
ATOM    599  N   LEU P  35      -6.472 -11.074   1.827  0.00  0.00      PROA  
ATOM    600  HN  LEU P  35      -6.712 -10.106   1.807  0.00  0.00      PROA  
ATOM    601  CA  LEU P  35      -5.582 -11.579   0.730  0.00  0.00      PROA  
ATOM    602  HA  LEU P  35      -6.070 -12.391   0.212  0.00  0.00      PROA  
ATOM    603  CB  LEU P  35      -5.174 -10.375  -0.162  0.00  0.00      PROA  
ATOM    604  HB1 LEU P  35      -4.736  -9.555   0.447  0.00  0.00      PROA  
ATOM    605  HB2 LEU P  35      -6.082 -10.014  -0.691  0.00  0.00      PROA  
ATOM    606  CG  LEU P  35      -4.161 -10.624  -1.322  0.00  0.00      PROA  
ATOM    607  HG  LEU P  35      -3.212 -10.864  -0.796  0.00  0.00      PROA  
ATOM    608  CD1 LEU P  35      -4.559 -11.748  -2.335  0.00  0.00      PROA  
ATOM    609 HD11 LEU P  35      -5.477 -11.609  -2.945  0.00  0.00      PROA  
ATOM    610 HD12 LEU P  35      -4.575 -12.759  -1.874  0.00  0.00      PROA  
ATOM    611 HD13 LEU P  35      -3.681 -11.796  -3.014  0.00  0.00      PROA  
ATOM    612  CD2 LEU P  35      -3.884  -9.368  -2.128  0.00  0.00      PROA  
ATOM    613 HD21 LEU P  35      -4.742  -9.049  -2.758  0.00  0.00      PROA  
ATOM    614 HD22 LEU P  35      -2.917  -9.451  -2.668  0.00  0.00      PROA  
ATOM    615 HD23 LEU P  35      -3.590  -8.485  -1.521  0.00  0.00      PROA  
ATOM    616  C   LEU P  35      -4.323 -12.209   1.362  0.00  0.00      PROA  
ATOM    617  O   LEU P  35      -3.764 -13.247   0.926  0.00  0.00      PROA  
ATOM    618  N   SER P  36      -3.717 -11.512   2.371  0.00  0.00      PROA  
ATOM    619  HN  SER P  36      -4.080 -10.659   2.738  0.00  0.00      PROA  
ATOM    620  CA  SER P  36      -2.475 -11.944   2.911  0.00  0.00      PROA  
ATOM    621  HA  SER P  36      -1.870 -12.198   2.053  0.00  0.00      PROA  
ATOM    622  CB  SER P  36      -1.897 -10.809   3.896  0.00  0.00      PROA  
ATOM    623  HB1 SER P  36      -2.653 -10.774   4.710  0.00  0.00      PROA  
ATOM    624  HB2 SER P  36      -1.772  -9.809   3.429  0.00  0.00      PROA  
ATOM    625  OG  SER P  36      -0.682 -11.271   4.507  0.00  0.00      PROA  
ATOM    626  HG1 SER P  36      -0.056 -11.430   3.796  0.00  0.00      PROA  
ATOM    627  C   SER P  36      -2.619 -13.242   3.685  0.00  0.00      PROA  
ATOM    628  O   SER P  36      -1.766 -14.110   3.482  0.00  0.00      PROA  
ATOM    629  N   VAL P  37      -3.667 -13.376   4.539  0.00  0.00      PROA  
ATOM    630  HN  VAL P  37      -4.287 -12.599   4.607  0.00  0.00      PROA  
ATOM    631  CA  VAL P  37      -3.893 -14.561   5.220  0.00  0.00      PROA  
ATOM    632  HA  VAL P  37      -3.015 -14.857   5.775  0.00  0.00      PROA  
ATOM    633  CB  VAL P  37      -5.046 -14.388   6.249  0.00  0.00      PROA  
ATOM    634  HB  VAL P  37      -5.963 -13.948   5.802  0.00  0.00      PROA  
ATOM    635  CG1 VAL P  37      -5.463 -15.635   6.937  0.00  0.00      PROA  
ATOM    636 HG11 VAL P  37      -4.630 -15.958   7.598  0.00  0.00      PROA  
ATOM    637 HG12 VAL P  37      -5.721 -16.423   6.198  0.00  0.00      PROA  
ATOM    638 HG13 VAL P  37      -6.330 -15.477   7.613  0.00  0.00      PROA  
ATOM    639  CG2 VAL P  37      -4.564 -13.378   7.291  0.00  0.00      PROA  
ATOM    640 HG21 VAL P  37      -3.744 -13.776   7.926  0.00  0.00      PROA  
ATOM    641 HG22 VAL P  37      -5.408 -13.253   8.002  0.00  0.00      PROA  
ATOM    642 HG23 VAL P  37      -4.345 -12.383   6.849  0.00  0.00      PROA  
ATOM    643  C   VAL P  37      -4.234 -15.720   4.237  0.00  0.00      PROA  
ATOM    644  O   VAL P  37      -3.742 -16.869   4.309  0.00  0.00      PROA  
ATOM    645  N   LEU P  38      -5.119 -15.428   3.302  0.00  0.00      PROA  
ATOM    646  HN  LEU P  38      -5.569 -14.540   3.253  0.00  0.00      PROA  
ATOM    647  CA  LEU P  38      -5.569 -16.381   2.317  0.00  0.00      PROA  
ATOM    648  HA  LEU P  38      -5.939 -17.241   2.855  0.00  0.00      PROA  
ATOM    649  CB  LEU P  38      -6.755 -15.947   1.479  0.00  0.00      PROA  
ATOM    650  HB1 LEU P  38      -7.067 -16.649   0.677  0.00  0.00      PROA  
ATOM    651  HB2 LEU P  38      -6.454 -14.960   1.066  0.00  0.00      PROA  
ATOM    652  CG  LEU P  38      -8.087 -15.591   2.216  0.00  0.00      PROA  
ATOM    653  HG  LEU P  38      -7.766 -14.983   3.088  0.00  0.00      PROA  
ATOM    654  CD1 LEU P  38      -8.964 -14.819   1.211  0.00  0.00      PROA  
ATOM    655 HD11 LEU P  38      -9.985 -14.547   1.556  0.00  0.00      PROA  
ATOM    656 HD12 LEU P  38      -9.012 -15.434   0.288  0.00  0.00      PROA  
ATOM    657 HD13 LEU P  38      -8.526 -13.826   0.971  0.00  0.00      PROA  
ATOM    658  CD2 LEU P  38      -8.783 -16.929   2.551  0.00  0.00      PROA  
ATOM    659 HD21 LEU P  38      -8.161 -17.575   3.207  0.00  0.00      PROA  
ATOM    660 HD22 LEU P  38      -8.992 -17.592   1.683  0.00  0.00      PROA  
ATOM    661 HD23 LEU P  38      -9.753 -16.721   3.051  0.00  0.00      PROA  
ATOM    662  C   LEU P  38      -4.504 -16.977   1.463  0.00  0.00      PROA  
ATOM    663  O   LEU P  38      -4.437 -18.152   1.282  0.00  0.00      PROA  
ATOM    664  N   CYS P  39      -3.683 -16.118   0.761  0.00  0.00      PROA  
ATOM    665  HN  CYS P  39      -3.671 -15.156   1.023  0.00  0.00      PROA  
ATOM    666  CA  CYS P  39      -2.998 -16.684  -0.370  0.00  0.00      PROA  
ATOM    667  HA  CYS P  39      -3.270 -17.698  -0.625  0.00  0.00      PROA  
ATOM    668  CB  CYS P  39      -3.218 -15.896  -1.661  0.00  0.00      PROA  
ATOM    669  HB1 CYS P  39      -2.525 -16.145  -2.493  0.00  0.00      PROA  
ATOM    670  HB2 CYS P  39      -3.030 -14.810  -1.519  0.00  0.00      PROA  
ATOM    671  SG  CYS P  39      -4.902 -16.108  -2.146  0.00  0.00      PROA  
ATOM    672  HG1 CYS P  39      -5.620 -15.604  -1.153  0.00  0.00      PROA  
ATOM    673  C   CYS P  39      -1.491 -16.671  -0.212  0.00  0.00      PROA  
ATOM    674  O   CYS P  39      -0.737 -16.943  -1.136  0.00  0.00      PROA  
ATOM    675  N   ASP P  40      -0.980 -16.480   1.022  0.00  0.00      PROA  
ATOM    676  HN  ASP P  40      -1.601 -16.146   1.726  0.00  0.00      PROA  
ATOM    677  CA  ASP P  40       0.442 -16.337   1.370  0.00  0.00      PROA  
ATOM    678  HA  ASP P  40       0.356 -16.211   2.439  0.00  0.00      PROA  
ATOM    679  CB  ASP P  40       1.225 -17.639   1.253  0.00  0.00      PROA  
ATOM    680  HB1 ASP P  40       2.218 -17.391   1.685  0.00  0.00      PROA  
ATOM    681  HB2 ASP P  40       1.280 -18.005   0.205  0.00  0.00      PROA  
ATOM    682  CG  ASP P  40       0.692 -18.800   2.107  0.00  0.00      PROA  
ATOM    683  OD1 ASP P  40      -0.220 -18.617   2.959  0.00  0.00      PROA  
ATOM    684  OD2 ASP P  40       1.175 -19.954   1.849  0.00  0.00      PROA  
ATOM    685  C   ASP P  40       1.138 -15.060   0.799  0.00  0.00      PROA  
ATOM    686  O   ASP P  40       2.320 -15.055   0.509  0.00  0.00      PROA  
ATOM    687  N   CYS P  41       0.364 -13.932   0.709  0.00  0.00      PROA  
ATOM    688  HN  CYS P  41      -0.582 -13.840   1.010  0.00  0.00      PROA  
ATOM    689  CA  CYS P  41       0.831 -12.715   0.192  0.00  0.00      PROA  
ATOM    690  HA  CYS P  41       1.624 -12.887  -0.520  0.00  0.00      PROA  
ATOM    691  CB  CYS P  41      -0.256 -11.959  -0.631  0.00  0.00      PROA  
ATOM    692  HB1 CYS P  41       0.057 -10.919  -0.868  0.00  0.00      PROA  
ATOM    693  HB2 CYS P  41      -1.062 -11.772   0.110  0.00  0.00      PROA  
ATOM    694  SG  CYS P  41      -0.905 -12.749  -2.038  0.00  0.00      PROA  
ATOM    695  HG1 CYS P  41       0.258 -13.347  -2.255  0.00  0.00      PROA  
ATOM    696  C   CYS P  41       1.411 -11.811   1.295  0.00  0.00      PROA  
ATOM    697  O   CYS P  41       0.789 -11.447   2.294  0.00  0.00      PROA  
ATOM    698  N   GLU P  42       2.618 -11.164   1.038  0.00  0.00      PROA  
ATOM    699  HN  GLU P  42       3.131 -11.411   0.220  0.00  0.00      PROA  
ATOM    700  CA  GLU P  42       3.212 -10.068   1.942  0.00  0.00      PROA  
ATOM    701  HA  GLU P  42       2.553 -10.105   2.796  0.00  0.00      PROA  
ATOM    702  CB  GLU P  42       4.737 -10.288   2.188  0.00  0.00      PROA  
ATOM    703  HB1 GLU P  42       5.246 -10.248   1.202  0.00  0.00      PROA  
ATOM    704  HB2 GLU P  42       4.855 -11.333   2.547  0.00  0.00      PROA  
ATOM    705  CG  GLU P  42       5.248  -9.274   3.245  0.00  0.00      PROA  
ATOM    706  HG1 GLU P  42       4.539  -9.222   4.098  0.00  0.00      PROA  
ATOM    707  HG2 GLU P  42       5.248  -8.262   2.786  0.00  0.00      PROA  
ATOM    708  CD  GLU P  42       6.608  -9.580   3.809  0.00  0.00      PROA  
ATOM    709  OE1 GLU P  42       7.604  -9.687   3.118  0.00  0.00      PROA  
ATOM    710  OE2 GLU P  42       6.629  -9.718   5.061  0.00  0.00      PROA  
ATOM    711  C   GLU P  42       2.888  -8.742   1.376  0.00  0.00      PROA  
ATOM    712  O   GLU P  42       3.108  -8.460   0.210  0.00  0.00      PROA  
ATOM    713  N   ILE P  43       2.225  -7.855   2.176  0.00  0.00      PROA  
ATOM    714  HN  ILE P  43       2.118  -8.023   3.153  0.00  0.00      PROA  
ATOM    715  CA  ILE P  43       1.726  -6.583   1.714  0.00  0.00      PROA  
ATOM    716  HA  ILE P  43       2.135  -6.328   0.747  0.00  0.00      PROA  
ATOM    717  CB  ILE P  43       0.233  -6.655   1.497  0.00  0.00      PROA  
ATOM    718  HB  ILE P  43      -0.258  -6.845   2.475  0.00  0.00      PROA  
ATOM    719  CG2 ILE P  43      -0.298  -5.240   1.015  0.00  0.00      PROA  
ATOM    720 HG21 ILE P  43      -0.524  -4.571   1.873  0.00  0.00      PROA  
ATOM    721 HG22 ILE P  43      -1.241  -5.381   0.445  0.00  0.00      PROA  
ATOM    722 HG23 ILE P  43       0.467  -4.631   0.488  0.00  0.00      PROA  
ATOM    723  CG1 ILE P  43      -0.275  -7.758   0.537  0.00  0.00      PROA  
ATOM    724 HG11 ILE P  43       0.173  -8.738   0.810  0.00  0.00      PROA  
ATOM    725 HG12 ILE P  43       0.143  -7.655  -0.487  0.00  0.00      PROA  
ATOM    726  CD  ILE P  43      -1.791  -8.011   0.734  0.00  0.00      PROA  
ATOM    727  HD1 ILE P  43      -2.372  -7.205   0.238  0.00  0.00      PROA  
ATOM    728  HD2 ILE P  43      -2.058  -8.090   1.810  0.00  0.00      PROA  
ATOM    729  HD3 ILE P  43      -1.855  -8.962   0.162  0.00  0.00      PROA  
ATOM    730  C   ILE P  43       2.082  -5.469   2.702  0.00  0.00      PROA  
ATOM    731  O   ILE P  43       2.114  -5.668   3.899  0.00  0.00      PROA  
ATOM    732  N   ALA P  44       2.375  -4.294   2.145  0.00  0.00      PROA  
ATOM    733  HN  ALA P  44       2.355  -4.083   1.171  0.00  0.00      PROA  
ATOM    734  CA  ALA P  44       2.558  -3.206   3.058  0.00  0.00      PROA  
ATOM    735  HA  ALA P  44       2.109  -3.317   4.035  0.00  0.00      PROA  
ATOM    736  CB  ALA P  44       4.032  -2.768   3.218  0.00  0.00      PROA  
ATOM    737  HB1 ALA P  44       4.214  -1.774   3.681  0.00  0.00      PROA  
ATOM    738  HB2 ALA P  44       4.422  -2.829   2.180  0.00  0.00      PROA  
ATOM    739  HB3 ALA P  44       4.549  -3.543   3.823  0.00  0.00      PROA  
ATOM    740  C   ALA P  44       1.879  -1.894   2.491  0.00  0.00      PROA  
ATOM    741  O   ALA P  44       1.685  -1.828   1.255  0.00  0.00      PROA  
ATOM    742  N   LEU P  45       1.542  -0.900   3.366  0.00  0.00      PROA  
ATOM    743  HN  LEU P  45       1.848  -0.976   4.311  0.00  0.00      PROA  
ATOM    744  CA  LEU P  45       0.743   0.335   2.999  0.00  0.00      PROA  
ATOM    745  HA  LEU P  45       0.834   0.522   1.939  0.00  0.00      PROA  
ATOM    746  CB  LEU P  45      -0.757   0.264   3.391  0.00  0.00      PROA  
ATOM    747  HB1 LEU P  45      -1.192   1.286   3.416  0.00  0.00      PROA  
ATOM    748  HB2 LEU P  45      -0.816  -0.195   4.401  0.00  0.00      PROA  
ATOM    749  CG  LEU P  45      -1.685  -0.581   2.512  0.00  0.00      PROA  
ATOM    750  HG  LEU P  45      -1.181  -1.480   2.097  0.00  0.00      PROA  
ATOM    751  CD1 LEU P  45      -2.851  -1.040   3.356  0.00  0.00      PROA  
ATOM    752 HD11 LEU P  45      -2.439  -1.525   4.267  0.00  0.00      PROA  
ATOM    753 HD12 LEU P  45      -3.479  -1.844   2.916  0.00  0.00      PROA  
ATOM    754 HD13 LEU P  45      -3.581  -0.229   3.563  0.00  0.00      PROA  
ATOM    755  CD2 LEU P  45      -2.218   0.285   1.379  0.00  0.00      PROA  
ATOM    756 HD21 LEU P  45      -2.673   1.278   1.583  0.00  0.00      PROA  
ATOM    757 HD22 LEU P  45      -3.055  -0.291   0.930  0.00  0.00      PROA  
ATOM    758 HD23 LEU P  45      -1.379   0.452   0.670  0.00  0.00      PROA  
ATOM    759  C   LEU P  45       1.356   1.462   3.721  0.00  0.00      PROA  
ATOM    760  O   LEU P  45       1.568   1.343   4.922  0.00  0.00      PROA  
ATOM    761  N   ILE P  46       1.763   2.479   3.029  0.00  0.00      PROA  
ATOM    762  HN  ILE P  46       1.698   2.469   2.034  0.00  0.00      PROA  
ATOM    763  CA  ILE P  46       2.381   3.671   3.665  0.00  0.00      PROA  
ATOM    764  HA  ILE P  46       2.431   3.565   4.739  0.00  0.00      PROA  
ATOM    765  CB  ILE P  46       3.759   3.892   2.989  0.00  0.00      PROA  
ATOM    766  HB  ILE P  46       3.763   3.817   1.881  0.00  0.00      PROA  
ATOM    767  CG2 ILE P  46       4.408   5.281   3.379  0.00  0.00      PROA  
ATOM    768 HG21 ILE P  46       4.617   5.308   4.470  0.00  0.00      PROA  
ATOM    769 HG22 ILE P  46       3.810   6.159   3.052  0.00  0.00      PROA  
ATOM    770 HG23 ILE P  46       5.404   5.344   2.891  0.00  0.00      PROA  
ATOM    771  CG1 ILE P  46       4.645   2.671   3.387  0.00  0.00      PROA  
ATOM    772 HG11 ILE P  46       4.095   1.803   2.965  0.00  0.00      PROA  
ATOM    773 HG12 ILE P  46       4.546   2.517   4.483  0.00  0.00      PROA  
ATOM    774  CD  ILE P  46       6.033   2.890   2.820  0.00  0.00      PROA  
ATOM    775  HD1 ILE P  46       6.621   3.711   3.283  0.00  0.00      PROA  
ATOM    776  HD2 ILE P  46       6.069   3.325   1.799  0.00  0.00      PROA  
ATOM    777  HD3 ILE P  46       6.697   2.003   2.899  0.00  0.00      PROA  
ATOM    778  C   ILE P  46       1.484   4.892   3.377  0.00  0.00      PROA  
ATOM    779  O   ILE P  46       1.426   5.213   2.200  0.00  0.00      PROA  
ATOM    780  N   ILE P  47       0.743   5.469   4.362  0.00  0.00      PROA  
ATOM    781  HN  ILE P  47       0.651   5.146   5.300  0.00  0.00      PROA  
ATOM    782  CA  ILE P  47      -0.272   6.444   4.001  0.00  0.00      PROA  
ATOM    783  HA  ILE P  47      -0.273   6.655   2.942  0.00  0.00      PROA  
ATOM    784  CB  ILE P  47      -1.647   6.064   4.460  0.00  0.00      PROA  
ATOM    785  HB  ILE P  47      -1.757   6.373   5.521  0.00  0.00      PROA  
ATOM    786  CG2 ILE P  47      -2.685   6.768   3.514  0.00  0.00      PROA  
ATOM    787 HG21 ILE P  47      -3.746   6.594   3.794  0.00  0.00      PROA  
ATOM    788 HG22 ILE P  47      -2.514   6.519   2.445  0.00  0.00      PROA  
ATOM    789 HG23 ILE P  47      -2.549   7.851   3.718  0.00  0.00      PROA  
ATOM    790  CG1 ILE P  47      -1.869   4.496   4.481  0.00  0.00      PROA  
ATOM    791 HG11 ILE P  47      -1.015   3.965   4.954  0.00  0.00      PROA  
ATOM    792 HG12 ILE P  47      -1.689   4.196   3.427  0.00  0.00      PROA  
ATOM    793  CD  ILE P  47      -3.196   4.039   5.032  0.00  0.00      PROA  
ATOM    794  HD1 ILE P  47      -3.141   2.977   5.353  0.00  0.00      PROA  
ATOM    795  HD2 ILE P  47      -3.944   4.174   4.221  0.00  0.00      PROA  
ATOM    796  HD3 ILE P  47      -3.469   4.666   5.908  0.00  0.00      PROA  
ATOM    797  C   ILE P  47       0.012   7.818   4.618  0.00  0.00      PROA  
ATOM    798  O   ILE P  47       0.126   7.980   5.829  0.00  0.00      PROA  
ATOM    799  N   PHE P  48       0.130   8.891   3.790  0.00  0.00      PROA  
ATOM    800  HN  PHE P  48       0.082   8.737   2.806  0.00  0.00      PROA  
ATOM    801  CA  PHE P  48       0.326  10.255   4.369  0.00  0.00      PROA  
ATOM    802  HA  PHE P  48       0.279  10.141   5.442  0.00  0.00      PROA  
ATOM    803  CB  PHE P  48       1.665  10.807   3.863  0.00  0.00      PROA  
ATOM    804  HB1 PHE P  48       1.567  10.817   2.757  0.00  0.00      PROA  
ATOM    805  HB2 PHE P  48       2.444  10.077   4.171  0.00  0.00      PROA  
ATOM    806  CG  PHE P  48       2.014  12.157   4.364  0.00  0.00      PROA  
ATOM    807  CD1 PHE P  48       2.398  12.137   5.726  0.00  0.00      PROA  
ATOM    808  HD1 PHE P  48       2.338  11.227   6.305  0.00  0.00      PROA  
ATOM    809  CE1 PHE P  48       2.957  13.262   6.325  0.00  0.00      PROA  
ATOM    810  HE1 PHE P  48       3.262  13.176   7.358  0.00  0.00      PROA  
ATOM    811  CZ  PHE P  48       3.262  14.365   5.562  0.00  0.00      PROA  
ATOM    812  HZ  PHE P  48       3.614  15.325   5.907  0.00  0.00      PROA  
ATOM    813  CD2 PHE P  48       2.285  13.298   3.600  0.00  0.00      PROA  
ATOM    814  HD2 PHE P  48       2.142  13.271   2.530  0.00  0.00      PROA  
ATOM    815  CE2 PHE P  48       2.883  14.407   4.161  0.00  0.00      PROA  
ATOM    816  HE2 PHE P  48       3.032  15.286   3.552  0.00  0.00      PROA  
ATOM    817  C   PHE P  48      -0.910  11.165   4.015  0.00  0.00      PROA  
ATOM    818  O   PHE P  48      -1.210  11.473   2.877  0.00  0.00      PROA  
ATOM    819  N   ASN P  49      -1.571  11.650   5.103  0.00  0.00      PROA  
ATOM    820  HN  ASN P  49      -1.195  11.459   6.007  0.00  0.00      PROA  
ATOM    821  CA  ASN P  49      -2.725  12.515   4.939  0.00  0.00      PROA  
ATOM    822  HA  ASN P  49      -3.340  12.115   4.146  0.00  0.00      PROA  
ATOM    823  CB  ASN P  49      -3.705  12.333   6.240  0.00  0.00      PROA  
ATOM    824  HB1 ASN P  49      -3.917  11.252   6.381  0.00  0.00      PROA  
ATOM    825  HB2 ASN P  49      -4.611  12.827   5.829  0.00  0.00      PROA  
ATOM    826  CG  ASN P  49      -3.363  13.102   7.557  0.00  0.00      PROA  
ATOM    827  OD1 ASN P  49      -2.368  13.849   7.599  0.00  0.00      PROA  
ATOM    828  ND2 ASN P  49      -4.190  12.975   8.588  0.00  0.00      PROA  
ATOM    829 HD21 ASN P  49      -4.938  12.329   8.434  0.00  0.00      PROA  
ATOM    830 HD22 ASN P  49      -3.764  13.209   9.462  0.00  0.00      PROA  
ATOM    831  C   ASN P  49      -2.274  13.973   4.682  0.00  0.00      PROA  
ATOM    832  O   ASN P  49      -1.163  14.411   4.988  0.00  0.00      PROA  
ATOM    833  N   SER P  50      -3.184  14.757   4.096  0.00  0.00      PROA  
ATOM    834  HN  SER P  50      -4.058  14.341   3.859  0.00  0.00      PROA  
ATOM    835  CA  SER P  50      -2.970  16.211   3.682  0.00  0.00      PROA  
ATOM    836  HA  SER P  50      -2.167  16.117   2.967  0.00  0.00      PROA  
ATOM    837  CB  SER P  50      -4.166  16.860   2.922  0.00  0.00      PROA  
ATOM    838  HB1 SER P  50      -4.265  16.284   1.978  0.00  0.00      PROA  
ATOM    839  HB2 SER P  50      -3.907  17.893   2.606  0.00  0.00      PROA  
ATOM    840  OG  SER P  50      -5.428  16.770   3.526  0.00  0.00      PROA  
ATOM    841  HG1 SER P  50      -5.537  15.817   3.566  0.00  0.00      PROA  
ATOM    842  C   SER P  50      -2.625  17.116   4.931  0.00  0.00      PROA  
ATOM    843  O   SER P  50      -2.145  18.238   4.805  0.00  0.00      PROA  
ATOM    844  N   ALA P  51      -2.766  16.559   6.152  0.00  0.00      PROA  
ATOM    845  HN  ALA P  51      -2.975  15.590   6.259  0.00  0.00      PROA  
ATOM    846  CA  ALA P  51      -2.557  17.279   7.391  0.00  0.00      PROA  
ATOM    847  HA  ALA P  51      -2.495  18.348   7.250  0.00  0.00      PROA  
ATOM    848  CB  ALA P  51      -3.768  17.121   8.371  0.00  0.00      PROA  
ATOM    849  HB1 ALA P  51      -3.851  16.087   8.768  0.00  0.00      PROA  
ATOM    850  HB2 ALA P  51      -4.691  17.540   7.917  0.00  0.00      PROA  
ATOM    851  HB3 ALA P  51      -3.597  17.916   9.128  0.00  0.00      PROA  
ATOM    852  C   ALA P  51      -1.221  16.882   8.088  0.00  0.00      PROA  
ATOM    853  O   ALA P  51      -0.993  17.216   9.250  0.00  0.00      PROA  
ATOM    854  N   ASN P  52      -0.337  16.144   7.482  0.00  0.00      PROA  
ATOM    855  HN  ASN P  52      -0.583  15.678   6.635  0.00  0.00      PROA  
ATOM    856  CA  ASN P  52       0.990  15.890   7.994  0.00  0.00      PROA  
ATOM    857  HA  ASN P  52       1.511  15.559   7.107  0.00  0.00      PROA  
ATOM    858  CB  ASN P  52       1.847  17.052   8.538  0.00  0.00      PROA  
ATOM    859  HB1 ASN P  52       2.920  16.814   8.705  0.00  0.00      PROA  
ATOM    860  HB2 ASN P  52       1.524  17.518   9.493  0.00  0.00      PROA  
ATOM    861  CG  ASN P  52       1.931  18.212   7.540  0.00  0.00      PROA  
ATOM    862  OD1 ASN P  52       1.670  18.043   6.325  0.00  0.00      PROA  
ATOM    863  ND2 ASN P  52       2.517  19.358   7.956  0.00  0.00      PROA  
ATOM    864 HD21 ASN P  52       2.992  19.305   8.834  0.00  0.00      PROA  
ATOM    865 HD22 ASN P  52       2.776  20.116   7.358  0.00  0.00      PROA  
ATOM    866  C   ASN P  52       1.133  14.749   8.922  0.00  0.00      PROA  
ATOM    867  O   ASN P  52       2.145  14.528   9.551  0.00  0.00      PROA  
ATOM    868  N   ARG P  53       0.129  13.839   8.979  0.00  0.00      PROA  
ATOM    869  HN  ARG P  53      -0.687  14.059   8.450  0.00  0.00      PROA  
ATOM    870  CA  ARG P  53       0.379  12.582   9.770  0.00  0.00      PROA  
ATOM    871  HA  ARG P  53       1.250  12.561  10.407  0.00  0.00      PROA  
ATOM    872  CB  ARG P  53      -0.823  12.363  10.761  0.00  0.00      PROA  
ATOM    873  HB1 ARG P  53      -0.543  11.519  11.427  0.00  0.00      PROA  
ATOM    874  HB2 ARG P  53      -1.794  12.040  10.327  0.00  0.00      PROA  
ATOM    875  CG  ARG P  53      -1.138  13.649  11.550  0.00  0.00      PROA  
ATOM    876  HG1 ARG P  53      -1.991  13.299  12.169  0.00  0.00      PROA  
ATOM    877  HG2 ARG P  53      -1.593  14.496  10.992  0.00  0.00      PROA  
ATOM    878  CD  ARG P  53      -0.068  14.155  12.443  0.00  0.00      PROA  
ATOM    879  HD1 ARG P  53      -0.348  15.142  12.871  0.00  0.00      PROA  
ATOM    880  HD2 ARG P  53       0.903  14.283  11.919  0.00  0.00      PROA  
ATOM    881  NE  ARG P  53       0.292  13.154  13.484  0.00  0.00      PROA  
ATOM    882  HE  ARG P  53       0.160  12.178  13.312  0.00  0.00      PROA  
ATOM    883  CZ  ARG P  53       0.870  13.496  14.552  0.00  0.00      PROA  
ATOM    884  NH1 ARG P  53       0.877  14.749  15.066  0.00  0.00      PROA  
ATOM    885 HH11 ARG P  53       0.352  15.451  14.586  0.00  0.00      PROA  
ATOM    886 HH12 ARG P  53       1.371  14.911  15.921  0.00  0.00      PROA  
ATOM    887  NH2 ARG P  53       1.225  12.630  15.468  0.00  0.00      PROA  
ATOM    888 HH21 ARG P  53       1.457  11.710  15.152  0.00  0.00      PROA  
ATOM    889 HH22 ARG P  53       1.473  13.005  16.361  0.00  0.00      PROA  
ATOM    890  C   ARG P  53       0.463  11.288   8.922  0.00  0.00      PROA  
ATOM    891  O   ARG P  53      -0.179  11.101   7.895  0.00  0.00      PROA  
ATOM    892  N   LEU P  54       1.334  10.362   9.349  0.00  0.00      PROA  
ATOM    893  HN  LEU P  54       1.670  10.395  10.288  0.00  0.00      PROA  
ATOM    894  CA  LEU P  54       1.774   9.195   8.625  0.00  0.00      PROA  
ATOM    895  HA  LEU P  54       1.236   9.240   7.690  0.00  0.00      PROA  
ATOM    896  CB  LEU P  54       3.351   9.310   8.402  0.00  0.00      PROA  
ATOM    897  HB1 LEU P  54       3.784   9.456   9.414  0.00  0.00      PROA  
ATOM    898  HB2 LEU P  54       3.577  10.312   7.979  0.00  0.00      PROA  
ATOM    899  CG  LEU P  54       4.147   8.191   7.660  0.00  0.00      PROA  
ATOM    900  HG  LEU P  54       4.006   7.377   8.402  0.00  0.00      PROA  
ATOM    901  CD1 LEU P  54       3.628   7.818   6.267  0.00  0.00      PROA  
ATOM    902 HD11 LEU P  54       3.980   6.788   6.045  0.00  0.00      PROA  
ATOM    903 HD12 LEU P  54       3.827   8.521   5.429  0.00  0.00      PROA  
ATOM    904 HD13 LEU P  54       2.524   7.697   6.306  0.00  0.00      PROA  
ATOM    905  CD2 LEU P  54       5.632   8.663   7.590  0.00  0.00      PROA  
ATOM    906 HD21 LEU P  54       6.275   7.916   7.077  0.00  0.00      PROA  
ATOM    907 HD22 LEU P  54       6.157   8.837   8.554  0.00  0.00      PROA  
ATOM    908 HD23 LEU P  54       5.820   9.564   6.967  0.00  0.00      PROA  
ATOM    909  C   LEU P  54       1.323   7.988   9.294  0.00  0.00      PROA  
ATOM    910  O   LEU P  54       1.580   7.802  10.490  0.00  0.00      PROA  
ATOM    911  N   PHE P  55       0.596   7.162   8.583  0.00  0.00      PROA  
ATOM    912  HN  PHE P  55       0.369   7.406   7.644  0.00  0.00      PROA  
ATOM    913  CA  PHE P  55      -0.005   5.911   9.045  0.00  0.00      PROA  
ATOM    914  HA  PHE P  55       0.277   5.554  10.024  0.00  0.00      PROA  
ATOM    915  CB  PHE P  55      -1.560   5.869   8.884  0.00  0.00      PROA  
ATOM    916  HB1 PHE P  55      -1.995   5.086   9.541  0.00  0.00      PROA  
ATOM    917  HB2 PHE P  55      -1.950   5.724   7.854  0.00  0.00      PROA  
ATOM    918  CG  PHE P  55      -2.186   7.179   9.307  0.00  0.00      PROA  
ATOM    919  CD1 PHE P  55      -2.532   7.396  10.643  0.00  0.00      PROA  
ATOM    920  HD1 PHE P  55      -2.398   6.620  11.382  0.00  0.00      PROA  
ATOM    921  CE1 PHE P  55      -3.243   8.531  11.146  0.00  0.00      PROA  
ATOM    922  HE1 PHE P  55      -3.537   8.607  12.183  0.00  0.00      PROA  
ATOM    923  CZ  PHE P  55      -3.484   9.521  10.207  0.00  0.00      PROA  
ATOM    924  HZ  PHE P  55      -3.986  10.434  10.493  0.00  0.00      PROA  
ATOM    925  CD2 PHE P  55      -2.510   8.226   8.389  0.00  0.00      PROA  
ATOM    926  HD2 PHE P  55      -2.174   8.066   7.375  0.00  0.00      PROA  
ATOM    927  CE2 PHE P  55      -3.045   9.360   8.887  0.00  0.00      PROA  
ATOM    928  HE2 PHE P  55      -3.221  10.136   8.157  0.00  0.00      PROA  
ATOM    929  C   PHE P  55       0.550   4.761   8.192  0.00  0.00      PROA  
ATOM    930  O   PHE P  55       0.997   5.008   7.081  0.00  0.00      PROA  
ATOM    931  N   GLN P  56       0.486   3.500   8.680  0.00  0.00      PROA  
ATOM    932  HN  GLN P  56       0.130   3.205   9.564  0.00  0.00      PROA  
ATOM    933  CA  GLN P  56       1.009   2.382   7.953  0.00  0.00      PROA  
ATOM    934  HA  GLN P  56       0.775   2.463   6.902  0.00  0.00      PROA  
ATOM    935  CB  GLN P  56       2.565   2.221   8.127  0.00  0.00      PROA  
ATOM    936  HB1 GLN P  56       2.967   2.833   7.292  0.00  0.00      PROA  
ATOM    937  HB2 GLN P  56       2.897   1.170   7.987  0.00  0.00      PROA  
ATOM    938  CG  GLN P  56       3.085   2.768   9.454  0.00  0.00      PROA  
ATOM    939  HG1 GLN P  56       2.679   2.134  10.271  0.00  0.00      PROA  
ATOM    940  HG2 GLN P  56       2.800   3.802   9.746  0.00  0.00      PROA  
ATOM    941  CD  GLN P  56       4.653   2.870   9.569  0.00  0.00      PROA  
ATOM    942  OE1 GLN P  56       5.446   2.439   8.755  0.00  0.00      PROA  
ATOM    943  NE2 GLN P  56       5.171   3.475  10.665  0.00  0.00      PROA  
ATOM    944 HE21 GLN P  56       6.121   3.391  10.966  0.00  0.00      PROA  
ATOM    945 HE22 GLN P  56       4.500   3.684  11.377  0.00  0.00      PROA  
ATOM    946  C   GLN P  56       0.474   1.041   8.357  0.00  0.00      PROA  
ATOM    947  O   GLN P  56       0.052   0.856   9.483  0.00  0.00      PROA  
ATOM    948  N   TYR P  57       0.570   0.068   7.449  0.00  0.00      PROA  
ATOM    949  HN  TYR P  57       1.038   0.271   6.593  0.00  0.00      PROA  
ATOM    950  CA  TYR P  57       0.326  -1.328   7.685  0.00  0.00      PROA  
ATOM    951  HA  TYR P  57       0.561  -1.477   8.728  0.00  0.00      PROA  
ATOM    952  CB  TYR P  57      -1.102  -1.849   7.265  0.00  0.00      PROA  
ATOM    953  HB1 TYR P  57      -1.426  -1.248   6.388  0.00  0.00      PROA  
ATOM    954  HB2 TYR P  57      -1.719  -1.610   8.158  0.00  0.00      PROA  
ATOM    955  CG  TYR P  57      -1.240  -3.290   6.828  0.00  0.00      PROA  
ATOM    956  CD1 TYR P  57      -0.817  -3.615   5.497  0.00  0.00      PROA  
ATOM    957  HD1 TYR P  57      -0.516  -2.907   4.739  0.00  0.00      PROA  
ATOM    958  CE1 TYR P  57      -0.891  -4.962   5.140  0.00  0.00      PROA  
ATOM    959  HE1 TYR P  57      -0.670  -5.263   4.127  0.00  0.00      PROA  
ATOM    960  CZ  TYR P  57      -1.494  -5.881   5.934  0.00  0.00      PROA  
ATOM    961  OH  TYR P  57      -1.554  -7.177   5.412  0.00  0.00      PROA  
ATOM    962  HH  TYR P  57      -1.777  -7.876   6.031  0.00  0.00      PROA  
ATOM    963  CD2 TYR P  57      -1.738  -4.247   7.682  0.00  0.00      PROA  
ATOM    964  HD2 TYR P  57      -1.922  -3.917   8.694  0.00  0.00      PROA  
ATOM    965  CE2 TYR P  57      -1.880  -5.589   7.219  0.00  0.00      PROA  
ATOM    966  HE2 TYR P  57      -2.307  -6.324   7.884  0.00  0.00      PROA  
ATOM    967  C   TYR P  57       1.375  -2.160   7.073  0.00  0.00      PROA  
ATOM    968  O   TYR P  57       1.889  -1.866   6.000  0.00  0.00      PROA  
ATOM    969  N   ALA P  58       1.723  -3.270   7.762  0.00  0.00      PROA  
ATOM    970  HN  ALA P  58       1.317  -3.466   8.651  0.00  0.00      PROA  
ATOM    971  CA  ALA P  58       2.508  -4.405   7.159  0.00  0.00      PROA  
ATOM    972  HA  ALA P  58       2.165  -4.472   6.137  0.00  0.00      PROA  
ATOM    973  CB  ALA P  58       4.007  -4.095   7.129  0.00  0.00      PROA  
ATOM    974  HB1 ALA P  58       4.419  -3.892   8.140  0.00  0.00      PROA  
ATOM    975  HB2 ALA P  58       4.366  -3.294   6.447  0.00  0.00      PROA  
ATOM    976  HB3 ALA P  58       4.585  -4.989   6.812  0.00  0.00      PROA  
ATOM    977  C   ALA P  58       2.184  -5.769   7.750  0.00  0.00      PROA  
ATOM    978  O   ALA P  58       2.017  -5.893   8.987  0.00  0.00      PROA  
ATOM    979  N   SER P  59       2.098  -6.763   6.920  0.00  0.00      PROA  
ATOM    980  HN  SER P  59       2.276  -6.566   5.959  0.00  0.00      PROA  
ATOM    981  CA  SER P  59       1.589  -8.098   7.265  0.00  0.00      PROA  
ATOM    982  HA  SER P  59       0.510  -8.091   7.307  0.00  0.00      PROA  
ATOM    983  CB  SER P  59       1.965  -9.042   6.134  0.00  0.00      PROA  
ATOM    984  HB1 SER P  59       1.589 -10.079   6.268  0.00  0.00      PROA  
ATOM    985  HB2 SER P  59       3.068  -9.074   6.005  0.00  0.00      PROA  
ATOM    986  OG  SER P  59       1.487  -8.597   4.921  0.00  0.00      PROA  
ATOM    987  HG1 SER P  59       0.543  -8.767   4.882  0.00  0.00      PROA  
ATOM    988  C   SER P  59       2.063  -8.677   8.598  0.00  0.00      PROA  
ATOM    989  O   SER P  59       1.224  -8.848   9.514  0.00  0.00      PROA  
ATOM    990  N   THR P  60       3.371  -8.871   8.839  0.00  0.00      PROA  
ATOM    991  HN  THR P  60       3.925  -8.685   8.032  0.00  0.00      PROA  
ATOM    992  CA  THR P  60       3.897  -9.118  10.182  0.00  0.00      PROA  
ATOM    993  HA  THR P  60       3.066  -8.941  10.848  0.00  0.00      PROA  
ATOM    994  CB  THR P  60       4.397 -10.615  10.190  0.00  0.00      PROA  
ATOM    995  HB  THR P  60       4.851 -10.796   9.193  0.00  0.00      PROA  
ATOM    996  OG1 THR P  60       3.346 -11.555  10.392  0.00  0.00      PROA  
ATOM    997  HG1 THR P  60       2.837 -11.616   9.581  0.00  0.00      PROA  
ATOM    998  CG2 THR P  60       5.441 -10.933  11.326  0.00  0.00      PROA  
ATOM    999 HG21 THR P  60       6.361 -10.484  10.893  0.00  0.00      PROA  
ATOM   1000 HG22 THR P  60       5.566 -12.032  11.427  0.00  0.00      PROA  
ATOM   1001 HG23 THR P  60       5.162 -10.498  12.309  0.00  0.00      PROA  
ATOM   1002  C   THR P  60       4.980  -8.177  10.590  0.00  0.00      PROA  
ATOM   1003  O   THR P  60       5.092  -7.938  11.786  0.00  0.00      PROA  
ATOM   1004  N   ASP P  61       5.813  -7.645   9.722  0.00  0.00      PROA  
ATOM   1005  HN  ASP P  61       5.763  -7.923   8.766  0.00  0.00      PROA  
ATOM   1006  CA  ASP P  61       6.838  -6.668  10.061  0.00  0.00      PROA  
ATOM   1007  HA  ASP P  61       6.474  -6.138  10.929  0.00  0.00      PROA  
ATOM   1008  CB  ASP P  61       8.160  -7.415  10.543  0.00  0.00      PROA  
ATOM   1009  HB1 ASP P  61       8.400  -8.265   9.869  0.00  0.00      PROA  
ATOM   1010  HB2 ASP P  61       7.846  -7.869  11.507  0.00  0.00      PROA  
ATOM   1011  CG  ASP P  61       9.416  -6.632  10.737  0.00  0.00      PROA  
ATOM   1012  OD1 ASP P  61      10.546  -7.159  10.643  0.00  0.00      PROA  
ATOM   1013  OD2 ASP P  61       9.269  -5.464  11.125  0.00  0.00      PROA  
ATOM   1014  C   ASP P  61       7.016  -5.751   8.925  0.00  0.00      PROA  
ATOM   1015  O   ASP P  61       7.063  -6.229   7.753  0.00  0.00      PROA  
ATOM   1016  N   MET P  62       7.089  -4.440   9.201  0.00  0.00      PROA  
ATOM   1017  HN  MET P  62       6.957  -4.136  10.142  0.00  0.00      PROA  
ATOM   1018  CA  MET P  62       7.297  -3.325   8.279  0.00  0.00      PROA  
ATOM   1019  HA  MET P  62       6.789  -3.601   7.367  0.00  0.00      PROA  
ATOM   1020  CB  MET P  62       6.791  -1.958   8.834  0.00  0.00      PROA  
ATOM   1021  HB1 MET P  62       7.325  -1.643   9.756  0.00  0.00      PROA  
ATOM   1022  HB2 MET P  62       5.735  -2.150   9.123  0.00  0.00      PROA  
ATOM   1023  CG  MET P  62       6.828  -0.843   7.784  0.00  0.00      PROA  
ATOM   1024  HG1 MET P  62       7.880  -0.524   7.620  0.00  0.00      PROA  
ATOM   1025  HG2 MET P  62       6.373  -0.005   8.353  0.00  0.00      PROA  
ATOM   1026  SD  MET P  62       5.969  -1.211   6.214  0.00  0.00      PROA  
ATOM   1027  CE  MET P  62       6.105   0.407   5.489  0.00  0.00      PROA  
ATOM   1028  HE1 MET P  62       5.693   1.156   6.198  0.00  0.00      PROA  
ATOM   1029  HE2 MET P  62       5.494   0.339   4.564  0.00  0.00      PROA  
ATOM   1030  HE3 MET P  62       7.114   0.691   5.120  0.00  0.00      PROA  
ATOM   1031  C   MET P  62       8.733  -3.356   7.837  0.00  0.00      PROA  
ATOM   1032  O   MET P  62       9.020  -3.175   6.630  0.00  0.00      PROA  
ATOM   1033  N   ASP P  63       9.706  -3.696   8.781  0.00  0.00      PROA  
ATOM   1034  HN  ASP P  63       9.465  -3.910   9.724  0.00  0.00      PROA  
ATOM   1035  CA  ASP P  63      11.122  -3.805   8.493  0.00  0.00      PROA  
ATOM   1036  HA  ASP P  63      11.554  -2.922   8.047  0.00  0.00      PROA  
ATOM   1037  CB  ASP P  63      11.909  -3.951   9.803  0.00  0.00      PROA  
ATOM   1038  HB1 ASP P  63      12.925  -4.370   9.643  0.00  0.00      PROA  
ATOM   1039  HB2 ASP P  63      11.280  -4.691  10.345  0.00  0.00      PROA  
ATOM   1040  CG  ASP P  63      11.910  -2.759  10.703  0.00  0.00      PROA  
ATOM   1041  OD1 ASP P  63      12.578  -2.850  11.768  0.00  0.00      PROA  
ATOM   1042  OD2 ASP P  63      11.108  -1.806  10.523  0.00  0.00      PROA  
ATOM   1043  C   ASP P  63      11.596  -4.960   7.610  0.00  0.00      PROA  
ATOM   1044  O   ASP P  63      12.689  -4.935   6.966  0.00  0.00      PROA  
ATOM   1045  N   ARG P  64      10.893  -6.064   7.527  0.00  0.00      PROA  
ATOM   1046  HN  ARG P  64      10.099  -6.038   8.129  0.00  0.00      PROA  
ATOM   1047  CA  ARG P  64      11.007  -7.062   6.450  0.00  0.00      PROA  
ATOM   1048  HA  ARG P  64      12.067  -7.267   6.476  0.00  0.00      PROA  
ATOM   1049  CB  ARG P  64      10.178  -8.374   6.585  0.00  0.00      PROA  
ATOM   1050  HB1 ARG P  64      10.253  -8.954   5.640  0.00  0.00      PROA  
ATOM   1051  HB2 ARG P  64       9.144  -7.991   6.716  0.00  0.00      PROA  
ATOM   1052  CG  ARG P  64      10.772  -9.298   7.653  0.00  0.00      PROA  
ATOM   1053  HG1 ARG P  64       9.979  -9.999   7.990  0.00  0.00      PROA  
ATOM   1054  HG2 ARG P  64      11.150  -8.747   8.541  0.00  0.00      PROA  
ATOM   1055  CD  ARG P  64      12.020 -10.129   7.274  0.00  0.00      PROA  
ATOM   1056  HD1 ARG P  64      12.370 -10.608   8.213  0.00  0.00      PROA  
ATOM   1057  HD2 ARG P  64      12.834  -9.549   6.790  0.00  0.00      PROA  
ATOM   1058  NE  ARG P  64      11.551 -11.188   6.267  0.00  0.00      PROA  
ATOM   1059  HE  ARG P  64      10.776 -11.074   5.646  0.00  0.00      PROA  
ATOM   1060  CZ  ARG P  64      12.246 -12.204   5.922  0.00  0.00      PROA  
ATOM   1061  NH1 ARG P  64      13.343 -12.534   6.516  0.00  0.00      PROA  
ATOM   1062 HH11 ARG P  64      13.823 -11.774   6.954  0.00  0.00      PROA  
ATOM   1063 HH12 ARG P  64      13.922 -13.184   6.023  0.00  0.00      PROA  
ATOM   1064  NH2 ARG P  64      11.904 -12.972   4.938  0.00  0.00      PROA  
ATOM   1065 HH21 ARG P  64      11.031 -12.779   4.490  0.00  0.00      PROA  
ATOM   1066 HH22 ARG P  64      12.608 -13.614   4.635  0.00  0.00      PROA  
ATOM   1067  C   ARG P  64      10.843  -6.467   5.115  0.00  0.00      PROA  
ATOM   1068  O   ARG P  64      11.639  -6.636   4.254  0.00  0.00      PROA  
ATOM   1069  N   VAL P  65       9.657  -5.849   4.895  0.00  0.00      PROA  
ATOM   1070  HN  VAL P  65       9.112  -5.540   5.670  0.00  0.00      PROA  
ATOM   1071  CA  VAL P  65       9.258  -5.311   3.620  0.00  0.00      PROA  
ATOM   1072  HA  VAL P  65       9.325  -6.096   2.882  0.00  0.00      PROA  
ATOM   1073  CB  VAL P  65       7.796  -4.719   3.688  0.00  0.00      PROA  
ATOM   1074  HB  VAL P  65       7.713  -4.034   4.559  0.00  0.00      PROA  
ATOM   1075  CG1 VAL P  65       7.319  -3.958   2.403  0.00  0.00      PROA  
ATOM   1076 HG11 VAL P  65       6.260  -3.982   2.066  0.00  0.00      PROA  
ATOM   1077 HG12 VAL P  65       7.957  -4.247   1.540  0.00  0.00      PROA  
ATOM   1078 HG13 VAL P  65       7.498  -2.869   2.527  0.00  0.00      PROA  
ATOM   1079  CG2 VAL P  65       6.937  -5.937   3.914  0.00  0.00      PROA  
ATOM   1080 HG21 VAL P  65       6.659  -6.561   3.037  0.00  0.00      PROA  
ATOM   1081 HG22 VAL P  65       5.892  -5.654   4.164  0.00  0.00      PROA  
ATOM   1082 HG23 VAL P  65       7.216  -6.408   4.880  0.00  0.00      PROA  
ATOM   1083  C   VAL P  65      10.176  -4.289   3.076  0.00  0.00      PROA  
ATOM   1084  O   VAL P  65      10.518  -4.338   1.906  0.00  0.00      PROA  
ATOM   1085  N   LEU P  66      10.609  -3.344   3.925  0.00  0.00      PROA  
ATOM   1086  HN  LEU P  66      10.159  -3.181   4.800  0.00  0.00      PROA  
ATOM   1087  CA  LEU P  66      11.617  -2.325   3.680  0.00  0.00      PROA  
ATOM   1088  HA  LEU P  66      11.276  -1.911   2.743  0.00  0.00      PROA  
ATOM   1089  CB  LEU P  66      11.718  -1.283   4.782  0.00  0.00      PROA  
ATOM   1090  HB1 LEU P  66      12.579  -0.627   4.533  0.00  0.00      PROA  
ATOM   1091  HB2 LEU P  66      11.779  -1.831   5.747  0.00  0.00      PROA  
ATOM   1092  CG  LEU P  66      10.414  -0.462   4.900  0.00  0.00      PROA  
ATOM   1093  HG  LEU P  66       9.502  -1.058   4.683  0.00  0.00      PROA  
ATOM   1094  CD1 LEU P  66      10.344   0.134   6.301  0.00  0.00      PROA  
ATOM   1095 HD11 LEU P  66      10.205  -0.747   6.964  0.00  0.00      PROA  
ATOM   1096 HD12 LEU P  66       9.535   0.888   6.405  0.00  0.00      PROA  
ATOM   1097 HD13 LEU P  66      11.248   0.689   6.630  0.00  0.00      PROA  
ATOM   1098  CD2 LEU P  66      10.272   0.680   3.902  0.00  0.00      PROA  
ATOM   1099 HD21 LEU P  66       9.290   1.153   4.116  0.00  0.00      PROA  
ATOM   1100 HD22 LEU P  66      10.387   0.286   2.870  0.00  0.00      PROA  
ATOM   1101 HD23 LEU P  66      11.037   1.480   3.998  0.00  0.00      PROA  
ATOM   1102  C   LEU P  66      13.016  -2.876   3.342  0.00  0.00      PROA  
ATOM   1103  O   LEU P  66      13.613  -2.410   2.412  0.00  0.00      PROA  
ATOM   1104  N   LEU P  67      13.519  -3.945   3.997  0.00  0.00      PROA  
ATOM   1105  HN  LEU P  67      13.001  -4.429   4.697  0.00  0.00      PROA  
ATOM   1106  CA  LEU P  67      14.722  -4.613   3.595  0.00  0.00      PROA  
ATOM   1107  HA  LEU P  67      15.459  -3.847   3.407  0.00  0.00      PROA  
ATOM   1108  CB  LEU P  67      15.246  -5.457   4.723  0.00  0.00      PROA  
ATOM   1109  HB1 LEU P  67      14.524  -6.267   4.959  0.00  0.00      PROA  
ATOM   1110  HB2 LEU P  67      15.247  -4.692   5.529  0.00  0.00      PROA  
ATOM   1111  CG  LEU P  67      16.693  -5.884   4.566  0.00  0.00      PROA  
ATOM   1112  HG  LEU P  67      16.715  -6.413   3.589  0.00  0.00      PROA  
ATOM   1113  CD1 LEU P  67      17.894  -4.936   4.470  0.00  0.00      PROA  
ATOM   1114 HD11 LEU P  67      18.806  -5.526   4.238  0.00  0.00      PROA  
ATOM   1115 HD12 LEU P  67      17.985  -4.382   5.429  0.00  0.00      PROA  
ATOM   1116 HD13 LEU P  67      17.756  -4.349   3.537  0.00  0.00      PROA  
ATOM   1117  CD2 LEU P  67      16.986  -6.915   5.666  0.00  0.00      PROA  
ATOM   1118 HD21 LEU P  67      18.076  -7.118   5.601  0.00  0.00      PROA  
ATOM   1119 HD22 LEU P  67      16.373  -7.839   5.594  0.00  0.00      PROA  
ATOM   1120 HD23 LEU P  67      16.630  -6.324   6.537  0.00  0.00      PROA  
ATOM   1121  C   LEU P  67      14.607  -5.431   2.315  0.00  0.00      PROA  
ATOM   1122  O   LEU P  67      15.452  -5.381   1.385  0.00  0.00      PROA  
ATOM   1123  N   LYS P  68      13.603  -6.259   2.068  0.00  0.00      PROA  
ATOM   1124  HN  LYS P  68      12.908  -6.417   2.765  0.00  0.00      PROA  
ATOM   1125  CA  LYS P  68      13.358  -6.963   0.804  0.00  0.00      PROA  
ATOM   1126  HA  LYS P  68      14.085  -7.742   0.627  0.00  0.00      PROA  
ATOM   1127  CB  LYS P  68      12.079  -7.881   0.930  0.00  0.00      PROA  
ATOM   1128  HB1 LYS P  68      11.745  -8.242  -0.067  0.00  0.00      PROA  
ATOM   1129  HB2 LYS P  68      11.260  -7.244   1.328  0.00  0.00      PROA  
ATOM   1130  CG  LYS P  68      12.232  -8.998   1.974  0.00  0.00      PROA  
ATOM   1131  HG1 LYS P  68      12.573  -8.510   2.912  0.00  0.00      PROA  
ATOM   1132  HG2 LYS P  68      13.036  -9.625   1.532  0.00  0.00      PROA  
ATOM   1133  CD  LYS P  68      10.942  -9.700   2.233  0.00  0.00      PROA  
ATOM   1134  HD1 LYS P  68      10.203  -9.084   2.789  0.00  0.00      PROA  
ATOM   1135  HD2 LYS P  68      11.259 -10.476   2.963  0.00  0.00      PROA  
ATOM   1136  CE  LYS P  68      10.349 -10.341   1.026  0.00  0.00      PROA  
ATOM   1137  HE1 LYS P  68      10.931 -11.203   0.635  0.00  0.00      PROA  
ATOM   1138  HE2 LYS P  68      10.122  -9.493   0.346  0.00  0.00      PROA  
ATOM   1139  NZ  LYS P  68       9.049 -10.921   1.354  0.00  0.00      PROA  
ATOM   1140  HZ1 LYS P  68       8.305 -10.286   1.707  0.00  0.00      PROA  
ATOM   1141  HZ2 LYS P  68       9.215 -11.543   2.171  0.00  0.00      PROA  
ATOM   1142  HZ3 LYS P  68       8.580 -11.536   0.659  0.00  0.00      PROA  
ATOM   1143  C   LYS P  68      13.175  -6.142  -0.399  0.00  0.00      PROA  
ATOM   1144  O   LYS P  68      13.772  -6.432  -1.411  0.00  0.00      PROA  
ATOM   1145  N   TYR P  69      12.417  -5.032  -0.279  0.00  0.00      PROA  
ATOM   1146  HN  TYR P  69      12.219  -4.791   0.668  0.00  0.00      PROA  
ATOM   1147  CA  TYR P  69      12.194  -4.106  -1.327  0.00  0.00      PROA  
ATOM   1148  HA  TYR P  69      11.602  -4.579  -2.097  0.00  0.00      PROA  
ATOM   1149  CB  TYR P  69      11.246  -3.057  -0.787  0.00  0.00      PROA  
ATOM   1150  HB1 TYR P  69      11.720  -2.390  -0.035  0.00  0.00      PROA  
ATOM   1151  HB2 TYR P  69      10.241  -3.382  -0.443  0.00  0.00      PROA  
ATOM   1152  CG  TYR P  69      10.919  -2.082  -1.990  0.00  0.00      PROA  
ATOM   1153  CD1 TYR P  69      11.571  -0.840  -2.002  0.00  0.00      PROA  
ATOM   1154  HD1 TYR P  69      12.240  -0.527  -1.214  0.00  0.00      PROA  
ATOM   1155  CE1 TYR P  69      11.264   0.002  -3.092  0.00  0.00      PROA  
ATOM   1156  HE1 TYR P  69      11.477   1.060  -3.049  0.00  0.00      PROA  
ATOM   1157  CZ  TYR P  69      10.463  -0.323  -4.205  0.00  0.00      PROA  
ATOM   1158  OH  TYR P  69      10.133   0.635  -5.159  0.00  0.00      PROA  
ATOM   1159  HH  TYR P  69       9.401   0.229  -5.630  0.00  0.00      PROA  
ATOM   1160  CD2 TYR P  69      10.057  -2.405  -3.011  0.00  0.00      PROA  
ATOM   1161  HD2 TYR P  69       9.544  -3.355  -3.048  0.00  0.00      PROA  
ATOM   1162  CE2 TYR P  69       9.779  -1.525  -4.121  0.00  0.00      PROA  
ATOM   1163  HE2 TYR P  69       9.084  -1.787  -4.905  0.00  0.00      PROA  
ATOM   1164  C   TYR P  69      13.515  -3.595  -2.022  0.00  0.00      PROA  
ATOM   1165  O   TYR P  69      13.612  -3.369  -3.254  0.00  0.00      PROA  
ATOM   1166  N   THR P  70      14.613  -3.515  -1.255  0.00  0.00      PROA  
ATOM   1167  HN  THR P  70      14.473  -3.876  -0.336  0.00  0.00      PROA  
ATOM   1168  CA  THR P  70      15.928  -3.110  -1.802  0.00  0.00      PROA  
ATOM   1169  HA  THR P  70      15.840  -2.209  -2.390  0.00  0.00      PROA  
ATOM   1170  CB  THR P  70      16.964  -2.778  -0.654  0.00  0.00      PROA  
ATOM   1171  HB  THR P  70      17.893  -2.340  -1.078  0.00  0.00      PROA  
ATOM   1172  OG1 THR P  70      17.379  -3.885   0.113  0.00  0.00      PROA  
ATOM   1173  HG1 THR P  70      16.601  -4.373   0.392  0.00  0.00      PROA  
ATOM   1174  CG2 THR P  70      16.377  -1.772   0.295  0.00  0.00      PROA  
ATOM   1175 HG21 THR P  70      16.232  -0.825  -0.269  0.00  0.00      PROA  
ATOM   1176 HG22 THR P  70      17.124  -1.671   1.110  0.00  0.00      PROA  
ATOM   1177 HG23 THR P  70      15.347  -2.045   0.610  0.00  0.00      PROA  
ATOM   1178  C   THR P  70      16.665  -4.089  -2.722  0.00  0.00      PROA  
ATOM   1179  O   THR P  70      17.347  -3.736  -3.682  0.00  0.00      PROA  
ATOM   1180  N   GLU P  71      16.297  -5.320  -2.567  0.00  0.00      PROA  
ATOM   1181  HN  GLU P  71      15.658  -5.643  -1.873  0.00  0.00      PROA  
ATOM   1182  CA  GLU P  71      16.761  -6.397  -3.432  0.00  0.00      PROA  
ATOM   1183  HA  GLU P  71      17.836  -6.418  -3.528  0.00  0.00      PROA  
ATOM   1184  CB  GLU P  71      16.344  -7.751  -2.760  0.00  0.00      PROA  
ATOM   1185  HB1 GLU P  71      16.621  -8.612  -3.406  0.00  0.00      PROA  
ATOM   1186  HB2 GLU P  71      15.249  -7.912  -2.669  0.00  0.00      PROA  
ATOM   1187  CG  GLU P  71      16.967  -7.862  -1.361  0.00  0.00      PROA  
ATOM   1188  HG1 GLU P  71      16.263  -7.460  -0.601  0.00  0.00      PROA  
ATOM   1189  HG2 GLU P  71      17.933  -7.318  -1.282  0.00  0.00      PROA  
ATOM   1190  CD  GLU P  71      17.271  -9.270  -0.850  0.00  0.00      PROA  
ATOM   1191  OE1 GLU P  71      18.361  -9.363  -0.152  0.00  0.00      PROA  
ATOM   1192  OE2 GLU P  71      16.575 -10.224  -1.115  0.00  0.00      PROA  
ATOM   1193  C   GLU P  71      16.387  -6.364  -4.910  0.00  0.00      PROA  
ATOM   1194  O   GLU P  71      17.153  -6.592  -5.818  0.00  0.00      PROA  
ATOM   1195  N   TYR P  72      15.153  -6.002  -5.250  0.00  0.00      PROA  
ATOM   1196  HN  TYR P  72      14.449  -5.853  -4.561  0.00  0.00      PROA  
ATOM   1197  CA  TYR P  72      14.639  -5.961  -6.638  0.00  0.00      PROA  
ATOM   1198  HA  TYR P  72      14.770  -6.967  -7.007  0.00  0.00      PROA  
ATOM   1199  CB  TYR P  72      13.022  -5.771  -6.647  0.00  0.00      PROA  
ATOM   1200  HB1 TYR P  72      12.641  -5.889  -7.684  0.00  0.00      PROA  
ATOM   1201  HB2 TYR P  72      12.717  -4.724  -6.432  0.00  0.00      PROA  
ATOM   1202  CG  TYR P  72      12.378  -6.719  -5.771  0.00  0.00      PROA  
ATOM   1203  CD1 TYR P  72      11.998  -6.299  -4.472  0.00  0.00      PROA  
ATOM   1204  HD1 TYR P  72      12.171  -5.284  -4.144  0.00  0.00      PROA  
ATOM   1205  CE1 TYR P  72      11.506  -7.293  -3.645  0.00  0.00      PROA  
ATOM   1206  HE1 TYR P  72      11.274  -7.207  -2.593  0.00  0.00      PROA  
ATOM   1207  CZ  TYR P  72      11.282  -8.569  -4.166  0.00  0.00      PROA  
ATOM   1208  OH  TYR P  72      10.599  -9.486  -3.346  0.00  0.00      PROA  
ATOM   1209  HH  TYR P  72      10.219 -10.191  -3.874  0.00  0.00      PROA  
ATOM   1210  CD2 TYR P  72      12.209  -7.985  -6.249  0.00  0.00      PROA  
ATOM   1211  HD2 TYR P  72      12.748  -8.355  -7.108  0.00  0.00      PROA  
ATOM   1212  CE2 TYR P  72      11.553  -8.930  -5.515  0.00  0.00      PROA  
ATOM   1213  HE2 TYR P  72      11.433  -9.960  -5.816  0.00  0.00      PROA  
ATOM   1214  C   TYR P  72      15.269  -5.053  -7.567  0.00  0.00      PROA  
ATOM   1215  O   TYR P  72      15.735  -3.981  -7.172  0.00  0.00      PROA  
ATOM   1216  N   SER P  73      15.356  -5.476  -8.860  0.00  0.00      PROA  
ATOM   1217  HN  SER P  73      15.065  -6.402  -9.088  0.00  0.00      PROA  
ATOM   1218  CA  SER P  73      15.879  -4.683  -9.958  0.00  0.00      PROA  
ATOM   1219  HA  SER P  73      16.366  -3.793  -9.588  0.00  0.00      PROA  
ATOM   1220  CB  SER P  73      16.877  -5.442 -10.932  0.00  0.00      PROA  
ATOM   1221  HB1 SER P  73      17.878  -5.648 -10.496  0.00  0.00      PROA  
ATOM   1222  HB2 SER P  73      17.263  -4.755 -11.715  0.00  0.00      PROA  
ATOM   1223  OG  SER P  73      16.401  -6.721 -11.403  0.00  0.00      PROA  
ATOM   1224  HG1 SER P  73      16.455  -7.393 -10.719  0.00  0.00      PROA  
ATOM   1225  C   SER P  73      14.829  -4.122 -10.839  0.00  0.00      PROA  
ATOM   1226  O   SER P  73      14.948  -2.974 -11.236  0.00  0.00      PROA  
ATOM   1227  N   GLU P  74      13.724  -4.835 -11.060  0.00  0.00      PROA  
ATOM   1228  HN  GLU P  74      13.569  -5.772 -10.758  0.00  0.00      PROA  
ATOM   1229  CA  GLU P  74      12.587  -4.249 -11.784  0.00  0.00      PROA  
ATOM   1230  HA  GLU P  74      12.531  -3.171 -11.794  0.00  0.00      PROA  
ATOM   1231  CB  GLU P  74      12.544  -4.688 -13.294  0.00  0.00      PROA  
ATOM   1232  HB1 GLU P  74      13.522  -4.308 -13.662  0.00  0.00      PROA  
ATOM   1233  HB2 GLU P  74      11.675  -4.163 -13.744  0.00  0.00      PROA  
ATOM   1234  CG  GLU P  74      12.403  -6.222 -13.535  0.00  0.00      PROA  
ATOM   1235  HG1 GLU P  74      11.378  -6.521 -13.231  0.00  0.00      PROA  
ATOM   1236  HG2 GLU P  74      13.202  -6.702 -12.931  0.00  0.00      PROA  
ATOM   1237  CD  GLU P  74      12.482  -6.663 -14.991  0.00  0.00      PROA  
ATOM   1238  OE1 GLU P  74      13.621  -6.637 -15.577  0.00  0.00      PROA  
ATOM   1239  OE2 GLU P  74      11.454  -7.179 -15.534  0.00  0.00      PROA  
ATOM   1240  C   GLU P  74      11.305  -4.686 -11.043  0.00  0.00      PROA  
ATOM   1241  O   GLU P  74      11.181  -5.766 -10.484  0.00  0.00      PROA  
ATOM   1242  N   PRO P  75      10.268  -3.773 -10.851  0.00  0.00      PROA  
ATOM   1243  CD  PRO P  75      10.336  -2.401 -11.279  0.00  0.00      PROA  
ATOM   1244  HD1 PRO P  75      10.769  -2.296 -12.297  0.00  0.00      PROA  
ATOM   1245  HD2 PRO P  75      10.871  -1.843 -10.480  0.00  0.00      PROA  
ATOM   1246  CA  PRO P  75       8.943  -4.160 -10.479  0.00  0.00      PROA  
ATOM   1247  HA  PRO P  75       8.826  -4.706  -9.555  0.00  0.00      PROA  
ATOM   1248  CB  PRO P  75       8.202  -2.772 -10.245  0.00  0.00      PROA  
ATOM   1249  HB1 PRO P  75       8.402  -2.387  -9.223  0.00  0.00      PROA  
ATOM   1250  HB2 PRO P  75       7.099  -2.826 -10.363  0.00  0.00      PROA  
ATOM   1251  CG  PRO P  75       8.904  -1.809 -11.222  0.00  0.00      PROA  
ATOM   1252  HG1 PRO P  75       8.410  -1.946 -12.208  0.00  0.00      PROA  
ATOM   1253  HG2 PRO P  75       8.835  -0.771 -10.832  0.00  0.00      PROA  
ATOM   1254  C   PRO P  75       8.299  -4.992 -11.541  0.00  0.00      PROA  
ATOM   1255  O   PRO P  75       8.159  -4.595 -12.703  0.00  0.00      PROA  
ATOM   1256  N   HSD P  76       7.757  -6.139 -11.173  0.00  0.00      PROA  
ATOM   1257  HN  HSD P  76       7.646  -6.434 -10.227  0.00  0.00      PROA  
ATOM   1258  CA  HSD P  76       6.949  -6.996 -12.033  0.00  0.00      PROA  
ATOM   1259  HA  HSD P  76       7.664  -7.350 -12.761  0.00  0.00      PROA  
ATOM   1260  CB  HSD P  76       6.499  -8.252 -11.315  0.00  0.00      PROA  
ATOM   1261  HB1 HSD P  76       5.750  -7.933 -10.558  0.00  0.00      PROA  
ATOM   1262  HB2 HSD P  76       7.319  -8.677 -10.698  0.00  0.00      PROA  
ATOM   1263  ND1 HSD P  76       5.262 -10.508 -11.811  0.00  0.00      PROA  
ATOM   1264  HD1 HSD P  76       4.896 -10.655 -10.892  0.00  0.00      PROA  
ATOM   1265  CG  HSD P  76       6.014  -9.415 -12.250  0.00  0.00      PROA  
ATOM   1266  CE1 HSD P  76       5.105 -11.337 -12.878  0.00  0.00      PROA  
ATOM   1267  HE1 HSD P  76       4.579 -12.288 -12.790  0.00  0.00      PROA  
ATOM   1268  NE2 HSD P  76       5.735 -10.791 -13.945  0.00  0.00      PROA  
ATOM   1269  CD2 HSD P  76       6.261  -9.583 -13.560  0.00  0.00      PROA  
ATOM   1270  HD2 HSD P  76       6.722  -8.945 -14.304  0.00  0.00      PROA  
ATOM   1271  C   HSD P  76       5.712  -6.297 -12.650  0.00  0.00      PROA  
ATOM   1272  O   HSD P  76       5.250  -6.746 -13.699  0.00  0.00      PROA  
ATOM   1273  N   GLU P  77       5.104  -5.282 -11.927  0.00  0.00      PROA  
ATOM   1274  HN  GLU P  77       5.346  -5.227 -10.961  0.00  0.00      PROA  
ATOM   1275  CA  GLU P  77       4.150  -4.291 -12.434  0.00  0.00      PROA  
ATOM   1276  HA  GLU P  77       4.531  -3.982 -13.396  0.00  0.00      PROA  
ATOM   1277  CB  GLU P  77       2.631  -4.792 -12.530  0.00  0.00      PROA  
ATOM   1278  HB1 GLU P  77       2.597  -5.901 -12.591  0.00  0.00      PROA  
ATOM   1279  HB2 GLU P  77       2.154  -4.447 -13.472  0.00  0.00      PROA  
ATOM   1280  CG  GLU P  77       1.715  -4.355 -11.330  0.00  0.00      PROA  
ATOM   1281  HG1 GLU P  77       1.667  -3.249 -11.233  0.00  0.00      PROA  
ATOM   1282  HG2 GLU P  77       2.100  -4.755 -10.368  0.00  0.00      PROA  
ATOM   1283  CD  GLU P  77       0.280  -4.845 -11.480  0.00  0.00      PROA  
ATOM   1284  OE1 GLU P  77      -0.655  -4.028 -11.441  0.00  0.00      PROA  
ATOM   1285  OE2 GLU P  77       0.042  -6.041 -11.736  0.00  0.00      PROA  
ATOM   1286  C   GLU P  77       4.283  -3.043 -11.564  0.00  0.00      PROA  
ATOM   1287  O   GLU P  77       4.495  -3.131 -10.347  0.00  0.00      PROA  
ATOM   1288  N   SER P  78       4.216  -1.892 -12.168  0.00  0.00      PROA  
ATOM   1289  HN  SER P  78       4.169  -1.788 -13.158  0.00  0.00      PROA  
ATOM   1290  CA  SER P  78       4.287  -0.664 -11.466  0.00  0.00      PROA  
ATOM   1291  HA  SER P  78       3.983  -0.810 -10.440  0.00  0.00      PROA  
ATOM   1292  CB  SER P  78       5.727  -0.204 -11.345  0.00  0.00      PROA  
ATOM   1293  HB1 SER P  78       6.111   0.025 -12.362  0.00  0.00      PROA  
ATOM   1294  HB2 SER P  78       6.206  -1.095 -10.887  0.00  0.00      PROA  
ATOM   1295  OG  SER P  78       5.918   0.987 -10.633  0.00  0.00      PROA  
ATOM   1296  HG1 SER P  78       5.821   1.789 -11.150  0.00  0.00      PROA  
ATOM   1297  C   SER P  78       3.271   0.334 -12.016  0.00  0.00      PROA  
ATOM   1298  O   SER P  78       3.171   0.365 -13.223  0.00  0.00      PROA  
ATOM   1299  N   ARG P  79       2.571   1.092 -11.186  0.00  0.00      PROA  
ATOM   1300  HN  ARG P  79       2.713   1.120 -10.200  0.00  0.00      PROA  
ATOM   1301  CA  ARG P  79       1.505   1.916 -11.697  0.00  0.00      PROA  
ATOM   1302  HA  ARG P  79       1.588   2.092 -12.759  0.00  0.00      PROA  
ATOM   1303  CB  ARG P  79       0.130   1.245 -11.346  0.00  0.00      PROA  
ATOM   1304  HB1 ARG P  79      -0.677   1.836 -11.831  0.00  0.00      PROA  
ATOM   1305  HB2 ARG P  79      -0.089   1.423 -10.272  0.00  0.00      PROA  
ATOM   1306  CG  ARG P  79      -0.026  -0.214 -11.697  0.00  0.00      PROA  
ATOM   1307  HG1 ARG P  79      -0.983  -0.407 -11.167  0.00  0.00      PROA  
ATOM   1308  HG2 ARG P  79       0.732  -0.795 -11.129  0.00  0.00      PROA  
ATOM   1309  CD  ARG P  79      -0.051  -0.551 -13.165  0.00  0.00      PROA  
ATOM   1310  HD1 ARG P  79       0.831  -0.270 -13.781  0.00  0.00      PROA  
ATOM   1311  HD2 ARG P  79      -0.952  -0.140 -13.669  0.00  0.00      PROA  
ATOM   1312  NE  ARG P  79      -0.202  -2.027 -13.228  0.00  0.00      PROA  
ATOM   1313  HE  ARG P  79      -0.489  -2.585 -12.449  0.00  0.00      PROA  
ATOM   1314  CZ  ARG P  79      -0.368  -2.685 -14.375  0.00  0.00      PROA  
ATOM   1315  NH1 ARG P  79      -0.172  -2.104 -15.551  0.00  0.00      PROA  
ATOM   1316 HH11 ARG P  79      -0.130  -1.111 -15.442  0.00  0.00      PROA  
ATOM   1317 HH12 ARG P  79       0.014  -2.593 -16.403  0.00  0.00      PROA  
ATOM   1318  NH2 ARG P  79      -0.719  -3.937 -14.339  0.00  0.00      PROA  
ATOM   1319 HH21 ARG P  79      -1.089  -4.291 -13.480  0.00  0.00      PROA  
ATOM   1320 HH22 ARG P  79      -0.593  -4.415 -15.208  0.00  0.00      PROA  
ATOM   1321  C   ARG P  79       1.470   3.323 -11.013  0.00  0.00      PROA  
ATOM   1322  O   ARG P  79       1.631   3.533  -9.797  0.00  0.00      PROA  
ATOM   1323  N   THR P  80       1.225   4.325 -11.869  0.00  0.00      PROA  
ATOM   1324  HN  THR P  80       1.290   4.053 -12.826  0.00  0.00      PROA  
ATOM   1325  CA  THR P  80       0.683   5.580 -11.534  0.00  0.00      PROA  
ATOM   1326  HA  THR P  80       1.299   5.826 -10.682  0.00  0.00      PROA  
ATOM   1327  CB  THR P  80       1.058   6.704 -12.472  0.00  0.00      PROA  
ATOM   1328  HB  THR P  80       0.767   7.613 -11.902  0.00  0.00      PROA  
ATOM   1329  OG1 THR P  80       0.553   6.488 -13.757  0.00  0.00      PROA  
ATOM   1330  HG1 THR P  80       1.025   5.697 -14.025  0.00  0.00      PROA  
ATOM   1331  CG2 THR P  80       2.560   6.597 -12.612  0.00  0.00      PROA  
ATOM   1332 HG21 THR P  80       3.057   6.290 -11.667  0.00  0.00      PROA  
ATOM   1333 HG22 THR P  80       3.108   7.491 -12.979  0.00  0.00      PROA  
ATOM   1334 HG23 THR P  80       2.870   5.813 -13.336  0.00  0.00      PROA  
ATOM   1335  C   THR P  80      -0.743   5.688 -11.193  0.00  0.00      PROA  
ATOM   1336  O   THR P  80      -1.461   4.743 -11.523  0.00  0.00      PROA  
ATOM   1337  N   ASN P  81      -1.238   6.763 -10.610  0.00  0.00      PROA  
ATOM   1338  HN  ASN P  81      -0.601   7.440 -10.250  0.00  0.00      PROA  
ATOM   1339  CA  ASN P  81      -2.654   7.216 -10.714  0.00  0.00      PROA  
ATOM   1340  HA  ASN P  81      -3.316   6.598 -10.126  0.00  0.00      PROA  
ATOM   1341  CB  ASN P  81      -2.771   8.605 -10.149  0.00  0.00      PROA  
ATOM   1342  HB1 ASN P  81      -3.811   8.986 -10.238  0.00  0.00      PROA  
ATOM   1343  HB2 ASN P  81      -2.088   9.275 -10.715  0.00  0.00      PROA  
ATOM   1344  CG  ASN P  81      -2.405   8.726  -8.706  0.00  0.00      PROA  
ATOM   1345  OD1 ASN P  81      -1.987   7.814  -7.990  0.00  0.00      PROA  
ATOM   1346  ND2 ASN P  81      -2.590  10.021  -8.209  0.00  0.00      PROA  
ATOM   1347 HD21 ASN P  81      -2.862  10.745  -8.844  0.00  0.00      PROA  
ATOM   1348 HD22 ASN P  81      -2.566  10.354  -7.266  0.00  0.00      PROA  
ATOM   1349  C   ASN P  81      -3.234   7.047 -12.127  0.00  0.00      PROA  
ATOM   1350  O   ASN P  81      -4.344   6.518 -12.320  0.00  0.00      PROA  
ATOM   1351  N   THR P  82      -2.573   7.662 -13.156  0.00  0.00      PROA  
ATOM   1352  HN  THR P  82      -1.672   8.038 -12.953  0.00  0.00      PROA  
ATOM   1353  CA  THR P  82      -3.005   7.707 -14.504  0.00  0.00      PROA  
ATOM   1354  HA  THR P  82      -4.018   8.078 -14.444  0.00  0.00      PROA  
ATOM   1355  CB  THR P  82      -2.188   8.560 -15.392  0.00  0.00      PROA  
ATOM   1356  HB  THR P  82      -2.479   8.375 -16.448  0.00  0.00      PROA  
ATOM   1357  OG1 THR P  82      -0.803   8.595 -15.083  0.00  0.00      PROA  
ATOM   1358  HG1 THR P  82      -0.410   7.720 -15.049  0.00  0.00      PROA  
ATOM   1359  CG2 THR P  82      -2.590   9.972 -15.169  0.00  0.00      PROA  
ATOM   1360 HG21 THR P  82      -3.642  10.124 -15.493  0.00  0.00      PROA  
ATOM   1361 HG22 THR P  82      -1.947  10.668 -15.749  0.00  0.00      PROA  
ATOM   1362 HG23 THR P  82      -2.620  10.271 -14.099  0.00  0.00      PROA  
ATOM   1363  C   THR P  82      -3.109   6.276 -15.128  0.00  0.00      PROA  
ATOM   1364  O   THR P  82      -4.010   5.907 -15.878  0.00  0.00      PROA  
ATOM   1365  N   ASP P  83      -2.211   5.333 -14.797  0.00  0.00      PROA  
ATOM   1366  HN  ASP P  83      -1.424   5.544 -14.224  0.00  0.00      PROA  
ATOM   1367  CA  ASP P  83      -2.315   3.934 -15.116  0.00  0.00      PROA  
ATOM   1368  HA  ASP P  83      -2.334   3.728 -16.176  0.00  0.00      PROA  
ATOM   1369  CB  ASP P  83      -0.991   3.226 -14.573  0.00  0.00      PROA  
ATOM   1370  HB1 ASP P  83      -1.099   2.121 -14.585  0.00  0.00      PROA  
ATOM   1371  HB2 ASP P  83      -0.930   3.381 -13.475  0.00  0.00      PROA  
ATOM   1372  CG  ASP P  83       0.341   3.630 -15.237  0.00  0.00      PROA  
ATOM   1373  OD1 ASP P  83       1.229   4.043 -14.496  0.00  0.00      PROA  
ATOM   1374  OD2 ASP P  83       0.498   3.400 -16.495  0.00  0.00      PROA  
ATOM   1375  C   ASP P  83      -3.564   3.211 -14.579  0.00  0.00      PROA  
ATOM   1376  O   ASP P  83      -4.249   2.502 -15.375  0.00  0.00      PROA  
ATOM   1377  N   ILE P  84      -3.946   3.446 -13.262  0.00  0.00      PROA  
ATOM   1378  HN  ILE P  84      -3.464   3.969 -12.563  0.00  0.00      PROA  
ATOM   1379  CA  ILE P  84      -5.228   2.928 -12.745  0.00  0.00      PROA  
ATOM   1380  HA  ILE P  84      -5.241   1.880 -13.006  0.00  0.00      PROA  
ATOM   1381  CB  ILE P  84      -5.260   2.908 -11.215  0.00  0.00      PROA  
ATOM   1382  HB  ILE P  84      -5.183   3.975 -10.913  0.00  0.00      PROA  
ATOM   1383  CG2 ILE P  84      -6.681   2.337 -10.758  0.00  0.00      PROA  
ATOM   1384 HG21 ILE P  84      -6.938   1.363 -11.225  0.00  0.00      PROA  
ATOM   1385 HG22 ILE P  84      -7.461   3.090 -11.002  0.00  0.00      PROA  
ATOM   1386 HG23 ILE P  84      -6.620   2.170  -9.661  0.00  0.00      PROA  
ATOM   1387  CG1 ILE P  84      -4.086   2.243 -10.492  0.00  0.00      PROA  
ATOM   1388 HG11 ILE P  84      -4.370   2.237  -9.418  0.00  0.00      PROA  
ATOM   1389 HG12 ILE P  84      -3.192   2.904 -10.477  0.00  0.00      PROA  
ATOM   1390  CD  ILE P  84      -3.679   0.855 -10.990  0.00  0.00      PROA  
ATOM   1391  HD1 ILE P  84      -4.558   0.211 -11.206  0.00  0.00      PROA  
ATOM   1392  HD2 ILE P  84      -3.051   0.222 -10.327  0.00  0.00      PROA  
ATOM   1393  HD3 ILE P  84      -3.214   1.034 -11.983  0.00  0.00      PROA  
ATOM   1394  C   ILE P  84      -6.452   3.543 -13.420  0.00  0.00      PROA  
ATOM   1395  O   ILE P  84      -7.376   2.909 -13.891  0.00  0.00      PROA  
ATOM   1396  N   LEU P  85      -6.427   4.921 -13.544  0.00  0.00      PROA  
ATOM   1397  HN  LEU P  85      -5.613   5.356 -13.167  0.00  0.00      PROA  
ATOM   1398  CA  LEU P  85      -7.396   5.781 -14.263  0.00  0.00      PROA  
ATOM   1399  HA  LEU P  85      -8.309   5.709 -13.691  0.00  0.00      PROA  
ATOM   1400  CB  LEU P  85      -6.926   7.303 -14.318  0.00  0.00      PROA  
ATOM   1401  HB1 LEU P  85      -5.904   7.233 -14.749  0.00  0.00      PROA  
ATOM   1402  HB2 LEU P  85      -6.649   7.578 -13.278  0.00  0.00      PROA  
ATOM   1403  CG  LEU P  85      -7.708   8.380 -15.033  0.00  0.00      PROA  
ATOM   1404  HG  LEU P  85      -7.669   8.054 -16.094  0.00  0.00      PROA  
ATOM   1405  CD1 LEU P  85      -9.121   8.479 -14.544  0.00  0.00      PROA  
ATOM   1406 HD11 LEU P  85      -9.208   8.699 -13.458  0.00  0.00      PROA  
ATOM   1407 HD12 LEU P  85      -9.732   7.578 -14.762  0.00  0.00      PROA  
ATOM   1408 HD13 LEU P  85      -9.653   9.349 -14.984  0.00  0.00      PROA  
ATOM   1409  CD2 LEU P  85      -6.974   9.766 -14.901  0.00  0.00      PROA  
ATOM   1410 HD21 LEU P  85      -5.926   9.500 -15.157  0.00  0.00      PROA  
ATOM   1411 HD22 LEU P  85      -6.985  10.229 -13.891  0.00  0.00      PROA  
ATOM   1412 HD23 LEU P  85      -7.323  10.417 -15.731  0.00  0.00      PROA  
ATOM   1413  C   LEU P  85      -7.601   5.323 -15.659  0.00  0.00      PROA  
ATOM   1414  O   LEU P  85      -8.730   5.109 -16.067  0.00  0.00      PROA  
ATOM   1415  N   GLU P  86      -6.500   4.973 -16.425  0.00  0.00      PROA  
ATOM   1416  HN  GLU P  86      -5.605   5.075 -15.997  0.00  0.00      PROA  
ATOM   1417  CA  GLU P  86      -6.796   4.606 -17.808  0.00  0.00      PROA  
ATOM   1418  HA  GLU P  86      -7.569   5.256 -18.191  0.00  0.00      PROA  
ATOM   1419  CB  GLU P  86      -5.528   4.697 -18.686  0.00  0.00      PROA  
ATOM   1420  HB1 GLU P  86      -5.705   4.120 -19.619  0.00  0.00      PROA  
ATOM   1421  HB2 GLU P  86      -4.742   4.232 -18.053  0.00  0.00      PROA  
ATOM   1422  CG  GLU P  86      -4.932   6.062 -19.053  0.00  0.00      PROA  
ATOM   1423  HG1 GLU P  86      -3.915   5.962 -19.488  0.00  0.00      PROA  
ATOM   1424  HG2 GLU P  86      -4.789   6.603 -18.094  0.00  0.00      PROA  
ATOM   1425  CD  GLU P  86      -5.742   6.893 -20.081  0.00  0.00      PROA  
ATOM   1426  OE1 GLU P  86      -5.719   6.511 -21.274  0.00  0.00      PROA  
ATOM   1427  OE2 GLU P  86      -6.263   7.949 -19.779  0.00  0.00      PROA  
ATOM   1428  C   GLU P  86      -7.494   3.242 -17.884  0.00  0.00      PROA  
ATOM   1429  O   GLU P  86      -8.471   2.988 -18.619  0.00  0.00      PROA  
ATOM   1430  N   THR P  87      -7.013   2.353 -17.000  0.00  0.00      PROA  
ATOM   1431  HN  THR P  87      -6.210   2.550 -16.442  0.00  0.00      PROA  
ATOM   1432  CA  THR P  87      -7.525   0.984 -16.857  0.00  0.00      PROA  
ATOM   1433  HA  THR P  87      -7.483   0.485 -17.813  0.00  0.00      PROA  
ATOM   1434  CB  THR P  87      -6.766   0.192 -15.746  0.00  0.00      PROA  
ATOM   1435  HB  THR P  87      -6.628   0.680 -14.757  0.00  0.00      PROA  
ATOM   1436  OG1 THR P  87      -5.482   0.098 -16.226  0.00  0.00      PROA  
ATOM   1437  HG1 THR P  87      -4.965   0.538 -15.548  0.00  0.00      PROA  
ATOM   1438  CG2 THR P  87      -7.351  -1.242 -15.574  0.00  0.00      PROA  
ATOM   1439 HG21 THR P  87      -7.211  -1.834 -16.504  0.00  0.00      PROA  
ATOM   1440 HG22 THR P  87      -8.404  -1.320 -15.230  0.00  0.00      PROA  
ATOM   1441 HG23 THR P  87      -6.688  -1.678 -14.796  0.00  0.00      PROA  
ATOM   1442  C   THR P  87      -8.989   0.893 -16.410  0.00  0.00      PROA  
ATOM   1443  O   THR P  87      -9.830   0.188 -16.955  0.00  0.00      PROA  
ATOM   1444  N   LEU P  88      -9.341   1.801 -15.460  0.00  0.00      PROA  
ATOM   1445  HN  LEU P  88      -8.666   2.441 -15.101  0.00  0.00      PROA  
ATOM   1446  CA  LEU P  88     -10.708   1.968 -15.046  0.00  0.00      PROA  
ATOM   1447  HA  LEU P  88     -11.063   1.008 -14.703  0.00  0.00      PROA  
ATOM   1448  CB  LEU P  88     -10.861   2.987 -13.892  0.00  0.00      PROA  
ATOM   1449  HB1 LEU P  88     -11.872   3.446 -13.846  0.00  0.00      PROA  
ATOM   1450  HB2 LEU P  88     -10.057   3.707 -14.155  0.00  0.00      PROA  
ATOM   1451  CG  LEU P  88     -10.583   2.430 -12.470  0.00  0.00      PROA  
ATOM   1452  HG  LEU P  88      -9.581   1.956 -12.384  0.00  0.00      PROA  
ATOM   1453  CD1 LEU P  88     -10.654   3.598 -11.487  0.00  0.00      PROA  
ATOM   1454 HD11 LEU P  88      -9.793   4.295 -11.570  0.00  0.00      PROA  
ATOM   1455 HD12 LEU P  88     -10.616   3.240 -10.436  0.00  0.00      PROA  
ATOM   1456 HD13 LEU P  88     -11.536   4.242 -11.693  0.00  0.00      PROA  
ATOM   1457  CD2 LEU P  88     -11.551   1.263 -12.031  0.00  0.00      PROA  
ATOM   1458 HD21 LEU P  88     -11.312   1.058 -10.965  0.00  0.00      PROA  
ATOM   1459 HD22 LEU P  88     -11.237   0.423 -12.687  0.00  0.00      PROA  
ATOM   1460 HD23 LEU P  88     -12.619   1.461 -12.265  0.00  0.00      PROA  
ATOM   1461  C   LEU P  88     -11.633   2.488 -16.127  0.00  0.00      PROA  
ATOM   1462  O   LEU P  88     -12.777   2.043 -16.207  0.00  0.00      PROA  
ATOM   1463  N   LYS P  89     -11.279   3.452 -16.887  0.00  0.00      PROA  
ATOM   1464  HN  LYS P  89     -10.410   3.910 -16.715  0.00  0.00      PROA  
ATOM   1465  CA  LYS P  89     -12.115   4.204 -17.855  0.00  0.00      PROA  
ATOM   1466  HA  LYS P  89     -12.897   4.668 -17.272  0.00  0.00      PROA  
ATOM   1467  CB  LYS P  89     -11.445   5.463 -18.480  0.00  0.00      PROA  
ATOM   1468  HB1 LYS P  89     -11.976   5.788 -19.400  0.00  0.00      PROA  
ATOM   1469  HB2 LYS P  89     -10.425   5.134 -18.771  0.00  0.00      PROA  
ATOM   1470  CG  LYS P  89     -11.572   6.644 -17.615  0.00  0.00      PROA  
ATOM   1471  HG1 LYS P  89     -11.117   6.586 -16.603  0.00  0.00      PROA  
ATOM   1472  HG2 LYS P  89     -12.625   6.925 -17.400  0.00  0.00      PROA  
ATOM   1473  CD  LYS P  89     -10.887   7.916 -18.207  0.00  0.00      PROA  
ATOM   1474  HD1 LYS P  89     -10.749   8.607 -17.348  0.00  0.00      PROA  
ATOM   1475  HD2 LYS P  89     -11.481   8.375 -19.026  0.00  0.00      PROA  
ATOM   1476  CE  LYS P  89      -9.420   7.753 -18.641  0.00  0.00      PROA  
ATOM   1477  HE1 LYS P  89      -9.215   6.750 -19.073  0.00  0.00      PROA  
ATOM   1478  HE2 LYS P  89      -8.817   7.768 -17.708  0.00  0.00      PROA  
ATOM   1479  NZ  LYS P  89      -8.779   8.775 -19.518  0.00  0.00      PROA  
ATOM   1480  HZ1 LYS P  89      -7.774   8.511 -19.568  0.00  0.00      PROA  
ATOM   1481  HZ2 LYS P  89      -8.809   9.726 -19.097  0.00  0.00      PROA  
ATOM   1482  HZ3 LYS P  89      -9.204   8.766 -20.467  0.00  0.00      PROA  
ATOM   1483  C   LYS P  89     -12.707   3.303 -18.982  0.00  0.00      PROA  
ATOM   1484  O   LYS P  89     -12.082   2.397 -19.562  0.00  0.00      PROA  
ATOM   1485  N   ARG P  90     -13.969   3.610 -19.389  0.00  0.00      PROA  
ATOM   1486  HN  ARG P  90     -14.435   4.432 -19.070  0.00  0.00      PROA  
ATOM   1487  CA  ARG P  90     -14.542   2.842 -20.547  0.00  0.00      PROA  
ATOM   1488  HA  ARG P  90     -13.930   1.959 -20.654  0.00  0.00      PROA  
ATOM   1489  CB  ARG P  90     -16.014   2.499 -20.201  0.00  0.00      PROA  
ATOM   1490  HB1 ARG P  90     -16.563   1.936 -20.986  0.00  0.00      PROA  
ATOM   1491  HB2 ARG P  90     -16.654   3.402 -20.110  0.00  0.00      PROA  
ATOM   1492  CG  ARG P  90     -16.097   1.641 -18.923  0.00  0.00      PROA  
ATOM   1493  HG1 ARG P  90     -17.171   1.366 -18.857  0.00  0.00      PROA  
ATOM   1494  HG2 ARG P  90     -15.794   2.360 -18.132  0.00  0.00      PROA  
ATOM   1495  CD  ARG P  90     -15.214   0.389 -18.714  0.00  0.00      PROA  
ATOM   1496  HD1 ARG P  90     -15.303  -0.215 -17.786  0.00  0.00      PROA  
ATOM   1497  HD2 ARG P  90     -14.159   0.701 -18.868  0.00  0.00      PROA  
ATOM   1498  NE  ARG P  90     -15.426  -0.435 -19.887  0.00  0.00      PROA  
ATOM   1499  HE  ARG P  90     -16.190  -0.246 -20.503  0.00  0.00      PROA  
ATOM   1500  CZ  ARG P  90     -14.790  -1.571 -20.146  0.00  0.00      PROA  
ATOM   1501  NH1 ARG P  90     -13.844  -1.937 -19.355  0.00  0.00      PROA  
ATOM   1502 HH11 ARG P  90     -13.553  -1.228 -18.712  0.00  0.00      PROA  
ATOM   1503 HH12 ARG P  90     -13.181  -2.542 -19.798  0.00  0.00      PROA  
ATOM   1504  NH2 ARG P  90     -15.214  -2.173 -21.211  0.00  0.00      PROA  
ATOM   1505 HH21 ARG P  90     -16.052  -1.806 -21.614  0.00  0.00      PROA  
ATOM   1506 HH22 ARG P  90     -14.808  -3.005 -21.590  0.00  0.00      PROA  
ATOM   1507  C   ARG P  90     -14.415   3.720 -21.741  0.00  0.00      PROA  
ATOM   1508  O   ARG P  90     -14.201   4.959 -21.652  0.00  0.00      PROA  
ATOM   1509  N   ARG P  91     -14.339   3.037 -22.879  0.00  0.00      PROA  
ATOM   1510  HN  ARG P  91     -14.460   2.048 -22.921  0.00  0.00      PROA  
ATOM   1511  CA  ARG P  91     -13.871   3.658 -24.126  0.00  0.00      PROA  
ATOM   1512  HA  ARG P  91     -13.516   4.659 -23.932  0.00  0.00      PROA  
ATOM   1513  CB  ARG P  91     -12.719   2.787 -24.715  0.00  0.00      PROA  
ATOM   1514  HB1 ARG P  91     -12.369   3.156 -25.703  0.00  0.00      PROA  
ATOM   1515  HB2 ARG P  91     -13.176   1.788 -24.881  0.00  0.00      PROA  
ATOM   1516  CG  ARG P  91     -11.464   2.707 -23.834  0.00  0.00      PROA  
ATOM   1517  HG1 ARG P  91     -10.713   2.075 -24.354  0.00  0.00      PROA  
ATOM   1518  HG2 ARG P  91     -11.756   2.269 -22.855  0.00  0.00      PROA  
ATOM   1519  CD  ARG P  91     -10.808   4.076 -23.549  0.00  0.00      PROA  
ATOM   1520  HD1 ARG P  91     -11.571   4.845 -23.305  0.00  0.00      PROA  
ATOM   1521  HD2 ARG P  91     -10.243   4.454 -24.428  0.00  0.00      PROA  
ATOM   1522  NE  ARG P  91      -9.833   4.020 -22.435  0.00  0.00      PROA  
ATOM   1523  HE  ARG P  91      -9.421   3.122 -22.277  0.00  0.00      PROA  
ATOM   1524  CZ  ARG P  91      -9.016   5.034 -22.081  0.00  0.00      PROA  
ATOM   1525  NH1 ARG P  91      -9.440   6.273 -22.218  0.00  0.00      PROA  
ATOM   1526 HH11 ARG P  91     -10.343   6.379 -22.635  0.00  0.00      PROA  
ATOM   1527 HH12 ARG P  91      -8.781   7.020 -22.129  0.00  0.00      PROA  
ATOM   1528  NH2 ARG P  91      -7.826   4.728 -21.656  0.00  0.00      PROA  
ATOM   1529 HH21 ARG P  91      -7.556   3.773 -21.778  0.00  0.00      PROA  
ATOM   1530 HH22 ARG P  91      -7.109   5.395 -21.451  0.00  0.00      PROA  
ATOM   1531  C   ARG P  91     -15.111   3.883 -24.960  0.00  0.00      PROA  
ATOM   1532  OT1 ARG P  91     -15.497   2.965 -25.660  0.00  0.00      PROA  
ATOM   1533  OT2 ARG P  91     -15.558   5.028 -25.067  0.00  0.00      PROA  
ATOM   1534  N   GLY P   2       6.218 -11.728  19.480  0.00  0.00      PROB  
ATOM   1535  HT1 GLY P   2       5.919 -10.873  19.990  0.00  0.00      PROB  
ATOM   1536  HT2 GLY P   2       7.222 -11.807  19.741  0.00  0.00      PROB  
ATOM   1537  HT3 GLY P   2       5.712 -12.493  19.970  0.00  0.00      PROB  
ATOM   1538  CA  GLY P   2       6.044 -11.807  17.992  0.00  0.00      PROB  
ATOM   1539  HA1 GLY P   2       6.711 -12.611  17.715  0.00  0.00      PROB  
ATOM   1540  HA2 GLY P   2       6.280 -10.835  17.586  0.00  0.00      PROB  
ATOM   1541  C   GLY P   2       4.698 -12.254  17.590  0.00  0.00      PROB  
ATOM   1542  O   GLY P   2       4.010 -12.767  18.486  0.00  0.00      PROB  
ATOM   1543  N   ARG P   3       4.205 -12.164  16.312  0.00  0.00      PROB  
ATOM   1544  HN  ARG P   3       4.912 -11.879  15.670  0.00  0.00      PROB  
ATOM   1545  CA  ARG P   3       2.827 -12.385  15.852  0.00  0.00      PROB  
ATOM   1546  HA  ARG P   3       2.180 -12.019  16.635  0.00  0.00      PROB  
ATOM   1547  CB  ARG P   3       2.642 -11.527  14.537  0.00  0.00      PROB  
ATOM   1548  HB1 ARG P   3       1.555 -11.402  14.345  0.00  0.00      PROB  
ATOM   1549  HB2 ARG P   3       3.150 -11.968  13.653  0.00  0.00      PROB  
ATOM   1550  CG  ARG P   3       3.172 -10.028  14.665  0.00  0.00      PROB  
ATOM   1551  HG1 ARG P   3       2.863  -9.495  13.741  0.00  0.00      PROB  
ATOM   1552  HG2 ARG P   3       4.278 -10.007  14.568  0.00  0.00      PROB  
ATOM   1553  CD  ARG P   3       2.600  -9.231  15.821  0.00  0.00      PROB  
ATOM   1554  HD1 ARG P   3       2.789  -9.806  16.753  0.00  0.00      PROB  
ATOM   1555  HD2 ARG P   3       1.505  -9.144  15.653  0.00  0.00      PROB  
ATOM   1556  NE  ARG P   3       3.306  -7.930  16.002  0.00  0.00      PROB  
ATOM   1557  HE  ARG P   3       3.793  -7.532  15.225  0.00  0.00      PROB  
ATOM   1558  CZ  ARG P   3       3.106  -7.169  17.056  0.00  0.00      PROB  
ATOM   1559  NH1 ARG P   3       2.439  -7.559  18.088  0.00  0.00      PROB  
ATOM   1560 HH11 ARG P   3       2.098  -8.489  18.222  0.00  0.00      PROB  
ATOM   1561 HH12 ARG P   3       2.242  -6.917  18.829  0.00  0.00      PROB  
ATOM   1562  NH2 ARG P   3       3.698  -6.014  17.054  0.00  0.00      PROB  
ATOM   1563 HH21 ARG P   3       4.088  -5.673  16.198  0.00  0.00      PROB  
ATOM   1564 HH22 ARG P   3       3.616  -5.366  17.812  0.00  0.00      PROB  
ATOM   1565  C   ARG P   3       2.531 -13.848  15.702  0.00  0.00      PROB  
ATOM   1566  O   ARG P   3       3.317 -14.664  15.210  0.00  0.00      PROB  
ATOM   1567  N   LYS P   4       1.425 -14.197  16.240  0.00  0.00      PROB  
ATOM   1568  HN  LYS P   4       0.752 -13.496  16.465  0.00  0.00      PROB  
ATOM   1569  CA  LYS P   4       0.868 -15.520  16.188  0.00  0.00      PROB  
ATOM   1570  HA  LYS P   4       1.714 -16.159  16.394  0.00  0.00      PROB  
ATOM   1571  CB  LYS P   4      -0.233 -15.736  17.201  0.00  0.00      PROB  
ATOM   1572  HB1 LYS P   4      -0.713 -16.737  17.158  0.00  0.00      PROB  
ATOM   1573  HB2 LYS P   4      -1.025 -14.969  17.062  0.00  0.00      PROB  
ATOM   1574  CG  LYS P   4       0.220 -15.614  18.701  0.00  0.00      PROB  
ATOM   1575  HG1 LYS P   4      -0.753 -15.576  19.237  0.00  0.00      PROB  
ATOM   1576  HG2 LYS P   4       0.706 -14.636  18.905  0.00  0.00      PROB  
ATOM   1577  CD  LYS P   4       1.022 -16.788  19.143  0.00  0.00      PROB  
ATOM   1578  HD1 LYS P   4       2.008 -16.636  18.655  0.00  0.00      PROB  
ATOM   1579  HD2 LYS P   4       0.647 -17.776  18.799  0.00  0.00      PROB  
ATOM   1580  CE  LYS P   4       1.174 -16.959  20.658  0.00  0.00      PROB  
ATOM   1581  HE1 LYS P   4       0.235 -17.439  21.010  0.00  0.00      PROB  
ATOM   1582  HE2 LYS P   4       1.456 -16.048  21.228  0.00  0.00      PROB  
ATOM   1583  NZ  LYS P   4       2.256 -17.990  21.007  0.00  0.00      PROB  
ATOM   1584  HZ1 LYS P   4       2.229 -18.318  21.993  0.00  0.00      PROB  
ATOM   1585  HZ2 LYS P   4       3.196 -17.629  20.746  0.00  0.00      PROB  
ATOM   1586  HZ3 LYS P   4       2.112 -18.928  20.580  0.00  0.00      PROB  
ATOM   1587  C   LYS P   4       0.402 -15.990  14.823  0.00  0.00      PROB  
ATOM   1588  O   LYS P   4      -0.041 -15.239  13.985  0.00  0.00      PROB  
ATOM   1589  N   LYS P   5       0.462 -17.321  14.562  0.00  0.00      PROB  
ATOM   1590  HN  LYS P   5       0.995 -17.962  15.108  0.00  0.00      PROB  
ATOM   1591  CA  LYS P   5      -0.148 -17.778  13.256  0.00  0.00      PROB  
ATOM   1592  HA  LYS P   5       0.312 -17.227  12.449  0.00  0.00      PROB  
ATOM   1593  CB  LYS P   5       0.261 -19.263  12.826  0.00  0.00      PROB  
ATOM   1594  HB1 LYS P   5      -0.365 -19.479  11.933  0.00  0.00      PROB  
ATOM   1595  HB2 LYS P   5      -0.069 -19.936  13.646  0.00  0.00      PROB  
ATOM   1596  CG  LYS P   5       1.721 -19.333  12.592  0.00  0.00      PROB  
ATOM   1597  HG1 LYS P   5       2.241 -19.234  13.569  0.00  0.00      PROB  
ATOM   1598  HG2 LYS P   5       2.037 -18.448  11.999  0.00  0.00      PROB  
ATOM   1599  CD  LYS P   5       2.149 -20.585  11.869  0.00  0.00      PROB  
ATOM   1600  HD1 LYS P   5       1.604 -20.464  10.908  0.00  0.00      PROB  
ATOM   1601  HD2 LYS P   5       1.696 -21.540  12.211  0.00  0.00      PROB  
ATOM   1602  CE  LYS P   5       3.674 -20.766  11.811  0.00  0.00      PROB  
ATOM   1603  HE1 LYS P   5       4.257 -19.838  11.995  0.00  0.00      PROB  
ATOM   1604  HE2 LYS P   5       4.074 -21.127  10.839  0.00  0.00      PROB  
ATOM   1605  NZ  LYS P   5       4.085 -21.742  12.759  0.00  0.00      PROB  
ATOM   1606  HZ1 LYS P   5       3.914 -22.732  12.487  0.00  0.00      PROB  
ATOM   1607  HZ2 LYS P   5       3.662 -21.603  13.699  0.00  0.00      PROB  
ATOM   1608  HZ3 LYS P   5       5.104 -21.623  12.925  0.00  0.00      PROB  
ATOM   1609  C   LYS P   5      -1.623 -17.521  13.090  0.00  0.00      PROB  
ATOM   1610  O   LYS P   5      -2.453 -17.652  14.000  0.00  0.00      PROB  
ATOM   1611  N   ILE P   6      -2.041 -17.265  11.812  0.00  0.00      PROB  
ATOM   1612  HN  ILE P   6      -1.489 -17.202  10.985  0.00  0.00      PROB  
ATOM   1613  CA  ILE P   6      -3.428 -17.087  11.460  0.00  0.00      PROB  
ATOM   1614  HA  ILE P   6      -4.019 -17.188  12.358  0.00  0.00      PROB  
ATOM   1615  CB  ILE P   6      -3.635 -15.705  10.940  0.00  0.00      PROB  
ATOM   1616  HB  ILE P   6      -2.945 -15.501  10.094  0.00  0.00      PROB  
ATOM   1617  CG2 ILE P   6      -5.185 -15.613  10.600  0.00  0.00      PROB  
ATOM   1618 HG21 ILE P   6      -5.475 -16.301   9.777  0.00  0.00      PROB  
ATOM   1619 HG22 ILE P   6      -5.374 -14.615  10.151  0.00  0.00      PROB  
ATOM   1620 HG23 ILE P   6      -5.886 -15.745  11.452  0.00  0.00      PROB  
ATOM   1621  CG1 ILE P   6      -3.289 -14.710  12.053  0.00  0.00      PROB  
ATOM   1622 HG11 ILE P   6      -2.251 -14.829  12.432  0.00  0.00      PROB  
ATOM   1623 HG12 ILE P   6      -3.977 -14.962  12.888  0.00  0.00      PROB  
ATOM   1624  CD  ILE P   6      -3.490 -13.239  11.522  0.00  0.00      PROB  
ATOM   1625  HD1 ILE P   6      -2.761 -13.035  10.709  0.00  0.00      PROB  
ATOM   1626  HD2 ILE P   6      -3.278 -12.512  12.335  0.00  0.00      PROB  
ATOM   1627  HD3 ILE P   6      -4.553 -13.168  11.206  0.00  0.00      PROB  
ATOM   1628  C   ILE P   6      -3.669 -18.190  10.492  0.00  0.00      PROB  
ATOM   1629  O   ILE P   6      -3.020 -18.253   9.387  0.00  0.00      PROB  
ATOM   1630  N   GLN P   7      -4.472 -19.179  10.883  0.00  0.00      PROB  
ATOM   1631  HN  GLN P   7      -4.746 -19.188  11.841  0.00  0.00      PROB  
ATOM   1632  CA  GLN P   7      -4.769 -20.400  10.161  0.00  0.00      PROB  
ATOM   1633  HA  GLN P   7      -4.031 -20.479   9.376  0.00  0.00      PROB  
ATOM   1634  CB  GLN P   7      -4.644 -21.739  11.022  0.00  0.00      PROB  
ATOM   1635  HB1 GLN P   7      -5.242 -22.550  10.554  0.00  0.00      PROB  
ATOM   1636  HB2 GLN P   7      -5.153 -21.508  11.982  0.00  0.00      PROB  
ATOM   1637  CG  GLN P   7      -3.234 -22.166  11.399  0.00  0.00      PROB  
ATOM   1638  HG1 GLN P   7      -3.382 -23.077  12.017  0.00  0.00      PROB  
ATOM   1639  HG2 GLN P   7      -2.776 -21.360  12.011  0.00  0.00      PROB  
ATOM   1640  CD  GLN P   7      -2.397 -22.415  10.090  0.00  0.00      PROB  
ATOM   1641  OE1 GLN P   7      -1.804 -21.520   9.527  0.00  0.00      PROB  
ATOM   1642  NE2 GLN P   7      -2.362 -23.682   9.654  0.00  0.00      PROB  
ATOM   1643 HE21 GLN P   7      -1.752 -24.025   8.939  0.00  0.00      PROB  
ATOM   1644 HE22 GLN P   7      -2.927 -24.298  10.203  0.00  0.00      PROB  
ATOM   1645  C   GLN P   7      -6.145 -20.260   9.565  0.00  0.00      PROB  
ATOM   1646  O   GLN P   7      -6.740 -21.190   9.050  0.00  0.00      PROB  
ATOM   1647  N   ILE P   8      -6.851 -19.112   9.586  0.00  0.00      PROB  
ATOM   1648  HN  ILE P   8      -6.367 -18.284   9.858  0.00  0.00      PROB  
ATOM   1649  CA  ILE P   8      -8.264 -18.977   9.305  0.00  0.00      PROB  
ATOM   1650  HA  ILE P   8      -8.785 -19.847   9.678  0.00  0.00      PROB  
ATOM   1651  CB  ILE P   8      -8.893 -17.713   9.906  0.00  0.00      PROB  
ATOM   1652  HB  ILE P   8      -8.413 -16.886   9.341  0.00  0.00      PROB  
ATOM   1653  CG2 ILE P   8     -10.411 -17.743   9.619  0.00  0.00      PROB  
ATOM   1654 HG21 ILE P   8     -10.947 -17.057  10.310  0.00  0.00      PROB  
ATOM   1655 HG22 ILE P   8     -10.982 -18.696   9.627  0.00  0.00      PROB  
ATOM   1656 HG23 ILE P   8     -10.524 -17.260   8.625  0.00  0.00      PROB  
ATOM   1657  CG1 ILE P   8      -8.434 -17.530  11.403  0.00  0.00      PROB  
ATOM   1658 HG11 ILE P   8      -7.352 -17.691  11.599  0.00  0.00      PROB  
ATOM   1659 HG12 ILE P   8      -8.976 -18.315  11.973  0.00  0.00      PROB  
ATOM   1660  CD  ILE P   8      -8.850 -16.181  11.795  0.00  0.00      PROB  
ATOM   1661  HD1 ILE P   8      -9.905 -15.847  11.703  0.00  0.00      PROB  
ATOM   1662  HD2 ILE P   8      -8.171 -15.386  11.419  0.00  0.00      PROB  
ATOM   1663  HD3 ILE P   8      -8.696 -16.022  12.884  0.00  0.00      PROB  
ATOM   1664  C   ILE P   8      -8.508 -19.035   7.865  0.00  0.00      PROB  
ATOM   1665  O   ILE P   8      -8.331 -18.051   7.128  0.00  0.00      PROB  
ATOM   1666  N   SER P   9      -8.986 -20.184   7.334  0.00  0.00      PROB  
ATOM   1667  HN  SER P   9      -9.067 -21.006   7.891  0.00  0.00      PROB  
ATOM   1668  CA  SER P   9      -9.515 -20.309   6.008  0.00  0.00      PROB  
ATOM   1669  HA  SER P   9     -10.005 -21.268   5.927  0.00  0.00      PROB  
ATOM   1670  CB  SER P   9     -10.604 -19.250   5.687  0.00  0.00      PROB  
ATOM   1671  HB1 SER P   9     -11.102 -19.419   4.709  0.00  0.00      PROB  
ATOM   1672  HB2 SER P   9     -10.279 -18.188   5.653  0.00  0.00      PROB  
ATOM   1673  OG  SER P   9     -11.679 -19.355   6.671  0.00  0.00      PROB  
ATOM   1674  HG1 SER P   9     -11.879 -20.292   6.737  0.00  0.00      PROB  
ATOM   1675  C   SER P   9      -8.542 -20.271   4.801  0.00  0.00      PROB  
ATOM   1676  O   SER P   9      -9.034 -19.964   3.714  0.00  0.00      PROB  
ATOM   1677  N   ARG P  10      -7.217 -20.637   4.948  0.00  0.00      PROB  
ATOM   1678  HN  ARG P  10      -6.957 -20.743   5.904  0.00  0.00      PROB  
ATOM   1679  CA  ARG P  10      -6.146 -20.675   3.934  0.00  0.00      PROB  
ATOM   1680  HA  ARG P  10      -5.948 -19.645   3.677  0.00  0.00      PROB  
ATOM   1681  CB  ARG P  10      -4.859 -21.278   4.630  0.00  0.00      PROB  
ATOM   1682  HB1 ARG P  10      -3.950 -21.238   3.993  0.00  0.00      PROB  
ATOM   1683  HB2 ARG P  10      -5.159 -22.313   4.899  0.00  0.00      PROB  
ATOM   1684  CG  ARG P  10      -4.408 -20.630   5.970  0.00  0.00      PROB  
ATOM   1685  HG1 ARG P  10      -5.168 -20.841   6.752  0.00  0.00      PROB  
ATOM   1686  HG2 ARG P  10      -4.289 -19.553   5.723  0.00  0.00      PROB  
ATOM   1687  CD  ARG P  10      -3.053 -21.100   6.523  0.00  0.00      PROB  
ATOM   1688  HD1 ARG P  10      -2.890 -22.188   6.682  0.00  0.00      PROB  
ATOM   1689  HD2 ARG P  10      -2.944 -20.540   7.476  0.00  0.00      PROB  
ATOM   1690  NE  ARG P  10      -1.959 -20.619   5.613  0.00  0.00      PROB  
ATOM   1691  HE  ARG P  10      -2.241 -20.319   4.702  0.00  0.00      PROB  
ATOM   1692  CZ  ARG P  10      -0.699 -20.548   6.003  0.00  0.00      PROB  
ATOM   1693  NH1 ARG P  10      -0.320 -20.815   7.273  0.00  0.00      PROB  
ATOM   1694 HH11 ARG P  10      -0.879 -21.262   7.970  0.00  0.00      PROB  
ATOM   1695 HH12 ARG P  10       0.585 -20.642   7.662  0.00  0.00      PROB  
ATOM   1696  NH2 ARG P  10       0.269 -20.113   5.177  0.00  0.00      PROB  
ATOM   1697 HH21 ARG P  10       0.102 -19.653   4.306  0.00  0.00      PROB  
ATOM   1698 HH22 ARG P  10       1.249 -20.263   5.311  0.00  0.00      PROB  
ATOM   1699  C   ARG P  10      -6.398 -21.415   2.686  0.00  0.00      PROB  
ATOM   1700  O   ARG P  10      -7.069 -22.440   2.734  0.00  0.00      PROB  
ATOM   1701  N   ILE P  11      -5.889 -21.001   1.533  0.00  0.00      PROB  
ATOM   1702  HN  ILE P  11      -5.354 -20.168   1.413  0.00  0.00      PROB  
ATOM   1703  CA  ILE P  11      -6.157 -21.478   0.155  0.00  0.00      PROB  
ATOM   1704  HA  ILE P  11      -7.033 -22.111   0.156  0.00  0.00      PROB  
ATOM   1705  CB  ILE P  11      -6.451 -20.347  -0.827  0.00  0.00      PROB  
ATOM   1706  HB  ILE P  11      -5.674 -19.554  -0.785  0.00  0.00      PROB  
ATOM   1707  CG2 ILE P  11      -6.521 -20.830  -2.305  0.00  0.00      PROB  
ATOM   1708 HG21 ILE P  11      -7.247 -21.667  -2.387  0.00  0.00      PROB  
ATOM   1709 HG22 ILE P  11      -5.615 -21.348  -2.687  0.00  0.00      PROB  
ATOM   1710 HG23 ILE P  11      -6.772 -19.932  -2.909  0.00  0.00      PROB  
ATOM   1711  CG1 ILE P  11      -7.815 -19.693  -0.435  0.00  0.00      PROB  
ATOM   1712 HG11 ILE P  11      -7.785 -19.398   0.636  0.00  0.00      PROB  
ATOM   1713 HG12 ILE P  11      -8.531 -20.533  -0.558  0.00  0.00      PROB  
ATOM   1714  CD  ILE P  11      -8.230 -18.497  -1.285  0.00  0.00      PROB  
ATOM   1715  HD1 ILE P  11      -9.205 -18.162  -0.871  0.00  0.00      PROB  
ATOM   1716  HD2 ILE P  11      -8.410 -18.747  -2.352  0.00  0.00      PROB  
ATOM   1717  HD3 ILE P  11      -7.554 -17.620  -1.372  0.00  0.00      PROB  
ATOM   1718  C   ILE P  11      -4.962 -22.259  -0.270  0.00  0.00      PROB  
ATOM   1719  O   ILE P  11      -3.889 -21.728  -0.152  0.00  0.00      PROB  
ATOM   1720  N   LEU P  12      -5.077 -23.550  -0.567  0.00  0.00      PROB  
ATOM   1721  HN  LEU P  12      -5.881 -24.116  -0.401  0.00  0.00      PROB  
ATOM   1722  CA  LEU P  12      -3.920 -24.385  -0.864  0.00  0.00      PROB  
ATOM   1723  HA  LEU P  12      -2.992 -23.853  -1.012  0.00  0.00      PROB  
ATOM   1724  CB  LEU P  12      -3.879 -25.536   0.192  0.00  0.00      PROB  
ATOM   1725  HB1 LEU P  12      -3.084 -26.249  -0.116  0.00  0.00      PROB  
ATOM   1726  HB2 LEU P  12      -4.847 -26.079   0.131  0.00  0.00      PROB  
ATOM   1727  CG  LEU P  12      -3.590 -25.081   1.685  0.00  0.00      PROB  
ATOM   1728  HG  LEU P  12      -4.286 -24.289   2.034  0.00  0.00      PROB  
ATOM   1729  CD1 LEU P  12      -3.813 -26.224   2.552  0.00  0.00      PROB  
ATOM   1730 HD11 LEU P  12      -3.891 -25.939   3.623  0.00  0.00      PROB  
ATOM   1731 HD12 LEU P  12      -2.920 -26.875   2.438  0.00  0.00      PROB  
ATOM   1732 HD13 LEU P  12      -4.748 -26.801   2.385  0.00  0.00      PROB  
ATOM   1733  CD2 LEU P  12      -2.145 -24.436   1.764  0.00  0.00      PROB  
ATOM   1734 HD21 LEU P  12      -1.448 -25.191   1.341  0.00  0.00      PROB  
ATOM   1735 HD22 LEU P  12      -1.886 -24.360   2.842  0.00  0.00      PROB  
ATOM   1736 HD23 LEU P  12      -2.063 -23.407   1.354  0.00  0.00      PROB  
ATOM   1737  C   LEU P  12      -4.137 -25.066  -2.241  0.00  0.00      PROB  
ATOM   1738  O   LEU P  12      -3.403 -26.032  -2.593  0.00  0.00      PROB  
ATOM   1739  N   ASP P  13      -5.136 -24.526  -2.961  0.00  0.00      PROB  
ATOM   1740  HN  ASP P  13      -5.613 -23.762  -2.533  0.00  0.00      PROB  
ATOM   1741  CA  ASP P  13      -5.371 -24.857  -4.403  0.00  0.00      PROB  
ATOM   1742  HA  ASP P  13      -4.998 -25.848  -4.618  0.00  0.00      PROB  
ATOM   1743  CB  ASP P  13      -6.907 -24.783  -4.575  0.00  0.00      PROB  
ATOM   1744  HB1 ASP P  13      -7.141 -24.943  -5.649  0.00  0.00      PROB  
ATOM   1745  HB2 ASP P  13      -7.259 -23.787  -4.231  0.00  0.00      PROB  
ATOM   1746  CG  ASP P  13      -7.586 -25.740  -3.708  0.00  0.00      PROB  
ATOM   1747  OD1 ASP P  13      -8.788 -25.539  -3.420  0.00  0.00      PROB  
ATOM   1748  OD2 ASP P  13      -6.985 -26.811  -3.436  0.00  0.00      PROB  
ATOM   1749  C   ASP P  13      -4.645 -23.872  -5.330  0.00  0.00      PROB  
ATOM   1750  O   ASP P  13      -4.996 -22.690  -5.351  0.00  0.00      PROB  
ATOM   1751  N   GLN P  14      -3.533 -24.335  -5.941  0.00  0.00      PROB  
ATOM   1752  HN  GLN P  14      -3.271 -25.284  -5.783  0.00  0.00      PROB  
ATOM   1753  CA  GLN P  14      -2.740 -23.419  -6.838  0.00  0.00      PROB  
ATOM   1754  HA  GLN P  14      -2.413 -22.631  -6.176  0.00  0.00      PROB  
ATOM   1755  CB  GLN P  14      -1.584 -24.144  -7.541  0.00  0.00      PROB  
ATOM   1756  HB1 GLN P  14      -0.950 -23.579  -8.258  0.00  0.00      PROB  
ATOM   1757  HB2 GLN P  14      -2.169 -24.884  -8.128  0.00  0.00      PROB  
ATOM   1758  CG  GLN P  14      -0.642 -24.807  -6.568  0.00  0.00      PROB  
ATOM   1759  HG1 GLN P  14       0.204 -25.466  -6.856  0.00  0.00      PROB  
ATOM   1760  HG2 GLN P  14      -1.097 -25.562  -5.892  0.00  0.00      PROB  
ATOM   1761  CD  GLN P  14      -0.174 -23.889  -5.445  0.00  0.00      PROB  
ATOM   1762  OE1 GLN P  14      -0.918 -23.515  -4.574  0.00  0.00      PROB  
ATOM   1763  NE2 GLN P  14       1.096 -23.422  -5.564  0.00  0.00      PROB  
ATOM   1764 HE21 GLN P  14       1.459 -22.749  -4.921  0.00  0.00      PROB  
ATOM   1765 HE22 GLN P  14       1.616 -23.544  -6.410  0.00  0.00      PROB  
ATOM   1766  C   GLN P  14      -3.430 -22.567  -7.921  0.00  0.00      PROB  
ATOM   1767  O   GLN P  14      -3.196 -21.360  -8.048  0.00  0.00      PROB  
ATOM   1768  N   ARG P  15      -4.391 -23.109  -8.700  0.00  0.00      PROB  
ATOM   1769  HN  ARG P  15      -4.664 -24.060  -8.574  0.00  0.00      PROB  
ATOM   1770  CA  ARG P  15      -5.227 -22.307  -9.596  0.00  0.00      PROB  
ATOM   1771  HA  ARG P  15      -4.524 -21.752 -10.200  0.00  0.00      PROB  
ATOM   1772  CB  ARG P  15      -6.000 -23.133 -10.691  0.00  0.00      PROB  
ATOM   1773  HB1 ARG P  15      -6.613 -23.827 -10.076  0.00  0.00      PROB  
ATOM   1774  HB2 ARG P  15      -5.299 -23.719 -11.322  0.00  0.00      PROB  
ATOM   1775  CG  ARG P  15      -6.914 -22.348 -11.598  0.00  0.00      PROB  
ATOM   1776  HG1 ARG P  15      -6.280 -22.232 -12.503  0.00  0.00      PROB  
ATOM   1777  HG2 ARG P  15      -7.297 -21.400 -11.164  0.00  0.00      PROB  
ATOM   1778  CD  ARG P  15      -8.143 -23.206 -12.141  0.00  0.00      PROB  
ATOM   1779  HD1 ARG P  15      -8.894 -23.242 -11.323  0.00  0.00      PROB  
ATOM   1780  HD2 ARG P  15      -7.737 -24.196 -12.441  0.00  0.00      PROB  
ATOM   1781  NE  ARG P  15      -8.645 -22.504 -13.327  0.00  0.00      PROB  
ATOM   1782  HE  ARG P  15      -8.346 -21.561 -13.475  0.00  0.00      PROB  
ATOM   1783  CZ  ARG P  15      -9.361 -23.036 -14.328  0.00  0.00      PROB  
ATOM   1784  NH1 ARG P  15      -9.807 -24.273 -14.267  0.00  0.00      PROB  
ATOM   1785 HH11 ARG P  15      -9.665 -24.822 -13.443  0.00  0.00      PROB  
ATOM   1786 HH12 ARG P  15     -10.463 -24.492 -14.989  0.00  0.00      PROB  
ATOM   1787  NH2 ARG P  15      -9.721 -22.265 -15.275  0.00  0.00      PROB  
ATOM   1788 HH21 ARG P  15      -9.275 -21.372 -15.215  0.00  0.00      PROB  
ATOM   1789 HH22 ARG P  15      -9.860 -22.605 -16.205  0.00  0.00      PROB  
ATOM   1790  C   ARG P  15      -6.047 -21.181  -8.923  0.00  0.00      PROB  
ATOM   1791  O   ARG P  15      -6.002 -20.052  -9.361  0.00  0.00      PROB  
ATOM   1792  N   ASN P  16      -6.694 -21.447  -7.763  0.00  0.00      PROB  
ATOM   1793  HN  ASN P  16      -6.761 -22.405  -7.494  0.00  0.00      PROB  
ATOM   1794  CA  ASN P  16      -7.479 -20.580  -6.942  0.00  0.00      PROB  
ATOM   1795  HA  ASN P  16      -8.252 -20.269  -7.629  0.00  0.00      PROB  
ATOM   1796  CB  ASN P  16      -8.342 -21.346  -5.800  0.00  0.00      PROB  
ATOM   1797  HB1 ASN P  16      -7.681 -21.681  -4.973  0.00  0.00      PROB  
ATOM   1798  HB2 ASN P  16      -8.908 -22.160  -6.302  0.00  0.00      PROB  
ATOM   1799  CG  ASN P  16      -9.415 -20.411  -5.169  0.00  0.00      PROB  
ATOM   1800  OD1 ASN P  16      -9.703 -19.376  -5.767  0.00  0.00      PROB  
ATOM   1801  ND2 ASN P  16      -9.814 -20.618  -3.880  0.00  0.00      PROB  
ATOM   1802 HD21 ASN P  16     -10.512 -20.034  -3.467  0.00  0.00      PROB  
ATOM   1803 HD22 ASN P  16      -9.505 -21.411  -3.354  0.00  0.00      PROB  
ATOM   1804  C   ASN P  16      -6.674 -19.383  -6.373  0.00  0.00      PROB  
ATOM   1805  O   ASN P  16      -7.107 -18.229  -6.383  0.00  0.00      PROB  
ATOM   1806  N   ARG P  17      -5.408 -19.681  -5.918  0.00  0.00      PROB  
ATOM   1807  HN  ARG P  17      -5.120 -20.633  -5.987  0.00  0.00      PROB  
ATOM   1808  CA  ARG P  17      -4.429 -18.763  -5.476  0.00  0.00      PROB  
ATOM   1809  HA  ARG P  17      -4.878 -18.340  -4.589  0.00  0.00      PROB  
ATOM   1810  CB  ARG P  17      -3.094 -19.361  -4.911  0.00  0.00      PROB  
ATOM   1811  HB1 ARG P  17      -2.166 -18.768  -5.054  0.00  0.00      PROB  
ATOM   1812  HB2 ARG P  17      -3.030 -20.355  -5.402  0.00  0.00      PROB  
ATOM   1813  CG  ARG P  17      -3.088 -19.603  -3.366  0.00  0.00      PROB  
ATOM   1814  HG1 ARG P  17      -3.961 -20.245  -3.120  0.00  0.00      PROB  
ATOM   1815  HG2 ARG P  17      -3.378 -18.614  -2.952  0.00  0.00      PROB  
ATOM   1816  CD  ARG P  17      -1.728 -20.116  -3.018  0.00  0.00      PROB  
ATOM   1817  HD1 ARG P  17      -0.868 -19.463  -3.280  0.00  0.00      PROB  
ATOM   1818  HD2 ARG P  17      -1.433 -20.990  -3.637  0.00  0.00      PROB  
ATOM   1819  NE  ARG P  17      -1.786 -20.561  -1.596  0.00  0.00      PROB  
ATOM   1820  HE  ARG P  17      -2.603 -21.034  -1.266  0.00  0.00      PROB  
ATOM   1821  CZ  ARG P  17      -0.744 -20.716  -0.767  0.00  0.00      PROB  
ATOM   1822  NH1 ARG P  17       0.491 -20.471  -1.077  0.00  0.00      PROB  
ATOM   1823 HH11 ARG P  17       0.843 -20.462  -2.012  0.00  0.00      PROB  
ATOM   1824 HH12 ARG P  17       1.157 -20.650  -0.353  0.00  0.00      PROB  
ATOM   1825  NH2 ARG P  17      -1.065 -21.034   0.536  0.00  0.00      PROB  
ATOM   1826 HH21 ARG P  17      -2.041 -21.063   0.755  0.00  0.00      PROB  
ATOM   1827 HH22 ARG P  17      -0.423 -20.667   1.209  0.00  0.00      PROB  
ATOM   1828  C   ARG P  17      -4.085 -17.692  -6.499  0.00  0.00      PROB  
ATOM   1829  O   ARG P  17      -4.051 -16.507  -6.068  0.00  0.00      PROB  
ATOM   1830  N   GLN P  18      -3.996 -18.010  -7.798  0.00  0.00      PROB  
ATOM   1831  HN  GLN P  18      -3.938 -18.979  -8.024  0.00  0.00      PROB  
ATOM   1832  CA  GLN P  18      -3.820 -17.101  -8.918  0.00  0.00      PROB  
ATOM   1833  HA  GLN P  18      -3.016 -16.401  -8.747  0.00  0.00      PROB  
ATOM   1834  CB  GLN P  18      -3.431 -17.853 -10.217  0.00  0.00      PROB  
ATOM   1835  HB1 GLN P  18      -3.376 -17.132 -11.061  0.00  0.00      PROB  
ATOM   1836  HB2 GLN P  18      -4.302 -18.468 -10.528  0.00  0.00      PROB  
ATOM   1837  CG  GLN P  18      -2.135 -18.612 -10.187  0.00  0.00      PROB  
ATOM   1838  HG1 GLN P  18      -1.939 -19.136 -11.147  0.00  0.00      PROB  
ATOM   1839  HG2 GLN P  18      -2.224 -19.385  -9.394  0.00  0.00      PROB  
ATOM   1840  CD  GLN P  18      -0.913 -17.786  -9.793  0.00  0.00      PROB  
ATOM   1841  OE1 GLN P  18      -0.631 -17.766  -8.581  0.00  0.00      PROB  
ATOM   1842  NE2 GLN P  18      -0.131 -17.293 -10.799  0.00  0.00      PROB  
ATOM   1843 HE21 GLN P  18       0.744 -16.878 -10.549  0.00  0.00      PROB  
ATOM   1844 HE22 GLN P  18      -0.389 -17.311 -11.765  0.00  0.00      PROB  
ATOM   1845  C   GLN P  18      -5.023 -16.296  -9.181  0.00  0.00      PROB  
ATOM   1846  O   GLN P  18      -4.934 -15.056  -9.339  0.00  0.00      PROB  
ATOM   1847  N   VAL P  19      -6.214 -16.871  -9.266  0.00  0.00      PROB  
ATOM   1848  HN  VAL P  19      -6.134 -17.854  -9.117  0.00  0.00      PROB  
ATOM   1849  CA  VAL P  19      -7.505 -16.272  -9.547  0.00  0.00      PROB  
ATOM   1850  HA  VAL P  19      -7.422 -15.727 -10.475  0.00  0.00      PROB  
ATOM   1851  CB  VAL P  19      -8.622 -17.317  -9.570  0.00  0.00      PROB  
ATOM   1852  HB  VAL P  19      -8.441 -18.025  -8.733  0.00  0.00      PROB  
ATOM   1853  CG1 VAL P  19     -10.052 -16.691  -9.650  0.00  0.00      PROB  
ATOM   1854 HG11 VAL P  19     -10.228 -16.097 -10.572  0.00  0.00      PROB  
ATOM   1855 HG12 VAL P  19     -10.302 -16.142  -8.716  0.00  0.00      PROB  
ATOM   1856 HG13 VAL P  19     -10.649 -17.624  -9.727  0.00  0.00      PROB  
ATOM   1857  CG2 VAL P  19      -8.553 -18.184 -10.862  0.00  0.00      PROB  
ATOM   1858 HG21 VAL P  19      -8.510 -17.482 -11.722  0.00  0.00      PROB  
ATOM   1859 HG22 VAL P  19      -9.408 -18.882 -10.993  0.00  0.00      PROB  
ATOM   1860 HG23 VAL P  19      -7.596 -18.735 -10.987  0.00  0.00      PROB  
ATOM   1861  C   VAL P  19      -7.856 -15.263  -8.496  0.00  0.00      PROB  
ATOM   1862  O   VAL P  19      -8.113 -14.108  -8.819  0.00  0.00      PROB  
ATOM   1863  N   THR P  20      -7.750 -15.750  -7.212  0.00  0.00      PROB  
ATOM   1864  HN  THR P  20      -7.345 -16.651  -7.077  0.00  0.00      PROB  
ATOM   1865  CA  THR P  20      -7.892 -14.761  -6.143  0.00  0.00      PROB  
ATOM   1866  HA  THR P  20      -8.893 -14.384  -6.292  0.00  0.00      PROB  
ATOM   1867  CB  THR P  20      -7.900 -15.455  -4.759  0.00  0.00      PROB  
ATOM   1868  HB  THR P  20      -6.932 -15.925  -4.482  0.00  0.00      PROB  
ATOM   1869  OG1 THR P  20      -8.901 -16.485  -4.733  0.00  0.00      PROB  
ATOM   1870  HG1 THR P  20      -8.690 -17.248  -5.276  0.00  0.00      PROB  
ATOM   1871  CG2 THR P  20      -8.111 -14.374  -3.598  0.00  0.00      PROB  
ATOM   1872 HG21 THR P  20      -7.203 -13.734  -3.568  0.00  0.00      PROB  
ATOM   1873 HG22 THR P  20      -8.365 -14.772  -2.593  0.00  0.00      PROB  
ATOM   1874 HG23 THR P  20      -8.944 -13.714  -3.923  0.00  0.00      PROB  
ATOM   1875  C   THR P  20      -6.877 -13.674  -6.179  0.00  0.00      PROB  
ATOM   1876  O   THR P  20      -7.290 -12.522  -6.215  0.00  0.00      PROB  
ATOM   1877  N   PHE P  21      -5.611 -13.993  -6.506  0.00  0.00      PROB  
ATOM   1878  HN  PHE P  21      -5.507 -14.942  -6.795  0.00  0.00      PROB  
ATOM   1879  CA  PHE P  21      -4.507 -13.007  -6.603  0.00  0.00      PROB  
ATOM   1880  HA  PHE P  21      -4.525 -12.471  -5.666  0.00  0.00      PROB  
ATOM   1881  CB  PHE P  21      -3.073 -13.732  -6.743  0.00  0.00      PROB  
ATOM   1882  HB1 PHE P  21      -3.054 -14.530  -7.515  0.00  0.00      PROB  
ATOM   1883  HB2 PHE P  21      -2.938 -14.313  -5.806  0.00  0.00      PROB  
ATOM   1884  CG  PHE P  21      -1.978 -12.728  -6.793  0.00  0.00      PROB  
ATOM   1885  CD1 PHE P  21      -1.715 -12.014  -5.584  0.00  0.00      PROB  
ATOM   1886  HD1 PHE P  21      -2.237 -12.391  -4.716  0.00  0.00      PROB  
ATOM   1887  CE1 PHE P  21      -0.813 -11.026  -5.440  0.00  0.00      PROB  
ATOM   1888  HE1 PHE P  21      -0.669 -10.661  -4.434  0.00  0.00      PROB  
ATOM   1889  CZ  PHE P  21      -0.049 -10.685  -6.595  0.00  0.00      PROB  
ATOM   1890  HZ  PHE P  21       0.829 -10.094  -6.379  0.00  0.00      PROB  
ATOM   1891  CD2 PHE P  21      -1.237 -12.383  -7.923  0.00  0.00      PROB  
ATOM   1892  HD2 PHE P  21      -1.487 -12.850  -8.865  0.00  0.00      PROB  
ATOM   1893  CE2 PHE P  21      -0.266 -11.404  -7.790  0.00  0.00      PROB  
ATOM   1894  HE2 PHE P  21       0.256 -11.185  -8.710  0.00  0.00      PROB  
ATOM   1895  C   PHE P  21      -4.645 -11.805  -7.570  0.00  0.00      PROB  
ATOM   1896  O   PHE P  21      -4.453 -10.639  -7.225  0.00  0.00      PROB  
ATOM   1897  N   THR P  22      -5.033 -12.187  -8.818  0.00  0.00      PROB  
ATOM   1898  HN  THR P  22      -5.234 -13.155  -8.954  0.00  0.00      PROB  
ATOM   1899  CA  THR P  22      -5.317 -11.335  -9.914  0.00  0.00      PROB  
ATOM   1900  HA  THR P  22      -4.422 -10.757 -10.092  0.00  0.00      PROB  
ATOM   1901  CB  THR P  22      -5.561 -12.091 -11.259  0.00  0.00      PROB  
ATOM   1902  HB  THR P  22      -6.236 -12.943 -11.031  0.00  0.00      PROB  
ATOM   1903  OG1 THR P  22      -4.391 -12.538 -11.749  0.00  0.00      PROB  
ATOM   1904  HG1 THR P  22      -4.577 -12.929 -12.606  0.00  0.00      PROB  
ATOM   1905  CG2 THR P  22      -6.217 -11.333 -12.373  0.00  0.00      PROB  
ATOM   1906 HG21 THR P  22      -7.260 -11.010 -12.166  0.00  0.00      PROB  
ATOM   1907 HG22 THR P  22      -6.116 -11.883 -13.333  0.00  0.00      PROB  
ATOM   1908 HG23 THR P  22      -5.680 -10.362 -12.433  0.00  0.00      PROB  
ATOM   1909  C   THR P  22      -6.493 -10.361  -9.664  0.00  0.00      PROB  
ATOM   1910  O   THR P  22      -6.342  -9.117  -9.873  0.00  0.00      PROB  
ATOM   1911  N   LYS P  23      -7.616 -10.893  -9.175  0.00  0.00      PROB  
ATOM   1912  HN  LYS P  23      -7.775 -11.854  -8.963  0.00  0.00      PROB  
ATOM   1913  CA  LYS P  23      -8.747 -10.017  -8.867  0.00  0.00      PROB  
ATOM   1914  HA  LYS P  23      -8.736  -9.369  -9.731  0.00  0.00      PROB  
ATOM   1915  CB  LYS P  23     -10.027 -10.862  -8.818  0.00  0.00      PROB  
ATOM   1916  HB1 LYS P  23     -10.864 -10.228  -8.455  0.00  0.00      PROB  
ATOM   1917  HB2 LYS P  23      -9.696 -11.539  -8.002  0.00  0.00      PROB  
ATOM   1918  CG  LYS P  23     -10.343 -11.623 -10.134  0.00  0.00      PROB  
ATOM   1919  HG1 LYS P  23      -9.572 -12.383 -10.383  0.00  0.00      PROB  
ATOM   1920  HG2 LYS P  23     -10.492 -10.902 -10.966  0.00  0.00      PROB  
ATOM   1921  CD  LYS P  23     -11.695 -12.300 -10.070  0.00  0.00      PROB  
ATOM   1922  HD1 LYS P  23     -12.357 -11.474  -9.734  0.00  0.00      PROB  
ATOM   1923  HD2 LYS P  23     -11.619 -13.193  -9.414  0.00  0.00      PROB  
ATOM   1924  CE  LYS P  23     -12.258 -12.932 -11.403  0.00  0.00      PROB  
ATOM   1925  HE1 LYS P  23     -12.210 -14.032 -11.257  0.00  0.00      PROB  
ATOM   1926  HE2 LYS P  23     -11.642 -12.544 -12.242  0.00  0.00      PROB  
ATOM   1927  NZ  LYS P  23     -13.689 -12.655 -11.623  0.00  0.00      PROB  
ATOM   1928  HZ1 LYS P  23     -14.142 -13.166 -12.407  0.00  0.00      PROB  
ATOM   1929  HZ2 LYS P  23     -13.835 -11.635 -11.767  0.00  0.00      PROB  
ATOM   1930  HZ3 LYS P  23     -14.260 -12.911 -10.792  0.00  0.00      PROB  
ATOM   1931  C   LYS P  23      -8.609  -9.084  -7.600  0.00  0.00      PROB  
ATOM   1932  O   LYS P  23      -8.983  -7.918  -7.614  0.00  0.00      PROB  
ATOM   1933  N   ARG P  24      -8.022  -9.636  -6.538  0.00  0.00      PROB  
ATOM   1934  HN  ARG P  24      -7.863 -10.620  -6.530  0.00  0.00      PROB  
ATOM   1935  CA  ARG P  24      -7.779  -8.867  -5.323  0.00  0.00      PROB  
ATOM   1936  HA  ARG P  24      -8.625  -8.231  -5.107  0.00  0.00      PROB  
ATOM   1937  CB  ARG P  24      -7.587  -9.840  -4.102  0.00  0.00      PROB  
ATOM   1938  HB1 ARG P  24      -7.386  -9.223  -3.200  0.00  0.00      PROB  
ATOM   1939  HB2 ARG P  24      -6.721 -10.522  -4.235  0.00  0.00      PROB  
ATOM   1940  CG  ARG P  24      -8.742 -10.698  -3.631  0.00  0.00      PROB  
ATOM   1941  HG1 ARG P  24      -8.372 -11.134  -2.679  0.00  0.00      PROB  
ATOM   1942  HG2 ARG P  24      -8.969 -11.469  -4.398  0.00  0.00      PROB  
ATOM   1943  CD  ARG P  24     -10.168 -10.053  -3.411  0.00  0.00      PROB  
ATOM   1944  HD1 ARG P  24     -10.584  -9.682  -4.372  0.00  0.00      PROB  
ATOM   1945  HD2 ARG P  24     -10.169  -9.179  -2.725  0.00  0.00      PROB  
ATOM   1946  NE  ARG P  24     -11.008 -11.101  -2.684  0.00  0.00      PROB  
ATOM   1947  HE  ARG P  24     -11.645 -11.692  -3.179  0.00  0.00      PROB  
ATOM   1948  CZ  ARG P  24     -11.286 -11.146  -1.365  0.00  0.00      PROB  
ATOM   1949  NH1 ARG P  24     -10.643 -10.444  -0.432  0.00  0.00      PROB  
ATOM   1950 HH11 ARG P  24     -10.964 -10.486   0.515  0.00  0.00      PROB  
ATOM   1951 HH12 ARG P  24      -9.910  -9.834  -0.732  0.00  0.00      PROB  
ATOM   1952  NH2 ARG P  24     -12.199 -11.994  -0.898  0.00  0.00      PROB  
ATOM   1953 HH21 ARG P  24     -12.578 -12.664  -1.536  0.00  0.00      PROB  
ATOM   1954 HH22 ARG P  24     -12.096 -12.179   0.079  0.00  0.00      PROB  
ATOM   1955  C   ARG P  24      -6.661  -7.930  -5.481  0.00  0.00      PROB  
ATOM   1956  O   ARG P  24      -6.747  -6.842  -4.962  0.00  0.00      PROB  
ATOM   1957  N   LYS P  25      -5.639  -8.152  -6.326  0.00  0.00      PROB  
ATOM   1958  HN  LYS P  25      -5.491  -9.000  -6.829  0.00  0.00      PROB  
ATOM   1959  CA  LYS P  25      -4.671  -7.088  -6.633  0.00  0.00      PROB  
ATOM   1960  HA  LYS P  25      -4.310  -6.642  -5.718  0.00  0.00      PROB  
ATOM   1961  CB  LYS P  25      -3.412  -7.706  -7.217  0.00  0.00      PROB  
ATOM   1962  HB1 LYS P  25      -3.688  -8.529  -7.909  0.00  0.00      PROB  
ATOM   1963  HB2 LYS P  25      -2.908  -8.175  -6.345  0.00  0.00      PROB  
ATOM   1964  CG  LYS P  25      -2.377  -6.739  -7.817  0.00  0.00      PROB  
ATOM   1965  HG1 LYS P  25      -2.211  -5.969  -7.033  0.00  0.00      PROB  
ATOM   1966  HG2 LYS P  25      -2.765  -6.216  -8.717  0.00  0.00      PROB  
ATOM   1967  CD  LYS P  25      -0.970  -7.169  -8.192  0.00  0.00      PROB  
ATOM   1968  HD1 LYS P  25      -0.390  -7.420  -7.278  0.00  0.00      PROB  
ATOM   1969  HD2 LYS P  25      -0.415  -6.360  -8.713  0.00  0.00      PROB  
ATOM   1970  CE  LYS P  25      -0.804  -8.305  -9.187  0.00  0.00      PROB  
ATOM   1971  HE1 LYS P  25      -1.380  -9.168  -8.789  0.00  0.00      PROB  
ATOM   1972  HE2 LYS P  25       0.268  -8.469  -9.429  0.00  0.00      PROB  
ATOM   1973  NZ  LYS P  25      -1.428  -8.045 -10.515  0.00  0.00      PROB  
ATOM   1974  HZ1 LYS P  25      -0.848  -7.396 -11.086  0.00  0.00      PROB  
ATOM   1975  HZ2 LYS P  25      -2.399  -7.690 -10.401  0.00  0.00      PROB  
ATOM   1976  HZ3 LYS P  25      -1.569  -8.981 -10.945  0.00  0.00      PROB  
ATOM   1977  C   LYS P  25      -5.143  -5.786  -7.284  0.00  0.00      PROB  
ATOM   1978  O   LYS P  25      -4.902  -4.680  -6.857  0.00  0.00      PROB  
ATOM   1979  N   PHE P  26      -5.855  -5.926  -8.406  0.00  0.00      PROB  
ATOM   1980  HN  PHE P  26      -5.996  -6.782  -8.898  0.00  0.00      PROB  
ATOM   1981  CA  PHE P  26      -6.583  -4.816  -9.024  0.00  0.00      PROB  
ATOM   1982  HA  PHE P  26      -5.895  -4.052  -9.354  0.00  0.00      PROB  
ATOM   1983  CB  PHE P  26      -7.341  -5.326 -10.334  0.00  0.00      PROB  
ATOM   1984  HB1 PHE P  26      -7.944  -6.244 -10.166  0.00  0.00      PROB  
ATOM   1985  HB2 PHE P  26      -6.609  -5.706 -11.079  0.00  0.00      PROB  
ATOM   1986  CG  PHE P  26      -8.128  -4.239 -11.095  0.00  0.00      PROB  
ATOM   1987  CD1 PHE P  26      -7.492  -2.962 -11.246  0.00  0.00      PROB  
ATOM   1988  HD1 PHE P  26      -6.580  -2.746 -10.709  0.00  0.00      PROB  
ATOM   1989  CE1 PHE P  26      -8.104  -2.075 -12.125  0.00  0.00      PROB  
ATOM   1990  HE1 PHE P  26      -7.587  -1.132 -12.232  0.00  0.00      PROB  
ATOM   1991  CZ  PHE P  26      -9.289  -2.335 -12.744  0.00  0.00      PROB  
ATOM   1992  HZ  PHE P  26      -9.801  -1.521 -13.236  0.00  0.00      PROB  
ATOM   1993  CD2 PHE P  26      -9.200  -4.544 -11.798  0.00  0.00      PROB  
ATOM   1994  HD2 PHE P  26      -9.659  -5.516 -11.695  0.00  0.00      PROB  
ATOM   1995  CE2 PHE P  26      -9.954  -3.563 -12.521  0.00  0.00      PROB  
ATOM   1996  HE2 PHE P  26     -10.847  -3.901 -13.024  0.00  0.00      PROB  
ATOM   1997  C   PHE P  26      -7.560  -4.118  -8.044  0.00  0.00      PROB  
ATOM   1998  O   PHE P  26      -7.648  -2.928  -7.990  0.00  0.00      PROB  
ATOM   1999  N   GLY P  27      -8.281  -4.957  -7.249  0.00  0.00      PROB  
ATOM   2000  HN  GLY P  27      -8.007  -5.915  -7.218  0.00  0.00      PROB  
ATOM   2001  CA  GLY P  27      -9.038  -4.555  -6.025  0.00  0.00      PROB  
ATOM   2002  HA1 GLY P  27      -9.145  -5.492  -5.498  0.00  0.00      PROB  
ATOM   2003  HA2 GLY P  27      -9.922  -4.028  -6.352  0.00  0.00      PROB  
ATOM   2004  C   GLY P  27      -8.300  -3.586  -5.014  0.00  0.00      PROB  
ATOM   2005  O   GLY P  27      -8.825  -2.535  -4.711  0.00  0.00      PROB  
ATOM   2006  N   LEU P  28      -7.075  -3.913  -4.515  0.00  0.00      PROB  
ATOM   2007  HN  LEU P  28      -6.616  -4.744  -4.819  0.00  0.00      PROB  
ATOM   2008  CA  LEU P  28      -6.328  -2.914  -3.681  0.00  0.00      PROB  
ATOM   2009  HA  LEU P  28      -7.003  -2.504  -2.944  0.00  0.00      PROB  
ATOM   2010  CB  LEU P  28      -5.120  -3.610  -2.974  0.00  0.00      PROB  
ATOM   2011  HB1 LEU P  28      -4.629  -2.818  -2.368  0.00  0.00      PROB  
ATOM   2012  HB2 LEU P  28      -4.285  -3.939  -3.628  0.00  0.00      PROB  
ATOM   2013  CG  LEU P  28      -5.384  -4.874  -2.126  0.00  0.00      PROB  
ATOM   2014  HG  LEU P  28      -5.801  -5.677  -2.772  0.00  0.00      PROB  
ATOM   2015  CD1 LEU P  28      -4.070  -5.472  -1.574  0.00  0.00      PROB  
ATOM   2016 HD11 LEU P  28      -4.473  -6.358  -1.037  0.00  0.00      PROB  
ATOM   2017 HD12 LEU P  28      -3.588  -4.697  -0.941  0.00  0.00      PROB  
ATOM   2018 HD13 LEU P  28      -3.395  -5.887  -2.353  0.00  0.00      PROB  
ATOM   2019  CD2 LEU P  28      -6.394  -4.469  -0.941  0.00  0.00      PROB  
ATOM   2020 HD21 LEU P  28      -6.698  -5.414  -0.443  0.00  0.00      PROB  
ATOM   2021 HD22 LEU P  28      -7.336  -3.949  -1.218  0.00  0.00      PROB  
ATOM   2022 HD23 LEU P  28      -5.821  -3.813  -0.252  0.00  0.00      PROB  
ATOM   2023  C   LEU P  28      -5.796  -1.699  -4.415  0.00  0.00      PROB  
ATOM   2024  O   LEU P  28      -5.631  -0.605  -3.908  0.00  0.00      PROB  
ATOM   2025  N   MET P  29      -5.352  -1.816  -5.709  0.00  0.00      PROB  
ATOM   2026  HN  MET P  29      -5.358  -2.673  -6.217  0.00  0.00      PROB  
ATOM   2027  CA  MET P  29      -4.860  -0.589  -6.434  0.00  0.00      PROB  
ATOM   2028  HA  MET P  29      -4.139  -0.039  -5.848  0.00  0.00      PROB  
ATOM   2029  CB  MET P  29      -3.977  -1.001  -7.680  0.00  0.00      PROB  
ATOM   2030  HB1 MET P  29      -3.586  -0.040  -8.079  0.00  0.00      PROB  
ATOM   2031  HB2 MET P  29      -4.776  -1.322  -8.381  0.00  0.00      PROB  
ATOM   2032  CG  MET P  29      -2.822  -1.938  -7.378  0.00  0.00      PROB  
ATOM   2033  HG1 MET P  29      -3.274  -2.909  -7.084  0.00  0.00      PROB  
ATOM   2034  HG2 MET P  29      -2.305  -1.653  -6.437  0.00  0.00      PROB  
ATOM   2035  SD  MET P  29      -1.526  -2.389  -8.613  0.00  0.00      PROB  
ATOM   2036  CE  MET P  29      -0.563  -3.316  -7.454  0.00  0.00      PROB  
ATOM   2037  HE1 MET P  29      -0.249  -2.595  -6.670  0.00  0.00      PROB  
ATOM   2038  HE2 MET P  29       0.391  -3.621  -7.937  0.00  0.00      PROB  
ATOM   2039  HE3 MET P  29      -1.066  -4.159  -6.934  0.00  0.00      PROB  
ATOM   2040  C   MET P  29      -6.003   0.347  -6.775  0.00  0.00      PROB  
ATOM   2041  O   MET P  29      -5.795   1.552  -6.805  0.00  0.00      PROB  
ATOM   2042  N   LYS P  30      -7.206  -0.162  -7.156  0.00  0.00      PROB  
ATOM   2043  HN  LYS P  30      -7.331  -1.150  -7.210  0.00  0.00      PROB  
ATOM   2044  CA  LYS P  30      -8.397   0.650  -7.264  0.00  0.00      PROB  
ATOM   2045  HA  LYS P  30      -8.274   1.389  -8.042  0.00  0.00      PROB  
ATOM   2046  CB  LYS P  30      -9.619  -0.205  -7.665  0.00  0.00      PROB  
ATOM   2047  HB1 LYS P  30     -10.569   0.299  -7.386  0.00  0.00      PROB  
ATOM   2048  HB2 LYS P  30      -9.483  -1.123  -7.054  0.00  0.00      PROB  
ATOM   2049  CG  LYS P  30      -9.772  -0.585  -9.169  0.00  0.00      PROB  
ATOM   2050  HG1 LYS P  30      -8.809  -1.025  -9.506  0.00  0.00      PROB  
ATOM   2051  HG2 LYS P  30      -9.922   0.314  -9.806  0.00  0.00      PROB  
ATOM   2052  CD  LYS P  30     -10.946  -1.502  -9.501  0.00  0.00      PROB  
ATOM   2053  HD1 LYS P  30     -11.005  -1.718 -10.589  0.00  0.00      PROB  
ATOM   2054  HD2 LYS P  30     -11.771  -0.838  -9.165  0.00  0.00      PROB  
ATOM   2055  CE  LYS P  30     -10.979  -2.963  -8.906  0.00  0.00      PROB  
ATOM   2056  HE1 LYS P  30     -10.806  -2.729  -7.833  0.00  0.00      PROB  
ATOM   2057  HE2 LYS P  30     -10.172  -3.581  -9.354  0.00  0.00      PROB  
ATOM   2058  NZ  LYS P  30     -12.263  -3.596  -8.978  0.00  0.00      PROB  
ATOM   2059  HZ1 LYS P  30     -13.025  -3.045  -8.533  0.00  0.00      PROB  
ATOM   2060  HZ2 LYS P  30     -12.099  -4.526  -8.541  0.00  0.00      PROB  
ATOM   2061  HZ3 LYS P  30     -12.584  -3.735  -9.957  0.00  0.00      PROB  
ATOM   2062  C   LYS P  30      -8.814   1.395  -5.905  0.00  0.00      PROB  
ATOM   2063  O   LYS P  30      -9.118   2.572  -5.915  0.00  0.00      PROB  
ATOM   2064  N   LYS P  31      -8.804   0.665  -4.795  0.00  0.00      PROB  
ATOM   2065  HN  LYS P  31      -8.697  -0.324  -4.867  0.00  0.00      PROB  
ATOM   2066  CA  LYS P  31      -8.968   1.165  -3.435  0.00  0.00      PROB  
ATOM   2067  HA  LYS P  31      -9.870   1.757  -3.482  0.00  0.00      PROB  
ATOM   2068  CB  LYS P  31      -9.054  -0.062  -2.564  0.00  0.00      PROB  
ATOM   2069  HB1 LYS P  31      -8.033  -0.497  -2.618  0.00  0.00      PROB  
ATOM   2070  HB2 LYS P  31      -9.702  -0.862  -2.981  0.00  0.00      PROB  
ATOM   2071  CG  LYS P  31      -9.321   0.192  -1.041  0.00  0.00      PROB  
ATOM   2072  HG1 LYS P  31      -8.519   0.834  -0.618  0.00  0.00      PROB  
ATOM   2073  HG2 LYS P  31      -9.388  -0.843  -0.642  0.00  0.00      PROB  
ATOM   2074  CD  LYS P  31     -10.654   0.954  -0.948  0.00  0.00      PROB  
ATOM   2075  HD1 LYS P  31     -10.548   1.996  -1.320  0.00  0.00      PROB  
ATOM   2076  HD2 LYS P  31     -10.799   1.151   0.136  0.00  0.00      PROB  
ATOM   2077  CE  LYS P  31     -11.885   0.261  -1.502  0.00  0.00      PROB  
ATOM   2078  HE1 LYS P  31     -11.958  -0.764  -1.081  0.00  0.00      PROB  
ATOM   2079  HE2 LYS P  31     -11.786   0.433  -2.595  0.00  0.00      PROB  
ATOM   2080  NZ  LYS P  31     -13.087   0.997  -1.045  0.00  0.00      PROB  
ATOM   2081  HZ1 LYS P  31     -12.960   1.210  -0.035  0.00  0.00      PROB  
ATOM   2082  HZ2 LYS P  31     -13.972   0.520  -1.313  0.00  0.00      PROB  
ATOM   2083  HZ3 LYS P  31     -13.182   1.925  -1.506  0.00  0.00      PROB  
ATOM   2084  C   LYS P  31      -7.950   2.125  -2.923  0.00  0.00      PROB  
ATOM   2085  O   LYS P  31      -8.327   3.133  -2.345  0.00  0.00      PROB  
ATOM   2086  N   ALA P  32      -6.650   1.885  -3.126  0.00  0.00      PROB  
ATOM   2087  HN  ALA P  32      -6.315   1.050  -3.556  0.00  0.00      PROB  
ATOM   2088  CA  ALA P  32      -5.711   2.920  -2.842  0.00  0.00      PROB  
ATOM   2089  HA  ALA P  32      -5.854   3.331  -1.854  0.00  0.00      PROB  
ATOM   2090  CB  ALA P  32      -4.305   2.216  -2.757  0.00  0.00      PROB  
ATOM   2091  HB1 ALA P  32      -3.530   2.850  -2.275  0.00  0.00      PROB  
ATOM   2092  HB2 ALA P  32      -3.897   1.708  -3.657  0.00  0.00      PROB  
ATOM   2093  HB3 ALA P  32      -4.409   1.436  -1.972  0.00  0.00      PROB  
ATOM   2094  C   ALA P  32      -5.660   4.153  -3.672  0.00  0.00      PROB  
ATOM   2095  O   ALA P  32      -5.292   5.255  -3.222  0.00  0.00      PROB  
ATOM   2096  N   TYR P  33      -6.022   4.039  -4.947  0.00  0.00      PROB  
ATOM   2097  HN  TYR P  33      -6.031   3.108  -5.304  0.00  0.00      PROB  
ATOM   2098  CA  TYR P  33      -6.277   5.218  -5.791  0.00  0.00      PROB  
ATOM   2099  HA  TYR P  33      -5.412   5.857  -5.686  0.00  0.00      PROB  
ATOM   2100  CB  TYR P  33      -6.307   4.720  -7.254  0.00  0.00      PROB  
ATOM   2101  HB1 TYR P  33      -6.899   3.781  -7.283  0.00  0.00      PROB  
ATOM   2102  HB2 TYR P  33      -5.261   4.479  -7.542  0.00  0.00      PROB  
ATOM   2103  CG  TYR P  33      -6.899   5.597  -8.305  0.00  0.00      PROB  
ATOM   2104  CD1 TYR P  33      -6.211   6.787  -8.578  0.00  0.00      PROB  
ATOM   2105  HD1 TYR P  33      -5.254   6.976  -8.114  0.00  0.00      PROB  
ATOM   2106  CE1 TYR P  33      -6.815   7.801  -9.382  0.00  0.00      PROB  
ATOM   2107  HE1 TYR P  33      -6.234   8.690  -9.579  0.00  0.00      PROB  
ATOM   2108  CZ  TYR P  33      -7.963   7.571 -10.035  0.00  0.00      PROB  
ATOM   2109  OH  TYR P  33      -8.411   8.519 -10.977  0.00  0.00      PROB  
ATOM   2110  HH  TYR P  33      -7.720   9.182 -10.913  0.00  0.00      PROB  
ATOM   2111  CD2 TYR P  33      -8.103   5.405  -8.935  0.00  0.00      PROB  
ATOM   2112  HD2 TYR P  33      -8.741   4.560  -8.723  0.00  0.00      PROB  
ATOM   2113  CE2 TYR P  33      -8.661   6.410  -9.747  0.00  0.00      PROB  
ATOM   2114  HE2 TYR P  33      -9.521   6.204 -10.367  0.00  0.00      PROB  
ATOM   2115  C   TYR P  33      -7.510   6.031  -5.473  0.00  0.00      PROB  
ATOM   2116  O   TYR P  33      -7.558   7.281  -5.436  0.00  0.00      PROB  
ATOM   2117  N   GLU P  34      -8.616   5.283  -5.114  0.00  0.00      PROB  
ATOM   2118  HN  GLU P  34      -8.533   4.301  -5.264  0.00  0.00      PROB  
ATOM   2119  CA  GLU P  34      -9.860   5.871  -4.650  0.00  0.00      PROB  
ATOM   2120  HA  GLU P  34     -10.213   6.643  -5.317  0.00  0.00      PROB  
ATOM   2121  CB  GLU P  34     -10.922   4.770  -4.356  0.00  0.00      PROB  
ATOM   2122  HB1 GLU P  34     -10.482   3.984  -3.706  0.00  0.00      PROB  
ATOM   2123  HB2 GLU P  34     -11.285   4.306  -5.298  0.00  0.00      PROB  
ATOM   2124  CG  GLU P  34     -12.190   5.324  -3.587  0.00  0.00      PROB  
ATOM   2125  HG1 GLU P  34     -12.855   5.890  -4.274  0.00  0.00      PROB  
ATOM   2126  HG2 GLU P  34     -11.835   5.981  -2.765  0.00  0.00      PROB  
ATOM   2127  CD  GLU P  34     -13.033   4.283  -3.008  0.00  0.00      PROB  
ATOM   2128  OE1 GLU P  34     -13.718   3.630  -3.803  0.00  0.00      PROB  
ATOM   2129  OE2 GLU P  34     -13.077   4.054  -1.789  0.00  0.00      PROB  
ATOM   2130  C   GLU P  34      -9.583   6.660  -3.391  0.00  0.00      PROB  
ATOM   2131  O   GLU P  34     -10.022   7.802  -3.263  0.00  0.00      PROB  
ATOM   2132  N   LEU P  35      -8.790   6.123  -2.412  0.00  0.00      PROB  
ATOM   2133  HN  LEU P  35      -8.446   5.191  -2.496  0.00  0.00      PROB  
ATOM   2134  CA  LEU P  35      -8.423   6.805  -1.195  0.00  0.00      PROB  
ATOM   2135  HA  LEU P  35      -9.294   7.190  -0.686  0.00  0.00      PROB  
ATOM   2136  CB  LEU P  35      -7.683   5.732  -0.280  0.00  0.00      PROB  
ATOM   2137  HB1 LEU P  35      -6.647   5.572  -0.649  0.00  0.00      PROB  
ATOM   2138  HB2 LEU P  35      -8.336   4.840  -0.393  0.00  0.00      PROB  
ATOM   2139  CG  LEU P  35      -7.639   5.894   1.219  0.00  0.00      PROB  
ATOM   2140  HG  LEU P  35      -8.640   6.233   1.562  0.00  0.00      PROB  
ATOM   2141  CD1 LEU P  35      -7.373   4.461   1.738  0.00  0.00      PROB  
ATOM   2142 HD11 LEU P  35      -6.467   4.039   1.253  0.00  0.00      PROB  
ATOM   2143 HD12 LEU P  35      -8.269   3.830   1.552  0.00  0.00      PROB  
ATOM   2144 HD13 LEU P  35      -7.113   4.372   2.815  0.00  0.00      PROB  
ATOM   2145  CD2 LEU P  35      -6.629   6.955   1.694  0.00  0.00      PROB  
ATOM   2146 HD21 LEU P  35      -6.566   6.824   2.795  0.00  0.00      PROB  
ATOM   2147 HD22 LEU P  35      -6.808   8.021   1.434  0.00  0.00      PROB  
ATOM   2148 HD23 LEU P  35      -5.592   6.691   1.398  0.00  0.00      PROB  
ATOM   2149  C   LEU P  35      -7.617   8.069  -1.365  0.00  0.00      PROB  
ATOM   2150  O   LEU P  35      -7.962   9.190  -0.923  0.00  0.00      PROB  
ATOM   2151  N   SER P  36      -6.502   7.869  -2.155  0.00  0.00      PROB  
ATOM   2152  HN  SER P  36      -6.337   6.984  -2.585  0.00  0.00      PROB  
ATOM   2153  CA  SER P  36      -5.686   9.034  -2.508  0.00  0.00      PROB  
ATOM   2154  HA  SER P  36      -5.218   9.343  -1.585  0.00  0.00      PROB  
ATOM   2155  CB  SER P  36      -4.492   8.601  -3.380  0.00  0.00      PROB  
ATOM   2156  HB1 SER P  36      -4.809   8.161  -4.350  0.00  0.00      PROB  
ATOM   2157  HB2 SER P  36      -4.091   7.740  -2.805  0.00  0.00      PROB  
ATOM   2158  OG  SER P  36      -3.659   9.673  -3.636  0.00  0.00      PROB  
ATOM   2159  HG1 SER P  36      -3.411  10.045  -2.787  0.00  0.00      PROB  
ATOM   2160  C   SER P  36      -6.401  10.234  -3.087  0.00  0.00      PROB  
ATOM   2161  O   SER P  36      -6.140  11.394  -2.754  0.00  0.00      PROB  
ATOM   2162  N   VAL P  37      -7.380  10.008  -4.015  0.00  0.00      PROB  
ATOM   2163  HN  VAL P  37      -7.451   9.140  -4.501  0.00  0.00      PROB  
ATOM   2164  CA  VAL P  37      -8.314  11.015  -4.555  0.00  0.00      PROB  
ATOM   2165  HA  VAL P  37      -7.786  11.909  -4.855  0.00  0.00      PROB  
ATOM   2166  CB  VAL P  37      -9.004  10.641  -5.864  0.00  0.00      PROB  
ATOM   2167  HB  VAL P  37      -9.554   9.687  -5.717  0.00  0.00      PROB  
ATOM   2168  CG1 VAL P  37      -9.948  11.757  -6.331  0.00  0.00      PROB  
ATOM   2169 HG11 VAL P  37     -10.215  11.706  -7.408  0.00  0.00      PROB  
ATOM   2170 HG12 VAL P  37      -9.425  12.727  -6.190  0.00  0.00      PROB  
ATOM   2171 HG13 VAL P  37     -10.904  11.698  -5.767  0.00  0.00      PROB  
ATOM   2172  CG2 VAL P  37      -7.878  10.334  -6.913  0.00  0.00      PROB  
ATOM   2173 HG21 VAL P  37      -8.398  10.153  -7.878  0.00  0.00      PROB  
ATOM   2174 HG22 VAL P  37      -7.289   9.403  -6.773  0.00  0.00      PROB  
ATOM   2175 HG23 VAL P  37      -7.204  11.200  -7.092  0.00  0.00      PROB  
ATOM   2176  C   VAL P  37      -9.362  11.541  -3.565  0.00  0.00      PROB  
ATOM   2177  O   VAL P  37      -9.503  12.728  -3.260  0.00  0.00      PROB  
ATOM   2178  N   LEU P  38     -10.101  10.631  -2.905  0.00  0.00      PROB  
ATOM   2179  HN  LEU P  38      -9.921   9.657  -3.011  0.00  0.00      PROB  
ATOM   2180  CA  LEU P  38     -11.339  10.972  -2.183  0.00  0.00      PROB  
ATOM   2181  HA  LEU P  38     -11.931  11.613  -2.821  0.00  0.00      PROB  
ATOM   2182  CB  LEU P  38     -11.989   9.675  -1.533  0.00  0.00      PROB  
ATOM   2183  HB1 LEU P  38     -11.150   9.240  -0.949  0.00  0.00      PROB  
ATOM   2184  HB2 LEU P  38     -12.122   9.079  -2.461  0.00  0.00      PROB  
ATOM   2185  CG  LEU P  38     -13.197   9.661  -0.708  0.00  0.00      PROB  
ATOM   2186  HG  LEU P  38     -13.179  10.335   0.175  0.00  0.00      PROB  
ATOM   2187  CD1 LEU P  38     -14.403  10.015  -1.558  0.00  0.00      PROB  
ATOM   2188 HD11 LEU P  38     -14.167  11.037  -1.926  0.00  0.00      PROB  
ATOM   2189 HD12 LEU P  38     -15.421  10.030  -1.115  0.00  0.00      PROB  
ATOM   2190 HD13 LEU P  38     -14.416   9.248  -2.361  0.00  0.00      PROB  
ATOM   2191  CD2 LEU P  38     -13.296   8.268  -0.139  0.00  0.00      PROB  
ATOM   2192 HD21 LEU P  38     -12.462   7.986   0.538  0.00  0.00      PROB  
ATOM   2193 HD22 LEU P  38     -13.321   7.580  -1.010  0.00  0.00      PROB  
ATOM   2194 HD23 LEU P  38     -14.239   8.077   0.417  0.00  0.00      PROB  
ATOM   2195  C   LEU P  38     -11.041  11.743  -0.890  0.00  0.00      PROB  
ATOM   2196  O   LEU P  38     -11.784  12.615  -0.388  0.00  0.00      PROB  
ATOM   2197  N   CYS P  39      -9.846  11.418  -0.303  0.00  0.00      PROB  
ATOM   2198  HN  CYS P  39      -9.311  10.669  -0.686  0.00  0.00      PROB  
ATOM   2199  CA  CYS P  39      -9.401  11.841   1.044  0.00  0.00      PROB  
ATOM   2200  HA  CYS P  39     -10.256  12.407   1.383  0.00  0.00      PROB  
ATOM   2201  CB  CYS P  39      -9.249  10.642   1.944  0.00  0.00      PROB  
ATOM   2202  HB1 CYS P  39      -8.868  11.022   2.916  0.00  0.00      PROB  
ATOM   2203  HB2 CYS P  39      -8.528   9.868   1.605  0.00  0.00      PROB  
ATOM   2204  SG  CYS P  39     -10.809   9.729   2.329  0.00  0.00      PROB  
ATOM   2205  HG1 CYS P  39     -11.008   9.082   1.191  0.00  0.00      PROB  
ATOM   2206  C   CYS P  39      -8.189  12.803   1.046  0.00  0.00      PROB  
ATOM   2207  O   CYS P  39      -7.631  13.226   2.035  0.00  0.00      PROB  
ATOM   2208  N   ASP P  40      -7.735  13.231  -0.163  0.00  0.00      PROB  
ATOM   2209  HN  ASP P  40      -8.109  12.880  -1.019  0.00  0.00      PROB  
ATOM   2210  CA  ASP P  40      -6.568  14.054  -0.365  0.00  0.00      PROB  
ATOM   2211  HA  ASP P  40      -6.366  13.974  -1.423  0.00  0.00      PROB  
ATOM   2212  CB  ASP P  40      -6.743  15.492   0.012  0.00  0.00      PROB  
ATOM   2213  HB1 ASP P  40      -5.753  15.963  -0.169  0.00  0.00      PROB  
ATOM   2214  HB2 ASP P  40      -6.927  15.509   1.107  0.00  0.00      PROB  
ATOM   2215  CG  ASP P  40      -7.818  16.124  -0.731  0.00  0.00      PROB  
ATOM   2216  OD1 ASP P  40      -8.637  16.852  -0.124  0.00  0.00      PROB  
ATOM   2217  OD2 ASP P  40      -7.880  15.974  -2.009  0.00  0.00      PROB  
ATOM   2218  C   ASP P  40      -5.214  13.465   0.280  0.00  0.00      PROB  
ATOM   2219  O   ASP P  40      -4.407  14.160   0.877  0.00  0.00      PROB  
ATOM   2220  N   CYS P  41      -4.984  12.130   0.129  0.00  0.00      PROB  
ATOM   2221  HN  CYS P  41      -5.496  11.710  -0.616  0.00  0.00      PROB  
ATOM   2222  CA  CYS P  41      -3.815  11.528   0.664  0.00  0.00      PROB  
ATOM   2223  HA  CYS P  41      -3.391  12.157   1.433  0.00  0.00      PROB  
ATOM   2224  CB  CYS P  41      -4.381  10.263   1.436  0.00  0.00      PROB  
ATOM   2225  HB1 CYS P  41      -3.455   9.750   1.775  0.00  0.00      PROB  
ATOM   2226  HB2 CYS P  41      -4.871   9.485   0.812  0.00  0.00      PROB  
ATOM   2227  SG  CYS P  41      -5.440  10.474   2.917  0.00  0.00      PROB  
ATOM   2228  HG1 CYS P  41      -4.666   9.838   3.784  0.00  0.00      PROB  
ATOM   2229  C   CYS P  41      -2.710  11.138  -0.286  0.00  0.00      PROB  
ATOM   2230  O   CYS P  41      -2.946  10.542  -1.314  0.00  0.00      PROB  
ATOM   2231  N   GLU P  42      -1.446  11.262   0.133  0.00  0.00      PROB  
ATOM   2232  HN  GLU P  42      -1.119  11.799   0.906  0.00  0.00      PROB  
ATOM   2233  CA  GLU P  42      -0.360  10.496  -0.530  0.00  0.00      PROB  
ATOM   2234  HA  GLU P  42      -0.516  10.390  -1.593  0.00  0.00      PROB  
ATOM   2235  CB  GLU P  42       0.947  11.170  -0.203  0.00  0.00      PROB  
ATOM   2236  HB1 GLU P  42       1.695  10.823  -0.948  0.00  0.00      PROB  
ATOM   2237  HB2 GLU P  42       1.275  11.103   0.856  0.00  0.00      PROB  
ATOM   2238  CG  GLU P  42       0.814  12.735  -0.438  0.00  0.00      PROB  
ATOM   2239  HG1 GLU P  42       0.399  13.278   0.438  0.00  0.00      PROB  
ATOM   2240  HG2 GLU P  42       0.035  12.873  -1.219  0.00  0.00      PROB  
ATOM   2241  CD  GLU P  42       2.082  13.310  -0.989  0.00  0.00      PROB  
ATOM   2242  OE1 GLU P  42       2.127  13.514  -2.207  0.00  0.00      PROB  
ATOM   2243  OE2 GLU P  42       3.056  13.532  -0.209  0.00  0.00      PROB  
ATOM   2244  C   GLU P  42      -0.368   9.054   0.001  0.00  0.00      PROB  
ATOM   2245  O   GLU P  42      -0.670   8.794   1.144  0.00  0.00      PROB  
ATOM   2246  N   ILE P  43      -0.138   8.075  -0.882  0.00  0.00      PROB  
ATOM   2247  HN  ILE P  43       0.009   8.391  -1.816  0.00  0.00      PROB  
ATOM   2248  CA  ILE P  43      -0.216   6.693  -0.481  0.00  0.00      PROB  
ATOM   2249  HA  ILE P  43       0.139   6.728   0.538  0.00  0.00      PROB  
ATOM   2250  CB  ILE P  43      -1.592   6.150  -0.721  0.00  0.00      PROB  
ATOM   2251  HB  ILE P  43      -2.433   6.799  -0.398  0.00  0.00      PROB  
ATOM   2252  CG2 ILE P  43      -1.836   5.729  -2.184  0.00  0.00      PROB  
ATOM   2253 HG21 ILE P  43      -1.270   4.790  -2.361  0.00  0.00      PROB  
ATOM   2254 HG22 ILE P  43      -1.490   6.550  -2.848  0.00  0.00      PROB  
ATOM   2255 HG23 ILE P  43      -2.902   5.543  -2.434  0.00  0.00      PROB  
ATOM   2256  CG1 ILE P  43      -1.800   4.862   0.242  0.00  0.00      PROB  
ATOM   2257 HG11 ILE P  43      -1.378   5.262   1.189  0.00  0.00      PROB  
ATOM   2258 HG12 ILE P  43      -1.184   4.011  -0.121  0.00  0.00      PROB  
ATOM   2259  CD  ILE P  43      -3.269   4.367   0.432  0.00  0.00      PROB  
ATOM   2260  HD1 ILE P  43      -3.381   3.311   0.759  0.00  0.00      PROB  
ATOM   2261  HD2 ILE P  43      -3.867   4.386  -0.504  0.00  0.00      PROB  
ATOM   2262  HD3 ILE P  43      -3.774   5.040   1.157  0.00  0.00      PROB  
ATOM   2263  C   ILE P  43       0.926   5.882  -1.225  0.00  0.00      PROB  
ATOM   2264  O   ILE P  43       1.288   6.283  -2.352  0.00  0.00      PROB  
ATOM   2265  N   ALA P  44       1.429   4.792  -0.625  0.00  0.00      PROB  
ATOM   2266  HN  ALA P  44       1.324   4.596   0.347  0.00  0.00      PROB  
ATOM   2267  CA  ALA P  44       2.202   3.788  -1.391  0.00  0.00      PROB  
ATOM   2268  HA  ALA P  44       2.022   3.897  -2.451  0.00  0.00      PROB  
ATOM   2269  CB  ALA P  44       3.700   3.837  -1.127  0.00  0.00      PROB  
ATOM   2270  HB1 ALA P  44       3.912   4.433  -0.213  0.00  0.00      PROB  
ATOM   2271  HB2 ALA P  44       4.208   4.369  -1.960  0.00  0.00      PROB  
ATOM   2272  HB3 ALA P  44       4.244   2.868  -1.087  0.00  0.00      PROB  
ATOM   2273  C   ALA P  44       1.734   2.447  -0.834  0.00  0.00      PROB  
ATOM   2274  O   ALA P  44       1.187   2.251   0.242  0.00  0.00      PROB  
ATOM   2275  N   LEU P  45       1.931   1.434  -1.716  0.00  0.00      PROB  
ATOM   2276  HN  LEU P  45       2.358   1.681  -2.583  0.00  0.00      PROB  
ATOM   2277  CA  LEU P  45       1.519   0.028  -1.597  0.00  0.00      PROB  
ATOM   2278  HA  LEU P  45       1.613  -0.166  -0.539  0.00  0.00      PROB  
ATOM   2279  CB  LEU P  45       0.121  -0.034  -2.082  0.00  0.00      PROB  
ATOM   2280  HB1 LEU P  45       0.211   0.553  -3.021  0.00  0.00      PROB  
ATOM   2281  HB2 LEU P  45      -0.520   0.600  -1.433  0.00  0.00      PROB  
ATOM   2282  CG  LEU P  45      -0.535  -1.424  -2.299  0.00  0.00      PROB  
ATOM   2283  HG  LEU P  45      -0.073  -2.045  -3.095  0.00  0.00      PROB  
ATOM   2284  CD1 LEU P  45      -0.468  -2.297  -1.039  0.00  0.00      PROB  
ATOM   2285 HD11 LEU P  45      -0.942  -3.302  -1.014  0.00  0.00      PROB  
ATOM   2286 HD12 LEU P  45      -1.001  -1.845  -0.176  0.00  0.00      PROB  
ATOM   2287 HD13 LEU P  45       0.577  -2.440  -0.690  0.00  0.00      PROB  
ATOM   2288  CD2 LEU P  45      -2.002  -1.259  -2.683  0.00  0.00      PROB  
ATOM   2289 HD21 LEU P  45      -2.110  -0.647  -3.605  0.00  0.00      PROB  
ATOM   2290 HD22 LEU P  45      -2.610  -0.831  -1.857  0.00  0.00      PROB  
ATOM   2291 HD23 LEU P  45      -2.454  -2.219  -3.010  0.00  0.00      PROB  
ATOM   2292  C   LEU P  45       2.524  -0.918  -2.297  0.00  0.00      PROB  
ATOM   2293  O   LEU P  45       2.911  -0.800  -3.463  0.00  0.00      PROB  
ATOM   2294  N   ILE P  46       2.894  -2.014  -1.553  0.00  0.00      PROB  
ATOM   2295  HN  ILE P  46       2.596  -1.952  -0.603  0.00  0.00      PROB  
ATOM   2296  CA  ILE P  46       3.783  -2.999  -2.093  0.00  0.00      PROB  
ATOM   2297  HA  ILE P  46       3.899  -2.893  -3.162  0.00  0.00      PROB  
ATOM   2298  CB  ILE P  46       5.182  -2.907  -1.455  0.00  0.00      PROB  
ATOM   2299  HB  ILE P  46       5.118  -3.181  -0.381  0.00  0.00      PROB  
ATOM   2300  CG2 ILE P  46       6.050  -3.985  -2.154  0.00  0.00      PROB  
ATOM   2301 HG21 ILE P  46       7.107  -4.044  -1.815  0.00  0.00      PROB  
ATOM   2302 HG22 ILE P  46       6.182  -3.857  -3.250  0.00  0.00      PROB  
ATOM   2303 HG23 ILE P  46       5.656  -5.012  -1.998  0.00  0.00      PROB  
ATOM   2304  CG1 ILE P  46       5.795  -1.485  -1.579  0.00  0.00      PROB  
ATOM   2305 HG11 ILE P  46       5.113  -0.661  -1.279  0.00  0.00      PROB  
ATOM   2306 HG12 ILE P  46       5.826  -1.264  -2.668  0.00  0.00      PROB  
ATOM   2307  CD  ILE P  46       7.090  -1.357  -0.803  0.00  0.00      PROB  
ATOM   2308  HD1 ILE P  46       6.984  -1.829   0.197  0.00  0.00      PROB  
ATOM   2309  HD2 ILE P  46       7.290  -0.284  -0.593  0.00  0.00      PROB  
ATOM   2310  HD3 ILE P  46       7.968  -1.769  -1.346  0.00  0.00      PROB  
ATOM   2311  C   ILE P  46       3.097  -4.312  -1.896  0.00  0.00      PROB  
ATOM   2312  O   ILE P  46       2.632  -4.644  -0.794  0.00  0.00      PROB  
ATOM   2313  N   ILE P  47       2.984  -5.129  -2.965  0.00  0.00      PROB  
ATOM   2314  HN  ILE P  47       3.272  -4.737  -3.836  0.00  0.00      PROB  
ATOM   2315  CA  ILE P  47       2.429  -6.507  -2.797  0.00  0.00      PROB  
ATOM   2316  HA  ILE P  47       2.196  -6.795  -1.782  0.00  0.00      PROB  
ATOM   2317  CB  ILE P  47       1.154  -6.555  -3.649  0.00  0.00      PROB  
ATOM   2318  HB  ILE P  47       1.364  -6.172  -4.670  0.00  0.00      PROB  
ATOM   2319  CG2 ILE P  47       0.764  -8.059  -3.775  0.00  0.00      PROB  
ATOM   2320 HG21 ILE P  47       1.404  -8.525  -4.554  0.00  0.00      PROB  
ATOM   2321 HG22 ILE P  47      -0.304  -8.215  -4.038  0.00  0.00      PROB  
ATOM   2322 HG23 ILE P  47       0.903  -8.700  -2.879  0.00  0.00      PROB  
ATOM   2323  CG1 ILE P  47      -0.043  -5.747  -3.077  0.00  0.00      PROB  
ATOM   2324 HG11 ILE P  47       0.179  -4.686  -2.832  0.00  0.00      PROB  
ATOM   2325 HG12 ILE P  47      -0.341  -6.212  -2.113  0.00  0.00      PROB  
ATOM   2326  CD  ILE P  47      -1.254  -5.616  -3.965  0.00  0.00      PROB  
ATOM   2327  HD1 ILE P  47      -1.694  -6.635  -3.918  0.00  0.00      PROB  
ATOM   2328  HD2 ILE P  47      -0.943  -5.476  -5.022  0.00  0.00      PROB  
ATOM   2329  HD3 ILE P  47      -2.067  -4.902  -3.713  0.00  0.00      PROB  
ATOM   2330  C   ILE P  47       3.472  -7.467  -3.354  0.00  0.00      PROB  
ATOM   2331  O   ILE P  47       4.104  -7.264  -4.422  0.00  0.00      PROB  
ATOM   2332  N   PHE P  48       3.703  -8.485  -2.516  0.00  0.00      PROB  
ATOM   2333  HN  PHE P  48       3.338  -8.400  -1.592  0.00  0.00      PROB  
ATOM   2334  CA  PHE P  48       4.422  -9.672  -2.883  0.00  0.00      PROB  
ATOM   2335  HA  PHE P  48       4.949  -9.573  -3.820  0.00  0.00      PROB  
ATOM   2336  CB  PHE P  48       5.521  -9.978  -1.915  0.00  0.00      PROB  
ATOM   2337  HB1 PHE P  48       6.084 -10.917  -2.107  0.00  0.00      PROB  
ATOM   2338  HB2 PHE P  48       4.965 -10.157  -0.970  0.00  0.00      PROB  
ATOM   2339  CG  PHE P  48       6.439  -8.818  -1.883  0.00  0.00      PROB  
ATOM   2340  CD1 PHE P  48       7.275  -8.557  -2.913  0.00  0.00      PROB  
ATOM   2341  HD1 PHE P  48       7.174  -9.149  -3.810  0.00  0.00      PROB  
ATOM   2342  CE1 PHE P  48       8.073  -7.434  -2.872  0.00  0.00      PROB  
ATOM   2343  HE1 PHE P  48       8.695  -7.250  -3.736  0.00  0.00      PROB  
ATOM   2344  CZ  PHE P  48       8.168  -6.613  -1.772  0.00  0.00      PROB  
ATOM   2345  HZ  PHE P  48       8.809  -5.744  -1.746  0.00  0.00      PROB  
ATOM   2346  CD2 PHE P  48       6.477  -7.940  -0.738  0.00  0.00      PROB  
ATOM   2347  HD2 PHE P  48       5.738  -8.071   0.040  0.00  0.00      PROB  
ATOM   2348  CE2 PHE P  48       7.345  -6.883  -0.658  0.00  0.00      PROB  
ATOM   2349  HE2 PHE P  48       7.137  -6.212   0.163  0.00  0.00      PROB  
ATOM   2350  C   PHE P  48       3.437 -10.841  -2.964  0.00  0.00      PROB  
ATOM   2351  O   PHE P  48       2.482 -10.896  -2.243  0.00  0.00      PROB  
ATOM   2352  N   ASN P  49       3.658 -11.688  -3.990  0.00  0.00      PROB  
ATOM   2353  HN  ASN P  49       4.286 -11.538  -4.750  0.00  0.00      PROB  
ATOM   2354  CA  ASN P  49       2.958 -12.979  -4.019  0.00  0.00      PROB  
ATOM   2355  HA  ASN P  49       2.091 -12.965  -3.375  0.00  0.00      PROB  
ATOM   2356  CB  ASN P  49       2.577 -13.492  -5.469  0.00  0.00      PROB  
ATOM   2357  HB1 ASN P  49       1.768 -12.796  -5.780  0.00  0.00      PROB  
ATOM   2358  HB2 ASN P  49       2.140 -14.513  -5.504  0.00  0.00      PROB  
ATOM   2359  CG  ASN P  49       3.631 -13.463  -6.612  0.00  0.00      PROB  
ATOM   2360  OD1 ASN P  49       4.730 -13.098  -6.354  0.00  0.00      PROB  
ATOM   2361  ND2 ASN P  49       3.196 -13.774  -7.866  0.00  0.00      PROB  
ATOM   2362 HD21 ASN P  49       2.290 -14.188  -7.952  0.00  0.00      PROB  
ATOM   2363 HD22 ASN P  49       3.688 -13.402  -8.653  0.00  0.00      PROB  
ATOM   2364  C   ASN P  49       3.918 -14.055  -3.386  0.00  0.00      PROB  
ATOM   2365  O   ASN P  49       5.057 -13.648  -3.053  0.00  0.00      PROB  
ATOM   2366  N   SER P  50       3.440 -15.257  -3.251  0.00  0.00      PROB  
ATOM   2367  HN  SER P  50       2.454 -15.392  -3.315  0.00  0.00      PROB  
ATOM   2368  CA  SER P  50       4.219 -16.459  -2.848  0.00  0.00      PROB  
ATOM   2369  HA  SER P  50       4.651 -16.237  -1.883  0.00  0.00      PROB  
ATOM   2370  CB  SER P  50       3.225 -17.624  -2.633  0.00  0.00      PROB  
ATOM   2371  HB1 SER P  50       2.588 -17.788  -3.528  0.00  0.00      PROB  
ATOM   2372  HB2 SER P  50       2.529 -17.310  -1.826  0.00  0.00      PROB  
ATOM   2373  OG  SER P  50       3.926 -18.785  -2.204  0.00  0.00      PROB  
ATOM   2374  HG1 SER P  50       4.234 -18.606  -1.313  0.00  0.00      PROB  
ATOM   2375  C   SER P  50       5.335 -16.857  -3.793  0.00  0.00      PROB  
ATOM   2376  O   SER P  50       6.323 -17.451  -3.235  0.00  0.00      PROB  
ATOM   2377  N   ALA P  51       5.424 -16.627  -5.126  0.00  0.00      PROB  
ATOM   2378  HN  ALA P  51       4.590 -16.303  -5.566  0.00  0.00      PROB  
ATOM   2379  CA  ALA P  51       6.655 -16.804  -5.867  0.00  0.00      PROB  
ATOM   2380  HA  ALA P  51       7.151 -17.725  -5.600  0.00  0.00      PROB  
ATOM   2381  CB  ALA P  51       6.214 -16.840  -7.404  0.00  0.00      PROB  
ATOM   2382  HB1 ALA P  51       5.531 -17.708  -7.525  0.00  0.00      PROB  
ATOM   2383  HB2 ALA P  51       7.141 -17.088  -7.963  0.00  0.00      PROB  
ATOM   2384  HB3 ALA P  51       5.764 -15.851  -7.636  0.00  0.00      PROB  
ATOM   2385  C   ALA P  51       7.683 -15.753  -5.610  0.00  0.00      PROB  
ATOM   2386  O   ALA P  51       8.803 -16.093  -5.915  0.00  0.00      PROB  
ATOM   2387  N   ASN P  52       7.332 -14.631  -4.967  0.00  0.00      PROB  
ATOM   2388  HN  ASN P  52       6.369 -14.473  -4.765  0.00  0.00      PROB  
ATOM   2389  CA  ASN P  52       8.229 -13.647  -4.431  0.00  0.00      PROB  
ATOM   2390  HA  ASN P  52       7.626 -13.097  -3.724  0.00  0.00      PROB  
ATOM   2391  CB  ASN P  52       9.471 -14.173  -3.739  0.00  0.00      PROB  
ATOM   2392  HB1 ASN P  52      10.266 -14.525  -4.429  0.00  0.00      PROB  
ATOM   2393  HB2 ASN P  52       9.116 -15.019  -3.112  0.00  0.00      PROB  
ATOM   2394  CG  ASN P  52      10.206 -13.112  -2.875  0.00  0.00      PROB  
ATOM   2395  OD1 ASN P  52       9.612 -12.191  -2.214  0.00  0.00      PROB  
ATOM   2396  ND2 ASN P  52      11.566 -13.216  -2.760  0.00  0.00      PROB  
ATOM   2397 HD21 ASN P  52      12.094 -13.820  -3.356  0.00  0.00      PROB  
ATOM   2398 HD22 ASN P  52      12.085 -12.487  -2.313  0.00  0.00      PROB  
ATOM   2399  C   ASN P  52       8.497 -12.623  -5.430  0.00  0.00      PROB  
ATOM   2400  O   ASN P  52       9.589 -12.007  -5.548  0.00  0.00      PROB  
ATOM   2401  N   ARG P  53       7.489 -12.220  -6.224  0.00  0.00      PROB  
ATOM   2402  HN  ARG P  53       6.587 -12.639  -6.301  0.00  0.00      PROB  
ATOM   2403  CA  ARG P  53       7.661 -11.123  -7.199  0.00  0.00      PROB  
ATOM   2404  HA  ARG P  53       8.709 -10.915  -7.358  0.00  0.00      PROB  
ATOM   2405  CB  ARG P  53       6.987 -11.591  -8.507  0.00  0.00      PROB  
ATOM   2406  HB1 ARG P  53       7.074 -10.737  -9.212  0.00  0.00      PROB  
ATOM   2407  HB2 ARG P  53       5.935 -11.879  -8.296  0.00  0.00      PROB  
ATOM   2408  CG  ARG P  53       7.640 -12.878  -9.128  0.00  0.00      PROB  
ATOM   2409  HG1 ARG P  53       6.885 -13.030  -9.929  0.00  0.00      PROB  
ATOM   2410  HG2 ARG P  53       7.618 -13.700  -8.381  0.00  0.00      PROB  
ATOM   2411  CD  ARG P  53       8.978 -12.540  -9.671  0.00  0.00      PROB  
ATOM   2412  HD1 ARG P  53       9.898 -12.556  -9.048  0.00  0.00      PROB  
ATOM   2413  HD2 ARG P  53       8.940 -11.664 -10.352  0.00  0.00      PROB  
ATOM   2414  NE  ARG P  53       9.237 -13.727 -10.565  0.00  0.00      PROB  
ATOM   2415  HE  ARG P  53       8.648 -14.534 -10.522  0.00  0.00      PROB  
ATOM   2416  CZ  ARG P  53      10.386 -13.847 -11.222  0.00  0.00      PROB  
ATOM   2417  NH1 ARG P  53      11.332 -12.949 -11.227  0.00  0.00      PROB  
ATOM   2418 HH11 ARG P  53      11.458 -12.273 -10.501  0.00  0.00      PROB  
ATOM   2419 HH12 ARG P  53      12.110 -13.009 -11.852  0.00  0.00      PROB  
ATOM   2420  NH2 ARG P  53      10.587 -14.911 -11.979  0.00  0.00      PROB  
ATOM   2421 HH21 ARG P  53       9.937 -15.661 -11.852  0.00  0.00      PROB  
ATOM   2422 HH22 ARG P  53      11.534 -15.136 -12.211  0.00  0.00      PROB  
ATOM   2423  C   ARG P  53       7.082  -9.814  -6.707  0.00  0.00      PROB  
ATOM   2424  O   ARG P  53       6.095  -9.748  -5.976  0.00  0.00      PROB  
ATOM   2425  N   LEU P  54       7.695  -8.687  -7.052  0.00  0.00      PROB  
ATOM   2426  HN  LEU P  54       8.440  -8.690  -7.715  0.00  0.00      PROB  
ATOM   2427  CA  LEU P  54       7.415  -7.330  -6.575  0.00  0.00      PROB  
ATOM   2428  HA  LEU P  54       7.032  -7.276  -5.566  0.00  0.00      PROB  
ATOM   2429  CB  LEU P  54       8.788  -6.481  -6.548  0.00  0.00      PROB  
ATOM   2430  HB1 LEU P  54       9.289  -6.648  -7.526  0.00  0.00      PROB  
ATOM   2431  HB2 LEU P  54       9.480  -6.872  -5.772  0.00  0.00      PROB  
ATOM   2432  CG  LEU P  54       8.526  -4.941  -6.344  0.00  0.00      PROB  
ATOM   2433  HG  LEU P  54       7.924  -4.538  -7.186  0.00  0.00      PROB  
ATOM   2434  CD1 LEU P  54       7.867  -4.691  -5.051  0.00  0.00      PROB  
ATOM   2435 HD11 LEU P  54       7.678  -3.613  -4.860  0.00  0.00      PROB  
ATOM   2436 HD12 LEU P  54       8.434  -5.005  -4.149  0.00  0.00      PROB  
ATOM   2437 HD13 LEU P  54       6.884  -5.184  -4.896  0.00  0.00      PROB  
ATOM   2438  CD2 LEU P  54       9.881  -4.207  -6.616  0.00  0.00      PROB  
ATOM   2439 HD21 LEU P  54      10.318  -4.741  -7.487  0.00  0.00      PROB  
ATOM   2440 HD22 LEU P  54      10.599  -4.329  -5.777  0.00  0.00      PROB  
ATOM   2441 HD23 LEU P  54       9.735  -3.116  -6.765  0.00  0.00      PROB  
ATOM   2442  C   LEU P  54       6.343  -6.649  -7.519  0.00  0.00      PROB  
ATOM   2443  O   LEU P  54       6.510  -6.509  -8.731  0.00  0.00      PROB  
ATOM   2444  N   PHE P  55       5.187  -6.222  -6.975  0.00  0.00      PROB  
ATOM   2445  HN  PHE P  55       4.790  -6.403  -6.078  0.00  0.00      PROB  
ATOM   2446  CA  PHE P  55       4.277  -5.326  -7.745  0.00  0.00      PROB  
ATOM   2447  HA  PHE P  55       4.676  -5.040  -8.707  0.00  0.00      PROB  
ATOM   2448  CB  PHE P  55       2.823  -5.910  -7.776  0.00  0.00      PROB  
ATOM   2449  HB1 PHE P  55       2.143  -5.267  -8.375  0.00  0.00      PROB  
ATOM   2450  HB2 PHE P  55       2.337  -6.018  -6.783  0.00  0.00      PROB  
ATOM   2451  CG  PHE P  55       2.906  -7.357  -8.319  0.00  0.00      PROB  
ATOM   2452  CD1 PHE P  55       3.049  -7.514  -9.692  0.00  0.00      PROB  
ATOM   2453  HD1 PHE P  55       3.011  -6.568 -10.212  0.00  0.00      PROB  
ATOM   2454  CE1 PHE P  55       3.175  -8.821 -10.269  0.00  0.00      PROB  
ATOM   2455  HE1 PHE P  55       3.005  -9.044 -11.312  0.00  0.00      PROB  
ATOM   2456  CZ  PHE P  55       3.092  -9.942  -9.461  0.00  0.00      PROB  
ATOM   2457  HZ  PHE P  55       3.149 -10.933  -9.888  0.00  0.00      PROB  
ATOM   2458  CD2 PHE P  55       2.937  -8.512  -7.463  0.00  0.00      PROB  
ATOM   2459  HD2 PHE P  55       2.726  -8.281  -6.430  0.00  0.00      PROB  
ATOM   2460  CE2 PHE P  55       3.080  -9.757  -8.098  0.00  0.00      PROB  
ATOM   2461  HE2 PHE P  55       2.943 -10.562  -7.391  0.00  0.00      PROB  
ATOM   2462  C   PHE P  55       4.077  -4.137  -6.794  0.00  0.00      PROB  
ATOM   2463  O   PHE P  55       3.966  -4.311  -5.594  0.00  0.00      PROB  
ATOM   2464  N   GLN P  56       3.989  -2.928  -7.426  0.00  0.00      PROB  
ATOM   2465  HN  GLN P  56       3.988  -2.870  -8.422  0.00  0.00      PROB  
ATOM   2466  CA  GLN P  56       3.845  -1.758  -6.581  0.00  0.00      PROB  
ATOM   2467  HA  GLN P  56       3.361  -1.995  -5.645  0.00  0.00      PROB  
ATOM   2468  CB  GLN P  56       5.188  -0.999  -6.270  0.00  0.00      PROB  
ATOM   2469  HB1 GLN P  56       5.729  -1.421  -5.396  0.00  0.00      PROB  
ATOM   2470  HB2 GLN P  56       4.938  -0.037  -5.774  0.00  0.00      PROB  
ATOM   2471  CG  GLN P  56       6.153  -0.931  -7.488  0.00  0.00      PROB  
ATOM   2472  HG1 GLN P  56       5.551  -0.736  -8.400  0.00  0.00      PROB  
ATOM   2473  HG2 GLN P  56       6.594  -1.944  -7.598  0.00  0.00      PROB  
ATOM   2474  CD  GLN P  56       7.339   0.017  -7.336  0.00  0.00      PROB  
ATOM   2475  OE1 GLN P  56       8.208  -0.326  -6.547  0.00  0.00      PROB  
ATOM   2476  NE2 GLN P  56       7.438   1.083  -8.167  0.00  0.00      PROB  
ATOM   2477 HE21 GLN P  56       6.829   1.158  -8.957  0.00  0.00      PROB  
ATOM   2478 HE22 GLN P  56       8.324   1.542  -8.240  0.00  0.00      PROB  
ATOM   2479  C   GLN P  56       2.851  -0.775  -7.173  0.00  0.00      PROB  
ATOM   2480  O   GLN P  56       2.623  -0.895  -8.339  0.00  0.00      PROB  
ATOM   2481  N   TYR P  57       2.358   0.147  -6.342  0.00  0.00      PROB  
ATOM   2482  HN  TYR P  57       2.648   0.162  -5.388  0.00  0.00      PROB  
ATOM   2483  CA  TYR P  57       1.537   1.232  -6.748  0.00  0.00      PROB  
ATOM   2484  HA  TYR P  57       1.621   1.484  -7.795  0.00  0.00      PROB  
ATOM   2485  CB  TYR P  57       0.001   0.896  -6.555  0.00  0.00      PROB  
ATOM   2486  HB1 TYR P  57      -0.131   0.390  -5.574  0.00  0.00      PROB  
ATOM   2487  HB2 TYR P  57      -0.321   0.098  -7.258  0.00  0.00      PROB  
ATOM   2488  CG  TYR P  57      -0.891   2.051  -6.542  0.00  0.00      PROB  
ATOM   2489  CD1 TYR P  57      -1.607   2.505  -5.372  0.00  0.00      PROB  
ATOM   2490  HD1 TYR P  57      -1.460   2.020  -4.419  0.00  0.00      PROB  
ATOM   2491  CE1 TYR P  57      -2.385   3.684  -5.433  0.00  0.00      PROB  
ATOM   2492  HE1 TYR P  57      -3.037   4.042  -4.650  0.00  0.00      PROB  
ATOM   2493  CZ  TYR P  57      -2.384   4.552  -6.497  0.00  0.00      PROB  
ATOM   2494  OH  TYR P  57      -2.964   5.814  -6.415  0.00  0.00      PROB  
ATOM   2495  HH  TYR P  57      -2.500   6.455  -6.959  0.00  0.00      PROB  
ATOM   2496  CD2 TYR P  57      -1.082   2.840  -7.744  0.00  0.00      PROB  
ATOM   2497  HD2 TYR P  57      -0.470   2.493  -8.564  0.00  0.00      PROB  
ATOM   2498  CE2 TYR P  57      -1.803   4.030  -7.683  0.00  0.00      PROB  
ATOM   2499  HE2 TYR P  57      -1.996   4.727  -8.484  0.00  0.00      PROB  
ATOM   2500  C   TYR P  57       2.069   2.387  -5.824  0.00  0.00      PROB  
ATOM   2501  O   TYR P  57       2.609   2.205  -4.746  0.00  0.00      PROB  
ATOM   2502  N   ALA P  58       1.916   3.615  -6.312  0.00  0.00      PROB  
ATOM   2503  HN  ALA P  58       1.468   3.857  -7.169  0.00  0.00      PROB  
ATOM   2504  CA  ALA P  58       2.245   4.804  -5.518  0.00  0.00      PROB  
ATOM   2505  HA  ALA P  58       1.791   4.700  -4.543  0.00  0.00      PROB  
ATOM   2506  CB  ALA P  58       3.734   5.062  -5.345  0.00  0.00      PROB  
ATOM   2507  HB1 ALA P  58       4.244   4.137  -5.000  0.00  0.00      PROB  
ATOM   2508  HB2 ALA P  58       3.963   5.793  -4.540  0.00  0.00      PROB  
ATOM   2509  HB3 ALA P  58       4.224   5.296  -6.314  0.00  0.00      PROB  
ATOM   2510  C   ALA P  58       1.506   5.990  -6.159  0.00  0.00      PROB  
ATOM   2511  O   ALA P  58       1.346   5.989  -7.402  0.00  0.00      PROB  
ATOM   2512  N   SER P  59       1.120   6.934  -5.310  0.00  0.00      PROB  
ATOM   2513  HN  SER P  59       1.187   6.759  -4.330  0.00  0.00      PROB  
ATOM   2514  CA  SER P  59       0.543   8.220  -5.724  0.00  0.00      PROB  
ATOM   2515  HA  SER P  59      -0.043   8.159  -6.629  0.00  0.00      PROB  
ATOM   2516  CB  SER P  59      -0.401   8.702  -4.662  0.00  0.00      PROB  
ATOM   2517  HB1 SER P  59      -1.189   7.964  -4.400  0.00  0.00      PROB  
ATOM   2518  HB2 SER P  59      -0.929   9.633  -4.958  0.00  0.00      PROB  
ATOM   2519  OG  SER P  59       0.434   9.060  -3.508  0.00  0.00      PROB  
ATOM   2520  HG1 SER P  59       0.780   9.938  -3.687  0.00  0.00      PROB  
ATOM   2521  C   SER P  59       1.608   9.274  -6.104  0.00  0.00      PROB  
ATOM   2522  O   SER P  59       1.262  10.387  -6.520  0.00  0.00      PROB  
ATOM   2523  N   THR P  60       2.945   8.966  -5.958  0.00  0.00      PROB  
ATOM   2524  HN  THR P  60       3.260   8.063  -5.676  0.00  0.00      PROB  
ATOM   2525  CA  THR P  60       4.040   9.896  -6.228  0.00  0.00      PROB  
ATOM   2526  HA  THR P  60       3.929  10.391  -7.181  0.00  0.00      PROB  
ATOM   2527  CB  THR P  60       4.351  10.867  -5.088  0.00  0.00      PROB  
ATOM   2528  HB  THR P  60       3.407  11.379  -4.802  0.00  0.00      PROB  
ATOM   2529  OG1 THR P  60       5.172  11.958  -5.542  0.00  0.00      PROB  
ATOM   2530  HG1 THR P  60       5.178  12.610  -4.838  0.00  0.00      PROB  
ATOM   2531  CG2 THR P  60       4.851  10.184  -3.807  0.00  0.00      PROB  
ATOM   2532 HG21 THR P  60       5.907   9.840  -3.783  0.00  0.00      PROB  
ATOM   2533 HG22 THR P  60       4.278   9.257  -3.592  0.00  0.00      PROB  
ATOM   2534 HG23 THR P  60       4.773  10.852  -2.923  0.00  0.00      PROB  
ATOM   2535  C   THR P  60       5.112   8.950  -6.471  0.00  0.00      PROB  
ATOM   2536  O   THR P  60       4.913   7.773  -6.419  0.00  0.00      PROB  
ATOM   2537  N   ASP P  61       6.378   9.367  -6.720  0.00  0.00      PROB  
ATOM   2538  HN  ASP P  61       6.528  10.343  -6.855  0.00  0.00      PROB  
ATOM   2539  CA  ASP P  61       7.566   8.578  -6.718  0.00  0.00      PROB  
ATOM   2540  HA  ASP P  61       7.583   7.880  -7.542  0.00  0.00      PROB  
ATOM   2541  CB  ASP P  61       8.736   9.596  -7.010  0.00  0.00      PROB  
ATOM   2542  HB1 ASP P  61       9.768   9.186  -6.992  0.00  0.00      PROB  
ATOM   2543  HB2 ASP P  61       8.591  10.460  -6.327  0.00  0.00      PROB  
ATOM   2544  CG  ASP P  61       8.590  10.116  -8.411  0.00  0.00      PROB  
ATOM   2545  OD1 ASP P  61       8.742  11.323  -8.632  0.00  0.00      PROB  
ATOM   2546  OD2 ASP P  61       8.310   9.317  -9.331  0.00  0.00      PROB  
ATOM   2547  C   ASP P  61       7.858   7.798  -5.467  0.00  0.00      PROB  
ATOM   2548  O   ASP P  61       7.635   8.248  -4.363  0.00  0.00      PROB  
ATOM   2549  N   MET P  62       8.449   6.600  -5.579  0.00  0.00      PROB  
ATOM   2550  HN  MET P  62       8.692   6.286  -6.494  0.00  0.00      PROB  
ATOM   2551  CA  MET P  62       8.860   5.732  -4.551  0.00  0.00      PROB  
ATOM   2552  HA  MET P  62       8.120   5.681  -3.766  0.00  0.00      PROB  
ATOM   2553  CB  MET P  62       8.954   4.219  -5.123  0.00  0.00      PROB  
ATOM   2554  HB1 MET P  62       9.536   3.535  -4.469  0.00  0.00      PROB  
ATOM   2555  HB2 MET P  62       9.461   4.224  -6.112  0.00  0.00      PROB  
ATOM   2556  CG  MET P  62       7.523   3.562  -5.363  0.00  0.00      PROB  
ATOM   2557  HG1 MET P  62       7.667   2.650  -5.981  0.00  0.00      PROB  
ATOM   2558  HG2 MET P  62       6.918   4.252  -5.989  0.00  0.00      PROB  
ATOM   2559  SD  MET P  62       6.646   3.282  -3.769  0.00  0.00      PROB  
ATOM   2560  CE  MET P  62       7.351   1.789  -3.082  0.00  0.00      PROB  
ATOM   2561  HE1 MET P  62       7.084   0.868  -3.644  0.00  0.00      PROB  
ATOM   2562  HE2 MET P  62       7.009   1.761  -2.026  0.00  0.00      PROB  
ATOM   2563  HE3 MET P  62       8.460   1.726  -3.077  0.00  0.00      PROB  
ATOM   2564  C   MET P  62      10.127   6.162  -3.895  0.00  0.00      PROB  
ATOM   2565  O   MET P  62      10.265   6.008  -2.696  0.00  0.00      PROB  
ATOM   2566  N   ASP P  63      11.020   6.878  -4.660  0.00  0.00      PROB  
ATOM   2567  HN  ASP P  63      10.967   6.763  -5.649  0.00  0.00      PROB  
ATOM   2568  CA  ASP P  63      12.085   7.622  -4.122  0.00  0.00      PROB  
ATOM   2569  HA  ASP P  63      12.767   7.006  -3.554  0.00  0.00      PROB  
ATOM   2570  CB  ASP P  63      12.878   8.308  -5.277  0.00  0.00      PROB  
ATOM   2571  HB1 ASP P  63      13.819   8.825  -4.991  0.00  0.00      PROB  
ATOM   2572  HB2 ASP P  63      12.305   9.108  -5.792  0.00  0.00      PROB  
ATOM   2573  CG  ASP P  63      13.360   7.366  -6.409  0.00  0.00      PROB  
ATOM   2574  OD1 ASP P  63      14.527   7.280  -6.816  0.00  0.00      PROB  
ATOM   2575  OD2 ASP P  63      12.384   6.873  -7.061  0.00  0.00      PROB  
ATOM   2576  C   ASP P  63      11.548   8.738  -3.117  0.00  0.00      PROB  
ATOM   2577  O   ASP P  63      12.018   8.959  -1.987  0.00  0.00      PROB  
ATOM   2578  N   ARG P  64      10.560   9.576  -3.584  0.00  0.00      PROB  
ATOM   2579  HN  ARG P  64      10.166   9.448  -4.491  0.00  0.00      PROB  
ATOM   2580  CA  ARG P  64       9.900  10.616  -2.767  0.00  0.00      PROB  
ATOM   2581  HA  ARG P  64      10.725  11.168  -2.343  0.00  0.00      PROB  
ATOM   2582  CB  ARG P  64       8.944  11.575  -3.565  0.00  0.00      PROB  
ATOM   2583  HB1 ARG P  64       8.274  10.949  -4.192  0.00  0.00      PROB  
ATOM   2584  HB2 ARG P  64       9.579  12.061  -4.336  0.00  0.00      PROB  
ATOM   2585  CG  ARG P  64       8.048  12.618  -2.740  0.00  0.00      PROB  
ATOM   2586  HG1 ARG P  64       7.362  12.077  -2.054  0.00  0.00      PROB  
ATOM   2587  HG2 ARG P  64       7.404  13.253  -3.386  0.00  0.00      PROB  
ATOM   2588  CD  ARG P  64       8.920  13.593  -1.817  0.00  0.00      PROB  
ATOM   2589  HD1 ARG P  64       9.535  14.284  -2.433  0.00  0.00      PROB  
ATOM   2590  HD2 ARG P  64       9.617  12.998  -1.190  0.00  0.00      PROB  
ATOM   2591  NE  ARG P  64       7.950  14.323  -1.031  0.00  0.00      PROB  
ATOM   2592  HE  ARG P  64       6.990  14.313  -1.312  0.00  0.00      PROB  
ATOM   2593  CZ  ARG P  64       8.186  15.240  -0.114  0.00  0.00      PROB  
ATOM   2594  NH1 ARG P  64       9.346  15.630   0.389  0.00  0.00      PROB  
ATOM   2595 HH11 ARG P  64      10.168  15.099   0.186  0.00  0.00      PROB  
ATOM   2596 HH12 ARG P  64       9.156  15.940   1.320  0.00  0.00      PROB  
ATOM   2597  NH2 ARG P  64       7.199  15.966   0.361  0.00  0.00      PROB  
ATOM   2598 HH21 ARG P  64       6.430  16.018  -0.276  0.00  0.00      PROB  
ATOM   2599 HH22 ARG P  64       7.440  16.836   0.791  0.00  0.00      PROB  
ATOM   2600  C   ARG P  64       9.173  10.084  -1.498  0.00  0.00      PROB  
ATOM   2601  O   ARG P  64       9.452  10.596  -0.414  0.00  0.00      PROB  
ATOM   2602  N   VAL P  65       8.283   9.044  -1.698  0.00  0.00      PROB  
ATOM   2603  HN  VAL P  65       8.327   8.604  -2.591  0.00  0.00      PROB  
ATOM   2604  CA  VAL P  65       7.510   8.536  -0.592  0.00  0.00      PROB  
ATOM   2605  HA  VAL P  65       7.052   9.393  -0.120  0.00  0.00      PROB  
ATOM   2606  CB  VAL P  65       6.427   7.498  -1.081  0.00  0.00      PROB  
ATOM   2607  HB  VAL P  65       6.224   7.786  -2.135  0.00  0.00      PROB  
ATOM   2608  CG1 VAL P  65       6.895   6.016  -0.842  0.00  0.00      PROB  
ATOM   2609 HG11 VAL P  65       7.148   5.849   0.227  0.00  0.00      PROB  
ATOM   2610 HG12 VAL P  65       7.662   5.642  -1.553  0.00  0.00      PROB  
ATOM   2611 HG13 VAL P  65       6.007   5.434  -1.170  0.00  0.00      PROB  
ATOM   2612  CG2 VAL P  65       5.168   7.817  -0.249  0.00  0.00      PROB  
ATOM   2613 HG21 VAL P  65       4.506   6.926  -0.208  0.00  0.00      PROB  
ATOM   2614 HG22 VAL P  65       4.623   8.699  -0.647  0.00  0.00      PROB  
ATOM   2615 HG23 VAL P  65       5.384   8.111   0.800  0.00  0.00      PROB  
ATOM   2616  C   VAL P  65       8.499   7.963   0.456  0.00  0.00      PROB  
ATOM   2617  O   VAL P  65       8.497   8.418   1.599  0.00  0.00      PROB  
ATOM   2618  N   LEU P  66       9.481   7.143   0.021  0.00  0.00      PROB  
ATOM   2619  HN  LEU P  66       9.428   6.773  -0.903  0.00  0.00      PROB  
ATOM   2620  CA  LEU P  66      10.440   6.522   0.894  0.00  0.00      PROB  
ATOM   2621  HA  LEU P  66       9.870   5.979   1.633  0.00  0.00      PROB  
ATOM   2622  CB  LEU P  66      11.371   5.474   0.173  0.00  0.00      PROB  
ATOM   2623  HB1 LEU P  66      12.289   5.270   0.765  0.00  0.00      PROB  
ATOM   2624  HB2 LEU P  66      11.671   5.711  -0.870  0.00  0.00      PROB  
ATOM   2625  CG  LEU P  66      10.575   4.137   0.088  0.00  0.00      PROB  
ATOM   2626  HG  LEU P  66       9.612   4.354  -0.421  0.00  0.00      PROB  
ATOM   2627  CD1 LEU P  66      11.401   3.186  -0.744  0.00  0.00      PROB  
ATOM   2628 HD11 LEU P  66      11.413   3.721  -1.718  0.00  0.00      PROB  
ATOM   2629 HD12 LEU P  66      10.900   2.199  -0.840  0.00  0.00      PROB  
ATOM   2630 HD13 LEU P  66      12.468   3.013  -0.485  0.00  0.00      PROB  
ATOM   2631  CD2 LEU P  66      10.430   3.522   1.467  0.00  0.00      PROB  
ATOM   2632 HD21 LEU P  66      10.726   2.451   1.475  0.00  0.00      PROB  
ATOM   2633 HD22 LEU P  66       9.418   3.763   1.860  0.00  0.00      PROB  
ATOM   2634 HD23 LEU P  66      11.130   3.959   2.210  0.00  0.00      PROB  
ATOM   2635  C   LEU P  66      11.356   7.596   1.553  0.00  0.00      PROB  
ATOM   2636  O   LEU P  66      11.524   7.619   2.769  0.00  0.00      PROB  
ATOM   2637  N   LEU P  67      11.889   8.615   0.844  0.00  0.00      PROB  
ATOM   2638  HN  LEU P  67      11.867   8.740  -0.145  0.00  0.00      PROB  
ATOM   2639  CA  LEU P  67      12.526   9.743   1.560  0.00  0.00      PROB  
ATOM   2640  HA  LEU P  67      13.334   9.256   2.087  0.00  0.00      PROB  
ATOM   2641  CB  LEU P  67      13.263  10.752   0.575  0.00  0.00      PROB  
ATOM   2642  HB1 LEU P  67      13.522  11.667   1.149  0.00  0.00      PROB  
ATOM   2643  HB2 LEU P  67      12.428  11.035  -0.101  0.00  0.00      PROB  
ATOM   2644  CG  LEU P  67      14.457  10.136  -0.169  0.00  0.00      PROB  
ATOM   2645  HG  LEU P  67      14.231   9.059  -0.319  0.00  0.00      PROB  
ATOM   2646  CD1 LEU P  67      14.680  10.945  -1.501  0.00  0.00      PROB  
ATOM   2647 HD11 LEU P  67      14.266  11.975  -1.466  0.00  0.00      PROB  
ATOM   2648 HD12 LEU P  67      14.156  10.430  -2.335  0.00  0.00      PROB  
ATOM   2649 HD13 LEU P  67      15.775  10.908  -1.683  0.00  0.00      PROB  
ATOM   2650  CD2 LEU P  67      15.697  10.232   0.791  0.00  0.00      PROB  
ATOM   2651 HD21 LEU P  67      15.593   9.382   1.499  0.00  0.00      PROB  
ATOM   2652 HD22 LEU P  67      15.723  11.250   1.235  0.00  0.00      PROB  
ATOM   2653 HD23 LEU P  67      16.647  10.088   0.232  0.00  0.00      PROB  
ATOM   2654  C   LEU P  67      11.741  10.649   2.616  0.00  0.00      PROB  
ATOM   2655  O   LEU P  67      12.211  11.065   3.701  0.00  0.00      PROB  
ATOM   2656  N   LYS P  68      10.413  10.900   2.286  0.00  0.00      PROB  
ATOM   2657  HN  LYS P  68      10.119  10.617   1.376  0.00  0.00      PROB  
ATOM   2658  CA  LYS P  68       9.446  11.457   3.198  0.00  0.00      PROB  
ATOM   2659  HA  LYS P  68       9.796  12.401   3.590  0.00  0.00      PROB  
ATOM   2660  CB  LYS P  68       8.014  11.479   2.582  0.00  0.00      PROB  
ATOM   2661  HB1 LYS P  68       7.596  10.464   2.409  0.00  0.00      PROB  
ATOM   2662  HB2 LYS P  68       8.104  11.888   1.553  0.00  0.00      PROB  
ATOM   2663  CG  LYS P  68       6.994  12.319   3.394  0.00  0.00      PROB  
ATOM   2664  HG1 LYS P  68       6.836  11.986   4.442  0.00  0.00      PROB  
ATOM   2665  HG2 LYS P  68       5.950  12.210   3.030  0.00  0.00      PROB  
ATOM   2666  CD  LYS P  68       7.360  13.789   3.472  0.00  0.00      PROB  
ATOM   2667  HD1 LYS P  68       7.862  14.112   2.536  0.00  0.00      PROB  
ATOM   2668  HD2 LYS P  68       8.174  13.994   4.199  0.00  0.00      PROB  
ATOM   2669  CE  LYS P  68       6.217  14.771   3.697  0.00  0.00      PROB  
ATOM   2670  HE1 LYS P  68       5.583  14.528   4.577  0.00  0.00      PROB  
ATOM   2671  HE2 LYS P  68       5.504  14.900   2.855  0.00  0.00      PROB  
ATOM   2672  NZ  LYS P  68       6.802  16.116   4.012  0.00  0.00      PROB  
ATOM   2673  HZ1 LYS P  68       6.995  16.144   5.034  0.00  0.00      PROB  
ATOM   2674  HZ2 LYS P  68       6.159  16.898   3.774  0.00  0.00      PROB  
ATOM   2675  HZ3 LYS P  68       7.751  16.201   3.594  0.00  0.00      PROB  
ATOM   2676  C   LYS P  68       9.282  10.620   4.442  0.00  0.00      PROB  
ATOM   2677  O   LYS P  68       9.452  11.043   5.542  0.00  0.00      PROB  
ATOM   2678  N   TYR P  69       9.087   9.270   4.227  0.00  0.00      PROB  
ATOM   2679  HN  TYR P  69       8.986   8.879   3.316  0.00  0.00      PROB  
ATOM   2680  CA  TYR P  69       9.005   8.202   5.280  0.00  0.00      PROB  
ATOM   2681  HA  TYR P  69       8.163   8.516   5.878  0.00  0.00      PROB  
ATOM   2682  CB  TYR P  69       8.672   6.870   4.523  0.00  0.00      PROB  
ATOM   2683  HB1 TYR P  69       9.400   6.641   3.716  0.00  0.00      PROB  
ATOM   2684  HB2 TYR P  69       7.690   7.000   4.020  0.00  0.00      PROB  
ATOM   2685  CG  TYR P  69       8.562   5.668   5.426  0.00  0.00      PROB  
ATOM   2686  CD1 TYR P  69       7.344   5.264   6.017  0.00  0.00      PROB  
ATOM   2687  HD1 TYR P  69       6.412   5.761   5.792  0.00  0.00      PROB  
ATOM   2688  CE1 TYR P  69       7.302   4.221   6.870  0.00  0.00      PROB  
ATOM   2689  HE1 TYR P  69       6.347   3.854   7.217  0.00  0.00      PROB  
ATOM   2690  CZ  TYR P  69       8.480   3.589   7.372  0.00  0.00      PROB  
ATOM   2691  OH  TYR P  69       8.270   2.655   8.468  0.00  0.00      PROB  
ATOM   2692  HH  TYR P  69       7.328   2.662   8.653  0.00  0.00      PROB  
ATOM   2693  CD2 TYR P  69       9.719   4.922   5.783  0.00  0.00      PROB  
ATOM   2694  HD2 TYR P  69      10.724   5.180   5.484  0.00  0.00      PROB  
ATOM   2695  CE2 TYR P  69       9.711   3.925   6.807  0.00  0.00      PROB  
ATOM   2696  HE2 TYR P  69      10.574   3.334   7.075  0.00  0.00      PROB  
ATOM   2697  C   TYR P  69      10.217   8.005   6.174  0.00  0.00      PROB  
ATOM   2698  O   TYR P  69      10.099   7.997   7.423  0.00  0.00      PROB  
ATOM   2699  N   THR P  70      11.423   7.930   5.592  0.00  0.00      PROB  
ATOM   2700  HN  THR P  70      11.381   8.036   4.601  0.00  0.00      PROB  
ATOM   2701  CA  THR P  70      12.713   7.886   6.327  0.00  0.00      PROB  
ATOM   2702  HA  THR P  70      12.503   7.232   7.161  0.00  0.00      PROB  
ATOM   2703  CB  THR P  70      13.953   7.463   5.592  0.00  0.00      PROB  
ATOM   2704  HB  THR P  70      14.778   7.527   6.333  0.00  0.00      PROB  
ATOM   2705  OG1 THR P  70      14.186   7.963   4.264  0.00  0.00      PROB  
ATOM   2706  HG1 THR P  70      13.410   7.669   3.780  0.00  0.00      PROB  
ATOM   2707  CG2 THR P  70      13.730   5.970   5.301  0.00  0.00      PROB  
ATOM   2708 HG21 THR P  70      12.855   5.861   4.626  0.00  0.00      PROB  
ATOM   2709 HG22 THR P  70      13.309   5.485   6.207  0.00  0.00      PROB  
ATOM   2710 HG23 THR P  70      14.625   5.450   4.899  0.00  0.00      PROB  
ATOM   2711  C   THR P  70      13.047   9.068   7.271  0.00  0.00      PROB  
ATOM   2712  O   THR P  70      13.642   8.928   8.311  0.00  0.00      PROB  
ATOM   2713  N   GLU P  71      12.709  10.300   6.848  0.00  0.00      PROB  
ATOM   2714  HN  GLU P  71      12.039  10.443   6.123  0.00  0.00      PROB  
ATOM   2715  CA  GLU P  71      13.065  11.466   7.605  0.00  0.00      PROB  
ATOM   2716  HA  GLU P  71      13.949  11.134   8.129  0.00  0.00      PROB  
ATOM   2717  CB  GLU P  71      13.343  12.734   6.680  0.00  0.00      PROB  
ATOM   2718  HB1 GLU P  71      13.306  13.584   7.394  0.00  0.00      PROB  
ATOM   2719  HB2 GLU P  71      12.468  12.725   5.995  0.00  0.00      PROB  
ATOM   2720  CG  GLU P  71      14.586  12.586   5.765  0.00  0.00      PROB  
ATOM   2721  HG1 GLU P  71      14.710  13.544   5.215  0.00  0.00      PROB  
ATOM   2722  HG2 GLU P  71      14.406  11.787   5.014  0.00  0.00      PROB  
ATOM   2723  CD  GLU P  71      15.870  12.272   6.443  0.00  0.00      PROB  
ATOM   2724  OE1 GLU P  71      16.413  13.265   7.104  0.00  0.00      PROB  
ATOM   2725  OE2 GLU P  71      16.384  11.142   6.464  0.00  0.00      PROB  
ATOM   2726  C   GLU P  71      11.994  11.767   8.653  0.00  0.00      PROB  
ATOM   2727  O   GLU P  71      12.158  12.574   9.570  0.00  0.00      PROB  
ATOM   2728  N   TYR P  72      10.826  11.070   8.646  0.00  0.00      PROB  
ATOM   2729  HN  TYR P  72      10.675  10.392   7.931  0.00  0.00      PROB  
ATOM   2730  CA  TYR P  72       9.692  11.366   9.550  0.00  0.00      PROB  
ATOM   2731  HA  TYR P  72       9.635  12.435   9.692  0.00  0.00      PROB  
ATOM   2732  CB  TYR P  72       8.426  10.835   8.836  0.00  0.00      PROB  
ATOM   2733  HB1 TYR P  72       8.338   9.729   8.794  0.00  0.00      PROB  
ATOM   2734  HB2 TYR P  72       8.465  11.272   7.816  0.00  0.00      PROB  
ATOM   2735  CG  TYR P  72       7.215  11.356   9.481  0.00  0.00      PROB  
ATOM   2736  CD1 TYR P  72       6.688  10.844  10.734  0.00  0.00      PROB  
ATOM   2737  HD1 TYR P  72       7.174   9.928  11.036  0.00  0.00      PROB  
ATOM   2738  CE1 TYR P  72       5.607  11.473  11.307  0.00  0.00      PROB  
ATOM   2739  HE1 TYR P  72       5.149  10.990  12.157  0.00  0.00      PROB  
ATOM   2740  CZ  TYR P  72       4.920  12.526  10.702  0.00  0.00      PROB  
ATOM   2741  OH  TYR P  72       3.647  12.950  11.176  0.00  0.00      PROB  
ATOM   2742  HH  TYR P  72       3.351  13.686  10.635  0.00  0.00      PROB  
ATOM   2743  CD2 TYR P  72       6.559  12.436   8.887  0.00  0.00      PROB  
ATOM   2744  HD2 TYR P  72       6.902  12.680   7.892  0.00  0.00      PROB  
ATOM   2745  CE2 TYR P  72       5.383  12.982   9.471  0.00  0.00      PROB  
ATOM   2746  HE2 TYR P  72       4.838  13.787   9.001  0.00  0.00      PROB  
ATOM   2747  C   TYR P  72       9.824  10.781  10.939  0.00  0.00      PROB  
ATOM   2748  O   TYR P  72       9.961   9.548  11.208  0.00  0.00      PROB  
ATOM   2749  N   SER P  73       9.810  11.669  11.915  0.00  0.00      PROB  
ATOM   2750  HN  SER P  73       9.444  12.582  11.758  0.00  0.00      PROB  
ATOM   2751  CA  SER P  73       9.971  11.381  13.360  0.00  0.00      PROB  
ATOM   2752  HA  SER P  73      10.731  10.639  13.554  0.00  0.00      PROB  
ATOM   2753  CB  SER P  73      10.333  12.700  14.093  0.00  0.00      PROB  
ATOM   2754  HB1 SER P  73       9.549  13.467  13.920  0.00  0.00      PROB  
ATOM   2755  HB2 SER P  73      11.301  13.043  13.668  0.00  0.00      PROB  
ATOM   2756  OG  SER P  73      10.585  12.618  15.489  0.00  0.00      PROB  
ATOM   2757  HG1 SER P  73      11.335  12.035  15.625  0.00  0.00      PROB  
ATOM   2758  C   SER P  73       8.677  10.975  13.993  0.00  0.00      PROB  
ATOM   2759  O   SER P  73       7.615  11.667  14.021  0.00  0.00      PROB  
ATOM   2760  N   GLU P  74       8.686   9.708  14.439  0.00  0.00      PROB  
ATOM   2761  HN  GLU P  74       9.493   9.125  14.383  0.00  0.00      PROB  
ATOM   2762  CA  GLU P  74       7.562   8.988  14.992  0.00  0.00      PROB  
ATOM   2763  HA  GLU P  74       8.002   8.002  15.023  0.00  0.00      PROB  
ATOM   2764  CB  GLU P  74       7.295   9.366  16.473  0.00  0.00      PROB  
ATOM   2765  HB1 GLU P  74       6.337   8.896  16.783  0.00  0.00      PROB  
ATOM   2766  HB2 GLU P  74       7.033  10.446  16.485  0.00  0.00      PROB  
ATOM   2767  CG  GLU P  74       8.536   9.148  17.364  0.00  0.00      PROB  
ATOM   2768  HG1 GLU P  74       8.393   9.809  18.246  0.00  0.00      PROB  
ATOM   2769  HG2 GLU P  74       9.499   9.429  16.885  0.00  0.00      PROB  
ATOM   2770  CD  GLU P  74       8.669   7.783  17.955  0.00  0.00      PROB  
ATOM   2771  OE1 GLU P  74       9.804   7.322  18.233  0.00  0.00      PROB  
ATOM   2772  OE2 GLU P  74       7.612   7.131  18.200  0.00  0.00      PROB  
ATOM   2773  C   GLU P  74       6.218   8.921  14.153  0.00  0.00      PROB  
ATOM   2774  O   GLU P  74       5.239   9.512  14.625  0.00  0.00      PROB  
ATOM   2775  N   PRO P  75       6.216   8.195  13.053  0.00  0.00      PROB  
ATOM   2776  CD  PRO P  75       7.285   7.310  12.626  0.00  0.00      PROB  
ATOM   2777  HD1 PRO P  75       7.844   6.889  13.490  0.00  0.00      PROB  
ATOM   2778  HD2 PRO P  75       7.991   7.914  12.017  0.00  0.00      PROB  
ATOM   2779  CA  PRO P  75       4.964   7.944  12.405  0.00  0.00      PROB  
ATOM   2780  HA  PRO P  75       4.470   8.872  12.155  0.00  0.00      PROB  
ATOM   2781  CB  PRO P  75       5.368   7.107  11.200  0.00  0.00      PROB  
ATOM   2782  HB1 PRO P  75       5.721   7.735  10.354  0.00  0.00      PROB  
ATOM   2783  HB2 PRO P  75       4.486   6.494  10.913  0.00  0.00      PROB  
ATOM   2784  CG  PRO P  75       6.526   6.292  11.852  0.00  0.00      PROB  
ATOM   2785  HG1 PRO P  75       6.048   5.546  12.522  0.00  0.00      PROB  
ATOM   2786  HG2 PRO P  75       7.254   5.884  11.118  0.00  0.00      PROB  
ATOM   2787  C   PRO P  75       3.873   7.173  13.322  0.00  0.00      PROB  
ATOM   2788  O   PRO P  75       4.355   6.612  14.309  0.00  0.00      PROB  
ATOM   2789  N   HSD P  76       2.579   7.248  13.014  0.00  0.00      PROB  
ATOM   2790  HN  HSD P  76       2.235   7.787  12.249  0.00  0.00      PROB  
ATOM   2791  CA  HSD P  76       1.600   6.413  13.664  0.00  0.00      PROB  
ATOM   2792  HA  HSD P  76       1.660   6.666  14.713  0.00  0.00      PROB  
ATOM   2793  CB  HSD P  76       0.140   6.710  13.170  0.00  0.00      PROB  
ATOM   2794  HB1 HSD P  76      -0.530   5.881  13.485  0.00  0.00      PROB  
ATOM   2795  HB2 HSD P  76       0.326   6.681  12.075  0.00  0.00      PROB  
ATOM   2796  ND1 HSD P  76      -1.038   8.273  14.829  0.00  0.00      PROB  
ATOM   2797  HD1 HSD P  76      -1.321   7.622  15.534  0.00  0.00      PROB  
ATOM   2798  CG  HSD P  76      -0.344   8.094  13.642  0.00  0.00      PROB  
ATOM   2799  CE1 HSD P  76      -1.288   9.586  14.937  0.00  0.00      PROB  
ATOM   2800  HE1 HSD P  76      -1.971   9.928  15.715  0.00  0.00      PROB  
ATOM   2801  NE2 HSD P  76      -0.893  10.267  13.876  0.00  0.00      PROB  
ATOM   2802  CD2 HSD P  76      -0.343   9.277  13.068  0.00  0.00      PROB  
ATOM   2803  HD2 HSD P  76       0.048   9.568  12.101  0.00  0.00      PROB  
ATOM   2804  C   HSD P  76       1.859   4.890  13.535  0.00  0.00      PROB  
ATOM   2805  O   HSD P  76       2.274   4.392  12.488  0.00  0.00      PROB  
ATOM   2806  N   GLU P  77       1.566   4.146  14.663  0.00  0.00      PROB  
ATOM   2807  HN  GLU P  77       1.036   4.649  15.341  0.00  0.00      PROB  
ATOM   2808  CA  GLU P  77       1.848   2.761  14.912  0.00  0.00      PROB  
ATOM   2809  HA  GLU P  77       2.913   2.845  15.075  0.00  0.00      PROB  
ATOM   2810  CB  GLU P  77       1.145   2.323  16.231  0.00  0.00      PROB  
ATOM   2811  HB1 GLU P  77       1.130   1.219  16.354  0.00  0.00      PROB  
ATOM   2812  HB2 GLU P  77       0.051   2.489  16.130  0.00  0.00      PROB  
ATOM   2813  CG  GLU P  77       1.665   2.940  17.560  0.00  0.00      PROB  
ATOM   2814  HG1 GLU P  77       1.674   4.025  17.323  0.00  0.00      PROB  
ATOM   2815  HG2 GLU P  77       2.731   2.747  17.807  0.00  0.00      PROB  
ATOM   2816  CD  GLU P  77       0.804   2.712  18.760  0.00  0.00      PROB  
ATOM   2817  OE1 GLU P  77       0.932   1.704  19.502  0.00  0.00      PROB  
ATOM   2818  OE2 GLU P  77      -0.109   3.606  18.866  0.00  0.00      PROB  
ATOM   2819  C   GLU P  77       1.690   1.730  13.801  0.00  0.00      PROB  
ATOM   2820  O   GLU P  77       0.645   1.713  13.158  0.00  0.00      PROB  
ATOM   2821  N   SER P  78       2.673   0.907  13.406  0.00  0.00      PROB  
ATOM   2822  HN  SER P  78       3.496   0.840  13.964  0.00  0.00      PROB  
ATOM   2823  CA  SER P  78       2.556  -0.050  12.292  0.00  0.00      PROB  
ATOM   2824  HA  SER P  78       2.206   0.540  11.458  0.00  0.00      PROB  
ATOM   2825  CB  SER P  78       3.823  -0.811  11.812  0.00  0.00      PROB  
ATOM   2826  HB1 SER P  78       4.445  -0.057  11.282  0.00  0.00      PROB  
ATOM   2827  HB2 SER P  78       3.505  -1.507  11.006  0.00  0.00      PROB  
ATOM   2828  OG  SER P  78       4.479  -1.442  12.921  0.00  0.00      PROB  
ATOM   2829  HG1 SER P  78       4.783  -0.702  13.451  0.00  0.00      PROB  
ATOM   2830  C   SER P  78       1.440  -1.065  12.559  0.00  0.00      PROB  
ATOM   2831  O   SER P  78       1.540  -1.821  13.475  0.00  0.00      PROB  
ATOM   2832  N   ARG P  79       0.296  -1.014  11.783  0.00  0.00      PROB  
ATOM   2833  HN  ARG P  79       0.301  -0.435  10.972  0.00  0.00      PROB  
ATOM   2834  CA  ARG P  79      -0.730  -2.018  12.023  0.00  0.00      PROB  
ATOM   2835  HA  ARG P  79      -0.804  -2.349  13.048  0.00  0.00      PROB  
ATOM   2836  CB  ARG P  79      -2.112  -1.514  11.506  0.00  0.00      PROB  
ATOM   2837  HB1 ARG P  79      -2.744  -2.226  12.078  0.00  0.00      PROB  
ATOM   2838  HB2 ARG P  79      -2.256  -1.434  10.407  0.00  0.00      PROB  
ATOM   2839  CG  ARG P  79      -2.485  -0.100  12.044  0.00  0.00      PROB  
ATOM   2840  HG1 ARG P  79      -3.502   0.038  11.617  0.00  0.00      PROB  
ATOM   2841  HG2 ARG P  79      -1.893   0.587  11.402  0.00  0.00      PROB  
ATOM   2842  CD  ARG P  79      -2.294   0.106  13.598  0.00  0.00      PROB  
ATOM   2843  HD1 ARG P  79      -1.305  -0.245  13.964  0.00  0.00      PROB  
ATOM   2844  HD2 ARG P  79      -3.126  -0.455  14.074  0.00  0.00      PROB  
ATOM   2845  NE  ARG P  79      -2.476   1.565  13.859  0.00  0.00      PROB  
ATOM   2846  HE  ARG P  79      -2.838   2.190  13.168  0.00  0.00      PROB  
ATOM   2847  CZ  ARG P  79      -2.500   1.908  15.115  0.00  0.00      PROB  
ATOM   2848  NH1 ARG P  79      -2.189   1.141  16.153  0.00  0.00      PROB  
ATOM   2849 HH11 ARG P  79      -2.114   0.157  15.992  0.00  0.00      PROB  
ATOM   2850 HH12 ARG P  79      -2.268   1.602  17.037  0.00  0.00      PROB  
ATOM   2851  NH2 ARG P  79      -2.630   3.163  15.441  0.00  0.00      PROB  
ATOM   2852 HH21 ARG P  79      -2.797   3.822  14.707  0.00  0.00      PROB  
ATOM   2853 HH22 ARG P  79      -2.496   3.357  16.413  0.00  0.00      PROB  
ATOM   2854  C   ARG P  79      -0.423  -3.309  11.292  0.00  0.00      PROB  
ATOM   2855  O   ARG P  79       0.174  -3.298  10.200  0.00  0.00      PROB  
ATOM   2856  N   THR P  80      -0.730  -4.432  11.964  0.00  0.00      PROB  
ATOM   2857  HN  THR P  80      -1.138  -4.449  12.874  0.00  0.00      PROB  
ATOM   2858  CA  THR P  80      -0.372  -5.735  11.405  0.00  0.00      PROB  
ATOM   2859  HA  THR P  80       0.196  -5.677  10.488  0.00  0.00      PROB  
ATOM   2860  CB  THR P  80       0.594  -6.483  12.312  0.00  0.00      PROB  
ATOM   2861  HB  THR P  80       0.812  -7.468  11.846  0.00  0.00      PROB  
ATOM   2862  OG1 THR P  80       0.149  -6.767  13.635  0.00  0.00      PROB  
ATOM   2863  HG1 THR P  80      -0.123  -5.913  13.980  0.00  0.00      PROB  
ATOM   2864  CG2 THR P  80       1.916  -5.691  12.438  0.00  0.00      PROB  
ATOM   2865 HG21 THR P  80       2.386  -5.562  11.439  0.00  0.00      PROB  
ATOM   2866 HG22 THR P  80       2.672  -6.342  12.927  0.00  0.00      PROB  
ATOM   2867 HG23 THR P  80       1.813  -4.692  12.912  0.00  0.00      PROB  
ATOM   2868  C   THR P  80      -1.589  -6.588  11.040  0.00  0.00      PROB  
ATOM   2869  O   THR P  80      -2.724  -6.216  11.371  0.00  0.00      PROB  
ATOM   2870  N   ASN P  81      -1.460  -7.756  10.468  0.00  0.00      PROB  
ATOM   2871  HN  ASN P  81      -0.546  -7.985  10.144  0.00  0.00      PROB  
ATOM   2872  CA  ASN P  81      -2.582  -8.696  10.185  0.00  0.00      PROB  
ATOM   2873  HA  ASN P  81      -3.284  -8.206   9.526  0.00  0.00      PROB  
ATOM   2874  CB  ASN P  81      -2.076 -10.015   9.576  0.00  0.00      PROB  
ATOM   2875  HB1 ASN P  81      -2.766 -10.884   9.624  0.00  0.00      PROB  
ATOM   2876  HB2 ASN P  81      -1.118 -10.199  10.108  0.00  0.00      PROB  
ATOM   2877  CG  ASN P  81      -1.784  -9.962   8.097  0.00  0.00      PROB  
ATOM   2878  OD1 ASN P  81      -2.248  -9.101   7.359  0.00  0.00      PROB  
ATOM   2879  ND2 ASN P  81      -1.039 -10.915   7.540  0.00  0.00      PROB  
ATOM   2880 HD21 ASN P  81      -0.978 -10.852   6.544  0.00  0.00      PROB  
ATOM   2881 HD22 ASN P  81      -0.930 -11.819   7.954  0.00  0.00      PROB  
ATOM   2882  C   ASN P  81      -3.317  -9.080  11.519  0.00  0.00      PROB  
ATOM   2883  O   ASN P  81      -4.573  -8.996  11.449  0.00  0.00      PROB  
ATOM   2884  N   THR P  82      -2.575  -9.155  12.615  0.00  0.00      PROB  
ATOM   2885  HN  THR P  82      -1.593  -9.133  12.447  0.00  0.00      PROB  
ATOM   2886  CA  THR P  82      -3.020  -9.471  13.927  0.00  0.00      PROB  
ATOM   2887  HA  THR P  82      -3.612 -10.375  13.921  0.00  0.00      PROB  
ATOM   2888  CB  THR P  82      -1.862  -9.721  14.909  0.00  0.00      PROB  
ATOM   2889  HB  THR P  82      -0.980  -9.052  14.820  0.00  0.00      PROB  
ATOM   2890  OG1 THR P  82      -1.361 -11.028  14.702  0.00  0.00      PROB  
ATOM   2891  HG1 THR P  82      -0.863 -10.840  13.904  0.00  0.00      PROB  
ATOM   2892  CG2 THR P  82      -2.300  -9.663  16.382  0.00  0.00      PROB  
ATOM   2893 HG21 THR P  82      -2.731  -8.717  16.773  0.00  0.00      PROB  
ATOM   2894 HG22 THR P  82      -1.480  -9.982  17.059  0.00  0.00      PROB  
ATOM   2895 HG23 THR P  82      -3.104 -10.416  16.527  0.00  0.00      PROB  
ATOM   2896  C   THR P  82      -3.962  -8.457  14.527  0.00  0.00      PROB  
ATOM   2897  O   THR P  82      -5.021  -8.780  15.027  0.00  0.00      PROB  
ATOM   2898  N   ASP P  83      -3.621  -7.151  14.347  0.00  0.00      PROB  
ATOM   2899  HN  ASP P  83      -2.750  -6.993  13.889  0.00  0.00      PROB  
ATOM   2900  CA  ASP P  83      -4.498  -6.034  14.774  0.00  0.00      PROB  
ATOM   2901  HA  ASP P  83      -4.721  -6.204  15.817  0.00  0.00      PROB  
ATOM   2902  CB  ASP P  83      -3.728  -4.741  14.515  0.00  0.00      PROB  
ATOM   2903  HB1 ASP P  83      -4.293  -3.852  14.869  0.00  0.00      PROB  
ATOM   2904  HB2 ASP P  83      -3.577  -4.590  13.425  0.00  0.00      PROB  
ATOM   2905  CG  ASP P  83      -2.401  -4.814  15.177  0.00  0.00      PROB  
ATOM   2906  OD1 ASP P  83      -1.369  -4.568  14.495  0.00  0.00      PROB  
ATOM   2907  OD2 ASP P  83      -2.230  -5.114  16.431  0.00  0.00      PROB  
ATOM   2908  C   ASP P  83      -5.866  -6.037  14.097  0.00  0.00      PROB  
ATOM   2909  O   ASP P  83      -6.926  -5.884  14.681  0.00  0.00      PROB  
ATOM   2910  N   ILE P  84      -5.945  -6.226  12.787  0.00  0.00      PROB  
ATOM   2911  HN  ILE P  84      -5.044  -6.386  12.391  0.00  0.00      PROB  
ATOM   2912  CA  ILE P  84      -7.182  -6.396  12.017  0.00  0.00      PROB  
ATOM   2913  HA  ILE P  84      -7.821  -5.527  12.070  0.00  0.00      PROB  
ATOM   2914  CB  ILE P  84      -6.896  -6.536  10.486  0.00  0.00      PROB  
ATOM   2915  HB  ILE P  84      -6.319  -7.484  10.431  0.00  0.00      PROB  
ATOM   2916  CG2 ILE P  84      -8.229  -6.650   9.738  0.00  0.00      PROB  
ATOM   2917 HG21 ILE P  84      -7.972  -6.728   8.660  0.00  0.00      PROB  
ATOM   2918 HG22 ILE P  84      -8.760  -5.683   9.868  0.00  0.00      PROB  
ATOM   2919 HG23 ILE P  84      -8.788  -7.563  10.037  0.00  0.00      PROB  
ATOM   2920  CG1 ILE P  84      -5.959  -5.347  10.010  0.00  0.00      PROB  
ATOM   2921 HG11 ILE P  84      -5.756  -5.539   8.935  0.00  0.00      PROB  
ATOM   2922 HG12 ILE P  84      -4.987  -5.233  10.536  0.00  0.00      PROB  
ATOM   2923  CD  ILE P  84      -6.674  -4.012   9.978  0.00  0.00      PROB  
ATOM   2924  HD1 ILE P  84      -5.999  -3.219   9.591  0.00  0.00      PROB  
ATOM   2925  HD2 ILE P  84      -6.843  -3.687  11.027  0.00  0.00      PROB  
ATOM   2926  HD3 ILE P  84      -7.524  -4.014   9.263  0.00  0.00      PROB  
ATOM   2927  C   ILE P  84      -8.025  -7.601  12.548  0.00  0.00      PROB  
ATOM   2928  O   ILE P  84      -9.213  -7.487  12.659  0.00  0.00      PROB  
ATOM   2929  N   LEU P  85      -7.389  -8.736  12.850  0.00  0.00      PROB  
ATOM   2930  HN  LEU P  85      -6.393  -8.747  12.810  0.00  0.00      PROB  
ATOM   2931  CA  LEU P  85      -8.026  -9.866  13.449  0.00  0.00      PROB  
ATOM   2932  HA  LEU P  85      -8.834 -10.253  12.846  0.00  0.00      PROB  
ATOM   2933  CB  LEU P  85      -7.042 -11.072  13.337  0.00  0.00      PROB  
ATOM   2934  HB1 LEU P  85      -6.050 -10.787  13.750  0.00  0.00      PROB  
ATOM   2935  HB2 LEU P  85      -6.833 -11.104  12.246  0.00  0.00      PROB  
ATOM   2936  CG  LEU P  85      -7.462 -12.399  14.016  0.00  0.00      PROB  
ATOM   2937  HG  LEU P  85      -7.558 -12.221  15.108  0.00  0.00      PROB  
ATOM   2938  CD1 LEU P  85      -8.811 -12.940  13.580  0.00  0.00      PROB  
ATOM   2939 HD11 LEU P  85      -8.823 -13.226  12.506  0.00  0.00      PROB  
ATOM   2940 HD12 LEU P  85      -9.615 -12.198  13.773  0.00  0.00      PROB  
ATOM   2941 HD13 LEU P  85      -9.127 -13.872  14.095  0.00  0.00      PROB  
ATOM   2942  CD2 LEU P  85      -6.378 -13.473  13.732  0.00  0.00      PROB  
ATOM   2943 HD21 LEU P  85      -6.394 -14.360  14.402  0.00  0.00      PROB  
ATOM   2944 HD22 LEU P  85      -5.417 -12.999  14.026  0.00  0.00      PROB  
ATOM   2945 HD23 LEU P  85      -6.426 -13.683  12.642  0.00  0.00      PROB  
ATOM   2946  C   LEU P  85      -8.635  -9.703  14.822  0.00  0.00      PROB  
ATOM   2947  O   LEU P  85      -9.807 -10.087  15.071  0.00  0.00      PROB  
ATOM   2948  N   GLU P  86      -7.861  -9.002  15.643  0.00  0.00      PROB  
ATOM   2949  HN  GLU P  86      -6.909  -8.904  15.366  0.00  0.00      PROB  
ATOM   2950  CA  GLU P  86      -8.311  -8.387  16.844  0.00  0.00      PROB  
ATOM   2951  HA  GLU P  86      -8.751  -9.141  17.479  0.00  0.00      PROB  
ATOM   2952  CB  GLU P  86      -7.059  -7.875  17.631  0.00  0.00      PROB  
ATOM   2953  HB1 GLU P  86      -7.441  -7.215  18.439  0.00  0.00      PROB  
ATOM   2954  HB2 GLU P  86      -6.586  -7.215  16.874  0.00  0.00      PROB  
ATOM   2955  CG  GLU P  86      -6.160  -8.969  18.234  0.00  0.00      PROB  
ATOM   2956  HG1 GLU P  86      -5.331  -8.369  18.668  0.00  0.00      PROB  
ATOM   2957  HG2 GLU P  86      -5.773  -9.629  17.429  0.00  0.00      PROB  
ATOM   2958  CD  GLU P  86      -6.809  -9.872  19.225  0.00  0.00      PROB  
ATOM   2959  OE1 GLU P  86      -6.951  -9.437  20.442  0.00  0.00      PROB  
ATOM   2960  OE2 GLU P  86      -7.348 -10.954  18.886  0.00  0.00      PROB  
ATOM   2961  C   GLU P  86      -9.428  -7.328  16.823  0.00  0.00      PROB  
ATOM   2962  O   GLU P  86     -10.340  -7.218  17.682  0.00  0.00      PROB  
ATOM   2963  N   THR P  87      -9.386  -6.487  15.827  0.00  0.00      PROB  
ATOM   2964  HN  THR P  87      -8.578  -6.364  15.257  0.00  0.00      PROB  
ATOM   2965  CA  THR P  87     -10.492  -5.575  15.516  0.00  0.00      PROB  
ATOM   2966  HA  THR P  87     -10.660  -4.964  16.391  0.00  0.00      PROB  
ATOM   2967  CB  THR P  87     -10.220  -4.519  14.384  0.00  0.00      PROB  
ATOM   2968  HB  THR P  87     -10.158  -4.894  13.340  0.00  0.00      PROB  
ATOM   2969  OG1 THR P  87      -8.917  -4.064  14.439  0.00  0.00      PROB  
ATOM   2970  HG1 THR P  87      -8.319  -4.811  14.357  0.00  0.00      PROB  
ATOM   2971  CG2 THR P  87     -11.113  -3.325  14.612  0.00  0.00      PROB  
ATOM   2972 HG21 THR P  87     -11.258  -3.105  15.692  0.00  0.00      PROB  
ATOM   2973 HG22 THR P  87     -12.144  -3.603  14.305  0.00  0.00      PROB  
ATOM   2974 HG23 THR P  87     -10.789  -2.435  14.030  0.00  0.00      PROB  
ATOM   2975  C   THR P  87     -11.746  -6.353  15.153  0.00  0.00      PROB  
ATOM   2976  O   THR P  87     -12.851  -6.120  15.683  0.00  0.00      PROB  
ATOM   2977  N   LEU P  88     -11.645  -7.367  14.248  0.00  0.00      PROB  
ATOM   2978  HN  LEU P  88     -10.710  -7.513  13.936  0.00  0.00      PROB  
ATOM   2979  CA  LEU P  88     -12.762  -7.965  13.591  0.00  0.00      PROB  
ATOM   2980  HA  LEU P  88     -13.491  -7.193  13.396  0.00  0.00      PROB  
ATOM   2981  CB  LEU P  88     -12.506  -8.457  12.191  0.00  0.00      PROB  
ATOM   2982  HB1 LEU P  88     -13.331  -9.093  11.804  0.00  0.00      PROB  
ATOM   2983  HB2 LEU P  88     -11.672  -9.173  12.350  0.00  0.00      PROB  
ATOM   2984  CG  LEU P  88     -12.234  -7.379  11.150  0.00  0.00      PROB  
ATOM   2985  HG  LEU P  88     -11.358  -6.733  11.376  0.00  0.00      PROB  
ATOM   2986  CD1 LEU P  88     -11.759  -8.124   9.823  0.00  0.00      PROB  
ATOM   2987 HD11 LEU P  88     -12.465  -8.942   9.565  0.00  0.00      PROB  
ATOM   2988 HD12 LEU P  88     -10.750  -8.528  10.051  0.00  0.00      PROB  
ATOM   2989 HD13 LEU P  88     -11.781  -7.434   8.952  0.00  0.00      PROB  
ATOM   2990  CD2 LEU P  88     -13.365  -6.441  10.859  0.00  0.00      PROB  
ATOM   2991 HD21 LEU P  88     -13.040  -5.650  10.150  0.00  0.00      PROB  
ATOM   2992 HD22 LEU P  88     -13.704  -5.943  11.793  0.00  0.00      PROB  
ATOM   2993 HD23 LEU P  88     -14.154  -7.061  10.383  0.00  0.00      PROB  
ATOM   2994  C   LEU P  88     -13.434  -9.053  14.297  0.00  0.00      PROB  
ATOM   2995  O   LEU P  88     -14.622  -9.250  14.112  0.00  0.00      PROB  
ATOM   2996  N   LYS P  89     -12.780  -9.831  15.145  0.00  0.00      PROB  
ATOM   2997  HN  LYS P  89     -11.832  -9.652  15.396  0.00  0.00      PROB  
ATOM   2998  CA  LYS P  89     -13.282 -11.071  15.590  0.00  0.00      PROB  
ATOM   2999  HA  LYS P  89     -13.370 -11.669  14.695  0.00  0.00      PROB  
ATOM   3000  CB  LYS P  89     -12.206 -11.795  16.413  0.00  0.00      PROB  
ATOM   3001  HB1 LYS P  89     -11.238 -11.752  15.869  0.00  0.00      PROB  
ATOM   3002  HB2 LYS P  89     -12.548 -12.853  16.417  0.00  0.00      PROB  
ATOM   3003  CG  LYS P  89     -12.010 -11.289  17.853  0.00  0.00      PROB  
ATOM   3004  HG1 LYS P  89     -12.924 -11.435  18.467  0.00  0.00      PROB  
ATOM   3005  HG2 LYS P  89     -12.015 -10.185  17.723  0.00  0.00      PROB  
ATOM   3006  CD  LYS P  89     -10.698 -11.735  18.613  0.00  0.00      PROB  
ATOM   3007  HD1 LYS P  89      -9.798 -11.524  17.997  0.00  0.00      PROB  
ATOM   3008  HD2 LYS P  89     -10.761 -12.814  18.868  0.00  0.00      PROB  
ATOM   3009  CE  LYS P  89     -10.590 -10.975  19.925  0.00  0.00      PROB  
ATOM   3010  HE1 LYS P  89     -11.487 -11.308  20.490  0.00  0.00      PROB  
ATOM   3011  HE2 LYS P  89     -10.466  -9.873  19.855  0.00  0.00      PROB  
ATOM   3012  NZ  LYS P  89      -9.372 -11.455  20.619  0.00  0.00      PROB  
ATOM   3013  HZ1 LYS P  89      -9.455 -12.466  20.851  0.00  0.00      PROB  
ATOM   3014  HZ2 LYS P  89      -9.249 -11.035  21.563  0.00  0.00      PROB  
ATOM   3015  HZ3 LYS P  89      -8.557 -11.290  19.995  0.00  0.00      PROB  
ATOM   3016  C   LYS P  89     -14.620 -11.075  16.347  0.00  0.00      PROB  
ATOM   3017  O   LYS P  89     -15.093 -10.090  16.895  0.00  0.00      PROB  
ATOM   3018  N   ARG P  90     -15.354 -12.212  16.337  0.00  0.00      PROB  
ATOM   3019  HN  ARG P  90     -14.938 -13.031  15.951  0.00  0.00      PROB  
ATOM   3020  CA  ARG P  90     -16.557 -12.359  17.201  0.00  0.00      PROB  
ATOM   3021  HA  ARG P  90     -17.080 -11.415  17.141  0.00  0.00      PROB  
ATOM   3022  CB  ARG P  90     -17.549 -13.501  16.786  0.00  0.00      PROB  
ATOM   3023  HB1 ARG P  90     -18.396 -13.497  17.505  0.00  0.00      PROB  
ATOM   3024  HB2 ARG P  90     -16.961 -14.442  16.845  0.00  0.00      PROB  
ATOM   3025  CG  ARG P  90     -18.055 -13.449  15.326  0.00  0.00      PROB  
ATOM   3026  HG1 ARG P  90     -17.121 -13.634  14.753  0.00  0.00      PROB  
ATOM   3027  HG2 ARG P  90     -18.658 -12.541  15.111  0.00  0.00      PROB  
ATOM   3028  CD  ARG P  90     -19.012 -14.609  15.037  0.00  0.00      PROB  
ATOM   3029  HD1 ARG P  90     -19.874 -14.595  15.737  0.00  0.00      PROB  
ATOM   3030  HD2 ARG P  90     -18.406 -15.527  15.190  0.00  0.00      PROB  
ATOM   3031  NE  ARG P  90     -19.562 -14.396  13.636  0.00  0.00      PROB  
ATOM   3032  HE  ARG P  90     -19.496 -13.478  13.244  0.00  0.00      PROB  
ATOM   3033  CZ  ARG P  90     -20.026 -15.339  12.821  0.00  0.00      PROB  
ATOM   3034  NH1 ARG P  90     -20.130 -16.583  13.181  0.00  0.00      PROB  
ATOM   3035 HH11 ARG P  90     -19.895 -16.875  14.108  0.00  0.00      PROB  
ATOM   3036 HH12 ARG P  90     -20.121 -17.204  12.397  0.00  0.00      PROB  
ATOM   3037  NH2 ARG P  90     -20.364 -15.115  11.540  0.00  0.00      PROB  
ATOM   3038 HH21 ARG P  90     -20.178 -14.269  11.040  0.00  0.00      PROB  
ATOM   3039 HH22 ARG P  90     -20.953 -15.795  11.104  0.00  0.00      PROB  
ATOM   3040  C   ARG P  90     -16.118 -12.581  18.625  0.00  0.00      PROB  
ATOM   3041  O   ARG P  90     -15.140 -13.256  18.950  0.00  0.00      PROB  
ATOM   3042  N   ARG P  91     -16.806 -11.931  19.574  0.00  0.00      PROB  
ATOM   3043  HN  ARG P  91     -17.540 -11.301  19.329  0.00  0.00      PROB  
ATOM   3044  CA  ARG P  91     -16.398 -11.911  21.032  0.00  0.00      PROB  
ATOM   3045  HA  ARG P  91     -15.388 -12.287  21.101  0.00  0.00      PROB  
ATOM   3046  CB  ARG P  91     -16.503 -10.472  21.530  0.00  0.00      PROB  
ATOM   3047  HB1 ARG P  91     -16.284 -10.476  22.619  0.00  0.00      PROB  
ATOM   3048  HB2 ARG P  91     -17.571 -10.180  21.429  0.00  0.00      PROB  
ATOM   3049  CG  ARG P  91     -15.512  -9.559  20.864  0.00  0.00      PROB  
ATOM   3050  HG1 ARG P  91     -15.742  -8.585  21.346  0.00  0.00      PROB  
ATOM   3051  HG2 ARG P  91     -15.683  -9.459  19.770  0.00  0.00      PROB  
ATOM   3052  CD  ARG P  91     -14.069  -9.957  21.042  0.00  0.00      PROB  
ATOM   3053  HD1 ARG P  91     -13.770 -10.903  20.541  0.00  0.00      PROB  
ATOM   3054  HD2 ARG P  91     -13.825 -10.121  22.114  0.00  0.00      PROB  
ATOM   3055  NE  ARG P  91     -13.309  -8.888  20.423  0.00  0.00      PROB  
ATOM   3056  HE  ARG P  91     -13.589  -8.585  19.512  0.00  0.00      PROB  
ATOM   3057  CZ  ARG P  91     -12.406  -8.094  21.023  0.00  0.00      PROB  
ATOM   3058  NH1 ARG P  91     -12.338  -7.923  22.321  0.00  0.00      PROB  
ATOM   3059 HH11 ARG P  91     -12.932  -8.435  22.942  0.00  0.00      PROB  
ATOM   3060 HH12 ARG P  91     -11.709  -7.236  22.685  0.00  0.00      PROB  
ATOM   3061  NH2 ARG P  91     -11.752  -7.291  20.259  0.00  0.00      PROB  
ATOM   3062 HH21 ARG P  91     -11.865  -7.383  19.270  0.00  0.00      PROB  
ATOM   3063 HH22 ARG P  91     -10.860  -6.998  20.604  0.00  0.00      PROB  
ATOM   3064  C   ARG P  91     -17.360 -12.783  21.846  0.00  0.00      PROB  
ATOM   3065  OT1 ARG P  91     -18.593 -12.674  21.883  0.00  0.00      PROB  
ATOM   3066  OT2 ARG P  91     -16.826 -13.612  22.619  0.00  0.00      PROB  
ATOM   3067  N   SER P 173       4.514   9.604 -20.698  0.00  0.00      PROC  
ATOM   3068  HT1 SER P 173       3.657   9.191 -20.278  0.00  0.00      PROC  
ATOM   3069  HT2 SER P 173       5.336   9.007 -20.476  0.00  0.00      PROC  
ATOM   3070  HT3 SER P 173       4.511   9.781 -21.723  0.00  0.00      PROC  
ATOM   3071  CA  SER P 173       4.940  10.925 -19.971  0.00  0.00      PROC  
ATOM   3072  HA  SER P 173       5.635  11.477 -20.585  0.00  0.00      PROC  
ATOM   3073  CB  SER P 173       3.581  11.752 -19.566  0.00  0.00      PROC  
ATOM   3074  HB1 SER P 173       3.008  11.276 -18.742  0.00  0.00      PROC  
ATOM   3075  HB2 SER P 173       3.000  11.799 -20.512  0.00  0.00      PROC  
ATOM   3076  OG  SER P 173       3.947  13.072 -19.207  0.00  0.00      PROC  
ATOM   3077  HG1 SER P 173       3.144  13.449 -18.842  0.00  0.00      PROC  
ATOM   3078  C   SER P 173       5.655  10.538 -18.688  0.00  0.00      PROC  
ATOM   3079  O   SER P 173       6.507   9.680 -18.629  0.00  0.00      PROC  
ATOM   3080  N   LYS P 174       5.261  11.085 -17.537  0.00  0.00      PROC  
ATOM   3081  HN  LYS P 174       4.810  11.974 -17.509  0.00  0.00      PROC  
ATOM   3082  CA  LYS P 174       5.716  10.586 -16.232  0.00  0.00      PROC  
ATOM   3083  HA  LYS P 174       6.788  10.484 -16.317  0.00  0.00      PROC  
ATOM   3084  CB  LYS P 174       5.579  11.792 -15.141  0.00  0.00      PROC  
ATOM   3085  HB1 LYS P 174       4.509  12.049 -15.292  0.00  0.00      PROC  
ATOM   3086  HB2 LYS P 174       6.188  12.664 -15.461  0.00  0.00      PROC  
ATOM   3087  CG  LYS P 174       5.800  11.468 -13.673  0.00  0.00      PROC  
ATOM   3088  HG1 LYS P 174       6.803  11.034 -13.476  0.00  0.00      PROC  
ATOM   3089  HG2 LYS P 174       5.029  10.745 -13.334  0.00  0.00      PROC  
ATOM   3090  CD  LYS P 174       5.532  12.734 -12.764  0.00  0.00      PROC  
ATOM   3091  HD1 LYS P 174       4.472  13.011 -12.945  0.00  0.00      PROC  
ATOM   3092  HD2 LYS P 174       6.207  13.549 -13.101  0.00  0.00      PROC  
ATOM   3093  CE  LYS P 174       5.695  12.523 -11.266  0.00  0.00      PROC  
ATOM   3094  HE1 LYS P 174       5.014  11.754 -10.843  0.00  0.00      PROC  
ATOM   3095  HE2 LYS P 174       5.740  13.485 -10.712  0.00  0.00      PROC  
ATOM   3096  NZ  LYS P 174       7.097  12.036 -10.891  0.00  0.00      PROC  
ATOM   3097  HZ1 LYS P 174       7.267  12.116  -9.868  0.00  0.00      PROC  
ATOM   3098  HZ2 LYS P 174       7.807  12.631 -11.364  0.00  0.00      PROC  
ATOM   3099  HZ3 LYS P 174       7.203  11.043 -11.179  0.00  0.00      PROC  
ATOM   3100  C   LYS P 174       5.181   9.280 -15.751  0.00  0.00      PROC  
ATOM   3101  O   LYS P 174       3.939   9.040 -15.907  0.00  0.00      PROC  
ATOM   3102  N   GLU P 175       5.977   8.363 -15.201  0.00  0.00      PROC  
ATOM   3103  HN  GLU P 175       6.911   8.635 -14.984  0.00  0.00      PROC  
ATOM   3104  CA  GLU P 175       5.639   7.028 -15.022  0.00  0.00      PROC  
ATOM   3105  HA  GLU P 175       4.566   6.984 -14.909  0.00  0.00      PROC  
ATOM   3106  CB  GLU P 175       6.106   6.042 -16.087  0.00  0.00      PROC  
ATOM   3107  HB1 GLU P 175       5.894   4.993 -15.790  0.00  0.00      PROC  
ATOM   3108  HB2 GLU P 175       7.212   6.141 -16.131  0.00  0.00      PROC  
ATOM   3109  CG  GLU P 175       5.590   6.395 -17.495  0.00  0.00      PROC  
ATOM   3110  HG1 GLU P 175       5.656   7.456 -17.817  0.00  0.00      PROC  
ATOM   3111  HG2 GLU P 175       4.500   6.222 -17.369  0.00  0.00      PROC  
ATOM   3112  CD  GLU P 175       6.067   5.465 -18.591  0.00  0.00      PROC  
ATOM   3113  OE1 GLU P 175       7.231   5.774 -19.029  0.00  0.00      PROC  
ATOM   3114  OE2 GLU P 175       5.369   4.554 -19.024  0.00  0.00      PROC  
ATOM   3115  C   GLU P 175       6.318   6.664 -13.683  0.00  0.00      PROC  
ATOM   3116  O   GLU P 175       7.323   7.145 -13.229  0.00  0.00      PROC  
ATOM   3117  N   SER P 176       5.819   5.610 -13.009  0.00  0.00      PROC  
ATOM   3118  HN  SER P 176       5.032   5.127 -13.385  0.00  0.00      PROC  
ATOM   3119  CA  SER P 176       6.415   4.940 -11.871  0.00  0.00      PROC  
ATOM   3120  HA  SER P 176       6.612   5.590 -11.032  0.00  0.00      PROC  
ATOM   3121  CB  SER P 176       5.448   3.903 -11.315  0.00  0.00      PROC  
ATOM   3122  HB1 SER P 176       4.482   4.421 -11.135  0.00  0.00      PROC  
ATOM   3123  HB2 SER P 176       5.682   3.625 -10.264  0.00  0.00      PROC  
ATOM   3124  OG  SER P 176       5.154   2.935 -12.284  0.00  0.00      PROC  
ATOM   3125  HG1 SER P 176       4.891   3.286 -13.138  0.00  0.00      PROC  
ATOM   3126  C   SER P 176       7.730   4.199 -12.277  0.00  0.00      PROC  
ATOM   3127  O   SER P 176       7.897   3.512 -13.260  0.00  0.00      PROC  
ATOM   3128  N   ALA P 177       8.777   4.161 -11.419  0.00  0.00      PROC  
ATOM   3129  HN  ALA P 177       8.714   4.834 -10.687  0.00  0.00      PROC  
ATOM   3130  CA  ALA P 177       9.913   3.313 -11.528  0.00  0.00      PROC  
ATOM   3131  HA  ALA P 177       9.793   2.378 -12.055  0.00  0.00      PROC  
ATOM   3132  CB  ALA P 177      11.052   4.034 -12.188  0.00  0.00      PROC  
ATOM   3133  HB1 ALA P 177      11.887   3.301 -12.197  0.00  0.00      PROC  
ATOM   3134  HB2 ALA P 177      11.305   4.962 -11.631  0.00  0.00      PROC  
ATOM   3135  HB3 ALA P 177      10.790   4.199 -13.255  0.00  0.00      PROC  
ATOM   3136  C   ALA P 177      10.269   2.922 -10.156  0.00  0.00      PROC  
ATOM   3137  O   ALA P 177       9.634   3.388  -9.206  0.00  0.00      PROC  
ATOM   3138  N   ILE P 178      11.176   1.936 -10.009  0.00  0.00      PROC  
ATOM   3139  HN  ILE P 178      11.502   1.435 -10.807  0.00  0.00      PROC  
ATOM   3140  CA  ILE P 178      11.654   1.479  -8.675  0.00  0.00      PROC  
ATOM   3141  HA  ILE P 178      10.742   1.217  -8.160  0.00  0.00      PROC  
ATOM   3142  CB  ILE P 178      12.435   0.184  -8.841  0.00  0.00      PROC  
ATOM   3143  HB  ILE P 178      11.758  -0.539  -9.343  0.00  0.00      PROC  
ATOM   3144  CG2 ILE P 178      13.652   0.416  -9.750  0.00  0.00      PROC  
ATOM   3145 HG21 ILE P 178      14.420   1.122  -9.366  0.00  0.00      PROC  
ATOM   3146 HG22 ILE P 178      13.397   0.807 -10.759  0.00  0.00      PROC  
ATOM   3147 HG23 ILE P 178      14.092  -0.592  -9.908  0.00  0.00      PROC  
ATOM   3148  CG1 ILE P 178      12.859  -0.483  -7.517  0.00  0.00      PROC  
ATOM   3149 HG11 ILE P 178      11.993  -0.539  -6.823  0.00  0.00      PROC  
ATOM   3150 HG12 ILE P 178      13.645   0.123  -7.017  0.00  0.00      PROC  
ATOM   3151  CD  ILE P 178      13.202  -2.014  -7.635  0.00  0.00      PROC  
ATOM   3152  HD1 ILE P 178      12.287  -2.574  -7.922  0.00  0.00      PROC  
ATOM   3153  HD2 ILE P 178      13.425  -2.465  -6.645  0.00  0.00      PROC  
ATOM   3154  HD3 ILE P 178      14.032  -2.151  -8.361  0.00  0.00      PROC  
ATOM   3155  C   ILE P 178      12.417   2.569  -7.976  0.00  0.00      PROC  
ATOM   3156  O   ILE P 178      13.071   3.427  -8.579  0.00  0.00      PROC  
ATOM   3157  N   ALA P 179      12.310   2.624  -6.601  0.00  0.00      PROC  
ATOM   3158  HN  ALA P 179      11.882   1.912  -6.050  0.00  0.00      PROC  
ATOM   3159  CA  ALA P 179      13.003   3.680  -5.890  0.00  0.00      PROC  
ATOM   3160  HA  ALA P 179      12.583   4.645  -6.133  0.00  0.00      PROC  
ATOM   3161  CB  ALA P 179      12.746   3.462  -4.325  0.00  0.00      PROC  
ATOM   3162  HB1 ALA P 179      13.079   4.279  -3.650  0.00  0.00      PROC  
ATOM   3163  HB2 ALA P 179      13.323   2.563  -4.018  0.00  0.00      PROC  
ATOM   3164  HB3 ALA P 179      11.695   3.117  -4.230  0.00  0.00      PROC  
ATOM   3165  C   ALA P 179      14.517   3.509  -6.042  0.00  0.00      PROC  
ATOM   3166  O   ALA P 179      15.073   2.409  -5.919  0.00  0.00      PROC  
ATOM   3167  N   SER P 180      15.229   4.623  -6.396  0.00  0.00      PROC  
ATOM   3168  HN  SER P 180      14.808   5.498  -6.623  0.00  0.00      PROC  
ATOM   3169  CA  SER P 180      16.725   4.593  -6.533  0.00  0.00      PROC  
ATOM   3170  HA  SER P 180      16.916   4.144  -7.497  0.00  0.00      PROC  
ATOM   3171  CB  SER P 180      17.242   6.036  -6.699  0.00  0.00      PROC  
ATOM   3172  HB1 SER P 180      16.794   6.549  -5.821  0.00  0.00      PROC  
ATOM   3173  HB2 SER P 180      16.857   6.612  -7.568  0.00  0.00      PROC  
ATOM   3174  OG  SER P 180      18.700   6.180  -6.812  0.00  0.00      PROC  
ATOM   3175  HG1 SER P 180      18.952   6.044  -7.729  0.00  0.00      PROC  
ATOM   3176  C   SER P 180      17.683   3.794  -5.668  0.00  0.00      PROC  
ATOM   3177  O   SER P 180      17.495   3.679  -4.460  0.00  0.00      PROC  
ATOM   3178  N   THR P 181      18.751   3.199  -6.300  0.00  0.00      PROC  
ATOM   3179  HN  THR P 181      18.876   3.210  -7.290  0.00  0.00      PROC  
ATOM   3180  CA  THR P 181      19.972   2.745  -5.556  0.00  0.00      PROC  
ATOM   3181  HA  THR P 181      19.685   1.817  -5.083  0.00  0.00      PROC  
ATOM   3182  CB  THR P 181      21.096   2.368  -6.482  0.00  0.00      PROC  
ATOM   3183  HB  THR P 181      21.709   3.271  -6.687  0.00  0.00      PROC  
ATOM   3184  OG1 THR P 181      20.544   1.929  -7.771  0.00  0.00      PROC  
ATOM   3185  HG1 THR P 181      20.370   0.997  -7.621  0.00  0.00      PROC  
ATOM   3186  CG2 THR P 181      22.097   1.304  -6.015  0.00  0.00      PROC  
ATOM   3187 HG21 THR P 181      22.499   1.510  -5.000  0.00  0.00      PROC  
ATOM   3188 HG22 THR P 181      22.978   1.242  -6.688  0.00  0.00      PROC  
ATOM   3189 HG23 THR P 181      21.478   0.392  -6.151  0.00  0.00      PROC  
ATOM   3190  C   THR P 181      20.474   3.446  -4.277  0.00  0.00      PROC  
ATOM   3191  O   THR P 181      20.811   2.861  -3.267  0.00  0.00      PROC  
ATOM   3192  N   GLU P 182      20.513   4.822  -4.402  0.00  0.00      PROC  
ATOM   3193  HN  GLU P 182      20.270   5.319  -5.232  0.00  0.00      PROC  
ATOM   3194  CA  GLU P 182      20.855   5.660  -3.301  0.00  0.00      PROC  
ATOM   3195  HA  GLU P 182      21.818   5.412  -2.882  0.00  0.00      PROC  
ATOM   3196  CB  GLU P 182      21.038   7.041  -3.889  0.00  0.00      PROC  
ATOM   3197  HB1 GLU P 182      21.272   7.851  -3.166  0.00  0.00      PROC  
ATOM   3198  HB2 GLU P 182      20.083   7.333  -4.375  0.00  0.00      PROC  
ATOM   3199  CG  GLU P 182      22.046   7.141  -5.024  0.00  0.00      PROC  
ATOM   3200  HG1 GLU P 182      21.799   6.458  -5.865  0.00  0.00      PROC  
ATOM   3201  HG2 GLU P 182      23.061   6.833  -4.695  0.00  0.00      PROC  
ATOM   3202  CD  GLU P 182      22.218   8.525  -5.624  0.00  0.00      PROC  
ATOM   3203  OE1 GLU P 182      22.233   9.544  -4.812  0.00  0.00      PROC  
ATOM   3204  OE2 GLU P 182      22.281   8.712  -6.859  0.00  0.00      PROC  
ATOM   3205  C   GLU P 182      19.918   5.744  -2.117  0.00  0.00      PROC  
ATOM   3206  O   GLU P 182      20.393   5.780  -0.944  0.00  0.00      PROC  
ATOM   3207  N   VAL P 183      18.586   5.719  -2.425  0.00  0.00      PROC  
ATOM   3208  HN  VAL P 183      18.377   5.724  -3.400  0.00  0.00      PROC  
ATOM   3209  CA  VAL P 183      17.513   5.649  -1.457  0.00  0.00      PROC  
ATOM   3210  HA  VAL P 183      17.663   6.350  -0.649  0.00  0.00      PROC  
ATOM   3211  CB  VAL P 183      16.202   6.003  -2.144  0.00  0.00      PROC  
ATOM   3212  HB  VAL P 183      15.968   5.283  -2.957  0.00  0.00      PROC  
ATOM   3213  CG1 VAL P 183      15.026   6.030  -1.151  0.00  0.00      PROC  
ATOM   3214 HG11 VAL P 183      14.771   5.073  -0.648  0.00  0.00      PROC  
ATOM   3215 HG12 VAL P 183      14.192   6.324  -1.824  0.00  0.00      PROC  
ATOM   3216 HG13 VAL P 183      15.363   6.687  -0.322  0.00  0.00      PROC  
ATOM   3217  CG2 VAL P 183      16.345   7.366  -2.855  0.00  0.00      PROC  
ATOM   3218 HG21 VAL P 183      16.860   8.143  -2.250  0.00  0.00      PROC  
ATOM   3219 HG22 VAL P 183      15.320   7.721  -3.096  0.00  0.00      PROC  
ATOM   3220 HG23 VAL P 183      16.890   7.313  -3.822  0.00  0.00      PROC  
ATOM   3221  C   VAL P 183      17.376   4.303  -0.891  0.00  0.00      PROC  
ATOM   3222  O   VAL P 183      17.076   4.091   0.327  0.00  0.00      PROC  
ATOM   3223  N   LYS P 184      17.620   3.325  -1.761  0.00  0.00      PROC  
ATOM   3224  HN  LYS P 184      17.805   3.492  -2.727  0.00  0.00      PROC  
ATOM   3225  CA  LYS P 184      17.652   1.943  -1.260  0.00  0.00      PROC  
ATOM   3226  HA  LYS P 184      16.730   1.719  -0.744  0.00  0.00      PROC  
ATOM   3227  CB  LYS P 184      17.979   0.952  -2.413  0.00  0.00      PROC  
ATOM   3228  HB1 LYS P 184      18.383  -0.011  -2.034  0.00  0.00      PROC  
ATOM   3229  HB2 LYS P 184      18.684   1.530  -3.047  0.00  0.00      PROC  
ATOM   3230  CG  LYS P 184      16.728   0.689  -3.249  0.00  0.00      PROC  
ATOM   3231  HG1 LYS P 184      16.247   1.660  -3.494  0.00  0.00      PROC  
ATOM   3232  HG2 LYS P 184      16.024   0.215  -2.533  0.00  0.00      PROC  
ATOM   3233  CD  LYS P 184      17.243  -0.078  -4.476  0.00  0.00      PROC  
ATOM   3234  HD1 LYS P 184      18.019  -0.792  -4.127  0.00  0.00      PROC  
ATOM   3235  HD2 LYS P 184      17.576   0.603  -5.289  0.00  0.00      PROC  
ATOM   3236  CE  LYS P 184      16.138  -0.972  -5.110  0.00  0.00      PROC  
ATOM   3237  HE1 LYS P 184      15.219  -0.361  -5.240  0.00  0.00      PROC  
ATOM   3238  HE2 LYS P 184      15.908  -1.785  -4.389  0.00  0.00      PROC  
ATOM   3239  NZ  LYS P 184      16.656  -1.559  -6.352  0.00  0.00      PROC  
ATOM   3240  HZ1 LYS P 184      16.130  -2.410  -6.637  0.00  0.00      PROC  
ATOM   3241  HZ2 LYS P 184      17.622  -1.936  -6.276  0.00  0.00      PROC  
ATOM   3242  HZ3 LYS P 184      16.688  -0.887  -7.144  0.00  0.00      PROC  
ATOM   3243  C   LYS P 184      18.757   1.733  -0.144  0.00  0.00      PROC  
ATOM   3244  O   LYS P 184      18.528   1.298   0.997  0.00  0.00      PROC  
ATOM   3245  N   LEU P 185      19.967   2.201  -0.576  0.00  0.00      PROC  
ATOM   3246  HN  LEU P 185      20.171   2.630  -1.453  0.00  0.00      PROC  
ATOM   3247  CA  LEU P 185      21.093   2.155   0.334  0.00  0.00      PROC  
ATOM   3248  HA  LEU P 185      21.184   1.134   0.673  0.00  0.00      PROC  
ATOM   3249  CB  LEU P 185      22.398   2.598  -0.435  0.00  0.00      PROC  
ATOM   3250  HB1 LEU P 185      23.221   3.057   0.153  0.00  0.00      PROC  
ATOM   3251  HB2 LEU P 185      22.208   3.315  -1.262  0.00  0.00      PROC  
ATOM   3252  CG  LEU P 185      23.218   1.428  -0.862  0.00  0.00      PROC  
ATOM   3253  HG  LEU P 185      22.567   0.640  -1.299  0.00  0.00      PROC  
ATOM   3254  CD1 LEU P 185      24.266   1.852  -1.906  0.00  0.00      PROC  
ATOM   3255 HD11 LEU P 185      25.021   1.050  -2.052  0.00  0.00      PROC  
ATOM   3256 HD12 LEU P 185      24.862   2.704  -1.514  0.00  0.00      PROC  
ATOM   3257 HD13 LEU P 185      23.772   2.169  -2.849  0.00  0.00      PROC  
ATOM   3258  CD2 LEU P 185      23.920   0.679   0.313  0.00  0.00      PROC  
ATOM   3259 HD21 LEU P 185      23.176   0.159   0.954  0.00  0.00      PROC  
ATOM   3260 HD22 LEU P 185      24.467   1.361   0.998  0.00  0.00      PROC  
ATOM   3261 HD23 LEU P 185      24.671  -0.048  -0.063  0.00  0.00      PROC  
ATOM   3262  C   LEU P 185      20.975   2.997   1.617  0.00  0.00      PROC  
ATOM   3263  O   LEU P 185      21.368   2.568   2.649  0.00  0.00      PROC  
ATOM   3264  N   ARG P 186      20.363   4.171   1.500  0.00  0.00      PROC  
ATOM   3265  HN  ARG P 186      20.045   4.548   0.633  0.00  0.00      PROC  
ATOM   3266  CA  ARG P 186      20.021   5.106   2.614  0.00  0.00      PROC  
ATOM   3267  HA  ARG P 186      20.893   5.163   3.249  0.00  0.00      PROC  
ATOM   3268  CB  ARG P 186      19.505   6.485   2.158  0.00  0.00      PROC  
ATOM   3269  HB1 ARG P 186      18.754   6.397   1.344  0.00  0.00      PROC  
ATOM   3270  HB2 ARG P 186      20.438   6.973   1.804  0.00  0.00      PROC  
ATOM   3271  CG  ARG P 186      18.859   7.424   3.253  0.00  0.00      PROC  
ATOM   3272  HG1 ARG P 186      17.868   7.029   3.565  0.00  0.00      PROC  
ATOM   3273  HG2 ARG P 186      18.533   8.361   2.754  0.00  0.00      PROC  
ATOM   3274  CD  ARG P 186      19.651   7.911   4.492  0.00  0.00      PROC  
ATOM   3275  HD1 ARG P 186      20.446   8.606   4.146  0.00  0.00      PROC  
ATOM   3276  HD2 ARG P 186      20.076   7.016   4.994  0.00  0.00      PROC  
ATOM   3277  NE  ARG P 186      18.759   8.677   5.437  0.00  0.00      PROC  
ATOM   3278  HE  ARG P 186      18.046   9.297   5.110  0.00  0.00      PROC  
ATOM   3279  CZ  ARG P 186      18.790   8.417   6.744  0.00  0.00      PROC  
ATOM   3280  NH1 ARG P 186      19.774   7.765   7.335  0.00  0.00      PROC  
ATOM   3281 HH11 ARG P 186      19.872   7.700   8.328  0.00  0.00      PROC  
ATOM   3282 HH12 ARG P 186      20.584   7.577   6.779  0.00  0.00      PROC  
ATOM   3283  NH2 ARG P 186      17.801   8.945   7.496  0.00  0.00      PROC  
ATOM   3284 HH21 ARG P 186      17.289   9.712   7.107  0.00  0.00      PROC  
ATOM   3285 HH22 ARG P 186      17.804   8.908   8.495  0.00  0.00      PROC  
ATOM   3286  C   ARG P 186      18.995   4.421   3.527  0.00  0.00      PROC  
ATOM   3287  O   ARG P 186      18.979   4.595   4.745  0.00  0.00      PROC  
ATOM   3288  N   LEU P 187      18.033   3.701   2.937  0.00  0.00      PROC  
ATOM   3289  HN  LEU P 187      17.935   3.616   1.948  0.00  0.00      PROC  
ATOM   3290  CA  LEU P 187      17.023   2.992   3.625  0.00  0.00      PROC  
ATOM   3291  HA  LEU P 187      16.599   3.712   4.308  0.00  0.00      PROC  
ATOM   3292  CB  LEU P 187      15.871   2.561   2.654  0.00  0.00      PROC  
ATOM   3293  HB1 LEU P 187      16.294   1.914   1.855  0.00  0.00      PROC  
ATOM   3294  HB2 LEU P 187      15.352   3.488   2.329  0.00  0.00      PROC  
ATOM   3295  CG  LEU P 187      14.831   1.513   3.299  0.00  0.00      PROC  
ATOM   3296  HG  LEU P 187      15.296   0.580   3.684  0.00  0.00      PROC  
ATOM   3297  CD1 LEU P 187      14.009   2.096   4.404  0.00  0.00      PROC  
ATOM   3298 HD11 LEU P 187      13.410   2.896   3.920  0.00  0.00      PROC  
ATOM   3299 HD12 LEU P 187      14.693   2.514   5.174  0.00  0.00      PROC  
ATOM   3300 HD13 LEU P 187      13.389   1.322   4.906  0.00  0.00      PROC  
ATOM   3301  CD2 LEU P 187      13.805   1.080   2.222  0.00  0.00      PROC  
ATOM   3302 HD21 LEU P 187      14.414   0.746   1.354  0.00  0.00      PROC  
ATOM   3303 HD22 LEU P 187      13.093   1.903   2.003  0.00  0.00      PROC  
ATOM   3304 HD23 LEU P 187      13.257   0.182   2.581  0.00  0.00      PROC  
ATOM   3305  C   LEU P 187      17.579   1.857   4.456  0.00  0.00      PROC  
ATOM   3306  O   LEU P 187      17.242   1.622   5.599  0.00  0.00      PROC  
ATOM   3307  N   GLN P 188      18.527   1.119   3.828  0.00  0.00      PROC  
ATOM   3308  HN  GLN P 188      18.628   1.425   2.884  0.00  0.00      PROC  
ATOM   3309  CA  GLN P 188      19.425   0.191   4.546  0.00  0.00      PROC  
ATOM   3310  HA  GLN P 188      18.736  -0.519   4.980  0.00  0.00      PROC  
ATOM   3311  CB  GLN P 188      20.457  -0.549   3.533  0.00  0.00      PROC  
ATOM   3312  HB1 GLN P 188      21.112  -1.124   4.221  0.00  0.00      PROC  
ATOM   3313  HB2 GLN P 188      20.910   0.240   2.894  0.00  0.00      PROC  
ATOM   3314  CG  GLN P 188      19.699  -1.535   2.610  0.00  0.00      PROC  
ATOM   3315  HG1 GLN P 188      19.248  -0.843   1.867  0.00  0.00      PROC  
ATOM   3316  HG2 GLN P 188      18.934  -2.160   3.118  0.00  0.00      PROC  
ATOM   3317  CD  GLN P 188      20.658  -2.404   1.847  0.00  0.00      PROC  
ATOM   3318  OE1 GLN P 188      20.895  -3.536   2.153  0.00  0.00      PROC  
ATOM   3319  NE2 GLN P 188      21.135  -1.838   0.757  0.00  0.00      PROC  
ATOM   3320 HE21 GLN P 188      21.895  -2.273   0.274  0.00  0.00      PROC  
ATOM   3321 HE22 GLN P 188      20.684  -1.002   0.444  0.00  0.00      PROC  
ATOM   3322  C   GLN P 188      20.185   0.792   5.732  0.00  0.00      PROC  
ATOM   3323  O   GLN P 188      20.244   0.087   6.747  0.00  0.00      PROC  
ATOM   3324  N   GLU P 189      20.791   1.960   5.623  0.00  0.00      PROC  
ATOM   3325  HN  GLU P 189      20.769   2.438   4.748  0.00  0.00      PROC  
ATOM   3326  CA  GLU P 189      21.371   2.720   6.738  0.00  0.00      PROC  
ATOM   3327  HA  GLU P 189      22.057   2.064   7.252  0.00  0.00      PROC  
ATOM   3328  CB  GLU P 189      22.155   4.006   6.136  0.00  0.00      PROC  
ATOM   3329  HB1 GLU P 189      21.609   4.416   5.260  0.00  0.00      PROC  
ATOM   3330  HB2 GLU P 189      23.091   3.662   5.647  0.00  0.00      PROC  
ATOM   3331  CG  GLU P 189      22.294   5.197   7.168  0.00  0.00      PROC  
ATOM   3332  HG1 GLU P 189      22.788   4.843   8.098  0.00  0.00      PROC  
ATOM   3333  HG2 GLU P 189      21.293   5.473   7.562  0.00  0.00      PROC  
ATOM   3334  CD  GLU P 189      23.000   6.378   6.626  0.00  0.00      PROC  
ATOM   3335  OE1 GLU P 189      22.292   7.365   6.315  0.00  0.00      PROC  
ATOM   3336  OE2 GLU P 189      24.245   6.353   6.533  0.00  0.00      PROC  
ATOM   3337  C   GLU P 189      20.317   3.074   7.735  0.00  0.00      PROC  
ATOM   3338  O   GLU P 189      20.441   2.891   8.919  0.00  0.00      PROC  
ATOM   3339  N   PHE P 190      19.130   3.535   7.300  0.00  0.00      PROC  
ATOM   3340  HN  PHE P 190      18.906   3.637   6.334  0.00  0.00      PROC  
ATOM   3341  CA  PHE P 190      17.999   3.791   8.114  0.00  0.00      PROC  
ATOM   3342  HA  PHE P 190      18.275   4.502   8.879  0.00  0.00      PROC  
ATOM   3343  CB  PHE P 190      16.861   4.520   7.257  0.00  0.00      PROC  
ATOM   3344  HB1 PHE P 190      16.629   3.978   6.316  0.00  0.00      PROC  
ATOM   3345  HB2 PHE P 190      17.118   5.586   7.075  0.00  0.00      PROC  
ATOM   3346  CG  PHE P 190      15.544   4.572   7.985  0.00  0.00      PROC  
ATOM   3347  CD1 PHE P 190      15.220   5.614   8.863  0.00  0.00      PROC  
ATOM   3348  HD1 PHE P 190      15.876   6.463   8.988  0.00  0.00      PROC  
ATOM   3349  CE1 PHE P 190      13.951   5.674   9.465  0.00  0.00      PROC  
ATOM   3350  HE1 PHE P 190      13.682   6.581   9.986  0.00  0.00      PROC  
ATOM   3351  CZ  PHE P 190      12.980   4.706   9.171  0.00  0.00      PROC  
ATOM   3352  HZ  PHE P 190      12.002   4.728   9.629  0.00  0.00      PROC  
ATOM   3353  CD2 PHE P 190      14.624   3.560   7.745  0.00  0.00      PROC  
ATOM   3354  HD2 PHE P 190      14.907   2.718   7.130  0.00  0.00      PROC  
ATOM   3355  CE2 PHE P 190      13.310   3.675   8.306  0.00  0.00      PROC  
ATOM   3356  HE2 PHE P 190      12.704   2.781   8.284  0.00  0.00      PROC  
ATOM   3357  C   PHE P 190      17.544   2.610   8.946  0.00  0.00      PROC  
ATOM   3358  O   PHE P 190      17.443   2.623  10.179  0.00  0.00      PROC  
ATOM   3359  N   LEU P 191      17.435   1.436   8.329  0.00  0.00      PROC  
ATOM   3360  HN  LEU P 191      17.600   1.463   7.346  0.00  0.00      PROC  
ATOM   3361  CA  LEU P 191      16.924   0.215   8.971  0.00  0.00      PROC  
ATOM   3362  HA  LEU P 191      15.968   0.413   9.434  0.00  0.00      PROC  
ATOM   3363  CB  LEU P 191      16.838  -0.951   7.936  0.00  0.00      PROC  
ATOM   3364  HB1 LEU P 191      16.836  -1.941   8.440  0.00  0.00      PROC  
ATOM   3365  HB2 LEU P 191      17.702  -0.980   7.238  0.00  0.00      PROC  
ATOM   3366  CG  LEU P 191      15.616  -0.837   7.054  0.00  0.00      PROC  
ATOM   3367  HG  LEU P 191      15.424   0.211   6.739  0.00  0.00      PROC  
ATOM   3368  CD1 LEU P 191      15.922  -1.651   5.771  0.00  0.00      PROC  
ATOM   3369 HD11 LEU P 191      16.121  -2.709   6.045  0.00  0.00      PROC  
ATOM   3370 HD12 LEU P 191      16.719  -1.203   5.140  0.00  0.00      PROC  
ATOM   3371 HD13 LEU P 191      15.004  -1.630   5.145  0.00  0.00      PROC  
ATOM   3372  CD2 LEU P 191      14.331  -1.306   7.716  0.00  0.00      PROC  
ATOM   3373 HD21 LEU P 191      13.461  -1.328   7.025  0.00  0.00      PROC  
ATOM   3374 HD22 LEU P 191      14.137  -0.540   8.496  0.00  0.00      PROC  
ATOM   3375 HD23 LEU P 191      14.310  -2.301   8.209  0.00  0.00      PROC  
ATOM   3376  C   LEU P 191      17.912  -0.260   9.995  0.00  0.00      PROC  
ATOM   3377  O   LEU P 191      17.614  -0.618  11.137  0.00  0.00      PROC  
ATOM   3378  N   LEU P 192      19.208  -0.139   9.660  0.00  0.00      PROC  
ATOM   3379  HN  LEU P 192      19.518  -0.021   8.719  0.00  0.00      PROC  
ATOM   3380  CA  LEU P 192      20.336  -0.342  10.571  0.00  0.00      PROC  
ATOM   3381  HA  LEU P 192      20.241  -1.348  10.953  0.00  0.00      PROC  
ATOM   3382  CB  LEU P 192      21.562  -0.094   9.718  0.00  0.00      PROC  
ATOM   3383  HB1 LEU P 192      21.415   0.799   9.074  0.00  0.00      PROC  
ATOM   3384  HB2 LEU P 192      21.793  -0.777   8.872  0.00  0.00      PROC  
ATOM   3385  CG  LEU P 192      23.000   0.017  10.363  0.00  0.00      PROC  
ATOM   3386  HG  LEU P 192      23.073   0.906  11.025  0.00  0.00      PROC  
ATOM   3387  CD1 LEU P 192      23.454  -1.145  11.162  0.00  0.00      PROC  
ATOM   3388 HD11 LEU P 192      23.621  -2.042  10.528  0.00  0.00      PROC  
ATOM   3389 HD12 LEU P 192      22.665  -1.402  11.900  0.00  0.00      PROC  
ATOM   3390 HD13 LEU P 192      24.431  -0.911  11.636  0.00  0.00      PROC  
ATOM   3391  CD2 LEU P 192      24.037   0.340   9.284  0.00  0.00      PROC  
ATOM   3392 HD21 LEU P 192      25.008   0.452   9.812  0.00  0.00      PROC  
ATOM   3393 HD22 LEU P 192      23.889   1.285   8.719  0.00  0.00      PROC  
ATOM   3394 HD23 LEU P 192      24.093  -0.572   8.652  0.00  0.00      PROC  
ATOM   3395  C   LEU P 192      20.297   0.677  11.784  0.00  0.00      PROC  
ATOM   3396  O   LEU P 192      20.591   0.272  12.859  0.00  0.00      PROC  
ATOM   3397  N   SER P 193      19.967   1.944  11.507  0.00  0.00      PROC  
ATOM   3398  HN  SER P 193      19.941   2.114  10.525  0.00  0.00      PROC  
ATOM   3399  CA  SER P 193      19.881   3.061  12.509  0.00  0.00      PROC  
ATOM   3400  HA  SER P 193      20.772   3.138  13.114  0.00  0.00      PROC  
ATOM   3401  CB  SER P 193      19.808   4.421  11.835  0.00  0.00      PROC  
ATOM   3402  HB1 SER P 193      19.830   5.277  12.543  0.00  0.00      PROC  
ATOM   3403  HB2 SER P 193      18.883   4.519  11.226  0.00  0.00      PROC  
ATOM   3404  OG  SER P 193      20.922   4.692  11.002  0.00  0.00      PROC  
ATOM   3405  HG1 SER P 193      20.756   4.301  10.141  0.00  0.00      PROC  
ATOM   3406  C   SER P 193      18.791   2.748  13.538  0.00  0.00      PROC  
ATOM   3407  O   SER P 193      18.984   3.058  14.723  0.00  0.00      PROC  
ATOM   3408  N   LYS P 194      17.657   2.206  13.189  0.00  0.00      PROC  
ATOM   3409  HN  LYS P 194      17.639   1.925  12.233  0.00  0.00      PROC  
ATOM   3410  CA  LYS P 194      16.579   1.935  14.066  0.00  0.00      PROC  
ATOM   3411  HA  LYS P 194      16.592   2.703  14.825  0.00  0.00      PROC  
ATOM   3412  CB  LYS P 194      15.230   2.108  13.353  0.00  0.00      PROC  
ATOM   3413  HB1 LYS P 194      15.358   3.027  12.742  0.00  0.00      PROC  
ATOM   3414  HB2 LYS P 194      14.414   2.338  14.072  0.00  0.00      PROC  
ATOM   3415  CG  LYS P 194      14.856   0.843  12.536  0.00  0.00      PROC  
ATOM   3416  HG1 LYS P 194      14.731  -0.023  13.221  0.00  0.00      PROC  
ATOM   3417  HG2 LYS P 194      15.673   0.638  11.811  0.00  0.00      PROC  
ATOM   3418  CD  LYS P 194      13.504   1.074  11.763  0.00  0.00      PROC  
ATOM   3419  HD1 LYS P 194      13.524   0.402  10.878  0.00  0.00      PROC  
ATOM   3420  HD2 LYS P 194      13.441   2.106  11.357  0.00  0.00      PROC  
ATOM   3421  CE  LYS P 194      12.281   0.800  12.613  0.00  0.00      PROC  
ATOM   3422  HE1 LYS P 194      11.303   0.925  12.101  0.00  0.00      PROC  
ATOM   3423  HE2 LYS P 194      12.349   1.450  13.512  0.00  0.00      PROC  
ATOM   3424  NZ  LYS P 194      12.146  -0.572  13.199  0.00  0.00      PROC  
ATOM   3425  HZ1 LYS P 194      12.206  -1.416  12.594  0.00  0.00      PROC  
ATOM   3426  HZ2 LYS P 194      11.163  -0.519  13.533  0.00  0.00      PROC  
ATOM   3427  HZ3 LYS P 194      12.805  -0.648  14.000  0.00  0.00      PROC  
ATOM   3428  C   LYS P 194      16.727   0.539  14.793  0.00  0.00      PROC  
ATOM   3429  O   LYS P 194      16.063   0.356  15.815  0.00  0.00      PROC  
ATOM   3430  N   SER P 195      17.676  -0.364  14.274  0.00  0.00      PROC  
ATOM   3431  HN  SER P 195      18.208  -0.064  13.486  0.00  0.00      PROC  
ATOM   3432  CA  SER P 195      17.824  -1.627  14.822  0.00  0.00      PROC  
ATOM   3433  HA  SER P 195      16.864  -2.118  14.768  0.00  0.00      PROC  
ATOM   3434  CB  SER P 195      18.691  -2.460  13.978  0.00  0.00      PROC  
ATOM   3435  HB1 SER P 195      19.153  -3.342  14.472  0.00  0.00      PROC  
ATOM   3436  HB2 SER P 195      19.660  -1.982  13.720  0.00  0.00      PROC  
ATOM   3437  OG  SER P 195      17.980  -2.857  12.811  0.00  0.00      PROC  
ATOM   3438  HG1 SER P 195      17.821  -1.986  12.441  0.00  0.00      PROC  
ATOM   3439  C   SER P 195      18.566  -1.709  16.185  0.00  0.00      PROC  
ATOM   3440  O   SER P 195      19.540  -0.969  16.430  0.00  0.00      PROC  
ATOM   3441  N   LYS P 196      18.089  -2.615  17.086  0.00  0.00      PROC  
ATOM   3442  HN  LYS P 196      17.282  -3.164  16.881  0.00  0.00      PROC  
ATOM   3443  CA  LYS P 196      18.465  -2.644  18.476  0.00  0.00      PROC  
ATOM   3444  HA  LYS P 196      18.921  -1.716  18.787  0.00  0.00      PROC  
ATOM   3445  CB  LYS P 196      17.145  -2.760  19.329  0.00  0.00      PROC  
ATOM   3446  HB1 LYS P 196      17.541  -2.865  20.362  0.00  0.00      PROC  
ATOM   3447  HB2 LYS P 196      16.634  -3.688  18.995  0.00  0.00      PROC  
ATOM   3448  CG  LYS P 196      16.058  -1.653  19.283  0.00  0.00      PROC  
ATOM   3449  HG1 LYS P 196      15.394  -1.897  20.140  0.00  0.00      PROC  
ATOM   3450  HG2 LYS P 196      15.539  -1.662  18.301  0.00  0.00      PROC  
ATOM   3451  CD  LYS P 196      16.691  -0.267  19.390  0.00  0.00      PROC  
ATOM   3452  HD1 LYS P 196      17.298   0.052  18.516  0.00  0.00      PROC  
ATOM   3453  HD2 LYS P 196      17.410  -0.302  20.237  0.00  0.00      PROC  
ATOM   3454  CE  LYS P 196      15.611   0.783  19.841  0.00  0.00      PROC  
ATOM   3455  HE1 LYS P 196      15.253   0.391  20.816  0.00  0.00      PROC  
ATOM   3456  HE2 LYS P 196      14.842   0.947  19.056  0.00  0.00      PROC  
ATOM   3457  NZ  LYS P 196      16.193   2.109  20.048  0.00  0.00      PROC  
ATOM   3458  HZ1 LYS P 196      15.477   2.754  20.440  0.00  0.00      PROC  
ATOM   3459  HZ2 LYS P 196      16.507   2.516  19.143  0.00  0.00      PROC  
ATOM   3460  HZ3 LYS P 196      17.027   2.122  20.670  0.00  0.00      PROC  
ATOM   3461  C   LYS P 196      19.493  -3.724  18.852  0.00  0.00      PROC  
ATOM   3462  OT1 LYS P 196      19.034  -4.891  19.173  0.00  0.00      PROC  
ATOM   3463  OT2 LYS P 196      20.692  -3.437  18.854  0.00  0.00      PROC  
END
