# Supplementary material for: Mapping the Interactions Among Class IIa Histone Deacetylases and Myocyte Enhancer Factor 2s
Source: J Chem Inf Model. 2025 Jun 6;65(12):6249–60. doi: 10.1021/acs.jcim.5c00858 (PMC12199305; doi:10.1021/acs.jcim.5c00858)
Supplement: Supplementary file 2 [file ci5c00858_si_002.zip › PDB_structures/HDAC5_MEF2C.pdb]

CRYST1   73.941   73.941   73.941  90.00  90.00  90.00 P 1           1
ATOM      1  N   GLY P   2       5.247  15.959  22.137  0.00  0.00      PROA  
ATOM      2  HT1 GLY P   2       6.169  16.439  22.105  0.00  0.00      PROA  
ATOM      3  HT2 GLY P   2       5.388  14.954  21.908  0.00  0.00      PROA  
ATOM      4  HT3 GLY P   2       5.028  15.923  23.153  0.00  0.00      PROA  
ATOM      5  CA  GLY P   2       4.310  16.682  21.172  0.00  0.00      PROA  
ATOM      6  HA1 GLY P   2       4.283  17.703  21.523  0.00  0.00      PROA  
ATOM      7  HA2 GLY P   2       3.411  16.083  21.197  0.00  0.00      PROA  
ATOM      8  C   GLY P   2       4.805  16.828  19.801  0.00  0.00      PROA  
ATOM      9  O   GLY P   2       4.973  17.944  19.300  0.00  0.00      PROA  
ATOM     10  N   ARG P   3       5.038  15.738  19.144  0.00  0.00      PROA  
ATOM     11  HN  ARG P   3       4.975  14.933  19.728  0.00  0.00      PROA  
ATOM     12  CA  ARG P   3       5.546  15.846  17.821  0.00  0.00      PROA  
ATOM     13  HA  ARG P   3       6.438  16.452  17.756  0.00  0.00      PROA  
ATOM     14  CB  ARG P   3       6.145  14.486  17.464  0.00  0.00      PROA  
ATOM     15  HB1 ARG P   3       6.426  14.531  16.390  0.00  0.00      PROA  
ATOM     16  HB2 ARG P   3       5.354  13.706  17.475  0.00  0.00      PROA  
ATOM     17  CG  ARG P   3       7.376  14.238  18.341  0.00  0.00      PROA  
ATOM     18  HG1 ARG P   3       7.184  14.332  19.431  0.00  0.00      PROA  
ATOM     19  HG2 ARG P   3       8.095  15.041  18.073  0.00  0.00      PROA  
ATOM     20  CD  ARG P   3       7.970  12.844  18.102  0.00  0.00      PROA  
ATOM     21  HD1 ARG P   3       8.221  12.651  17.037  0.00  0.00      PROA  
ATOM     22  HD2 ARG P   3       7.130  12.184  18.406  0.00  0.00      PROA  
ATOM     23  NE  ARG P   3       9.142  12.777  18.929  0.00  0.00      PROA  
ATOM     24  HE  ARG P   3       9.671  13.581  19.203  0.00  0.00      PROA  
ATOM     25  CZ  ARG P   3       9.925  11.710  18.980  0.00  0.00      PROA  
ATOM     26  NH1 ARG P   3       9.606  10.544  18.474  0.00  0.00      PROA  
ATOM     27 HH11 ARG P   3       8.662  10.344  18.211  0.00  0.00      PROA  
ATOM     28 HH12 ARG P   3      10.234   9.774  18.590  0.00  0.00      PROA  
ATOM     29  NH2 ARG P   3      11.127  11.972  19.509  0.00  0.00      PROA  
ATOM     30 HH21 ARG P   3      11.359  12.911  19.762  0.00  0.00      PROA  
ATOM     31 HH22 ARG P   3      11.715  11.196  19.740  0.00  0.00      PROA  
ATOM     32  C   ARG P   3       4.476  16.211  16.713  0.00  0.00      PROA  
ATOM     33  O   ARG P   3       3.450  15.534  16.587  0.00  0.00      PROA  
ATOM     34  N   LYS P   4       4.745  17.243  15.907  0.00  0.00      PROA  
ATOM     35  HN  LYS P   4       5.642  17.632  16.101  0.00  0.00      PROA  
ATOM     36  CA  LYS P   4       3.908  17.725  14.753  0.00  0.00      PROA  
ATOM     37  HA  LYS P   4       2.878  17.433  14.891  0.00  0.00      PROA  
ATOM     38  CB  LYS P   4       4.047  19.203  14.475  0.00  0.00      PROA  
ATOM     39  HB1 LYS P   4       3.528  19.569  13.563  0.00  0.00      PROA  
ATOM     40  HB2 LYS P   4       5.112  19.511  14.402  0.00  0.00      PROA  
ATOM     41  CG  LYS P   4       3.573  20.102  15.586  0.00  0.00      PROA  
ATOM     42  HG1 LYS P   4       3.670  21.171  15.297  0.00  0.00      PROA  
ATOM     43  HG2 LYS P   4       4.172  19.895  16.499  0.00  0.00      PROA  
ATOM     44  CD  LYS P   4       2.055  19.936  15.806  0.00  0.00      PROA  
ATOM     45  HD1 LYS P   4       1.824  18.861  15.964  0.00  0.00      PROA  
ATOM     46  HD2 LYS P   4       1.543  20.311  14.894  0.00  0.00      PROA  
ATOM     47  CE  LYS P   4       1.600  20.806  16.947  0.00  0.00      PROA  
ATOM     48  HE1 LYS P   4       1.665  21.913  16.883  0.00  0.00      PROA  
ATOM     49  HE2 LYS P   4       2.153  20.381  17.811  0.00  0.00      PROA  
ATOM     50  NZ  LYS P   4       0.173  20.524  17.224  0.00  0.00      PROA  
ATOM     51  HZ1 LYS P   4      -0.417  20.648  16.376  0.00  0.00      PROA  
ATOM     52  HZ2 LYS P   4      -0.186  21.209  17.919  0.00  0.00      PROA  
ATOM     53  HZ3 LYS P   4       0.036  19.519  17.451  0.00  0.00      PROA  
ATOM     54  C   LYS P   4       4.393  17.029  13.491  0.00  0.00      PROA  
ATOM     55  O   LYS P   4       5.473  16.504  13.484  0.00  0.00      PROA  
ATOM     56  N   LYS P   5       3.562  16.934  12.390  0.00  0.00      PROA  
ATOM     57  HN  LYS P   5       2.686  17.410  12.393  0.00  0.00      PROA  
ATOM     58  CA  LYS P   5       3.950  16.326  11.149  0.00  0.00      PROA  
ATOM     59  HA  LYS P   5       4.162  15.305  11.429  0.00  0.00      PROA  
ATOM     60  CB  LYS P   5       2.877  16.271  10.074  0.00  0.00      PROA  
ATOM     61  HB1 LYS P   5       2.151  15.432  10.129  0.00  0.00      PROA  
ATOM     62  HB2 LYS P   5       3.366  15.980   9.120  0.00  0.00      PROA  
ATOM     63  CG  LYS P   5       2.099  17.640  10.017  0.00  0.00      PROA  
ATOM     64  HG1 LYS P   5       2.846  18.461   9.957  0.00  0.00      PROA  
ATOM     65  HG2 LYS P   5       1.594  17.736  11.002  0.00  0.00      PROA  
ATOM     66  CD  LYS P   5       1.032  17.526   8.976  0.00  0.00      PROA  
ATOM     67  HD1 LYS P   5       0.346  16.699   9.259  0.00  0.00      PROA  
ATOM     68  HD2 LYS P   5       1.412  17.210   7.982  0.00  0.00      PROA  
ATOM     69  CE  LYS P   5       0.159  18.781   8.775  0.00  0.00      PROA  
ATOM     70  HE1 LYS P   5       0.804  19.635   8.476  0.00  0.00      PROA  
ATOM     71  HE2 LYS P   5      -0.409  18.974   9.710  0.00  0.00      PROA  
ATOM     72  NZ  LYS P   5      -0.849  18.474   7.794  0.00  0.00      PROA  
ATOM     73  HZ1 LYS P   5      -1.645  19.142   7.763  0.00  0.00      PROA  
ATOM     74  HZ2 LYS P   5      -1.215  17.561   8.130  0.00  0.00      PROA  
ATOM     75  HZ3 LYS P   5      -0.514  18.302   6.824  0.00  0.00      PROA  
ATOM     76  C   LYS P   5       5.188  16.967  10.520  0.00  0.00      PROA  
ATOM     77  O   LYS P   5       5.425  18.183  10.686  0.00  0.00      PROA  
ATOM     78  N   ILE P   6       5.989  16.164   9.872  0.00  0.00      PROA  
ATOM     79  HN  ILE P   6       5.756  15.198   9.791  0.00  0.00      PROA  
ATOM     80  CA  ILE P   6       7.246  16.516   9.291  0.00  0.00      PROA  
ATOM     81  HA  ILE P   6       7.916  16.892  10.051  0.00  0.00      PROA  
ATOM     82  CB  ILE P   6       7.925  15.302   8.603  0.00  0.00      PROA  
ATOM     83  HB  ILE P   6       8.933  15.543   8.202  0.00  0.00      PROA  
ATOM     84  CG2 ILE P   6       8.124  14.139   9.593  0.00  0.00      PROA  
ATOM     85 HG21 ILE P   6       8.534  14.538  10.546  0.00  0.00      PROA  
ATOM     86 HG22 ILE P   6       8.771  13.303   9.252  0.00  0.00      PROA  
ATOM     87 HG23 ILE P   6       7.127  13.669   9.731  0.00  0.00      PROA  
ATOM     88  CG1 ILE P   6       7.090  14.979   7.299  0.00  0.00      PROA  
ATOM     89 HG11 ILE P   6       7.078  15.857   6.618  0.00  0.00      PROA  
ATOM     90 HG12 ILE P   6       6.013  14.955   7.570  0.00  0.00      PROA  
ATOM     91  CD  ILE P   6       7.456  13.713   6.565  0.00  0.00      PROA  
ATOM     92  HD1 ILE P   6       8.512  13.713   6.218  0.00  0.00      PROA  
ATOM     93  HD2 ILE P   6       6.841  13.567   5.651  0.00  0.00      PROA  
ATOM     94  HD3 ILE P   6       7.176  12.831   7.180  0.00  0.00      PROA  
ATOM     95  C   ILE P   6       7.275  17.746   8.419  0.00  0.00      PROA  
ATOM     96  O   ILE P   6       6.322  17.987   7.642  0.00  0.00      PROA  
ATOM     97  N   GLN P   7       8.387  18.486   8.574  0.00  0.00      PROA  
ATOM     98  HN  GLN P   7       9.163  18.079   9.049  0.00  0.00      PROA  
ATOM     99  CA  GLN P   7       8.528  19.751   7.865  0.00  0.00      PROA  
ATOM    100  HA  GLN P   7       7.566  20.165   7.601  0.00  0.00      PROA  
ATOM    101  CB  GLN P   7       9.499  20.756   8.654  0.00  0.00      PROA  
ATOM    102  HB1 GLN P   7       9.581  21.708   8.088  0.00  0.00      PROA  
ATOM    103  HB2 GLN P   7      10.498  20.285   8.778  0.00  0.00      PROA  
ATOM    104  CG  GLN P   7       8.983  21.004  10.058  0.00  0.00      PROA  
ATOM    105  HG1 GLN P   7       9.621  21.733  10.603  0.00  0.00      PROA  
ATOM    106  HG2 GLN P   7       9.050  20.056  10.635  0.00  0.00      PROA  
ATOM    107  CD  GLN P   7       7.500  21.506  10.092  0.00  0.00      PROA  
ATOM    108  OE1 GLN P   7       6.777  21.146  11.024  0.00  0.00      PROA  
ATOM    109  NE2 GLN P   7       7.085  22.455   9.192  0.00  0.00      PROA  
ATOM    110 HE21 GLN P   7       6.257  22.941   9.471  0.00  0.00      PROA  
ATOM    111 HE22 GLN P   7       7.833  23.018   8.840  0.00  0.00      PROA  
ATOM    112  C   GLN P   7       9.306  19.323   6.651  0.00  0.00      PROA  
ATOM    113  O   GLN P   7      10.496  19.073   6.737  0.00  0.00      PROA  
ATOM    114  N   ILE P   8       8.564  19.239   5.598  0.00  0.00      PROA  
ATOM    115  HN  ILE P   8       7.628  19.554   5.727  0.00  0.00      PROA  
ATOM    116  CA  ILE P   8       8.927  18.566   4.374  0.00  0.00      PROA  
ATOM    117  HA  ILE P   8       9.935  18.184   4.437  0.00  0.00      PROA  
ATOM    118  CB  ILE P   8       7.904  17.436   4.164  0.00  0.00      PROA  
ATOM    119  HB  ILE P   8       7.942  16.834   5.097  0.00  0.00      PROA  
ATOM    120  CG2 ILE P   8       6.488  17.915   4.004  0.00  0.00      PROA  
ATOM    121 HG21 ILE P   8       5.793  17.068   3.818  0.00  0.00      PROA  
ATOM    122 HG22 ILE P   8       6.371  18.522   3.081  0.00  0.00      PROA  
ATOM    123 HG23 ILE P   8       5.998  18.511   4.804  0.00  0.00      PROA  
ATOM    124  CG1 ILE P   8       8.347  16.479   3.023  0.00  0.00      PROA  
ATOM    125 HG11 ILE P   8       9.457  16.526   3.007  0.00  0.00      PROA  
ATOM    126 HG12 ILE P   8       7.975  16.842   2.041  0.00  0.00      PROA  
ATOM    127  CD  ILE P   8       7.884  15.043   3.402  0.00  0.00      PROA  
ATOM    128  HD1 ILE P   8       8.064  14.290   2.605  0.00  0.00      PROA  
ATOM    129  HD2 ILE P   8       6.820  15.050   3.721  0.00  0.00      PROA  
ATOM    130  HD3 ILE P   8       8.472  14.728   4.291  0.00  0.00      PROA  
ATOM    131  C   ILE P   8       8.950  19.714   3.312  0.00  0.00      PROA  
ATOM    132  O   ILE P   8       8.494  20.836   3.570  0.00  0.00      PROA  
ATOM    133  N   THR P   9       9.675  19.520   2.178  0.00  0.00      PROA  
ATOM    134  HN  THR P   9      10.149  18.658   2.018  0.00  0.00      PROA  
ATOM    135  CA  THR P   9       9.842  20.511   1.136  0.00  0.00      PROA  
ATOM    136  HA  THR P   9      10.069  21.500   1.507  0.00  0.00      PROA  
ATOM    137  CB  THR P   9      10.887  20.118   0.042  0.00  0.00      PROA  
ATOM    138  HB  THR P   9      10.511  19.247  -0.537  0.00  0.00      PROA  
ATOM    139  OG1 THR P   9      12.072  19.640   0.754  0.00  0.00      PROA  
ATOM    140  HG1 THR P   9      11.851  18.754   1.050  0.00  0.00      PROA  
ATOM    141  CG2 THR P   9      11.146  21.300  -0.871  0.00  0.00      PROA  
ATOM    142 HG21 THR P   9      11.679  22.170  -0.432  0.00  0.00      PROA  
ATOM    143 HG22 THR P   9      10.304  21.528  -1.560  0.00  0.00      PROA  
ATOM    144 HG23 THR P   9      11.991  20.985  -1.519  0.00  0.00      PROA  
ATOM    145  C   THR P   9       8.491  20.707   0.411  0.00  0.00      PROA  
ATOM    146  O   THR P   9       8.333  20.290  -0.740  0.00  0.00      PROA  
ATOM    147  N   ARG P  10       7.502  21.310   1.027  0.00  0.00      PROA  
ATOM    148  HN  ARG P  10       7.596  21.565   1.986  0.00  0.00      PROA  
ATOM    149  CA  ARG P  10       6.239  21.634   0.459  0.00  0.00      PROA  
ATOM    150  HA  ARG P  10       5.881  20.694   0.066  0.00  0.00      PROA  
ATOM    151  CB  ARG P  10       5.298  22.220   1.577  0.00  0.00      PROA  
ATOM    152  HB1 ARG P  10       4.411  22.636   1.055  0.00  0.00      PROA  
ATOM    153  HB2 ARG P  10       5.788  23.122   2.001  0.00  0.00      PROA  
ATOM    154  CG  ARG P  10       4.916  21.238   2.744  0.00  0.00      PROA  
ATOM    155  HG1 ARG P  10       4.687  21.935   3.579  0.00  0.00      PROA  
ATOM    156  HG2 ARG P  10       5.748  20.545   2.990  0.00  0.00      PROA  
ATOM    157  CD  ARG P  10       3.664  20.337   2.532  0.00  0.00      PROA  
ATOM    158  HD1 ARG P  10       3.640  19.684   3.430  0.00  0.00      PROA  
ATOM    159  HD2 ARG P  10       3.804  19.714   1.623  0.00  0.00      PROA  
ATOM    160  NE  ARG P  10       2.442  21.176   2.515  0.00  0.00      PROA  
ATOM    161  HE  ARG P  10       2.504  22.149   2.290  0.00  0.00      PROA  
ATOM    162  CZ  ARG P  10       1.227  20.722   2.325  0.00  0.00      PROA  
ATOM    163  NH1 ARG P  10       0.974  19.441   2.321  0.00  0.00      PROA  
ATOM    164 HH11 ARG P  10       1.594  18.824   2.805  0.00  0.00      PROA  
ATOM    165 HH12 ARG P  10      -0.017  19.318   2.374  0.00  0.00      PROA  
ATOM    166  NH2 ARG P  10       0.221  21.564   2.020  0.00  0.00      PROA  
ATOM    167 HH21 ARG P  10       0.587  22.473   1.823  0.00  0.00      PROA  
ATOM    168 HH22 ARG P  10      -0.676  21.180   1.801  0.00  0.00      PROA  
ATOM    169  C   ARG P  10       6.252  22.659  -0.762  0.00  0.00      PROA  
ATOM    170  O   ARG P  10       7.061  23.588  -0.787  0.00  0.00      PROA  
ATOM    171  N   ILE P  11       5.351  22.443  -1.742  0.00  0.00      PROA  
ATOM    172  HN  ILE P  11       4.598  21.803  -1.613  0.00  0.00      PROA  
ATOM    173  CA  ILE P  11       5.493  23.044  -3.024  0.00  0.00      PROA  
ATOM    174  HA  ILE P  11       6.310  23.748  -3.073  0.00  0.00      PROA  
ATOM    175  CB  ILE P  11       5.669  22.000  -4.010  0.00  0.00      PROA  
ATOM    176  HB  ILE P  11       4.746  21.386  -4.079  0.00  0.00      PROA  
ATOM    177  CG2 ILE P  11       5.855  22.593  -5.448  0.00  0.00      PROA  
ATOM    178 HG21 ILE P  11       6.719  23.267  -5.264  0.00  0.00      PROA  
ATOM    179 HG22 ILE P  11       4.942  23.133  -5.778  0.00  0.00      PROA  
ATOM    180 HG23 ILE P  11       6.134  21.755  -6.122  0.00  0.00      PROA  
ATOM    181  CG1 ILE P  11       6.792  21.010  -3.748  0.00  0.00      PROA  
ATOM    182 HG11 ILE P  11       6.726  20.330  -4.624  0.00  0.00      PROA  
ATOM    183 HG12 ILE P  11       6.526  20.381  -2.872  0.00  0.00      PROA  
ATOM    184  CD  ILE P  11       8.172  21.729  -3.600  0.00  0.00      PROA  
ATOM    185  HD1 ILE P  11       9.003  21.016  -3.786  0.00  0.00      PROA  
ATOM    186  HD2 ILE P  11       8.201  22.285  -2.639  0.00  0.00      PROA  
ATOM    187  HD3 ILE P  11       8.319  22.489  -4.397  0.00  0.00      PROA  
ATOM    188  C   ILE P  11       4.221  23.810  -3.178  0.00  0.00      PROA  
ATOM    189  O   ILE P  11       3.098  23.324  -2.987  0.00  0.00      PROA  
ATOM    190  N   MET P  12       4.280  25.074  -3.678  0.00  0.00      PROA  
ATOM    191  HN  MET P  12       5.166  25.315  -4.066  0.00  0.00      PROA  
ATOM    192  CA  MET P  12       3.133  26.063  -3.683  0.00  0.00      PROA  
ATOM    193  HA  MET P  12       2.314  25.575  -3.176  0.00  0.00      PROA  
ATOM    194  CB  MET P  12       3.471  27.277  -2.810  0.00  0.00      PROA  
ATOM    195  HB1 MET P  12       2.992  28.201  -3.201  0.00  0.00      PROA  
ATOM    196  HB2 MET P  12       4.556  27.484  -2.929  0.00  0.00      PROA  
ATOM    197  CG  MET P  12       3.109  27.036  -1.299  0.00  0.00      PROA  
ATOM    198  HG1 MET P  12       2.025  26.792  -1.300  0.00  0.00      PROA  
ATOM    199  HG2 MET P  12       3.183  28.027  -0.803  0.00  0.00      PROA  
ATOM    200  SD  MET P  12       4.117  25.798  -0.484  0.00  0.00      PROA  
ATOM    201  CE  MET P  12       3.829  26.457   1.184  0.00  0.00      PROA  
ATOM    202  HE1 MET P  12       2.751  26.642   1.379  0.00  0.00      PROA  
ATOM    203  HE2 MET P  12       4.371  27.413   1.350  0.00  0.00      PROA  
ATOM    204  HE3 MET P  12       4.114  25.659   1.903  0.00  0.00      PROA  
ATOM    205  C   MET P  12       2.662  26.278  -5.065  0.00  0.00      PROA  
ATOM    206  O   MET P  12       1.478  26.268  -5.329  0.00  0.00      PROA  
ATOM    207  N   ASP P  13       3.601  26.363  -6.076  0.00  0.00      PROA  
ATOM    208  HN  ASP P  13       4.560  26.107  -5.980  0.00  0.00      PROA  
ATOM    209  CA  ASP P  13       3.284  26.544  -7.523  0.00  0.00      PROA  
ATOM    210  HA  ASP P  13       2.517  27.292  -7.664  0.00  0.00      PROA  
ATOM    211  CB  ASP P  13       4.515  27.063  -8.350  0.00  0.00      PROA  
ATOM    212  HB1 ASP P  13       4.171  27.109  -9.406  0.00  0.00      PROA  
ATOM    213  HB2 ASP P  13       5.263  26.243  -8.401  0.00  0.00      PROA  
ATOM    214  CG  ASP P  13       5.138  28.378  -7.873  0.00  0.00      PROA  
ATOM    215  OD1 ASP P  13       4.493  29.233  -7.252  0.00  0.00      PROA  
ATOM    216  OD2 ASP P  13       6.266  28.680  -8.330  0.00  0.00      PROA  
ATOM    217  C   ASP P  13       2.772  25.285  -8.156  0.00  0.00      PROA  
ATOM    218  O   ASP P  13       3.357  24.171  -8.103  0.00  0.00      PROA  
ATOM    219  N   GLU P  14       1.510  25.347  -8.724  0.00  0.00      PROA  
ATOM    220  HN  GLU P  14       1.066  26.240  -8.743  0.00  0.00      PROA  
ATOM    221  CA  GLU P  14       0.723  24.254  -9.180  0.00  0.00      PROA  
ATOM    222  HA  GLU P  14       0.494  23.730  -8.263  0.00  0.00      PROA  
ATOM    223  CB  GLU P  14      -0.637  24.636  -9.607  0.00  0.00      PROA  
ATOM    224  HB1 GLU P  14      -1.131  23.856 -10.224  0.00  0.00      PROA  
ATOM    225  HB2 GLU P  14      -0.613  25.573 -10.204  0.00  0.00      PROA  
ATOM    226  CG  GLU P  14      -1.644  24.979  -8.421  0.00  0.00      PROA  
ATOM    227  HG1 GLU P  14      -1.212  25.850  -7.883  0.00  0.00      PROA  
ATOM    228  HG2 GLU P  14      -1.807  24.041  -7.849  0.00  0.00      PROA  
ATOM    229  CD  GLU P  14      -2.967  25.504  -8.893  0.00  0.00      PROA  
ATOM    230  OE1 GLU P  14      -3.957  24.849  -8.628  0.00  0.00      PROA  
ATOM    231  OE2 GLU P  14      -2.935  26.497  -9.694  0.00  0.00      PROA  
ATOM    232  C   GLU P  14       1.312  23.240 -10.221  0.00  0.00      PROA  
ATOM    233  O   GLU P  14       1.183  21.995 -10.044  0.00  0.00      PROA  
ATOM    234  N   ARG P  15       2.117  23.671 -11.276  0.00  0.00      PROA  
ATOM    235  HN  ARG P  15       2.152  24.665 -11.352  0.00  0.00      PROA  
ATOM    236  CA  ARG P  15       2.856  22.800 -12.173  0.00  0.00      PROA  
ATOM    237  HA  ARG P  15       2.276  22.035 -12.667  0.00  0.00      PROA  
ATOM    238  CB  ARG P  15       3.678  23.611 -13.310  0.00  0.00      PROA  
ATOM    239  HB1 ARG P  15       4.407  24.280 -12.805  0.00  0.00      PROA  
ATOM    240  HB2 ARG P  15       2.905  24.276 -13.751  0.00  0.00      PROA  
ATOM    241  CG  ARG P  15       4.394  22.703 -14.299  0.00  0.00      PROA  
ATOM    242  HG1 ARG P  15       5.147  22.078 -13.773  0.00  0.00      PROA  
ATOM    243  HG2 ARG P  15       4.892  23.422 -14.983  0.00  0.00      PROA  
ATOM    244  CD  ARG P  15       3.563  21.668 -15.080  0.00  0.00      PROA  
ATOM    245  HD1 ARG P  15       3.011  21.023 -14.363  0.00  0.00      PROA  
ATOM    246  HD2 ARG P  15       4.249  21.096 -15.740  0.00  0.00      PROA  
ATOM    247  NE  ARG P  15       2.606  22.401 -15.931  0.00  0.00      PROA  
ATOM    248  HE  ARG P  15       2.823  23.307 -16.296  0.00  0.00      PROA  
ATOM    249  CZ  ARG P  15       1.496  21.892 -16.489  0.00  0.00      PROA  
ATOM    250  NH1 ARG P  15       1.233  20.600 -16.328  0.00  0.00      PROA  
ATOM    251 HH11 ARG P  15       1.989  20.003 -16.057  0.00  0.00      PROA  
ATOM    252 HH12 ARG P  15       0.447  20.156 -16.759  0.00  0.00      PROA  
ATOM    253  NH2 ARG P  15       0.668  22.609 -17.142  0.00  0.00      PROA  
ATOM    254 HH21 ARG P  15       0.965  23.522 -17.420  0.00  0.00      PROA  
ATOM    255 HH22 ARG P  15      -0.172  22.218 -17.517  0.00  0.00      PROA  
ATOM    256  C   ARG P  15       3.851  21.931 -11.414  0.00  0.00      PROA  
ATOM    257  O   ARG P  15       4.030  20.761 -11.762  0.00  0.00      PROA  
ATOM    258  N   ASN P  16       4.596  22.577 -10.437  0.00  0.00      PROA  
ATOM    259  HN  ASN P  16       4.424  23.558 -10.396  0.00  0.00      PROA  
ATOM    260  CA  ASN P  16       5.694  21.957  -9.717  0.00  0.00      PROA  
ATOM    261  HA  ASN P  16       6.357  21.562 -10.472  0.00  0.00      PROA  
ATOM    262  CB  ASN P  16       6.499  23.041  -8.943  0.00  0.00      PROA  
ATOM    263  HB1 ASN P  16       5.949  23.500  -8.093  0.00  0.00      PROA  
ATOM    264  HB2 ASN P  16       6.606  23.854  -9.692  0.00  0.00      PROA  
ATOM    265  CG  ASN P  16       7.945  22.634  -8.683  0.00  0.00      PROA  
ATOM    266  OD1 ASN P  16       8.445  21.608  -9.108  0.00  0.00      PROA  
ATOM    267  ND2 ASN P  16       8.713  23.617  -8.219  0.00  0.00      PROA  
ATOM    268 HD21 ASN P  16       9.693  23.508  -8.052  0.00  0.00      PROA  
ATOM    269 HD22 ASN P  16       8.326  24.539  -8.179  0.00  0.00      PROA  
ATOM    270  C   ASN P  16       5.160  20.973  -8.699  0.00  0.00      PROA  
ATOM    271  O   ASN P  16       5.817  20.036  -8.276  0.00  0.00      PROA  
ATOM    272  N   ARG P  17       3.880  21.230  -8.222  0.00  0.00      PROA  
ATOM    273  HN  ARG P  17       3.496  22.129  -8.419  0.00  0.00      PROA  
ATOM    274  CA  ARG P  17       3.093  20.390  -7.341  0.00  0.00      PROA  
ATOM    275  HA  ARG P  17       3.745  20.175  -6.507  0.00  0.00      PROA  
ATOM    276  CB  ARG P  17       1.843  21.057  -6.748  0.00  0.00      PROA  
ATOM    277  HB1 ARG P  17       0.971  20.418  -6.491  0.00  0.00      PROA  
ATOM    278  HB2 ARG P  17       1.439  21.638  -7.604  0.00  0.00      PROA  
ATOM    279  CG  ARG P  17       2.010  22.125  -5.679  0.00  0.00      PROA  
ATOM    280  HG1 ARG P  17       2.889  22.702  -6.040  0.00  0.00      PROA  
ATOM    281  HG2 ARG P  17       2.378  21.679  -4.731  0.00  0.00      PROA  
ATOM    282  CD  ARG P  17       0.812  23.064  -5.328  0.00  0.00      PROA  
ATOM    283  HD1 ARG P  17       0.559  23.807  -6.114  0.00  0.00      PROA  
ATOM    284  HD2 ARG P  17       1.007  23.779  -4.500  0.00  0.00      PROA  
ATOM    285  NE  ARG P  17      -0.260  22.099  -5.029  0.00  0.00      PROA  
ATOM    286  HE  ARG P  17      -0.883  21.643  -5.665  0.00  0.00      PROA  
ATOM    287  CZ  ARG P  17      -0.337  21.562  -3.826  0.00  0.00      PROA  
ATOM    288  NH1 ARG P  17       0.395  21.956  -2.812  0.00  0.00      PROA  
ATOM    289 HH11 ARG P  17       1.028  22.674  -3.100  0.00  0.00      PROA  
ATOM    290 HH12 ARG P  17       0.249  21.532  -1.918  0.00  0.00      PROA  
ATOM    291  NH2 ARG P  17      -1.060  20.483  -3.612  0.00  0.00      PROA  
ATOM    292 HH21 ARG P  17      -1.626  20.187  -4.382  0.00  0.00      PROA  
ATOM    293 HH22 ARG P  17      -0.837  19.898  -2.833  0.00  0.00      PROA  
ATOM    294  C   ARG P  17       2.694  19.100  -8.023  0.00  0.00      PROA  
ATOM    295  O   ARG P  17       2.882  18.047  -7.402  0.00  0.00      PROA  
ATOM    296  N   GLN P  18       2.217  19.190  -9.292  0.00  0.00      PROA  
ATOM    297  HN  GLN P  18       1.962  20.087  -9.644  0.00  0.00      PROA  
ATOM    298  CA  GLN P  18       1.959  18.064 -10.191  0.00  0.00      PROA  
ATOM    299  HA  GLN P  18       1.224  17.510  -9.626  0.00  0.00      PROA  
ATOM    300  CB  GLN P  18       1.337  18.587 -11.565  0.00  0.00      PROA  
ATOM    301  HB1 GLN P  18       1.675  17.899 -12.369  0.00  0.00      PROA  
ATOM    302  HB2 GLN P  18       1.842  19.529 -11.869  0.00  0.00      PROA  
ATOM    303  CG  GLN P  18      -0.191  18.663 -11.691  0.00  0.00      PROA  
ATOM    304  HG1 GLN P  18      -0.419  18.793 -12.770  0.00  0.00      PROA  
ATOM    305  HG2 GLN P  18      -0.421  19.594 -11.130  0.00  0.00      PROA  
ATOM    306  CD  GLN P  18      -1.043  17.541 -11.119  0.00  0.00      PROA  
ATOM    307  OE1 GLN P  18      -1.840  17.800 -10.243  0.00  0.00      PROA  
ATOM    308  NE2 GLN P  18      -0.916  16.418 -11.732  0.00  0.00      PROA  
ATOM    309 HE21 GLN P  18      -1.649  15.749 -11.610  0.00  0.00      PROA  
ATOM    310 HE22 GLN P  18      -0.212  16.189 -12.404  0.00  0.00      PROA  
ATOM    311  C   GLN P  18       3.153  17.148 -10.462  0.00  0.00      PROA  
ATOM    312  O   GLN P  18       3.131  15.947 -10.333  0.00  0.00      PROA  
ATOM    313  N   VAL P  19       4.245  17.871 -10.799  0.00  0.00      PROA  
ATOM    314  HN  VAL P  19       4.102  18.846 -10.950  0.00  0.00      PROA  
ATOM    315  CA  VAL P  19       5.542  17.217 -11.103  0.00  0.00      PROA  
ATOM    316  HA  VAL P  19       5.343  16.486 -11.872  0.00  0.00      PROA  
ATOM    317  CB  VAL P  19       6.513  18.259 -11.847  0.00  0.00      PROA  
ATOM    318  HB  VAL P  19       6.591  19.240 -11.330  0.00  0.00      PROA  
ATOM    319  CG1 VAL P  19       7.938  17.771 -11.979  0.00  0.00      PROA  
ATOM    320 HG11 VAL P  19       7.970  16.758 -12.436  0.00  0.00      PROA  
ATOM    321 HG12 VAL P  19       8.265  17.525 -10.946  0.00  0.00      PROA  
ATOM    322 HG13 VAL P  19       8.708  18.395 -12.481  0.00  0.00      PROA  
ATOM    323  CG2 VAL P  19       5.980  18.437 -13.279  0.00  0.00      PROA  
ATOM    324 HG21 VAL P  19       6.630  19.248 -13.671  0.00  0.00      PROA  
ATOM    325 HG22 VAL P  19       4.975  18.898 -13.176  0.00  0.00      PROA  
ATOM    326 HG23 VAL P  19       5.973  17.629 -14.042  0.00  0.00      PROA  
ATOM    327  C   VAL P  19       6.159  16.493  -9.873  0.00  0.00      PROA  
ATOM    328  O   VAL P  19       6.477  15.326  -9.833  0.00  0.00      PROA  
ATOM    329  N   THR P  20       6.024  17.146  -8.708  0.00  0.00      PROA  
ATOM    330  HN  THR P  20       5.657  18.068  -8.619  0.00  0.00      PROA  
ATOM    331  CA  THR P  20       6.351  16.535  -7.398  0.00  0.00      PROA  
ATOM    332  HA  THR P  20       7.323  16.115  -7.611  0.00  0.00      PROA  
ATOM    333  CB  THR P  20       6.524  17.590  -6.307  0.00  0.00      PROA  
ATOM    334  HB  THR P  20       5.583  18.093  -5.999  0.00  0.00      PROA  
ATOM    335  OG1 THR P  20       7.520  18.527  -6.677  0.00  0.00      PROA  
ATOM    336  HG1 THR P  20       7.061  19.095  -7.299  0.00  0.00      PROA  
ATOM    337  CG2 THR P  20       7.114  16.933  -5.119  0.00  0.00      PROA  
ATOM    338 HG21 THR P  20       8.044  16.357  -5.313  0.00  0.00      PROA  
ATOM    339 HG22 THR P  20       6.359  16.218  -4.728  0.00  0.00      PROA  
ATOM    340 HG23 THR P  20       7.218  17.635  -4.264  0.00  0.00      PROA  
ATOM    341  C   THR P  20       5.396  15.399  -7.015  0.00  0.00      PROA  
ATOM    342  O   THR P  20       5.862  14.345  -6.596  0.00  0.00      PROA  
ATOM    343  N   PHE P  21       4.065  15.534  -7.185  0.00  0.00      PROA  
ATOM    344  HN  PHE P  21       3.677  16.349  -7.610  0.00  0.00      PROA  
ATOM    345  CA  PHE P  21       3.213  14.365  -6.875  0.00  0.00      PROA  
ATOM    346  HA  PHE P  21       3.457  14.025  -5.880  0.00  0.00      PROA  
ATOM    347  CB  PHE P  21       1.767  14.788  -6.952  0.00  0.00      PROA  
ATOM    348  HB1 PHE P  21       1.539  15.340  -7.888  0.00  0.00      PROA  
ATOM    349  HB2 PHE P  21       1.539  15.523  -6.150  0.00  0.00      PROA  
ATOM    350  CG  PHE P  21       0.678  13.680  -6.779  0.00  0.00      PROA  
ATOM    351  CD1 PHE P  21       0.611  12.821  -5.626  0.00  0.00      PROA  
ATOM    352  HD1 PHE P  21       1.363  12.924  -4.857  0.00  0.00      PROA  
ATOM    353  CE1 PHE P  21      -0.408  11.895  -5.528  0.00  0.00      PROA  
ATOM    354  HE1 PHE P  21      -0.497  11.243  -4.672  0.00  0.00      PROA  
ATOM    355  CZ  PHE P  21      -1.246  11.635  -6.610  0.00  0.00      PROA  
ATOM    356  HZ  PHE P  21      -2.023  10.900  -6.467  0.00  0.00      PROA  
ATOM    357  CD2 PHE P  21      -0.206  13.379  -7.872  0.00  0.00      PROA  
ATOM    358  HD2 PHE P  21      -0.186  13.917  -8.808  0.00  0.00      PROA  
ATOM    359  CE2 PHE P  21      -1.198  12.410  -7.751  0.00  0.00      PROA  
ATOM    360  HE2 PHE P  21      -1.849  12.276  -8.602  0.00  0.00      PROA  
ATOM    361  C   PHE P  21       3.439  13.146  -7.731  0.00  0.00      PROA  
ATOM    362  O   PHE P  21       3.391  12.034  -7.240  0.00  0.00      PROA  
ATOM    363  N   THR P  22       3.660  13.386  -9.060  0.00  0.00      PROA  
ATOM    364  HN  THR P  22       3.493  14.331  -9.331  0.00  0.00      PROA  
ATOM    365  CA  THR P  22       4.050  12.353 -10.044  0.00  0.00      PROA  
ATOM    366  HA  THR P  22       3.300  11.575 -10.057  0.00  0.00      PROA  
ATOM    367  CB  THR P  22       4.004  13.032 -11.486  0.00  0.00      PROA  
ATOM    368  HB  THR P  22       4.813  13.793 -11.458  0.00  0.00      PROA  
ATOM    369  OG1 THR P  22       2.711  13.632 -11.690  0.00  0.00      PROA  
ATOM    370  HG1 THR P  22       2.582  14.316 -11.029  0.00  0.00      PROA  
ATOM    371  CG2 THR P  22       4.372  12.108 -12.666  0.00  0.00      PROA  
ATOM    372 HG21 THR P  22       5.440  11.819 -12.769  0.00  0.00      PROA  
ATOM    373 HG22 THR P  22       3.966  12.692 -13.520  0.00  0.00      PROA  
ATOM    374 HG23 THR P  22       3.723  11.207 -12.647  0.00  0.00      PROA  
ATOM    375  C   THR P  22       5.289  11.606  -9.831  0.00  0.00      PROA  
ATOM    376  O   THR P  22       5.405  10.369  -9.916  0.00  0.00      PROA  
ATOM    377  N   LYS P  23       6.388  12.334  -9.435  0.00  0.00      PROA  
ATOM    378  HN  LYS P  23       6.417  13.331  -9.424  0.00  0.00      PROA  
ATOM    379  CA  LYS P  23       7.685  11.735  -9.137  0.00  0.00      PROA  
ATOM    380  HA  LYS P  23       8.046  11.131  -9.957  0.00  0.00      PROA  
ATOM    381  CB  LYS P  23       8.708  12.877  -8.958  0.00  0.00      PROA  
ATOM    382  HB1 LYS P  23       9.666  12.626  -8.453  0.00  0.00      PROA  
ATOM    383  HB2 LYS P  23       8.108  13.605  -8.370  0.00  0.00      PROA  
ATOM    384  CG  LYS P  23       9.158  13.684 -10.183  0.00  0.00      PROA  
ATOM    385  HG1 LYS P  23       8.308  13.834 -10.883  0.00  0.00      PROA  
ATOM    386  HG2 LYS P  23       9.909  13.019 -10.661  0.00  0.00      PROA  
ATOM    387  CD  LYS P  23       9.935  15.019  -9.885  0.00  0.00      PROA  
ATOM    388  HD1 LYS P  23      10.689  14.950  -9.072  0.00  0.00      PROA  
ATOM    389  HD2 LYS P  23       9.212  15.786  -9.533  0.00  0.00      PROA  
ATOM    390  CE  LYS P  23      10.710  15.674 -11.023  0.00  0.00      PROA  
ATOM    391  HE1 LYS P  23      11.197  16.535 -10.519  0.00  0.00      PROA  
ATOM    392  HE2 LYS P  23      10.095  16.128 -11.830  0.00  0.00      PROA  
ATOM    393  NZ  LYS P  23      11.708  14.770 -11.605  0.00  0.00      PROA  
ATOM    394  HZ1 LYS P  23      12.186  14.268 -10.829  0.00  0.00      PROA  
ATOM    395  HZ2 LYS P  23      12.372  15.266 -12.232  0.00  0.00      PROA  
ATOM    396  HZ3 LYS P  23      11.283  14.082 -12.259  0.00  0.00      PROA  
ATOM    397  C   LYS P  23       7.620  10.833  -7.864  0.00  0.00      PROA  
ATOM    398  O   LYS P  23       8.131   9.688  -7.880  0.00  0.00      PROA  
ATOM    399  N   ARG P  24       6.992  11.392  -6.779  0.00  0.00      PROA  
ATOM    400  HN  ARG P  24       6.786  12.363  -6.873  0.00  0.00      PROA  
ATOM    401  CA  ARG P  24       6.633  10.631  -5.584  0.00  0.00      PROA  
ATOM    402  HA  ARG P  24       7.460  10.152  -5.081  0.00  0.00      PROA  
ATOM    403  CB  ARG P  24       6.126  11.628  -4.580  0.00  0.00      PROA  
ATOM    404  HB1 ARG P  24       5.642  11.197  -3.678  0.00  0.00      PROA  
ATOM    405  HB2 ARG P  24       5.336  12.172  -5.141  0.00  0.00      PROA  
ATOM    406  CG  ARG P  24       7.219  12.659  -4.125  0.00  0.00      PROA  
ATOM    407  HG1 ARG P  24       6.596  13.512  -3.781  0.00  0.00      PROA  
ATOM    408  HG2 ARG P  24       7.723  13.077  -5.022  0.00  0.00      PROA  
ATOM    409  CD  ARG P  24       8.070  12.121  -2.930  0.00  0.00      PROA  
ATOM    410  HD1 ARG P  24       8.769  11.317  -3.245  0.00  0.00      PROA  
ATOM    411  HD2 ARG P  24       7.355  11.663  -2.214  0.00  0.00      PROA  
ATOM    412  NE  ARG P  24       8.785  13.208  -2.211  0.00  0.00      PROA  
ATOM    413  HE  ARG P  24       9.111  14.002  -2.726  0.00  0.00      PROA  
ATOM    414  CZ  ARG P  24       9.299  13.101  -0.987  0.00  0.00      PROA  
ATOM    415  NH1 ARG P  24       9.061  11.993  -0.242  0.00  0.00      PROA  
ATOM    416 HH11 ARG P  24       9.544  11.806   0.614  0.00  0.00      PROA  
ATOM    417 HH12 ARG P  24       8.372  11.326  -0.526  0.00  0.00      PROA  
ATOM    418  NH2 ARG P  24      10.105  13.999  -0.548  0.00  0.00      PROA  
ATOM    419 HH21 ARG P  24      10.228  14.840  -1.074  0.00  0.00      PROA  
ATOM    420 HH22 ARG P  24      10.540  13.970   0.352  0.00  0.00      PROA  
ATOM    421  C   ARG P  24       5.699   9.484  -5.773  0.00  0.00      PROA  
ATOM    422  O   ARG P  24       6.040   8.425  -5.227  0.00  0.00      PROA  
ATOM    423  N   LYS P  25       4.511   9.657  -6.501  0.00  0.00      PROA  
ATOM    424  HN  LYS P  25       4.271  10.609  -6.676  0.00  0.00      PROA  
ATOM    425  CA  LYS P  25       3.565   8.613  -6.774  0.00  0.00      PROA  
ATOM    426  HA  LYS P  25       3.234   8.192  -5.837  0.00  0.00      PROA  
ATOM    427  CB  LYS P  25       2.309   9.190  -7.358  0.00  0.00      PROA  
ATOM    428  HB1 LYS P  25       2.594   9.799  -8.242  0.00  0.00      PROA  
ATOM    429  HB2 LYS P  25       1.898   9.939  -6.649  0.00  0.00      PROA  
ATOM    430  CG  LYS P  25       1.268   8.125  -7.841  0.00  0.00      PROA  
ATOM    431  HG1 LYS P  25       1.081   7.503  -6.939  0.00  0.00      PROA  
ATOM    432  HG2 LYS P  25       1.683   7.475  -8.640  0.00  0.00      PROA  
ATOM    433  CD  LYS P  25      -0.087   8.696  -8.295  0.00  0.00      PROA  
ATOM    434  HD1 LYS P  25      -0.593   9.354  -7.556  0.00  0.00      PROA  
ATOM    435  HD2 LYS P  25      -0.769   7.828  -8.420  0.00  0.00      PROA  
ATOM    436  CE  LYS P  25      -0.024   9.585  -9.553  0.00  0.00      PROA  
ATOM    437  HE1 LYS P  25       0.567  10.508  -9.370  0.00  0.00      PROA  
ATOM    438  HE2 LYS P  25      -1.060   9.861  -9.845  0.00  0.00      PROA  
ATOM    439  NZ  LYS P  25       0.450   8.953 -10.772  0.00  0.00      PROA  
ATOM    440  HZ1 LYS P  25       1.462   8.717 -10.814  0.00  0.00      PROA  
ATOM    441  HZ2 LYS P  25       0.217   9.475 -11.641  0.00  0.00      PROA  
ATOM    442  HZ3 LYS P  25      -0.043   8.056 -10.957  0.00  0.00      PROA  
ATOM    443  C   LYS P  25       4.125   7.468  -7.547  0.00  0.00      PROA  
ATOM    444  O   LYS P  25       3.987   6.353  -7.146  0.00  0.00      PROA  
ATOM    445  N   PHE P  26       4.857   7.793  -8.590  0.00  0.00      PROA  
ATOM    446  HN  PHE P  26       4.871   8.746  -8.883  0.00  0.00      PROA  
ATOM    447  CA  PHE P  26       5.518   6.765  -9.426  0.00  0.00      PROA  
ATOM    448  HA  PHE P  26       4.717   6.205  -9.886  0.00  0.00      PROA  
ATOM    449  CB  PHE P  26       6.355   7.506 -10.499  0.00  0.00      PROA  
ATOM    450  HB1 PHE P  26       7.149   8.029  -9.923  0.00  0.00      PROA  
ATOM    451  HB2 PHE P  26       5.727   8.187 -11.112  0.00  0.00      PROA  
ATOM    452  CG  PHE P  26       6.874   6.589 -11.534  0.00  0.00      PROA  
ATOM    453  CD1 PHE P  26       6.165   5.773 -12.452  0.00  0.00      PROA  
ATOM    454  HD1 PHE P  26       5.103   5.792 -12.643  0.00  0.00      PROA  
ATOM    455  CE1 PHE P  26       6.814   4.760 -13.268  0.00  0.00      PROA  
ATOM    456  HE1 PHE P  26       6.249   4.025 -13.822  0.00  0.00      PROA  
ATOM    457  CZ  PHE P  26       8.208   4.698 -13.229  0.00  0.00      PROA  
ATOM    458  HZ  PHE P  26       8.671   3.899 -13.789  0.00  0.00      PROA  
ATOM    459  CD2 PHE P  26       8.304   6.403 -11.513  0.00  0.00      PROA  
ATOM    460  HD2 PHE P  26       8.816   6.993 -10.767  0.00  0.00      PROA  
ATOM    461  CE2 PHE P  26       8.976   5.479 -12.302  0.00  0.00      PROA  
ATOM    462  HE2 PHE P  26      10.029   5.255 -12.217  0.00  0.00      PROA  
ATOM    463  C   PHE P  26       6.412   5.897  -8.570  0.00  0.00      PROA  
ATOM    464  O   PHE P  26       6.503   4.665  -8.604  0.00  0.00      PROA  
ATOM    465  N   GLY P  27       7.195   6.610  -7.620  0.00  0.00      PROA  
ATOM    466  HN  GLY P  27       7.102   7.597  -7.513  0.00  0.00      PROA  
ATOM    467  CA  GLY P  27       8.164   5.985  -6.734  0.00  0.00      PROA  
ATOM    468  HA1 GLY P  27       8.772   6.736  -6.253  0.00  0.00      PROA  
ATOM    469  HA2 GLY P  27       8.696   5.361  -7.437  0.00  0.00      PROA  
ATOM    470  C   GLY P  27       7.628   5.077  -5.579  0.00  0.00      PROA  
ATOM    471  O   GLY P  27       8.419   4.213  -5.138  0.00  0.00      PROA  
ATOM    472  N   LEU P  28       6.395   5.223  -5.031  0.00  0.00      PROA  
ATOM    473  HN  LEU P  28       5.872   6.020  -5.323  0.00  0.00      PROA  
ATOM    474  CA  LEU P  28       5.663   4.238  -4.227  0.00  0.00      PROA  
ATOM    475  HA  LEU P  28       6.275   3.930  -3.393  0.00  0.00      PROA  
ATOM    476  CB  LEU P  28       4.367   4.800  -3.542  0.00  0.00      PROA  
ATOM    477  HB1 LEU P  28       3.892   3.960  -2.991  0.00  0.00      PROA  
ATOM    478  HB2 LEU P  28       3.797   5.134  -4.435  0.00  0.00      PROA  
ATOM    479  CG  LEU P  28       4.472   5.981  -2.688  0.00  0.00      PROA  
ATOM    480  HG  LEU P  28       4.924   6.841  -3.227  0.00  0.00      PROA  
ATOM    481  CD1 LEU P  28       3.285   6.486  -2.032  0.00  0.00      PROA  
ATOM    482 HD11 LEU P  28       3.607   7.422  -1.528  0.00  0.00      PROA  
ATOM    483 HD12 LEU P  28       2.820   5.817  -1.277  0.00  0.00      PROA  
ATOM    484 HD13 LEU P  28       2.546   6.831  -2.787  0.00  0.00      PROA  
ATOM    485  CD2 LEU P  28       5.492   5.738  -1.543  0.00  0.00      PROA  
ATOM    486 HD21 LEU P  28       5.144   5.004  -0.785  0.00  0.00      PROA  
ATOM    487 HD22 LEU P  28       5.769   6.668  -1.002  0.00  0.00      PROA  
ATOM    488 HD23 LEU P  28       6.406   5.303  -2.001  0.00  0.00      PROA  
ATOM    489  C   LEU P  28       5.426   2.973  -5.058  0.00  0.00      PROA  
ATOM    490  O   LEU P  28       5.646   1.843  -4.643  0.00  0.00      PROA  
ATOM    491  N   MET P  29       4.949   3.108  -6.304  0.00  0.00      PROA  
ATOM    492  HN  MET P  29       4.848   4.011  -6.716  0.00  0.00      PROA  
ATOM    493  CA  MET P  29       4.732   2.071  -7.288  0.00  0.00      PROA  
ATOM    494  HA  MET P  29       4.270   1.217  -6.816  0.00  0.00      PROA  
ATOM    495  CB  MET P  29       3.903   2.501  -8.502  0.00  0.00      PROA  
ATOM    496  HB1 MET P  29       3.906   1.660  -9.229  0.00  0.00      PROA  
ATOM    497  HB2 MET P  29       4.423   3.368  -8.964  0.00  0.00      PROA  
ATOM    498  CG  MET P  29       2.327   2.868  -8.321  0.00  0.00      PROA  
ATOM    499  HG1 MET P  29       2.377   3.558  -7.452  0.00  0.00      PROA  
ATOM    500  HG2 MET P  29       1.740   2.010  -7.927  0.00  0.00      PROA  
ATOM    501  SD  MET P  29       1.532   3.602  -9.709  0.00  0.00      PROA  
ATOM    502  CE  MET P  29       2.568   4.983 -10.035  0.00  0.00      PROA  
ATOM    503  HE1 MET P  29       2.197   5.615 -10.870  0.00  0.00      PROA  
ATOM    504  HE2 MET P  29       3.527   4.561 -10.403  0.00  0.00      PROA  
ATOM    505  HE3 MET P  29       2.660   5.607  -9.120  0.00  0.00      PROA  
ATOM    506  C   MET P  29       5.967   1.371  -7.679  0.00  0.00      PROA  
ATOM    507  O   MET P  29       5.927   0.188  -7.760  0.00  0.00      PROA  
ATOM    508  N   LYS P  30       7.166   2.003  -7.976  0.00  0.00      PROA  
ATOM    509  HN  LYS P  30       7.133   2.988  -8.130  0.00  0.00      PROA  
ATOM    510  CA  LYS P  30       8.481   1.378  -8.268  0.00  0.00      PROA  
ATOM    511  HA  LYS P  30       8.344   0.755  -9.140  0.00  0.00      PROA  
ATOM    512  CB  LYS P  30       9.485   2.506  -8.724  0.00  0.00      PROA  
ATOM    513  HB1 LYS P  30       9.507   3.396  -8.059  0.00  0.00      PROA  
ATOM    514  HB2 LYS P  30       9.234   2.868  -9.744  0.00  0.00      PROA  
ATOM    515  CG  LYS P  30      10.971   2.012  -8.650  0.00  0.00      PROA  
ATOM    516  HG1 LYS P  30      11.245   1.883  -7.581  0.00  0.00      PROA  
ATOM    517  HG2 LYS P  30      11.554   2.877  -9.031  0.00  0.00      PROA  
ATOM    518  CD  LYS P  30      11.193   0.801  -9.556  0.00  0.00      PROA  
ATOM    519  HD1 LYS P  30      10.485   0.565 -10.379  0.00  0.00      PROA  
ATOM    520  HD2 LYS P  30      11.148  -0.080  -8.881  0.00  0.00      PROA  
ATOM    521  CE  LYS P  30      12.557   0.844 -10.174  0.00  0.00      PROA  
ATOM    522  HE1 LYS P  30      12.668   1.700 -10.874  0.00  0.00      PROA  
ATOM    523  HE2 LYS P  30      12.687  -0.127 -10.697  0.00  0.00      PROA  
ATOM    524  NZ  LYS P  30      13.638   0.951  -9.148  0.00  0.00      PROA  
ATOM    525  HZ1 LYS P  30      13.749   1.891  -8.717  0.00  0.00      PROA  
ATOM    526  HZ2 LYS P  30      14.582   0.728  -9.525  0.00  0.00      PROA  
ATOM    527  HZ3 LYS P  30      13.471   0.286  -8.366  0.00  0.00      PROA  
ATOM    528  C   LYS P  30       8.928   0.498  -7.086  0.00  0.00      PROA  
ATOM    529  O   LYS P  30       9.277  -0.670  -7.181  0.00  0.00      PROA  
ATOM    530  N   LYS P  31       8.743   1.003  -5.826  0.00  0.00      PROA  
ATOM    531  HN  LYS P  31       8.357   1.922  -5.805  0.00  0.00      PROA  
ATOM    532  CA  LYS P  31       8.997   0.302  -4.589  0.00  0.00      PROA  
ATOM    533  HA  LYS P  31       9.930  -0.199  -4.803  0.00  0.00      PROA  
ATOM    534  CB  LYS P  31       9.390   1.165  -3.337  0.00  0.00      PROA  
ATOM    535  HB1 LYS P  31       9.653   0.551  -2.449  0.00  0.00      PROA  
ATOM    536  HB2 LYS P  31       8.531   1.769  -2.974  0.00  0.00      PROA  
ATOM    537  CG  LYS P  31      10.624   2.082  -3.638  0.00  0.00      PROA  
ATOM    538  HG1 LYS P  31      10.889   2.642  -2.715  0.00  0.00      PROA  
ATOM    539  HG2 LYS P  31      10.393   2.896  -4.358  0.00  0.00      PROA  
ATOM    540  CD  LYS P  31      11.809   1.213  -4.121  0.00  0.00      PROA  
ATOM    541  HD1 LYS P  31      11.708   0.702  -5.102  0.00  0.00      PROA  
ATOM    542  HD2 LYS P  31      11.948   0.376  -3.403  0.00  0.00      PROA  
ATOM    543  CE  LYS P  31      13.169   1.907  -4.194  0.00  0.00      PROA  
ATOM    544  HE1 LYS P  31      13.441   2.356  -3.215  0.00  0.00      PROA  
ATOM    545  HE2 LYS P  31      13.088   2.850  -4.776  0.00  0.00      PROA  
ATOM    546  NZ  LYS P  31      14.327   1.093  -4.621  0.00  0.00      PROA  
ATOM    547  HZ1 LYS P  31      14.128   0.849  -5.612  0.00  0.00      PROA  
ATOM    548  HZ2 LYS P  31      14.372   0.214  -4.067  0.00  0.00      PROA  
ATOM    549  HZ3 LYS P  31      15.216   1.632  -4.601  0.00  0.00      PROA  
ATOM    550  C   LYS P  31       8.144  -0.912  -4.335  0.00  0.00      PROA  
ATOM    551  O   LYS P  31       8.644  -1.980  -3.907  0.00  0.00      PROA  
ATOM    552  N   ALA P  32       6.859  -0.794  -4.691  0.00  0.00      PROA  
ATOM    553  HN  ALA P  32       6.457   0.108  -4.833  0.00  0.00      PROA  
ATOM    554  CA  ALA P  32       5.881  -1.819  -4.704  0.00  0.00      PROA  
ATOM    555  HA  ALA P  32       6.041  -2.416  -3.818  0.00  0.00      PROA  
ATOM    556  CB  ALA P  32       4.457  -1.243  -4.738  0.00  0.00      PROA  
ATOM    557  HB1 ALA P  32       4.096  -0.884  -3.751  0.00  0.00      PROA  
ATOM    558  HB2 ALA P  32       3.650  -1.996  -4.871  0.00  0.00      PROA  
ATOM    559  HB3 ALA P  32       4.314  -0.428  -5.479  0.00  0.00      PROA  
ATOM    560  C   ALA P  32       6.119  -2.766  -5.799  0.00  0.00      PROA  
ATOM    561  O   ALA P  32       6.012  -3.986  -5.597  0.00  0.00      PROA  
ATOM    562  N   TYR P  33       6.528  -2.309  -7.033  0.00  0.00      PROA  
ATOM    563  HN  TYR P  33       6.490  -1.315  -7.099  0.00  0.00      PROA  
ATOM    564  CA  TYR P  33       6.871  -3.139  -8.185  0.00  0.00      PROA  
ATOM    565  HA  TYR P  33       6.161  -3.942  -8.315  0.00  0.00      PROA  
ATOM    566  CB  TYR P  33       7.099  -2.352  -9.471  0.00  0.00      PROA  
ATOM    567  HB1 TYR P  33       7.606  -1.393  -9.232  0.00  0.00      PROA  
ATOM    568  HB2 TYR P  33       6.096  -2.108  -9.884  0.00  0.00      PROA  
ATOM    569  CG  TYR P  33       7.924  -3.055 -10.546  0.00  0.00      PROA  
ATOM    570  CD1 TYR P  33       7.801  -4.439 -10.903  0.00  0.00      PROA  
ATOM    571  HD1 TYR P  33       7.009  -4.983 -10.410  0.00  0.00      PROA  
ATOM    572  CE1 TYR P  33       8.570  -5.164 -11.812  0.00  0.00      PROA  
ATOM    573  HE1 TYR P  33       8.422  -6.228 -11.915  0.00  0.00      PROA  
ATOM    574  CZ  TYR P  33       9.549  -4.462 -12.487  0.00  0.00      PROA  
ATOM    575  OH  TYR P  33      10.429  -5.171 -13.341  0.00  0.00      PROA  
ATOM    576  HH  TYR P  33      11.078  -4.539 -13.658  0.00  0.00      PROA  
ATOM    577  CD2 TYR P  33       9.029  -2.463 -11.144  0.00  0.00      PROA  
ATOM    578  HD2 TYR P  33       9.284  -1.470 -10.802  0.00  0.00      PROA  
ATOM    579  CE2 TYR P  33       9.817  -3.102 -12.116  0.00  0.00      PROA  
ATOM    580  HE2 TYR P  33      10.646  -2.634 -12.626  0.00  0.00      PROA  
ATOM    581  C   TYR P  33       7.957  -4.059  -7.787  0.00  0.00      PROA  
ATOM    582  O   TYR P  33       7.932  -5.264  -7.858  0.00  0.00      PROA  
ATOM    583  N   GLU P  34       9.061  -3.490  -7.238  0.00  0.00      PROA  
ATOM    584  HN  GLU P  34       9.233  -2.509  -7.194  0.00  0.00      PROA  
ATOM    585  CA  GLU P  34      10.174  -4.251  -6.679  0.00  0.00      PROA  
ATOM    586  HA  GLU P  34      10.666  -4.953  -7.336  0.00  0.00      PROA  
ATOM    587  CB  GLU P  34      11.287  -3.332  -6.118  0.00  0.00      PROA  
ATOM    588  HB1 GLU P  34      11.952  -4.028  -5.562  0.00  0.00      PROA  
ATOM    589  HB2 GLU P  34      10.828  -2.624  -5.395  0.00  0.00      PROA  
ATOM    590  CG  GLU P  34      12.030  -2.616  -7.247  0.00  0.00      PROA  
ATOM    591  HG1 GLU P  34      11.270  -1.928  -7.677  0.00  0.00      PROA  
ATOM    592  HG2 GLU P  34      12.400  -3.283  -8.055  0.00  0.00      PROA  
ATOM    593  CD  GLU P  34      13.292  -1.818  -6.773  0.00  0.00      PROA  
ATOM    594  OE1 GLU P  34      14.234  -2.470  -6.306  0.00  0.00      PROA  
ATOM    595  OE2 GLU P  34      13.346  -0.593  -6.940  0.00  0.00      PROA  
ATOM    596  C   GLU P  34       9.729  -5.154  -5.528  0.00  0.00      PROA  
ATOM    597  O   GLU P  34      10.156  -6.265  -5.455  0.00  0.00      PROA  
ATOM    598  N   LEU P  35       8.986  -4.737  -4.483  0.00  0.00      PROA  
ATOM    599  HN  LEU P  35       8.428  -3.913  -4.542  0.00  0.00      PROA  
ATOM    600  CA  LEU P  35       8.729  -5.695  -3.459  0.00  0.00      PROA  
ATOM    601  HA  LEU P  35       9.639  -6.224  -3.215  0.00  0.00      PROA  
ATOM    602  CB  LEU P  35       8.185  -4.868  -2.188  0.00  0.00      PROA  
ATOM    603  HB1 LEU P  35       7.238  -4.409  -2.546  0.00  0.00      PROA  
ATOM    604  HB2 LEU P  35       8.800  -4.009  -1.845  0.00  0.00      PROA  
ATOM    605  CG  LEU P  35       7.980  -5.628  -0.898  0.00  0.00      PROA  
ATOM    606  HG  LEU P  35       7.208  -6.421  -0.990  0.00  0.00      PROA  
ATOM    607  CD1 LEU P  35       9.331  -6.329  -0.497  0.00  0.00      PROA  
ATOM    608 HD11 LEU P  35       9.308  -6.614   0.577  0.00  0.00      PROA  
ATOM    609 HD12 LEU P  35      10.224  -5.725  -0.763  0.00  0.00      PROA  
ATOM    610 HD13 LEU P  35       9.476  -7.196  -1.176  0.00  0.00      PROA  
ATOM    611  CD2 LEU P  35       7.396  -4.765   0.183  0.00  0.00      PROA  
ATOM    612 HD21 LEU P  35       7.153  -5.391   1.068  0.00  0.00      PROA  
ATOM    613 HD22 LEU P  35       6.532  -4.202  -0.230  0.00  0.00      PROA  
ATOM    614 HD23 LEU P  35       8.067  -3.935   0.492  0.00  0.00      PROA  
ATOM    615  C   LEU P  35       7.852  -6.832  -3.842  0.00  0.00      PROA  
ATOM    616  O   LEU P  35       7.961  -7.965  -3.375  0.00  0.00      PROA  
ATOM    617  N   SER P  36       6.900  -6.630  -4.764  0.00  0.00      PROA  
ATOM    618  HN  SER P  36       6.685  -5.678  -4.967  0.00  0.00      PROA  
ATOM    619  CA  SER P  36       5.938  -7.635  -5.183  0.00  0.00      PROA  
ATOM    620  HA  SER P  36       5.476  -8.100  -4.325  0.00  0.00      PROA  
ATOM    621  CB  SER P  36       4.813  -6.948  -6.010  0.00  0.00      PROA  
ATOM    622  HB1 SER P  36       4.240  -6.286  -5.325  0.00  0.00      PROA  
ATOM    623  HB2 SER P  36       4.065  -7.693  -6.355  0.00  0.00      PROA  
ATOM    624  OG  SER P  36       5.256  -6.171  -7.146  0.00  0.00      PROA  
ATOM    625  HG1 SER P  36       5.830  -5.426  -6.956  0.00  0.00      PROA  
ATOM    626  C   SER P  36       6.464  -8.799  -5.950  0.00  0.00      PROA  
ATOM    627  O   SER P  36       6.373  -9.931  -5.499  0.00  0.00      PROA  
ATOM    628  N   VAL P  37       7.287  -8.451  -6.991  0.00  0.00      PROA  
ATOM    629  HN  VAL P  37       7.334  -7.492  -7.259  0.00  0.00      PROA  
ATOM    630  CA  VAL P  37       8.265  -9.407  -7.610  0.00  0.00      PROA  
ATOM    631  HA  VAL P  37       7.671 -10.256  -7.917  0.00  0.00      PROA  
ATOM    632  CB  VAL P  37       8.724  -8.846  -8.886  0.00  0.00      PROA  
ATOM    633  HB  VAL P  37       9.410  -8.006  -8.644  0.00  0.00      PROA  
ATOM    634  CG1 VAL P  37       9.529  -9.809  -9.705  0.00  0.00      PROA  
ATOM    635 HG11 VAL P  37       8.972 -10.648 -10.174  0.00  0.00      PROA  
ATOM    636 HG12 VAL P  37      10.442 -10.063  -9.125  0.00  0.00      PROA  
ATOM    637 HG13 VAL P  37       9.900  -9.352 -10.646  0.00  0.00      PROA  
ATOM    638  CG2 VAL P  37       7.494  -8.367  -9.634  0.00  0.00      PROA  
ATOM    639 HG21 VAL P  37       7.717  -8.151 -10.701  0.00  0.00      PROA  
ATOM    640 HG22 VAL P  37       7.252  -7.387  -9.171  0.00  0.00      PROA  
ATOM    641 HG23 VAL P  37       6.638  -9.073  -9.572  0.00  0.00      PROA  
ATOM    642  C   VAL P  37       9.407 -10.016  -6.746  0.00  0.00      PROA  
ATOM    643  O   VAL P  37       9.646 -11.215  -6.904  0.00  0.00      PROA  
ATOM    644  N   LEU P  38      10.083  -9.226  -5.878  0.00  0.00      PROA  
ATOM    645  HN  LEU P  38       9.803  -8.274  -5.973  0.00  0.00      PROA  
ATOM    646  CA  LEU P  38      11.205  -9.669  -5.141  0.00  0.00      PROA  
ATOM    647  HA  LEU P  38      11.880 -10.010  -5.912  0.00  0.00      PROA  
ATOM    648  CB  LEU P  38      11.849  -8.459  -4.388  0.00  0.00      PROA  
ATOM    649  HB1 LEU P  38      11.097  -8.180  -3.618  0.00  0.00      PROA  
ATOM    650  HB2 LEU P  38      12.027  -7.623  -5.097  0.00  0.00      PROA  
ATOM    651  CG  LEU P  38      13.237  -8.594  -3.759  0.00  0.00      PROA  
ATOM    652  HG  LEU P  38      13.222  -9.400  -2.994  0.00  0.00      PROA  
ATOM    653  CD1 LEU P  38      14.367  -8.967  -4.773  0.00  0.00      PROA  
ATOM    654 HD11 LEU P  38      14.314 -10.014  -5.140  0.00  0.00      PROA  
ATOM    655 HD12 LEU P  38      15.316  -8.997  -4.197  0.00  0.00      PROA  
ATOM    656 HD13 LEU P  38      14.476  -8.193  -5.563  0.00  0.00      PROA  
ATOM    657  CD2 LEU P  38      13.482  -7.352  -2.884  0.00  0.00      PROA  
ATOM    658 HD21 LEU P  38      12.731  -7.105  -2.103  0.00  0.00      PROA  
ATOM    659 HD22 LEU P  38      13.494  -6.485  -3.578  0.00  0.00      PROA  
ATOM    660 HD23 LEU P  38      14.450  -7.398  -2.341  0.00  0.00      PROA  
ATOM    661  C   LEU P  38      10.834 -10.770  -4.143  0.00  0.00      PROA  
ATOM    662  O   LEU P  38      11.467 -11.831  -3.974  0.00  0.00      PROA  
ATOM    663  N   CYS P  39       9.703 -10.617  -3.543  0.00  0.00      PROA  
ATOM    664  HN  CYS P  39       9.089  -9.856  -3.737  0.00  0.00      PROA  
ATOM    665  CA  CYS P  39       9.322 -11.342  -2.284  0.00  0.00      PROA  
ATOM    666  HA  CYS P  39      10.031 -12.136  -2.099  0.00  0.00      PROA  
ATOM    667  CB  CYS P  39       9.541 -10.425  -1.054  0.00  0.00      PROA  
ATOM    668  HB1 CYS P  39       9.229 -10.979  -0.143  0.00  0.00      PROA  
ATOM    669  HB2 CYS P  39       9.029  -9.439  -1.070  0.00  0.00      PROA  
ATOM    670  SG  CYS P  39      11.255 -10.141  -0.518  0.00  0.00      PROA  
ATOM    671  HG1 CYS P  39      11.565  -9.085  -1.257  0.00  0.00      PROA  
ATOM    672  C   CYS P  39       7.926 -12.053  -2.321  0.00  0.00      PROA  
ATOM    673  O   CYS P  39       7.440 -12.559  -1.307  0.00  0.00      PROA  
ATOM    674  N   ASP P  40       7.340 -12.127  -3.507  0.00  0.00      PROA  
ATOM    675  HN  ASP P  40       7.844 -11.688  -4.247  0.00  0.00      PROA  
ATOM    676  CA  ASP P  40       6.094 -12.831  -3.848  0.00  0.00      PROA  
ATOM    677  HA  ASP P  40       6.058 -12.897  -4.925  0.00  0.00      PROA  
ATOM    678  CB  ASP P  40       6.054 -14.284  -3.444  0.00  0.00      PROA  
ATOM    679  HB1 ASP P  40       5.062 -14.737  -3.658  0.00  0.00      PROA  
ATOM    680  HB2 ASP P  40       6.380 -14.307  -2.382  0.00  0.00      PROA  
ATOM    681  CG  ASP P  40       7.099 -15.145  -4.141  0.00  0.00      PROA  
ATOM    682  OD1 ASP P  40       7.322 -16.237  -3.621  0.00  0.00      PROA  
ATOM    683  OD2 ASP P  40       7.533 -14.796  -5.305  0.00  0.00      PROA  
ATOM    684  C   ASP P  40       4.858 -12.032  -3.426  0.00  0.00      PROA  
ATOM    685  O   ASP P  40       3.681 -12.400  -3.700  0.00  0.00      PROA  
ATOM    686  N   CYS P  41       5.081 -10.864  -2.837  0.00  0.00      PROA  
ATOM    687  HN  CYS P  41       5.950 -10.374  -2.832  0.00  0.00      PROA  
ATOM    688  CA  CYS P  41       3.992 -10.257  -2.107  0.00  0.00      PROA  
ATOM    689  HA  CYS P  41       3.529 -11.042  -1.529  0.00  0.00      PROA  
ATOM    690  CB  CYS P  41       4.581  -9.260  -1.148  0.00  0.00      PROA  
ATOM    691  HB1 CYS P  41       3.776  -8.951  -0.448  0.00  0.00      PROA  
ATOM    692  HB2 CYS P  41       4.952  -8.367  -1.694  0.00  0.00      PROA  
ATOM    693  SG  CYS P  41       5.806  -9.961   0.083  0.00  0.00      PROA  
ATOM    694  HG1 CYS P  41       5.670  -9.181   1.145  0.00  0.00      PROA  
ATOM    695  C   CYS P  41       2.849  -9.572  -2.801  0.00  0.00      PROA  
ATOM    696  O   CYS P  41       3.112  -8.715  -3.633  0.00  0.00      PROA  
ATOM    697  N   GLU P  42       1.537  -9.923  -2.533  0.00  0.00      PROA  
ATOM    698  HN  GLU P  42       1.384 -10.674  -1.896  0.00  0.00      PROA  
ATOM    699  CA  GLU P  42       0.387  -9.284  -3.144  0.00  0.00      PROA  
ATOM    700  HA  GLU P  42       0.610  -9.157  -4.193  0.00  0.00      PROA  
ATOM    701  CB  GLU P  42      -0.867 -10.093  -3.042  0.00  0.00      PROA  
ATOM    702  HB1 GLU P  42      -1.667  -9.422  -3.422  0.00  0.00      PROA  
ATOM    703  HB2 GLU P  42      -0.961 -10.323  -1.959  0.00  0.00      PROA  
ATOM    704  CG  GLU P  42      -0.936 -11.335  -3.928  0.00  0.00      PROA  
ATOM    705  HG1 GLU P  42       0.019 -11.903  -3.935  0.00  0.00      PROA  
ATOM    706  HG2 GLU P  42      -1.095 -11.128  -5.008  0.00  0.00      PROA  
ATOM    707  CD  GLU P  42      -1.959 -12.452  -3.539  0.00  0.00      PROA  
ATOM    708  OE1 GLU P  42      -1.919 -12.780  -2.300  0.00  0.00      PROA  
ATOM    709  OE2 GLU P  42      -2.666 -12.972  -4.367  0.00  0.00      PROA  
ATOM    710  C   GLU P  42       0.195  -7.858  -2.535  0.00  0.00      PROA  
ATOM    711  O   GLU P  42      -0.296  -7.606  -1.429  0.00  0.00      PROA  
ATOM    712  N   ILE P  43       0.501  -6.804  -3.332  0.00  0.00      PROA  
ATOM    713  HN  ILE P  43       0.834  -6.921  -4.264  0.00  0.00      PROA  
ATOM    714  CA  ILE P  43       0.458  -5.425  -2.807  0.00  0.00      PROA  
ATOM    715  HA  ILE P  43       0.229  -5.290  -1.760  0.00  0.00      PROA  
ATOM    716  CB  ILE P  43       1.783  -4.701  -3.005  0.00  0.00      PROA  
ATOM    717  HB  ILE P  43       1.963  -4.601  -4.097  0.00  0.00      PROA  
ATOM    718  CG2 ILE P  43       1.759  -3.221  -2.582  0.00  0.00      PROA  
ATOM    719 HG21 ILE P  43       1.593  -3.314  -1.487  0.00  0.00      PROA  
ATOM    720 HG22 ILE P  43       0.978  -2.693  -3.168  0.00  0.00      PROA  
ATOM    721 HG23 ILE P  43       2.735  -2.716  -2.748  0.00  0.00      PROA  
ATOM    722  CG1 ILE P  43       2.896  -5.434  -2.276  0.00  0.00      PROA  
ATOM    723 HG11 ILE P  43       3.014  -6.531  -2.409  0.00  0.00      PROA  
ATOM    724 HG12 ILE P  43       2.595  -5.322  -1.212  0.00  0.00      PROA  
ATOM    725  CD  ILE P  43       4.314  -4.862  -2.470  0.00  0.00      PROA  
ATOM    726  HD1 ILE P  43       4.720  -4.772  -3.501  0.00  0.00      PROA  
ATOM    727  HD2 ILE P  43       5.054  -5.453  -1.889  0.00  0.00      PROA  
ATOM    728  HD3 ILE P  43       4.512  -3.862  -2.029  0.00  0.00      PROA  
ATOM    729  C   ILE P  43      -0.680  -4.677  -3.542  0.00  0.00      PROA  
ATOM    730  O   ILE P  43      -0.780  -4.689  -4.767  0.00  0.00      PROA  
ATOM    731  N   ALA P  44      -1.629  -4.031  -2.786  0.00  0.00      PROA  
ATOM    732  HN  ALA P  44      -1.519  -4.092  -1.797  0.00  0.00      PROA  
ATOM    733  CA  ALA P  44      -2.541  -3.103  -3.373  0.00  0.00      PROA  
ATOM    734  HA  ALA P  44      -2.283  -2.922  -4.406  0.00  0.00      PROA  
ATOM    735  CB  ALA P  44      -4.014  -3.603  -3.209  0.00  0.00      PROA  
ATOM    736  HB1 ALA P  44      -4.083  -4.303  -4.069  0.00  0.00      PROA  
ATOM    737  HB2 ALA P  44      -4.695  -2.779  -3.512  0.00  0.00      PROA  
ATOM    738  HB3 ALA P  44      -4.341  -3.944  -2.203  0.00  0.00      PROA  
ATOM    739  C   ALA P  44      -2.405  -1.704  -2.802  0.00  0.00      PROA  
ATOM    740  O   ALA P  44      -2.095  -1.496  -1.596  0.00  0.00      PROA  
ATOM    741  N   LEU P  45      -2.508  -0.719  -3.725  0.00  0.00      PROA  
ATOM    742  HN  LEU P  45      -2.670  -0.912  -4.690  0.00  0.00      PROA  
ATOM    743  CA  LEU P  45      -2.221   0.625  -3.317  0.00  0.00      PROA  
ATOM    744  HA  LEU P  45      -2.161   0.731  -2.244  0.00  0.00      PROA  
ATOM    745  CB  LEU P  45      -0.857   1.025  -3.921  0.00  0.00      PROA  
ATOM    746  HB1 LEU P  45      -0.629   1.060  -5.008  0.00  0.00      PROA  
ATOM    747  HB2 LEU P  45      -0.078   0.338  -3.527  0.00  0.00      PROA  
ATOM    748  CG  LEU P  45      -0.499   2.517  -3.551  0.00  0.00      PROA  
ATOM    749  HG  LEU P  45      -1.091   3.260  -4.127  0.00  0.00      PROA  
ATOM    750  CD1 LEU P  45      -0.526   2.891  -2.042  0.00  0.00      PROA  
ATOM    751 HD11 LEU P  45      -1.546   3.032  -1.624  0.00  0.00      PROA  
ATOM    752 HD12 LEU P  45      -0.060   3.895  -1.946  0.00  0.00      PROA  
ATOM    753 HD13 LEU P  45       0.028   2.156  -1.420  0.00  0.00      PROA  
ATOM    754  CD2 LEU P  45       0.984   2.868  -4.067  0.00  0.00      PROA  
ATOM    755 HD21 LEU P  45       1.122   2.620  -5.141  0.00  0.00      PROA  
ATOM    756 HD22 LEU P  45       1.684   2.250  -3.465  0.00  0.00      PROA  
ATOM    757 HD23 LEU P  45       1.339   3.897  -3.848  0.00  0.00      PROA  
ATOM    758  C   LEU P  45      -3.371   1.506  -3.825  0.00  0.00      PROA  
ATOM    759  O   LEU P  45      -3.733   1.564  -5.006  0.00  0.00      PROA  
ATOM    760  N   ILE P  46      -3.938   2.264  -2.894  0.00  0.00      PROA  
ATOM    761  HN  ILE P  46      -3.611   2.176  -1.956  0.00  0.00      PROA  
ATOM    762  CA  ILE P  46      -4.979   3.191  -3.194  0.00  0.00      PROA  
ATOM    763  HA  ILE P  46      -4.934   3.367  -4.259  0.00  0.00      PROA  
ATOM    764  CB  ILE P  46      -6.388   2.619  -2.988  0.00  0.00      PROA  
ATOM    765  HB  ILE P  46      -6.343   2.401  -1.900  0.00  0.00      PROA  
ATOM    766  CG2 ILE P  46      -7.498   3.675  -3.193  0.00  0.00      PROA  
ATOM    767 HG21 ILE P  46      -8.540   3.323  -3.039  0.00  0.00      PROA  
ATOM    768 HG22 ILE P  46      -7.578   4.109  -4.213  0.00  0.00      PROA  
ATOM    769 HG23 ILE P  46      -7.422   4.370  -2.329  0.00  0.00      PROA  
ATOM    770  CG1 ILE P  46      -6.737   1.313  -3.725  0.00  0.00      PROA  
ATOM    771 HG11 ILE P  46      -5.904   0.578  -3.695  0.00  0.00      PROA  
ATOM    772 HG12 ILE P  46      -7.007   1.499  -4.787  0.00  0.00      PROA  
ATOM    773  CD  ILE P  46      -7.894   0.624  -3.053  0.00  0.00      PROA  
ATOM    774  HD1 ILE P  46      -7.774   0.400  -1.971  0.00  0.00      PROA  
ATOM    775  HD2 ILE P  46      -8.128  -0.359  -3.515  0.00  0.00      PROA  
ATOM    776  HD3 ILE P  46      -8.796   1.234  -3.271  0.00  0.00      PROA  
ATOM    777  C   ILE P  46      -4.792   4.540  -2.464  0.00  0.00      PROA  
ATOM    778  O   ILE P  46      -4.546   4.710  -1.246  0.00  0.00      PROA  
ATOM    779  N   ILE P  47      -4.797   5.622  -3.239  0.00  0.00      PROA  
ATOM    780  HN  ILE P  47      -5.076   5.651  -4.196  0.00  0.00      PROA  
ATOM    781  CA  ILE P  47      -4.455   6.991  -2.930  0.00  0.00      PROA  
ATOM    782  HA  ILE P  47      -4.276   7.134  -1.874  0.00  0.00      PROA  
ATOM    783  CB  ILE P  47      -3.099   7.454  -3.577  0.00  0.00      PROA  
ATOM    784  HB  ILE P  47      -3.197   7.444  -4.684  0.00  0.00      PROA  
ATOM    785  CG2 ILE P  47      -2.711   8.910  -3.245  0.00  0.00      PROA  
ATOM    786 HG21 ILE P  47      -1.892   9.291  -3.890  0.00  0.00      PROA  
ATOM    787 HG22 ILE P  47      -2.532   9.026  -2.154  0.00  0.00      PROA  
ATOM    788 HG23 ILE P  47      -3.535   9.595  -3.537  0.00  0.00      PROA  
ATOM    789  CG1 ILE P  47      -1.926   6.402  -3.294  0.00  0.00      PROA  
ATOM    790 HG11 ILE P  47      -2.129   5.344  -3.565  0.00  0.00      PROA  
ATOM    791 HG12 ILE P  47      -1.826   6.389  -2.188  0.00  0.00      PROA  
ATOM    792  CD  ILE P  47      -0.528   6.721  -3.878  0.00  0.00      PROA  
ATOM    793  HD1 ILE P  47      -0.113   7.623  -3.378  0.00  0.00      PROA  
ATOM    794  HD2 ILE P  47      -0.538   6.908  -4.973  0.00  0.00      PROA  
ATOM    795  HD3 ILE P  47       0.127   5.878  -3.572  0.00  0.00      PROA  
ATOM    796  C   ILE P  47      -5.573   8.008  -3.410  0.00  0.00      PROA  
ATOM    797  O   ILE P  47      -5.718   8.319  -4.557  0.00  0.00      PROA  
ATOM    798  N   PHE P  48      -6.209   8.721  -2.476  0.00  0.00      PROA  
ATOM    799  HN  PHE P  48      -6.043   8.453  -1.530  0.00  0.00      PROA  
ATOM    800  CA  PHE P  48      -7.145   9.802  -2.721  0.00  0.00      PROA  
ATOM    801  HA  PHE P  48      -7.409   9.611  -3.751  0.00  0.00      PROA  
ATOM    802  CB  PHE P  48      -8.489   9.889  -1.854  0.00  0.00      PROA  
ATOM    803  HB1 PHE P  48      -9.232  10.531  -2.374  0.00  0.00      PROA  
ATOM    804  HB2 PHE P  48      -8.233  10.335  -0.869  0.00  0.00      PROA  
ATOM    805  CG  PHE P  48      -8.977   8.482  -1.660  0.00  0.00      PROA  
ATOM    806  CD1 PHE P  48      -8.398   7.637  -0.661  0.00  0.00      PROA  
ATOM    807  HD1 PHE P  48      -7.590   8.000  -0.042  0.00  0.00      PROA  
ATOM    808  CE1 PHE P  48      -8.909   6.379  -0.434  0.00  0.00      PROA  
ATOM    809  HE1 PHE P  48      -8.372   5.771   0.280  0.00  0.00      PROA  
ATOM    810  CZ  PHE P  48     -10.009   5.830  -1.241  0.00  0.00      PROA  
ATOM    811  HZ  PHE P  48     -10.416   4.847  -1.052  0.00  0.00      PROA  
ATOM    812  CD2 PHE P  48     -10.044   7.989  -2.408  0.00  0.00      PROA  
ATOM    813  HD2 PHE P  48     -10.573   8.641  -3.088  0.00  0.00      PROA  
ATOM    814  CE2 PHE P  48     -10.515   6.665  -2.236  0.00  0.00      PROA  
ATOM    815  HE2 PHE P  48     -11.258   6.326  -2.943  0.00  0.00      PROA  
ATOM    816  C   PHE P  48      -6.369  11.115  -2.572  0.00  0.00      PROA  
ATOM    817  O   PHE P  48      -5.723  11.480  -1.547  0.00  0.00      PROA  
ATOM    818  N   ASN P  49      -6.261  11.884  -3.670  0.00  0.00      PROA  
ATOM    819  HN  ASN P  49      -6.780  11.713  -4.504  0.00  0.00      PROA  
ATOM    820  CA  ASN P  49      -5.633  13.234  -3.574  0.00  0.00      PROA  
ATOM    821  HA  ASN P  49      -4.775  13.210  -2.919  0.00  0.00      PROA  
ATOM    822  CB  ASN P  49      -4.964  13.785  -4.936  0.00  0.00      PROA  
ATOM    823  HB1 ASN P  49      -4.294  13.089  -5.484  0.00  0.00      PROA  
ATOM    824  HB2 ASN P  49      -4.226  14.540  -4.591  0.00  0.00      PROA  
ATOM    825  CG  ASN P  49      -6.002  14.368  -5.942  0.00  0.00      PROA  
ATOM    826  OD1 ASN P  49      -7.173  14.482  -5.747  0.00  0.00      PROA  
ATOM    827  ND2 ASN P  49      -5.536  14.699  -7.178  0.00  0.00      PROA  
ATOM    828 HD21 ASN P  49      -6.055  15.404  -7.661  0.00  0.00      PROA  
ATOM    829 HD22 ASN P  49      -4.553  14.615  -7.345  0.00  0.00      PROA  
ATOM    830  C   ASN P  49      -6.565  14.290  -2.908  0.00  0.00      PROA  
ATOM    831  O   ASN P  49      -7.729  13.961  -2.658  0.00  0.00      PROA  
ATOM    832  N   SER P  50      -6.080  15.539  -2.547  0.00  0.00      PROA  
ATOM    833  HN  SER P  50      -5.097  15.698  -2.579  0.00  0.00      PROA  
ATOM    834  CA  SER P  50      -6.912  16.604  -1.945  0.00  0.00      PROA  
ATOM    835  HA  SER P  50      -7.279  16.154  -1.034  0.00  0.00      PROA  
ATOM    836  CB  SER P  50      -6.127  17.848  -1.447  0.00  0.00      PROA  
ATOM    837  HB1 SER P  50      -5.392  17.469  -0.706  0.00  0.00      PROA  
ATOM    838  HB2 SER P  50      -6.698  18.628  -0.899  0.00  0.00      PROA  
ATOM    839  OG  SER P  50      -5.373  18.450  -2.515  0.00  0.00      PROA  
ATOM    840  HG1 SER P  50      -4.937  19.113  -1.973  0.00  0.00      PROA  
ATOM    841  C   SER P  50      -8.095  17.142  -2.664  0.00  0.00      PROA  
ATOM    842  O   SER P  50      -9.046  17.520  -2.044  0.00  0.00      PROA  
ATOM    843  N   THR P  51      -8.083  17.161  -4.001  0.00  0.00      PROA  
ATOM    844  HN  THR P  51      -7.167  17.005  -4.363  0.00  0.00      PROA  
ATOM    845  CA  THR P  51      -9.185  17.473  -4.975  0.00  0.00      PROA  
ATOM    846  HA  THR P  51      -9.740  18.263  -4.490  0.00  0.00      PROA  
ATOM    847  CB  THR P  51      -8.636  18.118  -6.212  0.00  0.00      PROA  
ATOM    848  HB  THR P  51      -9.566  18.311  -6.789  0.00  0.00      PROA  
ATOM    849  OG1 THR P  51      -7.673  17.263  -6.821  0.00  0.00      PROA  
ATOM    850  HG1 THR P  51      -7.408  17.686  -7.641  0.00  0.00      PROA  
ATOM    851  CG2 THR P  51      -8.122  19.453  -5.757  0.00  0.00      PROA  
ATOM    852 HG21 THR P  51      -8.941  19.964  -5.206  0.00  0.00      PROA  
ATOM    853 HG22 THR P  51      -7.798  20.148  -6.561  0.00  0.00      PROA  
ATOM    854 HG23 THR P  51      -7.301  19.389  -5.011  0.00  0.00      PROA  
ATOM    855  C   THR P  51     -10.175  16.376  -5.243  0.00  0.00      PROA  
ATOM    856  O   THR P  51     -11.283  16.677  -5.644  0.00  0.00      PROA  
ATOM    857  N   ASN P  52      -9.947  15.128  -4.838  0.00  0.00      PROA  
ATOM    858  HN  ASN P  52      -9.035  14.914  -4.497  0.00  0.00      PROA  
ATOM    859  CA  ASN P  52     -10.892  14.048  -4.869  0.00  0.00      PROA  
ATOM    860  HA  ASN P  52     -10.404  13.505  -4.073  0.00  0.00      PROA  
ATOM    861  CB  ASN P  52     -12.416  14.325  -4.460  0.00  0.00      PROA  
ATOM    862  HB1 ASN P  52     -12.912  13.334  -4.374  0.00  0.00      PROA  
ATOM    863  HB2 ASN P  52     -12.883  14.886  -5.298  0.00  0.00      PROA  
ATOM    864  CG  ASN P  52     -12.653  15.099  -3.156  0.00  0.00      PROA  
ATOM    865  OD1 ASN P  52     -11.804  15.186  -2.246  0.00  0.00      PROA  
ATOM    866  ND2 ASN P  52     -13.881  15.581  -3.047  0.00  0.00      PROA  
ATOM    867 HD21 ASN P  52     -14.121  16.055  -2.199  0.00  0.00      PROA  
ATOM    868 HD22 ASN P  52     -14.512  15.510  -3.819  0.00  0.00      PROA  
ATOM    869  C   ASN P  52     -10.730  13.122  -6.030  0.00  0.00      PROA  
ATOM    870  O   ASN P  52     -11.682  12.438  -6.409  0.00  0.00      PROA  
ATOM    871  N   LYS P  53      -9.549  13.118  -6.692  0.00  0.00      PROA  
ATOM    872  HN  LYS P  53      -8.876  13.775  -6.361  0.00  0.00      PROA  
ATOM    873  CA  LYS P  53      -9.156  12.147  -7.660  0.00  0.00      PROA  
ATOM    874  HA  LYS P  53      -9.982  11.858  -8.293  0.00  0.00      PROA  
ATOM    875  CB  LYS P  53      -8.048  12.768  -8.563  0.00  0.00      PROA  
ATOM    876  HB1 LYS P  53      -7.920  12.194  -9.505  0.00  0.00      PROA  
ATOM    877  HB2 LYS P  53      -7.073  12.782  -8.031  0.00  0.00      PROA  
ATOM    878  CG  LYS P  53      -8.302  14.216  -9.151  0.00  0.00      PROA  
ATOM    879  HG1 LYS P  53      -7.449  14.325  -9.854  0.00  0.00      PROA  
ATOM    880  HG2 LYS P  53      -8.169  14.934  -8.314  0.00  0.00      PROA  
ATOM    881  CD  LYS P  53      -9.694  14.499  -9.862  0.00  0.00      PROA  
ATOM    882  HD1 LYS P  53     -10.519  14.315  -9.142  0.00  0.00      PROA  
ATOM    883  HD2 LYS P  53      -9.898  13.761 -10.667  0.00  0.00      PROA  
ATOM    884  CE  LYS P  53      -9.806  15.990 -10.384  0.00  0.00      PROA  
ATOM    885  HE1 LYS P  53      -9.163  16.087 -11.284  0.00  0.00      PROA  
ATOM    886  HE2 LYS P  53      -9.448  16.779  -9.688  0.00  0.00      PROA  
ATOM    887  NZ  LYS P  53     -11.226  16.246 -10.782  0.00  0.00      PROA  
ATOM    888  HZ1 LYS P  53     -11.444  17.192 -11.154  0.00  0.00      PROA  
ATOM    889  HZ2 LYS P  53     -11.918  15.977 -10.053  0.00  0.00      PROA  
ATOM    890  HZ3 LYS P  53     -11.409  15.650 -11.614  0.00  0.00      PROA  
ATOM    891  C   LYS P  53      -8.613  10.859  -7.096  0.00  0.00      PROA  
ATOM    892  O   LYS P  53      -7.754  10.823  -6.164  0.00  0.00      PROA  
ATOM    893  N   LEU P  54      -9.049   9.781  -7.736  0.00  0.00      PROA  
ATOM    894  HN  LEU P  54      -9.745   9.895  -8.440  0.00  0.00      PROA  
ATOM    895  CA  LEU P  54      -8.596   8.388  -7.311  0.00  0.00      PROA  
ATOM    896  HA  LEU P  54      -8.251   8.396  -6.288  0.00  0.00      PROA  
ATOM    897  CB  LEU P  54      -9.830   7.382  -7.360  0.00  0.00      PROA  
ATOM    898  HB1 LEU P  54     -10.131   7.498  -8.423  0.00  0.00      PROA  
ATOM    899  HB2 LEU P  54     -10.551   7.961  -6.744  0.00  0.00      PROA  
ATOM    900  CG  LEU P  54      -9.592   5.800  -7.167  0.00  0.00      PROA  
ATOM    901  HG  LEU P  54      -9.060   5.469  -8.085  0.00  0.00      PROA  
ATOM    902  CD1 LEU P  54      -8.779   5.553  -5.906  0.00  0.00      PROA  
ATOM    903 HD11 LEU P  54      -8.627   4.459  -5.785  0.00  0.00      PROA  
ATOM    904 HD12 LEU P  54      -9.357   5.892  -5.020  0.00  0.00      PROA  
ATOM    905 HD13 LEU P  54      -7.883   6.204  -5.830  0.00  0.00      PROA  
ATOM    906  CD2 LEU P  54     -10.912   5.112  -7.035  0.00  0.00      PROA  
ATOM    907 HD21 LEU P  54     -11.492   5.444  -7.923  0.00  0.00      PROA  
ATOM    908 HD22 LEU P  54     -11.551   5.404  -6.174  0.00  0.00      PROA  
ATOM    909 HD23 LEU P  54     -10.820   4.005  -7.023  0.00  0.00      PROA  
ATOM    910  C   LEU P  54      -7.416   7.850  -8.099  0.00  0.00      PROA  
ATOM    911  O   LEU P  54      -7.443   7.665  -9.315  0.00  0.00      PROA  
ATOM    912  N   PHE P  55      -6.306   7.397  -7.415  0.00  0.00      PROA  
ATOM    913  HN  PHE P  55      -6.253   7.709  -6.469  0.00  0.00      PROA  
ATOM    914  CA  PHE P  55      -5.147   6.838  -8.123  0.00  0.00      PROA  
ATOM    915  HA  PHE P  55      -5.393   6.579  -9.142  0.00  0.00      PROA  
ATOM    916  CB  PHE P  55      -3.757   7.594  -8.086  0.00  0.00      PROA  
ATOM    917  HB1 PHE P  55      -3.057   7.289  -8.893  0.00  0.00      PROA  
ATOM    918  HB2 PHE P  55      -3.223   7.573  -7.112  0.00  0.00      PROA  
ATOM    919  CG  PHE P  55      -4.097   8.990  -8.381  0.00  0.00      PROA  
ATOM    920  CD1 PHE P  55      -4.578   9.963  -7.436  0.00  0.00      PROA  
ATOM    921  HD1 PHE P  55      -4.652   9.639  -6.408  0.00  0.00      PROA  
ATOM    922  CE1 PHE P  55      -4.957  11.254  -7.811  0.00  0.00      PROA  
ATOM    923  HE1 PHE P  55      -5.419  11.956  -7.133  0.00  0.00      PROA  
ATOM    924  CZ  PHE P  55      -4.783  11.560  -9.178  0.00  0.00      PROA  
ATOM    925  HZ  PHE P  55      -4.984  12.584  -9.454  0.00  0.00      PROA  
ATOM    926  CD2 PHE P  55      -3.991   9.382  -9.718  0.00  0.00      PROA  
ATOM    927  HD2 PHE P  55      -3.659   8.637 -10.426  0.00  0.00      PROA  
ATOM    928  CE2 PHE P  55      -4.362  10.638 -10.144  0.00  0.00      PROA  
ATOM    929  HE2 PHE P  55      -4.269  10.967 -11.168  0.00  0.00      PROA  
ATOM    930  C   PHE P  55      -4.880   5.571  -7.433  0.00  0.00      PROA  
ATOM    931  O   PHE P  55      -4.920   5.477  -6.238  0.00  0.00      PROA  
ATOM    932  N   GLN P  56      -4.572   4.506  -8.166  0.00  0.00      PROA  
ATOM    933  HN  GLN P  56      -4.516   4.618  -9.155  0.00  0.00      PROA  
ATOM    934  CA  GLN P  56      -4.435   3.230  -7.646  0.00  0.00      PROA  
ATOM    935  HA  GLN P  56      -4.222   3.165  -6.589  0.00  0.00      PROA  
ATOM    936  CB  GLN P  56      -5.943   2.735  -7.540  0.00  0.00      PROA  
ATOM    937  HB1 GLN P  56      -6.534   3.438  -6.915  0.00  0.00      PROA  
ATOM    938  HB2 GLN P  56      -6.010   1.686  -7.182  0.00  0.00      PROA  
ATOM    939  CG  GLN P  56      -6.647   2.680  -8.960  0.00  0.00      PROA  
ATOM    940  HG1 GLN P  56      -6.118   1.945  -9.603  0.00  0.00      PROA  
ATOM    941  HG2 GLN P  56      -6.584   3.679  -9.442  0.00  0.00      PROA  
ATOM    942  CD  GLN P  56      -8.087   2.192  -8.947  0.00  0.00      PROA  
ATOM    943  OE1 GLN P  56      -8.693   1.820  -7.953  0.00  0.00      PROA  
ATOM    944  NE2 GLN P  56      -8.719   2.358 -10.107  0.00  0.00      PROA  
ATOM    945 HE21 GLN P  56      -9.669   2.050 -10.053  0.00  0.00      PROA  
ATOM    946 HE22 GLN P  56      -8.357   2.874 -10.883  0.00  0.00      PROA  
ATOM    947  C   GLN P  56      -3.621   2.150  -8.447  0.00  0.00      PROA  
ATOM    948  O   GLN P  56      -3.613   2.222  -9.663  0.00  0.00      PROA  
ATOM    949  N   TYR P  57      -2.950   1.216  -7.808  0.00  0.00      PROA  
ATOM    950  HN  TYR P  57      -2.889   1.161  -6.814  0.00  0.00      PROA  
ATOM    951  CA  TYR P  57      -2.137   0.251  -8.511  0.00  0.00      PROA  
ATOM    952  HA  TYR P  57      -2.453  -0.029  -9.505  0.00  0.00      PROA  
ATOM    953  CB  TYR P  57      -0.621   0.634  -8.472  0.00  0.00      PROA  
ATOM    954  HB1 TYR P  57      -0.459   1.228  -7.548  0.00  0.00      PROA  
ATOM    955  HB2 TYR P  57      -0.307   1.363  -9.250  0.00  0.00      PROA  
ATOM    956  CG  TYR P  57       0.400  -0.401  -8.460  0.00  0.00      PROA  
ATOM    957  CD1 TYR P  57       0.624  -1.060  -7.231  0.00  0.00      PROA  
ATOM    958  HD1 TYR P  57      -0.085  -0.734  -6.484  0.00  0.00      PROA  
ATOM    959  CE1 TYR P  57       1.630  -2.051  -7.068  0.00  0.00      PROA  
ATOM    960  HE1 TYR P  57       1.838  -2.552  -6.134  0.00  0.00      PROA  
ATOM    961  CZ  TYR P  57       2.433  -2.311  -8.144  0.00  0.00      PROA  
ATOM    962  OH  TYR P  57       3.373  -3.307  -8.003  0.00  0.00      PROA  
ATOM    963  HH  TYR P  57       3.709  -3.574  -8.862  0.00  0.00      PROA  
ATOM    964  CD2 TYR P  57       1.190  -0.799  -9.561  0.00  0.00      PROA  
ATOM    965  HD2 TYR P  57       1.043  -0.458 -10.575  0.00  0.00      PROA  
ATOM    966  CE2 TYR P  57       2.217  -1.724  -9.370  0.00  0.00      PROA  
ATOM    967  HE2 TYR P  57       2.807  -2.017 -10.225  0.00  0.00      PROA  
ATOM    968  C   TYR P  57      -2.375  -1.046  -7.738  0.00  0.00      PROA  
ATOM    969  O   TYR P  57      -2.686  -1.003  -6.564  0.00  0.00      PROA  
ATOM    970  N   ALA P  58      -2.306  -2.253  -8.408  0.00  0.00      PROA  
ATOM    971  HN  ALA P  58      -2.528  -2.390  -9.370  0.00  0.00      PROA  
ATOM    972  CA  ALA P  58      -2.231  -3.461  -7.635  0.00  0.00      PROA  
ATOM    973  HA  ALA P  58      -1.825  -3.348  -6.641  0.00  0.00      PROA  
ATOM    974  CB  ALA P  58      -3.573  -4.248  -7.759  0.00  0.00      PROA  
ATOM    975  HB1 ALA P  58      -3.708  -4.442  -8.845  0.00  0.00      PROA  
ATOM    976  HB2 ALA P  58      -4.354  -3.488  -7.540  0.00  0.00      PROA  
ATOM    977  HB3 ALA P  58      -3.801  -5.261  -7.366  0.00  0.00      PROA  
ATOM    978  C   ALA P  58      -1.162  -4.192  -8.286  0.00  0.00      PROA  
ATOM    979  O   ALA P  58      -0.866  -3.967  -9.469  0.00  0.00      PROA  
ATOM    980  N   SER P  59      -0.375  -5.037  -7.550  0.00  0.00      PROA  
ATOM    981  HN  SER P  59      -0.408  -5.056  -6.554  0.00  0.00      PROA  
ATOM    982  CA  SER P  59       0.767  -5.741  -8.085  0.00  0.00      PROA  
ATOM    983  HA  SER P  59       1.215  -5.043  -8.777  0.00  0.00      PROA  
ATOM    984  CB  SER P  59       1.858  -6.054  -7.026  0.00  0.00      PROA  
ATOM    985  HB1 SER P  59       2.124  -5.078  -6.567  0.00  0.00      PROA  
ATOM    986  HB2 SER P  59       2.753  -6.351  -7.612  0.00  0.00      PROA  
ATOM    987  OG  SER P  59       1.486  -7.000  -6.073  0.00  0.00      PROA  
ATOM    988  HG1 SER P  59       1.916  -7.807  -6.363  0.00  0.00      PROA  
ATOM    989  C   SER P  59       0.342  -6.959  -8.871  0.00  0.00      PROA  
ATOM    990  O   SER P  59       0.932  -7.464  -9.759  0.00  0.00      PROA  
ATOM    991  N   THR P  60      -0.909  -7.407  -8.597  0.00  0.00      PROA  
ATOM    992  HN  THR P  60      -1.489  -6.654  -8.296  0.00  0.00      PROA  
ATOM    993  CA  THR P  60      -1.674  -8.516  -9.200  0.00  0.00      PROA  
ATOM    994  HA  THR P  60      -1.205  -8.910 -10.090  0.00  0.00      PROA  
ATOM    995  CB  THR P  60      -2.044  -9.717  -8.106  0.00  0.00      PROA  
ATOM    996  HB  THR P  60      -1.101 -10.108  -7.669  0.00  0.00      PROA  
ATOM    997  OG1 THR P  60      -2.800 -10.757  -8.713  0.00  0.00      PROA  
ATOM    998  HG1 THR P  60      -2.637 -11.403  -8.022  0.00  0.00      PROA  
ATOM    999  CG2 THR P  60      -2.999  -9.073  -6.994  0.00  0.00      PROA  
ATOM   1000 HG21 THR P  60      -3.008  -9.785  -6.140  0.00  0.00      PROA  
ATOM   1001 HG22 THR P  60      -4.041  -8.975  -7.366  0.00  0.00      PROA  
ATOM   1002 HG23 THR P  60      -2.615  -8.062  -6.738  0.00  0.00      PROA  
ATOM   1003  C   THR P  60      -2.965  -7.745  -9.617  0.00  0.00      PROA  
ATOM   1004  O   THR P  60      -3.003  -6.517  -9.518  0.00  0.00      PROA  
ATOM   1005  N   ASP P  61      -4.013  -8.514 -10.046  0.00  0.00      PROA  
ATOM   1006  HN  ASP P  61      -3.907  -9.505 -10.032  0.00  0.00      PROA  
ATOM   1007  CA  ASP P  61      -5.354  -8.081 -10.472  0.00  0.00      PROA  
ATOM   1008  HA  ASP P  61      -5.354  -7.408 -11.317  0.00  0.00      PROA  
ATOM   1009  CB  ASP P  61      -6.074  -9.386 -10.835  0.00  0.00      PROA  
ATOM   1010  HB1 ASP P  61      -7.165  -9.236 -10.984  0.00  0.00      PROA  
ATOM   1011  HB2 ASP P  61      -6.086 -10.164 -10.042  0.00  0.00      PROA  
ATOM   1012  CG  ASP P  61      -5.522 -10.087 -12.074  0.00  0.00      PROA  
ATOM   1013  OD1 ASP P  61      -4.804  -9.431 -12.899  0.00  0.00      PROA  
ATOM   1014  OD2 ASP P  61      -5.678 -11.311 -12.230  0.00  0.00      PROA  
ATOM   1015  C   ASP P  61      -6.095  -7.405  -9.329  0.00  0.00      PROA  
ATOM   1016  O   ASP P  61      -6.334  -7.992  -8.276  0.00  0.00      PROA  
ATOM   1017  N   MET P  62      -6.413  -6.077  -9.483  0.00  0.00      PROA  
ATOM   1018  HN  MET P  62      -6.216  -5.622 -10.348  0.00  0.00      PROA  
ATOM   1019  CA  MET P  62      -6.948  -5.254  -8.369  0.00  0.00      PROA  
ATOM   1020  HA  MET P  62      -6.185  -5.317  -7.608  0.00  0.00      PROA  
ATOM   1021  CB  MET P  62      -7.033  -3.841  -8.854  0.00  0.00      PROA  
ATOM   1022  HB1 MET P  62      -7.659  -3.723  -9.764  0.00  0.00      PROA  
ATOM   1023  HB2 MET P  62      -6.016  -3.400  -8.926  0.00  0.00      PROA  
ATOM   1024  CG  MET P  62      -7.639  -2.901  -7.787  0.00  0.00      PROA  
ATOM   1025  HG1 MET P  62      -8.712  -3.100  -7.577  0.00  0.00      PROA  
ATOM   1026  HG2 MET P  62      -7.620  -1.917  -8.302  0.00  0.00      PROA  
ATOM   1027  SD  MET P  62      -6.699  -2.741  -6.194  0.00  0.00      PROA  
ATOM   1028  CE  MET P  62      -5.859  -1.269  -6.640  0.00  0.00      PROA  
ATOM   1029  HE1 MET P  62      -5.375  -1.403  -7.631  0.00  0.00      PROA  
ATOM   1030  HE2 MET P  62      -5.107  -1.081  -5.844  0.00  0.00      PROA  
ATOM   1031  HE3 MET P  62      -6.445  -0.326  -6.672  0.00  0.00      PROA  
ATOM   1032  C   MET P  62      -8.333  -5.648  -7.779  0.00  0.00      PROA  
ATOM   1033  O   MET P  62      -8.493  -5.743  -6.567  0.00  0.00      PROA  
ATOM   1034  N   ASP P  63      -9.325  -5.976  -8.621  0.00  0.00      PROA  
ATOM   1035  HN  ASP P  63      -9.161  -5.928  -9.603  0.00  0.00      PROA  
ATOM   1036  CA  ASP P  63     -10.634  -6.406  -8.161  0.00  0.00      PROA  
ATOM   1037  HA  ASP P  63     -11.183  -5.711  -7.542  0.00  0.00      PROA  
ATOM   1038  CB  ASP P  63     -11.533  -6.623  -9.368  0.00  0.00      PROA  
ATOM   1039  HB1 ASP P  63     -11.630  -5.726 -10.016  0.00  0.00      PROA  
ATOM   1040  HB2 ASP P  63     -12.545  -6.754  -8.929  0.00  0.00      PROA  
ATOM   1041  CG  ASP P  63     -11.345  -7.856 -10.299  0.00  0.00      PROA  
ATOM   1042  OD1 ASP P  63     -10.169  -8.107 -10.664  0.00  0.00      PROA  
ATOM   1043  OD2 ASP P  63     -12.367  -8.464 -10.738  0.00  0.00      PROA  
ATOM   1044  C   ASP P  63     -10.535  -7.709  -7.311  0.00  0.00      PROA  
ATOM   1045  O   ASP P  63     -11.106  -7.805  -6.206  0.00  0.00      PROA  
ATOM   1046  N   LYS P  64      -9.694  -8.664  -7.705  0.00  0.00      PROA  
ATOM   1047  HN  LYS P  64      -9.228  -8.536  -8.577  0.00  0.00      PROA  
ATOM   1048  CA  LYS P  64      -9.505  -9.895  -6.933  0.00  0.00      PROA  
ATOM   1049  HA  LYS P  64     -10.514 -10.273  -6.864  0.00  0.00      PROA  
ATOM   1050  CB  LYS P  64      -8.799 -10.950  -7.886  0.00  0.00      PROA  
ATOM   1051  HB1 LYS P  64      -8.786 -11.903  -7.317  0.00  0.00      PROA  
ATOM   1052  HB2 LYS P  64      -7.738 -10.642  -8.005  0.00  0.00      PROA  
ATOM   1053  CG  LYS P  64      -9.452 -11.205  -9.247  0.00  0.00      PROA  
ATOM   1054  HG1 LYS P  64      -8.915 -12.053  -9.724  0.00  0.00      PROA  
ATOM   1055  HG2 LYS P  64      -9.196 -10.366  -9.928  0.00  0.00      PROA  
ATOM   1056  CD  LYS P  64     -11.020 -11.511  -9.186  0.00  0.00      PROA  
ATOM   1057  HD1 LYS P  64     -11.516 -10.551  -8.927  0.00  0.00      PROA  
ATOM   1058  HD2 LYS P  64     -11.354 -12.225  -8.404  0.00  0.00      PROA  
ATOM   1059  CE  LYS P  64     -11.460 -11.981 -10.594  0.00  0.00      PROA  
ATOM   1060  HE1 LYS P  64     -12.541 -12.220 -10.500  0.00  0.00      PROA  
ATOM   1061  HE2 LYS P  64     -10.975 -12.927 -10.918  0.00  0.00      PROA  
ATOM   1062  NZ  LYS P  64     -11.237 -10.881 -11.567  0.00  0.00      PROA  
ATOM   1063  HZ1 LYS P  64     -11.707 -10.024 -11.210  0.00  0.00      PROA  
ATOM   1064  HZ2 LYS P  64     -11.461 -11.122 -12.554  0.00  0.00      PROA  
ATOM   1065  HZ3 LYS P  64     -10.207 -10.745 -11.593  0.00  0.00      PROA  
ATOM   1066  C   LYS P  64      -8.918  -9.812  -5.583  0.00  0.00      PROA  
ATOM   1067  O   LYS P  64      -9.478 -10.315  -4.579  0.00  0.00      PROA  
ATOM   1068  N   VAL P  65      -7.843  -9.161  -5.546  0.00  0.00      PROA  
ATOM   1069  HN  VAL P  65      -7.423  -8.942  -6.423  0.00  0.00      PROA  
ATOM   1070  CA  VAL P  65      -7.077  -8.875  -4.356  0.00  0.00      PROA  
ATOM   1071  HA  VAL P  65      -6.869  -9.781  -3.806  0.00  0.00      PROA  
ATOM   1072  CB  VAL P  65      -5.717  -8.303  -4.696  0.00  0.00      PROA  
ATOM   1073  HB  VAL P  65      -5.258  -8.934  -5.487  0.00  0.00      PROA  
ATOM   1074  CG1 VAL P  65      -5.661  -6.917  -5.212  0.00  0.00      PROA  
ATOM   1075 HG11 VAL P  65      -4.672  -6.671  -5.654  0.00  0.00      PROA  
ATOM   1076 HG12 VAL P  65      -5.936  -6.168  -4.439  0.00  0.00      PROA  
ATOM   1077 HG13 VAL P  65      -6.386  -6.856  -6.052  0.00  0.00      PROA  
ATOM   1078  CG2 VAL P  65      -4.770  -8.316  -3.492  0.00  0.00      PROA  
ATOM   1079 HG21 VAL P  65      -4.675  -9.310  -3.005  0.00  0.00      PROA  
ATOM   1080 HG22 VAL P  65      -5.105  -7.679  -2.646  0.00  0.00      PROA  
ATOM   1081 HG23 VAL P  65      -3.766  -7.905  -3.734  0.00  0.00      PROA  
ATOM   1082  C   VAL P  65      -7.857  -7.992  -3.344  0.00  0.00      PROA  
ATOM   1083  O   VAL P  65      -7.696  -8.203  -2.119  0.00  0.00      PROA  
ATOM   1084  N   LEU P  66      -8.688  -6.999  -3.754  0.00  0.00      PROA  
ATOM   1085  HN  LEU P  66      -8.772  -6.746  -4.715  0.00  0.00      PROA  
ATOM   1086  CA  LEU P  66      -9.373  -6.133  -2.876  0.00  0.00      PROA  
ATOM   1087  HA  LEU P  66      -8.843  -5.907  -1.963  0.00  0.00      PROA  
ATOM   1088  CB  LEU P  66      -9.636  -4.781  -3.579  0.00  0.00      PROA  
ATOM   1089  HB1 LEU P  66     -10.117  -4.892  -4.575  0.00  0.00      PROA  
ATOM   1090  HB2 LEU P  66      -8.667  -4.302  -3.836  0.00  0.00      PROA  
ATOM   1091  CG  LEU P  66     -10.436  -3.798  -2.744  0.00  0.00      PROA  
ATOM   1092  HG  LEU P  66     -11.452  -4.203  -2.553  0.00  0.00      PROA  
ATOM   1093  CD1 LEU P  66      -9.779  -3.529  -1.386  0.00  0.00      PROA  
ATOM   1094 HD11 LEU P  66     -10.529  -2.883  -0.883  0.00  0.00      PROA  
ATOM   1095 HD12 LEU P  66      -8.834  -2.948  -1.448  0.00  0.00      PROA  
ATOM   1096 HD13 LEU P  66      -9.598  -4.488  -0.855  0.00  0.00      PROA  
ATOM   1097  CD2 LEU P  66     -10.442  -2.481  -3.564  0.00  0.00      PROA  
ATOM   1098 HD21 LEU P  66      -9.375  -2.189  -3.663  0.00  0.00      PROA  
ATOM   1099 HD22 LEU P  66     -11.046  -1.703  -3.051  0.00  0.00      PROA  
ATOM   1100 HD23 LEU P  66     -10.744  -2.684  -4.613  0.00  0.00      PROA  
ATOM   1101  C   LEU P  66     -10.653  -6.804  -2.295  0.00  0.00      PROA  
ATOM   1102  O   LEU P  66     -11.042  -6.635  -1.132  0.00  0.00      PROA  
ATOM   1103  N   LEU P  67     -11.273  -7.654  -3.119  0.00  0.00      PROA  
ATOM   1104  HN  LEU P  67     -11.085  -7.764  -4.092  0.00  0.00      PROA  
ATOM   1105  CA  LEU P  67     -12.208  -8.693  -2.628  0.00  0.00      PROA  
ATOM   1106  HA  LEU P  67     -12.966  -8.100  -2.138  0.00  0.00      PROA  
ATOM   1107  CB  LEU P  67     -13.035  -9.330  -3.785  0.00  0.00      PROA  
ATOM   1108  HB1 LEU P  67     -12.397  -9.650  -4.636  0.00  0.00      PROA  
ATOM   1109  HB2 LEU P  67     -13.570  -8.515  -4.318  0.00  0.00      PROA  
ATOM   1110  CG  LEU P  67     -13.897 -10.539  -3.357  0.00  0.00      PROA  
ATOM   1111  HG  LEU P  67     -13.250 -11.228  -2.774  0.00  0.00      PROA  
ATOM   1112  CD1 LEU P  67     -15.115 -10.133  -2.624  0.00  0.00      PROA  
ATOM   1113 HD11 LEU P  67     -14.824  -9.392  -1.849  0.00  0.00      PROA  
ATOM   1114 HD12 LEU P  67     -15.568 -11.052  -2.196  0.00  0.00      PROA  
ATOM   1115 HD13 LEU P  67     -15.893  -9.630  -3.237  0.00  0.00      PROA  
ATOM   1116  CD2 LEU P  67     -14.450 -11.288  -4.591  0.00  0.00      PROA  
ATOM   1117 HD21 LEU P  67     -13.628 -11.716  -5.203  0.00  0.00      PROA  
ATOM   1118 HD22 LEU P  67     -15.040 -10.675  -5.307  0.00  0.00      PROA  
ATOM   1119 HD23 LEU P  67     -15.141 -12.088  -4.249  0.00  0.00      PROA  
ATOM   1120  C   LEU P  67     -11.604  -9.682  -1.573  0.00  0.00      PROA  
ATOM   1121  O   LEU P  67     -12.216  -9.831  -0.544  0.00  0.00      PROA  
ATOM   1122  N   LYS P  68     -10.429 -10.262  -1.858  0.00  0.00      PROA  
ATOM   1123  HN  LYS P  68     -10.047 -10.154  -2.773  0.00  0.00      PROA  
ATOM   1124  CA  LYS P  68      -9.777 -11.150  -0.989  0.00  0.00      PROA  
ATOM   1125  HA  LYS P  68     -10.426 -11.976  -0.737  0.00  0.00      PROA  
ATOM   1126  CB  LYS P  68      -8.389 -11.692  -1.574  0.00  0.00      PROA  
ATOM   1127  HB1 LYS P  68      -7.984 -10.924  -2.268  0.00  0.00      PROA  
ATOM   1128  HB2 LYS P  68      -8.512 -12.497  -2.330  0.00  0.00      PROA  
ATOM   1129  CG  LYS P  68      -7.247 -12.126  -0.630  0.00  0.00      PROA  
ATOM   1130  HG1 LYS P  68      -7.713 -12.879   0.041  0.00  0.00      PROA  
ATOM   1131  HG2 LYS P  68      -6.775 -11.304  -0.052  0.00  0.00      PROA  
ATOM   1132  CD  LYS P  68      -6.139 -12.852  -1.397  0.00  0.00      PROA  
ATOM   1133  HD1 LYS P  68      -5.484 -12.110  -1.901  0.00  0.00      PROA  
ATOM   1134  HD2 LYS P  68      -6.541 -13.543  -2.169  0.00  0.00      PROA  
ATOM   1135  CE  LYS P  68      -5.030 -13.545  -0.520  0.00  0.00      PROA  
ATOM   1136  HE1 LYS P  68      -5.525 -14.324   0.099  0.00  0.00      PROA  
ATOM   1137  HE2 LYS P  68      -4.514 -12.877   0.203  0.00  0.00      PROA  
ATOM   1138  NZ  LYS P  68      -4.000 -14.210  -1.430  0.00  0.00      PROA  
ATOM   1139  HZ1 LYS P  68      -3.433 -13.454  -1.865  0.00  0.00      PROA  
ATOM   1140  HZ2 LYS P  68      -4.463 -14.668  -2.241  0.00  0.00      PROA  
ATOM   1141  HZ3 LYS P  68      -3.367 -14.820  -0.875  0.00  0.00      PROA  
ATOM   1142  C   LYS P  68      -9.415 -10.467   0.349  0.00  0.00      PROA  
ATOM   1143  O   LYS P  68      -9.535 -11.008   1.405  0.00  0.00      PROA  
ATOM   1144  N   TYR P  69      -8.943  -9.198   0.361  0.00  0.00      PROA  
ATOM   1145  HN  TYR P  69      -8.734  -8.869  -0.556  0.00  0.00      PROA  
ATOM   1146  CA  TYR P  69      -8.890  -8.293   1.445  0.00  0.00      PROA  
ATOM   1147  HA  TYR P  69      -8.189  -8.746   2.132  0.00  0.00      PROA  
ATOM   1148  CB  TYR P  69      -8.207  -6.993   0.931  0.00  0.00      PROA  
ATOM   1149  HB1 TYR P  69      -8.732  -6.437   0.125  0.00  0.00      PROA  
ATOM   1150  HB2 TYR P  69      -7.202  -7.222   0.518  0.00  0.00      PROA  
ATOM   1151  CG  TYR P  69      -8.103  -5.998   2.065  0.00  0.00      PROA  
ATOM   1152  CD1 TYR P  69      -9.154  -5.059   2.330  0.00  0.00      PROA  
ATOM   1153  HD1 TYR P  69     -10.049  -5.053   1.726  0.00  0.00      PROA  
ATOM   1154  CE1 TYR P  69      -9.015  -4.101   3.338  0.00  0.00      PROA  
ATOM   1155  HE1 TYR P  69      -9.819  -3.409   3.539  0.00  0.00      PROA  
ATOM   1156  CZ  TYR P  69      -8.008  -4.257   4.230  0.00  0.00      PROA  
ATOM   1157  OH  TYR P  69      -8.145  -3.517   5.358  0.00  0.00      PROA  
ATOM   1158  HH  TYR P  69      -7.270  -3.484   5.751  0.00  0.00      PROA  
ATOM   1159  CD2 TYR P  69      -7.015  -6.036   2.898  0.00  0.00      PROA  
ATOM   1160  HD2 TYR P  69      -6.197  -6.741   2.864  0.00  0.00      PROA  
ATOM   1161  CE2 TYR P  69      -6.993  -5.228   4.040  0.00  0.00      PROA  
ATOM   1162  HE2 TYR P  69      -6.267  -5.261   4.839  0.00  0.00      PROA  
ATOM   1163  C   TYR P  69     -10.201  -8.069   2.169  0.00  0.00      PROA  
ATOM   1164  O   TYR P  69     -10.296  -8.142   3.385  0.00  0.00      PROA  
ATOM   1165  N   THR P  70     -11.329  -7.897   1.425  0.00  0.00      PROA  
ATOM   1166  HN  THR P  70     -11.346  -7.767   0.436  0.00  0.00      PROA  
ATOM   1167  CA  THR P  70     -12.596  -7.635   2.032  0.00  0.00      PROA  
ATOM   1168  HA  THR P  70     -12.397  -6.864   2.762  0.00  0.00      PROA  
ATOM   1169  CB  THR P  70     -13.680  -7.312   1.014  0.00  0.00      PROA  
ATOM   1170  HB  THR P  70     -13.767  -8.039   0.179  0.00  0.00      PROA  
ATOM   1171  OG1 THR P  70     -13.262  -6.093   0.343  0.00  0.00      PROA  
ATOM   1172  HG1 THR P  70     -12.415  -6.201  -0.096  0.00  0.00      PROA  
ATOM   1173  CG2 THR P  70     -15.011  -6.954   1.664  0.00  0.00      PROA  
ATOM   1174 HG21 THR P  70     -15.677  -7.818   1.876  0.00  0.00      PROA  
ATOM   1175 HG22 THR P  70     -15.606  -6.286   1.006  0.00  0.00      PROA  
ATOM   1176 HG23 THR P  70     -14.904  -6.367   2.602  0.00  0.00      PROA  
ATOM   1177  C   THR P  70     -13.128  -8.764   2.816  0.00  0.00      PROA  
ATOM   1178  O   THR P  70     -13.624  -8.591   3.947  0.00  0.00      PROA  
ATOM   1179  N   GLU P  71     -13.005  -9.984   2.377  0.00  0.00      PROA  
ATOM   1180  HN  GLU P  71     -12.585 -10.181   1.495  0.00  0.00      PROA  
ATOM   1181  CA  GLU P  71     -13.547 -11.135   3.007  0.00  0.00      PROA  
ATOM   1182  HA  GLU P  71     -14.580 -10.903   3.222  0.00  0.00      PROA  
ATOM   1183  CB  GLU P  71     -13.422 -12.393   2.105  0.00  0.00      PROA  
ATOM   1184  HB1 GLU P  71     -13.740 -13.210   2.787  0.00  0.00      PROA  
ATOM   1185  HB2 GLU P  71     -12.357 -12.526   1.819  0.00  0.00      PROA  
ATOM   1186  CG  GLU P  71     -14.456 -12.270   0.918  0.00  0.00      PROA  
ATOM   1187  HG1 GLU P  71     -14.233 -11.354   0.330  0.00  0.00      PROA  
ATOM   1188  HG2 GLU P  71     -15.409 -12.075   1.455  0.00  0.00      PROA  
ATOM   1189  CD  GLU P  71     -14.427 -13.493   0.103  0.00  0.00      PROA  
ATOM   1190  OE1 GLU P  71     -15.396 -14.255  -0.091  0.00  0.00      PROA  
ATOM   1191  OE2 GLU P  71     -13.308 -13.765  -0.445  0.00  0.00      PROA  
ATOM   1192  C   GLU P  71     -12.818 -11.436   4.292  0.00  0.00      PROA  
ATOM   1193  O   GLU P  71     -13.450 -11.919   5.185  0.00  0.00      PROA  
ATOM   1194  N   TYR P  72     -11.488 -11.170   4.289  0.00  0.00      PROA  
ATOM   1195  HN  TYR P  72     -11.037 -10.782   3.490  0.00  0.00      PROA  
ATOM   1196  CA  TYR P  72     -10.593 -11.367   5.340  0.00  0.00      PROA  
ATOM   1197  HA  TYR P  72     -10.625 -12.425   5.553  0.00  0.00      PROA  
ATOM   1198  CB  TYR P  72      -9.168 -10.893   4.828  0.00  0.00      PROA  
ATOM   1199  HB1 TYR P  72      -9.006  -9.794   4.818  0.00  0.00      PROA  
ATOM   1200  HB2 TYR P  72      -9.100 -11.275   3.787  0.00  0.00      PROA  
ATOM   1201  CG  TYR P  72      -8.086 -11.573   5.644  0.00  0.00      PROA  
ATOM   1202  CD1 TYR P  72      -7.614 -12.877   5.309  0.00  0.00      PROA  
ATOM   1203  HD1 TYR P  72      -7.938 -13.403   4.424  0.00  0.00      PROA  
ATOM   1204  CE1 TYR P  72      -6.614 -13.452   6.169  0.00  0.00      PROA  
ATOM   1205  HE1 TYR P  72      -6.236 -14.419   5.872  0.00  0.00      PROA  
ATOM   1206  CZ  TYR P  72      -6.162 -12.771   7.323  0.00  0.00      PROA  
ATOM   1207  OH  TYR P  72      -5.304 -13.405   8.198  0.00  0.00      PROA  
ATOM   1208  HH  TYR P  72      -5.389 -14.335   7.976  0.00  0.00      PROA  
ATOM   1209  CD2 TYR P  72      -7.448 -10.863   6.769  0.00  0.00      PROA  
ATOM   1210  HD2 TYR P  72      -7.752  -9.846   6.970  0.00  0.00      PROA  
ATOM   1211  CE2 TYR P  72      -6.521 -11.488   7.562  0.00  0.00      PROA  
ATOM   1212  HE2 TYR P  72      -6.125 -10.959   8.415  0.00  0.00      PROA  
ATOM   1213  C   TYR P  72     -10.989 -10.499   6.638  0.00  0.00      PROA  
ATOM   1214  O   TYR P  72     -11.609  -9.404   6.568  0.00  0.00      PROA  
ATOM   1215  N   ASN P  73     -10.677 -11.080   7.764  0.00  0.00      PROA  
ATOM   1216  HN  ASN P  73     -10.165 -11.936   7.775  0.00  0.00      PROA  
ATOM   1217  CA  ASN P  73     -10.979 -10.347   9.065  0.00  0.00      PROA  
ATOM   1218  HA  ASN P  73     -11.031  -9.281   8.898  0.00  0.00      PROA  
ATOM   1219  CB  ASN P  73     -12.276 -10.752   9.764  0.00  0.00      PROA  
ATOM   1220  HB1 ASN P  73     -12.461  -9.851  10.389  0.00  0.00      PROA  
ATOM   1221  HB2 ASN P  73     -12.190 -11.607  10.468  0.00  0.00      PROA  
ATOM   1222  CG  ASN P  73     -13.454 -10.911   8.911  0.00  0.00      PROA  
ATOM   1223  OD1 ASN P  73     -14.370 -10.064   8.931  0.00  0.00      PROA  
ATOM   1224  ND2 ASN P  73     -13.572 -12.049   8.212  0.00  0.00      PROA  
ATOM   1225 HD21 ASN P  73     -14.358 -12.258   7.630  0.00  0.00      PROA  
ATOM   1226 HD22 ASN P  73     -13.007 -12.750   8.647  0.00  0.00      PROA  
ATOM   1227  C   ASN P  73      -9.822 -10.526   9.999  0.00  0.00      PROA  
ATOM   1228  O   ASN P  73      -9.155 -11.541   9.974  0.00  0.00      PROA  
ATOM   1229  N   GLU P  74      -9.548  -9.493  10.765  0.00  0.00      PROA  
ATOM   1230  HN  GLU P  74     -10.108  -8.670  10.821  0.00  0.00      PROA  
ATOM   1231  CA  GLU P  74      -8.489  -9.496  11.762  0.00  0.00      PROA  
ATOM   1232  HA  GLU P  74      -8.540  -8.592  12.351  0.00  0.00      PROA  
ATOM   1233  CB  GLU P  74      -8.673 -10.594  12.861  0.00  0.00      PROA  
ATOM   1234  HB1 GLU P  74      -7.858 -10.602  13.616  0.00  0.00      PROA  
ATOM   1235  HB2 GLU P  74      -8.727 -11.662  12.558  0.00  0.00      PROA  
ATOM   1236  CG  GLU P  74      -9.882 -10.266  13.699  0.00  0.00      PROA  
ATOM   1237  HG1 GLU P  74     -10.765 -10.400  13.038  0.00  0.00      PROA  
ATOM   1238  HG2 GLU P  74      -9.824  -9.201  14.009  0.00  0.00      PROA  
ATOM   1239  CD  GLU P  74      -9.923 -11.070  14.982  0.00  0.00      PROA  
ATOM   1240  OE1 GLU P  74     -10.324 -12.303  14.919  0.00  0.00      PROA  
ATOM   1241  OE2 GLU P  74      -9.506 -10.525  16.044  0.00  0.00      PROA  
ATOM   1242  C   GLU P  74      -6.999  -9.392  11.277  0.00  0.00      PROA  
ATOM   1243  O   GLU P  74      -6.221 -10.273  11.695  0.00  0.00      PROA  
ATOM   1244  N   PRO P  75      -6.572  -8.501  10.417  0.00  0.00      PROA  
ATOM   1245  CD  PRO P  75      -7.458  -7.426   9.874  0.00  0.00      PROA  
ATOM   1246  HD1 PRO P  75      -7.933  -6.816  10.671  0.00  0.00      PROA  
ATOM   1247  HD2 PRO P  75      -8.355  -7.749   9.303  0.00  0.00      PROA  
ATOM   1248  CA  PRO P  75      -5.194  -8.136  10.048  0.00  0.00      PROA  
ATOM   1249  HA  PRO P  75      -4.850  -8.902   9.368  0.00  0.00      PROA  
ATOM   1250  CB  PRO P  75      -5.145  -6.796   9.475  0.00  0.00      PROA  
ATOM   1251  HB1 PRO P  75      -4.512  -6.525   8.603  0.00  0.00      PROA  
ATOM   1252  HB2 PRO P  75      -4.769  -6.039  10.196  0.00  0.00      PROA  
ATOM   1253  CG  PRO P  75      -6.602  -6.569   8.958  0.00  0.00      PROA  
ATOM   1254  HG1 PRO P  75      -6.823  -5.483   9.038  0.00  0.00      PROA  
ATOM   1255  HG2 PRO P  75      -6.587  -7.006   7.936  0.00  0.00      PROA  
ATOM   1256  C   PRO P  75      -4.168  -8.238  11.098  0.00  0.00      PROA  
ATOM   1257  O   PRO P  75      -4.303  -7.628  12.167  0.00  0.00      PROA  
ATOM   1258  N   HSD P  76      -3.125  -9.059  10.809  0.00  0.00      PROA  
ATOM   1259  HN  HSD P  76      -3.041  -9.571   9.958  0.00  0.00      PROA  
ATOM   1260  CA  HSD P  76      -2.081  -9.186  11.849  0.00  0.00      PROA  
ATOM   1261  HA  HSD P  76      -2.476  -9.552  12.785  0.00  0.00      PROA  
ATOM   1262  CB  HSD P  76      -1.051 -10.238  11.215  0.00  0.00      PROA  
ATOM   1263  HB1 HSD P  76      -0.864  -9.896  10.175  0.00  0.00      PROA  
ATOM   1264  HB2 HSD P  76      -1.517 -11.247  11.187  0.00  0.00      PROA  
ATOM   1265  ND1 HSD P  76       0.607 -10.782  13.150  0.00  0.00      PROA  
ATOM   1266  HD1 HSD P  76      -0.081 -10.965  13.852  0.00  0.00      PROA  
ATOM   1267  CG  HSD P  76       0.352 -10.422  11.813  0.00  0.00      PROA  
ATOM   1268  CE1 HSD P  76       1.974 -10.759  13.336  0.00  0.00      PROA  
ATOM   1269  HE1 HSD P  76       2.385 -11.021  14.311  0.00  0.00      PROA  
ATOM   1270  NE2 HSD P  76       2.621 -10.482  12.234  0.00  0.00      PROA  
ATOM   1271  CD2 HSD P  76       1.625 -10.381  11.258  0.00  0.00      PROA  
ATOM   1272  HD2 HSD P  76       1.945 -10.087  10.265  0.00  0.00      PROA  
ATOM   1273  C   HSD P  76      -1.359  -7.856  12.245  0.00  0.00      PROA  
ATOM   1274  O   HSD P  76      -1.157  -7.542  13.404  0.00  0.00      PROA  
ATOM   1275  N   GLU P  77      -0.933  -7.074  11.247  0.00  0.00      PROA  
ATOM   1276  HN  GLU P  77      -1.222  -7.226  10.305  0.00  0.00      PROA  
ATOM   1277  CA  GLU P  77      -0.232  -5.812  11.520  0.00  0.00      PROA  
ATOM   1278  HA  GLU P  77      -0.304  -5.589  12.575  0.00  0.00      PROA  
ATOM   1279  CB  GLU P  77       1.269  -5.966  11.088  0.00  0.00      PROA  
ATOM   1280  HB1 GLU P  77       1.356  -5.954   9.981  0.00  0.00      PROA  
ATOM   1281  HB2 GLU P  77       1.541  -6.991  11.421  0.00  0.00      PROA  
ATOM   1282  CG  GLU P  77       2.262  -4.981  11.776  0.00  0.00      PROA  
ATOM   1283  HG1 GLU P  77       2.222  -4.895  12.883  0.00  0.00      PROA  
ATOM   1284  HG2 GLU P  77       1.974  -3.955  11.460  0.00  0.00      PROA  
ATOM   1285  CD  GLU P  77       3.730  -5.213  11.355  0.00  0.00      PROA  
ATOM   1286  OE1 GLU P  77       4.427  -6.077  11.924  0.00  0.00      PROA  
ATOM   1287  OE2 GLU P  77       4.207  -4.390  10.489  0.00  0.00      PROA  
ATOM   1288  C   GLU P  77      -0.856  -4.645  10.739  0.00  0.00      PROA  
ATOM   1289  O   GLU P  77      -0.660  -4.496   9.535  0.00  0.00      PROA  
ATOM   1290  N   SER P  78      -1.413  -3.629  11.515  0.00  0.00      PROA  
ATOM   1291  HN  SER P  78      -1.421  -3.617  12.512  0.00  0.00      PROA  
ATOM   1292  CA  SER P  78      -1.651  -2.229  11.008  0.00  0.00      PROA  
ATOM   1293  HA  SER P  78      -1.823  -2.214   9.942  0.00  0.00      PROA  
ATOM   1294  CB  SER P  78      -2.949  -1.689  11.612  0.00  0.00      PROA  
ATOM   1295  HB1 SER P  78      -3.159  -0.609  11.457  0.00  0.00      PROA  
ATOM   1296  HB2 SER P  78      -2.885  -1.741  12.720  0.00  0.00      PROA  
ATOM   1297  OG  SER P  78      -3.960  -2.443  11.024  0.00  0.00      PROA  
ATOM   1298  HG1 SER P  78      -3.779  -3.307  11.401  0.00  0.00      PROA  
ATOM   1299  C   SER P  78      -0.552  -1.294  11.422  0.00  0.00      PROA  
ATOM   1300  O   SER P  78      -0.062  -1.307  12.553  0.00  0.00      PROA  
ATOM   1301  N   ARG P  79      -0.005  -0.437  10.552  0.00  0.00      PROA  
ATOM   1302  HN  ARG P  79      -0.256  -0.540   9.592  0.00  0.00      PROA  
ATOM   1303  CA  ARG P  79       0.905   0.649  10.885  0.00  0.00      PROA  
ATOM   1304  HA  ARG P  79       1.186   0.598  11.926  0.00  0.00      PROA  
ATOM   1305  CB  ARG P  79       2.240   0.688  10.002  0.00  0.00      PROA  
ATOM   1306  HB1 ARG P  79       2.817   1.589  10.302  0.00  0.00      PROA  
ATOM   1307  HB2 ARG P  79       1.848   0.623   8.964  0.00  0.00      PROA  
ATOM   1308  CG  ARG P  79       3.145  -0.512  10.227  0.00  0.00      PROA  
ATOM   1309  HG1 ARG P  79       4.099  -0.361   9.678  0.00  0.00      PROA  
ATOM   1310  HG2 ARG P  79       2.646  -1.402   9.787  0.00  0.00      PROA  
ATOM   1311  CD  ARG P  79       3.564  -0.786  11.704  0.00  0.00      PROA  
ATOM   1312  HD1 ARG P  79       2.729  -0.845  12.434  0.00  0.00      PROA  
ATOM   1313  HD2 ARG P  79       4.220   0.087  11.905  0.00  0.00      PROA  
ATOM   1314  NE  ARG P  79       4.402  -2.003  11.794  0.00  0.00      PROA  
ATOM   1315  HE  ARG P  79       4.099  -2.671  11.114  0.00  0.00      PROA  
ATOM   1316  CZ  ARG P  79       5.356  -2.329  12.656  0.00  0.00      PROA  
ATOM   1317  NH1 ARG P  79       5.923  -1.513  13.508  0.00  0.00      PROA  
ATOM   1318 HH11 ARG P  79       6.804  -1.868  13.819  0.00  0.00      PROA  
ATOM   1319 HH12 ARG P  79       5.692  -0.542  13.572  0.00  0.00      PROA  
ATOM   1320  NH2 ARG P  79       5.920  -3.475  12.659  0.00  0.00      PROA  
ATOM   1321 HH21 ARG P  79       6.412  -3.788  13.472  0.00  0.00      PROA  
ATOM   1322 HH22 ARG P  79       5.411  -4.119  12.089  0.00  0.00      PROA  
ATOM   1323  C   ARG P  79       0.206   2.051  10.917  0.00  0.00      PROA  
ATOM   1324  O   ARG P  79      -0.382   2.475   9.972  0.00  0.00      PROA  
ATOM   1325  N   THR P  80       0.363   2.793  11.979  0.00  0.00      PROA  
ATOM   1326  HN  THR P  80       0.783   2.328  12.755  0.00  0.00      PROA  
ATOM   1327  CA  THR P  80       0.055   4.222  12.052  0.00  0.00      PROA  
ATOM   1328  HA  THR P  80      -0.695   4.359  11.287  0.00  0.00      PROA  
ATOM   1329  CB  THR P  80      -0.591   4.662  13.281  0.00  0.00      PROA  
ATOM   1330  HB  THR P  80      -1.065   5.666  13.242  0.00  0.00      PROA  
ATOM   1331  OG1 THR P  80       0.132   4.455  14.479  0.00  0.00      PROA  
ATOM   1332  HG1 THR P  80       0.483   3.563  14.519  0.00  0.00      PROA  
ATOM   1333  CG2 THR P  80      -1.828   3.804  13.376  0.00  0.00      PROA  
ATOM   1334 HG21 THR P  80      -2.475   3.667  12.483  0.00  0.00      PROA  
ATOM   1335 HG22 THR P  80      -2.368   4.091  14.304  0.00  0.00      PROA  
ATOM   1336 HG23 THR P  80      -1.394   2.813  13.628  0.00  0.00      PROA  
ATOM   1337  C   THR P  80       1.234   5.104  11.720  0.00  0.00      PROA  
ATOM   1338  O   THR P  80       2.381   4.741  11.566  0.00  0.00      PROA  
ATOM   1339  N   ASN P  81       0.877   6.410  11.455  0.00  0.00      PROA  
ATOM   1340  HN  ASN P  81      -0.087   6.666  11.445  0.00  0.00      PROA  
ATOM   1341  CA  ASN P  81       1.835   7.520  11.207  0.00  0.00      PROA  
ATOM   1342  HA  ASN P  81       2.425   7.183  10.368  0.00  0.00      PROA  
ATOM   1343  CB  ASN P  81       1.077   8.890  11.080  0.00  0.00      PROA  
ATOM   1344  HB1 ASN P  81       1.732   9.787  11.041  0.00  0.00      PROA  
ATOM   1345  HB2 ASN P  81       0.452   8.947  11.997  0.00  0.00      PROA  
ATOM   1346  CG  ASN P  81       0.161   8.868   9.885  0.00  0.00      PROA  
ATOM   1347  OD1 ASN P  81       0.491   8.032   9.042  0.00  0.00      PROA  
ATOM   1348  ND2 ASN P  81      -0.916   9.734   9.811  0.00  0.00      PROA  
ATOM   1349 HD21 ASN P  81      -1.032  10.389  10.558  0.00  0.00      PROA  
ATOM   1350 HD22 ASN P  81      -1.624   9.530   9.135  0.00  0.00      PROA  
ATOM   1351  C   ASN P  81       2.705   7.757  12.366  0.00  0.00      PROA  
ATOM   1352  O   ASN P  81       3.927   7.882  12.197  0.00  0.00      PROA  
ATOM   1353  N   SER P  82       2.154   7.610  13.573  0.00  0.00      PROA  
ATOM   1354  HN  SER P  82       1.215   7.901  13.739  0.00  0.00      PROA  
ATOM   1355  CA  SER P  82       2.861   7.512  14.825  0.00  0.00      PROA  
ATOM   1356  HA  SER P  82       3.427   8.432  14.823  0.00  0.00      PROA  
ATOM   1357  CB  SER P  82       1.895   7.452  16.050  0.00  0.00      PROA  
ATOM   1358  HB1 SER P  82       1.304   6.518  15.942  0.00  0.00      PROA  
ATOM   1359  HB2 SER P  82       1.106   8.231  15.978  0.00  0.00      PROA  
ATOM   1360  OG  SER P  82       2.472   7.530  17.320  0.00  0.00      PROA  
ATOM   1361  HG1 SER P  82       2.959   6.754  17.609  0.00  0.00      PROA  
ATOM   1362  C   SER P  82       3.768   6.325  14.939  0.00  0.00      PROA  
ATOM   1363  O   SER P  82       4.915   6.497  15.326  0.00  0.00      PROA  
ATOM   1364  N   ASP P  83       3.360   5.077  14.467  0.00  0.00      PROA  
ATOM   1365  HN  ASP P  83       2.408   4.967  14.194  0.00  0.00      PROA  
ATOM   1366  CA  ASP P  83       4.291   3.969  14.305  0.00  0.00      PROA  
ATOM   1367  HA  ASP P  83       4.741   3.963  15.287  0.00  0.00      PROA  
ATOM   1368  CB  ASP P  83       3.760   2.700  13.699  0.00  0.00      PROA  
ATOM   1369  HB1 ASP P  83       4.565   1.934  13.720  0.00  0.00      PROA  
ATOM   1370  HB2 ASP P  83       3.411   2.751  12.646  0.00  0.00      PROA  
ATOM   1371  CG  ASP P  83       2.752   2.178  14.667  0.00  0.00      PROA  
ATOM   1372  OD1 ASP P  83       3.234   1.932  15.820  0.00  0.00      PROA  
ATOM   1373  OD2 ASP P  83       1.510   2.054  14.417  0.00  0.00      PROA  
ATOM   1374  C   ASP P  83       5.533   4.341  13.496  0.00  0.00      PROA  
ATOM   1375  O   ASP P  83       6.659   4.145  13.921  0.00  0.00      PROA  
ATOM   1376  N   ILE P  84       5.434   4.895  12.319  0.00  0.00      PROA  
ATOM   1377  HN  ILE P  84       4.535   5.012  11.903  0.00  0.00      PROA  
ATOM   1378  CA  ILE P  84       6.553   5.343  11.479  0.00  0.00      PROA  
ATOM   1379  HA  ILE P  84       7.210   4.497  11.349  0.00  0.00      PROA  
ATOM   1380  CB  ILE P  84       5.898   5.618  10.166  0.00  0.00      PROA  
ATOM   1381  HB  ILE P  84       5.121   6.368  10.426  0.00  0.00      PROA  
ATOM   1382  CG2 ILE P  84       6.793   6.438   9.148  0.00  0.00      PROA  
ATOM   1383 HG21 ILE P  84       6.866   7.501   9.464  0.00  0.00      PROA  
ATOM   1384 HG22 ILE P  84       6.163   6.450   8.233  0.00  0.00      PROA  
ATOM   1385 HG23 ILE P  84       7.618   5.700   9.046  0.00  0.00      PROA  
ATOM   1386  CG1 ILE P  84       5.134   4.426   9.510  0.00  0.00      PROA  
ATOM   1387 HG11 ILE P  84       4.606   3.779  10.242  0.00  0.00      PROA  
ATOM   1388 HG12 ILE P  84       5.966   3.807   9.112  0.00  0.00      PROA  
ATOM   1389  CD  ILE P  84       4.235   4.802   8.369  0.00  0.00      PROA  
ATOM   1390  HD1 ILE P  84       3.364   5.384   8.740  0.00  0.00      PROA  
ATOM   1391  HD2 ILE P  84       3.791   3.851   8.005  0.00  0.00      PROA  
ATOM   1392  HD3 ILE P  84       4.854   5.234   7.553  0.00  0.00      PROA  
ATOM   1393  C   ILE P  84       7.392   6.511  12.039  0.00  0.00      PROA  
ATOM   1394  O   ILE P  84       8.620   6.485  12.009  0.00  0.00      PROA  
ATOM   1395  N   VAL P  85       6.667   7.539  12.607  0.00  0.00      PROA  
ATOM   1396  HN  VAL P  85       5.670   7.557  12.598  0.00  0.00      PROA  
ATOM   1397  CA  VAL P  85       7.297   8.492  13.447  0.00  0.00      PROA  
ATOM   1398  HA  VAL P  85       8.085   8.789  12.771  0.00  0.00      PROA  
ATOM   1399  CB  VAL P  85       6.368   9.772  13.591  0.00  0.00      PROA  
ATOM   1400  HB  VAL P  85       5.328   9.419  13.759  0.00  0.00      PROA  
ATOM   1401  CG1 VAL P  85       6.666  10.661  14.794  0.00  0.00      PROA  
ATOM   1402 HG11 VAL P  85       7.688  11.090  14.713  0.00  0.00      PROA  
ATOM   1403 HG12 VAL P  85       6.672  10.105  15.756  0.00  0.00      PROA  
ATOM   1404 HG13 VAL P  85       6.091  11.612  14.803  0.00  0.00      PROA  
ATOM   1405  CG2 VAL P  85       6.463  10.405  12.234  0.00  0.00      PROA  
ATOM   1406 HG21 VAL P  85       6.010   9.746  11.463  0.00  0.00      PROA  
ATOM   1407 HG22 VAL P  85       7.509  10.558  11.891  0.00  0.00      PROA  
ATOM   1408 HG23 VAL P  85       5.849  11.327  12.313  0.00  0.00      PROA  
ATOM   1409  C   VAL P  85       8.043   8.047  14.748  0.00  0.00      PROA  
ATOM   1410  O   VAL P  85       9.087   8.552  15.085  0.00  0.00      PROA  
ATOM   1411  N   GLU P  86       7.457   7.174  15.571  0.00  0.00      PROA  
ATOM   1412  HN  GLU P  86       6.577   6.768  15.338  0.00  0.00      PROA  
ATOM   1413  CA  GLU P  86       8.131   6.646  16.728  0.00  0.00      PROA  
ATOM   1414  HA  GLU P  86       8.435   7.430  17.407  0.00  0.00      PROA  
ATOM   1415  CB  GLU P  86       7.196   5.845  17.638  0.00  0.00      PROA  
ATOM   1416  HB1 GLU P  86       6.917   4.836  17.265  0.00  0.00      PROA  
ATOM   1417  HB2 GLU P  86       6.243   6.416  17.680  0.00  0.00      PROA  
ATOM   1418  CG  GLU P  86       7.761   5.525  19.116  0.00  0.00      PROA  
ATOM   1419  HG1 GLU P  86       8.328   6.337  19.620  0.00  0.00      PROA  
ATOM   1420  HG2 GLU P  86       8.454   4.681  18.911  0.00  0.00      PROA  
ATOM   1421  CD  GLU P  86       6.631   5.136  20.006  0.00  0.00      PROA  
ATOM   1422  OE1 GLU P  86       6.670   4.067  20.669  0.00  0.00      PROA  
ATOM   1423  OE2 GLU P  86       5.599   5.844  20.025  0.00  0.00      PROA  
ATOM   1424  C   GLU P  86       9.414   5.867  16.499  0.00  0.00      PROA  
ATOM   1425  O   GLU P  86      10.396   6.084  17.127  0.00  0.00      PROA  
ATOM   1426  N   THR P  87       9.455   4.954  15.468  0.00  0.00      PROA  
ATOM   1427  HN  THR P  87       8.631   4.709  14.964  0.00  0.00      PROA  
ATOM   1428  CA  THR P  87      10.662   4.230  15.108  0.00  0.00      PROA  
ATOM   1429  HA  THR P  87      11.170   3.877  15.993  0.00  0.00      PROA  
ATOM   1430  CB  THR P  87      10.347   2.987  14.259  0.00  0.00      PROA  
ATOM   1431  HB  THR P  87       9.663   2.266  14.755  0.00  0.00      PROA  
ATOM   1432  OG1 THR P  87      11.537   2.268  13.961  0.00  0.00      PROA  
ATOM   1433  HG1 THR P  87      11.138   1.504  13.539  0.00  0.00      PROA  
ATOM   1434  CG2 THR P  87       9.802   3.347  12.864  0.00  0.00      PROA  
ATOM   1435 HG21 THR P  87       8.942   4.050  12.838  0.00  0.00      PROA  
ATOM   1436 HG22 THR P  87       9.635   2.422  12.271  0.00  0.00      PROA  
ATOM   1437 HG23 THR P  87      10.598   3.857  12.281  0.00  0.00      PROA  
ATOM   1438  C   THR P  87      11.588   5.128  14.362  0.00  0.00      PROA  
ATOM   1439  O   THR P  87      12.804   4.904  14.363  0.00  0.00      PROA  
ATOM   1440  N   LEU P  88      11.158   6.165  13.680  0.00  0.00      PROA  
ATOM   1441  HN  LEU P  88      10.206   6.422  13.534  0.00  0.00      PROA  
ATOM   1442  CA  LEU P  88      12.115   6.982  13.066  0.00  0.00      PROA  
ATOM   1443  HA  LEU P  88      12.661   6.368  12.365  0.00  0.00      PROA  
ATOM   1444  CB  LEU P  88      11.359   8.057  12.264  0.00  0.00      PROA  
ATOM   1445  HB1 LEU P  88      10.635   8.638  12.875  0.00  0.00      PROA  
ATOM   1446  HB2 LEU P  88      10.731   7.527  11.517  0.00  0.00      PROA  
ATOM   1447  CG  LEU P  88      12.105   9.194  11.474  0.00  0.00      PROA  
ATOM   1448  HG  LEU P  88      12.434   9.959  12.210  0.00  0.00      PROA  
ATOM   1449  CD1 LEU P  88      13.344   8.808  10.713  0.00  0.00      PROA  
ATOM   1450 HD11 LEU P  88      13.057   8.167   9.852  0.00  0.00      PROA  
ATOM   1451 HD12 LEU P  88      14.108   8.161  11.195  0.00  0.00      PROA  
ATOM   1452 HD13 LEU P  88      13.830   9.755  10.395  0.00  0.00      PROA  
ATOM   1453  CD2 LEU P  88      11.084   9.789  10.513  0.00  0.00      PROA  
ATOM   1454 HD21 LEU P  88      10.810   9.030   9.749  0.00  0.00      PROA  
ATOM   1455 HD22 LEU P  88      11.571  10.588   9.914  0.00  0.00      PROA  
ATOM   1456 HD23 LEU P  88      10.145  10.179  10.962  0.00  0.00      PROA  
ATOM   1457  C   LEU P  88      13.098   7.634  14.059  0.00  0.00      PROA  
ATOM   1458  O   LEU P  88      14.357   7.569  13.891  0.00  0.00      PROA  
ATOM   1459  N   ARG P  89      12.614   8.190  15.179  0.00  0.00      PROA  
ATOM   1460  HN  ARG P  89      11.677   8.117  15.512  0.00  0.00      PROA  
ATOM   1461  CA  ARG P  89      13.545   9.003  15.961  0.00  0.00      PROA  
ATOM   1462  HA  ARG P  89      14.329   9.414  15.342  0.00  0.00      PROA  
ATOM   1463  CB  ARG P  89      12.734  10.208  16.513  0.00  0.00      PROA  
ATOM   1464  HB1 ARG P  89      13.556  10.826  16.933  0.00  0.00      PROA  
ATOM   1465  HB2 ARG P  89      12.096   9.919  17.376  0.00  0.00      PROA  
ATOM   1466  CG  ARG P  89      11.918  10.983  15.402  0.00  0.00      PROA  
ATOM   1467  HG1 ARG P  89      11.285  11.711  15.954  0.00  0.00      PROA  
ATOM   1468  HG2 ARG P  89      11.182  10.310  14.913  0.00  0.00      PROA  
ATOM   1469  CD  ARG P  89      12.843  11.761  14.459  0.00  0.00      PROA  
ATOM   1470  HD1 ARG P  89      13.563  11.041  14.015  0.00  0.00      PROA  
ATOM   1471  HD2 ARG P  89      13.354  12.532  15.074  0.00  0.00      PROA  
ATOM   1472  NE  ARG P  89      12.012  12.391  13.346  0.00  0.00      PROA  
ATOM   1473  HE  ARG P  89      11.016  12.372  13.428  0.00  0.00      PROA  
ATOM   1474  CZ  ARG P  89      12.526  12.895  12.202  0.00  0.00      PROA  
ATOM   1475  NH1 ARG P  89      13.839  12.978  12.031  0.00  0.00      PROA  
ATOM   1476 HH11 ARG P  89      14.427  12.388  12.585  0.00  0.00      PROA  
ATOM   1477 HH12 ARG P  89      14.168  13.517  11.256  0.00  0.00      PROA  
ATOM   1478  NH2 ARG P  89      11.809  13.541  11.381  0.00  0.00      PROA  
ATOM   1479 HH21 ARG P  89      10.823  13.380  11.421  0.00  0.00      PROA  
ATOM   1480 HH22 ARG P  89      12.171  14.066  10.610  0.00  0.00      PROA  
ATOM   1481  C   ARG P  89      14.214   8.237  17.126  0.00  0.00      PROA  
ATOM   1482  O   ARG P  89      14.978   8.904  17.815  0.00  0.00      PROA  
ATOM   1483  N   LYS P  90      14.011   6.920  17.219  0.00  0.00      PROA  
ATOM   1484  HN  LYS P  90      13.428   6.428  16.577  0.00  0.00      PROA  
ATOM   1485  CA  LYS P  90      14.911   6.048  17.982  0.00  0.00      PROA  
ATOM   1486  HA  LYS P  90      14.778   6.360  19.007  0.00  0.00      PROA  
ATOM   1487  CB  LYS P  90      14.465   4.613  17.792  0.00  0.00      PROA  
ATOM   1488  HB1 LYS P  90      15.138   4.027  18.454  0.00  0.00      PROA  
ATOM   1489  HB2 LYS P  90      14.587   4.439  16.702  0.00  0.00      PROA  
ATOM   1490  CG  LYS P  90      13.048   4.212  18.356  0.00  0.00      PROA  
ATOM   1491  HG1 LYS P  90      12.746   3.202  18.005  0.00  0.00      PROA  
ATOM   1492  HG2 LYS P  90      12.343   5.036  18.115  0.00  0.00      PROA  
ATOM   1493  CD  LYS P  90      13.099   4.037  19.905  0.00  0.00      PROA  
ATOM   1494  HD1 LYS P  90      13.857   4.711  20.359  0.00  0.00      PROA  
ATOM   1495  HD2 LYS P  90      13.433   3.029  20.233  0.00  0.00      PROA  
ATOM   1496  CE  LYS P  90      11.694   4.268  20.482  0.00  0.00      PROA  
ATOM   1497  HE1 LYS P  90      10.944   3.754  19.843  0.00  0.00      PROA  
ATOM   1498  HE2 LYS P  90      11.447   5.350  20.525  0.00  0.00      PROA  
ATOM   1499  NZ  LYS P  90      11.558   3.712  21.906  0.00  0.00      PROA  
ATOM   1500  HZ1 LYS P  90      12.279   4.115  22.539  0.00  0.00      PROA  
ATOM   1501  HZ2 LYS P  90      11.569   2.675  21.976  0.00  0.00      PROA  
ATOM   1502  HZ3 LYS P  90      10.598   3.925  22.245  0.00  0.00      PROA  
ATOM   1503  C   LYS P  90      16.351   6.239  17.679  0.00  0.00      PROA  
ATOM   1504  O   LYS P  90      16.725   6.481  16.524  0.00  0.00      PROA  
ATOM   1505  N   LYS P  91      17.261   6.125  18.658  0.00  0.00      PROA  
ATOM   1506  HN  LYS P  91      16.937   6.012  19.594  0.00  0.00      PROA  
ATOM   1507  CA  LYS P  91      18.668   6.260  18.555  0.00  0.00      PROA  
ATOM   1508  HA  LYS P  91      18.957   6.784  17.656  0.00  0.00      PROA  
ATOM   1509  CB  LYS P  91      19.295   6.972  19.828  0.00  0.00      PROA  
ATOM   1510  HB1 LYS P  91      20.394   6.860  19.707  0.00  0.00      PROA  
ATOM   1511  HB2 LYS P  91      19.142   6.360  20.742  0.00  0.00      PROA  
ATOM   1512  CG  LYS P  91      18.769   8.437  20.086  0.00  0.00      PROA  
ATOM   1513  HG1 LYS P  91      19.131   8.760  21.086  0.00  0.00      PROA  
ATOM   1514  HG2 LYS P  91      17.695   8.312  20.342  0.00  0.00      PROA  
ATOM   1515  CD  LYS P  91      18.906   9.381  18.908  0.00  0.00      PROA  
ATOM   1516  HD1 LYS P  91      18.561  10.356  19.313  0.00  0.00      PROA  
ATOM   1517  HD2 LYS P  91      18.167   9.065  18.140  0.00  0.00      PROA  
ATOM   1518  CE  LYS P  91      20.310   9.386  18.237  0.00  0.00      PROA  
ATOM   1519  HE1 LYS P  91      20.234   9.801  17.209  0.00  0.00      PROA  
ATOM   1520  HE2 LYS P  91      20.923   8.459  18.211  0.00  0.00      PROA  
ATOM   1521  NZ  LYS P  91      21.196  10.284  19.066  0.00  0.00      PROA  
ATOM   1522  HZ1 LYS P  91      22.206  10.075  19.204  0.00  0.00      PROA  
ATOM   1523  HZ2 LYS P  91      20.776  10.579  19.971  0.00  0.00      PROA  
ATOM   1524  HZ3 LYS P  91      21.124  11.144  18.487  0.00  0.00      PROA  
ATOM   1525  C   LYS P  91      19.319   4.847  18.342  0.00  0.00      PROA  
ATOM   1526  OT1 LYS P  91      19.164   3.986  19.282  0.00  0.00      PROA  
ATOM   1527  OT2 LYS P  91      19.828   4.552  17.237  0.00  0.00      PROA  
ATOM   1528  N   GLY P   2       1.646  -9.088 -26.101  0.00  0.00      PROB  
ATOM   1529  HT1 GLY P   2       1.017  -8.326 -26.426  0.00  0.00      PROB  
ATOM   1530  HT2 GLY P   2       1.398  -9.994 -26.547  0.00  0.00      PROB  
ATOM   1531  HT3 GLY P   2       2.633  -8.822 -26.294  0.00  0.00      PROB  
ATOM   1532  CA  GLY P   2       1.403  -9.351 -24.620  0.00  0.00      PROB  
ATOM   1533  HA1 GLY P   2       1.718 -10.364 -24.420  0.00  0.00      PROB  
ATOM   1534  HA2 GLY P   2       0.328  -9.302 -24.541  0.00  0.00      PROB  
ATOM   1535  C   GLY P   2       2.014  -8.426 -23.598  0.00  0.00      PROB  
ATOM   1536  O   GLY P   2       2.118  -7.255 -23.856  0.00  0.00      PROB  
ATOM   1537  N   ARG P   3       2.493  -8.865 -22.431  0.00  0.00      PROB  
ATOM   1538  HN  ARG P   3       2.354  -9.836 -22.254  0.00  0.00      PROB  
ATOM   1539  CA  ARG P   3       3.121  -8.042 -21.376  0.00  0.00      PROB  
ATOM   1540  HA  ARG P   3       2.534  -7.136 -21.351  0.00  0.00      PROB  
ATOM   1541  CB  ARG P   3       2.994  -8.706 -19.990  0.00  0.00      PROB  
ATOM   1542  HB1 ARG P   3       3.514  -8.136 -19.190  0.00  0.00      PROB  
ATOM   1543  HB2 ARG P   3       3.344  -9.760 -19.986  0.00  0.00      PROB  
ATOM   1544  CG  ARG P   3       1.508  -8.671 -19.509  0.00  0.00      PROB  
ATOM   1545  HG1 ARG P   3       0.848  -9.296 -20.147  0.00  0.00      PROB  
ATOM   1546  HG2 ARG P   3       1.125  -7.646 -19.700  0.00  0.00      PROB  
ATOM   1547  CD  ARG P   3       1.296  -9.042 -18.056  0.00  0.00      PROB  
ATOM   1548  HD1 ARG P   3       1.909  -8.280 -17.529  0.00  0.00      PROB  
ATOM   1549  HD2 ARG P   3       1.514 -10.097 -17.784  0.00  0.00      PROB  
ATOM   1550  NE  ARG P   3      -0.087  -8.823 -17.676  0.00  0.00      PROB  
ATOM   1551  HE  ARG P   3      -0.731  -8.440 -18.338  0.00  0.00      PROB  
ATOM   1552  CZ  ARG P   3      -0.482  -8.720 -16.400  0.00  0.00      PROB  
ATOM   1553  NH1 ARG P   3       0.202  -9.251 -15.349  0.00  0.00      PROB  
ATOM   1554 HH11 ARG P   3       1.017  -9.807 -15.510  0.00  0.00      PROB  
ATOM   1555 HH12 ARG P   3      -0.216  -9.255 -14.440  0.00  0.00      PROB  
ATOM   1556  NH2 ARG P   3      -1.632  -8.256 -16.092  0.00  0.00      PROB  
ATOM   1557 HH21 ARG P   3      -1.856  -8.252 -15.118  0.00  0.00      PROB  
ATOM   1558 HH22 ARG P   3      -2.163  -7.944 -16.880  0.00  0.00      PROB  
ATOM   1559  C   ARG P   3       4.576  -7.542 -21.566  0.00  0.00      PROB  
ATOM   1560  O   ARG P   3       5.363  -8.184 -22.260  0.00  0.00      PROB  
ATOM   1561  N   LYS P   4       4.998  -6.395 -21.051  0.00  0.00      PROB  
ATOM   1562  HN  LYS P   4       4.380  -5.998 -20.376  0.00  0.00      PROB  
ATOM   1563  CA  LYS P   4       6.385  -6.079 -20.922  0.00  0.00      PROB  
ATOM   1564  HA  LYS P   4       6.737  -6.355 -21.905  0.00  0.00      PROB  
ATOM   1565  CB  LYS P   4       6.680  -4.558 -20.594  0.00  0.00      PROB  
ATOM   1566  HB1 LYS P   4       7.775  -4.372 -20.604  0.00  0.00      PROB  
ATOM   1567  HB2 LYS P   4       6.391  -4.520 -19.521  0.00  0.00      PROB  
ATOM   1568  CG  LYS P   4       5.935  -3.467 -21.454  0.00  0.00      PROB  
ATOM   1569  HG1 LYS P   4       6.341  -2.482 -21.140  0.00  0.00      PROB  
ATOM   1570  HG2 LYS P   4       4.846  -3.411 -21.242  0.00  0.00      PROB  
ATOM   1571  CD  LYS P   4       5.987  -3.719 -23.022  0.00  0.00      PROB  
ATOM   1572  HD1 LYS P   4       5.093  -3.266 -23.502  0.00  0.00      PROB  
ATOM   1573  HD2 LYS P   4       5.878  -4.819 -23.132  0.00  0.00      PROB  
ATOM   1574  CE  LYS P   4       7.317  -3.343 -23.761  0.00  0.00      PROB  
ATOM   1575  HE1 LYS P   4       7.129  -3.507 -24.844  0.00  0.00      PROB  
ATOM   1576  HE2 LYS P   4       8.231  -3.818 -23.346  0.00  0.00      PROB  
ATOM   1577  NZ  LYS P   4       7.538  -1.856 -23.603  0.00  0.00      PROB  
ATOM   1578  HZ1 LYS P   4       8.164  -1.741 -22.780  0.00  0.00      PROB  
ATOM   1579  HZ2 LYS P   4       6.702  -1.273 -23.399  0.00  0.00      PROB  
ATOM   1580  HZ3 LYS P   4       8.141  -1.541 -24.389  0.00  0.00      PROB  
ATOM   1581  C   LYS P   4       7.135  -6.957 -19.924  0.00  0.00      PROB  
ATOM   1582  O   LYS P   4       6.665  -7.204 -18.775  0.00  0.00      PROB  
ATOM   1583  N   LYS P   5       8.399  -7.301 -20.243  0.00  0.00      PROB  
ATOM   1584  HN  LYS P   5       8.721  -7.107 -21.166  0.00  0.00      PROB  
ATOM   1585  CA  LYS P   5       9.244  -8.094 -19.430  0.00  0.00      PROB  
ATOM   1586  HA  LYS P   5       8.579  -8.880 -19.105  0.00  0.00      PROB  
ATOM   1587  CB  LYS P   5      10.516  -8.627 -20.245  0.00  0.00      PROB  
ATOM   1588  HB1 LYS P   5      10.936  -9.450 -19.627  0.00  0.00      PROB  
ATOM   1589  HB2 LYS P   5      11.315  -7.857 -20.303  0.00  0.00      PROB  
ATOM   1590  CG  LYS P   5      10.133  -9.219 -21.648  0.00  0.00      PROB  
ATOM   1591  HG1 LYS P   5      10.998  -9.786 -22.054  0.00  0.00      PROB  
ATOM   1592  HG2 LYS P   5       9.904  -8.449 -22.416  0.00  0.00      PROB  
ATOM   1593  CD  LYS P   5       8.917 -10.144 -21.491  0.00  0.00      PROB  
ATOM   1594  HD1 LYS P   5       7.920  -9.687 -21.314  0.00  0.00      PROB  
ATOM   1595  HD2 LYS P   5       9.034 -10.771 -20.582  0.00  0.00      PROB  
ATOM   1596  CE  LYS P   5       8.901 -11.149 -22.671  0.00  0.00      PROB  
ATOM   1597  HE1 LYS P   5       9.838 -11.744 -22.724  0.00  0.00      PROB  
ATOM   1598  HE2 LYS P   5       8.596 -10.622 -23.601  0.00  0.00      PROB  
ATOM   1599  NZ  LYS P   5       7.837 -12.033 -22.334  0.00  0.00      PROB  
ATOM   1600  HZ1 LYS P   5       8.218 -12.570 -21.528  0.00  0.00      PROB  
ATOM   1601  HZ2 LYS P   5       7.693 -12.774 -23.049  0.00  0.00      PROB  
ATOM   1602  HZ3 LYS P   5       6.881 -11.692 -22.109  0.00  0.00      PROB  
ATOM   1603  C   LYS P   5       9.653  -7.532 -18.128  0.00  0.00      PROB  
ATOM   1604  O   LYS P   5       9.778  -6.337 -18.022  0.00  0.00      PROB  
ATOM   1605  N   ILE P   6       9.849  -8.375 -17.143  0.00  0.00      PROB  
ATOM   1606  HN  ILE P   6       9.811  -9.343 -17.381  0.00  0.00      PROB  
ATOM   1607  CA  ILE P   6      10.052  -8.038 -15.727  0.00  0.00      PROB  
ATOM   1608  HA  ILE P   6       9.791  -6.995 -15.620  0.00  0.00      PROB  
ATOM   1609  CB  ILE P   6       9.242  -8.924 -14.766  0.00  0.00      PROB  
ATOM   1610  HB  ILE P   6       9.363  -9.999 -15.018  0.00  0.00      PROB  
ATOM   1611  CG2 ILE P   6       9.642  -8.979 -13.278  0.00  0.00      PROB  
ATOM   1612 HG21 ILE P   6      10.705  -9.254 -13.111  0.00  0.00      PROB  
ATOM   1613 HG22 ILE P   6       9.019  -9.686 -12.689  0.00  0.00      PROB  
ATOM   1614 HG23 ILE P   6       9.564  -7.980 -12.799  0.00  0.00      PROB  
ATOM   1615  CG1 ILE P   6       7.724  -8.581 -14.828  0.00  0.00      PROB  
ATOM   1616 HG11 ILE P   6       7.147  -9.070 -14.015  0.00  0.00      PROB  
ATOM   1617 HG12 ILE P   6       7.413  -8.968 -15.823  0.00  0.00      PROB  
ATOM   1618  CD  ILE P   6       7.382  -7.131 -14.751  0.00  0.00      PROB  
ATOM   1619  HD1 ILE P   6       7.564  -6.628 -15.725  0.00  0.00      PROB  
ATOM   1620  HD2 ILE P   6       7.816  -6.540 -13.917  0.00  0.00      PROB  
ATOM   1621  HD3 ILE P   6       6.271  -7.110 -14.752  0.00  0.00      PROB  
ATOM   1622  C   ILE P   6      11.583  -8.178 -15.483  0.00  0.00      PROB  
ATOM   1623  O   ILE P   6      12.190  -9.160 -15.858  0.00  0.00      PROB  
ATOM   1624  N   GLN P   7      12.286  -7.175 -14.967  0.00  0.00      PROB  
ATOM   1625  HN  GLN P   7      11.974  -6.239 -14.823  0.00  0.00      PROB  
ATOM   1626  CA  GLN P   7      13.703  -7.427 -14.637  0.00  0.00      PROB  
ATOM   1627  HA  GLN P   7      14.065  -8.275 -15.199  0.00  0.00      PROB  
ATOM   1628  CB  GLN P   7      14.385  -6.082 -14.864  0.00  0.00      PROB  
ATOM   1629  HB1 GLN P   7      15.468  -6.148 -14.623  0.00  0.00      PROB  
ATOM   1630  HB2 GLN P   7      14.098  -5.303 -14.125  0.00  0.00      PROB  
ATOM   1631  CG  GLN P   7      14.510  -5.482 -16.367  0.00  0.00      PROB  
ATOM   1632  HG1 GLN P   7      15.268  -4.675 -16.278  0.00  0.00      PROB  
ATOM   1633  HG2 GLN P   7      13.652  -4.835 -16.648  0.00  0.00      PROB  
ATOM   1634  CD  GLN P   7      14.831  -6.540 -17.373  0.00  0.00      PROB  
ATOM   1635  OE1 GLN P   7      15.879  -7.194 -17.391  0.00  0.00      PROB  
ATOM   1636  NE2 GLN P   7      13.867  -6.660 -18.328  0.00  0.00      PROB  
ATOM   1637 HE21 GLN P   7      13.168  -5.945 -18.310  0.00  0.00      PROB  
ATOM   1638 HE22 GLN P   7      14.018  -7.173 -19.173  0.00  0.00      PROB  
ATOM   1639  C   GLN P   7      13.907  -7.734 -13.137  0.00  0.00      PROB  
ATOM   1640  O   GLN P   7      14.957  -8.266 -12.850  0.00  0.00      PROB  
ATOM   1641  N   ILE P   8      12.974  -7.467 -12.205  0.00  0.00      PROB  
ATOM   1642  HN  ILE P   8      12.121  -7.031 -12.484  0.00  0.00      PROB  
ATOM   1643  CA  ILE P   8      13.099  -7.948 -10.854  0.00  0.00      PROB  
ATOM   1644  HA  ILE P   8      14.028  -7.642 -10.395  0.00  0.00      PROB  
ATOM   1645  CB  ILE P   8      12.049  -7.146 -10.021  0.00  0.00      PROB  
ATOM   1646  HB  ILE P   8      11.015  -7.409 -10.333  0.00  0.00      PROB  
ATOM   1647  CG2 ILE P   8      12.283  -7.479  -8.511  0.00  0.00      PROB  
ATOM   1648 HG21 ILE P   8      11.603  -6.874  -7.873  0.00  0.00      PROB  
ATOM   1649 HG22 ILE P   8      13.341  -7.321  -8.214  0.00  0.00      PROB  
ATOM   1650 HG23 ILE P   8      12.168  -8.560  -8.281  0.00  0.00      PROB  
ATOM   1651  CG1 ILE P   8      12.125  -5.571 -10.245  0.00  0.00      PROB  
ATOM   1652 HG11 ILE P   8      11.304  -5.064  -9.694  0.00  0.00      PROB  
ATOM   1653 HG12 ILE P   8      11.779  -5.388 -11.284  0.00  0.00      PROB  
ATOM   1654  CD  ILE P   8      13.501  -5.083 -10.023  0.00  0.00      PROB  
ATOM   1655  HD1 ILE P   8      13.950  -5.589  -9.142  0.00  0.00      PROB  
ATOM   1656  HD2 ILE P   8      13.467  -3.990  -9.827  0.00  0.00      PROB  
ATOM   1657  HD3 ILE P   8      14.141  -5.323 -10.899  0.00  0.00      PROB  
ATOM   1658  C   ILE P   8      13.060  -9.422 -10.873  0.00  0.00      PROB  
ATOM   1659  O   ILE P   8      12.423 -10.063 -11.712  0.00  0.00      PROB  
ATOM   1660  N   THR P   9      13.949 -10.111 -10.031  0.00  0.00      PROB  
ATOM   1661  HN  THR P   9      14.705  -9.577  -9.660  0.00  0.00      PROB  
ATOM   1662  CA  THR P   9      13.864 -11.560  -9.844  0.00  0.00      PROB  
ATOM   1663  HA  THR P   9      13.030 -12.010 -10.363  0.00  0.00      PROB  
ATOM   1664  CB  THR P   9      15.087 -12.445 -10.103  0.00  0.00      PROB  
ATOM   1665  HB  THR P   9      15.017 -13.515  -9.810  0.00  0.00      PROB  
ATOM   1666  OG1 THR P   9      16.277 -11.823  -9.723  0.00  0.00      PROB  
ATOM   1667  HG1 THR P   9      16.466 -12.463  -9.033  0.00  0.00      PROB  
ATOM   1668  CG2 THR P   9      15.301 -12.545 -11.607  0.00  0.00      PROB  
ATOM   1669 HG21 THR P   9      15.561 -11.568 -12.067  0.00  0.00      PROB  
ATOM   1670 HG22 THR P   9      14.414 -12.992 -12.104  0.00  0.00      PROB  
ATOM   1671 HG23 THR P   9      16.141 -13.217 -11.884  0.00  0.00      PROB  
ATOM   1672  C   THR P   9      13.524 -11.721  -8.435  0.00  0.00      PROB  
ATOM   1673  O   THR P   9      14.120 -11.043  -7.556  0.00  0.00      PROB  
ATOM   1674  N   ARG P  10      12.591 -12.672  -8.063  0.00  0.00      PROB  
ATOM   1675  HN  ARG P  10      11.834 -12.890  -8.674  0.00  0.00      PROB  
ATOM   1676  CA  ARG P  10      12.486 -13.115  -6.708  0.00  0.00      PROB  
ATOM   1677  HA  ARG P  10      12.240 -12.256  -6.101  0.00  0.00      PROB  
ATOM   1678  CB  ARG P  10      11.325 -14.019  -6.521  0.00  0.00      PROB  
ATOM   1679  HB1 ARG P  10      10.405 -13.508  -6.878  0.00  0.00      PROB  
ATOM   1680  HB2 ARG P  10      11.226 -14.088  -5.417  0.00  0.00      PROB  
ATOM   1681  CG  ARG P  10      11.442 -15.367  -7.116  0.00  0.00      PROB  
ATOM   1682  HG1 ARG P  10      12.199 -15.948  -6.547  0.00  0.00      PROB  
ATOM   1683  HG2 ARG P  10      11.799 -15.304  -8.166  0.00  0.00      PROB  
ATOM   1684  CD  ARG P  10      10.134 -16.073  -7.244  0.00  0.00      PROB  
ATOM   1685  HD1 ARG P  10      10.255 -16.975  -7.881  0.00  0.00      PROB  
ATOM   1686  HD2 ARG P  10       9.368 -15.453  -7.757  0.00  0.00      PROB  
ATOM   1687  NE  ARG P  10       9.700 -16.426  -5.887  0.00  0.00      PROB  
ATOM   1688  HE  ARG P  10       9.005 -15.809  -5.519  0.00  0.00      PROB  
ATOM   1689  CZ  ARG P  10       9.830 -17.647  -5.382  0.00  0.00      PROB  
ATOM   1690  NH1 ARG P  10      10.654 -18.547  -5.899  0.00  0.00      PROB  
ATOM   1691 HH11 ARG P  10      11.166 -18.355  -6.736  0.00  0.00      PROB  
ATOM   1692 HH12 ARG P  10      10.600 -19.493  -5.579  0.00  0.00      PROB  
ATOM   1693  NH2 ARG P  10       9.046 -18.054  -4.399  0.00  0.00      PROB  
ATOM   1694 HH21 ARG P  10       8.335 -17.465  -4.014  0.00  0.00      PROB  
ATOM   1695 HH22 ARG P  10       8.876 -19.036  -4.327  0.00  0.00      PROB  
ATOM   1696  C   ARG P  10      13.679 -13.649  -6.090  0.00  0.00      PROB  
ATOM   1697  O   ARG P  10      14.458 -14.296  -6.705  0.00  0.00      PROB  
ATOM   1698  N   ILE P  11      13.854 -13.432  -4.813  0.00  0.00      PROB  
ATOM   1699  HN  ILE P  11      13.407 -12.679  -4.338  0.00  0.00      PROB  
ATOM   1700  CA  ILE P  11      14.932 -14.155  -4.101  0.00  0.00      PROB  
ATOM   1701  HA  ILE P  11      15.847 -14.033  -4.663  0.00  0.00      PROB  
ATOM   1702  CB  ILE P  11      15.231 -13.439  -2.750  0.00  0.00      PROB  
ATOM   1703  HB  ILE P  11      14.411 -13.762  -2.073  0.00  0.00      PROB  
ATOM   1704  CG2 ILE P  11      16.615 -13.901  -2.327  0.00  0.00      PROB  
ATOM   1705 HG21 ILE P  11      16.947 -13.278  -1.469  0.00  0.00      PROB  
ATOM   1706 HG22 ILE P  11      17.354 -13.737  -3.141  0.00  0.00      PROB  
ATOM   1707 HG23 ILE P  11      16.639 -14.998  -2.152  0.00  0.00      PROB  
ATOM   1708  CG1 ILE P  11      15.153 -11.895  -2.859  0.00  0.00      PROB  
ATOM   1709 HG11 ILE P  11      14.128 -11.611  -3.177  0.00  0.00      PROB  
ATOM   1710 HG12 ILE P  11      15.891 -11.468  -3.572  0.00  0.00      PROB  
ATOM   1711  CD  ILE P  11      15.340 -11.123  -1.574  0.00  0.00      PROB  
ATOM   1712  HD1 ILE P  11      16.324 -11.357  -1.113  0.00  0.00      PROB  
ATOM   1713  HD2 ILE P  11      14.485 -11.071  -0.867  0.00  0.00      PROB  
ATOM   1714  HD3 ILE P  11      15.541 -10.051  -1.785  0.00  0.00      PROB  
ATOM   1715  C   ILE P  11      14.499 -15.532  -3.871  0.00  0.00      PROB  
ATOM   1716  O   ILE P  11      13.327 -15.818  -3.410  0.00  0.00      PROB  
ATOM   1717  N   MET P  12      15.394 -16.529  -4.151  0.00  0.00      PROB  
ATOM   1718  HN  MET P  12      16.309 -16.298  -4.474  0.00  0.00      PROB  
ATOM   1719  CA  MET P  12      15.175 -17.948  -4.054  0.00  0.00      PROB  
ATOM   1720  HA  MET P  12      14.268 -18.146  -4.605  0.00  0.00      PROB  
ATOM   1721  CB  MET P  12      16.276 -18.748  -4.686  0.00  0.00      PROB  
ATOM   1722  HB1 MET P  12      16.027 -19.827  -4.602  0.00  0.00      PROB  
ATOM   1723  HB2 MET P  12      17.233 -18.565  -4.153  0.00  0.00      PROB  
ATOM   1724  CG  MET P  12      16.673 -18.425  -6.166  0.00  0.00      PROB  
ATOM   1725  HG1 MET P  12      17.507 -19.121  -6.404  0.00  0.00      PROB  
ATOM   1726  HG2 MET P  12      16.951 -17.351  -6.115  0.00  0.00      PROB  
ATOM   1727  SD  MET P  12      15.181 -18.698  -7.201  0.00  0.00      PROB  
ATOM   1728  CE  MET P  12      15.879 -17.862  -8.614  0.00  0.00      PROB  
ATOM   1729  HE1 MET P  12      16.859 -18.347  -8.814  0.00  0.00      PROB  
ATOM   1730  HE2 MET P  12      15.841 -16.755  -8.527  0.00  0.00      PROB  
ATOM   1731  HE3 MET P  12      15.149 -17.945  -9.446  0.00  0.00      PROB  
ATOM   1732  C   MET P  12      14.838 -18.579  -2.704  0.00  0.00      PROB  
ATOM   1733  O   MET P  12      13.880 -19.336  -2.644  0.00  0.00      PROB  
ATOM   1734  N   ASP P  13      15.548 -18.148  -1.623  0.00  0.00      PROB  
ATOM   1735  HN  ASP P  13      16.342 -17.558  -1.749  0.00  0.00      PROB  
ATOM   1736  CA  ASP P  13      15.315 -18.737  -0.285  0.00  0.00      PROB  
ATOM   1737  HA  ASP P  13      15.146 -19.798  -0.400  0.00  0.00      PROB  
ATOM   1738  CB  ASP P  13      16.621 -18.627   0.556  0.00  0.00      PROB  
ATOM   1739  HB1 ASP P  13      16.270 -18.527   1.605  0.00  0.00      PROB  
ATOM   1740  HB2 ASP P  13      17.164 -17.693   0.296  0.00  0.00      PROB  
ATOM   1741  CG  ASP P  13      17.551 -19.742   0.402  0.00  0.00      PROB  
ATOM   1742  OD1 ASP P  13      17.277 -20.800  -0.197  0.00  0.00      PROB  
ATOM   1743  OD2 ASP P  13      18.572 -19.637   1.163  0.00  0.00      PROB  
ATOM   1744  C   ASP P  13      14.132 -18.127   0.461  0.00  0.00      PROB  
ATOM   1745  O   ASP P  13      13.845 -16.929   0.441  0.00  0.00      PROB  
ATOM   1746  N   GLU P  14      13.387 -18.984   1.102  0.00  0.00      PROB  
ATOM   1747  HN  GLU P  14      13.692 -19.925   0.974  0.00  0.00      PROB  
ATOM   1748  CA  GLU P  14      12.227 -18.591   1.808  0.00  0.00      PROB  
ATOM   1749  HA  GLU P  14      11.564 -18.013   1.182  0.00  0.00      PROB  
ATOM   1750  CB  GLU P  14      11.335 -19.859   2.201  0.00  0.00      PROB  
ATOM   1751  HB1 GLU P  14      10.800 -20.199   1.288  0.00  0.00      PROB  
ATOM   1752  HB2 GLU P  14      10.526 -19.402   2.809  0.00  0.00      PROB  
ATOM   1753  CG  GLU P  14      12.053 -21.037   2.932  0.00  0.00      PROB  
ATOM   1754  HG1 GLU P  14      12.577 -20.627   3.821  0.00  0.00      PROB  
ATOM   1755  HG2 GLU P  14      12.793 -21.573   2.301  0.00  0.00      PROB  
ATOM   1756  CD  GLU P  14      11.090 -22.104   3.354  0.00  0.00      PROB  
ATOM   1757  OE1 GLU P  14      10.913 -22.299   4.563  0.00  0.00      PROB  
ATOM   1758  OE2 GLU P  14      10.537 -22.872   2.514  0.00  0.00      PROB  
ATOM   1759  C   GLU P  14      12.509 -17.684   3.002  0.00  0.00      PROB  
ATOM   1760  O   GLU P  14      11.803 -16.654   3.149  0.00  0.00      PROB  
ATOM   1761  N   ARG P  15      13.579 -17.983   3.793  0.00  0.00      PROB  
ATOM   1762  HN  ARG P  15      13.993 -18.857   3.550  0.00  0.00      PROB  
ATOM   1763  CA  ARG P  15      14.014 -17.134   4.835  0.00  0.00      PROB  
ATOM   1764  HA  ARG P  15      13.104 -16.936   5.382  0.00  0.00      PROB  
ATOM   1765  CB  ARG P  15      15.034 -17.771   5.818  0.00  0.00      PROB  
ATOM   1766  HB1 ARG P  15      15.249 -16.979   6.567  0.00  0.00      PROB  
ATOM   1767  HB2 ARG P  15      15.982 -18.011   5.291  0.00  0.00      PROB  
ATOM   1768  CG  ARG P  15      14.475 -18.980   6.696  0.00  0.00      PROB  
ATOM   1769  HG1 ARG P  15      15.354 -19.312   7.288  0.00  0.00      PROB  
ATOM   1770  HG2 ARG P  15      14.282 -19.809   5.982  0.00  0.00      PROB  
ATOM   1771  CD  ARG P  15      13.134 -18.772   7.463  0.00  0.00      PROB  
ATOM   1772  HD1 ARG P  15      12.880 -19.648   8.097  0.00  0.00      PROB  
ATOM   1773  HD2 ARG P  15      12.276 -18.546   6.794  0.00  0.00      PROB  
ATOM   1774  NE  ARG P  15      13.379 -17.637   8.359  0.00  0.00      PROB  
ATOM   1775  HE  ARG P  15      14.228 -17.108   8.322  0.00  0.00      PROB  
ATOM   1776  CZ  ARG P  15      12.526 -17.224   9.277  0.00  0.00      PROB  
ATOM   1777  NH1 ARG P  15      11.292 -17.749   9.400  0.00  0.00      PROB  
ATOM   1778 HH11 ARG P  15      11.032 -18.573   8.897  0.00  0.00      PROB  
ATOM   1779 HH12 ARG P  15      10.709 -17.462  10.160  0.00  0.00      PROB  
ATOM   1780  NH2 ARG P  15      12.965 -16.274  10.056  0.00  0.00      PROB  
ATOM   1781 HH21 ARG P  15      13.913 -15.957  10.026  0.00  0.00      PROB  
ATOM   1782 HH22 ARG P  15      12.261 -15.798  10.583  0.00  0.00      PROB  
ATOM   1783  C   ARG P  15      14.447 -15.764   4.349  0.00  0.00      PROB  
ATOM   1784  O   ARG P  15      14.152 -14.764   4.993  0.00  0.00      PROB  
ATOM   1785  N   ASN P  16      15.193 -15.778   3.185  0.00  0.00      PROB  
ATOM   1786  HN  ASN P  16      15.561 -16.651   2.874  0.00  0.00      PROB  
ATOM   1787  CA  ASN P  16      15.658 -14.555   2.522  0.00  0.00      PROB  
ATOM   1788  HA  ASN P  16      16.306 -14.011   3.193  0.00  0.00      PROB  
ATOM   1789  CB  ASN P  16      16.472 -14.821   1.196  0.00  0.00      PROB  
ATOM   1790  HB1 ASN P  16      16.756 -13.856   0.724  0.00  0.00      PROB  
ATOM   1791  HB2 ASN P  16      15.979 -15.517   0.485  0.00  0.00      PROB  
ATOM   1792  CG  ASN P  16      17.827 -15.432   1.499  0.00  0.00      PROB  
ATOM   1793  OD1 ASN P  16      18.133 -15.863   2.627  0.00  0.00      PROB  
ATOM   1794  ND2 ASN P  16      18.749 -15.482   0.544  0.00  0.00      PROB  
ATOM   1795 HD21 ASN P  16      19.560 -16.042   0.715  0.00  0.00      PROB  
ATOM   1796 HD22 ASN P  16      18.472 -15.521  -0.416  0.00  0.00      PROB  
ATOM   1797  C   ASN P  16      14.496 -13.677   2.157  0.00  0.00      PROB  
ATOM   1798  O   ASN P  16      14.538 -12.474   2.233  0.00  0.00      PROB  
ATOM   1799  N   ARG P  17      13.417 -14.274   1.571  0.00  0.00      PROB  
ATOM   1800  HN  ARG P  17      13.527 -15.240   1.350  0.00  0.00      PROB  
ATOM   1801  CA  ARG P  17      12.215 -13.561   1.232  0.00  0.00      PROB  
ATOM   1802  HA  ARG P  17      12.526 -12.670   0.707  0.00  0.00      PROB  
ATOM   1803  CB  ARG P  17      11.192 -14.395   0.410  0.00  0.00      PROB  
ATOM   1804  HB1 ARG P  17      10.255 -13.807   0.505  0.00  0.00      PROB  
ATOM   1805  HB2 ARG P  17      10.996 -15.342   0.956  0.00  0.00      PROB  
ATOM   1806  CG  ARG P  17      11.408 -14.526  -1.057  0.00  0.00      PROB  
ATOM   1807  HG1 ARG P  17      12.306 -15.180  -1.075  0.00  0.00      PROB  
ATOM   1808  HG2 ARG P  17      11.738 -13.570  -1.518  0.00  0.00      PROB  
ATOM   1809  CD  ARG P  17      10.257 -15.060  -1.872  0.00  0.00      PROB  
ATOM   1810  HD1 ARG P  17      10.406 -15.120  -2.972  0.00  0.00      PROB  
ATOM   1811  HD2 ARG P  17       9.455 -14.300  -1.758  0.00  0.00      PROB  
ATOM   1812  NE  ARG P  17       9.866 -16.407  -1.254  0.00  0.00      PROB  
ATOM   1813  HE  ARG P  17       9.128 -16.499  -0.586  0.00  0.00      PROB  
ATOM   1814  CZ  ARG P  17      10.485 -17.538  -1.519  0.00  0.00      PROB  
ATOM   1815  NH1 ARG P  17      11.567 -17.584  -2.199  0.00  0.00      PROB  
ATOM   1816 HH11 ARG P  17      12.113 -16.843  -2.590  0.00  0.00      PROB  
ATOM   1817 HH12 ARG P  17      12.186 -18.369  -2.167  0.00  0.00      PROB  
ATOM   1818  NH2 ARG P  17      10.063 -18.636  -0.920  0.00  0.00      PROB  
ATOM   1819 HH21 ARG P  17       9.117 -18.579  -0.603  0.00  0.00      PROB  
ATOM   1820 HH22 ARG P  17      10.364 -19.526  -1.262  0.00  0.00      PROB  
ATOM   1821  C   ARG P  17      11.633 -12.952   2.518  0.00  0.00      PROB  
ATOM   1822  O   ARG P  17      11.284 -11.762   2.545  0.00  0.00      PROB  
ATOM   1823  N   GLN P  18      11.483 -13.669   3.592  0.00  0.00      PROB  
ATOM   1824  HN  GLN P  18      11.798 -14.614   3.631  0.00  0.00      PROB  
ATOM   1825  CA  GLN P  18      11.084 -13.094   4.808  0.00  0.00      PROB  
ATOM   1826  HA  GLN P  18      10.135 -12.582   4.741  0.00  0.00      PROB  
ATOM   1827  CB  GLN P  18      10.951 -14.192   5.870  0.00  0.00      PROB  
ATOM   1828  HB1 GLN P  18      10.660 -13.794   6.865  0.00  0.00      PROB  
ATOM   1829  HB2 GLN P  18      11.820 -14.876   5.978  0.00  0.00      PROB  
ATOM   1830  CG  GLN P  18       9.766 -15.168   5.514  0.00  0.00      PROB  
ATOM   1831  HG1 GLN P  18       9.509 -15.796   6.393  0.00  0.00      PROB  
ATOM   1832  HG2 GLN P  18      10.153 -15.714   4.627  0.00  0.00      PROB  
ATOM   1833  CD  GLN P  18       8.485 -14.340   5.006  0.00  0.00      PROB  
ATOM   1834  OE1 GLN P  18       8.041 -14.483   3.819  0.00  0.00      PROB  
ATOM   1835  NE2 GLN P  18       7.912 -13.510   5.865  0.00  0.00      PROB  
ATOM   1836 HE21 GLN P  18       6.981 -13.168   5.738  0.00  0.00      PROB  
ATOM   1837 HE22 GLN P  18       8.236 -13.550   6.810  0.00  0.00      PROB  
ATOM   1838  C   GLN P  18      11.972 -12.027   5.400  0.00  0.00      PROB  
ATOM   1839  O   GLN P  18      11.379 -11.023   5.765  0.00  0.00      PROB  
ATOM   1840  N   VAL P  19      13.250 -12.151   5.451  0.00  0.00      PROB  
ATOM   1841  HN  VAL P  19      13.701 -12.982   5.134  0.00  0.00      PROB  
ATOM   1842  CA  VAL P  19      14.120 -11.157   6.003  0.00  0.00      PROB  
ATOM   1843  HA  VAL P  19      13.769 -10.950   7.003  0.00  0.00      PROB  
ATOM   1844  CB  VAL P  19      15.548 -11.718   6.161  0.00  0.00      PROB  
ATOM   1845  HB  VAL P  19      15.843 -12.098   5.160  0.00  0.00      PROB  
ATOM   1846  CG1 VAL P  19      16.473 -10.633   6.679  0.00  0.00      PROB  
ATOM   1847 HG11 VAL P  19      16.024  -9.978   7.456  0.00  0.00      PROB  
ATOM   1848 HG12 VAL P  19      16.737  -9.881   5.905  0.00  0.00      PROB  
ATOM   1849 HG13 VAL P  19      17.357 -11.202   7.038  0.00  0.00      PROB  
ATOM   1850  CG2 VAL P  19      15.501 -12.891   7.179  0.00  0.00      PROB  
ATOM   1851 HG21 VAL P  19      14.735 -13.684   7.042  0.00  0.00      PROB  
ATOM   1852 HG22 VAL P  19      15.258 -12.605   8.225  0.00  0.00      PROB  
ATOM   1853 HG23 VAL P  19      16.492 -13.393   7.156  0.00  0.00      PROB  
ATOM   1854  C   VAL P  19      14.129  -9.809   5.172  0.00  0.00      PROB  
ATOM   1855  O   VAL P  19      14.112  -8.728   5.710  0.00  0.00      PROB  
ATOM   1856  N   THR P  20      14.112  -9.958   3.858  0.00  0.00      PROB  
ATOM   1857  HN  THR P  20      14.095 -10.871   3.459  0.00  0.00      PROB  
ATOM   1858  CA  THR P  20      13.990  -8.770   2.955  0.00  0.00      PROB  
ATOM   1859  HA  THR P  20      14.804  -8.110   3.214  0.00  0.00      PROB  
ATOM   1860  CB  THR P  20      14.051  -9.196   1.451  0.00  0.00      PROB  
ATOM   1861  HB  THR P  20      13.237  -9.927   1.257  0.00  0.00      PROB  
ATOM   1862  OG1 THR P  20      15.287  -9.817   1.216  0.00  0.00      PROB  
ATOM   1863  HG1 THR P  20      15.419 -10.700   1.569  0.00  0.00      PROB  
ATOM   1864  CG2 THR P  20      14.037  -8.007   0.557  0.00  0.00      PROB  
ATOM   1865 HG21 THR P  20      14.336  -8.355  -0.454  0.00  0.00      PROB  
ATOM   1866 HG22 THR P  20      14.902  -7.384   0.872  0.00  0.00      PROB  
ATOM   1867 HG23 THR P  20      13.065  -7.474   0.487  0.00  0.00      PROB  
ATOM   1868  C   THR P  20      12.716  -8.034   2.986  0.00  0.00      PROB  
ATOM   1869  O   THR P  20      12.694  -6.797   2.854  0.00  0.00      PROB  
ATOM   1870  N   PHE P  21      11.598  -8.706   3.099  0.00  0.00      PROB  
ATOM   1871  HN  PHE P  21      11.487  -9.684   2.941  0.00  0.00      PROB  
ATOM   1872  CA  PHE P  21      10.283  -8.156   3.295  0.00  0.00      PROB  
ATOM   1873  HA  PHE P  21      10.058  -7.593   2.402  0.00  0.00      PROB  
ATOM   1874  CB  PHE P  21       9.298  -9.300   3.398  0.00  0.00      PROB  
ATOM   1875  HB1 PHE P  21       9.627  -9.990   4.204  0.00  0.00      PROB  
ATOM   1876  HB2 PHE P  21       9.287  -9.816   2.414  0.00  0.00      PROB  
ATOM   1877  CG  PHE P  21       7.855  -8.841   3.709  0.00  0.00      PROB  
ATOM   1878  CD1 PHE P  21       7.328  -7.790   2.929  0.00  0.00      PROB  
ATOM   1879  HD1 PHE P  21       7.949  -7.311   2.186  0.00  0.00      PROB  
ATOM   1880  CE1 PHE P  21       6.046  -7.208   3.228  0.00  0.00      PROB  
ATOM   1881  HE1 PHE P  21       5.676  -6.398   2.618  0.00  0.00      PROB  
ATOM   1882  CZ  PHE P  21       5.381  -7.779   4.318  0.00  0.00      PROB  
ATOM   1883  HZ  PHE P  21       4.403  -7.351   4.484  0.00  0.00      PROB  
ATOM   1884  CD2 PHE P  21       7.152  -9.337   4.830  0.00  0.00      PROB  
ATOM   1885  HD2 PHE P  21       7.586 -10.170   5.364  0.00  0.00      PROB  
ATOM   1886  CE2 PHE P  21       5.876  -8.836   5.110  0.00  0.00      PROB  
ATOM   1887  HE2 PHE P  21       5.318  -9.212   5.954  0.00  0.00      PROB  
ATOM   1888  C   PHE P  21      10.159  -7.072   4.393  0.00  0.00      PROB  
ATOM   1889  O   PHE P  21       9.700  -5.971   4.147  0.00  0.00      PROB  
ATOM   1890  N   THR P  22      10.673  -7.193   5.634  0.00  0.00      PROB  
ATOM   1891  HN  THR P  22      11.104  -8.074   5.816  0.00  0.00      PROB  
ATOM   1892  CA  THR P  22      10.647  -6.277   6.786  0.00  0.00      PROB  
ATOM   1893  HA  THR P  22       9.693  -5.775   6.856  0.00  0.00      PROB  
ATOM   1894  CB  THR P  22      10.984  -6.865   8.129  0.00  0.00      PROB  
ATOM   1895  HB  THR P  22      11.565  -6.208   8.812  0.00  0.00      PROB  
ATOM   1896  OG1 THR P  22      11.870  -7.985   7.869  0.00  0.00      PROB  
ATOM   1897  HG1 THR P  22      12.689  -7.528   7.666  0.00  0.00      PROB  
ATOM   1898  CG2 THR P  22       9.675  -7.378   8.949  0.00  0.00      PROB  
ATOM   1899 HG21 THR P  22       9.169  -8.125   8.301  0.00  0.00      PROB  
ATOM   1900 HG22 THR P  22       8.878  -6.654   9.219  0.00  0.00      PROB  
ATOM   1901 HG23 THR P  22       9.952  -7.912   9.883  0.00  0.00      PROB  
ATOM   1902  C   THR P  22      11.603  -5.115   6.532  0.00  0.00      PROB  
ATOM   1903  O   THR P  22      11.249  -4.007   6.731  0.00  0.00      PROB  
ATOM   1904  N   LYS P  23      12.783  -5.446   6.015  0.00  0.00      PROB  
ATOM   1905  HN  LYS P  23      13.073  -6.341   5.685  0.00  0.00      PROB  
ATOM   1906  CA  LYS P  23      13.700  -4.404   5.525  0.00  0.00      PROB  
ATOM   1907  HA  LYS P  23      14.026  -3.795   6.355  0.00  0.00      PROB  
ATOM   1908  CB  LYS P  23      15.054  -5.015   4.982  0.00  0.00      PROB  
ATOM   1909  HB1 LYS P  23      15.712  -4.178   4.665  0.00  0.00      PROB  
ATOM   1910  HB2 LYS P  23      14.767  -5.682   4.141  0.00  0.00      PROB  
ATOM   1911  CG  LYS P  23      15.798  -5.877   6.061  0.00  0.00      PROB  
ATOM   1912  HG1 LYS P  23      15.186  -6.665   6.551  0.00  0.00      PROB  
ATOM   1913  HG2 LYS P  23      16.121  -5.303   6.956  0.00  0.00      PROB  
ATOM   1914  CD  LYS P  23      17.155  -6.437   5.567  0.00  0.00      PROB  
ATOM   1915  HD1 LYS P  23      17.833  -5.634   5.208  0.00  0.00      PROB  
ATOM   1916  HD2 LYS P  23      16.788  -7.013   4.691  0.00  0.00      PROB  
ATOM   1917  CE  LYS P  23      17.863  -7.227   6.641  0.00  0.00      PROB  
ATOM   1918  HE1 LYS P  23      17.232  -8.041   7.058  0.00  0.00      PROB  
ATOM   1919  HE2 LYS P  23      18.185  -6.559   7.469  0.00  0.00      PROB  
ATOM   1920  NZ  LYS P  23      19.074  -7.759   6.088  0.00  0.00      PROB  
ATOM   1921  HZ1 LYS P  23      18.830  -8.060   5.122  0.00  0.00      PROB  
ATOM   1922  HZ2 LYS P  23      19.441  -8.542   6.665  0.00  0.00      PROB  
ATOM   1923  HZ3 LYS P  23      19.803  -7.017   6.099  0.00  0.00      PROB  
ATOM   1924  C   LYS P  23      13.101  -3.384   4.501  0.00  0.00      PROB  
ATOM   1925  O   LYS P  23      13.157  -2.172   4.671  0.00  0.00      PROB  
ATOM   1926  N   ARG P  24      12.361  -3.939   3.455  0.00  0.00      PROB  
ATOM   1927  HN  ARG P  24      12.360  -4.925   3.310  0.00  0.00      PROB  
ATOM   1928  CA  ARG P  24      11.665  -3.098   2.473  0.00  0.00      PROB  
ATOM   1929  HA  ARG P  24      12.398  -2.330   2.273  0.00  0.00      PROB  
ATOM   1930  CB  ARG P  24      11.330  -3.960   1.213  0.00  0.00      PROB  
ATOM   1931  HB1 ARG P  24      10.548  -3.525   0.555  0.00  0.00      PROB  
ATOM   1932  HB2 ARG P  24      10.988  -4.977   1.500  0.00  0.00      PROB  
ATOM   1933  CG  ARG P  24      12.557  -4.166   0.228  0.00  0.00      PROB  
ATOM   1934  HG1 ARG P  24      12.264  -4.779  -0.651  0.00  0.00      PROB  
ATOM   1935  HG2 ARG P  24      13.181  -4.948   0.711  0.00  0.00      PROB  
ATOM   1936  CD  ARG P  24      13.416  -2.971  -0.053  0.00  0.00      PROB  
ATOM   1937  HD1 ARG P  24      13.923  -2.581   0.856  0.00  0.00      PROB  
ATOM   1938  HD2 ARG P  24      12.844  -2.228  -0.647  0.00  0.00      PROB  
ATOM   1939  NE  ARG P  24      14.607  -3.429  -0.865  0.00  0.00      PROB  
ATOM   1940  HE  ARG P  24      15.539  -3.364  -0.508  0.00  0.00      PROB  
ATOM   1941  CZ  ARG P  24      14.612  -3.797  -2.149  0.00  0.00      PROB  
ATOM   1942  NH1 ARG P  24      13.559  -3.879  -2.832  0.00  0.00      PROB  
ATOM   1943 HH11 ARG P  24      13.759  -4.030  -3.800  0.00  0.00      PROB  
ATOM   1944 HH12 ARG P  24      12.683  -3.529  -2.500  0.00  0.00      PROB  
ATOM   1945  NH2 ARG P  24      15.661  -4.378  -2.594  0.00  0.00      PROB  
ATOM   1946 HH21 ARG P  24      16.525  -4.181  -2.130  0.00  0.00      PROB  
ATOM   1947 HH22 ARG P  24      15.680  -4.745  -3.524  0.00  0.00      PROB  
ATOM   1948  C   ARG P  24      10.391  -2.370   2.987  0.00  0.00      PROB  
ATOM   1949  O   ARG P  24      10.133  -1.182   2.624  0.00  0.00      PROB  
ATOM   1950  N   LYS P  25       9.565  -3.075   3.756  0.00  0.00      PROB  
ATOM   1951  HN  LYS P  25       9.813  -4.040   3.791  0.00  0.00      PROB  
ATOM   1952  CA  LYS P  25       8.277  -2.611   4.359  0.00  0.00      PROB  
ATOM   1953  HA  LYS P  25       7.698  -2.430   3.465  0.00  0.00      PROB  
ATOM   1954  CB  LYS P  25       7.640  -3.736   5.199  0.00  0.00      PROB  
ATOM   1955  HB1 LYS P  25       8.326  -4.039   6.019  0.00  0.00      PROB  
ATOM   1956  HB2 LYS P  25       7.412  -4.654   4.616  0.00  0.00      PROB  
ATOM   1957  CG  LYS P  25       6.354  -3.370   5.897  0.00  0.00      PROB  
ATOM   1958  HG1 LYS P  25       5.732  -2.851   5.138  0.00  0.00      PROB  
ATOM   1959  HG2 LYS P  25       6.589  -2.607   6.670  0.00  0.00      PROB  
ATOM   1960  CD  LYS P  25       5.491  -4.552   6.395  0.00  0.00      PROB  
ATOM   1961  HD1 LYS P  25       5.356  -5.167   5.480  0.00  0.00      PROB  
ATOM   1962  HD2 LYS P  25       4.450  -4.233   6.614  0.00  0.00      PROB  
ATOM   1963  CE  LYS P  25       6.183  -5.438   7.456  0.00  0.00      PROB  
ATOM   1964  HE1 LYS P  25       7.186  -5.805   7.150  0.00  0.00      PROB  
ATOM   1965  HE2 LYS P  25       5.448  -6.253   7.633  0.00  0.00      PROB  
ATOM   1966  NZ  LYS P  25       6.376  -4.601   8.745  0.00  0.00      PROB  
ATOM   1967  HZ1 LYS P  25       5.548  -4.088   9.110  0.00  0.00      PROB  
ATOM   1968  HZ2 LYS P  25       7.029  -3.838   8.475  0.00  0.00      PROB  
ATOM   1969  HZ3 LYS P  25       6.857  -5.178   9.465  0.00  0.00      PROB  
ATOM   1970  C   LYS P  25       8.372  -1.279   5.092  0.00  0.00      PROB  
ATOM   1971  O   LYS P  25       7.505  -0.397   4.873  0.00  0.00      PROB  
ATOM   1972  N   PHE P  26       9.347  -0.994   5.975  0.00  0.00      PROB  
ATOM   1973  HN  PHE P  26       9.989  -1.715   6.222  0.00  0.00      PROB  
ATOM   1974  CA  PHE P  26       9.419   0.235   6.780  0.00  0.00      PROB  
ATOM   1975  HA  PHE P  26       8.447   0.267   7.249  0.00  0.00      PROB  
ATOM   1976  CB  PHE P  26      10.483   0.182   7.919  0.00  0.00      PROB  
ATOM   1977  HB1 PHE P  26      11.349  -0.429   7.586  0.00  0.00      PROB  
ATOM   1978  HB2 PHE P  26      10.074  -0.345   8.808  0.00  0.00      PROB  
ATOM   1979  CG  PHE P  26      10.954   1.528   8.473  0.00  0.00      PROB  
ATOM   1980  CD1 PHE P  26      12.301   1.872   8.440  0.00  0.00      PROB  
ATOM   1981  HD1 PHE P  26      12.964   1.180   7.943  0.00  0.00      PROB  
ATOM   1982  CE1 PHE P  26      12.742   3.168   8.758  0.00  0.00      PROB  
ATOM   1983  HE1 PHE P  26      13.798   3.377   8.677  0.00  0.00      PROB  
ATOM   1984  CZ  PHE P  26      11.852   4.058   9.374  0.00  0.00      PROB  
ATOM   1985  HZ  PHE P  26      12.202   4.989   9.796  0.00  0.00      PROB  
ATOM   1986  CD2 PHE P  26      10.047   2.467   9.058  0.00  0.00      PROB  
ATOM   1987  HD2 PHE P  26       8.992   2.237   9.072  0.00  0.00      PROB  
ATOM   1988  CE2 PHE P  26      10.513   3.719   9.466  0.00  0.00      PROB  
ATOM   1989  HE2 PHE P  26       9.853   4.427   9.944  0.00  0.00      PROB  
ATOM   1990  C   PHE P  26       9.563   1.475   5.863  0.00  0.00      PROB  
ATOM   1991  O   PHE P  26       9.050   2.564   6.110  0.00  0.00      PROB  
ATOM   1992  N   GLY P  27      10.334   1.324   4.785  0.00  0.00      PROB  
ATOM   1993  HN  GLY P  27      10.665   0.405   4.587  0.00  0.00      PROB  
ATOM   1994  CA  GLY P  27      10.606   2.400   3.904  0.00  0.00      PROB  
ATOM   1995  HA1 GLY P  27      11.495   2.062   3.390  0.00  0.00      PROB  
ATOM   1996  HA2 GLY P  27      10.813   3.289   4.481  0.00  0.00      PROB  
ATOM   1997  C   GLY P  27       9.551   2.600   2.846  0.00  0.00      PROB  
ATOM   1998  O   GLY P  27       9.286   3.772   2.598  0.00  0.00      PROB  
ATOM   1999  N   LEU P  28       8.801   1.560   2.288  0.00  0.00      PROB  
ATOM   2000  HN  LEU P  28       9.282   0.687   2.265  0.00  0.00      PROB  
ATOM   2001  CA  LEU P  28       7.633   1.759   1.475  0.00  0.00      PROB  
ATOM   2002  HA  LEU P  28       7.831   2.250   0.534  0.00  0.00      PROB  
ATOM   2003  CB  LEU P  28       7.065   0.384   1.001  0.00  0.00      PROB  
ATOM   2004  HB1 LEU P  28       6.711  -0.278   1.819  0.00  0.00      PROB  
ATOM   2005  HB2 LEU P  28       7.854  -0.071   0.364  0.00  0.00      PROB  
ATOM   2006  CG  LEU P  28       5.926   0.495  -0.100  0.00  0.00      PROB  
ATOM   2007  HG  LEU P  28       5.073   0.927   0.465  0.00  0.00      PROB  
ATOM   2008  CD1 LEU P  28       5.979   1.492  -1.289  0.00  0.00      PROB  
ATOM   2009 HD11 LEU P  28       6.914   1.470  -1.889  0.00  0.00      PROB  
ATOM   2010 HD12 LEU P  28       6.017   2.499  -0.823  0.00  0.00      PROB  
ATOM   2011 HD13 LEU P  28       5.037   1.451  -1.877  0.00  0.00      PROB  
ATOM   2012  CD2 LEU P  28       5.512  -0.867  -0.662  0.00  0.00      PROB  
ATOM   2013 HD21 LEU P  28       6.212  -1.215  -1.451  0.00  0.00      PROB  
ATOM   2014 HD22 LEU P  28       4.493  -0.773  -1.095  0.00  0.00      PROB  
ATOM   2015 HD23 LEU P  28       5.496  -1.520   0.237  0.00  0.00      PROB  
ATOM   2016  C   LEU P  28       6.524   2.420   2.253  0.00  0.00      PROB  
ATOM   2017  O   LEU P  28       5.857   3.359   1.735  0.00  0.00      PROB  
ATOM   2018  N   MET P  29       6.316   1.995   3.552  0.00  0.00      PROB  
ATOM   2019  HN  MET P  29       6.825   1.176   3.804  0.00  0.00      PROB  
ATOM   2020  CA  MET P  29       5.461   2.723   4.529  0.00  0.00      PROB  
ATOM   2021  HA  MET P  29       4.570   2.859   3.935  0.00  0.00      PROB  
ATOM   2022  CB  MET P  29       5.128   1.837   5.766  0.00  0.00      PROB  
ATOM   2023  HB1 MET P  29       4.714   2.463   6.585  0.00  0.00      PROB  
ATOM   2024  HB2 MET P  29       6.091   1.408   6.117  0.00  0.00      PROB  
ATOM   2025  CG  MET P  29       4.272   0.686   5.323  0.00  0.00      PROB  
ATOM   2026  HG1 MET P  29       4.818   0.079   4.569  0.00  0.00      PROB  
ATOM   2027  HG2 MET P  29       3.340   1.028   4.824  0.00  0.00      PROB  
ATOM   2028  SD  MET P  29       3.885  -0.490   6.625  0.00  0.00      PROB  
ATOM   2029  CE  MET P  29       2.803  -1.624   5.630  0.00  0.00      PROB  
ATOM   2030  HE1 MET P  29       1.795  -1.238   5.369  0.00  0.00      PROB  
ATOM   2031  HE2 MET P  29       2.637  -2.597   6.140  0.00  0.00      PROB  
ATOM   2032  HE3 MET P  29       3.293  -1.902   4.673  0.00  0.00      PROB  
ATOM   2033  C   MET P  29       5.900   4.160   4.897  0.00  0.00      PROB  
ATOM   2034  O   MET P  29       5.123   5.091   4.799  0.00  0.00      PROB  
ATOM   2035  N   LYS P  30       7.231   4.447   5.247  0.00  0.00      PROB  
ATOM   2036  HN  LYS P  30       7.930   3.749   5.381  0.00  0.00      PROB  
ATOM   2037  CA  LYS P  30       7.767   5.752   5.460  0.00  0.00      PROB  
ATOM   2038  HA  LYS P  30       7.166   6.209   6.232  0.00  0.00      PROB  
ATOM   2039  CB  LYS P  30       9.244   5.570   5.913  0.00  0.00      PROB  
ATOM   2040  HB1 LYS P  30       9.805   4.789   5.356  0.00  0.00      PROB  
ATOM   2041  HB2 LYS P  30       9.248   5.235   6.972  0.00  0.00      PROB  
ATOM   2042  CG  LYS P  30      10.183   6.878   5.825  0.00  0.00      PROB  
ATOM   2043  HG1 LYS P  30       9.738   7.695   6.432  0.00  0.00      PROB  
ATOM   2044  HG2 LYS P  30      10.298   7.286   4.798  0.00  0.00      PROB  
ATOM   2045  CD  LYS P  30      11.564   6.875   6.483  0.00  0.00      PROB  
ATOM   2046  HD1 LYS P  30      12.230   6.202   5.901  0.00  0.00      PROB  
ATOM   2047  HD2 LYS P  30      11.414   6.401   7.477  0.00  0.00      PROB  
ATOM   2048  CE  LYS P  30      12.300   8.175   6.524  0.00  0.00      PROB  
ATOM   2049  HE1 LYS P  30      13.270   8.117   7.062  0.00  0.00      PROB  
ATOM   2050  HE2 LYS P  30      11.721   8.921   7.109  0.00  0.00      PROB  
ATOM   2051  NZ  LYS P  30      12.406   8.723   5.194  0.00  0.00      PROB  
ATOM   2052  HZ1 LYS P  30      12.397   7.953   4.494  0.00  0.00      PROB  
ATOM   2053  HZ2 LYS P  30      13.286   9.266   5.090  0.00  0.00      PROB  
ATOM   2054  HZ3 LYS P  30      11.658   9.393   4.923  0.00  0.00      PROB  
ATOM   2055  C   LYS P  30       7.736   6.701   4.229  0.00  0.00      PROB  
ATOM   2056  O   LYS P  30       7.355   7.890   4.363  0.00  0.00      PROB  
ATOM   2057  N   LYS P  31       7.989   6.263   2.928  0.00  0.00      PROB  
ATOM   2058  HN  LYS P  31       8.346   5.336   2.841  0.00  0.00      PROB  
ATOM   2059  CA  LYS P  31       7.752   7.134   1.805  0.00  0.00      PROB  
ATOM   2060  HA  LYS P  31       8.228   8.091   1.962  0.00  0.00      PROB  
ATOM   2061  CB  LYS P  31       8.516   6.646   0.593  0.00  0.00      PROB  
ATOM   2062  HB1 LYS P  31       8.080   7.011  -0.361  0.00  0.00      PROB  
ATOM   2063  HB2 LYS P  31       8.477   5.536   0.579  0.00  0.00      PROB  
ATOM   2064  CG  LYS P  31      10.014   7.135   0.479  0.00  0.00      PROB  
ATOM   2065  HG1 LYS P  31      10.477   6.397  -0.211  0.00  0.00      PROB  
ATOM   2066  HG2 LYS P  31      10.516   6.953   1.454  0.00  0.00      PROB  
ATOM   2067  CD  LYS P  31      10.033   8.602  -0.029  0.00  0.00      PROB  
ATOM   2068  HD1 LYS P  31       9.347   9.159   0.644  0.00  0.00      PROB  
ATOM   2069  HD2 LYS P  31       9.657   8.587  -1.074  0.00  0.00      PROB  
ATOM   2070  CE  LYS P  31      11.409   9.289  -0.038  0.00  0.00      PROB  
ATOM   2071  HE1 LYS P  31      11.410  10.279  -0.541  0.00  0.00      PROB  
ATOM   2072  HE2 LYS P  31      12.114   8.556  -0.486  0.00  0.00      PROB  
ATOM   2073  NZ  LYS P  31      11.946   9.500   1.301  0.00  0.00      PROB  
ATOM   2074  HZ1 LYS P  31      12.409   8.623   1.616  0.00  0.00      PROB  
ATOM   2075  HZ2 LYS P  31      11.298   9.837   2.041  0.00  0.00      PROB  
ATOM   2076  HZ3 LYS P  31      12.608  10.299   1.229  0.00  0.00      PROB  
ATOM   2077  C   LYS P  31       6.280   7.324   1.552  0.00  0.00      PROB  
ATOM   2078  O   LYS P  31       5.832   8.322   1.008  0.00  0.00      PROB  
ATOM   2079  N   ALA P  32       5.403   6.315   1.858  0.00  0.00      PROB  
ATOM   2080  HN  ALA P  32       5.760   5.501   2.308  0.00  0.00      PROB  
ATOM   2081  CA  ALA P  32       3.991   6.457   1.888  0.00  0.00      PROB  
ATOM   2082  HA  ALA P  32       3.644   6.807   0.927  0.00  0.00      PROB  
ATOM   2083  CB  ALA P  32       3.270   5.156   2.294  0.00  0.00      PROB  
ATOM   2084  HB1 ALA P  32       2.181   5.376   2.278  0.00  0.00      PROB  
ATOM   2085  HB2 ALA P  32       3.649   4.706   3.236  0.00  0.00      PROB  
ATOM   2086  HB3 ALA P  32       3.459   4.422   1.481  0.00  0.00      PROB  
ATOM   2087  C   ALA P  32       3.514   7.593   2.815  0.00  0.00      PROB  
ATOM   2088  O   ALA P  32       2.704   8.518   2.578  0.00  0.00      PROB  
ATOM   2089  N   TYR P  33       4.052   7.576   4.012  0.00  0.00      PROB  
ATOM   2090  HN  TYR P  33       4.612   6.797   4.282  0.00  0.00      PROB  
ATOM   2091  CA  TYR P  33       3.910   8.692   4.923  0.00  0.00      PROB  
ATOM   2092  HA  TYR P  33       2.842   8.811   5.031  0.00  0.00      PROB  
ATOM   2093  CB  TYR P  33       4.566   8.325   6.306  0.00  0.00      PROB  
ATOM   2094  HB1 TYR P  33       5.632   8.035   6.189  0.00  0.00      PROB  
ATOM   2095  HB2 TYR P  33       3.981   7.501   6.767  0.00  0.00      PROB  
ATOM   2096  CG  TYR P  33       4.635   9.473   7.271  0.00  0.00      PROB  
ATOM   2097  CD1 TYR P  33       5.846   9.921   7.799  0.00  0.00      PROB  
ATOM   2098  HD1 TYR P  33       6.807   9.527   7.503  0.00  0.00      PROB  
ATOM   2099  CE1 TYR P  33       5.840  10.983   8.772  0.00  0.00      PROB  
ATOM   2100  HE1 TYR P  33       6.768  11.337   9.195  0.00  0.00      PROB  
ATOM   2101  CZ  TYR P  33       4.678  11.522   9.138  0.00  0.00      PROB  
ATOM   2102  OH  TYR P  33       4.765  12.498  10.088  0.00  0.00      PROB  
ATOM   2103  HH  TYR P  33       3.894  12.469  10.491  0.00  0.00      PROB  
ATOM   2104  CD2 TYR P  33       3.412   9.974   7.774  0.00  0.00      PROB  
ATOM   2105  HD2 TYR P  33       2.498   9.538   7.398  0.00  0.00      PROB  
ATOM   2106  CE2 TYR P  33       3.402  11.024   8.758  0.00  0.00      PROB  
ATOM   2107  HE2 TYR P  33       2.442  11.372   9.110  0.00  0.00      PROB  
ATOM   2108  C   TYR P  33       4.298  10.056   4.423  0.00  0.00      PROB  
ATOM   2109  O   TYR P  33       3.476  10.994   4.637  0.00  0.00      PROB  
ATOM   2110  N   GLU P  34       5.473  10.197   3.816  0.00  0.00      PROB  
ATOM   2111  HN  GLU P  34       6.091   9.437   3.632  0.00  0.00      PROB  
ATOM   2112  CA  GLU P  34       5.925  11.437   3.250  0.00  0.00      PROB  
ATOM   2113  HA  GLU P  34       6.031  12.083   4.109  0.00  0.00      PROB  
ATOM   2114  CB  GLU P  34       7.351  11.071   2.706  0.00  0.00      PROB  
ATOM   2115  HB1 GLU P  34       7.524  11.971   2.078  0.00  0.00      PROB  
ATOM   2116  HB2 GLU P  34       7.303  10.197   2.023  0.00  0.00      PROB  
ATOM   2117  CG  GLU P  34       8.470  10.966   3.820  0.00  0.00      PROB  
ATOM   2118  HG1 GLU P  34       8.257  10.105   4.490  0.00  0.00      PROB  
ATOM   2119  HG2 GLU P  34       8.527  11.835   4.510  0.00  0.00      PROB  
ATOM   2120  CD  GLU P  34       9.809  10.757   3.156  0.00  0.00      PROB  
ATOM   2121  OE1 GLU P  34      10.166  11.486   2.192  0.00  0.00      PROB  
ATOM   2122  OE2 GLU P  34      10.629   9.890   3.670  0.00  0.00      PROB  
ATOM   2123  C   GLU P  34       4.938  12.144   2.230  0.00  0.00      PROB  
ATOM   2124  O   GLU P  34       4.531  13.261   2.290  0.00  0.00      PROB  
ATOM   2125  N   LEU P  35       4.456  11.266   1.372  0.00  0.00      PROB  
ATOM   2126  HN  LEU P  35       4.706  10.305   1.462  0.00  0.00      PROB  
ATOM   2127  CA  LEU P  35       3.446  11.621   0.395  0.00  0.00      PROB  
ATOM   2128  HA  LEU P  35       3.880  12.449  -0.146  0.00  0.00      PROB  
ATOM   2129  CB  LEU P  35       3.297  10.488  -0.728  0.00  0.00      PROB  
ATOM   2130  HB1 LEU P  35       3.279   9.481  -0.259  0.00  0.00      PROB  
ATOM   2131  HB2 LEU P  35       4.229  10.502  -1.332  0.00  0.00      PROB  
ATOM   2132  CG  LEU P  35       2.149  10.585  -1.831  0.00  0.00      PROB  
ATOM   2133  HG  LEU P  35       1.764  11.581  -2.137  0.00  0.00      PROB  
ATOM   2134  CD1 LEU P  35       2.711  10.017  -3.165  0.00  0.00      PROB  
ATOM   2135 HD11 LEU P  35       1.867   9.665  -3.796  0.00  0.00      PROB  
ATOM   2136 HD12 LEU P  35       3.329   9.130  -2.908  0.00  0.00      PROB  
ATOM   2137 HD13 LEU P  35       3.270  10.831  -3.675  0.00  0.00      PROB  
ATOM   2138  CD2 LEU P  35       0.977   9.732  -1.414  0.00  0.00      PROB  
ATOM   2139 HD21 LEU P  35       1.390   8.767  -1.053  0.00  0.00      PROB  
ATOM   2140 HD22 LEU P  35       0.286   9.515  -2.256  0.00  0.00      PROB  
ATOM   2141 HD23 LEU P  35       0.477  10.196  -0.536  0.00  0.00      PROB  
ATOM   2142  C   LEU P  35       2.063  12.158   0.869  0.00  0.00      PROB  
ATOM   2143  O   LEU P  35       1.541  13.103   0.310  0.00  0.00      PROB  
ATOM   2144  N   SER P  36       1.543  11.567   1.938  0.00  0.00      PROB  
ATOM   2145  HN  SER P  36       1.999  10.735   2.242  0.00  0.00      PROB  
ATOM   2146  CA  SER P  36       0.453  12.049   2.783  0.00  0.00      PROB  
ATOM   2147  HA  SER P  36      -0.425  11.761   2.224  0.00  0.00      PROB  
ATOM   2148  CB  SER P  36       0.250  11.279   4.120  0.00  0.00      PROB  
ATOM   2149  HB1 SER P  36       1.032  11.470   4.886  0.00  0.00      PROB  
ATOM   2150  HB2 SER P  36       0.379  10.204   3.870  0.00  0.00      PROB  
ATOM   2151  OG  SER P  36      -1.038  11.296   4.656  0.00  0.00      PROB  
ATOM   2152  HG1 SER P  36      -1.647  11.435   3.926  0.00  0.00      PROB  
ATOM   2153  C   SER P  36       0.573  13.524   3.228  0.00  0.00      PROB  
ATOM   2154  O   SER P  36      -0.335  14.310   3.046  0.00  0.00      PROB  
ATOM   2155  N   VAL P  37       1.696  13.835   3.901  0.00  0.00      PROB  
ATOM   2156  HN  VAL P  37       2.351  13.095   4.032  0.00  0.00      PROB  
ATOM   2157  CA  VAL P  37       2.026  15.139   4.325  0.00  0.00      PROB  
ATOM   2158  HA  VAL P  37       1.224  15.681   4.805  0.00  0.00      PROB  
ATOM   2159  CB  VAL P  37       3.170  15.020   5.302  0.00  0.00      PROB  
ATOM   2160  HB  VAL P  37       4.105  14.523   4.967  0.00  0.00      PROB  
ATOM   2161  CG1 VAL P  37       3.619  16.444   5.815  0.00  0.00      PROB  
ATOM   2162 HG11 VAL P  37       3.917  17.161   5.020  0.00  0.00      PROB  
ATOM   2163 HG12 VAL P  37       4.496  16.407   6.496  0.00  0.00      PROB  
ATOM   2164 HG13 VAL P  37       2.812  16.975   6.363  0.00  0.00      PROB  
ATOM   2165  CG2 VAL P  37       2.763  14.140   6.526  0.00  0.00      PROB  
ATOM   2166 HG21 VAL P  37       1.904  14.607   7.055  0.00  0.00      PROB  
ATOM   2167 HG22 VAL P  37       3.681  14.082   7.150  0.00  0.00      PROB  
ATOM   2168 HG23 VAL P  37       2.578  13.074   6.276  0.00  0.00      PROB  
ATOM   2169  C   VAL P  37       2.425  16.060   3.170  0.00  0.00      PROB  
ATOM   2170  O   VAL P  37       2.273  17.230   3.180  0.00  0.00      PROB  
ATOM   2171  N   LEU P  38       3.046  15.594   2.071  0.00  0.00      PROB  
ATOM   2172  HN  LEU P  38       3.225  14.613   2.068  0.00  0.00      PROB  
ATOM   2173  CA  LEU P  38       3.667  16.502   1.107  0.00  0.00      PROB  
ATOM   2174  HA  LEU P  38       4.256  17.181   1.706  0.00  0.00      PROB  
ATOM   2175  CB  LEU P  38       4.722  15.642   0.280  0.00  0.00      PROB  
ATOM   2176  HB1 LEU P  38       4.176  14.768  -0.135  0.00  0.00      PROB  
ATOM   2177  HB2 LEU P  38       5.438  15.089   0.923  0.00  0.00      PROB  
ATOM   2178  CG  LEU P  38       5.550  16.419  -0.746  0.00  0.00      PROB  
ATOM   2179  HG  LEU P  38       4.951  16.699  -1.638  0.00  0.00      PROB  
ATOM   2180  CD1 LEU P  38       6.074  17.754  -0.264  0.00  0.00      PROB  
ATOM   2181 HD11 LEU P  38       6.400  18.436  -1.079  0.00  0.00      PROB  
ATOM   2182 HD12 LEU P  38       6.831  17.585   0.532  0.00  0.00      PROB  
ATOM   2183 HD13 LEU P  38       5.273  18.358   0.215  0.00  0.00      PROB  
ATOM   2184  CD2 LEU P  38       6.738  15.518  -1.161  0.00  0.00      PROB  
ATOM   2185 HD21 LEU P  38       7.439  15.534  -0.299  0.00  0.00      PROB  
ATOM   2186 HD22 LEU P  38       7.307  15.984  -1.993  0.00  0.00      PROB  
ATOM   2187 HD23 LEU P  38       6.428  14.515  -1.524  0.00  0.00      PROB  
ATOM   2188  C   LEU P  38       2.651  16.997   0.135  0.00  0.00      PROB  
ATOM   2189  O   LEU P  38       2.904  18.108  -0.478  0.00  0.00      PROB  
ATOM   2190  N   CYS P  39       1.613  16.214  -0.193  0.00  0.00      PROB  
ATOM   2191  HN  CYS P  39       1.558  15.295   0.189  0.00  0.00      PROB  
ATOM   2192  CA  CYS P  39       0.680  16.429  -1.292  0.00  0.00      PROB  
ATOM   2193  HA  CYS P  39       0.675  17.470  -1.579  0.00  0.00      PROB  
ATOM   2194  CB  CYS P  39       0.893  15.462  -2.497  0.00  0.00      PROB  
ATOM   2195  HB1 CYS P  39       0.098  15.585  -3.263  0.00  0.00      PROB  
ATOM   2196  HB2 CYS P  39       0.778  14.418  -2.135  0.00  0.00      PROB  
ATOM   2197  SG  CYS P  39       2.483  15.767  -3.322  0.00  0.00      PROB  
ATOM   2198  HG1 CYS P  39       1.984  16.775  -4.021  0.00  0.00      PROB  
ATOM   2199  C   CYS P  39      -0.746  16.299  -0.799  0.00  0.00      PROB  
ATOM   2200  O   CYS P  39      -1.706  16.440  -1.562  0.00  0.00      PROB  
ATOM   2201  N   ASP P  40      -0.969  16.200   0.515  0.00  0.00      PROB  
ATOM   2202  HN  ASP P  40      -0.279  16.059   1.221  0.00  0.00      PROB  
ATOM   2203  CA  ASP P  40      -2.311  16.160   1.190  0.00  0.00      PROB  
ATOM   2204  HA  ASP P  40      -2.124  16.087   2.251  0.00  0.00      PROB  
ATOM   2205  CB  ASP P  40      -3.076  17.531   1.030  0.00  0.00      PROB  
ATOM   2206  HB1 ASP P  40      -4.014  17.380   1.606  0.00  0.00      PROB  
ATOM   2207  HB2 ASP P  40      -3.302  17.732  -0.039  0.00  0.00      PROB  
ATOM   2208  CG  ASP P  40      -2.376  18.771   1.592  0.00  0.00      PROB  
ATOM   2209  OD1 ASP P  40      -1.830  18.701   2.708  0.00  0.00      PROB  
ATOM   2210  OD2 ASP P  40      -2.341  19.842   0.876  0.00  0.00      PROB  
ATOM   2211  C   ASP P  40      -3.161  15.018   0.782  0.00  0.00      PROB  
ATOM   2212  O   ASP P  40      -4.255  15.183   0.209  0.00  0.00      PROB  
ATOM   2213  N   CYS P  41      -2.676  13.794   1.106  0.00  0.00      PROB  
ATOM   2214  HN  CYS P  41      -1.856  13.581   1.633  0.00  0.00      PROB  
ATOM   2215  CA  CYS P  41      -3.270  12.557   0.508  0.00  0.00      PROB  
ATOM   2216  HA  CYS P  41      -4.224  12.817   0.074  0.00  0.00      PROB  
ATOM   2217  CB  CYS P  41      -2.304  11.734  -0.476  0.00  0.00      PROB  
ATOM   2218  HB1 CYS P  41      -2.701  10.722  -0.706  0.00  0.00      PROB  
ATOM   2219  HB2 CYS P  41      -1.346  11.543   0.054  0.00  0.00      PROB  
ATOM   2220  SG  CYS P  41      -1.932  12.657  -1.967  0.00  0.00      PROB  
ATOM   2221  HG1 CYS P  41      -3.245  12.633  -2.142  0.00  0.00      PROB  
ATOM   2222  C   CYS P  41      -3.601  11.615   1.687  0.00  0.00      PROB  
ATOM   2223  O   CYS P  41      -2.961  11.499   2.675  0.00  0.00      PROB  
ATOM   2224  N   GLU P  42      -4.699  10.912   1.460  0.00  0.00      PROB  
ATOM   2225  HN  GLU P  42      -5.243  11.096   0.645  0.00  0.00      PROB  
ATOM   2226  CA  GLU P  42      -5.100   9.809   2.246  0.00  0.00      PROB  
ATOM   2227  HA  GLU P  42      -4.585   9.667   3.185  0.00  0.00      PROB  
ATOM   2228  CB  GLU P  42      -6.654   9.931   2.371  0.00  0.00      PROB  
ATOM   2229  HB1 GLU P  42      -7.043   9.100   2.997  0.00  0.00      PROB  
ATOM   2230  HB2 GLU P  42      -7.152   9.885   1.378  0.00  0.00      PROB  
ATOM   2231  CG  GLU P  42      -7.076  11.296   2.923  0.00  0.00      PROB  
ATOM   2232  HG1 GLU P  42      -6.925  12.134   2.210  0.00  0.00      PROB  
ATOM   2233  HG2 GLU P  42      -6.442  11.463   3.820  0.00  0.00      PROB  
ATOM   2234  CD  GLU P  42      -8.547  11.353   3.339  0.00  0.00      PROB  
ATOM   2235  OE1 GLU P  42      -8.841  11.956   4.412  0.00  0.00      PROB  
ATOM   2236  OE2 GLU P  42      -9.428  10.764   2.659  0.00  0.00      PROB  
ATOM   2237  C   GLU P  42      -4.684   8.606   1.403  0.00  0.00      PROB  
ATOM   2238  O   GLU P  42      -4.953   8.510   0.221  0.00  0.00      PROB  
ATOM   2239  N   ILE P  43      -4.001   7.659   1.977  0.00  0.00      PROB  
ATOM   2240  HN  ILE P  43      -3.813   7.670   2.956  0.00  0.00      PROB  
ATOM   2241  CA  ILE P  43      -3.358   6.621   1.226  0.00  0.00      PROB  
ATOM   2242  HA  ILE P  43      -3.838   6.612   0.259  0.00  0.00      PROB  
ATOM   2243  CB  ILE P  43      -1.864   6.888   0.873  0.00  0.00      PROB  
ATOM   2244  HB  ILE P  43      -1.747   7.654   0.077  0.00  0.00      PROB  
ATOM   2245  CG2 ILE P  43      -1.179   7.569   2.106  0.00  0.00      PROB  
ATOM   2246 HG21 ILE P  43      -1.768   8.489   2.309  0.00  0.00      PROB  
ATOM   2247 HG22 ILE P  43      -0.133   7.852   1.863  0.00  0.00      PROB  
ATOM   2248 HG23 ILE P  43      -1.083   6.892   2.982  0.00  0.00      PROB  
ATOM   2249  CG1 ILE P  43      -1.028   5.642   0.416  0.00  0.00      PROB  
ATOM   2250 HG11 ILE P  43      -1.556   5.109  -0.404  0.00  0.00      PROB  
ATOM   2251 HG12 ILE P  43      -0.993   4.972   1.301  0.00  0.00      PROB  
ATOM   2252  CD  ILE P  43       0.322   5.951  -0.160  0.00  0.00      PROB  
ATOM   2253  HD1 ILE P  43       0.189   6.432  -1.152  0.00  0.00      PROB  
ATOM   2254  HD2 ILE P  43       1.035   5.099  -0.160  0.00  0.00      PROB  
ATOM   2255  HD3 ILE P  43       0.813   6.812   0.342  0.00  0.00      PROB  
ATOM   2256  C   ILE P  43      -3.684   5.379   2.021  0.00  0.00      PROB  
ATOM   2257  O   ILE P  43      -3.493   5.374   3.248  0.00  0.00      PROB  
ATOM   2258  N   ALA P  44      -4.185   4.285   1.382  0.00  0.00      PROB  
ATOM   2259  HN  ALA P  44      -4.323   4.427   0.404  0.00  0.00      PROB  
ATOM   2260  CA  ALA P  44      -4.420   2.928   1.824  0.00  0.00      PROB  
ATOM   2261  HA  ALA P  44      -4.245   2.889   2.889  0.00  0.00      PROB  
ATOM   2262  CB  ALA P  44      -5.890   2.461   1.534  0.00  0.00      PROB  
ATOM   2263  HB1 ALA P  44      -6.161   1.500   2.021  0.00  0.00      PROB  
ATOM   2264  HB2 ALA P  44      -6.020   2.358   0.436  0.00  0.00      PROB  
ATOM   2265  HB3 ALA P  44      -6.586   3.286   1.798  0.00  0.00      PROB  
ATOM   2266  C   ALA P  44      -3.437   1.978   1.069  0.00  0.00      PROB  
ATOM   2267  O   ALA P  44      -3.514   1.824  -0.136  0.00  0.00      PROB  
ATOM   2268  N   LEU P  45      -2.703   1.203   1.804  0.00  0.00      PROB  
ATOM   2269  HN  LEU P  45      -2.899   1.304   2.777  0.00  0.00      PROB  
ATOM   2270  CA  LEU P  45      -1.651   0.258   1.306  0.00  0.00      PROB  
ATOM   2271  HA  LEU P  45      -1.816   0.229   0.239  0.00  0.00      PROB  
ATOM   2272  CB  LEU P  45      -0.301   0.885   1.802  0.00  0.00      PROB  
ATOM   2273  HB1 LEU P  45      -0.482   1.000   2.892  0.00  0.00      PROB  
ATOM   2274  HB2 LEU P  45      -0.379   1.873   1.299  0.00  0.00      PROB  
ATOM   2275  CG  LEU P  45       1.048   0.263   1.648  0.00  0.00      PROB  
ATOM   2276  HG  LEU P  45       1.153  -0.430   2.511  0.00  0.00      PROB  
ATOM   2277  CD1 LEU P  45       1.253  -0.517   0.459  0.00  0.00      PROB  
ATOM   2278 HD11 LEU P  45       0.753  -1.509   0.464  0.00  0.00      PROB  
ATOM   2279 HD12 LEU P  45       2.269  -0.830   0.136  0.00  0.00      PROB  
ATOM   2280 HD13 LEU P  45       0.720  -0.149  -0.444  0.00  0.00      PROB  
ATOM   2281  CD2 LEU P  45       2.165   1.364   1.910  0.00  0.00      PROB  
ATOM   2282 HD21 LEU P  45       1.967   2.194   1.198  0.00  0.00      PROB  
ATOM   2283 HD22 LEU P  45       3.211   0.992   1.923  0.00  0.00      PROB  
ATOM   2284 HD23 LEU P  45       2.002   1.891   2.874  0.00  0.00      PROB  
ATOM   2285  C   LEU P  45      -1.749  -1.080   1.944  0.00  0.00      PROB  
ATOM   2286  O   LEU P  45      -1.647  -1.237   3.156  0.00  0.00      PROB  
ATOM   2287  N   ILE P  46      -1.983  -2.082   1.131  0.00  0.00      PROB  
ATOM   2288  HN  ILE P  46      -1.929  -1.957   0.143  0.00  0.00      PROB  
ATOM   2289  CA  ILE P  46      -2.298  -3.438   1.508  0.00  0.00      PROB  
ATOM   2290  HA  ILE P  46      -2.329  -3.463   2.587  0.00  0.00      PROB  
ATOM   2291  CB  ILE P  46      -3.702  -3.927   0.894  0.00  0.00      PROB  
ATOM   2292  HB  ILE P  46      -3.690  -3.469  -0.118  0.00  0.00      PROB  
ATOM   2293  CG2 ILE P  46      -3.805  -5.512   0.764  0.00  0.00      PROB  
ATOM   2294 HG21 ILE P  46      -4.756  -5.757   0.243  0.00  0.00      PROB  
ATOM   2295 HG22 ILE P  46      -3.796  -6.068   1.725  0.00  0.00      PROB  
ATOM   2296 HG23 ILE P  46      -2.961  -5.935   0.179  0.00  0.00      PROB  
ATOM   2297  CG1 ILE P  46      -4.758  -3.223   1.726  0.00  0.00      PROB  
ATOM   2298 HG11 ILE P  46      -4.374  -2.189   1.864  0.00  0.00      PROB  
ATOM   2299 HG12 ILE P  46      -4.828  -3.626   2.758  0.00  0.00      PROB  
ATOM   2300  CD  ILE P  46      -6.008  -3.022   1.005  0.00  0.00      PROB  
ATOM   2301  HD1 ILE P  46      -6.706  -3.885   0.999  0.00  0.00      PROB  
ATOM   2302  HD2 ILE P  46      -5.873  -2.779  -0.071  0.00  0.00      PROB  
ATOM   2303  HD3 ILE P  46      -6.574  -2.228   1.538  0.00  0.00      PROB  
ATOM   2304  C   ILE P  46      -1.232  -4.318   1.069  0.00  0.00      PROB  
ATOM   2305  O   ILE P  46      -0.857  -4.310  -0.057  0.00  0.00      PROB  
ATOM   2306  N   ILE P  47      -0.657  -5.151   1.954  0.00  0.00      PROB  
ATOM   2307  HN  ILE P  47      -0.967  -5.203   2.901  0.00  0.00      PROB  
ATOM   2308  CA  ILE P  47       0.367  -6.145   1.518  0.00  0.00      PROB  
ATOM   2309  HA  ILE P  47       0.304  -6.225   0.443  0.00  0.00      PROB  
ATOM   2310  CB  ILE P  47       1.837  -5.864   1.836  0.00  0.00      PROB  
ATOM   2311  HB  ILE P  47       2.048  -5.917   2.925  0.00  0.00      PROB  
ATOM   2312  CG2 ILE P  47       2.741  -6.816   1.061  0.00  0.00      PROB  
ATOM   2313 HG21 ILE P  47       2.242  -7.216   0.152  0.00  0.00      PROB  
ATOM   2314 HG22 ILE P  47       2.936  -7.761   1.612  0.00  0.00      PROB  
ATOM   2315 HG23 ILE P  47       3.717  -6.423   0.707  0.00  0.00      PROB  
ATOM   2316  CG1 ILE P  47       2.203  -4.359   1.655  0.00  0.00      PROB  
ATOM   2317 HG11 ILE P  47       1.415  -3.842   2.243  0.00  0.00      PROB  
ATOM   2318 HG12 ILE P  47       2.172  -4.130   0.568  0.00  0.00      PROB  
ATOM   2319  CD  ILE P  47       3.596  -3.954   2.288  0.00  0.00      PROB  
ATOM   2320  HD1 ILE P  47       3.779  -2.858   2.264  0.00  0.00      PROB  
ATOM   2321  HD2 ILE P  47       4.360  -4.367   1.594  0.00  0.00      PROB  
ATOM   2322  HD3 ILE P  47       3.705  -4.266   3.349  0.00  0.00      PROB  
ATOM   2323  C   ILE P  47       0.026  -7.506   2.250  0.00  0.00      PROB  
ATOM   2324  O   ILE P  47       0.113  -7.642   3.457  0.00  0.00      PROB  
ATOM   2325  N   PHE P  48      -0.175  -8.651   1.514  0.00  0.00      PROB  
ATOM   2326  HN  PHE P  48      -0.303  -8.518   0.534  0.00  0.00      PROB  
ATOM   2327  CA  PHE P  48      -0.080 -10.050   1.969  0.00  0.00      PROB  
ATOM   2328  HA  PHE P  48      -0.321 -10.066   3.022  0.00  0.00      PROB  
ATOM   2329  CB  PHE P  48      -1.194 -10.854   1.169  0.00  0.00      PROB  
ATOM   2330  HB1 PHE P  48      -0.910 -11.924   1.260  0.00  0.00      PROB  
ATOM   2331  HB2 PHE P  48      -1.120 -10.591   0.092  0.00  0.00      PROB  
ATOM   2332  CG  PHE P  48      -2.629 -10.715   1.632  0.00  0.00      PROB  
ATOM   2333  CD1 PHE P  48      -3.484  -9.786   1.030  0.00  0.00      PROB  
ATOM   2334  HD1 PHE P  48      -3.009  -9.119   0.325  0.00  0.00      PROB  
ATOM   2335  CE1 PHE P  48      -4.827  -9.675   1.409  0.00  0.00      PROB  
ATOM   2336  HE1 PHE P  48      -5.381  -8.894   0.909  0.00  0.00      PROB  
ATOM   2337  CZ  PHE P  48      -5.259 -10.441   2.453  0.00  0.00      PROB  
ATOM   2338  HZ  PHE P  48      -6.290 -10.407   2.770  0.00  0.00      PROB  
ATOM   2339  CD2 PHE P  48      -3.118 -11.494   2.720  0.00  0.00      PROB  
ATOM   2340  HD2 PHE P  48      -2.497 -12.268   3.146  0.00  0.00      PROB  
ATOM   2341  CE2 PHE P  48      -4.480 -11.385   3.077  0.00  0.00      PROB  
ATOM   2342  HE2 PHE P  48      -4.859 -12.117   3.774  0.00  0.00      PROB  
ATOM   2343  C   PHE P  48       1.266 -10.673   1.779  0.00  0.00      PROB  
ATOM   2344  O   PHE P  48       1.996 -10.572   0.768  0.00  0.00      PROB  
ATOM   2345  N   ASN P  49       1.664 -11.450   2.763  0.00  0.00      PROB  
ATOM   2346  HN  ASN P  49       1.157 -11.644   3.599  0.00  0.00      PROB  
ATOM   2347  CA  ASN P  49       2.894 -12.193   2.744  0.00  0.00      PROB  
ATOM   2348  HA  ASN P  49       3.232 -12.395   1.738  0.00  0.00      PROB  
ATOM   2349  CB  ASN P  49       4.051 -11.348   3.481  0.00  0.00      PROB  
ATOM   2350  HB1 ASN P  49       3.534 -10.800   4.298  0.00  0.00      PROB  
ATOM   2351  HB2 ASN P  49       4.370 -10.528   2.804  0.00  0.00      PROB  
ATOM   2352  CG  ASN P  49       5.355 -12.021   3.959  0.00  0.00      PROB  
ATOM   2353  OD1 ASN P  49       5.544 -12.169   5.172  0.00  0.00      PROB  
ATOM   2354  ND2 ASN P  49       6.065 -12.574   2.939  0.00  0.00      PROB  
ATOM   2355 HD21 ASN P  49       5.731 -12.487   2.000  0.00  0.00      PROB  
ATOM   2356 HD22 ASN P  49       6.978 -12.974   3.022  0.00  0.00      PROB  
ATOM   2357  C   ASN P  49       2.696 -13.595   3.371  0.00  0.00      PROB  
ATOM   2358  O   ASN P  49       1.622 -13.897   3.920  0.00  0.00      PROB  
ATOM   2359  N   SER P  50       3.699 -14.483   3.139  0.00  0.00      PROB  
ATOM   2360  HN  SER P  50       4.436 -14.221   2.521  0.00  0.00      PROB  
ATOM   2361  CA  SER P  50       3.699 -15.897   3.397  0.00  0.00      PROB  
ATOM   2362  HA  SER P  50       3.082 -16.340   2.629  0.00  0.00      PROB  
ATOM   2363  CB  SER P  50       5.171 -16.596   3.324  0.00  0.00      PROB  
ATOM   2364  HB1 SER P  50       5.801 -15.938   3.960  0.00  0.00      PROB  
ATOM   2365  HB2 SER P  50       5.493 -16.415   2.277  0.00  0.00      PROB  
ATOM   2366  OG  SER P  50       5.143 -17.935   3.775  0.00  0.00      PROB  
ATOM   2367  HG1 SER P  50       4.420 -18.370   3.316  0.00  0.00      PROB  
ATOM   2368  C   SER P  50       3.029 -16.300   4.677  0.00  0.00      PROB  
ATOM   2369  O   SER P  50       3.223 -15.714   5.724  0.00  0.00      PROB  
ATOM   2370  N   THR P  51       2.208 -17.350   4.625  0.00  0.00      PROB  
ATOM   2371  HN  THR P  51       2.033 -17.758   3.732  0.00  0.00      PROB  
ATOM   2372  CA  THR P  51       1.588 -18.031   5.786  0.00  0.00      PROB  
ATOM   2373  HA  THR P  51       1.209 -18.932   5.326  0.00  0.00      PROB  
ATOM   2374  CB  THR P  51       2.417 -18.572   6.998  0.00  0.00      PROB  
ATOM   2375  HB  THR P  51       1.712 -19.216   7.566  0.00  0.00      PROB  
ATOM   2376  OG1 THR P  51       2.951 -17.559   7.810  0.00  0.00      PROB  
ATOM   2377  HG1 THR P  51       3.211 -16.923   7.139  0.00  0.00      PROB  
ATOM   2378  CG2 THR P  51       3.550 -19.502   6.305  0.00  0.00      PROB  
ATOM   2379 HG21 THR P  51       4.043 -18.911   5.504  0.00  0.00      PROB  
ATOM   2380 HG22 THR P  51       3.166 -20.443   5.857  0.00  0.00      PROB  
ATOM   2381 HG23 THR P  51       4.405 -19.676   6.992  0.00  0.00      PROB  
ATOM   2382  C   THR P  51       0.391 -17.266   6.246  0.00  0.00      PROB  
ATOM   2383  O   THR P  51       0.211 -17.188   7.464  0.00  0.00      PROB  
ATOM   2384  N   ASN P  52      -0.408 -16.665   5.326  0.00  0.00      PROB  
ATOM   2385  HN  ASN P  52      -0.193 -16.845   4.369  0.00  0.00      PROB  
ATOM   2386  CA  ASN P  52      -1.529 -15.875   5.604  0.00  0.00      PROB  
ATOM   2387  HA  ASN P  52      -1.897 -15.469   4.674  0.00  0.00      PROB  
ATOM   2388  CB  ASN P  52      -2.777 -16.635   6.202  0.00  0.00      PROB  
ATOM   2389  HB1 ASN P  52      -3.699 -16.020   6.273  0.00  0.00      PROB  
ATOM   2390  HB2 ASN P  52      -2.494 -17.069   7.185  0.00  0.00      PROB  
ATOM   2391  CG  ASN P  52      -3.036 -17.767   5.177  0.00  0.00      PROB  
ATOM   2392  OD1 ASN P  52      -2.814 -17.544   3.969  0.00  0.00      PROB  
ATOM   2393  ND2 ASN P  52      -3.415 -18.988   5.567  0.00  0.00      PROB  
ATOM   2394 HD21 ASN P  52      -3.793 -19.131   6.482  0.00  0.00      PROB  
ATOM   2395 HD22 ASN P  52      -3.386 -19.604   4.780  0.00  0.00      PROB  
ATOM   2396  C   ASN P  52      -1.312 -14.720   6.494  0.00  0.00      PROB  
ATOM   2397  O   ASN P  52      -2.116 -14.507   7.416  0.00  0.00      PROB  
ATOM   2398  N   LYS P  53      -0.273 -13.923   6.312  0.00  0.00      PROB  
ATOM   2399  HN  LYS P  53       0.408 -14.146   5.620  0.00  0.00      PROB  
ATOM   2400  CA  LYS P  53      -0.084 -12.790   7.159  0.00  0.00      PROB  
ATOM   2401  HA  LYS P  53      -0.875 -12.683   7.887  0.00  0.00      PROB  
ATOM   2402  CB  LYS P  53       1.352 -12.853   7.849  0.00  0.00      PROB  
ATOM   2403  HB1 LYS P  53       1.539 -11.902   8.393  0.00  0.00      PROB  
ATOM   2404  HB2 LYS P  53       1.958 -12.804   6.919  0.00  0.00      PROB  
ATOM   2405  CG  LYS P  53       1.576 -14.140   8.663  0.00  0.00      PROB  
ATOM   2406  HG1 LYS P  53       2.632 -13.971   8.963  0.00  0.00      PROB  
ATOM   2407  HG2 LYS P  53       1.490 -15.047   8.027  0.00  0.00      PROB  
ATOM   2408  CD  LYS P  53       0.668 -14.067   9.909  0.00  0.00      PROB  
ATOM   2409  HD1 LYS P  53      -0.379 -13.933   9.562  0.00  0.00      PROB  
ATOM   2410  HD2 LYS P  53       0.949 -13.204  10.549  0.00  0.00      PROB  
ATOM   2411  CE  LYS P  53       0.691 -15.330  10.774  0.00  0.00      PROB  
ATOM   2412  HE1 LYS P  53       0.159 -15.161  11.734  0.00  0.00      PROB  
ATOM   2413  HE2 LYS P  53       1.734 -15.639  10.998  0.00  0.00      PROB  
ATOM   2414  NZ  LYS P  53       0.012 -16.406  10.077  0.00  0.00      PROB  
ATOM   2415  HZ1 LYS P  53      -1.016 -16.246  10.096  0.00  0.00      PROB  
ATOM   2416  HZ2 LYS P  53       0.261 -17.333  10.477  0.00  0.00      PROB  
ATOM   2417  HZ3 LYS P  53       0.367 -16.458   9.101  0.00  0.00      PROB  
ATOM   2418  C   LYS P  53      -0.225 -11.526   6.332  0.00  0.00      PROB  
ATOM   2419  O   LYS P  53       0.261 -11.440   5.253  0.00  0.00      PROB  
ATOM   2420  N   LEU P  54      -0.917 -10.491   6.905  0.00  0.00      PROB  
ATOM   2421  HN  LEU P  54      -1.181 -10.766   7.826  0.00  0.00      PROB  
ATOM   2422  CA  LEU P  54      -1.557  -9.365   6.235  0.00  0.00      PROB  
ATOM   2423  HA  LEU P  54      -1.076  -9.222   5.279  0.00  0.00      PROB  
ATOM   2424  CB  LEU P  54      -3.113  -9.478   6.147  0.00  0.00      PROB  
ATOM   2425  HB1 LEU P  54      -3.558  -9.933   7.057  0.00  0.00      PROB  
ATOM   2426  HB2 LEU P  54      -3.393 -10.226   5.375  0.00  0.00      PROB  
ATOM   2427  CG  LEU P  54      -3.844  -8.188   5.667  0.00  0.00      PROB  
ATOM   2428  HG  LEU P  54      -3.750  -7.467   6.507  0.00  0.00      PROB  
ATOM   2429  CD1 LEU P  54      -3.476  -7.639   4.258  0.00  0.00      PROB  
ATOM   2430 HD11 LEU P  54      -4.113  -6.766   4.002  0.00  0.00      PROB  
ATOM   2431 HD12 LEU P  54      -3.575  -8.444   3.499  0.00  0.00      PROB  
ATOM   2432 HD13 LEU P  54      -2.408  -7.334   4.284  0.00  0.00      PROB  
ATOM   2433  CD2 LEU P  54      -5.334  -8.477   5.658  0.00  0.00      PROB  
ATOM   2434 HD21 LEU P  54      -5.839  -8.783   6.599  0.00  0.00      PROB  
ATOM   2435 HD22 LEU P  54      -5.516  -9.190   4.826  0.00  0.00      PROB  
ATOM   2436 HD23 LEU P  54      -5.831  -7.527   5.367  0.00  0.00      PROB  
ATOM   2437  C   LEU P  54      -1.080  -8.119   6.968  0.00  0.00      PROB  
ATOM   2438  O   LEU P  54      -1.217  -8.006   8.177  0.00  0.00      PROB  
ATOM   2439  N   PHE P  55      -0.484  -7.228   6.182  0.00  0.00      PROB  
ATOM   2440  HN  PHE P  55      -0.478  -7.375   5.196  0.00  0.00      PROB  
ATOM   2441  CA  PHE P  55       0.272  -6.110   6.631  0.00  0.00      PROB  
ATOM   2442  HA  PHE P  55       0.004  -5.888   7.654  0.00  0.00      PROB  
ATOM   2443  CB  PHE P  55       1.791  -6.155   6.291  0.00  0.00      PROB  
ATOM   2444  HB1 PHE P  55       2.367  -5.244   6.560  0.00  0.00      PROB  
ATOM   2445  HB2 PHE P  55       1.881  -6.315   5.195  0.00  0.00      PROB  
ATOM   2446  CG  PHE P  55       2.453  -7.384   6.939  0.00  0.00      PROB  
ATOM   2447  CD1 PHE P  55       2.995  -7.357   8.238  0.00  0.00      PROB  
ATOM   2448  HD1 PHE P  55       2.985  -6.415   8.768  0.00  0.00      PROB  
ATOM   2449  CE1 PHE P  55       3.566  -8.442   8.832  0.00  0.00      PROB  
ATOM   2450  HE1 PHE P  55       3.967  -8.262   9.818  0.00  0.00      PROB  
ATOM   2451  CZ  PHE P  55       3.606  -9.686   8.208  0.00  0.00      PROB  
ATOM   2452  HZ  PHE P  55       4.159 -10.476   8.695  0.00  0.00      PROB  
ATOM   2453  CD2 PHE P  55       2.551  -8.642   6.258  0.00  0.00      PROB  
ATOM   2454  HD2 PHE P  55       2.283  -8.587   5.214  0.00  0.00      PROB  
ATOM   2455  CE2 PHE P  55       3.100  -9.801   6.902  0.00  0.00      PROB  
ATOM   2456  HE2 PHE P  55       3.274 -10.712   6.349  0.00  0.00      PROB  
ATOM   2457  C   PHE P  55      -0.268  -4.901   5.974  0.00  0.00      PROB  
ATOM   2458  O   PHE P  55      -0.170  -4.698   4.761  0.00  0.00      PROB  
ATOM   2459  N   GLN P  56      -0.931  -3.924   6.733  0.00  0.00      PROB  
ATOM   2460  HN  GLN P  56      -1.059  -4.022   7.717  0.00  0.00      PROB  
ATOM   2461  CA  GLN P  56      -1.599  -2.825   6.133  0.00  0.00      PROB  
ATOM   2462  HA  GLN P  56      -1.469  -2.803   5.062  0.00  0.00      PROB  
ATOM   2463  CB  GLN P  56      -3.171  -2.817   6.307  0.00  0.00      PROB  
ATOM   2464  HB1 GLN P  56      -3.524  -3.634   5.642  0.00  0.00      PROB  
ATOM   2465  HB2 GLN P  56      -3.591  -1.935   5.778  0.00  0.00      PROB  
ATOM   2466  CG  GLN P  56      -3.748  -2.998   7.735  0.00  0.00      PROB  
ATOM   2467  HG1 GLN P  56      -3.541  -2.088   8.338  0.00  0.00      PROB  
ATOM   2468  HG2 GLN P  56      -3.319  -3.894   8.234  0.00  0.00      PROB  
ATOM   2469  CD  GLN P  56      -5.356  -3.079   7.673  0.00  0.00      PROB  
ATOM   2470  OE1 GLN P  56      -5.992  -3.574   6.790  0.00  0.00      PROB  
ATOM   2471  NE2 GLN P  56      -6.002  -2.650   8.768  0.00  0.00      PROB  
ATOM   2472 HE21 GLN P  56      -5.512  -2.122   9.462  0.00  0.00      PROB  
ATOM   2473 HE22 GLN P  56      -7.000  -2.637   8.830  0.00  0.00      PROB  
ATOM   2474  C   GLN P  56      -1.099  -1.509   6.658  0.00  0.00      PROB  
ATOM   2475  O   GLN P  56      -0.572  -1.385   7.816  0.00  0.00      PROB  
ATOM   2476  N   TYR P  57      -1.197  -0.408   5.899  0.00  0.00      PROB  
ATOM   2477  HN  TYR P  57      -1.593  -0.586   5.002  0.00  0.00      PROB  
ATOM   2478  CA  TYR P  57      -0.947   0.964   6.416  0.00  0.00      PROB  
ATOM   2479  HA  TYR P  57      -1.154   0.926   7.475  0.00  0.00      PROB  
ATOM   2480  CB  TYR P  57       0.452   1.440   5.848  0.00  0.00      PROB  
ATOM   2481  HB1 TYR P  57       0.588   1.342   4.750  0.00  0.00      PROB  
ATOM   2482  HB2 TYR P  57       1.365   0.956   6.255  0.00  0.00      PROB  
ATOM   2483  CG  TYR P  57       0.590   3.015   6.048  0.00  0.00      PROB  
ATOM   2484  CD1 TYR P  57       0.507   3.896   4.969  0.00  0.00      PROB  
ATOM   2485  HD1 TYR P  57       0.231   3.440   4.030  0.00  0.00      PROB  
ATOM   2486  CE1 TYR P  57       0.676   5.348   5.113  0.00  0.00      PROB  
ATOM   2487  HE1 TYR P  57       0.657   6.069   4.309  0.00  0.00      PROB  
ATOM   2488  CZ  TYR P  57       0.825   5.844   6.398  0.00  0.00      PROB  
ATOM   2489  OH  TYR P  57       0.932   7.249   6.521  0.00  0.00      PROB  
ATOM   2490  HH  TYR P  57       0.659   7.465   7.416  0.00  0.00      PROB  
ATOM   2491  CD2 TYR P  57       0.812   3.641   7.292  0.00  0.00      PROB  
ATOM   2492  HD2 TYR P  57       0.930   3.020   8.168  0.00  0.00      PROB  
ATOM   2493  CE2 TYR P  57       0.770   5.043   7.491  0.00  0.00      PROB  
ATOM   2494  HE2 TYR P  57       0.935   5.433   8.484  0.00  0.00      PROB  
ATOM   2495  C   TYR P  57      -2.050   1.798   5.932  0.00  0.00      PROB  
ATOM   2496  O   TYR P  57      -2.654   1.674   4.884  0.00  0.00      PROB  
ATOM   2497  N   ALA P  58      -2.359   2.711   6.792  0.00  0.00      PROB  
ATOM   2498  HN  ALA P  58      -2.011   2.765   7.724  0.00  0.00      PROB  
ATOM   2499  CA  ALA P  58      -3.224   3.835   6.404  0.00  0.00      PROB  
ATOM   2500  HA  ALA P  58      -3.117   4.008   5.343  0.00  0.00      PROB  
ATOM   2501  CB  ALA P  58      -4.692   3.556   6.592  0.00  0.00      PROB  
ATOM   2502  HB1 ALA P  58      -5.074   3.427   7.627  0.00  0.00      PROB  
ATOM   2503  HB2 ALA P  58      -4.810   2.607   6.026  0.00  0.00      PROB  
ATOM   2504  HB3 ALA P  58      -5.336   4.377   6.209  0.00  0.00      PROB  
ATOM   2505  C   ALA P  58      -2.869   5.136   7.017  0.00  0.00      PROB  
ATOM   2506  O   ALA P  58      -2.410   5.208   8.117  0.00  0.00      PROB  
ATOM   2507  N   SER P  59      -3.056   6.266   6.251  0.00  0.00      PROB  
ATOM   2508  HN  SER P  59      -3.195   6.271   5.264  0.00  0.00      PROB  
ATOM   2509  CA  SER P  59      -2.619   7.521   6.854  0.00  0.00      PROB  
ATOM   2510  HA  SER P  59      -1.803   7.395   7.550  0.00  0.00      PROB  
ATOM   2511  CB  SER P  59      -1.968   8.539   5.818  0.00  0.00      PROB  
ATOM   2512  HB1 SER P  59      -1.126   8.031   5.301  0.00  0.00      PROB  
ATOM   2513  HB2 SER P  59      -1.539   9.400   6.374  0.00  0.00      PROB  
ATOM   2514  OG  SER P  59      -2.902   8.804   4.842  0.00  0.00      PROB  
ATOM   2515  HG1 SER P  59      -3.314   9.641   5.067  0.00  0.00      PROB  
ATOM   2516  C   SER P  59      -3.693   8.212   7.670  0.00  0.00      PROB  
ATOM   2517  O   SER P  59      -3.439   9.165   8.415  0.00  0.00      PROB  
ATOM   2518  N   THR P  60      -4.899   7.676   7.540  0.00  0.00      PROB  
ATOM   2519  HN  THR P  60      -5.030   6.811   7.062  0.00  0.00      PROB  
ATOM   2520  CA  THR P  60      -6.167   8.114   8.194  0.00  0.00      PROB  
ATOM   2521  HA  THR P  60      -5.922   8.600   9.127  0.00  0.00      PROB  
ATOM   2522  CB  THR P  60      -7.050   9.106   7.365  0.00  0.00      PROB  
ATOM   2523  HB  THR P  60      -6.453   9.989   7.054  0.00  0.00      PROB  
ATOM   2524  OG1 THR P  60      -8.111   9.534   8.175  0.00  0.00      PROB  
ATOM   2525  HG1 THR P  60      -7.715  10.033   8.894  0.00  0.00      PROB  
ATOM   2526  CG2 THR P  60      -7.671   8.541   6.050  0.00  0.00      PROB  
ATOM   2527 HG21 THR P  60      -8.487   7.828   6.297  0.00  0.00      PROB  
ATOM   2528 HG22 THR P  60      -6.941   7.932   5.476  0.00  0.00      PROB  
ATOM   2529 HG23 THR P  60      -8.132   9.425   5.560  0.00  0.00      PROB  
ATOM   2530  C   THR P  60      -6.924   6.833   8.436  0.00  0.00      PROB  
ATOM   2531  O   THR P  60      -6.251   5.817   8.220  0.00  0.00      PROB  
ATOM   2532  N   ASP P  61      -8.104   6.754   9.186  0.00  0.00      PROB  
ATOM   2533  HN  ASP P  61      -8.473   7.607   9.547  0.00  0.00      PROB  
ATOM   2534  CA  ASP P  61      -8.770   5.548   9.439  0.00  0.00      PROB  
ATOM   2535  HA  ASP P  61      -8.047   4.954   9.978  0.00  0.00      PROB  
ATOM   2536  CB  ASP P  61      -9.976   5.608  10.368  0.00  0.00      PROB  
ATOM   2537  HB1 ASP P  61     -10.424   4.602  10.511  0.00  0.00      PROB  
ATOM   2538  HB2 ASP P  61     -10.772   6.289   9.997  0.00  0.00      PROB  
ATOM   2539  CG  ASP P  61      -9.737   6.216  11.713  0.00  0.00      PROB  
ATOM   2540  OD1 ASP P  61     -10.744   6.673  12.324  0.00  0.00      PROB  
ATOM   2541  OD2 ASP P  61      -8.619   6.373  12.271  0.00  0.00      PROB  
ATOM   2542  C   ASP P  61      -9.077   4.725   8.120  0.00  0.00      PROB  
ATOM   2543  O   ASP P  61      -9.618   5.259   7.171  0.00  0.00      PROB  
ATOM   2544  N   MET P  62      -8.891   3.316   8.006  0.00  0.00      PROB  
ATOM   2545  HN  MET P  62      -8.586   2.752   8.769  0.00  0.00      PROB  
ATOM   2546  CA  MET P  62      -9.241   2.401   6.947  0.00  0.00      PROB  
ATOM   2547  HA  MET P  62      -8.657   2.764   6.114  0.00  0.00      PROB  
ATOM   2548  CB  MET P  62      -8.899   0.969   7.279  0.00  0.00      PROB  
ATOM   2549  HB1 MET P  62      -9.676   0.613   7.989  0.00  0.00      PROB  
ATOM   2550  HB2 MET P  62      -7.889   0.888   7.734  0.00  0.00      PROB  
ATOM   2551  CG  MET P  62      -8.963  -0.010   6.059  0.00  0.00      PROB  
ATOM   2552  HG1 MET P  62      -9.998  -0.306   5.781  0.00  0.00      PROB  
ATOM   2553  HG2 MET P  62      -8.492  -0.963   6.385  0.00  0.00      PROB  
ATOM   2554  SD  MET P  62      -8.038   0.567   4.581  0.00  0.00      PROB  
ATOM   2555  CE  MET P  62      -6.605  -0.191   5.329  0.00  0.00      PROB  
ATOM   2556  HE1 MET P  62      -6.423   0.239   6.337  0.00  0.00      PROB  
ATOM   2557  HE2 MET P  62      -5.661   0.085   4.813  0.00  0.00      PROB  
ATOM   2558  HE3 MET P  62      -6.689  -1.298   5.288  0.00  0.00      PROB  
ATOM   2559  C   MET P  62     -10.778   2.326   6.632  0.00  0.00      PROB  
ATOM   2560  O   MET P  62     -11.170   2.306   5.424  0.00  0.00      PROB  
ATOM   2561  N   ASP P  63     -11.752   2.323   7.592  0.00  0.00      PROB  
ATOM   2562  HN  ASP P  63     -11.625   2.097   8.554  0.00  0.00      PROB  
ATOM   2563  CA  ASP P  63     -13.208   2.267   7.212  0.00  0.00      PROB  
ATOM   2564  HA  ASP P  63     -13.410   1.412   6.584  0.00  0.00      PROB  
ATOM   2565  CB  ASP P  63     -14.123   2.233   8.461  0.00  0.00      PROB  
ATOM   2566  HB1 ASP P  63     -15.176   2.448   8.182  0.00  0.00      PROB  
ATOM   2567  HB2 ASP P  63     -13.780   3.011   9.177  0.00  0.00      PROB  
ATOM   2568  CG  ASP P  63     -14.080   0.970   9.233  0.00  0.00      PROB  
ATOM   2569  OD1 ASP P  63     -14.517   0.898  10.421  0.00  0.00      PROB  
ATOM   2570  OD2 ASP P  63     -13.578  -0.066   8.709  0.00  0.00      PROB  
ATOM   2571  C   ASP P  63     -13.621   3.523   6.369  0.00  0.00      PROB  
ATOM   2572  O   ASP P  63     -14.443   3.537   5.459  0.00  0.00      PROB  
ATOM   2573  N   LYS P  64     -13.120   4.690   6.763  0.00  0.00      PROB  
ATOM   2574  HN  LYS P  64     -12.586   4.842   7.591  0.00  0.00      PROB  
ATOM   2575  CA  LYS P  64     -13.383   5.967   6.104  0.00  0.00      PROB  
ATOM   2576  HA  LYS P  64     -14.453   6.098   6.054  0.00  0.00      PROB  
ATOM   2577  CB  LYS P  64     -12.671   7.185   6.801  0.00  0.00      PROB  
ATOM   2578  HB1 LYS P  64     -12.999   8.102   6.265  0.00  0.00      PROB  
ATOM   2579  HB2 LYS P  64     -11.571   7.180   6.644  0.00  0.00      PROB  
ATOM   2580  CG  LYS P  64     -12.987   7.354   8.303  0.00  0.00      PROB  
ATOM   2581  HG1 LYS P  64     -12.853   6.440   8.921  0.00  0.00      PROB  
ATOM   2582  HG2 LYS P  64     -14.077   7.414   8.508  0.00  0.00      PROB  
ATOM   2583  CD  LYS P  64     -12.221   8.499   9.003  0.00  0.00      PROB  
ATOM   2584  HD1 LYS P  64     -11.135   8.263   8.968  0.00  0.00      PROB  
ATOM   2585  HD2 LYS P  64     -12.582   8.563  10.052  0.00  0.00      PROB  
ATOM   2586  CE  LYS P  64     -12.410   9.821   8.329  0.00  0.00      PROB  
ATOM   2587  HE1 LYS P  64     -13.486  10.072   8.448  0.00  0.00      PROB  
ATOM   2588  HE2 LYS P  64     -12.195   9.743   7.241  0.00  0.00      PROB  
ATOM   2589  NZ  LYS P  64     -11.646  10.951   8.963  0.00  0.00      PROB  
ATOM   2590  HZ1 LYS P  64     -11.205  10.774   9.889  0.00  0.00      PROB  
ATOM   2591  HZ2 LYS P  64     -12.340  11.705   9.140  0.00  0.00      PROB  
ATOM   2592  HZ3 LYS P  64     -11.022  11.343   8.229  0.00  0.00      PROB  
ATOM   2593  C   LYS P  64     -12.942   5.954   4.576  0.00  0.00      PROB  
ATOM   2594  O   LYS P  64     -13.668   6.352   3.643  0.00  0.00      PROB  
ATOM   2595  N   VAL P  65     -11.677   5.480   4.314  0.00  0.00      PROB  
ATOM   2596  HN  VAL P  65     -11.148   5.012   5.018  0.00  0.00      PROB  
ATOM   2597  CA  VAL P  65     -11.165   5.336   2.960  0.00  0.00      PROB  
ATOM   2598  HA  VAL P  65     -11.530   6.126   2.321  0.00  0.00      PROB  
ATOM   2599  CB  VAL P  65      -9.741   5.552   3.051  0.00  0.00      PROB  
ATOM   2600  HB  VAL P  65      -9.311   5.629   2.030  0.00  0.00      PROB  
ATOM   2601  CG1 VAL P  65      -9.548   6.928   3.661  0.00  0.00      PROB  
ATOM   2602 HG11 VAL P  65     -10.041   7.732   3.072  0.00  0.00      PROB  
ATOM   2603 HG12 VAL P  65      -8.457   7.122   3.585  0.00  0.00      PROB  
ATOM   2604 HG13 VAL P  65      -9.776   6.865   4.746  0.00  0.00      PROB  
ATOM   2605  CG2 VAL P  65      -8.962   4.415   3.737  0.00  0.00      PROB  
ATOM   2606 HG21 VAL P  65      -9.152   3.446   3.228  0.00  0.00      PROB  
ATOM   2607 HG22 VAL P  65      -9.357   4.404   4.775  0.00  0.00      PROB  
ATOM   2608 HG23 VAL P  65      -7.867   4.599   3.744  0.00  0.00      PROB  
ATOM   2609  C   VAL P  65     -11.640   4.168   2.152  0.00  0.00      PROB  
ATOM   2610  O   VAL P  65     -11.717   4.184   0.953  0.00  0.00      PROB  
ATOM   2611  N   LEU P  66     -12.078   3.005   2.785  0.00  0.00      PROB  
ATOM   2612  HN  LEU P  66     -11.962   2.764   3.746  0.00  0.00      PROB  
ATOM   2613  CA  LEU P  66     -12.845   2.054   2.096  0.00  0.00      PROB  
ATOM   2614  HA  LEU P  66     -12.356   1.877   1.149  0.00  0.00      PROB  
ATOM   2615  CB  LEU P  66     -12.975   0.708   2.869  0.00  0.00      PROB  
ATOM   2616  HB1 LEU P  66     -13.645  -0.065   2.435  0.00  0.00      PROB  
ATOM   2617  HB2 LEU P  66     -13.414   0.926   3.866  0.00  0.00      PROB  
ATOM   2618  CG  LEU P  66     -11.591   0.005   3.023  0.00  0.00      PROB  
ATOM   2619  HG  LEU P  66     -11.056   0.747   3.655  0.00  0.00      PROB  
ATOM   2620  CD1 LEU P  66     -11.677  -1.244   3.876  0.00  0.00      PROB  
ATOM   2621 HD11 LEU P  66     -12.269  -1.996   3.312  0.00  0.00      PROB  
ATOM   2622 HD12 LEU P  66     -12.250  -1.012   4.799  0.00  0.00      PROB  
ATOM   2623 HD13 LEU P  66     -10.682  -1.659   4.145  0.00  0.00      PROB  
ATOM   2624  CD2 LEU P  66     -10.834  -0.399   1.796  0.00  0.00      PROB  
ATOM   2625 HD21 LEU P  66     -10.036  -1.114   2.087  0.00  0.00      PROB  
ATOM   2626 HD22 LEU P  66     -10.415   0.441   1.202  0.00  0.00      PROB  
ATOM   2627 HD23 LEU P  66     -11.586  -0.780   1.072  0.00  0.00      PROB  
ATOM   2628  C   LEU P  66     -14.222   2.449   1.716  0.00  0.00      PROB  
ATOM   2629  O   LEU P  66     -14.640   2.319   0.587  0.00  0.00      PROB  
ATOM   2630  N   LEU P  67     -14.946   3.199   2.609  0.00  0.00      PROB  
ATOM   2631  HN  LEU P  67     -14.569   3.366   3.517  0.00  0.00      PROB  
ATOM   2632  CA  LEU P  67     -16.106   3.958   2.221  0.00  0.00      PROB  
ATOM   2633  HA  LEU P  67     -16.905   3.301   1.911  0.00  0.00      PROB  
ATOM   2634  CB  LEU P  67     -16.608   4.697   3.466  0.00  0.00      PROB  
ATOM   2635  HB1 LEU P  67     -15.856   5.403   3.879  0.00  0.00      PROB  
ATOM   2636  HB2 LEU P  67     -16.800   3.983   4.296  0.00  0.00      PROB  
ATOM   2637  CG  LEU P  67     -17.851   5.598   3.330  0.00  0.00      PROB  
ATOM   2638  HG  LEU P  67     -17.639   6.454   2.655  0.00  0.00      PROB  
ATOM   2639  CD1 LEU P  67     -19.074   4.904   2.680  0.00  0.00      PROB  
ATOM   2640 HD11 LEU P  67     -18.769   4.628   1.648  0.00  0.00      PROB  
ATOM   2641 HD12 LEU P  67     -19.999   5.520   2.658  0.00  0.00      PROB  
ATOM   2642 HD13 LEU P  67     -19.349   3.980   3.232  0.00  0.00      PROB  
ATOM   2643  CD2 LEU P  67     -18.215   6.087   4.719  0.00  0.00      PROB  
ATOM   2644 HD21 LEU P  67     -18.348   5.199   5.373  0.00  0.00      PROB  
ATOM   2645 HD22 LEU P  67     -19.090   6.769   4.784  0.00  0.00      PROB  
ATOM   2646 HD23 LEU P  67     -17.404   6.681   5.190  0.00  0.00      PROB  
ATOM   2647  C   LEU P  67     -15.945   4.850   1.022  0.00  0.00      PROB  
ATOM   2648  O   LEU P  67     -16.648   4.791   0.016  0.00  0.00      PROB  
ATOM   2649  N   LYS P  68     -14.866   5.703   0.940  0.00  0.00      PROB  
ATOM   2650  HN  LYS P  68     -14.152   5.791   1.630  0.00  0.00      PROB  
ATOM   2651  CA  LYS P  68     -14.669   6.513  -0.192  0.00  0.00      PROB  
ATOM   2652  HA  LYS P  68     -15.619   6.990  -0.383  0.00  0.00      PROB  
ATOM   2653  CB  LYS P  68     -13.539   7.532  -0.082  0.00  0.00      PROB  
ATOM   2654  HB1 LYS P  68     -13.409   8.105  -1.025  0.00  0.00      PROB  
ATOM   2655  HB2 LYS P  68     -12.595   6.977   0.105  0.00  0.00      PROB  
ATOM   2656  CG  LYS P  68     -13.889   8.611   0.935  0.00  0.00      PROB  
ATOM   2657  HG1 LYS P  68     -14.399   8.142   1.804  0.00  0.00      PROB  
ATOM   2658  HG2 LYS P  68     -14.650   9.353   0.611  0.00  0.00      PROB  
ATOM   2659  CD  LYS P  68     -12.589   9.341   1.291  0.00  0.00      PROB  
ATOM   2660  HD1 LYS P  68     -11.796   8.649   1.645  0.00  0.00      PROB  
ATOM   2661  HD2 LYS P  68     -12.751   9.920   2.225  0.00  0.00      PROB  
ATOM   2662  CE  LYS P  68     -12.014  10.150   0.149  0.00  0.00      PROB  
ATOM   2663  HE1 LYS P  68     -12.766  10.514  -0.584  0.00  0.00      PROB  
ATOM   2664  HE2 LYS P  68     -11.369   9.467  -0.444  0.00  0.00      PROB  
ATOM   2665  NZ  LYS P  68     -11.193  11.263   0.564  0.00  0.00      PROB  
ATOM   2666  HZ1 LYS P  68     -11.802  11.859   1.160  0.00  0.00      PROB  
ATOM   2667  HZ2 LYS P  68     -10.699  11.807  -0.172  0.00  0.00      PROB  
ATOM   2668  HZ3 LYS P  68     -10.356  11.042   1.141  0.00  0.00      PROB  
ATOM   2669  C   LYS P  68     -14.404   5.750  -1.472  0.00  0.00      PROB  
ATOM   2670  O   LYS P  68     -14.536   6.252  -2.560  0.00  0.00      PROB  
ATOM   2671  N   TYR P  69     -13.870   4.559  -1.376  0.00  0.00      PROB  
ATOM   2672  HN  TYR P  69     -13.593   4.258  -0.467  0.00  0.00      PROB  
ATOM   2673  CA  TYR P  69     -13.613   3.759  -2.483  0.00  0.00      PROB  
ATOM   2674  HA  TYR P  69     -13.160   4.284  -3.311  0.00  0.00      PROB  
ATOM   2675  CB  TYR P  69     -12.779   2.530  -2.131  0.00  0.00      PROB  
ATOM   2676  HB1 TYR P  69     -13.273   1.788  -1.468  0.00  0.00      PROB  
ATOM   2677  HB2 TYR P  69     -11.937   2.975  -1.559  0.00  0.00      PROB  
ATOM   2678  CG  TYR P  69     -12.223   1.887  -3.399  0.00  0.00      PROB  
ATOM   2679  CD1 TYR P  69     -11.084   2.509  -3.986  0.00  0.00      PROB  
ATOM   2680  HD1 TYR P  69     -10.699   3.467  -3.670  0.00  0.00      PROB  
ATOM   2681  CE1 TYR P  69     -10.575   2.025  -5.147  0.00  0.00      PROB  
ATOM   2682  HE1 TYR P  69      -9.783   2.625  -5.570  0.00  0.00      PROB  
ATOM   2683  CZ  TYR P  69     -10.959   0.795  -5.643  0.00  0.00      PROB  
ATOM   2684  OH  TYR P  69     -10.459   0.301  -6.883  0.00  0.00      PROB  
ATOM   2685  HH  TYR P  69      -9.703   0.829  -7.151  0.00  0.00      PROB  
ATOM   2686  CD2 TYR P  69     -12.791   0.840  -4.067  0.00  0.00      PROB  
ATOM   2687  HD2 TYR P  69     -13.559   0.347  -3.488  0.00  0.00      PROB  
ATOM   2688  CE2 TYR P  69     -12.145   0.260  -5.153  0.00  0.00      PROB  
ATOM   2689  HE2 TYR P  69     -12.580  -0.658  -5.520  0.00  0.00      PROB  
ATOM   2690  C   TYR P  69     -14.944   3.158  -3.029  0.00  0.00      PROB  
ATOM   2691  O   TYR P  69     -15.031   3.026  -4.232  0.00  0.00      PROB  
ATOM   2692  N   THR P  70     -15.913   2.878  -2.151  0.00  0.00      PROB  
ATOM   2693  HN  THR P  70     -15.744   2.925  -1.169  0.00  0.00      PROB  
ATOM   2694  CA  THR P  70     -17.361   2.642  -2.666  0.00  0.00      PROB  
ATOM   2695  HA  THR P  70     -17.274   1.835  -3.378  0.00  0.00      PROB  
ATOM   2696  CB  THR P  70     -18.368   2.299  -1.560  0.00  0.00      PROB  
ATOM   2697  HB  THR P  70     -19.273   2.000  -2.132  0.00  0.00      PROB  
ATOM   2698  OG1 THR P  70     -18.852   3.288  -0.676  0.00  0.00      PROB  
ATOM   2699  HG1 THR P  70     -18.058   3.797  -0.499  0.00  0.00      PROB  
ATOM   2700  CG2 THR P  70     -17.784   1.073  -0.839  0.00  0.00      PROB  
ATOM   2701 HG21 THR P  70     -18.341   0.813   0.087  0.00  0.00      PROB  
ATOM   2702 HG22 THR P  70     -16.784   1.379  -0.464  0.00  0.00      PROB  
ATOM   2703 HG23 THR P  70     -17.664   0.309  -1.636  0.00  0.00      PROB  
ATOM   2704  C   THR P  70     -18.045   3.815  -3.402  0.00  0.00      PROB  
ATOM   2705  O   THR P  70     -18.655   3.713  -4.456  0.00  0.00      PROB  
ATOM   2706  N   GLU P  71     -17.783   5.053  -2.900  0.00  0.00      PROB  
ATOM   2707  HN  GLU P  71     -17.196   5.087  -2.094  0.00  0.00      PROB  
ATOM   2708  CA  GLU P  71     -18.547   6.242  -3.355  0.00  0.00      PROB  
ATOM   2709  HA  GLU P  71     -19.461   5.923  -3.834  0.00  0.00      PROB  
ATOM   2710  CB  GLU P  71     -18.806   7.253  -2.112  0.00  0.00      PROB  
ATOM   2711  HB1 GLU P  71     -19.174   8.225  -2.507  0.00  0.00      PROB  
ATOM   2712  HB2 GLU P  71     -17.845   7.509  -1.618  0.00  0.00      PROB  
ATOM   2713  CG  GLU P  71     -19.785   6.687  -0.982  0.00  0.00      PROB  
ATOM   2714  HG1 GLU P  71     -19.600   7.130   0.020  0.00  0.00      PROB  
ATOM   2715  HG2 GLU P  71     -19.633   5.586  -1.009  0.00  0.00      PROB  
ATOM   2716  CD  GLU P  71     -21.222   6.965  -1.353  0.00  0.00      PROB  
ATOM   2717  OE1 GLU P  71     -21.731   8.111  -1.208  0.00  0.00      PROB  
ATOM   2718  OE2 GLU P  71     -21.943   5.952  -1.705  0.00  0.00      PROB  
ATOM   2719  C   GLU P  71     -17.868   6.906  -4.508  0.00  0.00      PROB  
ATOM   2720  O   GLU P  71     -17.733   8.108  -4.620  0.00  0.00      PROB  
ATOM   2721  N   TYR P  72     -17.562   6.140  -5.572  0.00  0.00      PROB  
ATOM   2722  HN  TYR P  72     -17.559   5.143  -5.572  0.00  0.00      PROB  
ATOM   2723  CA  TYR P  72     -17.212   6.660  -6.885  0.00  0.00      PROB  
ATOM   2724  HA  TYR P  72     -17.400   7.720  -6.796  0.00  0.00      PROB  
ATOM   2725  CB  TYR P  72     -15.881   6.391  -7.467  0.00  0.00      PROB  
ATOM   2726  HB1 TYR P  72     -15.842   6.561  -8.564  0.00  0.00      PROB  
ATOM   2727  HB2 TYR P  72     -15.547   5.361  -7.219  0.00  0.00      PROB  
ATOM   2728  CG  TYR P  72     -14.815   7.311  -7.025  0.00  0.00      PROB  
ATOM   2729  CD1 TYR P  72     -14.425   8.547  -7.685  0.00  0.00      PROB  
ATOM   2730  HD1 TYR P  72     -14.831   8.837  -8.643  0.00  0.00      PROB  
ATOM   2731  CE1 TYR P  72     -13.538   9.420  -7.116  0.00  0.00      PROB  
ATOM   2732  HE1 TYR P  72     -13.214  10.318  -7.621  0.00  0.00      PROB  
ATOM   2733  CZ  TYR P  72     -12.973   9.099  -5.893  0.00  0.00      PROB  
ATOM   2734  OH  TYR P  72     -12.138  10.042  -5.242  0.00  0.00      PROB  
ATOM   2735  HH  TYR P  72     -12.055  10.783  -5.846  0.00  0.00      PROB  
ATOM   2736  CD2 TYR P  72     -14.132   6.976  -5.862  0.00  0.00      PROB  
ATOM   2737  HD2 TYR P  72     -14.362   6.111  -5.257  0.00  0.00      PROB  
ATOM   2738  CE2 TYR P  72     -13.286   7.854  -5.255  0.00  0.00      PROB  
ATOM   2739  HE2 TYR P  72     -12.910   7.641  -4.265  0.00  0.00      PROB  
ATOM   2740  C   TYR P  72     -18.185   6.109  -7.910  0.00  0.00      PROB  
ATOM   2741  O   TYR P  72     -18.305   4.857  -8.021  0.00  0.00      PROB  
ATOM   2742  N   ASN P  73     -18.936   6.975  -8.605  0.00  0.00      PROB  
ATOM   2743  HN  ASN P  73     -18.758   7.951  -8.508  0.00  0.00      PROB  
ATOM   2744  CA  ASN P  73     -19.860   6.624  -9.688  0.00  0.00      PROB  
ATOM   2745  HA  ASN P  73     -20.664   6.009  -9.309  0.00  0.00      PROB  
ATOM   2746  CB  ASN P  73     -20.569   7.992 -10.226  0.00  0.00      PROB  
ATOM   2747  HB1 ASN P  73     -21.133   7.725 -11.145  0.00  0.00      PROB  
ATOM   2748  HB2 ASN P  73     -19.820   8.810 -10.303  0.00  0.00      PROB  
ATOM   2749  CG  ASN P  73     -21.639   8.443  -9.229  0.00  0.00      PROB  
ATOM   2750  OD1 ASN P  73     -22.095   7.592  -8.392  0.00  0.00      PROB  
ATOM   2751  ND2 ASN P  73     -21.987   9.684  -9.205  0.00  0.00      PROB  
ATOM   2752 HD21 ASN P  73     -22.506   9.921  -8.384  0.00  0.00      PROB  
ATOM   2753 HD22 ASN P  73     -21.793  10.384  -9.893  0.00  0.00      PROB  
ATOM   2754  C   ASN P  73     -19.271   5.877 -10.879  0.00  0.00      PROB  
ATOM   2755  O   ASN P  73     -19.687   4.761 -11.203  0.00  0.00      PROB  
ATOM   2756  N   GLU P  74     -18.209   6.475 -11.511  0.00  0.00      PROB  
ATOM   2757  HN  GLU P  74     -17.985   7.402 -11.219  0.00  0.00      PROB  
ATOM   2758  CA  GLU P  74     -17.478   5.852 -12.612  0.00  0.00      PROB  
ATOM   2759  HA  GLU P  74     -18.178   5.395 -13.295  0.00  0.00      PROB  
ATOM   2760  CB  GLU P  74     -16.684   6.964 -13.216  0.00  0.00      PROB  
ATOM   2761  HB1 GLU P  74     -16.136   6.667 -14.136  0.00  0.00      PROB  
ATOM   2762  HB2 GLU P  74     -15.829   7.303 -12.592  0.00  0.00      PROB  
ATOM   2763  CG  GLU P  74     -17.537   8.211 -13.655  0.00  0.00      PROB  
ATOM   2764  HG1 GLU P  74     -17.728   8.886 -12.793  0.00  0.00      PROB  
ATOM   2765  HG2 GLU P  74     -18.484   7.863 -14.120  0.00  0.00      PROB  
ATOM   2766  CD  GLU P  74     -16.837   9.144 -14.702  0.00  0.00      PROB  
ATOM   2767  OE1 GLU P  74     -16.081  10.055 -14.270  0.00  0.00      PROB  
ATOM   2768  OE2 GLU P  74     -17.020   8.972 -15.923  0.00  0.00      PROB  
ATOM   2769  C   GLU P  74     -16.408   4.797 -12.286  0.00  0.00      PROB  
ATOM   2770  O   GLU P  74     -15.749   4.846 -11.243  0.00  0.00      PROB  
ATOM   2771  N   PRO P  75     -16.240   3.750 -13.102  0.00  0.00      PROB  
ATOM   2772  CD  PRO P  75     -17.143   3.220 -14.094  0.00  0.00      PROB  
ATOM   2773  HD1 PRO P  75     -17.786   4.016 -14.526  0.00  0.00      PROB  
ATOM   2774  HD2 PRO P  75     -17.711   2.509 -13.455  0.00  0.00      PROB  
ATOM   2775  CA  PRO P  75     -14.972   3.085 -13.148  0.00  0.00      PROB  
ATOM   2776  HA  PRO P  75     -14.881   2.778 -12.117  0.00  0.00      PROB  
ATOM   2777  CB  PRO P  75     -15.219   1.893 -14.051  0.00  0.00      PROB  
ATOM   2778  HB1 PRO P  75     -15.652   1.043 -13.480  0.00  0.00      PROB  
ATOM   2779  HB2 PRO P  75     -14.309   1.601 -14.617  0.00  0.00      PROB  
ATOM   2780  CG  PRO P  75     -16.272   2.461 -15.063  0.00  0.00      PROB  
ATOM   2781  HG1 PRO P  75     -15.875   3.215 -15.775  0.00  0.00      PROB  
ATOM   2782  HG2 PRO P  75     -16.770   1.601 -15.561  0.00  0.00      PROB  
ATOM   2783  C   PRO P  75     -13.764   3.889 -13.536  0.00  0.00      PROB  
ATOM   2784  O   PRO P  75     -13.930   4.773 -14.384  0.00  0.00      PROB  
ATOM   2785  N   HSD P  76     -12.613   3.549 -12.898  0.00  0.00      PROB  
ATOM   2786  HN  HSD P  76     -12.596   2.748 -12.305  0.00  0.00      PROB  
ATOM   2787  CA  HSD P  76     -11.366   4.206 -13.290  0.00  0.00      PROB  
ATOM   2788  HA  HSD P  76     -11.540   4.552 -14.298  0.00  0.00      PROB  
ATOM   2789  CB  HSD P  76     -10.966   5.401 -12.392  0.00  0.00      PROB  
ATOM   2790  HB1 HSD P  76     -10.108   5.901 -12.892  0.00  0.00      PROB  
ATOM   2791  HB2 HSD P  76     -10.695   5.014 -11.387  0.00  0.00      PROB  
ATOM   2792  ND1 HSD P  76     -12.285   7.380 -13.211  0.00  0.00      PROB  
ATOM   2793  HD1 HSD P  76     -12.094   7.330 -14.191  0.00  0.00      PROB  
ATOM   2794  CG  HSD P  76     -11.955   6.523 -12.239  0.00  0.00      PROB  
ATOM   2795  CE1 HSD P  76     -13.082   8.308 -12.633  0.00  0.00      PROB  
ATOM   2796  HE1 HSD P  76     -13.429   9.170 -13.203  0.00  0.00      PROB  
ATOM   2797  NE2 HSD P  76     -13.291   8.123 -11.336  0.00  0.00      PROB  
ATOM   2798  CD2 HSD P  76     -12.552   6.995 -11.090  0.00  0.00      PROB  
ATOM   2799  HD2 HSD P  76     -12.441   6.537 -10.115  0.00  0.00      PROB  
ATOM   2800  C   HSD P  76     -10.219   3.281 -13.451  0.00  0.00      PROB  
ATOM   2801  O   HSD P  76     -10.275   2.161 -12.991  0.00  0.00      PROB  
ATOM   2802  N   GLU P  77      -9.160   3.630 -14.158  0.00  0.00      PROB  
ATOM   2803  HN  GLU P  77      -9.172   4.571 -14.489  0.00  0.00      PROB  
ATOM   2804  CA  GLU P  77      -8.016   2.795 -14.450  0.00  0.00      PROB  
ATOM   2805  HA  GLU P  77      -8.348   1.870 -14.897  0.00  0.00      PROB  
ATOM   2806  CB  GLU P  77      -7.029   3.548 -15.477  0.00  0.00      PROB  
ATOM   2807  HB1 GLU P  77      -6.124   2.909 -15.565  0.00  0.00      PROB  
ATOM   2808  HB2 GLU P  77      -6.749   4.586 -15.200  0.00  0.00      PROB  
ATOM   2809  CG  GLU P  77      -7.711   3.558 -16.888  0.00  0.00      PROB  
ATOM   2810  HG1 GLU P  77      -8.367   4.434 -17.080  0.00  0.00      PROB  
ATOM   2811  HG2 GLU P  77      -8.368   2.672 -17.021  0.00  0.00      PROB  
ATOM   2812  CD  GLU P  77      -6.764   3.542 -18.145  0.00  0.00      PROB  
ATOM   2813  OE1 GLU P  77      -6.685   2.604 -19.058  0.00  0.00      PROB  
ATOM   2814  OE2 GLU P  77      -5.803   4.384 -18.105  0.00  0.00      PROB  
ATOM   2815  C   GLU P  77      -7.140   2.333 -13.249  0.00  0.00      PROB  
ATOM   2816  O   GLU P  77      -6.929   3.106 -12.359  0.00  0.00      PROB  
ATOM   2817  N   SER P  78      -6.618   1.086 -13.195  0.00  0.00      PROB  
ATOM   2818  HN  SER P  78      -7.042   0.451 -13.837  0.00  0.00      PROB  
ATOM   2819  CA  SER P  78      -5.631   0.686 -12.176  0.00  0.00      PROB  
ATOM   2820  HA  SER P  78      -5.277   1.515 -11.581  0.00  0.00      PROB  
ATOM   2821  CB  SER P  78      -6.233  -0.400 -11.137  0.00  0.00      PROB  
ATOM   2822  HB1 SER P  78      -6.563  -1.302 -11.695  0.00  0.00      PROB  
ATOM   2823  HB2 SER P  78      -7.089  -0.060 -10.516  0.00  0.00      PROB  
ATOM   2824  OG  SER P  78      -5.246  -0.696 -10.105  0.00  0.00      PROB  
ATOM   2825  HG1 SER P  78      -4.682  -1.442 -10.318  0.00  0.00      PROB  
ATOM   2826  C   SER P  78      -4.299   0.202 -12.791  0.00  0.00      PROB  
ATOM   2827  O   SER P  78      -4.298  -0.548 -13.769  0.00  0.00      PROB  
ATOM   2828  N   ARG P  79      -3.189   0.622 -12.287  0.00  0.00      PROB  
ATOM   2829  HN  ARG P  79      -3.283   1.037 -11.385  0.00  0.00      PROB  
ATOM   2830  CA  ARG P  79      -1.836   0.250 -12.684  0.00  0.00      PROB  
ATOM   2831  HA  ARG P  79      -1.878   0.006 -13.735  0.00  0.00      PROB  
ATOM   2832  CB  ARG P  79      -0.802   1.378 -12.491  0.00  0.00      PROB  
ATOM   2833  HB1 ARG P  79       0.175   1.101 -12.942  0.00  0.00      PROB  
ATOM   2834  HB2 ARG P  79      -0.714   1.715 -11.436  0.00  0.00      PROB  
ATOM   2835  CG  ARG P  79      -1.197   2.659 -13.329  0.00  0.00      PROB  
ATOM   2836  HG1 ARG P  79      -0.286   3.294 -13.376  0.00  0.00      PROB  
ATOM   2837  HG2 ARG P  79      -1.975   3.131 -12.691  0.00  0.00      PROB  
ATOM   2838  CD  ARG P  79      -1.798   2.512 -14.766  0.00  0.00      PROB  
ATOM   2839  HD1 ARG P  79      -2.677   1.833 -14.790  0.00  0.00      PROB  
ATOM   2840  HD2 ARG P  79      -1.053   2.188 -15.524  0.00  0.00      PROB  
ATOM   2841  NE  ARG P  79      -2.233   3.850 -15.253  0.00  0.00      PROB  
ATOM   2842  HE  ARG P  79      -1.925   4.623 -14.698  0.00  0.00      PROB  
ATOM   2843  CZ  ARG P  79      -3.174   3.939 -16.185  0.00  0.00      PROB  
ATOM   2844  NH1 ARG P  79      -3.616   3.028 -17.008  0.00  0.00      PROB  
ATOM   2845 HH11 ARG P  79      -3.229   2.106 -17.032  0.00  0.00      PROB  
ATOM   2846 HH12 ARG P  79      -4.363   3.332 -17.599  0.00  0.00      PROB  
ATOM   2847  NH2 ARG P  79      -3.760   5.119 -16.262  0.00  0.00      PROB  
ATOM   2848 HH21 ARG P  79      -3.411   5.886 -15.724  0.00  0.00      PROB  
ATOM   2849 HH22 ARG P  79      -4.528   5.181 -16.899  0.00  0.00      PROB  
ATOM   2850  C   ARG P  79      -1.376  -1.105 -12.189  0.00  0.00      PROB  
ATOM   2851  O   ARG P  79      -1.876  -1.623 -11.177  0.00  0.00      PROB  
ATOM   2852  N   THR P  80      -0.394  -1.767 -12.791  0.00  0.00      PROB  
ATOM   2853  HN  THR P  80      -0.012  -1.405 -13.638  0.00  0.00      PROB  
ATOM   2854  CA  THR P  80       0.185  -3.067 -12.407  0.00  0.00      PROB  
ATOM   2855  HA  THR P  80       0.411  -2.914 -11.362  0.00  0.00      PROB  
ATOM   2856  CB  THR P  80      -0.696  -4.277 -12.727  0.00  0.00      PROB  
ATOM   2857  HB  THR P  80      -1.765  -4.041 -12.536  0.00  0.00      PROB  
ATOM   2858  OG1 THR P  80      -0.349  -5.372 -11.870  0.00  0.00      PROB  
ATOM   2859  HG1 THR P  80      -0.853  -5.227 -11.066  0.00  0.00      PROB  
ATOM   2860  CG2 THR P  80      -0.517  -4.601 -14.287  0.00  0.00      PROB  
ATOM   2861 HG21 THR P  80       0.419  -5.187 -14.408  0.00  0.00      PROB  
ATOM   2862 HG22 THR P  80      -0.508  -3.722 -14.966  0.00  0.00      PROB  
ATOM   2863 HG23 THR P  80      -1.331  -5.302 -14.570  0.00  0.00      PROB  
ATOM   2864  C   THR P  80       1.527  -3.155 -13.094  0.00  0.00      PROB  
ATOM   2865  O   THR P  80       1.935  -2.280 -13.804  0.00  0.00      PROB  
ATOM   2866  N   ASN P  81       2.381  -4.194 -12.722  0.00  0.00      PROB  
ATOM   2867  HN  ASN P  81       1.964  -4.941 -12.209  0.00  0.00      PROB  
ATOM   2868  CA  ASN P  81       3.812  -4.115 -12.979  0.00  0.00      PROB  
ATOM   2869  HA  ASN P  81       4.232  -3.250 -12.486  0.00  0.00      PROB  
ATOM   2870  CB  ASN P  81       4.441  -5.411 -12.280  0.00  0.00      PROB  
ATOM   2871  HB1 ASN P  81       5.518  -5.525 -12.530  0.00  0.00      PROB  
ATOM   2872  HB2 ASN P  81       4.042  -6.414 -12.543  0.00  0.00      PROB  
ATOM   2873  CG  ASN P  81       4.388  -5.255 -10.748  0.00  0.00      PROB  
ATOM   2874  OD1 ASN P  81       4.432  -4.132 -10.186  0.00  0.00      PROB  
ATOM   2875  ND2 ASN P  81       4.254  -6.346  -9.999  0.00  0.00      PROB  
ATOM   2876 HD21 ASN P  81       4.708  -6.374  -9.108  0.00  0.00      PROB  
ATOM   2877 HD22 ASN P  81       3.990  -7.220 -10.405  0.00  0.00      PROB  
ATOM   2878  C   ASN P  81       4.211  -4.033 -14.439  0.00  0.00      PROB  
ATOM   2879  O   ASN P  81       5.234  -3.426 -14.769  0.00  0.00      PROB  
ATOM   2880  N   SER P  82       3.356  -4.598 -15.378  0.00  0.00      PROB  
ATOM   2881  HN  SER P  82       2.757  -5.362 -15.152  0.00  0.00      PROB  
ATOM   2882  CA  SER P  82       3.621  -4.297 -16.778  0.00  0.00      PROB  
ATOM   2883  HA  SER P  82       4.616  -4.678 -16.955  0.00  0.00      PROB  
ATOM   2884  CB  SER P  82       2.682  -5.091 -17.688  0.00  0.00      PROB  
ATOM   2885  HB1 SER P  82       1.639  -5.178 -17.316  0.00  0.00      PROB  
ATOM   2886  HB2 SER P  82       3.015  -6.142 -17.555  0.00  0.00      PROB  
ATOM   2887  OG  SER P  82       2.756  -4.899 -19.154  0.00  0.00      PROB  
ATOM   2888  HG1 SER P  82       2.214  -4.121 -19.303  0.00  0.00      PROB  
ATOM   2889  C   SER P  82       3.641  -2.808 -17.159  0.00  0.00      PROB  
ATOM   2890  O   SER P  82       4.527  -2.307 -17.797  0.00  0.00      PROB  
ATOM   2891  N   ASP P  83       2.700  -1.956 -16.596  0.00  0.00      PROB  
ATOM   2892  HN  ASP P  83       2.028  -2.372 -15.988  0.00  0.00      PROB  
ATOM   2893  CA  ASP P  83       2.614  -0.505 -16.756  0.00  0.00      PROB  
ATOM   2894  HA  ASP P  83       2.497  -0.227 -17.793  0.00  0.00      PROB  
ATOM   2895  CB  ASP P  83       1.404   0.068 -16.064  0.00  0.00      PROB  
ATOM   2896  HB1 ASP P  83       1.300   1.157 -16.255  0.00  0.00      PROB  
ATOM   2897  HB2 ASP P  83       1.404  -0.150 -14.974  0.00  0.00      PROB  
ATOM   2898  CG  ASP P  83       0.161  -0.653 -16.523  0.00  0.00      PROB  
ATOM   2899  OD1 ASP P  83       0.104  -0.959 -17.758  0.00  0.00      PROB  
ATOM   2900  OD2 ASP P  83      -0.755  -0.866 -15.740  0.00  0.00      PROB  
ATOM   2901  C   ASP P  83       3.848   0.261 -16.237  0.00  0.00      PROB  
ATOM   2902  O   ASP P  83       4.341   1.194 -16.842  0.00  0.00      PROB  
ATOM   2903  N   ILE P  84       4.330  -0.176 -15.011  0.00  0.00      PROB  
ATOM   2904  HN  ILE P  84       3.685  -0.722 -14.482  0.00  0.00      PROB  
ATOM   2905  CA  ILE P  84       5.539   0.373 -14.382  0.00  0.00      PROB  
ATOM   2906  HA  ILE P  84       5.366   1.432 -14.257  0.00  0.00      PROB  
ATOM   2907  CB  ILE P  84       5.790  -0.285 -13.022  0.00  0.00      PROB  
ATOM   2908  HB  ILE P  84       6.155  -1.333 -13.078  0.00  0.00      PROB  
ATOM   2909  CG2 ILE P  84       6.946   0.436 -12.279  0.00  0.00      PROB  
ATOM   2910 HG21 ILE P  84       7.894   0.308 -12.845  0.00  0.00      PROB  
ATOM   2911 HG22 ILE P  84       7.017   0.009 -11.256  0.00  0.00      PROB  
ATOM   2912 HG23 ILE P  84       6.777   1.533 -12.316  0.00  0.00      PROB  
ATOM   2913  CG1 ILE P  84       4.495  -0.344 -12.179  0.00  0.00      PROB  
ATOM   2914 HG11 ILE P  84       4.798  -0.810 -11.217  0.00  0.00      PROB  
ATOM   2915 HG12 ILE P  84       3.765  -1.071 -12.594  0.00  0.00      PROB  
ATOM   2916  CD  ILE P  84       3.792   0.945 -11.819  0.00  0.00      PROB  
ATOM   2917  HD1 ILE P  84       2.933   0.755 -11.141  0.00  0.00      PROB  
ATOM   2918  HD2 ILE P  84       3.362   1.421 -12.726  0.00  0.00      PROB  
ATOM   2919  HD3 ILE P  84       4.470   1.686 -11.344  0.00  0.00      PROB  
ATOM   2920  C   ILE P  84       6.805   0.189 -15.185  0.00  0.00      PROB  
ATOM   2921  O   ILE P  84       7.645   1.132 -15.458  0.00  0.00      PROB  
ATOM   2922  N   VAL P  85       7.015  -1.072 -15.691  0.00  0.00      PROB  
ATOM   2923  HN  VAL P  85       6.343  -1.789 -15.524  0.00  0.00      PROB  
ATOM   2924  CA  VAL P  85       7.971  -1.402 -16.735  0.00  0.00      PROB  
ATOM   2925  HA  VAL P  85       8.964  -1.117 -16.419  0.00  0.00      PROB  
ATOM   2926  CB  VAL P  85       7.993  -2.872 -16.851  0.00  0.00      PROB  
ATOM   2927  HB  VAL P  85       6.943  -3.224 -16.947  0.00  0.00      PROB  
ATOM   2928  CG1 VAL P  85       8.686  -3.365 -18.149  0.00  0.00      PROB  
ATOM   2929 HG11 VAL P  85       9.784  -3.230 -18.054  0.00  0.00      PROB  
ATOM   2930 HG12 VAL P  85       8.358  -2.937 -19.120  0.00  0.00      PROB  
ATOM   2931 HG13 VAL P  85       8.561  -4.462 -18.269  0.00  0.00      PROB  
ATOM   2932  CG2 VAL P  85       8.614  -3.398 -15.519  0.00  0.00      PROB  
ATOM   2933 HG21 VAL P  85       8.588  -4.508 -15.554  0.00  0.00      PROB  
ATOM   2934 HG22 VAL P  85       7.937  -3.236 -14.654  0.00  0.00      PROB  
ATOM   2935 HG23 VAL P  85       9.678  -3.135 -15.336  0.00  0.00      PROB  
ATOM   2936  C   VAL P  85       7.724  -0.603 -18.076  0.00  0.00      PROB  
ATOM   2937  O   VAL P  85       8.723  -0.216 -18.704  0.00  0.00      PROB  
ATOM   2938  N   GLU P  86       6.480  -0.389 -18.505  0.00  0.00      PROB  
ATOM   2939  HN  GLU P  86       5.716  -0.913 -18.137  0.00  0.00      PROB  
ATOM   2940  CA  GLU P  86       6.291   0.475 -19.616  0.00  0.00      PROB  
ATOM   2941  HA  GLU P  86       6.732  -0.077 -20.432  0.00  0.00      PROB  
ATOM   2942  CB  GLU P  86       4.807   0.492 -20.006  0.00  0.00      PROB  
ATOM   2943  HB1 GLU P  86       4.179   0.951 -19.213  0.00  0.00      PROB  
ATOM   2944  HB2 GLU P  86       4.393  -0.530 -20.139  0.00  0.00      PROB  
ATOM   2945  CG  GLU P  86       4.387   1.304 -21.252  0.00  0.00      PROB  
ATOM   2946  HG1 GLU P  86       4.423   2.410 -21.161  0.00  0.00      PROB  
ATOM   2947  HG2 GLU P  86       3.299   1.196 -21.449  0.00  0.00      PROB  
ATOM   2948  CD  GLU P  86       5.180   0.891 -22.510  0.00  0.00      PROB  
ATOM   2949  OE1 GLU P  86       5.728   1.876 -23.081  0.00  0.00      PROB  
ATOM   2950  OE2 GLU P  86       5.242  -0.268 -22.953  0.00  0.00      PROB  
ATOM   2951  C   GLU P  86       6.842   1.960 -19.528  0.00  0.00      PROB  
ATOM   2952  O   GLU P  86       7.321   2.499 -20.483  0.00  0.00      PROB  
ATOM   2953  N   THR P  87       6.719   2.550 -18.377  0.00  0.00      PROB  
ATOM   2954  HN  THR P  87       6.405   2.054 -17.571  0.00  0.00      PROB  
ATOM   2955  CA  THR P  87       6.957   4.019 -18.265  0.00  0.00      PROB  
ATOM   2956  HA  THR P  87       7.008   4.584 -19.185  0.00  0.00      PROB  
ATOM   2957  CB  THR P  87       5.801   4.712 -17.493  0.00  0.00      PROB  
ATOM   2958  HB  THR P  87       6.104   5.739 -17.197  0.00  0.00      PROB  
ATOM   2959  OG1 THR P  87       5.304   3.936 -16.419  0.00  0.00      PROB  
ATOM   2960  HG1 THR P  87       5.137   3.057 -16.767  0.00  0.00      PROB  
ATOM   2961  CG2 THR P  87       4.637   4.767 -18.554  0.00  0.00      PROB  
ATOM   2962 HG21 THR P  87       5.003   5.118 -19.543  0.00  0.00      PROB  
ATOM   2963 HG22 THR P  87       3.842   5.413 -18.126  0.00  0.00      PROB  
ATOM   2964 HG23 THR P  87       4.375   3.699 -18.711  0.00  0.00      PROB  
ATOM   2965  C   THR P  87       8.271   4.232 -17.598  0.00  0.00      PROB  
ATOM   2966  O   THR P  87       8.746   5.378 -17.469  0.00  0.00      PROB  
ATOM   2967  N   LEU P  88       9.003   3.187 -17.119  0.00  0.00      PROB  
ATOM   2968  HN  LEU P  88       8.698   2.238 -17.145  0.00  0.00      PROB  
ATOM   2969  CA  LEU P  88      10.370   3.241 -16.596  0.00  0.00      PROB  
ATOM   2970  HA  LEU P  88      10.408   3.879 -15.725  0.00  0.00      PROB  
ATOM   2971  CB  LEU P  88      10.643   1.750 -16.254  0.00  0.00      PROB  
ATOM   2972  HB1 LEU P  88      10.481   1.174 -17.190  0.00  0.00      PROB  
ATOM   2973  HB2 LEU P  88       9.959   1.350 -15.476  0.00  0.00      PROB  
ATOM   2974  CG  LEU P  88      12.037   1.411 -15.712  0.00  0.00      PROB  
ATOM   2975  HG  LEU P  88      12.844   1.782 -16.381  0.00  0.00      PROB  
ATOM   2976  CD1 LEU P  88      12.414   2.145 -14.363  0.00  0.00      PROB  
ATOM   2977 HD11 LEU P  88      13.481   1.969 -14.108  0.00  0.00      PROB  
ATOM   2978 HD12 LEU P  88      11.745   1.871 -13.520  0.00  0.00      PROB  
ATOM   2979 HD13 LEU P  88      12.200   3.229 -14.478  0.00  0.00      PROB  
ATOM   2980  CD2 LEU P  88      12.220  -0.094 -15.643  0.00  0.00      PROB  
ATOM   2981 HD21 LEU P  88      13.036  -0.421 -14.964  0.00  0.00      PROB  
ATOM   2982 HD22 LEU P  88      12.530  -0.439 -16.653  0.00  0.00      PROB  
ATOM   2983 HD23 LEU P  88      11.246  -0.605 -15.484  0.00  0.00      PROB  
ATOM   2984  C   LEU P  88      11.304   3.754 -17.716  0.00  0.00      PROB  
ATOM   2985  O   LEU P  88      11.220   3.273 -18.835  0.00  0.00      PROB  
ATOM   2986  N   ARG P  89      12.092   4.751 -17.428  0.00  0.00      PROB  
ATOM   2987  HN  ARG P  89      11.964   5.220 -16.558  0.00  0.00      PROB  
ATOM   2988  CA  ARG P  89      13.028   5.314 -18.307  0.00  0.00      PROB  
ATOM   2989  HA  ARG P  89      12.994   5.033 -19.349  0.00  0.00      PROB  
ATOM   2990  CB  ARG P  89      12.832   6.805 -18.286  0.00  0.00      PROB  
ATOM   2991  HB1 ARG P  89      13.490   7.245 -19.066  0.00  0.00      PROB  
ATOM   2992  HB2 ARG P  89      13.181   7.202 -17.309  0.00  0.00      PROB  
ATOM   2993  CG  ARG P  89      11.372   7.317 -18.539  0.00  0.00      PROB  
ATOM   2994  HG1 ARG P  89      11.348   8.419 -18.679  0.00  0.00      PROB  
ATOM   2995  HG2 ARG P  89      10.827   6.985 -17.629  0.00  0.00      PROB  
ATOM   2996  CD  ARG P  89      10.672   6.747 -19.820  0.00  0.00      PROB  
ATOM   2997  HD1 ARG P  89       9.579   6.723 -19.622  0.00  0.00      PROB  
ATOM   2998  HD2 ARG P  89      10.999   5.698 -19.984  0.00  0.00      PROB  
ATOM   2999  NE  ARG P  89      10.962   7.532 -21.030  0.00  0.00      PROB  
ATOM   3000  HE  ARG P  89      11.583   8.309 -20.923  0.00  0.00      PROB  
ATOM   3001  CZ  ARG P  89      10.727   7.140 -22.306  0.00  0.00      PROB  
ATOM   3002  NH1 ARG P  89       9.959   6.064 -22.488  0.00  0.00      PROB  
ATOM   3003 HH11 ARG P  89       9.782   5.477 -21.698  0.00  0.00      PROB  
ATOM   3004 HH12 ARG P  89       9.727   5.866 -23.441  0.00  0.00      PROB  
ATOM   3005  NH2 ARG P  89      11.135   7.936 -23.320  0.00  0.00      PROB  
ATOM   3006 HH21 ARG P  89      11.420   8.872 -23.111  0.00  0.00      PROB  
ATOM   3007 HH22 ARG P  89      10.879   7.745 -24.268  0.00  0.00      PROB  
ATOM   3008  C   ARG P  89      14.441   5.108 -17.883  0.00  0.00      PROB  
ATOM   3009  O   ARG P  89      15.261   5.637 -18.621  0.00  0.00      PROB  
ATOM   3010  N   LYS P  90      14.680   4.247 -16.871  0.00  0.00      PROB  
ATOM   3011  HN  LYS P  90      13.918   3.925 -16.316  0.00  0.00      PROB  
ATOM   3012  CA  LYS P  90      16.044   3.988 -16.341  0.00  0.00      PROB  
ATOM   3013  HA  LYS P  90      15.768   3.393 -15.483  0.00  0.00      PROB  
ATOM   3014  CB  LYS P  90      16.864   3.030 -17.206  0.00  0.00      PROB  
ATOM   3015  HB1 LYS P  90      17.914   2.959 -16.850  0.00  0.00      PROB  
ATOM   3016  HB2 LYS P  90      16.925   3.410 -18.248  0.00  0.00      PROB  
ATOM   3017  CG  LYS P  90      16.331   1.572 -17.363  0.00  0.00      PROB  
ATOM   3018  HG1 LYS P  90      15.232   1.577 -17.527  0.00  0.00      PROB  
ATOM   3019  HG2 LYS P  90      16.407   0.970 -16.432  0.00  0.00      PROB  
ATOM   3020  CD  LYS P  90      17.041   0.823 -18.527  0.00  0.00      PROB  
ATOM   3021  HD1 LYS P  90      18.130   0.999 -18.403  0.00  0.00      PROB  
ATOM   3022  HD2 LYS P  90      16.768   1.397 -19.438  0.00  0.00      PROB  
ATOM   3023  CE  LYS P  90      16.650  -0.693 -18.728  0.00  0.00      PROB  
ATOM   3024  HE1 LYS P  90      15.655  -0.841 -19.200  0.00  0.00      PROB  
ATOM   3025  HE2 LYS P  90      16.506  -1.036 -17.682  0.00  0.00      PROB  
ATOM   3026  NZ  LYS P  90      17.641  -1.544 -19.418  0.00  0.00      PROB  
ATOM   3027  HZ1 LYS P  90      18.560  -1.629 -18.937  0.00  0.00      PROB  
ATOM   3028  HZ2 LYS P  90      17.829  -1.217 -20.387  0.00  0.00      PROB  
ATOM   3029  HZ3 LYS P  90      17.258  -2.507 -19.508  0.00  0.00      PROB  
ATOM   3030  C   LYS P  90      16.847   5.096 -15.719  0.00  0.00      PROB  
ATOM   3031  O   LYS P  90      16.963   6.200 -16.251  0.00  0.00      PROB  
ATOM   3032  N   LYS P  91      17.387   4.712 -14.538  0.00  0.00      PROB  
ATOM   3033  HN  LYS P  91      17.029   3.941 -14.017  0.00  0.00      PROB  
ATOM   3034  CA  LYS P  91      18.513   5.327 -13.845  0.00  0.00      PROB  
ATOM   3035  HA  LYS P  91      18.330   6.389 -13.777  0.00  0.00      PROB  
ATOM   3036  CB  LYS P  91      18.693   4.827 -12.326  0.00  0.00      PROB  
ATOM   3037  HB1 LYS P  91      19.619   5.319 -11.960  0.00  0.00      PROB  
ATOM   3038  HB2 LYS P  91      18.903   3.744 -12.455  0.00  0.00      PROB  
ATOM   3039  CG  LYS P  91      17.515   5.097 -11.368  0.00  0.00      PROB  
ATOM   3040  HG1 LYS P  91      17.724   4.384 -10.542  0.00  0.00      PROB  
ATOM   3041  HG2 LYS P  91      16.634   4.763 -11.956  0.00  0.00      PROB  
ATOM   3042  CD  LYS P  91      17.317   6.583 -11.070  0.00  0.00      PROB  
ATOM   3043  HD1 LYS P  91      17.180   6.990 -12.095  0.00  0.00      PROB  
ATOM   3044  HD2 LYS P  91      18.223   7.011 -10.590  0.00  0.00      PROB  
ATOM   3045  CE  LYS P  91      16.089   6.933 -10.172  0.00  0.00      PROB  
ATOM   3046  HE1 LYS P  91      16.287   6.598  -9.131  0.00  0.00      PROB  
ATOM   3047  HE2 LYS P  91      15.209   6.395 -10.584  0.00  0.00      PROB  
ATOM   3048  NZ  LYS P  91      15.759   8.403 -10.154  0.00  0.00      PROB  
ATOM   3049  HZ1 LYS P  91      14.808   8.655  -9.817  0.00  0.00      PROB  
ATOM   3050  HZ2 LYS P  91      15.803   8.717 -11.145  0.00  0.00      PROB  
ATOM   3051  HZ3 LYS P  91      16.415   9.081  -9.716  0.00  0.00      PROB  
ATOM   3052  C   LYS P  91      19.878   5.410 -14.569  0.00  0.00      PROB  
ATOM   3053  OT1 LYS P  91      20.393   6.475 -14.921  0.00  0.00      PROB  
ATOM   3054  OT2 LYS P  91      20.481   4.299 -14.729  0.00  0.00      PROB  
ATOM   3055  N   SER P 173      -7.974 -26.257   9.941  0.00  0.00      PROC  
ATOM   3056  HT1 SER P 173      -7.878 -26.465   8.926  0.00  0.00      PROC  
ATOM   3057  HT2 SER P 173      -7.268 -26.871  10.396  0.00  0.00      PROC  
ATOM   3058  HT3 SER P 173      -7.844 -25.228  10.016  0.00  0.00      PROC  
ATOM   3059  CA  SER P 173      -9.367 -26.541  10.391  0.00  0.00      PROC  
ATOM   3060  HA  SER P 173      -9.455 -27.617  10.357  0.00  0.00      PROC  
ATOM   3061  CB  SER P 173      -9.401 -26.034  11.847  0.00  0.00      PROC  
ATOM   3062  HB1 SER P 173      -9.506 -24.928  11.832  0.00  0.00      PROC  
ATOM   3063  HB2 SER P 173      -8.490 -26.253  12.445  0.00  0.00      PROC  
ATOM   3064  OG  SER P 173     -10.421 -26.595  12.529  0.00  0.00      PROC  
ATOM   3065  HG1 SER P 173     -10.203 -26.394  13.442  0.00  0.00      PROC  
ATOM   3066  C   SER P 173     -10.456 -25.934   9.510  0.00  0.00      PROC  
ATOM   3067  O   SER P 173     -10.519 -26.207   8.340  0.00  0.00      PROC  
ATOM   3068  N   LYS P 174     -11.357 -25.039  10.105  0.00  0.00      PROC  
ATOM   3069  HN  LYS P 174     -11.286 -24.981  11.098  0.00  0.00      PROC  
ATOM   3070  CA  LYS P 174     -12.190 -24.162   9.377  0.00  0.00      PROC  
ATOM   3071  HA  LYS P 174     -12.475 -24.505   8.394  0.00  0.00      PROC  
ATOM   3072  CB  LYS P 174     -13.648 -24.078   9.996  0.00  0.00      PROC  
ATOM   3073  HB1 LYS P 174     -14.196 -23.307   9.413  0.00  0.00      PROC  
ATOM   3074  HB2 LYS P 174     -13.563 -23.800  11.068  0.00  0.00      PROC  
ATOM   3075  CG  LYS P 174     -14.384 -25.440   9.948  0.00  0.00      PROC  
ATOM   3076  HG1 LYS P 174     -13.600 -26.135  10.318  0.00  0.00      PROC  
ATOM   3077  HG2 LYS P 174     -14.534 -25.714   8.882  0.00  0.00      PROC  
ATOM   3078  CD  LYS P 174     -15.693 -25.502  10.772  0.00  0.00      PROC  
ATOM   3079  HD1 LYS P 174     -16.344 -24.661  10.450  0.00  0.00      PROC  
ATOM   3080  HD2 LYS P 174     -15.430 -25.232  11.817  0.00  0.00      PROC  
ATOM   3081  CE  LYS P 174     -16.413 -26.837  10.656  0.00  0.00      PROC  
ATOM   3082  HE1 LYS P 174     -16.576 -26.992   9.568  0.00  0.00      PROC  
ATOM   3083  HE2 LYS P 174     -17.318 -26.949  11.289  0.00  0.00      PROC  
ATOM   3084  NZ  LYS P 174     -15.496 -27.990  10.999  0.00  0.00      PROC  
ATOM   3085  HZ1 LYS P 174     -16.026 -28.883  10.939  0.00  0.00      PROC  
ATOM   3086  HZ2 LYS P 174     -15.233 -27.962  12.005  0.00  0.00      PROC  
ATOM   3087  HZ3 LYS P 174     -14.566 -28.018  10.534  0.00  0.00      PROC  
ATOM   3088  C   LYS P 174     -11.752 -22.746   9.202  0.00  0.00      PROC  
ATOM   3089  O   LYS P 174     -11.711 -21.883  10.078  0.00  0.00      PROC  
ATOM   3090  N   GLU P 175     -11.317 -22.459   8.016  0.00  0.00      PROC  
ATOM   3091  HN  GLU P 175     -11.542 -23.098   7.285  0.00  0.00      PROC  
ATOM   3092  CA  GLU P 175     -10.343 -21.394   7.735  0.00  0.00      PROC  
ATOM   3093  HA  GLU P 175     -10.080 -20.992   8.702  0.00  0.00      PROC  
ATOM   3094  CB  GLU P 175      -9.170 -21.982   7.027  0.00  0.00      PROC  
ATOM   3095  HB1 GLU P 175      -8.458 -21.136   6.923  0.00  0.00      PROC  
ATOM   3096  HB2 GLU P 175      -9.467 -22.267   5.995  0.00  0.00      PROC  
ATOM   3097  CG  GLU P 175      -8.480 -23.168   7.743  0.00  0.00      PROC  
ATOM   3098  HG1 GLU P 175      -7.658 -23.436   7.045  0.00  0.00      PROC  
ATOM   3099  HG2 GLU P 175      -9.185 -24.004   7.940  0.00  0.00      PROC  
ATOM   3100  CD  GLU P 175      -7.946 -22.804   9.095  0.00  0.00      PROC  
ATOM   3101  OE1 GLU P 175      -8.185 -23.505  10.125  0.00  0.00      PROC  
ATOM   3102  OE2 GLU P 175      -7.106 -21.891   9.189  0.00  0.00      PROC  
ATOM   3103  C   GLU P 175     -10.942 -20.281   6.891  0.00  0.00      PROC  
ATOM   3104  O   GLU P 175     -10.370 -19.164   6.888  0.00  0.00      PROC  
ATOM   3105  N   SER P 176     -12.122 -20.626   6.338  0.00  0.00      PROC  
ATOM   3106  HN  SER P 176     -12.572 -21.388   6.798  0.00  0.00      PROC  
ATOM   3107  CA  SER P 176     -12.944 -19.706   5.512  0.00  0.00      PROC  
ATOM   3108  HA  SER P 176     -12.369 -19.415   4.645  0.00  0.00      PROC  
ATOM   3109  CB  SER P 176     -14.268 -20.306   5.009  0.00  0.00      PROC  
ATOM   3110  HB1 SER P 176     -14.942 -20.473   5.877  0.00  0.00      PROC  
ATOM   3111  HB2 SER P 176     -14.019 -21.295   4.569  0.00  0.00      PROC  
ATOM   3112  OG  SER P 176     -14.789 -19.457   4.029  0.00  0.00      PROC  
ATOM   3113  HG1 SER P 176     -15.249 -18.782   4.534  0.00  0.00      PROC  
ATOM   3114  C   SER P 176     -13.257 -18.507   6.371  0.00  0.00      PROC  
ATOM   3115  O   SER P 176     -13.376 -18.493   7.605  0.00  0.00      PROC  
ATOM   3116  N   ALA P 177     -13.480 -17.394   5.698  0.00  0.00      PROC  
ATOM   3117  HN  ALA P 177     -13.180 -17.376   4.748  0.00  0.00      PROC  
ATOM   3118  CA  ALA P 177     -13.710 -16.075   6.207  0.00  0.00      PROC  
ATOM   3119  HA  ALA P 177     -14.144 -16.153   7.193  0.00  0.00      PROC  
ATOM   3120  CB  ALA P 177     -12.394 -15.294   6.392  0.00  0.00      PROC  
ATOM   3121  HB1 ALA P 177     -12.523 -14.274   6.813  0.00  0.00      PROC  
ATOM   3122  HB2 ALA P 177     -11.937 -15.270   5.380  0.00  0.00      PROC  
ATOM   3123  HB3 ALA P 177     -11.750 -15.944   7.022  0.00  0.00      PROC  
ATOM   3124  C   ALA P 177     -14.698 -15.389   5.231  0.00  0.00      PROC  
ATOM   3125  O   ALA P 177     -14.483 -15.509   4.029  0.00  0.00      PROC  
ATOM   3126  N   ILE P 178     -15.645 -14.665   5.740  0.00  0.00      PROC  
ATOM   3127  HN  ILE P 178     -15.651 -14.694   6.737  0.00  0.00      PROC  
ATOM   3128  CA  ILE P 178     -16.599 -13.789   5.105  0.00  0.00      PROC  
ATOM   3129  HA  ILE P 178     -16.247 -13.571   4.107  0.00  0.00      PROC  
ATOM   3130  CB  ILE P 178     -18.008 -14.447   4.876  0.00  0.00      PROC  
ATOM   3131  HB  ILE P 178     -17.874 -15.438   4.391  0.00  0.00      PROC  
ATOM   3132  CG2 ILE P 178     -18.725 -14.758   6.215  0.00  0.00      PROC  
ATOM   3133 HG21 ILE P 178     -19.659 -15.318   5.996  0.00  0.00      PROC  
ATOM   3134 HG22 ILE P 178     -19.018 -13.858   6.798  0.00  0.00      PROC  
ATOM   3135 HG23 ILE P 178     -18.061 -15.326   6.901  0.00  0.00      PROC  
ATOM   3136  CG1 ILE P 178     -18.986 -13.620   4.075  0.00  0.00      PROC  
ATOM   3137 HG11 ILE P 178     -19.340 -12.852   4.796  0.00  0.00      PROC  
ATOM   3138 HG12 ILE P 178     -19.914 -14.219   3.960  0.00  0.00      PROC  
ATOM   3139  CD  ILE P 178     -18.481 -13.119   2.753  0.00  0.00      PROC  
ATOM   3140  HD1 ILE P 178     -17.837 -12.216   2.816  0.00  0.00      PROC  
ATOM   3141  HD2 ILE P 178     -19.357 -12.787   2.156  0.00  0.00      PROC  
ATOM   3142  HD3 ILE P 178     -18.067 -13.882   2.059  0.00  0.00      PROC  
ATOM   3143  C   ILE P 178     -16.699 -12.418   5.864  0.00  0.00      PROC  
ATOM   3144  O   ILE P 178     -16.641 -12.369   7.100  0.00  0.00      PROC  
ATOM   3145  N   ALA P 179     -16.915 -11.358   5.045  0.00  0.00      PROC  
ATOM   3146  HN  ALA P 179     -16.935 -11.455   4.053  0.00  0.00      PROC  
ATOM   3147  CA  ALA P 179     -17.371 -10.070   5.501  0.00  0.00      PROC  
ATOM   3148  HA  ALA P 179     -16.669  -9.678   6.221  0.00  0.00      PROC  
ATOM   3149  CB  ALA P 179     -17.229  -9.106   4.273  0.00  0.00      PROC  
ATOM   3150  HB1 ALA P 179     -17.826  -9.460   3.405  0.00  0.00      PROC  
ATOM   3151  HB2 ALA P 179     -16.160  -8.998   3.992  0.00  0.00      PROC  
ATOM   3152  HB3 ALA P 179     -17.598  -8.098   4.562  0.00  0.00      PROC  
ATOM   3153  C   ALA P 179     -18.689  -9.971   6.232  0.00  0.00      PROC  
ATOM   3154  O   ALA P 179     -19.604 -10.663   5.913  0.00  0.00      PROC  
ATOM   3155  N   SER P 180     -18.789  -9.088   7.245  0.00  0.00      PROC  
ATOM   3156  HN  SER P 180     -17.985  -8.568   7.525  0.00  0.00      PROC  
ATOM   3157  CA  SER P 180     -20.106  -8.977   7.982  0.00  0.00      PROC  
ATOM   3158  HA  SER P 180     -20.904  -9.254   7.309  0.00  0.00      PROC  
ATOM   3159  CB  SER P 180     -20.356 -10.027   9.140  0.00  0.00      PROC  
ATOM   3160  HB1 SER P 180     -20.114 -11.008   8.677  0.00  0.00      PROC  
ATOM   3161  HB2 SER P 180     -21.427 -10.092   9.428  0.00  0.00      PROC  
ATOM   3162  OG  SER P 180     -19.495  -9.917  10.287  0.00  0.00      PROC  
ATOM   3163  HG1 SER P 180     -18.614 -10.032   9.925  0.00  0.00      PROC  
ATOM   3164  C   SER P 180     -20.333  -7.727   8.657  0.00  0.00      PROC  
ATOM   3165  O   SER P 180     -21.421  -7.590   9.246  0.00  0.00      PROC  
ATOM   3166  N   THR P 181     -19.483  -6.719   8.505  0.00  0.00      PROC  
ATOM   3167  HN  THR P 181     -18.671  -6.921   7.961  0.00  0.00      PROC  
ATOM   3168  CA  THR P 181     -19.662  -5.294   8.935  0.00  0.00      PROC  
ATOM   3169  HA  THR P 181     -20.610  -5.289   9.453  0.00  0.00      PROC  
ATOM   3170  CB  THR P 181     -18.485  -4.679   9.655  0.00  0.00      PROC  
ATOM   3171  HB  THR P 181     -18.500  -3.616   9.978  0.00  0.00      PROC  
ATOM   3172  OG1 THR P 181     -17.245  -4.770   8.975  0.00  0.00      PROC  
ATOM   3173  HG1 THR P 181     -17.374  -4.290   8.154  0.00  0.00      PROC  
ATOM   3174  CG2 THR P 181     -18.226  -5.541  10.949  0.00  0.00      PROC  
ATOM   3175 HG21 THR P 181     -17.269  -5.200  11.399  0.00  0.00      PROC  
ATOM   3176 HG22 THR P 181     -18.203  -6.634  10.751  0.00  0.00      PROC  
ATOM   3177 HG23 THR P 181     -19.087  -5.407  11.638  0.00  0.00      PROC  
ATOM   3178  C   THR P 181     -19.967  -4.364   7.764  0.00  0.00      PROC  
ATOM   3179  O   THR P 181     -19.604  -4.642   6.620  0.00  0.00      PROC  
ATOM   3180  N   GLU P 182     -20.708  -3.300   8.008  0.00  0.00      PROC  
ATOM   3181  HN  GLU P 182     -20.985  -3.113   8.948  0.00  0.00      PROC  
ATOM   3182  CA  GLU P 182     -21.333  -2.352   7.042  0.00  0.00      PROC  
ATOM   3183  HA  GLU P 182     -22.126  -2.935   6.597  0.00  0.00      PROC  
ATOM   3184  CB  GLU P 182     -22.200  -1.316   7.760  0.00  0.00      PROC  
ATOM   3185  HB1 GLU P 182     -22.861  -0.771   7.051  0.00  0.00      PROC  
ATOM   3186  HB2 GLU P 182     -21.481  -0.598   8.210  0.00  0.00      PROC  
ATOM   3187  CG  GLU P 182     -23.203  -1.804   8.845  0.00  0.00      PROC  
ATOM   3188  HG1 GLU P 182     -23.751  -2.695   8.470  0.00  0.00      PROC  
ATOM   3189  HG2 GLU P 182     -23.900  -0.956   9.016  0.00  0.00      PROC  
ATOM   3190  CD  GLU P 182     -22.518  -2.065  10.223  0.00  0.00      PROC  
ATOM   3191  OE1 GLU P 182     -21.906  -3.149  10.349  0.00  0.00      PROC  
ATOM   3192  OE2 GLU P 182     -22.606  -1.217  11.192  0.00  0.00      PROC  
ATOM   3193  C   GLU P 182     -20.610  -1.876   5.876  0.00  0.00      PROC  
ATOM   3194  O   GLU P 182     -21.126  -1.972   4.740  0.00  0.00      PROC  
ATOM   3195  N   VAL P 183     -19.376  -1.373   6.041  0.00  0.00      PROC  
ATOM   3196  HN  VAL P 183     -19.020  -1.280   6.967  0.00  0.00      PROC  
ATOM   3197  CA  VAL P 183     -18.611  -0.999   4.874  0.00  0.00      PROC  
ATOM   3198  HA  VAL P 183     -19.298  -0.426   4.269  0.00  0.00      PROC  
ATOM   3199  CB  VAL P 183     -17.455  -0.146   5.271  0.00  0.00      PROC  
ATOM   3200  HB  VAL P 183     -16.889  -0.747   6.015  0.00  0.00      PROC  
ATOM   3201  CG1 VAL P 183     -16.629   0.236   4.071  0.00  0.00      PROC  
ATOM   3202 HG11 VAL P 183     -17.323   0.547   3.262  0.00  0.00      PROC  
ATOM   3203 HG12 VAL P 183     -16.006  -0.607   3.702  0.00  0.00      PROC  
ATOM   3204 HG13 VAL P 183     -15.864   1.022   4.244  0.00  0.00      PROC  
ATOM   3205  CG2 VAL P 183     -17.981   1.149   5.949  0.00  0.00      PROC  
ATOM   3206 HG21 VAL P 183     -18.722   1.738   5.366  0.00  0.00      PROC  
ATOM   3207 HG22 VAL P 183     -17.093   1.768   6.200  0.00  0.00      PROC  
ATOM   3208 HG23 VAL P 183     -18.480   0.850   6.896  0.00  0.00      PROC  
ATOM   3209  C   VAL P 183     -18.123  -2.065   3.972  0.00  0.00      PROC  
ATOM   3210  O   VAL P 183     -18.263  -1.975   2.696  0.00  0.00      PROC  
ATOM   3211  N   LYS P 184     -17.588  -3.205   4.560  0.00  0.00      PROC  
ATOM   3212  HN  LYS P 184     -17.456  -3.109   5.543  0.00  0.00      PROC  
ATOM   3213  CA  LYS P 184     -17.190  -4.430   3.895  0.00  0.00      PROC  
ATOM   3214  HA  LYS P 184     -16.436  -4.102   3.195  0.00  0.00      PROC  
ATOM   3215  CB  LYS P 184     -16.540  -5.360   4.906  0.00  0.00      PROC  
ATOM   3216  HB1 LYS P 184     -16.228  -6.279   4.366  0.00  0.00      PROC  
ATOM   3217  HB2 LYS P 184     -17.420  -5.680   5.504  0.00  0.00      PROC  
ATOM   3218  CG  LYS P 184     -15.386  -4.813   5.742  0.00  0.00      PROC  
ATOM   3219  HG1 LYS P 184     -15.218  -5.676   6.421  0.00  0.00      PROC  
ATOM   3220  HG2 LYS P 184     -15.780  -3.908   6.254  0.00  0.00      PROC  
ATOM   3221  CD  LYS P 184     -14.089  -4.624   4.964  0.00  0.00      PROC  
ATOM   3222  HD1 LYS P 184     -14.300  -3.880   4.167  0.00  0.00      PROC  
ATOM   3223  HD2 LYS P 184     -13.716  -5.513   4.413  0.00  0.00      PROC  
ATOM   3224  CE  LYS P 184     -12.878  -4.084   5.894  0.00  0.00      PROC  
ATOM   3225  HE1 LYS P 184     -13.081  -3.051   6.248  0.00  0.00      PROC  
ATOM   3226  HE2 LYS P 184     -11.949  -3.929   5.305  0.00  0.00      PROC  
ATOM   3227  NZ  LYS P 184     -12.490  -4.843   7.037  0.00  0.00      PROC  
ATOM   3228  HZ1 LYS P 184     -11.597  -4.474   7.423  0.00  0.00      PROC  
ATOM   3229  HZ2 LYS P 184     -12.309  -5.805   6.687  0.00  0.00      PROC  
ATOM   3230  HZ3 LYS P 184     -13.277  -4.997   7.700  0.00  0.00      PROC  
ATOM   3231  C   LYS P 184     -18.307  -5.171   3.085  0.00  0.00      PROC  
ATOM   3232  O   LYS P 184     -18.063  -5.554   1.940  0.00  0.00      PROC  
ATOM   3233  N   LEU P 185     -19.531  -5.304   3.689  0.00  0.00      PROC  
ATOM   3234  HN  LEU P 185     -19.641  -4.848   4.569  0.00  0.00      PROC  
ATOM   3235  CA  LEU P 185     -20.749  -5.690   2.990  0.00  0.00      PROC  
ATOM   3236  HA  LEU P 185     -20.521  -6.673   2.605  0.00  0.00      PROC  
ATOM   3237  CB  LEU P 185     -22.018  -5.760   3.965  0.00  0.00      PROC  
ATOM   3238  HB1 LEU P 185     -22.876  -5.820   3.262  0.00  0.00      PROC  
ATOM   3239  HB2 LEU P 185     -22.234  -4.764   4.407  0.00  0.00      PROC  
ATOM   3240  CG  LEU P 185     -21.961  -6.820   5.008  0.00  0.00      PROC  
ATOM   3241  HG  LEU P 185     -20.922  -6.851   5.399  0.00  0.00      PROC  
ATOM   3242  CD1 LEU P 185     -22.836  -6.516   6.182  0.00  0.00      PROC  
ATOM   3243 HD11 LEU P 185     -22.739  -7.422   6.816  0.00  0.00      PROC  
ATOM   3244 HD12 LEU P 185     -23.864  -6.287   5.827  0.00  0.00      PROC  
ATOM   3245 HD13 LEU P 185     -22.426  -5.651   6.746  0.00  0.00      PROC  
ATOM   3246  CD2 LEU P 185     -22.230  -8.214   4.460  0.00  0.00      PROC  
ATOM   3247 HD21 LEU P 185     -21.825  -8.932   5.205  0.00  0.00      PROC  
ATOM   3248 HD22 LEU P 185     -21.839  -8.412   3.439  0.00  0.00      PROC  
ATOM   3249 HD23 LEU P 185     -23.329  -8.369   4.427  0.00  0.00      PROC  
ATOM   3250  C   LEU P 185     -21.117  -4.706   1.805  0.00  0.00      PROC  
ATOM   3251  O   LEU P 185     -21.409  -5.138   0.682  0.00  0.00      PROC  
ATOM   3252  N   ARG P 186     -21.126  -3.382   1.936  0.00  0.00      PROC  
ATOM   3253  HN  ARG P 186     -21.070  -3.072   2.882  0.00  0.00      PROC  
ATOM   3254  CA  ARG P 186     -21.251  -2.467   0.850  0.00  0.00      PROC  
ATOM   3255  HA  ARG P 186     -22.201  -2.686   0.384  0.00  0.00      PROC  
ATOM   3256  CB  ARG P 186     -21.590  -1.024   1.300  0.00  0.00      PROC  
ATOM   3257  HB1 ARG P 186     -20.804  -0.681   2.006  0.00  0.00      PROC  
ATOM   3258  HB2 ARG P 186     -22.530  -1.022   1.892  0.00  0.00      PROC  
ATOM   3259  CG  ARG P 186     -21.598  -0.011   0.191  0.00  0.00      PROC  
ATOM   3260  HG1 ARG P 186     -20.720   0.024  -0.489  0.00  0.00      PROC  
ATOM   3261  HG2 ARG P 186     -21.516   1.011   0.619  0.00  0.00      PROC  
ATOM   3262  CD  ARG P 186     -22.882  -0.026  -0.746  0.00  0.00      PROC  
ATOM   3263  HD1 ARG P 186     -23.799   0.232  -0.175  0.00  0.00      PROC  
ATOM   3264  HD2 ARG P 186     -22.859  -1.070  -1.126  0.00  0.00      PROC  
ATOM   3265  NE  ARG P 186     -22.693   1.028  -1.847  0.00  0.00      PROC  
ATOM   3266  HE  ARG P 186     -22.288   1.885  -1.530  0.00  0.00      PROC  
ATOM   3267  CZ  ARG P 186     -22.852   0.847  -3.152  0.00  0.00      PROC  
ATOM   3268  NH1 ARG P 186     -23.429  -0.292  -3.665  0.00  0.00      PROC  
ATOM   3269 HH11 ARG P 186     -23.907  -0.951  -3.085  0.00  0.00      PROC  
ATOM   3270 HH12 ARG P 186     -23.288  -0.570  -4.616  0.00  0.00      PROC  
ATOM   3271  NH2 ARG P 186     -22.365   1.665  -4.040  0.00  0.00      PROC  
ATOM   3272 HH21 ARG P 186     -22.068   2.580  -3.767  0.00  0.00      PROC  
ATOM   3273 HH22 ARG P 186     -22.499   1.495  -5.016  0.00  0.00      PROC  
ATOM   3274  C   ARG P 186     -20.144  -2.550  -0.253  0.00  0.00      PROC  
ATOM   3275  O   ARG P 186     -20.419  -2.580  -1.413  0.00  0.00      PROC  
ATOM   3276  N   LEU P 187     -18.931  -2.816   0.198  0.00  0.00      PROC  
ATOM   3277  HN  LEU P 187     -18.802  -2.854   1.185  0.00  0.00      PROC  
ATOM   3278  CA  LEU P 187     -17.830  -2.977  -0.684  0.00  0.00      PROC  
ATOM   3279  HA  LEU P 187     -17.923  -2.255  -1.481  0.00  0.00      PROC  
ATOM   3280  CB  LEU P 187     -16.417  -2.756  -0.061  0.00  0.00      PROC  
ATOM   3281  HB1 LEU P 187     -16.465  -3.548   0.716  0.00  0.00      PROC  
ATOM   3282  HB2 LEU P 187     -16.522  -1.723   0.335  0.00  0.00      PROC  
ATOM   3283  CG  LEU P 187     -15.198  -2.863  -1.011  0.00  0.00      PROC  
ATOM   3284  HG  LEU P 187     -15.227  -3.795  -1.614  0.00  0.00      PROC  
ATOM   3285  CD1 LEU P 187     -15.172  -1.699  -2.019  0.00  0.00      PROC  
ATOM   3286 HD11 LEU P 187     -15.001  -0.697  -1.570  0.00  0.00      PROC  
ATOM   3287 HD12 LEU P 187     -15.943  -1.832  -2.808  0.00  0.00      PROC  
ATOM   3288 HD13 LEU P 187     -14.231  -1.892  -2.576  0.00  0.00      PROC  
ATOM   3289  CD2 LEU P 187     -14.017  -2.949  -0.120  0.00  0.00      PROC  
ATOM   3290 HD21 LEU P 187     -13.187  -3.535  -0.569  0.00  0.00      PROC  
ATOM   3291 HD22 LEU P 187     -14.251  -3.486   0.825  0.00  0.00      PROC  
ATOM   3292 HD23 LEU P 187     -13.626  -1.923   0.045  0.00  0.00      PROC  
ATOM   3293  C   LEU P 187     -17.836  -4.310  -1.519  0.00  0.00      PROC  
ATOM   3294  O   LEU P 187     -17.668  -4.377  -2.734  0.00  0.00      PROC  
ATOM   3295  N   GLN P 188     -18.277  -5.360  -0.828  0.00  0.00      PROC  
ATOM   3296  HN  GLN P 188     -18.476  -5.299   0.147  0.00  0.00      PROC  
ATOM   3297  CA  GLN P 188     -18.463  -6.656  -1.416  0.00  0.00      PROC  
ATOM   3298  HA  GLN P 188     -17.563  -6.974  -1.922  0.00  0.00      PROC  
ATOM   3299  CB  GLN P 188     -18.761  -7.659  -0.264  0.00  0.00      PROC  
ATOM   3300  HB1 GLN P 188     -19.734  -7.338   0.165  0.00  0.00      PROC  
ATOM   3301  HB2 GLN P 188     -17.902  -7.594   0.439  0.00  0.00      PROC  
ATOM   3302  CG  GLN P 188     -18.802  -9.138  -0.701  0.00  0.00      PROC  
ATOM   3303  HG1 GLN P 188     -17.990  -9.435  -1.398  0.00  0.00      PROC  
ATOM   3304  HG2 GLN P 188     -19.711  -9.338  -1.308  0.00  0.00      PROC  
ATOM   3305  CD  GLN P 188     -19.005 -10.089   0.498  0.00  0.00      PROC  
ATOM   3306  OE1 GLN P 188     -18.161 -10.867   0.987  0.00  0.00      PROC  
ATOM   3307  NE2 GLN P 188     -20.289 -10.365   0.867  0.00  0.00      PROC  
ATOM   3308 HE21 GLN P 188     -20.459 -11.070   1.556  0.00  0.00      PROC  
ATOM   3309 HE22 GLN P 188     -20.949  -9.949   0.242  0.00  0.00      PROC  
ATOM   3310  C   GLN P 188     -19.485  -6.577  -2.531  0.00  0.00      PROC  
ATOM   3311  O   GLN P 188     -19.230  -7.065  -3.651  0.00  0.00      PROC  
ATOM   3312  N   GLU P 189     -20.673  -5.913  -2.252  0.00  0.00      PROC  
ATOM   3313  HN  GLU P 189     -20.660  -5.444  -1.373  0.00  0.00      PROC  
ATOM   3314  CA  GLU P 189     -21.740  -5.646  -3.227  0.00  0.00      PROC  
ATOM   3315  HA  GLU P 189     -22.151  -6.559  -3.632  0.00  0.00      PROC  
ATOM   3316  CB  GLU P 189     -22.895  -4.959  -2.437  0.00  0.00      PROC  
ATOM   3317  HB1 GLU P 189     -22.392  -4.352  -1.654  0.00  0.00      PROC  
ATOM   3318  HB2 GLU P 189     -23.511  -5.741  -1.942  0.00  0.00      PROC  
ATOM   3319  CG  GLU P 189     -23.773  -4.016  -3.292  0.00  0.00      PROC  
ATOM   3320  HG1 GLU P 189     -24.192  -4.542  -4.176  0.00  0.00      PROC  
ATOM   3321  HG2 GLU P 189     -23.108  -3.198  -3.643  0.00  0.00      PROC  
ATOM   3322  CD  GLU P 189     -24.959  -3.432  -2.562  0.00  0.00      PROC  
ATOM   3323  OE1 GLU P 189     -24.915  -2.175  -2.416  0.00  0.00      PROC  
ATOM   3324  OE2 GLU P 189     -25.929  -4.147  -2.159  0.00  0.00      PROC  
ATOM   3325  C   GLU P 189     -21.217  -4.776  -4.424  0.00  0.00      PROC  
ATOM   3326  O   GLU P 189     -21.337  -5.156  -5.601  0.00  0.00      PROC  
ATOM   3327  N   PHE P 190     -20.553  -3.643  -4.201  0.00  0.00      PROC  
ATOM   3328  HN  PHE P 190     -20.373  -3.427  -3.245  0.00  0.00      PROC  
ATOM   3329  CA  PHE P 190     -19.978  -2.823  -5.274  0.00  0.00      PROC  
ATOM   3330  HA  PHE P 190     -20.753  -2.546  -5.973  0.00  0.00      PROC  
ATOM   3331  CB  PHE P 190     -19.507  -1.417  -4.563  0.00  0.00      PROC  
ATOM   3332  HB1 PHE P 190     -18.891  -1.599  -3.657  0.00  0.00      PROC  
ATOM   3333  HB2 PHE P 190     -20.416  -0.833  -4.306  0.00  0.00      PROC  
ATOM   3334  CG  PHE P 190     -18.743  -0.495  -5.359  0.00  0.00      PROC  
ATOM   3335  CD1 PHE P 190     -17.362  -0.721  -5.428  0.00  0.00      PROC  
ATOM   3336  HD1 PHE P 190     -16.981  -1.534  -4.828  0.00  0.00      PROC  
ATOM   3337  CE1 PHE P 190     -16.518   0.066  -6.156  0.00  0.00      PROC  
ATOM   3338  HE1 PHE P 190     -15.471  -0.201  -6.173  0.00  0.00      PROC  
ATOM   3339  CZ  PHE P 190     -17.029   1.206  -6.840  0.00  0.00      PROC  
ATOM   3340  HZ  PHE P 190     -16.348   1.747  -7.480  0.00  0.00      PROC  
ATOM   3341  CD2 PHE P 190     -19.239   0.671  -6.048  0.00  0.00      PROC  
ATOM   3342  HD2 PHE P 190     -20.277   0.967  -6.079  0.00  0.00      PROC  
ATOM   3343  CE2 PHE P 190     -18.373   1.535  -6.751  0.00  0.00      PROC  
ATOM   3344  HE2 PHE P 190     -18.741   2.342  -7.368  0.00  0.00      PROC  
ATOM   3345  C   PHE P 190     -18.863  -3.496  -6.111  0.00  0.00      PROC  
ATOM   3346  O   PHE P 190     -18.835  -3.468  -7.350  0.00  0.00      PROC  
ATOM   3347  N   LEU P 191     -17.882  -4.225  -5.558  0.00  0.00      PROC  
ATOM   3348  HN  LEU P 191     -17.792  -4.337  -4.571  0.00  0.00      PROC  
ATOM   3349  CA  LEU P 191     -17.112  -5.177  -6.348  0.00  0.00      PROC  
ATOM   3350  HA  LEU P 191     -16.557  -4.556  -7.036  0.00  0.00      PROC  
ATOM   3351  CB  LEU P 191     -16.042  -5.865  -5.510  0.00  0.00      PROC  
ATOM   3352  HB1 LEU P 191     -15.470  -6.583  -6.136  0.00  0.00      PROC  
ATOM   3353  HB2 LEU P 191     -16.535  -6.477  -4.725  0.00  0.00      PROC  
ATOM   3354  CG  LEU P 191     -14.936  -5.019  -4.766  0.00  0.00      PROC  
ATOM   3355  HG  LEU P 191     -15.585  -4.349  -4.162  0.00  0.00      PROC  
ATOM   3356  CD1 LEU P 191     -13.994  -5.934  -3.939  0.00  0.00      PROC  
ATOM   3357 HD11 LEU P 191     -13.387  -5.326  -3.235  0.00  0.00      PROC  
ATOM   3358 HD12 LEU P 191     -13.251  -6.430  -4.600  0.00  0.00      PROC  
ATOM   3359 HD13 LEU P 191     -14.492  -6.644  -3.245  0.00  0.00      PROC  
ATOM   3360  CD2 LEU P 191     -14.099  -4.210  -5.721  0.00  0.00      PROC  
ATOM   3361 HD21 LEU P 191     -14.696  -3.533  -6.368  0.00  0.00      PROC  
ATOM   3362 HD22 LEU P 191     -13.556  -4.862  -6.438  0.00  0.00      PROC  
ATOM   3363 HD23 LEU P 191     -13.284  -3.646  -5.218  0.00  0.00      PROC  
ATOM   3364  C   LEU P 191     -17.866  -6.206  -7.174  0.00  0.00      PROC  
ATOM   3365  O   LEU P 191     -17.657  -6.360  -8.376  0.00  0.00      PROC  
ATOM   3366  N   LEU P 192     -18.970  -6.779  -6.670  0.00  0.00      PROC  
ATOM   3367  HN  LEU P 192     -19.308  -6.638  -5.743  0.00  0.00      PROC  
ATOM   3368  CA  LEU P 192     -19.805  -7.621  -7.526  0.00  0.00      PROC  
ATOM   3369  HA  LEU P 192     -19.207  -8.261  -8.157  0.00  0.00      PROC  
ATOM   3370  CB  LEU P 192     -20.519  -8.597  -6.611  0.00  0.00      PROC  
ATOM   3371  HB1 LEU P 192     -21.098  -9.274  -7.275  0.00  0.00      PROC  
ATOM   3372  HB2 LEU P 192     -21.198  -8.179  -5.838  0.00  0.00      PROC  
ATOM   3373  CG  LEU P 192     -19.476  -9.560  -5.912  0.00  0.00      PROC  
ATOM   3374  HG  LEU P 192     -18.775  -8.940  -5.313  0.00  0.00      PROC  
ATOM   3375  CD1 LEU P 192     -20.203 -10.506  -4.990  0.00  0.00      PROC  
ATOM   3376 HD11 LEU P 192     -19.513 -10.969  -4.253  0.00  0.00      PROC  
ATOM   3377 HD12 LEU P 192     -20.640 -11.279  -5.658  0.00  0.00      PROC  
ATOM   3378 HD13 LEU P 192     -21.003  -9.946  -4.459  0.00  0.00      PROC  
ATOM   3379  CD2 LEU P 192     -18.598 -10.320  -6.954  0.00  0.00      PROC  
ATOM   3380 HD21 LEU P 192     -17.897  -9.652  -7.498  0.00  0.00      PROC  
ATOM   3381 HD22 LEU P 192     -19.182 -10.826  -7.752  0.00  0.00      PROC  
ATOM   3382 HD23 LEU P 192     -18.073 -11.178  -6.483  0.00  0.00      PROC  
ATOM   3383  C   LEU P 192     -20.909  -6.864  -8.353  0.00  0.00      PROC  
ATOM   3384  O   LEU P 192     -21.554  -7.539  -9.148  0.00  0.00      PROC  
ATOM   3385  N   SER P 193     -20.904  -5.488  -8.365  0.00  0.00      PROC  
ATOM   3386  HN  SER P 193     -20.189  -5.066  -7.814  0.00  0.00      PROC  
ATOM   3387  CA  SER P 193     -21.652  -4.667  -9.207  0.00  0.00      PROC  
ATOM   3388  HA  SER P 193     -22.435  -5.305  -9.590  0.00  0.00      PROC  
ATOM   3389  CB  SER P 193     -22.223  -3.399  -8.528  0.00  0.00      PROC  
ATOM   3390  HB1 SER P 193     -22.862  -2.710  -9.121  0.00  0.00      PROC  
ATOM   3391  HB2 SER P 193     -21.338  -2.756  -8.333  0.00  0.00      PROC  
ATOM   3392  OG  SER P 193     -22.961  -3.749  -7.358  0.00  0.00      PROC  
ATOM   3393  HG1 SER P 193     -22.369  -4.391  -6.957  0.00  0.00      PROC  
ATOM   3394  C   SER P 193     -20.802  -4.210 -10.391  0.00  0.00      PROC  
ATOM   3395  O   SER P 193     -21.341  -3.554 -11.285  0.00  0.00      PROC  
ATOM   3396  N   LYS P 194     -19.499  -4.545 -10.388  0.00  0.00      PROC  
ATOM   3397  HN  LYS P 194     -19.009  -4.889  -9.590  0.00  0.00      PROC  
ATOM   3398  CA  LYS P 194     -18.740  -4.377 -11.602  0.00  0.00      PROC  
ATOM   3399  HA  LYS P 194     -19.055  -3.437 -12.029  0.00  0.00      PROC  
ATOM   3400  CB  LYS P 194     -17.233  -4.523 -11.326  0.00  0.00      PROC  
ATOM   3401  HB1 LYS P 194     -16.731  -4.336 -12.299  0.00  0.00      PROC  
ATOM   3402  HB2 LYS P 194     -16.936  -5.483 -10.853  0.00  0.00      PROC  
ATOM   3403  CG  LYS P 194     -16.618  -3.417 -10.431  0.00  0.00      PROC  
ATOM   3404  HG1 LYS P 194     -17.068  -3.509  -9.419  0.00  0.00      PROC  
ATOM   3405  HG2 LYS P 194     -16.667  -2.412 -10.902  0.00  0.00      PROC  
ATOM   3406  CD  LYS P 194     -15.115  -3.731 -10.202  0.00  0.00      PROC  
ATOM   3407  HD1 LYS P 194     -14.682  -4.071 -11.167  0.00  0.00      PROC  
ATOM   3408  HD2 LYS P 194     -14.993  -4.653  -9.595  0.00  0.00      PROC  
ATOM   3409  CE  LYS P 194     -14.179  -2.607  -9.707  0.00  0.00      PROC  
ATOM   3410  HE1 LYS P 194     -13.098  -2.858  -9.662  0.00  0.00      PROC  
ATOM   3411  HE2 LYS P 194     -14.433  -2.446  -8.638  0.00  0.00      PROC  
ATOM   3412  NZ  LYS P 194     -14.377  -1.366 -10.468  0.00  0.00      PROC  
ATOM   3413  HZ1 LYS P 194     -14.187  -1.461 -11.486  0.00  0.00      PROC  
ATOM   3414  HZ2 LYS P 194     -13.608  -0.730 -10.176  0.00  0.00      PROC  
ATOM   3415  HZ3 LYS P 194     -15.272  -0.868 -10.286  0.00  0.00      PROC  
ATOM   3416  C   LYS P 194     -19.196  -5.330 -12.632  0.00  0.00      PROC  
ATOM   3417  O   LYS P 194     -19.461  -6.544 -12.353  0.00  0.00      PROC  
ATOM   3418  N   SER P 195     -19.164  -4.918 -13.879  0.00  0.00      PROC  
ATOM   3419  HN  SER P 195     -18.970  -3.942 -13.938  0.00  0.00      PROC  
ATOM   3420  CA  SER P 195     -19.573  -5.741 -15.075  0.00  0.00      PROC  
ATOM   3421  HA  SER P 195     -19.359  -5.269 -16.023  0.00  0.00      PROC  
ATOM   3422  CB  SER P 195     -18.860  -7.103 -15.230  0.00  0.00      PROC  
ATOM   3423  HB1 SER P 195     -19.219  -7.698 -14.364  0.00  0.00      PROC  
ATOM   3424  HB2 SER P 195     -17.752  -7.021 -15.203  0.00  0.00      PROC  
ATOM   3425  OG  SER P 195     -19.148  -7.735 -16.467  0.00  0.00      PROC  
ATOM   3426  HG1 SER P 195     -18.683  -7.272 -17.168  0.00  0.00      PROC  
ATOM   3427  C   SER P 195     -21.103  -5.878 -15.064  0.00  0.00      PROC  
ATOM   3428  O   SER P 195     -21.596  -6.676 -15.919  0.00  0.00      PROC  
ATOM   3429  N   LYS P 196     -21.852  -5.261 -14.167  0.00  0.00      PROC  
ATOM   3430  HN  LYS P 196     -21.372  -4.659 -13.533  0.00  0.00      PROC  
ATOM   3431  CA  LYS P 196     -23.277  -5.426 -14.069  0.00  0.00      PROC  
ATOM   3432  HA  LYS P 196     -23.671  -6.277 -14.605  0.00  0.00      PROC  
ATOM   3433  CB  LYS P 196     -23.659  -5.790 -12.561  0.00  0.00      PROC  
ATOM   3434  HB1 LYS P 196     -24.767  -5.873 -12.544  0.00  0.00      PROC  
ATOM   3435  HB2 LYS P 196     -23.334  -4.920 -11.951  0.00  0.00      PROC  
ATOM   3436  CG  LYS P 196     -23.067  -7.131 -12.058  0.00  0.00      PROC  
ATOM   3437  HG1 LYS P 196     -23.426  -7.173 -11.008  0.00  0.00      PROC  
ATOM   3438  HG2 LYS P 196     -21.962  -7.011 -12.065  0.00  0.00      PROC  
ATOM   3439  CD  LYS P 196     -23.339  -8.334 -12.874  0.00  0.00      PROC  
ATOM   3440  HD1 LYS P 196     -22.901  -9.295 -12.528  0.00  0.00      PROC  
ATOM   3441  HD2 LYS P 196     -22.883  -8.093 -13.858  0.00  0.00      PROC  
ATOM   3442  CE  LYS P 196     -24.820  -8.621 -13.184  0.00  0.00      PROC  
ATOM   3443  HE1 LYS P 196     -25.274  -7.715 -13.638  0.00  0.00      PROC  
ATOM   3444  HE2 LYS P 196     -25.408  -8.852 -12.270  0.00  0.00      PROC  
ATOM   3445  NZ  LYS P 196     -24.796  -9.848 -13.999  0.00  0.00      PROC  
ATOM   3446  HZ1 LYS P 196     -25.718 -10.069 -14.425  0.00  0.00      PROC  
ATOM   3447  HZ2 LYS P 196     -24.536 -10.597 -13.326  0.00  0.00      PROC  
ATOM   3448  HZ3 LYS P 196     -24.131  -9.697 -14.784  0.00  0.00      PROC  
ATOM   3449  C   LYS P 196     -23.920  -4.110 -14.378  0.00  0.00      PROC  
ATOM   3450  OT1 LYS P 196     -23.627  -3.016 -13.781  0.00  0.00      PROC  
ATOM   3451  OT2 LYS P 196     -24.758  -4.059 -15.305  0.00  0.00      PROC  
END
