# Supplementary material for: Mapping the Interactions Among Class IIa Histone Deacetylases and Myocyte Enhancer Factor 2s
Source: J Chem Inf Model. 2025 Jun 6;65(12):6249–60. doi: 10.1021/acs.jcim.5c00858 (PMC12199305; doi:10.1021/acs.jcim.5c00858)
Supplement: Supplementary file 2 [file ci5c00858_si_002.zip › PDB_structures/HDAC5_MEF2D.pdb]

CRYST1   73.871   73.871   73.871  90.00  90.00  90.00 P 1           1
ATOM      1  N   GLY P   2     -18.439   7.389  -8.303  0.00  0.00      PROA  
ATOM      2  HT1 GLY P   2     -18.481   8.385  -8.602  0.00  0.00      PROA  
ATOM      3  HT2 GLY P   2     -18.678   7.434  -7.292  0.00  0.00      PROA  
ATOM      4  HT3 GLY P   2     -19.246   6.944  -8.786  0.00  0.00      PROA  
ATOM      5  CA  GLY P   2     -17.104   6.794  -8.660  0.00  0.00      PROA  
ATOM      6  HA1 GLY P   2     -17.140   6.550  -9.711  0.00  0.00      PROA  
ATOM      7  HA2 GLY P   2     -17.104   5.989  -7.940  0.00  0.00      PROA  
ATOM      8  C   GLY P   2     -15.839   7.632  -8.379  0.00  0.00      PROA  
ATOM      9  O   GLY P   2     -15.847   8.656  -7.741  0.00  0.00      PROA  
ATOM     10  N   ARG P   3     -14.750   7.201  -8.974  0.00  0.00      PROA  
ATOM     11  HN  ARG P   3     -14.654   6.372  -9.518  0.00  0.00      PROA  
ATOM     12  CA  ARG P   3     -13.499   7.903  -8.807  0.00  0.00      PROA  
ATOM     13  HA  ARG P   3     -13.190   7.951  -7.773  0.00  0.00      PROA  
ATOM     14  CB  ARG P   3     -12.358   7.075  -9.450  0.00  0.00      PROA  
ATOM     15  HB1 ARG P   3     -11.526   7.758  -9.725  0.00  0.00      PROA  
ATOM     16  HB2 ARG P   3     -12.665   6.591 -10.401  0.00  0.00      PROA  
ATOM     17  CG  ARG P   3     -11.546   6.115  -8.483  0.00  0.00      PROA  
ATOM     18  HG1 ARG P   3     -11.225   6.606  -7.540  0.00  0.00      PROA  
ATOM     19  HG2 ARG P   3     -10.682   5.766  -9.087  0.00  0.00      PROA  
ATOM     20  CD  ARG P   3     -12.328   4.901  -7.891  0.00  0.00      PROA  
ATOM     21  HD1 ARG P   3     -12.783   4.312  -8.715  0.00  0.00      PROA  
ATOM     22  HD2 ARG P   3     -13.170   5.154  -7.212  0.00  0.00      PROA  
ATOM     23  NE  ARG P   3     -11.229   4.219  -7.122  0.00  0.00      PROA  
ATOM     24  HE  ARG P   3     -10.461   4.815  -6.885  0.00  0.00      PROA  
ATOM     25  CZ  ARG P   3     -11.047   2.940  -6.882  0.00  0.00      PROA  
ATOM     26  NH1 ARG P   3     -11.931   2.044  -7.301  0.00  0.00      PROA  
ATOM     27 HH11 ARG P   3     -12.678   2.479  -7.804  0.00  0.00      PROA  
ATOM     28 HH12 ARG P   3     -11.724   1.070  -7.384  0.00  0.00      PROA  
ATOM     29  NH2 ARG P   3      -9.896   2.521  -6.399  0.00  0.00      PROA  
ATOM     30 HH21 ARG P   3      -9.110   3.134  -6.480  0.00  0.00      PROA  
ATOM     31 HH22 ARG P   3      -9.695   1.543  -6.339  0.00  0.00      PROA  
ATOM     32  C   ARG P   3     -13.513   9.326  -9.315  0.00  0.00      PROA  
ATOM     33  O   ARG P   3     -14.140   9.587 -10.340  0.00  0.00      PROA  
ATOM     34  N   LYS P   4     -12.901  10.283  -8.602  0.00  0.00      PROA  
ATOM     35  HN  LYS P   4     -12.501  10.132  -7.701  0.00  0.00      PROA  
ATOM     36  CA  LYS P   4     -12.720  11.599  -9.123  0.00  0.00      PROA  
ATOM     37  HA  LYS P   4     -13.593  11.888  -9.689  0.00  0.00      PROA  
ATOM     38  CB  LYS P   4     -12.505  12.593  -7.914  0.00  0.00      PROA  
ATOM     39  HB1 LYS P   4     -12.475  13.606  -8.369  0.00  0.00      PROA  
ATOM     40  HB2 LYS P   4     -11.488  12.382  -7.520  0.00  0.00      PROA  
ATOM     41  CG  LYS P   4     -13.596  12.507  -6.775  0.00  0.00      PROA  
ATOM     42  HG1 LYS P   4     -13.437  13.291  -6.003  0.00  0.00      PROA  
ATOM     43  HG2 LYS P   4     -13.711  11.535  -6.250  0.00  0.00      PROA  
ATOM     44  CD  LYS P   4     -15.068  12.556  -7.359  0.00  0.00      PROA  
ATOM     45  HD1 LYS P   4     -15.111  11.704  -8.071  0.00  0.00      PROA  
ATOM     46  HD2 LYS P   4     -15.131  13.526  -7.898  0.00  0.00      PROA  
ATOM     47  CE  LYS P   4     -16.271  12.376  -6.465  0.00  0.00      PROA  
ATOM     48  HE1 LYS P   4     -17.206  12.590  -7.026  0.00  0.00      PROA  
ATOM     49  HE2 LYS P   4     -16.236  13.075  -5.602  0.00  0.00      PROA  
ATOM     50  NZ  LYS P   4     -16.390  10.967  -5.939  0.00  0.00      PROA  
ATOM     51  HZ1 LYS P   4     -15.448  10.750  -5.554  0.00  0.00      PROA  
ATOM     52  HZ2 LYS P   4     -16.571  10.338  -6.748  0.00  0.00      PROA  
ATOM     53  HZ3 LYS P   4     -17.146  10.916  -5.227  0.00  0.00      PROA  
ATOM     54  C   LYS P   4     -11.522  11.641 -10.045  0.00  0.00      PROA  
ATOM     55  O   LYS P   4     -10.372  11.338  -9.750  0.00  0.00      PROA  
ATOM     56  N   LYS P   5     -11.661  12.172 -11.310  0.00  0.00      PROA  
ATOM     57  HN  LYS P   5     -12.617  12.340 -11.535  0.00  0.00      PROA  
ATOM     58  CA  LYS P   5     -10.611  12.351 -12.272  0.00  0.00      PROA  
ATOM     59  HA  LYS P   5     -10.067  11.422 -12.355  0.00  0.00      PROA  
ATOM     60  CB  LYS P   5     -11.076  12.585 -13.750  0.00  0.00      PROA  
ATOM     61  HB1 LYS P   5     -10.271  12.556 -14.515  0.00  0.00      PROA  
ATOM     62  HB2 LYS P   5     -11.684  13.514 -13.722  0.00  0.00      PROA  
ATOM     63  CG  LYS P   5     -12.111  11.525 -14.150  0.00  0.00      PROA  
ATOM     64  HG1 LYS P   5     -12.922  11.682 -13.406  0.00  0.00      PROA  
ATOM     65  HG2 LYS P   5     -11.652  10.514 -14.142  0.00  0.00      PROA  
ATOM     66  CD  LYS P   5     -12.746  11.727 -15.478  0.00  0.00      PROA  
ATOM     67  HD1 LYS P   5     -11.949  11.684 -16.251  0.00  0.00      PROA  
ATOM     68  HD2 LYS P   5     -13.196  12.741 -15.543  0.00  0.00      PROA  
ATOM     69  CE  LYS P   5     -13.923  10.792 -15.843  0.00  0.00      PROA  
ATOM     70  HE1 LYS P   5     -14.585  10.610 -14.969  0.00  0.00      PROA  
ATOM     71  HE2 LYS P   5     -13.529   9.804 -16.165  0.00  0.00      PROA  
ATOM     72  NZ  LYS P   5     -14.719  11.212 -17.011  0.00  0.00      PROA  
ATOM     73  HZ1 LYS P   5     -14.121  11.450 -17.828  0.00  0.00      PROA  
ATOM     74  HZ2 LYS P   5     -15.250  12.091 -16.844  0.00  0.00      PROA  
ATOM     75  HZ3 LYS P   5     -15.471  10.537 -17.257  0.00  0.00      PROA  
ATOM     76  C   LYS P   5      -9.625  13.421 -11.855  0.00  0.00      PROA  
ATOM     77  O   LYS P   5      -9.825  14.285 -11.016  0.00  0.00      PROA  
ATOM     78  N   ILE P   6      -8.329  13.221 -12.312  0.00  0.00      PROA  
ATOM     79  HN  ILE P   6      -8.178  12.599 -13.077  0.00  0.00      PROA  
ATOM     80  CA  ILE P   6      -7.293  14.200 -11.917  0.00  0.00      PROA  
ATOM     81  HA  ILE P   6      -7.348  14.178 -10.839  0.00  0.00      PROA  
ATOM     82  CB  ILE P   6      -5.940  13.651 -12.411  0.00  0.00      PROA  
ATOM     83  HB  ILE P   6      -5.981  13.528 -13.515  0.00  0.00      PROA  
ATOM     84  CG2 ILE P   6      -4.834  14.670 -12.046  0.00  0.00      PROA  
ATOM     85 HG21 ILE P   6      -4.910  15.554 -12.716  0.00  0.00      PROA  
ATOM     86 HG22 ILE P   6      -3.824  14.288 -12.307  0.00  0.00      PROA  
ATOM     87 HG23 ILE P   6      -4.942  14.962 -10.980  0.00  0.00      PROA  
ATOM     88  CG1 ILE P   6      -5.671  12.277 -11.813  0.00  0.00      PROA  
ATOM     89 HG11 ILE P   6      -6.538  11.581 -11.826  0.00  0.00      PROA  
ATOM     90 HG12 ILE P   6      -5.506  12.577 -10.756  0.00  0.00      PROA  
ATOM     91  CD  ILE P   6      -4.547  11.483 -12.463  0.00  0.00      PROA  
ATOM     92  HD1 ILE P   6      -4.460  10.446 -12.076  0.00  0.00      PROA  
ATOM     93  HD2 ILE P   6      -3.558  11.988 -12.414  0.00  0.00      PROA  
ATOM     94  HD3 ILE P   6      -4.730  11.336 -13.549  0.00  0.00      PROA  
ATOM     95  C   ILE P   6      -7.448  15.696 -12.361  0.00  0.00      PROA  
ATOM     96  O   ILE P   6      -7.677  16.028 -13.493  0.00  0.00      PROA  
ATOM     97  N   GLN P   7      -7.362  16.647 -11.349  0.00  0.00      PROA  
ATOM     98  HN  GLN P   7      -7.417  16.380 -10.390  0.00  0.00      PROA  
ATOM     99  CA  GLN P   7      -7.557  18.029 -11.592  0.00  0.00      PROA  
ATOM    100  HA  GLN P   7      -7.660  18.243 -12.646  0.00  0.00      PROA  
ATOM    101  CB  GLN P   7      -8.852  18.529 -10.863  0.00  0.00      PROA  
ATOM    102  HB1 GLN P   7      -8.807  19.639 -10.869  0.00  0.00      PROA  
ATOM    103  HB2 GLN P   7      -8.609  18.154  -9.846  0.00  0.00      PROA  
ATOM    104  CG  GLN P   7     -10.238  17.942 -11.209  0.00  0.00      PROA  
ATOM    105  HG1 GLN P   7     -10.981  18.434 -10.546  0.00  0.00      PROA  
ATOM    106  HG2 GLN P   7     -10.241  16.851 -11.000  0.00  0.00      PROA  
ATOM    107  CD  GLN P   7     -10.626  18.082 -12.689  0.00  0.00      PROA  
ATOM    108  OE1 GLN P   7      -9.972  18.895 -13.343  0.00  0.00      PROA  
ATOM    109  NE2 GLN P   7     -11.536  17.221 -13.194  0.00  0.00      PROA  
ATOM    110 HE21 GLN P   7     -11.566  17.109 -14.187  0.00  0.00      PROA  
ATOM    111 HE22 GLN P   7     -11.923  16.552 -12.560  0.00  0.00      PROA  
ATOM    112  C   GLN P   7      -6.321  18.761 -11.161  0.00  0.00      PROA  
ATOM    113  O   GLN P   7      -5.626  18.320 -10.254  0.00  0.00      PROA  
ATOM    114  N   ILE P   8      -5.999  19.800 -11.859  0.00  0.00      PROA  
ATOM    115  HN  ILE P   8      -6.589  20.040 -12.626  0.00  0.00      PROA  
ATOM    116  CA  ILE P   8      -5.061  20.930 -11.602  0.00  0.00      PROA  
ATOM    117  HA  ILE P   8      -4.461  20.869 -12.497  0.00  0.00      PROA  
ATOM    118  CB  ILE P   8      -5.723  22.333 -11.694  0.00  0.00      PROA  
ATOM    119  HB  ILE P   8      -6.033  22.272 -12.759  0.00  0.00      PROA  
ATOM    120  CG2 ILE P   8      -7.024  22.410 -10.791  0.00  0.00      PROA  
ATOM    121 HG21 ILE P   8      -7.542  23.387 -10.892  0.00  0.00      PROA  
ATOM    122 HG22 ILE P   8      -6.849  22.348  -9.696  0.00  0.00      PROA  
ATOM    123 HG23 ILE P   8      -7.735  21.597 -11.051  0.00  0.00      PROA  
ATOM    124  CG1 ILE P   8      -4.828  23.585 -11.402  0.00  0.00      PROA  
ATOM    125 HG11 ILE P   8      -4.312  23.509 -10.421  0.00  0.00      PROA  
ATOM    126 HG12 ILE P   8      -5.501  24.463 -11.509  0.00  0.00      PROA  
ATOM    127  CD  ILE P   8      -3.717  23.626 -12.488  0.00  0.00      PROA  
ATOM    128  HD1 ILE P   8      -4.260  23.439 -13.439  0.00  0.00      PROA  
ATOM    129  HD2 ILE P   8      -2.898  22.878 -12.413  0.00  0.00      PROA  
ATOM    130  HD3 ILE P   8      -3.147  24.580 -12.514  0.00  0.00      PROA  
ATOM    131  C   ILE P   8      -4.096  20.824 -10.437  0.00  0.00      PROA  
ATOM    132  O   ILE P   8      -4.457  21.004  -9.259  0.00  0.00      PROA  
ATOM    133  N   GLN P   9      -2.783  20.618 -10.769  0.00  0.00      PROA  
ATOM    134  HN  GLN P   9      -2.438  20.532 -11.701  0.00  0.00      PROA  
ATOM    135  CA  GLN P   9      -1.710  20.852  -9.739  0.00  0.00      PROA  
ATOM    136  HA  GLN P   9      -1.863  20.015  -9.073  0.00  0.00      PROA  
ATOM    137  CB  GLN P   9      -0.335  20.670 -10.514  0.00  0.00      PROA  
ATOM    138  HB1 GLN P   9      -0.272  21.521 -11.227  0.00  0.00      PROA  
ATOM    139  HB2 GLN P   9      -0.358  19.695 -11.047  0.00  0.00      PROA  
ATOM    140  CG  GLN P   9       0.996  20.820  -9.675  0.00  0.00      PROA  
ATOM    141  HG1 GLN P   9       1.019  21.833  -9.219  0.00  0.00      PROA  
ATOM    142  HG2 GLN P   9       1.836  20.616 -10.372  0.00  0.00      PROA  
ATOM    143  CD  GLN P   9       1.350  19.694  -8.673  0.00  0.00      PROA  
ATOM    144  OE1 GLN P   9       1.667  18.575  -9.089  0.00  0.00      PROA  
ATOM    145  NE2 GLN P   9       1.191  19.906  -7.266  0.00  0.00      PROA  
ATOM    146 HE21 GLN P   9       1.514  19.180  -6.659  0.00  0.00      PROA  
ATOM    147 HE22 GLN P   9       0.945  20.746  -6.784  0.00  0.00      PROA  
ATOM    148  C   GLN P   9      -1.680  22.105  -8.988  0.00  0.00      PROA  
ATOM    149  O   GLN P   9      -1.679  23.199  -9.552  0.00  0.00      PROA  
ATOM    150  N   ARG P  10      -1.701  22.036  -7.663  0.00  0.00      PROA  
ATOM    151  HN  ARG P  10      -1.735  21.196  -7.128  0.00  0.00      PROA  
ATOM    152  CA  ARG P  10      -1.648  23.112  -6.754  0.00  0.00      PROA  
ATOM    153  HA  ARG P  10      -1.900  23.966  -7.365  0.00  0.00      PROA  
ATOM    154  CB  ARG P  10      -2.548  22.766  -5.552  0.00  0.00      PROA  
ATOM    155  HB1 ARG P  10      -2.450  23.599  -4.823  0.00  0.00      PROA  
ATOM    156  HB2 ARG P  10      -2.163  21.842  -5.071  0.00  0.00      PROA  
ATOM    157  CG  ARG P  10      -4.008  22.560  -5.918  0.00  0.00      PROA  
ATOM    158  HG1 ARG P  10      -4.594  22.217  -5.039  0.00  0.00      PROA  
ATOM    159  HG2 ARG P  10      -4.106  21.731  -6.651  0.00  0.00      PROA  
ATOM    160  CD  ARG P  10      -4.575  23.838  -6.648  0.00  0.00      PROA  
ATOM    161  HD1 ARG P  10      -4.274  23.991  -7.707  0.00  0.00      PROA  
ATOM    162  HD2 ARG P  10      -4.431  24.685  -5.945  0.00  0.00      PROA  
ATOM    163  NE  ARG P  10      -6.062  23.633  -6.689  0.00  0.00      PROA  
ATOM    164  HE  ARG P  10      -6.430  23.013  -5.997  0.00  0.00      PROA  
ATOM    165  CZ  ARG P  10      -6.950  24.321  -7.384  0.00  0.00      PROA  
ATOM    166  NH1 ARG P  10      -6.835  25.288  -8.279  0.00  0.00      PROA  
ATOM    167 HH11 ARG P  10      -5.944  25.725  -8.401  0.00  0.00      PROA  
ATOM    168 HH12 ARG P  10      -7.645  25.807  -8.553  0.00  0.00      PROA  
ATOM    169  NH2 ARG P  10      -8.212  23.921  -7.169  0.00  0.00      PROA  
ATOM    170 HH21 ARG P  10      -8.356  22.979  -6.866  0.00  0.00      PROA  
ATOM    171 HH22 ARG P  10      -8.897  24.305  -7.787  0.00  0.00      PROA  
ATOM    172  C   ARG P  10      -0.174  23.414  -6.323  0.00  0.00      PROA  
ATOM    173  O   ARG P  10       0.438  22.637  -5.541  0.00  0.00      PROA  
ATOM    174  N   ILE P  11       0.406  24.508  -6.872  0.00  0.00      PROA  
ATOM    175  HN  ILE P  11      -0.059  25.138  -7.489  0.00  0.00      PROA  
ATOM    176  CA  ILE P  11       1.776  24.931  -6.449  0.00  0.00      PROA  
ATOM    177  HA  ILE P  11       1.979  25.775  -7.090  0.00  0.00      PROA  
ATOM    178  CB  ILE P  11       1.854  25.390  -5.035  0.00  0.00      PROA  
ATOM    179  HB  ILE P  11       1.694  24.497  -4.393  0.00  0.00      PROA  
ATOM    180  CG2 ILE P  11       3.272  26.091  -4.789  0.00  0.00      PROA  
ATOM    181 HG21 ILE P  11       3.284  26.493  -3.753  0.00  0.00      PROA  
ATOM    182 HG22 ILE P  11       3.365  26.981  -5.448  0.00  0.00      PROA  
ATOM    183 HG23 ILE P  11       4.123  25.384  -4.884  0.00  0.00      PROA  
ATOM    184  CG1 ILE P  11       0.693  26.409  -4.670  0.00  0.00      PROA  
ATOM    185 HG11 ILE P  11      -0.267  25.852  -4.624  0.00  0.00      PROA  
ATOM    186 HG12 ILE P  11       0.659  27.080  -5.554  0.00  0.00      PROA  
ATOM    187  CD  ILE P  11       0.869  27.201  -3.320  0.00  0.00      PROA  
ATOM    188  HD1 ILE P  11       1.058  26.439  -2.534  0.00  0.00      PROA  
ATOM    189  HD2 ILE P  11      -0.053  27.736  -3.007  0.00  0.00      PROA  
ATOM    190  HD3 ILE P  11       1.680  27.955  -3.406  0.00  0.00      PROA  
ATOM    191  C   ILE P  11       2.911  24.022  -6.898  0.00  0.00      PROA  
ATOM    192  O   ILE P  11       3.026  22.919  -6.387  0.00  0.00      PROA  
ATOM    193  N   THR P  12       3.780  24.644  -7.758  0.00  0.00      PROA  
ATOM    194  HN  THR P  12       3.581  25.563  -8.090  0.00  0.00      PROA  
ATOM    195  CA  THR P  12       5.071  24.183  -8.180  0.00  0.00      PROA  
ATOM    196  HA  THR P  12       4.926  23.310  -8.799  0.00  0.00      PROA  
ATOM    197  CB  THR P  12       5.658  25.009  -9.221  0.00  0.00      PROA  
ATOM    198  HB  THR P  12       6.039  25.994  -8.876  0.00  0.00      PROA  
ATOM    199  OG1 THR P  12       4.657  25.317 -10.220  0.00  0.00      PROA  
ATOM    200  HG1 THR P  12       4.185  26.092  -9.909  0.00  0.00      PROA  
ATOM    201  CG2 THR P  12       6.865  24.331  -9.876  0.00  0.00      PROA  
ATOM    202 HG21 THR P  12       7.637  24.211  -9.087  0.00  0.00      PROA  
ATOM    203 HG22 THR P  12       7.200  25.014 -10.687  0.00  0.00      PROA  
ATOM    204 HG23 THR P  12       6.527  23.361 -10.300  0.00  0.00      PROA  
ATOM    205  C   THR P  12       6.159  23.965  -7.053  0.00  0.00      PROA  
ATOM    206  O   THR P  12       6.794  24.911  -6.566  0.00  0.00      PROA  
ATOM    207  N   ASP P  13       6.468  22.717  -6.730  0.00  0.00      PROA  
ATOM    208  HN  ASP P  13       6.043  21.917  -7.145  0.00  0.00      PROA  
ATOM    209  CA  ASP P  13       7.550  22.259  -5.846  0.00  0.00      PROA  
ATOM    210  HA  ASP P  13       7.689  22.988  -5.061  0.00  0.00      PROA  
ATOM    211  CB  ASP P  13       7.322  20.839  -5.267  0.00  0.00      PROA  
ATOM    212  HB1 ASP P  13       8.234  20.388  -4.821  0.00  0.00      PROA  
ATOM    213  HB2 ASP P  13       6.966  20.290  -6.165  0.00  0.00      PROA  
ATOM    214  CG  ASP P  13       6.267  20.714  -4.158  0.00  0.00      PROA  
ATOM    215  OD1 ASP P  13       5.843  19.596  -3.817  0.00  0.00      PROA  
ATOM    216  OD2 ASP P  13       5.972  21.834  -3.591  0.00  0.00      PROA  
ATOM    217  C   ASP P  13       8.936  22.346  -6.517  0.00  0.00      PROA  
ATOM    218  O   ASP P  13       9.166  22.237  -7.751  0.00  0.00      PROA  
ATOM    219  N   GLU P  14      10.059  22.560  -5.677  0.00  0.00      PROA  
ATOM    220  HN  GLU P  14       9.979  22.791  -4.710  0.00  0.00      PROA  
ATOM    221  CA  GLU P  14      11.431  22.423  -6.104  0.00  0.00      PROA  
ATOM    222  HA  GLU P  14      11.637  23.053  -6.957  0.00  0.00      PROA  
ATOM    223  CB  GLU P  14      12.409  22.779  -4.958  0.00  0.00      PROA  
ATOM    224  HB1 GLU P  14      13.419  22.412  -5.241  0.00  0.00      PROA  
ATOM    225  HB2 GLU P  14      12.006  22.250  -4.067  0.00  0.00      PROA  
ATOM    226  CG  GLU P  14      12.467  24.304  -4.626  0.00  0.00      PROA  
ATOM    227  HG1 GLU P  14      11.409  24.604  -4.786  0.00  0.00      PROA  
ATOM    228  HG2 GLU P  14      13.056  24.963  -5.299  0.00  0.00      PROA  
ATOM    229  CD  GLU P  14      12.918  24.574  -3.225  0.00  0.00      PROA  
ATOM    230  OE1 GLU P  14      13.288  23.634  -2.465  0.00  0.00      PROA  
ATOM    231  OE2 GLU P  14      12.890  25.742  -2.818  0.00  0.00      PROA  
ATOM    232  C   GLU P  14      11.669  21.035  -6.534  0.00  0.00      PROA  
ATOM    233  O   GLU P  14      11.114  20.094  -5.901  0.00  0.00      PROA  
ATOM    234  N   ARG P  15      12.527  20.913  -7.609  0.00  0.00      PROA  
ATOM    235  HN  ARG P  15      12.883  21.746  -8.026  0.00  0.00      PROA  
ATOM    236  CA  ARG P  15      13.006  19.617  -8.174  0.00  0.00      PROA  
ATOM    237  HA  ARG P  15      12.117  19.056  -8.422  0.00  0.00      PROA  
ATOM    238  CB  ARG P  15      13.866  19.932  -9.437  0.00  0.00      PROA  
ATOM    239  HB1 ARG P  15      14.224  18.958  -9.834  0.00  0.00      PROA  
ATOM    240  HB2 ARG P  15      14.805  20.443  -9.135  0.00  0.00      PROA  
ATOM    241  CG  ARG P  15      13.249  20.841 -10.485  0.00  0.00      PROA  
ATOM    242  HG1 ARG P  15      14.047  20.791 -11.257  0.00  0.00      PROA  
ATOM    243  HG2 ARG P  15      13.196  21.892 -10.130  0.00  0.00      PROA  
ATOM    244  CD  ARG P  15      11.920  20.364 -11.116  0.00  0.00      PROA  
ATOM    245  HD1 ARG P  15      11.691  20.999 -11.999  0.00  0.00      PROA  
ATOM    246  HD2 ARG P  15      11.053  20.516 -10.438  0.00  0.00      PROA  
ATOM    247  NE  ARG P  15      11.994  18.915 -11.462  0.00  0.00      PROA  
ATOM    248  HE  ARG P  15      12.710  18.589 -12.079  0.00  0.00      PROA  
ATOM    249  CZ  ARG P  15      11.188  17.933 -11.040  0.00  0.00      PROA  
ATOM    250  NH1 ARG P  15      10.100  18.066 -10.318  0.00  0.00      PROA  
ATOM    251 HH11 ARG P  15       9.724  18.993 -10.292  0.00  0.00      PROA  
ATOM    252 HH12 ARG P  15       9.533  17.252 -10.194  0.00  0.00      PROA  
ATOM    253  NH2 ARG P  15      11.605  16.758 -11.347  0.00  0.00      PROA  
ATOM    254 HH21 ARG P  15      12.502  16.729 -11.787  0.00  0.00      PROA  
ATOM    255 HH22 ARG P  15      11.165  15.923 -11.014  0.00  0.00      PROA  
ATOM    256  C   ARG P  15      13.777  18.684  -7.276  0.00  0.00      PROA  
ATOM    257  O   ARG P  15      13.542  17.496  -7.212  0.00  0.00      PROA  
ATOM    258  N   ASN P  16      14.808  19.192  -6.529  0.00  0.00      PROA  
ATOM    259  HN  ASN P  16      15.083  20.149  -6.467  0.00  0.00      PROA  
ATOM    260  CA  ASN P  16      15.696  18.321  -5.764  0.00  0.00      PROA  
ATOM    261  HA  ASN P  16      16.104  17.621  -6.479  0.00  0.00      PROA  
ATOM    262  CB  ASN P  16      16.947  19.014  -5.091  0.00  0.00      PROA  
ATOM    263  HB1 ASN P  16      17.490  19.446  -5.958  0.00  0.00      PROA  
ATOM    264  HB2 ASN P  16      17.588  18.263  -4.582  0.00  0.00      PROA  
ATOM    265  CG  ASN P  16      16.637  20.214  -4.073  0.00  0.00      PROA  
ATOM    266  OD1 ASN P  16      15.473  20.593  -3.811  0.00  0.00      PROA  
ATOM    267  ND2 ASN P  16      17.708  20.670  -3.450  0.00  0.00      PROA  
ATOM    268 HD21 ASN P  16      18.605  20.343  -3.748  0.00  0.00      PROA  
ATOM    269 HD22 ASN P  16      17.562  21.301  -2.688  0.00  0.00      PROA  
ATOM    270  C   ASN P  16      15.028  17.423  -4.746  0.00  0.00      PROA  
ATOM    271  O   ASN P  16      15.288  16.237  -4.674  0.00  0.00      PROA  
ATOM    272  N   ARG P  17      14.120  18.007  -3.962  0.00  0.00      PROA  
ATOM    273  HN  ARG P  17      14.006  18.997  -3.978  0.00  0.00      PROA  
ATOM    274  CA  ARG P  17      13.245  17.205  -3.132  0.00  0.00      PROA  
ATOM    275  HA  ARG P  17      13.965  16.522  -2.705  0.00  0.00      PROA  
ATOM    276  CB  ARG P  17      12.654  18.015  -1.918  0.00  0.00      PROA  
ATOM    277  HB1 ARG P  17      13.433  18.348  -1.199  0.00  0.00      PROA  
ATOM    278  HB2 ARG P  17      11.995  17.309  -1.369  0.00  0.00      PROA  
ATOM    279  CG  ARG P  17      11.968  19.359  -2.337  0.00  0.00      PROA  
ATOM    280  HG1 ARG P  17      11.277  19.065  -3.156  0.00  0.00      PROA  
ATOM    281  HG2 ARG P  17      12.725  20.013  -2.820  0.00  0.00      PROA  
ATOM    282  CD  ARG P  17      11.241  20.191  -1.292  0.00  0.00      PROA  
ATOM    283  HD1 ARG P  17      10.543  20.987  -1.628  0.00  0.00      PROA  
ATOM    284  HD2 ARG P  17      11.948  20.758  -0.650  0.00  0.00      PROA  
ATOM    285  NE  ARG P  17      10.268  19.399  -0.497  0.00  0.00      PROA  
ATOM    286  HE  ARG P  17       9.467  19.085  -1.007  0.00  0.00      PROA  
ATOM    287  CZ  ARG P  17      10.297  19.010   0.740  0.00  0.00      PROA  
ATOM    288  NH1 ARG P  17      11.302  19.146   1.542  0.00  0.00      PROA  
ATOM    289 HH11 ARG P  17      12.168  19.415   1.119  0.00  0.00      PROA  
ATOM    290 HH12 ARG P  17      11.274  18.777   2.470  0.00  0.00      PROA  
ATOM    291  NH2 ARG P  17       9.183  18.383   1.203  0.00  0.00      PROA  
ATOM    292 HH21 ARG P  17       8.381  18.386   0.606  0.00  0.00      PROA  
ATOM    293 HH22 ARG P  17       8.859  18.457   2.146  0.00  0.00      PROA  
ATOM    294  C   ARG P  17      12.350  16.178  -3.821  0.00  0.00      PROA  
ATOM    295  O   ARG P  17      12.336  15.000  -3.378  0.00  0.00      PROA  
ATOM    296  N   GLN P  18      11.677  16.510  -4.976  0.00  0.00      PROA  
ATOM    297  HN  GLN P  18      11.857  17.403  -5.381  0.00  0.00      PROA  
ATOM    298  CA  GLN P  18      10.976  15.625  -5.789  0.00  0.00      PROA  
ATOM    299  HA  GLN P  18      10.185  15.180  -5.203  0.00  0.00      PROA  
ATOM    300  CB  GLN P  18      10.365  16.544  -6.945  0.00  0.00      PROA  
ATOM    301  HB1 GLN P  18      10.107  15.829  -7.755  0.00  0.00      PROA  
ATOM    302  HB2 GLN P  18      11.107  17.159  -7.498  0.00  0.00      PROA  
ATOM    303  CG  GLN P  18       9.188  17.485  -6.506  0.00  0.00      PROA  
ATOM    304  HG1 GLN P  18       8.952  18.210  -7.314  0.00  0.00      PROA  
ATOM    305  HG2 GLN P  18       9.521  18.049  -5.608  0.00  0.00      PROA  
ATOM    306  CD  GLN P  18       7.962  16.626  -6.198  0.00  0.00      PROA  
ATOM    307  OE1 GLN P  18       7.681  16.494  -4.972  0.00  0.00      PROA  
ATOM    308  NE2 GLN P  18       7.416  16.017  -7.233  0.00  0.00      PROA  
ATOM    309 HE21 GLN P  18       6.950  15.170  -6.975  0.00  0.00      PROA  
ATOM    310 HE22 GLN P  18       7.754  16.078  -8.172  0.00  0.00      PROA  
ATOM    311  C   GLN P  18      11.720  14.460  -6.352  0.00  0.00      PROA  
ATOM    312  O   GLN P  18      11.352  13.314  -6.210  0.00  0.00      PROA  
ATOM    313  N   VAL P  19      12.915  14.681  -6.926  0.00  0.00      PROA  
ATOM    314  HN  VAL P  19      13.252  15.614  -7.029  0.00  0.00      PROA  
ATOM    315  CA  VAL P  19      14.010  13.655  -7.303  0.00  0.00      PROA  
ATOM    316  HA  VAL P  19      13.610  13.017  -8.077  0.00  0.00      PROA  
ATOM    317  CB  VAL P  19      15.255  14.281  -7.949  0.00  0.00      PROA  
ATOM    318  HB  VAL P  19      15.627  15.145  -7.358  0.00  0.00      PROA  
ATOM    319  CG1 VAL P  19      16.318  13.236  -8.108  0.00  0.00      PROA  
ATOM    320 HG11 VAL P  19      16.787  13.052  -7.117  0.00  0.00      PROA  
ATOM    321 HG12 VAL P  19      17.167  13.556  -8.749  0.00  0.00      PROA  
ATOM    322 HG13 VAL P  19      15.936  12.292  -8.551  0.00  0.00      PROA  
ATOM    323  CG2 VAL P  19      14.911  14.838  -9.351  0.00  0.00      PROA  
ATOM    324 HG21 VAL P  19      14.081  15.577  -9.345  0.00  0.00      PROA  
ATOM    325 HG22 VAL P  19      14.611  14.010 -10.027  0.00  0.00      PROA  
ATOM    326 HG23 VAL P  19      15.759  15.323  -9.879  0.00  0.00      PROA  
ATOM    327  C   VAL P  19      14.316  12.761  -6.135  0.00  0.00      PROA  
ATOM    328  O   VAL P  19      14.409  11.512  -6.225  0.00  0.00      PROA  
ATOM    329  N   THR P  20      14.559  13.355  -4.943  0.00  0.00      PROA  
ATOM    330  HN  THR P  20      14.507  14.330  -4.738  0.00  0.00      PROA  
ATOM    331  CA  THR P  20      14.646  12.688  -3.709  0.00  0.00      PROA  
ATOM    332  HA  THR P  20      15.493  12.052  -3.919  0.00  0.00      PROA  
ATOM    333  CB  THR P  20      14.990  13.452  -2.489  0.00  0.00      PROA  
ATOM    334  HB  THR P  20      14.247  14.172  -2.084  0.00  0.00      PROA  
ATOM    335  OG1 THR P  20      16.257  14.107  -2.675  0.00  0.00      PROA  
ATOM    336  HG1 THR P  20      16.082  14.967  -3.064  0.00  0.00      PROA  
ATOM    337  CG2 THR P  20      15.244  12.480  -1.319  0.00  0.00      PROA  
ATOM    338 HG21 THR P  20      15.784  12.943  -0.466  0.00  0.00      PROA  
ATOM    339 HG22 THR P  20      15.862  11.603  -1.607  0.00  0.00      PROA  
ATOM    340 HG23 THR P  20      14.336  12.052  -0.842  0.00  0.00      PROA  
ATOM    341  C   THR P  20      13.493  11.686  -3.399  0.00  0.00      PROA  
ATOM    342  O   THR P  20      13.712  10.478  -3.170  0.00  0.00      PROA  
ATOM    343  N   PHE P  21      12.280  12.243  -3.369  0.00  0.00      PROA  
ATOM    344  HN  PHE P  21      12.224  13.230  -3.499  0.00  0.00      PROA  
ATOM    345  CA  PHE P  21      11.064  11.473  -3.155  0.00  0.00      PROA  
ATOM    346  HA  PHE P  21      11.147  10.898  -2.245  0.00  0.00      PROA  
ATOM    347  CB  PHE P  21       9.735  12.256  -3.139  0.00  0.00      PROA  
ATOM    348  HB1 PHE P  21       9.760  13.047  -3.918  0.00  0.00      PROA  
ATOM    349  HB2 PHE P  21       9.729  12.790  -2.165  0.00  0.00      PROA  
ATOM    350  CG  PHE P  21       8.330  11.482  -3.224  0.00  0.00      PROA  
ATOM    351  CD1 PHE P  21       7.887  10.542  -2.338  0.00  0.00      PROA  
ATOM    352  HD1 PHE P  21       8.644  10.275  -1.616  0.00  0.00      PROA  
ATOM    353  CE1 PHE P  21       6.559  10.092  -2.310  0.00  0.00      PROA  
ATOM    354  HE1 PHE P  21       6.222   9.393  -1.559  0.00  0.00      PROA  
ATOM    355  CZ  PHE P  21       5.719  10.456  -3.359  0.00  0.00      PROA  
ATOM    356  HZ  PHE P  21       4.680  10.162  -3.321  0.00  0.00      PROA  
ATOM    357  CD2 PHE P  21       7.432  11.849  -4.264  0.00  0.00      PROA  
ATOM    358  HD2 PHE P  21       7.714  12.643  -4.939  0.00  0.00      PROA  
ATOM    359  CE2 PHE P  21       6.178  11.369  -4.325  0.00  0.00      PROA  
ATOM    360  HE2 PHE P  21       5.659  11.835  -5.149  0.00  0.00      PROA  
ATOM    361  C   PHE P  21      10.849  10.358  -4.109  0.00  0.00      PROA  
ATOM    362  O   PHE P  21      10.513   9.231  -3.841  0.00  0.00      PROA  
ATOM    363  N   THR P  22      11.137  10.618  -5.377  0.00  0.00      PROA  
ATOM    364  HN  THR P  22      11.367  11.529  -5.710  0.00  0.00      PROA  
ATOM    365  CA  THR P  22      10.996   9.663  -6.505  0.00  0.00      PROA  
ATOM    366  HA  THR P  22      10.010   9.234  -6.612  0.00  0.00      PROA  
ATOM    367  CB  THR P  22      11.361  10.373  -7.879  0.00  0.00      PROA  
ATOM    368  HB  THR P  22      12.411  10.720  -7.984  0.00  0.00      PROA  
ATOM    369  OG1 THR P  22      10.489  11.467  -8.062  0.00  0.00      PROA  
ATOM    370  HG1 THR P  22      10.831  12.138  -7.467  0.00  0.00      PROA  
ATOM    371  CG2 THR P  22      11.184   9.384  -9.058  0.00  0.00      PROA  
ATOM    372 HG21 THR P  22      10.176   8.924  -8.976  0.00  0.00      PROA  
ATOM    373 HG22 THR P  22      11.992   8.623  -9.111  0.00  0.00      PROA  
ATOM    374 HG23 THR P  22      11.337  10.065  -9.922  0.00  0.00      PROA  
ATOM    375  C   THR P  22      11.865   8.460  -6.275  0.00  0.00      PROA  
ATOM    376  O   THR P  22      11.378   7.307  -6.293  0.00  0.00      PROA  
ATOM    377  N   LYS P  23      13.133   8.603  -5.913  0.00  0.00      PROA  
ATOM    378  HN  LYS P  23      13.564   9.501  -5.939  0.00  0.00      PROA  
ATOM    379  CA  LYS P  23      13.993   7.526  -5.518  0.00  0.00      PROA  
ATOM    380  HA  LYS P  23      13.871   6.691  -6.193  0.00  0.00      PROA  
ATOM    381  CB  LYS P  23      15.529   7.826  -5.565  0.00  0.00      PROA  
ATOM    382  HB1 LYS P  23      16.153   6.935  -5.341  0.00  0.00      PROA  
ATOM    383  HB2 LYS P  23      15.655   8.626  -4.805  0.00  0.00      PROA  
ATOM    384  CG  LYS P  23      16.128   8.314  -6.947  0.00  0.00      PROA  
ATOM    385  HG1 LYS P  23      15.467   9.084  -7.399  0.00  0.00      PROA  
ATOM    386  HG2 LYS P  23      16.118   7.410  -7.593  0.00  0.00      PROA  
ATOM    387  CD  LYS P  23      17.654   8.869  -6.821  0.00  0.00      PROA  
ATOM    388  HD1 LYS P  23      17.802   8.744  -7.915  0.00  0.00      PROA  
ATOM    389  HD2 LYS P  23      18.266   8.093  -6.313  0.00  0.00      PROA  
ATOM    390  CE  LYS P  23      17.888  10.184  -6.109  0.00  0.00      PROA  
ATOM    391  HE1 LYS P  23      17.419  10.204  -5.102  0.00  0.00      PROA  
ATOM    392  HE2 LYS P  23      17.375  10.981  -6.689  0.00  0.00      PROA  
ATOM    393  NZ  LYS P  23      19.310  10.601  -6.052  0.00  0.00      PROA  
ATOM    394  HZ1 LYS P  23      19.430  11.518  -5.576  0.00  0.00      PROA  
ATOM    395  HZ2 LYS P  23      19.742  10.634  -6.997  0.00  0.00      PROA  
ATOM    396  HZ3 LYS P  23      19.897   9.908  -5.545  0.00  0.00      PROA  
ATOM    397  C   LYS P  23      13.708   6.853  -4.149  0.00  0.00      PROA  
ATOM    398  O   LYS P  23      13.831   5.613  -4.095  0.00  0.00      PROA  
ATOM    399  N   ARG P  24      13.306   7.479  -3.078  0.00  0.00      PROA  
ATOM    400  HN  ARG P  24      13.346   8.475  -3.054  0.00  0.00      PROA  
ATOM    401  CA  ARG P  24      12.762   6.866  -1.984  0.00  0.00      PROA  
ATOM    402  HA  ARG P  24      13.528   6.211  -1.594  0.00  0.00      PROA  
ATOM    403  CB  ARG P  24      12.570   7.843  -0.795  0.00  0.00      PROA  
ATOM    404  HB1 ARG P  24      11.892   7.451  -0.007  0.00  0.00      PROA  
ATOM    405  HB2 ARG P  24      12.047   8.718  -1.237  0.00  0.00      PROA  
ATOM    406  CG  ARG P  24      13.815   8.446  -0.187  0.00  0.00      PROA  
ATOM    407  HG1 ARG P  24      13.540   9.498   0.041  0.00  0.00      PROA  
ATOM    408  HG2 ARG P  24      14.640   8.509  -0.928  0.00  0.00      PROA  
ATOM    409  CD  ARG P  24      14.303   7.701   1.069  0.00  0.00      PROA  
ATOM    410  HD1 ARG P  24      14.633   6.699   0.722  0.00  0.00      PROA  
ATOM    411  HD2 ARG P  24      13.526   7.679   1.863  0.00  0.00      PROA  
ATOM    412  NE  ARG P  24      15.461   8.408   1.637  0.00  0.00      PROA  
ATOM    413  HE  ARG P  24      15.865   9.071   1.006  0.00  0.00      PROA  
ATOM    414  CZ  ARG P  24      15.942   8.377   2.912  0.00  0.00      PROA  
ATOM    415  NH1 ARG P  24      15.348   7.557   3.714  0.00  0.00      PROA  
ATOM    416 HH11 ARG P  24      15.768   7.411   4.610  0.00  0.00      PROA  
ATOM    417 HH12 ARG P  24      14.730   6.847   3.376  0.00  0.00      PROA  
ATOM    418  NH2 ARG P  24      16.945   9.125   3.369  0.00  0.00      PROA  
ATOM    419 HH21 ARG P  24      17.420   9.830   2.842  0.00  0.00      PROA  
ATOM    420 HH22 ARG P  24      17.037   9.129   4.365  0.00  0.00      PROA  
ATOM    421  C   ARG P  24      11.473   6.064  -2.111  0.00  0.00      PROA  
ATOM    422  O   ARG P  24      11.322   5.017  -1.447  0.00  0.00      PROA  
ATOM    423  N   LYS P  25      10.491   6.492  -2.998  0.00  0.00      PROA  
ATOM    424  HN  LYS P  25      10.764   7.344  -3.437  0.00  0.00      PROA  
ATOM    425  CA  LYS P  25       9.253   5.768  -3.394  0.00  0.00      PROA  
ATOM    426  HA  LYS P  25       8.585   5.609  -2.561  0.00  0.00      PROA  
ATOM    427  CB  LYS P  25       8.363   6.705  -4.309  0.00  0.00      PROA  
ATOM    428  HB1 LYS P  25       9.034   7.321  -4.946  0.00  0.00      PROA  
ATOM    429  HB2 LYS P  25       7.915   7.314  -3.495  0.00  0.00      PROA  
ATOM    430  CG  LYS P  25       7.179   6.068  -5.154  0.00  0.00      PROA  
ATOM    431  HG1 LYS P  25       6.857   5.193  -4.550  0.00  0.00      PROA  
ATOM    432  HG2 LYS P  25       7.712   5.657  -6.039  0.00  0.00      PROA  
ATOM    433  CD  LYS P  25       5.934   6.957  -5.449  0.00  0.00      PROA  
ATOM    434  HD1 LYS P  25       5.525   7.074  -4.423  0.00  0.00      PROA  
ATOM    435  HD2 LYS P  25       5.409   6.222  -6.096  0.00  0.00      PROA  
ATOM    436  CE  LYS P  25       6.221   8.332  -6.119  0.00  0.00      PROA  
ATOM    437  HE1 LYS P  25       6.947   8.960  -5.560  0.00  0.00      PROA  
ATOM    438  HE2 LYS P  25       5.283   8.919  -6.217  0.00  0.00      PROA  
ATOM    439  NZ  LYS P  25       6.699   8.099  -7.420  0.00  0.00      PROA  
ATOM    440  HZ1 LYS P  25       7.524   7.482  -7.559  0.00  0.00      PROA  
ATOM    441  HZ2 LYS P  25       6.770   8.949  -8.015  0.00  0.00      PROA  
ATOM    442  HZ3 LYS P  25       5.957   7.534  -7.880  0.00  0.00      PROA  
ATOM    443  C   LYS P  25       9.433   4.456  -4.125  0.00  0.00      PROA  
ATOM    444  O   LYS P  25       9.073   3.412  -3.664  0.00  0.00      PROA  
ATOM    445  N   PHE P  26      10.240   4.513  -5.215  0.00  0.00      PROA  
ATOM    446  HN  PHE P  26      10.465   5.416  -5.571  0.00  0.00      PROA  
ATOM    447  CA  PHE P  26      10.566   3.375  -6.019  0.00  0.00      PROA  
ATOM    448  HA  PHE P  26       9.572   3.008  -6.227  0.00  0.00      PROA  
ATOM    449  CB  PHE P  26      11.319   3.792  -7.238  0.00  0.00      PROA  
ATOM    450  HB1 PHE P  26      12.184   4.414  -6.924  0.00  0.00      PROA  
ATOM    451  HB2 PHE P  26      10.710   4.427  -7.916  0.00  0.00      PROA  
ATOM    452  CG  PHE P  26      11.825   2.670  -8.073  0.00  0.00      PROA  
ATOM    453  CD1 PHE P  26      11.004   1.484  -8.177  0.00  0.00      PROA  
ATOM    454  HD1 PHE P  26      10.097   1.405  -7.596  0.00  0.00      PROA  
ATOM    455  CE1 PHE P  26      11.366   0.523  -9.061  0.00  0.00      PROA  
ATOM    456  HE1 PHE P  26      10.789  -0.374  -9.232  0.00  0.00      PROA  
ATOM    457  CZ  PHE P  26      12.592   0.564  -9.763  0.00  0.00      PROA  
ATOM    458  HZ  PHE P  26      12.748  -0.286 -10.412  0.00  0.00      PROA  
ATOM    459  CD2 PHE P  26      13.011   2.691  -8.742  0.00  0.00      PROA  
ATOM    460  HD2 PHE P  26      13.712   3.483  -8.525  0.00  0.00      PROA  
ATOM    461  CE2 PHE P  26      13.475   1.607  -9.550  0.00  0.00      PROA  
ATOM    462  HE2 PHE P  26      14.432   1.735 -10.033  0.00  0.00      PROA  
ATOM    463  C   PHE P  26      11.251   2.309  -5.202  0.00  0.00      PROA  
ATOM    464  O   PHE P  26      10.803   1.174  -5.140  0.00  0.00      PROA  
ATOM    465  N   GLY P  27      12.233   2.622  -4.309  0.00  0.00      PROA  
ATOM    466  HN  GLY P  27      12.559   3.564  -4.322  0.00  0.00      PROA  
ATOM    467  CA  GLY P  27      12.880   1.742  -3.341  0.00  0.00      PROA  
ATOM    468  HA1 GLY P  27      13.574   2.411  -2.853  0.00  0.00      PROA  
ATOM    469  HA2 GLY P  27      13.229   0.817  -3.776  0.00  0.00      PROA  
ATOM    470  C   GLY P  27      11.935   1.302  -2.246  0.00  0.00      PROA  
ATOM    471  O   GLY P  27      12.161   0.213  -1.693  0.00  0.00      PROA  
ATOM    472  N   LEU P  28      10.853   2.061  -1.867  0.00  0.00      PROA  
ATOM    473  HN  LEU P  28      10.589   2.948  -2.237  0.00  0.00      PROA  
ATOM    474  CA  LEU P  28       9.794   1.515  -1.044  0.00  0.00      PROA  
ATOM    475  HA  LEU P  28      10.293   1.001  -0.236  0.00  0.00      PROA  
ATOM    476  CB  LEU P  28       8.865   2.632  -0.413  0.00  0.00      PROA  
ATOM    477  HB1 LEU P  28       8.168   2.941  -1.221  0.00  0.00      PROA  
ATOM    478  HB2 LEU P  28       9.434   3.573  -0.250  0.00  0.00      PROA  
ATOM    479  CG  LEU P  28       8.267   2.240   0.984  0.00  0.00      PROA  
ATOM    480  HG  LEU P  28       8.196   1.135   0.903  0.00  0.00      PROA  
ATOM    481  CD1 LEU P  28       9.100   2.665   2.149  0.00  0.00      PROA  
ATOM    482 HD11 LEU P  28       8.657   2.370   3.125  0.00  0.00      PROA  
ATOM    483 HD12 LEU P  28       9.438   3.723   2.170  0.00  0.00      PROA  
ATOM    484 HD13 LEU P  28       9.983   2.000   2.040  0.00  0.00      PROA  
ATOM    485  CD2 LEU P  28       6.817   2.770   1.085  0.00  0.00      PROA  
ATOM    486 HD21 LEU P  28       6.668   3.871   1.079  0.00  0.00      PROA  
ATOM    487 HD22 LEU P  28       6.401   2.489   2.076  0.00  0.00      PROA  
ATOM    488 HD23 LEU P  28       6.323   2.258   0.232  0.00  0.00      PROA  
ATOM    489  C   LEU P  28       9.003   0.370  -1.815  0.00  0.00      PROA  
ATOM    490  O   LEU P  28       8.726  -0.739  -1.309  0.00  0.00      PROA  
ATOM    491  N   MET P  29       8.738   0.567  -3.170  0.00  0.00      PROA  
ATOM    492  HN  MET P  29       9.086   1.345  -3.688  0.00  0.00      PROA  
ATOM    493  CA  MET P  29       8.209  -0.547  -4.016  0.00  0.00      PROA  
ATOM    494  HA  MET P  29       7.249  -0.913  -3.682  0.00  0.00      PROA  
ATOM    495  CB  MET P  29       7.772  -0.106  -5.362  0.00  0.00      PROA  
ATOM    496  HB1 MET P  29       7.984  -0.816  -6.189  0.00  0.00      PROA  
ATOM    497  HB2 MET P  29       8.464   0.724  -5.619  0.00  0.00      PROA  
ATOM    498  CG  MET P  29       6.393   0.518  -5.441  0.00  0.00      PROA  
ATOM    499  HG1 MET P  29       5.621  -0.122  -4.963  0.00  0.00      PROA  
ATOM    500  HG2 MET P  29       6.207   0.601  -6.533  0.00  0.00      PROA  
ATOM    501  SD  MET P  29       6.072   2.105  -4.777  0.00  0.00      PROA  
ATOM    502  CE  MET P  29       4.514   2.308  -5.777  0.00  0.00      PROA  
ATOM    503  HE1 MET P  29       3.782   1.501  -5.562  0.00  0.00      PROA  
ATOM    504  HE2 MET P  29       4.634   2.301  -6.881  0.00  0.00      PROA  
ATOM    505  HE3 MET P  29       4.125   3.307  -5.484  0.00  0.00      PROA  
ATOM    506  C   MET P  29       9.025  -1.785  -4.170  0.00  0.00      PROA  
ATOM    507  O   MET P  29       8.517  -2.885  -4.057  0.00  0.00      PROA  
ATOM    508  N   LYS P  30      10.316  -1.531  -4.291  0.00  0.00      PROA  
ATOM    509  HN  LYS P  30      10.706  -0.616  -4.359  0.00  0.00      PROA  
ATOM    510  CA  LYS P  30      11.344  -2.562  -4.302  0.00  0.00      PROA  
ATOM    511  HA  LYS P  30      11.036  -3.356  -4.967  0.00  0.00      PROA  
ATOM    512  CB  LYS P  30      12.788  -2.033  -4.863  0.00  0.00      PROA  
ATOM    513  HB1 LYS P  30      13.519  -2.854  -4.699  0.00  0.00      PROA  
ATOM    514  HB2 LYS P  30      13.056  -1.160  -4.230  0.00  0.00      PROA  
ATOM    515  CG  LYS P  30      12.656  -1.735  -6.389  0.00  0.00      PROA  
ATOM    516  HG1 LYS P  30      12.169  -0.741  -6.479  0.00  0.00      PROA  
ATOM    517  HG2 LYS P  30      12.012  -2.475  -6.910  0.00  0.00      PROA  
ATOM    518  CD  LYS P  30      13.991  -1.634  -7.102  0.00  0.00      PROA  
ATOM    519  HD1 LYS P  30      13.829  -1.369  -8.168  0.00  0.00      PROA  
ATOM    520  HD2 LYS P  30      14.331  -2.690  -7.052  0.00  0.00      PROA  
ATOM    521  CE  LYS P  30      15.026  -0.708  -6.536  0.00  0.00      PROA  
ATOM    522  HE1 LYS P  30      15.460  -1.028  -5.564  0.00  0.00      PROA  
ATOM    523  HE2 LYS P  30      14.529   0.284  -6.486  0.00  0.00      PROA  
ATOM    524  NZ  LYS P  30      16.202  -0.568  -7.404  0.00  0.00      PROA  
ATOM    525  HZ1 LYS P  30      15.907  -0.552  -8.401  0.00  0.00      PROA  
ATOM    526  HZ2 LYS P  30      16.801  -1.398  -7.219  0.00  0.00      PROA  
ATOM    527  HZ3 LYS P  30      16.674   0.326  -7.158  0.00  0.00      PROA  
ATOM    528  C   LYS P  30      11.460  -3.416  -2.971  0.00  0.00      PROA  
ATOM    529  O   LYS P  30      11.432  -4.618  -3.044  0.00  0.00      PROA  
ATOM    530  N   LYS P  31      11.458  -2.740  -1.756  0.00  0.00      PROA  
ATOM    531  HN  LYS P  31      11.487  -1.750  -1.867  0.00  0.00      PROA  
ATOM    532  CA  LYS P  31      11.234  -3.464  -0.488  0.00  0.00      PROA  
ATOM    533  HA  LYS P  31      11.915  -4.298  -0.409  0.00  0.00      PROA  
ATOM    534  CB  LYS P  31      11.498  -2.557   0.721  0.00  0.00      PROA  
ATOM    535  HB1 LYS P  31      11.294  -3.086   1.676  0.00  0.00      PROA  
ATOM    536  HB2 LYS P  31      10.834  -1.668   0.654  0.00  0.00      PROA  
ATOM    537  CG  LYS P  31      12.952  -2.095   0.859  0.00  0.00      PROA  
ATOM    538  HG1 LYS P  31      13.011  -1.328   1.661  0.00  0.00      PROA  
ATOM    539  HG2 LYS P  31      13.234  -1.614  -0.101  0.00  0.00      PROA  
ATOM    540  CD  LYS P  31      13.980  -3.097   1.327  0.00  0.00      PROA  
ATOM    541  HD1 LYS P  31      13.530  -3.788   2.072  0.00  0.00      PROA  
ATOM    542  HD2 LYS P  31      14.751  -2.522   1.884  0.00  0.00      PROA  
ATOM    543  CE  LYS P  31      14.683  -3.880   0.239  0.00  0.00      PROA  
ATOM    544  HE1 LYS P  31      15.130  -3.118  -0.434  0.00  0.00      PROA  
ATOM    545  HE2 LYS P  31      13.977  -4.358  -0.474  0.00  0.00      PROA  
ATOM    546  NZ  LYS P  31      15.574  -4.921   0.793  0.00  0.00      PROA  
ATOM    547  HZ1 LYS P  31      16.111  -4.514   1.586  0.00  0.00      PROA  
ATOM    548  HZ2 LYS P  31      16.233  -5.169   0.028  0.00  0.00      PROA  
ATOM    549  HZ3 LYS P  31      14.901  -5.689   0.994  0.00  0.00      PROA  
ATOM    550  C   LYS P  31       9.931  -4.193  -0.370  0.00  0.00      PROA  
ATOM    551  O   LYS P  31       9.989  -5.370   0.079  0.00  0.00      PROA  
ATOM    552  N   ALA P  32       8.756  -3.543  -0.674  0.00  0.00      PROA  
ATOM    553  HN  ALA P  32       8.805  -2.605  -1.010  0.00  0.00      PROA  
ATOM    554  CA  ALA P  32       7.497  -4.310  -0.561  0.00  0.00      PROA  
ATOM    555  HA  ALA P  32       7.317  -4.687   0.435  0.00  0.00      PROA  
ATOM    556  CB  ALA P  32       6.419  -3.337  -0.903  0.00  0.00      PROA  
ATOM    557  HB1 ALA P  32       6.374  -2.543  -0.128  0.00  0.00      PROA  
ATOM    558  HB2 ALA P  32       5.449  -3.879  -0.866  0.00  0.00      PROA  
ATOM    559  HB3 ALA P  32       6.632  -2.806  -1.855  0.00  0.00      PROA  
ATOM    560  C   ALA P  32       7.428  -5.530  -1.522  0.00  0.00      PROA  
ATOM    561  O   ALA P  32       6.953  -6.628  -1.235  0.00  0.00      PROA  
ATOM    562  N   TYR P  33       7.897  -5.287  -2.746  0.00  0.00      PROA  
ATOM    563  HN  TYR P  33       8.265  -4.412  -3.052  0.00  0.00      PROA  
ATOM    564  CA  TYR P  33       8.037  -6.328  -3.688  0.00  0.00      PROA  
ATOM    565  HA  TYR P  33       7.088  -6.840  -3.746  0.00  0.00      PROA  
ATOM    566  CB  TYR P  33       8.468  -5.774  -5.108  0.00  0.00      PROA  
ATOM    567  HB1 TYR P  33       9.262  -5.012  -4.959  0.00  0.00      PROA  
ATOM    568  HB2 TYR P  33       7.656  -5.204  -5.609  0.00  0.00      PROA  
ATOM    569  CG  TYR P  33       9.071  -6.783  -6.045  0.00  0.00      PROA  
ATOM    570  CD1 TYR P  33       8.143  -7.523  -6.878  0.00  0.00      PROA  
ATOM    571  HD1 TYR P  33       7.092  -7.311  -6.753  0.00  0.00      PROA  
ATOM    572  CE1 TYR P  33       8.626  -8.433  -7.803  0.00  0.00      PROA  
ATOM    573  HE1 TYR P  33       7.942  -9.025  -8.393  0.00  0.00      PROA  
ATOM    574  CZ  TYR P  33       9.976  -8.725  -7.840  0.00  0.00      PROA  
ATOM    575  OH  TYR P  33      10.416  -9.816  -8.598  0.00  0.00      PROA  
ATOM    576  HH  TYR P  33      11.346 -10.005  -8.451  0.00  0.00      PROA  
ATOM    577  CD2 TYR P  33      10.437  -6.968  -6.225  0.00  0.00      PROA  
ATOM    578  HD2 TYR P  33      11.186  -6.445  -5.647  0.00  0.00      PROA  
ATOM    579  CE2 TYR P  33      10.880  -8.110  -7.006  0.00  0.00      PROA  
ATOM    580  HE2 TYR P  33      11.937  -8.331  -7.029  0.00  0.00      PROA  
ATOM    581  C   TYR P  33       9.007  -7.382  -3.158  0.00  0.00      PROA  
ATOM    582  O   TYR P  33       8.738  -8.545  -3.376  0.00  0.00      PROA  
ATOM    583  N   GLU P  34      10.068  -7.037  -2.439  0.00  0.00      PROA  
ATOM    584  HN  GLU P  34      10.284  -6.068  -2.347  0.00  0.00      PROA  
ATOM    585  CA  GLU P  34      10.955  -7.980  -1.881  0.00  0.00      PROA  
ATOM    586  HA  GLU P  34      11.199  -8.637  -2.703  0.00  0.00      PROA  
ATOM    587  CB  GLU P  34      12.208  -7.343  -1.319  0.00  0.00      PROA  
ATOM    588  HB1 GLU P  34      12.057  -6.461  -0.660  0.00  0.00      PROA  
ATOM    589  HB2 GLU P  34      12.831  -7.059  -2.194  0.00  0.00      PROA  
ATOM    590  CG  GLU P  34      13.097  -8.427  -0.509  0.00  0.00      PROA  
ATOM    591  HG1 GLU P  34      13.411  -9.270  -1.162  0.00  0.00      PROA  
ATOM    592  HG2 GLU P  34      12.521  -8.908   0.311  0.00  0.00      PROA  
ATOM    593  CD  GLU P  34      14.240  -7.728   0.237  0.00  0.00      PROA  
ATOM    594  OE1 GLU P  34      15.393  -8.109   0.026  0.00  0.00      PROA  
ATOM    595  OE2 GLU P  34      13.831  -6.860   1.091  0.00  0.00      PROA  
ATOM    596  C   GLU P  34      10.255  -8.853  -0.809  0.00  0.00      PROA  
ATOM    597  O   GLU P  34      10.351 -10.110  -0.825  0.00  0.00      PROA  
ATOM    598  N   LEU P  35       9.396  -8.183   0.015  0.00  0.00      PROA  
ATOM    599  HN  LEU P  35       9.322  -7.191  -0.057  0.00  0.00      PROA  
ATOM    600  CA  LEU P  35       8.555  -8.849   0.993  0.00  0.00      PROA  
ATOM    601  HA  LEU P  35       9.267  -9.502   1.476  0.00  0.00      PROA  
ATOM    602  CB  LEU P  35       8.010  -7.818   1.966  0.00  0.00      PROA  
ATOM    603  HB1 LEU P  35       7.284  -7.190   1.407  0.00  0.00      PROA  
ATOM    604  HB2 LEU P  35       8.894  -7.189   2.205  0.00  0.00      PROA  
ATOM    605  CG  LEU P  35       7.415  -8.283   3.295  0.00  0.00      PROA  
ATOM    606  HG  LEU P  35       6.462  -8.847   3.193  0.00  0.00      PROA  
ATOM    607  CD1 LEU P  35       8.327  -9.311   4.016  0.00  0.00      PROA  
ATOM    608 HD11 LEU P  35       8.072  -9.294   5.097  0.00  0.00      PROA  
ATOM    609 HD12 LEU P  35       9.393  -8.999   4.009  0.00  0.00      PROA  
ATOM    610 HD13 LEU P  35       8.152 -10.296   3.533  0.00  0.00      PROA  
ATOM    611  CD2 LEU P  35       7.181  -7.114   4.267  0.00  0.00      PROA  
ATOM    612 HD21 LEU P  35       6.707  -7.393   5.232  0.00  0.00      PROA  
ATOM    613 HD22 LEU P  35       6.422  -6.514   3.720  0.00  0.00      PROA  
ATOM    614 HD23 LEU P  35       8.059  -6.472   4.492  0.00  0.00      PROA  
ATOM    615  C   LEU P  35       7.479  -9.861   0.448  0.00  0.00      PROA  
ATOM    616  O   LEU P  35       7.409 -11.013   0.889  0.00  0.00      PROA  
ATOM    617  N   SER P  36       6.649  -9.502  -0.651  0.00  0.00      PROA  
ATOM    618  HN  SER P  36       6.660  -8.604  -1.083  0.00  0.00      PROA  
ATOM    619  CA  SER P  36       5.729 -10.312  -1.415  0.00  0.00      PROA  
ATOM    620  HA  SER P  36       5.003 -10.770  -0.760  0.00  0.00      PROA  
ATOM    621  CB  SER P  36       4.887  -9.588  -2.544  0.00  0.00      PROA  
ATOM    622  HB1 SER P  36       5.616  -9.373  -3.354  0.00  0.00      PROA  
ATOM    623  HB2 SER P  36       4.434  -8.661  -2.132  0.00  0.00      PROA  
ATOM    624  OG  SER P  36       3.756 -10.352  -3.149  0.00  0.00      PROA  
ATOM    625  HG1 SER P  36       3.006 -10.264  -2.557  0.00  0.00      PROA  
ATOM    626  C   SER P  36       6.394 -11.552  -2.063  0.00  0.00      PROA  
ATOM    627  O   SER P  36       5.891 -12.720  -1.935  0.00  0.00      PROA  
ATOM    628  N   VAL P  37       7.457 -11.338  -2.841  0.00  0.00      PROA  
ATOM    629  HN  VAL P  37       7.874 -10.434  -2.893  0.00  0.00      PROA  
ATOM    630  CA  VAL P  37       8.328 -12.374  -3.333  0.00  0.00      PROA  
ATOM    631  HA  VAL P  37       7.721 -13.021  -3.948  0.00  0.00      PROA  
ATOM    632  CB  VAL P  37       9.339 -11.833  -4.320  0.00  0.00      PROA  
ATOM    633  HB  VAL P  37       9.919 -11.016  -3.839  0.00  0.00      PROA  
ATOM    634  CG1 VAL P  37      10.471 -12.824  -4.712  0.00  0.00      PROA  
ATOM    635 HG11 VAL P  37      11.135 -13.129  -3.876  0.00  0.00      PROA  
ATOM    636 HG12 VAL P  37      11.111 -12.357  -5.491  0.00  0.00      PROA  
ATOM    637 HG13 VAL P  37       9.925 -13.702  -5.118  0.00  0.00      PROA  
ATOM    638  CG2 VAL P  37       8.669 -11.246  -5.613  0.00  0.00      PROA  
ATOM    639 HG21 VAL P  37       9.382 -10.801  -6.339  0.00  0.00      PROA  
ATOM    640 HG22 VAL P  37       8.184 -10.320  -5.238  0.00  0.00      PROA  
ATOM    641 HG23 VAL P  37       7.976 -11.900  -6.184  0.00  0.00      PROA  
ATOM    642  C   VAL P  37       9.015 -13.336  -2.314  0.00  0.00      PROA  
ATOM    643  O   VAL P  37       9.000 -14.552  -2.508  0.00  0.00      PROA  
ATOM    644  N   LEU P  38       9.640 -12.797  -1.263  0.00  0.00      PROA  
ATOM    645  HN  LEU P  38       9.593 -11.813  -1.107  0.00  0.00      PROA  
ATOM    646  CA  LEU P  38      10.280 -13.608  -0.223  0.00  0.00      PROA  
ATOM    647  HA  LEU P  38      10.956 -14.294  -0.712  0.00  0.00      PROA  
ATOM    648  CB  LEU P  38      11.065 -12.623   0.613  0.00  0.00      PROA  
ATOM    649  HB1 LEU P  38      10.325 -11.903   1.023  0.00  0.00      PROA  
ATOM    650  HB2 LEU P  38      11.884 -12.136   0.041  0.00  0.00      PROA  
ATOM    651  CG  LEU P  38      11.919 -13.336   1.697  0.00  0.00      PROA  
ATOM    652  HG  LEU P  38      11.307 -14.026   2.317  0.00  0.00      PROA  
ATOM    653  CD1 LEU P  38      13.211 -14.032   1.147  0.00  0.00      PROA  
ATOM    654 HD11 LEU P  38      13.930 -13.306   0.711  0.00  0.00      PROA  
ATOM    655 HD12 LEU P  38      12.971 -14.659   0.261  0.00  0.00      PROA  
ATOM    656 HD13 LEU P  38      13.706 -14.710   1.875  0.00  0.00      PROA  
ATOM    657  CD2 LEU P  38      12.335 -12.236   2.723  0.00  0.00      PROA  
ATOM    658 HD21 LEU P  38      11.396 -11.864   3.186  0.00  0.00      PROA  
ATOM    659 HD22 LEU P  38      12.769 -11.407   2.125  0.00  0.00      PROA  
ATOM    660 HD23 LEU P  38      13.010 -12.568   3.541  0.00  0.00      PROA  
ATOM    661  C   LEU P  38       9.353 -14.452   0.571  0.00  0.00      PROA  
ATOM    662  O   LEU P  38       9.487 -15.686   0.598  0.00  0.00      PROA  
ATOM    663  N   CYS P  39       8.403 -13.807   1.269  0.00  0.00      PROA  
ATOM    664  HN  CYS P  39       8.160 -12.854   1.108  0.00  0.00      PROA  
ATOM    665  CA  CYS P  39       7.657 -14.584   2.283  0.00  0.00      PROA  
ATOM    666  HA  CYS P  39       8.219 -15.478   2.508  0.00  0.00      PROA  
ATOM    667  CB  CYS P  39       7.600 -13.688   3.540  0.00  0.00      PROA  
ATOM    668  HB1 CYS P  39       7.037 -14.209   4.343  0.00  0.00      PROA  
ATOM    669  HB2 CYS P  39       7.034 -12.758   3.318  0.00  0.00      PROA  
ATOM    670  SG  CYS P  39       9.310 -13.196   4.120  0.00  0.00      PROA  
ATOM    671  HG1 CYS P  39       9.321 -14.378   4.718  0.00  0.00      PROA  
ATOM    672  C   CYS P  39       6.229 -15.035   1.855  0.00  0.00      PROA  
ATOM    673  O   CYS P  39       5.606 -15.620   2.685  0.00  0.00      PROA  
ATOM    674  N   ASP P  40       5.738 -14.748   0.562  0.00  0.00      PROA  
ATOM    675  HN  ASP P  40       6.408 -14.404  -0.090  0.00  0.00      PROA  
ATOM    676  CA  ASP P  40       4.422 -15.187   0.009  0.00  0.00      PROA  
ATOM    677  HA  ASP P  40       4.408 -15.022  -1.058  0.00  0.00      PROA  
ATOM    678  CB  ASP P  40       3.977 -16.642   0.182  0.00  0.00      PROA  
ATOM    679  HB1 ASP P  40       3.153 -16.901  -0.517  0.00  0.00      PROA  
ATOM    680  HB2 ASP P  40       3.654 -16.793   1.235  0.00  0.00      PROA  
ATOM    681  CG  ASP P  40       4.979 -17.684  -0.228  0.00  0.00      PROA  
ATOM    682  OD1 ASP P  40       6.013 -17.403  -0.834  0.00  0.00      PROA  
ATOM    683  OD2 ASP P  40       4.547 -18.873  -0.064  0.00  0.00      PROA  
ATOM    684  C   ASP P  40       3.359 -14.184   0.597  0.00  0.00      PROA  
ATOM    685  O   ASP P  40       2.189 -14.503   0.724  0.00  0.00      PROA  
ATOM    686  N   CYS P  41       3.743 -12.927   0.839  0.00  0.00      PROA  
ATOM    687  HN  CYS P  41       4.716 -12.797   0.664  0.00  0.00      PROA  
ATOM    688  CA  CYS P  41       2.760 -11.892   1.408  0.00  0.00      PROA  
ATOM    689  HA  CYS P  41       2.190 -12.398   2.172  0.00  0.00      PROA  
ATOM    690  CB  CYS P  41       3.581 -10.822   2.049  0.00  0.00      PROA  
ATOM    691  HB1 CYS P  41       2.965 -10.000   2.473  0.00  0.00      PROA  
ATOM    692  HB2 CYS P  41       4.202 -10.284   1.301  0.00  0.00      PROA  
ATOM    693  SG  CYS P  41       4.611 -11.371   3.419  0.00  0.00      PROA  
ATOM    694  HG1 CYS P  41       3.813 -11.858   4.358  0.00  0.00      PROA  
ATOM    695  C   CYS P  41       1.811 -11.257   0.365  0.00  0.00      PROA  
ATOM    696  O   CYS P  41       2.283 -10.666  -0.648  0.00  0.00      PROA  
ATOM    697  N   GLU P  42       0.500 -11.147   0.675  0.00  0.00      PROA  
ATOM    698  HN  GLU P  42       0.050 -11.615   1.432  0.00  0.00      PROA  
ATOM    699  CA  GLU P  42      -0.485 -10.321   0.028  0.00  0.00      PROA  
ATOM    700  HA  GLU P  42      -0.181 -10.243  -1.005  0.00  0.00      PROA  
ATOM    701  CB  GLU P  42      -1.872 -10.886   0.144  0.00  0.00      PROA  
ATOM    702  HB1 GLU P  42      -2.145 -11.199   1.174  0.00  0.00      PROA  
ATOM    703  HB2 GLU P  42      -1.813 -11.787  -0.503  0.00  0.00      PROA  
ATOM    704  CG  GLU P  42      -2.990 -10.081  -0.453  0.00  0.00      PROA  
ATOM    705  HG1 GLU P  42      -2.641  -9.564  -1.372  0.00  0.00      PROA  
ATOM    706  HG2 GLU P  42      -3.458  -9.331   0.220  0.00  0.00      PROA  
ATOM    707  CD  GLU P  42      -4.213 -10.914  -0.817  0.00  0.00      PROA  
ATOM    708  OE1 GLU P  42      -5.306 -10.731  -0.252  0.00  0.00      PROA  
ATOM    709  OE2 GLU P  42      -4.095 -11.815  -1.669  0.00  0.00      PROA  
ATOM    710  C   GLU P  42      -0.365  -9.008   0.738  0.00  0.00      PROA  
ATOM    711  O   GLU P  42      -0.575  -8.868   1.906  0.00  0.00      PROA  
ATOM    712  N   ILE P  43       0.029  -7.991  -0.065  0.00  0.00      PROA  
ATOM    713  HN  ILE P  43      -0.001  -8.166  -1.046  0.00  0.00      PROA  
ATOM    714  CA  ILE P  43       0.451  -6.645   0.398  0.00  0.00      PROA  
ATOM    715  HA  ILE P  43       0.329  -6.435   1.450  0.00  0.00      PROA  
ATOM    716  CB  ILE P  43       1.941  -6.334   0.069  0.00  0.00      PROA  
ATOM    717  HB  ILE P  43       2.117  -6.350  -1.028  0.00  0.00      PROA  
ATOM    718  CG2 ILE P  43       2.376  -4.970   0.554  0.00  0.00      PROA  
ATOM    719 HG21 ILE P  43       3.367  -4.716   0.120  0.00  0.00      PROA  
ATOM    720 HG22 ILE P  43       2.416  -5.055   1.662  0.00  0.00      PROA  
ATOM    721 HG23 ILE P  43       1.685  -4.102   0.603  0.00  0.00      PROA  
ATOM    722  CG1 ILE P  43       2.917  -7.462   0.561  0.00  0.00      PROA  
ATOM    723 HG11 ILE P  43       3.134  -8.230  -0.212  0.00  0.00      PROA  
ATOM    724 HG12 ILE P  43       2.416  -7.883   1.458  0.00  0.00      PROA  
ATOM    725  CD  ILE P  43       4.363  -7.111   1.016  0.00  0.00      PROA  
ATOM    726  HD1 ILE P  43       5.085  -6.838   0.217  0.00  0.00      PROA  
ATOM    727  HD2 ILE P  43       4.789  -7.941   1.620  0.00  0.00      PROA  
ATOM    728  HD3 ILE P  43       4.352  -6.243   1.709  0.00  0.00      PROA  
ATOM    729  C   ILE P  43      -0.395  -5.648  -0.310  0.00  0.00      PROA  
ATOM    730  O   ILE P  43      -0.567  -5.679  -1.551  0.00  0.00      PROA  
ATOM    731  N   ALA P  44      -0.992  -4.721   0.430  0.00  0.00      PROA  
ATOM    732  HN  ALA P  44      -1.117  -4.699   1.419  0.00  0.00      PROA  
ATOM    733  CA  ALA P  44      -1.540  -3.557  -0.180  0.00  0.00      PROA  
ATOM    734  HA  ALA P  44      -1.100  -3.505  -1.164  0.00  0.00      PROA  
ATOM    735  CB  ALA P  44      -3.095  -3.380  -0.141  0.00  0.00      PROA  
ATOM    736  HB1 ALA P  44      -3.500  -3.798   0.806  0.00  0.00      PROA  
ATOM    737  HB2 ALA P  44      -3.480  -4.058  -0.932  0.00  0.00      PROA  
ATOM    738  HB3 ALA P  44      -3.405  -2.333  -0.347  0.00  0.00      PROA  
ATOM    739  C   ALA P  44      -0.785  -2.368   0.418  0.00  0.00      PROA  
ATOM    740  O   ALA P  44      -0.494  -2.368   1.597  0.00  0.00      PROA  
ATOM    741  N   LEU P  45      -0.254  -1.391  -0.349  0.00  0.00      PROA  
ATOM    742  HN  LEU P  45      -0.376  -1.349  -1.337  0.00  0.00      PROA  
ATOM    743  CA  LEU P  45       0.509  -0.279   0.101  0.00  0.00      PROA  
ATOM    744  HA  LEU P  45       0.576  -0.191   1.175  0.00  0.00      PROA  
ATOM    745  CB  LEU P  45       2.026  -0.497  -0.362  0.00  0.00      PROA  
ATOM    746  HB1 LEU P  45       1.975  -0.664  -1.460  0.00  0.00      PROA  
ATOM    747  HB2 LEU P  45       2.431  -1.364   0.202  0.00  0.00      PROA  
ATOM    748  CG  LEU P  45       2.929   0.774  -0.104  0.00  0.00      PROA  
ATOM    749  HG  LEU P  45       2.532   1.715  -0.542  0.00  0.00      PROA  
ATOM    750  CD1 LEU P  45       3.117   1.159   1.349  0.00  0.00      PROA  
ATOM    751 HD11 LEU P  45       3.667   2.106   1.533  0.00  0.00      PROA  
ATOM    752 HD12 LEU P  45       3.637   0.369   1.931  0.00  0.00      PROA  
ATOM    753 HD13 LEU P  45       2.176   1.395   1.892  0.00  0.00      PROA  
ATOM    754  CD2 LEU P  45       4.274   0.638  -0.717  0.00  0.00      PROA  
ATOM    755 HD21 LEU P  45       4.323   0.244  -1.755  0.00  0.00      PROA  
ATOM    756 HD22 LEU P  45       5.014   0.176  -0.029  0.00  0.00      PROA  
ATOM    757 HD23 LEU P  45       4.699   1.664  -0.714  0.00  0.00      PROA  
ATOM    758  C   LEU P  45       0.022   1.013  -0.595  0.00  0.00      PROA  
ATOM    759  O   LEU P  45      -0.279   1.119  -1.777  0.00  0.00      PROA  
ATOM    760  N   ILE P  46      -0.215   2.002   0.323  0.00  0.00      PROA  
ATOM    761  HN  ILE P  46      -0.017   1.866   1.291  0.00  0.00      PROA  
ATOM    762  CA  ILE P  46      -0.821   3.250  -0.079  0.00  0.00      PROA  
ATOM    763  HA  ILE P  46      -0.796   3.311  -1.157  0.00  0.00      PROA  
ATOM    764  CB  ILE P  46      -2.213   3.434   0.414  0.00  0.00      PROA  
ATOM    765  HB  ILE P  46      -2.177   3.270   1.512  0.00  0.00      PROA  
ATOM    766  CG2 ILE P  46      -2.723   4.883   0.127  0.00  0.00      PROA  
ATOM    767 HG21 ILE P  46      -2.216   5.638   0.765  0.00  0.00      PROA  
ATOM    768 HG22 ILE P  46      -3.793   4.937   0.423  0.00  0.00      PROA  
ATOM    769 HG23 ILE P  46      -2.699   5.044  -0.972  0.00  0.00      PROA  
ATOM    770  CG1 ILE P  46      -3.073   2.320  -0.252  0.00  0.00      PROA  
ATOM    771 HG11 ILE P  46      -2.669   1.330   0.052  0.00  0.00      PROA  
ATOM    772 HG12 ILE P  46      -2.960   2.508  -1.341  0.00  0.00      PROA  
ATOM    773  CD  ILE P  46      -4.591   2.302   0.195  0.00  0.00      PROA  
ATOM    774  HD1 ILE P  46      -5.206   1.539  -0.328  0.00  0.00      PROA  
ATOM    775  HD2 ILE P  46      -5.125   3.230  -0.100  0.00  0.00      PROA  
ATOM    776  HD3 ILE P  46      -4.734   2.241   1.295  0.00  0.00      PROA  
ATOM    777  C   ILE P  46      -0.003   4.457   0.298  0.00  0.00      PROA  
ATOM    778  O   ILE P  46       0.472   4.568   1.416  0.00  0.00      PROA  
ATOM    779  N   ILE P  47       0.343   5.375  -0.641  0.00  0.00      PROA  
ATOM    780  HN  ILE P  47      -0.105   5.307  -1.529  0.00  0.00      PROA  
ATOM    781  CA  ILE P  47       1.153   6.536  -0.448  0.00  0.00      PROA  
ATOM    782  HA  ILE P  47       1.482   6.681   0.570  0.00  0.00      PROA  
ATOM    783  CB  ILE P  47       2.468   6.449  -1.253  0.00  0.00      PROA  
ATOM    784  HB  ILE P  47       2.196   6.138  -2.285  0.00  0.00      PROA  
ATOM    785  CG2 ILE P  47       3.292   7.717  -1.136  0.00  0.00      PROA  
ATOM    786 HG21 ILE P  47       2.758   8.461  -1.765  0.00  0.00      PROA  
ATOM    787 HG22 ILE P  47       4.278   7.678  -1.648  0.00  0.00      PROA  
ATOM    788 HG23 ILE P  47       3.456   8.188  -0.143  0.00  0.00      PROA  
ATOM    789  CG1 ILE P  47       3.333   5.154  -0.862  0.00  0.00      PROA  
ATOM    790 HG11 ILE P  47       2.648   4.281  -0.819  0.00  0.00      PROA  
ATOM    791 HG12 ILE P  47       3.788   5.357   0.131  0.00  0.00      PROA  
ATOM    792  CD  ILE P  47       4.526   4.939  -1.835  0.00  0.00      PROA  
ATOM    793  HD1 ILE P  47       4.181   4.954  -2.891  0.00  0.00      PROA  
ATOM    794  HD2 ILE P  47       4.912   3.919  -1.625  0.00  0.00      PROA  
ATOM    795  HD3 ILE P  47       5.379   5.618  -1.619  0.00  0.00      PROA  
ATOM    796  C   ILE P  47       0.285   7.724  -0.766  0.00  0.00      PROA  
ATOM    797  O   ILE P  47      -0.071   7.890  -1.945  0.00  0.00      PROA  
ATOM    798  N   PHE P  48       0.031   8.609   0.294  0.00  0.00      PROA  
ATOM    799  HN  PHE P  48       0.474   8.434   1.170  0.00  0.00      PROA  
ATOM    800  CA  PHE P  48      -0.625   9.869   0.096  0.00  0.00      PROA  
ATOM    801  HA  PHE P  48      -1.197   9.848  -0.820  0.00  0.00      PROA  
ATOM    802  CB  PHE P  48      -1.699  10.159   1.262  0.00  0.00      PROA  
ATOM    803  HB1 PHE P  48      -2.188  11.153   1.180  0.00  0.00      PROA  
ATOM    804  HB2 PHE P  48      -1.174  10.077   2.237  0.00  0.00      PROA  
ATOM    805  CG  PHE P  48      -2.680   9.042   1.273  0.00  0.00      PROA  
ATOM    806  CD1 PHE P  48      -2.910   8.081   2.267  0.00  0.00      PROA  
ATOM    807  HD1 PHE P  48      -2.345   8.126   3.186  0.00  0.00      PROA  
ATOM    808  CE1 PHE P  48      -4.034   7.229   2.194  0.00  0.00      PROA  
ATOM    809  HE1 PHE P  48      -4.075   6.464   2.955  0.00  0.00      PROA  
ATOM    810  CZ  PHE P  48      -4.817   7.239   1.034  0.00  0.00      PROA  
ATOM    811  HZ  PHE P  48      -5.652   6.555   1.085  0.00  0.00      PROA  
ATOM    812  CD2 PHE P  48      -3.569   9.074   0.214  0.00  0.00      PROA  
ATOM    813  HD2 PHE P  48      -3.370   9.786  -0.573  0.00  0.00      PROA  
ATOM    814  CE2 PHE P  48      -4.643   8.207   0.054  0.00  0.00      PROA  
ATOM    815  HE2 PHE P  48      -5.131   8.346  -0.899  0.00  0.00      PROA  
ATOM    816  C   PHE P  48       0.330  11.106   0.125  0.00  0.00      PROA  
ATOM    817  O   PHE P  48       1.098  11.236   1.081  0.00  0.00      PROA  
ATOM    818  N   ASN P  49       0.278  11.931  -0.912  0.00  0.00      PROA  
ATOM    819  HN  ASN P  49      -0.185  11.671  -1.756  0.00  0.00      PROA  
ATOM    820  CA  ASN P  49       1.165  13.091  -0.883  0.00  0.00      PROA  
ATOM    821  HA  ASN P  49       1.399  13.351   0.139  0.00  0.00      PROA  
ATOM    822  CB  ASN P  49       2.400  12.971  -1.808  0.00  0.00      PROA  
ATOM    823  HB1 ASN P  49       2.185  13.013  -2.898  0.00  0.00      PROA  
ATOM    824  HB2 ASN P  49       2.926  12.016  -1.596  0.00  0.00      PROA  
ATOM    825  CG  ASN P  49       3.564  13.881  -1.382  0.00  0.00      PROA  
ATOM    826  OD1 ASN P  49       3.523  14.559  -0.384  0.00  0.00      PROA  
ATOM    827  ND2 ASN P  49       4.595  13.942  -2.239  0.00  0.00      PROA  
ATOM    828 HD21 ASN P  49       5.315  14.580  -1.966  0.00  0.00      PROA  
ATOM    829 HD22 ASN P  49       4.548  13.520  -3.144  0.00  0.00      PROA  
ATOM    830  C   ASN P  49       0.428  14.320  -1.418  0.00  0.00      PROA  
ATOM    831  O   ASN P  49      -0.546  14.236  -2.212  0.00  0.00      PROA  
ATOM    832  N   HSD P  50       0.948  15.527  -1.035  0.00  0.00      PROA  
ATOM    833  HN  HSD P  50       1.743  15.541  -0.433  0.00  0.00      PROA  
ATOM    834  CA  HSD P  50       0.453  16.831  -1.430  0.00  0.00      PROA  
ATOM    835  HA  HSD P  50      -0.479  16.967  -0.901  0.00  0.00      PROA  
ATOM    836  CB  HSD P  50       1.507  17.847  -1.165  0.00  0.00      PROA  
ATOM    837  HB1 HSD P  50       1.287  18.872  -1.534  0.00  0.00      PROA  
ATOM    838  HB2 HSD P  50       2.406  17.496  -1.717  0.00  0.00      PROA  
ATOM    839  ND1 HSD P  50       2.776  17.176   0.967  0.00  0.00      PROA  
ATOM    840  HD1 HSD P  50       3.186  16.320   0.653  0.00  0.00      PROA  
ATOM    841  CG  HSD P  50       1.785  17.967   0.365  0.00  0.00      PROA  
ATOM    842  CE1 HSD P  50       2.899  17.711   2.256  0.00  0.00      PROA  
ATOM    843  HE1 HSD P  50       3.516  17.284   3.047  0.00  0.00      PROA  
ATOM    844  NE2 HSD P  50       2.057  18.720   2.545  0.00  0.00      PROA  
ATOM    845  CD2 HSD P  50       1.374  18.866   1.302  0.00  0.00      PROA  
ATOM    846  HD2 HSD P  50       0.575  19.590   1.199  0.00  0.00      PROA  
ATOM    847  C   HSD P  50      -0.019  17.074  -2.813  0.00  0.00      PROA  
ATOM    848  O   HSD P  50       0.667  16.569  -3.693  0.00  0.00      PROA  
ATOM    849  N   SER P  51      -1.177  17.783  -3.000  0.00  0.00      PROA  
ATOM    850  HN  SER P  51      -1.701  18.176  -2.249  0.00  0.00      PROA  
ATOM    851  CA  SER P  51      -1.790  18.077  -4.266  0.00  0.00      PROA  
ATOM    852  HA  SER P  51      -2.446  18.910  -4.063  0.00  0.00      PROA  
ATOM    853  CB  SER P  51      -0.854  18.592  -5.394  0.00  0.00      PROA  
ATOM    854  HB1 SER P  51      -0.293  17.694  -5.732  0.00  0.00      PROA  
ATOM    855  HB2 SER P  51      -0.190  19.426  -5.083  0.00  0.00      PROA  
ATOM    856  OG  SER P  51      -1.571  19.140  -6.522  0.00  0.00      PROA  
ATOM    857  HG1 SER P  51      -2.121  18.383  -6.737  0.00  0.00      PROA  
ATOM    858  C   SER P  51      -2.767  17.049  -4.729  0.00  0.00      PROA  
ATOM    859  O   SER P  51      -2.970  16.781  -5.921  0.00  0.00      PROA  
ATOM    860  N   ASN P  52      -3.246  16.249  -3.691  0.00  0.00      PROA  
ATOM    861  HN  ASN P  52      -3.075  16.519  -2.747  0.00  0.00      PROA  
ATOM    862  CA  ASN P  52      -4.118  15.115  -3.854  0.00  0.00      PROA  
ATOM    863  HA  ASN P  52      -4.091  14.615  -2.897  0.00  0.00      PROA  
ATOM    864  CB  ASN P  52      -5.607  15.486  -4.206  0.00  0.00      PROA  
ATOM    865  HB1 ASN P  52      -6.164  14.549  -4.420  0.00  0.00      PROA  
ATOM    866  HB2 ASN P  52      -5.507  16.012  -5.179  0.00  0.00      PROA  
ATOM    867  CG  ASN P  52      -6.308  16.214  -3.017  0.00  0.00      PROA  
ATOM    868  OD1 ASN P  52      -5.741  16.312  -1.913  0.00  0.00      PROA  
ATOM    869  ND2 ASN P  52      -7.546  16.698  -3.235  0.00  0.00      PROA  
ATOM    870 HD21 ASN P  52      -8.068  17.093  -2.479  0.00  0.00      PROA  
ATOM    871 HD22 ASN P  52      -8.035  16.565  -4.096  0.00  0.00      PROA  
ATOM    872  C   ASN P  52      -3.464  14.028  -4.744  0.00  0.00      PROA  
ATOM    873  O   ASN P  52      -4.162  13.510  -5.614  0.00  0.00      PROA  
ATOM    874  N   LYS P  53      -2.137  13.748  -4.592  0.00  0.00      PROA  
ATOM    875  HN  LYS P  53      -1.564  14.075  -3.844  0.00  0.00      PROA  
ATOM    876  CA  LYS P  53      -1.342  12.884  -5.410  0.00  0.00      PROA  
ATOM    877  HA  LYS P  53      -1.743  12.736  -6.402  0.00  0.00      PROA  
ATOM    878  CB  LYS P  53       0.140  13.188  -5.819  0.00  0.00      PROA  
ATOM    879  HB1 LYS P  53       0.454  12.403  -6.540  0.00  0.00      PROA  
ATOM    880  HB2 LYS P  53       0.693  13.211  -4.856  0.00  0.00      PROA  
ATOM    881  CG  LYS P  53       0.469  14.480  -6.520  0.00  0.00      PROA  
ATOM    882  HG1 LYS P  53       1.565  14.554  -6.686  0.00  0.00      PROA  
ATOM    883  HG2 LYS P  53       0.241  15.359  -5.879  0.00  0.00      PROA  
ATOM    884  CD  LYS P  53      -0.346  14.668  -7.833  0.00  0.00      PROA  
ATOM    885  HD1 LYS P  53      -1.440  14.705  -7.645  0.00  0.00      PROA  
ATOM    886  HD2 LYS P  53      -0.149  13.885  -8.596  0.00  0.00      PROA  
ATOM    887  CE  LYS P  53       0.060  15.909  -8.664  0.00  0.00      PROA  
ATOM    888  HE1 LYS P  53       1.085  15.871  -9.091  0.00  0.00      PROA  
ATOM    889  HE2 LYS P  53      -0.032  16.889  -8.147  0.00  0.00      PROA  
ATOM    890  NZ  LYS P  53      -0.946  16.018  -9.767  0.00  0.00      PROA  
ATOM    891  HZ1 LYS P  53      -0.647  16.562 -10.601  0.00  0.00      PROA  
ATOM    892  HZ2 LYS P  53      -1.882  16.367  -9.477  0.00  0.00      PROA  
ATOM    893  HZ3 LYS P  53      -1.165  15.084 -10.170  0.00  0.00      PROA  
ATOM    894  C   LYS P  53      -1.244  11.516  -4.792  0.00  0.00      PROA  
ATOM    895  O   LYS P  53      -0.560  11.411  -3.767  0.00  0.00      PROA  
ATOM    896  N   LEU P  54      -1.702  10.405  -5.417  0.00  0.00      PROA  
ATOM    897  HN  LEU P  54      -2.293  10.544  -6.208  0.00  0.00      PROA  
ATOM    898  CA  LEU P  54      -1.856   9.178  -4.819  0.00  0.00      PROA  
ATOM    899  HA  LEU P  54      -1.531   9.245  -3.791  0.00  0.00      PROA  
ATOM    900  CB  LEU P  54      -3.368   8.768  -4.937  0.00  0.00      PROA  
ATOM    901  HB1 LEU P  54      -3.722   8.966  -5.971  0.00  0.00      PROA  
ATOM    902  HB2 LEU P  54      -3.938   9.414  -4.235  0.00  0.00      PROA  
ATOM    903  CG  LEU P  54      -3.700   7.332  -4.537  0.00  0.00      PROA  
ATOM    904  HG  LEU P  54      -3.128   6.587  -5.129  0.00  0.00      PROA  
ATOM    905  CD1 LEU P  54      -3.294   7.058  -3.131  0.00  0.00      PROA  
ATOM    906 HD11 LEU P  54      -3.672   7.819  -2.415  0.00  0.00      PROA  
ATOM    907 HD12 LEU P  54      -2.192   7.118  -3.010  0.00  0.00      PROA  
ATOM    908 HD13 LEU P  54      -3.650   6.038  -2.870  0.00  0.00      PROA  
ATOM    909  CD2 LEU P  54      -5.222   7.004  -4.712  0.00  0.00      PROA  
ATOM    910 HD21 LEU P  54      -5.554   7.444  -5.676  0.00  0.00      PROA  
ATOM    911 HD22 LEU P  54      -5.801   7.375  -3.839  0.00  0.00      PROA  
ATOM    912 HD23 LEU P  54      -5.481   5.926  -4.644  0.00  0.00      PROA  
ATOM    913  C   LEU P  54      -1.014   8.240  -5.639  0.00  0.00      PROA  
ATOM    914  O   LEU P  54      -1.114   8.198  -6.859  0.00  0.00      PROA  
ATOM    915  N   PHE P  55      -0.232   7.387  -5.037  0.00  0.00      PROA  
ATOM    916  HN  PHE P  55      -0.268   7.400  -4.041  0.00  0.00      PROA  
ATOM    917  CA  PHE P  55       0.640   6.423  -5.621  0.00  0.00      PROA  
ATOM    918  HA  PHE P  55       0.320   6.331  -6.648  0.00  0.00      PROA  
ATOM    919  CB  PHE P  55       2.198   6.677  -5.486  0.00  0.00      PROA  
ATOM    920  HB1 PHE P  55       2.864   6.204  -6.239  0.00  0.00      PROA  
ATOM    921  HB2 PHE P  55       2.689   6.392  -4.531  0.00  0.00      PROA  
ATOM    922  CG  PHE P  55       2.391   8.143  -5.697  0.00  0.00      PROA  
ATOM    923  CD1 PHE P  55       2.765   8.733  -6.954  0.00  0.00      PROA  
ATOM    924  HD1 PHE P  55       2.806   8.142  -7.858  0.00  0.00      PROA  
ATOM    925  CE1 PHE P  55       2.910  10.084  -7.117  0.00  0.00      PROA  
ATOM    926  HE1 PHE P  55       3.132  10.509  -8.085  0.00  0.00      PROA  
ATOM    927  CZ  PHE P  55       2.866  10.965  -5.963  0.00  0.00      PROA  
ATOM    928  HZ  PHE P  55       3.165  11.989  -6.126  0.00  0.00      PROA  
ATOM    929  CD2 PHE P  55       2.360   9.013  -4.640  0.00  0.00      PROA  
ATOM    930  HD2 PHE P  55       1.937   8.702  -3.696  0.00  0.00      PROA  
ATOM    931  CE2 PHE P  55       2.424  10.433  -4.772  0.00  0.00      PROA  
ATOM    932  HE2 PHE P  55       2.303  11.034  -3.882  0.00  0.00      PROA  
ATOM    933  C   PHE P  55       0.349   5.115  -4.851  0.00  0.00      PROA  
ATOM    934  O   PHE P  55       0.148   5.150  -3.652  0.00  0.00      PROA  
ATOM    935  N   GLN P  56       0.399   3.932  -5.493  0.00  0.00      PROA  
ATOM    936  HN  GLN P  56       0.633   3.787  -6.451  0.00  0.00      PROA  
ATOM    937  CA  GLN P  56       0.095   2.739  -4.731  0.00  0.00      PROA  
ATOM    938  HA  GLN P  56       0.351   2.848  -3.687  0.00  0.00      PROA  
ATOM    939  CB  GLN P  56      -1.429   2.560  -4.708  0.00  0.00      PROA  
ATOM    940  HB1 GLN P  56      -1.831   3.387  -4.084  0.00  0.00      PROA  
ATOM    941  HB2 GLN P  56      -1.725   1.711  -4.054  0.00  0.00      PROA  
ATOM    942  CG  GLN P  56      -2.190   2.520  -6.048  0.00  0.00      PROA  
ATOM    943  HG1 GLN P  56      -1.694   1.698  -6.607  0.00  0.00      PROA  
ATOM    944  HG2 GLN P  56      -2.072   3.489  -6.579  0.00  0.00      PROA  
ATOM    945  CD  GLN P  56      -3.689   2.305  -6.019  0.00  0.00      PROA  
ATOM    946  OE1 GLN P  56      -4.474   2.660  -5.135  0.00  0.00      PROA  
ATOM    947  NE2 GLN P  56      -4.189   1.641  -7.114  0.00  0.00      PROA  
ATOM    948 HE21 GLN P  56      -5.179   1.551  -7.221  0.00  0.00      PROA  
ATOM    949 HE22 GLN P  56      -3.544   1.339  -7.816  0.00  0.00      PROA  
ATOM    950  C   GLN P  56       0.889   1.558  -5.248  0.00  0.00      PROA  
ATOM    951  O   GLN P  56       1.344   1.517  -6.378  0.00  0.00      PROA  
ATOM    952  N   TYR P  57       1.036   0.485  -4.423  0.00  0.00      PROA  
ATOM    953  HN  TYR P  57       0.594   0.372  -3.537  0.00  0.00      PROA  
ATOM    954  CA  TYR P  57       1.415  -0.815  -4.946  0.00  0.00      PROA  
ATOM    955  HA  TYR P  57       1.060  -0.806  -5.966  0.00  0.00      PROA  
ATOM    956  CB  TYR P  57       2.946  -1.010  -4.832  0.00  0.00      PROA  
ATOM    957  HB1 TYR P  57       3.286  -0.554  -3.878  0.00  0.00      PROA  
ATOM    958  HB2 TYR P  57       3.493  -0.658  -5.733  0.00  0.00      PROA  
ATOM    959  CG  TYR P  57       3.337  -2.503  -4.573  0.00  0.00      PROA  
ATOM    960  CD1 TYR P  57       3.433  -3.050  -3.279  0.00  0.00      PROA  
ATOM    961  HD1 TYR P  57       3.097  -2.383  -2.499  0.00  0.00      PROA  
ATOM    962  CE1 TYR P  57       3.699  -4.410  -3.153  0.00  0.00      PROA  
ATOM    963  HE1 TYR P  57       3.658  -4.877  -2.180  0.00  0.00      PROA  
ATOM    964  CZ  TYR P  57       4.091  -5.198  -4.263  0.00  0.00      PROA  
ATOM    965  OH  TYR P  57       4.363  -6.568  -4.065  0.00  0.00      PROA  
ATOM    966  HH  TYR P  57       4.371  -7.075  -4.881  0.00  0.00      PROA  
ATOM    967  CD2 TYR P  57       3.592  -3.431  -5.735  0.00  0.00      PROA  
ATOM    968  HD2 TYR P  57       3.525  -3.023  -6.733  0.00  0.00      PROA  
ATOM    969  CE2 TYR P  57       3.995  -4.738  -5.549  0.00  0.00      PROA  
ATOM    970  HE2 TYR P  57       4.317  -5.386  -6.350  0.00  0.00      PROA  
ATOM    971  C   TYR P  57       0.634  -1.873  -4.228  0.00  0.00      PROA  
ATOM    972  O   TYR P  57       0.319  -1.829  -3.025  0.00  0.00      PROA  
ATOM    973  N   ALA P  58       0.278  -2.957  -4.913  0.00  0.00      PROA  
ATOM    974  HN  ALA P  58       0.518  -3.085  -5.872  0.00  0.00      PROA  
ATOM    975  CA  ALA P  58      -0.163  -4.132  -4.220  0.00  0.00      PROA  
ATOM    976  HA  ALA P  58       0.398  -4.247  -3.304  0.00  0.00      PROA  
ATOM    977  CB  ALA P  58      -1.610  -4.131  -3.929  0.00  0.00      PROA  
ATOM    978  HB1 ALA P  58      -2.217  -4.014  -4.852  0.00  0.00      PROA  
ATOM    979  HB2 ALA P  58      -1.881  -3.247  -3.313  0.00  0.00      PROA  
ATOM    980  HB3 ALA P  58      -1.938  -5.057  -3.409  0.00  0.00      PROA  
ATOM    981  C   ALA P  58       0.207  -5.273  -5.117  0.00  0.00      PROA  
ATOM    982  O   ALA P  58       0.508  -5.028  -6.280  0.00  0.00      PROA  
ATOM    983  N   SER P  59       0.152  -6.492  -4.615  0.00  0.00      PROA  
ATOM    984  HN  SER P  59      -0.292  -6.533  -3.723  0.00  0.00      PROA  
ATOM    985  CA  SER P  59       0.553  -7.752  -5.167  0.00  0.00      PROA  
ATOM    986  HA  SER P  59       1.414  -7.485  -5.762  0.00  0.00      PROA  
ATOM    987  CB  SER P  59       0.927  -8.693  -4.026  0.00  0.00      PROA  
ATOM    988  HB1 SER P  59       1.661  -8.163  -3.382  0.00  0.00      PROA  
ATOM    989  HB2 SER P  59       1.448  -9.548  -4.507  0.00  0.00      PROA  
ATOM    990  OG  SER P  59      -0.122  -8.809  -3.043  0.00  0.00      PROA  
ATOM    991  HG1 SER P  59      -0.818  -9.390  -3.360  0.00  0.00      PROA  
ATOM    992  C   SER P  59      -0.608  -8.395  -5.926  0.00  0.00      PROA  
ATOM    993  O   SER P  59      -0.462  -9.430  -6.548  0.00  0.00      PROA  
ATOM    994  N   THR P  60      -1.793  -7.777  -5.853  0.00  0.00      PROA  
ATOM    995  HN  THR P  60      -1.916  -6.922  -5.356  0.00  0.00      PROA  
ATOM    996  CA  THR P  60      -2.970  -8.197  -6.664  0.00  0.00      PROA  
ATOM    997  HA  THR P  60      -2.590  -8.513  -7.624  0.00  0.00      PROA  
ATOM    998  CB  THR P  60      -3.871  -9.184  -5.899  0.00  0.00      PROA  
ATOM    999  HB  THR P  60      -3.216 -10.037  -5.617  0.00  0.00      PROA  
ATOM   1000  OG1 THR P  60      -4.878  -9.585  -6.800  0.00  0.00      PROA  
ATOM   1001  HG1 THR P  60      -4.696 -10.491  -7.058  0.00  0.00      PROA  
ATOM   1002  CG2 THR P  60      -4.424  -8.548  -4.657  0.00  0.00      PROA  
ATOM   1003 HG21 THR P  60      -4.713  -9.342  -3.935  0.00  0.00      PROA  
ATOM   1004 HG22 THR P  60      -5.323  -7.913  -4.809  0.00  0.00      PROA  
ATOM   1005 HG23 THR P  60      -3.754  -7.790  -4.199  0.00  0.00      PROA  
ATOM   1006  C   THR P  60      -3.633  -6.917  -6.859  0.00  0.00      PROA  
ATOM   1007  O   THR P  60      -3.101  -5.822  -6.634  0.00  0.00      PROA  
ATOM   1008  N   ASP P  61      -4.919  -6.881  -7.351  0.00  0.00      PROA  
ATOM   1009  HN  ASP P  61      -5.324  -7.783  -7.481  0.00  0.00      PROA  
ATOM   1010  CA  ASP P  61      -5.774  -5.703  -7.426  0.00  0.00      PROA  
ATOM   1011  HA  ASP P  61      -5.218  -5.050  -8.082  0.00  0.00      PROA  
ATOM   1012  CB  ASP P  61      -7.072  -6.148  -8.136  0.00  0.00      PROA  
ATOM   1013  HB1 ASP P  61      -7.734  -6.720  -7.452  0.00  0.00      PROA  
ATOM   1014  HB2 ASP P  61      -6.845  -6.853  -8.964  0.00  0.00      PROA  
ATOM   1015  CG  ASP P  61      -7.977  -5.076  -8.679  0.00  0.00      PROA  
ATOM   1016  OD1 ASP P  61      -7.708  -3.893  -8.534  0.00  0.00      PROA  
ATOM   1017  OD2 ASP P  61      -9.002  -5.401  -9.261  0.00  0.00      PROA  
ATOM   1018  C   ASP P  61      -5.856  -5.074  -6.055  0.00  0.00      PROA  
ATOM   1019  O   ASP P  61      -6.307  -5.662  -5.099  0.00  0.00      PROA  
ATOM   1020  N   MET P  62      -5.579  -3.752  -6.051  0.00  0.00      PROA  
ATOM   1021  HN  MET P  62      -5.455  -3.309  -6.936  0.00  0.00      PROA  
ATOM   1022  CA  MET P  62      -5.718  -2.947  -4.793  0.00  0.00      PROA  
ATOM   1023  HA  MET P  62      -5.117  -3.351  -3.991  0.00  0.00      PROA  
ATOM   1024  CB  MET P  62      -5.293  -1.459  -5.024  0.00  0.00      PROA  
ATOM   1025  HB1 MET P  62      -5.723  -1.021  -5.950  0.00  0.00      PROA  
ATOM   1026  HB2 MET P  62      -4.203  -1.317  -5.190  0.00  0.00      PROA  
ATOM   1027  CG  MET P  62      -5.690  -0.558  -3.834  0.00  0.00      PROA  
ATOM   1028  HG1 MET P  62      -6.781  -0.562  -3.623  0.00  0.00      PROA  
ATOM   1029  HG2 MET P  62      -5.531   0.464  -4.242  0.00  0.00      PROA  
ATOM   1030  SD  MET P  62      -4.917  -1.012  -2.270  0.00  0.00      PROA  
ATOM   1031  CE  MET P  62      -3.270  -0.433  -2.599  0.00  0.00      PROA  
ATOM   1032  HE1 MET P  62      -2.665  -0.331  -1.672  0.00  0.00      PROA  
ATOM   1033  HE2 MET P  62      -3.249   0.594  -3.022  0.00  0.00      PROA  
ATOM   1034  HE3 MET P  62      -2.735  -1.017  -3.379  0.00  0.00      PROA  
ATOM   1035  C   MET P  62      -7.134  -3.046  -4.234  0.00  0.00      PROA  
ATOM   1036  O   MET P  62      -7.309  -3.288  -3.023  0.00  0.00      PROA  
ATOM   1037  N   ASP P  63      -8.136  -2.775  -5.079  0.00  0.00      PROA  
ATOM   1038  HN  ASP P  63      -8.029  -2.476  -6.024  0.00  0.00      PROA  
ATOM   1039  CA  ASP P  63      -9.562  -2.790  -4.635  0.00  0.00      PROA  
ATOM   1040  HA  ASP P  63      -9.637  -2.011  -3.891  0.00  0.00      PROA  
ATOM   1041  CB  ASP P  63     -10.378  -2.536  -5.968  0.00  0.00      PROA  
ATOM   1042  HB1 ASP P  63     -11.419  -2.913  -5.882  0.00  0.00      PROA  
ATOM   1043  HB2 ASP P  63      -9.874  -3.165  -6.733  0.00  0.00      PROA  
ATOM   1044  CG  ASP P  63     -10.283  -1.146  -6.578  0.00  0.00      PROA  
ATOM   1045  OD1 ASP P  63     -11.232  -0.797  -7.281  0.00  0.00      PROA  
ATOM   1046  OD2 ASP P  63      -9.274  -0.391  -6.400  0.00  0.00      PROA  
ATOM   1047  C   ASP P  63     -10.008  -4.100  -4.020  0.00  0.00      PROA  
ATOM   1048  O   ASP P  63     -10.506  -3.993  -2.900  0.00  0.00      PROA  
ATOM   1049  N   LYS P  64      -9.730  -5.267  -4.603  0.00  0.00      PROA  
ATOM   1050  HN  LYS P  64      -9.205  -5.254  -5.450  0.00  0.00      PROA  
ATOM   1051  CA  LYS P  64     -10.000  -6.576  -3.995  0.00  0.00      PROA  
ATOM   1052  HA  LYS P  64     -11.076  -6.599  -3.909  0.00  0.00      PROA  
ATOM   1053  CB  LYS P  64      -9.372  -7.676  -4.896  0.00  0.00      PROA  
ATOM   1054  HB1 LYS P  64      -9.493  -8.674  -4.424  0.00  0.00      PROA  
ATOM   1055  HB2 LYS P  64      -8.303  -7.428  -5.070  0.00  0.00      PROA  
ATOM   1056  CG  LYS P  64      -9.941  -7.717  -6.341  0.00  0.00      PROA  
ATOM   1057  HG1 LYS P  64      -9.298  -8.405  -6.930  0.00  0.00      PROA  
ATOM   1058  HG2 LYS P  64      -9.690  -6.742  -6.811  0.00  0.00      PROA  
ATOM   1059  CD  LYS P  64     -11.470  -8.041  -6.383  0.00  0.00      PROA  
ATOM   1060  HD1 LYS P  64     -11.707  -8.195  -7.458  0.00  0.00      PROA  
ATOM   1061  HD2 LYS P  64     -12.047  -7.140  -6.085  0.00  0.00      PROA  
ATOM   1062  CE  LYS P  64     -11.894  -9.303  -5.641  0.00  0.00      PROA  
ATOM   1063  HE1 LYS P  64     -12.943  -9.486  -5.958  0.00  0.00      PROA  
ATOM   1064  HE2 LYS P  64     -11.824  -9.170  -4.540  0.00  0.00      PROA  
ATOM   1065  NZ  LYS P  64     -10.965 -10.463  -5.896  0.00  0.00      PROA  
ATOM   1066  HZ1 LYS P  64     -10.086 -10.490  -5.341  0.00  0.00      PROA  
ATOM   1067  HZ2 LYS P  64     -10.773 -10.763  -6.873  0.00  0.00      PROA  
ATOM   1068  HZ3 LYS P  64     -11.432 -11.317  -5.530  0.00  0.00      PROA  
ATOM   1069  C   LYS P  64      -9.413  -6.712  -2.669  0.00  0.00      PROA  
ATOM   1070  O   LYS P  64     -10.078  -7.111  -1.733  0.00  0.00      PROA  
ATOM   1071  N   VAL P  65      -8.153  -6.297  -2.409  0.00  0.00      PROA  
ATOM   1072  HN  VAL P  65      -7.628  -5.856  -3.133  0.00  0.00      PROA  
ATOM   1073  CA  VAL P  65      -7.577  -6.179  -1.062  0.00  0.00      PROA  
ATOM   1074  HA  VAL P  65      -7.864  -7.093  -0.563  0.00  0.00      PROA  
ATOM   1075  CB  VAL P  65      -6.039  -5.966  -1.060  0.00  0.00      PROA  
ATOM   1076  HB  VAL P  65      -5.807  -5.072  -1.677  0.00  0.00      PROA  
ATOM   1077  CG1 VAL P  65      -5.409  -6.024   0.341  0.00  0.00      PROA  
ATOM   1078 HG11 VAL P  65      -4.310  -6.175   0.281  0.00  0.00      PROA  
ATOM   1079 HG12 VAL P  65      -5.790  -6.931   0.857  0.00  0.00      PROA  
ATOM   1080 HG13 VAL P  65      -5.567  -5.075   0.896  0.00  0.00      PROA  
ATOM   1081  CG2 VAL P  65      -5.460  -7.213  -1.701  0.00  0.00      PROA  
ATOM   1082 HG21 VAL P  65      -5.773  -8.124  -1.148  0.00  0.00      PROA  
ATOM   1083 HG22 VAL P  65      -4.352  -7.290  -1.734  0.00  0.00      PROA  
ATOM   1084 HG23 VAL P  65      -5.783  -7.368  -2.753  0.00  0.00      PROA  
ATOM   1085  C   VAL P  65      -8.336  -5.173  -0.187  0.00  0.00      PROA  
ATOM   1086  O   VAL P  65      -8.727  -5.397   0.962  0.00  0.00      PROA  
ATOM   1087  N   LEU P  66      -8.768  -3.996  -0.652  0.00  0.00      PROA  
ATOM   1088  HN  LEU P  66      -8.708  -3.644  -1.583  0.00  0.00      PROA  
ATOM   1089  CA  LEU P  66      -9.615  -3.127   0.169  0.00  0.00      PROA  
ATOM   1090  HA  LEU P  66      -9.143  -2.949   1.124  0.00  0.00      PROA  
ATOM   1091  CB  LEU P  66      -9.793  -1.669  -0.468  0.00  0.00      PROA  
ATOM   1092  HB1 LEU P  66     -10.615  -1.123   0.044  0.00  0.00      PROA  
ATOM   1093  HB2 LEU P  66     -10.081  -1.862  -1.524  0.00  0.00      PROA  
ATOM   1094  CG  LEU P  66      -8.532  -0.772  -0.477  0.00  0.00      PROA  
ATOM   1095  HG  LEU P  66      -7.712  -1.415  -0.864  0.00  0.00      PROA  
ATOM   1096  CD1 LEU P  66      -8.661   0.345  -1.522  0.00  0.00      PROA  
ATOM   1097 HD11 LEU P  66      -7.710   0.919  -1.558  0.00  0.00      PROA  
ATOM   1098 HD12 LEU P  66      -9.541   0.923  -1.166  0.00  0.00      PROA  
ATOM   1099 HD13 LEU P  66      -8.804  -0.094  -2.532  0.00  0.00      PROA  
ATOM   1100  CD2 LEU P  66      -8.032  -0.321   0.872  0.00  0.00      PROA  
ATOM   1101 HD21 LEU P  66      -7.093   0.272   0.840  0.00  0.00      PROA  
ATOM   1102 HD22 LEU P  66      -7.815  -1.229   1.475  0.00  0.00      PROA  
ATOM   1103 HD23 LEU P  66      -8.868   0.108   1.465  0.00  0.00      PROA  
ATOM   1104  C   LEU P  66     -11.028  -3.639   0.509  0.00  0.00      PROA  
ATOM   1105  O   LEU P  66     -11.445  -3.471   1.647  0.00  0.00      PROA  
ATOM   1106  N   LEU P  67     -11.753  -4.319  -0.370  0.00  0.00      PROA  
ATOM   1107  HN  LEU P  67     -11.471  -4.363  -1.325  0.00  0.00      PROA  
ATOM   1108  CA  LEU P  67     -12.946  -5.119  -0.012  0.00  0.00      PROA  
ATOM   1109  HA  LEU P  67     -13.582  -4.345   0.391  0.00  0.00      PROA  
ATOM   1110  CB  LEU P  67     -13.484  -5.812  -1.248  0.00  0.00      PROA  
ATOM   1111  HB1 LEU P  67     -14.411  -6.411  -1.117  0.00  0.00      PROA  
ATOM   1112  HB2 LEU P  67     -12.638  -6.320  -1.758  0.00  0.00      PROA  
ATOM   1113  CG  LEU P  67     -13.986  -4.737  -2.229  0.00  0.00      PROA  
ATOM   1114  HG  LEU P  67     -13.149  -4.036  -2.432  0.00  0.00      PROA  
ATOM   1115  CD1 LEU P  67     -14.354  -5.393  -3.669  0.00  0.00      PROA  
ATOM   1116 HD11 LEU P  67     -13.451  -5.754  -4.206  0.00  0.00      PROA  
ATOM   1117 HD12 LEU P  67     -14.822  -4.534  -4.196  0.00  0.00      PROA  
ATOM   1118 HD13 LEU P  67     -15.060  -6.242  -3.548  0.00  0.00      PROA  
ATOM   1119  CD2 LEU P  67     -15.266  -3.961  -1.681  0.00  0.00      PROA  
ATOM   1120 HD21 LEU P  67     -15.150  -3.439  -0.708  0.00  0.00      PROA  
ATOM   1121 HD22 LEU P  67     -15.948  -4.827  -1.538  0.00  0.00      PROA  
ATOM   1122 HD23 LEU P  67     -15.604  -3.214  -2.431  0.00  0.00      PROA  
ATOM   1123  C   LEU P  67     -12.767  -6.241   1.023  0.00  0.00      PROA  
ATOM   1124  O   LEU P  67     -13.572  -6.491   1.860  0.00  0.00      PROA  
ATOM   1125  N   LYS P  68     -11.668  -6.940   0.936  0.00  0.00      PROA  
ATOM   1126  HN  LYS P  68     -11.032  -6.815   0.179  0.00  0.00      PROA  
ATOM   1127  CA  LYS P  68     -11.080  -7.922   1.856  0.00  0.00      PROA  
ATOM   1128  HA  LYS P  68     -11.940  -8.479   2.196  0.00  0.00      PROA  
ATOM   1129  CB  LYS P  68      -9.961  -8.842   1.251  0.00  0.00      PROA  
ATOM   1130  HB1 LYS P  68      -9.189  -8.235   0.733  0.00  0.00      PROA  
ATOM   1131  HB2 LYS P  68     -10.448  -9.419   0.436  0.00  0.00      PROA  
ATOM   1132  CG  LYS P  68      -9.336  -9.853   2.190  0.00  0.00      PROA  
ATOM   1133  HG1 LYS P  68     -10.006 -10.716   2.388  0.00  0.00      PROA  
ATOM   1134  HG2 LYS P  68      -8.958  -9.387   3.125  0.00  0.00      PROA  
ATOM   1135  CD  LYS P  68      -8.111 -10.638   1.531  0.00  0.00      PROA  
ATOM   1136  HD1 LYS P  68      -7.410  -9.953   1.010  0.00  0.00      PROA  
ATOM   1137  HD2 LYS P  68      -8.468 -11.354   0.761  0.00  0.00      PROA  
ATOM   1138  CE  LYS P  68      -7.312 -11.361   2.640  0.00  0.00      PROA  
ATOM   1139  HE1 LYS P  68      -7.930 -12.181   3.065  0.00  0.00      PROA  
ATOM   1140  HE2 LYS P  68      -7.049 -10.806   3.566  0.00  0.00      PROA  
ATOM   1141  NZ  LYS P  68      -6.167 -11.930   2.000  0.00  0.00      PROA  
ATOM   1142  HZ1 LYS P  68      -5.510 -12.430   2.632  0.00  0.00      PROA  
ATOM   1143  HZ2 LYS P  68      -5.678 -11.235   1.399  0.00  0.00      PROA  
ATOM   1144  HZ3 LYS P  68      -6.420 -12.645   1.288  0.00  0.00      PROA  
ATOM   1145  C   LYS P  68     -10.718  -7.363   3.207  0.00  0.00      PROA  
ATOM   1146  O   LYS P  68     -10.971  -7.902   4.253  0.00  0.00      PROA  
ATOM   1147  N   TYR P  69     -10.148  -6.186   3.119  0.00  0.00      PROA  
ATOM   1148  HN  TYR P  69      -9.888  -5.823   2.228  0.00  0.00      PROA  
ATOM   1149  CA  TYR P  69      -9.841  -5.399   4.272  0.00  0.00      PROA  
ATOM   1150  HA  TYR P  69      -9.261  -6.080   4.876  0.00  0.00      PROA  
ATOM   1151  CB  TYR P  69      -8.899  -4.276   3.947  0.00  0.00      PROA  
ATOM   1152  HB1 TYR P  69      -9.253  -3.508   3.226  0.00  0.00      PROA  
ATOM   1153  HB2 TYR P  69      -7.963  -4.570   3.428  0.00  0.00      PROA  
ATOM   1154  CG  TYR P  69      -8.519  -3.587   5.188  0.00  0.00      PROA  
ATOM   1155  CD1 TYR P  69      -9.118  -2.353   5.608  0.00  0.00      PROA  
ATOM   1156  HD1 TYR P  69      -9.966  -1.974   5.057  0.00  0.00      PROA  
ATOM   1157  CE1 TYR P  69      -8.643  -1.714   6.705  0.00  0.00      PROA  
ATOM   1158  HE1 TYR P  69      -9.098  -0.769   6.960  0.00  0.00      PROA  
ATOM   1159  CZ  TYR P  69      -7.617  -2.244   7.490  0.00  0.00      PROA  
ATOM   1160  OH  TYR P  69      -7.308  -1.714   8.760  0.00  0.00      PROA  
ATOM   1161  HH  TYR P  69      -6.369  -1.847   8.908  0.00  0.00      PROA  
ATOM   1162  CD2 TYR P  69      -7.457  -4.105   5.974  0.00  0.00      PROA  
ATOM   1163  HD2 TYR P  69      -7.018  -5.050   5.690  0.00  0.00      PROA  
ATOM   1164  CE2 TYR P  69      -7.069  -3.433   7.147  0.00  0.00      PROA  
ATOM   1165  HE2 TYR P  69      -6.341  -3.818   7.846  0.00  0.00      PROA  
ATOM   1166  C   TYR P  69     -11.082  -4.970   5.016  0.00  0.00      PROA  
ATOM   1167  O   TYR P  69     -11.210  -5.148   6.209  0.00  0.00      PROA  
ATOM   1168  N   THR P  70     -12.160  -4.411   4.387  0.00  0.00      PROA  
ATOM   1169  HN  THR P  70     -12.094  -4.192   3.417  0.00  0.00      PROA  
ATOM   1170  CA  THR P  70     -13.356  -3.781   5.137  0.00  0.00      PROA  
ATOM   1171  HA  THR P  70     -12.935  -3.039   5.800  0.00  0.00      PROA  
ATOM   1172  CB  THR P  70     -14.331  -3.009   4.353  0.00  0.00      PROA  
ATOM   1173  HB  THR P  70     -15.299  -2.772   4.843  0.00  0.00      PROA  
ATOM   1174  OG1 THR P  70     -14.572  -3.835   3.186  0.00  0.00      PROA  
ATOM   1175  HG1 THR P  70     -13.738  -4.177   2.854  0.00  0.00      PROA  
ATOM   1176  CG2 THR P  70     -13.720  -1.657   3.871  0.00  0.00      PROA  
ATOM   1177 HG21 THR P  70     -14.461  -1.175   3.198  0.00  0.00      PROA  
ATOM   1178 HG22 THR P  70     -12.793  -1.774   3.270  0.00  0.00      PROA  
ATOM   1179 HG23 THR P  70     -13.512  -1.028   4.763  0.00  0.00      PROA  
ATOM   1180  C   THR P  70     -14.120  -4.752   5.976  0.00  0.00      PROA  
ATOM   1181  O   THR P  70     -14.660  -4.351   6.971  0.00  0.00      PROA  
ATOM   1182  N   GLU P  71     -14.151  -5.997   5.626  0.00  0.00      PROA  
ATOM   1183  HN  GLU P  71     -13.806  -6.249   4.726  0.00  0.00      PROA  
ATOM   1184  CA  GLU P  71     -14.631  -7.124   6.415  0.00  0.00      PROA  
ATOM   1185  HA  GLU P  71     -15.645  -6.859   6.675  0.00  0.00      PROA  
ATOM   1186  CB  GLU P  71     -14.629  -8.381   5.469  0.00  0.00      PROA  
ATOM   1187  HB1 GLU P  71     -14.803  -9.351   5.981  0.00  0.00      PROA  
ATOM   1188  HB2 GLU P  71     -13.634  -8.458   4.980  0.00  0.00      PROA  
ATOM   1189  CG  GLU P  71     -15.707  -8.265   4.399  0.00  0.00      PROA  
ATOM   1190  HG1 GLU P  71     -15.598  -7.256   3.947  0.00  0.00      PROA  
ATOM   1191  HG2 GLU P  71     -16.710  -8.297   4.875  0.00  0.00      PROA  
ATOM   1192  CD  GLU P  71     -15.716  -9.354   3.314  0.00  0.00      PROA  
ATOM   1193  OE1 GLU P  71     -16.223  -9.154   2.225  0.00  0.00      PROA  
ATOM   1194  OE2 GLU P  71     -15.069 -10.372   3.514  0.00  0.00      PROA  
ATOM   1195  C   GLU P  71     -13.845  -7.441   7.691  0.00  0.00      PROA  
ATOM   1196  O   GLU P  71     -14.437  -7.705   8.742  0.00  0.00      PROA  
ATOM   1197  N   TYR P  72     -12.488  -7.473   7.583  0.00  0.00      PROA  
ATOM   1198  HN  TYR P  72     -12.066  -7.182   6.727  0.00  0.00      PROA  
ATOM   1199  CA  TYR P  72     -11.564  -8.002   8.580  0.00  0.00      PROA  
ATOM   1200  HA  TYR P  72     -11.873  -9.033   8.669  0.00  0.00      PROA  
ATOM   1201  CB  TYR P  72     -10.164  -7.815   7.992  0.00  0.00      PROA  
ATOM   1202  HB1 TYR P  72      -9.785  -6.796   8.218  0.00  0.00      PROA  
ATOM   1203  HB2 TYR P  72     -10.152  -7.947   6.889  0.00  0.00      PROA  
ATOM   1204  CG  TYR P  72      -9.254  -8.792   8.686  0.00  0.00      PROA  
ATOM   1205  CD1 TYR P  72      -9.079 -10.149   8.198  0.00  0.00      PROA  
ATOM   1206  HD1 TYR P  72      -9.617 -10.500   7.330  0.00  0.00      PROA  
ATOM   1207  CE1 TYR P  72      -8.239 -11.046   8.883  0.00  0.00      PROA  
ATOM   1208  HE1 TYR P  72      -8.130 -11.979   8.349  0.00  0.00      PROA  
ATOM   1209  CZ  TYR P  72      -7.497 -10.617   9.954  0.00  0.00      PROA  
ATOM   1210  OH  TYR P  72      -6.487 -11.403  10.428  0.00  0.00      PROA  
ATOM   1211  HH  TYR P  72      -6.047 -11.709   9.631  0.00  0.00      PROA  
ATOM   1212  CD2 TYR P  72      -8.549  -8.466   9.787  0.00  0.00      PROA  
ATOM   1213  HD2 TYR P  72      -8.670  -7.457  10.153  0.00  0.00      PROA  
ATOM   1214  CE2 TYR P  72      -7.676  -9.288  10.385  0.00  0.00      PROA  
ATOM   1215  HE2 TYR P  72      -7.049  -9.013  11.220  0.00  0.00      PROA  
ATOM   1216  C   TYR P  72     -11.726  -7.327  10.036  0.00  0.00      PROA  
ATOM   1217  O   TYR P  72     -12.172  -6.202  10.060  0.00  0.00      PROA  
ATOM   1218  N   ASN P  73     -11.490  -8.080  11.151  0.00  0.00      PROA  
ATOM   1219  HN  ASN P  73     -11.183  -9.025  11.070  0.00  0.00      PROA  
ATOM   1220  CA  ASN P  73     -11.507  -7.652  12.520  0.00  0.00      PROA  
ATOM   1221  HA  ASN P  73     -11.422  -6.575  12.507  0.00  0.00      PROA  
ATOM   1222  CB  ASN P  73     -12.778  -8.177  13.253  0.00  0.00      PROA  
ATOM   1223  HB1 ASN P  73     -12.742  -9.276  13.411  0.00  0.00      PROA  
ATOM   1224  HB2 ASN P  73     -13.670  -7.900  12.652  0.00  0.00      PROA  
ATOM   1225  CG  ASN P  73     -12.907  -7.433  14.560  0.00  0.00      PROA  
ATOM   1226  OD1 ASN P  73     -12.193  -6.514  14.958  0.00  0.00      PROA  
ATOM   1227  ND2 ASN P  73     -13.908  -7.859  15.329  0.00  0.00      PROA  
ATOM   1228 HD21 ASN P  73     -13.973  -7.449  16.239  0.00  0.00      PROA  
ATOM   1229 HD22 ASN P  73     -14.550  -8.580  15.070  0.00  0.00      PROA  
ATOM   1230  C   ASN P  73     -10.235  -8.256  13.130  0.00  0.00      PROA  
ATOM   1231  O   ASN P  73      -9.641  -9.272  12.748  0.00  0.00      PROA  
ATOM   1232  N   GLU P  74      -9.789  -7.633  14.211  0.00  0.00      PROA  
ATOM   1233  HN  GLU P  74     -10.392  -6.915  14.551  0.00  0.00      PROA  
ATOM   1234  CA  GLU P  74      -8.777  -8.077  15.127  0.00  0.00      PROA  
ATOM   1235  HA  GLU P  74      -8.632  -7.247  15.802  0.00  0.00      PROA  
ATOM   1236  CB  GLU P  74      -9.279  -9.303  15.925  0.00  0.00      PROA  
ATOM   1237  HB1 GLU P  74      -8.371  -9.712  16.417  0.00  0.00      PROA  
ATOM   1238  HB2 GLU P  74      -9.629 -10.028  15.160  0.00  0.00      PROA  
ATOM   1239  CG  GLU P  74     -10.226  -8.998  17.126  0.00  0.00      PROA  
ATOM   1240  HG1 GLU P  74     -11.212  -8.607  16.795  0.00  0.00      PROA  
ATOM   1241  HG2 GLU P  74      -9.762  -8.148  17.672  0.00  0.00      PROA  
ATOM   1242  CD  GLU P  74     -10.403 -10.115  18.081  0.00  0.00      PROA  
ATOM   1243  OE1 GLU P  74      -9.344 -10.734  18.356  0.00  0.00      PROA  
ATOM   1244  OE2 GLU P  74     -11.486 -10.371  18.681  0.00  0.00      PROA  
ATOM   1245  C   GLU P  74      -7.366  -8.177  14.561  0.00  0.00      PROA  
ATOM   1246  O   GLU P  74      -6.849  -9.276  14.358  0.00  0.00      PROA  
ATOM   1247  N   PRO P  75      -6.639  -7.135  14.234  0.00  0.00      PROA  
ATOM   1248  CD  PRO P  75      -7.097  -5.779  14.071  0.00  0.00      PROA  
ATOM   1249  HD1 PRO P  75      -7.190  -5.232  15.034  0.00  0.00      PROA  
ATOM   1250  HD2 PRO P  75      -8.087  -5.719  13.571  0.00  0.00      PROA  
ATOM   1251  CA  PRO P  75      -5.258  -7.241  13.785  0.00  0.00      PROA  
ATOM   1252  HA  PRO P  75      -5.253  -7.983  13.001  0.00  0.00      PROA  
ATOM   1253  CB  PRO P  75      -4.853  -5.855  13.361  0.00  0.00      PROA  
ATOM   1254  HB1 PRO P  75      -4.151  -5.848  12.499  0.00  0.00      PROA  
ATOM   1255  HB2 PRO P  75      -4.315  -5.275  14.141  0.00  0.00      PROA  
ATOM   1256  CG  PRO P  75      -6.150  -5.058  13.166  0.00  0.00      PROA  
ATOM   1257  HG1 PRO P  75      -5.942  -3.986  13.371  0.00  0.00      PROA  
ATOM   1258  HG2 PRO P  75      -6.409  -5.155  12.090  0.00  0.00      PROA  
ATOM   1259  C   PRO P  75      -4.225  -7.881  14.751  0.00  0.00      PROA  
ATOM   1260  O   PRO P  75      -4.264  -7.630  15.961  0.00  0.00      PROA  
ATOM   1261  N   HSD P  76      -3.271  -8.689  14.190  0.00  0.00      PROA  
ATOM   1262  HN  HSD P  76      -3.186  -8.813  13.205  0.00  0.00      PROA  
ATOM   1263  CA  HSD P  76      -2.181  -9.292  14.939  0.00  0.00      PROA  
ATOM   1264  HA  HSD P  76      -2.558  -9.886  15.759  0.00  0.00      PROA  
ATOM   1265  CB  HSD P  76      -1.415 -10.225  13.950  0.00  0.00      PROA  
ATOM   1266  HB1 HSD P  76      -0.803  -9.724  13.169  0.00  0.00      PROA  
ATOM   1267  HB2 HSD P  76      -2.148 -10.747  13.298  0.00  0.00      PROA  
ATOM   1268  ND1 HSD P  76       0.457 -11.092  15.561  0.00  0.00      PROA  
ATOM   1269  HD1 HSD P  76       0.751 -10.306  16.105  0.00  0.00      PROA  
ATOM   1270  CG  HSD P  76      -0.574 -11.254  14.666  0.00  0.00      PROA  
ATOM   1271  CE1 HSD P  76       1.023 -12.315  15.778  0.00  0.00      PROA  
ATOM   1272  HE1 HSD P  76       1.654 -12.497  16.648  0.00  0.00      PROA  
ATOM   1273  NE2 HSD P  76       0.400 -13.280  15.045  0.00  0.00      PROA  
ATOM   1274  CD2 HSD P  76      -0.591 -12.565  14.354  0.00  0.00      PROA  
ATOM   1275  HD2 HSD P  76      -1.249 -13.141  13.715  0.00  0.00      PROA  
ATOM   1276  C   HSD P  76      -1.228  -8.266  15.553  0.00  0.00      PROA  
ATOM   1277  O   HSD P  76      -0.654  -8.521  16.564  0.00  0.00      PROA  
ATOM   1278  N   GLU P  77      -0.956  -7.203  14.818  0.00  0.00      PROA  
ATOM   1279  HN  GLU P  77      -1.302  -7.167  13.884  0.00  0.00      PROA  
ATOM   1280  CA  GLU P  77      -0.145  -6.102  15.283  0.00  0.00      PROA  
ATOM   1281  HA  GLU P  77      -0.503  -5.888  16.279  0.00  0.00      PROA  
ATOM   1282  CB  GLU P  77       1.429  -6.339  15.191  0.00  0.00      PROA  
ATOM   1283  HB1 GLU P  77       1.543  -7.378  15.568  0.00  0.00      PROA  
ATOM   1284  HB2 GLU P  77       2.007  -5.830  15.992  0.00  0.00      PROA  
ATOM   1285  CG  GLU P  77       2.045  -6.198  13.725  0.00  0.00      PROA  
ATOM   1286  HG1 GLU P  77       1.861  -5.179  13.322  0.00  0.00      PROA  
ATOM   1287  HG2 GLU P  77       1.599  -7.025  13.132  0.00  0.00      PROA  
ATOM   1288  CD  GLU P  77       3.564  -6.373  13.603  0.00  0.00      PROA  
ATOM   1289  OE1 GLU P  77       4.273  -5.590  14.276  0.00  0.00      PROA  
ATOM   1290  OE2 GLU P  77       4.063  -7.299  12.947  0.00  0.00      PROA  
ATOM   1291  C   GLU P  77      -0.551  -4.934  14.412  0.00  0.00      PROA  
ATOM   1292  O   GLU P  77      -0.760  -5.078  13.232  0.00  0.00      PROA  
ATOM   1293  N   SER P  78      -0.733  -3.710  14.990  0.00  0.00      PROA  
ATOM   1294  HN  SER P  78      -0.747  -3.692  15.987  0.00  0.00      PROA  
ATOM   1295  CA  SER P  78      -1.013  -2.501  14.221  0.00  0.00      PROA  
ATOM   1296  HA  SER P  78      -0.797  -2.711  13.184  0.00  0.00      PROA  
ATOM   1297  CB  SER P  78      -2.447  -1.908  14.490  0.00  0.00      PROA  
ATOM   1298  HB1 SER P  78      -2.409  -1.534  15.536  0.00  0.00      PROA  
ATOM   1299  HB2 SER P  78      -3.228  -2.698  14.529  0.00  0.00      PROA  
ATOM   1300  OG  SER P  78      -2.879  -1.051  13.423  0.00  0.00      PROA  
ATOM   1301  HG1 SER P  78      -2.240  -0.337  13.363  0.00  0.00      PROA  
ATOM   1302  C   SER P  78       0.037  -1.520  14.682  0.00  0.00      PROA  
ATOM   1303  O   SER P  78       0.178  -1.146  15.858  0.00  0.00      PROA  
ATOM   1304  N   ARG P  79       0.975  -0.977  13.831  0.00  0.00      PROA  
ATOM   1305  HN  ARG P  79       1.029  -1.228  12.868  0.00  0.00      PROA  
ATOM   1306  CA  ARG P  79       1.948   0.041  14.189  0.00  0.00      PROA  
ATOM   1307  HA  ARG P  79       1.848   0.248  15.244  0.00  0.00      PROA  
ATOM   1308  CB  ARG P  79       3.482  -0.363  14.001  0.00  0.00      PROA  
ATOM   1309  HB1 ARG P  79       4.199   0.338  14.479  0.00  0.00      PROA  
ATOM   1310  HB2 ARG P  79       3.641  -0.322  12.902  0.00  0.00      PROA  
ATOM   1311  CG  ARG P  79       3.863  -1.814  14.509  0.00  0.00      PROA  
ATOM   1312  HG1 ARG P  79       4.886  -2.086  14.170  0.00  0.00      PROA  
ATOM   1313  HG2 ARG P  79       3.094  -2.488  14.074  0.00  0.00      PROA  
ATOM   1314  CD  ARG P  79       3.864  -2.012  16.009  0.00  0.00      PROA  
ATOM   1315  HD1 ARG P  79       2.866  -1.822  16.459  0.00  0.00      PROA  
ATOM   1316  HD2 ARG P  79       4.705  -1.510  16.534  0.00  0.00      PROA  
ATOM   1317  NE  ARG P  79       3.954  -3.566  16.099  0.00  0.00      PROA  
ATOM   1318  HE  ARG P  79       3.992  -4.113  15.263  0.00  0.00      PROA  
ATOM   1319  CZ  ARG P  79       4.435  -4.179  17.162  0.00  0.00      PROA  
ATOM   1320  NH1 ARG P  79       4.540  -3.582  18.334  0.00  0.00      PROA  
ATOM   1321 HH11 ARG P  79       4.675  -4.182  19.123  0.00  0.00      PROA  
ATOM   1322 HH12 ARG P  79       4.109  -2.681  18.284  0.00  0.00      PROA  
ATOM   1323  NH2 ARG P  79       4.743  -5.458  17.087  0.00  0.00      PROA  
ATOM   1324 HH21 ARG P  79       4.678  -5.948  16.218  0.00  0.00      PROA  
ATOM   1325 HH22 ARG P  79       5.073  -5.953  17.890  0.00  0.00      PROA  
ATOM   1326  C   ARG P  79       1.628   1.445  13.734  0.00  0.00      PROA  
ATOM   1327  O   ARG P  79       1.170   1.659  12.576  0.00  0.00      PROA  
ATOM   1328  N   THR P  80       1.789   2.415  14.596  0.00  0.00      PROA  
ATOM   1329  HN  THR P  80       1.931   2.282  15.573  0.00  0.00      PROA  
ATOM   1330  CA  THR P  80       1.933   3.825  14.214  0.00  0.00      PROA  
ATOM   1331  HA  THR P  80       1.439   4.114  13.297  0.00  0.00      PROA  
ATOM   1332  CB  THR P  80       1.400   4.776  15.365  0.00  0.00      PROA  
ATOM   1333  HB  THR P  80       1.343   5.815  14.978  0.00  0.00      PROA  
ATOM   1334  OG1 THR P  80       2.015   4.762  16.627  0.00  0.00      PROA  
ATOM   1335  HG1 THR P  80       1.672   3.962  17.033  0.00  0.00      PROA  
ATOM   1336  CG2 THR P  80      -0.071   4.327  15.635  0.00  0.00      PROA  
ATOM   1337 HG21 THR P  80      -0.732   4.235  14.747  0.00  0.00      PROA  
ATOM   1338 HG22 THR P  80      -0.527   5.203  16.145  0.00  0.00      PROA  
ATOM   1339 HG23 THR P  80      -0.015   3.438  16.298  0.00  0.00      PROA  
ATOM   1340  C   THR P  80       3.406   4.236  13.992  0.00  0.00      PROA  
ATOM   1341  O   THR P  80       4.322   3.479  14.203  0.00  0.00      PROA  
ATOM   1342  N   ASN P  81       3.724   5.553  13.634  0.00  0.00      PROA  
ATOM   1343  HN  ASN P  81       3.020   6.230  13.432  0.00  0.00      PROA  
ATOM   1344  CA  ASN P  81       5.043   6.157  13.621  0.00  0.00      PROA  
ATOM   1345  HA  ASN P  81       5.755   5.552  13.079  0.00  0.00      PROA  
ATOM   1346  CB  ASN P  81       5.010   7.575  13.065  0.00  0.00      PROA  
ATOM   1347  HB1 ASN P  81       6.048   7.962  13.143  0.00  0.00      PROA  
ATOM   1348  HB2 ASN P  81       4.346   8.235  13.663  0.00  0.00      PROA  
ATOM   1349  CG  ASN P  81       4.669   7.751  11.599  0.00  0.00      PROA  
ATOM   1350  OD1 ASN P  81       4.276   6.876  10.871  0.00  0.00      PROA  
ATOM   1351  ND2 ASN P  81       4.735   9.056  11.215  0.00  0.00      PROA  
ATOM   1352 HD21 ASN P  81       4.765   9.824  11.855  0.00  0.00      PROA  
ATOM   1353 HD22 ASN P  81       4.613   9.194  10.232  0.00  0.00      PROA  
ATOM   1354  C   ASN P  81       5.716   6.102  14.947  0.00  0.00      PROA  
ATOM   1355  O   ASN P  81       6.850   5.708  14.936  0.00  0.00      PROA  
ATOM   1356  N   ALA P  82       5.060   6.380  16.081  0.00  0.00      PROA  
ATOM   1357  HN  ALA P  82       4.094   6.623  16.106  0.00  0.00      PROA  
ATOM   1358  CA  ALA P  82       5.566   6.322  17.449  0.00  0.00      PROA  
ATOM   1359  HA  ALA P  82       6.349   7.050  17.597  0.00  0.00      PROA  
ATOM   1360  CB  ALA P  82       4.429   6.652  18.492  0.00  0.00      PROA  
ATOM   1361  HB1 ALA P  82       4.043   7.644  18.172  0.00  0.00      PROA  
ATOM   1362  HB2 ALA P  82       4.818   6.587  19.531  0.00  0.00      PROA  
ATOM   1363  HB3 ALA P  82       3.577   5.959  18.322  0.00  0.00      PROA  
ATOM   1364  C   ALA P  82       6.203   4.933  17.777  0.00  0.00      PROA  
ATOM   1365  O   ALA P  82       7.320   4.676  18.286  0.00  0.00      PROA  
ATOM   1366  N   ASP P  83       5.325   3.920  17.455  0.00  0.00      PROA  
ATOM   1367  HN  ASP P  83       4.419   4.234  17.181  0.00  0.00      PROA  
ATOM   1368  CA  ASP P  83       5.650   2.476  17.742  0.00  0.00      PROA  
ATOM   1369  HA  ASP P  83       5.783   2.467  18.814  0.00  0.00      PROA  
ATOM   1370  CB  ASP P  83       4.444   1.610  17.285  0.00  0.00      PROA  
ATOM   1371  HB1 ASP P  83       4.599   0.537  17.529  0.00  0.00      PROA  
ATOM   1372  HB2 ASP P  83       4.191   1.692  16.206  0.00  0.00      PROA  
ATOM   1373  CG  ASP P  83       3.061   2.147  17.882  0.00  0.00      PROA  
ATOM   1374  OD1 ASP P  83       3.014   2.721  18.981  0.00  0.00      PROA  
ATOM   1375  OD2 ASP P  83       2.025   1.875  17.182  0.00  0.00      PROA  
ATOM   1376  C   ASP P  83       6.996   2.001  17.129  0.00  0.00      PROA  
ATOM   1377  O   ASP P  83       7.775   1.407  17.786  0.00  0.00      PROA  
ATOM   1378  N   ILE P  84       7.122   2.331  15.843  0.00  0.00      PROA  
ATOM   1379  HN  ILE P  84       6.435   2.810  15.303  0.00  0.00      PROA  
ATOM   1380  CA  ILE P  84       8.299   2.023  14.969  0.00  0.00      PROA  
ATOM   1381  HA  ILE P  84       8.483   0.962  15.042  0.00  0.00      PROA  
ATOM   1382  CB  ILE P  84       8.024   2.473  13.502  0.00  0.00      PROA  
ATOM   1383  HB  ILE P  84       7.693   3.526  13.629  0.00  0.00      PROA  
ATOM   1384  CG2 ILE P  84       9.278   2.410  12.628  0.00  0.00      PROA  
ATOM   1385 HG21 ILE P  84      10.109   3.040  13.010  0.00  0.00      PROA  
ATOM   1386 HG22 ILE P  84       9.037   2.678  11.576  0.00  0.00      PROA  
ATOM   1387 HG23 ILE P  84       9.673   1.376  12.713  0.00  0.00      PROA  
ATOM   1388  CG1 ILE P  84       6.764   1.771  12.822  0.00  0.00      PROA  
ATOM   1389 HG11 ILE P  84       6.815   2.040  11.745  0.00  0.00      PROA  
ATOM   1390 HG12 ILE P  84       5.763   2.040  13.221  0.00  0.00      PROA  
ATOM   1391  CD  ILE P  84       6.916   0.257  12.931  0.00  0.00      PROA  
ATOM   1392  HD1 ILE P  84       7.838  -0.093  12.420  0.00  0.00      PROA  
ATOM   1393  HD2 ILE P  84       6.001  -0.236  12.539  0.00  0.00      PROA  
ATOM   1394  HD3 ILE P  84       6.998  -0.011  14.006  0.00  0.00      PROA  
ATOM   1395  C   ILE P  84       9.607   2.693  15.398  0.00  0.00      PROA  
ATOM   1396  O   ILE P  84      10.635   2.086  15.456  0.00  0.00      PROA  
ATOM   1397  N   ILE P  85       9.578   3.955  15.823  0.00  0.00      PROA  
ATOM   1398  HN  ILE P  85       8.674   4.375  15.812  0.00  0.00      PROA  
ATOM   1399  CA  ILE P  85      10.739   4.632  16.463  0.00  0.00      PROA  
ATOM   1400  HA  ILE P  85      11.601   4.425  15.846  0.00  0.00      PROA  
ATOM   1401  CB  ILE P  85      10.740   6.131  16.333  0.00  0.00      PROA  
ATOM   1402  HB  ILE P  85      10.453   6.392  15.292  0.00  0.00      PROA  
ATOM   1403  CG2 ILE P  85       9.621   6.661  17.196  0.00  0.00      PROA  
ATOM   1404 HG21 ILE P  85       9.771   7.753  17.338  0.00  0.00      PROA  
ATOM   1405 HG22 ILE P  85       9.704   6.278  18.236  0.00  0.00      PROA  
ATOM   1406 HG23 ILE P  85       8.600   6.405  16.841  0.00  0.00      PROA  
ATOM   1407  CG1 ILE P  85      12.097   6.775  16.749  0.00  0.00      PROA  
ATOM   1408 HG11 ILE P  85      12.305   6.498  17.804  0.00  0.00      PROA  
ATOM   1409 HG12 ILE P  85      11.928   7.873  16.723  0.00  0.00      PROA  
ATOM   1410  CD  ILE P  85      13.297   6.431  15.952  0.00  0.00      PROA  
ATOM   1411  HD1 ILE P  85      14.070   7.070  16.428  0.00  0.00      PROA  
ATOM   1412  HD2 ILE P  85      13.270   6.694  14.873  0.00  0.00      PROA  
ATOM   1413  HD3 ILE P  85      13.652   5.384  16.062  0.00  0.00      PROA  
ATOM   1414  C   ILE P  85      11.193   4.077  17.832  0.00  0.00      PROA  
ATOM   1415  O   ILE P  85      12.371   3.801  18.127  0.00  0.00      PROA  
ATOM   1416  N   GLU P  86      10.232   3.894  18.680  0.00  0.00      PROA  
ATOM   1417  HN  GLU P  86       9.297   4.129  18.425  0.00  0.00      PROA  
ATOM   1418  CA  GLU P  86      10.568   3.172  19.927  0.00  0.00      PROA  
ATOM   1419  HA  GLU P  86      11.261   3.825  20.436  0.00  0.00      PROA  
ATOM   1420  CB  GLU P  86       9.238   3.235  20.855  0.00  0.00      PROA  
ATOM   1421  HB1 GLU P  86       8.507   2.664  20.244  0.00  0.00      PROA  
ATOM   1422  HB2 GLU P  86       8.849   4.275  20.823  0.00  0.00      PROA  
ATOM   1423  CG  GLU P  86       9.433   2.665  22.271  0.00  0.00      PROA  
ATOM   1424  HG1 GLU P  86      10.143   3.280  22.864  0.00  0.00      PROA  
ATOM   1425  HG2 GLU P  86       9.963   1.688  22.266  0.00  0.00      PROA  
ATOM   1426  CD  GLU P  86       8.105   2.545  22.905  0.00  0.00      PROA  
ATOM   1427  OE1 GLU P  86       7.549   3.680  23.144  0.00  0.00      PROA  
ATOM   1428  OE2 GLU P  86       7.600   1.424  23.293  0.00  0.00      PROA  
ATOM   1429  C   GLU P  86      11.053   1.769  19.715  0.00  0.00      PROA  
ATOM   1430  O   GLU P  86      11.987   1.397  20.429  0.00  0.00      PROA  
ATOM   1431  N   THR P  87      10.508   0.982  18.727  0.00  0.00      PROA  
ATOM   1432  HN  THR P  87       9.648   1.307  18.342  0.00  0.00      PROA  
ATOM   1433  CA  THR P  87      11.069  -0.302  18.463  0.00  0.00      PROA  
ATOM   1434  HA  THR P  87      11.183  -0.818  19.405  0.00  0.00      PROA  
ATOM   1435  CB  THR P  87      10.084  -1.248  17.651  0.00  0.00      PROA  
ATOM   1436  HB  THR P  87      10.116  -0.726  16.670  0.00  0.00      PROA  
ATOM   1437  OG1 THR P  87       8.789  -1.249  18.158  0.00  0.00      PROA  
ATOM   1438  HG1 THR P  87       8.427  -0.361  18.117  0.00  0.00      PROA  
ATOM   1439  CG2 THR P  87      10.649  -2.638  17.659  0.00  0.00      PROA  
ATOM   1440 HG21 THR P  87       9.866  -3.318  17.262  0.00  0.00      PROA  
ATOM   1441 HG22 THR P  87      10.930  -2.937  18.691  0.00  0.00      PROA  
ATOM   1442 HG23 THR P  87      11.589  -2.688  17.069  0.00  0.00      PROA  
ATOM   1443  C   THR P  87      12.515  -0.291  17.796  0.00  0.00      PROA  
ATOM   1444  O   THR P  87      13.364  -1.165  18.018  0.00  0.00      PROA  
ATOM   1445  N   LEU P  88      12.748   0.642  16.892  0.00  0.00      PROA  
ATOM   1446  HN  LEU P  88      12.131   1.373  16.612  0.00  0.00      PROA  
ATOM   1447  CA  LEU P  88      14.023   0.935  16.194  0.00  0.00      PROA  
ATOM   1448  HA  LEU P  88      14.252   0.091  15.560  0.00  0.00      PROA  
ATOM   1449  CB  LEU P  88      13.821   2.225  15.297  0.00  0.00      PROA  
ATOM   1450  HB1 LEU P  88      13.540   3.061  15.973  0.00  0.00      PROA  
ATOM   1451  HB2 LEU P  88      12.919   2.169  14.650  0.00  0.00      PROA  
ATOM   1452  CG  LEU P  88      15.009   2.808  14.444  0.00  0.00      PROA  
ATOM   1453  HG  LEU P  88      15.740   3.356  15.076  0.00  0.00      PROA  
ATOM   1454  CD1 LEU P  88      15.654   1.589  13.834  0.00  0.00      PROA  
ATOM   1455 HD11 LEU P  88      16.292   1.712  12.932  0.00  0.00      PROA  
ATOM   1456 HD12 LEU P  88      14.941   0.766  13.612  0.00  0.00      PROA  
ATOM   1457 HD13 LEU P  88      16.302   1.056  14.562  0.00  0.00      PROA  
ATOM   1458  CD2 LEU P  88      14.484   3.765  13.418  0.00  0.00      PROA  
ATOM   1459 HD21 LEU P  88      14.015   4.673  13.854  0.00  0.00      PROA  
ATOM   1460 HD22 LEU P  88      13.718   3.451  12.677  0.00  0.00      PROA  
ATOM   1461 HD23 LEU P  88      15.340   4.070  12.779  0.00  0.00      PROA  
ATOM   1462  C   LEU P  88      15.173   1.172  17.116  0.00  0.00      PROA  
ATOM   1463  O   LEU P  88      16.316   0.751  16.936  0.00  0.00      PROA  
ATOM   1464  N   ARG P  89      14.814   1.945  18.190  0.00  0.00      PROA  
ATOM   1465  HN  ARG P  89      13.917   2.359  18.050  0.00  0.00      PROA  
ATOM   1466  CA  ARG P  89      15.639   2.145  19.323  0.00  0.00      PROA  
ATOM   1467  HA  ARG P  89      16.550   2.621  18.992  0.00  0.00      PROA  
ATOM   1468  CB  ARG P  89      15.038   3.089  20.342  0.00  0.00      PROA  
ATOM   1469  HB1 ARG P  89      15.683   3.091  21.247  0.00  0.00      PROA  
ATOM   1470  HB2 ARG P  89      14.027   2.790  20.694  0.00  0.00      PROA  
ATOM   1471  CG  ARG P  89      15.014   4.565  19.880  0.00  0.00      PROA  
ATOM   1472  HG1 ARG P  89      14.486   4.562  18.903  0.00  0.00      PROA  
ATOM   1473  HG2 ARG P  89      16.026   4.967  19.657  0.00  0.00      PROA  
ATOM   1474  CD  ARG P  89      14.275   5.420  20.803  0.00  0.00      PROA  
ATOM   1475  HD1 ARG P  89      14.791   5.667  21.756  0.00  0.00      PROA  
ATOM   1476  HD2 ARG P  89      13.271   5.040  21.089  0.00  0.00      PROA  
ATOM   1477  NE  ARG P  89      14.074   6.742  20.106  0.00  0.00      PROA  
ATOM   1478  HE  ARG P  89      14.868   7.097  19.613  0.00  0.00      PROA  
ATOM   1479  CZ  ARG P  89      13.060   7.550  20.110  0.00  0.00      PROA  
ATOM   1480  NH1 ARG P  89      11.866   7.193  20.576  0.00  0.00      PROA  
ATOM   1481 HH11 ARG P  89      11.943   6.505  21.297  0.00  0.00      PROA  
ATOM   1482 HH12 ARG P  89      11.196   7.928  20.468  0.00  0.00      PROA  
ATOM   1483  NH2 ARG P  89      13.154   8.767  19.486  0.00  0.00      PROA  
ATOM   1484 HH21 ARG P  89      14.009   9.161  19.151  0.00  0.00      PROA  
ATOM   1485 HH22 ARG P  89      12.388   9.410  19.501  0.00  0.00      PROA  
ATOM   1486  C   ARG P  89      16.185   0.877  20.006  0.00  0.00      PROA  
ATOM   1487  O   ARG P  89      15.463  -0.043  20.299  0.00  0.00      PROA  
ATOM   1488  N   LYS P  90      17.480   0.835  20.262  0.00  0.00      PROA  
ATOM   1489  HN  LYS P  90      18.055   1.540  19.856  0.00  0.00      PROA  
ATOM   1490  CA  LYS P  90      18.078  -0.314  20.954  0.00  0.00      PROA  
ATOM   1491  HA  LYS P  90      17.510  -1.205  20.730  0.00  0.00      PROA  
ATOM   1492  CB  LYS P  90      19.532  -0.590  20.427  0.00  0.00      PROA  
ATOM   1493  HB1 LYS P  90      20.022  -1.285  21.142  0.00  0.00      PROA  
ATOM   1494  HB2 LYS P  90      20.282   0.227  20.488  0.00  0.00      PROA  
ATOM   1495  CG  LYS P  90      19.550  -1.169  19.008  0.00  0.00      PROA  
ATOM   1496  HG1 LYS P  90      19.184  -0.348  18.356  0.00  0.00      PROA  
ATOM   1497  HG2 LYS P  90      18.768  -1.955  18.936  0.00  0.00      PROA  
ATOM   1498  CD  LYS P  90      20.974  -1.666  18.701  0.00  0.00      PROA  
ATOM   1499  HD1 LYS P  90      21.353  -2.279  19.546  0.00  0.00      PROA  
ATOM   1500  HD2 LYS P  90      21.767  -0.911  18.510  0.00  0.00      PROA  
ATOM   1501  CE  LYS P  90      20.788  -2.583  17.542  0.00  0.00      PROA  
ATOM   1502  HE1 LYS P  90      20.251  -2.189  16.653  0.00  0.00      PROA  
ATOM   1503  HE2 LYS P  90      20.063  -3.336  17.920  0.00  0.00      PROA  
ATOM   1504  NZ  LYS P  90      22.038  -3.211  16.918  0.00  0.00      PROA  
ATOM   1505  HZ1 LYS P  90      22.675  -3.484  17.693  0.00  0.00      PROA  
ATOM   1506  HZ2 LYS P  90      22.575  -2.502  16.379  0.00  0.00      PROA  
ATOM   1507  HZ3 LYS P  90      21.786  -4.038  16.339  0.00  0.00      PROA  
ATOM   1508  C   LYS P  90      18.137   0.010  22.481  0.00  0.00      PROA  
ATOM   1509  O   LYS P  90      18.676   1.028  22.962  0.00  0.00      PROA  
ATOM   1510  N   LYS P  91      17.605  -0.862  23.329  0.00  0.00      PROA  
ATOM   1511  HN  LYS P  91      17.296  -1.702  22.889  0.00  0.00      PROA  
ATOM   1512  CA  LYS P  91      17.833  -0.808  24.793  0.00  0.00      PROA  
ATOM   1513  HA  LYS P  91      18.396   0.065  25.089  0.00  0.00      PROA  
ATOM   1514  CB  LYS P  91      16.432  -0.658  25.610  0.00  0.00      PROA  
ATOM   1515  HB1 LYS P  91      16.557  -0.592  26.712  0.00  0.00      PROA  
ATOM   1516  HB2 LYS P  91      15.845  -1.577  25.397  0.00  0.00      PROA  
ATOM   1517  CG  LYS P  91      15.689   0.695  25.231  0.00  0.00      PROA  
ATOM   1518  HG1 LYS P  91      15.311   0.409  24.226  0.00  0.00      PROA  
ATOM   1519  HG2 LYS P  91      16.291   1.617  25.085  0.00  0.00      PROA  
ATOM   1520  CD  LYS P  91      14.522   1.015  26.181  0.00  0.00      PROA  
ATOM   1521  HD1 LYS P  91      14.073   2.004  25.944  0.00  0.00      PROA  
ATOM   1522  HD2 LYS P  91      14.975   1.255  27.167  0.00  0.00      PROA  
ATOM   1523  CE  LYS P  91      13.369   0.033  26.291  0.00  0.00      PROA  
ATOM   1524  HE1 LYS P  91      12.628   0.432  27.017  0.00  0.00      PROA  
ATOM   1525  HE2 LYS P  91      13.663  -0.978  26.647  0.00  0.00      PROA  
ATOM   1526  NZ  LYS P  91      12.705  -0.149  24.943  0.00  0.00      PROA  
ATOM   1527  HZ1 LYS P  91      11.696  -0.387  25.027  0.00  0.00      PROA  
ATOM   1528  HZ2 LYS P  91      13.266  -0.856  24.427  0.00  0.00      PROA  
ATOM   1529  HZ3 LYS P  91      12.841   0.765  24.465  0.00  0.00      PROA  
ATOM   1530  C   LYS P  91      18.674  -2.024  25.339  0.00  0.00      PROA  
ATOM   1531  OT1 LYS P  91      18.089  -2.893  25.991  0.00  0.00      PROA  
ATOM   1532  OT2 LYS P  91      19.918  -2.064  25.035  0.00  0.00      PROA  
ATOM   1533  N   GLY P   2      11.274 -10.176 -28.411  0.00  0.00      PROB  
ATOM   1534  HT1 GLY P   2      11.711  -9.515 -29.083  0.00  0.00      PROB  
ATOM   1535  HT2 GLY P   2      10.506  -9.649 -27.948  0.00  0.00      PROB  
ATOM   1536  HT3 GLY P   2      10.860 -10.917 -29.013  0.00  0.00      PROB  
ATOM   1537  CA  GLY P   2      12.185 -10.549 -27.218  0.00  0.00      PROB  
ATOM   1538  HA1 GLY P   2      13.142 -10.899 -27.577  0.00  0.00      PROB  
ATOM   1539  HA2 GLY P   2      11.818 -11.382 -26.639  0.00  0.00      PROB  
ATOM   1540  C   GLY P   2      12.461  -9.418 -26.257  0.00  0.00      PROB  
ATOM   1541  O   GLY P   2      12.362  -8.229 -26.620  0.00  0.00      PROB  
ATOM   1542  N   ARG P   3      12.913  -9.691 -24.970  0.00  0.00      PROB  
ATOM   1543  HN  ARG P   3      13.101 -10.641 -24.735  0.00  0.00      PROB  
ATOM   1544  CA  ARG P   3      13.140  -8.682 -23.947  0.00  0.00      PROB  
ATOM   1545  HA  ARG P   3      13.535  -7.796 -24.421  0.00  0.00      PROB  
ATOM   1546  CB  ARG P   3      11.686  -8.291 -23.294  0.00  0.00      PROB  
ATOM   1547  HB1 ARG P   3      11.061  -7.848 -24.098  0.00  0.00      PROB  
ATOM   1548  HB2 ARG P   3      11.837  -7.517 -22.511  0.00  0.00      PROB  
ATOM   1549  CG  ARG P   3      11.031  -9.440 -22.562  0.00  0.00      PROB  
ATOM   1550  HG1 ARG P   3      11.657  -9.571 -21.653  0.00  0.00      PROB  
ATOM   1551  HG2 ARG P   3      10.978 -10.317 -23.242  0.00  0.00      PROB  
ATOM   1552  CD  ARG P   3       9.620  -9.223 -22.155  0.00  0.00      PROB  
ATOM   1553  HD1 ARG P   3       8.886  -8.849 -22.900  0.00  0.00      PROB  
ATOM   1554  HD2 ARG P   3       9.666  -8.538 -21.282  0.00  0.00      PROB  
ATOM   1555  NE  ARG P   3       9.192 -10.574 -21.604  0.00  0.00      PROB  
ATOM   1556  HE  ARG P   3       9.919 -11.150 -21.232  0.00  0.00      PROB  
ATOM   1557  CZ  ARG P   3       7.964 -10.933 -21.188  0.00  0.00      PROB  
ATOM   1558  NH1 ARG P   3       6.849 -10.224 -21.391  0.00  0.00      PROB  
ATOM   1559 HH11 ARG P   3       6.871  -9.495 -22.075  0.00  0.00      PROB  
ATOM   1560 HH12 ARG P   3       5.940 -10.472 -21.057  0.00  0.00      PROB  
ATOM   1561  NH2 ARG P   3       7.855 -12.030 -20.456  0.00  0.00      PROB  
ATOM   1562 HH21 ARG P   3       8.683 -12.486 -20.130  0.00  0.00      PROB  
ATOM   1563 HH22 ARG P   3       6.977 -12.267 -20.041  0.00  0.00      PROB  
ATOM   1564  C   ARG P   3      14.121  -9.151 -22.869  0.00  0.00      PROB  
ATOM   1565  O   ARG P   3      14.292 -10.366 -22.680  0.00  0.00      PROB  
ATOM   1566  N   LYS P   4      14.891  -8.179 -22.268  0.00  0.00      PROB  
ATOM   1567  HN  LYS P   4      14.735  -7.217 -22.478  0.00  0.00      PROB  
ATOM   1568  CA  LYS P   4      16.158  -8.315 -21.414  0.00  0.00      PROB  
ATOM   1569  HA  LYS P   4      16.870  -8.930 -21.946  0.00  0.00      PROB  
ATOM   1570  CB  LYS P   4      16.709  -6.906 -21.026  0.00  0.00      PROB  
ATOM   1571  HB1 LYS P   4      17.606  -6.966 -20.374  0.00  0.00      PROB  
ATOM   1572  HB2 LYS P   4      15.861  -6.400 -20.518  0.00  0.00      PROB  
ATOM   1573  CG  LYS P   4      17.201  -6.017 -22.178  0.00  0.00      PROB  
ATOM   1574  HG1 LYS P   4      17.016  -4.957 -21.902  0.00  0.00      PROB  
ATOM   1575  HG2 LYS P   4      16.465  -6.128 -23.003  0.00  0.00      PROB  
ATOM   1576  CD  LYS P   4      18.654  -6.234 -22.635  0.00  0.00      PROB  
ATOM   1577  HD1 LYS P   4      18.718  -7.344 -22.651  0.00  0.00      PROB  
ATOM   1578  HD2 LYS P   4      19.350  -5.788 -21.893  0.00  0.00      PROB  
ATOM   1579  CE  LYS P   4      18.828  -5.637 -24.048  0.00  0.00      PROB  
ATOM   1580  HE1 LYS P   4      18.619  -4.547 -24.095  0.00  0.00      PROB  
ATOM   1581  HE2 LYS P   4      18.016  -6.083 -24.662  0.00  0.00      PROB  
ATOM   1582  NZ  LYS P   4      20.067  -5.950 -24.770  0.00  0.00      PROB  
ATOM   1583  HZ1 LYS P   4      20.007  -6.962 -24.999  0.00  0.00      PROB  
ATOM   1584  HZ2 LYS P   4      20.946  -5.878 -24.219  0.00  0.00      PROB  
ATOM   1585  HZ3 LYS P   4      20.199  -5.381 -25.631  0.00  0.00      PROB  
ATOM   1586  C   LYS P   4      15.860  -9.038 -20.115  0.00  0.00      PROB  
ATOM   1587  O   LYS P   4      14.707  -9.143 -19.714  0.00  0.00      PROB  
ATOM   1588  N   LYS P   5      16.925  -9.522 -19.454  0.00  0.00      PROB  
ATOM   1589  HN  LYS P   5      17.844  -9.474 -19.837  0.00  0.00      PROB  
ATOM   1590  CA  LYS P   5      16.902 -10.196 -18.199  0.00  0.00      PROB  
ATOM   1591  HA  LYS P   5      16.075 -10.888 -18.264  0.00  0.00      PROB  
ATOM   1592  CB  LYS P   5      18.241 -10.903 -17.862  0.00  0.00      PROB  
ATOM   1593  HB1 LYS P   5      18.148 -11.289 -16.825  0.00  0.00      PROB  
ATOM   1594  HB2 LYS P   5      19.146 -10.273 -17.727  0.00  0.00      PROB  
ATOM   1595  CG  LYS P   5      18.636 -12.107 -18.725  0.00  0.00      PROB  
ATOM   1596  HG1 LYS P   5      18.632 -11.930 -19.822  0.00  0.00      PROB  
ATOM   1597  HG2 LYS P   5      17.796 -12.834 -18.682  0.00  0.00      PROB  
ATOM   1598  CD  LYS P   5      19.911 -12.841 -18.238  0.00  0.00      PROB  
ATOM   1599  HD1 LYS P   5      19.680 -13.352 -17.279  0.00  0.00      PROB  
ATOM   1600  HD2 LYS P   5      20.590 -11.982 -18.053  0.00  0.00      PROB  
ATOM   1601  CE  LYS P   5      20.541 -13.838 -19.207  0.00  0.00      PROB  
ATOM   1602  HE1 LYS P   5      20.891 -13.243 -20.078  0.00  0.00      PROB  
ATOM   1603  HE2 LYS P   5      19.749 -14.554 -19.517  0.00  0.00      PROB  
ATOM   1604  NZ  LYS P   5      21.572 -14.507 -18.411  0.00  0.00      PROB  
ATOM   1605  HZ1 LYS P   5      22.356 -13.892 -18.113  0.00  0.00      PROB  
ATOM   1606  HZ2 LYS P   5      21.981 -15.276 -18.978  0.00  0.00      PROB  
ATOM   1607  HZ3 LYS P   5      21.207 -14.801 -17.482  0.00  0.00      PROB  
ATOM   1608  C   LYS P   5      16.619  -9.280 -17.051  0.00  0.00      PROB  
ATOM   1609  O   LYS P   5      16.761  -8.045 -17.096  0.00  0.00      PROB  
ATOM   1610  N   ILE P   6      16.107  -9.828 -15.962  0.00  0.00      PROB  
ATOM   1611  HN  ILE P   6      15.759 -10.761 -15.895  0.00  0.00      PROB  
ATOM   1612  CA  ILE P   6      15.852  -9.038 -14.702  0.00  0.00      PROB  
ATOM   1613  HA  ILE P   6      15.579  -8.027 -14.966  0.00  0.00      PROB  
ATOM   1614  CB  ILE P   6      14.855  -9.728 -13.773  0.00  0.00      PROB  
ATOM   1615  HB  ILE P   6      15.273 -10.688 -13.399  0.00  0.00      PROB  
ATOM   1616  CG2 ILE P   6      14.494  -8.842 -12.634  0.00  0.00      PROB  
ATOM   1617 HG21 ILE P   6      15.316  -8.627 -11.918  0.00  0.00      PROB  
ATOM   1618 HG22 ILE P   6      13.566  -9.117 -12.088  0.00  0.00      PROB  
ATOM   1619 HG23 ILE P   6      14.203  -7.860 -13.064  0.00  0.00      PROB  
ATOM   1620  CG1 ILE P   6      13.607 -10.139 -14.517  0.00  0.00      PROB  
ATOM   1621 HG11 ILE P   6      12.824 -10.456 -13.795  0.00  0.00      PROB  
ATOM   1622 HG12 ILE P   6      13.804 -11.037 -15.141  0.00  0.00      PROB  
ATOM   1623  CD  ILE P   6      12.949  -9.023 -15.305  0.00  0.00      PROB  
ATOM   1624  HD1 ILE P   6      13.361  -8.930 -16.333  0.00  0.00      PROB  
ATOM   1625  HD2 ILE P   6      13.195  -8.031 -14.869  0.00  0.00      PROB  
ATOM   1626  HD3 ILE P   6      11.885  -9.218 -15.560  0.00  0.00      PROB  
ATOM   1627  C   ILE P   6      17.145  -8.960 -13.850  0.00  0.00      PROB  
ATOM   1628  O   ILE P   6      17.789  -9.979 -13.673  0.00  0.00      PROB  
ATOM   1629  N   GLN P   7      17.434  -7.772 -13.342  0.00  0.00      PROB  
ATOM   1630  HN  GLN P   7      16.903  -6.960 -13.571  0.00  0.00      PROB  
ATOM   1631  CA  GLN P   7      18.500  -7.466 -12.465  0.00  0.00      PROB  
ATOM   1632  HA  GLN P   7      19.351  -7.957 -12.913  0.00  0.00      PROB  
ATOM   1633  CB  GLN P   7      18.745  -5.933 -12.361  0.00  0.00      PROB  
ATOM   1634  HB1 GLN P   7      19.586  -5.826 -11.643  0.00  0.00      PROB  
ATOM   1635  HB2 GLN P   7      17.821  -5.463 -11.962  0.00  0.00      PROB  
ATOM   1636  CG  GLN P   7      19.108  -5.336 -13.704  0.00  0.00      PROB  
ATOM   1637  HG1 GLN P   7      18.227  -5.122 -14.347  0.00  0.00      PROB  
ATOM   1638  HG2 GLN P   7      19.713  -6.153 -14.152  0.00  0.00      PROB  
ATOM   1639  CD  GLN P   7      19.938  -4.048 -13.522  0.00  0.00      PROB  
ATOM   1640  OE1 GLN P   7      19.295  -2.988 -13.813  0.00  0.00      PROB  
ATOM   1641  NE2 GLN P   7      21.179  -3.987 -13.049  0.00  0.00      PROB  
ATOM   1642 HE21 GLN P   7      21.499  -3.112 -12.686  0.00  0.00      PROB  
ATOM   1643 HE22 GLN P   7      21.700  -4.756 -12.679  0.00  0.00      PROB  
ATOM   1644  C   GLN P   7      18.367  -8.214 -11.247  0.00  0.00      PROB  
ATOM   1645  O   GLN P   7      17.277  -8.185 -10.652  0.00  0.00      PROB  
ATOM   1646  N   ILE P   8      19.368  -8.866 -10.729  0.00  0.00      PROB  
ATOM   1647  HN  ILE P   8      20.240  -8.705 -11.185  0.00  0.00      PROB  
ATOM   1648  CA  ILE P   8      19.254  -9.714  -9.586  0.00  0.00      PROB  
ATOM   1649  HA  ILE P   8      18.289 -10.187  -9.693  0.00  0.00      PROB  
ATOM   1650  CB  ILE P   8      20.319 -10.779  -9.497  0.00  0.00      PROB  
ATOM   1651  HB  ILE P   8      20.197 -11.381 -10.423  0.00  0.00      PROB  
ATOM   1652  CG2 ILE P   8      21.711 -10.119  -9.502  0.00  0.00      PROB  
ATOM   1653 HG21 ILE P   8      22.123  -9.716  -8.553  0.00  0.00      PROB  
ATOM   1654 HG22 ILE P   8      21.939  -9.387 -10.306  0.00  0.00      PROB  
ATOM   1655 HG23 ILE P   8      22.375 -10.985  -9.711  0.00  0.00      PROB  
ATOM   1656  CG1 ILE P   8      20.122 -11.619  -8.192  0.00  0.00      PROB  
ATOM   1657 HG11 ILE P   8      19.032 -11.819  -8.114  0.00  0.00      PROB  
ATOM   1658 HG12 ILE P   8      20.490 -11.050  -7.312  0.00  0.00      PROB  
ATOM   1659  CD  ILE P   8      20.938 -12.900  -8.091  0.00  0.00      PROB  
ATOM   1660  HD1 ILE P   8      22.007 -12.825  -8.384  0.00  0.00      PROB  
ATOM   1661  HD2 ILE P   8      20.447 -13.596  -8.804  0.00  0.00      PROB  
ATOM   1662  HD3 ILE P   8      20.855 -13.361  -7.083  0.00  0.00      PROB  
ATOM   1663  C   ILE P   8      19.352  -8.784  -8.409  0.00  0.00      PROB  
ATOM   1664  O   ILE P   8      20.237  -7.944  -8.354  0.00  0.00      PROB  
ATOM   1665  N   GLN P   9      18.248  -8.846  -7.634  0.00  0.00      PROB  
ATOM   1666  HN  GLN P   9      17.465  -9.416  -7.870  0.00  0.00      PROB  
ATOM   1667  CA  GLN P   9      18.070  -7.938  -6.521  0.00  0.00      PROB  
ATOM   1668  HA  GLN P   9      18.505  -6.978  -6.758  0.00  0.00      PROB  
ATOM   1669  CB  GLN P   9      16.549  -7.759  -6.204  0.00  0.00      PROB  
ATOM   1670  HB1 GLN P   9      16.396  -7.145  -5.291  0.00  0.00      PROB  
ATOM   1671  HB2 GLN P   9      16.146  -8.745  -5.887  0.00  0.00      PROB  
ATOM   1672  CG  GLN P   9      15.594  -7.177  -7.347  0.00  0.00      PROB  
ATOM   1673  HG1 GLN P   9      14.623  -6.872  -6.900  0.00  0.00      PROB  
ATOM   1674  HG2 GLN P   9      15.523  -7.890  -8.196  0.00  0.00      PROB  
ATOM   1675  CD  GLN P   9      16.259  -5.860  -7.786  0.00  0.00      PROB  
ATOM   1676  OE1 GLN P   9      16.477  -4.982  -6.959  0.00  0.00      PROB  
ATOM   1677  NE2 GLN P   9      16.607  -5.747  -9.053  0.00  0.00      PROB  
ATOM   1678 HE21 GLN P   9      16.356  -6.459  -9.709  0.00  0.00      PROB  
ATOM   1679 HE22 GLN P   9      17.320  -5.070  -9.233  0.00  0.00      PROB  
ATOM   1680  C   GLN P   9      18.624  -8.402  -5.208  0.00  0.00      PROB  
ATOM   1681  O   GLN P   9      18.927  -7.571  -4.349  0.00  0.00      PROB  
ATOM   1682  N   ARG P  10      18.874  -9.715  -4.995  0.00  0.00      PROB  
ATOM   1683  HN  ARG P  10      18.558 -10.259  -5.768  0.00  0.00      PROB  
ATOM   1684  CA  ARG P  10      19.652 -10.374  -3.937  0.00  0.00      PROB  
ATOM   1685  HA  ARG P  10      19.860 -11.327  -4.399  0.00  0.00      PROB  
ATOM   1686  CB  ARG P  10      20.929  -9.638  -3.401  0.00  0.00      PROB  
ATOM   1687  HB1 ARG P  10      21.295 -10.322  -2.606  0.00  0.00      PROB  
ATOM   1688  HB2 ARG P  10      20.595  -8.704  -2.899  0.00  0.00      PROB  
ATOM   1689  CG  ARG P  10      21.947  -9.380  -4.499  0.00  0.00      PROB  
ATOM   1690  HG1 ARG P  10      22.700  -8.652  -4.130  0.00  0.00      PROB  
ATOM   1691  HG2 ARG P  10      21.492  -8.839  -5.356  0.00  0.00      PROB  
ATOM   1692  CD  ARG P  10      22.592 -10.666  -5.013  0.00  0.00      PROB  
ATOM   1693  HD1 ARG P  10      21.817 -11.380  -5.367  0.00  0.00      PROB  
ATOM   1694  HD2 ARG P  10      23.139 -11.111  -4.154  0.00  0.00      PROB  
ATOM   1695  NE  ARG P  10      23.492 -10.345  -6.142  0.00  0.00      PROB  
ATOM   1696  HE  ARG P  10      23.781  -9.391  -6.229  0.00  0.00      PROB  
ATOM   1697  CZ  ARG P  10      24.268 -11.271  -6.792  0.00  0.00      PROB  
ATOM   1698  NH1 ARG P  10      24.110 -12.557  -6.735  0.00  0.00      PROB  
ATOM   1699 HH11 ARG P  10      23.436 -12.955  -6.112  0.00  0.00      PROB  
ATOM   1700 HH12 ARG P  10      24.835 -13.102  -7.155  0.00  0.00      PROB  
ATOM   1701  NH2 ARG P  10      25.093 -10.813  -7.701  0.00  0.00      PROB  
ATOM   1702 HH21 ARG P  10      25.274  -9.830  -7.677  0.00  0.00      PROB  
ATOM   1703 HH22 ARG P  10      25.875 -11.417  -7.855  0.00  0.00      PROB  
ATOM   1704  C   ARG P  10      18.664 -10.696  -2.822  0.00  0.00      PROB  
ATOM   1705  O   ARG P  10      19.010 -10.568  -1.635  0.00  0.00      PROB  
ATOM   1706  N   ILE P  11      17.384 -11.236  -3.174  0.00  0.00      PROB  
ATOM   1707  HN  ILE P  11      17.184 -11.400  -4.136  0.00  0.00      PROB  
ATOM   1708  CA  ILE P  11      16.329 -11.560  -2.198  0.00  0.00      PROB  
ATOM   1709  HA  ILE P  11      16.272 -10.764  -1.470  0.00  0.00      PROB  
ATOM   1710  CB  ILE P  11      14.965 -11.837  -2.892  0.00  0.00      PROB  
ATOM   1711  HB  ILE P  11      15.026 -12.749  -3.523  0.00  0.00      PROB  
ATOM   1712  CG2 ILE P  11      13.933 -12.083  -1.781  0.00  0.00      PROB  
ATOM   1713 HG21 ILE P  11      13.910 -11.209  -1.096  0.00  0.00      PROB  
ATOM   1714 HG22 ILE P  11      14.221 -12.934  -1.127  0.00  0.00      PROB  
ATOM   1715 HG23 ILE P  11      12.900 -12.206  -2.171  0.00  0.00      PROB  
ATOM   1716  CG1 ILE P  11      14.509 -10.686  -3.845  0.00  0.00      PROB  
ATOM   1717 HG11 ILE P  11      15.413 -10.107  -4.133  0.00  0.00      PROB  
ATOM   1718 HG12 ILE P  11      13.777 -10.118  -3.232  0.00  0.00      PROB  
ATOM   1719  CD  ILE P  11      13.831 -11.199  -5.109  0.00  0.00      PROB  
ATOM   1720  HD1 ILE P  11      13.772 -10.394  -5.873  0.00  0.00      PROB  
ATOM   1721  HD2 ILE P  11      12.798 -11.529  -4.869  0.00  0.00      PROB  
ATOM   1722  HD3 ILE P  11      14.309 -12.077  -5.593  0.00  0.00      PROB  
ATOM   1723  C   ILE P  11      16.739 -12.719  -1.348  0.00  0.00      PROB  
ATOM   1724  O   ILE P  11      17.037 -13.799  -1.830  0.00  0.00      PROB  
ATOM   1725  N   THR P  12      16.998 -12.582  -0.050  0.00  0.00      PROB  
ATOM   1726  HN  THR P  12      16.679 -11.815   0.502  0.00  0.00      PROB  
ATOM   1727  CA  THR P  12      17.875 -13.429   0.703  0.00  0.00      PROB  
ATOM   1728  HA  THR P  12      18.344 -14.246   0.174  0.00  0.00      PROB  
ATOM   1729  CB  THR P  12      19.030 -12.615   1.312  0.00  0.00      PROB  
ATOM   1730  HB  THR P  12      18.656 -11.646   1.705  0.00  0.00      PROB  
ATOM   1731  OG1 THR P  12      20.000 -12.525   0.337  0.00  0.00      PROB  
ATOM   1732  HG1 THR P  12      19.684 -11.803  -0.210  0.00  0.00      PROB  
ATOM   1733  CG2 THR P  12      19.671 -13.215   2.553  0.00  0.00      PROB  
ATOM   1734 HG21 THR P  12      18.987 -13.119   3.423  0.00  0.00      PROB  
ATOM   1735 HG22 THR P  12      20.639 -12.763   2.861  0.00  0.00      PROB  
ATOM   1736 HG23 THR P  12      19.798 -14.311   2.425  0.00  0.00      PROB  
ATOM   1737  C   THR P  12      17.016 -14.048   1.759  0.00  0.00      PROB  
ATOM   1738  O   THR P  12      16.421 -13.364   2.638  0.00  0.00      PROB  
ATOM   1739  N   ASP P  13      16.752 -15.351   1.695  0.00  0.00      PROB  
ATOM   1740  HN  ASP P  13      17.258 -15.887   1.023  0.00  0.00      PROB  
ATOM   1741  CA  ASP P  13      16.198 -16.058   2.803  0.00  0.00      PROB  
ATOM   1742  HA  ASP P  13      15.378 -15.446   3.150  0.00  0.00      PROB  
ATOM   1743  CB  ASP P  13      15.498 -17.342   2.394  0.00  0.00      PROB  
ATOM   1744  HB1 ASP P  13      14.843 -17.092   1.532  0.00  0.00      PROB  
ATOM   1745  HB2 ASP P  13      14.791 -17.749   3.149  0.00  0.00      PROB  
ATOM   1746  CG  ASP P  13      16.363 -18.479   1.789  0.00  0.00      PROB  
ATOM   1747  OD1 ASP P  13      17.502 -18.254   1.308  0.00  0.00      PROB  
ATOM   1748  OD2 ASP P  13      15.830 -19.656   1.730  0.00  0.00      PROB  
ATOM   1749  C   ASP P  13      17.201 -16.202   3.968  0.00  0.00      PROB  
ATOM   1750  O   ASP P  13      18.383 -16.330   3.777  0.00  0.00      PROB  
ATOM   1751  N   GLU P  14      16.733 -16.247   5.234  0.00  0.00      PROB  
ATOM   1752  HN  GLU P  14      15.775 -16.379   5.473  0.00  0.00      PROB  
ATOM   1753  CA  GLU P  14      17.488 -16.340   6.476  0.00  0.00      PROB  
ATOM   1754  HA  GLU P  14      18.479 -16.738   6.314  0.00  0.00      PROB  
ATOM   1755  CB  GLU P  14      17.525 -14.997   7.166  0.00  0.00      PROB  
ATOM   1756  HB1 GLU P  14      17.924 -15.113   8.196  0.00  0.00      PROB  
ATOM   1757  HB2 GLU P  14      16.505 -14.558   7.201  0.00  0.00      PROB  
ATOM   1758  CG  GLU P  14      18.695 -14.114   6.450  0.00  0.00      PROB  
ATOM   1759  HG1 GLU P  14      18.539 -14.287   5.364  0.00  0.00      PROB  
ATOM   1760  HG2 GLU P  14      19.706 -14.468   6.742  0.00  0.00      PROB  
ATOM   1761  CD  GLU P  14      18.609 -12.650   6.676  0.00  0.00      PROB  
ATOM   1762  OE1 GLU P  14      17.752 -12.054   7.338  0.00  0.00      PROB  
ATOM   1763  OE2 GLU P  14      19.731 -12.106   6.340  0.00  0.00      PROB  
ATOM   1764  C   GLU P  14      16.730 -17.337   7.342  0.00  0.00      PROB  
ATOM   1765  O   GLU P  14      15.589 -17.794   7.168  0.00  0.00      PROB  
ATOM   1766  N   ARG P  15      17.453 -17.882   8.288  0.00  0.00      PROB  
ATOM   1767  HN  ARG P  15      18.402 -17.577   8.268  0.00  0.00      PROB  
ATOM   1768  CA  ARG P  15      17.026 -18.932   9.175  0.00  0.00      PROB  
ATOM   1769  HA  ARG P  15      16.730 -19.721   8.500  0.00  0.00      PROB  
ATOM   1770  CB  ARG P  15      18.181 -19.519  10.014  0.00  0.00      PROB  
ATOM   1771  HB1 ARG P  15      17.787 -20.253  10.750  0.00  0.00      PROB  
ATOM   1772  HB2 ARG P  15      18.662 -18.710  10.604  0.00  0.00      PROB  
ATOM   1773  CG  ARG P  15      19.232 -20.250   9.126  0.00  0.00      PROB  
ATOM   1774  HG1 ARG P  15      19.505 -19.631   8.245  0.00  0.00      PROB  
ATOM   1775  HG2 ARG P  15      18.730 -21.166   8.748  0.00  0.00      PROB  
ATOM   1776  CD  ARG P  15      20.492 -20.706   9.938  0.00  0.00      PROB  
ATOM   1777  HD1 ARG P  15      20.087 -21.150  10.872  0.00  0.00      PROB  
ATOM   1778  HD2 ARG P  15      21.145 -19.828  10.131  0.00  0.00      PROB  
ATOM   1779  NE  ARG P  15      21.234 -21.772   9.114  0.00  0.00      PROB  
ATOM   1780  HE  ARG P  15      21.325 -21.636   8.128  0.00  0.00      PROB  
ATOM   1781  CZ  ARG P  15      21.722 -22.893   9.611  0.00  0.00      PROB  
ATOM   1782  NH1 ARG P  15      21.922 -23.205  10.852  0.00  0.00      PROB  
ATOM   1783 HH11 ARG P  15      21.876 -22.510  11.570  0.00  0.00      PROB  
ATOM   1784 HH12 ARG P  15      22.359 -24.084  11.039  0.00  0.00      PROB  
ATOM   1785  NH2 ARG P  15      22.139 -23.774   8.761  0.00  0.00      PROB  
ATOM   1786 HH21 ARG P  15      21.894 -23.740   7.792  0.00  0.00      PROB  
ATOM   1787 HH22 ARG P  15      22.405 -24.691   9.057  0.00  0.00      PROB  
ATOM   1788  C   ARG P  15      15.842 -18.552  10.089  0.00  0.00      PROB  
ATOM   1789  O   ARG P  15      15.697 -17.479  10.597  0.00  0.00      PROB  
ATOM   1790  N   ASN P  16      14.871 -19.465  10.235  0.00  0.00      PROB  
ATOM   1791  HN  ASN P  16      14.886 -20.380   9.841  0.00  0.00      PROB  
ATOM   1792  CA  ASN P  16      13.560 -19.223  10.651  0.00  0.00      PROB  
ATOM   1793  HA  ASN P  16      13.083 -20.160  10.403  0.00  0.00      PROB  
ATOM   1794  CB  ASN P  16      13.482 -19.165  12.212  0.00  0.00      PROB  
ATOM   1795  HB1 ASN P  16      14.114 -18.294  12.488  0.00  0.00      PROB  
ATOM   1796  HB2 ASN P  16      13.895 -20.077  12.694  0.00  0.00      PROB  
ATOM   1797  CG  ASN P  16      12.145 -18.874  12.883  0.00  0.00      PROB  
ATOM   1798  OD1 ASN P  16      11.281 -18.266  12.292  0.00  0.00      PROB  
ATOM   1799  ND2 ASN P  16      11.968 -19.192  14.180  0.00  0.00      PROB  
ATOM   1800 HD21 ASN P  16      11.047 -19.247  14.566  0.00  0.00      PROB  
ATOM   1801 HD22 ASN P  16      12.815 -19.346  14.688  0.00  0.00      PROB  
ATOM   1802  C   ASN P  16      12.747 -18.230   9.881  0.00  0.00      PROB  
ATOM   1803  O   ASN P  16      13.013 -17.009   9.923  0.00  0.00      PROB  
ATOM   1804  N   ARG P  17      11.733 -18.723   9.177  0.00  0.00      PROB  
ATOM   1805  HN  ARG P  17      11.516 -19.696   9.169  0.00  0.00      PROB  
ATOM   1806  CA  ARG P  17      10.853 -17.875   8.381  0.00  0.00      PROB  
ATOM   1807  HA  ARG P  17      11.481 -17.381   7.654  0.00  0.00      PROB  
ATOM   1808  CB  ARG P  17       9.812 -18.799   7.622  0.00  0.00      PROB  
ATOM   1809  HB1 ARG P  17       9.118 -18.117   7.085  0.00  0.00      PROB  
ATOM   1810  HB2 ARG P  17       9.279 -19.442   8.355  0.00  0.00      PROB  
ATOM   1811  CG  ARG P  17      10.418 -19.719   6.538  0.00  0.00      PROB  
ATOM   1812  HG1 ARG P  17      11.279 -20.325   6.892  0.00  0.00      PROB  
ATOM   1813  HG2 ARG P  17      10.708 -19.171   5.616  0.00  0.00      PROB  
ATOM   1814  CD  ARG P  17       9.429 -20.891   5.966  0.00  0.00      PROB  
ATOM   1815  HD1 ARG P  17       8.953 -21.492   6.770  0.00  0.00      PROB  
ATOM   1816  HD2 ARG P  17      10.068 -21.474   5.269  0.00  0.00      PROB  
ATOM   1817  NE  ARG P  17       8.321 -20.248   5.175  0.00  0.00      PROB  
ATOM   1818  HE  ARG P  17       7.375 -20.386   5.468  0.00  0.00      PROB  
ATOM   1819  CZ  ARG P  17       8.320 -19.969   3.868  0.00  0.00      PROB  
ATOM   1820  NH1 ARG P  17       9.378 -19.896   3.103  0.00  0.00      PROB  
ATOM   1821 HH11 ARG P  17      10.221 -20.097   3.602  0.00  0.00      PROB  
ATOM   1822 HH12 ARG P  17       9.345 -19.561   2.161  0.00  0.00      PROB  
ATOM   1823  NH2 ARG P  17       7.243 -19.595   3.215  0.00  0.00      PROB  
ATOM   1824 HH21 ARG P  17       6.349 -19.775   3.625  0.00  0.00      PROB  
ATOM   1825 HH22 ARG P  17       7.311 -19.249   2.280  0.00  0.00      PROB  
ATOM   1826  C   ARG P  17      10.104 -16.765   9.122  0.00  0.00      PROB  
ATOM   1827  O   ARG P  17       9.945 -15.713   8.526  0.00  0.00      PROB  
ATOM   1828  N   GLN P  18       9.499 -17.137  10.309  0.00  0.00      PROB  
ATOM   1829  HN  GLN P  18       9.647 -18.043  10.698  0.00  0.00      PROB  
ATOM   1830  CA  GLN P  18       8.857 -16.116  11.091  0.00  0.00      PROB  
ATOM   1831  HA  GLN P  18       8.025 -15.741  10.513  0.00  0.00      PROB  
ATOM   1832  CB  GLN P  18       8.111 -16.734  12.292  0.00  0.00      PROB  
ATOM   1833  HB1 GLN P  18       8.911 -17.286  12.830  0.00  0.00      PROB  
ATOM   1834  HB2 GLN P  18       7.415 -17.464  11.825  0.00  0.00      PROB  
ATOM   1835  CG  GLN P  18       7.393 -15.819  13.282  0.00  0.00      PROB  
ATOM   1836  HG1 GLN P  18       8.195 -15.222  13.768  0.00  0.00      PROB  
ATOM   1837  HG2 GLN P  18       6.861 -16.469  14.009  0.00  0.00      PROB  
ATOM   1838  CD  GLN P  18       6.364 -14.801  12.863  0.00  0.00      PROB  
ATOM   1839  OE1 GLN P  18       6.227 -13.610  13.240  0.00  0.00      PROB  
ATOM   1840  NE2 GLN P  18       5.551 -15.242  11.864  0.00  0.00      PROB  
ATOM   1841 HE21 GLN P  18       4.756 -14.697  11.598  0.00  0.00      PROB  
ATOM   1842 HE22 GLN P  18       5.686 -16.167  11.508  0.00  0.00      PROB  
ATOM   1843  C   GLN P  18       9.725 -14.896  11.547  0.00  0.00      PROB  
ATOM   1844  O   GLN P  18       9.375 -13.738  11.416  0.00  0.00      PROB  
ATOM   1845  N   VAL P  19      10.946 -15.189  12.090  0.00  0.00      PROB  
ATOM   1846  HN  VAL P  19      11.100 -16.156  12.282  0.00  0.00      PROB  
ATOM   1847  CA  VAL P  19      12.029 -14.286  12.352  0.00  0.00      PROB  
ATOM   1848  HA  VAL P  19      11.689 -13.505  13.016  0.00  0.00      PROB  
ATOM   1849  CB  VAL P  19      13.331 -14.945  12.853  0.00  0.00      PROB  
ATOM   1850  HB  VAL P  19      13.667 -15.748  12.163  0.00  0.00      PROB  
ATOM   1851  CG1 VAL P  19      14.460 -13.891  13.159  0.00  0.00      PROB  
ATOM   1852 HG11 VAL P  19      14.051 -12.939  13.559  0.00  0.00      PROB  
ATOM   1853 HG12 VAL P  19      14.925 -13.636  12.183  0.00  0.00      PROB  
ATOM   1854 HG13 VAL P  19      15.331 -14.111  13.812  0.00  0.00      PROB  
ATOM   1855  CG2 VAL P  19      12.918 -15.519  14.167  0.00  0.00      PROB  
ATOM   1856 HG21 VAL P  19      13.782 -15.836  14.789  0.00  0.00      PROB  
ATOM   1857 HG22 VAL P  19      12.173 -16.338  14.073  0.00  0.00      PROB  
ATOM   1858 HG23 VAL P  19      12.371 -14.755  14.759  0.00  0.00      PROB  
ATOM   1859  C   VAL P  19      12.433 -13.586  11.047  0.00  0.00      PROB  
ATOM   1860  O   VAL P  19      12.648 -12.362  11.083  0.00  0.00      PROB  
ATOM   1861  N   THR P  20      12.656 -14.216   9.927  0.00  0.00      PROB  
ATOM   1862  HN  THR P  20      12.618 -15.212   9.903  0.00  0.00      PROB  
ATOM   1863  CA  THR P  20      12.912 -13.477   8.693  0.00  0.00      PROB  
ATOM   1864  HA  THR P  20      13.796 -12.915   8.953  0.00  0.00      PROB  
ATOM   1865  CB  THR P  20      13.202 -14.436   7.505  0.00  0.00      PROB  
ATOM   1866  HB  THR P  20      12.270 -14.929   7.156  0.00  0.00      PROB  
ATOM   1867  OG1 THR P  20      14.241 -15.442   7.863  0.00  0.00      PROB  
ATOM   1868  HG1 THR P  20      14.282 -16.195   7.269  0.00  0.00      PROB  
ATOM   1869  CG2 THR P  20      13.805 -13.635   6.325  0.00  0.00      PROB  
ATOM   1870 HG21 THR P  20      14.402 -14.258   5.625  0.00  0.00      PROB  
ATOM   1871 HG22 THR P  20      14.362 -12.736   6.664  0.00  0.00      PROB  
ATOM   1872 HG23 THR P  20      12.921 -13.291   5.747  0.00  0.00      PROB  
ATOM   1873  C   THR P  20      11.916 -12.461   8.232  0.00  0.00      PROB  
ATOM   1874  O   THR P  20      12.249 -11.327   7.969  0.00  0.00      PROB  
ATOM   1875  N   PHE P  21      10.634 -12.953   8.299  0.00  0.00      PROB  
ATOM   1876  HN  PHE P  21      10.470 -13.914   8.511  0.00  0.00      PROB  
ATOM   1877  CA  PHE P  21       9.428 -12.075   7.949  0.00  0.00      PROB  
ATOM   1878  HA  PHE P  21       9.536 -11.736   6.929  0.00  0.00      PROB  
ATOM   1879  CB  PHE P  21       8.193 -12.995   7.932  0.00  0.00      PROB  
ATOM   1880  HB1 PHE P  21       8.116 -13.632   8.839  0.00  0.00      PROB  
ATOM   1881  HB2 PHE P  21       8.219 -13.650   7.036  0.00  0.00      PROB  
ATOM   1882  CG  PHE P  21       6.865 -12.179   7.918  0.00  0.00      PROB  
ATOM   1883  CD1 PHE P  21       6.592 -11.324   6.859  0.00  0.00      PROB  
ATOM   1884  HD1 PHE P  21       7.140 -11.344   5.928  0.00  0.00      PROB  
ATOM   1885  CE1 PHE P  21       5.416 -10.570   6.870  0.00  0.00      PROB  
ATOM   1886  HE1 PHE P  21       5.333  -9.887   6.038  0.00  0.00      PROB  
ATOM   1887  CZ  PHE P  21       4.466 -10.787   7.851  0.00  0.00      PROB  
ATOM   1888  HZ  PHE P  21       3.555 -10.243   8.049  0.00  0.00      PROB  
ATOM   1889  CD2 PHE P  21       5.981 -12.312   8.909  0.00  0.00      PROB  
ATOM   1890  HD2 PHE P  21       6.217 -13.002   9.705  0.00  0.00      PROB  
ATOM   1891  CE2 PHE P  21       4.707 -11.689   8.924  0.00  0.00      PROB  
ATOM   1892  HE2 PHE P  21       4.013 -11.881   9.729  0.00  0.00      PROB  
ATOM   1893  C   PHE P  21       9.341 -10.948   8.951  0.00  0.00      PROB  
ATOM   1894  O   PHE P  21       9.187  -9.824   8.516  0.00  0.00      PROB  
ATOM   1895  N   THR P  22       9.613 -11.228  10.222  0.00  0.00      PROB  
ATOM   1896  HN  THR P  22       9.677 -12.170  10.540  0.00  0.00      PROB  
ATOM   1897  CA  THR P  22       9.822 -10.126  11.214  0.00  0.00      PROB  
ATOM   1898  HA  THR P  22       8.882  -9.598  11.156  0.00  0.00      PROB  
ATOM   1899  CB  THR P  22       9.932 -10.718  12.639  0.00  0.00      PROB  
ATOM   1900  HB  THR P  22      10.901 -11.172  12.937  0.00  0.00      PROB  
ATOM   1901  OG1 THR P  22       8.901 -11.644  12.890  0.00  0.00      PROB  
ATOM   1902  HG1 THR P  22       9.045 -12.453  12.393  0.00  0.00      PROB  
ATOM   1903  CG2 THR P  22       9.659  -9.541  13.654  0.00  0.00      PROB  
ATOM   1904 HG21 THR P  22       9.572  -9.974  14.673  0.00  0.00      PROB  
ATOM   1905 HG22 THR P  22       8.781  -8.963  13.296  0.00  0.00      PROB  
ATOM   1906 HG23 THR P  22      10.513  -8.839  13.768  0.00  0.00      PROB  
ATOM   1907  C   THR P  22      10.935  -9.177  10.968  0.00  0.00      PROB  
ATOM   1908  O   THR P  22      10.728  -7.987  11.092  0.00  0.00      PROB  
ATOM   1909  N   LYS P  23      12.168  -9.605  10.530  0.00  0.00      PROB  
ATOM   1910  HN  LYS P  23      12.392 -10.569  10.405  0.00  0.00      PROB  
ATOM   1911  CA  LYS P  23      13.249  -8.767  10.048  0.00  0.00      PROB  
ATOM   1912  HA  LYS P  23      13.511  -8.084  10.842  0.00  0.00      PROB  
ATOM   1913  CB  LYS P  23      14.509  -9.581   9.779  0.00  0.00      PROB  
ATOM   1914  HB1 LYS P  23      15.340  -8.974   9.358  0.00  0.00      PROB  
ATOM   1915  HB2 LYS P  23      14.296 -10.322   8.979  0.00  0.00      PROB  
ATOM   1916  CG  LYS P  23      15.177 -10.387  10.908  0.00  0.00      PROB  
ATOM   1917  HG1 LYS P  23      15.758 -11.225  10.469  0.00  0.00      PROB  
ATOM   1918  HG2 LYS P  23      14.447 -10.922  11.553  0.00  0.00      PROB  
ATOM   1919  CD  LYS P  23      16.095  -9.655  11.826  0.00  0.00      PROB  
ATOM   1920  HD1 LYS P  23      15.442  -8.996  12.438  0.00  0.00      PROB  
ATOM   1921  HD2 LYS P  23      16.770  -9.059  11.176  0.00  0.00      PROB  
ATOM   1922  CE  LYS P  23      16.870 -10.644  12.654  0.00  0.00      PROB  
ATOM   1923  HE1 LYS P  23      17.609 -11.059  11.936  0.00  0.00      PROB  
ATOM   1924  HE2 LYS P  23      16.143 -11.329  13.140  0.00  0.00      PROB  
ATOM   1925  NZ  LYS P  23      17.552  -9.989  13.783  0.00  0.00      PROB  
ATOM   1926  HZ1 LYS P  23      18.173 -10.625  14.322  0.00  0.00      PROB  
ATOM   1927  HZ2 LYS P  23      16.829  -9.636  14.443  0.00  0.00      PROB  
ATOM   1928  HZ3 LYS P  23      18.139  -9.169  13.529  0.00  0.00      PROB  
ATOM   1929  C   LYS P  23      12.967  -7.894   8.845  0.00  0.00      PROB  
ATOM   1930  O   LYS P  23      13.178  -6.696   8.811  0.00  0.00      PROB  
ATOM   1931  N   ARG P  24      12.445  -8.453   7.764  0.00  0.00      PROB  
ATOM   1932  HN  ARG P  24      12.175  -9.413   7.781  0.00  0.00      PROB  
ATOM   1933  CA  ARG P  24      12.017  -7.722   6.572  0.00  0.00      PROB  
ATOM   1934  HA  ARG P  24      12.808  -7.023   6.346  0.00  0.00      PROB  
ATOM   1935  CB  ARG P  24      11.658  -8.722   5.466  0.00  0.00      PROB  
ATOM   1936  HB1 ARG P  24      11.188  -8.132   4.650  0.00  0.00      PROB  
ATOM   1937  HB2 ARG P  24      10.904  -9.402   5.917  0.00  0.00      PROB  
ATOM   1938  CG  ARG P  24      12.753  -9.618   4.892  0.00  0.00      PROB  
ATOM   1939  HG1 ARG P  24      12.354 -10.246   4.067  0.00  0.00      PROB  
ATOM   1940  HG2 ARG P  24      13.116 -10.323   5.670  0.00  0.00      PROB  
ATOM   1941  CD  ARG P  24      13.981  -8.942   4.242  0.00  0.00      PROB  
ATOM   1942  HD1 ARG P  24      14.386  -8.252   5.013  0.00  0.00      PROB  
ATOM   1943  HD2 ARG P  24      13.685  -8.315   3.373  0.00  0.00      PROB  
ATOM   1944  NE  ARG P  24      15.027  -9.999   4.033  0.00  0.00      PROB  
ATOM   1945  HE  ARG P  24      15.061 -10.501   3.169  0.00  0.00      PROB  
ATOM   1946  CZ  ARG P  24      15.880 -10.530   4.959  0.00  0.00      PROB  
ATOM   1947  NH1 ARG P  24      15.898 -10.156   6.189  0.00  0.00      PROB  
ATOM   1948 HH11 ARG P  24      16.547 -10.670   6.751  0.00  0.00      PROB  
ATOM   1949 HH12 ARG P  24      15.543  -9.272   6.494  0.00  0.00      PROB  
ATOM   1950  NH2 ARG P  24      16.611 -11.601   4.603  0.00  0.00      PROB  
ATOM   1951 HH21 ARG P  24      16.312 -12.010   3.741  0.00  0.00      PROB  
ATOM   1952 HH22 ARG P  24      16.964 -12.094   5.399  0.00  0.00      PROB  
ATOM   1953  C   ARG P  24      10.844  -6.842   6.917  0.00  0.00      PROB  
ATOM   1954  O   ARG P  24      10.718  -5.641   6.585  0.00  0.00      PROB  
ATOM   1955  N   LYS P  25       9.878  -7.349   7.684  0.00  0.00      PROB  
ATOM   1956  HN  LYS P  25       9.808  -8.335   7.813  0.00  0.00      PROB  
ATOM   1957  CA  LYS P  25       8.734  -6.599   8.073  0.00  0.00      PROB  
ATOM   1958  HA  LYS P  25       8.232  -6.243   7.186  0.00  0.00      PROB  
ATOM   1959  CB  LYS P  25       7.631  -7.348   8.865  0.00  0.00      PROB  
ATOM   1960  HB1 LYS P  25       8.079  -7.965   9.672  0.00  0.00      PROB  
ATOM   1961  HB2 LYS P  25       7.088  -8.074   8.224  0.00  0.00      PROB  
ATOM   1962  CG  LYS P  25       6.398  -6.573   9.340  0.00  0.00      PROB  
ATOM   1963  HG1 LYS P  25       6.221  -5.752   8.612  0.00  0.00      PROB  
ATOM   1964  HG2 LYS P  25       6.647  -6.199  10.356  0.00  0.00      PROB  
ATOM   1965  CD  LYS P  25       5.118  -7.425   9.467  0.00  0.00      PROB  
ATOM   1966  HD1 LYS P  25       4.767  -7.925   8.539  0.00  0.00      PROB  
ATOM   1967  HD2 LYS P  25       4.349  -6.756   9.908  0.00  0.00      PROB  
ATOM   1968  CE  LYS P  25       5.260  -8.589  10.440  0.00  0.00      PROB  
ATOM   1969  HE1 LYS P  25       5.774  -9.455   9.970  0.00  0.00      PROB  
ATOM   1970  HE2 LYS P  25       4.322  -9.053  10.813  0.00  0.00      PROB  
ATOM   1971  NZ  LYS P  25       6.086  -8.292  11.667  0.00  0.00      PROB  
ATOM   1972  HZ1 LYS P  25       6.329  -9.186  12.138  0.00  0.00      PROB  
ATOM   1973  HZ2 LYS P  25       5.402  -7.878  12.333  0.00  0.00      PROB  
ATOM   1974  HZ3 LYS P  25       6.907  -7.661  11.760  0.00  0.00      PROB  
ATOM   1975  C   LYS P  25       9.017  -5.352   8.838  0.00  0.00      PROB  
ATOM   1976  O   LYS P  25       8.536  -4.271   8.436  0.00  0.00      PROB  
ATOM   1977  N   PHE P  26       9.950  -5.380   9.802  0.00  0.00      PROB  
ATOM   1978  HN  PHE P  26      10.312  -6.263  10.090  0.00  0.00      PROB  
ATOM   1979  CA  PHE P  26      10.314  -4.228  10.581  0.00  0.00      PROB  
ATOM   1980  HA  PHE P  26       9.388  -3.713  10.790  0.00  0.00      PROB  
ATOM   1981  CB  PHE P  26      10.932  -4.728  11.882  0.00  0.00      PROB  
ATOM   1982  HB1 PHE P  26      11.855  -5.281  11.605  0.00  0.00      PROB  
ATOM   1983  HB2 PHE P  26      10.225  -5.436  12.365  0.00  0.00      PROB  
ATOM   1984  CG  PHE P  26      11.207  -3.691  12.823  0.00  0.00      PROB  
ATOM   1985  CD1 PHE P  26      10.098  -3.084  13.455  0.00  0.00      PROB  
ATOM   1986  HD1 PHE P  26       9.098  -3.451  13.282  0.00  0.00      PROB  
ATOM   1987  CE1 PHE P  26      10.271  -1.903  14.181  0.00  0.00      PROB  
ATOM   1988  HE1 PHE P  26       9.369  -1.511  14.629  0.00  0.00      PROB  
ATOM   1989  CZ  PHE P  26      11.519  -1.266  14.261  0.00  0.00      PROB  
ATOM   1990  HZ  PHE P  26      11.642  -0.323  14.772  0.00  0.00      PROB  
ATOM   1991  CD2 PHE P  26      12.460  -3.089  13.085  0.00  0.00      PROB  
ATOM   1992  HD2 PHE P  26      13.280  -3.511  12.524  0.00  0.00      PROB  
ATOM   1993  CE2 PHE P  26      12.630  -1.895  13.751  0.00  0.00      PROB  
ATOM   1994  HE2 PHE P  26      13.565  -1.355  13.780  0.00  0.00      PROB  
ATOM   1995  C   PHE P  26      11.253  -3.290   9.881  0.00  0.00      PROB  
ATOM   1996  O   PHE P  26      11.150  -2.038  10.010  0.00  0.00      PROB  
ATOM   1997  N   GLY P  27      12.054  -3.859   8.946  0.00  0.00      PROB  
ATOM   1998  HN  GLY P  27      12.259  -4.829   8.843  0.00  0.00      PROB  
ATOM   1999  CA  GLY P  27      12.654  -2.998   7.980  0.00  0.00      PROB  
ATOM   2000  HA1 GLY P  27      13.277  -3.659   7.396  0.00  0.00      PROB  
ATOM   2001  HA2 GLY P  27      13.346  -2.339   8.484  0.00  0.00      PROB  
ATOM   2002  C   GLY P  27      11.892  -2.203   7.048  0.00  0.00      PROB  
ATOM   2003  O   GLY P  27      12.269  -1.031   6.834  0.00  0.00      PROB  
ATOM   2004  N   LEU P  28      10.773  -2.760   6.488  0.00  0.00      PROB  
ATOM   2005  HN  LEU P  28      10.692  -3.745   6.615  0.00  0.00      PROB  
ATOM   2006  CA  LEU P  28       9.764  -2.103   5.714  0.00  0.00      PROB  
ATOM   2007  HA  LEU P  28      10.283  -1.596   4.914  0.00  0.00      PROB  
ATOM   2008  CB  LEU P  28       8.789  -3.131   4.986  0.00  0.00      PROB  
ATOM   2009  HB1 LEU P  28       8.413  -3.754   5.826  0.00  0.00      PROB  
ATOM   2010  HB2 LEU P  28       9.459  -3.789   4.393  0.00  0.00      PROB  
ATOM   2011  CG  LEU P  28       7.714  -2.528   4.089  0.00  0.00      PROB  
ATOM   2012  HG  LEU P  28       7.226  -1.749   4.712  0.00  0.00      PROB  
ATOM   2013  CD1 LEU P  28       8.318  -1.913   2.846  0.00  0.00      PROB  
ATOM   2014 HD11 LEU P  28       8.940  -1.009   3.017  0.00  0.00      PROB  
ATOM   2015 HD12 LEU P  28       7.606  -1.673   2.028  0.00  0.00      PROB  
ATOM   2016 HD13 LEU P  28       9.029  -2.673   2.458  0.00  0.00      PROB  
ATOM   2017  CD2 LEU P  28       6.697  -3.665   3.726  0.00  0.00      PROB  
ATOM   2018 HD21 LEU P  28       6.172  -4.090   4.608  0.00  0.00      PROB  
ATOM   2019 HD22 LEU P  28       7.083  -4.475   3.071  0.00  0.00      PROB  
ATOM   2020 HD23 LEU P  28       5.852  -3.217   3.162  0.00  0.00      PROB  
ATOM   2021  C   LEU P  28       9.032  -1.017   6.377  0.00  0.00      PROB  
ATOM   2022  O   LEU P  28       8.985   0.051   5.820  0.00  0.00      PROB  
ATOM   2023  N   MET P  29       8.468  -1.167   7.617  0.00  0.00      PROB  
ATOM   2024  HN  MET P  29       8.633  -2.019   8.108  0.00  0.00      PROB  
ATOM   2025  CA  MET P  29       7.787  -0.144   8.344  0.00  0.00      PROB  
ATOM   2026  HA  MET P  29       7.053   0.295   7.684  0.00  0.00      PROB  
ATOM   2027  CB  MET P  29       7.195  -0.772   9.696  0.00  0.00      PROB  
ATOM   2028  HB1 MET P  29       6.880   0.091  10.319  0.00  0.00      PROB  
ATOM   2029  HB2 MET P  29       8.059  -1.214  10.238  0.00  0.00      PROB  
ATOM   2030  CG  MET P  29       6.085  -1.845   9.545  0.00  0.00      PROB  
ATOM   2031  HG1 MET P  29       6.635  -2.720   9.138  0.00  0.00      PROB  
ATOM   2032  HG2 MET P  29       5.379  -1.521   8.751  0.00  0.00      PROB  
ATOM   2033  SD  MET P  29       5.266  -2.475  11.082  0.00  0.00      PROB  
ATOM   2034  CE  MET P  29       4.410  -3.829  10.309  0.00  0.00      PROB  
ATOM   2035  HE1 MET P  29       3.754  -4.415  10.988  0.00  0.00      PROB  
ATOM   2036  HE2 MET P  29       5.128  -4.435   9.716  0.00  0.00      PROB  
ATOM   2037  HE3 MET P  29       3.694  -3.356   9.603  0.00  0.00      PROB  
ATOM   2038  C   MET P  29       8.759   0.944   8.751  0.00  0.00      PROB  
ATOM   2039  O   MET P  29       8.384   2.119   8.686  0.00  0.00      PROB  
ATOM   2040  N   LYS P  30      10.058   0.593   9.075  0.00  0.00      PROB  
ATOM   2041  HN  LYS P  30      10.324  -0.362   9.177  0.00  0.00      PROB  
ATOM   2042  CA  LYS P  30      11.099   1.575   9.322  0.00  0.00      PROB  
ATOM   2043  HA  LYS P  30      10.722   2.155  10.152  0.00  0.00      PROB  
ATOM   2044  CB  LYS P  30      12.419   0.909   9.736  0.00  0.00      PROB  
ATOM   2045  HB1 LYS P  30      12.790   0.255   8.919  0.00  0.00      PROB  
ATOM   2046  HB2 LYS P  30      12.007   0.253  10.532  0.00  0.00      PROB  
ATOM   2047  CG  LYS P  30      13.440   1.941  10.357  0.00  0.00      PROB  
ATOM   2048  HG1 LYS P  30      14.022   1.574  11.229  0.00  0.00      PROB  
ATOM   2049  HG2 LYS P  30      12.852   2.827  10.679  0.00  0.00      PROB  
ATOM   2050  CD  LYS P  30      14.586   2.197   9.406  0.00  0.00      PROB  
ATOM   2051  HD1 LYS P  30      14.165   2.675   8.496  0.00  0.00      PROB  
ATOM   2052  HD2 LYS P  30      15.208   1.292   9.236  0.00  0.00      PROB  
ATOM   2053  CE  LYS P  30      15.621   3.103  10.099  0.00  0.00      PROB  
ATOM   2054  HE1 LYS P  30      16.032   2.500  10.937  0.00  0.00      PROB  
ATOM   2055  HE2 LYS P  30      15.098   3.953  10.587  0.00  0.00      PROB  
ATOM   2056  NZ  LYS P  30      16.669   3.586   9.219  0.00  0.00      PROB  
ATOM   2057  HZ1 LYS P  30      17.156   2.851   8.667  0.00  0.00      PROB  
ATOM   2058  HZ2 LYS P  30      17.324   4.189   9.757  0.00  0.00      PROB  
ATOM   2059  HZ3 LYS P  30      16.219   4.345   8.667  0.00  0.00      PROB  
ATOM   2060  C   LYS P  30      11.392   2.509   8.141  0.00  0.00      PROB  
ATOM   2061  O   LYS P  30      11.518   3.749   8.347  0.00  0.00      PROB  
ATOM   2062  N   LYS P  31      11.547   1.909   6.899  0.00  0.00      PROB  
ATOM   2063  HN  LYS P  31      11.659   0.920   6.838  0.00  0.00      PROB  
ATOM   2064  CA  LYS P  31      11.583   2.723   5.667  0.00  0.00      PROB  
ATOM   2065  HA  LYS P  31      12.342   3.445   5.934  0.00  0.00      PROB  
ATOM   2066  CB  LYS P  31      12.010   1.859   4.484  0.00  0.00      PROB  
ATOM   2067  HB1 LYS P  31      11.835   2.407   3.533  0.00  0.00      PROB  
ATOM   2068  HB2 LYS P  31      11.438   0.908   4.520  0.00  0.00      PROB  
ATOM   2069  CG  LYS P  31      13.542   1.678   4.673  0.00  0.00      PROB  
ATOM   2070  HG1 LYS P  31      13.773   0.799   4.034  0.00  0.00      PROB  
ATOM   2071  HG2 LYS P  31      13.758   1.362   5.716  0.00  0.00      PROB  
ATOM   2072  CD  LYS P  31      14.370   2.880   4.296  0.00  0.00      PROB  
ATOM   2073  HD1 LYS P  31      14.004   3.816   4.770  0.00  0.00      PROB  
ATOM   2074  HD2 LYS P  31      14.175   3.141   3.234  0.00  0.00      PROB  
ATOM   2075  CE  LYS P  31      15.854   2.680   4.633  0.00  0.00      PROB  
ATOM   2076  HE1 LYS P  31      16.337   1.807   4.144  0.00  0.00      PROB  
ATOM   2077  HE2 LYS P  31      15.989   2.568   5.730  0.00  0.00      PROB  
ATOM   2078  NZ  LYS P  31      16.632   3.902   4.211  0.00  0.00      PROB  
ATOM   2079  HZ1 LYS P  31      17.649   3.701   4.133  0.00  0.00      PROB  
ATOM   2080  HZ2 LYS P  31      16.428   4.690   4.858  0.00  0.00      PROB  
ATOM   2081  HZ3 LYS P  31      16.331   4.100   3.235  0.00  0.00      PROB  
ATOM   2082  C   LYS P  31      10.438   3.677   5.452  0.00  0.00      PROB  
ATOM   2083  O   LYS P  31      10.606   4.933   5.264  0.00  0.00      PROB  
ATOM   2084  N   ALA P  32       9.226   3.134   5.556  0.00  0.00      PROB  
ATOM   2085  HN  ALA P  32       9.144   2.145   5.651  0.00  0.00      PROB  
ATOM   2086  CA  ALA P  32       8.014   3.978   5.455  0.00  0.00      PROB  
ATOM   2087  HA  ALA P  32       8.041   4.370   4.449  0.00  0.00      PROB  
ATOM   2088  CB  ALA P  32       6.747   3.155   5.525  0.00  0.00      PROB  
ATOM   2089  HB1 ALA P  32       5.851   3.748   5.245  0.00  0.00      PROB  
ATOM   2090  HB2 ALA P  32       6.623   2.790   6.567  0.00  0.00      PROB  
ATOM   2091  HB3 ALA P  32       6.786   2.206   4.947  0.00  0.00      PROB  
ATOM   2092  C   ALA P  32       8.031   5.119   6.571  0.00  0.00      PROB  
ATOM   2093  O   ALA P  32       7.910   6.263   6.270  0.00  0.00      PROB  
ATOM   2094  N   TYR P  33       8.286   4.889   7.831  0.00  0.00      PROB  
ATOM   2095  HN  TYR P  33       8.330   3.925   8.080  0.00  0.00      PROB  
ATOM   2096  CA  TYR P  33       8.426   5.886   8.929  0.00  0.00      PROB  
ATOM   2097  HA  TYR P  33       7.422   6.267   9.046  0.00  0.00      PROB  
ATOM   2098  CB  TYR P  33       8.753   5.103  10.283  0.00  0.00      PROB  
ATOM   2099  HB1 TYR P  33       9.535   4.367   9.998  0.00  0.00      PROB  
ATOM   2100  HB2 TYR P  33       7.822   4.615  10.640  0.00  0.00      PROB  
ATOM   2101  CG  TYR P  33       9.301   6.033  11.291  0.00  0.00      PROB  
ATOM   2102  CD1 TYR P  33      10.687   6.226  11.574  0.00  0.00      PROB  
ATOM   2103  HD1 TYR P  33      11.349   5.556  11.046  0.00  0.00      PROB  
ATOM   2104  CE1 TYR P  33      11.165   7.240  12.453  0.00  0.00      PROB  
ATOM   2105  HE1 TYR P  33      12.236   7.378  12.452  0.00  0.00      PROB  
ATOM   2106  CZ  TYR P  33      10.276   8.029  13.041  0.00  0.00      PROB  
ATOM   2107  OH  TYR P  33      10.710   8.884  14.098  0.00  0.00      PROB  
ATOM   2108  HH  TYR P  33      11.649   8.711  14.198  0.00  0.00      PROB  
ATOM   2109  CD2 TYR P  33       8.467   6.776  12.016  0.00  0.00      PROB  
ATOM   2110  HD2 TYR P  33       7.419   6.668  11.780  0.00  0.00      PROB  
ATOM   2111  CE2 TYR P  33       8.883   7.796  12.867  0.00  0.00      PROB  
ATOM   2112  HE2 TYR P  33       8.125   8.405  13.337  0.00  0.00      PROB  
ATOM   2113  C   TYR P  33       9.396   7.029   8.629  0.00  0.00      PROB  
ATOM   2114  O   TYR P  33       9.092   8.198   8.722  0.00  0.00      PROB  
ATOM   2115  N   GLU P  34      10.584   6.728   8.113  0.00  0.00      PROB  
ATOM   2116  HN  GLU P  34      10.604   5.736   8.010  0.00  0.00      PROB  
ATOM   2117  CA  GLU P  34      11.734   7.504   7.699  0.00  0.00      PROB  
ATOM   2118  HA  GLU P  34      11.929   8.125   8.561  0.00  0.00      PROB  
ATOM   2119  CB  GLU P  34      12.915   6.559   7.468  0.00  0.00      PROB  
ATOM   2120  HB1 GLU P  34      12.669   5.830   6.667  0.00  0.00      PROB  
ATOM   2121  HB2 GLU P  34      13.009   5.988   8.416  0.00  0.00      PROB  
ATOM   2122  CG  GLU P  34      14.238   7.168   7.010  0.00  0.00      PROB  
ATOM   2123  HG1 GLU P  34      14.544   7.963   7.724  0.00  0.00      PROB  
ATOM   2124  HG2 GLU P  34      14.112   7.632   6.009  0.00  0.00      PROB  
ATOM   2125  CD  GLU P  34      15.257   6.105   6.876  0.00  0.00      PROB  
ATOM   2126  OE1 GLU P  34      15.524   5.565   7.986  0.00  0.00      PROB  
ATOM   2127  OE2 GLU P  34      15.998   5.956   5.849  0.00  0.00      PROB  
ATOM   2128  C   GLU P  34      11.417   8.396   6.497  0.00  0.00      PROB  
ATOM   2129  O   GLU P  34      11.679   9.607   6.553  0.00  0.00      PROB  
ATOM   2130  N   LEU P  35      10.793   7.773   5.467  0.00  0.00      PROB  
ATOM   2131  HN  LEU P  35      10.606   6.794   5.465  0.00  0.00      PROB  
ATOM   2132  CA  LEU P  35      10.156   8.465   4.333  0.00  0.00      PROB  
ATOM   2133  HA  LEU P  35      10.847   9.126   3.831  0.00  0.00      PROB  
ATOM   2134  CB  LEU P  35       9.628   7.467   3.216  0.00  0.00      PROB  
ATOM   2135  HB1 LEU P  35       8.890   6.754   3.643  0.00  0.00      PROB  
ATOM   2136  HB2 LEU P  35      10.517   6.960   2.783  0.00  0.00      PROB  
ATOM   2137  CG  LEU P  35       8.960   8.107   2.030  0.00  0.00      PROB  
ATOM   2138  HG  LEU P  35       8.010   8.634   2.265  0.00  0.00      PROB  
ATOM   2139  CD1 LEU P  35       9.776   9.264   1.498  0.00  0.00      PROB  
ATOM   2140 HD11 LEU P  35      10.770   8.903   1.158  0.00  0.00      PROB  
ATOM   2141 HD12 LEU P  35       9.941   9.981   2.331  0.00  0.00      PROB  
ATOM   2142 HD13 LEU P  35       9.311   9.860   0.683  0.00  0.00      PROB  
ATOM   2143  CD2 LEU P  35       8.627   7.179   0.893  0.00  0.00      PROB  
ATOM   2144 HD21 LEU P  35       9.572   6.730   0.518  0.00  0.00      PROB  
ATOM   2145 HD22 LEU P  35       8.098   7.636   0.029  0.00  0.00      PROB  
ATOM   2146 HD23 LEU P  35       7.861   6.443   1.221  0.00  0.00      PROB  
ATOM   2147  C   LEU P  35       9.051   9.436   4.701  0.00  0.00      PROB  
ATOM   2148  O   LEU P  35       8.935  10.609   4.351  0.00  0.00      PROB  
ATOM   2149  N   SER P  36       8.120   9.031   5.616  0.00  0.00      PROB  
ATOM   2150  HN  SER P  36       8.191   8.130   6.036  0.00  0.00      PROB  
ATOM   2151  CA  SER P  36       7.031   9.908   6.141  0.00  0.00      PROB  
ATOM   2152  HA  SER P  36       6.492  10.195   5.251  0.00  0.00      PROB  
ATOM   2153  CB  SER P  36       6.030   9.067   7.035  0.00  0.00      PROB  
ATOM   2154  HB1 SER P  36       6.501   8.677   7.963  0.00  0.00      PROB  
ATOM   2155  HB2 SER P  36       5.664   8.190   6.460  0.00  0.00      PROB  
ATOM   2156  OG  SER P  36       4.872   9.810   7.362  0.00  0.00      PROB  
ATOM   2157  HG1 SER P  36       4.437   9.979   6.522  0.00  0.00      PROB  
ATOM   2158  C   SER P  36       7.477  11.177   6.866  0.00  0.00      PROB  
ATOM   2159  O   SER P  36       6.985  12.291   6.637  0.00  0.00      PROB  
ATOM   2160  N   VAL P  37       8.482  10.984   7.657  0.00  0.00      PROB  
ATOM   2161  HN  VAL P  37       8.691  10.068   7.993  0.00  0.00      PROB  
ATOM   2162  CA  VAL P  37       9.267  12.095   8.245  0.00  0.00      PROB  
ATOM   2163  HA  VAL P  37       8.618  12.797   8.748  0.00  0.00      PROB  
ATOM   2164  CB  VAL P  37      10.267  11.657   9.322  0.00  0.00      PROB  
ATOM   2165  HB  VAL P  37      10.905  10.816   8.977  0.00  0.00      PROB  
ATOM   2166  CG1 VAL P  37      11.316  12.637   9.845  0.00  0.00      PROB  
ATOM   2167 HG11 VAL P  37      10.832  13.538  10.278  0.00  0.00      PROB  
ATOM   2168 HG12 VAL P  37      12.001  12.863   9.000  0.00  0.00      PROB  
ATOM   2169 HG13 VAL P  37      11.829  12.176  10.716  0.00  0.00      PROB  
ATOM   2170  CG2 VAL P  37       9.436  11.070  10.548  0.00  0.00      PROB  
ATOM   2171 HG21 VAL P  37       9.041  11.837  11.248  0.00  0.00      PROB  
ATOM   2172 HG22 VAL P  37      10.090  10.376  11.118  0.00  0.00      PROB  
ATOM   2173 HG23 VAL P  37       8.573  10.431  10.263  0.00  0.00      PROB  
ATOM   2174  C   VAL P  37       9.933  12.972   7.231  0.00  0.00      PROB  
ATOM   2175  O   VAL P  37       9.909  14.237   7.264  0.00  0.00      PROB  
ATOM   2176  N   LEU P  38      10.747  12.334   6.373  0.00  0.00      PROB  
ATOM   2177  HN  LEU P  38      10.882  11.351   6.470  0.00  0.00      PROB  
ATOM   2178  CA  LEU P  38      11.463  12.970   5.254  0.00  0.00      PROB  
ATOM   2179  HA  LEU P  38      12.199  13.553   5.788  0.00  0.00      PROB  
ATOM   2180  CB  LEU P  38      12.129  11.856   4.429  0.00  0.00      PROB  
ATOM   2181  HB1 LEU P  38      11.343  11.292   3.884  0.00  0.00      PROB  
ATOM   2182  HB2 LEU P  38      12.690  11.160   5.090  0.00  0.00      PROB  
ATOM   2183  CG  LEU P  38      13.186  12.344   3.322  0.00  0.00      PROB  
ATOM   2184  HG  LEU P  38      12.697  13.103   2.674  0.00  0.00      PROB  
ATOM   2185  CD1 LEU P  38      14.330  13.127   4.029  0.00  0.00      PROB  
ATOM   2186 HD11 LEU P  38      15.174  13.405   3.363  0.00  0.00      PROB  
ATOM   2187 HD12 LEU P  38      14.827  12.509   4.807  0.00  0.00      PROB  
ATOM   2188 HD13 LEU P  38      13.812  13.979   4.518  0.00  0.00      PROB  
ATOM   2189  CD2 LEU P  38      13.833  11.248   2.522  0.00  0.00      PROB  
ATOM   2190 HD21 LEU P  38      13.059  10.613   2.041  0.00  0.00      PROB  
ATOM   2191 HD22 LEU P  38      14.315  10.615   3.298  0.00  0.00      PROB  
ATOM   2192 HD23 LEU P  38      14.633  11.571   1.821  0.00  0.00      PROB  
ATOM   2193  C   LEU P  38      10.710  14.006   4.381  0.00  0.00      PROB  
ATOM   2194  O   LEU P  38      11.104  15.137   4.190  0.00  0.00      PROB  
ATOM   2195  N   CYS P  39       9.547  13.519   3.959  0.00  0.00      PROB  
ATOM   2196  HN  CYS P  39       9.383  12.549   4.120  0.00  0.00      PROB  
ATOM   2197  CA  CYS P  39       8.905  14.130   2.813  0.00  0.00      PROB  
ATOM   2198  HA  CYS P  39       9.384  14.978   2.348  0.00  0.00      PROB  
ATOM   2199  CB  CYS P  39       8.815  13.106   1.654  0.00  0.00      PROB  
ATOM   2200  HB1 CYS P  39       8.227  13.627   0.868  0.00  0.00      PROB  
ATOM   2201  HB2 CYS P  39       8.260  12.182   1.924  0.00  0.00      PROB  
ATOM   2202  SG  CYS P  39      10.393  12.493   1.092  0.00  0.00      PROB  
ATOM   2203  HG1 CYS P  39      10.891  13.661   0.716  0.00  0.00      PROB  
ATOM   2204  C   CYS P  39       7.438  14.566   3.063  0.00  0.00      PROB  
ATOM   2205  O   CYS P  39       6.836  15.231   2.242  0.00  0.00      PROB  
ATOM   2206  N   ASP P  40       6.822  14.154   4.224  0.00  0.00      PROB  
ATOM   2207  HN  ASP P  40       7.294  13.453   4.753  0.00  0.00      PROB  
ATOM   2208  CA  ASP P  40       5.520  14.531   4.756  0.00  0.00      PROB  
ATOM   2209  HA  ASP P  40       5.464  14.315   5.813  0.00  0.00      PROB  
ATOM   2210  CB  ASP P  40       5.140  16.036   4.669  0.00  0.00      PROB  
ATOM   2211  HB1 ASP P  40       4.172  16.264   5.165  0.00  0.00      PROB  
ATOM   2212  HB2 ASP P  40       5.095  16.420   3.628  0.00  0.00      PROB  
ATOM   2213  CG  ASP P  40       6.064  16.945   5.476  0.00  0.00      PROB  
ATOM   2214  OD1 ASP P  40       6.162  18.141   5.067  0.00  0.00      PROB  
ATOM   2215  OD2 ASP P  40       6.728  16.521   6.438  0.00  0.00      PROB  
ATOM   2216  C   ASP P  40       4.407  13.719   4.052  0.00  0.00      PROB  
ATOM   2217  O   ASP P  40       3.236  13.995   4.264  0.00  0.00      PROB  
ATOM   2218  N   CYS P  41       4.785  12.637   3.364  0.00  0.00      PROB  
ATOM   2219  HN  CYS P  41       5.737  12.391   3.199  0.00  0.00      PROB  
ATOM   2220  CA  CYS P  41       3.737  11.788   2.755  0.00  0.00      PROB  
ATOM   2221  HA  CYS P  41       2.933  12.424   2.414  0.00  0.00      PROB  
ATOM   2222  CB  CYS P  41       4.183  11.077   1.499  0.00  0.00      PROB  
ATOM   2223  HB1 CYS P  41       4.341  11.853   0.720  0.00  0.00      PROB  
ATOM   2224  HB2 CYS P  41       3.435  10.345   1.126  0.00  0.00      PROB  
ATOM   2225  SG  CYS P  41       5.737  10.079   1.647  0.00  0.00      PROB  
ATOM   2226  HG1 CYS P  41       6.461  11.122   1.271  0.00  0.00      PROB  
ATOM   2227  C   CYS P  41       3.173  10.845   3.816  0.00  0.00      PROB  
ATOM   2228  O   CYS P  41       3.872  10.499   4.766  0.00  0.00      PROB  
ATOM   2229  N   GLU P  42       1.869  10.500   3.640  0.00  0.00      PROB  
ATOM   2230  HN  GLU P  42       1.368  10.774   2.823  0.00  0.00      PROB  
ATOM   2231  CA  GLU P  42       1.185   9.696   4.557  0.00  0.00      PROB  
ATOM   2232  HA  GLU P  42       1.820   9.557   5.420  0.00  0.00      PROB  
ATOM   2233  CB  GLU P  42      -0.161  10.287   5.027  0.00  0.00      PROB  
ATOM   2234  HB1 GLU P  42      -0.997   9.564   5.142  0.00  0.00      PROB  
ATOM   2235  HB2 GLU P  42      -0.404  10.990   4.201  0.00  0.00      PROB  
ATOM   2236  CG  GLU P  42       0.010  11.198   6.255  0.00  0.00      PROB  
ATOM   2237  HG1 GLU P  42       0.816  11.924   6.013  0.00  0.00      PROB  
ATOM   2238  HG2 GLU P  42       0.454  10.577   7.063  0.00  0.00      PROB  
ATOM   2239  CD  GLU P  42      -1.328  11.765   6.763  0.00  0.00      PROB  
ATOM   2240  OE1 GLU P  42      -2.379  11.406   6.228  0.00  0.00      PROB  
ATOM   2241  OE2 GLU P  42      -1.291  12.631   7.703  0.00  0.00      PROB  
ATOM   2242  C   GLU P  42       1.105   8.301   3.961  0.00  0.00      PROB  
ATOM   2243  O   GLU P  42       0.775   8.052   2.790  0.00  0.00      PROB  
ATOM   2244  N   ILE P  43       1.542   7.309   4.736  0.00  0.00      PROB  
ATOM   2245  HN  ILE P  43       1.817   7.477   5.679  0.00  0.00      PROB  
ATOM   2246  CA  ILE P  43       1.978   5.998   4.248  0.00  0.00      PROB  
ATOM   2247  HA  ILE P  43       1.665   5.875   3.221  0.00  0.00      PROB  
ATOM   2248  CB  ILE P  43       3.540   5.684   4.260  0.00  0.00      PROB  
ATOM   2249  HB  ILE P  43       3.869   5.424   5.289  0.00  0.00      PROB  
ATOM   2250  CG2 ILE P  43       3.778   4.387   3.373  0.00  0.00      PROB  
ATOM   2251 HG21 ILE P  43       3.174   3.522   3.721  0.00  0.00      PROB  
ATOM   2252 HG22 ILE P  43       4.798   4.003   3.589  0.00  0.00      PROB  
ATOM   2253 HG23 ILE P  43       3.500   4.614   2.322  0.00  0.00      PROB  
ATOM   2254  CG1 ILE P  43       4.317   6.927   3.834  0.00  0.00      PROB  
ATOM   2255 HG11 ILE P  43       4.240   7.644   4.679  0.00  0.00      PROB  
ATOM   2256 HG12 ILE P  43       3.952   7.394   2.895  0.00  0.00      PROB  
ATOM   2257  CD  ILE P  43       5.791   6.600   3.806  0.00  0.00      PROB  
ATOM   2258  HD1 ILE P  43       5.939   5.866   2.985  0.00  0.00      PROB  
ATOM   2259  HD2 ILE P  43       6.114   6.149   4.768  0.00  0.00      PROB  
ATOM   2260  HD3 ILE P  43       6.257   7.577   3.558  0.00  0.00      PROB  
ATOM   2261  C   ILE P  43       1.165   4.970   4.993  0.00  0.00      PROB  
ATOM   2262  O   ILE P  43       1.295   4.922   6.195  0.00  0.00      PROB  
ATOM   2263  N   ALA P  44       0.425   4.181   4.293  0.00  0.00      PROB  
ATOM   2264  HN  ALA P  44       0.340   4.113   3.302  0.00  0.00      PROB  
ATOM   2265  CA  ALA P  44      -0.452   3.127   4.865  0.00  0.00      PROB  
ATOM   2266  HA  ALA P  44      -0.408   3.104   5.944  0.00  0.00      PROB  
ATOM   2267  CB  ALA P  44      -1.950   3.401   4.718  0.00  0.00      PROB  
ATOM   2268  HB1 ALA P  44      -2.118   4.391   5.194  0.00  0.00      PROB  
ATOM   2269  HB2 ALA P  44      -2.516   2.609   5.253  0.00  0.00      PROB  
ATOM   2270  HB3 ALA P  44      -2.250   3.533   3.656  0.00  0.00      PROB  
ATOM   2271  C   ALA P  44      -0.007   1.743   4.429  0.00  0.00      PROB  
ATOM   2272  O   ALA P  44       0.107   1.477   3.197  0.00  0.00      PROB  
ATOM   2273  N   LEU P  45       0.202   0.810   5.313  0.00  0.00      PROB  
ATOM   2274  HN  LEU P  45       0.237   1.053   6.279  0.00  0.00      PROB  
ATOM   2275  CA  LEU P  45       0.647  -0.509   4.989  0.00  0.00      PROB  
ATOM   2276  HA  LEU P  45       0.777  -0.581   3.920  0.00  0.00      PROB  
ATOM   2277  CB  LEU P  45       2.096  -0.826   5.513  0.00  0.00      PROB  
ATOM   2278  HB1 LEU P  45       2.146  -0.548   6.588  0.00  0.00      PROB  
ATOM   2279  HB2 LEU P  45       2.816  -0.179   4.967  0.00  0.00      PROB  
ATOM   2280  CG  LEU P  45       2.498  -2.352   5.380  0.00  0.00      PROB  
ATOM   2281  HG  LEU P  45       1.777  -3.082   5.808  0.00  0.00      PROB  
ATOM   2282  CD1 LEU P  45       2.761  -2.720   3.863  0.00  0.00      PROB  
ATOM   2283 HD11 LEU P  45       2.965  -3.797   3.685  0.00  0.00      PROB  
ATOM   2284 HD12 LEU P  45       3.628  -2.187   3.416  0.00  0.00      PROB  
ATOM   2285 HD13 LEU P  45       1.834  -2.484   3.299  0.00  0.00      PROB  
ATOM   2286  CD2 LEU P  45       3.745  -2.654   6.274  0.00  0.00      PROB  
ATOM   2287 HD21 LEU P  45       4.407  -1.766   6.183  0.00  0.00      PROB  
ATOM   2288 HD22 LEU P  45       4.347  -3.547   5.999  0.00  0.00      PROB  
ATOM   2289 HD23 LEU P  45       3.483  -2.607   7.353  0.00  0.00      PROB  
ATOM   2290  C   LEU P  45      -0.321  -1.585   5.472  0.00  0.00      PROB  
ATOM   2291  O   LEU P  45      -0.735  -1.559   6.648  0.00  0.00      PROB  
ATOM   2292  N   ILE P  46      -0.753  -2.451   4.539  0.00  0.00      PROB  
ATOM   2293  HN  ILE P  46      -0.700  -2.156   3.588  0.00  0.00      PROB  
ATOM   2294  CA  ILE P  46      -1.725  -3.562   4.812  0.00  0.00      PROB  
ATOM   2295  HA  ILE P  46      -2.097  -3.693   5.817  0.00  0.00      PROB  
ATOM   2296  CB  ILE P  46      -2.942  -3.382   3.869  0.00  0.00      PROB  
ATOM   2297  HB  ILE P  46      -2.702  -3.415   2.785  0.00  0.00      PROB  
ATOM   2298  CG2 ILE P  46      -3.925  -4.541   4.190  0.00  0.00      PROB  
ATOM   2299 HG21 ILE P  46      -4.189  -4.509   5.269  0.00  0.00      PROB  
ATOM   2300 HG22 ILE P  46      -3.494  -5.548   4.010  0.00  0.00      PROB  
ATOM   2301 HG23 ILE P  46      -4.750  -4.401   3.459  0.00  0.00      PROB  
ATOM   2302  CG1 ILE P  46      -3.621  -1.976   4.228  0.00  0.00      PROB  
ATOM   2303 HG11 ILE P  46      -2.957  -1.117   3.992  0.00  0.00      PROB  
ATOM   2304 HG12 ILE P  46      -3.716  -1.878   5.331  0.00  0.00      PROB  
ATOM   2305  CD  ILE P  46      -4.925  -1.644   3.370  0.00  0.00      PROB  
ATOM   2306  HD1 ILE P  46      -4.713  -2.209   2.437  0.00  0.00      PROB  
ATOM   2307  HD2 ILE P  46      -5.136  -0.564   3.220  0.00  0.00      PROB  
ATOM   2308  HD3 ILE P  46      -5.792  -2.068   3.920  0.00  0.00      PROB  
ATOM   2309  C   ILE P  46      -0.944  -4.865   4.326  0.00  0.00      PROB  
ATOM   2310  O   ILE P  46      -0.670  -5.009   3.158  0.00  0.00      PROB  
ATOM   2311  N   ILE P  47      -0.571  -5.816   5.192  0.00  0.00      PROB  
ATOM   2312  HN  ILE P  47      -0.816  -5.703   6.151  0.00  0.00      PROB  
ATOM   2313  CA  ILE P  47      -0.078  -7.120   4.750  0.00  0.00      PROB  
ATOM   2314  HA  ILE P  47      -0.101  -7.205   3.674  0.00  0.00      PROB  
ATOM   2315  CB  ILE P  47       1.264  -7.427   5.336  0.00  0.00      PROB  
ATOM   2316  HB  ILE P  47       1.158  -7.716   6.404  0.00  0.00      PROB  
ATOM   2317  CG2 ILE P  47       1.792  -8.701   4.700  0.00  0.00      PROB  
ATOM   2318 HG21 ILE P  47       1.127  -9.546   4.979  0.00  0.00      PROB  
ATOM   2319 HG22 ILE P  47       2.787  -9.085   5.012  0.00  0.00      PROB  
ATOM   2320 HG23 ILE P  47       1.782  -8.576   3.596  0.00  0.00      PROB  
ATOM   2321  CG1 ILE P  47       2.277  -6.291   5.242  0.00  0.00      PROB  
ATOM   2322 HG11 ILE P  47       2.009  -5.391   5.837  0.00  0.00      PROB  
ATOM   2323 HG12 ILE P  47       2.449  -5.953   4.198  0.00  0.00      PROB  
ATOM   2324  CD  ILE P  47       3.762  -6.567   5.708  0.00  0.00      PROB  
ATOM   2325  HD1 ILE P  47       4.242  -7.321   5.048  0.00  0.00      PROB  
ATOM   2326  HD2 ILE P  47       3.746  -6.879   6.774  0.00  0.00      PROB  
ATOM   2327  HD3 ILE P  47       4.479  -5.718   5.705  0.00  0.00      PROB  
ATOM   2328  C   ILE P  47      -1.014  -8.173   5.294  0.00  0.00      PROB  
ATOM   2329  O   ILE P  47      -1.240  -8.309   6.528  0.00  0.00      PROB  
ATOM   2330  N   PHE P  48      -1.512  -9.105   4.437  0.00  0.00      PROB  
ATOM   2331  HN  PHE P  48      -1.457  -8.968   3.451  0.00  0.00      PROB  
ATOM   2332  CA  PHE P  48      -2.213 -10.264   4.782  0.00  0.00      PROB  
ATOM   2333  HA  PHE P  48      -2.608 -10.261   5.787  0.00  0.00      PROB  
ATOM   2334  CB  PHE P  48      -3.447 -10.536   3.955  0.00  0.00      PROB  
ATOM   2335  HB1 PHE P  48      -3.935 -11.533   4.006  0.00  0.00      PROB  
ATOM   2336  HB2 PHE P  48      -3.218 -10.382   2.879  0.00  0.00      PROB  
ATOM   2337  CG  PHE P  48      -4.570  -9.603   4.376  0.00  0.00      PROB  
ATOM   2338  CD1 PHE P  48      -5.031  -8.712   3.360  0.00  0.00      PROB  
ATOM   2339  HD1 PHE P  48      -4.444  -8.557   2.467  0.00  0.00      PROB  
ATOM   2340  CE1 PHE P  48      -6.109  -7.878   3.648  0.00  0.00      PROB  
ATOM   2341  HE1 PHE P  48      -6.379  -7.075   2.979  0.00  0.00      PROB  
ATOM   2342  CZ  PHE P  48      -6.744  -8.041   4.876  0.00  0.00      PROB  
ATOM   2343  HZ  PHE P  48      -7.613  -7.427   5.064  0.00  0.00      PROB  
ATOM   2344  CD2 PHE P  48      -5.212  -9.744   5.580  0.00  0.00      PROB  
ATOM   2345  HD2 PHE P  48      -4.887 -10.489   6.291  0.00  0.00      PROB  
ATOM   2346  CE2 PHE P  48      -6.277  -8.892   5.858  0.00  0.00      PROB  
ATOM   2347  HE2 PHE P  48      -6.929  -9.052   6.704  0.00  0.00      PROB  
ATOM   2348  C   PHE P  48      -1.272 -11.464   4.605  0.00  0.00      PROB  
ATOM   2349  O   PHE P  48      -0.624 -11.698   3.553  0.00  0.00      PROB  
ATOM   2350  N   ASN P  49      -1.027 -12.287   5.603  0.00  0.00      PROB  
ATOM   2351  HN  ASN P  49      -1.606 -12.312   6.415  0.00  0.00      PROB  
ATOM   2352  CA  ASN P  49       0.023 -13.373   5.462  0.00  0.00      PROB  
ATOM   2353  HA  ASN P  49      -0.112 -13.939   4.552  0.00  0.00      PROB  
ATOM   2354  CB  ASN P  49       1.516 -12.778   5.515  0.00  0.00      PROB  
ATOM   2355  HB1 ASN P  49       1.651 -12.466   6.573  0.00  0.00      PROB  
ATOM   2356  HB2 ASN P  49       1.737 -12.005   4.748  0.00  0.00      PROB  
ATOM   2357  CG  ASN P  49       2.598 -13.849   5.324  0.00  0.00      PROB  
ATOM   2358  OD1 ASN P  49       3.317 -14.279   6.221  0.00  0.00      PROB  
ATOM   2359  ND2 ASN P  49       2.676 -14.381   4.063  0.00  0.00      PROB  
ATOM   2360 HD21 ASN P  49       3.415 -15.039   3.921  0.00  0.00      PROB  
ATOM   2361 HD22 ASN P  49       2.060 -14.191   3.298  0.00  0.00      PROB  
ATOM   2362  C   ASN P  49      -0.295 -14.341   6.553  0.00  0.00      PROB  
ATOM   2363  O   ASN P  49      -1.010 -14.067   7.510  0.00  0.00      PROB  
ATOM   2364  N   HSD P  50       0.220 -15.555   6.557  0.00  0.00      PROB  
ATOM   2365  HN  HSD P  50       0.849 -15.911   5.870  0.00  0.00      PROB  
ATOM   2366  CA  HSD P  50       0.167 -16.511   7.683  0.00  0.00      PROB  
ATOM   2367  HA  HSD P  50       0.505 -17.507   7.438  0.00  0.00      PROB  
ATOM   2368  CB  HSD P  50       1.156 -16.047   8.862  0.00  0.00      PROB  
ATOM   2369  HB1 HSD P  50       1.029 -15.023   9.274  0.00  0.00      PROB  
ATOM   2370  HB2 HSD P  50       2.122 -16.124   8.318  0.00  0.00      PROB  
ATOM   2371  ND1 HSD P  50       1.772 -18.158  10.053  0.00  0.00      PROB  
ATOM   2372  HD1 HSD P  50       2.341 -18.705   9.439  0.00  0.00      PROB  
ATOM   2373  CG  HSD P  50       1.165 -16.960  10.007  0.00  0.00      PROB  
ATOM   2374  CE1 HSD P  50       1.661 -18.692  11.288  0.00  0.00      PROB  
ATOM   2375  HE1 HSD P  50       2.110 -19.651  11.546  0.00  0.00      PROB  
ATOM   2376  NE2 HSD P  50       0.985 -17.931  12.115  0.00  0.00      PROB  
ATOM   2377  CD2 HSD P  50       0.711 -16.773  11.315  0.00  0.00      PROB  
ATOM   2378  HD2 HSD P  50       0.118 -15.990  11.772  0.00  0.00      PROB  
ATOM   2379  C   HSD P  50      -1.258 -16.884   8.115  0.00  0.00      PROB  
ATOM   2380  O   HSD P  50      -1.621 -16.616   9.313  0.00  0.00      PROB  
ATOM   2381  N   SER P  51      -2.027 -17.625   7.307  0.00  0.00      PROB  
ATOM   2382  HN  SER P  51      -1.665 -18.030   6.471  0.00  0.00      PROB  
ATOM   2383  CA  SER P  51      -3.454 -17.939   7.521  0.00  0.00      PROB  
ATOM   2384  HA  SER P  51      -3.550 -18.598   6.670  0.00  0.00      PROB  
ATOM   2385  CB  SER P  51      -3.768 -18.962   8.640  0.00  0.00      PROB  
ATOM   2386  HB1 SER P  51      -4.852 -19.207   8.641  0.00  0.00      PROB  
ATOM   2387  HB2 SER P  51      -3.327 -18.492   9.544  0.00  0.00      PROB  
ATOM   2388  OG  SER P  51      -3.080 -20.199   8.471  0.00  0.00      PROB  
ATOM   2389  HG1 SER P  51      -2.382 -20.017   9.105  0.00  0.00      PROB  
ATOM   2390  C   SER P  51      -4.454 -16.764   7.501  0.00  0.00      PROB  
ATOM   2391  O   SER P  51      -5.499 -16.685   8.217  0.00  0.00      PROB  
ATOM   2392  N   ASN P  52      -4.033 -15.744   6.769  0.00  0.00      PROB  
ATOM   2393  HN  ASN P  52      -3.076 -15.738   6.489  0.00  0.00      PROB  
ATOM   2394  CA  ASN P  52      -4.806 -14.533   6.549  0.00  0.00      PROB  
ATOM   2395  HA  ASN P  52      -4.216 -13.896   5.906  0.00  0.00      PROB  
ATOM   2396  CB  ASN P  52      -6.275 -14.821   5.872  0.00  0.00      PROB  
ATOM   2397  HB1 ASN P  52      -6.985 -15.284   6.590  0.00  0.00      PROB  
ATOM   2398  HB2 ASN P  52      -6.112 -15.517   5.021  0.00  0.00      PROB  
ATOM   2399  CG  ASN P  52      -6.841 -13.490   5.309  0.00  0.00      PROB  
ATOM   2400  OD1 ASN P  52      -6.089 -12.784   4.677  0.00  0.00      PROB  
ATOM   2401  ND2 ASN P  52      -8.082 -13.247   5.389  0.00  0.00      PROB  
ATOM   2402 HD21 ASN P  52      -8.494 -12.547   4.805  0.00  0.00      PROB  
ATOM   2403 HD22 ASN P  52      -8.696 -13.998   5.629  0.00  0.00      PROB  
ATOM   2404  C   ASN P  52      -4.812 -13.581   7.805  0.00  0.00      PROB  
ATOM   2405  O   ASN P  52      -5.747 -12.838   8.077  0.00  0.00      PROB  
ATOM   2406  N   LYS P  53      -3.678 -13.745   8.529  0.00  0.00      PROB  
ATOM   2407  HN  LYS P  53      -2.978 -14.442   8.392  0.00  0.00      PROB  
ATOM   2408  CA  LYS P  53      -3.391 -12.725   9.555  0.00  0.00      PROB  
ATOM   2409  HA  LYS P  53      -4.214 -12.451  10.197  0.00  0.00      PROB  
ATOM   2410  CB  LYS P  53      -2.310 -13.308  10.555  0.00  0.00      PROB  
ATOM   2411  HB1 LYS P  53      -1.986 -12.533  11.283  0.00  0.00      PROB  
ATOM   2412  HB2 LYS P  53      -1.443 -13.659   9.956  0.00  0.00      PROB  
ATOM   2413  CG  LYS P  53      -2.805 -14.489  11.304  0.00  0.00      PROB  
ATOM   2414  HG1 LYS P  53      -2.038 -14.994  11.929  0.00  0.00      PROB  
ATOM   2415  HG2 LYS P  53      -3.219 -15.251  10.610  0.00  0.00      PROB  
ATOM   2416  CD  LYS P  53      -3.896 -14.218  12.317  0.00  0.00      PROB  
ATOM   2417  HD1 LYS P  53      -4.753 -13.784  11.759  0.00  0.00      PROB  
ATOM   2418  HD2 LYS P  53      -3.699 -13.398  13.040  0.00  0.00      PROB  
ATOM   2419  CE  LYS P  53      -4.535 -15.513  12.924  0.00  0.00      PROB  
ATOM   2420  HE1 LYS P  53      -3.823 -16.366  12.946  0.00  0.00      PROB  
ATOM   2421  HE2 LYS P  53      -5.434 -15.777  12.326  0.00  0.00      PROB  
ATOM   2422  NZ  LYS P  53      -4.958 -15.406  14.271  0.00  0.00      PROB  
ATOM   2423  HZ1 LYS P  53      -5.360 -16.335  14.510  0.00  0.00      PROB  
ATOM   2424  HZ2 LYS P  53      -5.584 -14.605  14.489  0.00  0.00      PROB  
ATOM   2425  HZ3 LYS P  53      -4.120 -15.273  14.872  0.00  0.00      PROB  
ATOM   2426  C   LYS P  53      -2.949 -11.414   9.000  0.00  0.00      PROB  
ATOM   2427  O   LYS P  53      -2.356 -11.253   7.942  0.00  0.00      PROB  
ATOM   2428  N   LEU P  54      -3.161 -10.329   9.796  0.00  0.00      PROB  
ATOM   2429  HN  LEU P  54      -3.519 -10.524  10.706  0.00  0.00      PROB  
ATOM   2430  CA  LEU P  54      -3.034  -8.996   9.374  0.00  0.00      PROB  
ATOM   2431  HA  LEU P  54      -2.578  -8.950   8.397  0.00  0.00      PROB  
ATOM   2432  CB  LEU P  54      -4.492  -8.339   9.419  0.00  0.00      PROB  
ATOM   2433  HB1 LEU P  54      -4.857  -8.611  10.433  0.00  0.00      PROB  
ATOM   2434  HB2 LEU P  54      -5.176  -8.879   8.729  0.00  0.00      PROB  
ATOM   2435  CG  LEU P  54      -4.474  -6.781   9.248  0.00  0.00      PROB  
ATOM   2436  HG  LEU P  54      -3.777  -6.338   9.992  0.00  0.00      PROB  
ATOM   2437  CD1 LEU P  54      -3.933  -6.282   7.846  0.00  0.00      PROB  
ATOM   2438 HD11 LEU P  54      -4.442  -5.299   7.753  0.00  0.00      PROB  
ATOM   2439 HD12 LEU P  54      -4.313  -6.947   7.042  0.00  0.00      PROB  
ATOM   2440 HD13 LEU P  54      -2.853  -6.100   7.656  0.00  0.00      PROB  
ATOM   2441  CD2 LEU P  54      -5.920  -6.305   9.452  0.00  0.00      PROB  
ATOM   2442 HD21 LEU P  54      -6.579  -6.633   8.620  0.00  0.00      PROB  
ATOM   2443 HD22 LEU P  54      -5.736  -5.230   9.667  0.00  0.00      PROB  
ATOM   2444 HD23 LEU P  54      -6.229  -6.801  10.396  0.00  0.00      PROB  
ATOM   2445  C   LEU P  54      -2.079  -8.374  10.320  0.00  0.00      PROB  
ATOM   2446  O   LEU P  54      -2.391  -8.315  11.483  0.00  0.00      PROB  
ATOM   2447  N   PHE P  55      -1.029  -7.878   9.764  0.00  0.00      PROB  
ATOM   2448  HN  PHE P  55      -1.035  -7.866   8.767  0.00  0.00      PROB  
ATOM   2449  CA  PHE P  55      -0.026  -7.042  10.416  0.00  0.00      PROB  
ATOM   2450  HA  PHE P  55      -0.270  -6.815  11.443  0.00  0.00      PROB  
ATOM   2451  CB  PHE P  55       1.410  -7.543  10.292  0.00  0.00      PROB  
ATOM   2452  HB1 PHE P  55       2.137  -7.128  11.023  0.00  0.00      PROB  
ATOM   2453  HB2 PHE P  55       1.739  -7.351   9.248  0.00  0.00      PROB  
ATOM   2454  CG  PHE P  55       1.429  -9.115  10.529  0.00  0.00      PROB  
ATOM   2455  CD1 PHE P  55       1.115  -9.938   9.440  0.00  0.00      PROB  
ATOM   2456  HD1 PHE P  55       0.796  -9.531   8.492  0.00  0.00      PROB  
ATOM   2457  CE1 PHE P  55       1.053 -11.340   9.613  0.00  0.00      PROB  
ATOM   2458  HE1 PHE P  55       0.585 -11.936   8.844  0.00  0.00      PROB  
ATOM   2459  CZ  PHE P  55       1.379 -11.917  10.888  0.00  0.00      PROB  
ATOM   2460  HZ  PHE P  55       1.340 -12.978  11.087  0.00  0.00      PROB  
ATOM   2461  CD2 PHE P  55       1.644  -9.674  11.821  0.00  0.00      PROB  
ATOM   2462  HD2 PHE P  55       1.935  -9.081  12.676  0.00  0.00      PROB  
ATOM   2463  CE2 PHE P  55       1.681 -11.079  11.984  0.00  0.00      PROB  
ATOM   2464  HE2 PHE P  55       1.902 -11.501  12.953  0.00  0.00      PROB  
ATOM   2465  C   PHE P  55      -0.090  -5.702   9.638  0.00  0.00      PROB  
ATOM   2466  O   PHE P  55      -0.174  -5.718   8.400  0.00  0.00      PROB  
ATOM   2467  N   GLN P  56      -0.196  -4.552  10.276  0.00  0.00      PROB  
ATOM   2468  HN  GLN P  56      -0.207  -4.518  11.272  0.00  0.00      PROB  
ATOM   2469  CA  GLN P  56      -0.408  -3.293   9.587  0.00  0.00      PROB  
ATOM   2470  HA  GLN P  56      -0.037  -3.444   8.584  0.00  0.00      PROB  
ATOM   2471  CB  GLN P  56      -1.852  -2.836   9.471  0.00  0.00      PROB  
ATOM   2472  HB1 GLN P  56      -2.379  -3.586   8.843  0.00  0.00      PROB  
ATOM   2473  HB2 GLN P  56      -1.884  -1.855   8.951  0.00  0.00      PROB  
ATOM   2474  CG  GLN P  56      -2.803  -2.961  10.660  0.00  0.00      PROB  
ATOM   2475  HG1 GLN P  56      -2.340  -2.453  11.533  0.00  0.00      PROB  
ATOM   2476  HG2 GLN P  56      -2.855  -4.044  10.904  0.00  0.00      PROB  
ATOM   2477  CD  GLN P  56      -4.130  -2.217  10.384  0.00  0.00      PROB  
ATOM   2478  OE1 GLN P  56      -4.772  -2.578   9.391  0.00  0.00      PROB  
ATOM   2479  NE2 GLN P  56      -4.522  -1.294  11.253  0.00  0.00      PROB  
ATOM   2480 HE21 GLN P  56      -4.030  -1.306  12.124  0.00  0.00      PROB  
ATOM   2481 HE22 GLN P  56      -5.451  -0.924  11.236  0.00  0.00      PROB  
ATOM   2482  C   GLN P  56       0.381  -2.243  10.158  0.00  0.00      PROB  
ATOM   2483  O   GLN P  56       0.889  -2.356  11.297  0.00  0.00      PROB  
ATOM   2484  N   TYR P  57       0.571  -1.141   9.398  0.00  0.00      PROB  
ATOM   2485  HN  TYR P  57       0.204  -1.166   8.471  0.00  0.00      PROB  
ATOM   2486  CA  TYR P  57       1.245   0.030   9.876  0.00  0.00      PROB  
ATOM   2487  HA  TYR P  57       1.056   0.077  10.939  0.00  0.00      PROB  
ATOM   2488  CB  TYR P  57       2.804   0.000   9.617  0.00  0.00      PROB  
ATOM   2489  HB1 TYR P  57       3.082  -0.501   8.665  0.00  0.00      PROB  
ATOM   2490  HB2 TYR P  57       3.282  -0.481  10.496  0.00  0.00      PROB  
ATOM   2491  CG  TYR P  57       3.444   1.377   9.442  0.00  0.00      PROB  
ATOM   2492  CD1 TYR P  57       3.689   1.878   8.121  0.00  0.00      PROB  
ATOM   2493  HD1 TYR P  57       3.483   1.168   7.334  0.00  0.00      PROB  
ATOM   2494  CE1 TYR P  57       4.097   3.167   7.876  0.00  0.00      PROB  
ATOM   2495  HE1 TYR P  57       4.135   3.537   6.862  0.00  0.00      PROB  
ATOM   2496  CZ  TYR P  57       4.267   4.056   8.944  0.00  0.00      PROB  
ATOM   2497  OH  TYR P  57       4.604   5.412   8.603  0.00  0.00      PROB  
ATOM   2498  HH  TYR P  57       4.415   5.975   9.358  0.00  0.00      PROB  
ATOM   2499  CD2 TYR P  57       3.661   2.244  10.504  0.00  0.00      PROB  
ATOM   2500  HD2 TYR P  57       3.526   2.059  11.559  0.00  0.00      PROB  
ATOM   2501  CE2 TYR P  57       4.111   3.575  10.263  0.00  0.00      PROB  
ATOM   2502  HE2 TYR P  57       4.205   4.208  11.133  0.00  0.00      PROB  
ATOM   2503  C   TYR P  57       0.633   1.235   9.152  0.00  0.00      PROB  
ATOM   2504  O   TYR P  57       0.199   1.086   8.021  0.00  0.00      PROB  
ATOM   2505  N   ALA P  58       0.461   2.421   9.754  0.00  0.00      PROB  
ATOM   2506  HN  ALA P  58       0.713   2.614  10.699  0.00  0.00      PROB  
ATOM   2507  CA  ALA P  58       0.293   3.642   8.967  0.00  0.00      PROB  
ATOM   2508  HA  ALA P  58       0.942   3.520   8.113  0.00  0.00      PROB  
ATOM   2509  CB  ALA P  58      -1.177   3.784   8.615  0.00  0.00      PROB  
ATOM   2510  HB1 ALA P  58      -1.616   2.791   8.378  0.00  0.00      PROB  
ATOM   2511  HB2 ALA P  58      -1.094   4.447   7.727  0.00  0.00      PROB  
ATOM   2512  HB3 ALA P  58      -1.709   4.177   9.508  0.00  0.00      PROB  
ATOM   2513  C   ALA P  58       0.702   4.851   9.788  0.00  0.00      PROB  
ATOM   2514  O   ALA P  58       0.843   4.754  10.975  0.00  0.00      PROB  
ATOM   2515  N   SER P  59       0.771   6.021   9.102  0.00  0.00      PROB  
ATOM   2516  HN  SER P  59       0.778   5.970   8.107  0.00  0.00      PROB  
ATOM   2517  CA  SER P  59       0.926   7.304   9.698  0.00  0.00      PROB  
ATOM   2518  HA  SER P  59       1.386   7.191  10.669  0.00  0.00      PROB  
ATOM   2519  CB  SER P  59       1.829   8.121   8.756  0.00  0.00      PROB  
ATOM   2520  HB1 SER P  59       2.769   7.550   8.601  0.00  0.00      PROB  
ATOM   2521  HB2 SER P  59       2.173   9.070   9.221  0.00  0.00      PROB  
ATOM   2522  OG  SER P  59       1.179   8.321   7.537  0.00  0.00      PROB  
ATOM   2523  HG1 SER P  59       0.445   8.900   7.754  0.00  0.00      PROB  
ATOM   2524  C   SER P  59      -0.330   8.106  10.072  0.00  0.00      PROB  
ATOM   2525  O   SER P  59      -0.155   9.280  10.217  0.00  0.00      PROB  
ATOM   2526  N   THR P  60      -1.461   7.521  10.240  0.00  0.00      PROB  
ATOM   2527  HN  THR P  60      -1.554   6.538  10.095  0.00  0.00      PROB  
ATOM   2528  CA  THR P  60      -2.725   8.177  10.494  0.00  0.00      PROB  
ATOM   2529  HA  THR P  60      -2.587   8.775  11.382  0.00  0.00      PROB  
ATOM   2530  CB  THR P  60      -3.223   9.113   9.359  0.00  0.00      PROB  
ATOM   2531  HB  THR P  60      -2.380   9.805   9.149  0.00  0.00      PROB  
ATOM   2532  OG1 THR P  60      -4.405   9.781   9.663  0.00  0.00      PROB  
ATOM   2533  HG1 THR P  60      -4.261  10.174  10.527  0.00  0.00      PROB  
ATOM   2534  CG2 THR P  60      -3.480   8.392   8.079  0.00  0.00      PROB  
ATOM   2535 HG21 THR P  60      -2.502   8.025   7.703  0.00  0.00      PROB  
ATOM   2536 HG22 THR P  60      -3.767   9.178   7.349  0.00  0.00      PROB  
ATOM   2537 HG23 THR P  60      -4.235   7.578   8.127  0.00  0.00      PROB  
ATOM   2538  C   THR P  60      -3.657   7.063  10.907  0.00  0.00      PROB  
ATOM   2539  O   THR P  60      -3.201   5.934  10.889  0.00  0.00      PROB  
ATOM   2540  N   ASP P  61      -4.828   7.346  11.429  0.00  0.00      PROB  
ATOM   2541  HN  ASP P  61      -5.073   8.283  11.668  0.00  0.00      PROB  
ATOM   2542  CA  ASP P  61      -5.872   6.312  11.707  0.00  0.00      PROB  
ATOM   2543  HA  ASP P  61      -5.359   5.491  12.185  0.00  0.00      PROB  
ATOM   2544  CB  ASP P  61      -7.083   6.948  12.380  0.00  0.00      PROB  
ATOM   2545  HB1 ASP P  61      -7.814   6.123  12.521  0.00  0.00      PROB  
ATOM   2546  HB2 ASP P  61      -7.554   7.635  11.645  0.00  0.00      PROB  
ATOM   2547  CG  ASP P  61      -6.754   7.595  13.717  0.00  0.00      PROB  
ATOM   2548  OD1 ASP P  61      -5.686   7.387  14.304  0.00  0.00      PROB  
ATOM   2549  OD2 ASP P  61      -7.709   8.146  14.301  0.00  0.00      PROB  
ATOM   2550  C   ASP P  61      -6.342   5.685  10.355  0.00  0.00      PROB  
ATOM   2551  O   ASP P  61      -6.582   6.286   9.311  0.00  0.00      PROB  
ATOM   2552  N   MET P  62      -6.791   4.416  10.470  0.00  0.00      PROB  
ATOM   2553  HN  MET P  62      -6.596   3.880  11.287  0.00  0.00      PROB  
ATOM   2554  CA  MET P  62      -7.420   3.777   9.296  0.00  0.00      PROB  
ATOM   2555  HA  MET P  62      -6.754   3.977   8.470  0.00  0.00      PROB  
ATOM   2556  CB  MET P  62      -7.631   2.267   9.447  0.00  0.00      PROB  
ATOM   2557  HB1 MET P  62      -8.488   1.855   8.872  0.00  0.00      PROB  
ATOM   2558  HB2 MET P  62      -7.885   2.123  10.519  0.00  0.00      PROB  
ATOM   2559  CG  MET P  62      -6.291   1.509   9.246  0.00  0.00      PROB  
ATOM   2560  HG1 MET P  62      -6.589   0.546   9.714  0.00  0.00      PROB  
ATOM   2561  HG2 MET P  62      -5.473   2.073   9.742  0.00  0.00      PROB  
ATOM   2562  SD  MET P  62      -5.806   1.248   7.498  0.00  0.00      PROB  
ATOM   2563  CE  MET P  62      -4.201   0.598   7.992  0.00  0.00      PROB  
ATOM   2564  HE1 MET P  62      -3.649   0.028   7.214  0.00  0.00      PROB  
ATOM   2565  HE2 MET P  62      -4.366  -0.250   8.691  0.00  0.00      PROB  
ATOM   2566  HE3 MET P  62      -3.518   1.314   8.497  0.00  0.00      PROB  
ATOM   2567  C   MET P  62      -8.700   4.435   8.806  0.00  0.00      PROB  
ATOM   2568  O   MET P  62      -8.869   4.477   7.599  0.00  0.00      PROB  
ATOM   2569  N   ASP P  63      -9.559   5.041   9.627  0.00  0.00      PROB  
ATOM   2570  HN  ASP P  63      -9.410   4.913  10.604  0.00  0.00      PROB  
ATOM   2571  CA  ASP P  63     -10.525   5.942   9.191  0.00  0.00      PROB  
ATOM   2572  HA  ASP P  63     -11.369   5.377   8.825  0.00  0.00      PROB  
ATOM   2573  CB  ASP P  63     -10.945   6.819  10.460  0.00  0.00      PROB  
ATOM   2574  HB1 ASP P  63     -11.669   7.538  10.019  0.00  0.00      PROB  
ATOM   2575  HB2 ASP P  63     -10.072   7.429  10.776  0.00  0.00      PROB  
ATOM   2576  CG  ASP P  63     -11.568   6.112  11.641  0.00  0.00      PROB  
ATOM   2577  OD1 ASP P  63     -12.765   5.796  11.600  0.00  0.00      PROB  
ATOM   2578  OD2 ASP P  63     -10.845   5.766  12.643  0.00  0.00      PROB  
ATOM   2579  C   ASP P  63     -10.111   6.977   8.126  0.00  0.00      PROB  
ATOM   2580  O   ASP P  63     -10.921   7.334   7.294  0.00  0.00      PROB  
ATOM   2581  N   LYS P  64      -8.874   7.525   8.157  0.00  0.00      PROB  
ATOM   2582  HN  LYS P  64      -8.244   7.125   8.819  0.00  0.00      PROB  
ATOM   2583  CA  LYS P  64      -8.436   8.543   7.281  0.00  0.00      PROB  
ATOM   2584  HA  LYS P  64      -9.204   9.111   6.776  0.00  0.00      PROB  
ATOM   2585  CB  LYS P  64      -7.512   9.508   8.119  0.00  0.00      PROB  
ATOM   2586  HB1 LYS P  64      -7.144  10.306   7.439  0.00  0.00      PROB  
ATOM   2587  HB2 LYS P  64      -6.583   8.991   8.441  0.00  0.00      PROB  
ATOM   2588  CG  LYS P  64      -8.210  10.173   9.268  0.00  0.00      PROB  
ATOM   2589  HG1 LYS P  64      -7.424  10.754   9.796  0.00  0.00      PROB  
ATOM   2590  HG2 LYS P  64      -8.607   9.439  10.002  0.00  0.00      PROB  
ATOM   2591  CD  LYS P  64      -9.507  10.972   8.926  0.00  0.00      PROB  
ATOM   2592  HD1 LYS P  64     -10.196  10.226   8.475  0.00  0.00      PROB  
ATOM   2593  HD2 LYS P  64      -9.289  11.582   8.024  0.00  0.00      PROB  
ATOM   2594  CE  LYS P  64     -10.121  11.754  10.071  0.00  0.00      PROB  
ATOM   2595  HE1 LYS P  64      -9.469  12.408  10.689  0.00  0.00      PROB  
ATOM   2596  HE2 LYS P  64     -10.613  11.164  10.873  0.00  0.00      PROB  
ATOM   2597  NZ  LYS P  64     -11.121  12.619   9.554  0.00  0.00      PROB  
ATOM   2598  HZ1 LYS P  64     -12.011  12.119   9.355  0.00  0.00      PROB  
ATOM   2599  HZ2 LYS P  64     -10.697  13.051   8.708  0.00  0.00      PROB  
ATOM   2600  HZ3 LYS P  64     -11.385  13.407  10.179  0.00  0.00      PROB  
ATOM   2601  C   LYS P  64      -7.614   8.002   6.228  0.00  0.00      PROB  
ATOM   2602  O   LYS P  64      -7.518   8.646   5.164  0.00  0.00      PROB  
ATOM   2603  N   VAL P  65      -7.193   6.737   6.326  0.00  0.00      PROB  
ATOM   2604  HN  VAL P  65      -7.277   6.202   7.163  0.00  0.00      PROB  
ATOM   2605  CA  VAL P  65      -6.715   6.006   5.136  0.00  0.00      PROB  
ATOM   2606  HA  VAL P  65      -5.934   6.632   4.731  0.00  0.00      PROB  
ATOM   2607  CB  VAL P  65      -6.143   4.625   5.446  0.00  0.00      PROB  
ATOM   2608  HB  VAL P  65      -6.864   3.993   6.007  0.00  0.00      PROB  
ATOM   2609  CG1 VAL P  65      -5.521   3.914   4.270  0.00  0.00      PROB  
ATOM   2610 HG11 VAL P  65      -4.757   4.537   3.757  0.00  0.00      PROB  
ATOM   2611 HG12 VAL P  65      -6.307   3.688   3.519  0.00  0.00      PROB  
ATOM   2612 HG13 VAL P  65      -5.182   2.887   4.526  0.00  0.00      PROB  
ATOM   2613  CG2 VAL P  65      -4.899   4.949   6.321  0.00  0.00      PROB  
ATOM   2614 HG21 VAL P  65      -5.096   5.238   7.376  0.00  0.00      PROB  
ATOM   2615 HG22 VAL P  65      -4.266   5.619   5.700  0.00  0.00      PROB  
ATOM   2616 HG23 VAL P  65      -4.299   4.025   6.463  0.00  0.00      PROB  
ATOM   2617  C   VAL P  65      -7.836   5.719   4.240  0.00  0.00      PROB  
ATOM   2618  O   VAL P  65      -7.742   5.883   3.058  0.00  0.00      PROB  
ATOM   2619  N   LEU P  66      -8.943   5.192   4.745  0.00  0.00      PROB  
ATOM   2620  HN  LEU P  66      -8.977   4.760   5.643  0.00  0.00      PROB  
ATOM   2621  CA  LEU P  66     -10.106   4.948   3.844  0.00  0.00      PROB  
ATOM   2622  HA  LEU P  66      -9.705   4.484   2.955  0.00  0.00      PROB  
ATOM   2623  CB  LEU P  66     -11.129   4.089   4.599  0.00  0.00      PROB  
ATOM   2624  HB1 LEU P  66     -11.986   3.864   3.929  0.00  0.00      PROB  
ATOM   2625  HB2 LEU P  66     -11.628   4.684   5.394  0.00  0.00      PROB  
ATOM   2626  CG  LEU P  66     -10.628   2.741   5.195  0.00  0.00      PROB  
ATOM   2627  HG  LEU P  66     -10.292   2.951   6.233  0.00  0.00      PROB  
ATOM   2628  CD1 LEU P  66     -11.829   1.807   5.409  0.00  0.00      PROB  
ATOM   2629 HD11 LEU P  66     -12.109   1.417   4.408  0.00  0.00      PROB  
ATOM   2630 HD12 LEU P  66     -12.704   2.281   5.903  0.00  0.00      PROB  
ATOM   2631 HD13 LEU P  66     -11.508   1.039   6.145  0.00  0.00      PROB  
ATOM   2632  CD2 LEU P  66      -9.424   2.023   4.454  0.00  0.00      PROB  
ATOM   2633 HD21 LEU P  66      -9.587   2.012   3.355  0.00  0.00      PROB  
ATOM   2634 HD22 LEU P  66      -9.368   0.942   4.703  0.00  0.00      PROB  
ATOM   2635 HD23 LEU P  66      -8.397   2.370   4.696  0.00  0.00      PROB  
ATOM   2636  C   LEU P  66     -10.809   6.188   3.344  0.00  0.00      PROB  
ATOM   2637  O   LEU P  66     -11.183   6.253   2.177  0.00  0.00      PROB  
ATOM   2638  N   LEU P  67     -10.974   7.175   4.257  0.00  0.00      PROB  
ATOM   2639  HN  LEU P  67     -10.691   7.077   5.208  0.00  0.00      PROB  
ATOM   2640  CA  LEU P  67     -11.442   8.499   3.818  0.00  0.00      PROB  
ATOM   2641  HA  LEU P  67     -12.353   8.392   3.248  0.00  0.00      PROB  
ATOM   2642  CB  LEU P  67     -11.934   9.373   5.028  0.00  0.00      PROB  
ATOM   2643  HB1 LEU P  67     -11.103   9.415   5.764  0.00  0.00      PROB  
ATOM   2644  HB2 LEU P  67     -12.778   8.858   5.534  0.00  0.00      PROB  
ATOM   2645  CG  LEU P  67     -12.260  10.905   4.833  0.00  0.00      PROB  
ATOM   2646  HG  LEU P  67     -11.438  11.433   4.305  0.00  0.00      PROB  
ATOM   2647  CD1 LEU P  67     -13.528  10.954   4.001  0.00  0.00      PROB  
ATOM   2648 HD11 LEU P  67     -14.389  10.558   4.580  0.00  0.00      PROB  
ATOM   2649 HD12 LEU P  67     -13.351  10.388   3.062  0.00  0.00      PROB  
ATOM   2650 HD13 LEU P  67     -13.714  12.010   3.710  0.00  0.00      PROB  
ATOM   2651  CD2 LEU P  67     -12.515  11.547   6.204  0.00  0.00      PROB  
ATOM   2652 HD21 LEU P  67     -13.177  10.853   6.766  0.00  0.00      PROB  
ATOM   2653 HD22 LEU P  67     -12.939  12.573   6.168  0.00  0.00      PROB  
ATOM   2654 HD23 LEU P  67     -11.555  11.612   6.759  0.00  0.00      PROB  
ATOM   2655  C   LEU P  67     -10.580   9.330   2.871  0.00  0.00      PROB  
ATOM   2656  O   LEU P  67     -11.044   9.982   1.937  0.00  0.00      PROB  
ATOM   2657  N   LYS P  68      -9.208   9.391   3.142  0.00  0.00      PROB  
ATOM   2658  HN  LYS P  68      -8.729   9.014   3.931  0.00  0.00      PROB  
ATOM   2659  CA  LYS P  68      -8.296  10.035   2.240  0.00  0.00      PROB  
ATOM   2660  HA  LYS P  68      -8.778  10.909   1.827  0.00  0.00      PROB  
ATOM   2661  CB  LYS P  68      -6.907  10.439   2.823  0.00  0.00      PROB  
ATOM   2662  HB1 LYS P  68      -6.397  11.133   2.120  0.00  0.00      PROB  
ATOM   2663  HB2 LYS P  68      -6.215   9.634   3.148  0.00  0.00      PROB  
ATOM   2664  CG  LYS P  68      -7.062  11.380   3.990  0.00  0.00      PROB  
ATOM   2665  HG1 LYS P  68      -7.751  10.985   4.767  0.00  0.00      PROB  
ATOM   2666  HG2 LYS P  68      -7.500  12.348   3.668  0.00  0.00      PROB  
ATOM   2667  CD  LYS P  68      -5.650  11.537   4.652  0.00  0.00      PROB  
ATOM   2668  HD1 LYS P  68      -5.423  10.518   5.032  0.00  0.00      PROB  
ATOM   2669  HD2 LYS P  68      -5.742  12.158   5.568  0.00  0.00      PROB  
ATOM   2670  CE  LYS P  68      -4.535  12.004   3.689  0.00  0.00      PROB  
ATOM   2671  HE1 LYS P  68      -5.012  12.699   2.966  0.00  0.00      PROB  
ATOM   2672  HE2 LYS P  68      -4.085  11.171   3.108  0.00  0.00      PROB  
ATOM   2673  NZ  LYS P  68      -3.574  12.879   4.431  0.00  0.00      PROB  
ATOM   2674  HZ1 LYS P  68      -2.867  13.025   3.682  0.00  0.00      PROB  
ATOM   2675  HZ2 LYS P  68      -3.143  12.341   5.210  0.00  0.00      PROB  
ATOM   2676  HZ3 LYS P  68      -4.081  13.723   4.765  0.00  0.00      PROB  
ATOM   2677  C   LYS P  68      -8.233   9.334   0.911  0.00  0.00      PROB  
ATOM   2678  O   LYS P  68      -8.143   9.950  -0.176  0.00  0.00      PROB  
ATOM   2679  N   TYR P  69      -8.438   7.978   0.840  0.00  0.00      PROB  
ATOM   2680  HN  TYR P  69      -8.471   7.474   1.699  0.00  0.00      PROB  
ATOM   2681  CA  TYR P  69      -8.398   7.284  -0.428  0.00  0.00      PROB  
ATOM   2682  HA  TYR P  69      -7.549   7.542  -1.043  0.00  0.00      PROB  
ATOM   2683  CB  TYR P  69      -8.374   5.759  -0.163  0.00  0.00      PROB  
ATOM   2684  HB1 TYR P  69      -9.367   5.605   0.312  0.00  0.00      PROB  
ATOM   2685  HB2 TYR P  69      -7.634   5.452   0.607  0.00  0.00      PROB  
ATOM   2686  CG  TYR P  69      -8.192   4.891  -1.374  0.00  0.00      PROB  
ATOM   2687  CD1 TYR P  69      -9.236   4.126  -1.996  0.00  0.00      PROB  
ATOM   2688  HD1 TYR P  69     -10.276   4.317  -1.776  0.00  0.00      PROB  
ATOM   2689  CE1 TYR P  69      -8.928   3.340  -3.081  0.00  0.00      PROB  
ATOM   2690  HE1 TYR P  69      -9.638   2.781  -3.672  0.00  0.00      PROB  
ATOM   2691  CZ  TYR P  69      -7.601   3.150  -3.453  0.00  0.00      PROB  
ATOM   2692  OH  TYR P  69      -7.243   2.527  -4.669  0.00  0.00      PROB  
ATOM   2693  HH  TYR P  69      -6.296   2.563  -4.820  0.00  0.00      PROB  
ATOM   2694  CD2 TYR P  69      -6.911   4.805  -1.870  0.00  0.00      PROB  
ATOM   2695  HD2 TYR P  69      -6.063   5.335  -1.462  0.00  0.00      PROB  
ATOM   2696  CE2 TYR P  69      -6.572   3.894  -2.885  0.00  0.00      PROB  
ATOM   2697  HE2 TYR P  69      -5.604   4.000  -3.353  0.00  0.00      PROB  
ATOM   2698  C   TYR P  69      -9.599   7.669  -1.268  0.00  0.00      PROB  
ATOM   2699  O   TYR P  69      -9.466   7.749  -2.485  0.00  0.00      PROB  
ATOM   2700  N   THR P  70     -10.778   7.815  -0.599  0.00  0.00      PROB  
ATOM   2701  HN  THR P  70     -10.720   7.566   0.364  0.00  0.00      PROB  
ATOM   2702  CA  THR P  70     -12.036   8.196  -1.265  0.00  0.00      PROB  
ATOM   2703  HA  THR P  70     -12.176   7.635  -2.177  0.00  0.00      PROB  
ATOM   2704  CB  THR P  70     -13.333   7.969  -0.467  0.00  0.00      PROB  
ATOM   2705  HB  THR P  70     -14.125   8.289  -1.178  0.00  0.00      PROB  
ATOM   2706  OG1 THR P  70     -13.359   8.582   0.781  0.00  0.00      PROB  
ATOM   2707  HG1 THR P  70     -12.481   8.459   1.151  0.00  0.00      PROB  
ATOM   2708  CG2 THR P  70     -13.458   6.462  -0.294  0.00  0.00      PROB  
ATOM   2709 HG21 THR P  70     -14.438   6.297   0.202  0.00  0.00      PROB  
ATOM   2710 HG22 THR P  70     -12.623   6.078   0.330  0.00  0.00      PROB  
ATOM   2711 HG23 THR P  70     -13.434   6.021  -1.313  0.00  0.00      PROB  
ATOM   2712  C   THR P  70     -11.942   9.662  -1.757  0.00  0.00      PROB  
ATOM   2713  O   THR P  70     -12.303   9.857  -2.907  0.00  0.00      PROB  
ATOM   2714  N   GLU P  71     -11.424  10.618  -0.962  0.00  0.00      PROB  
ATOM   2715  HN  GLU P  71     -11.246  10.375  -0.012  0.00  0.00      PROB  
ATOM   2716  CA  GLU P  71     -11.226  12.005  -1.367  0.00  0.00      PROB  
ATOM   2717  HA  GLU P  71     -12.162  12.441  -1.682  0.00  0.00      PROB  
ATOM   2718  CB  GLU P  71     -10.826  12.682  -0.058  0.00  0.00      PROB  
ATOM   2719  HB1 GLU P  71     -10.620  13.752  -0.277  0.00  0.00      PROB  
ATOM   2720  HB2 GLU P  71      -9.934  12.258   0.449  0.00  0.00      PROB  
ATOM   2721  CG  GLU P  71     -11.985  12.860   0.991  0.00  0.00      PROB  
ATOM   2722  HG1 GLU P  71     -11.485  13.209   1.920  0.00  0.00      PROB  
ATOM   2723  HG2 GLU P  71     -12.451  11.860   1.124  0.00  0.00      PROB  
ATOM   2724  CD  GLU P  71     -13.058  13.887   0.719  0.00  0.00      PROB  
ATOM   2725  OE1 GLU P  71     -12.766  15.098   0.704  0.00  0.00      PROB  
ATOM   2726  OE2 GLU P  71     -14.227  13.448   0.585  0.00  0.00      PROB  
ATOM   2727  C   GLU P  71     -10.150  12.236  -2.465  0.00  0.00      PROB  
ATOM   2728  O   GLU P  71     -10.385  13.028  -3.404  0.00  0.00      PROB  
ATOM   2729  N   TYR P  72      -8.988  11.541  -2.479  0.00  0.00      PROB  
ATOM   2730  HN  TYR P  72      -8.635  10.973  -1.739  0.00  0.00      PROB  
ATOM   2731  CA  TYR P  72      -7.964  11.645  -3.564  0.00  0.00      PROB  
ATOM   2732  HA  TYR P  72      -7.664  12.679  -3.653  0.00  0.00      PROB  
ATOM   2733  CB  TYR P  72      -6.553  10.960  -3.227  0.00  0.00      PROB  
ATOM   2734  HB1 TYR P  72      -6.021  10.873  -4.199  0.00  0.00      PROB  
ATOM   2735  HB2 TYR P  72      -6.620   9.901  -2.899  0.00  0.00      PROB  
ATOM   2736  CG  TYR P  72      -5.691  11.723  -2.222  0.00  0.00      PROB  
ATOM   2737  CD1 TYR P  72      -6.280  12.666  -1.290  0.00  0.00      PROB  
ATOM   2738  HD1 TYR P  72      -7.353  12.740  -1.190  0.00  0.00      PROB  
ATOM   2739  CE1 TYR P  72      -5.422  13.315  -0.396  0.00  0.00      PROB  
ATOM   2740  HE1 TYR P  72      -5.924  13.795   0.431  0.00  0.00      PROB  
ATOM   2741  CZ  TYR P  72      -4.050  13.246  -0.455  0.00  0.00      PROB  
ATOM   2742  OH  TYR P  72      -3.297  13.964   0.383  0.00  0.00      PROB  
ATOM   2743  HH  TYR P  72      -3.835  14.342   1.082  0.00  0.00      PROB  
ATOM   2744  CD2 TYR P  72      -4.269  11.638  -2.232  0.00  0.00      PROB  
ATOM   2745  HD2 TYR P  72      -3.735  11.064  -2.975  0.00  0.00      PROB  
ATOM   2746  CE2 TYR P  72      -3.457  12.424  -1.380  0.00  0.00      PROB  
ATOM   2747  HE2 TYR P  72      -2.389  12.293  -1.478  0.00  0.00      PROB  
ATOM   2748  C   TYR P  72      -8.530  11.386  -5.015  0.00  0.00      PROB  
ATOM   2749  O   TYR P  72      -9.264  10.427  -5.294  0.00  0.00      PROB  
ATOM   2750  N   ASN P  73      -8.057  12.209  -5.996  0.00  0.00      PROB  
ATOM   2751  HN  ASN P  73      -7.264  12.804  -5.890  0.00  0.00      PROB  
ATOM   2752  CA  ASN P  73      -8.296  11.974  -7.492  0.00  0.00      PROB  
ATOM   2753  HA  ASN P  73      -9.336  11.700  -7.600  0.00  0.00      PROB  
ATOM   2754  CB  ASN P  73      -7.932  13.302  -8.282  0.00  0.00      PROB  
ATOM   2755  HB1 ASN P  73      -8.125  13.264  -9.376  0.00  0.00      PROB  
ATOM   2756  HB2 ASN P  73      -6.835  13.475  -8.258  0.00  0.00      PROB  
ATOM   2757  CG  ASN P  73      -8.683  14.481  -7.593  0.00  0.00      PROB  
ATOM   2758  OD1 ASN P  73      -8.106  15.144  -6.736  0.00  0.00      PROB  
ATOM   2759  ND2 ASN P  73      -9.863  14.915  -8.057  0.00  0.00      PROB  
ATOM   2760 HD21 ASN P  73     -10.052  14.704  -9.017  0.00  0.00      PROB  
ATOM   2761 HD22 ASN P  73     -10.241  15.793  -7.763  0.00  0.00      PROB  
ATOM   2762  C   ASN P  73      -7.569  10.757  -7.935  0.00  0.00      PROB  
ATOM   2763  O   ASN P  73      -6.573  10.392  -7.252  0.00  0.00      PROB  
ATOM   2764  N   GLU P  74      -7.918  10.061  -9.005  0.00  0.00      PROB  
ATOM   2765  HN  GLU P  74      -8.667  10.474  -9.517  0.00  0.00      PROB  
ATOM   2766  CA  GLU P  74      -7.446   8.769  -9.491  0.00  0.00      PROB  
ATOM   2767  HA  GLU P  74      -7.969   8.008  -8.931  0.00  0.00      PROB  
ATOM   2768  CB  GLU P  74      -7.776   8.416 -11.002  0.00  0.00      PROB  
ATOM   2769  HB1 GLU P  74      -7.153   7.562 -11.342  0.00  0.00      PROB  
ATOM   2770  HB2 GLU P  74      -7.454   9.215 -11.703  0.00  0.00      PROB  
ATOM   2771  CG  GLU P  74      -9.243   8.110 -11.271  0.00  0.00      PROB  
ATOM   2772  HG1 GLU P  74      -9.933   8.940 -11.007  0.00  0.00      PROB  
ATOM   2773  HG2 GLU P  74      -9.550   7.226 -10.672  0.00  0.00      PROB  
ATOM   2774  CD  GLU P  74      -9.485   7.678 -12.755  0.00  0.00      PROB  
ATOM   2775  OE1 GLU P  74      -8.827   6.721 -13.198  0.00  0.00      PROB  
ATOM   2776  OE2 GLU P  74     -10.352   8.217 -13.415  0.00  0.00      PROB  
ATOM   2777  C   GLU P  74      -5.943   8.601  -9.320  0.00  0.00      PROB  
ATOM   2778  O   GLU P  74      -5.178   9.548  -9.590  0.00  0.00      PROB  
ATOM   2779  N   PRO P  75      -5.323   7.492  -8.975  0.00  0.00      PROB  
ATOM   2780  CD  PRO P  75      -6.010   6.206  -8.711  0.00  0.00      PROB  
ATOM   2781  HD1 PRO P  75      -6.795   5.967  -9.460  0.00  0.00      PROB  
ATOM   2782  HD2 PRO P  75      -6.529   6.220  -7.729  0.00  0.00      PROB  
ATOM   2783  CA  PRO P  75      -3.877   7.376  -8.803  0.00  0.00      PROB  
ATOM   2784  HA  PRO P  75      -3.618   8.084  -8.030  0.00  0.00      PROB  
ATOM   2785  CB  PRO P  75      -3.677   5.906  -8.395  0.00  0.00      PROB  
ATOM   2786  HB1 PRO P  75      -3.445   5.914  -7.309  0.00  0.00      PROB  
ATOM   2787  HB2 PRO P  75      -2.779   5.414  -8.826  0.00  0.00      PROB  
ATOM   2788  CG  PRO P  75      -4.930   5.106  -8.795  0.00  0.00      PROB  
ATOM   2789  HG1 PRO P  75      -4.887   4.819  -9.868  0.00  0.00      PROB  
ATOM   2790  HG2 PRO P  75      -5.163   4.241  -8.138  0.00  0.00      PROB  
ATOM   2791  C   PRO P  75      -3.040   7.828  -9.945  0.00  0.00      PROB  
ATOM   2792  O   PRO P  75      -3.288   7.234 -11.009  0.00  0.00      PROB  
ATOM   2793  N   HSD P  76      -1.993   8.608  -9.660  0.00  0.00      PROB  
ATOM   2794  HN  HSD P  76      -1.936   8.976  -8.736  0.00  0.00      PROB  
ATOM   2795  CA  HSD P  76      -0.996   8.946 -10.615  0.00  0.00      PROB  
ATOM   2796  HA  HSD P  76      -1.382   9.257 -11.574  0.00  0.00      PROB  
ATOM   2797  CB  HSD P  76      -0.200  10.109 -10.015  0.00  0.00      PROB  
ATOM   2798  HB1 HSD P  76       0.869  10.214 -10.300  0.00  0.00      PROB  
ATOM   2799  HB2 HSD P  76      -0.163   9.970  -8.913  0.00  0.00      PROB  
ATOM   2800  ND1 HSD P  76      -2.106  11.867  -9.516  0.00  0.00      PROB  
ATOM   2801  HD1 HSD P  76      -2.710  11.449  -8.837  0.00  0.00      PROB  
ATOM   2802  CG  HSD P  76      -0.954  11.446 -10.160  0.00  0.00      PROB  
ATOM   2803  CE1 HSD P  76      -2.310  13.113 -10.006  0.00  0.00      PROB  
ATOM   2804  HE1 HSD P  76      -3.278  13.530  -9.728  0.00  0.00      PROB  
ATOM   2805  NE2 HSD P  76      -1.451  13.508 -10.859  0.00  0.00      PROB  
ATOM   2806  CD2 HSD P  76      -0.574  12.462 -10.973  0.00  0.00      PROB  
ATOM   2807  HD2 HSD P  76       0.254  12.462 -11.672  0.00  0.00      PROB  
ATOM   2808  C   HSD P  76      -0.002   7.788 -10.916  0.00  0.00      PROB  
ATOM   2809  O   HSD P  76       0.517   7.710 -11.991  0.00  0.00      PROB  
ATOM   2810  N   GLU P  77       0.114   6.799  -9.950  0.00  0.00      PROB  
ATOM   2811  HN  GLU P  77      -0.535   6.900  -9.200  0.00  0.00      PROB  
ATOM   2812  CA  GLU P  77       0.936   5.579 -10.100  0.00  0.00      PROB  
ATOM   2813  HA  GLU P  77       1.018   5.333 -11.148  0.00  0.00      PROB  
ATOM   2814  CB  GLU P  77       2.408   5.650  -9.644  0.00  0.00      PROB  
ATOM   2815  HB1 GLU P  77       2.919   4.664  -9.671  0.00  0.00      PROB  
ATOM   2816  HB2 GLU P  77       2.415   5.876  -8.556  0.00  0.00      PROB  
ATOM   2817  CG  GLU P  77       3.145   6.744 -10.405  0.00  0.00      PROB  
ATOM   2818  HG1 GLU P  77       2.751   7.754 -10.160  0.00  0.00      PROB  
ATOM   2819  HG2 GLU P  77       3.082   6.660 -11.511  0.00  0.00      PROB  
ATOM   2820  CD  GLU P  77       4.646   6.628 -10.035  0.00  0.00      PROB  
ATOM   2821  OE1 GLU P  77       5.545   6.628 -10.924  0.00  0.00      PROB  
ATOM   2822  OE2 GLU P  77       4.954   6.538  -8.808  0.00  0.00      PROB  
ATOM   2823  C   GLU P  77       0.213   4.441  -9.336  0.00  0.00      PROB  
ATOM   2824  O   GLU P  77      -0.413   4.645  -8.306  0.00  0.00      PROB  
ATOM   2825  N   SER P  78       0.299   3.210  -9.885  0.00  0.00      PROB  
ATOM   2826  HN  SER P  78       0.572   3.178 -10.843  0.00  0.00      PROB  
ATOM   2827  CA  SER P  78      -0.270   2.034  -9.280  0.00  0.00      PROB  
ATOM   2828  HA  SER P  78      -0.144   2.024  -8.207  0.00  0.00      PROB  
ATOM   2829  CB  SER P  78      -1.828   1.783  -9.528  0.00  0.00      PROB  
ATOM   2830  HB1 SER P  78      -2.041   1.784 -10.618  0.00  0.00      PROB  
ATOM   2831  HB2 SER P  78      -2.259   2.697  -9.066  0.00  0.00      PROB  
ATOM   2832  OG  SER P  78      -2.303   0.531  -8.976  0.00  0.00      PROB  
ATOM   2833  HG1 SER P  78      -1.945  -0.185  -9.506  0.00  0.00      PROB  
ATOM   2834  C   SER P  78       0.526   0.827  -9.758  0.00  0.00      PROB  
ATOM   2835  O   SER P  78       0.242   0.245 -10.860  0.00  0.00      PROB  
ATOM   2836  N   ARG P  79       1.571   0.326  -9.035  0.00  0.00      PROB  
ATOM   2837  HN  ARG P  79       1.906   0.572  -8.128  0.00  0.00      PROB  
ATOM   2838  CA  ARG P  79       2.440  -0.666  -9.526  0.00  0.00      PROB  
ATOM   2839  HA  ARG P  79       2.312  -0.768 -10.593  0.00  0.00      PROB  
ATOM   2840  CB  ARG P  79       3.925  -0.220  -9.095  0.00  0.00      PROB  
ATOM   2841  HB1 ARG P  79       4.697  -0.820  -9.622  0.00  0.00      PROB  
ATOM   2842  HB2 ARG P  79       4.088  -0.361  -8.005  0.00  0.00      PROB  
ATOM   2843  CG  ARG P  79       4.342   1.267  -9.411  0.00  0.00      PROB  
ATOM   2844  HG1 ARG P  79       5.345   1.378  -8.946  0.00  0.00      PROB  
ATOM   2845  HG2 ARG P  79       3.657   2.016  -8.959  0.00  0.00      PROB  
ATOM   2846  CD  ARG P  79       4.290   1.524 -10.876  0.00  0.00      PROB  
ATOM   2847  HD1 ARG P  79       3.217   1.412 -11.142  0.00  0.00      PROB  
ATOM   2848  HD2 ARG P  79       4.788   0.684 -11.406  0.00  0.00      PROB  
ATOM   2849  NE  ARG P  79       4.782   2.917 -11.183  0.00  0.00      PROB  
ATOM   2850  HE  ARG P  79       5.089   3.462 -10.402  0.00  0.00      PROB  
ATOM   2851  CZ  ARG P  79       4.817   3.399 -12.371  0.00  0.00      PROB  
ATOM   2852  NH1 ARG P  79       4.470   2.703 -13.464  0.00  0.00      PROB  
ATOM   2853 HH11 ARG P  79       4.006   1.821 -13.381  0.00  0.00      PROB  
ATOM   2854 HH12 ARG P  79       4.376   3.109 -14.373  0.00  0.00      PROB  
ATOM   2855  NH2 ARG P  79       5.157   4.573 -12.740  0.00  0.00      PROB  
ATOM   2856 HH21 ARG P  79       5.392   5.233 -12.026  0.00  0.00      PROB  
ATOM   2857 HH22 ARG P  79       4.775   4.850 -13.621  0.00  0.00      PROB  
ATOM   2858  C   ARG P  79       2.142  -1.976  -8.849  0.00  0.00      PROB  
ATOM   2859  O   ARG P  79       1.733  -2.123  -7.722  0.00  0.00      PROB  
ATOM   2860  N   THR P  80       2.311  -3.069  -9.596  0.00  0.00      PROB  
ATOM   2861  HN  THR P  80       2.823  -3.027 -10.451  0.00  0.00      PROB  
ATOM   2862  CA  THR P  80       2.120  -4.483  -9.059  0.00  0.00      PROB  
ATOM   2863  HA  THR P  80       2.194  -4.362  -7.988  0.00  0.00      PROB  
ATOM   2864  CB  THR P  80       0.825  -5.160  -9.614  0.00  0.00      PROB  
ATOM   2865  HB  THR P  80       0.109  -4.311  -9.648  0.00  0.00      PROB  
ATOM   2866  OG1 THR P  80       0.278  -6.122  -8.690  0.00  0.00      PROB  
ATOM   2867  HG1 THR P  80       0.324  -5.788  -7.791  0.00  0.00      PROB  
ATOM   2868  CG2 THR P  80       1.032  -5.874 -10.969  0.00  0.00      PROB  
ATOM   2869 HG21 THR P  80       0.061  -6.021 -11.489  0.00  0.00      PROB  
ATOM   2870 HG22 THR P  80       1.534  -6.860 -10.868  0.00  0.00      PROB  
ATOM   2871 HG23 THR P  80       1.638  -5.198 -11.610  0.00  0.00      PROB  
ATOM   2872  C   THR P  80       3.296  -5.331  -9.414  0.00  0.00      PROB  
ATOM   2873  O   THR P  80       4.229  -4.762 -10.027  0.00  0.00      PROB  
ATOM   2874  N   ASN P  81       3.365  -6.676  -8.978  0.00  0.00      PROB  
ATOM   2875  HN  ASN P  81       2.577  -7.153  -8.598  0.00  0.00      PROB  
ATOM   2876  CA  ASN P  81       4.541  -7.458  -9.141  0.00  0.00      PROB  
ATOM   2877  HA  ASN P  81       5.344  -6.965  -8.612  0.00  0.00      PROB  
ATOM   2878  CB  ASN P  81       4.463  -8.983  -8.582  0.00  0.00      PROB  
ATOM   2879  HB1 ASN P  81       5.381  -9.541  -8.866  0.00  0.00      PROB  
ATOM   2880  HB2 ASN P  81       3.503  -9.419  -8.930  0.00  0.00      PROB  
ATOM   2881  CG  ASN P  81       4.433  -8.879  -7.027  0.00  0.00      PROB  
ATOM   2882  OD1 ASN P  81       4.396  -7.871  -6.394  0.00  0.00      PROB  
ATOM   2883  ND2 ASN P  81       4.419 -10.082  -6.478  0.00  0.00      PROB  
ATOM   2884 HD21 ASN P  81       4.324 -10.104  -5.483  0.00  0.00      PROB  
ATOM   2885 HD22 ASN P  81       4.402 -10.930  -7.008  0.00  0.00      PROB  
ATOM   2886  C   ASN P  81       4.998  -7.608 -10.602  0.00  0.00      PROB  
ATOM   2887  O   ASN P  81       6.196  -7.576 -10.779  0.00  0.00      PROB  
ATOM   2888  N   ALA P  82       4.120  -7.824 -11.623  0.00  0.00      PROB  
ATOM   2889  HN  ALA P  82       3.173  -7.941 -11.334  0.00  0.00      PROB  
ATOM   2890  CA  ALA P  82       4.430  -7.906 -13.041  0.00  0.00      PROB  
ATOM   2891  HA  ALA P  82       5.155  -8.696 -13.168  0.00  0.00      PROB  
ATOM   2892  CB  ALA P  82       3.255  -8.192 -13.909  0.00  0.00      PROB  
ATOM   2893  HB1 ALA P  82       2.797  -9.151 -13.588  0.00  0.00      PROB  
ATOM   2894  HB2 ALA P  82       3.414  -8.204 -15.009  0.00  0.00      PROB  
ATOM   2895  HB3 ALA P  82       2.510  -7.398 -13.692  0.00  0.00      PROB  
ATOM   2896  C   ALA P  82       5.040  -6.549 -13.426  0.00  0.00      PROB  
ATOM   2897  O   ALA P  82       6.010  -6.456 -14.231  0.00  0.00      PROB  
ATOM   2898  N   ASP P  83       4.527  -5.374 -12.969  0.00  0.00      PROB  
ATOM   2899  HN  ASP P  83       3.800  -5.397 -12.287  0.00  0.00      PROB  
ATOM   2900  CA  ASP P  83       4.977  -4.087 -13.375  0.00  0.00      PROB  
ATOM   2901  HA  ASP P  83       4.884  -4.060 -14.450  0.00  0.00      PROB  
ATOM   2902  CB  ASP P  83       3.824  -3.092 -12.884  0.00  0.00      PROB  
ATOM   2903  HB1 ASP P  83       4.242  -2.063 -12.835  0.00  0.00      PROB  
ATOM   2904  HB2 ASP P  83       3.477  -3.386 -11.870  0.00  0.00      PROB  
ATOM   2905  CG  ASP P  83       2.593  -2.979 -13.782  0.00  0.00      PROB  
ATOM   2906  OD1 ASP P  83       2.458  -3.737 -14.749  0.00  0.00      PROB  
ATOM   2907  OD2 ASP P  83       1.699  -2.104 -13.527  0.00  0.00      PROB  
ATOM   2908  C   ASP P  83       6.360  -3.730 -12.971  0.00  0.00      PROB  
ATOM   2909  O   ASP P  83       7.201  -3.239 -13.793  0.00  0.00      PROB  
ATOM   2910  N   ILE P  84       6.687  -4.011 -11.708  0.00  0.00      PROB  
ATOM   2911  HN  ILE P  84       5.902  -4.254 -11.144  0.00  0.00      PROB  
ATOM   2912  CA  ILE P  84       8.054  -3.865 -11.211  0.00  0.00      PROB  
ATOM   2913  HA  ILE P  84       8.377  -2.852 -11.398  0.00  0.00      PROB  
ATOM   2914  CB  ILE P  84       8.067  -4.051  -9.664  0.00  0.00      PROB  
ATOM   2915  HB  ILE P  84       7.592  -5.024  -9.414  0.00  0.00      PROB  
ATOM   2916  CG2 ILE P  84       9.554  -3.998  -9.239  0.00  0.00      PROB  
ATOM   2917 HG21 ILE P  84       9.675  -3.882  -8.141  0.00  0.00      PROB  
ATOM   2918 HG22 ILE P  84      10.071  -3.051  -9.506  0.00  0.00      PROB  
ATOM   2919 HG23 ILE P  84      10.068  -4.895  -9.646  0.00  0.00      PROB  
ATOM   2920  CG1 ILE P  84       7.280  -2.900  -8.889  0.00  0.00      PROB  
ATOM   2921 HG11 ILE P  84       7.278  -3.186  -7.815  0.00  0.00      PROB  
ATOM   2922 HG12 ILE P  84       6.240  -3.022  -9.258  0.00  0.00      PROB  
ATOM   2923  CD  ILE P  84       7.732  -1.423  -9.068  0.00  0.00      PROB  
ATOM   2924  HD1 ILE P  84       8.807  -1.250  -8.845  0.00  0.00      PROB  
ATOM   2925  HD2 ILE P  84       7.188  -0.859  -8.280  0.00  0.00      PROB  
ATOM   2926  HD3 ILE P  84       7.299  -0.999  -9.999  0.00  0.00      PROB  
ATOM   2927  C   ILE P  84       9.027  -4.744 -11.945  0.00  0.00      PROB  
ATOM   2928  O   ILE P  84      10.094  -4.263 -12.363  0.00  0.00      PROB  
ATOM   2929  N   ILE P  85       8.697  -5.980 -12.280  0.00  0.00      PROB  
ATOM   2930  HN  ILE P  85       7.832  -6.428 -12.068  0.00  0.00      PROB  
ATOM   2931  CA  ILE P  85       9.550  -6.872 -12.968  0.00  0.00      PROB  
ATOM   2932  HA  ILE P  85      10.463  -6.924 -12.393  0.00  0.00      PROB  
ATOM   2933  CB  ILE P  85       8.921  -8.262 -13.088  0.00  0.00      PROB  
ATOM   2934  HB  ILE P  85       7.909  -8.201 -13.543  0.00  0.00      PROB  
ATOM   2935  CG2 ILE P  85       9.737  -9.266 -13.927  0.00  0.00      PROB  
ATOM   2936 HG21 ILE P  85       9.295 -10.285 -13.914  0.00  0.00      PROB  
ATOM   2937 HG22 ILE P  85      10.712  -9.324 -13.399  0.00  0.00      PROB  
ATOM   2938 HG23 ILE P  85       9.726  -8.906 -14.978  0.00  0.00      PROB  
ATOM   2939  CG1 ILE P  85       8.812  -8.782 -11.607  0.00  0.00      PROB  
ATOM   2940 HG11 ILE P  85       8.380  -8.072 -10.869  0.00  0.00      PROB  
ATOM   2941 HG12 ILE P  85       9.877  -8.764 -11.291  0.00  0.00      PROB  
ATOM   2942  CD  ILE P  85       8.107 -10.095 -11.361  0.00  0.00      PROB  
ATOM   2943  HD1 ILE P  85       8.638 -10.892 -11.923  0.00  0.00      PROB  
ATOM   2944  HD2 ILE P  85       7.023 -10.126 -11.605  0.00  0.00      PROB  
ATOM   2945  HD3 ILE P  85       8.194 -10.335 -10.279  0.00  0.00      PROB  
ATOM   2946  C   ILE P  85       9.955  -6.375 -14.387  0.00  0.00      PROB  
ATOM   2947  O   ILE P  85      11.081  -6.525 -14.845  0.00  0.00      PROB  
ATOM   2948  N   GLU P  86       8.984  -5.785 -15.152  0.00  0.00      PROB  
ATOM   2949  HN  GLU P  86       8.061  -5.656 -14.798  0.00  0.00      PROB  
ATOM   2950  CA  GLU P  86       9.291  -5.192 -16.491  0.00  0.00      PROB  
ATOM   2951  HA  GLU P  86       9.816  -5.835 -17.182  0.00  0.00      PROB  
ATOM   2952  CB  GLU P  86       7.941  -4.662 -17.131  0.00  0.00      PROB  
ATOM   2953  HB1 GLU P  86       8.134  -3.878 -17.894  0.00  0.00      PROB  
ATOM   2954  HB2 GLU P  86       7.302  -4.192 -16.353  0.00  0.00      PROB  
ATOM   2955  CG  GLU P  86       7.238  -5.775 -17.956  0.00  0.00      PROB  
ATOM   2956  HG1 GLU P  86       6.221  -5.454 -18.268  0.00  0.00      PROB  
ATOM   2957  HG2 GLU P  86       7.013  -6.512 -17.156  0.00  0.00      PROB  
ATOM   2958  CD  GLU P  86       8.092  -6.402 -19.059  0.00  0.00      PROB  
ATOM   2959  OE1 GLU P  86       8.968  -5.732 -19.643  0.00  0.00      PROB  
ATOM   2960  OE2 GLU P  86       7.801  -7.535 -19.430  0.00  0.00      PROB  
ATOM   2961  C   GLU P  86      10.138  -3.846 -16.319  0.00  0.00      PROB  
ATOM   2962  O   GLU P  86      10.806  -3.531 -17.273  0.00  0.00      PROB  
ATOM   2963  N   THR P  87      10.107  -3.200 -15.115  0.00  0.00      PROB  
ATOM   2964  HN  THR P  87       9.395  -3.603 -14.545  0.00  0.00      PROB  
ATOM   2965  CA  THR P  87      10.948  -2.081 -14.688  0.00  0.00      PROB  
ATOM   2966  HA  THR P  87      11.138  -1.306 -15.416  0.00  0.00      PROB  
ATOM   2967  CB  THR P  87      10.246  -1.374 -13.444  0.00  0.00      PROB  
ATOM   2968  HB  THR P  87      10.293  -2.010 -12.534  0.00  0.00      PROB  
ATOM   2969  OG1 THR P  87       8.915  -1.122 -13.737  0.00  0.00      PROB  
ATOM   2970  HG1 THR P  87       8.385  -1.921 -13.766  0.00  0.00      PROB  
ATOM   2971  CG2 THR P  87      10.929  -0.071 -13.130  0.00  0.00      PROB  
ATOM   2972 HG21 THR P  87      10.992   0.537 -14.057  0.00  0.00      PROB  
ATOM   2973 HG22 THR P  87      11.964  -0.183 -12.742  0.00  0.00      PROB  
ATOM   2974 HG23 THR P  87      10.379   0.447 -12.315  0.00  0.00      PROB  
ATOM   2975  C   THR P  87      12.325  -2.512 -14.189  0.00  0.00      PROB  
ATOM   2976  O   THR P  87      13.270  -1.727 -14.148  0.00  0.00      PROB  
ATOM   2977  N   LEU P  88      12.551  -3.776 -13.906  0.00  0.00      PROB  
ATOM   2978  HN  LEU P  88      11.854  -4.470 -14.068  0.00  0.00      PROB  
ATOM   2979  CA  LEU P  88      13.855  -4.277 -13.443  0.00  0.00      PROB  
ATOM   2980  HA  LEU P  88      14.476  -3.440 -13.159  0.00  0.00      PROB  
ATOM   2981  CB  LEU P  88      13.799  -5.441 -12.365  0.00  0.00      PROB  
ATOM   2982  HB1 LEU P  88      14.823  -5.707 -12.027  0.00  0.00      PROB  
ATOM   2983  HB2 LEU P  88      13.268  -6.332 -12.763  0.00  0.00      PROB  
ATOM   2984  CG  LEU P  88      13.137  -4.872 -11.059  0.00  0.00      PROB  
ATOM   2985  HG  LEU P  88      12.094  -4.592 -11.317  0.00  0.00      PROB  
ATOM   2986  CD1 LEU P  88      12.749  -5.883  -9.930  0.00  0.00      PROB  
ATOM   2987 HD11 LEU P  88      13.664  -6.125  -9.347  0.00  0.00      PROB  
ATOM   2988 HD12 LEU P  88      12.244  -6.792 -10.321  0.00  0.00      PROB  
ATOM   2989 HD13 LEU P  88      11.966  -5.467  -9.261  0.00  0.00      PROB  
ATOM   2990  CD2 LEU P  88      13.822  -3.691 -10.433  0.00  0.00      PROB  
ATOM   2991 HD21 LEU P  88      14.037  -2.842 -11.116  0.00  0.00      PROB  
ATOM   2992 HD22 LEU P  88      14.821  -4.023 -10.077  0.00  0.00      PROB  
ATOM   2993 HD23 LEU P  88      13.270  -3.382  -9.519  0.00  0.00      PROB  
ATOM   2994  C   LEU P  88      14.704  -4.899 -14.566  0.00  0.00      PROB  
ATOM   2995  O   LEU P  88      15.798  -5.440 -14.384  0.00  0.00      PROB  
ATOM   2996  N   ARG P  89      14.252  -4.822 -15.823  0.00  0.00      PROB  
ATOM   2997  HN  ARG P  89      13.342  -4.459 -16.010  0.00  0.00      PROB  
ATOM   2998  CA  ARG P  89      14.924  -5.207 -16.975  0.00  0.00      PROB  
ATOM   2999  HA  ARG P  89      15.169  -6.248 -16.830  0.00  0.00      PROB  
ATOM   3000  CB  ARG P  89      14.104  -5.236 -18.306  0.00  0.00      PROB  
ATOM   3001  HB1 ARG P  89      14.721  -5.245 -19.230  0.00  0.00      PROB  
ATOM   3002  HB2 ARG P  89      13.484  -4.318 -18.390  0.00  0.00      PROB  
ATOM   3003  CG  ARG P  89      13.122  -6.428 -18.352  0.00  0.00      PROB  
ATOM   3004  HG1 ARG P  89      12.337  -6.266 -17.583  0.00  0.00      PROB  
ATOM   3005  HG2 ARG P  89      13.704  -7.294 -17.971  0.00  0.00      PROB  
ATOM   3006  CD  ARG P  89      12.385  -6.715 -19.667  0.00  0.00      PROB  
ATOM   3007  HD1 ARG P  89      13.034  -7.194 -20.431  0.00  0.00      PROB  
ATOM   3008  HD2 ARG P  89      12.050  -5.747 -20.098  0.00  0.00      PROB  
ATOM   3009  NE  ARG P  89      11.180  -7.487 -19.388  0.00  0.00      PROB  
ATOM   3010  HE  ARG P  89      10.278  -7.063 -19.470  0.00  0.00      PROB  
ATOM   3011  CZ  ARG P  89      11.151  -8.663 -18.818  0.00  0.00      PROB  
ATOM   3012  NH1 ARG P  89      12.192  -9.450 -18.665  0.00  0.00      PROB  
ATOM   3013 HH11 ARG P  89      13.081  -9.129 -18.993  0.00  0.00      PROB  
ATOM   3014 HH12 ARG P  89      12.054 -10.398 -18.378  0.00  0.00      PROB  
ATOM   3015  NH2 ARG P  89       9.968  -9.166 -18.509  0.00  0.00      PROB  
ATOM   3016 HH21 ARG P  89       9.255  -8.505 -18.743  0.00  0.00      PROB  
ATOM   3017 HH22 ARG P  89       9.848  -9.887 -17.826  0.00  0.00      PROB  
ATOM   3018  C   ARG P  89      16.168  -4.457 -17.302  0.00  0.00      PROB  
ATOM   3019  O   ARG P  89      16.193  -3.247 -17.036  0.00  0.00      PROB  
ATOM   3020  N   LYS P  90      17.250  -5.158 -17.823  0.00  0.00      PROB  
ATOM   3021  HN  LYS P  90      17.039  -6.111 -18.025  0.00  0.00      PROB  
ATOM   3022  CA  LYS P  90      18.594  -4.586 -17.977  0.00  0.00      PROB  
ATOM   3023  HA  LYS P  90      18.820  -4.172 -17.006  0.00  0.00      PROB  
ATOM   3024  CB  LYS P  90      19.439  -5.778 -18.254  0.00  0.00      PROB  
ATOM   3025  HB1 LYS P  90      20.443  -5.445 -18.593  0.00  0.00      PROB  
ATOM   3026  HB2 LYS P  90      18.876  -6.360 -19.015  0.00  0.00      PROB  
ATOM   3027  CG  LYS P  90      19.832  -6.617 -17.058  0.00  0.00      PROB  
ATOM   3028  HG1 LYS P  90      18.893  -7.146 -16.790  0.00  0.00      PROB  
ATOM   3029  HG2 LYS P  90      20.239  -6.063 -16.185  0.00  0.00      PROB  
ATOM   3030  CD  LYS P  90      20.857  -7.602 -17.520  0.00  0.00      PROB  
ATOM   3031  HD1 LYS P  90      21.743  -7.042 -17.887  0.00  0.00      PROB  
ATOM   3032  HD2 LYS P  90      20.378  -8.039 -18.422  0.00  0.00      PROB  
ATOM   3033  CE  LYS P  90      21.222  -8.596 -16.413  0.00  0.00      PROB  
ATOM   3034  HE1 LYS P  90      20.366  -9.285 -16.250  0.00  0.00      PROB  
ATOM   3035  HE2 LYS P  90      21.542  -8.101 -15.471  0.00  0.00      PROB  
ATOM   3036  NZ  LYS P  90      22.290  -9.474 -16.928  0.00  0.00      PROB  
ATOM   3037  HZ1 LYS P  90      23.233  -9.036 -16.910  0.00  0.00      PROB  
ATOM   3038  HZ2 LYS P  90      22.157  -9.562 -17.956  0.00  0.00      PROB  
ATOM   3039  HZ3 LYS P  90      22.510 -10.358 -16.426  0.00  0.00      PROB  
ATOM   3040  C   LYS P  90      18.794  -3.530 -19.002  0.00  0.00      PROB  
ATOM   3041  O   LYS P  90      18.231  -3.517 -20.048  0.00  0.00      PROB  
ATOM   3042  N   LYS P  91      19.709  -2.625 -18.617  0.00  0.00      PROB  
ATOM   3043  HN  LYS P  91      20.175  -2.620 -17.736  0.00  0.00      PROB  
ATOM   3044  CA  LYS P  91      20.152  -1.491 -19.400  0.00  0.00      PROB  
ATOM   3045  HA  LYS P  91      19.605  -1.518 -20.332  0.00  0.00      PROB  
ATOM   3046  CB  LYS P  91      19.746  -0.189 -18.574  0.00  0.00      PROB  
ATOM   3047  HB1 LYS P  91      20.142   0.736 -19.044  0.00  0.00      PROB  
ATOM   3048  HB2 LYS P  91      20.170  -0.320 -17.556  0.00  0.00      PROB  
ATOM   3049  CG  LYS P  91      18.197   0.068 -18.475  0.00  0.00      PROB  
ATOM   3050  HG1 LYS P  91      18.066   0.623 -17.521  0.00  0.00      PROB  
ATOM   3051  HG2 LYS P  91      17.797  -0.968 -18.430  0.00  0.00      PROB  
ATOM   3052  CD  LYS P  91      17.666   0.992 -19.578  0.00  0.00      PROB  
ATOM   3053  HD1 LYS P  91      17.705   0.372 -20.499  0.00  0.00      PROB  
ATOM   3054  HD2 LYS P  91      18.435   1.770 -19.769  0.00  0.00      PROB  
ATOM   3055  CE  LYS P  91      16.316   1.565 -19.233  0.00  0.00      PROB  
ATOM   3056  HE1 LYS P  91      16.497   2.265 -18.390  0.00  0.00      PROB  
ATOM   3057  HE2 LYS P  91      15.609   0.728 -19.047  0.00  0.00      PROB  
ATOM   3058  NZ  LYS P  91      15.724   2.319 -20.365  0.00  0.00      PROB  
ATOM   3059  HZ1 LYS P  91      16.347   3.072 -20.719  0.00  0.00      PROB  
ATOM   3060  HZ2 LYS P  91      14.778   2.640 -20.075  0.00  0.00      PROB  
ATOM   3061  HZ3 LYS P  91      15.634   1.578 -21.090  0.00  0.00      PROB  
ATOM   3062  C   LYS P  91      21.639  -1.602 -19.634  0.00  0.00      PROB  
ATOM   3063  OT1 LYS P  91      22.343  -1.786 -18.626  0.00  0.00      PROB  
ATOM   3064  OT2 LYS P  91      22.122  -1.369 -20.799  0.00  0.00      PROB  
ATOM   3065  N   SER P 173      -4.636   4.947  23.990  0.00  0.00      PROC  
ATOM   3066  HT1 SER P 173      -4.578   4.025  24.468  0.00  0.00      PROC  
ATOM   3067  HT2 SER P 173      -5.470   5.460  24.339  0.00  0.00      PROC  
ATOM   3068  HT3 SER P 173      -3.787   5.518  24.180  0.00  0.00      PROC  
ATOM   3069  CA  SER P 173      -4.812   4.678  22.546  0.00  0.00      PROC  
ATOM   3070  HA  SER P 173      -4.794   5.609  22.000  0.00  0.00      PROC  
ATOM   3071  CB  SER P 173      -3.583   3.906  21.931  0.00  0.00      PROC  
ATOM   3072  HB1 SER P 173      -3.758   2.836  22.176  0.00  0.00      PROC  
ATOM   3073  HB2 SER P 173      -2.646   4.211  22.444  0.00  0.00      PROC  
ATOM   3074  OG  SER P 173      -3.333   4.169  20.550  0.00  0.00      PROC  
ATOM   3075  HG1 SER P 173      -2.584   3.612  20.325  0.00  0.00      PROC  
ATOM   3076  C   SER P 173      -6.133   4.019  22.190  0.00  0.00      PROC  
ATOM   3077  O   SER P 173      -6.984   3.714  23.016  0.00  0.00      PROC  
ATOM   3078  N   LYS P 174      -6.431   3.850  20.890  0.00  0.00      PROC  
ATOM   3079  HN  LYS P 174      -5.835   4.164  20.155  0.00  0.00      PROC  
ATOM   3080  CA  LYS P 174      -7.642   3.334  20.324  0.00  0.00      PROC  
ATOM   3081  HA  LYS P 174      -8.377   3.811  20.956  0.00  0.00      PROC  
ATOM   3082  CB  LYS P 174      -7.912   3.747  18.878  0.00  0.00      PROC  
ATOM   3083  HB1 LYS P 174      -8.229   4.811  18.841  0.00  0.00      PROC  
ATOM   3084  HB2 LYS P 174      -8.754   3.150  18.465  0.00  0.00      PROC  
ATOM   3085  CG  LYS P 174      -6.624   3.457  18.084  0.00  0.00      PROC  
ATOM   3086  HG1 LYS P 174      -6.205   2.429  18.135  0.00  0.00      PROC  
ATOM   3087  HG2 LYS P 174      -5.718   3.997  18.433  0.00  0.00      PROC  
ATOM   3088  CD  LYS P 174      -6.668   3.700  16.544  0.00  0.00      PROC  
ATOM   3089  HD1 LYS P 174      -7.217   2.834  16.115  0.00  0.00      PROC  
ATOM   3090  HD2 LYS P 174      -5.615   3.643  16.195  0.00  0.00      PROC  
ATOM   3091  CE  LYS P 174      -7.225   4.980  16.044  0.00  0.00      PROC  
ATOM   3092  HE1 LYS P 174      -8.290   5.065  16.348  0.00  0.00      PROC  
ATOM   3093  HE2 LYS P 174      -7.138   5.126  14.946  0.00  0.00      PROC  
ATOM   3094  NZ  LYS P 174      -6.629   6.253  16.576  0.00  0.00      PROC  
ATOM   3095  HZ1 LYS P 174      -6.497   6.816  15.711  0.00  0.00      PROC  
ATOM   3096  HZ2 LYS P 174      -5.721   6.055  17.043  0.00  0.00      PROC  
ATOM   3097  HZ3 LYS P 174      -7.205   6.734  17.296  0.00  0.00      PROC  
ATOM   3098  C   LYS P 174      -7.640   1.826  20.467  0.00  0.00      PROC  
ATOM   3099  O   LYS P 174      -6.671   1.138  20.312  0.00  0.00      PROC  
ATOM   3100  N   GLU P 175      -8.867   1.372  20.868  0.00  0.00      PROC  
ATOM   3101  HN  GLU P 175      -9.506   2.122  21.015  0.00  0.00      PROC  
ATOM   3102  CA  GLU P 175      -9.143   0.073  21.416  0.00  0.00      PROC  
ATOM   3103  HA  GLU P 175      -8.421  -0.179  22.179  0.00  0.00      PROC  
ATOM   3104  CB  GLU P 175     -10.480   0.077  22.215  0.00  0.00      PROC  
ATOM   3105  HB1 GLU P 175     -10.839  -0.959  22.397  0.00  0.00      PROC  
ATOM   3106  HB2 GLU P 175     -11.193   0.596  21.540  0.00  0.00      PROC  
ATOM   3107  CG  GLU P 175     -10.355   0.779  23.577  0.00  0.00      PROC  
ATOM   3108  HG1 GLU P 175      -9.921   1.791  23.429  0.00  0.00      PROC  
ATOM   3109  HG2 GLU P 175      -9.718   0.171  24.256  0.00  0.00      PROC  
ATOM   3110  CD  GLU P 175     -11.746   0.927  24.118  0.00  0.00      PROC  
ATOM   3111  OE1 GLU P 175     -12.344   2.026  23.982  0.00  0.00      PROC  
ATOM   3112  OE2 GLU P 175     -12.234   0.025  24.878  0.00  0.00      PROC  
ATOM   3113  C   GLU P 175      -9.129  -1.004  20.390  0.00  0.00      PROC  
ATOM   3114  O   GLU P 175      -9.027  -2.257  20.670  0.00  0.00      PROC  
ATOM   3115  N   SER P 176      -9.252  -0.628  19.074  0.00  0.00      PROC  
ATOM   3116  HN  SER P 176      -9.419   0.351  18.994  0.00  0.00      PROC  
ATOM   3117  CA  SER P 176      -9.047  -1.594  17.927  0.00  0.00      PROC  
ATOM   3118  HA  SER P 176      -8.316  -2.386  17.989  0.00  0.00      PROC  
ATOM   3119  CB  SER P 176     -10.388  -2.219  17.439  0.00  0.00      PROC  
ATOM   3120  HB1 SER P 176     -11.126  -1.489  17.043  0.00  0.00      PROC  
ATOM   3121  HB2 SER P 176     -10.828  -2.650  18.363  0.00  0.00      PROC  
ATOM   3122  OG  SER P 176     -10.131  -3.207  16.432  0.00  0.00      PROC  
ATOM   3123  HG1 SER P 176     -11.008  -3.540  16.229  0.00  0.00      PROC  
ATOM   3124  C   SER P 176      -8.587  -0.586  16.857  0.00  0.00      PROC  
ATOM   3125  O   SER P 176      -8.919   0.612  16.853  0.00  0.00      PROC  
ATOM   3126  N   ALA P 177      -7.745  -1.029  15.889  0.00  0.00      PROC  
ATOM   3127  HN  ALA P 177      -7.442  -1.979  15.908  0.00  0.00      PROC  
ATOM   3128  CA  ALA P 177      -7.154  -0.285  14.860  0.00  0.00      PROC  
ATOM   3129  HA  ALA P 177      -7.043   0.737  15.192  0.00  0.00      PROC  
ATOM   3130  CB  ALA P 177      -5.881  -1.109  14.572  0.00  0.00      PROC  
ATOM   3131  HB1 ALA P 177      -5.371  -1.258  15.548  0.00  0.00      PROC  
ATOM   3132  HB2 ALA P 177      -5.289  -0.501  13.855  0.00  0.00      PROC  
ATOM   3133  HB3 ALA P 177      -6.156  -2.108  14.171  0.00  0.00      PROC  
ATOM   3134  C   ALA P 177      -8.061  -0.300  13.651  0.00  0.00      PROC  
ATOM   3135  O   ALA P 177      -7.619   0.228  12.621  0.00  0.00      PROC  
ATOM   3136  N   ILE P 178      -9.277  -0.873  13.770  0.00  0.00      PROC  
ATOM   3137  HN  ILE P 178      -9.420  -1.233  14.690  0.00  0.00      PROC  
ATOM   3138  CA  ILE P 178     -10.262  -1.032  12.687  0.00  0.00      PROC  
ATOM   3139  HA  ILE P 178      -9.707  -1.188  11.773  0.00  0.00      PROC  
ATOM   3140  CB  ILE P 178     -11.232  -2.286  12.986  0.00  0.00      PROC  
ATOM   3141  HB  ILE P 178     -11.671  -2.067  13.983  0.00  0.00      PROC  
ATOM   3142  CG2 ILE P 178     -12.301  -2.366  11.842  0.00  0.00      PROC  
ATOM   3143 HG21 ILE P 178     -12.943  -3.267  11.731  0.00  0.00      PROC  
ATOM   3144 HG22 ILE P 178     -11.784  -2.152  10.882  0.00  0.00      PROC  
ATOM   3145 HG23 ILE P 178     -12.988  -1.494  11.895  0.00  0.00      PROC  
ATOM   3146  CG1 ILE P 178     -10.531  -3.649  13.072  0.00  0.00      PROC  
ATOM   3147 HG11 ILE P 178     -11.280  -4.391  13.424  0.00  0.00      PROC  
ATOM   3148 HG12 ILE P 178      -9.707  -3.604  13.815  0.00  0.00      PROC  
ATOM   3149  CD  ILE P 178     -10.034  -4.276  11.784  0.00  0.00      PROC  
ATOM   3150  HD1 ILE P 178     -10.834  -4.550  11.063  0.00  0.00      PROC  
ATOM   3151  HD2 ILE P 178      -9.528  -5.263  11.863  0.00  0.00      PROC  
ATOM   3152  HD3 ILE P 178      -9.397  -3.470  11.363  0.00  0.00      PROC  
ATOM   3153  C   ILE P 178     -11.001   0.304  12.566  0.00  0.00      PROC  
ATOM   3154  O   ILE P 178     -11.389   0.918  13.571  0.00  0.00      PROC  
ATOM   3155  N   ALA P 179     -11.315   0.811  11.317  0.00  0.00      PROC  
ATOM   3156  HN  ALA P 179     -11.033   0.222  10.564  0.00  0.00      PROC  
ATOM   3157  CA  ALA P 179     -11.968   1.971  10.927  0.00  0.00      PROC  
ATOM   3158  HA  ALA P 179     -11.451   2.664  11.573  0.00  0.00      PROC  
ATOM   3159  CB  ALA P 179     -11.765   2.311   9.445  0.00  0.00      PROC  
ATOM   3160  HB1 ALA P 179     -10.679   2.185   9.248  0.00  0.00      PROC  
ATOM   3161  HB2 ALA P 179     -12.157   3.344   9.325  0.00  0.00      PROC  
ATOM   3162  HB3 ALA P 179     -12.358   1.599   8.832  0.00  0.00      PROC  
ATOM   3163  C   ALA P 179     -13.505   1.977  11.272  0.00  0.00      PROC  
ATOM   3164  O   ALA P 179     -14.191   0.935  11.431  0.00  0.00      PROC  
ATOM   3165  N   SER P 180     -14.024   3.178  11.646  0.00  0.00      PROC  
ATOM   3166  HN  SER P 180     -13.490   4.005  11.803  0.00  0.00      PROC  
ATOM   3167  CA  SER P 180     -15.436   3.285  11.822  0.00  0.00      PROC  
ATOM   3168  HA  SER P 180     -15.650   2.659  12.676  0.00  0.00      PROC  
ATOM   3169  CB  SER P 180     -15.853   4.711  12.157  0.00  0.00      PROC  
ATOM   3170  HB1 SER P 180     -15.306   4.945  13.095  0.00  0.00      PROC  
ATOM   3171  HB2 SER P 180     -16.949   4.796  12.319  0.00  0.00      PROC  
ATOM   3172  OG  SER P 180     -15.348   5.601  11.188  0.00  0.00      PROC  
ATOM   3173  HG1 SER P 180     -14.389   5.551  11.164  0.00  0.00      PROC  
ATOM   3174  C   SER P 180     -16.374   2.754  10.802  0.00  0.00      PROC  
ATOM   3175  O   SER P 180     -16.037   2.397   9.691  0.00  0.00      PROC  
ATOM   3176  N   THR P 181     -17.650   2.515  11.187  0.00  0.00      PROC  
ATOM   3177  HN  THR P 181     -17.979   2.724  12.105  0.00  0.00      PROC  
ATOM   3178  CA  THR P 181     -18.608   1.834  10.331  0.00  0.00      PROC  
ATOM   3179  HA  THR P 181     -18.255   0.830  10.147  0.00  0.00      PROC  
ATOM   3180  CB  THR P 181     -19.882   1.510  11.175  0.00  0.00      PROC  
ATOM   3181  HB  THR P 181     -20.302   2.423  11.647  0.00  0.00      PROC  
ATOM   3182  OG1 THR P 181     -19.663   0.546  12.099  0.00  0.00      PROC  
ATOM   3183  HG1 THR P 181     -19.343   1.059  12.845  0.00  0.00      PROC  
ATOM   3184  CG2 THR P 181     -21.002   0.953  10.240  0.00  0.00      PROC  
ATOM   3185 HG21 THR P 181     -20.728   0.117   9.560  0.00  0.00      PROC  
ATOM   3186 HG22 THR P 181     -21.382   1.742   9.556  0.00  0.00      PROC  
ATOM   3187 HG23 THR P 181     -21.821   0.530  10.859  0.00  0.00      PROC  
ATOM   3188  C   THR P 181     -18.919   2.437   8.941  0.00  0.00      PROC  
ATOM   3189  O   THR P 181     -18.753   1.749   7.910  0.00  0.00      PROC  
ATOM   3190  N   GLU P 182     -19.301   3.731   8.874  0.00  0.00      PROC  
ATOM   3191  HN  GLU P 182     -19.483   4.282   9.685  0.00  0.00      PROC  
ATOM   3192  CA  GLU P 182     -19.561   4.413   7.608  0.00  0.00      PROC  
ATOM   3193  HA  GLU P 182     -20.300   3.858   7.049  0.00  0.00      PROC  
ATOM   3194  CB  GLU P 182     -20.023   5.827   7.844  0.00  0.00      PROC  
ATOM   3195  HB1 GLU P 182     -19.309   6.417   8.457  0.00  0.00      PROC  
ATOM   3196  HB2 GLU P 182     -20.942   5.669   8.447  0.00  0.00      PROC  
ATOM   3197  CG  GLU P 182     -20.530   6.590   6.632  0.00  0.00      PROC  
ATOM   3198  HG1 GLU P 182     -21.138   5.963   5.945  0.00  0.00      PROC  
ATOM   3199  HG2 GLU P 182     -19.658   7.033   6.104  0.00  0.00      PROC  
ATOM   3200  CD  GLU P 182     -21.290   7.812   6.992  0.00  0.00      PROC  
ATOM   3201  OE1 GLU P 182     -20.762   8.838   7.586  0.00  0.00      PROC  
ATOM   3202  OE2 GLU P 182     -22.521   7.862   6.571  0.00  0.00      PROC  
ATOM   3203  C   GLU P 182     -18.424   4.508   6.645  0.00  0.00      PROC  
ATOM   3204  O   GLU P 182     -18.623   4.285   5.451  0.00  0.00      PROC  
ATOM   3205  N   VAL P 183     -17.131   4.790   6.981  0.00  0.00      PROC  
ATOM   3206  HN  VAL P 183     -16.963   4.790   7.963  0.00  0.00      PROC  
ATOM   3207  CA  VAL P 183     -16.014   4.801   6.085  0.00  0.00      PROC  
ATOM   3208  HA  VAL P 183     -16.369   5.429   5.281  0.00  0.00      PROC  
ATOM   3209  CB  VAL P 183     -14.808   5.508   6.606  0.00  0.00      PROC  
ATOM   3210  HB  VAL P 183     -15.188   6.324   7.256  0.00  0.00      PROC  
ATOM   3211  CG1 VAL P 183     -13.794   4.641   7.381  0.00  0.00      PROC  
ATOM   3212 HG11 VAL P 183     -12.998   5.275   7.825  0.00  0.00      PROC  
ATOM   3213 HG12 VAL P 183     -13.328   3.860   6.743  0.00  0.00      PROC  
ATOM   3214 HG13 VAL P 183     -14.416   4.213   8.196  0.00  0.00      PROC  
ATOM   3215  CG2 VAL P 183     -14.023   6.154   5.533  0.00  0.00      PROC  
ATOM   3216 HG21 VAL P 183     -14.698   6.900   5.062  0.00  0.00      PROC  
ATOM   3217 HG22 VAL P 183     -13.658   5.580   4.655  0.00  0.00      PROC  
ATOM   3218 HG23 VAL P 183     -13.112   6.677   5.895  0.00  0.00      PROC  
ATOM   3219  C   VAL P 183     -15.738   3.467   5.473  0.00  0.00      PROC  
ATOM   3220  O   VAL P 183     -15.603   3.340   4.273  0.00  0.00      PROC  
ATOM   3221  N   LYS P 184     -15.832   2.364   6.279  0.00  0.00      PROC  
ATOM   3222  HN  LYS P 184     -16.030   2.472   7.250  0.00  0.00      PROC  
ATOM   3223  CA  LYS P 184     -15.762   1.024   5.751  0.00  0.00      PROC  
ATOM   3224  HA  LYS P 184     -14.781   0.922   5.311  0.00  0.00      PROC  
ATOM   3225  CB  LYS P 184     -15.826  -0.117   6.834  0.00  0.00      PROC  
ATOM   3226  HB1 LYS P 184     -15.596  -1.077   6.324  0.00  0.00      PROC  
ATOM   3227  HB2 LYS P 184     -16.811  -0.246   7.331  0.00  0.00      PROC  
ATOM   3228  CG  LYS P 184     -14.619  -0.080   7.791  0.00  0.00      PROC  
ATOM   3229  HG1 LYS P 184     -14.671   0.981   8.117  0.00  0.00      PROC  
ATOM   3230  HG2 LYS P 184     -13.652  -0.149   7.248  0.00  0.00      PROC  
ATOM   3231  CD  LYS P 184     -14.650  -1.150   8.927  0.00  0.00      PROC  
ATOM   3232  HD1 LYS P 184     -13.771  -1.037   9.597  0.00  0.00      PROC  
ATOM   3233  HD2 LYS P 184     -14.410  -2.084   8.375  0.00  0.00      PROC  
ATOM   3234  CE  LYS P 184     -15.955  -1.261   9.715  0.00  0.00      PROC  
ATOM   3235  HE1 LYS P 184     -16.664  -1.672   8.965  0.00  0.00      PROC  
ATOM   3236  HE2 LYS P 184     -16.285  -0.259  10.063  0.00  0.00      PROC  
ATOM   3237  NZ  LYS P 184     -15.904  -2.241  10.870  0.00  0.00      PROC  
ATOM   3238  HZ1 LYS P 184     -15.313  -2.993  10.463  0.00  0.00      PROC  
ATOM   3239  HZ2 LYS P 184     -16.874  -2.607  10.957  0.00  0.00      PROC  
ATOM   3240  HZ3 LYS P 184     -15.640  -1.790  11.769  0.00  0.00      PROC  
ATOM   3241  C   LYS P 184     -16.821   0.750   4.679  0.00  0.00      PROC  
ATOM   3242  O   LYS P 184     -16.555   0.254   3.608  0.00  0.00      PROC  
ATOM   3243  N   LEU P 185     -18.101   1.173   5.025  0.00  0.00      PROC  
ATOM   3244  HN  LEU P 185     -18.337   1.427   5.960  0.00  0.00      PROC  
ATOM   3245  CA  LEU P 185     -19.199   1.083   4.080  0.00  0.00      PROC  
ATOM   3246  HA  LEU P 185     -19.428   0.059   3.825  0.00  0.00      PROC  
ATOM   3247  CB  LEU P 185     -20.521   1.659   4.825  0.00  0.00      PROC  
ATOM   3248  HB1 LEU P 185     -20.355   2.726   5.087  0.00  0.00      PROC  
ATOM   3249  HB2 LEU P 185     -20.590   1.184   5.827  0.00  0.00      PROC  
ATOM   3250  CG  LEU P 185     -21.901   1.352   4.181  0.00  0.00      PROC  
ATOM   3251  HG  LEU P 185     -21.958   0.306   3.809  0.00  0.00      PROC  
ATOM   3252  CD1 LEU P 185     -23.038   1.510   5.176  0.00  0.00      PROC  
ATOM   3253 HD11 LEU P 185     -24.016   1.334   4.679  0.00  0.00      PROC  
ATOM   3254 HD12 LEU P 185     -22.986   2.531   5.610  0.00  0.00      PROC  
ATOM   3255 HD13 LEU P 185     -22.817   0.727   5.933  0.00  0.00      PROC  
ATOM   3256  CD2 LEU P 185     -22.246   2.374   3.106  0.00  0.00      PROC  
ATOM   3257 HD21 LEU P 185     -21.909   3.364   3.482  0.00  0.00      PROC  
ATOM   3258 HD22 LEU P 185     -23.332   2.355   2.876  0.00  0.00      PROC  
ATOM   3259 HD23 LEU P 185     -21.731   2.251   2.130  0.00  0.00      PROC  
ATOM   3260  C   LEU P 185     -19.080   1.839   2.854  0.00  0.00      PROC  
ATOM   3261  O   LEU P 185     -19.305   1.397   1.728  0.00  0.00      PROC  
ATOM   3262  N   ARG P 186     -18.762   3.097   2.949  0.00  0.00      PROC  
ATOM   3263  HN  ARG P 186     -18.511   3.436   3.853  0.00  0.00      PROC  
ATOM   3264  CA  ARG P 186     -18.706   3.968   1.776  0.00  0.00      PROC  
ATOM   3265  HA  ARG P 186     -19.688   3.862   1.339  0.00  0.00      PROC  
ATOM   3266  CB  ARG P 186     -18.571   5.454   2.156  0.00  0.00      PROC  
ATOM   3267  HB1 ARG P 186     -18.123   6.072   1.349  0.00  0.00      PROC  
ATOM   3268  HB2 ARG P 186     -17.902   5.486   3.043  0.00  0.00      PROC  
ATOM   3269  CG  ARG P 186     -19.914   6.126   2.470  0.00  0.00      PROC  
ATOM   3270  HG1 ARG P 186     -19.645   7.127   2.868  0.00  0.00      PROC  
ATOM   3271  HG2 ARG P 186     -20.432   5.451   3.185  0.00  0.00      PROC  
ATOM   3272  CD  ARG P 186     -20.896   6.322   1.237  0.00  0.00      PROC  
ATOM   3273  HD1 ARG P 186     -21.219   5.356   0.793  0.00  0.00      PROC  
ATOM   3274  HD2 ARG P 186     -20.470   7.071   0.536  0.00  0.00      PROC  
ATOM   3275  NE  ARG P 186     -22.088   7.017   1.819  0.00  0.00      PROC  
ATOM   3276  HE  ARG P 186     -22.267   6.876   2.793  0.00  0.00      PROC  
ATOM   3277  CZ  ARG P 186     -23.074   7.516   1.075  0.00  0.00      PROC  
ATOM   3278  NH1 ARG P 186     -23.201   7.335  -0.248  0.00  0.00      PROC  
ATOM   3279 HH11 ARG P 186     -22.487   6.787  -0.684  0.00  0.00      PROC  
ATOM   3280 HH12 ARG P 186     -24.076   7.503  -0.701  0.00  0.00      PROC  
ATOM   3281  NH2 ARG P 186     -24.032   8.176   1.660  0.00  0.00      PROC  
ATOM   3282 HH21 ARG P 186     -23.895   8.396   2.626  0.00  0.00      PROC  
ATOM   3283 HH22 ARG P 186     -24.751   8.640   1.143  0.00  0.00      PROC  
ATOM   3284  C   ARG P 186     -17.594   3.577   0.811  0.00  0.00      PROC  
ATOM   3285  O   ARG P 186     -17.672   3.746  -0.392  0.00  0.00      PROC  
ATOM   3286  N   LEU P 187     -16.485   3.007   1.368  0.00  0.00      PROC  
ATOM   3287  HN  LEU P 187     -16.515   2.836   2.349  0.00  0.00      PROC  
ATOM   3288  CA  LEU P 187     -15.420   2.463   0.560  0.00  0.00      PROC  
ATOM   3289  HA  LEU P 187     -15.163   3.205  -0.181  0.00  0.00      PROC  
ATOM   3290  CB  LEU P 187     -14.119   2.170   1.317  0.00  0.00      PROC  
ATOM   3291  HB1 LEU P 187     -14.230   1.322   2.026  0.00  0.00      PROC  
ATOM   3292  HB2 LEU P 187     -13.921   3.081   1.923  0.00  0.00      PROC  
ATOM   3293  CG  LEU P 187     -12.843   1.875   0.471  0.00  0.00      PROC  
ATOM   3294  HG  LEU P 187     -12.925   0.823   0.123  0.00  0.00      PROC  
ATOM   3295  CD1 LEU P 187     -12.582   2.938  -0.616  0.00  0.00      PROC  
ATOM   3296 HD11 LEU P 187     -12.572   3.979  -0.227  0.00  0.00      PROC  
ATOM   3297 HD12 LEU P 187     -13.450   3.010  -1.306  0.00  0.00      PROC  
ATOM   3298 HD13 LEU P 187     -11.717   2.629  -1.241  0.00  0.00      PROC  
ATOM   3299  CD2 LEU P 187     -11.564   1.903   1.425  0.00  0.00      PROC  
ATOM   3300 HD21 LEU P 187     -11.414   2.880   1.931  0.00  0.00      PROC  
ATOM   3301 HD22 LEU P 187     -10.644   1.627   0.866  0.00  0.00      PROC  
ATOM   3302 HD23 LEU P 187     -11.829   1.091   2.135  0.00  0.00      PROC  
ATOM   3303  C   LEU P 187     -15.830   1.316  -0.197  0.00  0.00      PROC  
ATOM   3304  O   LEU P 187     -15.489   1.149  -1.367  0.00  0.00      PROC  
ATOM   3305  N   GLN P 188     -16.532   0.393   0.368  0.00  0.00      PROC  
ATOM   3306  HN  GLN P 188     -16.651   0.411   1.358  0.00  0.00      PROC  
ATOM   3307  CA  GLN P 188     -17.128  -0.707  -0.395  0.00  0.00      PROC  
ATOM   3308  HA  GLN P 188     -16.386  -1.328  -0.873  0.00  0.00      PROC  
ATOM   3309  CB  GLN P 188     -17.862  -1.680   0.588  0.00  0.00      PROC  
ATOM   3310  HB1 GLN P 188     -18.585  -2.267  -0.017  0.00  0.00      PROC  
ATOM   3311  HB2 GLN P 188     -18.435  -1.135   1.368  0.00  0.00      PROC  
ATOM   3312  CG  GLN P 188     -16.977  -2.547   1.543  0.00  0.00      PROC  
ATOM   3313  HG1 GLN P 188     -16.449  -1.913   2.287  0.00  0.00      PROC  
ATOM   3314  HG2 GLN P 188     -16.282  -3.232   1.013  0.00  0.00      PROC  
ATOM   3315  CD  GLN P 188     -17.850  -3.367   2.459  0.00  0.00      PROC  
ATOM   3316  OE1 GLN P 188     -18.919  -2.973   2.902  0.00  0.00      PROC  
ATOM   3317  NE2 GLN P 188     -17.442  -4.611   2.831  0.00  0.00      PROC  
ATOM   3318 HE21 GLN P 188     -16.506  -4.885   2.612  0.00  0.00      PROC  
ATOM   3319 HE22 GLN P 188     -18.087  -5.198   3.321  0.00  0.00      PROC  
ATOM   3320  C   GLN P 188     -18.062  -0.236  -1.558  0.00  0.00      PROC  
ATOM   3321  O   GLN P 188     -17.983  -0.788  -2.648  0.00  0.00      PROC  
ATOM   3322  N   GLU P 189     -18.914   0.718  -1.246  0.00  0.00      PROC  
ATOM   3323  HN  GLU P 189     -18.903   1.063  -0.311  0.00  0.00      PROC  
ATOM   3324  CA  GLU P 189     -19.750   1.258  -2.248  0.00  0.00      PROC  
ATOM   3325  HA  GLU P 189     -20.436   0.527  -2.652  0.00  0.00      PROC  
ATOM   3326  CB  GLU P 189     -20.670   2.307  -1.508  0.00  0.00      PROC  
ATOM   3327  HB1 GLU P 189     -20.075   3.046  -0.929  0.00  0.00      PROC  
ATOM   3328  HB2 GLU P 189     -21.069   1.865  -0.570  0.00  0.00      PROC  
ATOM   3329  CG  GLU P 189     -21.808   2.923  -2.302  0.00  0.00      PROC  
ATOM   3330  HG1 GLU P 189     -22.663   2.228  -2.451  0.00  0.00      PROC  
ATOM   3331  HG2 GLU P 189     -21.439   3.084  -3.338  0.00  0.00      PROC  
ATOM   3332  CD  GLU P 189     -22.353   4.148  -1.628  0.00  0.00      PROC  
ATOM   3333  OE1 GLU P 189     -21.599   5.170  -1.594  0.00  0.00      PROC  
ATOM   3334  OE2 GLU P 189     -23.472   4.134  -1.108  0.00  0.00      PROC  
ATOM   3335  C   GLU P 189     -18.968   1.925  -3.356  0.00  0.00      PROC  
ATOM   3336  O   GLU P 189     -19.296   1.729  -4.514  0.00  0.00      PROC  
ATOM   3337  N   PHE P 190     -17.874   2.634  -2.974  0.00  0.00      PROC  
ATOM   3338  HN  PHE P 190     -17.532   2.605  -2.038  0.00  0.00      PROC  
ATOM   3339  CA  PHE P 190     -16.968   3.413  -3.883  0.00  0.00      PROC  
ATOM   3340  HA  PHE P 190     -17.630   4.129  -4.347  0.00  0.00      PROC  
ATOM   3341  CB  PHE P 190     -15.943   4.300  -3.109  0.00  0.00      PROC  
ATOM   3342  HB1 PHE P 190     -15.364   3.551  -2.528  0.00  0.00      PROC  
ATOM   3343  HB2 PHE P 190     -16.368   5.070  -2.429  0.00  0.00      PROC  
ATOM   3344  CG  PHE P 190     -14.871   5.053  -3.883  0.00  0.00      PROC  
ATOM   3345  CD1 PHE P 190     -13.533   4.610  -3.927  0.00  0.00      PROC  
ATOM   3346  HD1 PHE P 190     -13.200   3.746  -3.370  0.00  0.00      PROC  
ATOM   3347  CE1 PHE P 190     -12.472   5.371  -4.370  0.00  0.00      PROC  
ATOM   3348  HE1 PHE P 190     -11.501   4.900  -4.403  0.00  0.00      PROC  
ATOM   3349  CZ  PHE P 190     -12.797   6.585  -4.980  0.00  0.00      PROC  
ATOM   3350  HZ  PHE P 190     -12.020   7.127  -5.499  0.00  0.00      PROC  
ATOM   3351  CD2 PHE P 190     -15.130   6.269  -4.459  0.00  0.00      PROC  
ATOM   3352  HD2 PHE P 190     -16.151   6.618  -4.509  0.00  0.00      PROC  
ATOM   3353  CE2 PHE P 190     -14.139   7.008  -5.111  0.00  0.00      PROC  
ATOM   3354  HE2 PHE P 190     -14.314   8.009  -5.478  0.00  0.00      PROC  
ATOM   3355  C   PHE P 190     -16.348   2.575  -4.965  0.00  0.00      PROC  
ATOM   3356  O   PHE P 190     -16.601   2.685  -6.172  0.00  0.00      PROC  
ATOM   3357  N   LEU P 191     -15.457   1.604  -4.503  0.00  0.00      PROC  
ATOM   3358  HN  LEU P 191     -15.315   1.635  -3.517  0.00  0.00      PROC  
ATOM   3359  CA  LEU P 191     -14.797   0.591  -5.344  0.00  0.00      PROC  
ATOM   3360  HA  LEU P 191     -14.132   1.203  -5.935  0.00  0.00      PROC  
ATOM   3361  CB  LEU P 191     -13.975  -0.509  -4.643  0.00  0.00      PROC  
ATOM   3362  HB1 LEU P 191     -13.360  -1.069  -5.380  0.00  0.00      PROC  
ATOM   3363  HB2 LEU P 191     -14.610  -1.278  -4.154  0.00  0.00      PROC  
ATOM   3364  CG  LEU P 191     -13.100  -0.019  -3.435  0.00  0.00      PROC  
ATOM   3365  HG  LEU P 191     -13.725   0.666  -2.823  0.00  0.00      PROC  
ATOM   3366  CD1 LEU P 191     -12.673  -1.103  -2.428  0.00  0.00      PROC  
ATOM   3367 HD11 LEU P 191     -11.755  -1.564  -2.852  0.00  0.00      PROC  
ATOM   3368 HD12 LEU P 191     -13.399  -1.930  -2.277  0.00  0.00      PROC  
ATOM   3369 HD13 LEU P 191     -12.417  -0.540  -1.505  0.00  0.00      PROC  
ATOM   3370  CD2 LEU P 191     -11.852   0.678  -3.997  0.00  0.00      PROC  
ATOM   3371 HD21 LEU P 191     -11.260   1.047  -3.133  0.00  0.00      PROC  
ATOM   3372 HD22 LEU P 191     -12.176   1.525  -4.638  0.00  0.00      PROC  
ATOM   3373 HD23 LEU P 191     -11.243  -0.115  -4.483  0.00  0.00      PROC  
ATOM   3374  C   LEU P 191     -15.605  -0.262  -6.303  0.00  0.00      PROC  
ATOM   3375  O   LEU P 191     -15.238  -0.228  -7.448  0.00  0.00      PROC  
ATOM   3376  N   LEU P 192     -16.679  -0.846  -5.768  0.00  0.00      PROC  
ATOM   3377  HN  LEU P 192     -16.941  -0.672  -4.822  0.00  0.00      PROC  
ATOM   3378  CA  LEU P 192     -17.629  -1.637  -6.581  0.00  0.00      PROC  
ATOM   3379  HA  LEU P 192     -17.071  -2.210  -7.307  0.00  0.00      PROC  
ATOM   3380  CB  LEU P 192     -18.406  -2.687  -5.699  0.00  0.00      PROC  
ATOM   3381  HB1 LEU P 192     -19.289  -3.122  -6.214  0.00  0.00      PROC  
ATOM   3382  HB2 LEU P 192     -18.832  -2.121  -4.843  0.00  0.00      PROC  
ATOM   3383  CG  LEU P 192     -17.411  -3.791  -5.150  0.00  0.00      PROC  
ATOM   3384  HG  LEU P 192     -16.468  -3.332  -4.782  0.00  0.00      PROC  
ATOM   3385  CD1 LEU P 192     -18.041  -4.535  -3.923  0.00  0.00      PROC  
ATOM   3386 HD11 LEU P 192     -17.281  -4.857  -3.180  0.00  0.00      PROC  
ATOM   3387 HD12 LEU P 192     -18.878  -5.229  -4.152  0.00  0.00      PROC  
ATOM   3388 HD13 LEU P 192     -18.541  -3.689  -3.405  0.00  0.00      PROC  
ATOM   3389  CD2 LEU P 192     -17.028  -4.883  -6.207  0.00  0.00      PROC  
ATOM   3390 HD21 LEU P 192     -17.906  -5.421  -6.623  0.00  0.00      PROC  
ATOM   3391 HD22 LEU P 192     -16.449  -5.699  -5.725  0.00  0.00      PROC  
ATOM   3392 HD23 LEU P 192     -16.407  -4.268  -6.894  0.00  0.00      PROC  
ATOM   3393  C   LEU P 192     -18.607  -0.838  -7.389  0.00  0.00      PROC  
ATOM   3394  O   LEU P 192     -19.824  -1.076  -7.474  0.00  0.00      PROC  
ATOM   3395  N   SER P 193     -18.042   0.103  -8.121  0.00  0.00      PROC  
ATOM   3396  HN  SER P 193     -17.060   0.202  -7.975  0.00  0.00      PROC  
ATOM   3397  CA  SER P 193     -18.736   0.894  -9.178  0.00  0.00      PROC  
ATOM   3398  HA  SER P 193     -19.329   0.200  -9.756  0.00  0.00      PROC  
ATOM   3399  CB  SER P 193     -19.561   2.216  -8.807  0.00  0.00      PROC  
ATOM   3400  HB1 SER P 193     -20.400   1.945  -8.131  0.00  0.00      PROC  
ATOM   3401  HB2 SER P 193     -20.065   2.584  -9.726  0.00  0.00      PROC  
ATOM   3402  OG  SER P 193     -18.897   3.286  -8.150  0.00  0.00      PROC  
ATOM   3403  HG1 SER P 193     -18.445   2.926  -7.383  0.00  0.00      PROC  
ATOM   3404  C   SER P 193     -17.586   1.354 -10.141  0.00  0.00      PROC  
ATOM   3405  O   SER P 193     -16.444   1.381  -9.819  0.00  0.00      PROC  
ATOM   3406  N   LYS P 194     -18.059   1.650 -11.361  0.00  0.00      PROC  
ATOM   3407  HN  LYS P 194     -18.959   1.289 -11.590  0.00  0.00      PROC  
ATOM   3408  CA  LYS P 194     -17.155   2.123 -12.405  0.00  0.00      PROC  
ATOM   3409  HA  LYS P 194     -16.208   2.432 -11.990  0.00  0.00      PROC  
ATOM   3410  CB  LYS P 194     -16.961   1.094 -13.557  0.00  0.00      PROC  
ATOM   3411  HB1 LYS P 194     -16.270   1.664 -14.215  0.00  0.00      PROC  
ATOM   3412  HB2 LYS P 194     -17.933   0.933 -14.070  0.00  0.00      PROC  
ATOM   3413  CG  LYS P 194     -16.258  -0.270 -13.141  0.00  0.00      PROC  
ATOM   3414  HG1 LYS P 194     -16.223  -0.906 -14.051  0.00  0.00      PROC  
ATOM   3415  HG2 LYS P 194     -16.884  -0.655 -12.307  0.00  0.00      PROC  
ATOM   3416  CD  LYS P 194     -14.836  -0.042 -12.598  0.00  0.00      PROC  
ATOM   3417  HD1 LYS P 194     -14.872   0.389 -11.575  0.00  0.00      PROC  
ATOM   3418  HD2 LYS P 194     -14.367   0.719 -13.258  0.00  0.00      PROC  
ATOM   3419  CE  LYS P 194     -13.865  -1.186 -12.577  0.00  0.00      PROC  
ATOM   3420  HE1 LYS P 194     -13.555  -1.496 -13.598  0.00  0.00      PROC  
ATOM   3421  HE2 LYS P 194     -14.203  -2.095 -12.035  0.00  0.00      PROC  
ATOM   3422  NZ  LYS P 194     -12.733  -0.786 -11.834  0.00  0.00      PROC  
ATOM   3423  HZ1 LYS P 194     -12.227   0.053 -12.182  0.00  0.00      PROC  
ATOM   3424  HZ2 LYS P 194     -12.023  -1.542 -11.764  0.00  0.00      PROC  
ATOM   3425  HZ3 LYS P 194     -13.051  -0.585 -10.864  0.00  0.00      PROC  
ATOM   3426  C   LYS P 194     -17.684   3.414 -12.984  0.00  0.00      PROC  
ATOM   3427  O   LYS P 194     -18.905   3.628 -13.092  0.00  0.00      PROC  
ATOM   3428  N   SER P 195     -16.760   4.258 -13.399  0.00  0.00      PROC  
ATOM   3429  HN  SER P 195     -15.795   4.013 -13.358  0.00  0.00      PROC  
ATOM   3430  CA  SER P 195     -17.053   5.597 -13.925  0.00  0.00      PROC  
ATOM   3431  HA  SER P 195     -18.042   5.851 -13.574  0.00  0.00      PROC  
ATOM   3432  CB  SER P 195     -16.015   6.662 -13.347  0.00  0.00      PROC  
ATOM   3433  HB1 SER P 195     -16.153   6.498 -12.257  0.00  0.00      PROC  
ATOM   3434  HB2 SER P 195     -16.284   7.720 -13.555  0.00  0.00      PROC  
ATOM   3435  OG  SER P 195     -14.669   6.438 -13.673  0.00  0.00      PROC  
ATOM   3436  HG1 SER P 195     -14.118   7.048 -13.176  0.00  0.00      PROC  
ATOM   3437  C   SER P 195     -16.994   5.866 -15.423  0.00  0.00      PROC  
ATOM   3438  O   SER P 195     -16.262   5.214 -16.209  0.00  0.00      PROC  
ATOM   3439  N   LYS P 196     -17.683   6.973 -15.854  0.00  0.00      PROC  
ATOM   3440  HN  LYS P 196     -18.383   7.419 -15.302  0.00  0.00      PROC  
ATOM   3441  CA  LYS P 196     -17.724   7.515 -17.209  0.00  0.00      PROC  
ATOM   3442  HA  LYS P 196     -17.184   6.799 -17.811  0.00  0.00      PROC  
ATOM   3443  CB  LYS P 196     -19.194   7.902 -17.499  0.00  0.00      PROC  
ATOM   3444  HB1 LYS P 196     -19.272   8.557 -18.393  0.00  0.00      PROC  
ATOM   3445  HB2 LYS P 196     -19.554   8.475 -16.618  0.00  0.00      PROC  
ATOM   3446  CG  LYS P 196     -20.170   6.703 -17.840  0.00  0.00      PROC  
ATOM   3447  HG1 LYS P 196     -21.225   7.051 -17.838  0.00  0.00      PROC  
ATOM   3448  HG2 LYS P 196     -20.132   5.923 -17.050  0.00  0.00      PROC  
ATOM   3449  CD  LYS P 196     -19.932   6.215 -19.269  0.00  0.00      PROC  
ATOM   3450  HD1 LYS P 196     -18.915   5.768 -19.240  0.00  0.00      PROC  
ATOM   3451  HD2 LYS P 196     -19.871   7.104 -19.932  0.00  0.00      PROC  
ATOM   3452  CE  LYS P 196     -20.954   5.182 -19.858  0.00  0.00      PROC  
ATOM   3453  HE1 LYS P 196     -21.996   5.569 -19.847  0.00  0.00      PROC  
ATOM   3454  HE2 LYS P 196     -20.852   4.212 -19.326  0.00  0.00      PROC  
ATOM   3455  NZ  LYS P 196     -20.679   4.902 -21.326  0.00  0.00      PROC  
ATOM   3456  HZ1 LYS P 196     -21.365   4.241 -21.743  0.00  0.00      PROC  
ATOM   3457  HZ2 LYS P 196     -19.679   4.619 -21.374  0.00  0.00      PROC  
ATOM   3458  HZ3 LYS P 196     -20.861   5.815 -21.791  0.00  0.00      PROC  
ATOM   3459  C   LYS P 196     -16.788   8.762 -17.196  0.00  0.00      PROC  
ATOM   3460  OT1 LYS P 196     -15.584   8.551 -17.468  0.00  0.00      PROC  
ATOM   3461  OT2 LYS P 196     -17.152   9.887 -16.912  0.00  0.00      PROC  
END
