# Supplementary material for: Mapping the Interactions Among Class IIa Histone Deacetylases and Myocyte Enhancer Factor 2s
Source: J Chem Inf Model. 2025 Jun 6;65(12):6249–60. doi: 10.1021/acs.jcim.5c00858 (PMC12199305; doi:10.1021/acs.jcim.5c00858)
Supplement: Supplementary file 2 [file ci5c00858_si_002.zip › PDB_structures/HDAC7_MEF2B.pdb]

CRYST1   89.504   89.504   89.504  90.00  90.00  90.00 P 1           1
ATOM      1  N   GLY P   2     -22.382  16.288 -10.438  0.00  0.00      PROA  
ATOM      2  HT1 GLY P   2     -22.894  15.495 -10.873  0.00  0.00      PROA  
ATOM      3  HT2 GLY P   2     -22.080  16.902 -11.221  0.00  0.00      PROA  
ATOM      4  HT3 GLY P   2     -23.079  16.725  -9.801  0.00  0.00      PROA  
ATOM      5  CA  GLY P   2     -21.107  15.792  -9.755  0.00  0.00      PROA  
ATOM      6  HA1 GLY P   2     -20.651  16.625  -9.240  0.00  0.00      PROA  
ATOM      7  HA2 GLY P   2     -20.494  15.289 -10.488  0.00  0.00      PROA  
ATOM      8  C   GLY P   2     -21.440  14.680  -8.803  0.00  0.00      PROA  
ATOM      9  O   GLY P   2     -22.510  14.493  -8.241  0.00  0.00      PROA  
ATOM     10  N   ARG P   3     -20.458  13.774  -8.495  0.00  0.00      PROA  
ATOM     11  HN  ARG P   3     -19.566  13.754  -8.940  0.00  0.00      PROA  
ATOM     12  CA  ARG P   3     -20.791  12.776  -7.508  0.00  0.00      PROA  
ATOM     13  HA  ARG P   3     -21.732  12.316  -7.771  0.00  0.00      PROA  
ATOM     14  CB  ARG P   3     -19.789  11.585  -7.452  0.00  0.00      PROA  
ATOM     15  HB1 ARG P   3     -20.184  10.777  -6.799  0.00  0.00      PROA  
ATOM     16  HB2 ARG P   3     -18.792  11.815  -7.019  0.00  0.00      PROA  
ATOM     17  CG  ARG P   3     -19.662  10.969  -8.860  0.00  0.00      PROA  
ATOM     18  HG1 ARG P   3     -18.819  10.246  -8.887  0.00  0.00      PROA  
ATOM     19  HG2 ARG P   3     -19.440  11.791  -9.574  0.00  0.00      PROA  
ATOM     20  CD  ARG P   3     -20.974  10.361  -9.401  0.00  0.00      PROA  
ATOM     21  HD1 ARG P   3     -21.605  11.198  -9.769  0.00  0.00      PROA  
ATOM     22  HD2 ARG P   3     -21.465   9.755  -8.609  0.00  0.00      PROA  
ATOM     23  NE  ARG P   3     -20.733   9.585 -10.643  0.00  0.00      PROA  
ATOM     24  HE  ARG P   3     -19.783   9.491 -10.938  0.00  0.00      PROA  
ATOM     25  CZ  ARG P   3     -21.761   9.156 -11.431  0.00  0.00      PROA  
ATOM     26  NH1 ARG P   3     -22.984   9.298 -11.051  0.00  0.00      PROA  
ATOM     27 HH11 ARG P   3     -23.216   9.261 -10.079  0.00  0.00      PROA  
ATOM     28 HH12 ARG P   3     -23.563   8.882 -11.752  0.00  0.00      PROA  
ATOM     29  NH2 ARG P   3     -21.448   8.507 -12.488  0.00  0.00      PROA  
ATOM     30 HH21 ARG P   3     -20.462   8.336 -12.484  0.00  0.00      PROA  
ATOM     31 HH22 ARG P   3     -22.054   7.816 -12.882  0.00  0.00      PROA  
ATOM     32  C   ARG P   3     -20.799  13.367  -6.200  0.00  0.00      PROA  
ATOM     33  O   ARG P   3     -19.988  14.203  -5.942  0.00  0.00      PROA  
ATOM     34  N   LYS P   4     -21.674  12.840  -5.293  0.00  0.00      PROA  
ATOM     35  HN  LYS P   4     -22.344  12.118  -5.445  0.00  0.00      PROA  
ATOM     36  CA  LYS P   4     -21.635  13.280  -3.881  0.00  0.00      PROA  
ATOM     37  HA  LYS P   4     -21.232  14.282  -3.841  0.00  0.00      PROA  
ATOM     38  CB  LYS P   4     -23.001  13.106  -3.168  0.00  0.00      PROA  
ATOM     39  HB1 LYS P   4     -22.896  13.087  -2.062  0.00  0.00      PROA  
ATOM     40  HB2 LYS P   4     -23.446  12.119  -3.415  0.00  0.00      PROA  
ATOM     41  CG  LYS P   4     -24.073  14.185  -3.533  0.00  0.00      PROA  
ATOM     42  HG1 LYS P   4     -24.308  14.100  -4.615  0.00  0.00      PROA  
ATOM     43  HG2 LYS P   4     -23.602  15.149  -3.246  0.00  0.00      PROA  
ATOM     44  CD  LYS P   4     -25.395  14.149  -2.712  0.00  0.00      PROA  
ATOM     45  HD1 LYS P   4     -25.208  14.132  -1.617  0.00  0.00      PROA  
ATOM     46  HD2 LYS P   4     -25.916  13.205  -2.980  0.00  0.00      PROA  
ATOM     47  CE  LYS P   4     -26.320  15.281  -3.090  0.00  0.00      PROA  
ATOM     48  HE1 LYS P   4     -26.550  15.276  -4.177  0.00  0.00      PROA  
ATOM     49  HE2 LYS P   4     -25.951  16.318  -2.939  0.00  0.00      PROA  
ATOM     50  NZ  LYS P   4     -27.590  15.049  -2.433  0.00  0.00      PROA  
ATOM     51  HZ1 LYS P   4     -27.615  14.531  -1.532  0.00  0.00      PROA  
ATOM     52  HZ2 LYS P   4     -28.215  14.537  -3.088  0.00  0.00      PROA  
ATOM     53  HZ3 LYS P   4     -28.047  15.965  -2.249  0.00  0.00      PROA  
ATOM     54  C   LYS P   4     -20.669  12.381  -3.124  0.00  0.00      PROA  
ATOM     55  O   LYS P   4     -20.713  11.190  -3.290  0.00  0.00      PROA  
ATOM     56  N   LYS P   5     -19.823  13.014  -2.288  0.00  0.00      PROA  
ATOM     57  HN  LYS P   5     -19.991  13.950  -1.989  0.00  0.00      PROA  
ATOM     58  CA  LYS P   5     -18.986  12.201  -1.498  0.00  0.00      PROA  
ATOM     59  HA  LYS P   5     -18.398  11.680  -2.239  0.00  0.00      PROA  
ATOM     60  CB  LYS P   5     -18.052  13.006  -0.596  0.00  0.00      PROA  
ATOM     61  HB1 LYS P   5     -17.646  12.453   0.278  0.00  0.00      PROA  
ATOM     62  HB2 LYS P   5     -18.705  13.810  -0.195  0.00  0.00      PROA  
ATOM     63  CG  LYS P   5     -16.790  13.573  -1.232  0.00  0.00      PROA  
ATOM     64  HG1 LYS P   5     -16.172  12.650  -1.287  0.00  0.00      PROA  
ATOM     65  HG2 LYS P   5     -16.242  14.177  -0.478  0.00  0.00      PROA  
ATOM     66  CD  LYS P   5     -16.931  14.243  -2.639  0.00  0.00      PROA  
ATOM     67  HD1 LYS P   5     -17.673  15.070  -2.645  0.00  0.00      PROA  
ATOM     68  HD2 LYS P   5     -17.252  13.531  -3.429  0.00  0.00      PROA  
ATOM     69  CE  LYS P   5     -15.632  14.747  -3.200  0.00  0.00      PROA  
ATOM     70  HE1 LYS P   5     -14.850  13.963  -3.293  0.00  0.00      PROA  
ATOM     71  HE2 LYS P   5     -15.167  15.490  -2.518  0.00  0.00      PROA  
ATOM     72  NZ  LYS P   5     -15.801  15.339  -4.567  0.00  0.00      PROA  
ATOM     73  HZ1 LYS P   5     -15.075  16.068  -4.721  0.00  0.00      PROA  
ATOM     74  HZ2 LYS P   5     -16.646  15.939  -4.656  0.00  0.00      PROA  
ATOM     75  HZ3 LYS P   5     -15.714  14.597  -5.291  0.00  0.00      PROA  
ATOM     76  C   LYS P   5     -19.622  11.225  -0.487  0.00  0.00      PROA  
ATOM     77  O   LYS P   5     -20.749  11.418   0.021  0.00  0.00      PROA  
ATOM     78  N   ILE P   6     -18.967  10.135  -0.105  0.00  0.00      PROA  
ATOM     79  HN  ILE P   6     -18.089   9.860  -0.490  0.00  0.00      PROA  
ATOM     80  CA  ILE P   6     -19.470   9.267   0.990  0.00  0.00      PROA  
ATOM     81  HA  ILE P   6     -20.544   9.182   0.917  0.00  0.00      PROA  
ATOM     82  CB  ILE P   6     -18.796   7.938   1.083  0.00  0.00      PROA  
ATOM     83  HB  ILE P   6     -18.919   7.480   2.088  0.00  0.00      PROA  
ATOM     84  CG2 ILE P   6     -19.454   7.012   0.033  0.00  0.00      PROA  
ATOM     85 HG21 ILE P   6     -20.251   6.476   0.590  0.00  0.00      PROA  
ATOM     86 HG22 ILE P   6     -18.795   6.255  -0.443  0.00  0.00      PROA  
ATOM     87 HG23 ILE P   6     -19.950   7.589  -0.777  0.00  0.00      PROA  
ATOM     88  CG1 ILE P   6     -17.262   8.003   0.897  0.00  0.00      PROA  
ATOM     89 HG11 ILE P   6     -16.966   8.924   1.444  0.00  0.00      PROA  
ATOM     90 HG12 ILE P   6     -16.915   8.069  -0.156  0.00  0.00      PROA  
ATOM     91  CD  ILE P   6     -16.449   6.849   1.554  0.00  0.00      PROA  
ATOM     92  HD1 ILE P   6     -16.844   6.590   2.560  0.00  0.00      PROA  
ATOM     93  HD2 ILE P   6     -15.452   7.282   1.787  0.00  0.00      PROA  
ATOM     94  HD3 ILE P   6     -16.477   5.978   0.865  0.00  0.00      PROA  
ATOM     95  C   ILE P   6     -19.322  10.060   2.254  0.00  0.00      PROA  
ATOM     96  O   ILE P   6     -18.264  10.636   2.454  0.00  0.00      PROA  
ATOM     97  N   GLN P   7     -20.256  10.104   3.205  0.00  0.00      PROA  
ATOM     98  HN  GLN P   7     -21.066   9.538   3.071  0.00  0.00      PROA  
ATOM     99  CA  GLN P   7     -20.114  10.929   4.411  0.00  0.00      PROA  
ATOM    100  HA  GLN P   7     -19.466  11.754   4.153  0.00  0.00      PROA  
ATOM    101  CB  GLN P   7     -21.501  11.332   4.995  0.00  0.00      PROA  
ATOM    102  HB1 GLN P   7     -21.330  11.904   5.932  0.00  0.00      PROA  
ATOM    103  HB2 GLN P   7     -21.970  10.332   5.117  0.00  0.00      PROA  
ATOM    104  CG  GLN P   7     -22.508  12.013   4.082  0.00  0.00      PROA  
ATOM    105  HG1 GLN P   7     -23.434  12.189   4.670  0.00  0.00      PROA  
ATOM    106  HG2 GLN P   7     -22.745  11.395   3.190  0.00  0.00      PROA  
ATOM    107  CD  GLN P   7     -21.982  13.373   3.555  0.00  0.00      PROA  
ATOM    108  OE1 GLN P   7     -21.878  14.317   4.326  0.00  0.00      PROA  
ATOM    109  NE2 GLN P   7     -21.701  13.617   2.242  0.00  0.00      PROA  
ATOM    110 HE21 GLN P   7     -21.420  14.515   1.902  0.00  0.00      PROA  
ATOM    111 HE22 GLN P   7     -21.628  12.876   1.574  0.00  0.00      PROA  
ATOM    112  C   GLN P   7     -19.338  10.181   5.494  0.00  0.00      PROA  
ATOM    113  O   GLN P   7     -19.936   9.361   6.129  0.00  0.00      PROA  
ATOM    114  N   ILE P   8     -18.017  10.488   5.631  0.00  0.00      PROA  
ATOM    115  HN  ILE P   8     -17.649  11.036   4.883  0.00  0.00      PROA  
ATOM    116  CA  ILE P   8     -17.132  10.115   6.703  0.00  0.00      PROA  
ATOM    117  HA  ILE P   8     -17.662   9.444   7.363  0.00  0.00      PROA  
ATOM    118  CB  ILE P   8     -15.812   9.526   6.289  0.00  0.00      PROA  
ATOM    119  HB  ILE P   8     -15.108  10.207   5.764  0.00  0.00      PROA  
ATOM    120  CG2 ILE P   8     -14.921   9.069   7.443  0.00  0.00      PROA  
ATOM    121 HG21 ILE P   8     -13.949   8.634   7.128  0.00  0.00      PROA  
ATOM    122 HG22 ILE P   8     -15.473   8.259   7.967  0.00  0.00      PROA  
ATOM    123 HG23 ILE P   8     -14.604   9.811   8.206  0.00  0.00      PROA  
ATOM    124  CG1 ILE P   8     -16.107   8.469   5.219  0.00  0.00      PROA  
ATOM    125 HG11 ILE P   8     -15.169   7.932   4.959  0.00  0.00      PROA  
ATOM    126 HG12 ILE P   8     -16.544   8.995   4.345  0.00  0.00      PROA  
ATOM    127  CD  ILE P   8     -17.008   7.313   5.699  0.00  0.00      PROA  
ATOM    128  HD1 ILE P   8     -17.181   6.586   4.877  0.00  0.00      PROA  
ATOM    129  HD2 ILE P   8     -17.993   7.812   5.822  0.00  0.00      PROA  
ATOM    130  HD3 ILE P   8     -16.618   6.894   6.651  0.00  0.00      PROA  
ATOM    131  C   ILE P   8     -16.966  11.261   7.673  0.00  0.00      PROA  
ATOM    132  O   ILE P   8     -16.577  12.368   7.317  0.00  0.00      PROA  
ATOM    133  N   SER P   9     -17.207  11.026   8.985  0.00  0.00      PROA  
ATOM    134  HN  SER P   9     -17.665  10.194   9.288  0.00  0.00      PROA  
ATOM    135  CA  SER P   9     -17.099  12.128  10.008  0.00  0.00      PROA  
ATOM    136  HA  SER P   9     -17.367  13.094   9.608  0.00  0.00      PROA  
ATOM    137  CB  SER P   9     -18.068  11.961  11.150  0.00  0.00      PROA  
ATOM    138  HB1 SER P   9     -18.052  12.867  11.792  0.00  0.00      PROA  
ATOM    139  HB2 SER P   9     -17.747  11.092  11.764  0.00  0.00      PROA  
ATOM    140  OG  SER P   9     -19.335  11.645  10.680  0.00  0.00      PROA  
ATOM    141  HG1 SER P   9     -19.848  11.408  11.455  0.00  0.00      PROA  
ATOM    142  C   SER P   9     -15.726  12.332  10.547  0.00  0.00      PROA  
ATOM    143  O   SER P   9     -15.037  11.350  10.844  0.00  0.00      PROA  
ATOM    144  N   ARG P  10     -15.267  13.583  10.699  0.00  0.00      PROA  
ATOM    145  HN  ARG P  10     -15.750  14.417  10.446  0.00  0.00      PROA  
ATOM    146  CA  ARG P  10     -13.944  13.881  11.222  0.00  0.00      PROA  
ATOM    147  HA  ARG P  10     -13.226  13.188  10.808  0.00  0.00      PROA  
ATOM    148  CB  ARG P  10     -13.638  15.262  10.595  0.00  0.00      PROA  
ATOM    149  HB1 ARG P  10     -12.748  15.746  11.051  0.00  0.00      PROA  
ATOM    150  HB2 ARG P  10     -14.507  15.900  10.866  0.00  0.00      PROA  
ATOM    151  CG  ARG P  10     -13.607  15.357   9.069  0.00  0.00      PROA  
ATOM    152  HG1 ARG P  10     -13.708  16.435   8.822  0.00  0.00      PROA  
ATOM    153  HG2 ARG P  10     -14.541  14.976   8.604  0.00  0.00      PROA  
ATOM    154  CD  ARG P  10     -12.353  14.765   8.399  0.00  0.00      PROA  
ATOM    155  HD1 ARG P  10     -12.350  14.855   7.291  0.00  0.00      PROA  
ATOM    156  HD2 ARG P  10     -12.335  13.698   8.707  0.00  0.00      PROA  
ATOM    157  NE  ARG P  10     -11.264  15.550   9.051  0.00  0.00      PROA  
ATOM    158  HE  ARG P  10     -11.289  15.752  10.031  0.00  0.00      PROA  
ATOM    159  CZ  ARG P  10     -10.048  15.589   8.456  0.00  0.00      PROA  
ATOM    160  NH1 ARG P  10      -9.655  15.068   7.280  0.00  0.00      PROA  
ATOM    161 HH11 ARG P  10     -10.278  14.525   6.717  0.00  0.00      PROA  
ATOM    162 HH12 ARG P  10      -8.756  15.290   6.904  0.00  0.00      PROA  
ATOM    163  NH2 ARG P  10      -9.079  15.968   9.254  0.00  0.00      PROA  
ATOM    164 HH21 ARG P  10      -8.212  16.121   8.780  0.00  0.00      PROA  
ATOM    165 HH22 ARG P  10      -9.221  16.473  10.106  0.00  0.00      PROA  
ATOM    166  C   ARG P  10     -13.961  13.810  12.719  0.00  0.00      PROA  
ATOM    167  O   ARG P  10     -15.026  13.834  13.391  0.00  0.00      PROA  
ATOM    168  N   ILE P  11     -12.807  13.754  13.304  0.00  0.00      PROA  
ATOM    169  HN  ILE P  11     -11.942  13.715  12.810  0.00  0.00      PROA  
ATOM    170  CA  ILE P  11     -12.726  13.792  14.731  0.00  0.00      PROA  
ATOM    171  HA  ILE P  11     -13.600  13.591  15.333  0.00  0.00      PROA  
ATOM    172  CB  ILE P  11     -11.884  12.601  15.213  0.00  0.00      PROA  
ATOM    173  HB  ILE P  11     -10.846  12.748  14.847  0.00  0.00      PROA  
ATOM    174  CG2 ILE P  11     -11.912  12.590  16.798  0.00  0.00      PROA  
ATOM    175 HG21 ILE P  11     -11.997  13.606  17.241  0.00  0.00      PROA  
ATOM    176 HG22 ILE P  11     -11.031  12.075  17.236  0.00  0.00      PROA  
ATOM    177 HG23 ILE P  11     -12.776  11.933  17.036  0.00  0.00      PROA  
ATOM    178  CG1 ILE P  11     -12.342  11.217  14.698  0.00  0.00      PROA  
ATOM    179 HG11 ILE P  11     -11.641  10.468  15.124  0.00  0.00      PROA  
ATOM    180 HG12 ILE P  11     -12.191  11.258  13.598  0.00  0.00      PROA  
ATOM    181  CD  ILE P  11     -13.800  10.823  14.861  0.00  0.00      PROA  
ATOM    182  HD1 ILE P  11     -14.055  10.585  15.916  0.00  0.00      PROA  
ATOM    183  HD2 ILE P  11     -13.982   9.916  14.246  0.00  0.00      PROA  
ATOM    184  HD3 ILE P  11     -14.475  11.602  14.447  0.00  0.00      PROA  
ATOM    185  C   ILE P  11     -12.044  15.087  15.032  0.00  0.00      PROA  
ATOM    186  O   ILE P  11     -11.126  15.559  14.350  0.00  0.00      PROA  
ATOM    187  N   LEU P  12     -12.522  15.845  16.000  0.00  0.00      PROA  
ATOM    188  HN  LEU P  12     -13.354  15.586  16.484  0.00  0.00      PROA  
ATOM    189  CA  LEU P  12     -11.976  17.092  16.502  0.00  0.00      PROA  
ATOM    190  HA  LEU P  12     -11.325  17.544  15.768  0.00  0.00      PROA  
ATOM    191  CB  LEU P  12     -13.047  18.253  16.815  0.00  0.00      PROA  
ATOM    192  HB1 LEU P  12     -12.469  19.188  16.971  0.00  0.00      PROA  
ATOM    193  HB2 LEU P  12     -13.686  18.016  17.693  0.00  0.00      PROA  
ATOM    194  CG  LEU P  12     -14.068  18.543  15.642  0.00  0.00      PROA  
ATOM    195  HG  LEU P  12     -14.627  17.659  15.267  0.00  0.00      PROA  
ATOM    196  CD1 LEU P  12     -14.972  19.680  16.108  0.00  0.00      PROA  
ATOM    197 HD11 LEU P  12     -15.738  19.393  16.859  0.00  0.00      PROA  
ATOM    198 HD12 LEU P  12     -15.516  19.966  15.182  0.00  0.00      PROA  
ATOM    199 HD13 LEU P  12     -14.472  20.529  16.621  0.00  0.00      PROA  
ATOM    200  CD2 LEU P  12     -13.257  18.998  14.313  0.00  0.00      PROA  
ATOM    201 HD21 LEU P  12     -12.950  18.132  13.688  0.00  0.00      PROA  
ATOM    202 HD22 LEU P  12     -12.297  19.505  14.552  0.00  0.00      PROA  
ATOM    203 HD23 LEU P  12     -13.849  19.683  13.668  0.00  0.00      PROA  
ATOM    204  C   LEU P  12     -11.186  16.989  17.814  0.00  0.00      PROA  
ATOM    205  O   LEU P  12     -11.576  16.156  18.633  0.00  0.00      PROA  
ATOM    206  N   ASP P  13     -10.091  17.763  17.904  0.00  0.00      PROA  
ATOM    207  HN  ASP P  13      -9.842  18.399  17.179  0.00  0.00      PROA  
ATOM    208  CA  ASP P  13      -9.154  17.715  19.107  0.00  0.00      PROA  
ATOM    209  HA  ASP P  13      -8.642  18.660  19.007  0.00  0.00      PROA  
ATOM    210  CB  ASP P  13      -9.879  17.882  20.517  0.00  0.00      PROA  
ATOM    211  HB1 ASP P  13     -10.535  16.985  20.543  0.00  0.00      PROA  
ATOM    212  HB2 ASP P  13     -10.450  18.832  20.586  0.00  0.00      PROA  
ATOM    213  CG  ASP P  13      -8.976  17.912  21.729  0.00  0.00      PROA  
ATOM    214  OD1 ASP P  13      -9.455  17.395  22.779  0.00  0.00      PROA  
ATOM    215  OD2 ASP P  13      -7.814  18.389  21.817  0.00  0.00      PROA  
ATOM    216  C   ASP P  13      -8.019  16.670  18.993  0.00  0.00      PROA  
ATOM    217  O   ASP P  13      -8.331  15.486  18.668  0.00  0.00      PROA  
ATOM    218  N   GLN P  14      -6.702  17.073  19.088  0.00  0.00      PROA  
ATOM    219  HN  GLN P  14      -6.373  17.980  19.336  0.00  0.00      PROA  
ATOM    220  CA  GLN P  14      -5.594  16.297  18.534  0.00  0.00      PROA  
ATOM    221  HA  GLN P  14      -5.728  16.125  17.476  0.00  0.00      PROA  
ATOM    222  CB  GLN P  14      -4.292  17.092  18.733  0.00  0.00      PROA  
ATOM    223  HB1 GLN P  14      -3.455  16.517  18.281  0.00  0.00      PROA  
ATOM    224  HB2 GLN P  14      -4.071  17.400  19.777  0.00  0.00      PROA  
ATOM    225  CG  GLN P  14      -4.278  18.346  17.874  0.00  0.00      PROA  
ATOM    226  HG1 GLN P  14      -3.296  18.854  17.985  0.00  0.00      PROA  
ATOM    227  HG2 GLN P  14      -5.087  19.056  18.147  0.00  0.00      PROA  
ATOM    228  CD  GLN P  14      -4.266  18.082  16.318  0.00  0.00      PROA  
ATOM    229  OE1 GLN P  14      -3.365  17.465  15.741  0.00  0.00      PROA  
ATOM    230  NE2 GLN P  14      -5.380  18.520  15.710  0.00  0.00      PROA  
ATOM    231 HE21 GLN P  14      -5.323  18.499  14.711  0.00  0.00      PROA  
ATOM    232 HE22 GLN P  14      -6.194  18.887  16.159  0.00  0.00      PROA  
ATOM    233  C   GLN P  14      -5.447  14.880  19.117  0.00  0.00      PROA  
ATOM    234  O   GLN P  14      -5.203  13.971  18.355  0.00  0.00      PROA  
ATOM    235  N   ARG P  15      -5.536  14.606  20.426  0.00  0.00      PROA  
ATOM    236  HN  ARG P  15      -5.858  15.307  21.058  0.00  0.00      PROA  
ATOM    237  CA  ARG P  15      -5.383  13.266  20.985  0.00  0.00      PROA  
ATOM    238  HA  ARG P  15      -4.414  12.838  20.775  0.00  0.00      PROA  
ATOM    239  CB  ARG P  15      -5.451  13.369  22.517  0.00  0.00      PROA  
ATOM    240  HB1 ARG P  15      -6.386  13.775  22.958  0.00  0.00      PROA  
ATOM    241  HB2 ARG P  15      -4.633  14.035  22.864  0.00  0.00      PROA  
ATOM    242  CG  ARG P  15      -5.322  12.043  23.316  0.00  0.00      PROA  
ATOM    243  HG1 ARG P  15      -6.285  11.492  23.263  0.00  0.00      PROA  
ATOM    244  HG2 ARG P  15      -5.283  12.326  24.389  0.00  0.00      PROA  
ATOM    245  CD  ARG P  15      -4.061  11.287  22.942  0.00  0.00      PROA  
ATOM    246  HD1 ARG P  15      -3.165  11.925  23.100  0.00  0.00      PROA  
ATOM    247  HD2 ARG P  15      -3.924  10.985  21.881  0.00  0.00      PROA  
ATOM    248  NE  ARG P  15      -4.018  10.012  23.804  0.00  0.00      PROA  
ATOM    249  HE  ARG P  15      -4.786   9.808  24.411  0.00  0.00      PROA  
ATOM    250  CZ  ARG P  15      -3.044   9.179  23.780  0.00  0.00      PROA  
ATOM    251  NH1 ARG P  15      -2.043   9.218  22.951  0.00  0.00      PROA  
ATOM    252 HH11 ARG P  15      -1.965  10.026  22.367  0.00  0.00      PROA  
ATOM    253 HH12 ARG P  15      -1.334   8.521  23.056  0.00  0.00      PROA  
ATOM    254  NH2 ARG P  15      -3.179   8.110  24.570  0.00  0.00      PROA  
ATOM    255 HH21 ARG P  15      -3.962   8.027  25.186  0.00  0.00      PROA  
ATOM    256 HH22 ARG P  15      -2.582   7.326  24.399  0.00  0.00      PROA  
ATOM    257  C   ARG P  15      -6.470  12.275  20.541  0.00  0.00      PROA  
ATOM    258  O   ARG P  15      -6.128  11.132  20.281  0.00  0.00      PROA  
ATOM    259  N   ASN P  16      -7.695  12.740  20.414  0.00  0.00      PROA  
ATOM    260  HN  ASN P  16      -7.969  13.695  20.491  0.00  0.00      PROA  
ATOM    261  CA  ASN P  16      -8.777  11.852  19.938  0.00  0.00      PROA  
ATOM    262  HA  ASN P  16      -8.788  10.930  20.500  0.00  0.00      PROA  
ATOM    263  CB  ASN P  16     -10.157  12.572  19.863  0.00  0.00      PROA  
ATOM    264  HB1 ASN P  16     -10.851  11.874  19.348  0.00  0.00      PROA  
ATOM    265  HB2 ASN P  16     -10.086  13.484  19.232  0.00  0.00      PROA  
ATOM    266  CG  ASN P  16     -10.583  12.967  21.302  0.00  0.00      PROA  
ATOM    267  OD1 ASN P  16     -10.341  12.478  22.393  0.00  0.00      PROA  
ATOM    268  ND2 ASN P  16     -11.449  13.983  21.306  0.00  0.00      PROA  
ATOM    269 HD21 ASN P  16     -12.124  14.071  20.573  0.00  0.00      PROA  
ATOM    270 HD22 ASN P  16     -11.611  14.540  22.121  0.00  0.00      PROA  
ATOM    271  C   ASN P  16      -8.463  11.464  18.485  0.00  0.00      PROA  
ATOM    272  O   ASN P  16      -8.539  10.296  17.995  0.00  0.00      PROA  
ATOM    273  N   ARG P  17      -8.117  12.453  17.683  0.00  0.00      PROA  
ATOM    274  HN  ARG P  17      -7.964  13.398  17.961  0.00  0.00      PROA  
ATOM    275  CA  ARG P  17      -7.728  12.090  16.293  0.00  0.00      PROA  
ATOM    276  HA  ARG P  17      -8.599  11.671  15.811  0.00  0.00      PROA  
ATOM    277  CB  ARG P  17      -7.318  13.450  15.607  0.00  0.00      PROA  
ATOM    278  HB1 ARG P  17      -6.885  13.180  14.621  0.00  0.00      PROA  
ATOM    279  HB2 ARG P  17      -6.505  13.961  16.166  0.00  0.00      PROA  
ATOM    280  CG  ARG P  17      -8.534  14.433  15.421  0.00  0.00      PROA  
ATOM    281  HG1 ARG P  17      -9.147  14.494  16.345  0.00  0.00      PROA  
ATOM    282  HG2 ARG P  17      -9.159  14.064  14.579  0.00  0.00      PROA  
ATOM    283  CD  ARG P  17      -8.072  15.822  15.055  0.00  0.00      PROA  
ATOM    284  HD1 ARG P  17      -7.320  16.205  15.777  0.00  0.00      PROA  
ATOM    285  HD2 ARG P  17      -9.073  16.297  14.974  0.00  0.00      PROA  
ATOM    286  NE  ARG P  17      -7.373  15.815  13.774  0.00  0.00      PROA  
ATOM    287  HE  ARG P  17      -6.561  15.232  13.748  0.00  0.00      PROA  
ATOM    288  CZ  ARG P  17      -7.407  16.848  12.965  0.00  0.00      PROA  
ATOM    289  NH1 ARG P  17      -8.033  17.992  13.193  0.00  0.00      PROA  
ATOM    290 HH11 ARG P  17      -8.444  18.140  14.093  0.00  0.00      PROA  
ATOM    291 HH12 ARG P  17      -7.916  18.757  12.559  0.00  0.00      PROA  
ATOM    292  NH2 ARG P  17      -6.722  16.902  11.877  0.00  0.00      PROA  
ATOM    293 HH21 ARG P  17      -6.258  16.055  11.619  0.00  0.00      PROA  
ATOM    294 HH22 ARG P  17      -6.776  17.647  11.211  0.00  0.00      PROA  
ATOM    295  C   ARG P  17      -6.479  11.174  16.188  0.00  0.00      PROA  
ATOM    296  O   ARG P  17      -6.538  10.156  15.440  0.00  0.00      PROA  
ATOM    297  N   GLN P  18      -5.453  11.442  16.935  0.00  0.00      PROA  
ATOM    298  HN  GLN P  18      -5.293  12.229  17.526  0.00  0.00      PROA  
ATOM    299  CA  GLN P  18      -4.326  10.549  16.875  0.00  0.00      PROA  
ATOM    300  HA  GLN P  18      -3.973  10.477  15.857  0.00  0.00      PROA  
ATOM    301  CB  GLN P  18      -3.098  11.249  17.689  0.00  0.00      PROA  
ATOM    302  HB1 GLN P  18      -2.418  10.381  17.825  0.00  0.00      PROA  
ATOM    303  HB2 GLN P  18      -3.537  11.656  18.626  0.00  0.00      PROA  
ATOM    304  CG  GLN P  18      -2.476  12.567  16.983  0.00  0.00      PROA  
ATOM    305  HG1 GLN P  18      -1.666  12.990  17.615  0.00  0.00      PROA  
ATOM    306  HG2 GLN P  18      -3.330  13.270  16.884  0.00  0.00      PROA  
ATOM    307  CD  GLN P  18      -2.019  12.363  15.525  0.00  0.00      PROA  
ATOM    308  OE1 GLN P  18      -2.739  12.707  14.559  0.00  0.00      PROA  
ATOM    309  NE2 GLN P  18      -0.793  11.857  15.400  0.00  0.00      PROA  
ATOM    310 HE21 GLN P  18      -0.484  11.519  14.511  0.00  0.00      PROA  
ATOM    311 HE22 GLN P  18      -0.218  11.777  16.214  0.00  0.00      PROA  
ATOM    312  C   GLN P  18      -4.569   9.049  17.327  0.00  0.00      PROA  
ATOM    313  O   GLN P  18      -4.085   8.069  16.738  0.00  0.00      PROA  
ATOM    314  N   VAL P  19      -5.463   8.876  18.333  0.00  0.00      PROA  
ATOM    315  HN  VAL P  19      -5.767   9.624  18.919  0.00  0.00      PROA  
ATOM    316  CA  VAL P  19      -5.936   7.576  18.743  0.00  0.00      PROA  
ATOM    317  HA  VAL P  19      -5.093   6.972  19.045  0.00  0.00      PROA  
ATOM    318  CB  VAL P  19      -6.819   7.714  20.016  0.00  0.00      PROA  
ATOM    319  HB  VAL P  19      -7.483   8.603  19.951  0.00  0.00      PROA  
ATOM    320  CG1 VAL P  19      -7.662   6.501  20.326  0.00  0.00      PROA  
ATOM    321 HG11 VAL P  19      -7.097   5.548  20.402  0.00  0.00      PROA  
ATOM    322 HG12 VAL P  19      -8.471   6.337  19.582  0.00  0.00      PROA  
ATOM    323 HG13 VAL P  19      -8.195   6.632  21.292  0.00  0.00      PROA  
ATOM    324  CG2 VAL P  19      -5.784   8.014  21.155  0.00  0.00      PROA  
ATOM    325 HG21 VAL P  19      -6.339   8.179  22.102  0.00  0.00      PROA  
ATOM    326 HG22 VAL P  19      -5.455   9.037  20.875  0.00  0.00      PROA  
ATOM    327 HG23 VAL P  19      -4.974   7.288  21.382  0.00  0.00      PROA  
ATOM    328  C   VAL P  19      -6.669   6.818  17.674  0.00  0.00      PROA  
ATOM    329  O   VAL P  19      -6.543   5.612  17.358  0.00  0.00      PROA  
ATOM    330  N   THR P  20      -7.591   7.548  17.091  0.00  0.00      PROA  
ATOM    331  HN  THR P  20      -7.792   8.476  17.396  0.00  0.00      PROA  
ATOM    332  CA  THR P  20      -8.369   7.061  15.980  0.00  0.00      PROA  
ATOM    333  HA  THR P  20      -8.848   6.115  16.186  0.00  0.00      PROA  
ATOM    334  CB  THR P  20      -9.304   8.228  15.498  0.00  0.00      PROA  
ATOM    335  HB  THR P  20      -8.646   9.066  15.183  0.00  0.00      PROA  
ATOM    336  OG1 THR P  20     -10.298   8.481  16.469  0.00  0.00      PROA  
ATOM    337  HG1 THR P  20      -9.801   8.974  17.126  0.00  0.00      PROA  
ATOM    338  CG2 THR P  20     -10.011   7.808  14.264  0.00  0.00      PROA  
ATOM    339 HG21 THR P  20      -9.339   7.652  13.393  0.00  0.00      PROA  
ATOM    340 HG22 THR P  20     -10.696   8.610  13.912  0.00  0.00      PROA  
ATOM    341 HG23 THR P  20     -10.673   6.927  14.405  0.00  0.00      PROA  
ATOM    342  C   THR P  20      -7.479   6.615  14.845  0.00  0.00      PROA  
ATOM    343  O   THR P  20      -7.538   5.528  14.281  0.00  0.00      PROA  
ATOM    344  N   PHE P  21      -6.478   7.490  14.515  0.00  0.00      PROA  
ATOM    345  HN  PHE P  21      -6.342   8.303  15.075  0.00  0.00      PROA  
ATOM    346  CA  PHE P  21      -5.483   7.292  13.496  0.00  0.00      PROA  
ATOM    347  HA  PHE P  21      -6.091   7.097  12.625  0.00  0.00      PROA  
ATOM    348  CB  PHE P  21      -4.568   8.529  13.340  0.00  0.00      PROA  
ATOM    349  HB1 PHE P  21      -4.202   8.769  14.360  0.00  0.00      PROA  
ATOM    350  HB2 PHE P  21      -5.190   9.384  13.001  0.00  0.00      PROA  
ATOM    351  CG  PHE P  21      -3.358   8.446  12.455  0.00  0.00      PROA  
ATOM    352  CD1 PHE P  21      -3.524   8.097  11.074  0.00  0.00      PROA  
ATOM    353  HD1 PHE P  21      -4.542   7.957  10.741  0.00  0.00      PROA  
ATOM    354  CE1 PHE P  21      -2.437   8.000  10.249  0.00  0.00      PROA  
ATOM    355  HE1 PHE P  21      -2.513   7.611   9.244  0.00  0.00      PROA  
ATOM    356  CZ  PHE P  21      -1.157   8.301  10.766  0.00  0.00      PROA  
ATOM    357  HZ  PHE P  21      -0.256   8.166  10.188  0.00  0.00      PROA  
ATOM    358  CD2 PHE P  21      -2.064   8.729  12.934  0.00  0.00      PROA  
ATOM    359  HD2 PHE P  21      -1.933   9.034  13.962  0.00  0.00      PROA  
ATOM    360  CE2 PHE P  21      -0.999   8.583  12.093  0.00  0.00      PROA  
ATOM    361  HE2 PHE P  21      -0.001   8.769  12.461  0.00  0.00      PROA  
ATOM    362  C   PHE P  21      -4.645   6.042  13.621  0.00  0.00      PROA  
ATOM    363  O   PHE P  21      -4.625   5.220  12.712  0.00  0.00      PROA  
ATOM    364  N   THR P  22      -4.066   5.822  14.830  0.00  0.00      PROA  
ATOM    365  HN  THR P  22      -4.222   6.556  15.487  0.00  0.00      PROA  
ATOM    366  CA  THR P  22      -3.143   4.770  15.223  0.00  0.00      PROA  
ATOM    367  HA  THR P  22      -2.356   4.708  14.486  0.00  0.00      PROA  
ATOM    368  CB  THR P  22      -2.575   4.887  16.672  0.00  0.00      PROA  
ATOM    369  HB  THR P  22      -3.445   4.824  17.360  0.00  0.00      PROA  
ATOM    370  OG1 THR P  22      -1.913   6.139  16.769  0.00  0.00      PROA  
ATOM    371  HG1 THR P  22      -2.526   6.870  16.666  0.00  0.00      PROA  
ATOM    372  CG2 THR P  22      -1.421   3.876  17.031  0.00  0.00      PROA  
ATOM    373 HG21 THR P  22      -1.945   2.901  17.121  0.00  0.00      PROA  
ATOM    374 HG22 THR P  22      -1.056   4.041  18.067  0.00  0.00      PROA  
ATOM    375 HG23 THR P  22      -0.588   3.736  16.310  0.00  0.00      PROA  
ATOM    376  C   THR P  22      -3.945   3.452  15.036  0.00  0.00      PROA  
ATOM    377  O   THR P  22      -3.461   2.484  14.416  0.00  0.00      PROA  
ATOM    378  N   LYS P  23      -5.205   3.352  15.546  0.00  0.00      PROA  
ATOM    379  HN  LYS P  23      -5.629   4.089  16.067  0.00  0.00      PROA  
ATOM    380  CA  LYS P  23      -6.014   2.163  15.193  0.00  0.00      PROA  
ATOM    381  HA  LYS P  23      -5.491   1.238  15.388  0.00  0.00      PROA  
ATOM    382  CB  LYS P  23      -7.330   2.191  15.986  0.00  0.00      PROA  
ATOM    383  HB1 LYS P  23      -8.101   1.433  15.731  0.00  0.00      PROA  
ATOM    384  HB2 LYS P  23      -7.781   3.136  15.614  0.00  0.00      PROA  
ATOM    385  CG  LYS P  23      -7.190   2.050  17.569  0.00  0.00      PROA  
ATOM    386  HG1 LYS P  23      -6.430   2.798  17.880  0.00  0.00      PROA  
ATOM    387  HG2 LYS P  23      -6.785   1.049  17.832  0.00  0.00      PROA  
ATOM    388  CD  LYS P  23      -8.590   2.193  18.155  0.00  0.00      PROA  
ATOM    389  HD1 LYS P  23      -8.384   2.333  19.238  0.00  0.00      PROA  
ATOM    390  HD2 LYS P  23      -9.090   1.260  17.819  0.00  0.00      PROA  
ATOM    391  CE  LYS P  23      -9.351   3.487  17.788  0.00  0.00      PROA  
ATOM    392  HE1 LYS P  23      -9.814   3.354  16.787  0.00  0.00      PROA  
ATOM    393  HE2 LYS P  23      -8.713   4.396  17.810  0.00  0.00      PROA  
ATOM    394  NZ  LYS P  23     -10.526   3.660  18.689  0.00  0.00      PROA  
ATOM    395  HZ1 LYS P  23     -11.228   3.019  18.266  0.00  0.00      PROA  
ATOM    396  HZ2 LYS P  23     -10.892   4.628  18.587  0.00  0.00      PROA  
ATOM    397  HZ3 LYS P  23     -10.371   3.371  19.676  0.00  0.00      PROA  
ATOM    398  C   LYS P  23      -6.409   1.967  13.698  0.00  0.00      PROA  
ATOM    399  O   LYS P  23      -6.187   0.901  13.180  0.00  0.00      PROA  
ATOM    400  N   ARG P  24      -6.875   3.056  13.012  0.00  0.00      PROA  
ATOM    401  HN  ARG P  24      -7.019   3.985  13.345  0.00  0.00      PROA  
ATOM    402  CA  ARG P  24      -7.195   2.908  11.581  0.00  0.00      PROA  
ATOM    403  HA  ARG P  24      -7.803   2.016  11.553  0.00  0.00      PROA  
ATOM    404  CB  ARG P  24      -7.875   4.129  10.970  0.00  0.00      PROA  
ATOM    405  HB1 ARG P  24      -7.932   3.930   9.878  0.00  0.00      PROA  
ATOM    406  HB2 ARG P  24      -7.391   5.110  11.165  0.00  0.00      PROA  
ATOM    407  CG  ARG P  24      -9.359   4.294  11.533  0.00  0.00      PROA  
ATOM    408  HG1 ARG P  24      -9.884   5.144  11.046  0.00  0.00      PROA  
ATOM    409  HG2 ARG P  24      -9.165   4.438  12.617  0.00  0.00      PROA  
ATOM    410  CD  ARG P  24     -10.255   3.045  11.569  0.00  0.00      PROA  
ATOM    411  HD1 ARG P  24      -9.717   2.297  12.189  0.00  0.00      PROA  
ATOM    412  HD2 ARG P  24     -10.438   2.582  10.576  0.00  0.00      PROA  
ATOM    413  NE  ARG P  24     -11.552   3.465  12.209  0.00  0.00      PROA  
ATOM    414  HE  ARG P  24     -11.874   3.040  13.055  0.00  0.00      PROA  
ATOM    415  CZ  ARG P  24     -12.468   4.182  11.647  0.00  0.00      PROA  
ATOM    416  NH1 ARG P  24     -12.478   4.644  10.394  0.00  0.00      PROA  
ATOM    417 HH11 ARG P  24     -13.312   5.168  10.222  0.00  0.00      PROA  
ATOM    418 HH12 ARG P  24     -11.866   4.245   9.711  0.00  0.00      PROA  
ATOM    419  NH2 ARG P  24     -13.528   4.440  12.433  0.00  0.00      PROA  
ATOM    420 HH21 ARG P  24     -13.502   3.879  13.260  0.00  0.00      PROA  
ATOM    421 HH22 ARG P  24     -14.335   4.893  12.054  0.00  0.00      PROA  
ATOM    422  C   ARG P  24      -5.918   2.618  10.650  0.00  0.00      PROA  
ATOM    423  O   ARG P  24      -6.023   1.730   9.784  0.00  0.00      PROA  
ATOM    424  N   LYS P  25      -4.786   3.309  10.840  0.00  0.00      PROA  
ATOM    425  HN  LYS P  25      -4.696   3.998  11.554  0.00  0.00      PROA  
ATOM    426  CA  LYS P  25      -3.470   3.043  10.174  0.00  0.00      PROA  
ATOM    427  HA  LYS P  25      -3.508   3.088   9.096  0.00  0.00      PROA  
ATOM    428  CB  LYS P  25      -2.402   4.082  10.568  0.00  0.00      PROA  
ATOM    429  HB1 LYS P  25      -2.310   4.084  11.675  0.00  0.00      PROA  
ATOM    430  HB2 LYS P  25      -2.784   5.077  10.255  0.00  0.00      PROA  
ATOM    431  CG  LYS P  25      -0.964   3.778  10.165  0.00  0.00      PROA  
ATOM    432  HG1 LYS P  25      -0.944   3.665   9.060  0.00  0.00      PROA  
ATOM    433  HG2 LYS P  25      -0.495   2.954  10.744  0.00  0.00      PROA  
ATOM    434  CD  LYS P  25      -0.001   5.006  10.336  0.00  0.00      PROA  
ATOM    435  HD1 LYS P  25      -0.304   5.805   9.625  0.00  0.00      PROA  
ATOM    436  HD2 LYS P  25       1.026   4.743  10.005  0.00  0.00      PROA  
ATOM    437  CE  LYS P  25       0.204   5.553  11.761  0.00  0.00      PROA  
ATOM    438  HE1 LYS P  25      -0.763   5.827  12.235  0.00  0.00      PROA  
ATOM    439  HE2 LYS P  25       0.815   6.479  11.713  0.00  0.00      PROA  
ATOM    440  NZ  LYS P  25       0.915   4.584  12.553  0.00  0.00      PROA  
ATOM    441  HZ1 LYS P  25       0.276   3.764  12.545  0.00  0.00      PROA  
ATOM    442  HZ2 LYS P  25       1.131   4.938  13.507  0.00  0.00      PROA  
ATOM    443  HZ3 LYS P  25       1.786   4.167  12.167  0.00  0.00      PROA  
ATOM    444  C   LYS P  25      -2.876   1.740  10.394  0.00  0.00      PROA  
ATOM    445  O   LYS P  25      -2.493   1.030   9.392  0.00  0.00      PROA  
ATOM    446  N   PHE P  26      -2.978   1.181  11.630  0.00  0.00      PROA  
ATOM    447  HN  PHE P  26      -3.303   1.684  12.427  0.00  0.00      PROA  
ATOM    448  CA  PHE P  26      -2.699  -0.177  11.823  0.00  0.00      PROA  
ATOM    449  HA  PHE P  26      -1.691  -0.323  11.465  0.00  0.00      PROA  
ATOM    450  CB  PHE P  26      -2.588  -0.394  13.314  0.00  0.00      PROA  
ATOM    451  HB1 PHE P  26      -3.592  -0.201  13.749  0.00  0.00      PROA  
ATOM    452  HB2 PHE P  26      -1.875   0.275  13.841  0.00  0.00      PROA  
ATOM    453  CG  PHE P  26      -2.309  -1.821  13.642  0.00  0.00      PROA  
ATOM    454  CD1 PHE P  26      -3.268  -2.802  13.726  0.00  0.00      PROA  
ATOM    455  HD1 PHE P  26      -4.312  -2.589  13.549  0.00  0.00      PROA  
ATOM    456  CE1 PHE P  26      -2.898  -4.179  13.915  0.00  0.00      PROA  
ATOM    457  HE1 PHE P  26      -3.648  -4.946  14.040  0.00  0.00      PROA  
ATOM    458  CZ  PHE P  26      -1.560  -4.548  14.008  0.00  0.00      PROA  
ATOM    459  HZ  PHE P  26      -1.372  -5.592  14.209  0.00  0.00      PROA  
ATOM    460  CD2 PHE P  26      -0.955  -2.208  13.780  0.00  0.00      PROA  
ATOM    461  HD2 PHE P  26      -0.149  -1.489  13.777  0.00  0.00      PROA  
ATOM    462  CE2 PHE P  26      -0.579  -3.548  13.824  0.00  0.00      PROA  
ATOM    463  HE2 PHE P  26       0.440  -3.867  13.984  0.00  0.00      PROA  
ATOM    464  C   PHE P  26      -3.561  -1.098  10.958  0.00  0.00      PROA  
ATOM    465  O   PHE P  26      -3.064  -1.944  10.207  0.00  0.00      PROA  
ATOM    466  N   GLY P  27      -4.823  -0.857  10.980  0.00  0.00      PROA  
ATOM    467  HN  GLY P  27      -5.097  -0.061  11.515  0.00  0.00      PROA  
ATOM    468  CA  GLY P  27      -5.928  -1.550  10.396  0.00  0.00      PROA  
ATOM    469  HA1 GLY P  27      -6.852  -1.013  10.554  0.00  0.00      PROA  
ATOM    470  HA2 GLY P  27      -5.923  -2.529  10.851  0.00  0.00      PROA  
ATOM    471  C   GLY P  27      -5.853  -1.736   8.933  0.00  0.00      PROA  
ATOM    472  O   GLY P  27      -6.103  -2.793   8.265  0.00  0.00      PROA  
ATOM    473  N   LEU P  28      -5.485  -0.674   8.166  0.00  0.00      PROA  
ATOM    474  HN  LEU P  28      -5.383   0.184   8.664  0.00  0.00      PROA  
ATOM    475  CA  LEU P  28      -5.073  -0.758   6.747  0.00  0.00      PROA  
ATOM    476  HA  LEU P  28      -5.892  -1.164   6.171  0.00  0.00      PROA  
ATOM    477  CB  LEU P  28      -4.679   0.603   6.168  0.00  0.00      PROA  
ATOM    478  HB1 LEU P  28      -3.704   0.806   6.661  0.00  0.00      PROA  
ATOM    479  HB2 LEU P  28      -5.412   1.311   6.608  0.00  0.00      PROA  
ATOM    480  CG  LEU P  28      -4.734   0.648   4.646  0.00  0.00      PROA  
ATOM    481  HG  LEU P  28      -3.924  -0.002   4.252  0.00  0.00      PROA  
ATOM    482  CD1 LEU P  28      -5.974   0.196   3.891  0.00  0.00      PROA  
ATOM    483 HD11 LEU P  28      -5.699   0.022   2.829  0.00  0.00      PROA  
ATOM    484 HD12 LEU P  28      -6.802   0.929   3.993  0.00  0.00      PROA  
ATOM    485 HD13 LEU P  28      -6.281  -0.785   4.312  0.00  0.00      PROA  
ATOM    486  CD2 LEU P  28      -4.435   2.095   4.164  0.00  0.00      PROA  
ATOM    487 HD21 LEU P  28      -4.332   2.182   3.061  0.00  0.00      PROA  
ATOM    488 HD22 LEU P  28      -3.501   2.484   4.623  0.00  0.00      PROA  
ATOM    489 HD23 LEU P  28      -5.334   2.715   4.369  0.00  0.00      PROA  
ATOM    490  C   LEU P  28      -3.940  -1.815   6.448  0.00  0.00      PROA  
ATOM    491  O   LEU P  28      -4.082  -2.655   5.566  0.00  0.00      PROA  
ATOM    492  N   MET P  29      -2.783  -1.714   7.218  0.00  0.00      PROA  
ATOM    493  HN  MET P  29      -2.842  -1.054   7.962  0.00  0.00      PROA  
ATOM    494  CA  MET P  29      -1.651  -2.693   7.195  0.00  0.00      PROA  
ATOM    495  HA  MET P  29      -1.229  -2.626   6.203  0.00  0.00      PROA  
ATOM    496  CB  MET P  29      -0.559  -2.268   8.169  0.00  0.00      PROA  
ATOM    497  HB1 MET P  29       0.338  -2.923   8.147  0.00  0.00      PROA  
ATOM    498  HB2 MET P  29      -0.911  -2.364   9.218  0.00  0.00      PROA  
ATOM    499  CG  MET P  29      -0.078  -0.836   8.136  0.00  0.00      PROA  
ATOM    500  HG1 MET P  29      -0.965  -0.168   8.086  0.00  0.00      PROA  
ATOM    501  HG2 MET P  29       0.433  -0.792   7.151  0.00  0.00      PROA  
ATOM    502  SD  MET P  29       1.092  -0.435   9.485  0.00  0.00      PROA  
ATOM    503  CE  MET P  29       2.245   0.735   8.618  0.00  0.00      PROA  
ATOM    504  HE1 MET P  29       1.663   1.566   8.166  0.00  0.00      PROA  
ATOM    505  HE2 MET P  29       2.523   0.105   7.745  0.00  0.00      PROA  
ATOM    506  HE3 MET P  29       3.100   0.943   9.297  0.00  0.00      PROA  
ATOM    507  C   MET P  29      -2.130  -4.052   7.474  0.00  0.00      PROA  
ATOM    508  O   MET P  29      -1.860  -4.994   6.720  0.00  0.00      PROA  
ATOM    509  N   LYS P  30      -3.020  -4.120   8.539  0.00  0.00      PROA  
ATOM    510  HN  LYS P  30      -3.214  -3.373   9.170  0.00  0.00      PROA  
ATOM    511  CA  LYS P  30      -3.592  -5.348   8.998  0.00  0.00      PROA  
ATOM    512  HA  LYS P  30      -2.746  -5.991   9.193  0.00  0.00      PROA  
ATOM    513  CB  LYS P  30      -4.213  -5.200  10.470  0.00  0.00      PROA  
ATOM    514  HB1 LYS P  30      -5.118  -4.555  10.449  0.00  0.00      PROA  
ATOM    515  HB2 LYS P  30      -3.504  -4.628  11.106  0.00  0.00      PROA  
ATOM    516  CG  LYS P  30      -4.588  -6.505  11.197  0.00  0.00      PROA  
ATOM    517  HG1 LYS P  30      -4.694  -6.303  12.285  0.00  0.00      PROA  
ATOM    518  HG2 LYS P  30      -3.765  -7.233  11.038  0.00  0.00      PROA  
ATOM    519  CD  LYS P  30      -5.893  -7.027  10.790  0.00  0.00      PROA  
ATOM    520  HD1 LYS P  30      -6.049  -7.340   9.736  0.00  0.00      PROA  
ATOM    521  HD2 LYS P  30      -6.528  -6.136  10.983  0.00  0.00      PROA  
ATOM    522  CE  LYS P  30      -6.523  -8.142  11.621  0.00  0.00      PROA  
ATOM    523  HE1 LYS P  30      -6.447  -7.922  12.707  0.00  0.00      PROA  
ATOM    524  HE2 LYS P  30      -6.017  -9.127  11.533  0.00  0.00      PROA  
ATOM    525  NZ  LYS P  30      -8.006  -8.287  11.381  0.00  0.00      PROA  
ATOM    526  HZ1 LYS P  30      -8.383  -8.966  12.073  0.00  0.00      PROA  
ATOM    527  HZ2 LYS P  30      -8.108  -8.688  10.427  0.00  0.00      PROA  
ATOM    528  HZ3 LYS P  30      -8.536  -7.408  11.551  0.00  0.00      PROA  
ATOM    529  C   LYS P  30      -4.440  -5.978   7.941  0.00  0.00      PROA  
ATOM    530  O   LYS P  30      -4.465  -7.222   7.716  0.00  0.00      PROA  
ATOM    531  N   LYS P  31      -5.094  -5.166   7.057  0.00  0.00      PROA  
ATOM    532  HN  LYS P  31      -5.174  -4.185   7.219  0.00  0.00      PROA  
ATOM    533  CA  LYS P  31      -5.829  -5.766   5.951  0.00  0.00      PROA  
ATOM    534  HA  LYS P  31      -6.280  -6.707   6.228  0.00  0.00      PROA  
ATOM    535  CB  LYS P  31      -7.039  -4.888   5.501  0.00  0.00      PROA  
ATOM    536  HB1 LYS P  31      -7.303  -5.083   4.439  0.00  0.00      PROA  
ATOM    537  HB2 LYS P  31      -6.737  -3.824   5.603  0.00  0.00      PROA  
ATOM    538  CG  LYS P  31      -8.347  -5.192   6.333  0.00  0.00      PROA  
ATOM    539  HG1 LYS P  31      -9.140  -4.483   6.012  0.00  0.00      PROA  
ATOM    540  HG2 LYS P  31      -8.242  -4.962   7.415  0.00  0.00      PROA  
ATOM    541  CD  LYS P  31      -8.842  -6.669   6.274  0.00  0.00      PROA  
ATOM    542  HD1 LYS P  31      -8.138  -7.387   6.745  0.00  0.00      PROA  
ATOM    543  HD2 LYS P  31      -8.902  -6.849   5.179  0.00  0.00      PROA  
ATOM    544  CE  LYS P  31     -10.130  -6.786   7.137  0.00  0.00      PROA  
ATOM    545  HE1 LYS P  31     -10.988  -6.284   6.641  0.00  0.00      PROA  
ATOM    546  HE2 LYS P  31      -9.969  -6.222   8.081  0.00  0.00      PROA  
ATOM    547  NZ  LYS P  31     -10.520  -8.214   7.371  0.00  0.00      PROA  
ATOM    548  HZ1 LYS P  31     -10.999  -8.616   6.540  0.00  0.00      PROA  
ATOM    549  HZ2 LYS P  31     -10.947  -8.371   8.306  0.00  0.00      PROA  
ATOM    550  HZ3 LYS P  31      -9.650  -8.784   7.357  0.00  0.00      PROA  
ATOM    551  C   LYS P  31      -5.035  -6.009   4.615  0.00  0.00      PROA  
ATOM    552  O   LYS P  31      -5.312  -6.853   3.760  0.00  0.00      PROA  
ATOM    553  N   ALA P  32      -3.874  -5.327   4.444  0.00  0.00      PROA  
ATOM    554  HN  ALA P  32      -3.727  -4.604   5.114  0.00  0.00      PROA  
ATOM    555  CA  ALA P  32      -2.830  -5.646   3.483  0.00  0.00      PROA  
ATOM    556  HA  ALA P  32      -3.249  -5.734   2.491  0.00  0.00      PROA  
ATOM    557  CB  ALA P  32      -1.875  -4.492   3.198  0.00  0.00      PROA  
ATOM    558  HB1 ALA P  32      -2.537  -3.745   2.709  0.00  0.00      PROA  
ATOM    559  HB2 ALA P  32      -0.983  -4.721   2.576  0.00  0.00      PROA  
ATOM    560  HB3 ALA P  32      -1.442  -3.914   4.042  0.00  0.00      PROA  
ATOM    561  C   ALA P  32      -2.210  -6.997   3.854  0.00  0.00      PROA  
ATOM    562  O   ALA P  32      -1.875  -7.894   2.984  0.00  0.00      PROA  
ATOM    563  N   TYR P  33      -2.025  -7.285   5.151  0.00  0.00      PROA  
ATOM    564  HN  TYR P  33      -2.289  -6.594   5.819  0.00  0.00      PROA  
ATOM    565  CA  TYR P  33      -1.601  -8.510   5.824  0.00  0.00      PROA  
ATOM    566  HA  TYR P  33      -0.691  -8.777   5.306  0.00  0.00      PROA  
ATOM    567  CB  TYR P  33      -1.226  -8.142   7.385  0.00  0.00      PROA  
ATOM    568  HB1 TYR P  33      -1.940  -7.376   7.756  0.00  0.00      PROA  
ATOM    569  HB2 TYR P  33      -0.218  -7.683   7.287  0.00  0.00      PROA  
ATOM    570  CG  TYR P  33      -1.282  -9.317   8.328  0.00  0.00      PROA  
ATOM    571  CD1 TYR P  33      -2.509  -9.630   8.912  0.00  0.00      PROA  
ATOM    572  HD1 TYR P  33      -3.424  -9.138   8.615  0.00  0.00      PROA  
ATOM    573  CE1 TYR P  33      -2.602 -10.707   9.791  0.00  0.00      PROA  
ATOM    574  HE1 TYR P  33      -3.541 -11.015  10.225  0.00  0.00      PROA  
ATOM    575  CZ  TYR P  33      -1.525 -11.577  10.010  0.00  0.00      PROA  
ATOM    576  OH  TYR P  33      -1.839 -12.748  10.686  0.00  0.00      PROA  
ATOM    577  HH  TYR P  33      -2.660 -12.618  11.166  0.00  0.00      PROA  
ATOM    578  CD2 TYR P  33      -0.183 -10.170   8.551  0.00  0.00      PROA  
ATOM    579  HD2 TYR P  33       0.713 -10.047   7.961  0.00  0.00      PROA  
ATOM    580  CE2 TYR P  33      -0.287 -11.277   9.395  0.00  0.00      PROA  
ATOM    581  HE2 TYR P  33       0.519 -11.983   9.530  0.00  0.00      PROA  
ATOM    582  C   TYR P  33      -2.485  -9.682   5.551  0.00  0.00      PROA  
ATOM    583  O   TYR P  33      -2.006 -10.748   5.058  0.00  0.00      PROA  
ATOM    584  N   GLU P  34      -3.800  -9.455   5.767  0.00  0.00      PROA  
ATOM    585  HN  GLU P  34      -4.096  -8.680   6.319  0.00  0.00      PROA  
ATOM    586  CA  GLU P  34      -4.832 -10.348   5.336  0.00  0.00      PROA  
ATOM    587  HA  GLU P  34      -4.605 -11.252   5.882  0.00  0.00      PROA  
ATOM    588  CB  GLU P  34      -6.260  -9.984   5.840  0.00  0.00      PROA  
ATOM    589  HB1 GLU P  34      -6.998 -10.696   5.412  0.00  0.00      PROA  
ATOM    590  HB2 GLU P  34      -6.530  -8.975   5.463  0.00  0.00      PROA  
ATOM    591  CG  GLU P  34      -6.374 -10.087   7.360  0.00  0.00      PROA  
ATOM    592  HG1 GLU P  34      -5.692  -9.389   7.891  0.00  0.00      PROA  
ATOM    593  HG2 GLU P  34      -6.201 -11.119   7.736  0.00  0.00      PROA  
ATOM    594  CD  GLU P  34      -7.779  -9.676   7.763  0.00  0.00      PROA  
ATOM    595  OE1 GLU P  34      -8.673 -10.121   6.981  0.00  0.00      PROA  
ATOM    596  OE2 GLU P  34      -8.037  -8.958   8.736  0.00  0.00      PROA  
ATOM    597  C   GLU P  34      -4.900 -10.566   3.840  0.00  0.00      PROA  
ATOM    598  O   GLU P  34      -5.251 -11.626   3.334  0.00  0.00      PROA  
ATOM    599  N   LEU P  35      -4.717  -9.568   3.020  0.00  0.00      PROA  
ATOM    600  HN  LEU P  35      -4.596  -8.617   3.296  0.00  0.00      PROA  
ATOM    601  CA  LEU P  35      -4.569  -9.820   1.616  0.00  0.00      PROA  
ATOM    602  HA  LEU P  35      -5.497 -10.303   1.349  0.00  0.00      PROA  
ATOM    603  CB  LEU P  35      -4.481  -8.516   0.809  0.00  0.00      PROA  
ATOM    604  HB1 LEU P  35      -3.445  -8.127   0.901  0.00  0.00      PROA  
ATOM    605  HB2 LEU P  35      -5.084  -7.728   1.308  0.00  0.00      PROA  
ATOM    606  CG  LEU P  35      -4.819  -8.631  -0.652  0.00  0.00      PROA  
ATOM    607  HG  LEU P  35      -4.311  -9.480  -1.158  0.00  0.00      PROA  
ATOM    608  CD1 LEU P  35      -6.306  -8.719  -0.862  0.00  0.00      PROA  
ATOM    609 HD11 LEU P  35      -6.617  -9.012  -1.888  0.00  0.00      PROA  
ATOM    610 HD12 LEU P  35      -6.850  -7.776  -0.640  0.00  0.00      PROA  
ATOM    611 HD13 LEU P  35      -6.634  -9.501  -0.144  0.00  0.00      PROA  
ATOM    612  CD2 LEU P  35      -4.176  -7.330  -1.371  0.00  0.00      PROA  
ATOM    613 HD21 LEU P  35      -4.666  -6.369  -1.104  0.00  0.00      PROA  
ATOM    614 HD22 LEU P  35      -4.355  -7.409  -2.465  0.00  0.00      PROA  
ATOM    615 HD23 LEU P  35      -3.089  -7.358  -1.143  0.00  0.00      PROA  
ATOM    616  C   LEU P  35      -3.395 -10.745   1.226  0.00  0.00      PROA  
ATOM    617  O   LEU P  35      -3.534 -11.698   0.432  0.00  0.00      PROA  
ATOM    618  N   SER P  36      -2.141 -10.497   1.660  0.00  0.00      PROA  
ATOM    619  HN  SER P  36      -2.064  -9.611   2.111  0.00  0.00      PROA  
ATOM    620  CA  SER P  36      -0.906 -11.341   1.650  0.00  0.00      PROA  
ATOM    621  HA  SER P  36      -0.549 -11.252   0.635  0.00  0.00      PROA  
ATOM    622  CB  SER P  36       0.157 -10.675   2.456  0.00  0.00      PROA  
ATOM    623  HB1 SER P  36      -0.092 -10.686   3.538  0.00  0.00      PROA  
ATOM    624  HB2 SER P  36       0.449  -9.645   2.160  0.00  0.00      PROA  
ATOM    625  OG  SER P  36       1.360 -11.458   2.279  0.00  0.00      PROA  
ATOM    626  HG1 SER P  36       1.639 -11.193   1.399  0.00  0.00      PROA  
ATOM    627  C   SER P  36      -1.110 -12.847   1.903  0.00  0.00      PROA  
ATOM    628  O   SER P  36      -0.755 -13.636   1.040  0.00  0.00      PROA  
ATOM    629  N   VAL P  37      -1.608 -13.170   3.093  0.00  0.00      PROA  
ATOM    630  HN  VAL P  37      -1.820 -12.404   3.695  0.00  0.00      PROA  
ATOM    631  CA  VAL P  37      -1.896 -14.473   3.661  0.00  0.00      PROA  
ATOM    632  HA  VAL P  37      -0.930 -14.943   3.549  0.00  0.00      PROA  
ATOM    633  CB  VAL P  37      -2.348 -14.468   5.079  0.00  0.00      PROA  
ATOM    634  HB  VAL P  37      -3.306 -13.916   5.185  0.00  0.00      PROA  
ATOM    635  CG1 VAL P  37      -2.514 -15.932   5.547  0.00  0.00      PROA  
ATOM    636 HG11 VAL P  37      -3.159 -16.591   4.928  0.00  0.00      PROA  
ATOM    637 HG12 VAL P  37      -2.806 -16.012   6.615  0.00  0.00      PROA  
ATOM    638 HG13 VAL P  37      -1.523 -16.434   5.573  0.00  0.00      PROA  
ATOM    639  CG2 VAL P  37      -1.200 -13.870   5.940  0.00  0.00      PROA  
ATOM    640 HG21 VAL P  37      -0.231 -14.414   5.945  0.00  0.00      PROA  
ATOM    641 HG22 VAL P  37      -1.477 -13.812   7.015  0.00  0.00      PROA  
ATOM    642 HG23 VAL P  37      -0.952 -12.851   5.572  0.00  0.00      PROA  
ATOM    643  C   VAL P  37      -2.944 -15.259   2.878  0.00  0.00      PROA  
ATOM    644  O   VAL P  37      -2.767 -16.369   2.511  0.00  0.00      PROA  
ATOM    645  N   LEU P  38      -4.117 -14.648   2.651  0.00  0.00      PROA  
ATOM    646  HN  LEU P  38      -4.219 -13.698   2.935  0.00  0.00      PROA  
ATOM    647  CA  LEU P  38      -5.139 -15.269   1.832  0.00  0.00      PROA  
ATOM    648  HA  LEU P  38      -5.223 -16.279   2.205  0.00  0.00      PROA  
ATOM    649  CB  LEU P  38      -6.473 -14.532   1.950  0.00  0.00      PROA  
ATOM    650  HB1 LEU P  38      -7.271 -15.072   1.395  0.00  0.00      PROA  
ATOM    651  HB2 LEU P  38      -6.336 -13.497   1.569  0.00  0.00      PROA  
ATOM    652  CG  LEU P  38      -6.990 -14.438   3.421  0.00  0.00      PROA  
ATOM    653  HG  LEU P  38      -6.267 -13.782   3.951  0.00  0.00      PROA  
ATOM    654  CD1 LEU P  38      -8.258 -13.638   3.392  0.00  0.00      PROA  
ATOM    655 HD11 LEU P  38      -8.029 -12.595   3.085  0.00  0.00      PROA  
ATOM    656 HD12 LEU P  38      -8.682 -13.554   4.416  0.00  0.00      PROA  
ATOM    657 HD13 LEU P  38      -9.044 -13.984   2.687  0.00  0.00      PROA  
ATOM    658  CD2 LEU P  38      -7.164 -15.768   4.105  0.00  0.00      PROA  
ATOM    659 HD21 LEU P  38      -7.359 -15.587   5.183  0.00  0.00      PROA  
ATOM    660 HD22 LEU P  38      -6.310 -16.477   4.070  0.00  0.00      PROA  
ATOM    661 HD23 LEU P  38      -8.063 -16.225   3.639  0.00  0.00      PROA  
ATOM    662  C   LEU P  38      -4.805 -15.470   0.351  0.00  0.00      PROA  
ATOM    663  O   LEU P  38      -4.949 -16.547  -0.137  0.00  0.00      PROA  
ATOM    664  N   CYS P  39      -4.261 -14.382  -0.281  0.00  0.00      PROA  
ATOM    665  HN  CYS P  39      -3.943 -13.610   0.265  0.00  0.00      PROA  
ATOM    666  CA  CYS P  39      -4.039 -14.388  -1.729  0.00  0.00      PROA  
ATOM    667  HA  CYS P  39      -4.526 -15.298  -2.047  0.00  0.00      PROA  
ATOM    668  CB  CYS P  39      -4.641 -13.136  -2.335  0.00  0.00      PROA  
ATOM    669  HB1 CYS P  39      -4.500 -12.969  -3.424  0.00  0.00      PROA  
ATOM    670  HB2 CYS P  39      -4.127 -12.379  -1.706  0.00  0.00      PROA  
ATOM    671  SG  CYS P  39      -6.463 -13.176  -1.979  0.00  0.00      PROA  
ATOM    672  HG1 CYS P  39      -6.743 -13.948  -3.018  0.00  0.00      PROA  
ATOM    673  C   CYS P  39      -2.571 -14.563  -2.252  0.00  0.00      PROA  
ATOM    674  O   CYS P  39      -2.373 -14.390  -3.446  0.00  0.00      PROA  
ATOM    675  N   ASP P  40      -1.640 -14.945  -1.360  0.00  0.00      PROA  
ATOM    676  HN  ASP P  40      -1.832 -15.048  -0.387  0.00  0.00      PROA  
ATOM    677  CA  ASP P  40      -0.317 -15.235  -1.784  0.00  0.00      PROA  
ATOM    678  HA  ASP P  40       0.187 -15.362  -0.837  0.00  0.00      PROA  
ATOM    679  CB  ASP P  40      -0.236 -16.530  -2.645  0.00  0.00      PROA  
ATOM    680  HB1 ASP P  40       0.762 -16.588  -3.130  0.00  0.00      PROA  
ATOM    681  HB2 ASP P  40      -1.076 -16.592  -3.369  0.00  0.00      PROA  
ATOM    682  CG  ASP P  40      -0.448 -17.865  -1.928  0.00  0.00      PROA  
ATOM    683  OD1 ASP P  40      -0.591 -18.866  -2.659  0.00  0.00      PROA  
ATOM    684  OD2 ASP P  40      -0.147 -17.905  -0.668  0.00  0.00      PROA  
ATOM    685  C   ASP P  40       0.328 -13.976  -2.391  0.00  0.00      PROA  
ATOM    686  O   ASP P  40       1.066 -14.023  -3.390  0.00  0.00      PROA  
ATOM    687  N   CYS P  41       0.104 -12.759  -1.807  0.00  0.00      PROA  
ATOM    688  HN  CYS P  41      -0.380 -12.884  -0.945  0.00  0.00      PROA  
ATOM    689  CA  CYS P  41       0.485 -11.518  -2.417  0.00  0.00      PROA  
ATOM    690  HA  CYS P  41       0.623 -11.689  -3.474  0.00  0.00      PROA  
ATOM    691  CB  CYS P  41      -0.485 -10.380  -2.183  0.00  0.00      PROA  
ATOM    692  HB1 CYS P  41      -0.036  -9.468  -2.630  0.00  0.00      PROA  
ATOM    693  HB2 CYS P  41      -0.628 -10.188  -1.098  0.00  0.00      PROA  
ATOM    694  SG  CYS P  41      -2.025 -10.653  -3.112  0.00  0.00      PROA  
ATOM    695  HG1 CYS P  41      -2.623 -10.165  -2.035  0.00  0.00      PROA  
ATOM    696  C   CYS P  41       1.809 -10.956  -1.871  0.00  0.00      PROA  
ATOM    697  O   CYS P  41       1.806 -10.605  -0.693  0.00  0.00      PROA  
ATOM    698  N   GLU P  42       2.836 -10.817  -2.716  0.00  0.00      PROA  
ATOM    699  HN  GLU P  42       2.774 -10.996  -3.695  0.00  0.00      PROA  
ATOM    700  CA  GLU P  42       3.923  -9.899  -2.315  0.00  0.00      PROA  
ATOM    701  HA  GLU P  42       3.968  -9.865  -1.236  0.00  0.00      PROA  
ATOM    702  CB  GLU P  42       5.315 -10.367  -2.803  0.00  0.00      PROA  
ATOM    703  HB1 GLU P  42       5.190 -10.637  -3.873  0.00  0.00      PROA  
ATOM    704  HB2 GLU P  42       5.466 -11.305  -2.227  0.00  0.00      PROA  
ATOM    705  CG  GLU P  42       6.433  -9.372  -2.676  0.00  0.00      PROA  
ATOM    706  HG1 GLU P  42       6.417  -8.991  -1.633  0.00  0.00      PROA  
ATOM    707  HG2 GLU P  42       6.247  -8.460  -3.282  0.00  0.00      PROA  
ATOM    708  CD  GLU P  42       7.801  -9.934  -2.969  0.00  0.00      PROA  
ATOM    709  OE1 GLU P  42       8.428  -9.515  -3.995  0.00  0.00      PROA  
ATOM    710  OE2 GLU P  42       8.246 -10.832  -2.240  0.00  0.00      PROA  
ATOM    711  C   GLU P  42       3.588  -8.468  -2.594  0.00  0.00      PROA  
ATOM    712  O   GLU P  42       2.962  -8.187  -3.642  0.00  0.00      PROA  
ATOM    713  N   ILE P  43       3.850  -7.529  -1.651  0.00  0.00      PROA  
ATOM    714  HN  ILE P  43       4.263  -7.802  -0.786  0.00  0.00      PROA  
ATOM    715  CA  ILE P  43       3.159  -6.198  -1.587  0.00  0.00      PROA  
ATOM    716  HA  ILE P  43       2.861  -5.909  -2.584  0.00  0.00      PROA  
ATOM    717  CB  ILE P  43       1.955  -6.369  -0.680  0.00  0.00      PROA  
ATOM    718  HB  ILE P  43       1.246  -6.958  -1.300  0.00  0.00      PROA  
ATOM    719  CG2 ILE P  43       2.242  -7.210   0.537  0.00  0.00      PROA  
ATOM    720 HG21 ILE P  43       1.380  -7.234   1.238  0.00  0.00      PROA  
ATOM    721 HG22 ILE P  43       3.165  -6.829   1.025  0.00  0.00      PROA  
ATOM    722 HG23 ILE P  43       2.397  -8.265   0.226  0.00  0.00      PROA  
ATOM    723  CG1 ILE P  43       1.082  -5.048  -0.406  0.00  0.00      PROA  
ATOM    724 HG11 ILE P  43       1.193  -4.391  -1.294  0.00  0.00      PROA  
ATOM    725 HG12 ILE P  43       1.528  -4.592   0.504  0.00  0.00      PROA  
ATOM    726  CD  ILE P  43      -0.379  -5.451  -0.115  0.00  0.00      PROA  
ATOM    727  HD1 ILE P  43      -0.816  -6.060  -0.935  0.00  0.00      PROA  
ATOM    728  HD2 ILE P  43      -0.935  -4.491  -0.170  0.00  0.00      PROA  
ATOM    729  HD3 ILE P  43      -0.580  -5.918   0.873  0.00  0.00      PROA  
ATOM    730  C   ILE P  43       4.071  -5.113  -0.948  0.00  0.00      PROA  
ATOM    731  O   ILE P  43       4.948  -5.399  -0.095  0.00  0.00      PROA  
ATOM    732  N   ALA P  44       3.843  -3.845  -1.332  0.00  0.00      PROA  
ATOM    733  HN  ALA P  44       3.203  -3.681  -2.079  0.00  0.00      PROA  
ATOM    734  CA  ALA P  44       4.208  -2.738  -0.529  0.00  0.00      PROA  
ATOM    735  HA  ALA P  44       4.556  -3.116   0.421  0.00  0.00      PROA  
ATOM    736  CB  ALA P  44       5.421  -2.050  -1.141  0.00  0.00      PROA  
ATOM    737  HB1 ALA P  44       5.728  -1.103  -0.647  0.00  0.00      PROA  
ATOM    738  HB2 ALA P  44       5.089  -1.815  -2.174  0.00  0.00      PROA  
ATOM    739  HB3 ALA P  44       6.312  -2.713  -1.112  0.00  0.00      PROA  
ATOM    740  C   ALA P  44       3.125  -1.705  -0.393  0.00  0.00      PROA  
ATOM    741  O   ALA P  44       2.324  -1.526  -1.295  0.00  0.00      PROA  
ATOM    742  N   LEU P  45       3.087  -1.055   0.767  0.00  0.00      PROA  
ATOM    743  HN  LEU P  45       3.784  -1.181   1.469  0.00  0.00      PROA  
ATOM    744  CA  LEU P  45       2.058  -0.028   1.082  0.00  0.00      PROA  
ATOM    745  HA  LEU P  45       1.498   0.308   0.222  0.00  0.00      PROA  
ATOM    746  CB  LEU P  45       1.010  -0.599   2.118  0.00  0.00      PROA  
ATOM    747  HB1 LEU P  45       1.525  -1.083   2.974  0.00  0.00      PROA  
ATOM    748  HB2 LEU P  45       0.529  -1.486   1.652  0.00  0.00      PROA  
ATOM    749  CG  LEU P  45      -0.022   0.431   2.741  0.00  0.00      PROA  
ATOM    750  HG  LEU P  45       0.605   1.151   3.309  0.00  0.00      PROA  
ATOM    751  CD1 LEU P  45      -0.975   0.928   1.648  0.00  0.00      PROA  
ATOM    752 HD11 LEU P  45      -0.445   1.477   0.840  0.00  0.00      PROA  
ATOM    753 HD12 LEU P  45      -1.742   1.474   2.237  0.00  0.00      PROA  
ATOM    754 HD13 LEU P  45      -1.489   0.057   1.187  0.00  0.00      PROA  
ATOM    755  CD2 LEU P  45      -0.779  -0.358   3.816  0.00  0.00      PROA  
ATOM    756 HD21 LEU P  45      -1.365   0.322   4.471  0.00  0.00      PROA  
ATOM    757 HD22 LEU P  45      -0.073  -0.872   4.502  0.00  0.00      PROA  
ATOM    758 HD23 LEU P  45      -1.348  -1.208   3.380  0.00  0.00      PROA  
ATOM    759  C   LEU P  45       2.792   1.217   1.633  0.00  0.00      PROA  
ATOM    760  O   LEU P  45       3.686   1.140   2.493  0.00  0.00      PROA  
ATOM    761  N   ILE P  46       2.488   2.336   1.063  0.00  0.00      PROA  
ATOM    762  HN  ILE P  46       1.795   2.429   0.353  0.00  0.00      PROA  
ATOM    763  CA  ILE P  46       3.167   3.610   1.435  0.00  0.00      PROA  
ATOM    764  HA  ILE P  46       3.795   3.481   2.304  0.00  0.00      PROA  
ATOM    765  CB  ILE P  46       4.094   4.200   0.260  0.00  0.00      PROA  
ATOM    766  HB  ILE P  46       3.595   4.024  -0.716  0.00  0.00      PROA  
ATOM    767  CG2 ILE P  46       4.332   5.724   0.314  0.00  0.00      PROA  
ATOM    768 HG21 ILE P  46       4.874   5.993  -0.617  0.00  0.00      PROA  
ATOM    769 HG22 ILE P  46       4.931   6.031   1.198  0.00  0.00      PROA  
ATOM    770 HG23 ILE P  46       3.410   6.342   0.364  0.00  0.00      PROA  
ATOM    771  CG1 ILE P  46       5.414   3.407   0.284  0.00  0.00      PROA  
ATOM    772 HG11 ILE P  46       5.113   2.359   0.500  0.00  0.00      PROA  
ATOM    773 HG12 ILE P  46       6.148   3.757   1.041  0.00  0.00      PROA  
ATOM    774  CD  ILE P  46       6.162   3.542  -0.998  0.00  0.00      PROA  
ATOM    775  HD1 ILE P  46       5.650   2.871  -1.721  0.00  0.00      PROA  
ATOM    776  HD2 ILE P  46       7.211   3.184  -0.922  0.00  0.00      PROA  
ATOM    777  HD3 ILE P  46       6.000   4.540  -1.457  0.00  0.00      PROA  
ATOM    778  C   ILE P  46       2.105   4.564   1.894  0.00  0.00      PROA  
ATOM    779  O   ILE P  46       1.033   4.669   1.351  0.00  0.00      PROA  
ATOM    780  N   ILE P  47       2.315   5.210   3.061  0.00  0.00      PROA  
ATOM    781  HN  ILE P  47       3.149   5.038   3.579  0.00  0.00      PROA  
ATOM    782  CA  ILE P  47       1.339   6.117   3.737  0.00  0.00      PROA  
ATOM    783  HA  ILE P  47       0.696   6.519   2.968  0.00  0.00      PROA  
ATOM    784  CB  ILE P  47       0.653   5.474   4.925  0.00  0.00      PROA  
ATOM    785  HB  ILE P  47       1.407   5.510   5.741  0.00  0.00      PROA  
ATOM    786  CG2 ILE P  47      -0.644   6.241   5.334  0.00  0.00      PROA  
ATOM    787 HG21 ILE P  47      -0.439   7.320   5.498  0.00  0.00      PROA  
ATOM    788 HG22 ILE P  47      -0.976   5.837   6.314  0.00  0.00      PROA  
ATOM    789 HG23 ILE P  47      -1.353   6.076   4.495  0.00  0.00      PROA  
ATOM    790  CG1 ILE P  47       0.264   3.958   4.624  0.00  0.00      PROA  
ATOM    791 HG11 ILE P  47       1.246   3.501   4.377  0.00  0.00      PROA  
ATOM    792 HG12 ILE P  47      -0.227   3.890   3.630  0.00  0.00      PROA  
ATOM    793  CD  ILE P  47      -0.437   3.251   5.743  0.00  0.00      PROA  
ATOM    794  HD1 ILE P  47      -0.242   2.165   5.610  0.00  0.00      PROA  
ATOM    795  HD2 ILE P  47      -1.540   3.351   5.653  0.00  0.00      PROA  
ATOM    796  HD3 ILE P  47      -0.297   3.651   6.770  0.00  0.00      PROA  
ATOM    797  C   ILE P  47       2.086   7.391   4.285  0.00  0.00      PROA  
ATOM    798  O   ILE P  47       2.990   7.235   5.090  0.00  0.00      PROA  
ATOM    799  N   PHE P  48       1.772   8.620   3.914  0.00  0.00      PROA  
ATOM    800  HN  PHE P  48       1.070   8.695   3.210  0.00  0.00      PROA  
ATOM    801  CA  PHE P  48       2.252   9.889   4.423  0.00  0.00      PROA  
ATOM    802  HA  PHE P  48       2.954   9.732   5.229  0.00  0.00      PROA  
ATOM    803  CB  PHE P  48       2.879  10.829   3.398  0.00  0.00      PROA  
ATOM    804  HB1 PHE P  48       3.104  11.856   3.757  0.00  0.00      PROA  
ATOM    805  HB2 PHE P  48       2.071  10.983   2.651  0.00  0.00      PROA  
ATOM    806  CG  PHE P  48       4.165  10.330   2.781  0.00  0.00      PROA  
ATOM    807  CD1 PHE P  48       5.374  10.687   3.358  0.00  0.00      PROA  
ATOM    808  HD1 PHE P  48       5.407  11.142   4.337  0.00  0.00      PROA  
ATOM    809  CE1 PHE P  48       6.584  10.298   2.693  0.00  0.00      PROA  
ATOM    810  HE1 PHE P  48       7.519  10.582   3.152  0.00  0.00      PROA  
ATOM    811  CZ  PHE P  48       6.497   9.747   1.442  0.00  0.00      PROA  
ATOM    812  HZ  PHE P  48       7.492   9.681   1.026  0.00  0.00      PROA  
ATOM    813  CD2 PHE P  48       4.091   9.752   1.518  0.00  0.00      PROA  
ATOM    814  HD2 PHE P  48       3.143   9.543   1.047  0.00  0.00      PROA  
ATOM    815  CE2 PHE P  48       5.301   9.413   0.852  0.00  0.00      PROA  
ATOM    816  HE2 PHE P  48       5.222   9.028  -0.154  0.00  0.00      PROA  
ATOM    817  C   PHE P  48       1.143  10.619   5.107  0.00  0.00      PROA  
ATOM    818  O   PHE P  48       0.010  10.398   4.778  0.00  0.00      PROA  
ATOM    819  N   ASN P  49       1.428  11.495   6.071  0.00  0.00      PROA  
ATOM    820  HN  ASN P  49       2.366  11.517   6.408  0.00  0.00      PROA  
ATOM    821  CA  ASN P  49       0.360  12.234   6.745  0.00  0.00      PROA  
ATOM    822  HA  ASN P  49      -0.499  12.045   6.118  0.00  0.00      PROA  
ATOM    823  CB  ASN P  49      -0.127  11.656   8.140  0.00  0.00      PROA  
ATOM    824  HB1 ASN P  49      -0.141  10.555   7.997  0.00  0.00      PROA  
ATOM    825  HB2 ASN P  49      -1.157  12.003   8.373  0.00  0.00      PROA  
ATOM    826  CG  ASN P  49       0.805  11.962   9.267  0.00  0.00      PROA  
ATOM    827  OD1 ASN P  49       1.953  12.238   8.978  0.00  0.00      PROA  
ATOM    828  ND2 ASN P  49       0.227  12.094  10.489  0.00  0.00      PROA  
ATOM    829 HD21 ASN P  49       0.711  11.913  11.345  0.00  0.00      PROA  
ATOM    830 HD22 ASN P  49      -0.762  11.950  10.527  0.00  0.00      PROA  
ATOM    831  C   ASN P  49       0.544  13.761   6.819  0.00  0.00      PROA  
ATOM    832  O   ASN P  49       1.566  14.335   6.445  0.00  0.00      PROA  
ATOM    833  N   SER P  50      -0.502  14.508   7.246  0.00  0.00      PROA  
ATOM    834  HN  SER P  50      -1.323  14.109   7.647  0.00  0.00      PROA  
ATOM    835  CA  SER P  50      -0.479  15.969   7.301  0.00  0.00      PROA  
ATOM    836  HA  SER P  50       0.023  16.346   6.423  0.00  0.00      PROA  
ATOM    837  CB  SER P  50      -1.826  16.717   7.352  0.00  0.00      PROA  
ATOM    838  HB1 SER P  50      -2.523  16.310   6.588  0.00  0.00      PROA  
ATOM    839  HB2 SER P  50      -1.772  17.819   7.228  0.00  0.00      PROA  
ATOM    840  OG  SER P  50      -2.482  16.484   8.537  0.00  0.00      PROA  
ATOM    841  HG1 SER P  50      -2.705  15.561   8.678  0.00  0.00      PROA  
ATOM    842  C   SER P  50       0.535  16.518   8.375  0.00  0.00      PROA  
ATOM    843  O   SER P  50       0.916  17.707   8.328  0.00  0.00      PROA  
ATOM    844  N   ALA P  51       0.967  15.621   9.281  0.00  0.00      PROA  
ATOM    845  HN  ALA P  51       0.567  14.710   9.212  0.00  0.00      PROA  
ATOM    846  CA  ALA P  51       1.843  15.997  10.332  0.00  0.00      PROA  
ATOM    847  HA  ALA P  51       1.780  17.065  10.479  0.00  0.00      PROA  
ATOM    848  CB  ALA P  51       1.473  15.259  11.591  0.00  0.00      PROA  
ATOM    849  HB1 ALA P  51       1.389  14.164  11.420  0.00  0.00      PROA  
ATOM    850  HB2 ALA P  51       0.612  15.673  12.158  0.00  0.00      PROA  
ATOM    851  HB3 ALA P  51       2.313  15.388  12.307  0.00  0.00      PROA  
ATOM    852  C   ALA P  51       3.291  15.819   9.898  0.00  0.00      PROA  
ATOM    853  O   ALA P  51       4.310  16.156  10.596  0.00  0.00      PROA  
ATOM    854  N   ASN P  52       3.430  15.314   8.645  0.00  0.00      PROA  
ATOM    855  HN  ASN P  52       2.566  15.022   8.241  0.00  0.00      PROA  
ATOM    856  CA  ASN P  52       4.728  15.097   8.002  0.00  0.00      PROA  
ATOM    857  HA  ASN P  52       4.317  14.984   7.009  0.00  0.00      PROA  
ATOM    858  CB  ASN P  52       5.662  16.368   7.941  0.00  0.00      PROA  
ATOM    859  HB1 ASN P  52       6.564  16.202   7.314  0.00  0.00      PROA  
ATOM    860  HB2 ASN P  52       6.049  16.844   8.867  0.00  0.00      PROA  
ATOM    861  CG  ASN P  52       4.919  17.522   7.216  0.00  0.00      PROA  
ATOM    862  OD1 ASN P  52       3.697  17.750   7.131  0.00  0.00      PROA  
ATOM    863  ND2 ASN P  52       5.687  18.302   6.475  0.00  0.00      PROA  
ATOM    864 HD21 ASN P  52       5.241  19.128   6.129  0.00  0.00      PROA  
ATOM    865 HD22 ASN P  52       6.667  18.278   6.668  0.00  0.00      PROA  
ATOM    866  C   ASN P  52       5.533  13.812   8.380  0.00  0.00      PROA  
ATOM    867  O   ASN P  52       6.727  13.875   8.492  0.00  0.00      PROA  
ATOM    868  N   ARG P  53       4.841  12.709   8.535  0.00  0.00      PROA  
ATOM    869  HN  ARG P  53       3.854  12.729   8.396  0.00  0.00      PROA  
ATOM    870  CA  ARG P  53       5.431  11.441   8.897  0.00  0.00      PROA  
ATOM    871  HA  ARG P  53       6.508  11.439   8.969  0.00  0.00      PROA  
ATOM    872  CB  ARG P  53       4.800  11.001  10.198  0.00  0.00      PROA  
ATOM    873  HB1 ARG P  53       5.250   9.996  10.351  0.00  0.00      PROA  
ATOM    874  HB2 ARG P  53       3.705  10.821  10.146  0.00  0.00      PROA  
ATOM    875  CG  ARG P  53       5.143  11.924  11.446  0.00  0.00      PROA  
ATOM    876  HG1 ARG P  53       4.858  11.446  12.408  0.00  0.00      PROA  
ATOM    877  HG2 ARG P  53       4.483  12.816  11.389  0.00  0.00      PROA  
ATOM    878  CD  ARG P  53       6.678  12.272  11.470  0.00  0.00      PROA  
ATOM    879  HD1 ARG P  53       7.080  12.775  10.565  0.00  0.00      PROA  
ATOM    880  HD2 ARG P  53       7.138  11.295  11.728  0.00  0.00      PROA  
ATOM    881  NE  ARG P  53       6.806  13.217  12.655  0.00  0.00      PROA  
ATOM    882  HE  ARG P  53       5.989  13.353  13.217  0.00  0.00      PROA  
ATOM    883  CZ  ARG P  53       7.791  14.090  12.698  0.00  0.00      PROA  
ATOM    884  NH1 ARG P  53       8.887  14.053  12.013  0.00  0.00      PROA  
ATOM    885 HH11 ARG P  53       9.090  13.408  11.276  0.00  0.00      PROA  
ATOM    886 HH12 ARG P  53       9.433  14.881  12.134  0.00  0.00      PROA  
ATOM    887  NH2 ARG P  53       7.700  15.007  13.631  0.00  0.00      PROA  
ATOM    888 HH21 ARG P  53       6.890  14.805  14.182  0.00  0.00      PROA  
ATOM    889 HH22 ARG P  53       8.376  15.726  13.790  0.00  0.00      PROA  
ATOM    890  C   ARG P  53       5.161  10.391   7.848  0.00  0.00      PROA  
ATOM    891  O   ARG P  53       4.057  10.346   7.227  0.00  0.00      PROA  
ATOM    892  N   LEU P  54       6.196   9.578   7.604  0.00  0.00      PROA  
ATOM    893  HN  LEU P  54       7.098   9.650   8.022  0.00  0.00      PROA  
ATOM    894  CA  LEU P  54       6.117   8.491   6.646  0.00  0.00      PROA  
ATOM    895  HA  LEU P  54       5.196   8.611   6.096  0.00  0.00      PROA  
ATOM    896  CB  LEU P  54       7.319   8.548   5.731  0.00  0.00      PROA  
ATOM    897  HB1 LEU P  54       8.198   8.606   6.408  0.00  0.00      PROA  
ATOM    898  HB2 LEU P  54       7.362   9.472   5.115  0.00  0.00      PROA  
ATOM    899  CG  LEU P  54       7.549   7.276   4.913  0.00  0.00      PROA  
ATOM    900  HG  LEU P  54       7.686   6.415   5.601  0.00  0.00      PROA  
ATOM    901  CD1 LEU P  54       6.380   6.984   3.947  0.00  0.00      PROA  
ATOM    902 HD11 LEU P  54       5.400   7.049   4.467  0.00  0.00      PROA  
ATOM    903 HD12 LEU P  54       6.513   5.958   3.543  0.00  0.00      PROA  
ATOM    904 HD13 LEU P  54       6.302   7.691   3.094  0.00  0.00      PROA  
ATOM    905  CD2 LEU P  54       8.819   7.411   4.090  0.00  0.00      PROA  
ATOM    906 HD21 LEU P  54       8.821   8.213   3.322  0.00  0.00      PROA  
ATOM    907 HD22 LEU P  54       9.173   6.416   3.744  0.00  0.00      PROA  
ATOM    908 HD23 LEU P  54       9.539   7.781   4.851  0.00  0.00      PROA  
ATOM    909  C   LEU P  54       5.911   7.096   7.328  0.00  0.00      PROA  
ATOM    910  O   LEU P  54       6.745   6.782   8.098  0.00  0.00      PROA  
ATOM    911  N   PHE P  55       4.929   6.275   7.050  0.00  0.00      PROA  
ATOM    912  HN  PHE P  55       4.352   6.426   6.251  0.00  0.00      PROA  
ATOM    913  CA  PHE P  55       4.752   4.945   7.588  0.00  0.00      PROA  
ATOM    914  HA  PHE P  55       5.573   4.647   8.225  0.00  0.00      PROA  
ATOM    915  CB  PHE P  55       3.489   4.774   8.379  0.00  0.00      PROA  
ATOM    916  HB1 PHE P  55       3.582   3.949   9.117  0.00  0.00      PROA  
ATOM    917  HB2 PHE P  55       2.562   4.626   7.785  0.00  0.00      PROA  
ATOM    918  CG  PHE P  55       3.250   6.048   9.183  0.00  0.00      PROA  
ATOM    919  CD1 PHE P  55       3.719   6.094  10.544  0.00  0.00      PROA  
ATOM    920  HD1 PHE P  55       4.194   5.219  10.964  0.00  0.00      PROA  
ATOM    921  CE1 PHE P  55       3.529   7.228  11.290  0.00  0.00      PROA  
ATOM    922  HE1 PHE P  55       3.857   7.184  12.318  0.00  0.00      PROA  
ATOM    923  CZ  PHE P  55       2.838   8.311  10.766  0.00  0.00      PROA  
ATOM    924  HZ  PHE P  55       2.471   9.074  11.436  0.00  0.00      PROA  
ATOM    925  CD2 PHE P  55       2.494   7.145   8.713  0.00  0.00      PROA  
ATOM    926  HD2 PHE P  55       2.249   6.975   7.675  0.00  0.00      PROA  
ATOM    927  CE2 PHE P  55       2.295   8.296   9.486  0.00  0.00      PROA  
ATOM    928  HE2 PHE P  55       1.870   9.202   9.081  0.00  0.00      PROA  
ATOM    929  C   PHE P  55       4.554   3.913   6.479  0.00  0.00      PROA  
ATOM    930  O   PHE P  55       4.117   4.174   5.341  0.00  0.00      PROA  
ATOM    931  N   GLN P  56       5.043   2.623   6.762  0.00  0.00      PROA  
ATOM    932  HN  GLN P  56       5.446   2.413   7.649  0.00  0.00      PROA  
ATOM    933  CA  GLN P  56       4.988   1.674   5.628  0.00  0.00      PROA  
ATOM    934  HA  GLN P  56       4.175   1.826   4.935  0.00  0.00      PROA  
ATOM    935  CB  GLN P  56       6.207   1.845   4.625  0.00  0.00      PROA  
ATOM    936  HB1 GLN P  56       6.215   2.914   4.324  0.00  0.00      PROA  
ATOM    937  HB2 GLN P  56       6.024   1.162   3.767  0.00  0.00      PROA  
ATOM    938  CG  GLN P  56       7.488   1.505   5.288  0.00  0.00      PROA  
ATOM    939  HG1 GLN P  56       7.522   0.443   5.612  0.00  0.00      PROA  
ATOM    940  HG2 GLN P  56       7.577   2.190   6.158  0.00  0.00      PROA  
ATOM    941  CD  GLN P  56       8.637   1.673   4.370  0.00  0.00      PROA  
ATOM    942  OE1 GLN P  56       8.713   2.598   3.541  0.00  0.00      PROA  
ATOM    943  NE2 GLN P  56       9.639   0.796   4.542  0.00  0.00      PROA  
ATOM    944 HE21 GLN P  56       9.584   0.220   5.358  0.00  0.00      PROA  
ATOM    945 HE22 GLN P  56      10.414   0.869   3.915  0.00  0.00      PROA  
ATOM    946  C   GLN P  56       4.780   0.176   5.972  0.00  0.00      PROA  
ATOM    947  O   GLN P  56       4.968  -0.288   7.121  0.00  0.00      PROA  
ATOM    948  N   TYR P  57       4.260  -0.569   5.032  0.00  0.00      PROA  
ATOM    949  HN  TYR P  57       3.995  -0.119   4.183  0.00  0.00      PROA  
ATOM    950  CA  TYR P  57       4.173  -1.977   5.108  0.00  0.00      PROA  
ATOM    951  HA  TYR P  57       4.804  -2.379   5.887  0.00  0.00      PROA  
ATOM    952  CB  TYR P  57       2.738  -2.441   5.567  0.00  0.00      PROA  
ATOM    953  HB1 TYR P  57       1.980  -1.866   4.994  0.00  0.00      PROA  
ATOM    954  HB2 TYR P  57       2.514  -2.291   6.645  0.00  0.00      PROA  
ATOM    955  CG  TYR P  57       2.377  -3.831   5.287  0.00  0.00      PROA  
ATOM    956  CD1 TYR P  57       1.981  -4.258   4.054  0.00  0.00      PROA  
ATOM    957  HD1 TYR P  57       1.944  -3.632   3.175  0.00  0.00      PROA  
ATOM    958  CE1 TYR P  57       1.807  -5.564   3.796  0.00  0.00      PROA  
ATOM    959  HE1 TYR P  57       1.177  -5.791   2.949  0.00  0.00      PROA  
ATOM    960  CZ  TYR P  57       2.012  -6.580   4.714  0.00  0.00      PROA  
ATOM    961  OH  TYR P  57       1.917  -7.860   4.334  0.00  0.00      PROA  
ATOM    962  HH  TYR P  57       2.512  -8.268   4.967  0.00  0.00      PROA  
ATOM    963  CD2 TYR P  57       2.712  -4.796   6.263  0.00  0.00      PROA  
ATOM    964  HD2 TYR P  57       3.095  -4.449   7.211  0.00  0.00      PROA  
ATOM    965  CE2 TYR P  57       2.558  -6.182   5.940  0.00  0.00      PROA  
ATOM    966  HE2 TYR P  57       2.589  -6.931   6.717  0.00  0.00      PROA  
ATOM    967  C   TYR P  57       4.841  -2.585   3.870  0.00  0.00      PROA  
ATOM    968  O   TYR P  57       4.565  -2.149   2.740  0.00  0.00      PROA  
ATOM    969  N   ALA P  58       5.617  -3.677   4.024  0.00  0.00      PROA  
ATOM    970  HN  ALA P  58       5.926  -4.023   4.907  0.00  0.00      PROA  
ATOM    971  CA  ALA P  58       6.150  -4.442   2.934  0.00  0.00      PROA  
ATOM    972  HA  ALA P  58       5.455  -4.430   2.107  0.00  0.00      PROA  
ATOM    973  CB  ALA P  58       7.446  -3.835   2.312  0.00  0.00      PROA  
ATOM    974  HB1 ALA P  58       7.744  -4.481   1.459  0.00  0.00      PROA  
ATOM    975  HB2 ALA P  58       8.236  -3.789   3.092  0.00  0.00      PROA  
ATOM    976  HB3 ALA P  58       7.151  -2.835   1.927  0.00  0.00      PROA  
ATOM    977  C   ALA P  58       6.419  -5.800   3.461  0.00  0.00      PROA  
ATOM    978  O   ALA P  58       6.799  -5.944   4.673  0.00  0.00      PROA  
ATOM    979  N   SER P  59       6.275  -6.862   2.664  0.00  0.00      PROA  
ATOM    980  HN  SER P  59       6.103  -6.732   1.690  0.00  0.00      PROA  
ATOM    981  CA  SER P  59       6.068  -8.200   3.087  0.00  0.00      PROA  
ATOM    982  HA  SER P  59       5.698  -8.201   4.102  0.00  0.00      PROA  
ATOM    983  CB  SER P  59       5.049  -8.786   2.131  0.00  0.00      PROA  
ATOM    984  HB1 SER P  59       4.111  -8.239   2.364  0.00  0.00      PROA  
ATOM    985  HB2 SER P  59       4.830  -9.860   2.313  0.00  0.00      PROA  
ATOM    986  OG  SER P  59       5.370  -8.703   0.748  0.00  0.00      PROA  
ATOM    987  HG1 SER P  59       6.055  -9.364   0.623  0.00  0.00      PROA  
ATOM    988  C   SER P  59       7.411  -8.913   3.163  0.00  0.00      PROA  
ATOM    989  O   SER P  59       7.586 -10.004   3.732  0.00  0.00      PROA  
ATOM    990  N   THR P  60       8.454  -8.271   2.696  0.00  0.00      PROA  
ATOM    991  HN  THR P  60       8.227  -7.450   2.179  0.00  0.00      PROA  
ATOM    992  CA  THR P  60       9.850  -8.666   2.695  0.00  0.00      PROA  
ATOM    993  HA  THR P  60      10.042  -9.256   3.578  0.00  0.00      PROA  
ATOM    994  CB  THR P  60      10.222  -9.389   1.387  0.00  0.00      PROA  
ATOM    995  HB  THR P  60       9.464 -10.152   1.108  0.00  0.00      PROA  
ATOM    996  OG1 THR P  60      11.548 -10.013   1.489  0.00  0.00      PROA  
ATOM    997  HG1 THR P  60      11.509 -10.559   2.278  0.00  0.00      PROA  
ATOM    998  CG2 THR P  60      10.371  -8.430   0.204  0.00  0.00      PROA  
ATOM    999 HG21 THR P  60      10.543  -8.994  -0.738  0.00  0.00      PROA  
ATOM   1000 HG22 THR P  60      11.344  -7.896   0.263  0.00  0.00      PROA  
ATOM   1001 HG23 THR P  60       9.516  -7.724   0.135  0.00  0.00      PROA  
ATOM   1002  C   THR P  60      10.524  -7.314   2.822  0.00  0.00      PROA  
ATOM   1003  O   THR P  60       9.800  -6.299   2.939  0.00  0.00      PROA  
ATOM   1004  N   ASP P  61      11.869  -7.283   2.930  0.00  0.00      PROA  
ATOM   1005  HN  ASP P  61      12.440  -8.096   3.020  0.00  0.00      PROA  
ATOM   1006  CA  ASP P  61      12.432  -5.908   2.945  0.00  0.00      PROA  
ATOM   1007  HA  ASP P  61      11.883  -5.440   3.748  0.00  0.00      PROA  
ATOM   1008  CB  ASP P  61      13.967  -5.808   3.318  0.00  0.00      PROA  
ATOM   1009  HB1 ASP P  61      14.191  -4.727   3.441  0.00  0.00      PROA  
ATOM   1010  HB2 ASP P  61      14.672  -6.120   2.518  0.00  0.00      PROA  
ATOM   1011  CG  ASP P  61      14.274  -6.469   4.643  0.00  0.00      PROA  
ATOM   1012  OD1 ASP P  61      13.345  -6.562   5.492  0.00  0.00      PROA  
ATOM   1013  OD2 ASP P  61      15.454  -6.799   4.874  0.00  0.00      PROA  
ATOM   1014  C   ASP P  61      12.207  -5.050   1.684  0.00  0.00      PROA  
ATOM   1015  O   ASP P  61      12.255  -5.437   0.537  0.00  0.00      PROA  
ATOM   1016  N   MET P  62      11.865  -3.760   1.846  0.00  0.00      PROA  
ATOM   1017  HN  MET P  62      11.736  -3.440   2.782  0.00  0.00      PROA  
ATOM   1018  CA  MET P  62      11.230  -2.852   0.857  0.00  0.00      PROA  
ATOM   1019  HA  MET P  62      10.316  -3.339   0.552  0.00  0.00      PROA  
ATOM   1020  CB  MET P  62      10.847  -1.575   1.647  0.00  0.00      PROA  
ATOM   1021  HB1 MET P  62      11.777  -1.267   2.169  0.00  0.00      PROA  
ATOM   1022  HB2 MET P  62      10.087  -1.988   2.344  0.00  0.00      PROA  
ATOM   1023  CG  MET P  62      10.258  -0.468   0.809  0.00  0.00      PROA  
ATOM   1024  HG1 MET P  62      10.993  -0.092   0.066  0.00  0.00      PROA  
ATOM   1025  HG2 MET P  62      10.082   0.320   1.572  0.00  0.00      PROA  
ATOM   1026  SD  MET P  62       8.740  -0.910   0.003  0.00  0.00      PROA  
ATOM   1027  CE  MET P  62       8.381   0.788  -0.427  0.00  0.00      PROA  
ATOM   1028  HE1 MET P  62       8.077   0.797  -1.495  0.00  0.00      PROA  
ATOM   1029  HE2 MET P  62       9.217   1.475  -0.173  0.00  0.00      PROA  
ATOM   1030  HE3 MET P  62       7.545   1.248   0.142  0.00  0.00      PROA  
ATOM   1031  C   MET P  62      12.055  -2.548  -0.403  0.00  0.00      PROA  
ATOM   1032  O   MET P  62      11.438  -2.277  -1.453  0.00  0.00      PROA  
ATOM   1033  N   ASP P  63      13.424  -2.617  -0.333  0.00  0.00      PROA  
ATOM   1034  HN  ASP P  63      13.943  -2.910   0.466  0.00  0.00      PROA  
ATOM   1035  CA  ASP P  63      14.283  -2.482  -1.496  0.00  0.00      PROA  
ATOM   1036  HA  ASP P  63      14.042  -1.608  -2.082  0.00  0.00      PROA  
ATOM   1037  CB  ASP P  63      15.762  -2.306  -1.148  0.00  0.00      PROA  
ATOM   1038  HB1 ASP P  63      15.833  -1.724  -0.205  0.00  0.00      PROA  
ATOM   1039  HB2 ASP P  63      16.214  -1.696  -1.959  0.00  0.00      PROA  
ATOM   1040  CG  ASP P  63      16.648  -3.539  -1.147  0.00  0.00      PROA  
ATOM   1041  OD1 ASP P  63      16.350  -4.582  -0.588  0.00  0.00      PROA  
ATOM   1042  OD2 ASP P  63      17.830  -3.441  -1.594  0.00  0.00      PROA  
ATOM   1043  C   ASP P  63      14.063  -3.589  -2.475  0.00  0.00      PROA  
ATOM   1044  O   ASP P  63      14.178  -3.413  -3.679  0.00  0.00      PROA  
ATOM   1045  N   ARG P  64      13.835  -4.823  -1.979  0.00  0.00      PROA  
ATOM   1046  HN  ARG P  64      13.833  -4.958  -0.991  0.00  0.00      PROA  
ATOM   1047  CA  ARG P  64      13.565  -5.944  -2.829  0.00  0.00      PROA  
ATOM   1048  HA  ARG P  64      14.397  -6.149  -3.486  0.00  0.00      PROA  
ATOM   1049  CB  ARG P  64      13.299  -7.130  -1.853  0.00  0.00      PROA  
ATOM   1050  HB1 ARG P  64      13.030  -8.022  -2.458  0.00  0.00      PROA  
ATOM   1051  HB2 ARG P  64      12.481  -6.735  -1.213  0.00  0.00      PROA  
ATOM   1052  CG  ARG P  64      14.479  -7.660  -0.977  0.00  0.00      PROA  
ATOM   1053  HG1 ARG P  64      14.007  -8.582  -0.575  0.00  0.00      PROA  
ATOM   1054  HG2 ARG P  64      14.772  -6.891  -0.231  0.00  0.00      PROA  
ATOM   1055  CD  ARG P  64      15.630  -8.097  -1.841  0.00  0.00      PROA  
ATOM   1056  HD1 ARG P  64      15.257  -8.652  -2.728  0.00  0.00      PROA  
ATOM   1057  HD2 ARG P  64      16.280  -8.703  -1.175  0.00  0.00      PROA  
ATOM   1058  NE  ARG P  64      16.399  -6.903  -2.205  0.00  0.00      PROA  
ATOM   1059  HE  ARG P  64      16.249  -6.050  -1.706  0.00  0.00      PROA  
ATOM   1060  CZ  ARG P  64      17.541  -6.900  -2.851  0.00  0.00      PROA  
ATOM   1061  NH1 ARG P  64      17.816  -7.835  -3.736  0.00  0.00      PROA  
ATOM   1062 HH11 ARG P  64      17.185  -8.607  -3.808  0.00  0.00      PROA  
ATOM   1063 HH12 ARG P  64      18.658  -7.723  -4.265  0.00  0.00      PROA  
ATOM   1064  NH2 ARG P  64      18.449  -5.943  -2.722  0.00  0.00      PROA  
ATOM   1065 HH21 ARG P  64      19.230  -5.820  -3.335  0.00  0.00      PROA  
ATOM   1066 HH22 ARG P  64      18.153  -5.118  -2.240  0.00  0.00      PROA  
ATOM   1067  C   ARG P  64      12.345  -5.849  -3.757  0.00  0.00      PROA  
ATOM   1068  O   ARG P  64      12.372  -6.304  -4.903  0.00  0.00      PROA  
ATOM   1069  N   VAL P  65      11.235  -5.204  -3.207  0.00  0.00      PROA  
ATOM   1070  HN  VAL P  65      11.256  -4.936  -2.247  0.00  0.00      PROA  
ATOM   1071  CA  VAL P  65      10.000  -4.996  -3.874  0.00  0.00      PROA  
ATOM   1072  HA  VAL P  65       9.882  -5.822  -4.560  0.00  0.00      PROA  
ATOM   1073  CB  VAL P  65       8.781  -4.935  -2.915  0.00  0.00      PROA  
ATOM   1074  HB  VAL P  65       8.995  -4.361  -1.989  0.00  0.00      PROA  
ATOM   1075  CG1 VAL P  65       7.515  -4.243  -3.508  0.00  0.00      PROA  
ATOM   1076 HG11 VAL P  65       6.656  -4.393  -2.819  0.00  0.00      PROA  
ATOM   1077 HG12 VAL P  65       7.320  -4.737  -4.483  0.00  0.00      PROA  
ATOM   1078 HG13 VAL P  65       7.761  -3.168  -3.639  0.00  0.00      PROA  
ATOM   1079  CG2 VAL P  65       8.398  -6.403  -2.639  0.00  0.00      PROA  
ATOM   1080 HG21 VAL P  65       9.283  -6.938  -2.233  0.00  0.00      PROA  
ATOM   1081 HG22 VAL P  65       8.170  -6.883  -3.614  0.00  0.00      PROA  
ATOM   1082 HG23 VAL P  65       7.509  -6.366  -1.973  0.00  0.00      PROA  
ATOM   1083  C   VAL P  65      10.163  -3.822  -4.762  0.00  0.00      PROA  
ATOM   1084  O   VAL P  65       9.611  -3.803  -5.848  0.00  0.00      PROA  
ATOM   1085  N   LEU P  66      10.885  -2.792  -4.405  0.00  0.00      PROA  
ATOM   1086  HN  LEU P  66      11.349  -2.820  -3.523  0.00  0.00      PROA  
ATOM   1087  CA  LEU P  66      11.190  -1.638  -5.308  0.00  0.00      PROA  
ATOM   1088  HA  LEU P  66      10.245  -1.417  -5.781  0.00  0.00      PROA  
ATOM   1089  CB  LEU P  66      11.614  -0.368  -4.456  0.00  0.00      PROA  
ATOM   1090  HB1 LEU P  66      11.952   0.445  -5.132  0.00  0.00      PROA  
ATOM   1091  HB2 LEU P  66      12.418  -0.767  -3.801  0.00  0.00      PROA  
ATOM   1092  CG  LEU P  66      10.498   0.195  -3.580  0.00  0.00      PROA  
ATOM   1093  HG  LEU P  66      10.020  -0.598  -2.967  0.00  0.00      PROA  
ATOM   1094  CD1 LEU P  66      11.127   1.336  -2.717  0.00  0.00      PROA  
ATOM   1095 HD11 LEU P  66      11.994   0.896  -2.179  0.00  0.00      PROA  
ATOM   1096 HD12 LEU P  66      10.364   1.723  -2.008  0.00  0.00      PROA  
ATOM   1097 HD13 LEU P  66      11.494   2.166  -3.358  0.00  0.00      PROA  
ATOM   1098  CD2 LEU P  66       9.251   0.693  -4.349  0.00  0.00      PROA  
ATOM   1099 HD21 LEU P  66       8.643   1.348  -3.689  0.00  0.00      PROA  
ATOM   1100 HD22 LEU P  66       8.652  -0.190  -4.658  0.00  0.00      PROA  
ATOM   1101 HD23 LEU P  66       9.427   1.365  -5.217  0.00  0.00      PROA  
ATOM   1102  C   LEU P  66      12.114  -1.995  -6.450  0.00  0.00      PROA  
ATOM   1103  O   LEU P  66      11.977  -1.448  -7.540  0.00  0.00      PROA  
ATOM   1104  N   LEU P  67      13.074  -2.941  -6.280  0.00  0.00      PROA  
ATOM   1105  HN  LEU P  67      13.144  -3.332  -5.365  0.00  0.00      PROA  
ATOM   1106  CA  LEU P  67      13.919  -3.471  -7.326  0.00  0.00      PROA  
ATOM   1107  HA  LEU P  67      14.443  -2.713  -7.889  0.00  0.00      PROA  
ATOM   1108  CB  LEU P  67      15.003  -4.442  -6.716  0.00  0.00      PROA  
ATOM   1109  HB1 LEU P  67      14.502  -5.397  -6.450  0.00  0.00      PROA  
ATOM   1110  HB2 LEU P  67      15.413  -3.902  -5.835  0.00  0.00      PROA  
ATOM   1111  CG  LEU P  67      16.189  -4.812  -7.516  0.00  0.00      PROA  
ATOM   1112  HG  LEU P  67      15.872  -5.362  -8.428  0.00  0.00      PROA  
ATOM   1113  CD1 LEU P  67      17.103  -3.650  -8.023  0.00  0.00      PROA  
ATOM   1114 HD11 LEU P  67      17.703  -4.046  -8.870  0.00  0.00      PROA  
ATOM   1115 HD12 LEU P  67      17.797  -3.221  -7.270  0.00  0.00      PROA  
ATOM   1116 HD13 LEU P  67      16.449  -2.814  -8.352  0.00  0.00      PROA  
ATOM   1117  CD2 LEU P  67      16.989  -5.850  -6.713  0.00  0.00      PROA  
ATOM   1118 HD21 LEU P  67      17.628  -5.403  -5.923  0.00  0.00      PROA  
ATOM   1119 HD22 LEU P  67      17.674  -6.286  -7.471  0.00  0.00      PROA  
ATOM   1120 HD23 LEU P  67      16.364  -6.693  -6.348  0.00  0.00      PROA  
ATOM   1121  C   LEU P  67      13.055  -4.252  -8.377  0.00  0.00      PROA  
ATOM   1122  O   LEU P  67      13.240  -4.051  -9.577  0.00  0.00      PROA  
ATOM   1123  N   LYS P  68      12.133  -5.159  -8.011  0.00  0.00      PROA  
ATOM   1124  HN  LYS P  68      12.141  -5.505  -7.076  0.00  0.00      PROA  
ATOM   1125  CA  LYS P  68      11.134  -5.686  -8.982  0.00  0.00      PROA  
ATOM   1126  HA  LYS P  68      11.684  -6.274  -9.702  0.00  0.00      PROA  
ATOM   1127  CB  LYS P  68      10.115  -6.741  -8.334  0.00  0.00      PROA  
ATOM   1128  HB1 LYS P  68       9.478  -7.192  -9.125  0.00  0.00      PROA  
ATOM   1129  HB2 LYS P  68       9.464  -6.095  -7.706  0.00  0.00      PROA  
ATOM   1130  CG  LYS P  68      10.647  -7.951  -7.669  0.00  0.00      PROA  
ATOM   1131  HG1 LYS P  68      11.239  -7.491  -6.849  0.00  0.00      PROA  
ATOM   1132  HG2 LYS P  68      11.294  -8.373  -8.467  0.00  0.00      PROA  
ATOM   1133  CD  LYS P  68       9.540  -8.843  -7.101  0.00  0.00      PROA  
ATOM   1134  HD1 LYS P  68       8.692  -9.007  -7.801  0.00  0.00      PROA  
ATOM   1135  HD2 LYS P  68       9.119  -8.386  -6.180  0.00  0.00      PROA  
ATOM   1136  CE  LYS P  68      10.111 -10.276  -6.836  0.00  0.00      PROA  
ATOM   1137  HE1 LYS P  68      11.050 -10.221  -6.245  0.00  0.00      PROA  
ATOM   1138  HE2 LYS P  68      10.330 -10.594  -7.878  0.00  0.00      PROA  
ATOM   1139  NZ  LYS P  68       9.108 -11.109  -6.130  0.00  0.00      PROA  
ATOM   1140  HZ1 LYS P  68       9.548 -11.996  -5.812  0.00  0.00      PROA  
ATOM   1141  HZ2 LYS P  68       8.285 -11.232  -6.753  0.00  0.00      PROA  
ATOM   1142  HZ3 LYS P  68       8.675 -10.649  -5.303  0.00  0.00      PROA  
ATOM   1143  C   LYS P  68      10.248  -4.546  -9.650  0.00  0.00      PROA  
ATOM   1144  O   LYS P  68      10.197  -4.494 -10.895  0.00  0.00      PROA  
ATOM   1145  N   TYR P  69       9.650  -3.647  -8.881  0.00  0.00      PROA  
ATOM   1146  HN  TYR P  69       9.744  -3.896  -7.920  0.00  0.00      PROA  
ATOM   1147  CA  TYR P  69       8.706  -2.641  -9.346  0.00  0.00      PROA  
ATOM   1148  HA  TYR P  69       7.879  -3.160  -9.809  0.00  0.00      PROA  
ATOM   1149  CB  TYR P  69       8.237  -1.913  -8.081  0.00  0.00      PROA  
ATOM   1150  HB1 TYR P  69       9.074  -1.392  -7.569  0.00  0.00      PROA  
ATOM   1151  HB2 TYR P  69       7.710  -2.651  -7.439  0.00  0.00      PROA  
ATOM   1152  CG  TYR P  69       7.224  -0.877  -8.438  0.00  0.00      PROA  
ATOM   1153  CD1 TYR P  69       7.465   0.508  -8.608  0.00  0.00      PROA  
ATOM   1154  HD1 TYR P  69       8.460   0.874  -8.401  0.00  0.00      PROA  
ATOM   1155  CE1 TYR P  69       6.474   1.374  -9.050  0.00  0.00      PROA  
ATOM   1156  HE1 TYR P  69       6.693   2.429  -9.133  0.00  0.00      PROA  
ATOM   1157  CZ  TYR P  69       5.090   0.937  -9.240  0.00  0.00      PROA  
ATOM   1158  OH  TYR P  69       4.113   1.860  -9.623  0.00  0.00      PROA  
ATOM   1159  HH  TYR P  69       3.227   1.493  -9.580  0.00  0.00      PROA  
ATOM   1160  CD2 TYR P  69       5.922  -1.338  -8.765  0.00  0.00      PROA  
ATOM   1161  HD2 TYR P  69       5.644  -2.379  -8.702  0.00  0.00      PROA  
ATOM   1162  CE2 TYR P  69       4.845  -0.428  -9.100  0.00  0.00      PROA  
ATOM   1163  HE2 TYR P  69       3.847  -0.782  -9.312  0.00  0.00      PROA  
ATOM   1164  C   TYR P  69       9.311  -1.726 -10.414  0.00  0.00      PROA  
ATOM   1165  O   TYR P  69       8.733  -1.471 -11.476  0.00  0.00      PROA  
ATOM   1166  N   THR P  70      10.587  -1.277 -10.228  0.00  0.00      PROA  
ATOM   1167  HN  THR P  70      11.048  -1.528  -9.380  0.00  0.00      PROA  
ATOM   1168  CA  THR P  70      11.350  -0.342 -11.122  0.00  0.00      PROA  
ATOM   1169  HA  THR P  70      10.732   0.540 -11.210  0.00  0.00      PROA  
ATOM   1170  CB  THR P  70      12.757   0.145 -10.560  0.00  0.00      PROA  
ATOM   1171  HB  THR P  70      13.426   0.554 -11.347  0.00  0.00      PROA  
ATOM   1172  OG1 THR P  70      13.368  -0.974 -10.035  0.00  0.00      PROA  
ATOM   1173  HG1 THR P  70      12.812  -1.402  -9.379  0.00  0.00      PROA  
ATOM   1174  CG2 THR P  70      12.560   1.121  -9.403  0.00  0.00      PROA  
ATOM   1175 HG21 THR P  70      11.658   0.861  -8.810  0.00  0.00      PROA  
ATOM   1176 HG22 THR P  70      12.461   2.121  -9.877  0.00  0.00      PROA  
ATOM   1177 HG23 THR P  70      13.416   1.202  -8.699  0.00  0.00      PROA  
ATOM   1178  C   THR P  70      11.582  -0.878 -12.544  0.00  0.00      PROA  
ATOM   1179  O   THR P  70      11.332  -0.171 -13.508  0.00  0.00      PROA  
ATOM   1180  N   GLU P  71      11.930  -2.167 -12.599  0.00  0.00      PROA  
ATOM   1181  HN  GLU P  71      12.238  -2.739 -11.843  0.00  0.00      PROA  
ATOM   1182  CA  GLU P  71      12.174  -2.899 -13.846  0.00  0.00      PROA  
ATOM   1183  HA  GLU P  71      12.751  -2.262 -14.501  0.00  0.00      PROA  
ATOM   1184  CB  GLU P  71      12.812  -4.312 -13.364  0.00  0.00      PROA  
ATOM   1185  HB1 GLU P  71      12.746  -4.835 -14.342  0.00  0.00      PROA  
ATOM   1186  HB2 GLU P  71      12.296  -4.822 -12.523  0.00  0.00      PROA  
ATOM   1187  CG  GLU P  71      14.260  -4.198 -12.853  0.00  0.00      PROA  
ATOM   1188  HG1 GLU P  71      14.690  -5.191 -12.602  0.00  0.00      PROA  
ATOM   1189  HG2 GLU P  71      14.200  -3.482 -12.006  0.00  0.00      PROA  
ATOM   1190  CD  GLU P  71      15.209  -3.646 -13.866  0.00  0.00      PROA  
ATOM   1191  OE1 GLU P  71      15.054  -3.588 -15.090  0.00  0.00      PROA  
ATOM   1192  OE2 GLU P  71      16.235  -3.216 -13.327  0.00  0.00      PROA  
ATOM   1193  C   GLU P  71      10.865  -3.282 -14.588  0.00  0.00      PROA  
ATOM   1194  O   GLU P  71      10.805  -3.380 -15.834  0.00  0.00      PROA  
ATOM   1195  N   TYR P  72       9.754  -3.376 -13.802  0.00  0.00      PROA  
ATOM   1196  HN  TYR P  72       9.824  -3.228 -12.819  0.00  0.00      PROA  
ATOM   1197  CA  TYR P  72       8.399  -3.704 -14.311  0.00  0.00      PROA  
ATOM   1198  HA  TYR P  72       8.537  -4.545 -14.974  0.00  0.00      PROA  
ATOM   1199  CB  TYR P  72       7.426  -3.931 -13.067  0.00  0.00      PROA  
ATOM   1200  HB1 TYR P  72       6.774  -3.065 -12.822  0.00  0.00      PROA  
ATOM   1201  HB2 TYR P  72       8.116  -3.875 -12.198  0.00  0.00      PROA  
ATOM   1202  CG  TYR P  72       6.792  -5.242 -12.908  0.00  0.00      PROA  
ATOM   1203  CD1 TYR P  72       5.619  -5.502 -13.553  0.00  0.00      PROA  
ATOM   1204  HD1 TYR P  72       5.137  -4.841 -14.258  0.00  0.00      PROA  
ATOM   1205  CE1 TYR P  72       4.916  -6.712 -13.353  0.00  0.00      PROA  
ATOM   1206  HE1 TYR P  72       4.003  -6.875 -13.905  0.00  0.00      PROA  
ATOM   1207  CZ  TYR P  72       5.381  -7.648 -12.437  0.00  0.00      PROA  
ATOM   1208  OH  TYR P  72       4.573  -8.744 -12.037  0.00  0.00      PROA  
ATOM   1209  HH  TYR P  72       3.870  -8.854 -12.682  0.00  0.00      PROA  
ATOM   1210  CD2 TYR P  72       7.235  -6.194 -11.980  0.00  0.00      PROA  
ATOM   1211  HD2 TYR P  72       8.042  -5.964 -11.300  0.00  0.00      PROA  
ATOM   1212  CE2 TYR P  72       6.519  -7.402 -11.726  0.00  0.00      PROA  
ATOM   1213  HE2 TYR P  72       6.846  -7.956 -10.858  0.00  0.00      PROA  
ATOM   1214  C   TYR P  72       7.810  -2.607 -15.185  0.00  0.00      PROA  
ATOM   1215  O   TYR P  72       8.345  -1.542 -15.460  0.00  0.00      PROA  
ATOM   1216  N   SER P  73       6.658  -2.983 -15.703  0.00  0.00      PROA  
ATOM   1217  HN  SER P  73       6.428  -3.948 -15.601  0.00  0.00      PROA  
ATOM   1218  CA  SER P  73       5.920  -2.200 -16.703  0.00  0.00      PROA  
ATOM   1219  HA  SER P  73       5.895  -1.180 -16.349  0.00  0.00      PROA  
ATOM   1220  CB  SER P  73       6.422  -2.429 -18.179  0.00  0.00      PROA  
ATOM   1221  HB1 SER P  73       7.465  -2.057 -18.269  0.00  0.00      PROA  
ATOM   1222  HB2 SER P  73       5.772  -1.794 -18.818  0.00  0.00      PROA  
ATOM   1223  OG  SER P  73       6.296  -3.871 -18.519  0.00  0.00      PROA  
ATOM   1224  HG1 SER P  73       6.881  -4.374 -17.946  0.00  0.00      PROA  
ATOM   1225  C   SER P  73       4.427  -2.495 -16.660  0.00  0.00      PROA  
ATOM   1226  O   SER P  73       3.989  -3.563 -16.179  0.00  0.00      PROA  
ATOM   1227  N   GLU P  74       3.607  -1.577 -17.197  0.00  0.00      PROA  
ATOM   1228  HN  GLU P  74       4.027  -0.746 -17.552  0.00  0.00      PROA  
ATOM   1229  CA  GLU P  74       2.149  -1.739 -17.377  0.00  0.00      PROA  
ATOM   1230  HA  GLU P  74       1.915  -0.706 -17.588  0.00  0.00      PROA  
ATOM   1231  CB  GLU P  74       1.890  -2.528 -18.707  0.00  0.00      PROA  
ATOM   1232  HB1 GLU P  74       0.852  -2.920 -18.765  0.00  0.00      PROA  
ATOM   1233  HB2 GLU P  74       2.494  -3.459 -18.651  0.00  0.00      PROA  
ATOM   1234  CG  GLU P  74       2.153  -1.805 -20.034  0.00  0.00      PROA  
ATOM   1235  HG1 GLU P  74       3.083  -1.205 -19.942  0.00  0.00      PROA  
ATOM   1236  HG2 GLU P  74       1.305  -1.090 -20.093  0.00  0.00      PROA  
ATOM   1237  CD  GLU P  74       2.197  -2.702 -21.246  0.00  0.00      PROA  
ATOM   1238  OE1 GLU P  74       3.179  -3.452 -21.336  0.00  0.00      PROA  
ATOM   1239  OE2 GLU P  74       1.223  -2.750 -22.050  0.00  0.00      PROA  
ATOM   1240  C   GLU P  74       1.258  -2.284 -16.344  0.00  0.00      PROA  
ATOM   1241  O   GLU P  74       1.022  -3.501 -16.393  0.00  0.00      PROA  
ATOM   1242  N   PRO P  75       0.845  -1.501 -15.332  0.00  0.00      PROA  
ATOM   1243  CD  PRO P  75       1.457  -0.185 -15.014  0.00  0.00      PROA  
ATOM   1244  HD1 PRO P  75       1.235   0.610 -15.757  0.00  0.00      PROA  
ATOM   1245  HD2 PRO P  75       2.532  -0.182 -14.731  0.00  0.00      PROA  
ATOM   1246  CA  PRO P  75      -0.224  -1.871 -14.398  0.00  0.00      PROA  
ATOM   1247  HA  PRO P  75       0.182  -2.553 -13.666  0.00  0.00      PROA  
ATOM   1248  CB  PRO P  75      -0.576  -0.573 -13.673  0.00  0.00      PROA  
ATOM   1249  HB1 PRO P  75      -0.962  -0.801 -12.657  0.00  0.00      PROA  
ATOM   1250  HB2 PRO P  75      -1.424  -0.022 -14.133  0.00  0.00      PROA  
ATOM   1251  CG  PRO P  75       0.749   0.235 -13.725  0.00  0.00      PROA  
ATOM   1252  HG1 PRO P  75       0.450   1.303 -13.673  0.00  0.00      PROA  
ATOM   1253  HG2 PRO P  75       1.418   0.132 -12.844  0.00  0.00      PROA  
ATOM   1254  C   PRO P  75      -1.433  -2.590 -14.965  0.00  0.00      PROA  
ATOM   1255  O   PRO P  75      -1.914  -2.285 -16.124  0.00  0.00      PROA  
ATOM   1256  N   HSD P  76      -1.989  -3.576 -14.227  0.00  0.00      PROA  
ATOM   1257  HN  HSD P  76      -1.736  -3.793 -13.287  0.00  0.00      PROA  
ATOM   1258  CA  HSD P  76      -3.161  -4.305 -14.608  0.00  0.00      PROA  
ATOM   1259  HA  HSD P  76      -3.013  -4.494 -15.661  0.00  0.00      PROA  
ATOM   1260  CB  HSD P  76      -3.195  -5.602 -13.878  0.00  0.00      PROA  
ATOM   1261  HB1 HSD P  76      -3.317  -5.521 -12.776  0.00  0.00      PROA  
ATOM   1262  HB2 HSD P  76      -2.210  -6.068 -14.099  0.00  0.00      PROA  
ATOM   1263  ND1 HSD P  76      -4.142  -7.367 -15.579  0.00  0.00      PROA  
ATOM   1264  HD1 HSD P  76      -3.274  -7.615 -16.009  0.00  0.00      PROA  
ATOM   1265  CG  HSD P  76      -4.269  -6.513 -14.494  0.00  0.00      PROA  
ATOM   1266  CE1 HSD P  76      -5.353  -7.909 -15.769  0.00  0.00      PROA  
ATOM   1267  HE1 HSD P  76      -5.683  -8.672 -16.474  0.00  0.00      PROA  
ATOM   1268  NE2 HSD P  76      -6.202  -7.370 -14.917  0.00  0.00      PROA  
ATOM   1269  CD2 HSD P  76      -5.498  -6.505 -14.136  0.00  0.00      PROA  
ATOM   1270  HD2 HSD P  76      -6.009  -5.963 -13.349  0.00  0.00      PROA  
ATOM   1271  C   HSD P  76      -4.358  -3.434 -14.353  0.00  0.00      PROA  
ATOM   1272  O   HSD P  76      -5.345  -3.482 -15.117  0.00  0.00      PROA  
ATOM   1273  N   GLU P  77      -4.213  -2.613 -13.241  0.00  0.00      PROA  
ATOM   1274  HN  GLU P  77      -3.396  -2.709 -12.679  0.00  0.00      PROA  
ATOM   1275  CA  GLU P  77      -5.226  -1.631 -12.870  0.00  0.00      PROA  
ATOM   1276  HA  GLU P  77      -5.640  -1.214 -13.776  0.00  0.00      PROA  
ATOM   1277  CB  GLU P  77      -6.368  -2.204 -12.050  0.00  0.00      PROA  
ATOM   1278  HB1 GLU P  77      -6.557  -3.235 -12.419  0.00  0.00      PROA  
ATOM   1279  HB2 GLU P  77      -7.359  -1.733 -12.222  0.00  0.00      PROA  
ATOM   1280  CG  GLU P  77      -6.136  -2.261 -10.471  0.00  0.00      PROA  
ATOM   1281  HG1 GLU P  77      -5.926  -1.281  -9.993  0.00  0.00      PROA  
ATOM   1282  HG2 GLU P  77      -5.242  -2.912 -10.362  0.00  0.00      PROA  
ATOM   1283  CD  GLU P  77      -7.287  -2.887  -9.748  0.00  0.00      PROA  
ATOM   1284  OE1 GLU P  77      -8.164  -2.099  -9.236  0.00  0.00      PROA  
ATOM   1285  OE2 GLU P  77      -7.356  -4.129  -9.714  0.00  0.00      PROA  
ATOM   1286  C   GLU P  77      -4.443  -0.568 -12.141  0.00  0.00      PROA  
ATOM   1287  O   GLU P  77      -3.450  -0.819 -11.474  0.00  0.00      PROA  
ATOM   1288  N   SER P  78      -4.866   0.736 -12.203  0.00  0.00      PROA  
ATOM   1289  HN  SER P  78      -5.664   0.958 -12.756  0.00  0.00      PROA  
ATOM   1290  CA  SER P  78      -4.417   1.792 -11.290  0.00  0.00      PROA  
ATOM   1291  HA  SER P  78      -3.902   1.352 -10.449  0.00  0.00      PROA  
ATOM   1292  CB  SER P  78      -3.570   2.817 -12.096  0.00  0.00      PROA  
ATOM   1293  HB1 SER P  78      -4.232   3.420 -12.754  0.00  0.00      PROA  
ATOM   1294  HB2 SER P  78      -2.897   2.252 -12.777  0.00  0.00      PROA  
ATOM   1295  OG  SER P  78      -2.710   3.537 -11.171  0.00  0.00      PROA  
ATOM   1296  HG1 SER P  78      -3.261   4.101 -10.623  0.00  0.00      PROA  
ATOM   1297  C   SER P  78      -5.564   2.583 -10.789  0.00  0.00      PROA  
ATOM   1298  O   SER P  78      -6.187   3.284 -11.582  0.00  0.00      PROA  
ATOM   1299  N   ARG P  79      -5.890   2.558  -9.446  0.00  0.00      PROA  
ATOM   1300  HN  ARG P  79      -5.440   1.887  -8.862  0.00  0.00      PROA  
ATOM   1301  CA  ARG P  79      -7.100   3.159  -8.897  0.00  0.00      PROA  
ATOM   1302  HA  ARG P  79      -7.756   3.423  -9.713  0.00  0.00      PROA  
ATOM   1303  CB  ARG P  79      -7.918   2.232  -8.049  0.00  0.00      PROA  
ATOM   1304  HB1 ARG P  79      -8.751   2.806  -7.590  0.00  0.00      PROA  
ATOM   1305  HB2 ARG P  79      -7.204   1.948  -7.246  0.00  0.00      PROA  
ATOM   1306  CG  ARG P  79      -8.404   1.022  -8.791  0.00  0.00      PROA  
ATOM   1307  HG1 ARG P  79      -9.130   0.492  -8.138  0.00  0.00      PROA  
ATOM   1308  HG2 ARG P  79      -7.493   0.396  -8.900  0.00  0.00      PROA  
ATOM   1309  CD  ARG P  79      -9.007   1.172 -10.168  0.00  0.00      PROA  
ATOM   1310  HD1 ARG P  79      -8.188   1.586 -10.793  0.00  0.00      PROA  
ATOM   1311  HD2 ARG P  79      -9.978   1.696 -10.295  0.00  0.00      PROA  
ATOM   1312  NE  ARG P  79      -9.288  -0.167 -10.687  0.00  0.00      PROA  
ATOM   1313  HE  ARG P  79      -9.121  -0.986 -10.137  0.00  0.00      PROA  
ATOM   1314  CZ  ARG P  79      -9.797  -0.456 -11.844  0.00  0.00      PROA  
ATOM   1315  NH1 ARG P  79     -10.290   0.353 -12.660  0.00  0.00      PROA  
ATOM   1316 HH11 ARG P  79     -10.107   1.327 -12.525  0.00  0.00      PROA  
ATOM   1317 HH12 ARG P  79     -11.046   0.200 -13.297  0.00  0.00      PROA  
ATOM   1318  NH2 ARG P  79      -9.992  -1.756 -12.022  0.00  0.00      PROA  
ATOM   1319 HH21 ARG P  79      -9.601  -2.398 -11.363  0.00  0.00      PROA  
ATOM   1320 HH22 ARG P  79     -10.545  -2.033 -12.808  0.00  0.00      PROA  
ATOM   1321  C   ARG P  79      -6.741   4.336  -7.996  0.00  0.00      PROA  
ATOM   1322  O   ARG P  79      -5.634   4.460  -7.554  0.00  0.00      PROA  
ATOM   1323  N   THR P  80      -7.664   5.268  -7.817  0.00  0.00      PROA  
ATOM   1324  HN  THR P  80      -8.452   5.185  -8.422  0.00  0.00      PROA  
ATOM   1325  CA  THR P  80      -7.477   6.444  -6.953  0.00  0.00      PROA  
ATOM   1326  HA  THR P  80      -6.897   6.268  -6.060  0.00  0.00      PROA  
ATOM   1327  CB  THR P  80      -6.923   7.662  -7.706  0.00  0.00      PROA  
ATOM   1328  HB  THR P  80      -5.913   7.406  -8.092  0.00  0.00      PROA  
ATOM   1329  OG1 THR P  80      -6.654   8.784  -6.891  0.00  0.00      PROA  
ATOM   1330  HG1 THR P  80      -5.987   8.369  -6.339  0.00  0.00      PROA  
ATOM   1331  CG2 THR P  80      -7.897   7.992  -8.803  0.00  0.00      PROA  
ATOM   1332 HG21 THR P  80      -7.524   8.954  -9.214  0.00  0.00      PROA  
ATOM   1333 HG22 THR P  80      -8.958   8.232  -8.578  0.00  0.00      PROA  
ATOM   1334 HG23 THR P  80      -7.852   7.112  -9.478  0.00  0.00      PROA  
ATOM   1335  C   THR P  80      -8.810   6.830  -6.371  0.00  0.00      PROA  
ATOM   1336  O   THR P  80      -9.830   6.197  -6.615  0.00  0.00      PROA  
ATOM   1337  N   ASN P  81      -8.885   7.778  -5.457  0.00  0.00      PROA  
ATOM   1338  HN  ASN P  81      -8.077   8.355  -5.367  0.00  0.00      PROA  
ATOM   1339  CA  ASN P  81     -10.019   8.013  -4.628  0.00  0.00      PROA  
ATOM   1340  HA  ASN P  81     -10.225   7.112  -4.069  0.00  0.00      PROA  
ATOM   1341  CB  ASN P  81      -9.703   9.308  -3.782  0.00  0.00      PROA  
ATOM   1342  HB1 ASN P  81     -10.667   9.754  -3.458  0.00  0.00      PROA  
ATOM   1343  HB2 ASN P  81      -9.119   9.958  -4.467  0.00  0.00      PROA  
ATOM   1344  CG  ASN P  81      -8.753   9.048  -2.624  0.00  0.00      PROA  
ATOM   1345  OD1 ASN P  81      -8.248   7.942  -2.315  0.00  0.00      PROA  
ATOM   1346  ND2 ASN P  81      -8.572  10.178  -1.823  0.00  0.00      PROA  
ATOM   1347 HD21 ASN P  81      -8.839  11.082  -2.158  0.00  0.00      PROA  
ATOM   1348 HD22 ASN P  81      -7.910   9.983  -1.099  0.00  0.00      PROA  
ATOM   1349  C   ASN P  81     -11.266   8.317  -5.401  0.00  0.00      PROA  
ATOM   1350  O   ASN P  81     -12.336   7.812  -5.100  0.00  0.00      PROA  
ATOM   1351  N   THR P  82     -11.223   9.050  -6.540  0.00  0.00      PROA  
ATOM   1352  HN  THR P  82     -10.404   9.428  -6.964  0.00  0.00      PROA  
ATOM   1353  CA  THR P  82     -12.319   9.272  -7.393  0.00  0.00      PROA  
ATOM   1354  HA  THR P  82     -13.035   9.772  -6.756  0.00  0.00      PROA  
ATOM   1355  CB  THR P  82     -12.073  10.109  -8.583  0.00  0.00      PROA  
ATOM   1356  HB  THR P  82     -12.940  10.173  -9.275  0.00  0.00      PROA  
ATOM   1357  OG1 THR P  82     -10.876   9.832  -9.260  0.00  0.00      PROA  
ATOM   1358  HG1 THR P  82     -11.092   9.505 -10.137  0.00  0.00      PROA  
ATOM   1359  CG2 THR P  82     -11.952  11.584  -8.071  0.00  0.00      PROA  
ATOM   1360 HG21 THR P  82     -12.944  12.010  -7.809  0.00  0.00      PROA  
ATOM   1361 HG22 THR P  82     -11.528  12.211  -8.884  0.00  0.00      PROA  
ATOM   1362 HG23 THR P  82     -11.373  11.612  -7.123  0.00  0.00      PROA  
ATOM   1363  C   THR P  82     -13.017   8.010  -7.912  0.00  0.00      PROA  
ATOM   1364  O   THR P  82     -14.215   7.974  -7.936  0.00  0.00      PROA  
ATOM   1365  N   ASP P  83     -12.244   6.978  -8.341  0.00  0.00      PROA  
ATOM   1366  HN  ASP P  83     -11.261   6.997  -8.174  0.00  0.00      PROA  
ATOM   1367  CA  ASP P  83     -12.795   5.719  -8.864  0.00  0.00      PROA  
ATOM   1368  HA  ASP P  83     -13.495   6.115  -9.585  0.00  0.00      PROA  
ATOM   1369  CB  ASP P  83     -11.563   4.712  -9.300  0.00  0.00      PROA  
ATOM   1370  HB1 ASP P  83     -11.831   3.678  -9.604  0.00  0.00      PROA  
ATOM   1371  HB2 ASP P  83     -10.901   4.561  -8.420  0.00  0.00      PROA  
ATOM   1372  CG  ASP P  83     -10.765   5.270 -10.440  0.00  0.00      PROA  
ATOM   1373  OD1 ASP P  83      -9.507   5.131 -10.309  0.00  0.00      PROA  
ATOM   1374  OD2 ASP P  83     -11.290   5.763 -11.457  0.00  0.00      PROA  
ATOM   1375  C   ASP P  83     -13.634   5.019  -7.781  0.00  0.00      PROA  
ATOM   1376  O   ASP P  83     -14.727   4.561  -8.145  0.00  0.00      PROA  
ATOM   1377  N   ILE P  84     -13.137   4.955  -6.533  0.00  0.00      PROA  
ATOM   1378  HN  ILE P  84     -12.216   5.328  -6.461  0.00  0.00      PROA  
ATOM   1379  CA  ILE P  84     -13.661   4.209  -5.438  0.00  0.00      PROA  
ATOM   1380  HA  ILE P  84     -13.658   3.210  -5.848  0.00  0.00      PROA  
ATOM   1381  CB  ILE P  84     -12.713   4.321  -4.285  0.00  0.00      PROA  
ATOM   1382  HB  ILE P  84     -12.597   5.376  -3.956  0.00  0.00      PROA  
ATOM   1383  CG2 ILE P  84     -13.344   3.612  -3.037  0.00  0.00      PROA  
ATOM   1384 HG21 ILE P  84     -12.612   3.802  -2.224  0.00  0.00      PROA  
ATOM   1385 HG22 ILE P  84     -13.386   2.520  -3.239  0.00  0.00      PROA  
ATOM   1386 HG23 ILE P  84     -14.365   3.905  -2.710  0.00  0.00      PROA  
ATOM   1387  CG1 ILE P  84     -11.304   3.790  -4.628  0.00  0.00      PROA  
ATOM   1388 HG11 ILE P  84     -10.675   3.625  -3.727  0.00  0.00      PROA  
ATOM   1389 HG12 ILE P  84     -10.705   4.423  -5.317  0.00  0.00      PROA  
ATOM   1390  CD  ILE P  84     -11.451   2.448  -5.340  0.00  0.00      PROA  
ATOM   1391  HD1 ILE P  84     -12.293   1.777  -5.066  0.00  0.00      PROA  
ATOM   1392  HD2 ILE P  84     -10.465   1.937  -5.374  0.00  0.00      PROA  
ATOM   1393  HD3 ILE P  84     -11.682   2.659  -6.406  0.00  0.00      PROA  
ATOM   1394  C   ILE P  84     -15.054   4.691  -5.128  0.00  0.00      PROA  
ATOM   1395  O   ILE P  84     -16.014   3.956  -5.069  0.00  0.00      PROA  
ATOM   1396  N   LEU P  85     -15.126   6.044  -4.995  0.00  0.00      PROA  
ATOM   1397  HN  LEU P  85     -14.310   6.608  -5.093  0.00  0.00      PROA  
ATOM   1398  CA  LEU P  85     -16.331   6.746  -4.702  0.00  0.00      PROA  
ATOM   1399  HA  LEU P  85     -16.704   6.523  -3.713  0.00  0.00      PROA  
ATOM   1400  CB  LEU P  85     -15.958   8.326  -4.820  0.00  0.00      PROA  
ATOM   1401  HB1 LEU P  85     -15.438   8.598  -5.763  0.00  0.00      PROA  
ATOM   1402  HB2 LEU P  85     -15.182   8.497  -4.044  0.00  0.00      PROA  
ATOM   1403  CG  LEU P  85     -17.135   9.279  -4.532  0.00  0.00      PROA  
ATOM   1404  HG  LEU P  85     -17.966   9.266  -5.270  0.00  0.00      PROA  
ATOM   1405  CD1 LEU P  85     -17.825   8.879  -3.247  0.00  0.00      PROA  
ATOM   1406 HD11 LEU P  85     -18.634   9.594  -2.984  0.00  0.00      PROA  
ATOM   1407 HD12 LEU P  85     -17.131   8.718  -2.395  0.00  0.00      PROA  
ATOM   1408 HD13 LEU P  85     -18.242   7.858  -3.380  0.00  0.00      PROA  
ATOM   1409  CD2 LEU P  85     -16.635  10.778  -4.351  0.00  0.00      PROA  
ATOM   1410 HD21 LEU P  85     -16.058  11.112  -5.239  0.00  0.00      PROA  
ATOM   1411 HD22 LEU P  85     -16.149  10.953  -3.367  0.00  0.00      PROA  
ATOM   1412 HD23 LEU P  85     -17.499  11.474  -4.401  0.00  0.00      PROA  
ATOM   1413  C   LEU P  85     -17.411   6.535  -5.783  0.00  0.00      PROA  
ATOM   1414  O   LEU P  85     -18.609   6.288  -5.492  0.00  0.00      PROA  
ATOM   1415  N   GLU P  86     -17.067   6.489  -7.050  0.00  0.00      PROA  
ATOM   1416  HN  GLU P  86     -16.100   6.404  -7.277  0.00  0.00      PROA  
ATOM   1417  CA  GLU P  86     -18.005   6.233  -8.089  0.00  0.00      PROA  
ATOM   1418  HA  GLU P  86     -18.959   6.665  -7.823  0.00  0.00      PROA  
ATOM   1419  CB  GLU P  86     -17.670   6.988  -9.432  0.00  0.00      PROA  
ATOM   1420  HB1 GLU P  86     -16.586   6.833  -9.617  0.00  0.00      PROA  
ATOM   1421  HB2 GLU P  86     -17.705   8.059  -9.138  0.00  0.00      PROA  
ATOM   1422  CG  GLU P  86     -18.450   6.602 -10.704  0.00  0.00      PROA  
ATOM   1423  HG1 GLU P  86     -19.540   6.391 -10.668  0.00  0.00      PROA  
ATOM   1424  HG2 GLU P  86     -18.010   5.654 -11.080  0.00  0.00      PROA  
ATOM   1425  CD  GLU P  86     -18.361   7.592 -11.803  0.00  0.00      PROA  
ATOM   1426  OE1 GLU P  86     -18.374   8.811 -11.510  0.00  0.00      PROA  
ATOM   1427  OE2 GLU P  86     -18.358   7.207 -12.993  0.00  0.00      PROA  
ATOM   1428  C   GLU P  86     -18.282   4.723  -8.345  0.00  0.00      PROA  
ATOM   1429  O   GLU P  86     -19.304   4.328  -8.924  0.00  0.00      PROA  
ATOM   1430  N   THR P  87     -17.452   3.914  -7.692  0.00  0.00      PROA  
ATOM   1431  HN  THR P  87     -16.740   4.371  -7.164  0.00  0.00      PROA  
ATOM   1432  CA  THR P  87     -17.630   2.451  -7.778  0.00  0.00      PROA  
ATOM   1433  HA  THR P  87     -18.117   2.211  -8.711  0.00  0.00      PROA  
ATOM   1434  CB  THR P  87     -16.244   1.787  -7.866  0.00  0.00      PROA  
ATOM   1435  HB  THR P  87     -15.767   1.972  -6.880  0.00  0.00      PROA  
ATOM   1436  OG1 THR P  87     -15.552   2.265  -8.991  0.00  0.00      PROA  
ATOM   1437  HG1 THR P  87     -15.095   3.089  -8.804  0.00  0.00      PROA  
ATOM   1438  CG2 THR P  87     -16.333   0.307  -8.062  0.00  0.00      PROA  
ATOM   1439 HG21 THR P  87     -16.731  -0.117  -7.115  0.00  0.00      PROA  
ATOM   1440 HG22 THR P  87     -15.316  -0.090  -8.265  0.00  0.00      PROA  
ATOM   1441 HG23 THR P  87     -16.895   0.043  -8.984  0.00  0.00      PROA  
ATOM   1442  C   THR P  87     -18.504   1.910  -6.665  0.00  0.00      PROA  
ATOM   1443  O   THR P  87     -18.628   0.774  -6.395  0.00  0.00      PROA  
ATOM   1444  N   LEU P  88     -19.177   2.880  -5.964  0.00  0.00      PROA  
ATOM   1445  HN  LEU P  88     -18.966   3.824  -6.206  0.00  0.00      PROA  
ATOM   1446  CA  LEU P  88     -20.070   2.670  -4.754  0.00  0.00      PROA  
ATOM   1447  HA  LEU P  88     -20.217   1.621  -4.542  0.00  0.00      PROA  
ATOM   1448  CB  LEU P  88     -19.429   3.241  -3.482  0.00  0.00      PROA  
ATOM   1449  HB1 LEU P  88     -20.161   3.126  -2.655  0.00  0.00      PROA  
ATOM   1450  HB2 LEU P  88     -19.146   4.288  -3.721  0.00  0.00      PROA  
ATOM   1451  CG  LEU P  88     -18.077   2.587  -3.000  0.00  0.00      PROA  
ATOM   1452  HG  LEU P  88     -17.487   2.453  -3.932  0.00  0.00      PROA  
ATOM   1453  CD1 LEU P  88     -17.233   3.482  -2.016  0.00  0.00      PROA  
ATOM   1454 HD11 LEU P  88     -16.218   3.031  -2.055  0.00  0.00      PROA  
ATOM   1455 HD12 LEU P  88     -17.716   3.369  -1.021  0.00  0.00      PROA  
ATOM   1456 HD13 LEU P  88     -17.217   4.549  -2.326  0.00  0.00      PROA  
ATOM   1457  CD2 LEU P  88     -18.384   1.176  -2.407  0.00  0.00      PROA  
ATOM   1458 HD21 LEU P  88     -18.665   0.482  -3.227  0.00  0.00      PROA  
ATOM   1459 HD22 LEU P  88     -19.145   1.132  -1.598  0.00  0.00      PROA  
ATOM   1460 HD23 LEU P  88     -17.445   0.709  -2.041  0.00  0.00      PROA  
ATOM   1461  C   LEU P  88     -21.411   3.186  -5.078  0.00  0.00      PROA  
ATOM   1462  O   LEU P  88     -21.682   4.318  -5.417  0.00  0.00      PROA  
ATOM   1463  N   LYS P  89     -22.466   2.284  -4.888  0.00  0.00      PROA  
ATOM   1464  HN  LYS P  89     -22.221   1.370  -4.573  0.00  0.00      PROA  
ATOM   1465  CA  LYS P  89     -23.875   2.403  -5.092  0.00  0.00      PROA  
ATOM   1466  HA  LYS P  89     -24.297   1.489  -4.700  0.00  0.00      PROA  
ATOM   1467  CB  LYS P  89     -24.431   3.601  -4.282  0.00  0.00      PROA  
ATOM   1468  HB1 LYS P  89     -25.507   3.766  -4.505  0.00  0.00      PROA  
ATOM   1469  HB2 LYS P  89     -23.820   4.441  -4.677  0.00  0.00      PROA  
ATOM   1470  CG  LYS P  89     -24.266   3.604  -2.743  0.00  0.00      PROA  
ATOM   1471  HG1 LYS P  89     -24.742   4.540  -2.381  0.00  0.00      PROA  
ATOM   1472  HG2 LYS P  89     -23.201   3.681  -2.435  0.00  0.00      PROA  
ATOM   1473  CD  LYS P  89     -25.131   2.556  -2.040  0.00  0.00      PROA  
ATOM   1474  HD1 LYS P  89     -24.818   1.570  -2.445  0.00  0.00      PROA  
ATOM   1475  HD2 LYS P  89     -26.202   2.614  -2.333  0.00  0.00      PROA  
ATOM   1476  CE  LYS P  89     -24.815   2.515  -0.454  0.00  0.00      PROA  
ATOM   1477  HE1 LYS P  89     -24.825   3.603  -0.229  0.00  0.00      PROA  
ATOM   1478  HE2 LYS P  89     -23.826   2.046  -0.262  0.00  0.00      PROA  
ATOM   1479  NZ  LYS P  89     -25.834   1.763   0.212  0.00  0.00      PROA  
ATOM   1480  HZ1 LYS P  89     -25.865   1.951   1.234  0.00  0.00      PROA  
ATOM   1481  HZ2 LYS P  89     -25.763   0.731   0.112  0.00  0.00      PROA  
ATOM   1482  HZ3 LYS P  89     -26.769   1.977  -0.192  0.00  0.00      PROA  
ATOM   1483  C   LYS P  89     -24.102   2.494  -6.585  0.00  0.00      PROA  
ATOM   1484  O   LYS P  89     -25.098   3.056  -7.106  0.00  0.00      PROA  
ATOM   1485  N   ARG P  90     -23.216   1.981  -7.403  0.00  0.00      PROA  
ATOM   1486  HN  ARG P  90     -22.404   1.576  -6.992  0.00  0.00      PROA  
ATOM   1487  CA  ARG P  90     -23.347   2.018  -8.820  0.00  0.00      PROA  
ATOM   1488  HA  ARG P  90     -23.491   3.043  -9.129  0.00  0.00      PROA  
ATOM   1489  CB  ARG P  90     -22.019   1.668  -9.558  0.00  0.00      PROA  
ATOM   1490  HB1 ARG P  90     -21.168   2.161  -9.041  0.00  0.00      PROA  
ATOM   1491  HB2 ARG P  90     -22.077   1.982 -10.622  0.00  0.00      PROA  
ATOM   1492  CG  ARG P  90     -21.671   0.220  -9.371  0.00  0.00      PROA  
ATOM   1493  HG1 ARG P  90     -22.451  -0.384  -9.881  0.00  0.00      PROA  
ATOM   1494  HG2 ARG P  90     -21.753   0.061  -8.275  0.00  0.00      PROA  
ATOM   1495  CD  ARG P  90     -20.319  -0.084 -10.155  0.00  0.00      PROA  
ATOM   1496  HD1 ARG P  90     -19.552   0.585  -9.710  0.00  0.00      PROA  
ATOM   1497  HD2 ARG P  90     -20.411   0.153 -11.237  0.00  0.00      PROA  
ATOM   1498  NE  ARG P  90     -19.990  -1.478  -9.754  0.00  0.00      PROA  
ATOM   1499  HE  ARG P  90     -19.626  -1.728  -8.857  0.00  0.00      PROA  
ATOM   1500  CZ  ARG P  90     -20.508  -2.524 -10.369  0.00  0.00      PROA  
ATOM   1501  NH1 ARG P  90     -21.349  -2.466 -11.390  0.00  0.00      PROA  
ATOM   1502 HH11 ARG P  90     -21.539  -1.579 -11.810  0.00  0.00      PROA  
ATOM   1503 HH12 ARG P  90     -21.336  -3.314 -11.921  0.00  0.00      PROA  
ATOM   1504  NH2 ARG P  90     -20.171  -3.712  -9.927  0.00  0.00      PROA  
ATOM   1505 HH21 ARG P  90     -19.822  -3.848  -9.000  0.00  0.00      PROA  
ATOM   1506 HH22 ARG P  90     -20.646  -4.493 -10.331  0.00  0.00      PROA  
ATOM   1507  C   ARG P  90     -24.430   1.167  -9.351  0.00  0.00      PROA  
ATOM   1508  O   ARG P  90     -24.762   0.029  -8.911  0.00  0.00      PROA  
ATOM   1509  N   ARG P  91     -25.102   1.659 -10.359  0.00  0.00      PROA  
ATOM   1510  HN  ARG P  91     -24.712   2.452 -10.820  0.00  0.00      PROA  
ATOM   1511  CA  ARG P  91     -26.160   0.906 -11.010  0.00  0.00      PROA  
ATOM   1512  HA  ARG P  91     -26.666   0.315 -10.261  0.00  0.00      PROA  
ATOM   1513  CB  ARG P  91     -27.184   1.877 -11.626  0.00  0.00      PROA  
ATOM   1514  HB1 ARG P  91     -28.013   1.227 -11.979  0.00  0.00      PROA  
ATOM   1515  HB2 ARG P  91     -26.765   2.397 -12.514  0.00  0.00      PROA  
ATOM   1516  CG  ARG P  91     -27.854   2.950 -10.655  0.00  0.00      PROA  
ATOM   1517  HG1 ARG P  91     -28.683   3.430 -11.219  0.00  0.00      PROA  
ATOM   1518  HG2 ARG P  91     -27.072   3.685 -10.368  0.00  0.00      PROA  
ATOM   1519  CD  ARG P  91     -28.248   2.535  -9.244  0.00  0.00      PROA  
ATOM   1520  HD1 ARG P  91     -28.519   3.335  -8.522  0.00  0.00      PROA  
ATOM   1521  HD2 ARG P  91     -27.405   2.027  -8.728  0.00  0.00      PROA  
ATOM   1522  NE  ARG P  91     -29.267   1.516  -9.427  0.00  0.00      PROA  
ATOM   1523  HE  ARG P  91     -29.572   1.357 -10.366  0.00  0.00      PROA  
ATOM   1524  CZ  ARG P  91     -29.942   0.887  -8.495  0.00  0.00      PROA  
ATOM   1525  NH1 ARG P  91     -29.743   1.067  -7.178  0.00  0.00      PROA  
ATOM   1526 HH11 ARG P  91     -30.297   0.480  -6.587  0.00  0.00      PROA  
ATOM   1527 HH12 ARG P  91     -29.050   1.689  -6.813  0.00  0.00      PROA  
ATOM   1528  NH2 ARG P  91     -30.710  -0.105  -8.792  0.00  0.00      PROA  
ATOM   1529 HH21 ARG P  91     -30.772  -0.602  -9.658  0.00  0.00      PROA  
ATOM   1530 HH22 ARG P  91     -31.350  -0.353  -8.065  0.00  0.00      PROA  
ATOM   1531  C   ARG P  91     -25.566   0.053 -12.129  0.00  0.00      PROA  
ATOM   1532  OT1 ARG P  91     -25.737  -1.194 -12.039  0.00  0.00      PROA  
ATOM   1533  OT2 ARG P  91     -24.939   0.592 -13.078  0.00  0.00      PROA  
ATOM   1534  N   GLY P   2      -8.282 -19.302  29.444  0.00  0.00      PROB  
ATOM   1535  HT1 GLY P   2      -8.825 -19.556  30.293  0.00  0.00      PROB  
ATOM   1536  HT2 GLY P   2      -8.406 -18.335  29.080  0.00  0.00      PROB  
ATOM   1537  HT3 GLY P   2      -7.293 -19.514  29.687  0.00  0.00      PROB  
ATOM   1538  CA  GLY P   2      -8.671 -20.165  28.365  0.00  0.00      PROB  
ATOM   1539  HA1 GLY P   2      -9.640 -19.834  28.021  0.00  0.00      PROB  
ATOM   1540  HA2 GLY P   2      -8.604 -21.153  28.796  0.00  0.00      PROB  
ATOM   1541  C   GLY P   2      -7.947 -20.069  27.028  0.00  0.00      PROB  
ATOM   1542  O   GLY P   2      -6.961 -19.309  26.940  0.00  0.00      PROB  
ATOM   1543  N   ARG P   3      -8.393 -20.893  26.014  0.00  0.00      PROB  
ATOM   1544  HN  ARG P   3      -9.162 -21.462  26.294  0.00  0.00      PROB  
ATOM   1545  CA  ARG P   3      -8.012 -20.933  24.666  0.00  0.00      PROB  
ATOM   1546  HA  ARG P   3      -7.096 -21.505  24.666  0.00  0.00      PROB  
ATOM   1547  CB  ARG P   3      -8.962 -21.799  23.828  0.00  0.00      PROB  
ATOM   1548  HB1 ARG P   3      -9.420 -22.500  24.558  0.00  0.00      PROB  
ATOM   1549  HB2 ARG P   3      -8.340 -22.395  23.127  0.00  0.00      PROB  
ATOM   1550  CG  ARG P   3     -10.133 -21.095  23.118  0.00  0.00      PROB  
ATOM   1551  HG1 ARG P   3      -9.747 -20.504  22.260  0.00  0.00      PROB  
ATOM   1552  HG2 ARG P   3     -10.670 -20.491  23.881  0.00  0.00      PROB  
ATOM   1553  CD  ARG P   3     -11.103 -22.037  22.436  0.00  0.00      PROB  
ATOM   1554  HD1 ARG P   3     -11.870 -21.434  21.903  0.00  0.00      PROB  
ATOM   1555  HD2 ARG P   3     -11.519 -22.688  23.235  0.00  0.00      PROB  
ATOM   1556  NE  ARG P   3     -10.328 -22.815  21.463  0.00  0.00      PROB  
ATOM   1557  HE  ARG P   3      -9.486 -22.452  21.062  0.00  0.00      PROB  
ATOM   1558  CZ  ARG P   3     -10.718 -23.998  20.986  0.00  0.00      PROB  
ATOM   1559  NH1 ARG P   3     -11.787 -24.666  21.338  0.00  0.00      PROB  
ATOM   1560 HH11 ARG P   3     -12.482 -24.098  21.778  0.00  0.00      PROB  
ATOM   1561 HH12 ARG P   3     -12.099 -25.511  20.905  0.00  0.00      PROB  
ATOM   1562  NH2 ARG P   3     -10.095 -24.526  19.944  0.00  0.00      PROB  
ATOM   1563 HH21 ARG P   3      -9.105 -24.385  19.953  0.00  0.00      PROB  
ATOM   1564 HH22 ARG P   3     -10.452 -25.385  19.576  0.00  0.00      PROB  
ATOM   1565  C   ARG P   3      -7.842 -19.554  24.007  0.00  0.00      PROB  
ATOM   1566  O   ARG P   3      -8.663 -18.651  24.147  0.00  0.00      PROB  
ATOM   1567  N   LYS P   4      -6.749 -19.396  23.266  0.00  0.00      PROB  
ATOM   1568  HN  LYS P   4      -6.025 -20.073  23.163  0.00  0.00      PROB  
ATOM   1569  CA  LYS P   4      -6.296 -18.250  22.595  0.00  0.00      PROB  
ATOM   1570  HA  LYS P   4      -6.455 -17.427  23.277  0.00  0.00      PROB  
ATOM   1571  CB  LYS P   4      -4.830 -18.327  22.324  0.00  0.00      PROB  
ATOM   1572  HB1 LYS P   4      -4.451 -17.610  21.564  0.00  0.00      PROB  
ATOM   1573  HB2 LYS P   4      -4.491 -19.324  21.969  0.00  0.00      PROB  
ATOM   1574  CG  LYS P   4      -3.896 -18.115  23.571  0.00  0.00      PROB  
ATOM   1575  HG1 LYS P   4      -4.118 -17.182  24.132  0.00  0.00      PROB  
ATOM   1576  HG2 LYS P   4      -2.848 -18.140  23.204  0.00  0.00      PROB  
ATOM   1577  CD  LYS P   4      -3.894 -19.185  24.670  0.00  0.00      PROB  
ATOM   1578  HD1 LYS P   4      -4.026 -20.182  24.199  0.00  0.00      PROB  
ATOM   1579  HD2 LYS P   4      -4.806 -19.100  25.300  0.00  0.00      PROB  
ATOM   1580  CE  LYS P   4      -2.529 -19.262  25.426  0.00  0.00      PROB  
ATOM   1581  HE1 LYS P   4      -2.106 -18.257  25.639  0.00  0.00      PROB  
ATOM   1582  HE2 LYS P   4      -1.832 -19.842  24.783  0.00  0.00      PROB  
ATOM   1583  NZ  LYS P   4      -2.688 -20.041  26.674  0.00  0.00      PROB  
ATOM   1584  HZ1 LYS P   4      -1.794 -20.447  27.017  0.00  0.00      PROB  
ATOM   1585  HZ2 LYS P   4      -3.424 -20.752  26.486  0.00  0.00      PROB  
ATOM   1586  HZ3 LYS P   4      -3.117 -19.420  27.389  0.00  0.00      PROB  
ATOM   1587  C   LYS P   4      -7.043 -17.909  21.342  0.00  0.00      PROB  
ATOM   1588  O   LYS P   4      -7.563 -18.824  20.664  0.00  0.00      PROB  
ATOM   1589  N   LYS P   5      -7.223 -16.603  20.948  0.00  0.00      PROB  
ATOM   1590  HN  LYS P   5      -6.865 -15.849  21.494  0.00  0.00      PROB  
ATOM   1591  CA  LYS P   5      -7.956 -16.179  19.744  0.00  0.00      PROB  
ATOM   1592  HA  LYS P   5      -8.957 -16.582  19.790  0.00  0.00      PROB  
ATOM   1593  CB  LYS P   5      -8.082 -14.651  19.765  0.00  0.00      PROB  
ATOM   1594  HB1 LYS P   5      -8.215 -14.261  18.733  0.00  0.00      PROB  
ATOM   1595  HB2 LYS P   5      -7.109 -14.184  20.028  0.00  0.00      PROB  
ATOM   1596  CG  LYS P   5      -9.101 -13.974  20.568  0.00  0.00      PROB  
ATOM   1597  HG1 LYS P   5     -10.130 -14.141  20.184  0.00  0.00      PROB  
ATOM   1598  HG2 LYS P   5      -8.915 -12.910  20.308  0.00  0.00      PROB  
ATOM   1599  CD  LYS P   5      -9.065 -14.227  22.083  0.00  0.00      PROB  
ATOM   1600  HD1 LYS P   5      -7.994 -14.094  22.347  0.00  0.00      PROB  
ATOM   1601  HD2 LYS P   5      -9.229 -15.325  22.134  0.00  0.00      PROB  
ATOM   1602  CE  LYS P   5     -10.030 -13.435  22.907  0.00  0.00      PROB  
ATOM   1603  HE1 LYS P   5     -11.009 -13.854  22.590  0.00  0.00      PROB  
ATOM   1604  HE2 LYS P   5     -10.075 -12.341  22.717  0.00  0.00      PROB  
ATOM   1605  NZ  LYS P   5      -9.868 -13.496  24.351  0.00  0.00      PROB  
ATOM   1606  HZ1 LYS P   5     -10.747 -13.425  24.902  0.00  0.00      PROB  
ATOM   1607  HZ2 LYS P   5      -9.240 -12.731  24.673  0.00  0.00      PROB  
ATOM   1608  HZ3 LYS P   5      -9.330 -14.366  24.537  0.00  0.00      PROB  
ATOM   1609  C   LYS P   5      -7.448 -16.787  18.493  0.00  0.00      PROB  
ATOM   1610  O   LYS P   5      -6.201 -16.914  18.289  0.00  0.00      PROB  
ATOM   1611  N   ILE P   6      -8.317 -17.186  17.599  0.00  0.00      PROB  
ATOM   1612  HN  ILE P   6      -9.290 -17.009  17.730  0.00  0.00      PROB  
ATOM   1613  CA  ILE P   6      -8.037 -17.912  16.374  0.00  0.00      PROB  
ATOM   1614  HA  ILE P   6      -7.314 -18.670  16.640  0.00  0.00      PROB  
ATOM   1615  CB  ILE P   6      -9.295 -18.595  15.880  0.00  0.00      PROB  
ATOM   1616  HB  ILE P   6     -10.027 -17.787  15.668  0.00  0.00      PROB  
ATOM   1617  CG2 ILE P   6      -8.973 -19.381  14.557  0.00  0.00      PROB  
ATOM   1618 HG21 ILE P   6      -9.846 -20.034  14.345  0.00  0.00      PROB  
ATOM   1619 HG22 ILE P   6      -8.055 -20.008  14.531  0.00  0.00      PROB  
ATOM   1620 HG23 ILE P   6      -8.944 -18.764  13.634  0.00  0.00      PROB  
ATOM   1621  CG1 ILE P   6      -9.930 -19.527  16.983  0.00  0.00      PROB  
ATOM   1622 HG11 ILE P   6     -10.749 -20.127  16.532  0.00  0.00      PROB  
ATOM   1623 HG12 ILE P   6     -10.436 -18.969  17.800  0.00  0.00      PROB  
ATOM   1624  CD  ILE P   6      -8.779 -20.389  17.494  0.00  0.00      PROB  
ATOM   1625  HD1 ILE P   6      -8.304 -20.862  16.608  0.00  0.00      PROB  
ATOM   1626  HD2 ILE P   6      -9.170 -21.178  18.172  0.00  0.00      PROB  
ATOM   1627  HD3 ILE P   6      -8.080 -19.812  18.136  0.00  0.00      PROB  
ATOM   1628  C   ILE P   6      -7.444 -17.015  15.338  0.00  0.00      PROB  
ATOM   1629  O   ILE P   6      -8.029 -15.986  15.021  0.00  0.00      PROB  
ATOM   1630  N   GLN P   7      -6.198 -17.327  14.784  0.00  0.00      PROB  
ATOM   1631  HN  GLN P   7      -5.826 -18.219  15.028  0.00  0.00      PROB  
ATOM   1632  CA  GLN P   7      -5.578 -16.520  13.750  0.00  0.00      PROB  
ATOM   1633  HA  GLN P   7      -6.073 -15.571  13.604  0.00  0.00      PROB  
ATOM   1634  CB  GLN P   7      -4.072 -16.200  14.073  0.00  0.00      PROB  
ATOM   1635  HB1 GLN P   7      -3.605 -15.542  13.310  0.00  0.00      PROB  
ATOM   1636  HB2 GLN P   7      -3.559 -17.185  14.033  0.00  0.00      PROB  
ATOM   1637  CG  GLN P   7      -3.843 -15.588  15.529  0.00  0.00      PROB  
ATOM   1638  HG1 GLN P   7      -2.748 -15.444  15.650  0.00  0.00      PROB  
ATOM   1639  HG2 GLN P   7      -4.295 -16.256  16.293  0.00  0.00      PROB  
ATOM   1640  CD  GLN P   7      -4.388 -14.182  15.514  0.00  0.00      PROB  
ATOM   1641  OE1 GLN P   7      -3.900 -13.158  14.995  0.00  0.00      PROB  
ATOM   1642  NE2 GLN P   7      -5.625 -13.975  16.036  0.00  0.00      PROB  
ATOM   1643 HE21 GLN P   7      -5.893 -13.012  16.061  0.00  0.00      PROB  
ATOM   1644 HE22 GLN P   7      -6.284 -14.651  16.365  0.00  0.00      PROB  
ATOM   1645  C   GLN P   7      -5.905 -16.933  12.324  0.00  0.00      PROB  
ATOM   1646  O   GLN P   7      -6.851 -17.754  12.115  0.00  0.00      PROB  
ATOM   1647  N   ILE P   8      -5.342 -16.239  11.248  0.00  0.00      PROB  
ATOM   1648  HN  ILE P   8      -4.732 -15.488  11.485  0.00  0.00      PROB  
ATOM   1649  CA  ILE P   8      -5.575 -16.421   9.869  0.00  0.00      PROB  
ATOM   1650  HA  ILE P   8      -6.633 -16.600   9.750  0.00  0.00      PROB  
ATOM   1651  CB  ILE P   8      -5.267 -15.145   9.107  0.00  0.00      PROB  
ATOM   1652  HB  ILE P   8      -5.795 -14.367   9.699  0.00  0.00      PROB  
ATOM   1653  CG2 ILE P   8      -3.673 -14.803   9.036  0.00  0.00      PROB  
ATOM   1654 HG21 ILE P   8      -3.098 -15.544   8.440  0.00  0.00      PROB  
ATOM   1655 HG22 ILE P   8      -3.100 -14.905   9.982  0.00  0.00      PROB  
ATOM   1656 HG23 ILE P   8      -3.563 -13.838   8.497  0.00  0.00      PROB  
ATOM   1657  CG1 ILE P   8      -5.984 -15.117   7.757  0.00  0.00      PROB  
ATOM   1658 HG11 ILE P   8      -7.052 -15.408   7.854  0.00  0.00      PROB  
ATOM   1659 HG12 ILE P   8      -5.445 -15.832   7.099  0.00  0.00      PROB  
ATOM   1660  CD  ILE P   8      -5.979 -13.774   7.127  0.00  0.00      PROB  
ATOM   1661  HD1 ILE P   8      -6.774 -13.109   7.527  0.00  0.00      PROB  
ATOM   1662  HD2 ILE P   8      -6.305 -13.787   6.065  0.00  0.00      PROB  
ATOM   1663  HD3 ILE P   8      -4.999 -13.259   7.216  0.00  0.00      PROB  
ATOM   1664  C   ILE P   8      -4.794 -17.597   9.319  0.00  0.00      PROB  
ATOM   1665  O   ILE P   8      -3.832 -18.112   9.881  0.00  0.00      PROB  
ATOM   1666  N   SER P   9      -5.270 -18.177   8.146  0.00  0.00      PROB  
ATOM   1667  HN  SER P   9      -6.192 -17.901   7.884  0.00  0.00      PROB  
ATOM   1668  CA  SER P   9      -4.612 -19.255   7.356  0.00  0.00      PROB  
ATOM   1669  HA  SER P   9      -3.539 -19.266   7.482  0.00  0.00      PROB  
ATOM   1670  CB  SER P   9      -5.124 -20.651   7.776  0.00  0.00      PROB  
ATOM   1671  HB1 SER P   9      -4.590 -21.460   7.234  0.00  0.00      PROB  
ATOM   1672  HB2 SER P   9      -6.199 -20.784   7.532  0.00  0.00      PROB  
ATOM   1673  OG  SER P   9      -4.854 -20.990   9.112  0.00  0.00      PROB  
ATOM   1674  HG1 SER P   9      -5.554 -20.519   9.571  0.00  0.00      PROB  
ATOM   1675  C   SER P   9      -4.846 -19.076   5.882  0.00  0.00      PROB  
ATOM   1676  O   SER P   9      -5.808 -18.441   5.532  0.00  0.00      PROB  
ATOM   1677  N   ARG P  10      -3.897 -19.536   5.006  0.00  0.00      PROB  
ATOM   1678  HN  ARG P  10      -3.118 -20.051   5.355  0.00  0.00      PROB  
ATOM   1679  CA  ARG P  10      -3.953 -19.382   3.566  0.00  0.00      PROB  
ATOM   1680  HA  ARG P  10      -4.162 -18.325   3.492  0.00  0.00      PROB  
ATOM   1681  CB  ARG P  10      -2.560 -19.497   2.883  0.00  0.00      PROB  
ATOM   1682  HB1 ARG P  10      -1.812 -18.870   3.414  0.00  0.00      PROB  
ATOM   1683  HB2 ARG P  10      -2.638 -19.087   1.853  0.00  0.00      PROB  
ATOM   1684  CG  ARG P  10      -1.813 -20.837   2.731  0.00  0.00      PROB  
ATOM   1685  HG1 ARG P  10      -2.581 -21.461   2.226  0.00  0.00      PROB  
ATOM   1686  HG2 ARG P  10      -1.665 -21.198   3.771  0.00  0.00      PROB  
ATOM   1687  CD  ARG P  10      -0.390 -20.635   2.095  0.00  0.00      PROB  
ATOM   1688  HD1 ARG P  10       0.429 -21.360   2.295  0.00  0.00      PROB  
ATOM   1689  HD2 ARG P  10       0.113 -19.739   2.518  0.00  0.00      PROB  
ATOM   1690  NE  ARG P  10      -0.635 -20.404   0.662  0.00  0.00      PROB  
ATOM   1691  HE  ARG P  10      -0.406 -19.542   0.210  0.00  0.00      PROB  
ATOM   1692  CZ  ARG P  10      -1.076 -21.349  -0.108  0.00  0.00      PROB  
ATOM   1693  NH1 ARG P  10      -1.177 -22.627   0.296  0.00  0.00      PROB  
ATOM   1694 HH11 ARG P  10      -0.735 -22.927   1.141  0.00  0.00      PROB  
ATOM   1695 HH12 ARG P  10      -1.403 -23.287  -0.420  0.00  0.00      PROB  
ATOM   1696  NH2 ARG P  10      -1.395 -21.136  -1.342  0.00  0.00      PROB  
ATOM   1697 HH21 ARG P  10      -1.669 -21.857  -1.978  0.00  0.00      PROB  
ATOM   1698 HH22 ARG P  10      -1.186 -20.245  -1.745  0.00  0.00      PROB  
ATOM   1699  C   ARG P  10      -5.009 -20.169   2.877  0.00  0.00      PROB  
ATOM   1700  O   ARG P  10      -5.521 -21.170   3.384  0.00  0.00      PROB  
ATOM   1701  N   ILE P  11      -5.340 -19.665   1.632  0.00  0.00      PROB  
ATOM   1702  HN  ILE P  11      -4.878 -18.887   1.213  0.00  0.00      PROB  
ATOM   1703  CA  ILE P  11      -6.471 -20.153   0.837  0.00  0.00      PROB  
ATOM   1704  HA  ILE P  11      -7.118 -20.791   1.420  0.00  0.00      PROB  
ATOM   1705  CB  ILE P  11      -7.318 -19.085   0.246  0.00  0.00      PROB  
ATOM   1706  HB  ILE P  11      -6.785 -18.253  -0.261  0.00  0.00      PROB  
ATOM   1707  CG2 ILE P  11      -8.359 -19.639  -0.776  0.00  0.00      PROB  
ATOM   1708 HG21 ILE P  11      -8.701 -20.599  -0.333  0.00  0.00      PROB  
ATOM   1709 HG22 ILE P  11      -8.057 -19.912  -1.810  0.00  0.00      PROB  
ATOM   1710 HG23 ILE P  11      -9.265 -18.998  -0.826  0.00  0.00      PROB  
ATOM   1711  CG1 ILE P  11      -8.238 -18.411   1.327  0.00  0.00      PROB  
ATOM   1712 HG11 ILE P  11      -7.603 -18.182   2.210  0.00  0.00      PROB  
ATOM   1713 HG12 ILE P  11      -8.928 -19.213   1.666  0.00  0.00      PROB  
ATOM   1714  CD  ILE P  11      -9.063 -17.188   0.953  0.00  0.00      PROB  
ATOM   1715  HD1 ILE P  11      -9.355 -16.742   1.928  0.00  0.00      PROB  
ATOM   1716  HD2 ILE P  11      -9.997 -17.466   0.420  0.00  0.00      PROB  
ATOM   1717  HD3 ILE P  11      -8.336 -16.667   0.294  0.00  0.00      PROB  
ATOM   1718  C   ILE P  11      -5.822 -21.067  -0.279  0.00  0.00      PROB  
ATOM   1719  O   ILE P  11      -5.204 -20.620  -1.233  0.00  0.00      PROB  
ATOM   1720  N   LEU P  12      -6.019 -22.367  -0.027  0.00  0.00      PROB  
ATOM   1721  HN  LEU P  12      -6.422 -22.718   0.815  0.00  0.00      PROB  
ATOM   1722  CA  LEU P  12      -5.500 -23.469  -0.812  0.00  0.00      PROB  
ATOM   1723  HA  LEU P  12      -4.425 -23.441  -0.720  0.00  0.00      PROB  
ATOM   1724  CB  LEU P  12      -6.049 -24.836  -0.223  0.00  0.00      PROB  
ATOM   1725  HB1 LEU P  12      -5.562 -25.652  -0.798  0.00  0.00      PROB  
ATOM   1726  HB2 LEU P  12      -7.121 -24.857  -0.517  0.00  0.00      PROB  
ATOM   1727  CG  LEU P  12      -5.771 -25.025   1.260  0.00  0.00      PROB  
ATOM   1728  HG  LEU P  12      -6.435 -24.463   1.951  0.00  0.00      PROB  
ATOM   1729  CD1 LEU P  12      -5.700 -26.573   1.601  0.00  0.00      PROB  
ATOM   1730 HD11 LEU P  12      -4.998 -27.080   0.905  0.00  0.00      PROB  
ATOM   1731 HD12 LEU P  12      -6.709 -27.010   1.445  0.00  0.00      PROB  
ATOM   1732 HD13 LEU P  12      -5.264 -26.713   2.614  0.00  0.00      PROB  
ATOM   1733  CD2 LEU P  12      -4.345 -24.547   1.649  0.00  0.00      PROB  
ATOM   1734 HD21 LEU P  12      -3.608 -24.481   0.820  0.00  0.00      PROB  
ATOM   1735 HD22 LEU P  12      -3.979 -25.187   2.481  0.00  0.00      PROB  
ATOM   1736 HD23 LEU P  12      -4.397 -23.510   2.044  0.00  0.00      PROB  
ATOM   1737  C   LEU P  12      -5.839 -23.419  -2.342  0.00  0.00      PROB  
ATOM   1738  O   LEU P  12      -5.027 -23.639  -3.184  0.00  0.00      PROB  
ATOM   1739  N   ASP P  13      -7.087 -23.226  -2.776  0.00  0.00      PROB  
ATOM   1740  HN  ASP P  13      -7.856 -23.105  -2.153  0.00  0.00      PROB  
ATOM   1741  CA  ASP P  13      -7.449 -23.233  -4.209  0.00  0.00      PROB  
ATOM   1742  HA  ASP P  13      -6.801 -23.890  -4.771  0.00  0.00      PROB  
ATOM   1743  CB  ASP P  13      -8.902 -23.703  -4.522  0.00  0.00      PROB  
ATOM   1744  HB1 ASP P  13      -9.735 -23.027  -4.236  0.00  0.00      PROB  
ATOM   1745  HB2 ASP P  13      -9.023 -24.694  -4.033  0.00  0.00      PROB  
ATOM   1746  CG  ASP P  13      -9.174 -24.108  -5.927  0.00  0.00      PROB  
ATOM   1747  OD1 ASP P  13      -9.313 -25.262  -6.259  0.00  0.00      PROB  
ATOM   1748  OD2 ASP P  13      -9.210 -23.157  -6.824  0.00  0.00      PROB  
ATOM   1749  C   ASP P  13      -7.181 -21.827  -4.871  0.00  0.00      PROB  
ATOM   1750  O   ASP P  13      -7.440 -20.798  -4.341  0.00  0.00      PROB  
ATOM   1751  N   GLN P  14      -6.632 -21.854  -6.146  0.00  0.00      PROB  
ATOM   1752  HN  GLN P  14      -6.399 -22.749  -6.517  0.00  0.00      PROB  
ATOM   1753  CA  GLN P  14      -6.344 -20.755  -7.045  0.00  0.00      PROB  
ATOM   1754  HA  GLN P  14      -5.657 -20.057  -6.591  0.00  0.00      PROB  
ATOM   1755  CB  GLN P  14      -5.611 -21.234  -8.347  0.00  0.00      PROB  
ATOM   1756  HB1 GLN P  14      -6.357 -21.933  -8.783  0.00  0.00      PROB  
ATOM   1757  HB2 GLN P  14      -4.703 -21.807  -8.063  0.00  0.00      PROB  
ATOM   1758  CG  GLN P  14      -5.227 -20.155  -9.440  0.00  0.00      PROB  
ATOM   1759  HG1 GLN P  14      -6.102 -19.967 -10.098  0.00  0.00      PROB  
ATOM   1760  HG2 GLN P  14      -4.463 -20.589 -10.121  0.00  0.00      PROB  
ATOM   1761  CD  GLN P  14      -4.511 -18.858  -8.946  0.00  0.00      PROB  
ATOM   1762  OE1 GLN P  14      -3.831 -18.845  -7.944  0.00  0.00      PROB  
ATOM   1763  NE2 GLN P  14      -4.820 -17.728  -9.659  0.00  0.00      PROB  
ATOM   1764 HE21 GLN P  14      -4.303 -16.913  -9.396  0.00  0.00      PROB  
ATOM   1765 HE22 GLN P  14      -5.196 -17.950 -10.558  0.00  0.00      PROB  
ATOM   1766  C   GLN P  14      -7.509 -19.865  -7.339  0.00  0.00      PROB  
ATOM   1767  O   GLN P  14      -7.427 -18.670  -7.265  0.00  0.00      PROB  
ATOM   1768  N   ARG P  15      -8.699 -20.443  -7.693  0.00  0.00      PROB  
ATOM   1769  HN  ARG P  15      -8.840 -21.412  -7.506  0.00  0.00      PROB  
ATOM   1770  CA  ARG P  15      -9.863 -19.689  -8.090  0.00  0.00      PROB  
ATOM   1771  HA  ARG P  15      -9.549 -18.876  -8.729  0.00  0.00      PROB  
ATOM   1772  CB  ARG P  15     -10.970 -20.702  -8.542  0.00  0.00      PROB  
ATOM   1773  HB1 ARG P  15     -11.897 -20.147  -8.799  0.00  0.00      PROB  
ATOM   1774  HB2 ARG P  15     -11.127 -21.393  -7.686  0.00  0.00      PROB  
ATOM   1775  CG  ARG P  15     -10.574 -21.783  -9.669  0.00  0.00      PROB  
ATOM   1776  HG1 ARG P  15      -9.557 -22.189  -9.480  0.00  0.00      PROB  
ATOM   1777  HG2 ARG P  15     -10.512 -21.171 -10.594  0.00  0.00      PROB  
ATOM   1778  CD  ARG P  15     -11.552 -22.909  -9.936  0.00  0.00      PROB  
ATOM   1779  HD1 ARG P  15     -11.286 -23.478 -10.852  0.00  0.00      PROB  
ATOM   1780  HD2 ARG P  15     -12.622 -22.622 -10.015  0.00  0.00      PROB  
ATOM   1781  NE  ARG P  15     -11.418 -23.754  -8.736  0.00  0.00      PROB  
ATOM   1782  HE  ARG P  15     -10.721 -23.499  -8.065  0.00  0.00      PROB  
ATOM   1783  CZ  ARG P  15     -12.051 -24.855  -8.489  0.00  0.00      PROB  
ATOM   1784  NH1 ARG P  15     -13.120 -25.198  -9.227  0.00  0.00      PROB  
ATOM   1785 HH11 ARG P  15     -13.087 -24.794 -10.141  0.00  0.00      PROB  
ATOM   1786 HH12 ARG P  15     -13.580 -26.058  -9.004  0.00  0.00      PROB  
ATOM   1787  NH2 ARG P  15     -11.711 -25.685  -7.514  0.00  0.00      PROB  
ATOM   1788 HH21 ARG P  15     -11.033 -25.369  -6.850  0.00  0.00      PROB  
ATOM   1789 HH22 ARG P  15     -12.346 -26.449  -7.400  0.00  0.00      PROB  
ATOM   1790  C   ARG P  15     -10.366 -18.970  -6.803  0.00  0.00      PROB  
ATOM   1791  O   ARG P  15     -10.812 -17.831  -6.805  0.00  0.00      PROB  
ATOM   1792  N   ASN P  16     -10.383 -19.725  -5.646  0.00  0.00      PROB  
ATOM   1793  HN  ASN P  16      -9.908 -20.599  -5.574  0.00  0.00      PROB  
ATOM   1794  CA  ASN P  16     -10.942 -19.207  -4.417  0.00  0.00      PROB  
ATOM   1795  HA  ASN P  16     -11.923 -18.769  -4.527  0.00  0.00      PROB  
ATOM   1796  CB  ASN P  16     -10.991 -20.454  -3.490  0.00  0.00      PROB  
ATOM   1797  HB1 ASN P  16      -9.999 -20.799  -3.131  0.00  0.00      PROB  
ATOM   1798  HB2 ASN P  16     -11.457 -21.326  -3.997  0.00  0.00      PROB  
ATOM   1799  CG  ASN P  16     -11.828 -20.158  -2.308  0.00  0.00      PROB  
ATOM   1800  OD1 ASN P  16     -12.749 -19.331  -2.469  0.00  0.00      PROB  
ATOM   1801  ND2 ASN P  16     -11.595 -20.636  -1.123  0.00  0.00      PROB  
ATOM   1802 HD21 ASN P  16     -12.171 -20.319  -0.370  0.00  0.00      PROB  
ATOM   1803 HD22 ASN P  16     -10.970 -21.408  -1.006  0.00  0.00      PROB  
ATOM   1804  C   ASN P  16     -10.102 -18.000  -3.895  0.00  0.00      PROB  
ATOM   1805  O   ASN P  16     -10.590 -16.974  -3.460  0.00  0.00      PROB  
ATOM   1806  N   ARG P  17      -8.815 -18.071  -4.137  0.00  0.00      PROB  
ATOM   1807  HN  ARG P  17      -8.492 -18.938  -4.510  0.00  0.00      PROB  
ATOM   1808  CA  ARG P  17      -7.840 -16.997  -3.973  0.00  0.00      PROB  
ATOM   1809  HA  ARG P  17      -7.895 -16.651  -2.952  0.00  0.00      PROB  
ATOM   1810  CB  ARG P  17      -6.377 -17.432  -4.199  0.00  0.00      PROB  
ATOM   1811  HB1 ARG P  17      -5.754 -16.513  -4.247  0.00  0.00      PROB  
ATOM   1812  HB2 ARG P  17      -6.228 -17.940  -5.176  0.00  0.00      PROB  
ATOM   1813  CG  ARG P  17      -5.684 -18.149  -3.054  0.00  0.00      PROB  
ATOM   1814  HG1 ARG P  17      -6.099 -19.176  -2.960  0.00  0.00      PROB  
ATOM   1815  HG2 ARG P  17      -5.976 -17.791  -2.043  0.00  0.00      PROB  
ATOM   1816  CD  ARG P  17      -4.119 -18.007  -3.076  0.00  0.00      PROB  
ATOM   1817  HD1 ARG P  17      -3.577 -18.474  -2.225  0.00  0.00      PROB  
ATOM   1818  HD2 ARG P  17      -3.829 -16.936  -3.028  0.00  0.00      PROB  
ATOM   1819  NE  ARG P  17      -3.641 -18.552  -4.357  0.00  0.00      PROB  
ATOM   1820  HE  ARG P  17      -3.404 -17.966  -5.131  0.00  0.00      PROB  
ATOM   1821  CZ  ARG P  17      -3.474 -19.854  -4.559  0.00  0.00      PROB  
ATOM   1822  NH1 ARG P  17      -3.810 -20.741  -3.628  0.00  0.00      PROB  
ATOM   1823 HH11 ARG P  17      -4.276 -20.394  -2.814  0.00  0.00      PROB  
ATOM   1824 HH12 ARG P  17      -3.752 -21.727  -3.783  0.00  0.00      PROB  
ATOM   1825  NH2 ARG P  17      -3.164 -20.394  -5.738  0.00  0.00      PROB  
ATOM   1826 HH21 ARG P  17      -3.355 -19.839  -6.548  0.00  0.00      PROB  
ATOM   1827 HH22 ARG P  17      -2.974 -21.375  -5.782  0.00  0.00      PROB  
ATOM   1828  C   ARG P  17      -8.095 -15.769  -4.827  0.00  0.00      PROB  
ATOM   1829  O   ARG P  17      -8.093 -14.613  -4.282  0.00  0.00      PROB  
ATOM   1830  N   GLN P  18      -8.319 -15.927  -6.110  0.00  0.00      PROB  
ATOM   1831  HN  GLN P  18      -8.288 -16.840  -6.511  0.00  0.00      PROB  
ATOM   1832  CA  GLN P  18      -8.599 -14.778  -6.953  0.00  0.00      PROB  
ATOM   1833  HA  GLN P  18      -7.836 -14.021  -6.847  0.00  0.00      PROB  
ATOM   1834  CB  GLN P  18      -8.468 -15.197  -8.426  0.00  0.00      PROB  
ATOM   1835  HB1 GLN P  18      -8.697 -14.333  -9.086  0.00  0.00      PROB  
ATOM   1836  HB2 GLN P  18      -9.139 -16.044  -8.682  0.00  0.00      PROB  
ATOM   1837  CG  GLN P  18      -7.138 -15.682  -8.973  0.00  0.00      PROB  
ATOM   1838  HG1 GLN P  18      -7.143 -15.962 -10.048  0.00  0.00      PROB  
ATOM   1839  HG2 GLN P  18      -6.894 -16.559  -8.336  0.00  0.00      PROB  
ATOM   1840  CD  GLN P  18      -5.955 -14.737  -8.673  0.00  0.00      PROB  
ATOM   1841  OE1 GLN P  18      -5.164 -14.888  -7.740  0.00  0.00      PROB  
ATOM   1842  NE2 GLN P  18      -5.773 -13.670  -9.455  0.00  0.00      PROB  
ATOM   1843 HE21 GLN P  18      -6.465 -13.333 -10.094  0.00  0.00      PROB  
ATOM   1844 HE22 GLN P  18      -5.204 -12.923  -9.111  0.00  0.00      PROB  
ATOM   1845  C   GLN P  18     -10.086 -14.211  -6.913  0.00  0.00      PROB  
ATOM   1846  O   GLN P  18     -10.274 -13.021  -7.278  0.00  0.00      PROB  
ATOM   1847  N   VAL P  19     -11.154 -14.933  -6.551  0.00  0.00      PROB  
ATOM   1848  HN  VAL P  19     -10.985 -15.915  -6.591  0.00  0.00      PROB  
ATOM   1849  CA  VAL P  19     -12.448 -14.312  -6.220  0.00  0.00      PROB  
ATOM   1850  HA  VAL P  19     -12.663 -13.537  -6.941  0.00  0.00      PROB  
ATOM   1851  CB  VAL P  19     -13.567 -15.345  -6.036  0.00  0.00      PROB  
ATOM   1852  HB  VAL P  19     -13.285 -16.070  -5.243  0.00  0.00      PROB  
ATOM   1853  CG1 VAL P  19     -14.869 -14.692  -5.487  0.00  0.00      PROB  
ATOM   1854 HG11 VAL P  19     -15.590 -15.484  -5.783  0.00  0.00      PROB  
ATOM   1855 HG12 VAL P  19     -15.015 -13.670  -5.897  0.00  0.00      PROB  
ATOM   1856 HG13 VAL P  19     -14.874 -14.624  -4.378  0.00  0.00      PROB  
ATOM   1857  CG2 VAL P  19     -13.845 -16.003  -7.460  0.00  0.00      PROB  
ATOM   1858 HG21 VAL P  19     -14.069 -15.173  -8.164  0.00  0.00      PROB  
ATOM   1859 HG22 VAL P  19     -14.740 -16.660  -7.487  0.00  0.00      PROB  
ATOM   1860 HG23 VAL P  19     -12.887 -16.413  -7.845  0.00  0.00      PROB  
ATOM   1861  C   VAL P  19     -12.295 -13.543  -4.944  0.00  0.00      PROB  
ATOM   1862  O   VAL P  19     -12.641 -12.396  -4.868  0.00  0.00      PROB  
ATOM   1863  N   THR P  20     -11.661 -14.072  -3.906  0.00  0.00      PROB  
ATOM   1864  HN  THR P  20     -11.395 -15.026  -3.792  0.00  0.00      PROB  
ATOM   1865  CA  THR P  20     -11.366 -13.351  -2.669  0.00  0.00      PROB  
ATOM   1866  HA  THR P  20     -12.282 -12.978  -2.235  0.00  0.00      PROB  
ATOM   1867  CB  THR P  20     -10.723 -14.222  -1.607  0.00  0.00      PROB  
ATOM   1868  HB  THR P  20      -9.696 -14.501  -1.924  0.00  0.00      PROB  
ATOM   1869  OG1 THR P  20     -11.492 -15.415  -1.530  0.00  0.00      PROB  
ATOM   1870  HG1 THR P  20     -11.257 -16.063  -2.199  0.00  0.00      PROB  
ATOM   1871  CG2 THR P  20     -10.713 -13.599  -0.229  0.00  0.00      PROB  
ATOM   1872 HG21 THR P  20     -11.684 -13.217   0.151  0.00  0.00      PROB  
ATOM   1873 HG22 THR P  20      -9.914 -12.829  -0.189  0.00  0.00      PROB  
ATOM   1874 HG23 THR P  20     -10.352 -14.368   0.488  0.00  0.00      PROB  
ATOM   1875  C   THR P  20     -10.479 -12.152  -2.812  0.00  0.00      PROB  
ATOM   1876  O   THR P  20     -10.524 -11.114  -2.176  0.00  0.00      PROB  
ATOM   1877  N   PHE P  21      -9.550 -12.186  -3.801  0.00  0.00      PROB  
ATOM   1878  HN  PHE P  21      -9.412 -13.004  -4.354  0.00  0.00      PROB  
ATOM   1879  CA  PHE P  21      -8.614 -11.149  -4.121  0.00  0.00      PROB  
ATOM   1880  HA  PHE P  21      -8.084 -10.917  -3.209  0.00  0.00      PROB  
ATOM   1881  CB  PHE P  21      -7.616 -11.608  -5.147  0.00  0.00      PROB  
ATOM   1882  HB1 PHE P  21      -8.193 -12.020  -6.002  0.00  0.00      PROB  
ATOM   1883  HB2 PHE P  21      -6.932 -12.341  -4.670  0.00  0.00      PROB  
ATOM   1884  CG  PHE P  21      -6.666 -10.599  -5.644  0.00  0.00      PROB  
ATOM   1885  CD1 PHE P  21      -6.479 -10.295  -6.987  0.00  0.00      PROB  
ATOM   1886  HD1 PHE P  21      -7.031 -10.879  -7.708  0.00  0.00      PROB  
ATOM   1887  CE1 PHE P  21      -5.599  -9.342  -7.418  0.00  0.00      PROB  
ATOM   1888  HE1 PHE P  21      -5.505  -9.076  -8.461  0.00  0.00      PROB  
ATOM   1889  CZ  PHE P  21      -4.790  -8.738  -6.493  0.00  0.00      PROB  
ATOM   1890  HZ  PHE P  21      -4.054  -8.056  -6.892  0.00  0.00      PROB  
ATOM   1891  CD2 PHE P  21      -5.960  -9.787  -4.685  0.00  0.00      PROB  
ATOM   1892  HD2 PHE P  21      -6.200  -9.884  -3.637  0.00  0.00      PROB  
ATOM   1893  CE2 PHE P  21      -4.908  -8.913  -5.174  0.00  0.00      PROB  
ATOM   1894  HE2 PHE P  21      -4.212  -8.373  -4.549  0.00  0.00      PROB  
ATOM   1895  C   PHE P  21      -9.431  -9.953  -4.609  0.00  0.00      PROB  
ATOM   1896  O   PHE P  21      -9.246  -8.822  -4.256  0.00  0.00      PROB  
ATOM   1897  N   THR P  22     -10.405 -10.218  -5.505  0.00  0.00      PROB  
ATOM   1898  HN  THR P  22     -10.630 -11.121  -5.862  0.00  0.00      PROB  
ATOM   1899  CA  THR P  22     -11.310  -9.216  -6.067  0.00  0.00      PROB  
ATOM   1900  HA  THR P  22     -10.697  -8.421  -6.465  0.00  0.00      PROB  
ATOM   1901  CB  THR P  22     -12.156  -9.773  -7.166  0.00  0.00      PROB  
ATOM   1902  HB  THR P  22     -12.909 -10.528  -6.855  0.00  0.00      PROB  
ATOM   1903  OG1 THR P  22     -11.348 -10.455  -8.134  0.00  0.00      PROB  
ATOM   1904  HG1 THR P  22     -11.090 -11.288  -7.732  0.00  0.00      PROB  
ATOM   1905  CG2 THR P  22     -12.887  -8.719  -7.941  0.00  0.00      PROB  
ATOM   1906 HG21 THR P  22     -12.124  -8.187  -8.550  0.00  0.00      PROB  
ATOM   1907 HG22 THR P  22     -13.423  -7.955  -7.339  0.00  0.00      PROB  
ATOM   1908 HG23 THR P  22     -13.680  -9.147  -8.590  0.00  0.00      PROB  
ATOM   1909  C   THR P  22     -12.197  -8.546  -4.980  0.00  0.00      PROB  
ATOM   1910  O   THR P  22     -12.309  -7.315  -4.936  0.00  0.00      PROB  
ATOM   1911  N   LYS P  23     -12.718  -9.336  -4.025  0.00  0.00      PROB  
ATOM   1912  HN  LYS P  23     -12.585 -10.323  -4.076  0.00  0.00      PROB  
ATOM   1913  CA  LYS P  23     -13.502  -8.755  -2.915  0.00  0.00      PROB  
ATOM   1914  HA  LYS P  23     -14.258  -8.089  -3.305  0.00  0.00      PROB  
ATOM   1915  CB  LYS P  23     -14.082  -9.875  -2.021  0.00  0.00      PROB  
ATOM   1916  HB1 LYS P  23     -14.512  -9.450  -1.089  0.00  0.00      PROB  
ATOM   1917  HB2 LYS P  23     -13.274 -10.611  -1.817  0.00  0.00      PROB  
ATOM   1918  CG  LYS P  23     -15.197 -10.588  -2.807  0.00  0.00      PROB  
ATOM   1919  HG1 LYS P  23     -14.690 -11.103  -3.651  0.00  0.00      PROB  
ATOM   1920  HG2 LYS P  23     -15.901  -9.820  -3.194  0.00  0.00      PROB  
ATOM   1921  CD  LYS P  23     -16.128 -11.541  -1.858  0.00  0.00      PROB  
ATOM   1922  HD1 LYS P  23     -16.580 -10.890  -1.079  0.00  0.00      PROB  
ATOM   1923  HD2 LYS P  23     -15.522 -12.252  -1.257  0.00  0.00      PROB  
ATOM   1924  CE  LYS P  23     -17.245 -12.306  -2.643  0.00  0.00      PROB  
ATOM   1925  HE1 LYS P  23     -16.685 -12.947  -3.357  0.00  0.00      PROB  
ATOM   1926  HE2 LYS P  23     -17.903 -11.567  -3.148  0.00  0.00      PROB  
ATOM   1927  NZ  LYS P  23     -18.067 -13.217  -1.772  0.00  0.00      PROB  
ATOM   1928  HZ1 LYS P  23     -18.655 -12.632  -1.144  0.00  0.00      PROB  
ATOM   1929  HZ2 LYS P  23     -17.576 -13.812  -1.074  0.00  0.00      PROB  
ATOM   1930  HZ3 LYS P  23     -18.654 -13.825  -2.377  0.00  0.00      PROB  
ATOM   1931  C   LYS P  23     -12.668  -7.941  -1.963  0.00  0.00      PROB  
ATOM   1932  O   LYS P  23     -13.141  -6.847  -1.559  0.00  0.00      PROB  
ATOM   1933  N   ARG P  24     -11.501  -8.507  -1.508  0.00  0.00      PROB  
ATOM   1934  HN  ARG P  24     -11.261  -9.338  -2.005  0.00  0.00      PROB  
ATOM   1935  CA  ARG P  24     -10.653  -8.021  -0.489  0.00  0.00      PROB  
ATOM   1936  HA  ARG P  24     -11.283  -7.627   0.295  0.00  0.00      PROB  
ATOM   1937  CB  ARG P  24      -9.635  -9.076   0.134  0.00  0.00      PROB  
ATOM   1938  HB1 ARG P  24      -8.999  -8.538   0.869  0.00  0.00      PROB  
ATOM   1939  HB2 ARG P  24      -9.028  -9.528  -0.680  0.00  0.00      PROB  
ATOM   1940  CG  ARG P  24     -10.357 -10.129   0.971  0.00  0.00      PROB  
ATOM   1941  HG1 ARG P  24      -9.635 -10.874   1.369  0.00  0.00      PROB  
ATOM   1942  HG2 ARG P  24     -11.064 -10.712   0.343  0.00  0.00      PROB  
ATOM   1943  CD  ARG P  24     -11.186  -9.563   2.138  0.00  0.00      PROB  
ATOM   1944  HD1 ARG P  24     -12.138  -9.087   1.818  0.00  0.00      PROB  
ATOM   1945  HD2 ARG P  24     -10.589  -8.795   2.675  0.00  0.00      PROB  
ATOM   1946  NE  ARG P  24     -11.477 -10.748   3.017  0.00  0.00      PROB  
ATOM   1947  HE  ARG P  24     -12.432 -11.019   3.139  0.00  0.00      PROB  
ATOM   1948  CZ  ARG P  24     -10.695 -11.088   4.042  0.00  0.00      PROB  
ATOM   1949  NH1 ARG P  24      -9.572 -10.479   4.413  0.00  0.00      PROB  
ATOM   1950 HH11 ARG P  24      -9.124  -9.804   3.826  0.00  0.00      PROB  
ATOM   1951 HH12 ARG P  24      -9.146 -10.699   5.290  0.00  0.00      PROB  
ATOM   1952  NH2 ARG P  24     -11.095 -12.145   4.736  0.00  0.00      PROB  
ATOM   1953 HH21 ARG P  24     -11.976 -12.569   4.527  0.00  0.00      PROB  
ATOM   1954 HH22 ARG P  24     -10.670 -12.355   5.617  0.00  0.00      PROB  
ATOM   1955  C   ARG P  24      -9.843  -6.825  -1.095  0.00  0.00      PROB  
ATOM   1956  O   ARG P  24      -9.610  -5.897  -0.317  0.00  0.00      PROB  
ATOM   1957  N   LYS P  25      -9.481  -6.753  -2.388  0.00  0.00      PROB  
ATOM   1958  HN  LYS P  25      -9.695  -7.466  -3.052  0.00  0.00      PROB  
ATOM   1959  CA  LYS P  25      -8.821  -5.588  -2.799  0.00  0.00      PROB  
ATOM   1960  HA  LYS P  25      -7.971  -5.383  -2.164  0.00  0.00      PROB  
ATOM   1961  CB  LYS P  25      -8.273  -5.904  -4.252  0.00  0.00      PROB  
ATOM   1962  HB1 LYS P  25      -9.148  -6.181  -4.879  0.00  0.00      PROB  
ATOM   1963  HB2 LYS P  25      -7.593  -6.782  -4.283  0.00  0.00      PROB  
ATOM   1964  CG  LYS P  25      -7.554  -4.707  -4.960  0.00  0.00      PROB  
ATOM   1965  HG1 LYS P  25      -7.041  -4.030  -4.245  0.00  0.00      PROB  
ATOM   1966  HG2 LYS P  25      -8.373  -4.080  -5.373  0.00  0.00      PROB  
ATOM   1967  CD  LYS P  25      -6.730  -5.226  -6.111  0.00  0.00      PROB  
ATOM   1968  HD1 LYS P  25      -5.820  -5.736  -5.728  0.00  0.00      PROB  
ATOM   1969  HD2 LYS P  25      -6.288  -4.419  -6.734  0.00  0.00      PROB  
ATOM   1970  CE  LYS P  25      -7.540  -6.267  -7.033  0.00  0.00      PROB  
ATOM   1971  HE1 LYS P  25      -8.020  -7.046  -6.403  0.00  0.00      PROB  
ATOM   1972  HE2 LYS P  25      -6.902  -6.840  -7.740  0.00  0.00      PROB  
ATOM   1973  NZ  LYS P  25      -8.520  -5.615  -7.853  0.00  0.00      PROB  
ATOM   1974  HZ1 LYS P  25      -8.988  -6.283  -8.498  0.00  0.00      PROB  
ATOM   1975  HZ2 LYS P  25      -8.197  -4.819  -8.439  0.00  0.00      PROB  
ATOM   1976  HZ3 LYS P  25      -9.259  -5.216  -7.240  0.00  0.00      PROB  
ATOM   1977  C   LYS P  25      -9.788  -4.420  -2.924  0.00  0.00      PROB  
ATOM   1978  O   LYS P  25      -9.444  -3.326  -2.575  0.00  0.00      PROB  
ATOM   1979  N   PHE P  26     -11.027  -4.650  -3.349  0.00  0.00      PROB  
ATOM   1980  HN  PHE P  26     -11.346  -5.474  -3.811  0.00  0.00      PROB  
ATOM   1981  CA  PHE P  26     -12.044  -3.660  -3.332  0.00  0.00      PROB  
ATOM   1982  HA  PHE P  26     -11.554  -2.992  -4.025  0.00  0.00      PROB  
ATOM   1983  CB  PHE P  26     -13.377  -4.180  -3.977  0.00  0.00      PROB  
ATOM   1984  HB1 PHE P  26     -13.799  -4.977  -3.328  0.00  0.00      PROB  
ATOM   1985  HB2 PHE P  26     -13.133  -4.545  -4.998  0.00  0.00      PROB  
ATOM   1986  CG  PHE P  26     -14.370  -3.022  -4.244  0.00  0.00      PROB  
ATOM   1987  CD1 PHE P  26     -15.707  -3.188  -3.841  0.00  0.00      PROB  
ATOM   1988  HD1 PHE P  26     -16.011  -4.105  -3.356  0.00  0.00      PROB  
ATOM   1989  CE1 PHE P  26     -16.631  -2.128  -4.004  0.00  0.00      PROB  
ATOM   1990  HE1 PHE P  26     -17.688  -2.303  -3.870  0.00  0.00      PROB  
ATOM   1991  CZ  PHE P  26     -16.181  -0.935  -4.639  0.00  0.00      PROB  
ATOM   1992  HZ  PHE P  26     -16.940  -0.202  -4.868  0.00  0.00      PROB  
ATOM   1993  CD2 PHE P  26     -13.972  -1.834  -4.757  0.00  0.00      PROB  
ATOM   1994  HD2 PHE P  26     -12.929  -1.660  -4.975  0.00  0.00      PROB  
ATOM   1995  CE2 PHE P  26     -14.828  -0.758  -4.979  0.00  0.00      PROB  
ATOM   1996  HE2 PHE P  26     -14.506   0.159  -5.451  0.00  0.00      PROB  
ATOM   1997  C   PHE P  26     -12.345  -3.069  -1.993  0.00  0.00      PROB  
ATOM   1998  O   PHE P  26     -12.561  -1.863  -1.787  0.00  0.00      PROB  
ATOM   1999  N   GLY P  27     -12.351  -3.903  -0.945  0.00  0.00      PROB  
ATOM   2000  HN  GLY P  27     -12.448  -4.877  -1.134  0.00  0.00      PROB  
ATOM   2001  CA  GLY P  27     -12.344  -3.501   0.496  0.00  0.00      PROB  
ATOM   2002  HA1 GLY P  27     -12.304  -4.412   1.074  0.00  0.00      PROB  
ATOM   2003  HA2 GLY P  27     -13.261  -2.985   0.740  0.00  0.00      PROB  
ATOM   2004  C   GLY P  27     -11.166  -2.762   0.991  0.00  0.00      PROB  
ATOM   2005  O   GLY P  27     -11.304  -1.840   1.803  0.00  0.00      PROB  
ATOM   2006  N   LEU P  28      -9.938  -3.112   0.591  0.00  0.00      PROB  
ATOM   2007  HN  LEU P  28      -9.827  -3.737  -0.178  0.00  0.00      PROB  
ATOM   2008  CA  LEU P  28      -8.652  -2.466   0.832  0.00  0.00      PROB  
ATOM   2009  HA  LEU P  28      -8.572  -2.375   1.905  0.00  0.00      PROB  
ATOM   2010  CB  LEU P  28      -7.385  -3.307   0.342  0.00  0.00      PROB  
ATOM   2011  HB1 LEU P  28      -7.297  -3.247  -0.764  0.00  0.00      PROB  
ATOM   2012  HB2 LEU P  28      -7.656  -4.344   0.632  0.00  0.00      PROB  
ATOM   2013  CG  LEU P  28      -6.045  -3.049   0.921  0.00  0.00      PROB  
ATOM   2014  HG  LEU P  28      -5.934  -1.949   0.815  0.00  0.00      PROB  
ATOM   2015  CD1 LEU P  28      -6.120  -3.367   2.460  0.00  0.00      PROB  
ATOM   2016 HD11 LEU P  28      -5.166  -3.090   2.959  0.00  0.00      PROB  
ATOM   2017 HD12 LEU P  28      -6.225  -4.456   2.652  0.00  0.00      PROB  
ATOM   2018 HD13 LEU P  28      -6.822  -2.682   2.982  0.00  0.00      PROB  
ATOM   2019  CD2 LEU P  28      -4.804  -3.753   0.366  0.00  0.00      PROB  
ATOM   2020 HD21 LEU P  28      -4.804  -4.838   0.607  0.00  0.00      PROB  
ATOM   2021 HD22 LEU P  28      -3.836  -3.329   0.708  0.00  0.00      PROB  
ATOM   2022 HD23 LEU P  28      -4.918  -3.670  -0.736  0.00  0.00      PROB  
ATOM   2023  C   LEU P  28      -8.613  -1.085   0.301  0.00  0.00      PROB  
ATOM   2024  O   LEU P  28      -8.294  -0.110   0.933  0.00  0.00      PROB  
ATOM   2025  N   MET P  29      -9.102  -0.974  -0.963  0.00  0.00      PROB  
ATOM   2026  HN  MET P  29      -9.290  -1.791  -1.503  0.00  0.00      PROB  
ATOM   2027  CA  MET P  29      -9.319   0.264  -1.692  0.00  0.00      PROB  
ATOM   2028  HA  MET P  29      -8.416   0.851  -1.611  0.00  0.00      PROB  
ATOM   2029  CB  MET P  29      -9.644   0.021  -3.182  0.00  0.00      PROB  
ATOM   2030  HB1 MET P  29      -9.684   0.943  -3.800  0.00  0.00      PROB  
ATOM   2031  HB2 MET P  29     -10.584  -0.567  -3.253  0.00  0.00      PROB  
ATOM   2032  CG  MET P  29      -8.437  -0.534  -3.948  0.00  0.00      PROB  
ATOM   2033  HG1 MET P  29      -7.844  -1.397  -3.577  0.00  0.00      PROB  
ATOM   2034  HG2 MET P  29      -7.666   0.265  -3.983  0.00  0.00      PROB  
ATOM   2035  SD  MET P  29      -8.799  -1.025  -5.615  0.00  0.00      PROB  
ATOM   2036  CE  MET P  29      -7.063  -1.441  -6.038  0.00  0.00      PROB  
ATOM   2037  HE1 MET P  29      -6.538  -1.936  -5.192  0.00  0.00      PROB  
ATOM   2038  HE2 MET P  29      -6.430  -0.565  -6.296  0.00  0.00      PROB  
ATOM   2039  HE3 MET P  29      -7.012  -2.070  -6.952  0.00  0.00      PROB  
ATOM   2040  C   MET P  29     -10.316   1.317  -1.145  0.00  0.00      PROB  
ATOM   2041  O   MET P  29     -10.037   2.508  -0.988  0.00  0.00      PROB  
ATOM   2042  N   LYS P  30     -11.508   0.812  -0.833  0.00  0.00      PROB  
ATOM   2043  HN  LYS P  30     -11.772  -0.138  -0.975  0.00  0.00      PROB  
ATOM   2044  CA  LYS P  30     -12.535   1.554  -0.044  0.00  0.00      PROB  
ATOM   2045  HA  LYS P  30     -12.730   2.445  -0.623  0.00  0.00      PROB  
ATOM   2046  CB  LYS P  30     -13.857   0.769   0.109  0.00  0.00      PROB  
ATOM   2047  HB1 LYS P  30     -13.583  -0.243   0.477  0.00  0.00      PROB  
ATOM   2048  HB2 LYS P  30     -14.351   0.685  -0.883  0.00  0.00      PROB  
ATOM   2049  CG  LYS P  30     -14.897   1.368   1.182  0.00  0.00      PROB  
ATOM   2050  HG1 LYS P  30     -15.323   2.357   0.913  0.00  0.00      PROB  
ATOM   2051  HG2 LYS P  30     -14.407   1.398   2.180  0.00  0.00      PROB  
ATOM   2052  CD  LYS P  30     -16.259   0.475   1.232  0.00  0.00      PROB  
ATOM   2053  HD1 LYS P  30     -15.893  -0.574   1.269  0.00  0.00      PROB  
ATOM   2054  HD2 LYS P  30     -16.866   0.621   0.312  0.00  0.00      PROB  
ATOM   2055  CE  LYS P  30     -17.177   0.693   2.397  0.00  0.00      PROB  
ATOM   2056  HE1 LYS P  30     -18.004  -0.045   2.327  0.00  0.00      PROB  
ATOM   2057  HE2 LYS P  30     -17.581   1.728   2.378  0.00  0.00      PROB  
ATOM   2058  NZ  LYS P  30     -16.468   0.427   3.578  0.00  0.00      PROB  
ATOM   2059  HZ1 LYS P  30     -17.095  -0.029   4.271  0.00  0.00      PROB  
ATOM   2060  HZ2 LYS P  30     -16.223   1.313   4.063  0.00  0.00      PROB  
ATOM   2061  HZ3 LYS P  30     -15.677  -0.243   3.503  0.00  0.00      PROB  
ATOM   2062  C   LYS P  30     -11.998   2.075   1.272  0.00  0.00      PROB  
ATOM   2063  O   LYS P  30     -12.170   3.236   1.603  0.00  0.00      PROB  
ATOM   2064  N   LYS P  31     -11.393   1.178   2.055  0.00  0.00      PROB  
ATOM   2065  HN  LYS P  31     -11.325   0.281   1.627  0.00  0.00      PROB  
ATOM   2066  CA  LYS P  31     -10.972   1.453   3.386  0.00  0.00      PROB  
ATOM   2067  HA  LYS P  31     -11.826   1.994   3.768  0.00  0.00      PROB  
ATOM   2068  CB  LYS P  31     -10.480   0.101   4.064  0.00  0.00      PROB  
ATOM   2069  HB1 LYS P  31      -9.610  -0.271   3.481  0.00  0.00      PROB  
ATOM   2070  HB2 LYS P  31     -11.235  -0.692   3.878  0.00  0.00      PROB  
ATOM   2071  CG  LYS P  31     -10.239   0.250   5.573  0.00  0.00      PROB  
ATOM   2072  HG1 LYS P  31      -9.287   0.823   5.597  0.00  0.00      PROB  
ATOM   2073  HG2 LYS P  31     -10.010  -0.761   5.973  0.00  0.00      PROB  
ATOM   2074  CD  LYS P  31     -11.418   0.892   6.372  0.00  0.00      PROB  
ATOM   2075  HD1 LYS P  31     -11.538   1.907   5.937  0.00  0.00      PROB  
ATOM   2076  HD2 LYS P  31     -11.054   0.950   7.420  0.00  0.00      PROB  
ATOM   2077  CE  LYS P  31     -12.641  -0.030   6.437  0.00  0.00      PROB  
ATOM   2078  HE1 LYS P  31     -12.466  -0.997   6.954  0.00  0.00      PROB  
ATOM   2079  HE2 LYS P  31     -12.948  -0.244   5.391  0.00  0.00      PROB  
ATOM   2080  NZ  LYS P  31     -13.699   0.770   7.034  0.00  0.00      PROB  
ATOM   2081  HZ1 LYS P  31     -13.843   1.627   6.462  0.00  0.00      PROB  
ATOM   2082  HZ2 LYS P  31     -13.425   0.979   8.015  0.00  0.00      PROB  
ATOM   2083  HZ3 LYS P  31     -14.569   0.204   7.104  0.00  0.00      PROB  
ATOM   2084  C   LYS P  31      -9.810   2.397   3.417  0.00  0.00      PROB  
ATOM   2085  O   LYS P  31      -9.771   3.281   4.279  0.00  0.00      PROB  
ATOM   2086  N   ALA P  32      -8.859   2.336   2.466  0.00  0.00      PROB  
ATOM   2087  HN  ALA P  32      -8.808   1.605   1.790  0.00  0.00      PROB  
ATOM   2088  CA  ALA P  32      -7.829   3.363   2.263  0.00  0.00      PROB  
ATOM   2089  HA  ALA P  32      -7.125   3.432   3.079  0.00  0.00      PROB  
ATOM   2090  CB  ALA P  32      -7.061   2.932   0.947  0.00  0.00      PROB  
ATOM   2091  HB1 ALA P  32      -6.335   2.112   1.134  0.00  0.00      PROB  
ATOM   2092  HB2 ALA P  32      -6.386   3.699   0.512  0.00  0.00      PROB  
ATOM   2093  HB3 ALA P  32      -7.761   2.585   0.157  0.00  0.00      PROB  
ATOM   2094  C   ALA P  32      -8.418   4.710   1.939  0.00  0.00      PROB  
ATOM   2095  O   ALA P  32      -8.029   5.655   2.584  0.00  0.00      PROB  
ATOM   2096  N   TYR P  33      -9.394   4.749   1.066  0.00  0.00      PROB  
ATOM   2097  HN  TYR P  33      -9.679   3.917   0.597  0.00  0.00      PROB  
ATOM   2098  CA  TYR P  33     -10.145   5.989   0.737  0.00  0.00      PROB  
ATOM   2099  HA  TYR P  33      -9.469   6.717   0.315  0.00  0.00      PROB  
ATOM   2100  CB  TYR P  33     -11.108   5.747  -0.432  0.00  0.00      PROB  
ATOM   2101  HB1 TYR P  33     -11.715   4.827  -0.291  0.00  0.00      PROB  
ATOM   2102  HB2 TYR P  33     -10.437   5.678  -1.315  0.00  0.00      PROB  
ATOM   2103  CG  TYR P  33     -12.035   6.883  -0.722  0.00  0.00      PROB  
ATOM   2104  CD1 TYR P  33     -11.529   8.246  -0.705  0.00  0.00      PROB  
ATOM   2105  HD1 TYR P  33     -10.483   8.376  -0.468  0.00  0.00      PROB  
ATOM   2106  CE1 TYR P  33     -12.323   9.314  -1.141  0.00  0.00      PROB  
ATOM   2107  HE1 TYR P  33     -12.037  10.356  -1.146  0.00  0.00      PROB  
ATOM   2108  CZ  TYR P  33     -13.591   9.021  -1.616  0.00  0.00      PROB  
ATOM   2109  OH  TYR P  33     -14.492  10.072  -1.817  0.00  0.00      PROB  
ATOM   2110  HH  TYR P  33     -14.259  10.780  -1.212  0.00  0.00      PROB  
ATOM   2111  CD2 TYR P  33     -13.353   6.628  -1.081  0.00  0.00      PROB  
ATOM   2112  HD2 TYR P  33     -13.794   5.643  -1.110  0.00  0.00      PROB  
ATOM   2113  CE2 TYR P  33     -14.071   7.706  -1.571  0.00  0.00      PROB  
ATOM   2114  HE2 TYR P  33     -15.052   7.460  -1.948  0.00  0.00      PROB  
ATOM   2115  C   TYR P  33     -10.749   6.534   2.064  0.00  0.00      PROB  
ATOM   2116  O   TYR P  33     -10.553   7.695   2.236  0.00  0.00      PROB  
ATOM   2117  N   GLU P  34     -11.417   5.715   2.983  0.00  0.00      PROB  
ATOM   2118  HN  GLU P  34     -11.565   4.780   2.669  0.00  0.00      PROB  
ATOM   2119  CA  GLU P  34     -12.053   6.159   4.220  0.00  0.00      PROB  
ATOM   2120  HA  GLU P  34     -12.709   6.997   4.037  0.00  0.00      PROB  
ATOM   2121  CB  GLU P  34     -12.782   4.913   4.798  0.00  0.00      PROB  
ATOM   2122  HB1 GLU P  34     -13.182   5.267   5.772  0.00  0.00      PROB  
ATOM   2123  HB2 GLU P  34     -12.176   4.013   5.039  0.00  0.00      PROB  
ATOM   2124  CG  GLU P  34     -14.116   4.481   4.167  0.00  0.00      PROB  
ATOM   2125  HG1 GLU P  34     -13.936   4.383   3.075  0.00  0.00      PROB  
ATOM   2126  HG2 GLU P  34     -14.721   5.412   4.187  0.00  0.00      PROB  
ATOM   2127  CD  GLU P  34     -14.841   3.419   4.894  0.00  0.00      PROB  
ATOM   2128  OE1 GLU P  34     -14.475   3.152   6.088  0.00  0.00      PROB  
ATOM   2129  OE2 GLU P  34     -15.649   2.729   4.247  0.00  0.00      PROB  
ATOM   2130  C   GLU P  34     -10.937   6.716   5.124  0.00  0.00      PROB  
ATOM   2131  O   GLU P  34     -11.172   7.804   5.629  0.00  0.00      PROB  
ATOM   2132  N   LEU P  35      -9.758   6.052   5.263  0.00  0.00      PROB  
ATOM   2133  HN  LEU P  35      -9.649   5.162   4.828  0.00  0.00      PROB  
ATOM   2134  CA  LEU P  35      -8.612   6.476   6.054  0.00  0.00      PROB  
ATOM   2135  HA  LEU P  35      -8.930   6.634   7.074  0.00  0.00      PROB  
ATOM   2136  CB  LEU P  35      -7.470   5.463   6.056  0.00  0.00      PROB  
ATOM   2137  HB1 LEU P  35      -7.090   5.364   5.017  0.00  0.00      PROB  
ATOM   2138  HB2 LEU P  35      -7.758   4.453   6.417  0.00  0.00      PROB  
ATOM   2139  CG  LEU P  35      -6.200   5.881   6.843  0.00  0.00      PROB  
ATOM   2140  HG  LEU P  35      -5.803   6.840   6.445  0.00  0.00      PROB  
ATOM   2141  CD1 LEU P  35      -6.493   6.030   8.298  0.00  0.00      PROB  
ATOM   2142 HD11 LEU P  35      -6.694   5.043   8.767  0.00  0.00      PROB  
ATOM   2143 HD12 LEU P  35      -7.324   6.720   8.559  0.00  0.00      PROB  
ATOM   2144 HD13 LEU P  35      -5.598   6.372   8.860  0.00  0.00      PROB  
ATOM   2145  CD2 LEU P  35      -5.189   4.751   6.627  0.00  0.00      PROB  
ATOM   2146 HD21 LEU P  35      -4.835   4.576   5.588  0.00  0.00      PROB  
ATOM   2147 HD22 LEU P  35      -5.668   3.834   7.030  0.00  0.00      PROB  
ATOM   2148 HD23 LEU P  35      -4.306   5.051   7.230  0.00  0.00      PROB  
ATOM   2149  C   LEU P  35      -8.080   7.812   5.498  0.00  0.00      PROB  
ATOM   2150  O   LEU P  35      -7.722   8.751   6.216  0.00  0.00      PROB  
ATOM   2151  N   SER P  36      -8.013   7.850   4.140  0.00  0.00      PROB  
ATOM   2152  HN  SER P  36      -8.128   7.027   3.590  0.00  0.00      PROB  
ATOM   2153  CA  SER P  36      -7.557   8.967   3.386  0.00  0.00      PROB  
ATOM   2154  HA  SER P  36      -6.578   9.243   3.749  0.00  0.00      PROB  
ATOM   2155  CB  SER P  36      -7.536   8.808   1.836  0.00  0.00      PROB  
ATOM   2156  HB1 SER P  36      -8.474   8.903   1.249  0.00  0.00      PROB  
ATOM   2157  HB2 SER P  36      -7.199   7.837   1.414  0.00  0.00      PROB  
ATOM   2158  OG  SER P  36      -6.708   9.850   1.182  0.00  0.00      PROB  
ATOM   2159  HG1 SER P  36      -5.882   9.849   1.671  0.00  0.00      PROB  
ATOM   2160  C   SER P  36      -8.364  10.134   3.619  0.00  0.00      PROB  
ATOM   2161  O   SER P  36      -7.849  11.245   3.873  0.00  0.00      PROB  
ATOM   2162  N   VAL P  37      -9.685  10.017   3.462  0.00  0.00      PROB  
ATOM   2163  HN  VAL P  37     -10.071   9.276   2.919  0.00  0.00      PROB  
ATOM   2164  CA  VAL P  37     -10.649  11.089   3.888  0.00  0.00      PROB  
ATOM   2165  HA  VAL P  37     -10.338  12.047   3.498  0.00  0.00      PROB  
ATOM   2166  CB  VAL P  37     -12.062  10.730   3.410  0.00  0.00      PROB  
ATOM   2167  HB  VAL P  37     -12.254   9.747   3.891  0.00  0.00      PROB  
ATOM   2168  CG1 VAL P  37     -13.170  11.658   3.914  0.00  0.00      PROB  
ATOM   2169 HG11 VAL P  37     -13.186  12.558   3.263  0.00  0.00      PROB  
ATOM   2170 HG12 VAL P  37     -13.119  11.942   4.987  0.00  0.00      PROB  
ATOM   2171 HG13 VAL P  37     -14.166  11.196   3.745  0.00  0.00      PROB  
ATOM   2172  CG2 VAL P  37     -12.077  10.711   1.874  0.00  0.00      PROB  
ATOM   2173 HG21 VAL P  37     -13.041  10.348   1.458  0.00  0.00      PROB  
ATOM   2174 HG22 VAL P  37     -11.194  10.140   1.516  0.00  0.00      PROB  
ATOM   2175 HG23 VAL P  37     -11.922  11.777   1.601  0.00  0.00      PROB  
ATOM   2176  C   VAL P  37     -10.709  11.453   5.396  0.00  0.00      PROB  
ATOM   2177  O   VAL P  37     -10.730  12.621   5.783  0.00  0.00      PROB  
ATOM   2178  N   LEU P  38     -10.719  10.452   6.313  0.00  0.00      PROB  
ATOM   2179  HN  LEU P  38     -10.653   9.504   6.012  0.00  0.00      PROB  
ATOM   2180  CA  LEU P  38     -10.738  10.717   7.782  0.00  0.00      PROB  
ATOM   2181  HA  LEU P  38     -11.620  11.290   8.029  0.00  0.00      PROB  
ATOM   2182  CB  LEU P  38     -10.977   9.375   8.405  0.00  0.00      PROB  
ATOM   2183  HB1 LEU P  38     -10.163   8.668   8.137  0.00  0.00      PROB  
ATOM   2184  HB2 LEU P  38     -11.907   8.893   8.033  0.00  0.00      PROB  
ATOM   2185  CG  LEU P  38     -10.977   9.332   9.943  0.00  0.00      PROB  
ATOM   2186  HG  LEU P  38     -10.081   9.829  10.374  0.00  0.00      PROB  
ATOM   2187  CD1 LEU P  38     -12.217  10.041  10.548  0.00  0.00      PROB  
ATOM   2188 HD11 LEU P  38     -12.387   9.937  11.641  0.00  0.00      PROB  
ATOM   2189 HD12 LEU P  38     -13.141   9.787   9.985  0.00  0.00      PROB  
ATOM   2190 HD13 LEU P  38     -12.141  11.122  10.302  0.00  0.00      PROB  
ATOM   2191  CD2 LEU P  38     -10.916   7.858  10.358  0.00  0.00      PROB  
ATOM   2192 HD21 LEU P  38     -11.129   7.700  11.437  0.00  0.00      PROB  
ATOM   2193 HD22 LEU P  38     -10.019   7.228  10.176  0.00  0.00      PROB  
ATOM   2194 HD23 LEU P  38     -11.801   7.319   9.956  0.00  0.00      PROB  
ATOM   2195  C   LEU P  38      -9.557  11.423   8.369  0.00  0.00      PROB  
ATOM   2196  O   LEU P  38      -9.721  12.291   9.236  0.00  0.00      PROB  
ATOM   2197  N   CYS P  39      -8.361  11.084   7.940  0.00  0.00      PROB  
ATOM   2198  HN  CYS P  39      -8.261  10.355   7.267  0.00  0.00      PROB  
ATOM   2199  CA  CYS P  39      -7.152  11.470   8.663  0.00  0.00      PROB  
ATOM   2200  HA  CYS P  39      -7.374  12.072   9.531  0.00  0.00      PROB  
ATOM   2201  CB  CYS P  39      -6.417  10.190   9.216  0.00  0.00      PROB  
ATOM   2202  HB1 CYS P  39      -5.421  10.587   9.505  0.00  0.00      PROB  
ATOM   2203  HB2 CYS P  39      -6.184   9.347   8.531  0.00  0.00      PROB  
ATOM   2204  SG  CYS P  39      -7.227   9.479  10.740  0.00  0.00      PROB  
ATOM   2205  HG1 CYS P  39      -8.308   9.219  10.020  0.00  0.00      PROB  
ATOM   2206  C   CYS P  39      -6.159  12.251   7.756  0.00  0.00      PROB  
ATOM   2207  O   CYS P  39      -5.056  12.590   8.187  0.00  0.00      PROB  
ATOM   2208  N   ASP P  40      -6.493  12.695   6.509  0.00  0.00      PROB  
ATOM   2209  HN  ASP P  40      -7.402  12.610   6.110  0.00  0.00      PROB  
ATOM   2210  CA  ASP P  40      -5.560  13.517   5.682  0.00  0.00      PROB  
ATOM   2211  HA  ASP P  40      -6.105  13.667   4.761  0.00  0.00      PROB  
ATOM   2212  CB  ASP P  40      -5.274  14.949   6.348  0.00  0.00      PROB  
ATOM   2213  HB1 ASP P  40      -4.721  15.605   5.643  0.00  0.00      PROB  
ATOM   2214  HB2 ASP P  40      -4.618  14.771   7.227  0.00  0.00      PROB  
ATOM   2215  CG  ASP P  40      -6.447  15.686   6.872  0.00  0.00      PROB  
ATOM   2216  OD1 ASP P  40      -7.322  16.042   6.049  0.00  0.00      PROB  
ATOM   2217  OD2 ASP P  40      -6.562  15.892   8.118  0.00  0.00      PROB  
ATOM   2218  C   ASP P  40      -4.304  12.817   5.211  0.00  0.00      PROB  
ATOM   2219  O   ASP P  40      -3.148  13.295   5.220  0.00  0.00      PROB  
ATOM   2220  N   CYS P  41      -4.496  11.584   4.640  0.00  0.00      PROB  
ATOM   2221  HN  CYS P  41      -5.407  11.222   4.462  0.00  0.00      PROB  
ATOM   2222  CA  CYS P  41      -3.321  10.764   4.426  0.00  0.00      PROB  
ATOM   2223  HA  CYS P  41      -2.460  11.283   4.820  0.00  0.00      PROB  
ATOM   2224  CB  CYS P  41      -3.411   9.404   5.185  0.00  0.00      PROB  
ATOM   2225  HB1 CYS P  41      -2.433   8.884   5.105  0.00  0.00      PROB  
ATOM   2226  HB2 CYS P  41      -4.265   8.790   4.826  0.00  0.00      PROB  
ATOM   2227  SG  CYS P  41      -3.537   9.743   6.986  0.00  0.00      PROB  
ATOM   2228  HG1 CYS P  41      -4.644  10.463   6.869  0.00  0.00      PROB  
ATOM   2229  C   CYS P  41      -3.219  10.475   2.957  0.00  0.00      PROB  
ATOM   2230  O   CYS P  41      -4.201  10.178   2.299  0.00  0.00      PROB  
ATOM   2231  N   GLU P  42      -2.055  10.782   2.401  0.00  0.00      PROB  
ATOM   2232  HN  GLU P  42      -1.386  11.200   3.011  0.00  0.00      PROB  
ATOM   2233  CA  GLU P  42      -1.650  10.369   1.051  0.00  0.00      PROB  
ATOM   2234  HA  GLU P  42      -2.560  10.340   0.472  0.00  0.00      PROB  
ATOM   2235  CB  GLU P  42      -0.550  11.365   0.561  0.00  0.00      PROB  
ATOM   2236  HB1 GLU P  42      -0.041  10.892  -0.305  0.00  0.00      PROB  
ATOM   2237  HB2 GLU P  42       0.352  11.415   1.209  0.00  0.00      PROB  
ATOM   2238  CG  GLU P  42      -1.054  12.855   0.286  0.00  0.00      PROB  
ATOM   2239  HG1 GLU P  42      -1.347  13.454   1.175  0.00  0.00      PROB  
ATOM   2240  HG2 GLU P  42      -1.976  12.784  -0.330  0.00  0.00      PROB  
ATOM   2241  CD  GLU P  42      -0.096  13.718  -0.569  0.00  0.00      PROB  
ATOM   2242  OE1 GLU P  42      -0.595  14.645  -1.220  0.00  0.00      PROB  
ATOM   2243  OE2 GLU P  42       1.139  13.534  -0.633  0.00  0.00      PROB  
ATOM   2244  C   GLU P  42      -1.251   8.926   1.120  0.00  0.00      PROB  
ATOM   2245  O   GLU P  42      -0.422   8.596   1.963  0.00  0.00      PROB  
ATOM   2246  N   ILE P  43      -1.918   8.047   0.319  0.00  0.00      PROB  
ATOM   2247  HN  ILE P  43      -2.684   8.407  -0.208  0.00  0.00      PROB  
ATOM   2248  CA  ILE P  43      -1.706   6.612   0.389  0.00  0.00      PROB  
ATOM   2249  HA  ILE P  43      -0.792   6.399   0.923  0.00  0.00      PROB  
ATOM   2250  CB  ILE P  43      -2.885   5.881   1.063  0.00  0.00      PROB  
ATOM   2251  HB  ILE P  43      -3.605   5.755   0.226  0.00  0.00      PROB  
ATOM   2252  CG2 ILE P  43      -2.402   4.432   1.378  0.00  0.00      PROB  
ATOM   2253 HG21 ILE P  43      -3.186   3.764   1.795  0.00  0.00      PROB  
ATOM   2254 HG22 ILE P  43      -1.567   4.530   2.104  0.00  0.00      PROB  
ATOM   2255 HG23 ILE P  43      -1.996   3.884   0.500  0.00  0.00      PROB  
ATOM   2256  CG1 ILE P  43      -3.627   6.695   2.140  0.00  0.00      PROB  
ATOM   2257 HG11 ILE P  43      -4.303   7.492   1.764  0.00  0.00      PROB  
ATOM   2258 HG12 ILE P  43      -2.872   7.249   2.737  0.00  0.00      PROB  
ATOM   2259  CD  ILE P  43      -4.494   5.835   3.102  0.00  0.00      PROB  
ATOM   2260  HD1 ILE P  43      -5.120   6.426   3.805  0.00  0.00      PROB  
ATOM   2261  HD2 ILE P  43      -3.884   5.240   3.814  0.00  0.00      PROB  
ATOM   2262  HD3 ILE P  43      -5.183   5.264   2.444  0.00  0.00      PROB  
ATOM   2263  C   ILE P  43      -1.408   6.051  -0.934  0.00  0.00      PROB  
ATOM   2264  O   ILE P  43      -2.156   6.245  -1.931  0.00  0.00      PROB  
ATOM   2265  N   ALA P  44      -0.268   5.422  -1.153  0.00  0.00      PROB  
ATOM   2266  HN  ALA P  44       0.363   5.199  -0.414  0.00  0.00      PROB  
ATOM   2267  CA  ALA P  44       0.095   4.731  -2.398  0.00  0.00      PROB  
ATOM   2268  HA  ALA P  44      -0.645   4.809  -3.180  0.00  0.00      PROB  
ATOM   2269  CB  ALA P  44       1.470   5.089  -3.134  0.00  0.00      PROB  
ATOM   2270  HB1 ALA P  44       1.865   4.248  -3.743  0.00  0.00      PROB  
ATOM   2271  HB2 ALA P  44       2.209   5.317  -2.337  0.00  0.00      PROB  
ATOM   2272  HB3 ALA P  44       1.346   5.999  -3.760  0.00  0.00      PROB  
ATOM   2273  C   ALA P  44       0.156   3.248  -2.054  0.00  0.00      PROB  
ATOM   2274  O   ALA P  44       0.883   2.823  -1.162  0.00  0.00      PROB  
ATOM   2275  N   LEU P  45      -0.547   2.318  -2.771  0.00  0.00      PROB  
ATOM   2276  HN  LEU P  45      -1.181   2.590  -3.491  0.00  0.00      PROB  
ATOM   2277  CA  LEU P  45      -0.545   0.861  -2.603  0.00  0.00      PROB  
ATOM   2278  HA  LEU P  45       0.081   0.564  -1.775  0.00  0.00      PROB  
ATOM   2279  CB  LEU P  45      -2.010   0.412  -2.379  0.00  0.00      PROB  
ATOM   2280  HB1 LEU P  45      -2.597   0.812  -3.234  0.00  0.00      PROB  
ATOM   2281  HB2 LEU P  45      -2.484   0.879  -1.489  0.00  0.00      PROB  
ATOM   2282  CG  LEU P  45      -2.401  -1.083  -2.398  0.00  0.00      PROB  
ATOM   2283  HG  LEU P  45      -2.137  -1.602  -3.344  0.00  0.00      PROB  
ATOM   2284  CD1 LEU P  45      -1.633  -1.858  -1.300  0.00  0.00      PROB  
ATOM   2285 HD11 LEU P  45      -0.545  -1.954  -1.499  0.00  0.00      PROB  
ATOM   2286 HD12 LEU P  45      -2.073  -2.879  -1.331  0.00  0.00      PROB  
ATOM   2287 HD13 LEU P  45      -1.832  -1.421  -0.298  0.00  0.00      PROB  
ATOM   2288  CD2 LEU P  45      -3.895  -1.157  -2.186  0.00  0.00      PROB  
ATOM   2289 HD21 LEU P  45      -4.247  -0.526  -1.342  0.00  0.00      PROB  
ATOM   2290 HD22 LEU P  45      -4.208  -2.196  -1.947  0.00  0.00      PROB  
ATOM   2291 HD23 LEU P  45      -4.366  -0.827  -3.136  0.00  0.00      PROB  
ATOM   2292  C   LEU P  45       0.020   0.100  -3.816  0.00  0.00      PROB  
ATOM   2293  O   LEU P  45      -0.436   0.453  -4.842  0.00  0.00      PROB  
ATOM   2294  N   ILE P  46       0.963  -0.897  -3.642  0.00  0.00      PROB  
ATOM   2295  HN  ILE P  46       1.483  -1.021  -2.800  0.00  0.00      PROB  
ATOM   2296  CA  ILE P  46       1.456  -1.731  -4.734  0.00  0.00      PROB  
ATOM   2297  HA  ILE P  46       0.992  -1.562  -5.695  0.00  0.00      PROB  
ATOM   2298  CB  ILE P  46       2.960  -1.275  -4.868  0.00  0.00      PROB  
ATOM   2299  HB  ILE P  46       3.344  -1.421  -3.835  0.00  0.00      PROB  
ATOM   2300  CG2 ILE P  46       3.815  -2.208  -5.827  0.00  0.00      PROB  
ATOM   2301 HG21 ILE P  46       3.503  -2.024  -6.877  0.00  0.00      PROB  
ATOM   2302 HG22 ILE P  46       3.760  -3.301  -5.637  0.00  0.00      PROB  
ATOM   2303 HG23 ILE P  46       4.898  -1.970  -5.748  0.00  0.00      PROB  
ATOM   2304  CG1 ILE P  46       3.103   0.249  -5.135  0.00  0.00      PROB  
ATOM   2305 HG11 ILE P  46       2.572   0.841  -4.359  0.00  0.00      PROB  
ATOM   2306 HG12 ILE P  46       2.677   0.447  -6.142  0.00  0.00      PROB  
ATOM   2307  CD  ILE P  46       4.576   0.682  -5.099  0.00  0.00      PROB  
ATOM   2308  HD1 ILE P  46       5.175   0.036  -4.422  0.00  0.00      PROB  
ATOM   2309  HD2 ILE P  46       4.758   1.724  -4.759  0.00  0.00      PROB  
ATOM   2310  HD3 ILE P  46       5.074   0.601  -6.089  0.00  0.00      PROB  
ATOM   2311  C   ILE P  46       1.330  -3.160  -4.441  0.00  0.00      PROB  
ATOM   2312  O   ILE P  46       1.769  -3.645  -3.384  0.00  0.00      PROB  
ATOM   2313  N   ILE P  47       0.643  -4.005  -5.282  0.00  0.00      PROB  
ATOM   2314  HN  ILE P  47       0.478  -3.614  -6.184  0.00  0.00      PROB  
ATOM   2315  CA  ILE P  47       0.458  -5.425  -5.052  0.00  0.00      PROB  
ATOM   2316  HA  ILE P  47       0.998  -5.728  -4.167  0.00  0.00      PROB  
ATOM   2317  CB  ILE P  47      -1.029  -5.832  -4.848  0.00  0.00      PROB  
ATOM   2318  HB  ILE P  47      -1.567  -5.972  -5.810  0.00  0.00      PROB  
ATOM   2319  CG2 ILE P  47      -0.951  -7.199  -4.230  0.00  0.00      PROB  
ATOM   2320 HG21 ILE P  47      -1.991  -7.584  -4.161  0.00  0.00      PROB  
ATOM   2321 HG22 ILE P  47      -0.420  -7.192  -3.255  0.00  0.00      PROB  
ATOM   2322 HG23 ILE P  47      -0.452  -7.950  -4.880  0.00  0.00      PROB  
ATOM   2323  CG1 ILE P  47      -1.902  -4.807  -4.045  0.00  0.00      PROB  
ATOM   2324 HG11 ILE P  47      -1.700  -3.768  -4.383  0.00  0.00      PROB  
ATOM   2325 HG12 ILE P  47      -1.604  -4.844  -2.975  0.00  0.00      PROB  
ATOM   2326  CD  ILE P  47      -3.415  -5.108  -4.205  0.00  0.00      PROB  
ATOM   2327  HD1 ILE P  47      -4.134  -4.550  -3.568  0.00  0.00      PROB  
ATOM   2328  HD2 ILE P  47      -3.620  -6.154  -3.889  0.00  0.00      PROB  
ATOM   2329  HD3 ILE P  47      -3.774  -4.898  -5.235  0.00  0.00      PROB  
ATOM   2330  C   ILE P  47       0.974  -6.252  -6.233  0.00  0.00      PROB  
ATOM   2331  O   ILE P  47       0.496  -6.027  -7.304  0.00  0.00      PROB  
ATOM   2332  N   PHE P  48       1.850  -7.235  -6.041  0.00  0.00      PROB  
ATOM   2333  HN  PHE P  48       2.307  -7.384  -5.167  0.00  0.00      PROB  
ATOM   2334  CA  PHE P  48       2.046  -8.297  -7.011  0.00  0.00      PROB  
ATOM   2335  HA  PHE P  48       1.690  -7.940  -7.967  0.00  0.00      PROB  
ATOM   2336  CB  PHE P  48       3.532  -8.714  -6.975  0.00  0.00      PROB  
ATOM   2337  HB1 PHE P  48       3.848  -9.590  -7.580  0.00  0.00      PROB  
ATOM   2338  HB2 PHE P  48       3.642  -8.917  -5.888  0.00  0.00      PROB  
ATOM   2339  CG  PHE P  48       4.499  -7.582  -7.252  0.00  0.00      PROB  
ATOM   2340  CD1 PHE P  48       5.566  -7.387  -6.353  0.00  0.00      PROB  
ATOM   2341  HD1 PHE P  48       5.526  -8.014  -5.475  0.00  0.00      PROB  
ATOM   2342  CE1 PHE P  48       6.520  -6.380  -6.605  0.00  0.00      PROB  
ATOM   2343  HE1 PHE P  48       7.390  -6.168  -6.001  0.00  0.00      PROB  
ATOM   2344  CZ  PHE P  48       6.438  -5.587  -7.756  0.00  0.00      PROB  
ATOM   2345  HZ  PHE P  48       7.189  -4.830  -7.926  0.00  0.00      PROB  
ATOM   2346  CD2 PHE P  48       4.452  -6.870  -8.464  0.00  0.00      PROB  
ATOM   2347  HD2 PHE P  48       3.645  -7.042  -9.160  0.00  0.00      PROB  
ATOM   2348  CE2 PHE P  48       5.414  -5.885  -8.712  0.00  0.00      PROB  
ATOM   2349  HE2 PHE P  48       5.382  -5.305  -9.622  0.00  0.00      PROB  
ATOM   2350  C   PHE P  48       1.177  -9.501  -6.807  0.00  0.00      PROB  
ATOM   2351  O   PHE P  48       1.103 -10.089  -5.760  0.00  0.00      PROB  
ATOM   2352  N   ASN P  49       0.548 -10.016  -7.847  0.00  0.00      PROB  
ATOM   2353  HN  ASN P  49       0.678  -9.534  -8.710  0.00  0.00      PROB  
ATOM   2354  CA  ASN P  49      -0.392 -11.124  -7.775  0.00  0.00      PROB  
ATOM   2355  HA  ASN P  49       0.007 -11.817  -7.049  0.00  0.00      PROB  
ATOM   2356  CB  ASN P  49      -1.756 -10.659  -7.211  0.00  0.00      PROB  
ATOM   2357  HB1 ASN P  49      -2.158  -9.792  -7.778  0.00  0.00      PROB  
ATOM   2358  HB2 ASN P  49      -1.646 -10.310  -6.163  0.00  0.00      PROB  
ATOM   2359  CG  ASN P  49      -2.898 -11.655  -7.214  0.00  0.00      PROB  
ATOM   2360  OD1 ASN P  49      -3.728 -11.793  -8.096  0.00  0.00      PROB  
ATOM   2361  ND2 ASN P  49      -3.042 -12.325  -6.033  0.00  0.00      PROB  
ATOM   2362 HD21 ASN P  49      -3.641 -13.126  -6.000  0.00  0.00      PROB  
ATOM   2363 HD22 ASN P  49      -2.555 -12.156  -5.176  0.00  0.00      PROB  
ATOM   2364  C   ASN P  49      -0.484 -11.887  -9.140  0.00  0.00      PROB  
ATOM   2365  O   ASN P  49      -0.387 -11.334 -10.215  0.00  0.00      PROB  
ATOM   2366  N   SER P  50      -0.841 -13.173  -9.015  0.00  0.00      PROB  
ATOM   2367  HN  SER P  50      -1.083 -13.450  -8.088  0.00  0.00      PROB  
ATOM   2368  CA  SER P  50      -1.045 -14.273 -10.010  0.00  0.00      PROB  
ATOM   2369  HA  SER P  50      -0.117 -14.825  -9.971  0.00  0.00      PROB  
ATOM   2370  CB  SER P  50      -2.268 -15.159  -9.683  0.00  0.00      PROB  
ATOM   2371  HB1 SER P  50      -3.229 -14.740 -10.051  0.00  0.00      PROB  
ATOM   2372  HB2 SER P  50      -2.295 -15.193  -8.573  0.00  0.00      PROB  
ATOM   2373  OG  SER P  50      -2.082 -16.487 -10.201  0.00  0.00      PROB  
ATOM   2374  HG1 SER P  50      -1.391 -16.926  -9.699  0.00  0.00      PROB  
ATOM   2375  C   SER P  50      -1.047 -13.966 -11.510  0.00  0.00      PROB  
ATOM   2376  O   SER P  50      -1.859 -13.090 -11.907  0.00  0.00      PROB  
ATOM   2377  N   ALA P  51      -0.245 -14.680 -12.364  0.00  0.00      PROB  
ATOM   2378  HN  ALA P  51       0.289 -15.494 -12.149  0.00  0.00      PROB  
ATOM   2379  CA  ALA P  51       0.113 -14.331 -13.736  0.00  0.00      PROB  
ATOM   2380  HA  ALA P  51       0.537 -15.249 -14.115  0.00  0.00      PROB  
ATOM   2381  CB  ALA P  51      -1.060 -14.262 -14.735  0.00  0.00      PROB  
ATOM   2382  HB1 ALA P  51      -1.706 -15.166 -14.710  0.00  0.00      PROB  
ATOM   2383  HB2 ALA P  51      -0.657 -14.245 -15.770  0.00  0.00      PROB  
ATOM   2384  HB3 ALA P  51      -1.684 -13.344 -14.688  0.00  0.00      PROB  
ATOM   2385  C   ALA P  51       1.142 -13.170 -13.862  0.00  0.00      PROB  
ATOM   2386  O   ALA P  51       1.208 -12.568 -14.918  0.00  0.00      PROB  
ATOM   2387  N   ASN P  52       1.937 -12.856 -12.803  0.00  0.00      PROB  
ATOM   2388  HN  ASN P  52       2.120 -13.433 -12.011  0.00  0.00      PROB  
ATOM   2389  CA  ASN P  52       2.810 -11.682 -12.808  0.00  0.00      PROB  
ATOM   2390  HA  ASN P  52       3.331 -11.610 -11.864  0.00  0.00      PROB  
ATOM   2391  CB  ASN P  52       3.816 -11.734 -14.002  0.00  0.00      PROB  
ATOM   2392  HB1 ASN P  52       4.593 -10.965 -13.806  0.00  0.00      PROB  
ATOM   2393  HB2 ASN P  52       3.342 -11.343 -14.927  0.00  0.00      PROB  
ATOM   2394  CG  ASN P  52       4.442 -13.053 -14.214  0.00  0.00      PROB  
ATOM   2395  OD1 ASN P  52       4.942 -13.711 -13.311  0.00  0.00      PROB  
ATOM   2396  ND2 ASN P  52       4.632 -13.419 -15.538  0.00  0.00      PROB  
ATOM   2397 HD21 ASN P  52       4.187 -12.937 -16.293  0.00  0.00      PROB  
ATOM   2398 HD22 ASN P  52       5.166 -14.252 -15.682  0.00  0.00      PROB  
ATOM   2399  C   ASN P  52       2.048 -10.332 -12.852  0.00  0.00      PROB  
ATOM   2400  O   ASN P  52       2.533  -9.353 -13.508  0.00  0.00      PROB  
ATOM   2401  N   ARG P  53       0.896 -10.146 -12.255  0.00  0.00      PROB  
ATOM   2402  HN  ARG P  53       0.551 -10.907 -11.711  0.00  0.00      PROB  
ATOM   2403  CA  ARG P  53       0.058  -8.946 -12.473  0.00  0.00      PROB  
ATOM   2404  HA  ARG P  53       0.340  -8.432 -13.381  0.00  0.00      PROB  
ATOM   2405  CB  ARG P  53      -1.402  -9.252 -12.603  0.00  0.00      PROB  
ATOM   2406  HB1 ARG P  53      -1.995  -8.324 -12.745  0.00  0.00      PROB  
ATOM   2407  HB2 ARG P  53      -1.722  -9.732 -11.653  0.00  0.00      PROB  
ATOM   2408  CG  ARG P  53      -1.666 -10.073 -13.882  0.00  0.00      PROB  
ATOM   2409  HG1 ARG P  53      -1.142 -11.052 -13.833  0.00  0.00      PROB  
ATOM   2410  HG2 ARG P  53      -1.321  -9.522 -14.782  0.00  0.00      PROB  
ATOM   2411  CD  ARG P  53      -3.118 -10.426 -14.148  0.00  0.00      PROB  
ATOM   2412  HD1 ARG P  53      -3.732  -9.500 -14.119  0.00  0.00      PROB  
ATOM   2413  HD2 ARG P  53      -3.466 -11.218 -13.450  0.00  0.00      PROB  
ATOM   2414  NE  ARG P  53      -3.297 -10.987 -15.536  0.00  0.00      PROB  
ATOM   2415  HE  ARG P  53      -2.465 -11.144 -16.069  0.00  0.00      PROB  
ATOM   2416  CZ  ARG P  53      -4.422 -11.439 -16.087  0.00  0.00      PROB  
ATOM   2417  NH1 ARG P  53      -5.607 -11.128 -15.538  0.00  0.00      PROB  
ATOM   2418 HH11 ARG P  53      -5.660 -10.536 -14.734  0.00  0.00      PROB  
ATOM   2419 HH12 ARG P  53      -6.379 -11.458 -16.081  0.00  0.00      PROB  
ATOM   2420  NH2 ARG P  53      -4.294 -12.211 -17.106  0.00  0.00      PROB  
ATOM   2421 HH21 ARG P  53      -3.444 -12.315 -17.623  0.00  0.00      PROB  
ATOM   2422 HH22 ARG P  53      -5.183 -12.339 -17.546  0.00  0.00      PROB  
ATOM   2423  C   ARG P  53       0.361  -7.900 -11.445  0.00  0.00      PROB  
ATOM   2424  O   ARG P  53       0.751  -8.164 -10.313  0.00  0.00      PROB  
ATOM   2425  N   LEU P  54       0.253  -6.668 -11.822  0.00  0.00      PROB  
ATOM   2426  HN  LEU P  54       0.138  -6.423 -12.782  0.00  0.00      PROB  
ATOM   2427  CA  LEU P  54       0.721  -5.620 -10.952  0.00  0.00      PROB  
ATOM   2428  HA  LEU P  54       1.047  -5.992  -9.992  0.00  0.00      PROB  
ATOM   2429  CB  LEU P  54       2.002  -4.850 -11.556  0.00  0.00      PROB  
ATOM   2430  HB1 LEU P  54       1.839  -4.878 -12.655  0.00  0.00      PROB  
ATOM   2431  HB2 LEU P  54       2.914  -5.467 -11.405  0.00  0.00      PROB  
ATOM   2432  CG  LEU P  54       2.238  -3.400 -11.263  0.00  0.00      PROB  
ATOM   2433  HG  LEU P  54       1.355  -2.800 -11.573  0.00  0.00      PROB  
ATOM   2434  CD1 LEU P  54       2.518  -3.298  -9.794  0.00  0.00      PROB  
ATOM   2435 HD11 LEU P  54       2.494  -2.210  -9.569  0.00  0.00      PROB  
ATOM   2436 HD12 LEU P  54       3.568  -3.613  -9.608  0.00  0.00      PROB  
ATOM   2437 HD13 LEU P  54       1.884  -3.824  -9.048  0.00  0.00      PROB  
ATOM   2438  CD2 LEU P  54       3.426  -2.866 -12.134  0.00  0.00      PROB  
ATOM   2439 HD21 LEU P  54       4.267  -3.590 -12.068  0.00  0.00      PROB  
ATOM   2440 HD22 LEU P  54       3.761  -1.859 -11.804  0.00  0.00      PROB  
ATOM   2441 HD23 LEU P  54       3.052  -2.723 -13.170  0.00  0.00      PROB  
ATOM   2442  C   LEU P  54      -0.356  -4.628 -10.706  0.00  0.00      PROB  
ATOM   2443  O   LEU P  54      -0.919  -4.000 -11.632  0.00  0.00      PROB  
ATOM   2444  N   PHE P  55      -0.809  -4.475  -9.470  0.00  0.00      PROB  
ATOM   2445  HN  PHE P  55      -0.253  -4.929  -8.778  0.00  0.00      PROB  
ATOM   2446  CA  PHE P  55      -2.082  -3.899  -9.146  0.00  0.00      PROB  
ATOM   2447  HA  PHE P  55      -2.605  -3.475  -9.991  0.00  0.00      PROB  
ATOM   2448  CB  PHE P  55      -3.042  -4.877  -8.393  0.00  0.00      PROB  
ATOM   2449  HB1 PHE P  55      -3.968  -4.297  -8.192  0.00  0.00      PROB  
ATOM   2450  HB2 PHE P  55      -2.662  -5.244  -7.416  0.00  0.00      PROB  
ATOM   2451  CG  PHE P  55      -3.496  -6.030  -9.168  0.00  0.00      PROB  
ATOM   2452  CD1 PHE P  55      -4.673  -6.023  -9.956  0.00  0.00      PROB  
ATOM   2453  HD1 PHE P  55      -5.142  -5.050  -9.953  0.00  0.00      PROB  
ATOM   2454  CE1 PHE P  55      -5.055  -7.160 -10.677  0.00  0.00      PROB  
ATOM   2455  HE1 PHE P  55      -5.962  -7.276 -11.252  0.00  0.00      PROB  
ATOM   2456  CZ  PHE P  55      -4.217  -8.256 -10.680  0.00  0.00      PROB  
ATOM   2457  HZ  PHE P  55      -4.389  -9.144 -11.271  0.00  0.00      PROB  
ATOM   2458  CD2 PHE P  55      -2.694  -7.198  -9.092  0.00  0.00      PROB  
ATOM   2459  HD2 PHE P  55      -1.789  -7.295  -8.511  0.00  0.00      PROB  
ATOM   2460  CE2 PHE P  55      -3.026  -8.325  -9.878  0.00  0.00      PROB  
ATOM   2461  HE2 PHE P  55      -2.437  -9.230  -9.825  0.00  0.00      PROB  
ATOM   2462  C   PHE P  55      -1.856  -2.715  -8.202  0.00  0.00      PROB  
ATOM   2463  O   PHE P  55      -0.993  -2.844  -7.374  0.00  0.00      PROB  
ATOM   2464  N   GLN P  56      -2.553  -1.565  -8.314  0.00  0.00      PROB  
ATOM   2465  HN  GLN P  56      -3.348  -1.430  -8.900  0.00  0.00      PROB  
ATOM   2466  CA  GLN P  56      -2.160  -0.348  -7.611  0.00  0.00      PROB  
ATOM   2467  HA  GLN P  56      -1.812  -0.668  -6.639  0.00  0.00      PROB  
ATOM   2468  CB  GLN P  56      -0.897   0.228  -8.222  0.00  0.00      PROB  
ATOM   2469  HB1 GLN P  56       0.021  -0.357  -8.003  0.00  0.00      PROB  
ATOM   2470  HB2 GLN P  56      -0.760   1.200  -7.702  0.00  0.00      PROB  
ATOM   2471  CG  GLN P  56      -0.722   0.272  -9.739  0.00  0.00      PROB  
ATOM   2472  HG1 GLN P  56      -1.691   0.492 -10.236  0.00  0.00      PROB  
ATOM   2473  HG2 GLN P  56      -0.448  -0.720 -10.158  0.00  0.00      PROB  
ATOM   2474  CD  GLN P  56       0.403   1.240 -10.211  0.00  0.00      PROB  
ATOM   2475  OE1 GLN P  56       1.571   0.789 -10.304  0.00  0.00      PROB  
ATOM   2476  NE2 GLN P  56      -0.010   2.493 -10.680  0.00  0.00      PROB  
ATOM   2477 HE21 GLN P  56      -0.993   2.665 -10.750  0.00  0.00      PROB  
ATOM   2478 HE22 GLN P  56       0.666   3.179 -10.948  0.00  0.00      PROB  
ATOM   2479  C   GLN P  56      -3.339   0.562  -7.339  0.00  0.00      PROB  
ATOM   2480  O   GLN P  56      -4.310   0.663  -8.036  0.00  0.00      PROB  
ATOM   2481  N   TYR P  57      -3.220   1.176  -6.149  0.00  0.00      PROB  
ATOM   2482  HN  TYR P  57      -2.407   1.016  -5.594  0.00  0.00      PROB  
ATOM   2483  CA  TYR P  57      -4.085   2.379  -5.697  0.00  0.00      PROB  
ATOM   2484  HA  TYR P  57      -4.658   2.723  -6.545  0.00  0.00      PROB  
ATOM   2485  CB  TYR P  57      -5.224   1.883  -4.742  0.00  0.00      PROB  
ATOM   2486  HB1 TYR P  57      -4.851   1.012  -4.161  0.00  0.00      PROB  
ATOM   2487  HB2 TYR P  57      -6.068   1.589  -5.402  0.00  0.00      PROB  
ATOM   2488  CG  TYR P  57      -5.752   2.982  -3.839  0.00  0.00      PROB  
ATOM   2489  CD1 TYR P  57      -5.047   3.265  -2.675  0.00  0.00      PROB  
ATOM   2490  HD1 TYR P  57      -4.165   2.660  -2.524  0.00  0.00      PROB  
ATOM   2491  CE1 TYR P  57      -5.523   4.242  -1.785  0.00  0.00      PROB  
ATOM   2492  HE1 TYR P  57      -4.947   4.550  -0.924  0.00  0.00      PROB  
ATOM   2493  CZ  TYR P  57      -6.561   5.116  -2.124  0.00  0.00      PROB  
ATOM   2494  OH  TYR P  57      -6.944   6.087  -1.210  0.00  0.00      PROB  
ATOM   2495  HH  TYR P  57      -7.439   6.768  -1.672  0.00  0.00      PROB  
ATOM   2496  CD2 TYR P  57      -6.913   3.692  -4.121  0.00  0.00      PROB  
ATOM   2497  HD2 TYR P  57      -7.373   3.484  -5.076  0.00  0.00      PROB  
ATOM   2498  CE2 TYR P  57      -7.344   4.804  -3.313  0.00  0.00      PROB  
ATOM   2499  HE2 TYR P  57      -8.157   5.455  -3.599  0.00  0.00      PROB  
ATOM   2500  C   TYR P  57      -3.198   3.453  -5.185  0.00  0.00      PROB  
ATOM   2501  O   TYR P  57      -2.164   3.258  -4.581  0.00  0.00      PROB  
ATOM   2502  N   ALA P  58      -3.561   4.706  -5.555  0.00  0.00      PROB  
ATOM   2503  HN  ALA P  58      -4.349   4.871  -6.144  0.00  0.00      PROB  
ATOM   2504  CA  ALA P  58      -2.983   5.829  -4.886  0.00  0.00      PROB  
ATOM   2505  HA  ALA P  58      -2.611   5.495  -3.929  0.00  0.00      PROB  
ATOM   2506  CB  ALA P  58      -1.870   6.297  -5.803  0.00  0.00      PROB  
ATOM   2507  HB1 ALA P  58      -2.119   6.729  -6.796  0.00  0.00      PROB  
ATOM   2508  HB2 ALA P  58      -1.121   5.519  -6.063  0.00  0.00      PROB  
ATOM   2509  HB3 ALA P  58      -1.390   7.098  -5.202  0.00  0.00      PROB  
ATOM   2510  C   ALA P  58      -4.036   6.900  -4.660  0.00  0.00      PROB  
ATOM   2511  O   ALA P  58      -4.877   7.086  -5.525  0.00  0.00      PROB  
ATOM   2512  N   SER P  59      -4.039   7.640  -3.511  0.00  0.00      PROB  
ATOM   2513  HN  SER P  59      -3.312   7.409  -2.869  0.00  0.00      PROB  
ATOM   2514  CA  SER P  59      -5.173   8.512  -3.164  0.00  0.00      PROB  
ATOM   2515  HA  SER P  59      -6.026   7.928  -3.477  0.00  0.00      PROB  
ATOM   2516  CB  SER P  59      -5.134   8.854  -1.608  0.00  0.00      PROB  
ATOM   2517  HB1 SER P  59      -5.117   7.858  -1.115  0.00  0.00      PROB  
ATOM   2518  HB2 SER P  59      -6.008   9.476  -1.320  0.00  0.00      PROB  
ATOM   2519  OG  SER P  59      -3.913   9.485  -1.314  0.00  0.00      PROB  
ATOM   2520  HG1 SER P  59      -4.012  10.422  -1.494  0.00  0.00      PROB  
ATOM   2521  C   SER P  59      -5.236   9.781  -3.969  0.00  0.00      PROB  
ATOM   2522  O   SER P  59      -6.286  10.372  -4.157  0.00  0.00      PROB  
ATOM   2523  N   THR P  60      -4.053  10.223  -4.463  0.00  0.00      PROB  
ATOM   2524  HN  THR P  60      -3.224   9.671  -4.411  0.00  0.00      PROB  
ATOM   2525  CA  THR P  60      -3.830  11.358  -5.361  0.00  0.00      PROB  
ATOM   2526  HA  THR P  60      -4.713  11.640  -5.915  0.00  0.00      PROB  
ATOM   2527  CB  THR P  60      -3.087  12.547  -4.719  0.00  0.00      PROB  
ATOM   2528  HB  THR P  60      -3.771  12.825  -3.889  0.00  0.00      PROB  
ATOM   2529  OG1 THR P  60      -2.942  13.608  -5.654  0.00  0.00      PROB  
ATOM   2530  HG1 THR P  60      -3.797  14.037  -5.569  0.00  0.00      PROB  
ATOM   2531  CG2 THR P  60      -1.722  12.226  -4.174  0.00  0.00      PROB  
ATOM   2532 HG21 THR P  60      -1.067  11.807  -4.967  0.00  0.00      PROB  
ATOM   2533 HG22 THR P  60      -1.728  11.389  -3.443  0.00  0.00      PROB  
ATOM   2534 HG23 THR P  60      -1.243  13.131  -3.742  0.00  0.00      PROB  
ATOM   2535  C   THR P  60      -2.918  10.776  -6.490  0.00  0.00      PROB  
ATOM   2536  O   THR P  60      -2.877   9.589  -6.676  0.00  0.00      PROB  
ATOM   2537  N   ASP P  61      -2.305  11.516  -7.392  0.00  0.00      PROB  
ATOM   2538  HN  ASP P  61      -2.296  12.500  -7.236  0.00  0.00      PROB  
ATOM   2539  CA  ASP P  61      -1.484  10.891  -8.455  0.00  0.00      PROB  
ATOM   2540  HA  ASP P  61      -2.085  10.209  -9.037  0.00  0.00      PROB  
ATOM   2541  CB  ASP P  61      -0.907  11.986  -9.390  0.00  0.00      PROB  
ATOM   2542  HB1 ASP P  61      -0.327  11.477 -10.190  0.00  0.00      PROB  
ATOM   2543  HB2 ASP P  61      -0.198  12.682  -8.893  0.00  0.00      PROB  
ATOM   2544  CG  ASP P  61      -1.983  12.836 -10.092  0.00  0.00      PROB  
ATOM   2545  OD1 ASP P  61      -1.532  13.904 -10.534  0.00  0.00      PROB  
ATOM   2546  OD2 ASP P  61      -3.187  12.493 -10.339  0.00  0.00      PROB  
ATOM   2547  C   ASP P  61      -0.283  10.085  -7.934  0.00  0.00      PROB  
ATOM   2548  O   ASP P  61       0.345  10.367  -6.897  0.00  0.00      PROB  
ATOM   2549  N   MET P  62      -0.082   8.935  -8.593  0.00  0.00      PROB  
ATOM   2550  HN  MET P  62      -0.648   8.780  -9.399  0.00  0.00      PROB  
ATOM   2551  CA  MET P  62       0.854   7.838  -8.229  0.00  0.00      PROB  
ATOM   2552  HA  MET P  62       0.583   7.411  -7.274  0.00  0.00      PROB  
ATOM   2553  CB  MET P  62       0.667   6.693  -9.253  0.00  0.00      PROB  
ATOM   2554  HB1 MET P  62       0.718   7.036 -10.309  0.00  0.00      PROB  
ATOM   2555  HB2 MET P  62      -0.315   6.273  -8.948  0.00  0.00      PROB  
ATOM   2556  CG  MET P  62       1.734   5.586  -9.043  0.00  0.00      PROB  
ATOM   2557  HG1 MET P  62       2.680   6.070  -9.368  0.00  0.00      PROB  
ATOM   2558  HG2 MET P  62       1.454   4.921  -9.888  0.00  0.00      PROB  
ATOM   2559  SD  MET P  62       1.938   4.849  -7.376  0.00  0.00      PROB  
ATOM   2560  CE  MET P  62       0.467   3.711  -7.496  0.00  0.00      PROB  
ATOM   2561  HE1 MET P  62       0.796   2.831  -8.089  0.00  0.00      PROB  
ATOM   2562  HE2 MET P  62      -0.401   4.216  -7.970  0.00  0.00      PROB  
ATOM   2563  HE3 MET P  62       0.263   3.372  -6.458  0.00  0.00      PROB  
ATOM   2564  C   MET P  62       2.335   8.304  -8.126  0.00  0.00      PROB  
ATOM   2565  O   MET P  62       3.075   8.011  -7.207  0.00  0.00      PROB  
ATOM   2566  N   ASP P  63       2.672   9.055  -9.154  0.00  0.00      PROB  
ATOM   2567  HN  ASP P  63       2.038   9.505  -9.778  0.00  0.00      PROB  
ATOM   2568  CA  ASP P  63       3.978   9.631  -9.249  0.00  0.00      PROB  
ATOM   2569  HA  ASP P  63       4.580   8.738  -9.316  0.00  0.00      PROB  
ATOM   2570  CB  ASP P  63       4.167  10.358 -10.661  0.00  0.00      PROB  
ATOM   2571  HB1 ASP P  63       3.853   9.615 -11.425  0.00  0.00      PROB  
ATOM   2572  HB2 ASP P  63       5.216  10.695 -10.805  0.00  0.00      PROB  
ATOM   2573  CG  ASP P  63       3.318  11.603 -10.824  0.00  0.00      PROB  
ATOM   2574  OD1 ASP P  63       2.309  12.012 -10.158  0.00  0.00      PROB  
ATOM   2575  OD2 ASP P  63       3.634  12.265 -11.840  0.00  0.00      PROB  
ATOM   2576  C   ASP P  63       4.431  10.464  -8.089  0.00  0.00      PROB  
ATOM   2577  O   ASP P  63       5.569  10.363  -7.672  0.00  0.00      PROB  
ATOM   2578  N   ARG P  64       3.484  11.297  -7.632  0.00  0.00      PROB  
ATOM   2579  HN  ARG P  64       2.727  11.277  -8.280  0.00  0.00      PROB  
ATOM   2580  CA  ARG P  64       3.723  12.302  -6.646  0.00  0.00      PROB  
ATOM   2581  HA  ARG P  64       4.564  12.901  -6.964  0.00  0.00      PROB  
ATOM   2582  CB  ARG P  64       2.524  13.318  -6.391  0.00  0.00      PROB  
ATOM   2583  HB1 ARG P  64       2.897  13.964  -5.567  0.00  0.00      PROB  
ATOM   2584  HB2 ARG P  64       1.618  12.757  -6.074  0.00  0.00      PROB  
ATOM   2585  CG  ARG P  64       2.117  14.136  -7.677  0.00  0.00      PROB  
ATOM   2586  HG1 ARG P  64       1.289  14.774  -7.301  0.00  0.00      PROB  
ATOM   2587  HG2 ARG P  64       1.735  13.399  -8.415  0.00  0.00      PROB  
ATOM   2588  CD  ARG P  64       3.084  15.125  -8.269  0.00  0.00      PROB  
ATOM   2589  HD1 ARG P  64       3.681  15.541  -7.429  0.00  0.00      PROB  
ATOM   2590  HD2 ARG P  64       2.509  15.968  -8.709  0.00  0.00      PROB  
ATOM   2591  NE  ARG P  64       3.900  14.353  -9.330  0.00  0.00      PROB  
ATOM   2592  HE  ARG P  64       3.582  13.509  -9.761  0.00  0.00      PROB  
ATOM   2593  CZ  ARG P  64       5.011  14.739  -9.889  0.00  0.00      PROB  
ATOM   2594  NH1 ARG P  64       5.763  15.742  -9.487  0.00  0.00      PROB  
ATOM   2595 HH11 ARG P  64       5.651  16.097  -8.559  0.00  0.00      PROB  
ATOM   2596 HH12 ARG P  64       6.567  16.074  -9.981  0.00  0.00      PROB  
ATOM   2597  NH2 ARG P  64       5.370  14.135 -11.003  0.00  0.00      PROB  
ATOM   2598 HH21 ARG P  64       4.641  13.561 -11.374  0.00  0.00      PROB  
ATOM   2599 HH22 ARG P  64       5.996  14.657 -11.583  0.00  0.00      PROB  
ATOM   2600  C   ARG P  64       4.027  11.673  -5.323  0.00  0.00      PROB  
ATOM   2601  O   ARG P  64       5.012  12.095  -4.718  0.00  0.00      PROB  
ATOM   2602  N   VAL P  65       3.254  10.651  -4.919  0.00  0.00      PROB  
ATOM   2603  HN  VAL P  65       2.660  10.178  -5.566  0.00  0.00      PROB  
ATOM   2604  CA  VAL P  65       3.488   9.975  -3.654  0.00  0.00      PROB  
ATOM   2605  HA  VAL P  65       3.446  10.743  -2.896  0.00  0.00      PROB  
ATOM   2606  CB  VAL P  65       2.329   9.046  -3.402  0.00  0.00      PROB  
ATOM   2607  HB  VAL P  65       2.246   8.257  -4.179  0.00  0.00      PROB  
ATOM   2608  CG1 VAL P  65       2.343   8.366  -2.042  0.00  0.00      PROB  
ATOM   2609 HG11 VAL P  65       1.491   7.654  -2.083  0.00  0.00      PROB  
ATOM   2610 HG12 VAL P  65       2.195   9.059  -1.186  0.00  0.00      PROB  
ATOM   2611 HG13 VAL P  65       3.244   7.726  -1.919  0.00  0.00      PROB  
ATOM   2612  CG2 VAL P  65       1.046   9.973  -3.466  0.00  0.00      PROB  
ATOM   2613 HG21 VAL P  65       1.019  10.782  -2.705  0.00  0.00      PROB  
ATOM   2614 HG22 VAL P  65       0.296   9.188  -3.231  0.00  0.00      PROB  
ATOM   2615 HG23 VAL P  65       0.862  10.290  -4.514  0.00  0.00      PROB  
ATOM   2616  C   VAL P  65       4.816   9.191  -3.598  0.00  0.00      PROB  
ATOM   2617  O   VAL P  65       5.533   9.206  -2.669  0.00  0.00      PROB  
ATOM   2618  N   LEU P  66       5.099   8.557  -4.734  0.00  0.00      PROB  
ATOM   2619  HN  LEU P  66       4.425   8.568  -5.469  0.00  0.00      PROB  
ATOM   2620  CA  LEU P  66       6.437   7.962  -5.149  0.00  0.00      PROB  
ATOM   2621  HA  LEU P  66       6.777   7.259  -4.403  0.00  0.00      PROB  
ATOM   2622  CB  LEU P  66       6.416   7.190  -6.451  0.00  0.00      PROB  
ATOM   2623  HB1 LEU P  66       7.433   6.799  -6.670  0.00  0.00      PROB  
ATOM   2624  HB2 LEU P  66       6.186   7.795  -7.354  0.00  0.00      PROB  
ATOM   2625  CG  LEU P  66       5.579   5.838  -6.412  0.00  0.00      PROB  
ATOM   2626  HG  LEU P  66       4.500   6.098  -6.466  0.00  0.00      PROB  
ATOM   2627  CD1 LEU P  66       5.717   5.077  -7.803  0.00  0.00      PROB  
ATOM   2628 HD11 LEU P  66       5.262   5.717  -8.590  0.00  0.00      PROB  
ATOM   2629 HD12 LEU P  66       5.252   4.080  -7.956  0.00  0.00      PROB  
ATOM   2630 HD13 LEU P  66       6.745   4.988  -8.216  0.00  0.00      PROB  
ATOM   2631  CD2 LEU P  66       5.844   4.920  -5.251  0.00  0.00      PROB  
ATOM   2632 HD21 LEU P  66       5.625   5.463  -4.307  0.00  0.00      PROB  
ATOM   2633 HD22 LEU P  66       6.885   4.534  -5.221  0.00  0.00      PROB  
ATOM   2634 HD23 LEU P  66       5.196   4.017  -5.252  0.00  0.00      PROB  
ATOM   2635  C   LEU P  66       7.661   8.900  -5.058  0.00  0.00      PROB  
ATOM   2636  O   LEU P  66       8.725   8.627  -4.541  0.00  0.00      PROB  
ATOM   2637  N   LEU P  67       7.506  10.145  -5.644  0.00  0.00      PROB  
ATOM   2638  HN  LEU P  67       6.672  10.387  -6.133  0.00  0.00      PROB  
ATOM   2639  CA  LEU P  67       8.582  11.219  -5.690  0.00  0.00      PROB  
ATOM   2640  HA  LEU P  67       9.456  10.661  -5.993  0.00  0.00      PROB  
ATOM   2641  CB  LEU P  67       8.379  12.277  -6.799  0.00  0.00      PROB  
ATOM   2642  HB1 LEU P  67       7.331  12.597  -6.619  0.00  0.00      PROB  
ATOM   2643  HB2 LEU P  67       8.368  11.786  -7.796  0.00  0.00      PROB  
ATOM   2644  CG  LEU P  67       9.330  13.481  -6.822  0.00  0.00      PROB  
ATOM   2645  HG  LEU P  67       9.387  13.848  -5.775  0.00  0.00      PROB  
ATOM   2646  CD1 LEU P  67      10.709  13.114  -7.356  0.00  0.00      PROB  
ATOM   2647 HD11 LEU P  67      11.351  13.986  -7.110  0.00  0.00      PROB  
ATOM   2648 HD12 LEU P  67      10.744  12.981  -8.459  0.00  0.00      PROB  
ATOM   2649 HD13 LEU P  67      11.221  12.218  -6.944  0.00  0.00      PROB  
ATOM   2650  CD2 LEU P  67       8.669  14.662  -7.564  0.00  0.00      PROB  
ATOM   2651 HD21 LEU P  67       9.409  15.469  -7.747  0.00  0.00      PROB  
ATOM   2652 HD22 LEU P  67       7.734  14.967  -7.047  0.00  0.00      PROB  
ATOM   2653 HD23 LEU P  67       8.315  14.278  -8.545  0.00  0.00      PROB  
ATOM   2654  C   LEU P  67       8.868  11.755  -4.268  0.00  0.00      PROB  
ATOM   2655  O   LEU P  67       9.993  11.878  -3.824  0.00  0.00      PROB  
ATOM   2656  N   LYS P  68       7.823  11.937  -3.419  0.00  0.00      PROB  
ATOM   2657  HN  LYS P  68       6.880  11.989  -3.738  0.00  0.00      PROB  
ATOM   2658  CA  LYS P  68       7.939  12.233  -1.958  0.00  0.00      PROB  
ATOM   2659  HA  LYS P  68       8.448  13.173  -1.802  0.00  0.00      PROB  
ATOM   2660  CB  LYS P  68       6.569  12.424  -1.358  0.00  0.00      PROB  
ATOM   2661  HB1 LYS P  68       6.726  12.453  -0.259  0.00  0.00      PROB  
ATOM   2662  HB2 LYS P  68       5.767  11.660  -1.442  0.00  0.00      PROB  
ATOM   2663  CG  LYS P  68       6.015  13.737  -1.724  0.00  0.00      PROB  
ATOM   2664  HG1 LYS P  68       6.191  13.908  -2.807  0.00  0.00      PROB  
ATOM   2665  HG2 LYS P  68       6.480  14.569  -1.153  0.00  0.00      PROB  
ATOM   2666  CD  LYS P  68       4.544  13.893  -1.451  0.00  0.00      PROB  
ATOM   2667  HD1 LYS P  68       4.248  13.830  -0.382  0.00  0.00      PROB  
ATOM   2668  HD2 LYS P  68       3.985  13.130  -2.033  0.00  0.00      PROB  
ATOM   2669  CE  LYS P  68       4.099  15.343  -1.788  0.00  0.00      PROB  
ATOM   2670  HE1 LYS P  68       4.466  15.716  -2.768  0.00  0.00      PROB  
ATOM   2671  HE2 LYS P  68       4.552  16.011  -1.024  0.00  0.00      PROB  
ATOM   2672  NZ  LYS P  68       2.660  15.446  -1.855  0.00  0.00      PROB  
ATOM   2673  HZ1 LYS P  68       2.193  15.138  -0.978  0.00  0.00      PROB  
ATOM   2674  HZ2 LYS P  68       2.371  14.752  -2.573  0.00  0.00      PROB  
ATOM   2675  HZ3 LYS P  68       2.242  16.336  -2.193  0.00  0.00      PROB  
ATOM   2676  C   LYS P  68       8.777  11.108  -1.280  0.00  0.00      PROB  
ATOM   2677  O   LYS P  68       9.662  11.414  -0.484  0.00  0.00      PROB  
ATOM   2678  N   TYR P  69       8.649   9.790  -1.647  0.00  0.00      PROB  
ATOM   2679  HN  TYR P  69       8.045   9.389  -2.331  0.00  0.00      PROB  
ATOM   2680  CA  TYR P  69       9.345   8.740  -1.020  0.00  0.00      PROB  
ATOM   2681  HA  TYR P  69       9.402   8.943   0.039  0.00  0.00      PROB  
ATOM   2682  CB  TYR P  69       8.544   7.513  -1.549  0.00  0.00      PROB  
ATOM   2683  HB1 TYR P  69       8.708   7.266  -2.619  0.00  0.00      PROB  
ATOM   2684  HB2 TYR P  69       7.459   7.740  -1.462  0.00  0.00      PROB  
ATOM   2685  CG  TYR P  69       9.034   6.261  -0.744  0.00  0.00      PROB  
ATOM   2686  CD1 TYR P  69      10.064   5.372  -1.205  0.00  0.00      PROB  
ATOM   2687  HD1 TYR P  69      10.440   5.573  -2.197  0.00  0.00      PROB  
ATOM   2688  CE1 TYR P  69      10.586   4.295  -0.494  0.00  0.00      PROB  
ATOM   2689  HE1 TYR P  69      11.323   3.699  -1.012  0.00  0.00      PROB  
ATOM   2690  CZ  TYR P  69      10.006   4.026   0.786  0.00  0.00      PROB  
ATOM   2691  OH  TYR P  69      10.410   2.897   1.508  0.00  0.00      PROB  
ATOM   2692  HH  TYR P  69       9.777   2.777   2.220  0.00  0.00      PROB  
ATOM   2693  CD2 TYR P  69       8.428   5.888   0.444  0.00  0.00      PROB  
ATOM   2694  HD2 TYR P  69       7.545   6.390   0.810  0.00  0.00      PROB  
ATOM   2695  CE2 TYR P  69       8.919   4.804   1.229  0.00  0.00      PROB  
ATOM   2696  HE2 TYR P  69       8.460   4.557   2.176  0.00  0.00      PROB  
ATOM   2697  C   TYR P  69      10.842   8.721  -1.310  0.00  0.00      PROB  
ATOM   2698  O   TYR P  69      11.603   8.562  -0.407  0.00  0.00      PROB  
ATOM   2699  N   THR P  70      11.164   9.069  -2.636  0.00  0.00      PROB  
ATOM   2700  HN  THR P  70      10.451   9.325  -3.284  0.00  0.00      PROB  
ATOM   2701  CA  THR P  70      12.599   9.236  -3.036  0.00  0.00      PROB  
ATOM   2702  HA  THR P  70      13.060   8.386  -2.555  0.00  0.00      PROB  
ATOM   2703  CB  THR P  70      12.793   9.377  -4.533  0.00  0.00      PROB  
ATOM   2704  HB  THR P  70      13.887   9.373  -4.725  0.00  0.00      PROB  
ATOM   2705  OG1 THR P  70      12.335  10.681  -4.982  0.00  0.00      PROB  
ATOM   2706  HG1 THR P  70      11.400  10.784  -4.790  0.00  0.00      PROB  
ATOM   2707  CG2 THR P  70      12.098   8.270  -5.294  0.00  0.00      PROB  
ATOM   2708 HG21 THR P  70      11.005   8.469  -5.299  0.00  0.00      PROB  
ATOM   2709 HG22 THR P  70      12.332   7.276  -4.857  0.00  0.00      PROB  
ATOM   2710 HG23 THR P  70      12.400   8.251  -6.364  0.00  0.00      PROB  
ATOM   2711  C   THR P  70      13.391  10.386  -2.341  0.00  0.00      PROB  
ATOM   2712  O   THR P  70      14.593  10.310  -2.231  0.00  0.00      PROB  
ATOM   2713  N   GLU P  71      12.699  11.463  -1.844  0.00  0.00      PROB  
ATOM   2714  HN  GLU P  71      11.707  11.538  -1.906  0.00  0.00      PROB  
ATOM   2715  CA  GLU P  71      13.276  12.666  -1.242  0.00  0.00      PROB  
ATOM   2716  HA  GLU P  71      14.263  12.810  -1.655  0.00  0.00      PROB  
ATOM   2717  CB  GLU P  71      12.425  13.966  -1.592  0.00  0.00      PROB  
ATOM   2718  HB1 GLU P  71      13.037  14.807  -1.201  0.00  0.00      PROB  
ATOM   2719  HB2 GLU P  71      11.430  13.865  -1.107  0.00  0.00      PROB  
ATOM   2720  CG  GLU P  71      12.267  14.254  -3.154  0.00  0.00      PROB  
ATOM   2721  HG1 GLU P  71      11.402  14.952  -3.162  0.00  0.00      PROB  
ATOM   2722  HG2 GLU P  71      12.016  13.347  -3.744  0.00  0.00      PROB  
ATOM   2723  CD  GLU P  71      13.324  15.145  -3.561  0.00  0.00      PROB  
ATOM   2724  OE1 GLU P  71      14.483  14.763  -3.538  0.00  0.00      PROB  
ATOM   2725  OE2 GLU P  71      13.106  16.408  -3.711  0.00  0.00      PROB  
ATOM   2726  C   GLU P  71      13.373  12.462   0.260  0.00  0.00      PROB  
ATOM   2727  O   GLU P  71      14.429  12.720   0.899  0.00  0.00      PROB  
ATOM   2728  N   TYR P  72      12.331  11.959   0.961  0.00  0.00      PROB  
ATOM   2729  HN  TYR P  72      11.498  11.700   0.479  0.00  0.00      PROB  
ATOM   2730  CA  TYR P  72      12.367  11.420   2.331  0.00  0.00      PROB  
ATOM   2731  HA  TYR P  72      12.409  12.263   3.005  0.00  0.00      PROB  
ATOM   2732  CB  TYR P  72      11.082  10.653   2.623  0.00  0.00      PROB  
ATOM   2733  HB1 TYR P  72      11.189   9.634   3.053  0.00  0.00      PROB  
ATOM   2734  HB2 TYR P  72      10.673  10.493   1.603  0.00  0.00      PROB  
ATOM   2735  CG  TYR P  72      10.121  11.407   3.419  0.00  0.00      PROB  
ATOM   2736  CD1 TYR P  72       9.296  12.385   2.814  0.00  0.00      PROB  
ATOM   2737  HD1 TYR P  72       9.402  12.751   1.803  0.00  0.00      PROB  
ATOM   2738  CE1 TYR P  72       8.319  13.023   3.530  0.00  0.00      PROB  
ATOM   2739  HE1 TYR P  72       7.722  13.790   3.059  0.00  0.00      PROB  
ATOM   2740  CZ  TYR P  72       8.105  12.645   4.888  0.00  0.00      PROB  
ATOM   2741  OH  TYR P  72       7.043  13.179   5.620  0.00  0.00      PROB  
ATOM   2742  HH  TYR P  72       6.648  13.961   5.226  0.00  0.00      PROB  
ATOM   2743  CD2 TYR P  72       9.919  11.066   4.754  0.00  0.00      PROB  
ATOM   2744  HD2 TYR P  72      10.577  10.392   5.283  0.00  0.00      PROB  
ATOM   2745  CE2 TYR P  72       8.866  11.610   5.474  0.00  0.00      PROB  
ATOM   2746  HE2 TYR P  72       8.549  11.309   6.462  0.00  0.00      PROB  
ATOM   2747  C   TYR P  72      13.581  10.647   2.801  0.00  0.00      PROB  
ATOM   2748  O   TYR P  72      14.312   9.919   2.120  0.00  0.00      PROB  
ATOM   2749  N   SER P  73      13.848  10.828   4.165  0.00  0.00      PROB  
ATOM   2750  HN  SER P  73      13.276  11.479   4.659  0.00  0.00      PROB  
ATOM   2751  CA  SER P  73      14.802  10.100   4.921  0.00  0.00      PROB  
ATOM   2752  HA  SER P  73      15.270   9.331   4.324  0.00  0.00      PROB  
ATOM   2753  CB  SER P  73      15.967  11.092   5.273  0.00  0.00      PROB  
ATOM   2754  HB1 SER P  73      15.471  11.850   5.916  0.00  0.00      PROB  
ATOM   2755  HB2 SER P  73      16.238  11.631   4.340  0.00  0.00      PROB  
ATOM   2756  OG  SER P  73      17.031  10.383   5.904  0.00  0.00      PROB  
ATOM   2757  HG1 SER P  73      16.704  10.276   6.800  0.00  0.00      PROB  
ATOM   2758  C   SER P  73      14.175   9.418   6.147  0.00  0.00      PROB  
ATOM   2759  O   SER P  73      13.686  10.102   6.994  0.00  0.00      PROB  
ATOM   2760  N   GLU P  74      14.280   8.051   6.189  0.00  0.00      PROB  
ATOM   2761  HN  GLU P  74      14.663   7.653   5.359  0.00  0.00      PROB  
ATOM   2762  CA  GLU P  74      13.788   7.268   7.254  0.00  0.00      PROB  
ATOM   2763  HA  GLU P  74      13.984   6.261   6.918  0.00  0.00      PROB  
ATOM   2764  CB  GLU P  74      14.606   7.438   8.582  0.00  0.00      PROB  
ATOM   2765  HB1 GLU P  74      14.158   6.884   9.435  0.00  0.00      PROB  
ATOM   2766  HB2 GLU P  74      14.646   8.525   8.807  0.00  0.00      PROB  
ATOM   2767  CG  GLU P  74      16.087   6.921   8.349  0.00  0.00      PROB  
ATOM   2768  HG1 GLU P  74      16.673   7.652   7.751  0.00  0.00      PROB  
ATOM   2769  HG2 GLU P  74      15.969   5.896   7.938  0.00  0.00      PROB  
ATOM   2770  CD  GLU P  74      16.746   6.880   9.748  0.00  0.00      PROB  
ATOM   2771  OE1 GLU P  74      17.178   5.802  10.223  0.00  0.00      PROB  
ATOM   2772  OE2 GLU P  74      16.819   7.882  10.487  0.00  0.00      PROB  
ATOM   2773  C   GLU P  74      12.213   7.280   7.514  0.00  0.00      PROB  
ATOM   2774  O   GLU P  74      11.724   8.244   8.150  0.00  0.00      PROB  
ATOM   2775  N   PRO P  75      11.379   6.277   7.264  0.00  0.00      PROB  
ATOM   2776  CD  PRO P  75      11.634   5.472   6.083  0.00  0.00      PROB  
ATOM   2777  HD1 PRO P  75      12.616   4.990   6.279  0.00  0.00      PROB  
ATOM   2778  HD2 PRO P  75      11.633   6.127   5.186  0.00  0.00      PROB  
ATOM   2779  CA  PRO P  75      10.057   5.821   7.831  0.00  0.00      PROB  
ATOM   2780  HA  PRO P  75       9.330   6.577   7.575  0.00  0.00      PROB  
ATOM   2781  CB  PRO P  75       9.806   4.422   7.253  0.00  0.00      PROB  
ATOM   2782  HB1 PRO P  75       8.729   4.158   7.186  0.00  0.00      PROB  
ATOM   2783  HB2 PRO P  75      10.310   3.681   7.909  0.00  0.00      PROB  
ATOM   2784  CG  PRO P  75      10.495   4.407   5.910  0.00  0.00      PROB  
ATOM   2785  HG1 PRO P  75      10.882   3.418   5.585  0.00  0.00      PROB  
ATOM   2786  HG2 PRO P  75       9.858   4.812   5.095  0.00  0.00      PROB  
ATOM   2787  C   PRO P  75      10.001   6.018   9.339  0.00  0.00      PROB  
ATOM   2788  O   PRO P  75      10.974   5.764  10.042  0.00  0.00      PROB  
ATOM   2789  N   HSD P  76       8.835   6.452   9.869  0.00  0.00      PROB  
ATOM   2790  HN  HSD P  76       8.095   6.731   9.261  0.00  0.00      PROB  
ATOM   2791  CA  HSD P  76       8.610   6.720  11.255  0.00  0.00      PROB  
ATOM   2792  HA  HSD P  76       9.473   7.243  11.640  0.00  0.00      PROB  
ATOM   2793  CB  HSD P  76       7.496   7.799  11.549  0.00  0.00      PROB  
ATOM   2794  HB1 HSD P  76       6.586   7.450  11.016  0.00  0.00      PROB  
ATOM   2795  HB2 HSD P  76       7.826   8.689  10.971  0.00  0.00      PROB  
ATOM   2796  ND1 HSD P  76       8.379   8.679  13.703  0.00  0.00      PROB  
ATOM   2797  HD1 HSD P  76       9.222   8.892  13.209  0.00  0.00      PROB  
ATOM   2798  CG  HSD P  76       7.343   8.057  12.992  0.00  0.00      PROB  
ATOM   2799  CE1 HSD P  76       8.033   8.551  15.011  0.00  0.00      PROB  
ATOM   2800  HE1 HSD P  76       8.778   8.714  15.790  0.00  0.00      PROB  
ATOM   2801  NE2 HSD P  76       6.817   7.985  15.190  0.00  0.00      PROB  
ATOM   2802  CD2 HSD P  76       6.365   7.746  13.907  0.00  0.00      PROB  
ATOM   2803  HD2 HSD P  76       5.491   7.121  13.774  0.00  0.00      PROB  
ATOM   2804  C   HSD P  76       8.379   5.396  12.015  0.00  0.00      PROB  
ATOM   2805  O   HSD P  76       8.640   5.258  13.195  0.00  0.00      PROB  
ATOM   2806  N   GLU P  77       7.996   4.374  11.182  0.00  0.00      PROB  
ATOM   2807  HN  GLU P  77       7.998   4.468  10.189  0.00  0.00      PROB  
ATOM   2808  CA  GLU P  77       7.778   3.047  11.610  0.00  0.00      PROB  
ATOM   2809  HA  GLU P  77       8.624   2.722  12.198  0.00  0.00      PROB  
ATOM   2810  CB  GLU P  77       6.559   2.860  12.499  0.00  0.00      PROB  
ATOM   2811  HB1 GLU P  77       6.508   3.680  13.247  0.00  0.00      PROB  
ATOM   2812  HB2 GLU P  77       6.856   1.941  13.048  0.00  0.00      PROB  
ATOM   2813  CG  GLU P  77       5.254   2.585  11.775  0.00  0.00      PROB  
ATOM   2814  HG1 GLU P  77       5.107   1.552  11.395  0.00  0.00      PROB  
ATOM   2815  HG2 GLU P  77       5.199   3.255  10.890  0.00  0.00      PROB  
ATOM   2816  CD  GLU P  77       3.985   2.782  12.523  0.00  0.00      PROB  
ATOM   2817  OE1 GLU P  77       3.986   2.713  13.783  0.00  0.00      PROB  
ATOM   2818  OE2 GLU P  77       2.896   3.057  11.883  0.00  0.00      PROB  
ATOM   2819  C   GLU P  77       7.764   2.255  10.332  0.00  0.00      PROB  
ATOM   2820  O   GLU P  77       7.404   2.807   9.293  0.00  0.00      PROB  
ATOM   2821  N   SER P  78       8.131   0.960  10.427  0.00  0.00      PROB  
ATOM   2822  HN  SER P  78       8.480   0.449  11.209  0.00  0.00      PROB  
ATOM   2823  CA  SER P  78       8.037   0.095   9.252  0.00  0.00      PROB  
ATOM   2824  HA  SER P  78       7.084   0.258   8.771  0.00  0.00      PROB  
ATOM   2825  CB  SER P  78       9.285   0.201   8.327  0.00  0.00      PROB  
ATOM   2826  HB1 SER P  78      10.221  -0.005   8.889  0.00  0.00      PROB  
ATOM   2827  HB2 SER P  78       9.311   1.257   7.981  0.00  0.00      PROB  
ATOM   2828  OG  SER P  78       9.123  -0.629   7.175  0.00  0.00      PROB  
ATOM   2829  HG1 SER P  78       9.439  -1.520   7.340  0.00  0.00      PROB  
ATOM   2830  C   SER P  78       7.826  -1.291   9.769  0.00  0.00      PROB  
ATOM   2831  O   SER P  78       8.261  -1.596  10.868  0.00  0.00      PROB  
ATOM   2832  N   ARG P  79       7.187  -2.151   8.954  0.00  0.00      PROB  
ATOM   2833  HN  ARG P  79       7.014  -1.877   8.011  0.00  0.00      PROB  
ATOM   2834  CA  ARG P  79       6.544  -3.408   9.454  0.00  0.00      PROB  
ATOM   2835  HA  ARG P  79       7.055  -3.791  10.325  0.00  0.00      PROB  
ATOM   2836  CB  ARG P  79       5.031  -3.304   9.681  0.00  0.00      PROB  
ATOM   2837  HB1 ARG P  79       4.727  -4.289  10.094  0.00  0.00      PROB  
ATOM   2838  HB2 ARG P  79       4.466  -3.197   8.731  0.00  0.00      PROB  
ATOM   2839  CG  ARG P  79       4.596  -2.164  10.705  0.00  0.00      PROB  
ATOM   2840  HG1 ARG P  79       3.490  -2.139  10.811  0.00  0.00      PROB  
ATOM   2841  HG2 ARG P  79       4.830  -1.151  10.314  0.00  0.00      PROB  
ATOM   2842  CD  ARG P  79       5.169  -2.309  12.145  0.00  0.00      PROB  
ATOM   2843  HD1 ARG P  79       6.277  -2.359  12.076  0.00  0.00      PROB  
ATOM   2844  HD2 ARG P  79       4.718  -3.216  12.601  0.00  0.00      PROB  
ATOM   2845  NE  ARG P  79       4.796  -1.039  12.857  0.00  0.00      PROB  
ATOM   2846  HE  ARG P  79       3.992  -0.482  12.646  0.00  0.00      PROB  
ATOM   2847  CZ  ARG P  79       5.309  -0.827  14.058  0.00  0.00      PROB  
ATOM   2848  NH1 ARG P  79       6.208  -1.616  14.565  0.00  0.00      PROB  
ATOM   2849 HH11 ARG P  79       6.694  -2.274  13.990  0.00  0.00      PROB  
ATOM   2850 HH12 ARG P  79       6.747  -1.076  15.211  0.00  0.00      PROB  
ATOM   2851  NH2 ARG P  79       5.040   0.321  14.679  0.00  0.00      PROB  
ATOM   2852 HH21 ARG P  79       4.433   0.957  14.203  0.00  0.00      PROB  
ATOM   2853 HH22 ARG P  79       5.610   0.626  15.442  0.00  0.00      PROB  
ATOM   2854  C   ARG P  79       6.656  -4.486   8.338  0.00  0.00      PROB  
ATOM   2855  O   ARG P  79       6.540  -4.176   7.180  0.00  0.00      PROB  
ATOM   2856  N   THR P  80       6.784  -5.741   8.841  0.00  0.00      PROB  
ATOM   2857  HN  THR P  80       6.795  -5.858   9.832  0.00  0.00      PROB  
ATOM   2858  CA  THR P  80       6.421  -6.953   8.132  0.00  0.00      PROB  
ATOM   2859  HA  THR P  80       6.162  -6.679   7.120  0.00  0.00      PROB  
ATOM   2860  CB  THR P  80       7.534  -8.077   8.005  0.00  0.00      PROB  
ATOM   2861  HB  THR P  80       8.374  -7.560   7.493  0.00  0.00      PROB  
ATOM   2862  OG1 THR P  80       7.268  -9.195   7.096  0.00  0.00      PROB  
ATOM   2863  HG1 THR P  80       8.093  -9.670   6.971  0.00  0.00      PROB  
ATOM   2864  CG2 THR P  80       8.049  -8.470   9.422  0.00  0.00      PROB  
ATOM   2865 HG21 THR P  80       7.155  -8.941   9.883  0.00  0.00      PROB  
ATOM   2866 HG22 THR P  80       8.365  -7.605  10.044  0.00  0.00      PROB  
ATOM   2867 HG23 THR P  80       8.977  -9.081   9.445  0.00  0.00      PROB  
ATOM   2868  C   THR P  80       5.139  -7.590   8.683  0.00  0.00      PROB  
ATOM   2869  O   THR P  80       4.425  -6.966   9.466  0.00  0.00      PROB  
ATOM   2870  N   ASN P  81       4.735  -8.802   8.240  0.00  0.00      PROB  
ATOM   2871  HN  ASN P  81       5.453  -9.064   7.600  0.00  0.00      PROB  
ATOM   2872  CA  ASN P  81       3.588  -9.669   8.525  0.00  0.00      PROB  
ATOM   2873  HA  ASN P  81       2.672  -9.097   8.506  0.00  0.00      PROB  
ATOM   2874  CB  ASN P  81       3.418 -10.852   7.509  0.00  0.00      PROB  
ATOM   2875  HB1 ASN P  81       2.440 -11.329   7.735  0.00  0.00      PROB  
ATOM   2876  HB2 ASN P  81       4.253 -11.580   7.581  0.00  0.00      PROB  
ATOM   2877  CG  ASN P  81       3.241 -10.366   6.057  0.00  0.00      PROB  
ATOM   2878  OD1 ASN P  81       3.730  -9.337   5.639  0.00  0.00      PROB  
ATOM   2879  ND2 ASN P  81       2.350 -11.012   5.329  0.00  0.00      PROB  
ATOM   2880 HD21 ASN P  81       2.062 -10.520   4.507  0.00  0.00      PROB  
ATOM   2881 HD22 ASN P  81       1.948 -11.883   5.609  0.00  0.00      PROB  
ATOM   2882  C   ASN P  81       3.637 -10.284   9.951  0.00  0.00      PROB  
ATOM   2883  O   ASN P  81       2.688 -10.362  10.694  0.00  0.00      PROB  
ATOM   2884  N   THR P  82       4.871 -10.712  10.372  0.00  0.00      PROB  
ATOM   2885  HN  THR P  82       5.588 -10.689   9.680  0.00  0.00      PROB  
ATOM   2886  CA  THR P  82       5.160 -11.170  11.734  0.00  0.00      PROB  
ATOM   2887  HA  THR P  82       4.351 -11.871  11.880  0.00  0.00      PROB  
ATOM   2888  CB  THR P  82       6.546 -11.803  11.911  0.00  0.00      PROB  
ATOM   2889  HB  THR P  82       7.324 -11.010  11.894  0.00  0.00      PROB  
ATOM   2890  OG1 THR P  82       6.871 -12.787  10.886  0.00  0.00      PROB  
ATOM   2891  HG1 THR P  82       7.552 -13.396  11.181  0.00  0.00      PROB  
ATOM   2892  CG2 THR P  82       6.689 -12.522  13.286  0.00  0.00      PROB  
ATOM   2893 HG21 THR P  82       5.913 -13.313  13.361  0.00  0.00      PROB  
ATOM   2894 HG22 THR P  82       6.592 -11.809  14.133  0.00  0.00      PROB  
ATOM   2895 HG23 THR P  82       7.647 -13.067  13.428  0.00  0.00      PROB  
ATOM   2896  C   THR P  82       4.996 -10.137  12.880  0.00  0.00      PROB  
ATOM   2897  O   THR P  82       4.404 -10.372  13.902  0.00  0.00      PROB  
ATOM   2898  N   ASP P  83       5.441  -8.848  12.593  0.00  0.00      PROB  
ATOM   2899  HN  ASP P  83       5.989  -8.573  11.808  0.00  0.00      PROB  
ATOM   2900  CA  ASP P  83       5.221  -7.659  13.414  0.00  0.00      PROB  
ATOM   2901  HA  ASP P  83       5.796  -7.683  14.328  0.00  0.00      PROB  
ATOM   2902  CB  ASP P  83       5.893  -6.436  12.642  0.00  0.00      PROB  
ATOM   2903  HB1 ASP P  83       5.550  -5.503  13.137  0.00  0.00      PROB  
ATOM   2904  HB2 ASP P  83       5.524  -6.534  11.599  0.00  0.00      PROB  
ATOM   2905  CG  ASP P  83       7.313  -6.424  12.465  0.00  0.00      PROB  
ATOM   2906  OD1 ASP P  83       7.884  -5.624  11.688  0.00  0.00      PROB  
ATOM   2907  OD2 ASP P  83       7.972  -7.152  13.308  0.00  0.00      PROB  
ATOM   2908  C   ASP P  83       3.766  -7.410  13.692  0.00  0.00      PROB  
ATOM   2909  O   ASP P  83       3.354  -7.269  14.854  0.00  0.00      PROB  
ATOM   2910  N   ILE P  84       2.987  -7.398  12.592  0.00  0.00      PROB  
ATOM   2911  HN  ILE P  84       3.343  -7.315  11.665  0.00  0.00      PROB  
ATOM   2912  CA  ILE P  84       1.525  -7.347  12.693  0.00  0.00      PROB  
ATOM   2913  HA  ILE P  84       1.266  -6.579  13.407  0.00  0.00      PROB  
ATOM   2914  CB  ILE P  84       0.938  -7.065  11.245  0.00  0.00      PROB  
ATOM   2915  HB  ILE P  84       1.364  -7.847  10.581  0.00  0.00      PROB  
ATOM   2916  CG2 ILE P  84      -0.630  -7.210  11.287  0.00  0.00      PROB  
ATOM   2917 HG21 ILE P  84      -0.880  -8.240  11.620  0.00  0.00      PROB  
ATOM   2918 HG22 ILE P  84      -1.091  -7.015  10.295  0.00  0.00      PROB  
ATOM   2919 HG23 ILE P  84      -1.029  -6.501  12.044  0.00  0.00      PROB  
ATOM   2920  CG1 ILE P  84       1.494  -5.788  10.721  0.00  0.00      PROB  
ATOM   2921 HG11 ILE P  84       2.527  -5.968  10.356  0.00  0.00      PROB  
ATOM   2922 HG12 ILE P  84       1.388  -4.980  11.476  0.00  0.00      PROB  
ATOM   2923  CD  ILE P  84       0.726  -5.260   9.516  0.00  0.00      PROB  
ATOM   2924  HD1 ILE P  84      -0.323  -5.114   9.851  0.00  0.00      PROB  
ATOM   2925  HD2 ILE P  84       0.844  -5.993   8.689  0.00  0.00      PROB  
ATOM   2926  HD3 ILE P  84       1.202  -4.267   9.366  0.00  0.00      PROB  
ATOM   2927  C   ILE P  84       0.913  -8.558  13.402  0.00  0.00      PROB  
ATOM   2928  O   ILE P  84       0.057  -8.399  14.294  0.00  0.00      PROB  
ATOM   2929  N   LEU P  85       1.321  -9.816  13.080  0.00  0.00      PROB  
ATOM   2930  HN  LEU P  85       1.927  -9.996  12.308  0.00  0.00      PROB  
ATOM   2931  CA  LEU P  85       0.784 -11.037  13.755  0.00  0.00      PROB  
ATOM   2932  HA  LEU P  85      -0.272 -11.162  13.570  0.00  0.00      PROB  
ATOM   2933  CB  LEU P  85       1.420 -12.347  13.189  0.00  0.00      PROB  
ATOM   2934  HB1 LEU P  85       2.526 -12.236  13.196  0.00  0.00      PROB  
ATOM   2935  HB2 LEU P  85       1.169 -12.400  12.108  0.00  0.00      PROB  
ATOM   2936  CG  LEU P  85       0.981 -13.701  13.811  0.00  0.00      PROB  
ATOM   2937  HG  LEU P  85       1.435 -13.738  14.824  0.00  0.00      PROB  
ATOM   2938  CD1 LEU P  85      -0.505 -13.959  13.791  0.00  0.00      PROB  
ATOM   2939 HD11 LEU P  85      -0.915 -14.176  12.782  0.00  0.00      PROB  
ATOM   2940 HD12 LEU P  85      -1.215 -13.247  14.264  0.00  0.00      PROB  
ATOM   2941 HD13 LEU P  85      -0.620 -14.930  14.320  0.00  0.00      PROB  
ATOM   2942  CD2 LEU P  85       1.690 -14.764  13.008  0.00  0.00      PROB  
ATOM   2943 HD21 LEU P  85       2.732 -14.529  12.704  0.00  0.00      PROB  
ATOM   2944 HD22 LEU P  85       1.089 -14.892  12.082  0.00  0.00      PROB  
ATOM   2945 HD23 LEU P  85       1.782 -15.663  13.654  0.00  0.00      PROB  
ATOM   2946  C   LEU P  85       0.930 -11.091  15.296  0.00  0.00      PROB  
ATOM   2947  O   LEU P  85      -0.029 -11.357  16.029  0.00  0.00      PROB  
ATOM   2948  N   GLU P  86       2.115 -10.851  15.798  0.00  0.00      PROB  
ATOM   2949  HN  GLU P  86       2.894 -10.726  15.187  0.00  0.00      PROB  
ATOM   2950  CA  GLU P  86       2.491 -10.755  17.216  0.00  0.00      PROB  
ATOM   2951  HA  GLU P  86       2.021 -11.641  17.615  0.00  0.00      PROB  
ATOM   2952  CB  GLU P  86       4.041 -10.689  17.535  0.00  0.00      PROB  
ATOM   2953  HB1 GLU P  86       4.269 -10.436  18.592  0.00  0.00      PROB  
ATOM   2954  HB2 GLU P  86       4.538  -9.830  17.035  0.00  0.00      PROB  
ATOM   2955  CG  GLU P  86       4.826 -11.979  17.127  0.00  0.00      PROB  
ATOM   2956  HG1 GLU P  86       5.791 -11.913  17.673  0.00  0.00      PROB  
ATOM   2957  HG2 GLU P  86       4.935 -11.975  16.021  0.00  0.00      PROB  
ATOM   2958  CD  GLU P  86       4.294 -13.284  17.597  0.00  0.00      PROB  
ATOM   2959  OE1 GLU P  86       3.953 -14.119  16.739  0.00  0.00      PROB  
ATOM   2960  OE2 GLU P  86       4.341 -13.486  18.823  0.00  0.00      PROB  
ATOM   2961  C   GLU P  86       1.748  -9.630  17.915  0.00  0.00      PROB  
ATOM   2962  O   GLU P  86       1.576  -9.657  19.125  0.00  0.00      PROB  
ATOM   2963  N   THR P  87       1.355  -8.584  17.197  0.00  0.00      PROB  
ATOM   2964  HN  THR P  87       1.560  -8.506  16.225  0.00  0.00      PROB  
ATOM   2965  CA  THR P  87       0.512  -7.478  17.701  0.00  0.00      PROB  
ATOM   2966  HA  THR P  87       0.998  -7.045  18.563  0.00  0.00      PROB  
ATOM   2967  CB  THR P  87       0.376  -6.339  16.769  0.00  0.00      PROB  
ATOM   2968  HB  THR P  87      -0.179  -6.612  15.845  0.00  0.00      PROB  
ATOM   2969  OG1 THR P  87       1.591  -5.852  16.351  0.00  0.00      PROB  
ATOM   2970  HG1 THR P  87       1.935  -6.501  15.732  0.00  0.00      PROB  
ATOM   2971  CG2 THR P  87      -0.422  -5.060  17.262  0.00  0.00      PROB  
ATOM   2972 HG21 THR P  87      -1.522  -5.189  17.351  0.00  0.00      PROB  
ATOM   2973 HG22 THR P  87      -0.257  -4.221  16.553  0.00  0.00      PROB  
ATOM   2974 HG23 THR P  87      -0.037  -4.744  18.254  0.00  0.00      PROB  
ATOM   2975  C   THR P  87      -0.807  -8.030  18.009  0.00  0.00      PROB  
ATOM   2976  O   THR P  87      -1.439  -7.790  19.000  0.00  0.00      PROB  
ATOM   2977  N   LEU P  88      -1.368  -8.840  17.054  0.00  0.00      PROB  
ATOM   2978  HN  LEU P  88      -0.843  -9.056  16.234  0.00  0.00      PROB  
ATOM   2979  CA  LEU P  88      -2.660  -9.475  17.217  0.00  0.00      PROB  
ATOM   2980  HA  LEU P  88      -3.354  -8.730  17.578  0.00  0.00      PROB  
ATOM   2981  CB  LEU P  88      -3.288  -9.997  15.904  0.00  0.00      PROB  
ATOM   2982  HB1 LEU P  88      -4.238 -10.529  16.125  0.00  0.00      PROB  
ATOM   2983  HB2 LEU P  88      -2.596 -10.800  15.574  0.00  0.00      PROB  
ATOM   2984  CG  LEU P  88      -3.513  -8.940  14.791  0.00  0.00      PROB  
ATOM   2985  HG  LEU P  88      -2.659  -8.236  14.890  0.00  0.00      PROB  
ATOM   2986  CD1 LEU P  88      -3.603  -9.450  13.333  0.00  0.00      PROB  
ATOM   2987 HD11 LEU P  88      -4.240 -10.360  13.311  0.00  0.00      PROB  
ATOM   2988 HD12 LEU P  88      -2.565  -9.663  13.001  0.00  0.00      PROB  
ATOM   2989 HD13 LEU P  88      -3.956  -8.625  12.677  0.00  0.00      PROB  
ATOM   2990  CD2 LEU P  88      -4.767  -8.159  15.028  0.00  0.00      PROB  
ATOM   2991 HD21 LEU P  88      -5.633  -8.787  14.727  0.00  0.00      PROB  
ATOM   2992 HD22 LEU P  88      -4.800  -7.239  14.407  0.00  0.00      PROB  
ATOM   2993 HD23 LEU P  88      -4.939  -7.778  16.057  0.00  0.00      PROB  
ATOM   2994  C   LEU P  88      -2.618 -10.513  18.268  0.00  0.00      PROB  
ATOM   2995  O   LEU P  88      -3.503 -10.656  19.069  0.00  0.00      PROB  
ATOM   2996  N   LYS P  89      -1.504 -11.238  18.458  0.00  0.00      PROB  
ATOM   2997  HN  LYS P  89      -0.815 -11.118  17.748  0.00  0.00      PROB  
ATOM   2998  CA  LYS P  89      -1.275 -12.191  19.575  0.00  0.00      PROB  
ATOM   2999  HA  LYS P  89      -2.156 -12.810  19.658  0.00  0.00      PROB  
ATOM   3000  CB  LYS P  89      -0.125 -13.151  19.313  0.00  0.00      PROB  
ATOM   3001  HB1 LYS P  89       0.240 -13.613  20.255  0.00  0.00      PROB  
ATOM   3002  HB2 LYS P  89       0.713 -12.511  18.961  0.00  0.00      PROB  
ATOM   3003  CG  LYS P  89      -0.512 -14.227  18.258  0.00  0.00      PROB  
ATOM   3004  HG1 LYS P  89      -1.151 -13.676  17.535  0.00  0.00      PROB  
ATOM   3005  HG2 LYS P  89      -1.295 -14.785  18.814  0.00  0.00      PROB  
ATOM   3006  CD  LYS P  89       0.576 -14.981  17.542  0.00  0.00      PROB  
ATOM   3007  HD1 LYS P  89       1.117 -14.168  17.013  0.00  0.00      PROB  
ATOM   3008  HD2 LYS P  89       0.035 -15.748  16.948  0.00  0.00      PROB  
ATOM   3009  CE  LYS P  89       1.571 -15.697  18.507  0.00  0.00      PROB  
ATOM   3010  HE1 LYS P  89       1.148 -16.499  19.149  0.00  0.00      PROB  
ATOM   3011  HE2 LYS P  89       2.049 -14.902  19.119  0.00  0.00      PROB  
ATOM   3012  NZ  LYS P  89       2.649 -16.201  17.647  0.00  0.00      PROB  
ATOM   3013  HZ1 LYS P  89       3.359 -16.709  18.212  0.00  0.00      PROB  
ATOM   3014  HZ2 LYS P  89       3.006 -15.407  17.078  0.00  0.00      PROB  
ATOM   3015  HZ3 LYS P  89       2.301 -16.910  16.970  0.00  0.00      PROB  
ATOM   3016  C   LYS P  89      -1.065 -11.552  20.902  0.00  0.00      PROB  
ATOM   3017  O   LYS P  89      -1.438 -12.093  21.976  0.00  0.00      PROB  
ATOM   3018  N   ARG P  90      -0.424 -10.394  21.014  0.00  0.00      PROB  
ATOM   3019  HN  ARG P  90      -0.088 -10.051  20.140  0.00  0.00      PROB  
ATOM   3020  CA  ARG P  90      -0.338  -9.628  22.248  0.00  0.00      PROB  
ATOM   3021  HA  ARG P  90       0.292 -10.141  22.960  0.00  0.00      PROB  
ATOM   3022  CB  ARG P  90       0.426  -8.333  21.964  0.00  0.00      PROB  
ATOM   3023  HB1 ARG P  90       0.407  -7.577  22.778  0.00  0.00      PROB  
ATOM   3024  HB2 ARG P  90      -0.004  -7.845  21.063  0.00  0.00      PROB  
ATOM   3025  CG  ARG P  90       1.954  -8.602  21.872  0.00  0.00      PROB  
ATOM   3026  HG1 ARG P  90       2.164  -9.568  21.366  0.00  0.00      PROB  
ATOM   3027  HG2 ARG P  90       2.408  -8.617  22.886  0.00  0.00      PROB  
ATOM   3028  CD  ARG P  90       2.603  -7.436  21.136  0.00  0.00      PROB  
ATOM   3029  HD1 ARG P  90       2.724  -6.677  21.939  0.00  0.00      PROB  
ATOM   3030  HD2 ARG P  90       1.982  -6.951  20.353  0.00  0.00      PROB  
ATOM   3031  NE  ARG P  90       3.947  -7.817  20.651  0.00  0.00      PROB  
ATOM   3032  HE  ARG P  90       4.209  -8.780  20.719  0.00  0.00      PROB  
ATOM   3033  CZ  ARG P  90       4.681  -7.056  19.879  0.00  0.00      PROB  
ATOM   3034  NH1 ARG P  90       4.354  -5.822  19.572  0.00  0.00      PROB  
ATOM   3035 HH11 ARG P  90       3.472  -5.442  19.850  0.00  0.00      PROB  
ATOM   3036 HH12 ARG P  90       4.967  -5.346  18.941  0.00  0.00      PROB  
ATOM   3037  NH2 ARG P  90       5.827  -7.467  19.371  0.00  0.00      PROB  
ATOM   3038 HH21 ARG P  90       5.948  -8.438  19.578  0.00  0.00      PROB  
ATOM   3039 HH22 ARG P  90       6.238  -7.069  18.551  0.00  0.00      PROB  
ATOM   3040  C   ARG P  90      -1.692  -9.297  22.842  0.00  0.00      PROB  
ATOM   3041  O   ARG P  90      -2.612  -8.976  22.082  0.00  0.00      PROB  
ATOM   3042  N   ARG P  91      -1.976  -9.341  24.147  0.00  0.00      PROB  
ATOM   3043  HN  ARG P  91      -1.171  -9.460  24.723  0.00  0.00      PROB  
ATOM   3044  CA  ARG P  91      -3.318  -9.418  24.673  0.00  0.00      PROB  
ATOM   3045  HA  ARG P  91      -4.077  -9.749  23.979  0.00  0.00      PROB  
ATOM   3046  CB  ARG P  91      -3.268 -10.540  25.824  0.00  0.00      PROB  
ATOM   3047  HB1 ARG P  91      -4.321 -10.650  26.158  0.00  0.00      PROB  
ATOM   3048  HB2 ARG P  91      -2.724 -10.141  26.707  0.00  0.00      PROB  
ATOM   3049  CG  ARG P  91      -2.781 -11.926  25.465  0.00  0.00      PROB  
ATOM   3050  HG1 ARG P  91      -2.866 -12.618  26.330  0.00  0.00      PROB  
ATOM   3051  HG2 ARG P  91      -1.732 -11.873  25.102  0.00  0.00      PROB  
ATOM   3052  CD  ARG P  91      -3.586 -12.703  24.400  0.00  0.00      PROB  
ATOM   3053  HD1 ARG P  91      -3.620 -12.103  23.466  0.00  0.00      PROB  
ATOM   3054  HD2 ARG P  91      -4.603 -13.084  24.635  0.00  0.00      PROB  
ATOM   3055  NE  ARG P  91      -2.688 -13.924  24.195  0.00  0.00      PROB  
ATOM   3056  HE  ARG P  91      -1.868 -14.170  24.713  0.00  0.00      PROB  
ATOM   3057  CZ  ARG P  91      -2.754 -14.739  23.203  0.00  0.00      PROB  
ATOM   3058  NH1 ARG P  91      -3.616 -14.624  22.207  0.00  0.00      PROB  
ATOM   3059 HH11 ARG P  91      -4.362 -14.008  22.459  0.00  0.00      PROB  
ATOM   3060 HH12 ARG P  91      -3.421 -15.102  21.350  0.00  0.00      PROB  
ATOM   3061  NH2 ARG P  91      -1.762 -15.567  23.014  0.00  0.00      PROB  
ATOM   3062 HH21 ARG P  91      -0.972 -15.426  23.609  0.00  0.00      PROB  
ATOM   3063 HH22 ARG P  91      -1.571 -15.898  22.089  0.00  0.00      PROB  
ATOM   3064  C   ARG P  91      -3.892  -8.060  25.172  0.00  0.00      PROB  
ATOM   3065  OT1 ARG P  91      -3.213  -7.029  25.111  0.00  0.00      PROB  
ATOM   3066  OT2 ARG P  91      -5.099  -8.080  25.627  0.00  0.00      PROB  
ATOM   3067  N   LYS P  76      23.300  12.941 -16.922  0.00  0.00      PROC  
ATOM   3068  HT1 LYS P  76      23.441  13.629 -16.154  0.00  0.00      PROC  
ATOM   3069  HT2 LYS P  76      22.395  13.213 -17.355  0.00  0.00      PROC  
ATOM   3070  HT3 LYS P  76      24.007  12.902 -17.683  0.00  0.00      PROC  
ATOM   3071  CA  LYS P  76      23.124  11.498 -16.446  0.00  0.00      PROC  
ATOM   3072  HA  LYS P  76      24.124  11.227 -16.140  0.00  0.00      PROC  
ATOM   3073  CB  LYS P  76      22.034  11.550 -15.292  0.00  0.00      PROC  
ATOM   3074  HB1 LYS P  76      21.713  10.521 -15.025  0.00  0.00      PROC  
ATOM   3075  HB2 LYS P  76      21.204  12.233 -15.573  0.00  0.00      PROC  
ATOM   3076  CG  LYS P  76      22.604  11.971 -13.903  0.00  0.00      PROC  
ATOM   3077  HG1 LYS P  76      22.974  13.017 -13.847  0.00  0.00      PROC  
ATOM   3078  HG2 LYS P  76      23.451  11.305 -13.636  0.00  0.00      PROC  
ATOM   3079  CD  LYS P  76      21.602  11.816 -12.750  0.00  0.00      PROC  
ATOM   3080  HD1 LYS P  76      21.353  10.734 -12.715  0.00  0.00      PROC  
ATOM   3081  HD2 LYS P  76      20.746  12.463 -13.041  0.00  0.00      PROC  
ATOM   3082  CE  LYS P  76      22.210  12.352 -11.431  0.00  0.00      PROC  
ATOM   3083  HE1 LYS P  76      22.494  13.426 -11.419  0.00  0.00      PROC  
ATOM   3084  HE2 LYS P  76      23.187  11.824 -11.406  0.00  0.00      PROC  
ATOM   3085  NZ  LYS P  76      21.313  12.052 -10.309  0.00  0.00      PROC  
ATOM   3086  HZ1 LYS P  76      21.838  12.335  -9.456  0.00  0.00      PROC  
ATOM   3087  HZ2 LYS P  76      21.135  11.030 -10.231  0.00  0.00      PROC  
ATOM   3088  HZ3 LYS P  76      20.403  12.552 -10.264  0.00  0.00      PROC  
ATOM   3089  C   LYS P  76      22.807  10.468 -17.554  0.00  0.00      PROC  
ATOM   3090  O   LYS P  76      22.299  10.881 -18.638  0.00  0.00      PROC  
ATOM   3091  N   ARG P  77      22.975   9.137 -17.332  0.00  0.00      PROC  
ATOM   3092  HN  ARG P  77      23.396   8.971 -16.444  0.00  0.00      PROC  
ATOM   3093  CA  ARG P  77      22.534   8.042 -18.185  0.00  0.00      PROC  
ATOM   3094  HA  ARG P  77      22.435   8.377 -19.207  0.00  0.00      PROC  
ATOM   3095  CB  ARG P  77      23.470   6.801 -18.184  0.00  0.00      PROC  
ATOM   3096  HB1 ARG P  77      22.939   6.016 -18.763  0.00  0.00      PROC  
ATOM   3097  HB2 ARG P  77      23.598   6.409 -17.152  0.00  0.00      PROC  
ATOM   3098  CG  ARG P  77      24.780   7.136 -18.844  0.00  0.00      PROC  
ATOM   3099  HG1 ARG P  77      25.304   7.850 -18.173  0.00  0.00      PROC  
ATOM   3100  HG2 ARG P  77      24.628   7.605 -19.840  0.00  0.00      PROC  
ATOM   3101  CD  ARG P  77      25.754   5.946 -18.964  0.00  0.00      PROC  
ATOM   3102  HD1 ARG P  77      25.383   5.287 -19.777  0.00  0.00      PROC  
ATOM   3103  HD2 ARG P  77      25.964   5.445 -17.995  0.00  0.00      PROC  
ATOM   3104  NE  ARG P  77      27.063   6.442 -19.467  0.00  0.00      PROC  
ATOM   3105  HE  ARG P  77      27.177   7.237 -20.062  0.00  0.00      PROC  
ATOM   3106  CZ  ARG P  77      28.252   5.777 -19.458  0.00  0.00      PROC  
ATOM   3107  NH1 ARG P  77      28.363   4.504 -19.262  0.00  0.00      PROC  
ATOM   3108 HH11 ARG P  77      27.570   3.950 -19.010  0.00  0.00      PROC  
ATOM   3109 HH12 ARG P  77      29.310   4.221 -19.108  0.00  0.00      PROC  
ATOM   3110  NH2 ARG P  77      29.387   6.375 -19.668  0.00  0.00      PROC  
ATOM   3111 HH21 ARG P  77      29.403   7.261 -20.131  0.00  0.00      PROC  
ATOM   3112 HH22 ARG P  77      30.214   5.822 -19.775  0.00  0.00      PROC  
ATOM   3113  C   ARG P  77      21.156   7.560 -17.812  0.00  0.00      PROC  
ATOM   3114  O   ARG P  77      20.851   7.240 -16.674  0.00  0.00      PROC  
ATOM   3115  N   SER P  78      20.333   7.506 -18.826  0.00  0.00      PROC  
ATOM   3116  HN  SER P  78      20.620   7.881 -19.704  0.00  0.00      PROC  
ATOM   3117  CA  SER P  78      19.018   6.851 -18.662  0.00  0.00      PROC  
ATOM   3118  HA  SER P  78      18.670   7.040 -17.657  0.00  0.00      PROC  
ATOM   3119  CB  SER P  78      18.012   7.367 -19.737  0.00  0.00      PROC  
ATOM   3120  HB1 SER P  78      17.179   6.636 -19.653  0.00  0.00      PROC  
ATOM   3121  HB2 SER P  78      18.413   7.331 -20.773  0.00  0.00      PROC  
ATOM   3122  OG  SER P  78      17.432   8.625 -19.428  0.00  0.00      PROC  
ATOM   3123  HG1 SER P  78      18.067   9.323 -19.605  0.00  0.00      PROC  
ATOM   3124  C   SER P  78      19.027   5.309 -18.659  0.00  0.00      PROC  
ATOM   3125  O   SER P  78      19.450   4.683 -19.655  0.00  0.00      PROC  
ATOM   3126  N   ALA P  79      18.591   4.685 -17.574  0.00  0.00      PROC  
ATOM   3127  HN  ALA P  79      18.239   5.134 -16.757  0.00  0.00      PROC  
ATOM   3128  CA  ALA P  79      18.430   3.313 -17.489  0.00  0.00      PROC  
ATOM   3129  HA  ALA P  79      18.847   2.767 -18.323  0.00  0.00      PROC  
ATOM   3130  CB  ALA P  79      18.948   2.720 -16.217  0.00  0.00      PROC  
ATOM   3131  HB1 ALA P  79      20.056   2.718 -16.306  0.00  0.00      PROC  
ATOM   3132  HB2 ALA P  79      18.617   1.665 -16.114  0.00  0.00      PROC  
ATOM   3133  HB3 ALA P  79      18.637   3.246 -15.289  0.00  0.00      PROC  
ATOM   3134  C   ALA P  79      16.959   2.916 -17.563  0.00  0.00      PROC  
ATOM   3135  O   ALA P  79      16.679   1.719 -17.659  0.00  0.00      PROC  
ATOM   3136  N   VAL P  80      16.035   3.898 -17.516  0.00  0.00      PROC  
ATOM   3137  HN  VAL P  80      16.209   4.748 -17.023  0.00  0.00      PROC  
ATOM   3138  CA  VAL P  80      14.583   3.703 -17.801  0.00  0.00      PROC  
ATOM   3139  HA  VAL P  80      14.364   2.785 -18.327  0.00  0.00      PROC  
ATOM   3140  CB  VAL P  80      13.630   3.709 -16.602  0.00  0.00      PROC  
ATOM   3141  HB  VAL P  80      13.560   4.738 -16.191  0.00  0.00      PROC  
ATOM   3142  CG1 VAL P  80      12.105   3.554 -16.941  0.00  0.00      PROC  
ATOM   3143 HG11 VAL P  80      11.847   2.481 -17.073  0.00  0.00      PROC  
ATOM   3144 HG12 VAL P  80      11.886   4.015 -17.928  0.00  0.00      PROC  
ATOM   3145 HG13 VAL P  80      11.564   4.078 -16.124  0.00  0.00      PROC  
ATOM   3146  CG2 VAL P  80      14.118   2.762 -15.489  0.00  0.00      PROC  
ATOM   3147 HG21 VAL P  80      13.528   2.927 -14.562  0.00  0.00      PROC  
ATOM   3148 HG22 VAL P  80      15.143   3.005 -15.137  0.00  0.00      PROC  
ATOM   3149 HG23 VAL P  80      14.071   1.696 -15.795  0.00  0.00      PROC  
ATOM   3150  C   VAL P  80      14.253   4.811 -18.845  0.00  0.00      PROC  
ATOM   3151  O   VAL P  80      14.392   5.948 -18.586  0.00  0.00      PROC  
ATOM   3152  N   ALA P  81      13.874   4.356 -20.056  0.00  0.00      PROC  
ATOM   3153  HN  ALA P  81      13.893   3.386 -20.287  0.00  0.00      PROC  
ATOM   3154  CA  ALA P  81      13.617   5.291 -21.177  0.00  0.00      PROC  
ATOM   3155  HA  ALA P  81      14.493   5.903 -21.333  0.00  0.00      PROC  
ATOM   3156  CB  ALA P  81      13.428   4.589 -22.456  0.00  0.00      PROC  
ATOM   3157  HB1 ALA P  81      12.556   3.907 -22.541  0.00  0.00      PROC  
ATOM   3158  HB2 ALA P  81      14.310   3.953 -22.683  0.00  0.00      PROC  
ATOM   3159  HB3 ALA P  81      13.351   5.308 -23.299  0.00  0.00      PROC  
ATOM   3160  C   ALA P  81      12.583   6.324 -20.902  0.00  0.00      PROC  
ATOM   3161  O   ALA P  81      12.770   7.473 -21.213  0.00  0.00      PROC  
ATOM   3162  N   SER P  82      11.468   5.948 -20.288  0.00  0.00      PROC  
ATOM   3163  HN  SER P  82      11.307   5.002 -20.016  0.00  0.00      PROC  
ATOM   3164  CA  SER P  82      10.320   6.823 -19.999  0.00  0.00      PROC  
ATOM   3165  HA  SER P  82      10.731   7.816 -20.109  0.00  0.00      PROC  
ATOM   3166  CB  SER P  82       9.125   6.434 -20.914  0.00  0.00      PROC  
ATOM   3167  HB1 SER P  82       8.621   5.476 -20.662  0.00  0.00      PROC  
ATOM   3168  HB2 SER P  82       9.438   6.473 -21.979  0.00  0.00      PROC  
ATOM   3169  OG  SER P  82       8.088   7.440 -20.719  0.00  0.00      PROC  
ATOM   3170  HG1 SER P  82       7.487   7.289 -21.452  0.00  0.00      PROC  
ATOM   3171  C   SER P  82       9.920   6.602 -18.541  0.00  0.00      PROC  
ATOM   3172  O   SER P  82       9.860   5.506 -18.004  0.00  0.00      PROC  
ATOM   3173  N   SER P  83       9.522   7.780 -17.962  0.00  0.00      PROC  
ATOM   3174  HN  SER P  83       9.525   8.548 -18.598  0.00  0.00      PROC  
ATOM   3175  CA  SER P  83       9.158   7.942 -16.511  0.00  0.00      PROC  
ATOM   3176  HA  SER P  83       8.519   8.810 -16.438  0.00  0.00      PROC  
ATOM   3177  CB  SER P  83       8.403   6.755 -15.821  0.00  0.00      PROC  
ATOM   3178  HB1 SER P  83       9.002   5.820 -15.794  0.00  0.00      PROC  
ATOM   3179  HB2 SER P  83       7.500   6.577 -16.442  0.00  0.00      PROC  
ATOM   3180  OG  SER P  83       8.110   7.032 -14.418  0.00  0.00      PROC  
ATOM   3181  HG1 SER P  83       7.441   7.719 -14.375  0.00  0.00      PROC  
ATOM   3182  C   SER P  83      10.434   8.281 -15.724  0.00  0.00      PROC  
ATOM   3183  O   SER P  83      11.296   7.443 -15.276  0.00  0.00      PROC  
ATOM   3184  N   VAL P  84      10.641   9.595 -15.494  0.00  0.00      PROC  
ATOM   3185  HN  VAL P  84       9.972  10.272 -15.791  0.00  0.00      PROC  
ATOM   3186  CA  VAL P  84      11.715  10.199 -14.798  0.00  0.00      PROC  
ATOM   3187  HA  VAL P  84      12.550   9.724 -15.290  0.00  0.00      PROC  
ATOM   3188  CB  VAL P  84      11.893  11.696 -15.131  0.00  0.00      PROC  
ATOM   3189  HB  VAL P  84      11.792  11.564 -16.229  0.00  0.00      PROC  
ATOM   3190  CG1 VAL P  84      10.785  12.586 -14.593  0.00  0.00      PROC  
ATOM   3191 HG11 VAL P  84       9.784  12.105 -14.628  0.00  0.00      PROC  
ATOM   3192 HG12 VAL P  84      10.923  13.406 -15.331  0.00  0.00      PROC  
ATOM   3193 HG13 VAL P  84      11.112  12.873 -13.571  0.00  0.00      PROC  
ATOM   3194  CG2 VAL P  84      13.326  12.251 -14.845  0.00  0.00      PROC  
ATOM   3195 HG21 VAL P  84      13.467  13.259 -15.291  0.00  0.00      PROC  
ATOM   3196 HG22 VAL P  84      14.077  11.645 -15.395  0.00  0.00      PROC  
ATOM   3197 HG23 VAL P  84      13.597  12.212 -13.768  0.00  0.00      PROC  
ATOM   3198  C   VAL P  84      11.648   9.918 -13.280  0.00  0.00      PROC  
ATOM   3199  O   VAL P  84      12.688   9.834 -12.616  0.00  0.00      PROC  
ATOM   3200  N   VAL P  85      10.375   9.789 -12.735  0.00  0.00      PROC  
ATOM   3201  HN  VAL P  85       9.581   9.882 -13.331  0.00  0.00      PROC  
ATOM   3202  CA  VAL P  85      10.139   9.436 -11.343  0.00  0.00      PROC  
ATOM   3203  HA  VAL P  85      10.951   9.958 -10.858  0.00  0.00      PROC  
ATOM   3204  CB  VAL P  85       8.756   9.907 -10.818  0.00  0.00      PROC  
ATOM   3205  HB  VAL P  85       7.904   9.460 -11.373  0.00  0.00      PROC  
ATOM   3206  CG1 VAL P  85       8.502   9.441  -9.349  0.00  0.00      PROC  
ATOM   3207 HG11 VAL P  85       9.424   9.850  -8.882  0.00  0.00      PROC  
ATOM   3208 HG12 VAL P  85       8.266   8.361  -9.239  0.00  0.00      PROC  
ATOM   3209 HG13 VAL P  85       7.703  10.154  -9.051  0.00  0.00      PROC  
ATOM   3210  CG2 VAL P  85       8.738  11.493 -11.049  0.00  0.00      PROC  
ATOM   3211 HG21 VAL P  85       7.789  11.966 -10.718  0.00  0.00      PROC  
ATOM   3212 HG22 VAL P  85       9.060  11.813 -12.063  0.00  0.00      PROC  
ATOM   3213 HG23 VAL P  85       9.478  11.983 -10.380  0.00  0.00      PROC  
ATOM   3214  C   VAL P  85      10.534   8.001 -11.152  0.00  0.00      PROC  
ATOM   3215  O   VAL P  85      11.208   7.671 -10.150  0.00  0.00      PROC  
ATOM   3216  N   LYS P  86      10.190   7.081 -12.080  0.00  0.00      PROC  
ATOM   3217  HN  LYS P  86       9.573   7.228 -12.850  0.00  0.00      PROC  
ATOM   3218  CA  LYS P  86      10.687   5.714 -12.046  0.00  0.00      PROC  
ATOM   3219  HA  LYS P  86      10.479   5.195 -11.121  0.00  0.00      PROC  
ATOM   3220  CB  LYS P  86      10.033   4.806 -13.144  0.00  0.00      PROC  
ATOM   3221  HB1 LYS P  86      10.217   5.392 -14.069  0.00  0.00      PROC  
ATOM   3222  HB2 LYS P  86       8.931   4.856 -13.014  0.00  0.00      PROC  
ATOM   3223  CG  LYS P  86      10.495   3.394 -13.275  0.00  0.00      PROC  
ATOM   3224  HG1 LYS P  86      10.499   2.945 -12.259  0.00  0.00      PROC  
ATOM   3225  HG2 LYS P  86      11.528   3.360 -13.684  0.00  0.00      PROC  
ATOM   3226  CD  LYS P  86       9.529   2.521 -14.115  0.00  0.00      PROC  
ATOM   3227  HD1 LYS P  86      10.208   1.729 -14.498  0.00  0.00      PROC  
ATOM   3228  HD2 LYS P  86       9.131   2.922 -15.072  0.00  0.00      PROC  
ATOM   3229  CE  LYS P  86       8.379   1.840 -13.264  0.00  0.00      PROC  
ATOM   3230  HE1 LYS P  86       7.830   2.730 -12.888  0.00  0.00      PROC  
ATOM   3231  HE2 LYS P  86       8.836   1.157 -12.516  0.00  0.00      PROC  
ATOM   3232  NZ  LYS P  86       7.512   1.066 -14.202  0.00  0.00      PROC  
ATOM   3233  HZ1 LYS P  86       7.113   1.663 -14.955  0.00  0.00      PROC  
ATOM   3234  HZ2 LYS P  86       6.680   0.721 -13.683  0.00  0.00      PROC  
ATOM   3235  HZ3 LYS P  86       7.958   0.165 -14.469  0.00  0.00      PROC  
ATOM   3236  C   LYS P  86      12.252   5.655 -12.208  0.00  0.00      PROC  
ATOM   3237  O   LYS P  86      12.948   4.966 -11.446  0.00  0.00      PROC  
ATOM   3238  N   GLN P  87      12.773   6.421 -13.219  0.00  0.00      PROC  
ATOM   3239  HN  GLN P  87      12.200   6.908 -13.874  0.00  0.00      PROC  
ATOM   3240  CA  GLN P  87      14.184   6.536 -13.412  0.00  0.00      PROC  
ATOM   3241  HA  GLN P  87      14.541   5.538 -13.617  0.00  0.00      PROC  
ATOM   3242  CB  GLN P  87      14.450   7.564 -14.498  0.00  0.00      PROC  
ATOM   3243  HB1 GLN P  87      14.003   8.555 -14.268  0.00  0.00      PROC  
ATOM   3244  HB2 GLN P  87      13.919   7.205 -15.406  0.00  0.00      PROC  
ATOM   3245  CG  GLN P  87      15.899   7.940 -14.805  0.00  0.00      PROC  
ATOM   3246  HG1 GLN P  87      16.150   8.737 -14.073  0.00  0.00      PROC  
ATOM   3247  HG2 GLN P  87      15.867   8.268 -15.866  0.00  0.00      PROC  
ATOM   3248  CD  GLN P  87      16.979   6.815 -14.850  0.00  0.00      PROC  
ATOM   3249  OE1 GLN P  87      16.961   6.035 -15.829  0.00  0.00      PROC  
ATOM   3250  NE2 GLN P  87      17.903   6.735 -13.869  0.00  0.00      PROC  
ATOM   3251 HE21 GLN P  87      18.546   5.976 -13.767  0.00  0.00      PROC  
ATOM   3252 HE22 GLN P  87      17.698   7.299 -13.068  0.00  0.00      PROC  
ATOM   3253  C   GLN P  87      14.885   6.931 -12.050  0.00  0.00      PROC  
ATOM   3254  O   GLN P  87      15.955   6.380 -11.693  0.00  0.00      PROC  
ATOM   3255  N   LYS P  88      14.315   7.900 -11.274  0.00  0.00      PROC  
ATOM   3256  HN  LYS P  88      13.457   8.290 -11.599  0.00  0.00      PROC  
ATOM   3257  CA  LYS P  88      14.738   8.262  -9.948  0.00  0.00      PROC  
ATOM   3258  HA  LYS P  88      15.778   8.531 -10.064  0.00  0.00      PROC  
ATOM   3259  CB  LYS P  88      13.918   9.527  -9.455  0.00  0.00      PROC  
ATOM   3260  HB1 LYS P  88      12.864   9.176  -9.469  0.00  0.00      PROC  
ATOM   3261  HB2 LYS P  88      13.940  10.386 -10.160  0.00  0.00      PROC  
ATOM   3262  CG  LYS P  88      14.248  10.005  -8.002  0.00  0.00      PROC  
ATOM   3263  HG1 LYS P  88      13.872   9.308  -7.223  0.00  0.00      PROC  
ATOM   3264  HG2 LYS P  88      13.733  10.978  -7.850  0.00  0.00      PROC  
ATOM   3265  CD  LYS P  88      15.742  10.269  -7.784  0.00  0.00      PROC  
ATOM   3266  HD1 LYS P  88      16.317   9.331  -7.632  0.00  0.00      PROC  
ATOM   3267  HD2 LYS P  88      15.832  10.776  -6.800  0.00  0.00      PROC  
ATOM   3268  CE  LYS P  88      16.354  11.020  -8.946  0.00  0.00      PROC  
ATOM   3269  HE1 LYS P  88      15.643  11.854  -9.130  0.00  0.00      PROC  
ATOM   3270  HE2 LYS P  88      16.450  10.434  -9.885  0.00  0.00      PROC  
ATOM   3271  NZ  LYS P  88      17.644  11.609  -8.648  0.00  0.00      PROC  
ATOM   3272  HZ1 LYS P  88      18.428  10.955  -8.449  0.00  0.00      PROC  
ATOM   3273  HZ2 LYS P  88      17.397  12.281  -7.893  0.00  0.00      PROC  
ATOM   3274  HZ3 LYS P  88      17.979  12.165  -9.460  0.00  0.00      PROC  
ATOM   3275  C   LYS P  88      14.774   7.202  -8.852  0.00  0.00      PROC  
ATOM   3276  O   LYS P  88      15.769   6.982  -8.161  0.00  0.00      PROC  
ATOM   3277  N   LEU P  89      13.673   6.399  -8.697  0.00  0.00      PROC  
ATOM   3278  HN  LEU P  89      12.885   6.494  -9.301  0.00  0.00      PROC  
ATOM   3279  CA  LEU P  89      13.671   5.213  -7.888  0.00  0.00      PROC  
ATOM   3280  HA  LEU P  89      13.792   5.577  -6.879  0.00  0.00      PROC  
ATOM   3281  CB  LEU P  89      12.270   4.544  -8.047  0.00  0.00      PROC  
ATOM   3282  HB1 LEU P  89      12.235   3.506  -7.651  0.00  0.00      PROC  
ATOM   3283  HB2 LEU P  89      11.957   4.616  -9.111  0.00  0.00      PROC  
ATOM   3284  CG  LEU P  89      11.197   5.365  -7.307  0.00  0.00      PROC  
ATOM   3285  HG  LEU P  89      11.564   6.413  -7.330  0.00  0.00      PROC  
ATOM   3286  CD1 LEU P  89       9.850   5.338  -8.002  0.00  0.00      PROC  
ATOM   3287 HD11 LEU P  89       9.351   4.345  -8.011  0.00  0.00      PROC  
ATOM   3288 HD12 LEU P  89       9.925   5.733  -9.038  0.00  0.00      PROC  
ATOM   3289 HD13 LEU P  89       9.223   6.021  -7.390  0.00  0.00      PROC  
ATOM   3290  CD2 LEU P  89      10.899   4.864  -5.868  0.00  0.00      PROC  
ATOM   3291 HD21 LEU P  89      11.774   4.340  -5.428  0.00  0.00      PROC  
ATOM   3292 HD22 LEU P  89      10.136   4.076  -6.044  0.00  0.00      PROC  
ATOM   3293 HD23 LEU P  89      10.610   5.775  -5.303  0.00  0.00      PROC  
ATOM   3294  C   LEU P  89      14.670   4.118  -8.260  0.00  0.00      PROC  
ATOM   3295  O   LEU P  89      15.352   3.689  -7.373  0.00  0.00      PROC  
ATOM   3296  N   ALA P  90      14.821   3.850  -9.523  0.00  0.00      PROC  
ATOM   3297  HN  ALA P  90      14.262   4.268 -10.235  0.00  0.00      PROC  
ATOM   3298  CA  ALA P  90      15.887   2.929 -10.021  0.00  0.00      PROC  
ATOM   3299  HA  ALA P  90      15.764   1.966  -9.547  0.00  0.00      PROC  
ATOM   3300  CB  ALA P  90      15.692   2.836 -11.572  0.00  0.00      PROC  
ATOM   3301  HB1 ALA P  90      15.857   3.825 -12.049  0.00  0.00      PROC  
ATOM   3302  HB2 ALA P  90      14.637   2.676 -11.881  0.00  0.00      PROC  
ATOM   3303  HB3 ALA P  90      16.319   2.081 -12.094  0.00  0.00      PROC  
ATOM   3304  C   ALA P  90      17.276   3.312  -9.598  0.00  0.00      PROC  
ATOM   3305  O   ALA P  90      18.124   2.506  -9.221  0.00  0.00      PROC  
ATOM   3306  N   GLU P  91      17.574   4.610  -9.690  0.00  0.00      PROC  
ATOM   3307  HN  GLU P  91      16.919   5.292 -10.007  0.00  0.00      PROC  
ATOM   3308  CA  GLU P  91      18.873   5.178  -9.254  0.00  0.00      PROC  
ATOM   3309  HA  GLU P  91      19.599   4.619  -9.826  0.00  0.00      PROC  
ATOM   3310  CB  GLU P  91      19.026   6.667  -9.676  0.00  0.00      PROC  
ATOM   3311  HB1 GLU P  91      18.058   7.166  -9.457  0.00  0.00      PROC  
ATOM   3312  HB2 GLU P  91      19.267   6.665 -10.760  0.00  0.00      PROC  
ATOM   3313  CG  GLU P  91      20.215   7.549  -9.044  0.00  0.00      PROC  
ATOM   3314  HG1 GLU P  91      21.237   7.227  -9.335  0.00  0.00      PROC  
ATOM   3315  HG2 GLU P  91      20.240   7.420  -7.941  0.00  0.00      PROC  
ATOM   3316  CD  GLU P  91      20.112   9.060  -9.391  0.00  0.00      PROC  
ATOM   3317  OE1 GLU P  91      20.505   9.429 -10.523  0.00  0.00      PROC  
ATOM   3318  OE2 GLU P  91      19.677   9.770  -8.478  0.00  0.00      PROC  
ATOM   3319  C   GLU P  91      19.186   5.041  -7.740  0.00  0.00      PROC  
ATOM   3320  O   GLU P  91      20.207   4.576  -7.367  0.00  0.00      PROC  
ATOM   3321  N   VAL P  92      18.188   5.319  -6.907  0.00  0.00      PROC  
ATOM   3322  HN  VAL P  92      17.364   5.646  -7.363  0.00  0.00      PROC  
ATOM   3323  CA  VAL P  92      18.110   5.281  -5.481  0.00  0.00      PROC  
ATOM   3324  HA  VAL P  92      19.008   5.760  -5.120  0.00  0.00      PROC  
ATOM   3325  CB  VAL P  92      16.845   6.052  -4.975  0.00  0.00      PROC  
ATOM   3326  HB  VAL P  92      15.974   5.762  -5.601  0.00  0.00      PROC  
ATOM   3327  CG1 VAL P  92      16.530   5.727  -3.505  0.00  0.00      PROC  
ATOM   3328 HG11 VAL P  92      15.752   6.410  -3.100  0.00  0.00      PROC  
ATOM   3329 HG12 VAL P  92      17.444   5.830  -2.882  0.00  0.00      PROC  
ATOM   3330 HG13 VAL P  92      16.187   4.674  -3.424  0.00  0.00      PROC  
ATOM   3331  CG2 VAL P  92      17.087   7.604  -5.234  0.00  0.00      PROC  
ATOM   3332 HG21 VAL P  92      16.273   8.218  -4.795  0.00  0.00      PROC  
ATOM   3333 HG22 VAL P  92      17.213   7.861  -6.308  0.00  0.00      PROC  
ATOM   3334 HG23 VAL P  92      17.970   8.064  -4.741  0.00  0.00      PROC  
ATOM   3335  C   VAL P  92      18.314   3.839  -4.948  0.00  0.00      PROC  
ATOM   3336  O   VAL P  92      19.008   3.591  -3.999  0.00  0.00      PROC  
ATOM   3337  N   ILE P  93      17.683   2.879  -5.567  0.00  0.00      PROC  
ATOM   3338  HN  ILE P  93      17.134   3.046  -6.382  0.00  0.00      PROC  
ATOM   3339  CA  ILE P  93      17.868   1.430  -5.395  0.00  0.00      PROC  
ATOM   3340  HA  ILE P  93      17.767   1.270  -4.332  0.00  0.00      PROC  
ATOM   3341  CB  ILE P  93      16.789   0.536  -6.039  0.00  0.00      PROC  
ATOM   3342  HB  ILE P  93      16.779   0.650  -7.144  0.00  0.00      PROC  
ATOM   3343  CG2 ILE P  93      17.110  -0.975  -5.710  0.00  0.00      PROC  
ATOM   3344 HG21 ILE P  93      16.243  -1.527  -6.131  0.00  0.00      PROC  
ATOM   3345 HG22 ILE P  93      17.300  -1.149  -4.629  0.00  0.00      PROC  
ATOM   3346 HG23 ILE P  93      18.084  -1.233  -6.177  0.00  0.00      PROC  
ATOM   3347  CG1 ILE P  93      15.421   0.893  -5.437  0.00  0.00      PROC  
ATOM   3348 HG11 ILE P  93      14.685   0.325  -6.045  0.00  0.00      PROC  
ATOM   3349 HG12 ILE P  93      15.272   1.946  -5.757  0.00  0.00      PROC  
ATOM   3350  CD  ILE P  93      15.308   0.766  -3.907  0.00  0.00      PROC  
ATOM   3351  HD1 ILE P  93      14.350   1.167  -3.513  0.00  0.00      PROC  
ATOM   3352  HD2 ILE P  93      16.030   1.487  -3.469  0.00  0.00      PROC  
ATOM   3353  HD3 ILE P  93      15.392  -0.285  -3.557  0.00  0.00      PROC  
ATOM   3354  C   ILE P  93      19.202   0.990  -5.783  0.00  0.00      PROC  
ATOM   3355  O   ILE P  93      19.885   0.294  -4.974  0.00  0.00      PROC  
ATOM   3356  N   LEU P  94      19.704   1.483  -6.849  0.00  0.00      PROC  
ATOM   3357  HN  LEU P  94      19.165   2.039  -7.477  0.00  0.00      PROC  
ATOM   3358  CA  LEU P  94      21.027   1.062  -7.255  0.00  0.00      PROC  
ATOM   3359  HA  LEU P  94      21.005  -0.018  -7.244  0.00  0.00      PROC  
ATOM   3360  CB  LEU P  94      21.262   1.488  -8.671  0.00  0.00      PROC  
ATOM   3361  HB1 LEU P  94      21.207   2.598  -8.680  0.00  0.00      PROC  
ATOM   3362  HB2 LEU P  94      20.410   1.107  -9.274  0.00  0.00      PROC  
ATOM   3363  CG  LEU P  94      22.535   1.253  -9.513  0.00  0.00      PROC  
ATOM   3364  HG  LEU P  94      23.328   1.874  -9.042  0.00  0.00      PROC  
ATOM   3365  CD1 LEU P  94      23.048  -0.231  -9.432  0.00  0.00      PROC  
ATOM   3366 HD11 LEU P  94      23.048  -0.597  -8.383  0.00  0.00      PROC  
ATOM   3367 HD12 LEU P  94      24.047  -0.497  -9.840  0.00  0.00      PROC  
ATOM   3368 HD13 LEU P  94      22.371  -0.907  -9.996  0.00  0.00      PROC  
ATOM   3369  CD2 LEU P  94      22.369   1.610 -10.955  0.00  0.00      PROC  
ATOM   3370 HD21 LEU P  94      23.354   1.450 -11.444  0.00  0.00      PROC  
ATOM   3371 HD22 LEU P  94      22.090   2.680 -11.069  0.00  0.00      PROC  
ATOM   3372 HD23 LEU P  94      21.631   1.008 -11.526  0.00  0.00      PROC  
ATOM   3373  C   LEU P  94      22.223   1.562  -6.424  0.00  0.00      PROC  
ATOM   3374  O   LEU P  94      23.205   0.882  -6.145  0.00  0.00      PROC  
ATOM   3375  N   LYS P  95      22.052   2.832  -5.895  0.00  0.00      PROC  
ATOM   3376  HN  LYS P  95      21.148   3.226  -6.048  0.00  0.00      PROC  
ATOM   3377  CA  LYS P  95      22.936   3.466  -4.902  0.00  0.00      PROC  
ATOM   3378  HA  LYS P  95      23.912   3.405  -5.360  0.00  0.00      PROC  
ATOM   3379  CB  LYS P  95      22.709   4.982  -4.651  0.00  0.00      PROC  
ATOM   3380  HB1 LYS P  95      23.233   5.298  -3.724  0.00  0.00      PROC  
ATOM   3381  HB2 LYS P  95      21.617   5.161  -4.549  0.00  0.00      PROC  
ATOM   3382  CG  LYS P  95      23.106   5.990  -5.733  0.00  0.00      PROC  
ATOM   3383  HG1 LYS P  95      22.615   5.705  -6.688  0.00  0.00      PROC  
ATOM   3384  HG2 LYS P  95      24.196   5.804  -5.844  0.00  0.00      PROC  
ATOM   3385  CD  LYS P  95      22.770   7.390  -5.264  0.00  0.00      PROC  
ATOM   3386  HD1 LYS P  95      23.428   7.624  -4.401  0.00  0.00      PROC  
ATOM   3387  HD2 LYS P  95      21.708   7.414  -4.940  0.00  0.00      PROC  
ATOM   3388  CE  LYS P  95      23.161   8.425  -6.285  0.00  0.00      PROC  
ATOM   3389  HE1 LYS P  95      22.828   8.013  -7.261  0.00  0.00      PROC  
ATOM   3390  HE2 LYS P  95      24.239   8.678  -6.194  0.00  0.00      PROC  
ATOM   3391  NZ  LYS P  95      22.489   9.745  -6.105  0.00  0.00      PROC  
ATOM   3392  HZ1 LYS P  95      22.877  10.169  -5.238  0.00  0.00      PROC  
ATOM   3393  HZ2 LYS P  95      21.455   9.756  -5.991  0.00  0.00      PROC  
ATOM   3394  HZ3 LYS P  95      22.742  10.381  -6.887  0.00  0.00      PROC  
ATOM   3395  C   LYS P  95      23.012   2.724  -3.587  0.00  0.00      PROC  
ATOM   3396  O   LYS P  95      24.026   2.609  -2.917  0.00  0.00      PROC  
ATOM   3397  N   LYS P  96      21.880   2.059  -3.289  0.00  0.00      PROC  
ATOM   3398  HN  LYS P  96      21.004   2.129  -3.760  0.00  0.00      PROC  
ATOM   3399  CA  LYS P  96      21.720   1.170  -2.108  0.00  0.00      PROC  
ATOM   3400  HA  LYS P  96      22.254   1.690  -1.327  0.00  0.00      PROC  
ATOM   3401  CB  LYS P  96      20.149   0.985  -1.721  0.00  0.00      PROC  
ATOM   3402  HB1 LYS P  96      19.594   0.807  -2.667  0.00  0.00      PROC  
ATOM   3403  HB2 LYS P  96      19.772   1.963  -1.354  0.00  0.00      PROC  
ATOM   3404  CG  LYS P  96      19.910  -0.073  -0.626  0.00  0.00      PROC  
ATOM   3405  HG1 LYS P  96      20.865  -0.241  -0.084  0.00  0.00      PROC  
ATOM   3406  HG2 LYS P  96      19.764  -1.097  -1.030  0.00  0.00      PROC  
ATOM   3407  CD  LYS P  96      18.689   0.239   0.316  0.00  0.00      PROC  
ATOM   3408  HD1 LYS P  96      17.753   0.272  -0.281  0.00  0.00      PROC  
ATOM   3409  HD2 LYS P  96      18.949   1.259   0.669  0.00  0.00      PROC  
ATOM   3410  CE  LYS P  96      18.535  -0.717   1.488  0.00  0.00      PROC  
ATOM   3411  HE1 LYS P  96      19.429  -0.758   2.146  0.00  0.00      PROC  
ATOM   3412  HE2 LYS P  96      18.278  -1.726   1.099  0.00  0.00      PROC  
ATOM   3413  NZ  LYS P  96      17.568  -0.272   2.364  0.00  0.00      PROC  
ATOM   3414  HZ1 LYS P  96      16.649  -0.339   1.882  0.00  0.00      PROC  
ATOM   3415  HZ2 LYS P  96      17.700   0.731   2.607  0.00  0.00      PROC  
ATOM   3416  HZ3 LYS P  96      17.613  -0.876   3.209  0.00  0.00      PROC  
ATOM   3417  C   LYS P  96      22.411  -0.061  -2.330  0.00  0.00      PROC  
ATOM   3418  O   LYS P  96      23.035  -0.567  -1.396  0.00  0.00      PROC  
ATOM   3419  N   GLN P  97      22.440  -0.584  -3.617  0.00  0.00      PROC  
ATOM   3420  HN  GLN P  97      21.922  -0.194  -4.374  0.00  0.00      PROC  
ATOM   3421  CA  GLN P  97      23.148  -1.822  -3.836  0.00  0.00      PROC  
ATOM   3422  HA  GLN P  97      22.873  -2.476  -3.022  0.00  0.00      PROC  
ATOM   3423  CB  GLN P  97      22.866  -2.448  -5.272  0.00  0.00      PROC  
ATOM   3424  HB1 GLN P  97      23.494  -3.344  -5.462  0.00  0.00      PROC  
ATOM   3425  HB2 GLN P  97      23.022  -1.641  -6.020  0.00  0.00      PROC  
ATOM   3426  CG  GLN P  97      21.340  -2.741  -5.470  0.00  0.00      PROC  
ATOM   3427  HG1 GLN P  97      21.227  -3.596  -6.171  0.00  0.00      PROC  
ATOM   3428  HG2 GLN P  97      20.940  -1.818  -5.940  0.00  0.00      PROC  
ATOM   3429  CD  GLN P  97      20.628  -3.183  -4.200  0.00  0.00      PROC  
ATOM   3430  OE1 GLN P  97      20.795  -4.288  -3.711  0.00  0.00      PROC  
ATOM   3431  NE2 GLN P  97      19.871  -2.211  -3.568  0.00  0.00      PROC  
ATOM   3432 HE21 GLN P  97      19.768  -1.392  -4.132  0.00  0.00      PROC  
ATOM   3433 HE22 GLN P  97      19.285  -2.571  -2.842  0.00  0.00      PROC  
ATOM   3434  C   GLN P  97      24.687  -1.681  -3.808  0.00  0.00      PROC  
ATOM   3435  O   GLN P  97      25.456  -2.520  -3.348  0.00  0.00      PROC  
ATOM   3436  N   GLN P  98      25.151  -0.503  -4.178  0.00  0.00      PROC  
ATOM   3437  HN  GLN P  98      24.590   0.167  -4.657  0.00  0.00      PROC  
ATOM   3438  CA  GLN P  98      26.497   0.043  -3.904  0.00  0.00      PROC  
ATOM   3439  HA  GLN P  98      27.199  -0.672  -4.307  0.00  0.00      PROC  
ATOM   3440  CB  GLN P  98      26.814   1.426  -4.531  0.00  0.00      PROC  
ATOM   3441  HB1 GLN P  98      27.790   1.903  -4.299  0.00  0.00      PROC  
ATOM   3442  HB2 GLN P  98      26.048   2.139  -4.159  0.00  0.00      PROC  
ATOM   3443  CG  GLN P  98      26.715   1.271  -6.057  0.00  0.00      PROC  
ATOM   3444  HG1 GLN P  98      26.662   2.294  -6.488  0.00  0.00      PROC  
ATOM   3445  HG2 GLN P  98      25.789   0.749  -6.378  0.00  0.00      PROC  
ATOM   3446  CD  GLN P  98      27.914   0.533  -6.634  0.00  0.00      PROC  
ATOM   3447  OE1 GLN P  98      27.854  -0.664  -7.011  0.00  0.00      PROC  
ATOM   3448  NE2 GLN P  98      29.082   1.285  -6.768  0.00  0.00      PROC  
ATOM   3449 HE21 GLN P  98      29.959   0.891  -7.044  0.00  0.00      PROC  
ATOM   3450 HE22 GLN P  98      29.020   2.250  -6.515  0.00  0.00      PROC  
ATOM   3451  C   GLN P  98      26.975   0.200  -2.479  0.00  0.00      PROC  
ATOM   3452  O   GLN P  98      28.031  -0.385  -2.124  0.00  0.00      PROC  
ATOM   3453  N   ALA P  99      26.076   0.800  -1.634  0.00  0.00      PROC  
ATOM   3454  HN  ALA P  99      25.334   1.351  -2.008  0.00  0.00      PROC  
ATOM   3455  CA  ALA P  99      26.285   0.815  -0.156  0.00  0.00      PROC  
ATOM   3456  HA  ALA P  99      27.221   1.312   0.051  0.00  0.00      PROC  
ATOM   3457  CB  ALA P  99      25.125   1.560   0.518  0.00  0.00      PROC  
ATOM   3458  HB1 ALA P  99      24.102   1.266   0.200  0.00  0.00      PROC  
ATOM   3459  HB2 ALA P  99      25.139   2.630   0.219  0.00  0.00      PROC  
ATOM   3460  HB3 ALA P  99      25.234   1.612   1.623  0.00  0.00      PROC  
ATOM   3461  C   ALA P  99      26.414  -0.566   0.470  0.00  0.00      PROC  
ATOM   3462  O   ALA P  99      27.371  -0.800   1.242  0.00  0.00      PROC  
ATOM   3463  N   ALA P 100      25.447  -1.436   0.007  0.00  0.00      PROC  
ATOM   3464  HN  ALA P 100      24.652  -1.176  -0.534  0.00  0.00      PROC  
ATOM   3465  CA  ALA P 100      25.381  -2.886   0.408  0.00  0.00      PROC  
ATOM   3466  HA  ALA P 100      25.145  -2.990   1.457  0.00  0.00      PROC  
ATOM   3467  CB  ALA P 100      24.179  -3.511  -0.272  0.00  0.00      PROC  
ATOM   3468  HB1 ALA P 100      24.003  -4.555   0.063  0.00  0.00      PROC  
ATOM   3469  HB2 ALA P 100      24.246  -3.594  -1.378  0.00  0.00      PROC  
ATOM   3470  HB3 ALA P 100      23.289  -2.940   0.071  0.00  0.00      PROC  
ATOM   3471  C   ALA P 100      26.613  -3.705   0.118  0.00  0.00      PROC  
ATOM   3472  O   ALA P 100      27.016  -4.574   0.907  0.00  0.00      PROC  
ATOM   3473  N   LEU P 101      27.273  -3.387  -0.968  0.00  0.00      PROC  
ATOM   3474  HN  LEU P 101      26.769  -2.772  -1.570  0.00  0.00      PROC  
ATOM   3475  CA  LEU P 101      28.446  -4.022  -1.507  0.00  0.00      PROC  
ATOM   3476  HA  LEU P 101      28.300  -5.000  -1.073  0.00  0.00      PROC  
ATOM   3477  CB  LEU P 101      28.250  -3.986  -3.075  0.00  0.00      PROC  
ATOM   3478  HB1 LEU P 101      29.236  -4.267  -3.503  0.00  0.00      PROC  
ATOM   3479  HB2 LEU P 101      28.007  -2.946  -3.381  0.00  0.00      PROC  
ATOM   3480  CG  LEU P 101      27.287  -5.076  -3.635  0.00  0.00      PROC  
ATOM   3481  HG  LEU P 101      26.289  -5.051  -3.148  0.00  0.00      PROC  
ATOM   3482  CD1 LEU P 101      27.204  -4.641  -5.125  0.00  0.00      PROC  
ATOM   3483 HD11 LEU P 101      28.144  -4.803  -5.695  0.00  0.00      PROC  
ATOM   3484 HD12 LEU P 101      26.967  -3.565  -5.265  0.00  0.00      PROC  
ATOM   3485 HD13 LEU P 101      26.489  -5.280  -5.685  0.00  0.00      PROC  
ATOM   3486  CD2 LEU P 101      27.886  -6.497  -3.618  0.00  0.00      PROC  
ATOM   3487 HD21 LEU P 101      27.808  -7.136  -4.523  0.00  0.00      PROC  
ATOM   3488 HD22 LEU P 101      27.392  -7.103  -2.829  0.00  0.00      PROC  
ATOM   3489 HD23 LEU P 101      28.957  -6.279  -3.418  0.00  0.00      PROC  
ATOM   3490  C   LEU P 101      29.769  -3.349  -1.063  0.00  0.00      PROC  
ATOM   3491  O   LEU P 101      30.839  -3.872  -1.465  0.00  0.00      PROC  
ATOM   3492  N   GLU P 102      29.767  -2.213  -0.249  0.00  0.00      PROC  
ATOM   3493  HN  GLU P 102      28.868  -1.898   0.045  0.00  0.00      PROC  
ATOM   3494  CA  GLU P 102      30.950  -1.421   0.192  0.00  0.00      PROC  
ATOM   3495  HA  GLU P 102      30.547  -0.679   0.866  0.00  0.00      PROC  
ATOM   3496  CB  GLU P 102      31.975  -2.406   0.846  0.00  0.00      PROC  
ATOM   3497  HB1 GLU P 102      32.452  -2.938  -0.005  0.00  0.00      PROC  
ATOM   3498  HB2 GLU P 102      31.334  -3.096   1.436  0.00  0.00      PROC  
ATOM   3499  CG  GLU P 102      33.076  -1.773   1.754  0.00  0.00      PROC  
ATOM   3500  HG1 GLU P 102      32.554  -1.051   2.418  0.00  0.00      PROC  
ATOM   3501  HG2 GLU P 102      33.698  -1.093   1.133  0.00  0.00      PROC  
ATOM   3502  CD  GLU P 102      33.818  -2.846   2.516  0.00  0.00      PROC  
ATOM   3503  OE1 GLU P 102      33.738  -2.789   3.734  0.00  0.00      PROC  
ATOM   3504  OE2 GLU P 102      34.484  -3.752   1.951  0.00  0.00      PROC  
ATOM   3505  C   GLU P 102      31.551  -0.640  -0.969  0.00  0.00      PROC  
ATOM   3506  O   GLU P 102      32.590   0.018  -0.904  0.00  0.00      PROC  
ATOM   3507  N   ARG P 103      30.877  -0.745  -2.142  0.00  0.00      PROC  
ATOM   3508  HN  ARG P 103      29.988  -1.191  -2.075  0.00  0.00      PROC  
ATOM   3509  CA  ARG P 103      31.185  -0.096  -3.370  0.00  0.00      PROC  
ATOM   3510  HA  ARG P 103      32.252  -0.098  -3.540  0.00  0.00      PROC  
ATOM   3511  CB  ARG P 103      30.506  -0.824  -4.592  0.00  0.00      PROC  
ATOM   3512  HB1 ARG P 103      30.663  -0.230  -5.518  0.00  0.00      PROC  
ATOM   3513  HB2 ARG P 103      29.408  -0.944  -4.468  0.00  0.00      PROC  
ATOM   3514  CG  ARG P 103      31.081  -2.276  -4.801  0.00  0.00      PROC  
ATOM   3515  HG1 ARG P 103      30.509  -2.708  -5.650  0.00  0.00      PROC  
ATOM   3516  HG2 ARG P 103      30.888  -2.940  -3.932  0.00  0.00      PROC  
ATOM   3517  CD  ARG P 103      32.613  -2.357  -5.163  0.00  0.00      PROC  
ATOM   3518  HD1 ARG P 103      33.235  -1.864  -4.386  0.00  0.00      PROC  
ATOM   3519  HD2 ARG P 103      32.897  -1.835  -6.102  0.00  0.00      PROC  
ATOM   3520  NE  ARG P 103      32.918  -3.779  -5.391  0.00  0.00      PROC  
ATOM   3521  HE  ARG P 103      32.176  -4.432  -5.245  0.00  0.00      PROC  
ATOM   3522  CZ  ARG P 103      33.890  -4.251  -6.152  0.00  0.00      PROC  
ATOM   3523  NH1 ARG P 103      34.928  -3.570  -6.607  0.00  0.00      PROC  
ATOM   3524 HH11 ARG P 103      35.063  -2.612  -6.357  0.00  0.00      PROC  
ATOM   3525 HH12 ARG P 103      35.603  -4.157  -7.055  0.00  0.00      PROC  
ATOM   3526  NH2 ARG P 103      33.905  -5.533  -6.529  0.00  0.00      PROC  
ATOM   3527 HH21 ARG P 103      33.197  -6.149  -6.183  0.00  0.00      PROC  
ATOM   3528 HH22 ARG P 103      34.713  -5.925  -6.968  0.00  0.00      PROC  
ATOM   3529  C   ARG P 103      30.777   1.349  -3.329  0.00  0.00      PROC  
ATOM   3530  O   ARG P 103      29.899   1.733  -2.563  0.00  0.00      PROC  
ATOM   3531  N   THR P 104      31.469   2.301  -3.984  0.00  0.00      PROC  
ATOM   3532  HN  THR P 104      32.214   2.070  -4.606  0.00  0.00      PROC  
ATOM   3533  CA  THR P 104      31.164   3.724  -3.956  0.00  0.00      PROC  
ATOM   3534  HA  THR P 104      31.381   3.983  -2.930  0.00  0.00      PROC  
ATOM   3535  CB  THR P 104      32.136   4.568  -4.850  0.00  0.00      PROC  
ATOM   3536  HB  THR P 104      31.847   5.639  -4.913  0.00  0.00      PROC  
ATOM   3537  OG1 THR P 104      32.212   4.094  -6.182  0.00  0.00      PROC  
ATOM   3538  HG1 THR P 104      31.313   4.244  -6.482  0.00  0.00      PROC  
ATOM   3539  CG2 THR P 104      33.592   4.485  -4.372  0.00  0.00      PROC  
ATOM   3540 HG21 THR P 104      33.668   4.848  -3.324  0.00  0.00      PROC  
ATOM   3541 HG22 THR P 104      34.262   5.103  -5.007  0.00  0.00      PROC  
ATOM   3542 HG23 THR P 104      33.920   3.424  -4.337  0.00  0.00      PROC  
ATOM   3543  C   THR P 104      29.795   4.227  -4.311  0.00  0.00      PROC  
ATOM   3544  O   THR P 104      29.068   3.740  -5.198  0.00  0.00      PROC  
ATOM   3545  N   VAL P 105      29.282   5.260  -3.595  0.00  0.00      PROC  
ATOM   3546  HN  VAL P 105      29.808   5.705  -2.875  0.00  0.00      PROC  
ATOM   3547  CA  VAL P 105      27.965   5.905  -3.921  0.00  0.00      PROC  
ATOM   3548  HA  VAL P 105      27.424   5.278  -4.614  0.00  0.00      PROC  
ATOM   3549  CB  VAL P 105      27.060   6.069  -2.720  0.00  0.00      PROC  
ATOM   3550  HB  VAL P 105      27.546   6.630  -1.893  0.00  0.00      PROC  
ATOM   3551  CG1 VAL P 105      25.812   6.864  -3.108  0.00  0.00      PROC  
ATOM   3552 HG11 VAL P 105      25.145   7.063  -2.241  0.00  0.00      PROC  
ATOM   3553 HG12 VAL P 105      25.230   6.275  -3.848  0.00  0.00      PROC  
ATOM   3554 HG13 VAL P 105      25.924   7.857  -3.594  0.00  0.00      PROC  
ATOM   3555  CG2 VAL P 105      26.637   4.665  -2.169  0.00  0.00      PROC  
ATOM   3556 HG21 VAL P 105      27.395   4.096  -1.590  0.00  0.00      PROC  
ATOM   3557 HG22 VAL P 105      26.153   4.188  -3.048  0.00  0.00      PROC  
ATOM   3558 HG23 VAL P 105      25.920   4.852  -1.341  0.00  0.00      PROC  
ATOM   3559  C   VAL P 105      28.347   7.223  -4.499  0.00  0.00      PROC  
ATOM   3560  O   VAL P 105      28.735   8.159  -3.768  0.00  0.00      PROC  
ATOM   3561  N   HSD P 106      28.306   7.304  -5.843  0.00  0.00      PROC  
ATOM   3562  HN  HSD P 106      28.089   6.484  -6.367  0.00  0.00      PROC  
ATOM   3563  CA  HSD P 106      28.725   8.481  -6.590  0.00  0.00      PROC  
ATOM   3564  HA  HSD P 106      29.759   8.630  -6.315  0.00  0.00      PROC  
ATOM   3565  CB  HSD P 106      28.669   8.140  -8.061  0.00  0.00      PROC  
ATOM   3566  HB1 HSD P 106      27.724   7.697  -8.444  0.00  0.00      PROC  
ATOM   3567  HB2 HSD P 106      29.390   7.307  -8.205  0.00  0.00      PROC  
ATOM   3568  ND1 HSD P 106      28.383  10.007  -9.752  0.00  0.00      PROC  
ATOM   3569  HD1 HSD P 106      27.386  10.078  -9.773  0.00  0.00      PROC  
ATOM   3570  CG  HSD P 106      29.192   9.162  -8.976  0.00  0.00      PROC  
ATOM   3571  CE1 HSD P 106      29.208  10.652 -10.609  0.00  0.00      PROC  
ATOM   3572  HE1 HSD P 106      28.829  11.400 -11.304  0.00  0.00      PROC  
ATOM   3573  NE2 HSD P 106      30.484  10.280 -10.460  0.00  0.00      PROC  
ATOM   3574  CD2 HSD P 106      30.450   9.364  -9.481  0.00  0.00      PROC  
ATOM   3575  HD2 HSD P 106      31.356   8.994  -9.017  0.00  0.00      PROC  
ATOM   3576  C   HSD P 106      27.865   9.695  -6.335  0.00  0.00      PROC  
ATOM   3577  O   HSD P 106      26.667   9.575  -6.251  0.00  0.00      PROC  
ATOM   3578  N   PRO P 107      28.417  10.982  -6.207  0.00  0.00      PROC  
ATOM   3579  CD  PRO P 107      29.853  11.263  -6.252  0.00  0.00      PROC  
ATOM   3580  HD1 PRO P 107      30.309  10.918  -7.205  0.00  0.00      PROC  
ATOM   3581  HD2 PRO P 107      30.408  10.793  -5.412  0.00  0.00      PROC  
ATOM   3582  CA  PRO P 107      27.602  12.041  -5.652  0.00  0.00      PROC  
ATOM   3583  HA  PRO P 107      27.061  11.517  -4.878  0.00  0.00      PROC  
ATOM   3584  CB  PRO P 107      28.669  12.968  -5.065  0.00  0.00      PROC  
ATOM   3585  HB1 PRO P 107      28.853  12.689  -4.006  0.00  0.00      PROC  
ATOM   3586  HB2 PRO P 107      28.302  14.016  -5.013  0.00  0.00      PROC  
ATOM   3587  CG  PRO P 107      29.938  12.783  -5.972  0.00  0.00      PROC  
ATOM   3588  HG1 PRO P 107      29.756  13.288  -6.945  0.00  0.00      PROC  
ATOM   3589  HG2 PRO P 107      30.871  13.111  -5.467  0.00  0.00      PROC  
ATOM   3590  C   PRO P 107      26.602  12.741  -6.486  0.00  0.00      PROC  
ATOM   3591  O   PRO P 107      26.386  13.971  -6.289  0.00  0.00      PROC  
ATOM   3592  N   ASN P 108      26.054  12.213  -7.584  0.00  0.00      PROC  
ATOM   3593  HN  ASN P 108      26.403  11.315  -7.841  0.00  0.00      PROC  
ATOM   3594  CA  ASN P 108      25.114  12.855  -8.431  0.00  0.00      PROC  
ATOM   3595  HA  ASN P 108      25.016  13.891  -8.142  0.00  0.00      PROC  
ATOM   3596  CB  ASN P 108      25.509  13.004 -10.004  0.00  0.00      PROC  
ATOM   3597  HB1 ASN P 108      24.706  13.448 -10.631  0.00  0.00      PROC  
ATOM   3598  HB2 ASN P 108      25.599  11.930 -10.274  0.00  0.00      PROC  
ATOM   3599  CG  ASN P 108      26.725  13.843 -10.283  0.00  0.00      PROC  
ATOM   3600  OD1 ASN P 108      27.685  13.296 -10.809  0.00  0.00      PROC  
ATOM   3601  ND2 ASN P 108      26.724  15.094  -9.862  0.00  0.00      PROC  
ATOM   3602 HD21 ASN P 108      25.997  15.606  -9.404  0.00  0.00      PROC  
ATOM   3603 HD22 ASN P 108      27.456  15.722 -10.129  0.00  0.00      PROC  
ATOM   3604  C   ASN P 108      23.704  12.175  -8.286  0.00  0.00      PROC  
ATOM   3605  OT1 ASN P 108      22.774  12.992  -8.303  0.00  0.00      PROC  
ATOM   3606  OT2 ASN P 108      23.432  10.945  -8.286  0.00  0.00      PROC  
END
