# Supplementary material for: Mapping the Interactions Among Class IIa Histone Deacetylases and Myocyte Enhancer Factor 2s
Source: J Chem Inf Model. 2025 Jun 6;65(12):6249–60. doi: 10.1021/acs.jcim.5c00858 (PMC12199305; doi:10.1021/acs.jcim.5c00858)
Supplement: Supplementary file 2 [file ci5c00858_si_002.zip › PDB_structures/HDAC7_MEF2C.pdb]

CRYST1   82.613   82.613   82.613  90.00  90.00  90.00 P 1           1
ATOM      1  N   GLY P   2      -5.602   8.354 -30.700  0.00  0.00      PROA  
ATOM      2  HT1 GLY P   2      -4.615   8.184 -30.419  0.00  0.00      PROA  
ATOM      3  HT2 GLY P   2      -5.595   8.737 -31.667  0.00  0.00      PROA  
ATOM      4  HT3 GLY P   2      -6.090   7.438 -30.638  0.00  0.00      PROA  
ATOM      5  CA  GLY P   2      -6.226   9.248 -29.662  0.00  0.00      PROA  
ATOM      6  HA1 GLY P   2      -7.253   9.371 -29.974  0.00  0.00      PROA  
ATOM      7  HA2 GLY P   2      -5.636  10.152 -29.642  0.00  0.00      PROA  
ATOM      8  C   GLY P   2      -6.219   8.508 -28.359  0.00  0.00      PROA  
ATOM      9  O   GLY P   2      -5.952   7.310 -28.343  0.00  0.00      PROA  
ATOM     10  N   ARG P   3      -6.607   9.128 -27.228  0.00  0.00      PROA  
ATOM     11  HN  ARG P   3      -6.862  10.091 -27.188  0.00  0.00      PROA  
ATOM     12  CA  ARG P   3      -6.955   8.266 -26.098  0.00  0.00      PROA  
ATOM     13  HA  ARG P   3      -7.528   7.423 -26.455  0.00  0.00      PROA  
ATOM     14  CB  ARG P   3      -5.713   7.721 -25.301  0.00  0.00      PROA  
ATOM     15  HB1 ARG P   3      -5.169   7.049 -25.998  0.00  0.00      PROA  
ATOM     16  HB2 ARG P   3      -6.085   7.223 -24.381  0.00  0.00      PROA  
ATOM     17  CG  ARG P   3      -4.752   8.912 -24.919  0.00  0.00      PROA  
ATOM     18  HG1 ARG P   3      -5.278   9.581 -24.204  0.00  0.00      PROA  
ATOM     19  HG2 ARG P   3      -4.401   9.491 -25.800  0.00  0.00      PROA  
ATOM     20  CD  ARG P   3      -3.472   8.359 -24.175  0.00  0.00      PROA  
ATOM     21  HD1 ARG P   3      -2.868   7.727 -24.861  0.00  0.00      PROA  
ATOM     22  HD2 ARG P   3      -3.815   7.906 -23.220  0.00  0.00      PROA  
ATOM     23  NE  ARG P   3      -2.745   9.648 -23.783  0.00  0.00      PROA  
ATOM     24  HE  ARG P   3      -3.233  10.512 -23.659  0.00  0.00      PROA  
ATOM     25  CZ  ARG P   3      -1.427   9.670 -23.596  0.00  0.00      PROA  
ATOM     26  NH1 ARG P   3      -0.647   8.637 -23.662  0.00  0.00      PROA  
ATOM     27 HH11 ARG P   3      -1.203   7.808 -23.599  0.00  0.00      PROA  
ATOM     28 HH12 ARG P   3       0.186   8.680 -23.111  0.00  0.00      PROA  
ATOM     29  NH2 ARG P   3      -0.927  10.807 -23.128  0.00  0.00      PROA  
ATOM     30 HH21 ARG P   3      -1.535  11.547 -22.840  0.00  0.00      PROA  
ATOM     31 HH22 ARG P   3       0.052  10.944 -23.281  0.00  0.00      PROA  
ATOM     32  C   ARG P   3      -7.847   9.012 -25.140  0.00  0.00      PROA  
ATOM     33  O   ARG P   3      -8.173  10.194 -25.195  0.00  0.00      PROA  
ATOM     34  N   LYS P   4      -8.528   8.180 -24.339  0.00  0.00      PROA  
ATOM     35  HN  LYS P   4      -8.317   7.206 -24.375  0.00  0.00      PROA  
ATOM     36  CA  LYS P   4      -9.712   8.661 -23.655  0.00  0.00      PROA  
ATOM     37  HA  LYS P   4     -10.280   9.257 -24.354  0.00  0.00      PROA  
ATOM     38  CB  LYS P   4     -10.734   7.468 -23.276  0.00  0.00      PROA  
ATOM     39  HB1 LYS P   4     -11.019   7.018 -24.251  0.00  0.00      PROA  
ATOM     40  HB2 LYS P   4     -11.621   8.012 -22.885  0.00  0.00      PROA  
ATOM     41  CG  LYS P   4     -10.304   6.408 -22.224  0.00  0.00      PROA  
ATOM     42  HG1 LYS P   4     -10.257   7.006 -21.290  0.00  0.00      PROA  
ATOM     43  HG2 LYS P   4      -9.297   6.052 -22.531  0.00  0.00      PROA  
ATOM     44  CD  LYS P   4     -11.134   5.181 -22.040  0.00  0.00      PROA  
ATOM     45  HD1 LYS P   4     -10.649   4.596 -21.230  0.00  0.00      PROA  
ATOM     46  HD2 LYS P   4     -11.128   4.623 -23.000  0.00  0.00      PROA  
ATOM     47  CE  LYS P   4     -12.573   5.527 -21.757  0.00  0.00      PROA  
ATOM     48  HE1 LYS P   4     -13.002   5.987 -22.672  0.00  0.00      PROA  
ATOM     49  HE2 LYS P   4     -12.647   6.105 -20.811  0.00  0.00      PROA  
ATOM     50  NZ  LYS P   4     -13.298   4.272 -21.432  0.00  0.00      PROA  
ATOM     51  HZ1 LYS P   4     -14.248   4.451 -21.047  0.00  0.00      PROA  
ATOM     52  HZ2 LYS P   4     -12.807   3.615 -20.793  0.00  0.00      PROA  
ATOM     53  HZ3 LYS P   4     -13.522   3.813 -22.338  0.00  0.00      PROA  
ATOM     54  C   LYS P   4      -9.410   9.484 -22.384  0.00  0.00      PROA  
ATOM     55  O   LYS P   4      -8.562   9.118 -21.548  0.00  0.00      PROA  
ATOM     56  N   LYS P   5     -10.204  10.572 -22.169  0.00  0.00      PROA  
ATOM     57  HN  LYS P   5     -10.804  10.933 -22.878  0.00  0.00      PROA  
ATOM     58  CA  LYS P   5     -10.166  11.292 -20.923  0.00  0.00      PROA  
ATOM     59  HA  LYS P   5      -9.145  11.626 -20.811  0.00  0.00      PROA  
ATOM     60  CB  LYS P   5     -10.978  12.624 -21.157  0.00  0.00      PROA  
ATOM     61  HB1 LYS P   5     -10.380  13.155 -21.928  0.00  0.00      PROA  
ATOM     62  HB2 LYS P   5     -11.032  13.333 -20.304  0.00  0.00      PROA  
ATOM     63  CG  LYS P   5     -12.389  12.388 -21.717  0.00  0.00      PROA  
ATOM     64  HG1 LYS P   5     -12.889  11.650 -21.053  0.00  0.00      PROA  
ATOM     65  HG2 LYS P   5     -12.362  11.868 -22.698  0.00  0.00      PROA  
ATOM     66  CD  LYS P   5     -13.247  13.658 -21.887  0.00  0.00      PROA  
ATOM     67  HD1 LYS P   5     -14.184  13.305 -22.368  0.00  0.00      PROA  
ATOM     68  HD2 LYS P   5     -12.707  14.470 -22.419  0.00  0.00      PROA  
ATOM     69  CE  LYS P   5     -13.597  14.389 -20.499  0.00  0.00      PROA  
ATOM     70  HE1 LYS P   5     -12.676  14.749 -19.993  0.00  0.00      PROA  
ATOM     71  HE2 LYS P   5     -14.128  13.630 -19.885  0.00  0.00      PROA  
ATOM     72  NZ  LYS P   5     -14.575  15.493 -20.763  0.00  0.00      PROA  
ATOM     73  HZ1 LYS P   5     -15.535  15.127 -20.926  0.00  0.00      PROA  
ATOM     74  HZ2 LYS P   5     -14.228  16.061 -21.562  0.00  0.00      PROA  
ATOM     75  HZ3 LYS P   5     -14.604  16.035 -19.876  0.00  0.00      PROA  
ATOM     76  C   LYS P   5     -10.522  10.541 -19.606  0.00  0.00      PROA  
ATOM     77  O   LYS P   5     -11.318   9.618 -19.657  0.00  0.00      PROA  
ATOM     78  N   ILE P   6      -9.908  10.859 -18.501  0.00  0.00      PROA  
ATOM     79  HN  ILE P   6      -9.192  11.552 -18.525  0.00  0.00      PROA  
ATOM     80  CA  ILE P   6     -10.065  10.417 -17.167  0.00  0.00      PROA  
ATOM     81  HA  ILE P   6     -10.926   9.766 -17.212  0.00  0.00      PROA  
ATOM     82  CB  ILE P   6      -9.029   9.500 -16.548  0.00  0.00      PROA  
ATOM     83  HB  ILE P   6      -9.234   9.391 -15.461  0.00  0.00      PROA  
ATOM     84  CG2 ILE P   6      -9.294   8.080 -17.063  0.00  0.00      PROA  
ATOM     85 HG21 ILE P   6      -9.468   8.143 -18.159  0.00  0.00      PROA  
ATOM     86 HG22 ILE P   6     -10.199   7.591 -16.645  0.00  0.00      PROA  
ATOM     87 HG23 ILE P   6      -8.397   7.438 -16.929  0.00  0.00      PROA  
ATOM     88  CG1 ILE P   6      -7.525   9.954 -16.752  0.00  0.00      PROA  
ATOM     89 HG11 ILE P   6      -7.699  10.931 -17.251  0.00  0.00      PROA  
ATOM     90 HG12 ILE P   6      -6.975   9.291 -17.454  0.00  0.00      PROA  
ATOM     91  CD  ILE P   6      -6.708  10.029 -15.509  0.00  0.00      PROA  
ATOM     92  HD1 ILE P   6      -6.861  10.902 -14.839  0.00  0.00      PROA  
ATOM     93  HD2 ILE P   6      -5.626  10.029 -15.760  0.00  0.00      PROA  
ATOM     94  HD3 ILE P   6      -6.916   9.149 -14.864  0.00  0.00      PROA  
ATOM     95  C   ILE P   6     -10.321  11.516 -16.193  0.00  0.00      PROA  
ATOM     96  O   ILE P   6      -9.616  12.551 -16.350  0.00  0.00      PROA  
ATOM     97  N   GLN P   7     -11.191  11.467 -15.174  0.00  0.00      PROA  
ATOM     98  HN  GLN P   7     -11.612  10.582 -14.986  0.00  0.00      PROA  
ATOM     99  CA  GLN P   7     -11.835  12.565 -14.536  0.00  0.00      PROA  
ATOM    100  HA  GLN P   7     -11.426  13.433 -15.031  0.00  0.00      PROA  
ATOM    101  CB  GLN P   7     -13.380  12.572 -14.798  0.00  0.00      PROA  
ATOM    102  HB1 GLN P   7     -13.842  13.474 -14.345  0.00  0.00      PROA  
ATOM    103  HB2 GLN P   7     -13.855  11.679 -14.338  0.00  0.00      PROA  
ATOM    104  CG  GLN P   7     -13.842  12.695 -16.229  0.00  0.00      PROA  
ATOM    105  HG1 GLN P   7     -14.919  12.962 -16.176  0.00  0.00      PROA  
ATOM    106  HG2 GLN P   7     -13.630  11.792 -16.841  0.00  0.00      PROA  
ATOM    107  CD  GLN P   7     -13.166  13.794 -17.014  0.00  0.00      PROA  
ATOM    108  OE1 GLN P   7     -12.383  13.529 -17.934  0.00  0.00      PROA  
ATOM    109  NE2 GLN P   7     -13.418  15.092 -16.704  0.00  0.00      PROA  
ATOM    110 HE21 GLN P   7     -14.163  15.436 -16.132  0.00  0.00      PROA  
ATOM    111 HE22 GLN P   7     -12.882  15.774 -17.201  0.00  0.00      PROA  
ATOM    112  C   GLN P   7     -11.556  12.612 -13.049  0.00  0.00      PROA  
ATOM    113  O   GLN P   7     -11.958  13.566 -12.331  0.00  0.00      PROA  
ATOM    114  N   ILE P   8     -10.756  11.607 -12.501  0.00  0.00      PROA  
ATOM    115  HN  ILE P   8     -10.336  10.924 -13.093  0.00  0.00      PROA  
ATOM    116  CA  ILE P   8     -10.401  11.633 -11.081  0.00  0.00      PROA  
ATOM    117  HA  ILE P   8     -11.299  11.653 -10.482  0.00  0.00      PROA  
ATOM    118  CB  ILE P   8      -9.869  10.212 -10.742  0.00  0.00      PROA  
ATOM    119  HB  ILE P   8     -10.776   9.570 -10.734  0.00  0.00      PROA  
ATOM    120  CG2 ILE P   8      -8.763   9.743 -11.756  0.00  0.00      PROA  
ATOM    121 HG21 ILE P   8      -8.931   9.975 -12.829  0.00  0.00      PROA  
ATOM    122 HG22 ILE P   8      -8.688   8.639 -11.657  0.00  0.00      PROA  
ATOM    123 HG23 ILE P   8      -7.832  10.312 -11.543  0.00  0.00      PROA  
ATOM    124  CG1 ILE P   8      -9.208  10.007  -9.345  0.00  0.00      PROA  
ATOM    125 HG11 ILE P   8      -8.414  10.765  -9.175  0.00  0.00      PROA  
ATOM    126 HG12 ILE P   8      -8.617   9.081  -9.510  0.00  0.00      PROA  
ATOM    127  CD  ILE P   8     -10.236   9.918  -8.245  0.00  0.00      PROA  
ATOM    128  HD1 ILE P   8     -10.741  10.905  -8.168  0.00  0.00      PROA  
ATOM    129  HD2 ILE P   8      -9.727   9.641  -7.297  0.00  0.00      PROA  
ATOM    130  HD3 ILE P   8     -10.936   9.117  -8.564  0.00  0.00      PROA  
ATOM    131  C   ILE P   8      -9.421  12.782 -10.699  0.00  0.00      PROA  
ATOM    132  O   ILE P   8      -8.377  12.883 -11.293  0.00  0.00      PROA  
ATOM    133  N   THR P   9      -9.743  13.602  -9.727  0.00  0.00      PROA  
ATOM    134  HN  THR P   9     -10.578  13.358  -9.241  0.00  0.00      PROA  
ATOM    135  CA  THR P   9      -9.091  14.875  -9.372  0.00  0.00      PROA  
ATOM    136  HA  THR P   9      -8.018  14.815  -9.481  0.00  0.00      PROA  
ATOM    137  CB  THR P   9      -9.562  15.939 -10.314  0.00  0.00      PROA  
ATOM    138  HB  THR P   9      -9.212  15.577 -11.304  0.00  0.00      PROA  
ATOM    139  OG1 THR P   9      -8.782  17.189 -10.147  0.00  0.00      PROA  
ATOM    140  HG1 THR P   9      -9.001  17.711 -10.922  0.00  0.00      PROA  
ATOM    141  CG2 THR P   9     -11.060  16.288 -10.248  0.00  0.00      PROA  
ATOM    142 HG21 THR P   9     -11.391  16.383  -9.191  0.00  0.00      PROA  
ATOM    143 HG22 THR P   9     -11.692  15.514 -10.733  0.00  0.00      PROA  
ATOM    144 HG23 THR P   9     -11.321  17.162 -10.882  0.00  0.00      PROA  
ATOM    145  C   THR P   9      -9.347  15.171  -7.885  0.00  0.00      PROA  
ATOM    146  O   THR P   9     -10.079  14.365  -7.340  0.00  0.00      PROA  
ATOM    147  N   ARG P  10      -8.698  16.163  -7.233  0.00  0.00      PROA  
ATOM    148  HN  ARG P  10      -8.250  16.819  -7.836  0.00  0.00      PROA  
ATOM    149  CA  ARG P  10      -8.724  16.371  -5.756  0.00  0.00      PROA  
ATOM    150  HA  ARG P  10      -8.715  15.358  -5.381  0.00  0.00      PROA  
ATOM    151  CB  ARG P  10      -7.490  17.221  -5.352  0.00  0.00      PROA  
ATOM    152  HB1 ARG P  10      -6.675  16.710  -5.907  0.00  0.00      PROA  
ATOM    153  HB2 ARG P  10      -7.361  17.160  -4.251  0.00  0.00      PROA  
ATOM    154  CG  ARG P  10      -7.468  18.707  -5.495  0.00  0.00      PROA  
ATOM    155  HG1 ARG P  10      -8.152  19.194  -4.768  0.00  0.00      PROA  
ATOM    156  HG2 ARG P  10      -7.843  18.974  -6.506  0.00  0.00      PROA  
ATOM    157  CD  ARG P  10      -6.104  19.401  -5.446  0.00  0.00      PROA  
ATOM    158  HD1 ARG P  10      -6.242  20.439  -5.819  0.00  0.00      PROA  
ATOM    159  HD2 ARG P  10      -5.276  18.859  -5.950  0.00  0.00      PROA  
ATOM    160  NE  ARG P  10      -5.632  19.343  -4.048  0.00  0.00      PROA  
ATOM    161  HE  ARG P  10      -5.374  18.478  -3.618  0.00  0.00      PROA  
ATOM    162  CZ  ARG P  10      -5.694  20.383  -3.236  0.00  0.00      PROA  
ATOM    163  NH1 ARG P  10      -6.049  21.602  -3.583  0.00  0.00      PROA  
ATOM    164 HH11 ARG P  10      -5.723  21.895  -4.482  0.00  0.00      PROA  
ATOM    165 HH12 ARG P  10      -6.288  22.225  -2.839  0.00  0.00      PROA  
ATOM    166  NH2 ARG P  10      -5.089  20.296  -2.063  0.00  0.00      PROA  
ATOM    167 HH21 ARG P  10      -4.917  19.365  -1.743  0.00  0.00      PROA  
ATOM    168 HH22 ARG P  10      -4.882  21.102  -1.508  0.00  0.00      PROA  
ATOM    169  C   ARG P  10     -10.010  16.989  -5.214  0.00  0.00      PROA  
ATOM    170  O   ARG P  10     -10.821  17.501  -5.965  0.00  0.00      PROA  
ATOM    171  N   ILE P  11     -10.243  16.872  -3.877  0.00  0.00      PROA  
ATOM    172  HN  ILE P  11      -9.679  16.231  -3.363  0.00  0.00      PROA  
ATOM    173  CA  ILE P  11     -11.308  17.457  -3.124  0.00  0.00      PROA  
ATOM    174  HA  ILE P  11     -12.189  17.615  -3.730  0.00  0.00      PROA  
ATOM    175  CB  ILE P  11     -11.718  16.733  -1.889  0.00  0.00      PROA  
ATOM    176  HB  ILE P  11     -10.825  16.488  -1.276  0.00  0.00      PROA  
ATOM    177  CG2 ILE P  11     -12.699  17.553  -0.961  0.00  0.00      PROA  
ATOM    178 HG21 ILE P  11     -12.234  18.487  -0.579  0.00  0.00      PROA  
ATOM    179 HG22 ILE P  11     -13.055  16.847  -0.180  0.00  0.00      PROA  
ATOM    180 HG23 ILE P  11     -13.586  17.777  -1.591  0.00  0.00      PROA  
ATOM    181  CG1 ILE P  11     -12.187  15.398  -2.408  0.00  0.00      PROA  
ATOM    182 HG11 ILE P  11     -11.373  14.851  -2.929  0.00  0.00      PROA  
ATOM    183 HG12 ILE P  11     -12.864  15.561  -3.273  0.00  0.00      PROA  
ATOM    184  CD  ILE P  11     -12.907  14.520  -1.400  0.00  0.00      PROA  
ATOM    185  HD1 ILE P  11     -13.161  13.537  -1.850  0.00  0.00      PROA  
ATOM    186  HD2 ILE P  11     -13.857  14.936  -1.003  0.00  0.00      PROA  
ATOM    187  HD3 ILE P  11     -12.262  14.360  -0.509  0.00  0.00      PROA  
ATOM    188  C   ILE P  11     -10.749  18.813  -2.723  0.00  0.00      PROA  
ATOM    189  O   ILE P  11      -9.618  18.915  -2.192  0.00  0.00      PROA  
ATOM    190  N   MET P  12     -11.497  19.883  -2.917  0.00  0.00      PROA  
ATOM    191  HN  MET P  12     -12.425  19.719  -3.243  0.00  0.00      PROA  
ATOM    192  CA  MET P  12     -10.971  21.251  -2.923  0.00  0.00      PROA  
ATOM    193  HA  MET P  12      -9.898  21.268  -3.038  0.00  0.00      PROA  
ATOM    194  CB  MET P  12     -11.454  21.996  -4.159  0.00  0.00      PROA  
ATOM    195  HB1 MET P  12     -11.048  23.027  -4.089  0.00  0.00      PROA  
ATOM    196  HB2 MET P  12     -12.563  22.040  -4.106  0.00  0.00      PROA  
ATOM    197  CG  MET P  12     -10.992  21.452  -5.547  0.00  0.00      PROA  
ATOM    198  HG1 MET P  12     -11.565  21.922  -6.375  0.00  0.00      PROA  
ATOM    199  HG2 MET P  12     -11.465  20.447  -5.589  0.00  0.00      PROA  
ATOM    200  SD  MET P  12      -9.259  21.520  -5.830  0.00  0.00      PROA  
ATOM    201  CE  MET P  12      -8.803  23.054  -6.581  0.00  0.00      PROA  
ATOM    202  HE1 MET P  12      -7.707  23.120  -6.751  0.00  0.00      PROA  
ATOM    203  HE2 MET P  12      -9.029  23.921  -5.925  0.00  0.00      PROA  
ATOM    204  HE3 MET P  12      -9.326  23.305  -7.529  0.00  0.00      PROA  
ATOM    205  C   MET P  12     -11.250  21.962  -1.578  0.00  0.00      PROA  
ATOM    206  O   MET P  12     -11.188  23.164  -1.479  0.00  0.00      PROA  
ATOM    207  N   ASP P  13     -11.527  21.118  -0.525  0.00  0.00      PROA  
ATOM    208  HN  ASP P  13     -11.429  20.133  -0.637  0.00  0.00      PROA  
ATOM    209  CA  ASP P  13     -11.845  21.671   0.799  0.00  0.00      PROA  
ATOM    210  HA  ASP P  13     -11.303  22.598   0.910  0.00  0.00      PROA  
ATOM    211  CB  ASP P  13     -13.417  21.788   0.989  0.00  0.00      PROA  
ATOM    212  HB1 ASP P  13     -13.833  20.938   0.407  0.00  0.00      PROA  
ATOM    213  HB2 ASP P  13     -13.700  22.686   0.398  0.00  0.00      PROA  
ATOM    214  CG  ASP P  13     -14.136  21.793   2.326  0.00  0.00      PROA  
ATOM    215  OD1 ASP P  13     -15.407  21.768   2.238  0.00  0.00      PROA  
ATOM    216  OD2 ASP P  13     -13.527  21.579   3.425  0.00  0.00      PROA  
ATOM    217  C   ASP P  13     -11.221  20.692   1.815  0.00  0.00      PROA  
ATOM    218  O   ASP P  13     -11.283  19.463   1.664  0.00  0.00      PROA  
ATOM    219  N   GLU P  14     -10.467  21.312   2.799  0.00  0.00      PROA  
ATOM    220  HN  GLU P  14     -10.479  22.306   2.873  0.00  0.00      PROA  
ATOM    221  CA  GLU P  14      -9.677  20.638   3.764  0.00  0.00      PROA  
ATOM    222  HA  GLU P  14      -9.030  20.029   3.151  0.00  0.00      PROA  
ATOM    223  CB  GLU P  14      -8.738  21.615   4.551  0.00  0.00      PROA  
ATOM    224  HB1 GLU P  14      -9.380  22.387   5.027  0.00  0.00      PROA  
ATOM    225  HB2 GLU P  14      -7.990  22.085   3.877  0.00  0.00      PROA  
ATOM    226  CG  GLU P  14      -8.028  20.815   5.706  0.00  0.00      PROA  
ATOM    227  HG1 GLU P  14      -7.947  19.722   5.528  0.00  0.00      PROA  
ATOM    228  HG2 GLU P  14      -8.739  20.807   6.559  0.00  0.00      PROA  
ATOM    229  CD  GLU P  14      -6.740  21.391   6.164  0.00  0.00      PROA  
ATOM    230  OE1 GLU P  14      -5.664  20.784   5.824  0.00  0.00      PROA  
ATOM    231  OE2 GLU P  14      -6.715  22.505   6.742  0.00  0.00      PROA  
ATOM    232  C   GLU P  14     -10.525  19.796   4.732  0.00  0.00      PROA  
ATOM    233  O   GLU P  14     -10.206  18.592   4.953  0.00  0.00      PROA  
ATOM    234  N   ARG P  15     -11.591  20.342   5.299  0.00  0.00      PROA  
ATOM    235  HN  ARG P  15     -11.900  21.228   4.962  0.00  0.00      PROA  
ATOM    236  CA  ARG P  15     -12.514  19.564   6.082  0.00  0.00      PROA  
ATOM    237  HA  ARG P  15     -11.968  18.995   6.820  0.00  0.00      PROA  
ATOM    238  CB  ARG P  15     -13.645  20.520   6.614  0.00  0.00      PROA  
ATOM    239  HB1 ARG P  15     -14.477  19.870   6.960  0.00  0.00      PROA  
ATOM    240  HB2 ARG P  15     -14.053  21.070   5.739  0.00  0.00      PROA  
ATOM    241  CG  ARG P  15     -13.216  21.560   7.693  0.00  0.00      PROA  
ATOM    242  HG1 ARG P  15     -13.987  22.356   7.775  0.00  0.00      PROA  
ATOM    243  HG2 ARG P  15     -12.314  22.097   7.331  0.00  0.00      PROA  
ATOM    244  CD  ARG P  15     -13.034  21.051   9.143  0.00  0.00      PROA  
ATOM    245  HD1 ARG P  15     -13.102  21.916   9.837  0.00  0.00      PROA  
ATOM    246  HD2 ARG P  15     -12.108  20.436   9.121  0.00  0.00      PROA  
ATOM    247  NE  ARG P  15     -14.201  20.106   9.421  0.00  0.00      PROA  
ATOM    248  HE  ARG P  15     -15.110  20.474   9.619  0.00  0.00      PROA  
ATOM    249  CZ  ARG P  15     -14.176  18.819   9.833  0.00  0.00      PROA  
ATOM    250  NH1 ARG P  15     -13.052  18.238  10.214  0.00  0.00      PROA  
ATOM    251 HH11 ARG P  15     -12.150  18.637  10.045  0.00  0.00      PROA  
ATOM    252 HH12 ARG P  15     -13.055  17.356  10.685  0.00  0.00      PROA  
ATOM    253  NH2 ARG P  15     -15.330  18.178   9.964  0.00  0.00      PROA  
ATOM    254 HH21 ARG P  15     -16.154  18.600   9.585  0.00  0.00      PROA  
ATOM    255 HH22 ARG P  15     -15.388  17.333  10.495  0.00  0.00      PROA  
ATOM    256  C   ARG P  15     -13.142  18.482   5.172  0.00  0.00      PROA  
ATOM    257  O   ARG P  15     -13.294  17.384   5.663  0.00  0.00      PROA  
ATOM    258  N   ASN P  16     -13.518  18.756   3.924  0.00  0.00      PROA  
ATOM    259  HN  ASN P  16     -13.473  19.698   3.600  0.00  0.00      PROA  
ATOM    260  CA  ASN P  16     -14.020  17.670   3.044  0.00  0.00      PROA  
ATOM    261  HA  ASN P  16     -14.836  17.196   3.568  0.00  0.00      PROA  
ATOM    262  CB  ASN P  16     -14.743  18.356   1.836  0.00  0.00      PROA  
ATOM    263  HB1 ASN P  16     -14.009  18.930   1.229  0.00  0.00      PROA  
ATOM    264  HB2 ASN P  16     -15.566  19.001   2.210  0.00  0.00      PROA  
ATOM    265  CG  ASN P  16     -15.626  17.325   1.024  0.00  0.00      PROA  
ATOM    266  OD1 ASN P  16     -15.672  16.144   1.358  0.00  0.00      PROA  
ATOM    267  ND2 ASN P  16     -16.270  17.802  -0.069  0.00  0.00      PROA  
ATOM    268 HD21 ASN P  16     -16.640  17.154  -0.735  0.00  0.00      PROA  
ATOM    269 HD22 ASN P  16     -16.198  18.765  -0.327  0.00  0.00      PROA  
ATOM    270  C   ASN P  16     -12.898  16.568   2.749  0.00  0.00      PROA  
ATOM    271  O   ASN P  16     -13.098  15.341   2.605  0.00  0.00      PROA  
ATOM    272  N   ARG P  17     -11.569  16.960   2.679  0.00  0.00      PROA  
ATOM    273  HN  ARG P  17     -11.407  17.939   2.584  0.00  0.00      PROA  
ATOM    274  CA  ARG P  17     -10.453  16.048   2.516  0.00  0.00      PROA  
ATOM    275  HA  ARG P  17     -10.659  15.426   1.658  0.00  0.00      PROA  
ATOM    276  CB  ARG P  17      -9.153  16.843   2.218  0.00  0.00      PROA  
ATOM    277  HB1 ARG P  17      -8.263  16.199   2.386  0.00  0.00      PROA  
ATOM    278  HB2 ARG P  17      -9.137  17.673   2.957  0.00  0.00      PROA  
ATOM    279  CG  ARG P  17      -9.058  17.272   0.745  0.00  0.00      PROA  
ATOM    280  HG1 ARG P  17      -9.941  17.885   0.466  0.00  0.00      PROA  
ATOM    281  HG2 ARG P  17      -9.091  16.341   0.140  0.00  0.00      PROA  
ATOM    282  CD  ARG P  17      -7.848  17.972   0.455  0.00  0.00      PROA  
ATOM    283  HD1 ARG P  17      -7.624  18.201  -0.609  0.00  0.00      PROA  
ATOM    284  HD2 ARG P  17      -6.997  17.357   0.818  0.00  0.00      PROA  
ATOM    285  NE  ARG P  17      -7.738  19.223   1.266  0.00  0.00      PROA  
ATOM    286  HE  ARG P  17      -7.162  19.178   2.083  0.00  0.00      PROA  
ATOM    287  CZ  ARG P  17      -7.691  20.422   0.759  0.00  0.00      PROA  
ATOM    288  NH1 ARG P  17      -8.426  20.739  -0.310  0.00  0.00      PROA  
ATOM    289 HH11 ARG P  17      -9.061  20.027  -0.610  0.00  0.00      PROA  
ATOM    290 HH12 ARG P  17      -8.641  21.696  -0.507  0.00  0.00      PROA  
ATOM    291  NH2 ARG P  17      -6.970  21.358   1.343  0.00  0.00      PROA  
ATOM    292 HH21 ARG P  17      -6.427  21.222   2.172  0.00  0.00      PROA  
ATOM    293 HH22 ARG P  17      -7.153  22.292   1.037  0.00  0.00      PROA  
ATOM    294  C   ARG P  17     -10.341  15.131   3.694  0.00  0.00      PROA  
ATOM    295  O   ARG P  17     -10.262  13.920   3.546  0.00  0.00      PROA  
ATOM    296  N   GLN P  18     -10.299  15.679   4.978  0.00  0.00      PROA  
ATOM    297  HN  GLN P  18     -10.303  16.672   5.066  0.00  0.00      PROA  
ATOM    298  CA  GLN P  18     -10.219  14.998   6.274  0.00  0.00      PROA  
ATOM    299  HA  GLN P  18      -9.275  14.481   6.189  0.00  0.00      PROA  
ATOM    300  CB  GLN P  18     -10.153  16.032   7.399  0.00  0.00      PROA  
ATOM    301  HB1 GLN P  18     -10.275  15.538   8.387  0.00  0.00      PROA  
ATOM    302  HB2 GLN P  18     -11.042  16.694   7.324  0.00  0.00      PROA  
ATOM    303  CG  GLN P  18      -8.808  16.872   7.510  0.00  0.00      PROA  
ATOM    304  HG1 GLN P  18      -8.880  17.348   8.511  0.00  0.00      PROA  
ATOM    305  HG2 GLN P  18      -8.748  17.613   6.685  0.00  0.00      PROA  
ATOM    306  CD  GLN P  18      -7.599  15.983   7.389  0.00  0.00      PROA  
ATOM    307  OE1 GLN P  18      -6.801  16.000   6.411  0.00  0.00      PROA  
ATOM    308  NE2 GLN P  18      -7.330  15.061   8.349  0.00  0.00      PROA  
ATOM    309 HE21 GLN P  18      -6.553  14.432   8.304  0.00  0.00      PROA  
ATOM    310 HE22 GLN P  18      -8.017  14.976   9.070  0.00  0.00      PROA  
ATOM    311  C   GLN P  18     -11.395  14.056   6.439  0.00  0.00      PROA  
ATOM    312  O   GLN P  18     -11.246  12.850   6.805  0.00  0.00      PROA  
ATOM    313  N   VAL P  19     -12.628  14.502   6.067  0.00  0.00      PROA  
ATOM    314  HN  VAL P  19     -12.822  15.412   5.709  0.00  0.00      PROA  
ATOM    315  CA  VAL P  19     -13.767  13.577   6.199  0.00  0.00      PROA  
ATOM    316  HA  VAL P  19     -13.647  13.103   7.162  0.00  0.00      PROA  
ATOM    317  CB  VAL P  19     -15.115  14.231   6.347  0.00  0.00      PROA  
ATOM    318  HB  VAL P  19     -15.878  13.488   6.663  0.00  0.00      PROA  
ATOM    319  CG1 VAL P  19     -14.981  15.242   7.543  0.00  0.00      PROA  
ATOM    320 HG11 VAL P  19     -14.455  16.154   7.190  0.00  0.00      PROA  
ATOM    321 HG12 VAL P  19     -14.409  14.899   8.432  0.00  0.00      PROA  
ATOM    322 HG13 VAL P  19     -16.018  15.562   7.780  0.00  0.00      PROA  
ATOM    323  CG2 VAL P  19     -15.503  15.027   4.992  0.00  0.00      PROA  
ATOM    324 HG21 VAL P  19     -15.993  14.309   4.300  0.00  0.00      PROA  
ATOM    325 HG22 VAL P  19     -14.544  15.394   4.568  0.00  0.00      PROA  
ATOM    326 HG23 VAL P  19     -16.184  15.882   5.190  0.00  0.00      PROA  
ATOM    327  C   VAL P  19     -13.768  12.474   5.167  0.00  0.00      PROA  
ATOM    328  O   VAL P  19     -13.989  11.328   5.504  0.00  0.00      PROA  
ATOM    329  N   THR P  20     -13.369  12.718   3.924  0.00  0.00      PROA  
ATOM    330  HN  THR P  20     -13.217  13.661   3.636  0.00  0.00      PROA  
ATOM    331  CA  THR P  20     -13.219  11.717   2.934  0.00  0.00      PROA  
ATOM    332  HA  THR P  20     -14.143  11.158   2.957  0.00  0.00      PROA  
ATOM    333  CB  THR P  20     -13.015  12.327   1.608  0.00  0.00      PROA  
ATOM    334  HB  THR P  20     -12.129  12.991   1.512  0.00  0.00      PROA  
ATOM    335  OG1 THR P  20     -14.156  13.093   1.158  0.00  0.00      PROA  
ATOM    336  HG1 THR P  20     -14.047  14.011   1.419  0.00  0.00      PROA  
ATOM    337  CG2 THR P  20     -12.761  11.218   0.491  0.00  0.00      PROA  
ATOM    338 HG21 THR P  20     -13.504  10.394   0.545  0.00  0.00      PROA  
ATOM    339 HG22 THR P  20     -11.760  10.744   0.579  0.00  0.00      PROA  
ATOM    340 HG23 THR P  20     -12.808  11.671  -0.522  0.00  0.00      PROA  
ATOM    341  C   THR P  20     -12.123  10.710   3.267  0.00  0.00      PROA  
ATOM    342  O   THR P  20     -12.151   9.545   2.981  0.00  0.00      PROA  
ATOM    343  N   PHE P  21     -11.028  11.230   3.883  0.00  0.00      PROA  
ATOM    344  HN  PHE P  21     -11.232  12.174   4.131  0.00  0.00      PROA  
ATOM    345  CA  PHE P  21      -9.877  10.558   4.265  0.00  0.00      PROA  
ATOM    346  HA  PHE P  21      -9.514   9.988   3.423  0.00  0.00      PROA  
ATOM    347  CB  PHE P  21      -8.871  11.596   4.802  0.00  0.00      PROA  
ATOM    348  HB1 PHE P  21      -9.318  12.343   5.493  0.00  0.00      PROA  
ATOM    349  HB2 PHE P  21      -8.554  12.281   3.987  0.00  0.00      PROA  
ATOM    350  CG  PHE P  21      -7.609  11.038   5.375  0.00  0.00      PROA  
ATOM    351  CD1 PHE P  21      -7.393  10.966   6.753  0.00  0.00      PROA  
ATOM    352  HD1 PHE P  21      -8.049  11.383   7.503  0.00  0.00      PROA  
ATOM    353  CE1 PHE P  21      -6.273  10.173   7.253  0.00  0.00      PROA  
ATOM    354  HE1 PHE P  21      -6.207  10.036   8.322  0.00  0.00      PROA  
ATOM    355  CZ  PHE P  21      -5.471   9.425   6.384  0.00  0.00      PROA  
ATOM    356  HZ  PHE P  21      -4.750   8.735   6.796  0.00  0.00      PROA  
ATOM    357  CD2 PHE P  21      -6.707  10.366   4.513  0.00  0.00      PROA  
ATOM    358  HD2 PHE P  21      -6.676  10.443   3.436  0.00  0.00      PROA  
ATOM    359  CE2 PHE P  21      -5.632   9.632   5.034  0.00  0.00      PROA  
ATOM    360  HE2 PHE P  21      -4.985   9.044   4.400  0.00  0.00      PROA  
ATOM    361  C   PHE P  21     -10.092   9.380   5.218  0.00  0.00      PROA  
ATOM    362  O   PHE P  21      -9.645   8.288   4.892  0.00  0.00      PROA  
ATOM    363  N   THR P  22     -10.752   9.497   6.416  0.00  0.00      PROA  
ATOM    364  HN  THR P  22     -11.023  10.362   6.830  0.00  0.00      PROA  
ATOM    365  CA  THR P  22     -11.055   8.486   7.384  0.00  0.00      PROA  
ATOM    366  HA  THR P  22     -10.150   7.999   7.716  0.00  0.00      PROA  
ATOM    367  CB  THR P  22     -11.671   9.086   8.628  0.00  0.00      PROA  
ATOM    368  HB  THR P  22     -11.847   8.334   9.427  0.00  0.00      PROA  
ATOM    369  OG1 THR P  22     -12.894   9.664   8.318  0.00  0.00      PROA  
ATOM    370  HG1 THR P  22     -13.563   9.158   8.785  0.00  0.00      PROA  
ATOM    371  CG2 THR P  22     -10.724  10.234   9.086  0.00  0.00      PROA  
ATOM    372 HG21 THR P  22      -9.679   9.856   9.056  0.00  0.00      PROA  
ATOM    373 HG22 THR P  22     -11.045  10.467  10.124  0.00  0.00      PROA  
ATOM    374 HG23 THR P  22     -10.948  11.143   8.489  0.00  0.00      PROA  
ATOM    375  C   THR P  22     -11.846   7.322   6.738  0.00  0.00      PROA  
ATOM    376  O   THR P  22     -11.555   6.126   6.847  0.00  0.00      PROA  
ATOM    377  N   LYS P  23     -12.845   7.711   5.909  0.00  0.00      PROA  
ATOM    378  HN  LYS P  23     -13.094   8.677   5.929  0.00  0.00      PROA  
ATOM    379  CA  LYS P  23     -13.725   6.877   5.184  0.00  0.00      PROA  
ATOM    380  HA  LYS P  23     -14.156   6.236   5.940  0.00  0.00      PROA  
ATOM    381  CB  LYS P  23     -14.862   7.689   4.412  0.00  0.00      PROA  
ATOM    382  HB1 LYS P  23     -15.570   6.994   3.911  0.00  0.00      PROA  
ATOM    383  HB2 LYS P  23     -14.391   8.433   3.735  0.00  0.00      PROA  
ATOM    384  CG  LYS P  23     -15.788   8.478   5.349  0.00  0.00      PROA  
ATOM    385  HG1 LYS P  23     -15.264   9.233   5.974  0.00  0.00      PROA  
ATOM    386  HG2 LYS P  23     -16.281   7.757   6.036  0.00  0.00      PROA  
ATOM    387  CD  LYS P  23     -16.875   9.168   4.501  0.00  0.00      PROA  
ATOM    388  HD1 LYS P  23     -17.645   8.442   4.163  0.00  0.00      PROA  
ATOM    389  HD2 LYS P  23     -16.460   9.664   3.597  0.00  0.00      PROA  
ATOM    390  CE  LYS P  23     -17.625  10.272   5.076  0.00  0.00      PROA  
ATOM    391  HE1 LYS P  23     -18.459  10.579   4.408  0.00  0.00      PROA  
ATOM    392  HE2 LYS P  23     -16.983  11.165   5.233  0.00  0.00      PROA  
ATOM    393  NZ  LYS P  23     -18.168   9.943   6.439  0.00  0.00      PROA  
ATOM    394  HZ1 LYS P  23     -18.455   8.947   6.347  0.00  0.00      PROA  
ATOM    395  HZ2 LYS P  23     -18.884  10.603   6.801  0.00  0.00      PROA  
ATOM    396  HZ3 LYS P  23     -17.367  10.125   7.077  0.00  0.00      PROA  
ATOM    397  C   LYS P  23     -12.987   6.060   4.145  0.00  0.00      PROA  
ATOM    398  O   LYS P  23     -13.108   4.836   4.075  0.00  0.00      PROA  
ATOM    399  N   ARG P  24     -12.155   6.762   3.270  0.00  0.00      PROA  
ATOM    400  HN  ARG P  24     -12.155   7.757   3.322  0.00  0.00      PROA  
ATOM    401  CA  ARG P  24     -11.419   6.161   2.156  0.00  0.00      PROA  
ATOM    402  HA  ARG P  24     -12.126   5.432   1.788  0.00  0.00      PROA  
ATOM    403  CB  ARG P  24     -11.226   7.236   1.008  0.00  0.00      PROA  
ATOM    404  HB1 ARG P  24     -10.674   6.856   0.121  0.00  0.00      PROA  
ATOM    405  HB2 ARG P  24     -10.753   8.138   1.452  0.00  0.00      PROA  
ATOM    406  CG  ARG P  24     -12.597   7.797   0.449  0.00  0.00      PROA  
ATOM    407  HG1 ARG P  24     -12.423   8.641  -0.252  0.00  0.00      PROA  
ATOM    408  HG2 ARG P  24     -13.202   8.131   1.318  0.00  0.00      PROA  
ATOM    409  CD  ARG P  24     -13.324   6.776  -0.423  0.00  0.00      PROA  
ATOM    410  HD1 ARG P  24     -14.276   7.223  -0.781  0.00  0.00      PROA  
ATOM    411  HD2 ARG P  24     -13.628   5.861   0.128  0.00  0.00      PROA  
ATOM    412  NE  ARG P  24     -12.500   6.319  -1.560  0.00  0.00      PROA  
ATOM    413  HE  ARG P  24     -11.815   5.601  -1.439  0.00  0.00      PROA  
ATOM    414  CZ  ARG P  24     -12.800   6.488  -2.863  0.00  0.00      PROA  
ATOM    415  NH1 ARG P  24     -13.757   7.258  -3.249  0.00  0.00      PROA  
ATOM    416 HH11 ARG P  24     -14.060   8.013  -2.666  0.00  0.00      PROA  
ATOM    417 HH12 ARG P  24     -14.004   7.354  -4.213  0.00  0.00      PROA  
ATOM    418  NH2 ARG P  24     -12.115   5.823  -3.726  0.00  0.00      PROA  
ATOM    419 HH21 ARG P  24     -11.316   5.401  -3.297  0.00  0.00      PROA  
ATOM    420 HH22 ARG P  24     -12.059   6.181  -4.659  0.00  0.00      PROA  
ATOM    421  C   ARG P  24     -10.189   5.436   2.697  0.00  0.00      PROA  
ATOM    422  O   ARG P  24      -9.697   4.502   2.095  0.00  0.00      PROA  
ATOM    423  N   LYS P  25      -9.611   5.830   3.808  0.00  0.00      PROA  
ATOM    424  HN  LYS P  25      -9.899   6.716   4.163  0.00  0.00      PROA  
ATOM    425  CA  LYS P  25      -8.623   5.043   4.569  0.00  0.00      PROA  
ATOM    426  HA  LYS P  25      -7.961   4.622   3.827  0.00  0.00      PROA  
ATOM    427  CB  LYS P  25      -7.952   5.937   5.643  0.00  0.00      PROA  
ATOM    428  HB1 LYS P  25      -8.686   6.495   6.263  0.00  0.00      PROA  
ATOM    429  HB2 LYS P  25      -7.317   6.701   5.146  0.00  0.00      PROA  
ATOM    430  CG  LYS P  25      -7.176   5.247   6.778  0.00  0.00      PROA  
ATOM    431  HG1 LYS P  25      -6.589   4.500   6.203  0.00  0.00      PROA  
ATOM    432  HG2 LYS P  25      -7.862   4.681   7.443  0.00  0.00      PROA  
ATOM    433  CD  LYS P  25      -6.264   6.149   7.517  0.00  0.00      PROA  
ATOM    434  HD1 LYS P  25      -5.617   6.650   6.765  0.00  0.00      PROA  
ATOM    435  HD2 LYS P  25      -5.578   5.537   8.141  0.00  0.00      PROA  
ATOM    436  CE  LYS P  25      -6.937   7.150   8.446  0.00  0.00      PROA  
ATOM    437  HE1 LYS P  25      -7.498   7.864   7.805  0.00  0.00      PROA  
ATOM    438  HE2 LYS P  25      -6.240   7.866   8.932  0.00  0.00      PROA  
ATOM    439  NZ  LYS P  25      -7.683   6.467   9.421  0.00  0.00      PROA  
ATOM    440  HZ1 LYS P  25      -8.509   5.937   9.079  0.00  0.00      PROA  
ATOM    441  HZ2 LYS P  25      -7.979   7.207  10.089  0.00  0.00      PROA  
ATOM    442  HZ3 LYS P  25      -7.247   5.713   9.990  0.00  0.00      PROA  
ATOM    443  C   LYS P  25      -9.225   3.771   5.157  0.00  0.00      PROA  
ATOM    444  O   LYS P  25      -8.682   2.691   5.005  0.00  0.00      PROA  
ATOM    445  N   PHE P  26     -10.450   3.768   5.748  0.00  0.00      PROA  
ATOM    446  HN  PHE P  26     -10.944   4.628   5.851  0.00  0.00      PROA  
ATOM    447  CA  PHE P  26     -11.104   2.549   6.232  0.00  0.00      PROA  
ATOM    448  HA  PHE P  26     -10.360   2.022   6.811  0.00  0.00      PROA  
ATOM    449  CB  PHE P  26     -12.309   2.956   7.086  0.00  0.00      PROA  
ATOM    450  HB1 PHE P  26     -12.914   3.754   6.607  0.00  0.00      PROA  
ATOM    451  HB2 PHE P  26     -12.045   3.360   8.087  0.00  0.00      PROA  
ATOM    452  CG  PHE P  26     -13.231   1.817   7.431  0.00  0.00      PROA  
ATOM    453  CD1 PHE P  26     -14.489   1.602   6.733  0.00  0.00      PROA  
ATOM    454  HD1 PHE P  26     -14.869   2.114   5.861  0.00  0.00      PROA  
ATOM    455  CE1 PHE P  26     -15.255   0.502   7.029  0.00  0.00      PROA  
ATOM    456  HE1 PHE P  26     -16.143   0.274   6.457  0.00  0.00      PROA  
ATOM    457  CZ  PHE P  26     -14.901  -0.399   8.049  0.00  0.00      PROA  
ATOM    458  HZ  PHE P  26     -15.602  -1.174   8.322  0.00  0.00      PROA  
ATOM    459  CD2 PHE P  26     -12.909   0.905   8.446  0.00  0.00      PROA  
ATOM    460  HD2 PHE P  26     -11.951   0.860   8.943  0.00  0.00      PROA  
ATOM    461  CE2 PHE P  26     -13.751  -0.143   8.769  0.00  0.00      PROA  
ATOM    462  HE2 PHE P  26     -13.470  -0.816   9.565  0.00  0.00      PROA  
ATOM    463  C   PHE P  26     -11.441   1.559   5.159  0.00  0.00      PROA  
ATOM    464  O   PHE P  26     -11.122   0.364   5.250  0.00  0.00      PROA  
ATOM    465  N   GLY P  27     -11.986   2.045   4.065  0.00  0.00      PROA  
ATOM    466  HN  GLY P  27     -12.544   2.871   4.070  0.00  0.00      PROA  
ATOM    467  CA  GLY P  27     -12.219   1.260   2.875  0.00  0.00      PROA  
ATOM    468  HA1 GLY P  27     -12.524   1.971   2.121  0.00  0.00      PROA  
ATOM    469  HA2 GLY P  27     -12.961   0.530   3.162  0.00  0.00      PROA  
ATOM    470  C   GLY P  27     -11.051   0.557   2.332  0.00  0.00      PROA  
ATOM    471  O   GLY P  27     -11.101  -0.638   2.098  0.00  0.00      PROA  
ATOM    472  N   LEU P  28      -9.896   1.348   2.210  0.00  0.00      PROA  
ATOM    473  HN  LEU P  28      -9.952   2.267   2.593  0.00  0.00      PROA  
ATOM    474  CA  LEU P  28      -8.616   0.756   1.727  0.00  0.00      PROA  
ATOM    475  HA  LEU P  28      -8.937   0.186   0.868  0.00  0.00      PROA  
ATOM    476  CB  LEU P  28      -7.606   1.896   1.436  0.00  0.00      PROA  
ATOM    477  HB1 LEU P  28      -7.159   2.489   2.262  0.00  0.00      PROA  
ATOM    478  HB2 LEU P  28      -8.099   2.558   0.693  0.00  0.00      PROA  
ATOM    479  CG  LEU P  28      -6.347   1.510   0.670  0.00  0.00      PROA  
ATOM    480  HG  LEU P  28      -5.709   0.852   1.299  0.00  0.00      PROA  
ATOM    481  CD1 LEU P  28      -6.653   0.910  -0.619  0.00  0.00      PROA  
ATOM    482 HD11 LEU P  28      -5.702   0.548  -1.065  0.00  0.00      PROA  
ATOM    483 HD12 LEU P  28      -7.053   1.646  -1.349  0.00  0.00      PROA  
ATOM    484 HD13 LEU P  28      -7.418   0.139  -0.385  0.00  0.00      PROA  
ATOM    485  CD2 LEU P  28      -5.411   2.685   0.434  0.00  0.00      PROA  
ATOM    486 HD21 LEU P  28      -5.017   3.059   1.404  0.00  0.00      PROA  
ATOM    487 HD22 LEU P  28      -5.828   3.481  -0.218  0.00  0.00      PROA  
ATOM    488 HD23 LEU P  28      -4.664   2.302  -0.294  0.00  0.00      PROA  
ATOM    489  C   LEU P  28      -8.175  -0.343   2.681  0.00  0.00      PROA  
ATOM    490  O   LEU P  28      -7.680  -1.411   2.237  0.00  0.00      PROA  
ATOM    491  N   MET P  29      -8.270  -0.093   3.976  0.00  0.00      PROA  
ATOM    492  HN  MET P  29      -8.501   0.753   4.450  0.00  0.00      PROA  
ATOM    493  CA  MET P  29      -7.920  -1.200   4.909  0.00  0.00      PROA  
ATOM    494  HA  MET P  29      -6.922  -1.478   4.604  0.00  0.00      PROA  
ATOM    495  CB  MET P  29      -7.691  -0.633   6.286  0.00  0.00      PROA  
ATOM    496  HB1 MET P  29      -7.447  -1.481   6.962  0.00  0.00      PROA  
ATOM    497  HB2 MET P  29      -8.617  -0.185   6.705  0.00  0.00      PROA  
ATOM    498  CG  MET P  29      -6.585   0.312   6.320  0.00  0.00      PROA  
ATOM    499  HG1 MET P  29      -6.749   1.167   5.630  0.00  0.00      PROA  
ATOM    500  HG2 MET P  29      -5.632  -0.109   5.934  0.00  0.00      PROA  
ATOM    501  SD  MET P  29      -6.348   0.726   8.070  0.00  0.00      PROA  
ATOM    502  CE  MET P  29      -5.196   2.066   7.750  0.00  0.00      PROA  
ATOM    503  HE1 MET P  29      -4.207   1.562   7.703  0.00  0.00      PROA  
ATOM    504  HE2 MET P  29      -5.122   2.816   8.566  0.00  0.00      PROA  
ATOM    505  HE3 MET P  29      -5.468   2.630   6.832  0.00  0.00      PROA  
ATOM    506  C   MET P  29      -8.828  -2.400   4.845  0.00  0.00      PROA  
ATOM    507  O   MET P  29      -8.318  -3.504   4.843  0.00  0.00      PROA  
ATOM    508  N   LYS P  30     -10.177  -2.286   4.725  0.00  0.00      PROA  
ATOM    509  HN  LYS P  30     -10.526  -1.353   4.682  0.00  0.00      PROA  
ATOM    510  CA  LYS P  30     -11.227  -3.246   4.703  0.00  0.00      PROA  
ATOM    511  HA  LYS P  30     -11.199  -3.875   5.580  0.00  0.00      PROA  
ATOM    512  CB  LYS P  30     -12.643  -2.646   4.670  0.00  0.00      PROA  
ATOM    513  HB1 LYS P  30     -12.621  -2.049   3.734  0.00  0.00      PROA  
ATOM    514  HB2 LYS P  30     -12.796  -1.952   5.524  0.00  0.00      PROA  
ATOM    515  CG  LYS P  30     -13.754  -3.677   4.679  0.00  0.00      PROA  
ATOM    516  HG1 LYS P  30     -13.561  -4.495   5.405  0.00  0.00      PROA  
ATOM    517  HG2 LYS P  30     -13.689  -4.187   3.694  0.00  0.00      PROA  
ATOM    518  CD  LYS P  30     -15.155  -3.000   4.850  0.00  0.00      PROA  
ATOM    519  HD1 LYS P  30     -15.166  -2.008   4.349  0.00  0.00      PROA  
ATOM    520  HD2 LYS P  30     -15.398  -2.875   5.926  0.00  0.00      PROA  
ATOM    521  CE  LYS P  30     -16.250  -3.924   4.424  0.00  0.00      PROA  
ATOM    522  HE1 LYS P  30     -17.218  -3.387   4.521  0.00  0.00      PROA  
ATOM    523  HE2 LYS P  30     -16.371  -4.914   4.913  0.00  0.00      PROA  
ATOM    524  NZ  LYS P  30     -16.165  -4.226   2.997  0.00  0.00      PROA  
ATOM    525  HZ1 LYS P  30     -17.044  -4.538   2.538  0.00  0.00      PROA  
ATOM    526  HZ2 LYS P  30     -15.391  -4.872   2.742  0.00  0.00      PROA  
ATOM    527  HZ3 LYS P  30     -15.952  -3.331   2.511  0.00  0.00      PROA  
ATOM    528  C   LYS P  30     -10.911  -4.154   3.466  0.00  0.00      PROA  
ATOM    529  O   LYS P  30     -10.829  -5.371   3.590  0.00  0.00      PROA  
ATOM    530  N   LYS P  31     -10.671  -3.546   2.293  0.00  0.00      PROA  
ATOM    531  HN  LYS P  31     -10.912  -2.581   2.224  0.00  0.00      PROA  
ATOM    532  CA  LYS P  31     -10.279  -4.136   1.049  0.00  0.00      PROA  
ATOM    533  HA  LYS P  31     -11.108  -4.766   0.762  0.00  0.00      PROA  
ATOM    534  CB  LYS P  31     -10.306  -3.078  -0.121  0.00  0.00      PROA  
ATOM    535  HB1 LYS P  31      -9.748  -3.417  -1.020  0.00  0.00      PROA  
ATOM    536  HB2 LYS P  31      -9.792  -2.229   0.378  0.00  0.00      PROA  
ATOM    537  CG  LYS P  31     -11.712  -2.621  -0.504  0.00  0.00      PROA  
ATOM    538  HG1 LYS P  31     -11.669  -1.567  -0.852  0.00  0.00      PROA  
ATOM    539  HG2 LYS P  31     -12.348  -2.622   0.407  0.00  0.00      PROA  
ATOM    540  CD  LYS P  31     -12.396  -3.548  -1.588  0.00  0.00      PROA  
ATOM    541  HD1 LYS P  31     -12.269  -4.574  -1.182  0.00  0.00      PROA  
ATOM    542  HD2 LYS P  31     -11.855  -3.447  -2.553  0.00  0.00      PROA  
ATOM    543  CE  LYS P  31     -13.917  -3.349  -1.843  0.00  0.00      PROA  
ATOM    544  HE1 LYS P  31     -14.106  -2.631  -2.669  0.00  0.00      PROA  
ATOM    545  HE2 LYS P  31     -14.344  -2.848  -0.948  0.00  0.00      PROA  
ATOM    546  NZ  LYS P  31     -14.633  -4.567  -2.109  0.00  0.00      PROA  
ATOM    547  HZ1 LYS P  31     -14.549  -4.973  -3.063  0.00  0.00      PROA  
ATOM    548  HZ2 LYS P  31     -15.629  -4.373  -1.882  0.00  0.00      PROA  
ATOM    549  HZ3 LYS P  31     -14.264  -5.258  -1.424  0.00  0.00      PROA  
ATOM    550  C   LYS P  31      -8.898  -4.929   0.984  0.00  0.00      PROA  
ATOM    551  O   LYS P  31      -8.792  -5.970   0.351  0.00  0.00      PROA  
ATOM    552  N   ALA P  32      -7.828  -4.447   1.662  0.00  0.00      PROA  
ATOM    553  HN  ALA P  32      -7.863  -3.552   2.099  0.00  0.00      PROA  
ATOM    554  CA  ALA P  32      -6.601  -5.209   1.921  0.00  0.00      PROA  
ATOM    555  HA  ALA P  32      -6.251  -5.396   0.916  0.00  0.00      PROA  
ATOM    556  CB  ALA P  32      -5.515  -4.211   2.520  0.00  0.00      PROA  
ATOM    557  HB1 ALA P  32      -4.548  -4.756   2.516  0.00  0.00      PROA  
ATOM    558  HB2 ALA P  32      -5.797  -4.054   3.583  0.00  0.00      PROA  
ATOM    559  HB3 ALA P  32      -5.423  -3.235   1.997  0.00  0.00      PROA  
ATOM    560  C   ALA P  32      -6.904  -6.478   2.705  0.00  0.00      PROA  
ATOM    561  O   ALA P  32      -6.586  -7.579   2.302  0.00  0.00      PROA  
ATOM    562  N   TYR P  33      -7.724  -6.208   3.818  0.00  0.00      PROA  
ATOM    563  HN  TYR P  33      -7.802  -5.257   4.108  0.00  0.00      PROA  
ATOM    564  CA  TYR P  33      -8.347  -7.268   4.621  0.00  0.00      PROA  
ATOM    565  HA  TYR P  33      -7.517  -7.907   4.883  0.00  0.00      PROA  
ATOM    566  CB  TYR P  33      -8.967  -6.745   5.952  0.00  0.00      PROA  
ATOM    567  HB1 TYR P  33      -9.349  -5.712   5.807  0.00  0.00      PROA  
ATOM    568  HB2 TYR P  33      -8.139  -6.530   6.662  0.00  0.00      PROA  
ATOM    569  CG  TYR P  33     -10.014  -7.525   6.668  0.00  0.00      PROA  
ATOM    570  CD1 TYR P  33     -11.404  -7.370   6.359  0.00  0.00      PROA  
ATOM    571  HD1 TYR P  33     -11.672  -6.656   5.594  0.00  0.00      PROA  
ATOM    572  CE1 TYR P  33     -12.331  -8.171   7.022  0.00  0.00      PROA  
ATOM    573  HE1 TYR P  33     -13.395  -8.026   6.903  0.00  0.00      PROA  
ATOM    574  CZ  TYR P  33     -11.899  -8.911   8.135  0.00  0.00      PROA  
ATOM    575  OH  TYR P  33     -12.895  -9.503   8.951  0.00  0.00      PROA  
ATOM    576  HH  TYR P  33     -13.743  -9.579   8.507  0.00  0.00      PROA  
ATOM    577  CD2 TYR P  33      -9.625  -8.232   7.803  0.00  0.00      PROA  
ATOM    578  HD2 TYR P  33      -8.582  -8.305   8.074  0.00  0.00      PROA  
ATOM    579  CE2 TYR P  33     -10.606  -8.971   8.561  0.00  0.00      PROA  
ATOM    580  HE2 TYR P  33     -10.301  -9.670   9.325  0.00  0.00      PROA  
ATOM    581  C   TYR P  33      -9.187  -8.306   3.866  0.00  0.00      PROA  
ATOM    582  O   TYR P  33      -8.935  -9.470   3.980  0.00  0.00      PROA  
ATOM    583  N   GLU P  34     -10.067  -7.884   2.920  0.00  0.00      PROA  
ATOM    584  HN  GLU P  34     -10.279  -6.910   2.927  0.00  0.00      PROA  
ATOM    585  CA  GLU P  34     -10.794  -8.718   1.982  0.00  0.00      PROA  
ATOM    586  HA  GLU P  34     -11.369  -9.452   2.527  0.00  0.00      PROA  
ATOM    587  CB  GLU P  34     -11.789  -7.881   1.129  0.00  0.00      PROA  
ATOM    588  HB1 GLU P  34     -12.238  -8.418   0.266  0.00  0.00      PROA  
ATOM    589  HB2 GLU P  34     -11.290  -6.955   0.772  0.00  0.00      PROA  
ATOM    590  CG  GLU P  34     -13.050  -7.520   1.919  0.00  0.00      PROA  
ATOM    591  HG1 GLU P  34     -12.677  -6.924   2.779  0.00  0.00      PROA  
ATOM    592  HG2 GLU P  34     -13.586  -8.387   2.360  0.00  0.00      PROA  
ATOM    593  CD  GLU P  34     -14.054  -6.680   1.215  0.00  0.00      PROA  
ATOM    594  OE1 GLU P  34     -15.142  -6.472   1.811  0.00  0.00      PROA  
ATOM    595  OE2 GLU P  34     -13.754  -6.136   0.090  0.00  0.00      PROA  
ATOM    596  C   GLU P  34      -9.869  -9.569   1.048  0.00  0.00      PROA  
ATOM    597  O   GLU P  34     -10.030 -10.754   0.832  0.00  0.00      PROA  
ATOM    598  N   LEU P  35      -8.876  -8.979   0.471  0.00  0.00      PROA  
ATOM    599  HN  LEU P  35      -8.710  -7.996   0.497  0.00  0.00      PROA  
ATOM    600  CA  LEU P  35      -8.006  -9.702  -0.427  0.00  0.00      PROA  
ATOM    601  HA  LEU P  35      -8.556 -10.305  -1.135  0.00  0.00      PROA  
ATOM    602  CB  LEU P  35      -7.210  -8.555  -1.129  0.00  0.00      PROA  
ATOM    603  HB1 LEU P  35      -6.674  -7.914  -0.397  0.00  0.00      PROA  
ATOM    604  HB2 LEU P  35      -7.947  -7.927  -1.675  0.00  0.00      PROA  
ATOM    605  CG  LEU P  35      -6.190  -8.943  -2.229  0.00  0.00      PROA  
ATOM    606  HG  LEU P  35      -5.286  -9.350  -1.727  0.00  0.00      PROA  
ATOM    607  CD1 LEU P  35      -6.740 -10.063  -3.237  0.00  0.00      PROA  
ATOM    608 HD11 LEU P  35      -6.950 -11.005  -2.688  0.00  0.00      PROA  
ATOM    609 HD12 LEU P  35      -5.944 -10.200  -4.000  0.00  0.00      PROA  
ATOM    610 HD13 LEU P  35      -7.659  -9.707  -3.749  0.00  0.00      PROA  
ATOM    611  CD2 LEU P  35      -5.881  -7.707  -3.044  0.00  0.00      PROA  
ATOM    612 HD21 LEU P  35      -5.526  -7.987  -4.059  0.00  0.00      PROA  
ATOM    613 HD22 LEU P  35      -5.022  -7.262  -2.497  0.00  0.00      PROA  
ATOM    614 HD23 LEU P  35      -6.780  -7.056  -3.089  0.00  0.00      PROA  
ATOM    615  C   LEU P  35      -6.975 -10.661   0.248  0.00  0.00      PROA  
ATOM    616  O   LEU P  35      -6.592 -11.700  -0.380  0.00  0.00      PROA  
ATOM    617  N   SER P  36      -6.477 -10.254   1.448  0.00  0.00      PROA  
ATOM    618  HN  SER P  36      -6.621  -9.312   1.742  0.00  0.00      PROA  
ATOM    619  CA  SER P  36      -5.616 -11.043   2.337  0.00  0.00      PROA  
ATOM    620  HA  SER P  36      -4.803 -11.397   1.721  0.00  0.00      PROA  
ATOM    621  CB  SER P  36      -5.022 -10.342   3.572  0.00  0.00      PROA  
ATOM    622  HB1 SER P  36      -5.909  -9.996   4.145  0.00  0.00      PROA  
ATOM    623  HB2 SER P  36      -4.562  -9.348   3.390  0.00  0.00      PROA  
ATOM    624  OG  SER P  36      -4.235 -11.228   4.347  0.00  0.00      PROA  
ATOM    625  HG1 SER P  36      -3.449 -11.385   3.820  0.00  0.00      PROA  
ATOM    626  C   SER P  36      -6.266 -12.356   2.714  0.00  0.00      PROA  
ATOM    627  O   SER P  36      -5.661 -13.449   2.597  0.00  0.00      PROA  
ATOM    628  N   VAL P  37      -7.620 -12.367   3.039  0.00  0.00      PROA  
ATOM    629  HN  VAL P  37      -7.999 -11.508   3.375  0.00  0.00      PROA  
ATOM    630  CA  VAL P  37      -8.345 -13.641   3.387  0.00  0.00      PROA  
ATOM    631  HA  VAL P  37      -7.629 -14.237   3.933  0.00  0.00      PROA  
ATOM    632  CB  VAL P  37      -9.566 -13.322   4.285  0.00  0.00      PROA  
ATOM    633  HB  VAL P  37     -10.096 -12.481   3.789  0.00  0.00      PROA  
ATOM    634  CG1 VAL P  37     -10.389 -14.610   4.452  0.00  0.00      PROA  
ATOM    635 HG11 VAL P  37     -10.962 -14.851   3.532  0.00  0.00      PROA  
ATOM    636 HG12 VAL P  37     -11.199 -14.382   5.177  0.00  0.00      PROA  
ATOM    637 HG13 VAL P  37      -9.941 -15.552   4.834  0.00  0.00      PROA  
ATOM    638  CG2 VAL P  37      -9.024 -12.844   5.674  0.00  0.00      PROA  
ATOM    639 HG21 VAL P  37      -8.293 -13.593   6.047  0.00  0.00      PROA  
ATOM    640 HG22 VAL P  37      -9.837 -12.762   6.427  0.00  0.00      PROA  
ATOM    641 HG23 VAL P  37      -8.558 -11.837   5.622  0.00  0.00      PROA  
ATOM    642  C   VAL P  37      -8.820 -14.356   2.132  0.00  0.00      PROA  
ATOM    643  O   VAL P  37      -8.653 -15.603   2.046  0.00  0.00      PROA  
ATOM    644  N   LEU P  38      -9.259 -13.685   1.045  0.00  0.00      PROA  
ATOM    645  HN  LEU P  38      -9.446 -12.707   1.093  0.00  0.00      PROA  
ATOM    646  CA  LEU P  38      -9.736 -14.369  -0.180  0.00  0.00      PROA  
ATOM    647  HA  LEU P  38     -10.454 -15.142   0.052  0.00  0.00      PROA  
ATOM    648  CB  LEU P  38     -10.486 -13.300  -0.982  0.00  0.00      PROA  
ATOM    649  HB1 LEU P  38      -9.799 -12.445  -1.159  0.00  0.00      PROA  
ATOM    650  HB2 LEU P  38     -11.398 -12.921  -0.473  0.00  0.00      PROA  
ATOM    651  CG  LEU P  38     -11.077 -13.767  -2.342  0.00  0.00      PROA  
ATOM    652  HG  LEU P  38     -10.226 -13.986  -3.021  0.00  0.00      PROA  
ATOM    653  CD1 LEU P  38     -12.098 -14.957  -2.238  0.00  0.00      PROA  
ATOM    654 HD11 LEU P  38     -12.974 -14.663  -1.622  0.00  0.00      PROA  
ATOM    655 HD12 LEU P  38     -11.548 -15.771  -1.719  0.00  0.00      PROA  
ATOM    656 HD13 LEU P  38     -12.439 -15.226  -3.260  0.00  0.00      PROA  
ATOM    657  CD2 LEU P  38     -11.867 -12.721  -3.041  0.00  0.00      PROA  
ATOM    658 HD21 LEU P  38     -11.277 -11.780  -3.069  0.00  0.00      PROA  
ATOM    659 HD22 LEU P  38     -12.879 -12.534  -2.622  0.00  0.00      PROA  
ATOM    660 HD23 LEU P  38     -11.904 -13.086  -4.090  0.00  0.00      PROA  
ATOM    661  C   LEU P  38      -8.650 -15.042  -1.089  0.00  0.00      PROA  
ATOM    662  O   LEU P  38      -8.952 -16.127  -1.669  0.00  0.00      PROA  
ATOM    663  N   CYS P  39      -7.509 -14.372  -1.294  0.00  0.00      PROA  
ATOM    664  HN  CYS P  39      -7.370 -13.511  -0.810  0.00  0.00      PROA  
ATOM    665  CA  CYS P  39      -6.496 -14.809  -2.266  0.00  0.00      PROA  
ATOM    666  HA  CYS P  39      -6.912 -15.684  -2.744  0.00  0.00      PROA  
ATOM    667  CB  CYS P  39      -6.079 -13.736  -3.407  0.00  0.00      PROA  
ATOM    668  HB1 CYS P  39      -5.146 -14.016  -3.942  0.00  0.00      PROA  
ATOM    669  HB2 CYS P  39      -5.868 -12.835  -2.792  0.00  0.00      PROA  
ATOM    670  SG  CYS P  39      -7.473 -13.277  -4.490  0.00  0.00      PROA  
ATOM    671  HG1 CYS P  39      -7.269 -14.109  -5.501  0.00  0.00      PROA  
ATOM    672  C   CYS P  39      -5.316 -15.432  -1.612  0.00  0.00      PROA  
ATOM    673  O   CYS P  39      -4.432 -15.895  -2.274  0.00  0.00      PROA  
ATOM    674  N   ASP P  40      -5.301 -15.513  -0.257  0.00  0.00      PROA  
ATOM    675  HN  ASP P  40      -6.035 -15.099   0.276  0.00  0.00      PROA  
ATOM    676  CA  ASP P  40      -4.223 -15.947   0.558  0.00  0.00      PROA  
ATOM    677  HA  ASP P  40      -4.725 -15.874   1.512  0.00  0.00      PROA  
ATOM    678  CB  ASP P  40      -3.642 -17.395   0.287  0.00  0.00      PROA  
ATOM    679  HB1 ASP P  40      -2.823 -17.586   1.012  0.00  0.00      PROA  
ATOM    680  HB2 ASP P  40      -3.324 -17.516  -0.771  0.00  0.00      PROA  
ATOM    681  CG  ASP P  40      -4.665 -18.476   0.667  0.00  0.00      PROA  
ATOM    682  OD1 ASP P  40      -5.432 -18.192   1.652  0.00  0.00      PROA  
ATOM    683  OD2 ASP P  40      -4.565 -19.572   0.089  0.00  0.00      PROA  
ATOM    684  C   ASP P  40      -3.019 -14.907   0.795  0.00  0.00      PROA  
ATOM    685  O   ASP P  40      -1.962 -15.291   1.316  0.00  0.00      PROA  
ATOM    686  N   CYS P  41      -3.155 -13.611   0.416  0.00  0.00      PROA  
ATOM    687  HN  CYS P  41      -4.069 -13.296   0.174  0.00  0.00      PROA  
ATOM    688  CA  CYS P  41      -2.159 -12.605   0.342  0.00  0.00      PROA  
ATOM    689  HA  CYS P  41      -1.338 -13.177  -0.065  0.00  0.00      PROA  
ATOM    690  CB  CYS P  41      -2.572 -11.491  -0.687  0.00  0.00      PROA  
ATOM    691  HB1 CYS P  41      -1.726 -10.780  -0.799  0.00  0.00      PROA  
ATOM    692  HB2 CYS P  41      -3.459 -10.964  -0.275  0.00  0.00      PROA  
ATOM    693  SG  CYS P  41      -3.090 -12.191  -2.312  0.00  0.00      PROA  
ATOM    694  HG1 CYS P  41      -1.840 -12.388  -2.705  0.00  0.00      PROA  
ATOM    695  C   CYS P  41      -1.523 -12.063   1.711  0.00  0.00      PROA  
ATOM    696  O   CYS P  41      -2.132 -12.101   2.779  0.00  0.00      PROA  
ATOM    697  N   GLU P  42      -0.274 -11.660   1.631  0.00  0.00      PROA  
ATOM    698  HN  GLU P  42       0.223 -11.678   0.767  0.00  0.00      PROA  
ATOM    699  CA  GLU P  42       0.292 -10.943   2.792  0.00  0.00      PROA  
ATOM    700  HA  GLU P  42      -0.399 -10.828   3.613  0.00  0.00      PROA  
ATOM    701  CB  GLU P  42       1.647 -11.509   3.323  0.00  0.00      PROA  
ATOM    702  HB1 GLU P  42       1.848 -11.096   4.335  0.00  0.00      PROA  
ATOM    703  HB2 GLU P  42       2.482 -11.225   2.647  0.00  0.00      PROA  
ATOM    704  CG  GLU P  42       1.726 -13.053   3.309  0.00  0.00      PROA  
ATOM    705  HG1 GLU P  42       2.105 -13.614   2.428  0.00  0.00      PROA  
ATOM    706  HG2 GLU P  42       0.734 -13.481   3.568  0.00  0.00      PROA  
ATOM    707  CD  GLU P  42       2.655 -13.539   4.427  0.00  0.00      PROA  
ATOM    708  OE1 GLU P  42       3.760 -14.078   4.234  0.00  0.00      PROA  
ATOM    709  OE2 GLU P  42       2.149 -13.372   5.544  0.00  0.00      PROA  
ATOM    710  C   GLU P  42       0.441  -9.512   2.385  0.00  0.00      PROA  
ATOM    711  O   GLU P  42       1.007  -9.259   1.341  0.00  0.00      PROA  
ATOM    712  N   ILE P  43      -0.109  -8.546   3.103  0.00  0.00      PROA  
ATOM    713  HN  ILE P  43      -0.404  -8.811   4.018  0.00  0.00      PROA  
ATOM    714  CA  ILE P  43      -0.202  -7.133   2.655  0.00  0.00      PROA  
ATOM    715  HA  ILE P  43       0.427  -7.077   1.779  0.00  0.00      PROA  
ATOM    716  CB  ILE P  43      -1.648  -6.677   2.207  0.00  0.00      PROA  
ATOM    717  HB  ILE P  43      -2.391  -7.012   2.962  0.00  0.00      PROA  
ATOM    718  CG2 ILE P  43      -1.734  -5.130   2.030  0.00  0.00      PROA  
ATOM    719 HG21 ILE P  43      -1.609  -4.664   3.030  0.00  0.00      PROA  
ATOM    720 HG22 ILE P  43      -2.801  -4.984   1.760  0.00  0.00      PROA  
ATOM    721 HG23 ILE P  43      -1.002  -4.846   1.244  0.00  0.00      PROA  
ATOM    722  CG1 ILE P  43      -1.990  -7.544   1.020  0.00  0.00      PROA  
ATOM    723 HG11 ILE P  43      -1.592  -8.560   1.230  0.00  0.00      PROA  
ATOM    724 HG12 ILE P  43      -1.477  -7.170   0.108  0.00  0.00      PROA  
ATOM    725  CD  ILE P  43      -3.475  -7.476   0.636  0.00  0.00      PROA  
ATOM    726  HD1 ILE P  43      -4.115  -8.200   1.186  0.00  0.00      PROA  
ATOM    727  HD2 ILE P  43      -3.616  -7.694  -0.444  0.00  0.00      PROA  
ATOM    728  HD3 ILE P  43      -4.078  -6.590   0.928  0.00  0.00      PROA  
ATOM    729  C   ILE P  43       0.332  -6.240   3.802  0.00  0.00      PROA  
ATOM    730  O   ILE P  43      -0.005  -6.411   4.950  0.00  0.00      PROA  
ATOM    731  N   ALA P  44       1.146  -5.203   3.412  0.00  0.00      PROA  
ATOM    732  HN  ALA P  44       1.450  -5.138   2.465  0.00  0.00      PROA  
ATOM    733  CA  ALA P  44       1.641  -4.127   4.161  0.00  0.00      PROA  
ATOM    734  HA  ALA P  44       1.171  -4.067   5.132  0.00  0.00      PROA  
ATOM    735  CB  ALA P  44       3.264  -4.215   4.284  0.00  0.00      PROA  
ATOM    736  HB1 ALA P  44       3.538  -5.071   4.938  0.00  0.00      PROA  
ATOM    737  HB2 ALA P  44       3.724  -3.254   4.598  0.00  0.00      PROA  
ATOM    738  HB3 ALA P  44       3.646  -4.378   3.254  0.00  0.00      PROA  
ATOM    739  C   ALA P  44       1.365  -2.814   3.468  0.00  0.00      PROA  
ATOM    740  O   ALA P  44       1.644  -2.669   2.309  0.00  0.00      PROA  
ATOM    741  N   LEU P  45       0.760  -1.906   4.150  0.00  0.00      PROA  
ATOM    742  HN  LEU P  45       0.313  -2.167   5.002  0.00  0.00      PROA  
ATOM    743  CA  LEU P  45       0.232  -0.731   3.630  0.00  0.00      PROA  
ATOM    744  HA  LEU P  45       0.646  -0.512   2.657  0.00  0.00      PROA  
ATOM    745  CB  LEU P  45      -1.359  -0.845   3.594  0.00  0.00      PROA  
ATOM    746  HB1 LEU P  45      -1.692  -1.200   4.593  0.00  0.00      PROA  
ATOM    747  HB2 LEU P  45      -1.573  -1.633   2.841  0.00  0.00      PROA  
ATOM    748  CG  LEU P  45      -2.272   0.368   3.290  0.00  0.00      PROA  
ATOM    749  HG  LEU P  45      -1.742   1.314   3.534  0.00  0.00      PROA  
ATOM    750  CD1 LEU P  45      -2.510   0.550   1.793  0.00  0.00      PROA  
ATOM    751 HD11 LEU P  45      -2.873  -0.412   1.373  0.00  0.00      PROA  
ATOM    752 HD12 LEU P  45      -1.698   0.940   1.142  0.00  0.00      PROA  
ATOM    753 HD13 LEU P  45      -3.326   1.290   1.648  0.00  0.00      PROA  
ATOM    754  CD2 LEU P  45      -3.551   0.267   4.062  0.00  0.00      PROA  
ATOM    755 HD21 LEU P  45      -3.300   0.442   5.130  0.00  0.00      PROA  
ATOM    756 HD22 LEU P  45      -3.911  -0.781   3.975  0.00  0.00      PROA  
ATOM    757 HD23 LEU P  45      -4.317   0.985   3.698  0.00  0.00      PROA  
ATOM    758  C   LEU P  45       0.751   0.445   4.524  0.00  0.00      PROA  
ATOM    759  O   LEU P  45       0.535   0.490   5.718  0.00  0.00      PROA  
ATOM    760  N   ILE P  46       1.430   1.448   3.961  0.00  0.00      PROA  
ATOM    761  HN  ILE P  46       1.694   1.469   3.000  0.00  0.00      PROA  
ATOM    762  CA  ILE P  46       1.744   2.697   4.706  0.00  0.00      PROA  
ATOM    763  HA  ILE P  46       1.431   2.634   5.738  0.00  0.00      PROA  
ATOM    764  CB  ILE P  46       3.259   2.909   4.658  0.00  0.00      PROA  
ATOM    765  HB  ILE P  46       3.539   2.974   3.584  0.00  0.00      PROA  
ATOM    766  CG2 ILE P  46       3.627   4.297   5.197  0.00  0.00      PROA  
ATOM    767 HG21 ILE P  46       3.026   4.579   6.088  0.00  0.00      PROA  
ATOM    768 HG22 ILE P  46       3.419   5.020   4.380  0.00  0.00      PROA  
ATOM    769 HG23 ILE P  46       4.705   4.338   5.459  0.00  0.00      PROA  
ATOM    770  CG1 ILE P  46       4.032   1.762   5.239  0.00  0.00      PROA  
ATOM    771 HG11 ILE P  46       5.065   2.064   4.966  0.00  0.00      PROA  
ATOM    772 HG12 ILE P  46       3.799   0.879   4.607  0.00  0.00      PROA  
ATOM    773  CD  ILE P  46       3.697   1.514   6.602  0.00  0.00      PROA  
ATOM    774  HD1 ILE P  46       2.679   1.074   6.661  0.00  0.00      PROA  
ATOM    775  HD2 ILE P  46       3.646   2.464   7.176  0.00  0.00      PROA  
ATOM    776  HD3 ILE P  46       4.388   0.774   7.060  0.00  0.00      PROA  
ATOM    777  C   ILE P  46       0.997   3.893   4.124  0.00  0.00      PROA  
ATOM    778  O   ILE P  46       0.959   4.084   2.899  0.00  0.00      PROA  
ATOM    779  N   ILE P  47       0.362   4.779   4.969  0.00  0.00      PROA  
ATOM    780  HN  ILE P  47       0.374   4.688   5.962  0.00  0.00      PROA  
ATOM    781  CA  ILE P  47      -0.292   6.014   4.475  0.00  0.00      PROA  
ATOM    782  HA  ILE P  47       0.011   6.032   3.438  0.00  0.00      PROA  
ATOM    783  CB  ILE P  47      -1.764   6.068   4.594  0.00  0.00      PROA  
ATOM    784  HB  ILE P  47      -1.984   5.870   5.665  0.00  0.00      PROA  
ATOM    785  CG2 ILE P  47      -2.370   7.475   4.197  0.00  0.00      PROA  
ATOM    786 HG21 ILE P  47      -1.949   7.775   3.214  0.00  0.00      PROA  
ATOM    787 HG22 ILE P  47      -1.881   8.244   4.832  0.00  0.00      PROA  
ATOM    788 HG23 ILE P  47      -3.477   7.528   4.282  0.00  0.00      PROA  
ATOM    789  CG1 ILE P  47      -2.491   4.969   3.911  0.00  0.00      PROA  
ATOM    790 HG11 ILE P  47      -1.961   4.013   3.712  0.00  0.00      PROA  
ATOM    791 HG12 ILE P  47      -2.704   5.236   2.854  0.00  0.00      PROA  
ATOM    792  CD  ILE P  47      -3.719   4.557   4.666  0.00  0.00      PROA  
ATOM    793  HD1 ILE P  47      -4.426   3.990   4.024  0.00  0.00      PROA  
ATOM    794  HD2 ILE P  47      -4.195   5.498   5.018  0.00  0.00      PROA  
ATOM    795  HD3 ILE P  47      -3.461   3.862   5.493  0.00  0.00      PROA  
ATOM    796  C   ILE P  47       0.362   7.188   5.245  0.00  0.00      PROA  
ATOM    797  O   ILE P  47       0.274   7.158   6.480  0.00  0.00      PROA  
ATOM    798  N   PHE P  48       0.799   8.273   4.525  0.00  0.00      PROA  
ATOM    799  HN  PHE P  48       0.909   8.225   3.536  0.00  0.00      PROA  
ATOM    800  CA  PHE P  48       1.141   9.591   5.054  0.00  0.00      PROA  
ATOM    801  HA  PHE P  48       1.195   9.531   6.131  0.00  0.00      PROA  
ATOM    802  CB  PHE P  48       2.563  10.060   4.522  0.00  0.00      PROA  
ATOM    803  HB1 PHE P  48       2.917  10.836   5.233  0.00  0.00      PROA  
ATOM    804  HB2 PHE P  48       2.593  10.314   3.441  0.00  0.00      PROA  
ATOM    805  CG  PHE P  48       3.655   9.021   4.732  0.00  0.00      PROA  
ATOM    806  CD1 PHE P  48       4.062   8.220   3.632  0.00  0.00      PROA  
ATOM    807  HD1 PHE P  48       3.664   8.407   2.645  0.00  0.00      PROA  
ATOM    808  CE1 PHE P  48       5.048   7.175   3.846  0.00  0.00      PROA  
ATOM    809  HE1 PHE P  48       5.479   6.536   3.090  0.00  0.00      PROA  
ATOM    810  CZ  PHE P  48       5.663   7.098   5.105  0.00  0.00      PROA  
ATOM    811  HZ  PHE P  48       6.393   6.319   5.267  0.00  0.00      PROA  
ATOM    812  CD2 PHE P  48       4.342   8.888   5.986  0.00  0.00      PROA  
ATOM    813  HD2 PHE P  48       3.967   9.484   6.804  0.00  0.00      PROA  
ATOM    814  CE2 PHE P  48       5.366   7.940   6.131  0.00  0.00      PROA  
ATOM    815  HE2 PHE P  48       5.794   7.834   7.117  0.00  0.00      PROA  
ATOM    816  C   PHE P  48       0.136  10.613   4.750  0.00  0.00      PROA  
ATOM    817  O   PHE P  48      -0.425  10.647   3.652  0.00  0.00      PROA  
ATOM    818  N   ASN P  49      -0.277  11.453   5.770  0.00  0.00      PROA  
ATOM    819  HN  ASN P  49       0.128  11.349   6.675  0.00  0.00      PROA  
ATOM    820  CA  ASN P  49      -1.248  12.476   5.576  0.00  0.00      PROA  
ATOM    821  HA  ASN P  49      -1.572  12.505   4.546  0.00  0.00      PROA  
ATOM    822  CB  ASN P  49      -2.539  12.146   6.335  0.00  0.00      PROA  
ATOM    823  HB1 ASN P  49      -2.195  11.805   7.334  0.00  0.00      PROA  
ATOM    824  HB2 ASN P  49      -2.931  11.216   5.869  0.00  0.00      PROA  
ATOM    825  CG  ASN P  49      -3.631  13.241   6.617  0.00  0.00      PROA  
ATOM    826  OD1 ASN P  49      -3.688  13.642   7.788  0.00  0.00      PROA  
ATOM    827  ND2 ASN P  49      -4.275  13.745   5.591  0.00  0.00      PROA  
ATOM    828 HD21 ASN P  49      -4.041  13.312   4.720  0.00  0.00      PROA  
ATOM    829 HD22 ASN P  49      -4.715  14.634   5.716  0.00  0.00      PROA  
ATOM    830  C   ASN P  49      -0.676  13.897   5.832  0.00  0.00      PROA  
ATOM    831  O   ASN P  49       0.412  13.984   6.388  0.00  0.00      PROA  
ATOM    832  N   SER P  50      -1.288  15.026   5.354  0.00  0.00      PROA  
ATOM    833  HN  SER P  50      -2.109  14.982   4.789  0.00  0.00      PROA  
ATOM    834  CA  SER P  50      -0.913  16.410   5.664  0.00  0.00      PROA  
ATOM    835  HA  SER P  50      -0.020  16.587   5.084  0.00  0.00      PROA  
ATOM    836  CB  SER P  50      -1.818  17.412   5.064  0.00  0.00      PROA  
ATOM    837  HB1 SER P  50      -1.412  18.429   5.251  0.00  0.00      PROA  
ATOM    838  HB2 SER P  50      -2.874  17.335   5.402  0.00  0.00      PROA  
ATOM    839  OG  SER P  50      -1.880  17.280   3.680  0.00  0.00      PROA  
ATOM    840  HG1 SER P  50      -2.321  16.458   3.456  0.00  0.00      PROA  
ATOM    841  C   SER P  50      -0.569  16.816   7.082  0.00  0.00      PROA  
ATOM    842  O   SER P  50      -1.257  16.374   8.013  0.00  0.00      PROA  
ATOM    843  N   THR P  51       0.493  17.586   7.344  0.00  0.00      PROA  
ATOM    844  HN  THR P  51       0.944  18.019   6.567  0.00  0.00      PROA  
ATOM    845  CA  THR P  51       1.215  17.840   8.624  0.00  0.00      PROA  
ATOM    846  HA  THR P  51       1.904  18.617   8.331  0.00  0.00      PROA  
ATOM    847  CB  THR P  51       0.387  18.403   9.797  0.00  0.00      PROA  
ATOM    848  HB  THR P  51       1.135  18.929  10.427  0.00  0.00      PROA  
ATOM    849  OG1 THR P  51      -0.358  17.426  10.567  0.00  0.00      PROA  
ATOM    850  HG1 THR P  51      -0.776  16.922   9.865  0.00  0.00      PROA  
ATOM    851  CG2 THR P  51      -0.594  19.357   9.242  0.00  0.00      PROA  
ATOM    852 HG21 THR P  51      -1.538  18.838   8.971  0.00  0.00      PROA  
ATOM    853 HG22 THR P  51      -0.087  19.926   8.433  0.00  0.00      PROA  
ATOM    854 HG23 THR P  51      -0.826  20.172   9.961  0.00  0.00      PROA  
ATOM    855  C   THR P  51       1.968  16.615   9.141  0.00  0.00      PROA  
ATOM    856  O   THR P  51       2.442  16.552  10.318  0.00  0.00      PROA  
ATOM    857  N   ASN P  52       2.086  15.624   8.228  0.00  0.00      PROA  
ATOM    858  HN  ASN P  52       1.684  15.572   7.317  0.00  0.00      PROA  
ATOM    859  CA  ASN P  52       3.011  14.493   8.391  0.00  0.00      PROA  
ATOM    860  HA  ASN P  52       3.024  14.070   7.397  0.00  0.00      PROA  
ATOM    861  CB  ASN P  52       4.434  15.014   8.692  0.00  0.00      PROA  
ATOM    862  HB1 ASN P  52       5.117  14.142   8.775  0.00  0.00      PROA  
ATOM    863  HB2 ASN P  52       4.535  15.478   9.697  0.00  0.00      PROA  
ATOM    864  CG  ASN P  52       4.886  15.904   7.506  0.00  0.00      PROA  
ATOM    865  OD1 ASN P  52       4.417  15.750   6.374  0.00  0.00      PROA  
ATOM    866  ND2 ASN P  52       5.595  16.999   7.809  0.00  0.00      PROA  
ATOM    867 HD21 ASN P  52       5.753  17.640   7.058  0.00  0.00      PROA  
ATOM    868 HD22 ASN P  52       6.177  16.983   8.622  0.00  0.00      PROA  
ATOM    869  C   ASN P  52       2.494  13.296   9.248  0.00  0.00      PROA  
ATOM    870  O   ASN P  52       3.298  12.578   9.874  0.00  0.00      PROA  
ATOM    871  N   LYS P  53       1.211  13.062   9.354  0.00  0.00      PROA  
ATOM    872  HN  LYS P  53       0.546  13.578   8.820  0.00  0.00      PROA  
ATOM    873  CA  LYS P  53       0.629  12.134  10.396  0.00  0.00      PROA  
ATOM    874  HA  LYS P  53       1.235  11.979  11.277  0.00  0.00      PROA  
ATOM    875  CB  LYS P  53      -0.737  12.781  10.868  0.00  0.00      PROA  
ATOM    876  HB1 LYS P  53      -1.188  12.070  11.593  0.00  0.00      PROA  
ATOM    877  HB2 LYS P  53      -1.364  12.842   9.954  0.00  0.00      PROA  
ATOM    878  CG  LYS P  53      -0.614  14.172  11.521  0.00  0.00      PROA  
ATOM    879  HG1 LYS P  53      -1.621  14.524  11.831  0.00  0.00      PROA  
ATOM    880  HG2 LYS P  53      -0.233  14.825  10.707  0.00  0.00      PROA  
ATOM    881  CD  LYS P  53       0.429  14.171  12.676  0.00  0.00      PROA  
ATOM    882  HD1 LYS P  53       1.399  13.830  12.257  0.00  0.00      PROA  
ATOM    883  HD2 LYS P  53       0.047  13.383  13.359  0.00  0.00      PROA  
ATOM    884  CE  LYS P  53       0.589  15.437  13.388  0.00  0.00      PROA  
ATOM    885  HE1 LYS P  53       0.787  15.301  14.473  0.00  0.00      PROA  
ATOM    886  HE2 LYS P  53      -0.292  16.105  13.280  0.00  0.00      PROA  
ATOM    887  NZ  LYS P  53       1.701  16.258  12.823  0.00  0.00      PROA  
ATOM    888  HZ1 LYS P  53       2.539  15.704  12.552  0.00  0.00      PROA  
ATOM    889  HZ2 LYS P  53       2.013  16.907  13.574  0.00  0.00      PROA  
ATOM    890  HZ3 LYS P  53       1.290  16.653  11.953  0.00  0.00      PROA  
ATOM    891  C   LYS P  53       0.529  10.734   9.671  0.00  0.00      PROA  
ATOM    892  O   LYS P  53      -0.202  10.560   8.711  0.00  0.00      PROA  
ATOM    893  N   LEU P  54       1.316   9.729  10.142  0.00  0.00      PROA  
ATOM    894  HN  LEU P  54       1.848   9.852  10.976  0.00  0.00      PROA  
ATOM    895  CA  LEU P  54       1.664   8.467   9.587  0.00  0.00      PROA  
ATOM    896  HA  LEU P  54       1.454   8.450   8.528  0.00  0.00      PROA  
ATOM    897  CB  LEU P  54       3.118   7.973   9.866  0.00  0.00      PROA  
ATOM    898  HB1 LEU P  54       3.474   8.411  10.822  0.00  0.00      PROA  
ATOM    899  HB2 LEU P  54       3.727   8.529   9.121  0.00  0.00      PROA  
ATOM    900  CG  LEU P  54       3.512   6.468   9.810  0.00  0.00      PROA  
ATOM    901  HG  LEU P  54       2.841   5.903  10.493  0.00  0.00      PROA  
ATOM    902  CD1 LEU P  54       3.335   5.897   8.368  0.00  0.00      PROA  
ATOM    903 HD11 LEU P  54       2.379   6.198   7.888  0.00  0.00      PROA  
ATOM    904 HD12 LEU P  54       3.357   4.786   8.390  0.00  0.00      PROA  
ATOM    905 HD13 LEU P  54       4.228   6.176   7.769  0.00  0.00      PROA  
ATOM    906  CD2 LEU P  54       4.972   6.333  10.271  0.00  0.00      PROA  
ATOM    907 HD21 LEU P  54       5.374   5.319  10.060  0.00  0.00      PROA  
ATOM    908 HD22 LEU P  54       5.016   6.559  11.358  0.00  0.00      PROA  
ATOM    909 HD23 LEU P  54       5.570   7.113   9.752  0.00  0.00      PROA  
ATOM    910  C   LEU P  54       0.687   7.421  10.124  0.00  0.00      PROA  
ATOM    911  O   LEU P  54       0.252   7.419  11.309  0.00  0.00      PROA  
ATOM    912  N   PHE P  55       0.078   6.646   9.190  0.00  0.00      PROA  
ATOM    913  HN  PHE P  55       0.083   6.794   8.204  0.00  0.00      PROA  
ATOM    914  CA  PHE P  55      -0.817   5.542   9.585  0.00  0.00      PROA  
ATOM    915  HA  PHE P  55      -0.821   5.305  10.639  0.00  0.00      PROA  
ATOM    916  CB  PHE P  55      -2.214   5.847   8.951  0.00  0.00      PROA  
ATOM    917  HB1 PHE P  55      -2.840   4.988   9.276  0.00  0.00      PROA  
ATOM    918  HB2 PHE P  55      -2.161   5.957   7.847  0.00  0.00      PROA  
ATOM    919  CG  PHE P  55      -2.823   7.109   9.426  0.00  0.00      PROA  
ATOM    920  CD1 PHE P  55      -3.859   7.051  10.305  0.00  0.00      PROA  
ATOM    921  HD1 PHE P  55      -4.252   6.105  10.646  0.00  0.00      PROA  
ATOM    922  CE1 PHE P  55      -4.418   8.277  10.778  0.00  0.00      PROA  
ATOM    923  HE1 PHE P  55      -5.285   8.352  11.418  0.00  0.00      PROA  
ATOM    924  CZ  PHE P  55      -4.034   9.506  10.199  0.00  0.00      PROA  
ATOM    925  HZ  PHE P  55      -4.502  10.445  10.458  0.00  0.00      PROA  
ATOM    926  CD2 PHE P  55      -2.403   8.354   8.864  0.00  0.00      PROA  
ATOM    927  HD2 PHE P  55      -1.674   8.448   8.073  0.00  0.00      PROA  
ATOM    928  CE2 PHE P  55      -3.024   9.516   9.284  0.00  0.00      PROA  
ATOM    929  HE2 PHE P  55      -2.695  10.442   8.836  0.00  0.00      PROA  
ATOM    930  C   PHE P  55      -0.296   4.246   8.938  0.00  0.00      PROA  
ATOM    931  O   PHE P  55       0.491   4.331   8.010  0.00  0.00      PROA  
ATOM    932  N   GLN P  56      -0.652   3.052   9.413  0.00  0.00      PROA  
ATOM    933  HN  GLN P  56      -1.346   3.004  10.127  0.00  0.00      PROA  
ATOM    934  CA  GLN P  56      -0.101   1.807   8.930  0.00  0.00      PROA  
ATOM    935  HA  GLN P  56       0.074   1.876   7.867  0.00  0.00      PROA  
ATOM    936  CB  GLN P  56       1.253   1.578   9.740  0.00  0.00      PROA  
ATOM    937  HB1 GLN P  56       1.033   1.803  10.806  0.00  0.00      PROA  
ATOM    938  HB2 GLN P  56       2.060   2.258   9.391  0.00  0.00      PROA  
ATOM    939  CG  GLN P  56       1.928   0.177   9.595  0.00  0.00      PROA  
ATOM    940  HG1 GLN P  56       2.190   0.073   8.521  0.00  0.00      PROA  
ATOM    941  HG2 GLN P  56       1.210  -0.607   9.920  0.00  0.00      PROA  
ATOM    942  CD  GLN P  56       3.170   0.107  10.516  0.00  0.00      PROA  
ATOM    943  OE1 GLN P  56       4.321   0.421  10.140  0.00  0.00      PROA  
ATOM    944  NE2 GLN P  56       2.999  -0.492  11.701  0.00  0.00      PROA  
ATOM    945 HE21 GLN P  56       2.114  -0.921  11.880  0.00  0.00      PROA  
ATOM    946 HE22 GLN P  56       3.764  -0.628  12.331  0.00  0.00      PROA  
ATOM    947  C   GLN P  56      -1.087   0.648   9.155  0.00  0.00      PROA  
ATOM    948  O   GLN P  56      -1.930   0.635  10.021  0.00  0.00      PROA  
ATOM    949  N   TYR P  57      -1.004  -0.387   8.212  0.00  0.00      PROA  
ATOM    950  HN  TYR P  57      -0.229  -0.315   7.588  0.00  0.00      PROA  
ATOM    951  CA  TYR P  57      -1.806  -1.655   8.155  0.00  0.00      PROA  
ATOM    952  HA  TYR P  57      -2.108  -1.901   9.162  0.00  0.00      PROA  
ATOM    953  CB  TYR P  57      -3.145  -1.509   7.274  0.00  0.00      PROA  
ATOM    954  HB1 TYR P  57      -2.847  -0.919   6.381  0.00  0.00      PROA  
ATOM    955  HB2 TYR P  57      -3.722  -0.765   7.864  0.00  0.00      PROA  
ATOM    956  CG  TYR P  57      -3.880  -2.886   6.902  0.00  0.00      PROA  
ATOM    957  CD1 TYR P  57      -3.264  -3.609   5.860  0.00  0.00      PROA  
ATOM    958  HD1 TYR P  57      -2.475  -3.297   5.192  0.00  0.00      PROA  
ATOM    959  CE1 TYR P  57      -3.691  -4.928   5.639  0.00  0.00      PROA  
ATOM    960  HE1 TYR P  57      -3.363  -5.494   4.780  0.00  0.00      PROA  
ATOM    961  CZ  TYR P  57      -4.720  -5.459   6.442  0.00  0.00      PROA  
ATOM    962  OH  TYR P  57      -5.131  -6.774   6.201  0.00  0.00      PROA  
ATOM    963  HH  TYR P  57      -5.424  -7.203   7.008  0.00  0.00      PROA  
ATOM    964  CD2 TYR P  57      -4.881  -3.492   7.706  0.00  0.00      PROA  
ATOM    965  HD2 TYR P  57      -5.244  -2.940   8.560  0.00  0.00      PROA  
ATOM    966  CE2 TYR P  57      -5.285  -4.756   7.496  0.00  0.00      PROA  
ATOM    967  HE2 TYR P  57      -6.010  -5.194   8.166  0.00  0.00      PROA  
ATOM    968  C   TYR P  57      -0.871  -2.740   7.682  0.00  0.00      PROA  
ATOM    969  O   TYR P  57      -0.142  -2.688   6.695  0.00  0.00      PROA  
ATOM    970  N   ALA P  58      -0.998  -3.912   8.269  0.00  0.00      PROA  
ATOM    971  HN  ALA P  58      -1.464  -4.101   9.130  0.00  0.00      PROA  
ATOM    972  CA  ALA P  58      -0.478  -5.079   7.704  0.00  0.00      PROA  
ATOM    973  HA  ALA P  58      -0.634  -5.116   6.636  0.00  0.00      PROA  
ATOM    974  CB  ALA P  58       1.030  -5.219   8.061  0.00  0.00      PROA  
ATOM    975  HB1 ALA P  58       1.429  -6.148   7.602  0.00  0.00      PROA  
ATOM    976  HB2 ALA P  58       1.173  -5.227   9.163  0.00  0.00      PROA  
ATOM    977  HB3 ALA P  58       1.722  -4.465   7.629  0.00  0.00      PROA  
ATOM    978  C   ALA P  58      -1.283  -6.348   8.149  0.00  0.00      PROA  
ATOM    979  O   ALA P  58      -1.794  -6.561   9.275  0.00  0.00      PROA  
ATOM    980  N   SER P  59      -1.222  -7.336   7.279  0.00  0.00      PROA  
ATOM    981  HN  SER P  59      -0.922  -7.110   6.355  0.00  0.00      PROA  
ATOM    982  CA  SER P  59      -1.927  -8.604   7.520  0.00  0.00      PROA  
ATOM    983  HA  SER P  59      -2.850  -8.330   8.009  0.00  0.00      PROA  
ATOM    984  CB  SER P  59      -2.181  -9.237   6.152  0.00  0.00      PROA  
ATOM    985  HB1 SER P  59      -2.752  -8.432   5.642  0.00  0.00      PROA  
ATOM    986  HB2 SER P  59      -2.866 -10.109   6.215  0.00  0.00      PROA  
ATOM    987  OG  SER P  59      -0.987  -9.761   5.548  0.00  0.00      PROA  
ATOM    988  HG1 SER P  59      -1.035 -10.719   5.579  0.00  0.00      PROA  
ATOM    989  C   SER P  59      -1.122  -9.536   8.512  0.00  0.00      PROA  
ATOM    990  O   SER P  59      -1.642 -10.465   9.118  0.00  0.00      PROA  
ATOM    991  N   THR P  60       0.167  -9.229   8.629  0.00  0.00      PROA  
ATOM    992  HN  THR P  60       0.636  -8.623   7.992  0.00  0.00      PROA  
ATOM    993  CA  THR P  60       1.128  -9.899   9.466  0.00  0.00      PROA  
ATOM    994  HA  THR P  60       0.721 -10.305  10.380  0.00  0.00      PROA  
ATOM    995  CB  THR P  60       1.965 -10.975   8.764  0.00  0.00      PROA  
ATOM    996  HB  THR P  60       1.243 -11.681   8.301  0.00  0.00      PROA  
ATOM    997  OG1 THR P  60       2.619 -11.826   9.640  0.00  0.00      PROA  
ATOM    998  HG1 THR P  60       2.796 -12.515   8.996  0.00  0.00      PROA  
ATOM    999  CG2 THR P  60       2.820 -10.378   7.721  0.00  0.00      PROA  
ATOM   1000 HG21 THR P  60       3.435 -11.137   7.191  0.00  0.00      PROA  
ATOM   1001 HG22 THR P  60       3.524  -9.592   8.071  0.00  0.00      PROA  
ATOM   1002 HG23 THR P  60       2.309  -9.837   6.896  0.00  0.00      PROA  
ATOM   1003  C   THR P  60       2.089  -8.844  10.037  0.00  0.00      PROA  
ATOM   1004  O   THR P  60       1.970  -7.628   9.678  0.00  0.00      PROA  
ATOM   1005  N   ASP P  61       3.114  -9.209  10.825  0.00  0.00      PROA  
ATOM   1006  HN  ASP P  61       3.330 -10.173  10.965  0.00  0.00      PROA  
ATOM   1007  CA  ASP P  61       4.097  -8.282  11.364  0.00  0.00      PROA  
ATOM   1008  HA  ASP P  61       3.546  -7.481  11.835  0.00  0.00      PROA  
ATOM   1009  CB  ASP P  61       4.965  -8.967  12.447  0.00  0.00      PROA  
ATOM   1010  HB1 ASP P  61       5.883  -8.385  12.678  0.00  0.00      PROA  
ATOM   1011  HB2 ASP P  61       5.246  -9.980  12.087  0.00  0.00      PROA  
ATOM   1012  CG  ASP P  61       4.380  -9.246  13.784  0.00  0.00      PROA  
ATOM   1013  OD1 ASP P  61       3.235  -8.970  14.028  0.00  0.00      PROA  
ATOM   1014  OD2 ASP P  61       5.056  -9.773  14.691  0.00  0.00      PROA  
ATOM   1015  C   ASP P  61       4.935  -7.597  10.280  0.00  0.00      PROA  
ATOM   1016  O   ASP P  61       5.090  -8.053   9.135  0.00  0.00      PROA  
ATOM   1017  N   MET P  62       5.451  -6.357  10.568  0.00  0.00      PROA  
ATOM   1018  HN  MET P  62       5.348  -5.975  11.484  0.00  0.00      PROA  
ATOM   1019  CA  MET P  62       6.102  -5.553   9.552  0.00  0.00      PROA  
ATOM   1020  HA  MET P  62       5.435  -5.654   8.709  0.00  0.00      PROA  
ATOM   1021  CB  MET P  62       6.178  -4.013   9.952  0.00  0.00      PROA  
ATOM   1022  HB1 MET P  62       6.917  -3.525   9.282  0.00  0.00      PROA  
ATOM   1023  HB2 MET P  62       6.625  -3.978  10.969  0.00  0.00      PROA  
ATOM   1024  CG  MET P  62       4.863  -3.230  10.072  0.00  0.00      PROA  
ATOM   1025  HG1 MET P  62       5.048  -2.270  10.599  0.00  0.00      PROA  
ATOM   1026  HG2 MET P  62       4.091  -3.756  10.673  0.00  0.00      PROA  
ATOM   1027  SD  MET P  62       4.101  -2.752   8.483  0.00  0.00      PROA  
ATOM   1028  CE  MET P  62       5.557  -2.143   7.575  0.00  0.00      PROA  
ATOM   1029  HE1 MET P  62       5.172  -1.472   6.778  0.00  0.00      PROA  
ATOM   1030  HE2 MET P  62       6.160  -2.944   7.096  0.00  0.00      PROA  
ATOM   1031  HE3 MET P  62       6.246  -1.509   8.173  0.00  0.00      PROA  
ATOM   1032  C   MET P  62       7.497  -5.993   9.085  0.00  0.00      PROA  
ATOM   1033  O   MET P  62       7.826  -6.061   7.886  0.00  0.00      PROA  
ATOM   1034  N   ASP P  63       8.252  -6.607   9.972  0.00  0.00      PROA  
ATOM   1035  HN  ASP P  63       7.971  -6.683  10.926  0.00  0.00      PROA  
ATOM   1036  CA  ASP P  63       9.568  -7.080   9.629  0.00  0.00      PROA  
ATOM   1037  HA  ASP P  63      10.231  -6.330   9.222  0.00  0.00      PROA  
ATOM   1038  CB  ASP P  63      10.271  -7.682  10.877  0.00  0.00      PROA  
ATOM   1039  HB1 ASP P  63      11.279  -7.998  10.533  0.00  0.00      PROA  
ATOM   1040  HB2 ASP P  63       9.683  -8.546  11.253  0.00  0.00      PROA  
ATOM   1041  CG  ASP P  63      10.542  -6.749  12.013  0.00  0.00      PROA  
ATOM   1042  OD1 ASP P  63      11.135  -7.215  13.038  0.00  0.00      PROA  
ATOM   1043  OD2 ASP P  63      10.123  -5.548  12.008  0.00  0.00      PROA  
ATOM   1044  C   ASP P  63       9.634  -8.195   8.568  0.00  0.00      PROA  
ATOM   1045  O   ASP P  63      10.554  -8.340   7.792  0.00  0.00      PROA  
ATOM   1046  N   LYS P  64       8.723  -9.163   8.735  0.00  0.00      PROA  
ATOM   1047  HN  LYS P  64       8.128  -9.102   9.533  0.00  0.00      PROA  
ATOM   1048  CA  LYS P  64       8.606 -10.313   7.915  0.00  0.00      PROA  
ATOM   1049  HA  LYS P  64       9.528 -10.877   7.924  0.00  0.00      PROA  
ATOM   1050  CB  LYS P  64       7.585 -11.274   8.571  0.00  0.00      PROA  
ATOM   1051  HB1 LYS P  64       7.599 -12.218   7.986  0.00  0.00      PROA  
ATOM   1052  HB2 LYS P  64       6.559 -10.860   8.472  0.00  0.00      PROA  
ATOM   1053  CG  LYS P  64       7.916 -11.697   9.992  0.00  0.00      PROA  
ATOM   1054  HG1 LYS P  64       7.425 -12.668  10.212  0.00  0.00      PROA  
ATOM   1055  HG2 LYS P  64       7.600 -10.940  10.742  0.00  0.00      PROA  
ATOM   1056  CD  LYS P  64       9.397 -12.024  10.260  0.00  0.00      PROA  
ATOM   1057  HD1 LYS P  64       9.954 -11.070  10.136  0.00  0.00      PROA  
ATOM   1058  HD2 LYS P  64       9.712 -12.814   9.546  0.00  0.00      PROA  
ATOM   1059  CE  LYS P  64       9.615 -12.659  11.710  0.00  0.00      PROA  
ATOM   1060  HE1 LYS P  64       8.990 -13.576  11.777  0.00  0.00      PROA  
ATOM   1061  HE2 LYS P  64       9.293 -12.036  12.572  0.00  0.00      PROA  
ATOM   1062  NZ  LYS P  64      11.009 -13.008  11.892  0.00  0.00      PROA  
ATOM   1063  HZ1 LYS P  64      11.182 -13.366  12.853  0.00  0.00      PROA  
ATOM   1064  HZ2 LYS P  64      11.628 -12.184  11.753  0.00  0.00      PROA  
ATOM   1065  HZ3 LYS P  64      11.457 -13.768  11.341  0.00  0.00      PROA  
ATOM   1066  C   LYS P  64       8.238 -10.161   6.416  0.00  0.00      PROA  
ATOM   1067  O   LYS P  64       8.796 -10.802   5.503  0.00  0.00      PROA  
ATOM   1068  N   VAL P  65       7.330  -9.190   6.142  0.00  0.00      PROA  
ATOM   1069  HN  VAL P  65       6.655  -8.905   6.818  0.00  0.00      PROA  
ATOM   1070  CA  VAL P  65       7.179  -8.680   4.818  0.00  0.00      PROA  
ATOM   1071  HA  VAL P  65       6.752  -9.452   4.195  0.00  0.00      PROA  
ATOM   1072  CB  VAL P  65       6.047  -7.588   4.744  0.00  0.00      PROA  
ATOM   1073  HB  VAL P  65       6.365  -6.908   5.563  0.00  0.00      PROA  
ATOM   1074  CG1 VAL P  65       5.852  -6.909   3.371  0.00  0.00      PROA  
ATOM   1075 HG11 VAL P  65       4.924  -6.298   3.398  0.00  0.00      PROA  
ATOM   1076 HG12 VAL P  65       5.644  -7.775   2.707  0.00  0.00      PROA  
ATOM   1077 HG13 VAL P  65       6.777  -6.397   3.031  0.00  0.00      PROA  
ATOM   1078  CG2 VAL P  65       4.722  -8.100   5.147  0.00  0.00      PROA  
ATOM   1079 HG21 VAL P  65       4.507  -8.908   4.415  0.00  0.00      PROA  
ATOM   1080 HG22 VAL P  65       4.055  -7.213   5.089  0.00  0.00      PROA  
ATOM   1081 HG23 VAL P  65       4.665  -8.542   6.164  0.00  0.00      PROA  
ATOM   1082  C   VAL P  65       8.433  -8.078   4.204  0.00  0.00      PROA  
ATOM   1083  O   VAL P  65       8.724  -8.216   3.011  0.00  0.00      PROA  
ATOM   1084  N   LEU P  66       9.206  -7.285   4.944  0.00  0.00      PROA  
ATOM   1085  HN  LEU P  66       9.031  -7.173   5.919  0.00  0.00      PROA  
ATOM   1086  CA  LEU P  66      10.415  -6.619   4.396  0.00  0.00      PROA  
ATOM   1087  HA  LEU P  66      10.092  -6.384   3.393  0.00  0.00      PROA  
ATOM   1088  CB  LEU P  66      10.796  -5.411   5.263  0.00  0.00      PROA  
ATOM   1089  HB1 LEU P  66      11.707  -4.954   4.820  0.00  0.00      PROA  
ATOM   1090  HB2 LEU P  66      11.036  -5.762   6.289  0.00  0.00      PROA  
ATOM   1091  CG  LEU P  66       9.683  -4.323   5.404  0.00  0.00      PROA  
ATOM   1092  HG  LEU P  66       8.809  -4.824   5.872  0.00  0.00      PROA  
ATOM   1093  CD1 LEU P  66      10.206  -3.186   6.277  0.00  0.00      PROA  
ATOM   1094 HD11 LEU P  66      11.195  -2.901   5.861  0.00  0.00      PROA  
ATOM   1095 HD12 LEU P  66      10.310  -3.492   7.340  0.00  0.00      PROA  
ATOM   1096 HD13 LEU P  66       9.654  -2.222   6.261  0.00  0.00      PROA  
ATOM   1097  CD2 LEU P  66       9.108  -3.761   4.097  0.00  0.00      PROA  
ATOM   1098 HD21 LEU P  66       8.630  -4.533   3.457  0.00  0.00      PROA  
ATOM   1099 HD22 LEU P  66       9.896  -3.264   3.491  0.00  0.00      PROA  
ATOM   1100 HD23 LEU P  66       8.295  -3.056   4.371  0.00  0.00      PROA  
ATOM   1101  C   LEU P  66      11.535  -7.634   4.203  0.00  0.00      PROA  
ATOM   1102  O   LEU P  66      12.352  -7.547   3.302  0.00  0.00      PROA  
ATOM   1103  N   LEU P  67      11.519  -8.676   5.013  0.00  0.00      PROA  
ATOM   1104  HN  LEU P  67      10.936  -8.742   5.819  0.00  0.00      PROA  
ATOM   1105  CA  LEU P  67      12.392  -9.897   4.882  0.00  0.00      PROA  
ATOM   1106  HA  LEU P  67      13.380  -9.497   4.710  0.00  0.00      PROA  
ATOM   1107  CB  LEU P  67      12.381 -10.759   6.114  0.00  0.00      PROA  
ATOM   1108  HB1 LEU P  67      12.864 -11.714   5.815  0.00  0.00      PROA  
ATOM   1109  HB2 LEU P  67      11.446 -11.178   6.543  0.00  0.00      PROA  
ATOM   1110  CG  LEU P  67      13.222 -10.221   7.347  0.00  0.00      PROA  
ATOM   1111  HG  LEU P  67      12.697  -9.313   7.714  0.00  0.00      PROA  
ATOM   1112  CD1 LEU P  67      13.328 -11.317   8.389  0.00  0.00      PROA  
ATOM   1113 HD11 LEU P  67      12.356 -11.850   8.466  0.00  0.00      PROA  
ATOM   1114 HD12 LEU P  67      13.587 -10.973   9.414  0.00  0.00      PROA  
ATOM   1115 HD13 LEU P  67      14.070 -12.052   8.011  0.00  0.00      PROA  
ATOM   1116  CD2 LEU P  67      14.652  -9.705   6.954  0.00  0.00      PROA  
ATOM   1117 HD21 LEU P  67      15.299 -10.520   6.565  0.00  0.00      PROA  
ATOM   1118 HD22 LEU P  67      15.272  -9.245   7.753  0.00  0.00      PROA  
ATOM   1119 HD23 LEU P  67      14.616  -8.849   6.247  0.00  0.00      PROA  
ATOM   1120  C   LEU P  67      12.206 -10.681   3.522  0.00  0.00      PROA  
ATOM   1121  O   LEU P  67      13.167 -10.934   2.835  0.00  0.00      PROA  
ATOM   1122  N   LYS P  68      10.928 -11.011   3.121  0.00  0.00      PROA  
ATOM   1123  HN  LYS P  68      10.280 -10.794   3.846  0.00  0.00      PROA  
ATOM   1124  CA  LYS P  68      10.697 -11.335   1.737  0.00  0.00      PROA  
ATOM   1125  HA  LYS P  68      11.308 -12.186   1.475  0.00  0.00      PROA  
ATOM   1126  CB  LYS P  68       9.268 -11.796   1.323  0.00  0.00      PROA  
ATOM   1127  HB1 LYS P  68       9.280 -11.959   0.224  0.00  0.00      PROA  
ATOM   1128  HB2 LYS P  68       8.528 -10.990   1.512  0.00  0.00      PROA  
ATOM   1129  CG  LYS P  68       8.737 -13.047   2.067  0.00  0.00      PROA  
ATOM   1130  HG1 LYS P  68       7.753 -13.356   1.655  0.00  0.00      PROA  
ATOM   1131  HG2 LYS P  68       8.451 -12.649   3.064  0.00  0.00      PROA  
ATOM   1132  CD  LYS P  68       9.654 -14.250   2.130  0.00  0.00      PROA  
ATOM   1133  HD1 LYS P  68       9.249 -14.920   2.919  0.00  0.00      PROA  
ATOM   1134  HD2 LYS P  68      10.654 -13.883   2.444  0.00  0.00      PROA  
ATOM   1135  CE  LYS P  68       9.784 -14.943   0.788  0.00  0.00      PROA  
ATOM   1136  HE1 LYS P  68      10.431 -14.435   0.042  0.00  0.00      PROA  
ATOM   1137  HE2 LYS P  68       8.796 -15.108   0.306  0.00  0.00      PROA  
ATOM   1138  NZ  LYS P  68      10.411 -16.180   1.017  0.00  0.00      PROA  
ATOM   1139  HZ1 LYS P  68      11.449 -16.137   0.954  0.00  0.00      PROA  
ATOM   1140  HZ2 LYS P  68      10.115 -16.817   0.250  0.00  0.00      PROA  
ATOM   1141  HZ3 LYS P  68      10.182 -16.510   1.977  0.00  0.00      PROA  
ATOM   1142  C   LYS P  68      11.099 -10.269   0.750  0.00  0.00      PROA  
ATOM   1143  O   LYS P  68      11.633 -10.641  -0.331  0.00  0.00      PROA  
ATOM   1144  N   TYR P  69      10.783  -8.965   0.999  0.00  0.00      PROA  
ATOM   1145  HN  TYR P  69      10.152  -8.733   1.736  0.00  0.00      PROA  
ATOM   1146  CA  TYR P  69      11.245  -7.890   0.103  0.00  0.00      PROA  
ATOM   1147  HA  TYR P  69      10.890  -8.120  -0.891  0.00  0.00      PROA  
ATOM   1148  CB  TYR P  69      10.677  -6.498   0.541  0.00  0.00      PROA  
ATOM   1149  HB1 TYR P  69      11.217  -6.089   1.422  0.00  0.00      PROA  
ATOM   1150  HB2 TYR P  69       9.656  -6.429   0.975  0.00  0.00      PROA  
ATOM   1151  CG  TYR P  69      10.763  -5.455  -0.530  0.00  0.00      PROA  
ATOM   1152  CD1 TYR P  69      11.916  -4.691  -0.734  0.00  0.00      PROA  
ATOM   1153  HD1 TYR P  69      12.808  -4.852  -0.148  0.00  0.00      PROA  
ATOM   1154  CE1 TYR P  69      11.921  -3.598  -1.644  0.00  0.00      PROA  
ATOM   1155  HE1 TYR P  69      12.838  -3.054  -1.818  0.00  0.00      PROA  
ATOM   1156  CZ  TYR P  69      10.811  -3.416  -2.435  0.00  0.00      PROA  
ATOM   1157  OH  TYR P  69      10.864  -2.448  -3.455  0.00  0.00      PROA  
ATOM   1158  HH  TYR P  69       9.972  -2.179  -3.686  0.00  0.00      PROA  
ATOM   1159  CD2 TYR P  69       9.668  -5.308  -1.399  0.00  0.00      PROA  
ATOM   1160  HD2 TYR P  69       8.801  -5.944  -1.297  0.00  0.00      PROA  
ATOM   1161  CE2 TYR P  69       9.686  -4.305  -2.361  0.00  0.00      PROA  
ATOM   1162  HE2 TYR P  69       8.840  -4.122  -3.006  0.00  0.00      PROA  
ATOM   1163  C   TYR P  69      12.729  -7.842  -0.117  0.00  0.00      PROA  
ATOM   1164  O   TYR P  69      13.166  -7.491  -1.221  0.00  0.00      PROA  
ATOM   1165  N   THR P  70      13.565  -8.096   0.854  0.00  0.00      PROA  
ATOM   1166  HN  THR P  70      13.299  -8.284   1.796  0.00  0.00      PROA  
ATOM   1167  CA  THR P  70      15.022  -7.962   0.717  0.00  0.00      PROA  
ATOM   1168  HA  THR P  70      15.253  -7.417  -0.186  0.00  0.00      PROA  
ATOM   1169  CB  THR P  70      15.598  -7.317   1.984  0.00  0.00      PROA  
ATOM   1170  HB  THR P  70      16.707  -7.257   1.977  0.00  0.00      PROA  
ATOM   1171  OG1 THR P  70      15.099  -7.915   3.201  0.00  0.00      PROA  
ATOM   1172  HG1 THR P  70      14.182  -7.636   3.244  0.00  0.00      PROA  
ATOM   1173  CG2 THR P  70      15.065  -5.887   2.087  0.00  0.00      PROA  
ATOM   1174 HG21 THR P  70      13.958  -5.956   2.023  0.00  0.00      PROA  
ATOM   1175 HG22 THR P  70      15.450  -5.157   1.344  0.00  0.00      PROA  
ATOM   1176 HG23 THR P  70      15.160  -5.368   3.065  0.00  0.00      PROA  
ATOM   1177  C   THR P  70      15.847  -9.265   0.515  0.00  0.00      PROA  
ATOM   1178  O   THR P  70      17.058  -9.133   0.221  0.00  0.00      PROA  
ATOM   1179  N   GLU P  71      15.310 -10.467   0.739  0.00  0.00      PROA  
ATOM   1180  HN  GLU P  71      14.448 -10.513   1.239  0.00  0.00      PROA  
ATOM   1181  CA  GLU P  71      15.691 -11.866   0.403  0.00  0.00      PROA  
ATOM   1182  HA  GLU P  71      16.355 -12.043   1.237  0.00  0.00      PROA  
ATOM   1183  CB  GLU P  71      14.522 -12.831   0.549  0.00  0.00      PROA  
ATOM   1184  HB1 GLU P  71      13.711 -12.381  -0.062  0.00  0.00      PROA  
ATOM   1185  HB2 GLU P  71      14.277 -12.741   1.630  0.00  0.00      PROA  
ATOM   1186  CG  GLU P  71      14.697 -14.293   0.095  0.00  0.00      PROA  
ATOM   1187  HG1 GLU P  71      15.453 -14.885   0.654  0.00  0.00      PROA  
ATOM   1188  HG2 GLU P  71      15.051 -14.328  -0.958  0.00  0.00      PROA  
ATOM   1189  CD  GLU P  71      13.352 -15.048   0.064  0.00  0.00      PROA  
ATOM   1190  OE1 GLU P  71      12.906 -15.470   1.155  0.00  0.00      PROA  
ATOM   1191  OE2 GLU P  71      12.800 -15.220  -1.063  0.00  0.00      PROA  
ATOM   1192  C   GLU P  71      16.506 -12.015  -0.860  0.00  0.00      PROA  
ATOM   1193  O   GLU P  71      17.747 -12.196  -0.796  0.00  0.00      PROA  
ATOM   1194  N   TYR P  72      15.895 -11.889  -2.030  0.00  0.00      PROA  
ATOM   1195  HN  TYR P  72      14.911 -11.727  -2.007  0.00  0.00      PROA  
ATOM   1196  CA  TYR P  72      16.747 -11.934  -3.208  0.00  0.00      PROA  
ATOM   1197  HA  TYR P  72      17.677 -11.390  -3.128  0.00  0.00      PROA  
ATOM   1198  CB  TYR P  72      17.086 -13.410  -3.686  0.00  0.00      PROA  
ATOM   1199  HB1 TYR P  72      16.246 -14.133  -3.757  0.00  0.00      PROA  
ATOM   1200  HB2 TYR P  72      17.697 -13.867  -2.878  0.00  0.00      PROA  
ATOM   1201  CG  TYR P  72      17.892 -13.446  -4.950  0.00  0.00      PROA  
ATOM   1202  CD1 TYR P  72      17.459 -14.119  -6.120  0.00  0.00      PROA  
ATOM   1203  HD1 TYR P  72      16.495 -14.607  -6.128  0.00  0.00      PROA  
ATOM   1204  CE1 TYR P  72      18.293 -14.206  -7.236  0.00  0.00      PROA  
ATOM   1205  HE1 TYR P  72      17.946 -14.840  -8.038  0.00  0.00      PROA  
ATOM   1206  CZ  TYR P  72      19.529 -13.581  -7.188  0.00  0.00      PROA  
ATOM   1207  OH  TYR P  72      20.224 -13.760  -8.409  0.00  0.00      PROA  
ATOM   1208  HH  TYR P  72      21.085 -13.337  -8.379  0.00  0.00      PROA  
ATOM   1209  CD2 TYR P  72      19.156 -12.833  -4.929  0.00  0.00      PROA  
ATOM   1210  HD2 TYR P  72      19.409 -12.245  -4.060  0.00  0.00      PROA  
ATOM   1211  CE2 TYR P  72      19.993 -12.963  -6.017  0.00  0.00      PROA  
ATOM   1212  HE2 TYR P  72      20.969 -12.503  -5.974  0.00  0.00      PROA  
ATOM   1213  C   TYR P  72      16.076 -11.163  -4.358  0.00  0.00      PROA  
ATOM   1214  O   TYR P  72      16.572 -10.106  -4.744  0.00  0.00      PROA  
ATOM   1215  N   ASN P  73      14.987 -11.758  -4.989  0.00  0.00      PROA  
ATOM   1216  HN  ASN P  73      14.539 -12.575  -4.634  0.00  0.00      PROA  
ATOM   1217  CA  ASN P  73      14.242 -11.269  -6.136  0.00  0.00      PROA  
ATOM   1218  HA  ASN P  73      15.007 -11.047  -6.865  0.00  0.00      PROA  
ATOM   1219  CB  ASN P  73      13.302 -12.303  -6.825  0.00  0.00      PROA  
ATOM   1220  HB1 ASN P  73      12.671 -11.751  -7.554  0.00  0.00      PROA  
ATOM   1221  HB2 ASN P  73      12.657 -12.843  -6.099  0.00  0.00      PROA  
ATOM   1222  CG  ASN P  73      14.073 -13.425  -7.495  0.00  0.00      PROA  
ATOM   1223  OD1 ASN P  73      14.154 -14.590  -7.019  0.00  0.00      PROA  
ATOM   1224  ND2 ASN P  73      14.767 -13.078  -8.599  0.00  0.00      PROA  
ATOM   1225 HD21 ASN P  73      14.598 -12.195  -9.039  0.00  0.00      PROA  
ATOM   1226 HD22 ASN P  73      15.205 -13.860  -9.042  0.00  0.00      PROA  
ATOM   1227  C   ASN P  73      13.518 -10.010  -5.845  0.00  0.00      PROA  
ATOM   1228  O   ASN P  73      12.838  -9.863  -4.863  0.00  0.00      PROA  
ATOM   1229  N   GLU P  74      13.604  -9.074  -6.784  0.00  0.00      PROA  
ATOM   1230  HN  GLU P  74      14.258  -9.213  -7.523  0.00  0.00      PROA  
ATOM   1231  CA  GLU P  74      12.796  -7.834  -6.779  0.00  0.00      PROA  
ATOM   1232  HA  GLU P  74      13.024  -7.287  -5.876  0.00  0.00      PROA  
ATOM   1233  CB  GLU P  74      13.360  -7.157  -8.098  0.00  0.00      PROA  
ATOM   1234  HB1 GLU P  74      12.708  -6.285  -8.317  0.00  0.00      PROA  
ATOM   1235  HB2 GLU P  74      13.129  -7.784  -8.986  0.00  0.00      PROA  
ATOM   1236  CG  GLU P  74      14.847  -6.657  -8.019  0.00  0.00      PROA  
ATOM   1237  HG1 GLU P  74      15.466  -7.518  -7.685  0.00  0.00      PROA  
ATOM   1238  HG2 GLU P  74      14.807  -5.835  -7.273  0.00  0.00      PROA  
ATOM   1239  CD  GLU P  74      15.432  -5.966  -9.273  0.00  0.00      PROA  
ATOM   1240  OE1 GLU P  74      14.741  -4.956  -9.649  0.00  0.00      PROA  
ATOM   1241  OE2 GLU P  74      16.503  -6.383  -9.892  0.00  0.00      PROA  
ATOM   1242  C   GLU P  74      11.332  -8.059  -6.986  0.00  0.00      PROA  
ATOM   1243  O   GLU P  74      10.897  -9.171  -7.338  0.00  0.00      PROA  
ATOM   1244  N   PRO P  75      10.524  -7.000  -6.854  0.00  0.00      PROA  
ATOM   1245  CD  PRO P  75      10.833  -5.742  -6.173  0.00  0.00      PROA  
ATOM   1246  HD1 PRO P  75      11.409  -5.166  -6.928  0.00  0.00      PROA  
ATOM   1247  HD2 PRO P  75      11.237  -5.829  -5.142  0.00  0.00      PROA  
ATOM   1248  CA  PRO P  75       9.148  -6.924  -7.338  0.00  0.00      PROA  
ATOM   1249  HA  PRO P  75       8.634  -7.604  -6.675  0.00  0.00      PROA  
ATOM   1250  CB  PRO P  75       8.637  -5.512  -7.164  0.00  0.00      PROA  
ATOM   1251  HB1 PRO P  75       7.540  -5.430  -7.007  0.00  0.00      PROA  
ATOM   1252  HB2 PRO P  75       9.007  -4.797  -7.929  0.00  0.00      PROA  
ATOM   1253  CG  PRO P  75       9.467  -5.026  -5.963  0.00  0.00      PROA  
ATOM   1254  HG1 PRO P  75       9.712  -3.948  -6.077  0.00  0.00      PROA  
ATOM   1255  HG2 PRO P  75       9.017  -5.183  -4.959  0.00  0.00      PROA  
ATOM   1256  C   PRO P  75       8.952  -7.457  -8.739  0.00  0.00      PROA  
ATOM   1257  O   PRO P  75       9.629  -6.955  -9.641  0.00  0.00      PROA  
ATOM   1258  N   HSD P  76       7.989  -8.378  -8.902  0.00  0.00      PROA  
ATOM   1259  HN  HSD P  76       7.571  -8.713  -8.061  0.00  0.00      PROA  
ATOM   1260  CA  HSD P  76       7.518  -8.832 -10.203  0.00  0.00      PROA  
ATOM   1261  HA  HSD P  76       8.377  -9.098 -10.800  0.00  0.00      PROA  
ATOM   1262  CB  HSD P  76       6.718 -10.103 -10.066  0.00  0.00      PROA  
ATOM   1263  HB1 HSD P  76       6.116  -9.922  -9.150  0.00  0.00      PROA  
ATOM   1264  HB2 HSD P  76       7.353 -10.934  -9.692  0.00  0.00      PROA  
ATOM   1265  ND1 HSD P  76       6.742 -10.776 -12.521  0.00  0.00      PROA  
ATOM   1266  HD1 HSD P  76       7.741 -10.793 -12.477  0.00  0.00      PROA  
ATOM   1267  CG  HSD P  76       6.012 -10.514 -11.333  0.00  0.00      PROA  
ATOM   1268  CE1 HSD P  76       5.871 -11.306 -13.417  0.00  0.00      PROA  
ATOM   1269  HE1 HSD P  76       6.152 -11.473 -14.456  0.00  0.00      PROA  
ATOM   1270  NE2 HSD P  76       4.650 -11.375 -12.982  0.00  0.00      PROA  
ATOM   1271  CD2 HSD P  76       4.742 -10.890 -11.642  0.00  0.00      PROA  
ATOM   1272  HD2 HSD P  76       3.889 -10.928 -10.976  0.00  0.00      PROA  
ATOM   1273  C   HSD P  76       6.684  -7.796 -10.912  0.00  0.00      PROA  
ATOM   1274  O   HSD P  76       6.725  -7.721 -12.182  0.00  0.00      PROA  
ATOM   1275  N   GLU P  77       5.966  -6.958 -10.185  0.00  0.00      PROA  
ATOM   1276  HN  GLU P  77       5.860  -7.197  -9.223  0.00  0.00      PROA  
ATOM   1277  CA  GLU P  77       5.260  -5.772 -10.693  0.00  0.00      PROA  
ATOM   1278  HA  GLU P  77       5.565  -5.504 -11.694  0.00  0.00      PROA  
ATOM   1279  CB  GLU P  77       3.776  -5.845 -10.864  0.00  0.00      PROA  
ATOM   1280  HB1 GLU P  77       3.469  -4.821 -11.167  0.00  0.00      PROA  
ATOM   1281  HB2 GLU P  77       3.301  -6.085  -9.888  0.00  0.00      PROA  
ATOM   1282  CG  GLU P  77       3.441  -6.908 -11.939  0.00  0.00      PROA  
ATOM   1283  HG1 GLU P  77       3.706  -7.874 -11.458  0.00  0.00      PROA  
ATOM   1284  HG2 GLU P  77       3.921  -6.692 -12.917  0.00  0.00      PROA  
ATOM   1285  CD  GLU P  77       1.934  -6.905 -12.204  0.00  0.00      PROA  
ATOM   1286  OE1 GLU P  77       1.340  -7.930 -12.559  0.00  0.00      PROA  
ATOM   1287  OE2 GLU P  77       1.353  -5.813 -12.144  0.00  0.00      PROA  
ATOM   1288  C   GLU P  77       5.486  -4.552  -9.773  0.00  0.00      PROA  
ATOM   1289  O   GLU P  77       5.248  -4.733  -8.593  0.00  0.00      PROA  
ATOM   1290  N   SER P  78       5.869  -3.388 -10.310  0.00  0.00      PROA  
ATOM   1291  HN  SER P  78       6.072  -3.287 -11.281  0.00  0.00      PROA  
ATOM   1292  CA  SER P  78       6.035  -2.211  -9.515  0.00  0.00      PROA  
ATOM   1293  HA  SER P  78       5.695  -2.321  -8.496  0.00  0.00      PROA  
ATOM   1294  CB  SER P  78       7.494  -1.775  -9.622  0.00  0.00      PROA  
ATOM   1295  HB1 SER P  78       7.736  -1.529 -10.678  0.00  0.00      PROA  
ATOM   1296  HB2 SER P  78       8.217  -2.579  -9.365  0.00  0.00      PROA  
ATOM   1297  OG  SER P  78       7.687  -0.640  -8.759  0.00  0.00      PROA  
ATOM   1298  HG1 SER P  78       8.033   0.004  -9.381  0.00  0.00      PROA  
ATOM   1299  C   SER P  78       5.204  -1.137 -10.249  0.00  0.00      PROA  
ATOM   1300  O   SER P  78       5.413  -0.827 -11.421  0.00  0.00      PROA  
ATOM   1301  N   ARG P  79       4.232  -0.464  -9.590  0.00  0.00      PROA  
ATOM   1302  HN  ARG P  79       4.063  -0.687  -8.633  0.00  0.00      PROA  
ATOM   1303  CA  ARG P  79       3.263   0.346 -10.215  0.00  0.00      PROA  
ATOM   1304  HA  ARG P  79       3.389   0.518 -11.274  0.00  0.00      PROA  
ATOM   1305  CB  ARG P  79       1.863  -0.278 -10.005  0.00  0.00      PROA  
ATOM   1306  HB1 ARG P  79       1.067   0.419 -10.345  0.00  0.00      PROA  
ATOM   1307  HB2 ARG P  79       1.690  -0.415  -8.916  0.00  0.00      PROA  
ATOM   1308  CG  ARG P  79       1.745  -1.667 -10.653  0.00  0.00      PROA  
ATOM   1309  HG1 ARG P  79       0.763  -2.093 -10.357  0.00  0.00      PROA  
ATOM   1310  HG2 ARG P  79       2.489  -2.366 -10.213  0.00  0.00      PROA  
ATOM   1311  CD  ARG P  79       1.847  -1.596 -12.179  0.00  0.00      PROA  
ATOM   1312  HD1 ARG P  79       2.788  -1.057 -12.424  0.00  0.00      PROA  
ATOM   1313  HD2 ARG P  79       0.986  -1.085 -12.660  0.00  0.00      PROA  
ATOM   1314  NE  ARG P  79       1.931  -2.974 -12.811  0.00  0.00      PROA  
ATOM   1315  HE  ARG P  79       1.538  -3.778 -12.366  0.00  0.00      PROA  
ATOM   1316  CZ  ARG P  79       2.502  -3.234 -13.992  0.00  0.00      PROA  
ATOM   1317  NH1 ARG P  79       3.188  -2.356 -14.670  0.00  0.00      PROA  
ATOM   1318 HH11 ARG P  79       3.262  -1.449 -14.257  0.00  0.00      PROA  
ATOM   1319 HH12 ARG P  79       3.615  -2.622 -15.534  0.00  0.00      PROA  
ATOM   1320  NH2 ARG P  79       2.308  -4.491 -14.391  0.00  0.00      PROA  
ATOM   1321 HH21 ARG P  79       1.931  -5.127 -13.718  0.00  0.00      PROA  
ATOM   1322 HH22 ARG P  79       2.750  -4.844 -15.216  0.00  0.00      PROA  
ATOM   1323  C   ARG P  79       3.358   1.737  -9.601  0.00  0.00      PROA  
ATOM   1324  O   ARG P  79       3.250   1.902  -8.373  0.00  0.00      PROA  
ATOM   1325  N   THR P  80       3.769   2.770 -10.412  0.00  0.00      PROA  
ATOM   1326  HN  THR P  80       3.843   2.555 -11.383  0.00  0.00      PROA  
ATOM   1327  CA  THR P  80       3.727   4.133 -10.115  0.00  0.00      PROA  
ATOM   1328  HA  THR P  80       3.842   4.318  -9.058  0.00  0.00      PROA  
ATOM   1329  CB  THR P  80       4.836   4.907 -10.890  0.00  0.00      PROA  
ATOM   1330  HB  THR P  80       4.839   5.937 -10.475  0.00  0.00      PROA  
ATOM   1331  OG1 THR P  80       4.669   4.956 -12.279  0.00  0.00      PROA  
ATOM   1332  HG1 THR P  80       4.620   4.033 -12.539  0.00  0.00      PROA  
ATOM   1333  CG2 THR P  80       6.236   4.096 -10.663  0.00  0.00      PROA  
ATOM   1334 HG21 THR P  80       6.382   3.136 -11.203  0.00  0.00      PROA  
ATOM   1335 HG22 THR P  80       6.305   3.832  -9.586  0.00  0.00      PROA  
ATOM   1336 HG23 THR P  80       7.059   4.798 -10.916  0.00  0.00      PROA  
ATOM   1337  C   THR P  80       2.418   4.738 -10.441  0.00  0.00      PROA  
ATOM   1338  O   THR P  80       1.558   4.189 -11.150  0.00  0.00      PROA  
ATOM   1339  N   ASN P  81       2.139   5.952  -9.984  0.00  0.00      PROA  
ATOM   1340  HN  ASN P  81       2.781   6.271  -9.291  0.00  0.00      PROA  
ATOM   1341  CA  ASN P  81       1.099   6.797 -10.587  0.00  0.00      PROA  
ATOM   1342  HA  ASN P  81       0.176   6.455 -10.143  0.00  0.00      PROA  
ATOM   1343  CB  ASN P  81       1.252   8.225 -10.140  0.00  0.00      PROA  
ATOM   1344  HB1 ASN P  81       0.578   8.992 -10.577  0.00  0.00      PROA  
ATOM   1345  HB2 ASN P  81       2.281   8.515 -10.445  0.00  0.00      PROA  
ATOM   1346  CG  ASN P  81       1.013   8.438  -8.670  0.00  0.00      PROA  
ATOM   1347  OD1 ASN P  81       0.907   7.494  -7.831  0.00  0.00      PROA  
ATOM   1348  ND2 ASN P  81       0.989   9.737  -8.336  0.00  0.00      PROA  
ATOM   1349 HD21 ASN P  81       1.007   9.907  -7.351  0.00  0.00      PROA  
ATOM   1350 HD22 ASN P  81       1.383  10.348  -9.023  0.00  0.00      PROA  
ATOM   1351  C   ASN P  81       0.818   6.701 -12.090  0.00  0.00      PROA  
ATOM   1352  O   ASN P  81      -0.290   6.425 -12.521  0.00  0.00      PROA  
ATOM   1353  N   SER P  82       1.981   6.768 -12.885  0.00  0.00      PROA  
ATOM   1354  HN  SER P  82       2.807   7.170 -12.497  0.00  0.00      PROA  
ATOM   1355  CA  SER P  82       1.905   6.545 -14.355  0.00  0.00      PROA  
ATOM   1356  HA  SER P  82       1.218   7.259 -14.784  0.00  0.00      PROA  
ATOM   1357  CB  SER P  82       3.378   6.672 -14.891  0.00  0.00      PROA  
ATOM   1358  HB1 SER P  82       3.922   5.718 -14.726  0.00  0.00      PROA  
ATOM   1359  HB2 SER P  82       3.799   7.515 -14.303  0.00  0.00      PROA  
ATOM   1360  OG  SER P  82       3.414   6.909 -16.331  0.00  0.00      PROA  
ATOM   1361  HG1 SER P  82       3.163   7.823 -16.488  0.00  0.00      PROA  
ATOM   1362  C   SER P  82       1.375   5.131 -14.861  0.00  0.00      PROA  
ATOM   1363  O   SER P  82       0.537   5.066 -15.776  0.00  0.00      PROA  
ATOM   1364  N   ASP P  83       1.756   3.987 -14.252  0.00  0.00      PROA  
ATOM   1365  HN  ASP P  83       2.530   3.896 -13.630  0.00  0.00      PROA  
ATOM   1366  CA  ASP P  83       1.160   2.698 -14.537  0.00  0.00      PROA  
ATOM   1367  HA  ASP P  83       1.341   2.424 -15.565  0.00  0.00      PROA  
ATOM   1368  CB  ASP P  83       1.889   1.642 -13.611  0.00  0.00      PROA  
ATOM   1369  HB1 ASP P  83       1.462   0.620 -13.693  0.00  0.00      PROA  
ATOM   1370  HB2 ASP P  83       1.673   1.974 -12.573  0.00  0.00      PROA  
ATOM   1371  CG  ASP P  83       3.357   1.557 -13.819  0.00  0.00      PROA  
ATOM   1372  OD1 ASP P  83       3.805   0.477 -14.394  0.00  0.00      PROA  
ATOM   1373  OD2 ASP P  83       4.015   2.471 -13.369  0.00  0.00      PROA  
ATOM   1374  C   ASP P  83      -0.328   2.568 -14.257  0.00  0.00      PROA  
ATOM   1375  O   ASP P  83      -1.076   2.077 -15.114  0.00  0.00      PROA  
ATOM   1376  N   ILE P  84      -0.824   3.160 -13.150  0.00  0.00      PROA  
ATOM   1377  HN  ILE P  84      -0.247   3.675 -12.521  0.00  0.00      PROA  
ATOM   1378  CA  ILE P  84      -2.192   3.287 -12.902  0.00  0.00      PROA  
ATOM   1379  HA  ILE P  84      -2.634   2.307 -13.000  0.00  0.00      PROA  
ATOM   1380  CB  ILE P  84      -2.550   3.763 -11.467  0.00  0.00      PROA  
ATOM   1381  HB  ILE P  84      -2.417   4.864 -11.390  0.00  0.00      PROA  
ATOM   1382  CG2 ILE P  84      -3.997   3.336 -11.156  0.00  0.00      PROA  
ATOM   1383 HG21 ILE P  84      -4.751   3.901 -11.746  0.00  0.00      PROA  
ATOM   1384 HG22 ILE P  84      -4.129   3.624 -10.092  0.00  0.00      PROA  
ATOM   1385 HG23 ILE P  84      -4.180   2.240 -11.169  0.00  0.00      PROA  
ATOM   1386  CG1 ILE P  84      -1.649   3.044 -10.375  0.00  0.00      PROA  
ATOM   1387 HG11 ILE P  84      -1.943   3.369  -9.354  0.00  0.00      PROA  
ATOM   1388 HG12 ILE P  84      -0.640   3.498 -10.476  0.00  0.00      PROA  
ATOM   1389  CD  ILE P  84      -1.591   1.482 -10.496  0.00  0.00      PROA  
ATOM   1390  HD1 ILE P  84      -2.542   0.931 -10.334  0.00  0.00      PROA  
ATOM   1391  HD2 ILE P  84      -0.873   1.213  -9.691  0.00  0.00      PROA  
ATOM   1392  HD3 ILE P  84      -1.098   1.159 -11.438  0.00  0.00      PROA  
ATOM   1393  C   ILE P  84      -2.955   4.049 -13.923  0.00  0.00      PROA  
ATOM   1394  O   ILE P  84      -3.980   3.529 -14.440  0.00  0.00      PROA  
ATOM   1395  N   VAL P  85      -2.460   5.271 -14.186  0.00  0.00      PROA  
ATOM   1396  HN  VAL P  85      -1.612   5.503 -13.716  0.00  0.00      PROA  
ATOM   1397  CA  VAL P  85      -3.090   6.112 -15.215  0.00  0.00      PROA  
ATOM   1398  HA  VAL P  85      -4.120   6.222 -14.909  0.00  0.00      PROA  
ATOM   1399  CB  VAL P  85      -2.484   7.500 -15.313  0.00  0.00      PROA  
ATOM   1400  HB  VAL P  85      -1.376   7.504 -15.393  0.00  0.00      PROA  
ATOM   1401  CG1 VAL P  85      -3.047   8.233 -16.546  0.00  0.00      PROA  
ATOM   1402 HG11 VAL P  85      -2.898   9.321 -16.377  0.00  0.00      PROA  
ATOM   1403 HG12 VAL P  85      -4.138   8.168 -16.743  0.00  0.00      PROA  
ATOM   1404 HG13 VAL P  85      -2.494   7.874 -17.440  0.00  0.00      PROA  
ATOM   1405  CG2 VAL P  85      -2.893   8.225 -14.050  0.00  0.00      PROA  
ATOM   1406 HG21 VAL P  85      -2.539   7.730 -13.121  0.00  0.00      PROA  
ATOM   1407 HG22 VAL P  85      -3.992   8.393 -14.028  0.00  0.00      PROA  
ATOM   1408 HG23 VAL P  85      -2.371   9.203 -14.118  0.00  0.00      PROA  
ATOM   1409  C   VAL P  85      -3.210   5.402 -16.590  0.00  0.00      PROA  
ATOM   1410  O   VAL P  85      -4.288   5.434 -17.250  0.00  0.00      PROA  
ATOM   1411  N   GLU P  86      -2.182   4.726 -17.022  0.00  0.00      PROA  
ATOM   1412  HN  GLU P  86      -1.384   4.837 -16.435  0.00  0.00      PROA  
ATOM   1413  CA  GLU P  86      -2.074   4.067 -18.310  0.00  0.00      PROA  
ATOM   1414  HA  GLU P  86      -2.232   4.699 -19.172  0.00  0.00      PROA  
ATOM   1415  CB  GLU P  86      -0.697   3.514 -18.259  0.00  0.00      PROA  
ATOM   1416  HB1 GLU P  86      -0.557   2.742 -17.473  0.00  0.00      PROA  
ATOM   1417  HB2 GLU P  86       0.007   4.356 -18.083  0.00  0.00      PROA  
ATOM   1418  CG  GLU P  86      -0.105   2.801 -19.532  0.00  0.00      PROA  
ATOM   1419  HG1 GLU P  86      -0.665   1.896 -19.849  0.00  0.00      PROA  
ATOM   1420  HG2 GLU P  86       0.922   2.489 -19.246  0.00  0.00      PROA  
ATOM   1421  CD  GLU P  86      -0.054   3.721 -20.717  0.00  0.00      PROA  
ATOM   1422  OE1 GLU P  86      -0.753   4.749 -20.797  0.00  0.00      PROA  
ATOM   1423  OE2 GLU P  86       0.788   3.509 -21.635  0.00  0.00      PROA  
ATOM   1424  C   GLU P  86      -2.971   2.901 -18.366  0.00  0.00      PROA  
ATOM   1425  O   GLU P  86      -3.490   2.436 -19.388  0.00  0.00      PROA  
ATOM   1426  N   THR P  87      -3.357   2.406 -17.148  0.00  0.00      PROA  
ATOM   1427  HN  THR P  87      -2.855   2.706 -16.341  0.00  0.00      PROA  
ATOM   1428  CA  THR P  87      -4.322   1.328 -17.018  0.00  0.00      PROA  
ATOM   1429  HA  THR P  87      -4.261   0.605 -17.818  0.00  0.00      PROA  
ATOM   1430  CB  THR P  87      -4.042   0.545 -15.766  0.00  0.00      PROA  
ATOM   1431  HB  THR P  87      -4.284   1.094 -14.831  0.00  0.00      PROA  
ATOM   1432  OG1 THR P  87      -2.736  -0.013 -15.666  0.00  0.00      PROA  
ATOM   1433  HG1 THR P  87      -2.094   0.701 -15.654  0.00  0.00      PROA  
ATOM   1434  CG2 THR P  87      -5.038  -0.696 -15.804  0.00  0.00      PROA  
ATOM   1435 HG21 THR P  87      -4.867  -1.461 -16.591  0.00  0.00      PROA  
ATOM   1436 HG22 THR P  87      -6.068  -0.317 -15.975  0.00  0.00      PROA  
ATOM   1437 HG23 THR P  87      -4.974  -1.233 -14.833  0.00  0.00      PROA  
ATOM   1438  C   THR P  87      -5.699   1.887 -17.227  0.00  0.00      PROA  
ATOM   1439  O   THR P  87      -6.439   1.444 -18.149  0.00  0.00      PROA  
ATOM   1440  N   LEU P  88      -6.030   3.018 -16.565  0.00  0.00      PROA  
ATOM   1441  HN  LEU P  88      -5.402   3.336 -15.860  0.00  0.00      PROA  
ATOM   1442  CA  LEU P  88      -7.297   3.756 -16.494  0.00  0.00      PROA  
ATOM   1443  HA  LEU P  88      -8.060   3.049 -16.203  0.00  0.00      PROA  
ATOM   1444  CB  LEU P  88      -7.329   4.901 -15.512  0.00  0.00      PROA  
ATOM   1445  HB1 LEU P  88      -8.264   5.466 -15.713  0.00  0.00      PROA  
ATOM   1446  HB2 LEU P  88      -6.577   5.671 -15.788  0.00  0.00      PROA  
ATOM   1447  CG  LEU P  88      -7.193   4.395 -14.037  0.00  0.00      PROA  
ATOM   1448  HG  LEU P  88      -6.518   3.525 -13.889  0.00  0.00      PROA  
ATOM   1449  CD1 LEU P  88      -6.721   5.479 -13.147  0.00  0.00      PROA  
ATOM   1450 HD11 LEU P  88      -5.614   5.453 -13.236  0.00  0.00      PROA  
ATOM   1451 HD12 LEU P  88      -6.792   5.189 -12.077  0.00  0.00      PROA  
ATOM   1452 HD13 LEU P  88      -7.131   6.503 -13.278  0.00  0.00      PROA  
ATOM   1453  CD2 LEU P  88      -8.650   3.935 -13.547  0.00  0.00      PROA  
ATOM   1454 HD21 LEU P  88      -9.383   4.767 -13.471  0.00  0.00      PROA  
ATOM   1455 HD22 LEU P  88      -8.532   3.446 -12.557  0.00  0.00      PROA  
ATOM   1456 HD23 LEU P  88      -9.061   3.204 -14.275  0.00  0.00      PROA  
ATOM   1457  C   LEU P  88      -7.740   4.254 -17.877  0.00  0.00      PROA  
ATOM   1458  O   LEU P  88      -8.852   4.051 -18.298  0.00  0.00      PROA  
ATOM   1459  N   ARG P  89      -6.796   4.796 -18.629  0.00  0.00      PROA  
ATOM   1460  HN  ARG P  89      -5.943   4.951 -18.136  0.00  0.00      PROA  
ATOM   1461  CA  ARG P  89      -6.947   5.111 -20.014  0.00  0.00      PROA  
ATOM   1462  HA  ARG P  89      -7.740   5.844 -20.028  0.00  0.00      PROA  
ATOM   1463  CB  ARG P  89      -5.596   5.734 -20.529  0.00  0.00      PROA  
ATOM   1464  HB1 ARG P  89      -5.681   5.742 -21.637  0.00  0.00      PROA  
ATOM   1465  HB2 ARG P  89      -4.815   4.980 -20.291  0.00  0.00      PROA  
ATOM   1466  CG  ARG P  89      -5.409   7.095 -19.973  0.00  0.00      PROA  
ATOM   1467  HG1 ARG P  89      -5.586   7.121 -18.877  0.00  0.00      PROA  
ATOM   1468  HG2 ARG P  89      -6.180   7.774 -20.398  0.00  0.00      PROA  
ATOM   1469  CD  ARG P  89      -3.981   7.639 -20.117  0.00  0.00      PROA  
ATOM   1470  HD1 ARG P  89      -3.632   7.319 -21.123  0.00  0.00      PROA  
ATOM   1471  HD2 ARG P  89      -3.412   7.114 -19.320  0.00  0.00      PROA  
ATOM   1472  NE  ARG P  89      -4.114   9.117 -19.852  0.00  0.00      PROA  
ATOM   1473  HE  ARG P  89      -4.936   9.638 -20.082  0.00  0.00      PROA  
ATOM   1474  CZ  ARG P  89      -3.029   9.905 -19.832  0.00  0.00      PROA  
ATOM   1475  NH1 ARG P  89      -1.799   9.549 -19.839  0.00  0.00      PROA  
ATOM   1476 HH11 ARG P  89      -1.498   8.607 -19.990  0.00  0.00      PROA  
ATOM   1477 HH12 ARG P  89      -1.034  10.192 -19.868  0.00  0.00      PROA  
ATOM   1478  NH2 ARG P  89      -3.323  11.180 -19.759  0.00  0.00      PROA  
ATOM   1479 HH21 ARG P  89      -4.285  11.292 -19.512  0.00  0.00      PROA  
ATOM   1480 HH22 ARG P  89      -2.588  11.854 -19.691  0.00  0.00      PROA  
ATOM   1481  C   ARG P  89      -7.322   3.968 -21.045  0.00  0.00      PROA  
ATOM   1482  O   ARG P  89      -7.743   4.222 -22.171  0.00  0.00      PROA  
ATOM   1483  N   LYS P  90      -7.238   2.660 -20.627  0.00  0.00      PROA  
ATOM   1484  HN  LYS P  90      -7.044   2.382 -19.690  0.00  0.00      PROA  
ATOM   1485  CA  LYS P  90      -7.662   1.606 -21.465  0.00  0.00      PROA  
ATOM   1486  HA  LYS P  90      -7.670   1.744 -22.536  0.00  0.00      PROA  
ATOM   1487  CB  LYS P  90      -6.861   0.282 -21.260  0.00  0.00      PROA  
ATOM   1488  HB1 LYS P  90      -7.220  -0.534 -21.924  0.00  0.00      PROA  
ATOM   1489  HB2 LYS P  90      -7.031  -0.156 -20.253  0.00  0.00      PROA  
ATOM   1490  CG  LYS P  90      -5.353   0.471 -21.539  0.00  0.00      PROA  
ATOM   1491  HG1 LYS P  90      -5.044   1.247 -20.805  0.00  0.00      PROA  
ATOM   1492  HG2 LYS P  90      -5.227   0.802 -22.592  0.00  0.00      PROA  
ATOM   1493  CD  LYS P  90      -4.583  -0.785 -21.212  0.00  0.00      PROA  
ATOM   1494  HD1 LYS P  90      -4.812  -1.460 -22.064  0.00  0.00      PROA  
ATOM   1495  HD2 LYS P  90      -5.001  -1.181 -20.263  0.00  0.00      PROA  
ATOM   1496  CE  LYS P  90      -3.034  -0.720 -21.254  0.00  0.00      PROA  
ATOM   1497  HE1 LYS P  90      -2.755  -1.794 -21.191  0.00  0.00      PROA  
ATOM   1498  HE2 LYS P  90      -2.686  -0.153 -20.365  0.00  0.00      PROA  
ATOM   1499  NZ  LYS P  90      -2.601  -0.081 -22.492  0.00  0.00      PROA  
ATOM   1500  HZ1 LYS P  90      -2.835  -0.673 -23.314  0.00  0.00      PROA  
ATOM   1501  HZ2 LYS P  90      -1.579   0.065 -22.369  0.00  0.00      PROA  
ATOM   1502  HZ3 LYS P  90      -3.080   0.832 -22.627  0.00  0.00      PROA  
ATOM   1503  C   LYS P  90      -9.055   1.001 -21.067  0.00  0.00      PROA  
ATOM   1504  O   LYS P  90      -9.651   0.222 -21.708  0.00  0.00      PROA  
ATOM   1505  N   LYS P  91      -9.568   1.410 -19.922  0.00  0.00      PROA  
ATOM   1506  HN  LYS P  91      -9.283   2.278 -19.524  0.00  0.00      PROA  
ATOM   1507  CA  LYS P  91     -10.690   0.708 -19.342  0.00  0.00      PROA  
ATOM   1508  HA  LYS P  91     -10.706  -0.354 -19.536  0.00  0.00      PROA  
ATOM   1509  CB  LYS P  91     -10.784   0.898 -17.788  0.00  0.00      PROA  
ATOM   1510  HB1 LYS P  91     -11.748   0.599 -17.323  0.00  0.00      PROA  
ATOM   1511  HB2 LYS P  91     -10.645   1.979 -17.575  0.00  0.00      PROA  
ATOM   1512  CG  LYS P  91      -9.676   0.161 -17.047  0.00  0.00      PROA  
ATOM   1513  HG1 LYS P  91      -9.813   0.493 -15.995  0.00  0.00      PROA  
ATOM   1514  HG2 LYS P  91      -8.691   0.555 -17.378  0.00  0.00      PROA  
ATOM   1515  CD  LYS P  91      -9.647  -1.365 -17.087  0.00  0.00      PROA  
ATOM   1516  HD1 LYS P  91      -9.537  -1.540 -18.179  0.00  0.00      PROA  
ATOM   1517  HD2 LYS P  91     -10.593  -1.806 -16.706  0.00  0.00      PROA  
ATOM   1518  CE  LYS P  91      -8.566  -2.034 -16.248  0.00  0.00      PROA  
ATOM   1519  HE1 LYS P  91      -8.773  -1.807 -15.181  0.00  0.00      PROA  
ATOM   1520  HE2 LYS P  91      -7.486  -1.911 -16.479  0.00  0.00      PROA  
ATOM   1521  NZ  LYS P  91      -8.776  -3.575 -16.316  0.00  0.00      PROA  
ATOM   1522  HZ1 LYS P  91      -9.452  -3.814 -15.563  0.00  0.00      PROA  
ATOM   1523  HZ2 LYS P  91      -7.864  -4.025 -16.097  0.00  0.00      PROA  
ATOM   1524  HZ3 LYS P  91      -9.087  -3.786 -17.285  0.00  0.00      PROA  
ATOM   1525  C   LYS P  91     -11.989   1.392 -19.853  0.00  0.00      PROA  
ATOM   1526  OT1 LYS P  91     -12.856   0.646 -20.352  0.00  0.00      PROA  
ATOM   1527  OT2 LYS P  91     -12.071   2.608 -19.777  0.00  0.00      PROA  
ATOM   1528  N   GLY P   2     -19.655 -14.337  21.013  0.00  0.00      PROB  
ATOM   1529  HT1 GLY P   2     -18.967 -14.560  21.760  0.00  0.00      PROB  
ATOM   1530  HT2 GLY P   2     -20.586 -14.631  21.372  0.00  0.00      PROB  
ATOM   1531  HT3 GLY P   2     -19.526 -13.308  20.935  0.00  0.00      PROB  
ATOM   1532  CA  GLY P   2     -19.315 -14.917  19.687  0.00  0.00      PROB  
ATOM   1533  HA1 GLY P   2     -19.578 -15.956  19.817  0.00  0.00      PROB  
ATOM   1534  HA2 GLY P   2     -18.257 -14.781  19.517  0.00  0.00      PROB  
ATOM   1535  C   GLY P   2     -19.966 -14.438  18.512  0.00  0.00      PROB  
ATOM   1536  O   GLY P   2     -20.998 -15.004  18.178  0.00  0.00      PROB  
ATOM   1537  N   ARG P   3     -19.529 -13.510  17.710  0.00  0.00      PROB  
ATOM   1538  HN  ARG P   3     -18.652 -13.141  18.008  0.00  0.00      PROB  
ATOM   1539  CA  ARG P   3     -20.093 -13.098  16.415  0.00  0.00      PROB  
ATOM   1540  HA  ARG P   3     -21.047 -12.657  16.667  0.00  0.00      PROB  
ATOM   1541  CB  ARG P   3     -19.302 -11.899  15.814  0.00  0.00      PROB  
ATOM   1542  HB1 ARG P   3     -19.581 -11.737  14.751  0.00  0.00      PROB  
ATOM   1543  HB2 ARG P   3     -18.225 -12.148  15.710  0.00  0.00      PROB  
ATOM   1544  CG  ARG P   3     -19.422 -10.503  16.545  0.00  0.00      PROB  
ATOM   1545  HG1 ARG P   3     -18.715  -9.785  16.077  0.00  0.00      PROB  
ATOM   1546  HG2 ARG P   3     -19.130 -10.509  17.617  0.00  0.00      PROB  
ATOM   1547  CD  ARG P   3     -20.878  -9.979  16.521  0.00  0.00      PROB  
ATOM   1548  HD1 ARG P   3     -21.656 -10.555  17.066  0.00  0.00      PROB  
ATOM   1549  HD2 ARG P   3     -21.156  -9.692  15.484  0.00  0.00      PROB  
ATOM   1550  NE  ARG P   3     -20.831  -8.666  17.255  0.00  0.00      PROB  
ATOM   1551  HE  ARG P   3     -20.136  -8.452  17.941  0.00  0.00      PROB  
ATOM   1552  CZ  ARG P   3     -21.740  -7.729  17.168  0.00  0.00      PROB  
ATOM   1553  NH1 ARG P   3     -22.772  -7.848  16.349  0.00  0.00      PROB  
ATOM   1554 HH11 ARG P   3     -22.943  -8.643  15.767  0.00  0.00      PROB  
ATOM   1555 HH12 ARG P   3     -23.228  -6.965  16.237  0.00  0.00      PROB  
ATOM   1556  NH2 ARG P   3     -21.714  -6.657  17.865  0.00  0.00      PROB  
ATOM   1557 HH21 ARG P   3     -21.025  -6.551  18.582  0.00  0.00      PROB  
ATOM   1558 HH22 ARG P   3     -22.637  -6.311  18.033  0.00  0.00      PROB  
ATOM   1559  C   ARG P   3     -20.221 -14.234  15.396  0.00  0.00      PROB  
ATOM   1560  O   ARG P   3     -19.280 -15.021  15.403  0.00  0.00      PROB  
ATOM   1561  N   LYS P   4     -21.296 -14.314  14.545  0.00  0.00      PROB  
ATOM   1562  HN  LYS P   4     -22.089 -13.751  14.767  0.00  0.00      PROB  
ATOM   1563  CA  LYS P   4     -21.427 -15.280  13.485  0.00  0.00      PROB  
ATOM   1564  HA  LYS P   4     -21.409 -16.214  14.027  0.00  0.00      PROB  
ATOM   1565  CB  LYS P   4     -22.796 -15.359  12.807  0.00  0.00      PROB  
ATOM   1566  HB1 LYS P   4     -23.536 -15.663  13.578  0.00  0.00      PROB  
ATOM   1567  HB2 LYS P   4     -22.749 -16.142  12.021  0.00  0.00      PROB  
ATOM   1568  CG  LYS P   4     -23.126 -13.969  12.140  0.00  0.00      PROB  
ATOM   1569  HG1 LYS P   4     -22.537 -13.897  11.201  0.00  0.00      PROB  
ATOM   1570  HG2 LYS P   4     -22.837 -13.135  12.815  0.00  0.00      PROB  
ATOM   1571  CD  LYS P   4     -24.612 -13.924  11.697  0.00  0.00      PROB  
ATOM   1572  HD1 LYS P   4     -25.091 -14.241  12.648  0.00  0.00      PROB  
ATOM   1573  HD2 LYS P   4     -24.809 -14.740  10.969  0.00  0.00      PROB  
ATOM   1574  CE  LYS P   4     -25.029 -12.546  11.205  0.00  0.00      PROB  
ATOM   1575  HE1 LYS P   4     -24.662 -12.398  10.166  0.00  0.00      PROB  
ATOM   1576  HE2 LYS P   4     -24.773 -11.696  11.873  0.00  0.00      PROB  
ATOM   1577  NZ  LYS P   4     -26.463 -12.507  11.082  0.00  0.00      PROB  
ATOM   1578  HZ1 LYS P   4     -26.791 -11.747  10.454  0.00  0.00      PROB  
ATOM   1579  HZ2 LYS P   4     -26.881 -12.278  12.006  0.00  0.00      PROB  
ATOM   1580  HZ3 LYS P   4     -26.839 -13.444  10.830  0.00  0.00      PROB  
ATOM   1581  C   LYS P   4     -20.203 -15.429  12.567  0.00  0.00      PROB  
ATOM   1582  O   LYS P   4     -19.593 -14.456  12.205  0.00  0.00      PROB  
ATOM   1583  N   LYS P   5     -19.803 -16.665  12.149  0.00  0.00      PROB  
ATOM   1584  HN  LYS P   5     -20.261 -17.479  12.497  0.00  0.00      PROB  
ATOM   1585  CA  LYS P   5     -18.674 -16.899  11.336  0.00  0.00      PROB  
ATOM   1586  HA  LYS P   5     -17.822 -16.522  11.883  0.00  0.00      PROB  
ATOM   1587  CB  LYS P   5     -18.459 -18.446  11.081  0.00  0.00      PROB  
ATOM   1588  HB1 LYS P   5     -17.656 -18.589  10.326  0.00  0.00      PROB  
ATOM   1589  HB2 LYS P   5     -19.384 -18.869  10.634  0.00  0.00      PROB  
ATOM   1590  CG  LYS P   5     -18.093 -19.340  12.304  0.00  0.00      PROB  
ATOM   1591  HG1 LYS P   5     -17.788 -20.300  11.836  0.00  0.00      PROB  
ATOM   1592  HG2 LYS P   5     -18.929 -19.670  12.958  0.00  0.00      PROB  
ATOM   1593  CD  LYS P   5     -16.949 -18.769  13.245  0.00  0.00      PROB  
ATOM   1594  HD1 LYS P   5     -17.186 -17.742  13.597  0.00  0.00      PROB  
ATOM   1595  HD2 LYS P   5     -16.095 -18.654  12.544  0.00  0.00      PROB  
ATOM   1596  CE  LYS P   5     -16.532 -19.740  14.287  0.00  0.00      PROB  
ATOM   1597  HE1 LYS P   5     -15.523 -19.387  14.588  0.00  0.00      PROB  
ATOM   1598  HE2 LYS P   5     -16.494 -20.800  13.957  0.00  0.00      PROB  
ATOM   1599  NZ  LYS P   5     -17.290 -19.752  15.583  0.00  0.00      PROB  
ATOM   1600  HZ1 LYS P   5     -17.101 -20.606  16.146  0.00  0.00      PROB  
ATOM   1601  HZ2 LYS P   5     -18.300 -19.683  15.343  0.00  0.00      PROB  
ATOM   1602  HZ3 LYS P   5     -17.036 -18.924  16.159  0.00  0.00      PROB  
ATOM   1603  C   LYS P   5     -18.706 -16.244   9.945  0.00  0.00      PROB  
ATOM   1604  O   LYS P   5     -19.735 -16.181   9.234  0.00  0.00      PROB  
ATOM   1605  N   ILE P   6     -17.552 -15.703   9.523  0.00  0.00      PROB  
ATOM   1606  HN  ILE P   6     -16.681 -15.731  10.008  0.00  0.00      PROB  
ATOM   1607  CA  ILE P   6     -17.463 -15.172   8.185  0.00  0.00      PROB  
ATOM   1608  HA  ILE P   6     -18.307 -14.530   7.983  0.00  0.00      PROB  
ATOM   1609  CB  ILE P   6     -16.232 -14.334   8.042  0.00  0.00      PROB  
ATOM   1610  HB  ILE P   6     -16.297 -13.721   7.118  0.00  0.00      PROB  
ATOM   1611  CG2 ILE P   6     -16.176 -13.265   9.193  0.00  0.00      PROB  
ATOM   1612 HG21 ILE P   6     -15.894 -13.711  10.170  0.00  0.00      PROB  
ATOM   1613 HG22 ILE P   6     -17.165 -12.761   9.240  0.00  0.00      PROB  
ATOM   1614 HG23 ILE P   6     -15.357 -12.522   9.082  0.00  0.00      PROB  
ATOM   1615  CG1 ILE P   6     -14.954 -15.240   7.839  0.00  0.00      PROB  
ATOM   1616 HG11 ILE P   6     -15.047 -15.675   6.821  0.00  0.00      PROB  
ATOM   1617 HG12 ILE P   6     -14.931 -16.083   8.562  0.00  0.00      PROB  
ATOM   1618  CD  ILE P   6     -13.624 -14.527   8.115  0.00  0.00      PROB  
ATOM   1619  HD1 ILE P   6     -13.599 -13.527   7.632  0.00  0.00      PROB  
ATOM   1620  HD2 ILE P   6     -12.871 -15.183   7.630  0.00  0.00      PROB  
ATOM   1621  HD3 ILE P   6     -13.512 -14.440   9.217  0.00  0.00      PROB  
ATOM   1622  C   ILE P   6     -17.526 -16.198   7.045  0.00  0.00      PROB  
ATOM   1623  O   ILE P   6     -17.188 -17.388   7.180  0.00  0.00      PROB  
ATOM   1624  N   GLN P   7     -18.225 -15.776   5.932  0.00  0.00      PROB  
ATOM   1625  HN  GLN P   7     -18.684 -14.902   6.069  0.00  0.00      PROB  
ATOM   1626  CA  GLN P   7     -18.476 -16.602   4.804  0.00  0.00      PROB  
ATOM   1627  HA  GLN P   7     -18.510 -17.654   5.046  0.00  0.00      PROB  
ATOM   1628  CB  GLN P   7     -19.940 -16.250   4.262  0.00  0.00      PROB  
ATOM   1629  HB1 GLN P   7     -20.087 -16.795   3.305  0.00  0.00      PROB  
ATOM   1630  HB2 GLN P   7     -20.097 -15.181   4.004  0.00  0.00      PROB  
ATOM   1631  CG  GLN P   7     -21.041 -16.810   5.191  0.00  0.00      PROB  
ATOM   1632  HG1 GLN P   7     -21.997 -16.749   4.629  0.00  0.00      PROB  
ATOM   1633  HG2 GLN P   7     -21.201 -16.123   6.050  0.00  0.00      PROB  
ATOM   1634  CD  GLN P   7     -20.768 -18.254   5.577  0.00  0.00      PROB  
ATOM   1635  OE1 GLN P   7     -20.977 -19.217   4.875  0.00  0.00      PROB  
ATOM   1636  NE2 GLN P   7     -20.376 -18.377   6.852  0.00  0.00      PROB  
ATOM   1637 HE21 GLN P   7     -20.448 -19.253   7.328  0.00  0.00      PROB  
ATOM   1638 HE22 GLN P   7     -20.156 -17.634   7.485  0.00  0.00      PROB  
ATOM   1639  C   GLN P   7     -17.410 -16.420   3.663  0.00  0.00      PROB  
ATOM   1640  O   GLN P   7     -17.323 -17.260   2.762  0.00  0.00      PROB  
ATOM   1641  N   ILE P   8     -16.587 -15.382   3.703  0.00  0.00      PROB  
ATOM   1642  HN  ILE P   8     -16.790 -14.565   4.236  0.00  0.00      PROB  
ATOM   1643  CA  ILE P   8     -15.453 -15.195   2.773  0.00  0.00      PROB  
ATOM   1644  HA  ILE P   8     -15.951 -15.267   1.818  0.00  0.00      PROB  
ATOM   1645  CB  ILE P   8     -14.871 -13.820   2.906  0.00  0.00      PROB  
ATOM   1646  HB  ILE P   8     -15.661 -13.042   2.843  0.00  0.00      PROB  
ATOM   1647  CG2 ILE P   8     -14.232 -13.452   4.273  0.00  0.00      PROB  
ATOM   1648 HG21 ILE P   8     -13.439 -14.187   4.529  0.00  0.00      PROB  
ATOM   1649 HG22 ILE P   8     -14.959 -13.488   5.113  0.00  0.00      PROB  
ATOM   1650 HG23 ILE P   8     -13.877 -12.399   4.281  0.00  0.00      PROB  
ATOM   1651  CG1 ILE P   8     -13.895 -13.725   1.736  0.00  0.00      PROB  
ATOM   1652 HG11 ILE P   8     -14.325 -14.237   0.848  0.00  0.00      PROB  
ATOM   1653 HG12 ILE P   8     -12.883 -14.147   1.912  0.00  0.00      PROB  
ATOM   1654  CD  ILE P   8     -13.773 -12.246   1.380  0.00  0.00      PROB  
ATOM   1655  HD1 ILE P   8     -13.181 -12.166   0.443  0.00  0.00      PROB  
ATOM   1656  HD2 ILE P   8     -13.094 -11.720   2.084  0.00  0.00      PROB  
ATOM   1657  HD3 ILE P   8     -14.742 -11.727   1.218  0.00  0.00      PROB  
ATOM   1658  C   ILE P   8     -14.544 -16.409   3.032  0.00  0.00      PROB  
ATOM   1659  O   ILE P   8     -14.434 -16.873   4.214  0.00  0.00      PROB  
ATOM   1660  N   THR P   9     -13.926 -16.996   1.979  0.00  0.00      PROB  
ATOM   1661  HN  THR P   9     -14.066 -16.576   1.085  0.00  0.00      PROB  
ATOM   1662  CA  THR P   9     -13.085 -18.167   2.134  0.00  0.00      PROB  
ATOM   1663  HA  THR P   9     -12.513 -18.112   3.049  0.00  0.00      PROB  
ATOM   1664  CB  THR P   9     -13.888 -19.528   2.093  0.00  0.00      PROB  
ATOM   1665  HB  THR P   9     -14.929 -19.348   2.436  0.00  0.00      PROB  
ATOM   1666  OG1 THR P   9     -13.331 -20.306   3.197  0.00  0.00      PROB  
ATOM   1667  HG1 THR P   9     -13.892 -20.136   3.958  0.00  0.00      PROB  
ATOM   1668  CG2 THR P   9     -13.903 -20.381   0.770  0.00  0.00      PROB  
ATOM   1669 HG21 THR P   9     -14.445 -19.728   0.053  0.00  0.00      PROB  
ATOM   1670 HG22 THR P   9     -14.383 -21.373   0.911  0.00  0.00      PROB  
ATOM   1671 HG23 THR P   9     -12.831 -20.543   0.527  0.00  0.00      PROB  
ATOM   1672  C   THR P   9     -12.078 -18.204   1.024  0.00  0.00      PROB  
ATOM   1673  O   THR P   9     -12.323 -17.915  -0.130  0.00  0.00      PROB  
ATOM   1674  N   ARG P  10     -10.799 -18.599   1.340  0.00  0.00      PROB  
ATOM   1675  HN  ARG P  10     -10.461 -18.663   2.276  0.00  0.00      PROB  
ATOM   1676  CA  ARG P  10      -9.697 -18.877   0.391  0.00  0.00      PROB  
ATOM   1677  HA  ARG P  10      -9.365 -17.911   0.041  0.00  0.00      PROB  
ATOM   1678  CB  ARG P  10      -8.422 -19.406   1.123  0.00  0.00      PROB  
ATOM   1679  HB1 ARG P  10      -8.181 -18.537   1.772  0.00  0.00      PROB  
ATOM   1680  HB2 ARG P  10      -7.580 -19.632   0.434  0.00  0.00      PROB  
ATOM   1681  CG  ARG P  10      -8.633 -20.604   2.053  0.00  0.00      PROB  
ATOM   1682  HG1 ARG P  10      -8.707 -21.509   1.413  0.00  0.00      PROB  
ATOM   1683  HG2 ARG P  10      -9.611 -20.585   2.580  0.00  0.00      PROB  
ATOM   1684  CD  ARG P  10      -7.540 -20.702   3.133  0.00  0.00      PROB  
ATOM   1685  HD1 ARG P  10      -7.796 -21.499   3.864  0.00  0.00      PROB  
ATOM   1686  HD2 ARG P  10      -7.569 -19.728   3.667  0.00  0.00      PROB  
ATOM   1687  NE  ARG P  10      -6.229 -20.930   2.446  0.00  0.00      PROB  
ATOM   1688  HE  ARG P  10      -5.684 -20.155   2.126  0.00  0.00      PROB  
ATOM   1689  CZ  ARG P  10      -5.711 -22.060   2.159  0.00  0.00      PROB  
ATOM   1690  NH1 ARG P  10      -6.223 -23.242   2.427  0.00  0.00      PROB  
ATOM   1691 HH11 ARG P  10      -7.135 -23.236   2.837  0.00  0.00      PROB  
ATOM   1692 HH12 ARG P  10      -5.606 -24.002   2.223  0.00  0.00      PROB  
ATOM   1693  NH2 ARG P  10      -4.561 -22.003   1.517  0.00  0.00      PROB  
ATOM   1694 HH21 ARG P  10      -4.330 -21.206   0.958  0.00  0.00      PROB  
ATOM   1695 HH22 ARG P  10      -4.078 -22.833   1.235  0.00  0.00      PROB  
ATOM   1696  C   ARG P  10     -10.036 -19.757  -0.860  0.00  0.00      PROB  
ATOM   1697  O   ARG P  10     -10.790 -20.737  -0.761  0.00  0.00      PROB  
ATOM   1698  N   ILE P  11      -9.458 -19.383  -2.063  0.00  0.00      PROB  
ATOM   1699  HN  ILE P  11      -8.639 -18.815  -2.016  0.00  0.00      PROB  
ATOM   1700  CA  ILE P  11      -9.830 -19.990  -3.325  0.00  0.00      PROB  
ATOM   1701  HA  ILE P  11     -10.796 -20.469  -3.261  0.00  0.00      PROB  
ATOM   1702  CB  ILE P  11      -9.852 -19.078  -4.565  0.00  0.00      PROB  
ATOM   1703  HB  ILE P  11      -8.822 -18.694  -4.726  0.00  0.00      PROB  
ATOM   1704  CG2 ILE P  11     -10.291 -19.849  -5.859  0.00  0.00      PROB  
ATOM   1705 HG21 ILE P  11     -10.442 -19.067  -6.634  0.00  0.00      PROB  
ATOM   1706 HG22 ILE P  11     -11.292 -20.313  -5.728  0.00  0.00      PROB  
ATOM   1707 HG23 ILE P  11      -9.470 -20.536  -6.156  0.00  0.00      PROB  
ATOM   1708  CG1 ILE P  11     -10.813 -17.897  -4.211  0.00  0.00      PROB  
ATOM   1709 HG11 ILE P  11     -10.314 -17.287  -3.429  0.00  0.00      PROB  
ATOM   1710 HG12 ILE P  11     -11.800 -18.251  -3.842  0.00  0.00      PROB  
ATOM   1711  CD  ILE P  11     -11.090 -16.850  -5.329  0.00  0.00      PROB  
ATOM   1712  HD1 ILE P  11     -11.774 -17.293  -6.084  0.00  0.00      PROB  
ATOM   1713  HD2 ILE P  11     -10.191 -16.429  -5.828  0.00  0.00      PROB  
ATOM   1714  HD3 ILE P  11     -11.668 -15.985  -4.939  0.00  0.00      PROB  
ATOM   1715  C   ILE P  11      -8.770 -21.183  -3.525  0.00  0.00      PROB  
ATOM   1716  O   ILE P  11      -7.583 -21.076  -3.727  0.00  0.00      PROB  
ATOM   1717  N   MET P  12      -9.321 -22.420  -3.372  0.00  0.00      PROB  
ATOM   1718  HN  MET P  12     -10.237 -22.512  -2.988  0.00  0.00      PROB  
ATOM   1719  CA  MET P  12      -8.571 -23.619  -3.744  0.00  0.00      PROB  
ATOM   1720  HA  MET P  12      -7.584 -23.482  -3.327  0.00  0.00      PROB  
ATOM   1721  CB  MET P  12      -9.192 -24.868  -3.147  0.00  0.00      PROB  
ATOM   1722  HB1 MET P  12      -8.729 -25.756  -3.629  0.00  0.00      PROB  
ATOM   1723  HB2 MET P  12     -10.289 -24.858  -3.319  0.00  0.00      PROB  
ATOM   1724  CG  MET P  12      -9.032 -25.060  -1.666  0.00  0.00      PROB  
ATOM   1725  HG1 MET P  12      -9.338 -26.101  -1.428  0.00  0.00      PROB  
ATOM   1726  HG2 MET P  12      -9.759 -24.400  -1.146  0.00  0.00      PROB  
ATOM   1727  SD  MET P  12      -7.324 -24.851  -1.123  0.00  0.00      PROB  
ATOM   1728  CE  MET P  12      -7.549 -25.658   0.448  0.00  0.00      PROB  
ATOM   1729  HE1 MET P  12      -8.280 -25.091   1.063  0.00  0.00      PROB  
ATOM   1730  HE2 MET P  12      -6.653 -25.713   1.102  0.00  0.00      PROB  
ATOM   1731  HE3 MET P  12      -7.933 -26.693   0.322  0.00  0.00      PROB  
ATOM   1732  C   MET P  12      -8.236 -23.782  -5.261  0.00  0.00      PROB  
ATOM   1733  O   MET P  12      -7.092 -24.133  -5.527  0.00  0.00      PROB  
ATOM   1734  N   ASP P  13      -9.172 -23.520  -6.201  0.00  0.00      PROB  
ATOM   1735  HN  ASP P  13     -10.043 -23.078  -6.005  0.00  0.00      PROB  
ATOM   1736  CA  ASP P  13      -8.933 -23.584  -7.616  0.00  0.00      PROB  
ATOM   1737  HA  ASP P  13      -8.470 -24.553  -7.733  0.00  0.00      PROB  
ATOM   1738  CB  ASP P  13     -10.284 -23.699  -8.375  0.00  0.00      PROB  
ATOM   1739  HB1 ASP P  13     -10.216 -23.377  -9.436  0.00  0.00      PROB  
ATOM   1740  HB2 ASP P  13     -10.958 -22.969  -7.878  0.00  0.00      PROB  
ATOM   1741  CG  ASP P  13     -10.886 -25.060  -8.429  0.00  0.00      PROB  
ATOM   1742  OD1 ASP P  13     -11.902 -25.275  -9.177  0.00  0.00      PROB  
ATOM   1743  OD2 ASP P  13     -10.436 -25.953  -7.715  0.00  0.00      PROB  
ATOM   1744  C   ASP P  13      -7.989 -22.528  -8.184  0.00  0.00      PROB  
ATOM   1745  O   ASP P  13      -8.137 -21.334  -8.168  0.00  0.00      PROB  
ATOM   1746  N   GLU P  14      -6.963 -23.109  -8.803  0.00  0.00      PROB  
ATOM   1747  HN  GLU P  14      -6.840 -24.097  -8.849  0.00  0.00      PROB  
ATOM   1748  CA  GLU P  14      -5.853 -22.278  -9.210  0.00  0.00      PROB  
ATOM   1749  HA  GLU P  14      -5.418 -21.999  -8.262  0.00  0.00      PROB  
ATOM   1750  CB  GLU P  14      -4.780 -23.131  -9.866  0.00  0.00      PROB  
ATOM   1751  HB1 GLU P  14      -5.247 -23.638 -10.738  0.00  0.00      PROB  
ATOM   1752  HB2 GLU P  14      -4.487 -24.007  -9.249  0.00  0.00      PROB  
ATOM   1753  CG  GLU P  14      -3.561 -22.283 -10.265  0.00  0.00      PROB  
ATOM   1754  HG1 GLU P  14      -3.381 -21.514  -9.483  0.00  0.00      PROB  
ATOM   1755  HG2 GLU P  14      -3.593 -21.795 -11.262  0.00  0.00      PROB  
ATOM   1756  CD  GLU P  14      -2.343 -23.035 -10.388  0.00  0.00      PROB  
ATOM   1757  OE1 GLU P  14      -2.487 -24.096 -11.095  0.00  0.00      PROB  
ATOM   1758  OE2 GLU P  14      -1.268 -22.730  -9.804  0.00  0.00      PROB  
ATOM   1759  C   GLU P  14      -6.163 -21.169 -10.208  0.00  0.00      PROB  
ATOM   1760  O   GLU P  14      -5.834 -20.017  -9.932  0.00  0.00      PROB  
ATOM   1761  N   ARG P  15      -6.873 -21.471 -11.338  0.00  0.00      PROB  
ATOM   1762  HN  ARG P  15      -7.159 -22.425 -11.384  0.00  0.00      PROB  
ATOM   1763  CA  ARG P  15      -7.364 -20.516 -12.296  0.00  0.00      PROB  
ATOM   1764  HA  ARG P  15      -6.580 -19.810 -12.522  0.00  0.00      PROB  
ATOM   1765  CB  ARG P  15      -7.913 -21.291 -13.469  0.00  0.00      PROB  
ATOM   1766  HB1 ARG P  15      -8.661 -21.951 -12.980  0.00  0.00      PROB  
ATOM   1767  HB2 ARG P  15      -7.107 -21.965 -13.830  0.00  0.00      PROB  
ATOM   1768  CG  ARG P  15      -8.651 -20.610 -14.661  0.00  0.00      PROB  
ATOM   1769  HG1 ARG P  15      -9.517 -20.047 -14.252  0.00  0.00      PROB  
ATOM   1770  HG2 ARG P  15      -9.024 -21.437 -15.304  0.00  0.00      PROB  
ATOM   1771  CD  ARG P  15      -7.877 -19.657 -15.483  0.00  0.00      PROB  
ATOM   1772  HD1 ARG P  15      -7.122 -20.339 -15.930  0.00  0.00      PROB  
ATOM   1773  HD2 ARG P  15      -7.306 -18.928 -14.870  0.00  0.00      PROB  
ATOM   1774  NE  ARG P  15      -8.854 -19.033 -16.333  0.00  0.00      PROB  
ATOM   1775  HE  ARG P  15      -9.813 -18.847 -16.119  0.00  0.00      PROB  
ATOM   1776  CZ  ARG P  15      -8.730 -19.104 -17.667  0.00  0.00      PROB  
ATOM   1777  NH1 ARG P  15      -7.608 -19.479 -18.229  0.00  0.00      PROB  
ATOM   1778 HH11 ARG P  15      -6.769 -19.462 -17.685  0.00  0.00      PROB  
ATOM   1779 HH12 ARG P  15      -7.525 -19.453 -19.225  0.00  0.00      PROB  
ATOM   1780  NH2 ARG P  15      -9.644 -18.855 -18.570  0.00  0.00      PROB  
ATOM   1781 HH21 ARG P  15     -10.601 -19.020 -18.331  0.00  0.00      PROB  
ATOM   1782 HH22 ARG P  15      -9.458 -19.294 -19.449  0.00  0.00      PROB  
ATOM   1783  C   ARG P  15      -8.430 -19.592 -11.752  0.00  0.00      PROB  
ATOM   1784  O   ARG P  15      -8.217 -18.375 -11.888  0.00  0.00      PROB  
ATOM   1785  N   ASN P  16      -9.418 -20.129 -10.956  0.00  0.00      PROB  
ATOM   1786  HN  ASN P  16      -9.564 -21.115 -10.963  0.00  0.00      PROB  
ATOM   1787  CA  ASN P  16     -10.229 -19.213 -10.129  0.00  0.00      PROB  
ATOM   1788  HA  ASN P  16     -10.866 -18.715 -10.844  0.00  0.00      PROB  
ATOM   1789  CB  ASN P  16     -11.299 -20.040  -9.227  0.00  0.00      PROB  
ATOM   1790  HB1 ASN P  16     -11.794 -19.291  -8.573  0.00  0.00      PROB  
ATOM   1791  HB2 ASN P  16     -10.877 -20.903  -8.668  0.00  0.00      PROB  
ATOM   1792  CG  ASN P  16     -12.361 -20.602 -10.094  0.00  0.00      PROB  
ATOM   1793  OD1 ASN P  16     -12.532 -20.211 -11.280  0.00  0.00      PROB  
ATOM   1794  ND2 ASN P  16     -13.155 -21.503  -9.502  0.00  0.00      PROB  
ATOM   1795 HD21 ASN P  16     -13.977 -21.874  -9.934  0.00  0.00      PROB  
ATOM   1796 HD22 ASN P  16     -12.815 -21.751  -8.595  0.00  0.00      PROB  
ATOM   1797  C   ASN P  16      -9.434 -18.245  -9.310  0.00  0.00      PROB  
ATOM   1798  O   ASN P  16      -9.754 -17.081  -9.285  0.00  0.00      PROB  
ATOM   1799  N   ARG P  17      -8.440 -18.671  -8.484  0.00  0.00      PROB  
ATOM   1800  HN  ARG P  17      -8.213 -19.639  -8.550  0.00  0.00      PROB  
ATOM   1801  CA  ARG P  17      -7.632 -17.882  -7.640  0.00  0.00      PROB  
ATOM   1802  HA  ARG P  17      -8.315 -17.309  -7.030  0.00  0.00      PROB  
ATOM   1803  CB  ARG P  17      -6.682 -18.739  -6.779  0.00  0.00      PROB  
ATOM   1804  HB1 ARG P  17      -6.042 -19.241  -7.534  0.00  0.00      PROB  
ATOM   1805  HB2 ARG P  17      -7.267 -19.553  -6.300  0.00  0.00      PROB  
ATOM   1806  CG  ARG P  17      -5.708 -17.933  -5.809  0.00  0.00      PROB  
ATOM   1807  HG1 ARG P  17      -6.392 -17.317  -5.186  0.00  0.00      PROB  
ATOM   1808  HG2 ARG P  17      -5.014 -17.306  -6.408  0.00  0.00      PROB  
ATOM   1809  CD  ARG P  17      -4.999 -18.767  -4.770  0.00  0.00      PROB  
ATOM   1810  HD1 ARG P  17      -5.795 -19.284  -4.191  0.00  0.00      PROB  
ATOM   1811  HD2 ARG P  17      -4.285 -18.167  -4.167  0.00  0.00      PROB  
ATOM   1812  NE  ARG P  17      -4.180 -19.725  -5.556  0.00  0.00      PROB  
ATOM   1813  HE  ARG P  17      -3.312 -19.316  -5.838  0.00  0.00      PROB  
ATOM   1814  CZ  ARG P  17      -4.330 -21.029  -5.700  0.00  0.00      PROB  
ATOM   1815  NH1 ARG P  17      -5.351 -21.728  -5.242  0.00  0.00      PROB  
ATOM   1816 HH11 ARG P  17      -5.486 -22.609  -5.697  0.00  0.00      PROB  
ATOM   1817 HH12 ARG P  17      -6.141 -21.333  -4.775  0.00  0.00      PROB  
ATOM   1818  NH2 ARG P  17      -3.481 -21.743  -6.398  0.00  0.00      PROB  
ATOM   1819 HH21 ARG P  17      -2.802 -21.311  -6.992  0.00  0.00      PROB  
ATOM   1820 HH22 ARG P  17      -3.477 -22.740  -6.330  0.00  0.00      PROB  
ATOM   1821  C   ARG P  17      -6.882 -16.791  -8.405  0.00  0.00      PROB  
ATOM   1822  O   ARG P  17      -6.958 -15.637  -8.140  0.00  0.00      PROB  
ATOM   1823  N   GLN P  18      -6.090 -17.182  -9.419  0.00  0.00      PROB  
ATOM   1824  HN  GLN P  18      -6.045 -18.141  -9.687  0.00  0.00      PROB  
ATOM   1825  CA  GLN P  18      -5.256 -16.308 -10.145  0.00  0.00      PROB  
ATOM   1826  HA  GLN P  18      -4.658 -15.860  -9.366  0.00  0.00      PROB  
ATOM   1827  CB  GLN P  18      -4.394 -17.118 -11.121  0.00  0.00      PROB  
ATOM   1828  HB1 GLN P  18      -3.808 -16.512 -11.845  0.00  0.00      PROB  
ATOM   1829  HB2 GLN P  18      -5.034 -17.802 -11.719  0.00  0.00      PROB  
ATOM   1830  CG  GLN P  18      -3.218 -17.931 -10.474  0.00  0.00      PROB  
ATOM   1831  HG1 GLN P  18      -2.693 -18.483 -11.283  0.00  0.00      PROB  
ATOM   1832  HG2 GLN P  18      -3.600 -18.651  -9.719  0.00  0.00      PROB  
ATOM   1833  CD  GLN P  18      -2.145 -17.197  -9.657  0.00  0.00      PROB  
ATOM   1834  OE1 GLN P  18      -2.112 -17.172  -8.449  0.00  0.00      PROB  
ATOM   1835  NE2 GLN P  18      -1.236 -16.533 -10.409  0.00  0.00      PROB  
ATOM   1836 HE21 GLN P  18      -1.480 -16.527 -11.379  0.00  0.00      PROB  
ATOM   1837 HE22 GLN P  18      -0.590 -15.922  -9.950  0.00  0.00      PROB  
ATOM   1838  C   GLN P  18      -6.031 -15.167 -10.858  0.00  0.00      PROB  
ATOM   1839  O   GLN P  18      -5.744 -13.964 -10.654  0.00  0.00      PROB  
ATOM   1840  N   VAL P  19      -7.108 -15.489 -11.695  0.00  0.00      PROB  
ATOM   1841  HN  VAL P  19      -7.413 -16.431 -11.807  0.00  0.00      PROB  
ATOM   1842  CA  VAL P  19      -7.934 -14.455 -12.327  0.00  0.00      PROB  
ATOM   1843  HA  VAL P  19      -7.319 -13.805 -12.931  0.00  0.00      PROB  
ATOM   1844  CB  VAL P  19      -8.961 -14.984 -13.400  0.00  0.00      PROB  
ATOM   1845  HB  VAL P  19      -9.463 -14.145 -13.928  0.00  0.00      PROB  
ATOM   1846  CG1 VAL P  19      -8.222 -15.822 -14.410  0.00  0.00      PROB  
ATOM   1847 HG11 VAL P  19      -8.511 -15.750 -15.480  0.00  0.00      PROB  
ATOM   1848 HG12 VAL P  19      -8.115 -16.878 -14.082  0.00  0.00      PROB  
ATOM   1849 HG13 VAL P  19      -7.155 -15.518 -14.351  0.00  0.00      PROB  
ATOM   1850  CG2 VAL P  19     -10.098 -15.875 -12.844  0.00  0.00      PROB  
ATOM   1851 HG21 VAL P  19      -9.783 -16.534 -12.007  0.00  0.00      PROB  
ATOM   1852 HG22 VAL P  19     -10.534 -16.506 -13.648  0.00  0.00      PROB  
ATOM   1853 HG23 VAL P  19     -10.988 -15.352 -12.433  0.00  0.00      PROB  
ATOM   1854  C   VAL P  19      -8.672 -13.585 -11.280  0.00  0.00      PROB  
ATOM   1855  O   VAL P  19      -8.888 -12.361 -11.449  0.00  0.00      PROB  
ATOM   1856  N   THR P  20      -9.114 -14.248 -10.209  0.00  0.00      PROB  
ATOM   1857  HN  THR P  20      -9.181 -15.241 -10.141  0.00  0.00      PROB  
ATOM   1858  CA  THR P  20      -9.632 -13.393  -9.136  0.00  0.00      PROB  
ATOM   1859  HA  THR P  20     -10.445 -12.863  -9.609  0.00  0.00      PROB  
ATOM   1860  CB  THR P  20     -10.271 -14.169  -7.972  0.00  0.00      PROB  
ATOM   1861  HB  THR P  20      -9.630 -14.997  -7.601  0.00  0.00      PROB  
ATOM   1862  OG1 THR P  20     -11.395 -14.934  -8.435  0.00  0.00      PROB  
ATOM   1863  HG1 THR P  20     -11.168 -15.320  -9.284  0.00  0.00      PROB  
ATOM   1864  CG2 THR P  20     -10.899 -13.353  -6.788  0.00  0.00      PROB  
ATOM   1865 HG21 THR P  20      -9.985 -12.931  -6.318  0.00  0.00      PROB  
ATOM   1866 HG22 THR P  20     -11.355 -14.009  -6.016  0.00  0.00      PROB  
ATOM   1867 HG23 THR P  20     -11.622 -12.540  -7.012  0.00  0.00      PROB  
ATOM   1868  C   THR P  20      -8.700 -12.313  -8.538  0.00  0.00      PROB  
ATOM   1869  O   THR P  20      -8.988 -11.145  -8.408  0.00  0.00      PROB  
ATOM   1870  N   PHE P  21      -7.490 -12.770  -8.203  0.00  0.00      PROB  
ATOM   1871  HN  PHE P  21      -7.361 -13.755  -8.282  0.00  0.00      PROB  
ATOM   1872  CA  PHE P  21      -6.405 -11.999  -7.675  0.00  0.00      PROB  
ATOM   1873  HA  PHE P  21      -6.797 -11.593  -6.755  0.00  0.00      PROB  
ATOM   1874  CB  PHE P  21      -5.234 -12.946  -7.147  0.00  0.00      PROB  
ATOM   1875  HB1 PHE P  21      -5.005 -13.817  -7.798  0.00  0.00      PROB  
ATOM   1876  HB2 PHE P  21      -5.540 -13.466  -6.214  0.00  0.00      PROB  
ATOM   1877  CG  PHE P  21      -3.910 -12.248  -6.926  0.00  0.00      PROB  
ATOM   1878  CD1 PHE P  21      -2.877 -12.518  -7.852  0.00  0.00      PROB  
ATOM   1879  HD1 PHE P  21      -3.007 -13.345  -8.535  0.00  0.00      PROB  
ATOM   1880  CE1 PHE P  21      -1.725 -11.711  -7.841  0.00  0.00      PROB  
ATOM   1881  HE1 PHE P  21      -0.914 -11.766  -8.551  0.00  0.00      PROB  
ATOM   1882  CZ  PHE P  21      -1.516 -10.719  -6.854  0.00  0.00      PROB  
ATOM   1883  HZ  PHE P  21      -0.610 -10.139  -6.762  0.00  0.00      PROB  
ATOM   1884  CD2 PHE P  21      -3.703 -11.323  -5.870  0.00  0.00      PROB  
ATOM   1885  HD2 PHE P  21      -4.543 -11.113  -5.225  0.00  0.00      PROB  
ATOM   1886  CE2 PHE P  21      -2.565 -10.525  -5.977  0.00  0.00      PROB  
ATOM   1887  HE2 PHE P  21      -2.528  -9.683  -5.301  0.00  0.00      PROB  
ATOM   1888  C   PHE P  21      -5.903 -10.865  -8.587  0.00  0.00      PROB  
ATOM   1889  O   PHE P  21      -5.780  -9.718  -8.224  0.00  0.00      PROB  
ATOM   1890  N   THR P  22      -5.813 -11.135  -9.851  0.00  0.00      PROB  
ATOM   1891  HN  THR P  22      -5.966 -12.095 -10.075  0.00  0.00      PROB  
ATOM   1892  CA  THR P  22      -5.367 -10.190 -10.911  0.00  0.00      PROB  
ATOM   1893  HA  THR P  22      -4.465  -9.822 -10.445  0.00  0.00      PROB  
ATOM   1894  CB  THR P  22      -5.029 -10.928 -12.244  0.00  0.00      PROB  
ATOM   1895  HB  THR P  22      -5.997 -11.445 -12.419  0.00  0.00      PROB  
ATOM   1896  OG1 THR P  22      -3.953 -11.801 -12.109  0.00  0.00      PROB  
ATOM   1897  HG1 THR P  22      -4.384 -12.317 -11.424  0.00  0.00      PROB  
ATOM   1898  CG2 THR P  22      -4.793  -9.974 -13.377  0.00  0.00      PROB  
ATOM   1899 HG21 THR P  22      -3.931  -9.356 -13.047  0.00  0.00      PROB  
ATOM   1900 HG22 THR P  22      -5.631  -9.255 -13.504  0.00  0.00      PROB  
ATOM   1901 HG23 THR P  22      -4.424 -10.467 -14.302  0.00  0.00      PROB  
ATOM   1902  C   THR P  22      -6.344  -9.023 -10.996  0.00  0.00      PROB  
ATOM   1903  O   THR P  22      -5.893  -7.879 -11.062  0.00  0.00      PROB  
ATOM   1904  N   LYS P  23      -7.673  -9.336 -11.000  0.00  0.00      PROB  
ATOM   1905  HN  LYS P  23      -7.957 -10.285 -11.112  0.00  0.00      PROB  
ATOM   1906  CA  LYS P  23      -8.719  -8.404 -10.834  0.00  0.00      PROB  
ATOM   1907  HA  LYS P  23      -8.583  -7.566 -11.502  0.00  0.00      PROB  
ATOM   1908  CB  LYS P  23     -10.153  -8.949 -11.105  0.00  0.00      PROB  
ATOM   1909  HB1 LYS P  23     -10.989  -8.375 -10.650  0.00  0.00      PROB  
ATOM   1910  HB2 LYS P  23     -10.133  -9.958 -10.641  0.00  0.00      PROB  
ATOM   1911  CG  LYS P  23     -10.525  -9.333 -12.549  0.00  0.00      PROB  
ATOM   1912  HG1 LYS P  23      -9.666  -9.920 -12.940  0.00  0.00      PROB  
ATOM   1913  HG2 LYS P  23     -10.577  -8.418 -13.177  0.00  0.00      PROB  
ATOM   1914  CD  LYS P  23     -11.836 -10.151 -12.635  0.00  0.00      PROB  
ATOM   1915  HD1 LYS P  23     -11.718 -11.090 -12.053  0.00  0.00      PROB  
ATOM   1916  HD2 LYS P  23     -11.831 -10.611 -13.646  0.00  0.00      PROB  
ATOM   1917  CE  LYS P  23     -13.150  -9.554 -12.153  0.00  0.00      PROB  
ATOM   1918  HE1 LYS P  23     -13.226  -9.429 -11.051  0.00  0.00      PROB  
ATOM   1919  HE2 LYS P  23     -13.900 -10.295 -12.503  0.00  0.00      PROB  
ATOM   1920  NZ  LYS P  23     -13.409  -8.286 -12.902  0.00  0.00      PROB  
ATOM   1921  HZ1 LYS P  23     -14.249  -7.808 -12.519  0.00  0.00      PROB  
ATOM   1922  HZ2 LYS P  23     -13.444  -8.352 -13.940  0.00  0.00      PROB  
ATOM   1923  HZ3 LYS P  23     -12.742  -7.543 -12.610  0.00  0.00      PROB  
ATOM   1924  C   LYS P  23      -8.638  -7.688  -9.518  0.00  0.00      PROB  
ATOM   1925  O   LYS P  23      -8.615  -6.459  -9.510  0.00  0.00      PROB  
ATOM   1926  N   ARG P  24      -8.455  -8.340  -8.366  0.00  0.00      PROB  
ATOM   1927  HN  ARG P  24      -8.335  -9.326  -8.279  0.00  0.00      PROB  
ATOM   1928  CA  ARG P  24      -8.392  -7.658  -7.070  0.00  0.00      PROB  
ATOM   1929  HA  ARG P  24      -9.347  -7.177  -6.915  0.00  0.00      PROB  
ATOM   1930  CB  ARG P  24      -8.500  -8.768  -6.029  0.00  0.00      PROB  
ATOM   1931  HB1 ARG P  24      -8.312  -8.336  -5.023  0.00  0.00      PROB  
ATOM   1932  HB2 ARG P  24      -7.757  -9.556  -6.277  0.00  0.00      PROB  
ATOM   1933  CG  ARG P  24      -9.858  -9.417  -5.884  0.00  0.00      PROB  
ATOM   1934  HG1 ARG P  24      -9.670 -10.452  -5.525  0.00  0.00      PROB  
ATOM   1935  HG2 ARG P  24     -10.399  -9.509  -6.850  0.00  0.00      PROB  
ATOM   1936  CD  ARG P  24     -10.728  -8.801  -4.722  0.00  0.00      PROB  
ATOM   1937  HD1 ARG P  24     -10.999  -7.768  -5.031  0.00  0.00      PROB  
ATOM   1938  HD2 ARG P  24     -10.203  -8.776  -3.743  0.00  0.00      PROB  
ATOM   1939  NE  ARG P  24     -12.033  -9.532  -4.775  0.00  0.00      PROB  
ATOM   1940  HE  ARG P  24     -12.415  -9.868  -5.636  0.00  0.00      PROB  
ATOM   1941  CZ  ARG P  24     -13.002  -9.311  -3.873  0.00  0.00      PROB  
ATOM   1942  NH1 ARG P  24     -12.795  -8.636  -2.756  0.00  0.00      PROB  
ATOM   1943 HH11 ARG P  24     -11.985  -8.049  -2.762  0.00  0.00      PROB  
ATOM   1944 HH12 ARG P  24     -13.541  -8.437  -2.121  0.00  0.00      PROB  
ATOM   1945  NH2 ARG P  24     -14.082  -9.996  -4.078  0.00  0.00      PROB  
ATOM   1946 HH21 ARG P  24     -14.099 -10.694  -4.794  0.00  0.00      PROB  
ATOM   1947 HH22 ARG P  24     -14.844  -9.985  -3.431  0.00  0.00      PROB  
ATOM   1948  C   ARG P  24      -7.188  -6.734  -6.787  0.00  0.00      PROB  
ATOM   1949  O   ARG P  24      -7.372  -5.663  -6.158  0.00  0.00      PROB  
ATOM   1950  N   LYS P  25      -5.986  -7.122  -7.246  0.00  0.00      PROB  
ATOM   1951  HN  LYS P  25      -5.820  -7.999  -7.690  0.00  0.00      PROB  
ATOM   1952  CA  LYS P  25      -4.774  -6.248  -7.030  0.00  0.00      PROB  
ATOM   1953  HA  LYS P  25      -4.807  -5.997  -5.980  0.00  0.00      PROB  
ATOM   1954  CB  LYS P  25      -3.456  -6.943  -7.302  0.00  0.00      PROB  
ATOM   1955  HB1 LYS P  25      -3.238  -7.914  -6.809  0.00  0.00      PROB  
ATOM   1956  HB2 LYS P  25      -2.583  -6.287  -7.094  0.00  0.00      PROB  
ATOM   1957  CG  LYS P  25      -3.273  -7.341  -8.815  0.00  0.00      PROB  
ATOM   1958  HG1 LYS P  25      -3.406  -6.392  -9.378  0.00  0.00      PROB  
ATOM   1959  HG2 LYS P  25      -4.131  -7.984  -9.109  0.00  0.00      PROB  
ATOM   1960  CD  LYS P  25      -1.880  -7.866  -9.106  0.00  0.00      PROB  
ATOM   1961  HD1 LYS P  25      -1.818  -8.761  -8.451  0.00  0.00      PROB  
ATOM   1962  HD2 LYS P  25      -1.080  -7.153  -8.815  0.00  0.00      PROB  
ATOM   1963  CE  LYS P  25      -1.503  -8.362 -10.479  0.00  0.00      PROB  
ATOM   1964  HE1 LYS P  25      -2.386  -8.991 -10.722  0.00  0.00      PROB  
ATOM   1965  HE2 LYS P  25      -0.573  -8.962 -10.381  0.00  0.00      PROB  
ATOM   1966  NZ  LYS P  25      -1.185  -7.260 -11.417  0.00  0.00      PROB  
ATOM   1967  HZ1 LYS P  25      -0.691  -6.479 -10.939  0.00  0.00      PROB  
ATOM   1968  HZ2 LYS P  25      -2.097  -6.877 -11.738  0.00  0.00      PROB  
ATOM   1969  HZ3 LYS P  25      -0.695  -7.674 -12.235  0.00  0.00      PROB  
ATOM   1970  C   LYS P  25      -4.781  -4.900  -7.769  0.00  0.00      PROB  
ATOM   1971  O   LYS P  25      -4.238  -3.899  -7.217  0.00  0.00      PROB  
ATOM   1972  N   PHE P  26      -5.413  -4.807  -8.962  0.00  0.00      PROB  
ATOM   1973  HN  PHE P  26      -5.878  -5.560  -9.421  0.00  0.00      PROB  
ATOM   1974  CA  PHE P  26      -5.493  -3.530  -9.687  0.00  0.00      PROB  
ATOM   1975  HA  PHE P  26      -4.509  -3.101  -9.573  0.00  0.00      PROB  
ATOM   1976  CB  PHE P  26      -5.606  -3.666 -11.297  0.00  0.00      PROB  
ATOM   1977  HB1 PHE P  26      -6.296  -4.511 -11.508  0.00  0.00      PROB  
ATOM   1978  HB2 PHE P  26      -4.578  -3.931 -11.625  0.00  0.00      PROB  
ATOM   1979  CG  PHE P  26      -6.122  -2.400 -11.954  0.00  0.00      PROB  
ATOM   1980  CD1 PHE P  26      -7.508  -2.319 -12.122  0.00  0.00      PROB  
ATOM   1981  HD1 PHE P  26      -8.160  -3.178 -12.081  0.00  0.00      PROB  
ATOM   1982  CE1 PHE P  26      -8.076  -1.132 -12.503  0.00  0.00      PROB  
ATOM   1983  HE1 PHE P  26      -9.128  -0.965 -12.682  0.00  0.00      PROB  
ATOM   1984  CZ  PHE P  26      -7.257   0.023 -12.745  0.00  0.00      PROB  
ATOM   1985  HZ  PHE P  26      -7.704   0.969 -13.009  0.00  0.00      PROB  
ATOM   1986  CD2 PHE P  26      -5.341  -1.260 -12.024  0.00  0.00      PROB  
ATOM   1987  HD2 PHE P  26      -4.294  -1.277 -11.758  0.00  0.00      PROB  
ATOM   1988  CE2 PHE P  26      -5.903  -0.056 -12.529  0.00  0.00      PROB  
ATOM   1989  HE2 PHE P  26      -5.345   0.867 -12.467  0.00  0.00      PROB  
ATOM   1990  C   PHE P  26      -6.452  -2.571  -9.023  0.00  0.00      PROB  
ATOM   1991  O   PHE P  26      -6.089  -1.400  -8.842  0.00  0.00      PROB  
ATOM   1992  N   GLY P  27      -7.570  -3.065  -8.491  0.00  0.00      PROB  
ATOM   1993  HN  GLY P  27      -7.786  -4.017  -8.690  0.00  0.00      PROB  
ATOM   1994  CA  GLY P  27      -8.572  -2.265  -7.949  0.00  0.00      PROB  
ATOM   1995  HA1 GLY P  27      -9.447  -2.889  -7.842  0.00  0.00      PROB  
ATOM   1996  HA2 GLY P  27      -8.670  -1.369  -8.544  0.00  0.00      PROB  
ATOM   1997  C   GLY P  27      -8.265  -1.805  -6.567  0.00  0.00      PROB  
ATOM   1998  O   GLY P  27      -8.585  -0.688  -6.190  0.00  0.00      PROB  
ATOM   1999  N   LEU P  28      -7.448  -2.599  -5.887  0.00  0.00      PROB  
ATOM   2000  HN  LEU P  28      -7.189  -3.465  -6.307  0.00  0.00      PROB  
ATOM   2001  CA  LEU P  28      -6.821  -2.158  -4.633  0.00  0.00      PROB  
ATOM   2002  HA  LEU P  28      -7.626  -1.926  -3.951  0.00  0.00      PROB  
ATOM   2003  CB  LEU P  28      -6.081  -3.317  -3.878  0.00  0.00      PROB  
ATOM   2004  HB1 LEU P  28      -5.363  -3.873  -4.518  0.00  0.00      PROB  
ATOM   2005  HB2 LEU P  28      -6.809  -4.120  -3.636  0.00  0.00      PROB  
ATOM   2006  CG  LEU P  28      -5.459  -2.994  -2.593  0.00  0.00      PROB  
ATOM   2007  HG  LEU P  28      -4.645  -2.261  -2.779  0.00  0.00      PROB  
ATOM   2008  CD1 LEU P  28      -6.338  -2.311  -1.622  0.00  0.00      PROB  
ATOM   2009 HD11 LEU P  28      -6.663  -1.339  -2.052  0.00  0.00      PROB  
ATOM   2010 HD12 LEU P  28      -5.742  -2.156  -0.697  0.00  0.00      PROB  
ATOM   2011 HD13 LEU P  28      -7.275  -2.870  -1.414  0.00  0.00      PROB  
ATOM   2012  CD2 LEU P  28      -4.975  -4.233  -1.885  0.00  0.00      PROB  
ATOM   2013 HD21 LEU P  28      -4.398  -4.810  -2.639  0.00  0.00      PROB  
ATOM   2014 HD22 LEU P  28      -5.738  -4.891  -1.417  0.00  0.00      PROB  
ATOM   2015 HD23 LEU P  28      -4.265  -4.020  -1.058  0.00  0.00      PROB  
ATOM   2016  C   LEU P  28      -5.845  -0.999  -4.798  0.00  0.00      PROB  
ATOM   2017  O   LEU P  28      -5.861  -0.026  -4.039  0.00  0.00      PROB  
ATOM   2018  N   MET P  29      -5.030  -1.069  -5.864  0.00  0.00      PROB  
ATOM   2019  HN  MET P  29      -5.188  -1.836  -6.480  0.00  0.00      PROB  
ATOM   2020  CA  MET P  29      -4.055  -0.095  -6.310  0.00  0.00      PROB  
ATOM   2021  HA  MET P  29      -3.494   0.268  -5.462  0.00  0.00      PROB  
ATOM   2022  CB  MET P  29      -3.074  -0.688  -7.360  0.00  0.00      PROB  
ATOM   2023  HB1 MET P  29      -2.645   0.162  -7.934  0.00  0.00      PROB  
ATOM   2024  HB2 MET P  29      -3.732  -1.290  -8.022  0.00  0.00      PROB  
ATOM   2025  CG  MET P  29      -1.929  -1.609  -6.754  0.00  0.00      PROB  
ATOM   2026  HG1 MET P  29      -2.427  -2.292  -6.033  0.00  0.00      PROB  
ATOM   2027  HG2 MET P  29      -1.261  -0.995  -6.112  0.00  0.00      PROB  
ATOM   2028  SD  MET P  29      -1.073  -2.534  -8.060  0.00  0.00      PROB  
ATOM   2029  CE  MET P  29      -0.215  -3.523  -6.829  0.00  0.00      PROB  
ATOM   2030  HE1 MET P  29       0.153  -4.449  -7.320  0.00  0.00      PROB  
ATOM   2031  HE2 MET P  29      -0.888  -3.903  -6.031  0.00  0.00      PROB  
ATOM   2032  HE3 MET P  29       0.601  -2.966  -6.320  0.00  0.00      PROB  
ATOM   2033  C   MET P  29      -4.721   1.192  -6.804  0.00  0.00      PROB  
ATOM   2034  O   MET P  29      -4.265   2.323  -6.562  0.00  0.00      PROB  
ATOM   2035  N   LYS P  30      -5.860   1.030  -7.496  0.00  0.00      PROB  
ATOM   2036  HN  LYS P  30      -6.278   0.136  -7.641  0.00  0.00      PROB  
ATOM   2037  CA  LYS P  30      -6.645   2.135  -7.964  0.00  0.00      PROB  
ATOM   2038  HA  LYS P  30      -5.959   2.822  -8.436  0.00  0.00      PROB  
ATOM   2039  CB  LYS P  30      -7.658   1.533  -9.037  0.00  0.00      PROB  
ATOM   2040  HB1 LYS P  30      -7.988   0.557  -8.622  0.00  0.00      PROB  
ATOM   2041  HB2 LYS P  30      -7.032   1.416  -9.948  0.00  0.00      PROB  
ATOM   2042  CG  LYS P  30      -8.874   2.441  -9.352  0.00  0.00      PROB  
ATOM   2043  HG1 LYS P  30      -8.531   3.360  -9.873  0.00  0.00      PROB  
ATOM   2044  HG2 LYS P  30      -9.402   2.745  -8.424  0.00  0.00      PROB  
ATOM   2045  CD  LYS P  30      -9.982   1.871 -10.371  0.00  0.00      PROB  
ATOM   2046  HD1 LYS P  30     -10.504   0.975  -9.972  0.00  0.00      PROB  
ATOM   2047  HD2 LYS P  30      -9.417   1.482 -11.245  0.00  0.00      PROB  
ATOM   2048  CE  LYS P  30     -11.015   2.961 -10.766  0.00  0.00      PROB  
ATOM   2049  HE1 LYS P  30     -11.778   2.716 -11.536  0.00  0.00      PROB  
ATOM   2050  HE2 LYS P  30     -10.443   3.894 -10.959  0.00  0.00      PROB  
ATOM   2051  NZ  LYS P  30     -11.821   3.312  -9.544  0.00  0.00      PROB  
ATOM   2052  HZ1 LYS P  30     -11.392   4.066  -8.970  0.00  0.00      PROB  
ATOM   2053  HZ2 LYS P  30     -11.906   2.539  -8.854  0.00  0.00      PROB  
ATOM   2054  HZ3 LYS P  30     -12.801   3.589  -9.756  0.00  0.00      PROB  
ATOM   2055  C   LYS P  30      -7.285   2.930  -6.836  0.00  0.00      PROB  
ATOM   2056  O   LYS P  30      -7.218   4.156  -6.822  0.00  0.00      PROB  
ATOM   2057  N   LYS P  31      -7.925   2.245  -5.854  0.00  0.00      PROB  
ATOM   2058  HN  LYS P  31      -8.204   1.308  -6.049  0.00  0.00      PROB  
ATOM   2059  CA  LYS P  31      -8.437   2.810  -4.622  0.00  0.00      PROB  
ATOM   2060  HA  LYS P  31      -9.160   3.570  -4.880  0.00  0.00      PROB  
ATOM   2061  CB  LYS P  31      -9.084   1.751  -3.655  0.00  0.00      PROB  
ATOM   2062  HB1 LYS P  31      -9.273   2.111  -2.621  0.00  0.00      PROB  
ATOM   2063  HB2 LYS P  31      -8.275   0.989  -3.653  0.00  0.00      PROB  
ATOM   2064  CG  LYS P  31     -10.479   1.242  -4.080  0.00  0.00      PROB  
ATOM   2065  HG1 LYS P  31     -10.713   0.394  -3.401  0.00  0.00      PROB  
ATOM   2066  HG2 LYS P  31     -10.428   0.796  -5.096  0.00  0.00      PROB  
ATOM   2067  CD  LYS P  31     -11.622   2.247  -3.972  0.00  0.00      PROB  
ATOM   2068  HD1 LYS P  31     -11.332   3.093  -4.631  0.00  0.00      PROB  
ATOM   2069  HD2 LYS P  31     -11.539   2.577  -2.914  0.00  0.00      PROB  
ATOM   2070  CE  LYS P  31     -12.963   1.612  -4.271  0.00  0.00      PROB  
ATOM   2071  HE1 LYS P  31     -13.162   0.718  -3.641  0.00  0.00      PROB  
ATOM   2072  HE2 LYS P  31     -13.010   1.314  -5.340  0.00  0.00      PROB  
ATOM   2073  NZ  LYS P  31     -14.068   2.443  -3.867  0.00  0.00      PROB  
ATOM   2074  HZ1 LYS P  31     -14.935   1.990  -4.221  0.00  0.00      PROB  
ATOM   2075  HZ2 LYS P  31     -14.006   3.386  -4.300  0.00  0.00      PROB  
ATOM   2076  HZ3 LYS P  31     -14.116   2.616  -2.842  0.00  0.00      PROB  
ATOM   2077  C   LYS P  31      -7.327   3.491  -3.784  0.00  0.00      PROB  
ATOM   2078  O   LYS P  31      -7.577   4.603  -3.255  0.00  0.00      PROB  
ATOM   2079  N   ALA P  32      -6.089   2.942  -3.630  0.00  0.00      PROB  
ATOM   2080  HN  ALA P  32      -5.957   1.971  -3.811  0.00  0.00      PROB  
ATOM   2081  CA  ALA P  32      -4.942   3.606  -3.045  0.00  0.00      PROB  
ATOM   2082  HA  ALA P  32      -5.231   4.065  -2.111  0.00  0.00      PROB  
ATOM   2083  CB  ALA P  32      -3.668   2.693  -2.992  0.00  0.00      PROB  
ATOM   2084  HB1 ALA P  32      -3.902   1.763  -2.431  0.00  0.00      PROB  
ATOM   2085  HB2 ALA P  32      -2.811   3.237  -2.542  0.00  0.00      PROB  
ATOM   2086  HB3 ALA P  32      -3.389   2.314  -3.999  0.00  0.00      PROB  
ATOM   2087  C   ALA P  32      -4.640   4.810  -3.882  0.00  0.00      PROB  
ATOM   2088  O   ALA P  32      -4.681   5.911  -3.297  0.00  0.00      PROB  
ATOM   2089  N   TYR P  33      -4.578   4.744  -5.215  0.00  0.00      PROB  
ATOM   2090  HN  TYR P  33      -4.576   3.893  -5.735  0.00  0.00      PROB  
ATOM   2091  CA  TYR P  33      -4.379   5.900  -6.031  0.00  0.00      PROB  
ATOM   2092  HA  TYR P  33      -3.442   6.410  -5.861  0.00  0.00      PROB  
ATOM   2093  CB  TYR P  33      -4.250   5.371  -7.434  0.00  0.00      PROB  
ATOM   2094  HB1 TYR P  33      -4.965   4.527  -7.539  0.00  0.00      PROB  
ATOM   2095  HB2 TYR P  33      -3.295   4.805  -7.464  0.00  0.00      PROB  
ATOM   2096  CG  TYR P  33      -4.331   6.416  -8.544  0.00  0.00      PROB  
ATOM   2097  CD1 TYR P  33      -5.542   6.460  -9.278  0.00  0.00      PROB  
ATOM   2098  HD1 TYR P  33      -6.260   5.687  -9.048  0.00  0.00      PROB  
ATOM   2099  CE1 TYR P  33      -5.755   7.430 -10.225  0.00  0.00      PROB  
ATOM   2100  HE1 TYR P  33      -6.679   7.493 -10.782  0.00  0.00      PROB  
ATOM   2101  CZ  TYR P  33      -4.775   8.328 -10.493  0.00  0.00      PROB  
ATOM   2102  OH  TYR P  33      -4.864   9.255 -11.517  0.00  0.00      PROB  
ATOM   2103  HH  TYR P  33      -4.131   9.874 -11.482  0.00  0.00      PROB  
ATOM   2104  CD2 TYR P  33      -3.378   7.388  -8.780  0.00  0.00      PROB  
ATOM   2105  HD2 TYR P  33      -2.513   7.546  -8.154  0.00  0.00      PROB  
ATOM   2106  CE2 TYR P  33      -3.596   8.345  -9.757  0.00  0.00      PROB  
ATOM   2107  HE2 TYR P  33      -2.902   9.172  -9.794  0.00  0.00      PROB  
ATOM   2108  C   TYR P  33      -5.396   7.022  -5.792  0.00  0.00      PROB  
ATOM   2109  O   TYR P  33      -5.022   8.198  -5.680  0.00  0.00      PROB  
ATOM   2110  N   GLU P  34      -6.648   6.660  -5.680  0.00  0.00      PROB  
ATOM   2111  HN  GLU P  34      -6.880   5.695  -5.774  0.00  0.00      PROB  
ATOM   2112  CA  GLU P  34      -7.759   7.499  -5.318  0.00  0.00      PROB  
ATOM   2113  HA  GLU P  34      -7.680   8.314  -6.022  0.00  0.00      PROB  
ATOM   2114  CB  GLU P  34      -9.073   6.820  -5.467  0.00  0.00      PROB  
ATOM   2115  HB1 GLU P  34      -9.867   7.330  -4.880  0.00  0.00      PROB  
ATOM   2116  HB2 GLU P  34      -8.993   5.784  -5.074  0.00  0.00      PROB  
ATOM   2117  CG  GLU P  34      -9.413   6.652  -6.930  0.00  0.00      PROB  
ATOM   2118  HG1 GLU P  34      -8.812   5.853  -7.414  0.00  0.00      PROB  
ATOM   2119  HG2 GLU P  34      -9.256   7.549  -7.566  0.00  0.00      PROB  
ATOM   2120  CD  GLU P  34     -10.900   6.228  -7.070  0.00  0.00      PROB  
ATOM   2121  OE1 GLU P  34     -11.734   6.910  -6.357  0.00  0.00      PROB  
ATOM   2122  OE2 GLU P  34     -11.220   5.341  -7.843  0.00  0.00      PROB  
ATOM   2123  C   GLU P  34      -7.589   8.221  -4.019  0.00  0.00      PROB  
ATOM   2124  O   GLU P  34      -7.800   9.420  -4.040  0.00  0.00      PROB  
ATOM   2125  N   LEU P  35      -7.026   7.599  -2.960  0.00  0.00      PROB  
ATOM   2126  HN  LEU P  35      -6.889   6.612  -2.951  0.00  0.00      PROB  
ATOM   2127  CA  LEU P  35      -6.717   8.285  -1.734  0.00  0.00      PROB  
ATOM   2128  HA  LEU P  35      -7.620   8.807  -1.455  0.00  0.00      PROB  
ATOM   2129  CB  LEU P  35      -6.306   7.277  -0.653  0.00  0.00      PROB  
ATOM   2130  HB1 LEU P  35      -5.380   6.717  -0.904  0.00  0.00      PROB  
ATOM   2131  HB2 LEU P  35      -7.031   6.438  -0.588  0.00  0.00      PROB  
ATOM   2132  CG  LEU P  35      -6.217   7.800   0.832  0.00  0.00      PROB  
ATOM   2133  HG  LEU P  35      -5.747   8.807   0.844  0.00  0.00      PROB  
ATOM   2134  CD1 LEU P  35      -7.591   7.697   1.387  0.00  0.00      PROB  
ATOM   2135 HD11 LEU P  35      -7.837   8.414   2.199  0.00  0.00      PROB  
ATOM   2136 HD12 LEU P  35      -7.788   6.627   1.612  0.00  0.00      PROB  
ATOM   2137 HD13 LEU P  35      -8.356   7.926   0.615  0.00  0.00      PROB  
ATOM   2138  CD2 LEU P  35      -5.236   6.965   1.731  0.00  0.00      PROB  
ATOM   2139 HD21 LEU P  35      -5.564   5.908   1.832  0.00  0.00      PROB  
ATOM   2140 HD22 LEU P  35      -5.140   7.365   2.763  0.00  0.00      PROB  
ATOM   2141 HD23 LEU P  35      -4.159   7.066   1.477  0.00  0.00      PROB  
ATOM   2142  C   LEU P  35      -5.558   9.249  -1.891  0.00  0.00      PROB  
ATOM   2143  O   LEU P  35      -5.554  10.353  -1.336  0.00  0.00      PROB  
ATOM   2144  N   SER P  36      -4.486   8.886  -2.663  0.00  0.00      PROB  
ATOM   2145  HN  SER P  36      -4.515   7.943  -2.985  0.00  0.00      PROB  
ATOM   2146  CA  SER P  36      -3.461   9.921  -3.076  0.00  0.00      PROB  
ATOM   2147  HA  SER P  36      -3.031  10.279  -2.152  0.00  0.00      PROB  
ATOM   2148  CB  SER P  36      -2.396   9.297  -3.902  0.00  0.00      PROB  
ATOM   2149  HB1 SER P  36      -2.740   8.995  -4.914  0.00  0.00      PROB  
ATOM   2150  HB2 SER P  36      -2.130   8.377  -3.339  0.00  0.00      PROB  
ATOM   2151  OG  SER P  36      -1.223  10.048  -3.980  0.00  0.00      PROB  
ATOM   2152  HG1 SER P  36      -1.007  10.445  -3.133  0.00  0.00      PROB  
ATOM   2153  C   SER P  36      -4.001  11.136  -3.777  0.00  0.00      PROB  
ATOM   2154  O   SER P  36      -3.656  12.235  -3.375  0.00  0.00      PROB  
ATOM   2155  N   VAL P  37      -4.868  10.949  -4.784  0.00  0.00      PROB  
ATOM   2156  HN  VAL P  37      -4.955  10.073  -5.254  0.00  0.00      PROB  
ATOM   2157  CA  VAL P  37      -5.538  11.957  -5.607  0.00  0.00      PROB  
ATOM   2158  HA  VAL P  37      -4.730  12.615  -5.890  0.00  0.00      PROB  
ATOM   2159  CB  VAL P  37      -6.212  11.389  -6.776  0.00  0.00      PROB  
ATOM   2160  HB  VAL P  37      -6.787  10.473  -6.522  0.00  0.00      PROB  
ATOM   2161  CG1 VAL P  37      -7.063  12.419  -7.562  0.00  0.00      PROB  
ATOM   2162 HG11 VAL P  37      -8.062  12.523  -7.086  0.00  0.00      PROB  
ATOM   2163 HG12 VAL P  37      -7.297  12.131  -8.609  0.00  0.00      PROB  
ATOM   2164 HG13 VAL P  37      -6.502  13.371  -7.677  0.00  0.00      PROB  
ATOM   2165  CG2 VAL P  37      -5.086  10.776  -7.736  0.00  0.00      PROB  
ATOM   2166 HG21 VAL P  37      -4.052  11.058  -7.441  0.00  0.00      PROB  
ATOM   2167 HG22 VAL P  37      -5.136  10.985  -8.826  0.00  0.00      PROB  
ATOM   2168 HG23 VAL P  37      -5.079   9.679  -7.558  0.00  0.00      PROB  
ATOM   2169  C   VAL P  37      -6.519  12.729  -4.823  0.00  0.00      PROB  
ATOM   2170  O   VAL P  37      -6.319  13.912  -4.719  0.00  0.00      PROB  
ATOM   2171  N   LEU P  38      -7.578  12.179  -4.175  0.00  0.00      PROB  
ATOM   2172  HN  LEU P  38      -7.715  11.192  -4.137  0.00  0.00      PROB  
ATOM   2173  CA  LEU P  38      -8.727  12.885  -3.547  0.00  0.00      PROB  
ATOM   2174  HA  LEU P  38      -9.028  13.492  -4.389  0.00  0.00      PROB  
ATOM   2175  CB  LEU P  38     -10.015  12.036  -3.140  0.00  0.00      PROB  
ATOM   2176  HB1 LEU P  38     -10.741  12.746  -2.690  0.00  0.00      PROB  
ATOM   2177  HB2 LEU P  38      -9.633  11.383  -2.325  0.00  0.00      PROB  
ATOM   2178  CG  LEU P  38     -10.718  11.157  -4.229  0.00  0.00      PROB  
ATOM   2179  HG  LEU P  38     -10.036  10.330  -4.519  0.00  0.00      PROB  
ATOM   2180  CD1 LEU P  38     -11.942  10.453  -3.630  0.00  0.00      PROB  
ATOM   2181 HD11 LEU P  38     -11.993   9.829  -2.712  0.00  0.00      PROB  
ATOM   2182 HD12 LEU P  38     -12.372   9.776  -4.398  0.00  0.00      PROB  
ATOM   2183 HD13 LEU P  38     -12.693  11.258  -3.480  0.00  0.00      PROB  
ATOM   2184  CD2 LEU P  38     -11.229  11.966  -5.369  0.00  0.00      PROB  
ATOM   2185 HD21 LEU P  38     -10.376  12.515  -5.823  0.00  0.00      PROB  
ATOM   2186 HD22 LEU P  38     -11.918  12.671  -4.857  0.00  0.00      PROB  
ATOM   2187 HD23 LEU P  38     -11.609  11.266  -6.144  0.00  0.00      PROB  
ATOM   2188  C   LEU P  38      -8.280  13.843  -2.438  0.00  0.00      PROB  
ATOM   2189  O   LEU P  38      -8.846  14.953  -2.346  0.00  0.00      PROB  
ATOM   2190  N   CYS P  39      -7.276  13.419  -1.642  0.00  0.00      PROB  
ATOM   2191  HN  CYS P  39      -6.931  12.527  -1.922  0.00  0.00      PROB  
ATOM   2192  CA  CYS P  39      -7.137  13.902  -0.324  0.00  0.00      PROB  
ATOM   2193  HA  CYS P  39      -7.792  14.741  -0.140  0.00  0.00      PROB  
ATOM   2194  CB  CYS P  39      -7.565  12.852   0.699  0.00  0.00      PROB  
ATOM   2195  HB1 CYS P  39      -7.244  13.072   1.740  0.00  0.00      PROB  
ATOM   2196  HB2 CYS P  39      -6.983  11.922   0.520  0.00  0.00      PROB  
ATOM   2197  SG  CYS P  39      -9.263  12.423   0.610  0.00  0.00      PROB  
ATOM   2198  HG1 CYS P  39      -9.579  13.277   1.572  0.00  0.00      PROB  
ATOM   2199  C   CYS P  39      -5.740  14.434  -0.055  0.00  0.00      PROB  
ATOM   2200  O   CYS P  39      -5.476  14.849   1.075  0.00  0.00      PROB  
ATOM   2201  N   ASP P  40      -4.873  14.317  -1.044  0.00  0.00      PROB  
ATOM   2202  HN  ASP P  40      -5.208  13.866  -1.868  0.00  0.00      PROB  
ATOM   2203  CA  ASP P  40      -3.492  14.678  -1.050  0.00  0.00      PROB  
ATOM   2204  HA  ASP P  40      -3.364  14.542  -2.113  0.00  0.00      PROB  
ATOM   2205  CB  ASP P  40      -3.172  16.107  -0.569  0.00  0.00      PROB  
ATOM   2206  HB1 ASP P  40      -2.081  16.313  -0.595  0.00  0.00      PROB  
ATOM   2207  HB2 ASP P  40      -3.313  16.175   0.531  0.00  0.00      PROB  
ATOM   2208  CG  ASP P  40      -3.999  17.061  -1.390  0.00  0.00      PROB  
ATOM   2209  OD1 ASP P  40      -4.402  18.079  -0.796  0.00  0.00      PROB  
ATOM   2210  OD2 ASP P  40      -4.139  16.806  -2.619  0.00  0.00      PROB  
ATOM   2211  C   ASP P  40      -2.506  13.662  -0.452  0.00  0.00      PROB  
ATOM   2212  O   ASP P  40      -1.393  13.943   0.027  0.00  0.00      PROB  
ATOM   2213  N   CYS P  41      -2.860  12.390  -0.375  0.00  0.00      PROB  
ATOM   2214  HN  CYS P  41      -3.723  12.026  -0.716  0.00  0.00      PROB  
ATOM   2215  CA  CYS P  41      -2.044  11.455   0.378  0.00  0.00      PROB  
ATOM   2216  HA  CYS P  41      -1.635  11.935   1.255  0.00  0.00      PROB  
ATOM   2217  CB  CYS P  41      -2.968  10.343   0.908  0.00  0.00      PROB  
ATOM   2218  HB1 CYS P  41      -2.358   9.414   0.881  0.00  0.00      PROB  
ATOM   2219  HB2 CYS P  41      -3.815  10.239   0.197  0.00  0.00      PROB  
ATOM   2220  SG  CYS P  41      -3.573  10.640   2.617  0.00  0.00      PROB  
ATOM   2221  HG1 CYS P  41      -2.736   9.735   3.103  0.00  0.00      PROB  
ATOM   2222  C   CYS P  41      -0.799  10.850  -0.441  0.00  0.00      PROB  
ATOM   2223  O   CYS P  41      -0.634  11.052  -1.622  0.00  0.00      PROB  
ATOM   2224  N   GLU P  42       0.031  10.262   0.343  0.00  0.00      PROB  
ATOM   2225  HN  GLU P  42      -0.139  10.256   1.325  0.00  0.00      PROB  
ATOM   2226  CA  GLU P  42       1.089   9.428  -0.208  0.00  0.00      PROB  
ATOM   2227  HA  GLU P  42       0.966   9.252  -1.266  0.00  0.00      PROB  
ATOM   2228  CB  GLU P  42       2.532   9.939   0.049  0.00  0.00      PROB  
ATOM   2229  HB1 GLU P  42       3.370   9.216  -0.054  0.00  0.00      PROB  
ATOM   2230  HB2 GLU P  42       2.556  10.296   1.101  0.00  0.00      PROB  
ATOM   2231  CG  GLU P  42       2.976  11.124  -0.879  0.00  0.00      PROB  
ATOM   2232  HG1 GLU P  42       2.076  11.747  -1.070  0.00  0.00      PROB  
ATOM   2233  HG2 GLU P  42       3.286  10.682  -1.850  0.00  0.00      PROB  
ATOM   2234  CD  GLU P  42       4.109  11.979  -0.401  0.00  0.00      PROB  
ATOM   2235  OE1 GLU P  42       4.600  12.782  -1.246  0.00  0.00      PROB  
ATOM   2236  OE2 GLU P  42       4.556  11.900   0.791  0.00  0.00      PROB  
ATOM   2237  C   GLU P  42       1.012   8.051   0.443  0.00  0.00      PROB  
ATOM   2238  O   GLU P  42       0.956   7.814   1.650  0.00  0.00      PROB  
ATOM   2239  N   ILE P  43       1.062   7.010  -0.409  0.00  0.00      PROB  
ATOM   2240  HN  ILE P  43       1.275   7.111  -1.377  0.00  0.00      PROB  
ATOM   2241  CA  ILE P  43       0.700   5.686  -0.007  0.00  0.00      PROB  
ATOM   2242  HA  ILE P  43       0.570   5.625   1.063  0.00  0.00      PROB  
ATOM   2243  CB  ILE P  43      -0.607   5.157  -0.615  0.00  0.00      PROB  
ATOM   2244  HB  ILE P  43      -0.685   5.198  -1.723  0.00  0.00      PROB  
ATOM   2245  CG2 ILE P  43      -0.858   3.672  -0.265  0.00  0.00      PROB  
ATOM   2246 HG21 ILE P  43      -0.833   3.600   0.843  0.00  0.00      PROB  
ATOM   2247 HG22 ILE P  43      -0.109   2.923  -0.600  0.00  0.00      PROB  
ATOM   2248 HG23 ILE P  43      -1.884   3.385  -0.581  0.00  0.00      PROB  
ATOM   2249  CG1 ILE P  43      -1.763   6.053  -0.103  0.00  0.00      PROB  
ATOM   2250 HG11 ILE P  43      -1.577   6.326   0.958  0.00  0.00      PROB  
ATOM   2251 HG12 ILE P  43      -2.709   5.471  -0.067  0.00  0.00      PROB  
ATOM   2252  CD  ILE P  43      -2.142   7.262  -0.946  0.00  0.00      PROB  
ATOM   2253  HD1 ILE P  43      -2.524   6.734  -1.846  0.00  0.00      PROB  
ATOM   2254  HD2 ILE P  43      -1.239   7.840  -1.236  0.00  0.00      PROB  
ATOM   2255  HD3 ILE P  43      -2.970   7.832  -0.473  0.00  0.00      PROB  
ATOM   2256  C   ILE P  43       1.834   4.804  -0.593  0.00  0.00      PROB  
ATOM   2257  O   ILE P  43       2.313   4.986  -1.717  0.00  0.00      PROB  
ATOM   2258  N   ALA P  44       2.392   3.847   0.135  0.00  0.00      PROB  
ATOM   2259  HN  ALA P  44       2.061   3.784   1.073  0.00  0.00      PROB  
ATOM   2260  CA  ALA P  44       3.220   2.798  -0.373  0.00  0.00      PROB  
ATOM   2261  HA  ALA P  44       3.173   2.776  -1.451  0.00  0.00      PROB  
ATOM   2262  CB  ALA P  44       4.769   2.890  -0.005  0.00  0.00      PROB  
ATOM   2263  HB1 ALA P  44       4.786   2.730   1.094  0.00  0.00      PROB  
ATOM   2264  HB2 ALA P  44       5.154   3.928  -0.094  0.00  0.00      PROB  
ATOM   2265  HB3 ALA P  44       5.357   2.226  -0.674  0.00  0.00      PROB  
ATOM   2266  C   ALA P  44       2.623   1.461   0.100  0.00  0.00      PROB  
ATOM   2267  O   ALA P  44       2.318   1.271   1.253  0.00  0.00      PROB  
ATOM   2268  N   LEU P  45       2.316   0.529  -0.854  0.00  0.00      PROB  
ATOM   2269  HN  LEU P  45       2.720   0.680  -1.752  0.00  0.00      PROB  
ATOM   2270  CA  LEU P  45       1.671  -0.758  -0.745  0.00  0.00      PROB  
ATOM   2271  HA  LEU P  45       1.420  -0.900   0.296  0.00  0.00      PROB  
ATOM   2272  CB  LEU P  45       0.385  -0.814  -1.651  0.00  0.00      PROB  
ATOM   2273  HB1 LEU P  45       0.606  -0.393  -2.655  0.00  0.00      PROB  
ATOM   2274  HB2 LEU P  45      -0.254  -0.070  -1.128  0.00  0.00      PROB  
ATOM   2275  CG  LEU P  45      -0.491  -2.089  -1.718  0.00  0.00      PROB  
ATOM   2276  HG  LEU P  45       0.228  -2.914  -1.911  0.00  0.00      PROB  
ATOM   2277  CD1 LEU P  45      -1.222  -2.396  -0.386  0.00  0.00      PROB  
ATOM   2278 HD11 LEU P  45      -0.614  -2.381   0.544  0.00  0.00      PROB  
ATOM   2279 HD12 LEU P  45      -1.770  -3.361  -0.433  0.00  0.00      PROB  
ATOM   2280 HD13 LEU P  45      -1.994  -1.614  -0.227  0.00  0.00      PROB  
ATOM   2281  CD2 LEU P  45      -1.513  -2.077  -2.830  0.00  0.00      PROB  
ATOM   2282 HD21 LEU P  45      -1.969  -3.073  -3.011  0.00  0.00      PROB  
ATOM   2283 HD22 LEU P  45      -0.993  -1.804  -3.773  0.00  0.00      PROB  
ATOM   2284 HD23 LEU P  45      -2.220  -1.250  -2.607  0.00  0.00      PROB  
ATOM   2285  C   LEU P  45       2.531  -1.891  -1.291  0.00  0.00      PROB  
ATOM   2286  O   LEU P  45       3.078  -1.836  -2.376  0.00  0.00      PROB  
ATOM   2287  N   ILE P  46       2.704  -2.958  -0.478  0.00  0.00      PROB  
ATOM   2288  HN  ILE P  46       2.444  -2.954   0.484  0.00  0.00      PROB  
ATOM   2289  CA  ILE P  46       3.427  -4.129  -0.871  0.00  0.00      PROB  
ATOM   2290  HA  ILE P  46       3.746  -4.072  -1.901  0.00  0.00      PROB  
ATOM   2291  CB  ILE P  46       4.680  -4.397   0.081  0.00  0.00      PROB  
ATOM   2292  HB  ILE P  46       4.413  -4.130   1.126  0.00  0.00      PROB  
ATOM   2293  CG2 ILE P  46       5.176  -5.829   0.060  0.00  0.00      PROB  
ATOM   2294 HG21 ILE P  46       4.550  -6.554   0.623  0.00  0.00      PROB  
ATOM   2295 HG22 ILE P  46       6.120  -5.857   0.645  0.00  0.00      PROB  
ATOM   2296 HG23 ILE P  46       5.233  -6.353  -0.918  0.00  0.00      PROB  
ATOM   2297  CG1 ILE P  46       5.794  -3.281  -0.266  0.00  0.00      PROB  
ATOM   2298 HG11 ILE P  46       5.777  -3.087  -1.359  0.00  0.00      PROB  
ATOM   2299 HG12 ILE P  46       6.748  -3.829  -0.113  0.00  0.00      PROB  
ATOM   2300  CD  ILE P  46       5.827  -2.007   0.584  0.00  0.00      PROB  
ATOM   2301  HD1 ILE P  46       4.851  -1.493   0.719  0.00  0.00      PROB  
ATOM   2302  HD2 ILE P  46       6.557  -1.315   0.112  0.00  0.00      PROB  
ATOM   2303  HD3 ILE P  46       6.167  -2.232   1.617  0.00  0.00      PROB  
ATOM   2304  C   ILE P  46       2.537  -5.377  -0.756  0.00  0.00      PROB  
ATOM   2305  O   ILE P  46       2.043  -5.612   0.285  0.00  0.00      PROB  
ATOM   2306  N   ILE P  47       2.365  -6.211  -1.781  0.00  0.00      PROB  
ATOM   2307  HN  ILE P  47       2.976  -6.131  -2.564  0.00  0.00      PROB  
ATOM   2308  CA  ILE P  47       1.520  -7.387  -1.760  0.00  0.00      PROB  
ATOM   2309  HA  ILE P  47       1.082  -7.610  -0.799  0.00  0.00      PROB  
ATOM   2310  CB  ILE P  47       0.333  -7.182  -2.773  0.00  0.00      PROB  
ATOM   2311  HB  ILE P  47       0.828  -7.102  -3.764  0.00  0.00      PROB  
ATOM   2312  CG2 ILE P  47      -0.687  -8.425  -2.715  0.00  0.00      PROB  
ATOM   2313 HG21 ILE P  47      -1.564  -8.332  -3.390  0.00  0.00      PROB  
ATOM   2314 HG22 ILE P  47      -0.886  -8.511  -1.625  0.00  0.00      PROB  
ATOM   2315 HG23 ILE P  47      -0.104  -9.299  -3.078  0.00  0.00      PROB  
ATOM   2316  CG1 ILE P  47      -0.444  -5.871  -2.529  0.00  0.00      PROB  
ATOM   2317 HG11 ILE P  47       0.221  -4.981  -2.550  0.00  0.00      PROB  
ATOM   2318 HG12 ILE P  47      -0.986  -5.861  -1.559  0.00  0.00      PROB  
ATOM   2319  CD  ILE P  47      -1.578  -5.717  -3.608  0.00  0.00      PROB  
ATOM   2320  HD1 ILE P  47      -1.310  -6.238  -4.553  0.00  0.00      PROB  
ATOM   2321  HD2 ILE P  47      -1.632  -4.692  -4.032  0.00  0.00      PROB  
ATOM   2322  HD3 ILE P  47      -2.623  -5.978  -3.333  0.00  0.00      PROB  
ATOM   2323  C   ILE P  47       2.348  -8.571  -2.149  0.00  0.00      PROB  
ATOM   2324  O   ILE P  47       2.878  -8.727  -3.208  0.00  0.00      PROB  
ATOM   2325  N   PHE P  48       2.463  -9.475  -1.190  0.00  0.00      PROB  
ATOM   2326  HN  PHE P  48       2.115  -9.341  -0.265  0.00  0.00      PROB  
ATOM   2327  CA  PHE P  48       3.083 -10.822  -1.400  0.00  0.00      PROB  
ATOM   2328  HA  PHE P  48       3.799 -10.746  -2.206  0.00  0.00      PROB  
ATOM   2329  CB  PHE P  48       3.770 -11.389  -0.124  0.00  0.00      PROB  
ATOM   2330  HB1 PHE P  48       2.986 -11.716   0.592  0.00  0.00      PROB  
ATOM   2331  HB2 PHE P  48       4.363 -10.540   0.278  0.00  0.00      PROB  
ATOM   2332  CG  PHE P  48       4.689 -12.589  -0.563  0.00  0.00      PROB  
ATOM   2333  CD1 PHE P  48       5.957 -12.433  -1.151  0.00  0.00      PROB  
ATOM   2334  HD1 PHE P  48       6.314 -11.458  -1.448  0.00  0.00      PROB  
ATOM   2335  CE1 PHE P  48       6.808 -13.513  -1.327  0.00  0.00      PROB  
ATOM   2336  HE1 PHE P  48       7.802 -13.300  -1.691  0.00  0.00      PROB  
ATOM   2337  CZ  PHE P  48       6.379 -14.823  -1.016  0.00  0.00      PROB  
ATOM   2338  HZ  PHE P  48       7.056 -15.616  -1.295  0.00  0.00      PROB  
ATOM   2339  CD2 PHE P  48       4.330 -13.970  -0.206  0.00  0.00      PROB  
ATOM   2340  HD2 PHE P  48       3.380 -14.076   0.296  0.00  0.00      PROB  
ATOM   2341  CE2 PHE P  48       5.074 -15.048  -0.555  0.00  0.00      PROB  
ATOM   2342  HE2 PHE P  48       4.694 -16.039  -0.359  0.00  0.00      PROB  
ATOM   2343  C   PHE P  48       2.060 -11.798  -1.875  0.00  0.00      PROB  
ATOM   2344  O   PHE P  48       1.180 -12.198  -1.066  0.00  0.00      PROB  
ATOM   2345  N   ASN P  49       2.040 -12.177  -3.163  0.00  0.00      PROB  
ATOM   2346  HN  ASN P  49       2.790 -11.888  -3.753  0.00  0.00      PROB  
ATOM   2347  CA  ASN P  49       1.226 -13.342  -3.580  0.00  0.00      PROB  
ATOM   2348  HA  ASN P  49       0.342 -13.265  -2.964  0.00  0.00      PROB  
ATOM   2349  CB  ASN P  49       0.798 -13.220  -5.093  0.00  0.00      PROB  
ATOM   2350  HB1 ASN P  49       1.655 -13.525  -5.730  0.00  0.00      PROB  
ATOM   2351  HB2 ASN P  49       0.624 -12.155  -5.356  0.00  0.00      PROB  
ATOM   2352  CG  ASN P  49      -0.544 -14.065  -5.270  0.00  0.00      PROB  
ATOM   2353  OD1 ASN P  49      -1.356 -14.040  -4.298  0.00  0.00      PROB  
ATOM   2354  ND2 ASN P  49      -0.738 -14.814  -6.277  0.00  0.00      PROB  
ATOM   2355 HD21 ASN P  49      -1.642 -15.224  -6.399  0.00  0.00      PROB  
ATOM   2356 HD22 ASN P  49      -0.061 -14.850  -7.012  0.00  0.00      PROB  
ATOM   2357  C   ASN P  49       1.859 -14.670  -3.274  0.00  0.00      PROB  
ATOM   2358  O   ASN P  49       3.057 -14.847  -3.594  0.00  0.00      PROB  
ATOM   2359  N   SER P  50       1.131 -15.725  -2.847  0.00  0.00      PROB  
ATOM   2360  HN  SER P  50       0.138 -15.637  -2.825  0.00  0.00      PROB  
ATOM   2361  CA  SER P  50       1.673 -17.037  -2.568  0.00  0.00      PROB  
ATOM   2362  HA  SER P  50       2.338 -16.862  -1.735  0.00  0.00      PROB  
ATOM   2363  CB  SER P  50       0.599 -18.011  -1.975  0.00  0.00      PROB  
ATOM   2364  HB1 SER P  50       0.419 -17.707  -0.922  0.00  0.00      PROB  
ATOM   2365  HB2 SER P  50       0.917 -19.075  -1.944  0.00  0.00      PROB  
ATOM   2366  OG  SER P  50      -0.631 -17.832  -2.740  0.00  0.00      PROB  
ATOM   2367  HG1 SER P  50      -0.400 -18.286  -3.554  0.00  0.00      PROB  
ATOM   2368  C   SER P  50       2.383 -17.795  -3.619  0.00  0.00      PROB  
ATOM   2369  O   SER P  50       3.078 -18.793  -3.280  0.00  0.00      PROB  
ATOM   2370  N   THR P  51       2.341 -17.257  -4.794  0.00  0.00      PROB  
ATOM   2371  HN  THR P  51       1.746 -16.457  -4.816  0.00  0.00      PROB  
ATOM   2372  CA  THR P  51       3.071 -17.661  -5.963  0.00  0.00      PROB  
ATOM   2373  HA  THR P  51       3.228 -18.728  -6.009  0.00  0.00      PROB  
ATOM   2374  CB  THR P  51       2.391 -17.158  -7.204  0.00  0.00      PROB  
ATOM   2375  HB  THR P  51       3.042 -17.508  -8.034  0.00  0.00      PROB  
ATOM   2376  OG1 THR P  51       2.248 -15.754  -7.200  0.00  0.00      PROB  
ATOM   2377  HG1 THR P  51       1.676 -15.535  -7.939  0.00  0.00      PROB  
ATOM   2378  CG2 THR P  51       1.019 -17.784  -7.333  0.00  0.00      PROB  
ATOM   2379 HG21 THR P  51       1.220 -18.877  -7.343  0.00  0.00      PROB  
ATOM   2380 HG22 THR P  51       0.441 -17.552  -8.253  0.00  0.00      PROB  
ATOM   2381 HG23 THR P  51       0.341 -17.608  -6.471  0.00  0.00      PROB  
ATOM   2382  C   THR P  51       4.530 -17.276  -5.903  0.00  0.00      PROB  
ATOM   2383  O   THR P  51       5.316 -17.812  -6.715  0.00  0.00      PROB  
ATOM   2384  N   ASN P  52       4.932 -16.444  -4.905  0.00  0.00      PROB  
ATOM   2385  HN  ASN P  52       4.277 -16.034  -4.275  0.00  0.00      PROB  
ATOM   2386  CA  ASN P  52       6.261 -16.154  -4.527  0.00  0.00      PROB  
ATOM   2387  HA  ASN P  52       6.214 -15.963  -3.465  0.00  0.00      PROB  
ATOM   2388  CB  ASN P  52       7.284 -17.305  -4.738  0.00  0.00      PROB  
ATOM   2389  HB1 ASN P  52       7.445 -17.382  -5.835  0.00  0.00      PROB  
ATOM   2390  HB2 ASN P  52       6.959 -18.348  -4.536  0.00  0.00      PROB  
ATOM   2391  CG  ASN P  52       8.593 -17.191  -3.984  0.00  0.00      PROB  
ATOM   2392  OD1 ASN P  52       8.657 -16.469  -2.987  0.00  0.00      PROB  
ATOM   2393  ND2 ASN P  52       9.746 -17.687  -4.518  0.00  0.00      PROB  
ATOM   2394 HD21 ASN P  52      10.601 -17.469  -4.049  0.00  0.00      PROB  
ATOM   2395 HD22 ASN P  52       9.730 -18.194  -5.380  0.00  0.00      PROB  
ATOM   2396  C   ASN P  52       6.715 -14.909  -5.152  0.00  0.00      PROB  
ATOM   2397  O   ASN P  52       7.851 -14.762  -5.577  0.00  0.00      PROB  
ATOM   2398  N   LYS P  53       5.828 -13.859  -5.197  0.00  0.00      PROB  
ATOM   2399  HN  LYS P  53       4.899 -13.924  -4.842  0.00  0.00      PROB  
ATOM   2400  CA  LYS P  53       6.078 -12.711  -6.067  0.00  0.00      PROB  
ATOM   2401  HA  LYS P  53       7.147 -12.606  -6.182  0.00  0.00      PROB  
ATOM   2402  CB  LYS P  53       5.335 -12.776  -7.435  0.00  0.00      PROB  
ATOM   2403  HB1 LYS P  53       5.012 -11.805  -7.867  0.00  0.00      PROB  
ATOM   2404  HB2 LYS P  53       4.424 -13.370  -7.210  0.00  0.00      PROB  
ATOM   2405  CG  LYS P  53       6.051 -13.663  -8.456  0.00  0.00      PROB  
ATOM   2406  HG1 LYS P  53       6.271 -14.656  -8.009  0.00  0.00      PROB  
ATOM   2407  HG2 LYS P  53       7.051 -13.197  -8.580  0.00  0.00      PROB  
ATOM   2408  CD  LYS P  53       5.261 -13.877  -9.728  0.00  0.00      PROB  
ATOM   2409  HD1 LYS P  53       4.762 -12.903  -9.922  0.00  0.00      PROB  
ATOM   2410  HD2 LYS P  53       4.494 -14.646  -9.494  0.00  0.00      PROB  
ATOM   2411  CE  LYS P  53       6.100 -14.211 -10.957  0.00  0.00      PROB  
ATOM   2412  HE1 LYS P  53       6.933 -13.477 -10.953  0.00  0.00      PROB  
ATOM   2413  HE2 LYS P  53       5.607 -14.011 -11.933  0.00  0.00      PROB  
ATOM   2414  NZ  LYS P  53       6.546 -15.640 -10.940  0.00  0.00      PROB  
ATOM   2415  HZ1 LYS P  53       7.243 -15.753 -11.704  0.00  0.00      PROB  
ATOM   2416  HZ2 LYS P  53       5.806 -16.306 -11.241  0.00  0.00      PROB  
ATOM   2417  HZ3 LYS P  53       6.996 -15.881 -10.034  0.00  0.00      PROB  
ATOM   2418  C   LYS P  53       5.594 -11.527  -5.241  0.00  0.00      PROB  
ATOM   2419  O   LYS P  53       4.465 -11.534  -4.766  0.00  0.00      PROB  
ATOM   2420  N   LEU P  54       6.493 -10.528  -5.108  0.00  0.00      PROB  
ATOM   2421  HN  LEU P  54       7.425 -10.646  -5.443  0.00  0.00      PROB  
ATOM   2422  CA  LEU P  54       6.300  -9.234  -4.516  0.00  0.00      PROB  
ATOM   2423  HA  LEU P  54       5.673  -9.466  -3.668  0.00  0.00      PROB  
ATOM   2424  CB  LEU P  54       7.650  -8.613  -4.031  0.00  0.00      PROB  
ATOM   2425  HB1 LEU P  54       7.489  -7.666  -3.473  0.00  0.00      PROB  
ATOM   2426  HB2 LEU P  54       8.278  -8.474  -4.937  0.00  0.00      PROB  
ATOM   2427  CG  LEU P  54       8.517  -9.530  -3.126  0.00  0.00      PROB  
ATOM   2428  HG  LEU P  54       8.502 -10.597  -3.433  0.00  0.00      PROB  
ATOM   2429  CD1 LEU P  54      10.039  -9.197  -3.032  0.00  0.00      PROB  
ATOM   2430 HD11 LEU P  54      10.502  -9.814  -2.233  0.00  0.00      PROB  
ATOM   2431 HD12 LEU P  54      10.056  -8.149  -2.662  0.00  0.00      PROB  
ATOM   2432 HD13 LEU P  54      10.461  -9.415  -4.037  0.00  0.00      PROB  
ATOM   2433  CD2 LEU P  54       7.951  -9.404  -1.661  0.00  0.00      PROB  
ATOM   2434 HD21 LEU P  54       6.851  -9.540  -1.588  0.00  0.00      PROB  
ATOM   2435 HD22 LEU P  54       8.105  -8.385  -1.246  0.00  0.00      PROB  
ATOM   2436 HD23 LEU P  54       8.301 -10.172  -0.939  0.00  0.00      PROB  
ATOM   2437  C   LEU P  54       5.648  -8.328  -5.522  0.00  0.00      PROB  
ATOM   2438  O   LEU P  54       6.160  -8.060  -6.619  0.00  0.00      PROB  
ATOM   2439  N   PHE P  55       4.477  -7.786  -5.240  0.00  0.00      PROB  
ATOM   2440  HN  PHE P  55       3.877  -8.102  -4.509  0.00  0.00      PROB  
ATOM   2441  CA  PHE P  55       3.847  -6.751  -6.055  0.00  0.00      PROB  
ATOM   2442  HA  PHE P  55       4.510  -6.701  -6.906  0.00  0.00      PROB  
ATOM   2443  CB  PHE P  55       2.428  -7.165  -6.637  0.00  0.00      PROB  
ATOM   2444  HB1 PHE P  55       1.978  -6.298  -7.166  0.00  0.00      PROB  
ATOM   2445  HB2 PHE P  55       1.728  -7.339  -5.792  0.00  0.00      PROB  
ATOM   2446  CG  PHE P  55       2.448  -8.425  -7.407  0.00  0.00      PROB  
ATOM   2447  CD1 PHE P  55       2.716  -9.700  -6.824  0.00  0.00      PROB  
ATOM   2448  HD1 PHE P  55       3.100  -9.832  -5.824  0.00  0.00      PROB  
ATOM   2449  CE1 PHE P  55       2.524 -10.855  -7.555  0.00  0.00      PROB  
ATOM   2450  HE1 PHE P  55       2.668 -11.762  -6.986  0.00  0.00      PROB  
ATOM   2451  CZ  PHE P  55       2.159 -10.789  -8.898  0.00  0.00      PROB  
ATOM   2452  HZ  PHE P  55       2.123 -11.685  -9.501  0.00  0.00      PROB  
ATOM   2453  CD2 PHE P  55       2.062  -8.378  -8.785  0.00  0.00      PROB  
ATOM   2454  HD2 PHE P  55       1.862  -7.389  -9.169  0.00  0.00      PROB  
ATOM   2455  CE2 PHE P  55       1.926  -9.549  -9.464  0.00  0.00      PROB  
ATOM   2456  HE2 PHE P  55       1.664  -9.523 -10.511  0.00  0.00      PROB  
ATOM   2457  C   PHE P  55       3.837  -5.378  -5.273  0.00  0.00      PROB  
ATOM   2458  O   PHE P  55       3.657  -5.288  -4.024  0.00  0.00      PROB  
ATOM   2459  N   GLN P  56       4.003  -4.275  -6.031  0.00  0.00      PROB  
ATOM   2460  HN  GLN P  56       4.175  -4.366  -7.009  0.00  0.00      PROB  
ATOM   2461  CA  GLN P  56       4.218  -3.020  -5.385  0.00  0.00      PROB  
ATOM   2462  HA  GLN P  56       3.909  -3.090  -4.353  0.00  0.00      PROB  
ATOM   2463  CB  GLN P  56       5.701  -2.656  -5.346  0.00  0.00      PROB  
ATOM   2464  HB1 GLN P  56       6.087  -2.918  -6.355  0.00  0.00      PROB  
ATOM   2465  HB2 GLN P  56       6.142  -3.379  -4.627  0.00  0.00      PROB  
ATOM   2466  CG  GLN P  56       6.243  -1.250  -4.951  0.00  0.00      PROB  
ATOM   2467  HG1 GLN P  56       5.762  -1.093  -3.962  0.00  0.00      PROB  
ATOM   2468  HG2 GLN P  56       5.939  -0.480  -5.692  0.00  0.00      PROB  
ATOM   2469  CD  GLN P  56       7.792  -1.305  -4.893  0.00  0.00      PROB  
ATOM   2470  OE1 GLN P  56       8.306  -1.705  -3.851  0.00  0.00      PROB  
ATOM   2471  NE2 GLN P  56       8.482  -1.084  -6.018  0.00  0.00      PROB  
ATOM   2472 HE21 GLN P  56       7.952  -0.752  -6.799  0.00  0.00      PROB  
ATOM   2473 HE22 GLN P  56       9.441  -1.355  -5.935  0.00  0.00      PROB  
ATOM   2474  C   GLN P  56       3.391  -1.890  -5.929  0.00  0.00      PROB  
ATOM   2475  O   GLN P  56       3.239  -1.691  -7.102  0.00  0.00      PROB  
ATOM   2476  N   TYR P  57       2.821  -1.031  -5.090  0.00  0.00      PROB  
ATOM   2477  HN  TYR P  57       3.109  -1.150  -4.143  0.00  0.00      PROB  
ATOM   2478  CA  TYR P  57       2.415   0.245  -5.620  0.00  0.00      PROB  
ATOM   2479  HA  TYR P  57       2.918   0.437  -6.556  0.00  0.00      PROB  
ATOM   2480  CB  TYR P  57       0.894   0.335  -5.925  0.00  0.00      PROB  
ATOM   2481  HB1 TYR P  57       0.329  -0.193  -5.128  0.00  0.00      PROB  
ATOM   2482  HB2 TYR P  57       0.715  -0.047  -6.953  0.00  0.00      PROB  
ATOM   2483  CG  TYR P  57       0.315   1.770  -5.983  0.00  0.00      PROB  
ATOM   2484  CD1 TYR P  57      -0.231   2.445  -4.821  0.00  0.00      PROB  
ATOM   2485  HD1 TYR P  57      -0.175   1.882  -3.901  0.00  0.00      PROB  
ATOM   2486  CE1 TYR P  57      -0.558   3.796  -4.893  0.00  0.00      PROB  
ATOM   2487  HE1 TYR P  57      -0.856   4.284  -3.977  0.00  0.00      PROB  
ATOM   2488  CZ  TYR P  57      -0.435   4.556  -6.071  0.00  0.00      PROB  
ATOM   2489  OH  TYR P  57      -0.617   5.933  -6.104  0.00  0.00      PROB  
ATOM   2490  HH  TYR P  57      -0.137   6.168  -6.902  0.00  0.00      PROB  
ATOM   2491  CD2 TYR P  57       0.343   2.481  -7.203  0.00  0.00      PROB  
ATOM   2492  HD2 TYR P  57       0.609   1.932  -8.095  0.00  0.00      PROB  
ATOM   2493  CE2 TYR P  57       0.054   3.867  -7.236  0.00  0.00      PROB  
ATOM   2494  HE2 TYR P  57       0.261   4.385  -8.162  0.00  0.00      PROB  
ATOM   2495  C   TYR P  57       2.887   1.323  -4.693  0.00  0.00      PROB  
ATOM   2496  O   TYR P  57       2.856   1.200  -3.449  0.00  0.00      PROB  
ATOM   2497  N   ALA P  58       3.408   2.484  -5.219  0.00  0.00      PROB  
ATOM   2498  HN  ALA P  58       3.504   2.594  -6.206  0.00  0.00      PROB  
ATOM   2499  CA  ALA P  58       3.690   3.525  -4.386  0.00  0.00      PROB  
ATOM   2500  HA  ALA P  58       2.990   3.653  -3.574  0.00  0.00      PROB  
ATOM   2501  CB  ALA P  58       5.141   3.360  -3.689  0.00  0.00      PROB  
ATOM   2502  HB1 ALA P  58       5.190   3.975  -2.764  0.00  0.00      PROB  
ATOM   2503  HB2 ALA P  58       6.008   3.644  -4.323  0.00  0.00      PROB  
ATOM   2504  HB3 ALA P  58       5.217   2.284  -3.421  0.00  0.00      PROB  
ATOM   2505  C   ALA P  58       3.540   4.859  -5.012  0.00  0.00      PROB  
ATOM   2506  O   ALA P  58       3.990   5.089  -6.122  0.00  0.00      PROB  
ATOM   2507  N   SER P  59       2.956   5.838  -4.259  0.00  0.00      PROB  
ATOM   2508  HN  SER P  59       2.658   5.640  -3.328  0.00  0.00      PROB  
ATOM   2509  CA  SER P  59       2.698   7.265  -4.625  0.00  0.00      PROB  
ATOM   2510  HA  SER P  59       2.178   7.290  -5.571  0.00  0.00      PROB  
ATOM   2511  CB  SER P  59       1.916   8.033  -3.560  0.00  0.00      PROB  
ATOM   2512  HB1 SER P  59       1.674   9.088  -3.807  0.00  0.00      PROB  
ATOM   2513  HB2 SER P  59       2.569   8.034  -2.661  0.00  0.00      PROB  
ATOM   2514  OG  SER P  59       0.689   7.409  -3.183  0.00  0.00      PROB  
ATOM   2515  HG1 SER P  59       0.271   7.133  -4.001  0.00  0.00      PROB  
ATOM   2516  C   SER P  59       3.985   7.983  -4.857  0.00  0.00      PROB  
ATOM   2517  O   SER P  59       4.055   8.873  -5.692  0.00  0.00      PROB  
ATOM   2518  N   THR P  60       5.021   7.669  -4.079  0.00  0.00      PROB  
ATOM   2519  HN  THR P  60       4.947   7.053  -3.299  0.00  0.00      PROB  
ATOM   2520  CA  THR P  60       6.325   8.274  -4.134  0.00  0.00      PROB  
ATOM   2521  HA  THR P  60       6.328   8.568  -5.174  0.00  0.00      PROB  
ATOM   2522  CB  THR P  60       6.514   9.444  -3.101  0.00  0.00      PROB  
ATOM   2523  HB  THR P  60       5.656  10.149  -3.085  0.00  0.00      PROB  
ATOM   2524  OG1 THR P  60       7.705  10.132  -3.454  0.00  0.00      PROB  
ATOM   2525  HG1 THR P  60       7.418  11.021  -3.230  0.00  0.00      PROB  
ATOM   2526  CG2 THR P  60       6.791   8.975  -1.618  0.00  0.00      PROB  
ATOM   2527 HG21 THR P  60       5.909   8.656  -1.021  0.00  0.00      PROB  
ATOM   2528 HG22 THR P  60       7.339   9.752  -1.045  0.00  0.00      PROB  
ATOM   2529 HG23 THR P  60       7.531   8.147  -1.594  0.00  0.00      PROB  
ATOM   2530  C   THR P  60       7.339   7.189  -3.946  0.00  0.00      PROB  
ATOM   2531  O   THR P  60       7.077   6.082  -3.527  0.00  0.00      PROB  
ATOM   2532  N   ASP P  61       8.599   7.531  -4.224  0.00  0.00      PROB  
ATOM   2533  HN  ASP P  61       8.739   8.477  -4.508  0.00  0.00      PROB  
ATOM   2534  CA  ASP P  61       9.749   6.678  -4.326  0.00  0.00      PROB  
ATOM   2535  HA  ASP P  61       9.524   5.813  -4.931  0.00  0.00      PROB  
ATOM   2536  CB  ASP P  61      10.965   7.394  -4.845  0.00  0.00      PROB  
ATOM   2537  HB1 ASP P  61      11.689   6.619  -5.174  0.00  0.00      PROB  
ATOM   2538  HB2 ASP P  61      11.447   8.163  -4.204  0.00  0.00      PROB  
ATOM   2539  CG  ASP P  61      10.592   8.063  -6.218  0.00  0.00      PROB  
ATOM   2540  OD1 ASP P  61      11.331   9.008  -6.595  0.00  0.00      PROB  
ATOM   2541  OD2 ASP P  61       9.637   7.537  -6.809  0.00  0.00      PROB  
ATOM   2542  C   ASP P  61      10.088   6.005  -3.000  0.00  0.00      PROB  
ATOM   2543  O   ASP P  61       9.861   6.536  -1.919  0.00  0.00      PROB  
ATOM   2544  N   MET P  62      10.709   4.894  -3.040  0.00  0.00      PROB  
ATOM   2545  HN  MET P  62      11.028   4.439  -3.868  0.00  0.00      PROB  
ATOM   2546  CA  MET P  62      11.132   4.090  -1.916  0.00  0.00      PROB  
ATOM   2547  HA  MET P  62      10.295   4.001  -1.240  0.00  0.00      PROB  
ATOM   2548  CB  MET P  62      11.517   2.653  -2.287  0.00  0.00      PROB  
ATOM   2549  HB1 MET P  62      11.889   2.090  -1.405  0.00  0.00      PROB  
ATOM   2550  HB2 MET P  62      12.279   2.677  -3.096  0.00  0.00      PROB  
ATOM   2551  CG  MET P  62      10.247   1.945  -2.803  0.00  0.00      PROB  
ATOM   2552  HG1 MET P  62      10.450   0.905  -3.138  0.00  0.00      PROB  
ATOM   2553  HG2 MET P  62       9.974   2.519  -3.714  0.00  0.00      PROB  
ATOM   2554  SD  MET P  62       8.728   1.676  -1.748  0.00  0.00      PROB  
ATOM   2555  CE  MET P  62       9.351   0.476  -0.563  0.00  0.00      PROB  
ATOM   2556  HE1 MET P  62       9.919   1.009   0.229  0.00  0.00      PROB  
ATOM   2557  HE2 MET P  62      10.093  -0.249  -0.960  0.00  0.00      PROB  
ATOM   2558  HE3 MET P  62       8.478  -0.115  -0.215  0.00  0.00      PROB  
ATOM   2559  C   MET P  62      12.190   4.621  -0.954  0.00  0.00      PROB  
ATOM   2560  O   MET P  62      12.000   4.434   0.258  0.00  0.00      PROB  
ATOM   2561  N   ASP P  63      13.175   5.387  -1.469  0.00  0.00      PROB  
ATOM   2562  HN  ASP P  63      13.280   5.468  -2.457  0.00  0.00      PROB  
ATOM   2563  CA  ASP P  63      14.026   6.275  -0.681  0.00  0.00      PROB  
ATOM   2564  HA  ASP P  63      14.412   5.658   0.117  0.00  0.00      PROB  
ATOM   2565  CB  ASP P  63      15.209   6.845  -1.598  0.00  0.00      PROB  
ATOM   2566  HB1 ASP P  63      15.698   6.020  -2.159  0.00  0.00      PROB  
ATOM   2567  HB2 ASP P  63      15.993   7.313  -0.966  0.00  0.00      PROB  
ATOM   2568  CG  ASP P  63      14.905   7.756  -2.735  0.00  0.00      PROB  
ATOM   2569  OD1 ASP P  63      15.805   8.359  -3.399  0.00  0.00      PROB  
ATOM   2570  OD2 ASP P  63      13.694   7.999  -3.082  0.00  0.00      PROB  
ATOM   2571  C   ASP P  63      13.282   7.471   0.107  0.00  0.00      PROB  
ATOM   2572  O   ASP P  63      13.499   7.859   1.263  0.00  0.00      PROB  
ATOM   2573  N   LYS P  64      12.284   8.071  -0.532  0.00  0.00      PROB  
ATOM   2574  HN  LYS P  64      12.210   8.008  -1.524  0.00  0.00      PROB  
ATOM   2575  CA  LYS P  64      11.436   9.124  -0.057  0.00  0.00      PROB  
ATOM   2576  HA  LYS P  64      12.029   9.921   0.367  0.00  0.00      PROB  
ATOM   2577  CB  LYS P  64      10.685   9.743  -1.267  0.00  0.00      PROB  
ATOM   2578  HB1 LYS P  64       9.751  10.258  -0.957  0.00  0.00      PROB  
ATOM   2579  HB2 LYS P  64      10.548   8.896  -1.973  0.00  0.00      PROB  
ATOM   2580  CG  LYS P  64      11.681  10.648  -2.107  0.00  0.00      PROB  
ATOM   2581  HG1 LYS P  64      12.636  10.088  -2.022  0.00  0.00      PROB  
ATOM   2582  HG2 LYS P  64      11.868  11.621  -1.604  0.00  0.00      PROB  
ATOM   2583  CD  LYS P  64      11.207  10.949  -3.500  0.00  0.00      PROB  
ATOM   2584  HD1 LYS P  64      10.642  11.904  -3.546  0.00  0.00      PROB  
ATOM   2585  HD2 LYS P  64      10.602  10.160  -3.995  0.00  0.00      PROB  
ATOM   2586  CE  LYS P  64      12.424  11.182  -4.383  0.00  0.00      PROB  
ATOM   2587  HE1 LYS P  64      13.170  11.934  -4.050  0.00  0.00      PROB  
ATOM   2588  HE2 LYS P  64      12.047  11.582  -5.349  0.00  0.00      PROB  
ATOM   2589  NZ  LYS P  64      13.120   9.945  -4.834  0.00  0.00      PROB  
ATOM   2590  HZ1 LYS P  64      13.418   9.396  -4.004  0.00  0.00      PROB  
ATOM   2591  HZ2 LYS P  64      13.953  10.161  -5.417  0.00  0.00      PROB  
ATOM   2592  HZ3 LYS P  64      12.441   9.474  -5.466  0.00  0.00      PROB  
ATOM   2593  C   LYS P  64      10.483   8.665   1.051  0.00  0.00      PROB  
ATOM   2594  O   LYS P  64      10.397   9.235   2.107  0.00  0.00      PROB  
ATOM   2595  N   VAL P  65      10.026   7.434   0.843  0.00  0.00      PROB  
ATOM   2596  HN  VAL P  65      10.257   6.924   0.018  0.00  0.00      PROB  
ATOM   2597  CA  VAL P  65       9.242   6.722   1.860  0.00  0.00      PROB  
ATOM   2598  HA  VAL P  65       8.443   7.368   2.195  0.00  0.00      PROB  
ATOM   2599  CB  VAL P  65       8.638   5.416   1.355  0.00  0.00      PROB  
ATOM   2600  HB  VAL P  65       9.467   4.767   1.000  0.00  0.00      PROB  
ATOM   2601  CG1 VAL P  65       8.016   4.575   2.468  0.00  0.00      PROB  
ATOM   2602 HG11 VAL P  65       7.351   5.150   3.148  0.00  0.00      PROB  
ATOM   2603 HG12 VAL P  65       8.834   4.039   2.995  0.00  0.00      PROB  
ATOM   2604 HG13 VAL P  65       7.335   3.812   2.033  0.00  0.00      PROB  
ATOM   2605  CG2 VAL P  65       7.528   5.721   0.250  0.00  0.00      PROB  
ATOM   2606 HG21 VAL P  65       6.688   6.257   0.741  0.00  0.00      PROB  
ATOM   2607 HG22 VAL P  65       7.155   4.759  -0.160  0.00  0.00      PROB  
ATOM   2608 HG23 VAL P  65       7.843   6.360  -0.603  0.00  0.00      PROB  
ATOM   2609  C   VAL P  65      10.092   6.402   3.131  0.00  0.00      PROB  
ATOM   2610  O   VAL P  65       9.658   6.558   4.246  0.00  0.00      PROB  
ATOM   2611  N   LEU P  66      11.229   5.757   2.885  0.00  0.00      PROB  
ATOM   2612  HN  LEU P  66      11.472   5.574   1.935  0.00  0.00      PROB  
ATOM   2613  CA  LEU P  66      12.037   5.316   4.001  0.00  0.00      PROB  
ATOM   2614  HA  LEU P  66      11.448   4.594   4.546  0.00  0.00      PROB  
ATOM   2615  CB  LEU P  66      13.310   4.618   3.495  0.00  0.00      PROB  
ATOM   2616  HB1 LEU P  66      14.159   4.694   4.208  0.00  0.00      PROB  
ATOM   2617  HB2 LEU P  66      13.654   5.214   2.623  0.00  0.00      PROB  
ATOM   2618  CG  LEU P  66      13.233   3.107   3.103  0.00  0.00      PROB  
ATOM   2619  HG  LEU P  66      12.242   2.764   2.737  0.00  0.00      PROB  
ATOM   2620  CD1 LEU P  66      14.285   2.848   1.988  0.00  0.00      PROB  
ATOM   2621 HD11 LEU P  66      13.818   3.108   1.014  0.00  0.00      PROB  
ATOM   2622 HD12 LEU P  66      14.349   1.739   2.032  0.00  0.00      PROB  
ATOM   2623 HD13 LEU P  66      15.235   3.401   2.144  0.00  0.00      PROB  
ATOM   2624  CD2 LEU P  66      13.481   2.128   4.348  0.00  0.00      PROB  
ATOM   2625 HD21 LEU P  66      14.371   2.262   5.000  0.00  0.00      PROB  
ATOM   2626 HD22 LEU P  66      13.365   1.033   4.198  0.00  0.00      PROB  
ATOM   2627 HD23 LEU P  66      12.606   2.409   4.972  0.00  0.00      PROB  
ATOM   2628  C   LEU P  66      12.482   6.455   4.940  0.00  0.00      PROB  
ATOM   2629  O   LEU P  66      12.365   6.377   6.139  0.00  0.00      PROB  
ATOM   2630  N   LEU P  67      12.939   7.574   4.317  0.00  0.00      PROB  
ATOM   2631  HN  LEU P  67      13.160   7.493   3.349  0.00  0.00      PROB  
ATOM   2632  CA  LEU P  67      13.003   8.898   4.932  0.00  0.00      PROB  
ATOM   2633  HA  LEU P  67      13.753   8.898   5.709  0.00  0.00      PROB  
ATOM   2634  CB  LEU P  67      13.365  10.080   4.014  0.00  0.00      PROB  
ATOM   2635  HB1 LEU P  67      13.228  11.074   4.491  0.00  0.00      PROB  
ATOM   2636  HB2 LEU P  67      12.656  10.134   3.160  0.00  0.00      PROB  
ATOM   2637  CG  LEU P  67      14.735  10.158   3.277  0.00  0.00      PROB  
ATOM   2638  HG  LEU P  67      14.969   9.109   2.995  0.00  0.00      PROB  
ATOM   2639  CD1 LEU P  67      14.832  11.032   2.028  0.00  0.00      PROB  
ATOM   2640 HD11 LEU P  67      14.730  12.058   2.441  0.00  0.00      PROB  
ATOM   2641 HD12 LEU P  67      13.934  10.876   1.393  0.00  0.00      PROB  
ATOM   2642 HD13 LEU P  67      15.806  10.870   1.519  0.00  0.00      PROB  
ATOM   2643  CD2 LEU P  67      15.750  10.659   4.246  0.00  0.00      PROB  
ATOM   2644 HD21 LEU P  67      15.753  10.126   5.221  0.00  0.00      PROB  
ATOM   2645 HD22 LEU P  67      15.550  11.733   4.447  0.00  0.00      PROB  
ATOM   2646 HD23 LEU P  67      16.752  10.609   3.769  0.00  0.00      PROB  
ATOM   2647  C   LEU P  67      11.728   9.354   5.665  0.00  0.00      PROB  
ATOM   2648  O   LEU P  67      11.808   9.767   6.830  0.00  0.00      PROB  
ATOM   2649  N   LYS P  68      10.584   9.331   5.005  0.00  0.00      PROB  
ATOM   2650  HN  LYS P  68      10.511   8.968   4.079  0.00  0.00      PROB  
ATOM   2651  CA  LYS P  68       9.368   9.843   5.637  0.00  0.00      PROB  
ATOM   2652  HA  LYS P  68       9.516  10.761   6.185  0.00  0.00      PROB  
ATOM   2653  CB  LYS P  68       8.144  10.007   4.670  0.00  0.00      PROB  
ATOM   2654  HB1 LYS P  68       7.135  10.022   5.135  0.00  0.00      PROB  
ATOM   2655  HB2 LYS P  68       8.190   9.103   4.025  0.00  0.00      PROB  
ATOM   2656  CG  LYS P  68       8.313  11.208   3.657  0.00  0.00      PROB  
ATOM   2657  HG1 LYS P  68       9.405  11.164   3.462  0.00  0.00      PROB  
ATOM   2658  HG2 LYS P  68       8.103  12.225   4.053  0.00  0.00      PROB  
ATOM   2659  CD  LYS P  68       7.566  10.777   2.430  0.00  0.00      PROB  
ATOM   2660  HD1 LYS P  68       6.484  10.595   2.604  0.00  0.00      PROB  
ATOM   2661  HD2 LYS P  68       7.960   9.791   2.105  0.00  0.00      PROB  
ATOM   2662  CE  LYS P  68       7.821  11.818   1.336  0.00  0.00      PROB  
ATOM   2663  HE1 LYS P  68       7.655  11.250   0.396  0.00  0.00      PROB  
ATOM   2664  HE2 LYS P  68       8.876  12.159   1.416  0.00  0.00      PROB  
ATOM   2665  NZ  LYS P  68       6.894  12.830   1.442  0.00  0.00      PROB  
ATOM   2666  HZ1 LYS P  68       6.952  13.450   2.276  0.00  0.00      PROB  
ATOM   2667  HZ2 LYS P  68       5.890  12.571   1.366  0.00  0.00      PROB  
ATOM   2668  HZ3 LYS P  68       7.018  13.443   0.611  0.00  0.00      PROB  
ATOM   2669  C   LYS P  68       8.918   8.985   6.840  0.00  0.00      PROB  
ATOM   2670  O   LYS P  68       8.405   9.540   7.848  0.00  0.00      PROB  
ATOM   2671  N   TYR P  69       9.007   7.698   6.779  0.00  0.00      PROB  
ATOM   2672  HN  TYR P  69       9.240   7.320   5.886  0.00  0.00      PROB  
ATOM   2673  CA  TYR P  69       8.666   6.787   7.822  0.00  0.00      PROB  
ATOM   2674  HA  TYR P  69       7.706   7.133   8.176  0.00  0.00      PROB  
ATOM   2675  CB  TYR P  69       8.680   5.372   7.153  0.00  0.00      PROB  
ATOM   2676  HB1 TYR P  69       9.656   5.101   6.697  0.00  0.00      PROB  
ATOM   2677  HB2 TYR P  69       7.964   5.334   6.304  0.00  0.00      PROB  
ATOM   2678  CG  TYR P  69       8.291   4.270   8.087  0.00  0.00      PROB  
ATOM   2679  CD1 TYR P  69       9.261   3.415   8.671  0.00  0.00      PROB  
ATOM   2680  HD1 TYR P  69      10.247   3.570   8.260  0.00  0.00      PROB  
ATOM   2681  CE1 TYR P  69       8.867   2.327   9.406  0.00  0.00      PROB  
ATOM   2682  HE1 TYR P  69       9.661   1.718   9.811  0.00  0.00      PROB  
ATOM   2683  CZ  TYR P  69       7.541   2.104   9.759  0.00  0.00      PROB  
ATOM   2684  OH  TYR P  69       7.095   0.965  10.497  0.00  0.00      PROB  
ATOM   2685  HH  TYR P  69       6.161   0.894  10.289  0.00  0.00      PROB  
ATOM   2686  CD2 TYR P  69       6.984   3.931   8.308  0.00  0.00      PROB  
ATOM   2687  HD2 TYR P  69       6.215   4.567   7.895  0.00  0.00      PROB  
ATOM   2688  CE2 TYR P  69       6.582   2.923   9.199  0.00  0.00      PROB  
ATOM   2689  HE2 TYR P  69       5.510   2.831   9.290  0.00  0.00      PROB  
ATOM   2690  C   TYR P  69       9.663   6.884   8.964  0.00  0.00      PROB  
ATOM   2691  O   TYR P  69       9.274   6.774  10.110  0.00  0.00      PROB  
ATOM   2692  N   THR P  70      10.927   7.072   8.646  0.00  0.00      PROB  
ATOM   2693  HN  THR P  70      11.136   7.046   7.672  0.00  0.00      PROB  
ATOM   2694  CA  THR P  70      12.001   7.375   9.648  0.00  0.00      PROB  
ATOM   2695  HA  THR P  70      12.072   6.579  10.374  0.00  0.00      PROB  
ATOM   2696  CB  THR P  70      13.431   7.504   9.090  0.00  0.00      PROB  
ATOM   2697  HB  THR P  70      13.505   8.171   8.204  0.00  0.00      PROB  
ATOM   2698  OG1 THR P  70      13.795   6.192   8.712  0.00  0.00      PROB  
ATOM   2699  HG1 THR P  70      13.570   6.051   7.789  0.00  0.00      PROB  
ATOM   2700  CG2 THR P  70      14.513   7.922  10.099  0.00  0.00      PROB  
ATOM   2701 HG21 THR P  70      14.433   9.014  10.291  0.00  0.00      PROB  
ATOM   2702 HG22 THR P  70      15.465   7.759   9.551  0.00  0.00      PROB  
ATOM   2703 HG23 THR P  70      14.435   7.271  10.995  0.00  0.00      PROB  
ATOM   2704  C   THR P  70      11.783   8.649  10.389  0.00  0.00      PROB  
ATOM   2705  O   THR P  70      11.754   8.799  11.608  0.00  0.00      PROB  
ATOM   2706  N   GLU P  71      11.610   9.734   9.579  0.00  0.00      PROB  
ATOM   2707  HN  GLU P  71      11.544   9.636   8.589  0.00  0.00      PROB  
ATOM   2708  CA  GLU P  71      11.558  11.131   9.968  0.00  0.00      PROB  
ATOM   2709  HA  GLU P  71      12.355  11.502  10.595  0.00  0.00      PROB  
ATOM   2710  CB  GLU P  71      11.512  11.946   8.686  0.00  0.00      PROB  
ATOM   2711  HB1 GLU P  71      10.620  11.567   8.143  0.00  0.00      PROB  
ATOM   2712  HB2 GLU P  71      12.404  11.747   8.053  0.00  0.00      PROB  
ATOM   2713  CG  GLU P  71      11.289  13.488   8.862  0.00  0.00      PROB  
ATOM   2714  HG1 GLU P  71      10.599  13.790   9.679  0.00  0.00      PROB  
ATOM   2715  HG2 GLU P  71      10.922  13.972   7.931  0.00  0.00      PROB  
ATOM   2716  CD  GLU P  71      12.680  14.096   9.070  0.00  0.00      PROB  
ATOM   2717  OE1 GLU P  71      13.317  13.862  10.121  0.00  0.00      PROB  
ATOM   2718  OE2 GLU P  71      13.224  14.820   8.166  0.00  0.00      PROB  
ATOM   2719  C   GLU P  71      10.262  11.384  10.764  0.00  0.00      PROB  
ATOM   2720  O   GLU P  71      10.239  12.107  11.719  0.00  0.00      PROB  
ATOM   2721  N   TYR P  72       9.129  10.743  10.381  0.00  0.00      PROB  
ATOM   2722  HN  TYR P  72       9.176  10.146   9.584  0.00  0.00      PROB  
ATOM   2723  CA  TYR P  72       7.840  11.131  11.003  0.00  0.00      PROB  
ATOM   2724  HA  TYR P  72       7.807  12.169  11.299  0.00  0.00      PROB  
ATOM   2725  CB  TYR P  72       6.798  11.096   9.873  0.00  0.00      PROB  
ATOM   2726  HB1 TYR P  72       5.875  11.416  10.401  0.00  0.00      PROB  
ATOM   2727  HB2 TYR P  72       6.663  10.016   9.653  0.00  0.00      PROB  
ATOM   2728  CG  TYR P  72       6.981  11.979   8.689  0.00  0.00      PROB  
ATOM   2729  CD1 TYR P  72       6.147  11.729   7.542  0.00  0.00      PROB  
ATOM   2730  HD1 TYR P  72       5.503  10.862   7.545  0.00  0.00      PROB  
ATOM   2731  CE1 TYR P  72       6.279  12.608   6.437  0.00  0.00      PROB  
ATOM   2732  HE1 TYR P  72       5.634  12.443   5.586  0.00  0.00      PROB  
ATOM   2733  CZ  TYR P  72       7.088  13.731   6.472  0.00  0.00      PROB  
ATOM   2734  OH  TYR P  72       7.165  14.517   5.329  0.00  0.00      PROB  
ATOM   2735  HH  TYR P  72       6.431  14.366   4.729  0.00  0.00      PROB  
ATOM   2736  CD2 TYR P  72       7.747  13.142   8.745  0.00  0.00      PROB  
ATOM   2737  HD2 TYR P  72       8.317  13.404   9.624  0.00  0.00      PROB  
ATOM   2738  CE2 TYR P  72       7.880  13.952   7.566  0.00  0.00      PROB  
ATOM   2739  HE2 TYR P  72       8.478  14.851   7.602  0.00  0.00      PROB  
ATOM   2740  C   TYR P  72       7.477  10.317  12.294  0.00  0.00      PROB  
ATOM   2741  O   TYR P  72       6.307  10.355  12.751  0.00  0.00      PROB  
ATOM   2742  N   ASN P  73       8.452   9.574  12.928  0.00  0.00      PROB  
ATOM   2743  HN  ASN P  73       9.357   9.604  12.510  0.00  0.00      PROB  
ATOM   2744  CA  ASN P  73       8.252   8.744  14.116  0.00  0.00      PROB  
ATOM   2745  HA  ASN P  73       9.141   8.131  14.156  0.00  0.00      PROB  
ATOM   2746  CB  ASN P  73       8.108   9.621  15.413  0.00  0.00      PROB  
ATOM   2747  HB1 ASN P  73       7.986   8.968  16.304  0.00  0.00      PROB  
ATOM   2748  HB2 ASN P  73       7.220  10.288  15.388  0.00  0.00      PROB  
ATOM   2749  CG  ASN P  73       9.249  10.545  15.605  0.00  0.00      PROB  
ATOM   2750  OD1 ASN P  73      10.168  10.727  14.790  0.00  0.00      PROB  
ATOM   2751  ND2 ASN P  73       9.323  11.158  16.842  0.00  0.00      PROB  
ATOM   2752 HD21 ASN P  73       8.691  10.921  17.580  0.00  0.00      PROB  
ATOM   2753 HD22 ASN P  73      10.034  11.853  16.948  0.00  0.00      PROB  
ATOM   2754  C   ASN P  73       7.212   7.664  13.927  0.00  0.00      PROB  
ATOM   2755  O   ASN P  73       7.137   7.025  12.893  0.00  0.00      PROB  
ATOM   2756  N   GLU P  74       6.377   7.440  14.924  0.00  0.00      PROB  
ATOM   2757  HN  GLU P  74       6.358   8.052  15.711  0.00  0.00      PROB  
ATOM   2758  CA  GLU P  74       5.384   6.406  15.110  0.00  0.00      PROB  
ATOM   2759  HA  GLU P  74       5.868   5.554  14.656  0.00  0.00      PROB  
ATOM   2760  CB  GLU P  74       5.110   6.053  16.591  0.00  0.00      PROB  
ATOM   2761  HB1 GLU P  74       4.450   5.160  16.560  0.00  0.00      PROB  
ATOM   2762  HB2 GLU P  74       4.562   6.886  17.082  0.00  0.00      PROB  
ATOM   2763  CG  GLU P  74       6.419   5.866  17.364  0.00  0.00      PROB  
ATOM   2764  HG1 GLU P  74       7.144   6.707  17.319  0.00  0.00      PROB  
ATOM   2765  HG2 GLU P  74       7.074   5.105  16.888  0.00  0.00      PROB  
ATOM   2766  CD  GLU P  74       6.207   5.441  18.782  0.00  0.00      PROB  
ATOM   2767  OE1 GLU P  74       5.310   4.511  18.944  0.00  0.00      PROB  
ATOM   2768  OE2 GLU P  74       6.893   5.862  19.761  0.00  0.00      PROB  
ATOM   2769  C   GLU P  74       4.174   6.612  14.309  0.00  0.00      PROB  
ATOM   2770  O   GLU P  74       3.786   7.819  14.123  0.00  0.00      PROB  
ATOM   2771  N   PRO P  75       3.440   5.570  13.796  0.00  0.00      PROB  
ATOM   2772  CD  PRO P  75       3.963   4.173  13.702  0.00  0.00      PROB  
ATOM   2773  HD1 PRO P  75       4.080   3.815  14.747  0.00  0.00      PROB  
ATOM   2774  HD2 PRO P  75       4.926   4.037  13.165  0.00  0.00      PROB  
ATOM   2775  CA  PRO P  75       2.047   5.700  13.531  0.00  0.00      PROB  
ATOM   2776  HA  PRO P  75       1.806   6.341  12.695  0.00  0.00      PROB  
ATOM   2777  CB  PRO P  75       1.637   4.194  13.315  0.00  0.00      PROB  
ATOM   2778  HB1 PRO P  75       0.933   4.091  12.461  0.00  0.00      PROB  
ATOM   2779  HB2 PRO P  75       1.160   3.830  14.250  0.00  0.00      PROB  
ATOM   2780  CG  PRO P  75       2.890   3.321  13.016  0.00  0.00      PROB  
ATOM   2781  HG1 PRO P  75       2.780   2.279  13.387  0.00  0.00      PROB  
ATOM   2782  HG2 PRO P  75       3.165   3.262  11.941  0.00  0.00      PROB  
ATOM   2783  C   PRO P  75       1.101   6.365  14.607  0.00  0.00      PROB  
ATOM   2784  O   PRO P  75       1.276   6.143  15.779  0.00  0.00      PROB  
ATOM   2785  N   HSD P  76       0.124   7.180  14.076  0.00  0.00      PROB  
ATOM   2786  HN  HSD P  76       0.186   7.437  13.114  0.00  0.00      PROB  
ATOM   2787  CA  HSD P  76      -0.901   7.750  14.806  0.00  0.00      PROB  
ATOM   2788  HA  HSD P  76      -0.577   8.018  15.801  0.00  0.00      PROB  
ATOM   2789  CB  HSD P  76      -1.359   9.040  14.141  0.00  0.00      PROB  
ATOM   2790  HB1 HSD P  76      -1.596   8.915  13.063  0.00  0.00      PROB  
ATOM   2791  HB2 HSD P  76      -0.579   9.819  14.278  0.00  0.00      PROB  
ATOM   2792  ND1 HSD P  76      -2.662  10.129  15.959  0.00  0.00      PROB  
ATOM   2793  HD1 HSD P  76      -1.804  10.217  16.465  0.00  0.00      PROB  
ATOM   2794  CG  HSD P  76      -2.700   9.549  14.749  0.00  0.00      PROB  
ATOM   2795  CE1 HSD P  76      -3.877  10.695  16.084  0.00  0.00      PROB  
ATOM   2796  HE1 HSD P  76      -4.254  11.008  17.058  0.00  0.00      PROB  
ATOM   2797  NE2 HSD P  76      -4.676  10.475  15.079  0.00  0.00      PROB  
ATOM   2798  CD2 HSD P  76      -3.901   9.753  14.219  0.00  0.00      PROB  
ATOM   2799  HD2 HSD P  76      -4.235   9.562  13.207  0.00  0.00      PROB  
ATOM   2800  C   HSD P  76      -2.050   6.786  14.953  0.00  0.00      PROB  
ATOM   2801  O   HSD P  76      -2.723   6.740  15.982  0.00  0.00      PROB  
ATOM   2802  N   GLU P  77      -2.085   5.845  13.979  0.00  0.00      PROB  
ATOM   2803  HN  GLU P  77      -1.541   5.908  13.146  0.00  0.00      PROB  
ATOM   2804  CA  GLU P  77      -2.924   4.629  14.195  0.00  0.00      PROB  
ATOM   2805  HA  GLU P  77      -2.758   4.380  15.232  0.00  0.00      PROB  
ATOM   2806  CB  GLU P  77      -4.391   4.770  13.705  0.00  0.00      PROB  
ATOM   2807  HB1 GLU P  77      -4.904   3.786  13.752  0.00  0.00      PROB  
ATOM   2808  HB2 GLU P  77      -4.363   5.018  12.622  0.00  0.00      PROB  
ATOM   2809  CG  GLU P  77      -5.215   5.942  14.254  0.00  0.00      PROB  
ATOM   2810  HG1 GLU P  77      -4.728   6.812  13.765  0.00  0.00      PROB  
ATOM   2811  HG2 GLU P  77      -5.031   5.882  15.348  0.00  0.00      PROB  
ATOM   2812  CD  GLU P  77      -6.771   5.925  14.030  0.00  0.00      PROB  
ATOM   2813  OE1 GLU P  77      -7.247   5.003  13.295  0.00  0.00      PROB  
ATOM   2814  OE2 GLU P  77      -7.498   6.715  14.688  0.00  0.00      PROB  
ATOM   2815  C   GLU P  77      -2.285   3.438  13.336  0.00  0.00      PROB  
ATOM   2816  O   GLU P  77      -1.783   3.577  12.228  0.00  0.00      PROB  
ATOM   2817  N   SER P  78      -2.463   2.244  13.971  0.00  0.00      PROB  
ATOM   2818  HN  SER P  78      -3.030   2.254  14.791  0.00  0.00      PROB  
ATOM   2819  CA  SER P  78      -2.093   0.940  13.357  0.00  0.00      PROB  
ATOM   2820  HA  SER P  78      -2.137   1.015  12.280  0.00  0.00      PROB  
ATOM   2821  CB  SER P  78      -0.667   0.535  13.753  0.00  0.00      PROB  
ATOM   2822  HB1 SER P  78      -0.563   0.476  14.858  0.00  0.00      PROB  
ATOM   2823  HB2 SER P  78       0.095   1.218  13.320  0.00  0.00      PROB  
ATOM   2824  OG  SER P  78      -0.325  -0.725  13.182  0.00  0.00      PROB  
ATOM   2825  HG1 SER P  78      -0.902  -1.331  13.654  0.00  0.00      PROB  
ATOM   2826  C   SER P  78      -3.121  -0.201  13.668  0.00  0.00      PROB  
ATOM   2827  O   SER P  78      -3.512  -0.373  14.803  0.00  0.00      PROB  
ATOM   2828  N   ARG P  79      -3.660  -0.786  12.568  0.00  0.00      PROB  
ATOM   2829  HN  ARG P  79      -3.400  -0.471  11.658  0.00  0.00      PROB  
ATOM   2830  CA  ARG P  79      -4.675  -1.728  12.731  0.00  0.00      PROB  
ATOM   2831  HA  ARG P  79      -4.849  -1.931  13.778  0.00  0.00      PROB  
ATOM   2832  CB  ARG P  79      -6.003  -1.388  12.033  0.00  0.00      PROB  
ATOM   2833  HB1 ARG P  79      -6.785  -2.153  12.224  0.00  0.00      PROB  
ATOM   2834  HB2 ARG P  79      -5.791  -1.323  10.944  0.00  0.00      PROB  
ATOM   2835  CG  ARG P  79      -6.527  -0.000  12.480  0.00  0.00      PROB  
ATOM   2836  HG1 ARG P  79      -7.347   0.299  11.792  0.00  0.00      PROB  
ATOM   2837  HG2 ARG P  79      -5.723   0.764  12.420  0.00  0.00      PROB  
ATOM   2838  CD  ARG P  79      -6.984   0.099  13.921  0.00  0.00      PROB  
ATOM   2839  HD1 ARG P  79      -6.310  -0.473  14.593  0.00  0.00      PROB  
ATOM   2840  HD2 ARG P  79      -7.983  -0.374  14.041  0.00  0.00      PROB  
ATOM   2841  NE  ARG P  79      -7.109   1.563  14.151  0.00  0.00      PROB  
ATOM   2842  HE  ARG P  79      -7.262   2.130  13.342  0.00  0.00      PROB  
ATOM   2843  CZ  ARG P  79      -7.356   2.109  15.300  0.00  0.00      PROB  
ATOM   2844  NH1 ARG P  79      -7.238   1.480  16.488  0.00  0.00      PROB  
ATOM   2845 HH11 ARG P  79      -6.957   0.522  16.535  0.00  0.00      PROB  
ATOM   2846 HH12 ARG P  79      -7.470   1.983  17.320  0.00  0.00      PROB  
ATOM   2847  NH2 ARG P  79      -7.656   3.377  15.366  0.00  0.00      PROB  
ATOM   2848 HH21 ARG P  79      -7.404   3.961  14.594  0.00  0.00      PROB  
ATOM   2849 HH22 ARG P  79      -7.840   3.814  16.246  0.00  0.00      PROB  
ATOM   2850  C   ARG P  79      -4.251  -3.101  12.248  0.00  0.00      PROB  
ATOM   2851  O   ARG P  79      -3.797  -3.333  11.146  0.00  0.00      PROB  
ATOM   2852  N   THR P  80      -4.472  -4.193  13.066  0.00  0.00      PROB  
ATOM   2853  HN  THR P  80      -4.758  -3.923  13.982  0.00  0.00      PROB  
ATOM   2854  CA  THR P  80      -4.496  -5.637  12.865  0.00  0.00      PROB  
ATOM   2855  HA  THR P  80      -3.720  -5.695  12.116  0.00  0.00      PROB  
ATOM   2856  CB  THR P  80      -4.106  -6.489  14.065  0.00  0.00      PROB  
ATOM   2857  HB  THR P  80      -4.067  -7.536  13.695  0.00  0.00      PROB  
ATOM   2858  OG1 THR P  80      -5.146  -6.421  15.070  0.00  0.00      PROB  
ATOM   2859  HG1 THR P  80      -5.283  -5.497  15.290  0.00  0.00      PROB  
ATOM   2860  CG2 THR P  80      -2.699  -6.085  14.650  0.00  0.00      PROB  
ATOM   2861 HG21 THR P  80      -2.789  -5.232  15.357  0.00  0.00      PROB  
ATOM   2862 HG22 THR P  80      -2.020  -5.742  13.841  0.00  0.00      PROB  
ATOM   2863 HG23 THR P  80      -2.314  -6.971  15.199  0.00  0.00      PROB  
ATOM   2864  C   THR P  80      -5.737  -6.167  12.133  0.00  0.00      PROB  
ATOM   2865  O   THR P  80      -6.741  -5.459  12.110  0.00  0.00      PROB  
ATOM   2866  N   ASN P  81      -5.720  -7.359  11.555  0.00  0.00      PROB  
ATOM   2867  HN  ASN P  81      -4.871  -7.881  11.534  0.00  0.00      PROB  
ATOM   2868  CA  ASN P  81      -6.866  -8.028  10.943  0.00  0.00      PROB  
ATOM   2869  HA  ASN P  81      -7.315  -7.371  10.212  0.00  0.00      PROB  
ATOM   2870  CB  ASN P  81      -6.502  -9.400  10.306  0.00  0.00      PROB  
ATOM   2871  HB1 ASN P  81      -7.467  -9.905  10.086  0.00  0.00      PROB  
ATOM   2872  HB2 ASN P  81      -5.960 -10.146  10.925  0.00  0.00      PROB  
ATOM   2873  CG  ASN P  81      -5.873  -9.165   8.972  0.00  0.00      PROB  
ATOM   2874  OD1 ASN P  81      -5.794  -8.064   8.409  0.00  0.00      PROB  
ATOM   2875  ND2 ASN P  81      -5.325 -10.290   8.389  0.00  0.00      PROB  
ATOM   2876 HD21 ASN P  81      -5.215 -11.153   8.883  0.00  0.00      PROB  
ATOM   2877 HD22 ASN P  81      -4.797 -10.204   7.545  0.00  0.00      PROB  
ATOM   2878  C   ASN P  81      -7.993  -8.199  12.017  0.00  0.00      PROB  
ATOM   2879  O   ASN P  81      -9.151  -7.897  11.679  0.00  0.00      PROB  
ATOM   2880  N   SER P  82      -7.813  -8.544  13.292  0.00  0.00      PROB  
ATOM   2881  HN  SER P  82      -6.895  -8.750  13.622  0.00  0.00      PROB  
ATOM   2882  CA  SER P  82      -8.908  -8.439  14.314  0.00  0.00      PROB  
ATOM   2883  HA  SER P  82      -9.709  -9.038  13.904  0.00  0.00      PROB  
ATOM   2884  CB  SER P  82      -8.703  -9.266  15.636  0.00  0.00      PROB  
ATOM   2885  HB1 SER P  82      -8.691 -10.356  15.421  0.00  0.00      PROB  
ATOM   2886  HB2 SER P  82      -9.445  -9.068  16.439  0.00  0.00      PROB  
ATOM   2887  OG  SER P  82      -7.369  -9.034  16.157  0.00  0.00      PROB  
ATOM   2888  HG1 SER P  82      -7.471  -8.953  17.108  0.00  0.00      PROB  
ATOM   2889  C   SER P  82      -9.541  -7.124  14.595  0.00  0.00      PROB  
ATOM   2890  O   SER P  82     -10.674  -6.957  14.973  0.00  0.00      PROB  
ATOM   2891  N   ASP P  83      -8.724  -6.021  14.504  0.00  0.00      PROB  
ATOM   2892  HN  ASP P  83      -7.771  -6.209  14.279  0.00  0.00      PROB  
ATOM   2893  CA  ASP P  83      -9.096  -4.623  14.663  0.00  0.00      PROB  
ATOM   2894  HA  ASP P  83      -9.574  -4.461  15.618  0.00  0.00      PROB  
ATOM   2895  CB  ASP P  83      -7.896  -3.667  14.637  0.00  0.00      PROB  
ATOM   2896  HB1 ASP P  83      -8.337  -2.648  14.604  0.00  0.00      PROB  
ATOM   2897  HB2 ASP P  83      -7.286  -3.844  13.725  0.00  0.00      PROB  
ATOM   2898  CG  ASP P  83      -6.969  -3.810  15.791  0.00  0.00      PROB  
ATOM   2899  OD1 ASP P  83      -7.310  -3.895  17.013  0.00  0.00      PROB  
ATOM   2900  OD2 ASP P  83      -5.744  -3.736  15.547  0.00  0.00      PROB  
ATOM   2901  C   ASP P  83     -10.075  -4.266  13.548  0.00  0.00      PROB  
ATOM   2902  O   ASP P  83     -11.117  -3.645  13.830  0.00  0.00      PROB  
ATOM   2903  N   ILE P  84      -9.732  -4.675  12.253  0.00  0.00      PROB  
ATOM   2904  HN  ILE P  84      -8.956  -5.287  12.121  0.00  0.00      PROB  
ATOM   2905  CA  ILE P  84     -10.583  -4.463  11.115  0.00  0.00      PROB  
ATOM   2906  HA  ILE P  84     -10.715  -3.391  11.141  0.00  0.00      PROB  
ATOM   2907  CB  ILE P  84      -9.985  -4.783   9.723  0.00  0.00      PROB  
ATOM   2908  HB  ILE P  84      -9.684  -5.849   9.642  0.00  0.00      PROB  
ATOM   2909  CG2 ILE P  84     -10.956  -4.554   8.624  0.00  0.00      PROB  
ATOM   2910 HG21 ILE P  84     -10.454  -4.704   7.644  0.00  0.00      PROB  
ATOM   2911 HG22 ILE P  84     -11.391  -3.536   8.708  0.00  0.00      PROB  
ATOM   2912 HG23 ILE P  84     -11.793  -5.278   8.722  0.00  0.00      PROB  
ATOM   2913  CG1 ILE P  84      -8.692  -3.897   9.512  0.00  0.00      PROB  
ATOM   2914 HG11 ILE P  84      -8.287  -4.217   8.529  0.00  0.00      PROB  
ATOM   2915 HG12 ILE P  84      -8.060  -4.028  10.416  0.00  0.00      PROB  
ATOM   2916  CD  ILE P  84      -8.895  -2.407   9.581  0.00  0.00      PROB  
ATOM   2917  HD1 ILE P  84      -9.476  -2.087   8.690  0.00  0.00      PROB  
ATOM   2918  HD2 ILE P  84      -7.963  -1.864   9.313  0.00  0.00      PROB  
ATOM   2919  HD3 ILE P  84      -9.293  -1.982  10.527  0.00  0.00      PROB  
ATOM   2920  C   ILE P  84     -12.005  -4.991  11.288  0.00  0.00      PROB  
ATOM   2921  O   ILE P  84     -13.060  -4.331  11.118  0.00  0.00      PROB  
ATOM   2922  N   VAL P  85     -12.079  -6.268  11.744  0.00  0.00      PROB  
ATOM   2923  HN  VAL P  85     -11.323  -6.916  11.792  0.00  0.00      PROB  
ATOM   2924  CA  VAL P  85     -13.450  -6.798  12.036  0.00  0.00      PROB  
ATOM   2925  HA  VAL P  85     -14.057  -6.592  11.167  0.00  0.00      PROB  
ATOM   2926  CB  VAL P  85     -13.311  -8.357  12.052  0.00  0.00      PROB  
ATOM   2927  HB  VAL P  85     -12.449  -8.673  11.428  0.00  0.00      PROB  
ATOM   2928  CG1 VAL P  85     -13.028  -8.951  13.442  0.00  0.00      PROB  
ATOM   2929 HG11 VAL P  85     -13.917  -9.062  14.098  0.00  0.00      PROB  
ATOM   2930 HG12 VAL P  85     -12.288  -8.262  13.904  0.00  0.00      PROB  
ATOM   2931 HG13 VAL P  85     -12.584  -9.966  13.359  0.00  0.00      PROB  
ATOM   2932  CG2 VAL P  85     -14.580  -9.005  11.480  0.00  0.00      PROB  
ATOM   2933 HG21 VAL P  85     -14.318 -10.083  11.424  0.00  0.00      PROB  
ATOM   2934 HG22 VAL P  85     -14.845  -8.557  10.498  0.00  0.00      PROB  
ATOM   2935 HG23 VAL P  85     -15.403  -8.844  12.208  0.00  0.00      PROB  
ATOM   2936  C   VAL P  85     -14.140  -6.220  13.226  0.00  0.00      PROB  
ATOM   2937  O   VAL P  85     -15.403  -6.173  13.219  0.00  0.00      PROB  
ATOM   2938  N   GLU P  86     -13.370  -5.761  14.237  0.00  0.00      PROB  
ATOM   2939  HN  GLU P  86     -12.391  -5.914  14.349  0.00  0.00      PROB  
ATOM   2940  CA  GLU P  86     -13.992  -5.098  15.338  0.00  0.00      PROB  
ATOM   2941  HA  GLU P  86     -14.754  -5.806  15.626  0.00  0.00      PROB  
ATOM   2942  CB  GLU P  86     -13.001  -4.972  16.538  0.00  0.00      PROB  
ATOM   2943  HB1 GLU P  86     -12.226  -4.219  16.277  0.00  0.00      PROB  
ATOM   2944  HB2 GLU P  86     -12.482  -5.954  16.522  0.00  0.00      PROB  
ATOM   2945  CG  GLU P  86     -13.629  -4.544  17.883  0.00  0.00      PROB  
ATOM   2946  HG1 GLU P  86     -14.435  -5.270  18.124  0.00  0.00      PROB  
ATOM   2947  HG2 GLU P  86     -14.104  -3.545  17.775  0.00  0.00      PROB  
ATOM   2948  CD  GLU P  86     -12.645  -4.549  18.983  0.00  0.00      PROB  
ATOM   2949  OE1 GLU P  86     -11.860  -3.530  19.055  0.00  0.00      PROB  
ATOM   2950  OE2 GLU P  86     -12.639  -5.491  19.832  0.00  0.00      PROB  
ATOM   2951  C   GLU P  86     -14.702  -3.775  15.025  0.00  0.00      PROB  
ATOM   2952  O   GLU P  86     -15.755  -3.395  15.513  0.00  0.00      PROB  
ATOM   2953  N   THR P  87     -14.164  -3.144  13.992  0.00  0.00      PROB  
ATOM   2954  HN  THR P  87     -13.369  -3.654  13.674  0.00  0.00      PROB  
ATOM   2955  CA  THR P  87     -14.557  -1.865  13.383  0.00  0.00      PROB  
ATOM   2956  HA  THR P  87     -14.837  -1.265  14.236  0.00  0.00      PROB  
ATOM   2957  CB  THR P  87     -13.476  -1.207  12.580  0.00  0.00      PROB  
ATOM   2958  HB  THR P  87     -13.196  -1.838  11.710  0.00  0.00      PROB  
ATOM   2959  OG1 THR P  87     -12.305  -1.135  13.445  0.00  0.00      PROB  
ATOM   2960  HG1 THR P  87     -11.993  -2.006  13.701  0.00  0.00      PROB  
ATOM   2961  CG2 THR P  87     -13.869   0.268  12.158  0.00  0.00      PROB  
ATOM   2962 HG21 THR P  87     -14.078   0.894  13.052  0.00  0.00      PROB  
ATOM   2963 HG22 THR P  87     -14.714   0.246  11.437  0.00  0.00      PROB  
ATOM   2964 HG23 THR P  87     -13.051   0.778  11.605  0.00  0.00      PROB  
ATOM   2965  C   THR P  87     -15.717  -2.072  12.428  0.00  0.00      PROB  
ATOM   2966  O   THR P  87     -16.545  -1.186  12.292  0.00  0.00      PROB  
ATOM   2967  N   LEU P  88     -15.858  -3.319  11.781  0.00  0.00      PROB  
ATOM   2968  HN  LEU P  88     -15.196  -4.049  11.931  0.00  0.00      PROB  
ATOM   2969  CA  LEU P  88     -16.945  -3.813  10.962  0.00  0.00      PROB  
ATOM   2970  HA  LEU P  88     -17.082  -3.089  10.173  0.00  0.00      PROB  
ATOM   2971  CB  LEU P  88     -16.611  -5.134  10.235  0.00  0.00      PROB  
ATOM   2972  HB1 LEU P  88     -17.495  -5.806  10.199  0.00  0.00      PROB  
ATOM   2973  HB2 LEU P  88     -15.847  -5.622  10.877  0.00  0.00      PROB  
ATOM   2974  CG  LEU P  88     -16.120  -5.011   8.717  0.00  0.00      PROB  
ATOM   2975  HG  LEU P  88     -16.917  -4.533   8.109  0.00  0.00      PROB  
ATOM   2976  CD1 LEU P  88     -14.916  -4.143   8.559  0.00  0.00      PROB  
ATOM   2977 HD11 LEU P  88     -14.763  -3.874   7.492  0.00  0.00      PROB  
ATOM   2978 HD12 LEU P  88     -13.994  -4.693   8.846  0.00  0.00      PROB  
ATOM   2979 HD13 LEU P  88     -14.971  -3.198   9.140  0.00  0.00      PROB  
ATOM   2980  CD2 LEU P  88     -15.961  -6.502   8.255  0.00  0.00      PROB  
ATOM   2981 HD21 LEU P  88     -15.397  -6.553   7.299  0.00  0.00      PROB  
ATOM   2982 HD22 LEU P  88     -16.921  -7.049   8.137  0.00  0.00      PROB  
ATOM   2983 HD23 LEU P  88     -15.301  -6.989   9.004  0.00  0.00      PROB  
ATOM   2984  C   LEU P  88     -18.280  -3.947  11.717  0.00  0.00      PROB  
ATOM   2985  O   LEU P  88     -19.409  -3.896  11.212  0.00  0.00      PROB  
ATOM   2986  N   ARG P  89     -18.137  -4.139  13.074  0.00  0.00      PROB  
ATOM   2987  HN  ARG P  89     -17.227  -4.398  13.389  0.00  0.00      PROB  
ATOM   2988  CA  ARG P  89     -19.293  -4.170  14.008  0.00  0.00      PROB  
ATOM   2989  HA  ARG P  89     -20.042  -4.643  13.390  0.00  0.00      PROB  
ATOM   2990  CB  ARG P  89     -18.928  -4.760  15.386  0.00  0.00      PROB  
ATOM   2991  HB1 ARG P  89     -19.894  -4.995  15.881  0.00  0.00      PROB  
ATOM   2992  HB2 ARG P  89     -18.500  -4.084  16.157  0.00  0.00      PROB  
ATOM   2993  CG  ARG P  89     -18.006  -6.044  15.367  0.00  0.00      PROB  
ATOM   2994  HG1 ARG P  89     -17.938  -6.548  16.354  0.00  0.00      PROB  
ATOM   2995  HG2 ARG P  89     -16.984  -5.719  15.077  0.00  0.00      PROB  
ATOM   2996  CD  ARG P  89     -18.572  -7.122  14.445  0.00  0.00      PROB  
ATOM   2997  HD1 ARG P  89     -18.787  -6.824  13.396  0.00  0.00      PROB  
ATOM   2998  HD2 ARG P  89     -19.493  -7.481  14.953  0.00  0.00      PROB  
ATOM   2999  NE  ARG P  89     -17.580  -8.211  14.478  0.00  0.00      PROB  
ATOM   3000  HE  ARG P  89     -17.127  -8.409  15.348  0.00  0.00      PROB  
ATOM   3001  CZ  ARG P  89     -17.482  -9.224  13.626  0.00  0.00      PROB  
ATOM   3002  NH1 ARG P  89     -17.951  -9.411  12.414  0.00  0.00      PROB  
ATOM   3003 HH11 ARG P  89     -18.525  -8.736  11.951  0.00  0.00      PROB  
ATOM   3004 HH12 ARG P  89     -17.741 -10.313  12.038  0.00  0.00      PROB  
ATOM   3005  NH2 ARG P  89     -16.898 -10.314  14.084  0.00  0.00      PROB  
ATOM   3006 HH21 ARG P  89     -16.454 -10.242  14.977  0.00  0.00      PROB  
ATOM   3007 HH22 ARG P  89     -16.807 -11.203  13.636  0.00  0.00      PROB  
ATOM   3008  C   ARG P  89     -19.941  -2.777  14.284  0.00  0.00      PROB  
ATOM   3009  O   ARG P  89     -21.099  -2.668  14.763  0.00  0.00      PROB  
ATOM   3010  N   LYS P  90     -19.070  -1.717  14.081  0.00  0.00      PROB  
ATOM   3011  HN  LYS P  90     -18.090  -1.855  13.963  0.00  0.00      PROB  
ATOM   3012  CA  LYS P  90     -19.425  -0.363  14.523  0.00  0.00      PROB  
ATOM   3013  HA  LYS P  90     -19.912  -0.522  15.474  0.00  0.00      PROB  
ATOM   3014  CB  LYS P  90     -18.198   0.528  14.794  0.00  0.00      PROB  
ATOM   3015  HB1 LYS P  90     -18.633   1.519  15.048  0.00  0.00      PROB  
ATOM   3016  HB2 LYS P  90     -17.661   0.652  13.829  0.00  0.00      PROB  
ATOM   3017  CG  LYS P  90     -17.350   0.180  16.033  0.00  0.00      PROB  
ATOM   3018  HG1 LYS P  90     -16.514   0.910  15.981  0.00  0.00      PROB  
ATOM   3019  HG2 LYS P  90     -16.937  -0.843  15.906  0.00  0.00      PROB  
ATOM   3020  CD  LYS P  90     -18.054   0.343  17.448  0.00  0.00      PROB  
ATOM   3021  HD1 LYS P  90     -18.888  -0.390  17.426  0.00  0.00      PROB  
ATOM   3022  HD2 LYS P  90     -18.568   1.326  17.506  0.00  0.00      PROB  
ATOM   3023  CE  LYS P  90     -17.143   0.144  18.614  0.00  0.00      PROB  
ATOM   3024  HE1 LYS P  90     -16.771  -0.897  18.727  0.00  0.00      PROB  
ATOM   3025  HE2 LYS P  90     -17.735   0.372  19.526  0.00  0.00      PROB  
ATOM   3026  NZ  LYS P  90     -16.014   1.110  18.614  0.00  0.00      PROB  
ATOM   3027  HZ1 LYS P  90     -15.607   1.234  19.562  0.00  0.00      PROB  
ATOM   3028  HZ2 LYS P  90     -16.310   2.055  18.295  0.00  0.00      PROB  
ATOM   3029  HZ3 LYS P  90     -15.212   0.858  18.002  0.00  0.00      PROB  
ATOM   3030  C   LYS P  90     -20.392   0.294  13.529  0.00  0.00      PROB  
ATOM   3031  O   LYS P  90     -20.453  -0.071  12.356  0.00  0.00      PROB  
ATOM   3032  N   LYS P  91     -21.253   1.254  14.017  0.00  0.00      PROB  
ATOM   3033  HN  LYS P  91     -21.217   1.629  14.941  0.00  0.00      PROB  
ATOM   3034  CA  LYS P  91     -22.283   1.804  13.237  0.00  0.00      PROB  
ATOM   3035  HA  LYS P  91     -22.800   0.939  12.848  0.00  0.00      PROB  
ATOM   3036  CB  LYS P  91     -23.364   2.425  14.164  0.00  0.00      PROB  
ATOM   3037  HB1 LYS P  91     -24.289   2.683  13.606  0.00  0.00      PROB  
ATOM   3038  HB2 LYS P  91     -23.106   3.475  14.417  0.00  0.00      PROB  
ATOM   3039  CG  LYS P  91     -23.788   1.719  15.450  0.00  0.00      PROB  
ATOM   3040  HG1 LYS P  91     -22.992   1.823  16.218  0.00  0.00      PROB  
ATOM   3041  HG2 LYS P  91     -24.045   0.660  15.232  0.00  0.00      PROB  
ATOM   3042  CD  LYS P  91     -25.164   2.244  16.116  0.00  0.00      PROB  
ATOM   3043  HD1 LYS P  91     -25.934   2.115  15.324  0.00  0.00      PROB  
ATOM   3044  HD2 LYS P  91     -25.176   3.339  16.305  0.00  0.00      PROB  
ATOM   3045  CE  LYS P  91     -25.581   1.490  17.388  0.00  0.00      PROB  
ATOM   3046  HE1 LYS P  91     -26.515   1.909  17.820  0.00  0.00      PROB  
ATOM   3047  HE2 LYS P  91     -24.780   1.545  18.155  0.00  0.00      PROB  
ATOM   3048  NZ  LYS P  91     -25.864   0.149  17.071  0.00  0.00      PROB  
ATOM   3049  HZ1 LYS P  91     -25.255  -0.426  16.456  0.00  0.00      PROB  
ATOM   3050  HZ2 LYS P  91     -26.837  -0.016  16.742  0.00  0.00      PROB  
ATOM   3051  HZ3 LYS P  91     -25.863  -0.408  17.950  0.00  0.00      PROB  
ATOM   3052  C   LYS P  91     -21.960   2.727  12.064  0.00  0.00      PROB  
ATOM   3053  OT1 LYS P  91     -21.425   3.861  12.257  0.00  0.00      PROB  
ATOM   3054  OT2 LYS P  91     -22.237   2.363  10.858  0.00  0.00      PROB  
ATOM   3055  N   LYS P  76       1.725  -7.869  17.886  0.00  0.00      PROC  
ATOM   3056  HT1 LYS P  76       0.698  -7.701  17.870  0.00  0.00      PROC  
ATOM   3057  HT2 LYS P  76       1.763  -8.907  17.929  0.00  0.00      PROC  
ATOM   3058  HT3 LYS P  76       2.066  -7.657  16.927  0.00  0.00      PROC  
ATOM   3059  CA  LYS P  76       2.548  -7.325  19.072  0.00  0.00      PROC  
ATOM   3060  HA  LYS P  76       2.149  -7.697  20.003  0.00  0.00      PROC  
ATOM   3061  CB  LYS P  76       4.020  -7.764  18.878  0.00  0.00      PROC  
ATOM   3062  HB1 LYS P  76       4.164  -8.864  18.825  0.00  0.00      PROC  
ATOM   3063  HB2 LYS P  76       4.595  -7.349  19.734  0.00  0.00      PROC  
ATOM   3064  CG  LYS P  76       4.735  -7.156  17.698  0.00  0.00      PROC  
ATOM   3065  HG1 LYS P  76       4.751  -6.097  18.033  0.00  0.00      PROC  
ATOM   3066  HG2 LYS P  76       4.288  -7.035  16.688  0.00  0.00      PROC  
ATOM   3067  CD  LYS P  76       6.149  -7.684  17.653  0.00  0.00      PROC  
ATOM   3068  HD1 LYS P  76       6.047  -8.774  17.462  0.00  0.00      PROC  
ATOM   3069  HD2 LYS P  76       6.634  -7.497  18.635  0.00  0.00      PROC  
ATOM   3070  CE  LYS P  76       6.981  -7.106  16.456  0.00  0.00      PROC  
ATOM   3071  HE1 LYS P  76       8.020  -7.496  16.505  0.00  0.00      PROC  
ATOM   3072  HE2 LYS P  76       6.970  -6.006  16.611  0.00  0.00      PROC  
ATOM   3073  NZ  LYS P  76       6.390  -7.380  15.163  0.00  0.00      PROC  
ATOM   3074  HZ1 LYS P  76       7.168  -7.519  14.486  0.00  0.00      PROC  
ATOM   3075  HZ2 LYS P  76       5.741  -6.643  14.821  0.00  0.00      PROC  
ATOM   3076  HZ3 LYS P  76       5.986  -8.337  15.206  0.00  0.00      PROC  
ATOM   3077  C   LYS P  76       2.406  -5.846  19.171  0.00  0.00      PROC  
ATOM   3078  O   LYS P  76       2.031  -5.062  18.309  0.00  0.00      PROC  
ATOM   3079  N   ARG P  77       2.603  -5.347  20.377  0.00  0.00      PROC  
ATOM   3080  HN  ARG P  77       2.821  -5.891  21.184  0.00  0.00      PROC  
ATOM   3081  CA  ARG P  77       2.515  -3.928  20.685  0.00  0.00      PROC  
ATOM   3082  HA  ARG P  77       1.513  -3.621  20.424  0.00  0.00      PROC  
ATOM   3083  CB  ARG P  77       2.747  -3.790  22.166  0.00  0.00      PROC  
ATOM   3084  HB1 ARG P  77       2.771  -2.725  22.480  0.00  0.00      PROC  
ATOM   3085  HB2 ARG P  77       3.777  -4.082  22.465  0.00  0.00      PROC  
ATOM   3086  CG  ARG P  77       1.730  -4.494  23.102  0.00  0.00      PROC  
ATOM   3087  HG1 ARG P  77       2.007  -4.391  24.174  0.00  0.00      PROC  
ATOM   3088  HG2 ARG P  77       1.594  -5.585  22.941  0.00  0.00      PROC  
ATOM   3089  CD  ARG P  77       0.238  -3.956  23.086  0.00  0.00      PROC  
ATOM   3090  HD1 ARG P  77      -0.448  -4.661  23.604  0.00  0.00      PROC  
ATOM   3091  HD2 ARG P  77      -0.062  -3.931  22.017  0.00  0.00      PROC  
ATOM   3092  NE  ARG P  77       0.129  -2.596  23.698  0.00  0.00      PROC  
ATOM   3093  HE  ARG P  77       0.111  -1.804  23.088  0.00  0.00      PROC  
ATOM   3094  CZ  ARG P  77      -0.113  -2.345  24.957  0.00  0.00      PROC  
ATOM   3095  NH1 ARG P  77      -0.094  -3.132  26.000  0.00  0.00      PROC  
ATOM   3096 HH11 ARG P  77       0.349  -4.023  25.895  0.00  0.00      PROC  
ATOM   3097 HH12 ARG P  77      -0.534  -2.846  26.851  0.00  0.00      PROC  
ATOM   3098  NH2 ARG P  77      -0.487  -1.046  25.228  0.00  0.00      PROC  
ATOM   3099 HH21 ARG P  77      -0.635  -0.537  24.380  0.00  0.00      PROC  
ATOM   3100 HH22 ARG P  77      -0.833  -0.740  26.114  0.00  0.00      PROC  
ATOM   3101  C   ARG P  77       3.454  -3.084  19.925  0.00  0.00      PROC  
ATOM   3102  O   ARG P  77       3.041  -1.968  19.529  0.00  0.00      PROC  
ATOM   3103  N   SER P  78       4.644  -3.489  19.573  0.00  0.00      PROC  
ATOM   3104  HN  SER P  78       4.983  -4.384  19.850  0.00  0.00      PROC  
ATOM   3105  CA  SER P  78       5.544  -2.766  18.712  0.00  0.00      PROC  
ATOM   3106  HA  SER P  78       5.476  -1.725  18.989  0.00  0.00      PROC  
ATOM   3107  CB  SER P  78       7.085  -3.117  18.768  0.00  0.00      PROC  
ATOM   3108  HB1 SER P  78       7.237  -4.191  18.531  0.00  0.00      PROC  
ATOM   3109  HB2 SER P  78       7.299  -2.993  19.851  0.00  0.00      PROC  
ATOM   3110  OG  SER P  78       7.865  -2.283  17.929  0.00  0.00      PROC  
ATOM   3111  HG1 SER P  78       7.619  -1.380  18.143  0.00  0.00      PROC  
ATOM   3112  C   SER P  78       5.064  -3.008  17.279  0.00  0.00      PROC  
ATOM   3113  O   SER P  78       5.354  -4.045  16.675  0.00  0.00      PROC  
ATOM   3114  N   ALA P  79       4.313  -2.050  16.602  0.00  0.00      PROC  
ATOM   3115  HN  ALA P  79       4.150  -1.166  17.033  0.00  0.00      PROC  
ATOM   3116  CA  ALA P  79       3.697  -2.405  15.378  0.00  0.00      PROC  
ATOM   3117  HA  ALA P  79       3.427  -3.444  15.257  0.00  0.00      PROC  
ATOM   3118  CB  ALA P  79       2.451  -1.531  15.115  0.00  0.00      PROC  
ATOM   3119  HB1 ALA P  79       1.763  -1.677  15.975  0.00  0.00      PROC  
ATOM   3120  HB2 ALA P  79       2.017  -1.928  14.173  0.00  0.00      PROC  
ATOM   3121  HB3 ALA P  79       2.678  -0.446  15.029  0.00  0.00      PROC  
ATOM   3122  C   ALA P  79       4.616  -2.128  14.229  0.00  0.00      PROC  
ATOM   3123  O   ALA P  79       4.535  -2.798  13.205  0.00  0.00      PROC  
ATOM   3124  N   VAL P  80       5.480  -1.096  14.384  0.00  0.00      PROC  
ATOM   3125  HN  VAL P  80       5.510  -0.616  15.258  0.00  0.00      PROC  
ATOM   3126  CA  VAL P  80       6.500  -0.705  13.426  0.00  0.00      PROC  
ATOM   3127  HA  VAL P  80       5.904  -0.429  12.568  0.00  0.00      PROC  
ATOM   3128  CB  VAL P  80       7.360   0.387  13.985  0.00  0.00      PROC  
ATOM   3129  HB  VAL P  80       8.069   0.680  13.182  0.00  0.00      PROC  
ATOM   3130  CG1 VAL P  80       6.519   1.683  14.120  0.00  0.00      PROC  
ATOM   3131 HG11 VAL P  80       7.073   2.503  14.625  0.00  0.00      PROC  
ATOM   3132 HG12 VAL P  80       5.695   1.464  14.833  0.00  0.00      PROC  
ATOM   3133 HG13 VAL P  80       6.161   2.135  13.171  0.00  0.00      PROC  
ATOM   3134  CG2 VAL P  80       8.150   0.022  15.288  0.00  0.00      PROC  
ATOM   3135 HG21 VAL P  80       7.402  -0.159  16.090  0.00  0.00      PROC  
ATOM   3136 HG22 VAL P  80       8.743   0.891  15.643  0.00  0.00      PROC  
ATOM   3137 HG23 VAL P  80       8.854  -0.836  15.237  0.00  0.00      PROC  
ATOM   3138  C   VAL P  80       7.373  -1.839  12.868  0.00  0.00      PROC  
ATOM   3139  O   VAL P  80       7.449  -2.963  13.352  0.00  0.00      PROC  
ATOM   3140  N   ALA P  81       8.151  -1.492  11.777  0.00  0.00      PROC  
ATOM   3141  HN  ALA P  81       8.170  -0.568  11.403  0.00  0.00      PROC  
ATOM   3142  CA  ALA P  81       9.198  -2.297  11.230  0.00  0.00      PROC  
ATOM   3143  HA  ALA P  81       8.944  -3.332  11.405  0.00  0.00      PROC  
ATOM   3144  CB  ALA P  81       9.185  -1.975   9.736  0.00  0.00      PROC  
ATOM   3145  HB1 ALA P  81       9.142  -0.879   9.557  0.00  0.00      PROC  
ATOM   3146  HB2 ALA P  81       8.349  -2.453   9.182  0.00  0.00      PROC  
ATOM   3147  HB3 ALA P  81      10.122  -2.343   9.265  0.00  0.00      PROC  
ATOM   3148  C   ALA P  81      10.533  -1.967  11.911  0.00  0.00      PROC  
ATOM   3149  O   ALA P  81      10.865  -0.818  12.079  0.00  0.00      PROC  
ATOM   3150  N   SER P  82      11.280  -3.019  12.373  0.00  0.00      PROC  
ATOM   3151  HN  SER P  82      11.104  -3.947  12.053  0.00  0.00      PROC  
ATOM   3152  CA  SER P  82      12.513  -2.880  13.148  0.00  0.00      PROC  
ATOM   3153  HA  SER P  82      12.116  -2.438  14.050  0.00  0.00      PROC  
ATOM   3154  CB  SER P  82      13.018  -4.346  13.474  0.00  0.00      PROC  
ATOM   3155  HB1 SER P  82      13.283  -4.785  12.489  0.00  0.00      PROC  
ATOM   3156  HB2 SER P  82      12.244  -4.902  14.045  0.00  0.00      PROC  
ATOM   3157  OG  SER P  82      14.314  -4.405  14.123  0.00  0.00      PROC  
ATOM   3158  HG1 SER P  82      14.338  -5.134  14.747  0.00  0.00      PROC  
ATOM   3159  C   SER P  82      13.595  -2.005  12.562  0.00  0.00      PROC  
ATOM   3160  O   SER P  82      13.764  -1.831  11.407  0.00  0.00      PROC  
ATOM   3161  N   SER P  83      14.345  -1.309  13.397  0.00  0.00      PROC  
ATOM   3162  HN  SER P  83      14.306  -1.480  14.379  0.00  0.00      PROC  
ATOM   3163  CA  SER P  83      15.372  -0.296  13.137  0.00  0.00      PROC  
ATOM   3164  HA  SER P  83      14.865   0.466  12.563  0.00  0.00      PROC  
ATOM   3165  CB  SER P  83      16.005   0.205  14.557  0.00  0.00      PROC  
ATOM   3166  HB1 SER P  83      15.330   0.862  15.146  0.00  0.00      PROC  
ATOM   3167  HB2 SER P  83      16.910   0.797  14.301  0.00  0.00      PROC  
ATOM   3168  OG  SER P  83      16.336  -0.957  15.338  0.00  0.00      PROC  
ATOM   3169  HG1 SER P  83      16.506  -0.698  16.247  0.00  0.00      PROC  
ATOM   3170  C   SER P  83      16.471  -0.842  12.279  0.00  0.00      PROC  
ATOM   3171  O   SER P  83      16.693  -0.276  11.222  0.00  0.00      PROC  
ATOM   3172  N   VAL P  84      16.995  -2.041  12.662  0.00  0.00      PROC  
ATOM   3173  HN  VAL P  84      16.872  -2.423  13.575  0.00  0.00      PROC  
ATOM   3174  CA  VAL P  84      17.996  -2.691  11.778  0.00  0.00      PROC  
ATOM   3175  HA  VAL P  84      18.773  -1.954  11.642  0.00  0.00      PROC  
ATOM   3176  CB  VAL P  84      18.655  -3.804  12.590  0.00  0.00      PROC  
ATOM   3177  HB  VAL P  84      17.786  -4.349  13.018  0.00  0.00      PROC  
ATOM   3178  CG1 VAL P  84      19.445  -4.861  11.740  0.00  0.00      PROC  
ATOM   3179 HG11 VAL P  84      18.824  -5.674  11.307  0.00  0.00      PROC  
ATOM   3180 HG12 VAL P  84      20.315  -5.323  12.253  0.00  0.00      PROC  
ATOM   3181 HG13 VAL P  84      19.917  -4.361  10.867  0.00  0.00      PROC  
ATOM   3182  CG2 VAL P  84      19.418  -3.167  13.716  0.00  0.00      PROC  
ATOM   3183 HG21 VAL P  84      20.095  -2.343  13.406  0.00  0.00      PROC  
ATOM   3184 HG22 VAL P  84      20.075  -3.829  14.319  0.00  0.00      PROC  
ATOM   3185 HG23 VAL P  84      18.704  -2.698  14.426  0.00  0.00      PROC  
ATOM   3186  C   VAL P  84      17.548  -3.161  10.424  0.00  0.00      PROC  
ATOM   3187  O   VAL P  84      18.205  -2.839   9.451  0.00  0.00      PROC  
ATOM   3188  N   VAL P  85      16.326  -3.804  10.367  0.00  0.00      PROC  
ATOM   3189  HN  VAL P  85      15.721  -4.016  11.130  0.00  0.00      PROC  
ATOM   3190  CA  VAL P  85      15.616  -4.266   9.155  0.00  0.00      PROC  
ATOM   3191  HA  VAL P  85      16.170  -4.963   8.544  0.00  0.00      PROC  
ATOM   3192  CB  VAL P  85      14.268  -4.965   9.391  0.00  0.00      PROC  
ATOM   3193  HB  VAL P  85      13.630  -4.365  10.073  0.00  0.00      PROC  
ATOM   3194  CG1 VAL P  85      13.473  -5.262   8.050  0.00  0.00      PROC  
ATOM   3195 HG11 VAL P  85      13.142  -4.329   7.544  0.00  0.00      PROC  
ATOM   3196 HG12 VAL P  85      12.628  -5.944   8.285  0.00  0.00      PROC  
ATOM   3197 HG13 VAL P  85      14.003  -5.880   7.295  0.00  0.00      PROC  
ATOM   3198  CG2 VAL P  85      14.419  -6.332  10.076  0.00  0.00      PROC  
ATOM   3199 HG21 VAL P  85      15.099  -6.273  10.953  0.00  0.00      PROC  
ATOM   3200 HG22 VAL P  85      14.828  -7.185   9.494  0.00  0.00      PROC  
ATOM   3201 HG23 VAL P  85      13.440  -6.706  10.446  0.00  0.00      PROC  
ATOM   3202  C   VAL P  85      15.349  -3.103   8.238  0.00  0.00      PROC  
ATOM   3203  O   VAL P  85      15.531  -3.162   7.042  0.00  0.00      PROC  
ATOM   3204  N   LYS P  86      14.846  -1.982   8.794  0.00  0.00      PROC  
ATOM   3205  HN  LYS P  86      14.606  -2.011   9.762  0.00  0.00      PROC  
ATOM   3206  CA  LYS P  86      14.715  -0.730   8.090  0.00  0.00      PROC  
ATOM   3207  HA  LYS P  86      13.947  -0.897   7.349  0.00  0.00      PROC  
ATOM   3208  CB  LYS P  86      14.177   0.349   9.070  0.00  0.00      PROC  
ATOM   3209  HB1 LYS P  86      14.973   0.572   9.812  0.00  0.00      PROC  
ATOM   3210  HB2 LYS P  86      13.288  -0.026   9.622  0.00  0.00      PROC  
ATOM   3211  CG  LYS P  86      13.910   1.695   8.418  0.00  0.00      PROC  
ATOM   3212  HG1 LYS P  86      12.971   2.060   8.887  0.00  0.00      PROC  
ATOM   3213  HG2 LYS P  86      13.730   1.590   7.327  0.00  0.00      PROC  
ATOM   3214  CD  LYS P  86      14.996   2.862   8.556  0.00  0.00      PROC  
ATOM   3215  HD1 LYS P  86      14.777   3.746   7.920  0.00  0.00      PROC  
ATOM   3216  HD2 LYS P  86      15.914   2.355   8.188  0.00  0.00      PROC  
ATOM   3217  CE  LYS P  86      15.295   3.411   9.976  0.00  0.00      PROC  
ATOM   3218  HE1 LYS P  86      15.726   2.575  10.568  0.00  0.00      PROC  
ATOM   3219  HE2 LYS P  86      14.352   3.795  10.421  0.00  0.00      PROC  
ATOM   3220  NZ  LYS P  86      16.207   4.540  10.071  0.00  0.00      PROC  
ATOM   3221  HZ1 LYS P  86      16.092   4.805  11.071  0.00  0.00      PROC  
ATOM   3222  HZ2 LYS P  86      16.168   5.395   9.480  0.00  0.00      PROC  
ATOM   3223  HZ3 LYS P  86      17.190   4.238   9.919  0.00  0.00      PROC  
ATOM   3224  C   LYS P  86      16.033  -0.201   7.448  0.00  0.00      PROC  
ATOM   3225  O   LYS P  86      16.026   0.328   6.322  0.00  0.00      PROC  
ATOM   3226  N   GLN P  87      17.184  -0.290   8.163  0.00  0.00      PROC  
ATOM   3227  HN  GLN P  87      17.253  -0.627   9.099  0.00  0.00      PROC  
ATOM   3228  CA  GLN P  87      18.500  -0.002   7.653  0.00  0.00      PROC  
ATOM   3229  HA  GLN P  87      18.479   0.896   7.053  0.00  0.00      PROC  
ATOM   3230  CB  GLN P  87      19.512   0.110   8.824  0.00  0.00      PROC  
ATOM   3231  HB1 GLN P  87      20.560   0.078   8.456  0.00  0.00      PROC  
ATOM   3232  HB2 GLN P  87      19.457  -0.790   9.474  0.00  0.00      PROC  
ATOM   3233  CG  GLN P  87      19.489   1.412   9.603  0.00  0.00      PROC  
ATOM   3234  HG1 GLN P  87      20.406   1.588  10.204  0.00  0.00      PROC  
ATOM   3235  HG2 GLN P  87      18.656   1.322  10.333  0.00  0.00      PROC  
ATOM   3236  CD  GLN P  87      19.392   2.704   8.806  0.00  0.00      PROC  
ATOM   3237  OE1 GLN P  87      18.793   3.604   9.368  0.00  0.00      PROC  
ATOM   3238  NE2 GLN P  87      20.079   2.942   7.651  0.00  0.00      PROC  
ATOM   3239 HE21 GLN P  87      19.698   3.674   7.087  0.00  0.00      PROC  
ATOM   3240 HE22 GLN P  87      20.898   2.430   7.393  0.00  0.00      PROC  
ATOM   3241  C   GLN P  87      19.010  -0.840   6.432  0.00  0.00      PROC  
ATOM   3242  O   GLN P  87      19.578  -0.429   5.400  0.00  0.00      PROC  
ATOM   3243  N   LYS P  88      18.791  -2.146   6.632  0.00  0.00      PROC  
ATOM   3244  HN  LYS P  88      18.479  -2.459   7.525  0.00  0.00      PROC  
ATOM   3245  CA  LYS P  88      18.991  -3.169   5.626  0.00  0.00      PROC  
ATOM   3246  HA  LYS P  88      20.013  -2.992   5.323  0.00  0.00      PROC  
ATOM   3247  CB  LYS P  88      18.923  -4.564   6.197  0.00  0.00      PROC  
ATOM   3248  HB1 LYS P  88      18.907  -5.273   5.342  0.00  0.00      PROC  
ATOM   3249  HB2 LYS P  88      17.898  -4.560   6.626  0.00  0.00      PROC  
ATOM   3250  CG  LYS P  88      19.905  -4.999   7.333  0.00  0.00      PROC  
ATOM   3251  HG1 LYS P  88      19.742  -4.207   8.095  0.00  0.00      PROC  
ATOM   3252  HG2 LYS P  88      20.969  -4.998   7.014  0.00  0.00      PROC  
ATOM   3253  CD  LYS P  88      19.635  -6.381   7.791  0.00  0.00      PROC  
ATOM   3254  HD1 LYS P  88      19.382  -7.056   6.945  0.00  0.00      PROC  
ATOM   3255  HD2 LYS P  88      18.705  -6.502   8.386  0.00  0.00      PROC  
ATOM   3256  CE  LYS P  88      20.867  -6.935   8.542  0.00  0.00      PROC  
ATOM   3257  HE1 LYS P  88      21.024  -6.297   9.438  0.00  0.00      PROC  
ATOM   3258  HE2 LYS P  88      21.795  -6.987   7.933  0.00  0.00      PROC  
ATOM   3259  NZ  LYS P  88      20.625  -8.362   8.978  0.00  0.00      PROC  
ATOM   3260  HZ1 LYS P  88      19.953  -8.337   9.771  0.00  0.00      PROC  
ATOM   3261  HZ2 LYS P  88      21.454  -8.906   9.293  0.00  0.00      PROC  
ATOM   3262  HZ3 LYS P  88      20.112  -8.876   8.233  0.00  0.00      PROC  
ATOM   3263  C   LYS P  88      18.166  -3.011   4.349  0.00  0.00      PROC  
ATOM   3264  O   LYS P  88      18.679  -3.065   3.211  0.00  0.00      PROC  
ATOM   3265  N   LEU P  89      16.943  -2.530   4.558  0.00  0.00      PROC  
ATOM   3266  HN  LEU P  89      16.493  -2.537   5.448  0.00  0.00      PROC  
ATOM   3267  CA  LEU P  89      16.059  -2.121   3.466  0.00  0.00      PROC  
ATOM   3268  HA  LEU P  89      16.204  -2.900   2.732  0.00  0.00      PROC  
ATOM   3269  CB  LEU P  89      14.555  -2.038   3.800  0.00  0.00      PROC  
ATOM   3270  HB1 LEU P  89      14.639  -1.301   4.627  0.00  0.00      PROC  
ATOM   3271  HB2 LEU P  89      14.145  -2.918   4.338  0.00  0.00      PROC  
ATOM   3272  CG  LEU P  89      13.564  -1.556   2.708  0.00  0.00      PROC  
ATOM   3273  HG  LEU P  89      13.769  -0.587   2.204  0.00  0.00      PROC  
ATOM   3274  CD1 LEU P  89      13.573  -2.436   1.442  0.00  0.00      PROC  
ATOM   3275 HD11 LEU P  89      14.600  -2.547   1.033  0.00  0.00      PROC  
ATOM   3276 HD12 LEU P  89      13.053  -2.065   0.533  0.00  0.00      PROC  
ATOM   3277 HD13 LEU P  89      13.237  -3.484   1.598  0.00  0.00      PROC  
ATOM   3278  CD2 LEU P  89      12.177  -1.446   3.259  0.00  0.00      PROC  
ATOM   3279 HD21 LEU P  89      11.833  -2.346   3.813  0.00  0.00      PROC  
ATOM   3280 HD22 LEU P  89      11.510  -1.224   2.399  0.00  0.00      PROC  
ATOM   3281 HD23 LEU P  89      11.935  -0.661   4.007  0.00  0.00      PROC  
ATOM   3282  C   LEU P  89      16.568  -0.866   2.669  0.00  0.00      PROC  
ATOM   3283  O   LEU P  89      16.603  -0.863   1.407  0.00  0.00      PROC  
ATOM   3284  N   ALA P  90      16.965   0.126   3.404  0.00  0.00      PROC  
ATOM   3285  HN  ALA P  90      16.843  -0.068   4.375  0.00  0.00      PROC  
ATOM   3286  CA  ALA P  90      17.586   1.384   2.950  0.00  0.00      PROC  
ATOM   3287  HA  ALA P  90      16.907   1.855   2.254  0.00  0.00      PROC  
ATOM   3288  CB  ALA P  90      17.904   2.302   4.197  0.00  0.00      PROC  
ATOM   3289  HB1 ALA P  90      18.733   1.784   4.723  0.00  0.00      PROC  
ATOM   3290  HB2 ALA P  90      17.055   2.363   4.911  0.00  0.00      PROC  
ATOM   3291  HB3 ALA P  90      18.181   3.343   3.923  0.00  0.00      PROC  
ATOM   3292  C   ALA P  90      18.865   1.250   2.039  0.00  0.00      PROC  
ATOM   3293  O   ALA P  90      18.936   1.753   0.925  0.00  0.00      PROC  
ATOM   3294  N   GLU P  91      19.799   0.347   2.473  0.00  0.00      PROC  
ATOM   3295  HN  GLU P  91      19.618  -0.108   3.341  0.00  0.00      PROC  
ATOM   3296  CA  GLU P  91      20.981  -0.117   1.795  0.00  0.00      PROC  
ATOM   3297  HA  GLU P  91      21.485   0.775   1.454  0.00  0.00      PROC  
ATOM   3298  CB  GLU P  91      21.878  -0.924   2.688  0.00  0.00      PROC  
ATOM   3299  HB1 GLU P  91      21.302  -1.726   3.199  0.00  0.00      PROC  
ATOM   3300  HB2 GLU P  91      22.276  -0.243   3.470  0.00  0.00      PROC  
ATOM   3301  CG  GLU P  91      23.101  -1.361   1.936  0.00  0.00      PROC  
ATOM   3302  HG1 GLU P  91      23.657  -0.533   1.446  0.00  0.00      PROC  
ATOM   3303  HG2 GLU P  91      23.075  -1.961   1.001  0.00  0.00      PROC  
ATOM   3304  CD  GLU P  91      24.107  -1.972   2.884  0.00  0.00      PROC  
ATOM   3305  OE1 GLU P  91      24.350  -3.181   2.761  0.00  0.00      PROC  
ATOM   3306  OE2 GLU P  91      24.701  -1.234   3.741  0.00  0.00      PROC  
ATOM   3307  C   GLU P  91      20.595  -0.806   0.494  0.00  0.00      PROC  
ATOM   3308  O   GLU P  91      21.117  -0.513  -0.579  0.00  0.00      PROC  
ATOM   3309  N   VAL P  92      19.585  -1.737   0.452  0.00  0.00      PROC  
ATOM   3310  HN  VAL P  92      19.132  -2.012   1.297  0.00  0.00      PROC  
ATOM   3311  CA  VAL P  92      19.053  -2.305  -0.771  0.00  0.00      PROC  
ATOM   3312  HA  VAL P  92      19.919  -2.714  -1.271  0.00  0.00      PROC  
ATOM   3313  CB  VAL P  92      18.103  -3.445  -0.397  0.00  0.00      PROC  
ATOM   3314  HB  VAL P  92      17.422  -2.984   0.350  0.00  0.00      PROC  
ATOM   3315  CG1 VAL P  92      17.176  -3.975  -1.500  0.00  0.00      PROC  
ATOM   3316 HG11 VAL P  92      16.613  -4.876  -1.174  0.00  0.00      PROC  
ATOM   3317 HG12 VAL P  92      17.729  -4.345  -2.390  0.00  0.00      PROC  
ATOM   3318 HG13 VAL P  92      16.440  -3.258  -1.922  0.00  0.00      PROC  
ATOM   3319  CG2 VAL P  92      18.809  -4.696   0.266  0.00  0.00      PROC  
ATOM   3320 HG21 VAL P  92      19.399  -4.385   1.155  0.00  0.00      PROC  
ATOM   3321 HG22 VAL P  92      19.444  -5.180  -0.506  0.00  0.00      PROC  
ATOM   3322 HG23 VAL P  92      17.963  -5.361   0.543  0.00  0.00      PROC  
ATOM   3323  C   VAL P  92      18.421  -1.399  -1.855  0.00  0.00      PROC  
ATOM   3324  O   VAL P  92      18.815  -1.412  -3.008  0.00  0.00      PROC  
ATOM   3325  N   ILE P  93      17.492  -0.482  -1.384  0.00  0.00      PROC  
ATOM   3326  HN  ILE P  93      17.140  -0.652  -0.467  0.00  0.00      PROC  
ATOM   3327  CA  ILE P  93      17.020   0.654  -2.133  0.00  0.00      PROC  
ATOM   3328  HA  ILE P  93      16.433   0.276  -2.958  0.00  0.00      PROC  
ATOM   3329  CB  ILE P  93      16.114   1.457  -1.292  0.00  0.00      PROC  
ATOM   3330  HB  ILE P  93      16.614   1.697  -0.330  0.00  0.00      PROC  
ATOM   3331  CG2 ILE P  93      15.785   2.870  -1.877  0.00  0.00      PROC  
ATOM   3332 HG21 ILE P  93      15.135   2.688  -2.760  0.00  0.00      PROC  
ATOM   3333 HG22 ILE P  93      16.678   3.486  -2.118  0.00  0.00      PROC  
ATOM   3334 HG23 ILE P  93      15.134   3.452  -1.192  0.00  0.00      PROC  
ATOM   3335  CG1 ILE P  93      14.789   0.735  -1.028  0.00  0.00      PROC  
ATOM   3336 HG11 ILE P  93      14.182   1.471  -0.459  0.00  0.00      PROC  
ATOM   3337 HG12 ILE P  93      14.994  -0.037  -0.256  0.00  0.00      PROC  
ATOM   3338  CD  ILE P  93      14.116   0.005  -2.156  0.00  0.00      PROC  
ATOM   3339  HD1 ILE P  93      13.251  -0.595  -1.802  0.00  0.00      PROC  
ATOM   3340  HD2 ILE P  93      14.776  -0.744  -2.642  0.00  0.00      PROC  
ATOM   3341  HD3 ILE P  93      13.672   0.665  -2.931  0.00  0.00      PROC  
ATOM   3342  C   ILE P  93      18.112   1.521  -2.706  0.00  0.00      PROC  
ATOM   3343  O   ILE P  93      18.095   1.963  -3.868  0.00  0.00      PROC  
ATOM   3344  N   LEU P  94      19.165   1.769  -1.920  0.00  0.00      PROC  
ATOM   3345  HN  LEU P  94      19.169   1.467  -0.970  0.00  0.00      PROC  
ATOM   3346  CA  LEU P  94      20.378   2.424  -2.455  0.00  0.00      PROC  
ATOM   3347  HA  LEU P  94      20.002   3.319  -2.928  0.00  0.00      PROC  
ATOM   3348  CB  LEU P  94      21.197   2.932  -1.214  0.00  0.00      PROC  
ATOM   3349  HB1 LEU P  94      21.165   2.083  -0.499  0.00  0.00      PROC  
ATOM   3350  HB2 LEU P  94      20.631   3.778  -0.770  0.00  0.00      PROC  
ATOM   3351  CG  LEU P  94      22.662   3.356  -1.559  0.00  0.00      PROC  
ATOM   3352  HG  LEU P  94      23.074   2.755  -2.398  0.00  0.00      PROC  
ATOM   3353  CD1 LEU P  94      22.544   4.771  -2.149  0.00  0.00      PROC  
ATOM   3354 HD11 LEU P  94      23.543   5.135  -2.467  0.00  0.00      PROC  
ATOM   3355 HD12 LEU P  94      22.092   5.438  -1.383  0.00  0.00      PROC  
ATOM   3356 HD13 LEU P  94      21.937   4.807  -3.079  0.00  0.00      PROC  
ATOM   3357  CD2 LEU P  94      23.591   3.458  -0.427  0.00  0.00      PROC  
ATOM   3358 HD21 LEU P  94      23.040   3.822   0.466  0.00  0.00      PROC  
ATOM   3359 HD22 LEU P  94      24.480   4.099  -0.608  0.00  0.00      PROC  
ATOM   3360 HD23 LEU P  94      23.835   2.446  -0.039  0.00  0.00      PROC  
ATOM   3361  C   LEU P  94      21.161   1.678  -3.569  0.00  0.00      PROC  
ATOM   3362  O   LEU P  94      21.448   2.242  -4.604  0.00  0.00      PROC  
ATOM   3363  N   LYS P  95      21.415   0.350  -3.372  0.00  0.00      PROC  
ATOM   3364  HN  LYS P  95      21.308  -0.049  -2.465  0.00  0.00      PROC  
ATOM   3365  CA  LYS P  95      22.013  -0.523  -4.353  0.00  0.00      PROC  
ATOM   3366  HA  LYS P  95      22.940  -0.032  -4.608  0.00  0.00      PROC  
ATOM   3367  CB  LYS P  95      22.296  -1.954  -3.862  0.00  0.00      PROC  
ATOM   3368  HB1 LYS P  95      22.441  -2.737  -4.637  0.00  0.00      PROC  
ATOM   3369  HB2 LYS P  95      21.454  -2.273  -3.212  0.00  0.00      PROC  
ATOM   3370  CG  LYS P  95      23.477  -2.122  -2.829  0.00  0.00      PROC  
ATOM   3371  HG1 LYS P  95      23.286  -1.384  -2.021  0.00  0.00      PROC  
ATOM   3372  HG2 LYS P  95      24.310  -1.646  -3.389  0.00  0.00      PROC  
ATOM   3373  CD  LYS P  95      23.903  -3.578  -2.463  0.00  0.00      PROC  
ATOM   3374  HD1 LYS P  95      24.913  -3.478  -2.011  0.00  0.00      PROC  
ATOM   3375  HD2 LYS P  95      23.893  -4.213  -3.374  0.00  0.00      PROC  
ATOM   3376  CE  LYS P  95      22.935  -4.191  -1.438  0.00  0.00      PROC  
ATOM   3377  HE1 LYS P  95      22.036  -4.461  -2.033  0.00  0.00      PROC  
ATOM   3378  HE2 LYS P  95      22.757  -3.581  -0.526  0.00  0.00      PROC  
ATOM   3379  NZ  LYS P  95      23.499  -5.511  -0.964  0.00  0.00      PROC  
ATOM   3380  HZ1 LYS P  95      24.203  -5.279  -0.234  0.00  0.00      PROC  
ATOM   3381  HZ2 LYS P  95      23.935  -6.010  -1.765  0.00  0.00      PROC  
ATOM   3382  HZ3 LYS P  95      22.638  -6.002  -0.648  0.00  0.00      PROC  
ATOM   3383  C   LYS P  95      21.168  -0.610  -5.646  0.00  0.00      PROC  
ATOM   3384  O   LYS P  95      21.690  -0.557  -6.748  0.00  0.00      PROC  
ATOM   3385  N   LYS P  96      19.784  -0.675  -5.452  0.00  0.00      PROC  
ATOM   3386  HN  LYS P  96      19.328  -0.756  -4.569  0.00  0.00      PROC  
ATOM   3387  CA  LYS P  96      18.849  -0.687  -6.507  0.00  0.00      PROC  
ATOM   3388  HA  LYS P  96      19.055  -1.542  -7.134  0.00  0.00      PROC  
ATOM   3389  CB  LYS P  96      17.400  -1.027  -6.028  0.00  0.00      PROC  
ATOM   3390  HB1 LYS P  96      17.169  -0.324  -5.199  0.00  0.00      PROC  
ATOM   3391  HB2 LYS P  96      17.293  -2.059  -5.630  0.00  0.00      PROC  
ATOM   3392  CG  LYS P  96      16.356  -0.878  -7.118  0.00  0.00      PROC  
ATOM   3393  HG1 LYS P  96      16.428   0.062  -7.708  0.00  0.00      PROC  
ATOM   3394  HG2 LYS P  96      15.356  -0.922  -6.637  0.00  0.00      PROC  
ATOM   3395  CD  LYS P  96      16.429  -1.995  -8.182  0.00  0.00      PROC  
ATOM   3396  HD1 LYS P  96      16.059  -2.961  -7.777  0.00  0.00      PROC  
ATOM   3397  HD2 LYS P  96      17.475  -2.112  -8.536  0.00  0.00      PROC  
ATOM   3398  CE  LYS P  96      15.547  -1.555  -9.418  0.00  0.00      PROC  
ATOM   3399  HE1 LYS P  96      15.816  -0.558  -9.827  0.00  0.00      PROC  
ATOM   3400  HE2 LYS P  96      14.500  -1.660  -9.062  0.00  0.00      PROC  
ATOM   3401  NZ  LYS P  96      15.811  -2.510 -10.475  0.00  0.00      PROC  
ATOM   3402  HZ1 LYS P  96      16.851  -2.527 -10.482  0.00  0.00      PROC  
ATOM   3403  HZ2 LYS P  96      15.440  -2.157 -11.379  0.00  0.00      PROC  
ATOM   3404  HZ3 LYS P  96      15.506  -3.492 -10.316  0.00  0.00      PROC  
ATOM   3405  C   LYS P  96      18.862   0.551  -7.391  0.00  0.00      PROC  
ATOM   3406  O   LYS P  96      18.761   0.478  -8.589  0.00  0.00      PROC  
ATOM   3407  N   GLN P  97      18.992   1.733  -6.770  0.00  0.00      PROC  
ATOM   3408  HN  GLN P  97      18.905   1.973  -5.806  0.00  0.00      PROC  
ATOM   3409  CA  GLN P  97      19.258   2.939  -7.523  0.00  0.00      PROC  
ATOM   3410  HA  GLN P  97      18.639   2.995  -8.406  0.00  0.00      PROC  
ATOM   3411  CB  GLN P  97      18.998   4.307  -6.696  0.00  0.00      PROC  
ATOM   3412  HB1 GLN P  97      19.358   5.152  -7.321  0.00  0.00      PROC  
ATOM   3413  HB2 GLN P  97      19.668   4.392  -5.813  0.00  0.00      PROC  
ATOM   3414  CG  GLN P  97      17.575   4.560  -6.245  0.00  0.00      PROC  
ATOM   3415  HG1 GLN P  97      17.433   5.580  -5.827  0.00  0.00      PROC  
ATOM   3416  HG2 GLN P  97      17.259   3.849  -5.452  0.00  0.00      PROC  
ATOM   3417  CD  GLN P  97      16.616   4.630  -7.401  0.00  0.00      PROC  
ATOM   3418  OE1 GLN P  97      15.718   3.831  -7.589  0.00  0.00      PROC  
ATOM   3419  NE2 GLN P  97      16.835   5.643  -8.345  0.00  0.00      PROC  
ATOM   3420 HE21 GLN P  97      17.576   6.280  -8.134  0.00  0.00      PROC  
ATOM   3421 HE22 GLN P  97      16.167   5.753  -9.081  0.00  0.00      PROC  
ATOM   3422  C   GLN P  97      20.621   3.167  -8.137  0.00  0.00      PROC  
ATOM   3423  O   GLN P  97      20.789   3.743  -9.189  0.00  0.00      PROC  
ATOM   3424  N   GLN P  98      21.655   2.597  -7.496  0.00  0.00      PROC  
ATOM   3425  HN  GLN P  98      21.576   2.117  -6.625  0.00  0.00      PROC  
ATOM   3426  CA  GLN P  98      22.921   2.417  -8.097  0.00  0.00      PROC  
ATOM   3427  HA  GLN P  98      23.161   3.420  -8.419  0.00  0.00      PROC  
ATOM   3428  CB  GLN P  98      23.954   2.036  -7.096  0.00  0.00      PROC  
ATOM   3429  HB1 GLN P  98      24.789   1.531  -7.627  0.00  0.00      PROC  
ATOM   3430  HB2 GLN P  98      23.622   1.139  -6.530  0.00  0.00      PROC  
ATOM   3431  CG  GLN P  98      24.546   3.159  -6.247  0.00  0.00      PROC  
ATOM   3432  HG1 GLN P  98      25.588   3.409  -6.541  0.00  0.00      PROC  
ATOM   3433  HG2 GLN P  98      24.629   2.815  -5.194  0.00  0.00      PROC  
ATOM   3434  CD  GLN P  98      23.935   4.574  -6.314  0.00  0.00      PROC  
ATOM   3435  OE1 GLN P  98      24.589   5.461  -6.835  0.00  0.00      PROC  
ATOM   3436  NE2 GLN P  98      22.706   4.750  -5.823  0.00  0.00      PROC  
ATOM   3437 HE21 GLN P  98      22.298   3.876  -5.558  0.00  0.00      PROC  
ATOM   3438 HE22 GLN P  98      22.121   5.556  -5.917  0.00  0.00      PROC  
ATOM   3439  C   GLN P  98      22.970   1.655  -9.441  0.00  0.00      PROC  
ATOM   3440  O   GLN P  98      23.652   2.085 -10.365  0.00  0.00      PROC  
ATOM   3441  N   ALA P  99      22.273   0.466  -9.603  0.00  0.00      PROC  
ATOM   3442  HN  ALA P  99      21.821   0.097  -8.794  0.00  0.00      PROC  
ATOM   3443  CA  ALA P  99      22.056  -0.062 -10.876  0.00  0.00      PROC  
ATOM   3444  HA  ALA P  99      23.038  -0.317 -11.247  0.00  0.00      PROC  
ATOM   3445  CB  ALA P  99      21.256  -1.374 -10.838  0.00  0.00      PROC  
ATOM   3446  HB1 ALA P  99      21.952  -2.092 -10.352  0.00  0.00      PROC  
ATOM   3447  HB2 ALA P  99      21.030  -1.750 -11.859  0.00  0.00      PROC  
ATOM   3448  HB3 ALA P  99      20.337  -1.372 -10.214  0.00  0.00      PROC  
ATOM   3449  C   ALA P  99      21.270   0.803 -11.800  0.00  0.00      PROC  
ATOM   3450  O   ALA P  99      21.702   1.100 -12.935  0.00  0.00      PROC  
ATOM   3451  N   ALA P 100      20.060   1.322 -11.299  0.00  0.00      PROC  
ATOM   3452  HN  ALA P 100      19.691   0.914 -10.468  0.00  0.00      PROC  
ATOM   3453  CA  ALA P 100      19.104   2.115 -11.976  0.00  0.00      PROC  
ATOM   3454  HA  ALA P 100      18.736   1.456 -12.748  0.00  0.00      PROC  
ATOM   3455  CB  ALA P 100      17.978   2.615 -10.993  0.00  0.00      PROC  
ATOM   3456  HB1 ALA P 100      17.489   1.770 -10.463  0.00  0.00      PROC  
ATOM   3457  HB2 ALA P 100      17.200   3.188 -11.541  0.00  0.00      PROC  
ATOM   3458  HB3 ALA P 100      18.254   3.430 -10.290  0.00  0.00      PROC  
ATOM   3459  C   ALA P 100      19.830   3.350 -12.667  0.00  0.00      PROC  
ATOM   3460  O   ALA P 100      19.565   3.732 -13.815  0.00  0.00      PROC  
ATOM   3461  N   LEU P 101      20.745   4.055 -11.949  0.00  0.00      PROC  
ATOM   3462  HN  LEU P 101      20.833   3.721 -11.014  0.00  0.00      PROC  
ATOM   3463  CA  LEU P 101      21.359   5.267 -12.418  0.00  0.00      PROC  
ATOM   3464  HA  LEU P 101      20.695   5.743 -13.125  0.00  0.00      PROC  
ATOM   3465  CB  LEU P 101      21.457   6.356 -11.253  0.00  0.00      PROC  
ATOM   3466  HB1 LEU P 101      22.047   7.221 -11.623  0.00  0.00      PROC  
ATOM   3467  HB2 LEU P 101      22.078   5.973 -10.415  0.00  0.00      PROC  
ATOM   3468  CG  LEU P 101      20.007   6.671 -10.599  0.00  0.00      PROC  
ATOM   3469  HG  LEU P 101      19.411   5.757 -10.388  0.00  0.00      PROC  
ATOM   3470  CD1 LEU P 101      20.170   7.390  -9.240  0.00  0.00      PROC  
ATOM   3471 HD11 LEU P 101      20.604   8.405  -9.363  0.00  0.00      PROC  
ATOM   3472 HD12 LEU P 101      20.806   6.844  -8.511  0.00  0.00      PROC  
ATOM   3473 HD13 LEU P 101      19.237   7.700  -8.722  0.00  0.00      PROC  
ATOM   3474  CD2 LEU P 101      19.089   7.560 -11.551  0.00  0.00      PROC  
ATOM   3475 HD21 LEU P 101      19.031   7.084 -12.553  0.00  0.00      PROC  
ATOM   3476 HD22 LEU P 101      19.582   8.555 -11.588  0.00  0.00      PROC  
ATOM   3477 HD23 LEU P 101      18.130   7.668 -11.000  0.00  0.00      PROC  
ATOM   3478  C   LEU P 101      22.691   5.051 -13.058  0.00  0.00      PROC  
ATOM   3479  O   LEU P 101      23.375   5.940 -13.491  0.00  0.00      PROC  
ATOM   3480  N   GLU P 102      23.086   3.787 -13.182  0.00  0.00      PROC  
ATOM   3481  HN  GLU P 102      22.418   3.136 -12.829  0.00  0.00      PROC  
ATOM   3482  CA  GLU P 102      24.292   3.244 -13.784  0.00  0.00      PROC  
ATOM   3483  HA  GLU P 102      24.292   2.169 -13.671  0.00  0.00      PROC  
ATOM   3484  CB  GLU P 102      24.366   3.493 -15.332  0.00  0.00      PROC  
ATOM   3485  HB1 GLU P 102      25.319   3.273 -15.859  0.00  0.00      PROC  
ATOM   3486  HB2 GLU P 102      24.189   4.575 -15.510  0.00  0.00      PROC  
ATOM   3487  CG  GLU P 102      23.288   2.761 -16.212  0.00  0.00      PROC  
ATOM   3488  HG1 GLU P 102      22.250   2.922 -15.850  0.00  0.00      PROC  
ATOM   3489  HG2 GLU P 102      23.376   1.655 -16.160  0.00  0.00      PROC  
ATOM   3490  CD  GLU P 102      23.360   3.263 -17.652  0.00  0.00      PROC  
ATOM   3491  OE1 GLU P 102      24.422   3.232 -18.317  0.00  0.00      PROC  
ATOM   3492  OE2 GLU P 102      22.264   3.627 -18.187  0.00  0.00      PROC  
ATOM   3493  C   GLU P 102      25.513   3.702 -13.035  0.00  0.00      PROC  
ATOM   3494  O   GLU P 102      26.461   4.198 -13.645  0.00  0.00      PROC  
ATOM   3495  N   ARG P 103      25.531   3.558 -11.651  0.00  0.00      PROC  
ATOM   3496  HN  ARG P 103      24.730   3.156 -11.214  0.00  0.00      PROC  
ATOM   3497  CA  ARG P 103      26.610   3.997 -10.749  0.00  0.00      PROC  
ATOM   3498  HA  ARG P 103      27.407   4.378 -11.371  0.00  0.00      PROC  
ATOM   3499  CB  ARG P 103      26.137   5.170  -9.777  0.00  0.00      PROC  
ATOM   3500  HB1 ARG P 103      26.979   5.630  -9.218  0.00  0.00      PROC  
ATOM   3501  HB2 ARG P 103      25.391   4.745  -9.072  0.00  0.00      PROC  
ATOM   3502  CG  ARG P 103      25.445   6.271 -10.450  0.00  0.00      PROC  
ATOM   3503  HG1 ARG P 103      24.610   5.796 -11.008  0.00  0.00      PROC  
ATOM   3504  HG2 ARG P 103      26.070   6.714 -11.254  0.00  0.00      PROC  
ATOM   3505  CD  ARG P 103      24.877   7.377  -9.524  0.00  0.00      PROC  
ATOM   3506  HD1 ARG P 103      25.750   7.825  -9.002  0.00  0.00      PROC  
ATOM   3507  HD2 ARG P 103      24.083   6.920  -8.896  0.00  0.00      PROC  
ATOM   3508  NE  ARG P 103      24.230   8.448 -10.353  0.00  0.00      PROC  
ATOM   3509  HE  ARG P 103      24.487   8.545 -11.314  0.00  0.00      PROC  
ATOM   3510  CZ  ARG P 103      23.359   9.305  -9.854  0.00  0.00      PROC  
ATOM   3511  NH1 ARG P 103      23.082   9.394  -8.609  0.00  0.00      PROC  
ATOM   3512 HH11 ARG P 103      23.448   8.863  -7.845  0.00  0.00      PROC  
ATOM   3513 HH12 ARG P 103      22.407  10.116  -8.456  0.00  0.00      PROC  
ATOM   3514  NH2 ARG P 103      22.954  10.233 -10.670  0.00  0.00      PROC  
ATOM   3515 HH21 ARG P 103      23.476  10.384 -11.510  0.00  0.00      PROC  
ATOM   3516 HH22 ARG P 103      22.551  11.074 -10.307  0.00  0.00      PROC  
ATOM   3517  C   ARG P 103      27.077   2.811  -9.869  0.00  0.00      PROC  
ATOM   3518  O   ARG P 103      26.331   1.843  -9.712  0.00  0.00      PROC  
ATOM   3519  N   THR P 104      28.315   2.950  -9.324  0.00  0.00      PROC  
ATOM   3520  HN  THR P 104      28.793   3.797  -9.543  0.00  0.00      PROC  
ATOM   3521  CA  THR P 104      28.832   2.219  -8.158  0.00  0.00      PROC  
ATOM   3522  HA  THR P 104      28.412   1.230  -8.265  0.00  0.00      PROC  
ATOM   3523  CB  THR P 104      30.412   1.982  -8.063  0.00  0.00      PROC  
ATOM   3524  HB  THR P 104      30.664   1.400  -7.151  0.00  0.00      PROC  
ATOM   3525  OG1 THR P 104      31.169   3.204  -7.895  0.00  0.00      PROC  
ATOM   3526  HG1 THR P 104      32.059   2.976  -7.618  0.00  0.00      PROC  
ATOM   3527  CG2 THR P 104      31.015   1.353  -9.322  0.00  0.00      PROC  
ATOM   3528 HG21 THR P 104      32.117   1.216  -9.308  0.00  0.00      PROC  
ATOM   3529 HG22 THR P 104      30.789   1.777 -10.324  0.00  0.00      PROC  
ATOM   3530 HG23 THR P 104      30.555   0.364  -9.535  0.00  0.00      PROC  
ATOM   3531  C   THR P 104      28.164   2.791  -6.894  0.00  0.00      PROC  
ATOM   3532  O   THR P 104      28.099   4.015  -6.700  0.00  0.00      PROC  
ATOM   3533  N   VAL P 105      27.754   1.884  -5.939  0.00  0.00      PROC  
ATOM   3534  HN  VAL P 105      27.651   0.928  -6.204  0.00  0.00      PROC  
ATOM   3535  CA  VAL P 105      27.484   2.191  -4.527  0.00  0.00      PROC  
ATOM   3536  HA  VAL P 105      26.688   2.919  -4.478  0.00  0.00      PROC  
ATOM   3537  CB  VAL P 105      26.884   0.992  -3.812  0.00  0.00      PROC  
ATOM   3538  HB  VAL P 105      26.023   0.558  -4.364  0.00  0.00      PROC  
ATOM   3539  CG1 VAL P 105      27.945  -0.188  -3.694  0.00  0.00      PROC  
ATOM   3540 HG11 VAL P 105      27.551  -0.980  -3.021  0.00  0.00      PROC  
ATOM   3541 HG12 VAL P 105      28.811   0.146  -3.084  0.00  0.00      PROC  
ATOM   3542 HG13 VAL P 105      28.424  -0.506  -4.645  0.00  0.00      PROC  
ATOM   3543  CG2 VAL P 105      26.451   1.382  -2.400  0.00  0.00      PROC  
ATOM   3544 HG21 VAL P 105      25.965   0.561  -1.831  0.00  0.00      PROC  
ATOM   3545 HG22 VAL P 105      25.759   2.247  -2.485  0.00  0.00      PROC  
ATOM   3546 HG23 VAL P 105      27.300   1.793  -1.812  0.00  0.00      PROC  
ATOM   3547  C   VAL P 105      28.674   2.799  -3.758  0.00  0.00      PROC  
ATOM   3548  O   VAL P 105      29.788   2.340  -3.980  0.00  0.00      PROC  
ATOM   3549  N   HSD P 106      28.510   3.937  -2.971  0.00  0.00      PROC  
ATOM   3550  HN  HSD P 106      27.602   4.329  -2.846  0.00  0.00      PROC  
ATOM   3551  CA  HSD P 106      29.706   4.581  -2.477  0.00  0.00      PROC  
ATOM   3552  HA  HSD P 106      30.376   4.774  -3.302  0.00  0.00      PROC  
ATOM   3553  CB  HSD P 106      29.434   5.964  -1.951  0.00  0.00      PROC  
ATOM   3554  HB1 HSD P 106      28.703   5.956  -1.115  0.00  0.00      PROC  
ATOM   3555  HB2 HSD P 106      28.862   6.545  -2.706  0.00  0.00      PROC  
ATOM   3556  ND1 HSD P 106      31.508   6.893  -0.641  0.00  0.00      PROC  
ATOM   3557  HD1 HSD P 106      31.648   6.221   0.085  0.00  0.00      PROC  
ATOM   3558  CG  HSD P 106      30.570   6.869  -1.646  0.00  0.00      PROC  
ATOM   3559  CE1 HSD P 106      32.337   7.904  -0.902  0.00  0.00      PROC  
ATOM   3560  HE1 HSD P 106      33.159   8.202  -0.252  0.00  0.00      PROC  
ATOM   3561  NE2 HSD P 106      32.006   8.479  -2.082  0.00  0.00      PROC  
ATOM   3562  CD2 HSD P 106      30.837   7.889  -2.459  0.00  0.00      PROC  
ATOM   3563  HD2 HSD P 106      30.368   8.178  -3.392  0.00  0.00      PROC  
ATOM   3564  C   HSD P 106      30.532   3.748  -1.456  0.00  0.00      PROC  
ATOM   3565  O   HSD P 106      29.912   3.054  -0.657  0.00  0.00      PROC  
ATOM   3566  N   PRO P 107      31.861   3.643  -1.430  0.00  0.00      PROC  
ATOM   3567  CD  PRO P 107      32.646   4.209  -2.509  0.00  0.00      PROC  
ATOM   3568  HD1 PRO P 107      32.590   5.312  -2.629  0.00  0.00      PROC  
ATOM   3569  HD2 PRO P 107      32.484   3.695  -3.481  0.00  0.00      PROC  
ATOM   3570  CA  PRO P 107      32.693   2.997  -0.384  0.00  0.00      PROC  
ATOM   3571  HA  PRO P 107      32.757   1.954  -0.655  0.00  0.00      PROC  
ATOM   3572  CB  PRO P 107      34.036   3.752  -0.521  0.00  0.00      PROC  
ATOM   3573  HB1 PRO P 107      34.920   3.285  -0.038  0.00  0.00      PROC  
ATOM   3574  HB2 PRO P 107      33.846   4.708   0.013  0.00  0.00      PROC  
ATOM   3575  CG  PRO P 107      34.082   4.103  -2.031  0.00  0.00      PROC  
ATOM   3576  HG1 PRO P 107      34.617   5.071  -2.138  0.00  0.00      PROC  
ATOM   3577  HG2 PRO P 107      34.618   3.330  -2.622  0.00  0.00      PROC  
ATOM   3578  C   PRO P 107      32.245   3.127   1.096  0.00  0.00      PROC  
ATOM   3579  O   PRO P 107      31.695   4.155   1.416  0.00  0.00      PROC  
ATOM   3580  N   ASN P 108      32.357   2.001   1.889  0.00  0.00      PROC  
ATOM   3581  HN  ASN P 108      32.749   1.147   1.553  0.00  0.00      PROC  
ATOM   3582  CA  ASN P 108      31.958   2.020   3.287  0.00  0.00      PROC  
ATOM   3583  HA  ASN P 108      31.051   2.584   3.446  0.00  0.00      PROC  
ATOM   3584  CB  ASN P 108      31.736   0.622   3.942  0.00  0.00      PROC  
ATOM   3585  HB1 ASN P 108      31.568   0.691   5.038  0.00  0.00      PROC  
ATOM   3586  HB2 ASN P 108      32.646   0.007   3.776  0.00  0.00      PROC  
ATOM   3587  CG  ASN P 108      30.565  -0.138   3.378  0.00  0.00      PROC  
ATOM   3588  OD1 ASN P 108      29.930   0.207   2.359  0.00  0.00      PROC  
ATOM   3589  ND2 ASN P 108      30.179  -1.241   4.004  0.00  0.00      PROC  
ATOM   3590 HD21 ASN P 108      30.631  -1.518   4.852  0.00  0.00      PROC  
ATOM   3591 HD22 ASN P 108      29.327  -1.653   3.682  0.00  0.00      PROC  
ATOM   3592  C   ASN P 108      33.118   2.678   4.085  0.00  0.00      PROC  
ATOM   3593  OT1 ASN P 108      32.633   3.409   4.995  0.00  0.00      PROC  
ATOM   3594  OT2 ASN P 108      34.353   2.489   3.847  0.00  0.00      PROC  
END
