# Supplementary material for: Mapping the Interactions Among Class IIa Histone Deacetylases and Myocyte Enhancer Factor 2s
Source: J Chem Inf Model. 2025 Jun 6;65(12):6249–60. doi: 10.1021/acs.jcim.5c00858 (PMC12199305; doi:10.1021/acs.jcim.5c00858)
Supplement: Supplementary file 2 [file ci5c00858_si_002.zip › PDB_structures/HDAC7_MEF2D.pdb]

CRYST1   85.677   85.677   85.677  90.00  90.00  90.00 P 1           1
ATOM      1  N   GLY P   2       5.198  12.360 -18.831  0.00  0.00      PROA  
ATOM      2  HT1 GLY P   2       5.510  11.984 -17.912  0.00  0.00      PROA  
ATOM      3  HT2 GLY P   2       4.907  13.342 -18.653  0.00  0.00      PROA  
ATOM      4  HT3 GLY P   2       6.012  12.462 -19.470  0.00  0.00      PROA  
ATOM      5  CA  GLY P   2       4.185  11.484 -19.521  0.00  0.00      PROA  
ATOM      6  HA1 GLY P   2       4.324  10.520 -19.053  0.00  0.00      PROA  
ATOM      7  HA2 GLY P   2       4.326  11.653 -20.578  0.00  0.00      PROA  
ATOM      8  C   GLY P   2       2.755  11.899 -19.357  0.00  0.00      PROA  
ATOM      9  O   GLY P   2       2.409  13.024 -19.651  0.00  0.00      PROA  
ATOM     10  N   ARG P   3       1.823  11.062 -18.813  0.00  0.00      PROA  
ATOM     11  HN  ARG P   3       2.136  10.314 -18.233  0.00  0.00      PROA  
ATOM     12  CA  ARG P   3       0.423  11.236 -18.625  0.00  0.00      PROA  
ATOM     13  HA  ARG P   3      -0.064  11.545 -19.538  0.00  0.00      PROA  
ATOM     14  CB  ARG P   3      -0.178   9.964 -18.006  0.00  0.00      PROA  
ATOM     15  HB1 ARG P   3      -1.231  10.035 -17.657  0.00  0.00      PROA  
ATOM     16  HB2 ARG P   3       0.334   9.751 -17.044  0.00  0.00      PROA  
ATOM     17  CG  ARG P   3       0.037   8.636 -18.777  0.00  0.00      PROA  
ATOM     18  HG1 ARG P   3      -0.440   7.746 -18.313  0.00  0.00      PROA  
ATOM     19  HG2 ARG P   3       1.128   8.437 -18.721  0.00  0.00      PROA  
ATOM     20  CD  ARG P   3      -0.463   8.771 -20.201  0.00  0.00      PROA  
ATOM     21  HD1 ARG P   3       0.115   9.546 -20.748  0.00  0.00      PROA  
ATOM     22  HD2 ARG P   3      -1.559   8.948 -20.218  0.00  0.00      PROA  
ATOM     23  NE  ARG P   3      -0.301   7.420 -20.853  0.00  0.00      PROA  
ATOM     24  HE  ARG P   3       0.379   6.740 -20.579  0.00  0.00      PROA  
ATOM     25  CZ  ARG P   3      -0.935   7.055 -21.955  0.00  0.00      PROA  
ATOM     26  NH1 ARG P   3      -1.883   7.754 -22.616  0.00  0.00      PROA  
ATOM     27 HH11 ARG P   3      -1.999   8.724 -22.400  0.00  0.00      PROA  
ATOM     28 HH12 ARG P   3      -2.370   7.377 -23.404  0.00  0.00      PROA  
ATOM     29  NH2 ARG P   3      -0.769   5.781 -22.393  0.00  0.00      PROA  
ATOM     30 HH21 ARG P   3      -0.165   5.162 -21.893  0.00  0.00      PROA  
ATOM     31 HH22 ARG P   3      -1.048   5.557 -23.327  0.00  0.00      PROA  
ATOM     32  C   ARG P   3       0.099  12.290 -17.518  0.00  0.00      PROA  
ATOM     33  O   ARG P   3       0.781  12.388 -16.466  0.00  0.00      PROA  
ATOM     34  N   LYS P   4      -0.993  13.100 -17.652  0.00  0.00      PROA  
ATOM     35  HN  LYS P   4      -1.448  13.168 -18.537  0.00  0.00      PROA  
ATOM     36  CA  LYS P   4      -1.571  13.910 -16.597  0.00  0.00      PROA  
ATOM     37  HA  LYS P   4      -0.758  14.405 -16.088  0.00  0.00      PROA  
ATOM     38  CB  LYS P   4      -2.597  14.926 -17.265  0.00  0.00      PROA  
ATOM     39  HB1 LYS P   4      -3.117  15.361 -16.385  0.00  0.00      PROA  
ATOM     40  HB2 LYS P   4      -3.387  14.322 -17.762  0.00  0.00      PROA  
ATOM     41  CG  LYS P   4      -1.990  15.960 -18.084  0.00  0.00      PROA  
ATOM     42  HG1 LYS P   4      -1.326  15.472 -18.830  0.00  0.00      PROA  
ATOM     43  HG2 LYS P   4      -1.349  16.628 -17.470  0.00  0.00      PROA  
ATOM     44  CD  LYS P   4      -3.039  16.935 -18.721  0.00  0.00      PROA  
ATOM     45  HD1 LYS P   4      -2.443  17.239 -19.608  0.00  0.00      PROA  
ATOM     46  HD2 LYS P   4      -3.180  17.782 -18.015  0.00  0.00      PROA  
ATOM     47  CE  LYS P   4      -4.188  16.238 -19.332  0.00  0.00      PROA  
ATOM     48  HE1 LYS P   4      -4.861  15.919 -18.508  0.00  0.00      PROA  
ATOM     49  HE2 LYS P   4      -3.960  15.318 -19.911  0.00  0.00      PROA  
ATOM     50  NZ  LYS P   4      -4.949  17.242 -20.106  0.00  0.00      PROA  
ATOM     51  HZ1 LYS P   4      -5.732  16.875 -20.684  0.00  0.00      PROA  
ATOM     52  HZ2 LYS P   4      -4.394  17.802 -20.783  0.00  0.00      PROA  
ATOM     53  HZ3 LYS P   4      -5.346  17.949 -19.454  0.00  0.00      PROA  
ATOM     54  C   LYS P   4      -2.217  13.100 -15.513  0.00  0.00      PROA  
ATOM     55  O   LYS P   4      -3.110  12.336 -15.905  0.00  0.00      PROA  
ATOM     56  N   LYS P   5      -1.735  13.127 -14.284  0.00  0.00      PROA  
ATOM     57  HN  LYS P   5      -1.027  13.818 -14.162  0.00  0.00      PROA  
ATOM     58  CA  LYS P   5      -2.107  12.376 -13.058  0.00  0.00      PROA  
ATOM     59  HA  LYS P   5      -1.892  11.331 -13.225  0.00  0.00      PROA  
ATOM     60  CB  LYS P   5      -1.269  12.862 -11.829  0.00  0.00      PROA  
ATOM     61  HB1 LYS P   5      -0.238  12.523 -12.069  0.00  0.00      PROA  
ATOM     62  HB2 LYS P   5      -1.581  12.238 -10.964  0.00  0.00      PROA  
ATOM     63  CG  LYS P   5      -1.599  14.275 -11.447  0.00  0.00      PROA  
ATOM     64  HG1 LYS P   5      -2.689  14.440 -11.308  0.00  0.00      PROA  
ATOM     65  HG2 LYS P   5      -1.281  14.954 -12.267  0.00  0.00      PROA  
ATOM     66  CD  LYS P   5      -0.769  14.802 -10.238  0.00  0.00      PROA  
ATOM     67  HD1 LYS P   5      -1.109  14.342  -9.285  0.00  0.00      PROA  
ATOM     68  HD2 LYS P   5      -0.894  15.904 -10.172  0.00  0.00      PROA  
ATOM     69  CE  LYS P   5       0.727  14.700 -10.275  0.00  0.00      PROA  
ATOM     70  HE1 LYS P   5       1.149  15.530 -10.881  0.00  0.00      PROA  
ATOM     71  HE2 LYS P   5       1.029  13.696 -10.643  0.00  0.00      PROA  
ATOM     72  NZ  LYS P   5       1.376  14.830  -8.875  0.00  0.00      PROA  
ATOM     73  HZ1 LYS P   5       1.175  15.784  -8.513  0.00  0.00      PROA  
ATOM     74  HZ2 LYS P   5       2.413  14.772  -8.924  0.00  0.00      PROA  
ATOM     75  HZ3 LYS P   5       1.010  14.142  -8.186  0.00  0.00      PROA  
ATOM     76  C   LYS P   5      -3.589  12.304 -12.877  0.00  0.00      PROA  
ATOM     77  O   LYS P   5      -4.326  13.165 -13.388  0.00  0.00      PROA  
ATOM     78  N   ILE P   6      -4.102  11.313 -12.083  0.00  0.00      PROA  
ATOM     79  HN  ILE P   6      -3.478  10.673 -11.643  0.00  0.00      PROA  
ATOM     80  CA  ILE P   6      -5.533  11.246 -11.743  0.00  0.00      PROA  
ATOM     81  HA  ILE P   6      -6.059  11.359 -12.680  0.00  0.00      PROA  
ATOM     82  CB  ILE P   6      -5.900  10.064 -10.936  0.00  0.00      PROA  
ATOM     83  HB  ILE P   6      -5.606   9.197 -11.566  0.00  0.00      PROA  
ATOM     84  CG2 ILE P   6      -5.135  10.031  -9.566  0.00  0.00      PROA  
ATOM     85 HG21 ILE P   6      -4.094  10.321  -9.823  0.00  0.00      PROA  
ATOM     86 HG22 ILE P   6      -5.314   9.052  -9.073  0.00  0.00      PROA  
ATOM     87 HG23 ILE P   6      -5.517  10.871  -8.947  0.00  0.00      PROA  
ATOM     88  CG1 ILE P   6      -7.419   9.938 -10.762  0.00  0.00      PROA  
ATOM     89 HG11 ILE P   6      -7.964  10.804 -10.330  0.00  0.00      PROA  
ATOM     90 HG12 ILE P   6      -7.389   9.229  -9.907  0.00  0.00      PROA  
ATOM     91  CD  ILE P   6      -8.016   9.236 -11.997  0.00  0.00      PROA  
ATOM     92  HD1 ILE P   6      -7.335   8.471 -12.427  0.00  0.00      PROA  
ATOM     93  HD2 ILE P   6      -8.278  10.063 -12.691  0.00  0.00      PROA  
ATOM     94  HD3 ILE P   6      -8.913   8.602 -11.833  0.00  0.00      PROA  
ATOM     95  C   ILE P   6      -5.987  12.506 -10.942  0.00  0.00      PROA  
ATOM     96  O   ILE P   6      -5.342  13.028 -10.008  0.00  0.00      PROA  
ATOM     97  N   GLN P   7      -7.131  13.047 -11.360  0.00  0.00      PROA  
ATOM     98  HN  GLN P   7      -7.713  12.613 -12.044  0.00  0.00      PROA  
ATOM     99  CA  GLN P   7      -7.795  14.210 -10.854  0.00  0.00      PROA  
ATOM    100  HA  GLN P   7      -7.068  14.787 -10.300  0.00  0.00      PROA  
ATOM    101  CB  GLN P   7      -8.294  14.957 -12.125  0.00  0.00      PROA  
ATOM    102  HB1 GLN P   7      -8.787  15.946 -12.008  0.00  0.00      PROA  
ATOM    103  HB2 GLN P   7      -9.152  14.320 -12.428  0.00  0.00      PROA  
ATOM    104  CG  GLN P   7      -7.214  15.294 -13.207  0.00  0.00      PROA  
ATOM    105  HG1 GLN P   7      -7.654  15.990 -13.953  0.00  0.00      PROA  
ATOM    106  HG2 GLN P   7      -6.736  14.474 -13.785  0.00  0.00      PROA  
ATOM    107  CD  GLN P   7      -6.158  16.253 -12.629  0.00  0.00      PROA  
ATOM    108  OE1 GLN P   7      -6.475  17.457 -12.578  0.00  0.00      PROA  
ATOM    109  NE2 GLN P   7      -4.902  15.795 -12.490  0.00  0.00      PROA  
ATOM    110 HE21 GLN P   7      -4.783  14.803 -12.535  0.00  0.00      PROA  
ATOM    111 HE22 GLN P   7      -4.120  16.387 -12.292  0.00  0.00      PROA  
ATOM    112  C   GLN P   7      -8.978  13.732  -9.952  0.00  0.00      PROA  
ATOM    113  O   GLN P   7      -9.789  12.927 -10.298  0.00  0.00      PROA  
ATOM    114  N   ILE P   8      -9.044  14.216  -8.644  0.00  0.00      PROA  
ATOM    115  HN  ILE P   8      -8.359  14.852  -8.298  0.00  0.00      PROA  
ATOM    116  CA  ILE P   8     -10.014  13.767  -7.675  0.00  0.00      PROA  
ATOM    117  HA  ILE P   8     -10.947  13.481  -8.137  0.00  0.00      PROA  
ATOM    118  CB  ILE P   8      -9.408  12.750  -6.664  0.00  0.00      PROA  
ATOM    119  HB  ILE P   8      -8.690  13.313  -6.031  0.00  0.00      PROA  
ATOM    120  CG2 ILE P   8     -10.486  12.161  -5.663  0.00  0.00      PROA  
ATOM    121 HG21 ILE P   8      -9.969  11.428  -5.007  0.00  0.00      PROA  
ATOM    122 HG22 ILE P   8     -11.241  11.645  -6.294  0.00  0.00      PROA  
ATOM    123 HG23 ILE P   8     -10.991  12.907  -5.013  0.00  0.00      PROA  
ATOM    124  CG1 ILE P   8      -8.754  11.581  -7.464  0.00  0.00      PROA  
ATOM    125 HG11 ILE P   8      -7.881  11.931  -8.055  0.00  0.00      PROA  
ATOM    126 HG12 ILE P   8      -9.520  11.173  -8.158  0.00  0.00      PROA  
ATOM    127  CD  ILE P   8      -8.299  10.315  -6.613  0.00  0.00      PROA  
ATOM    128  HD1 ILE P   8      -7.730   9.567  -7.206  0.00  0.00      PROA  
ATOM    129  HD2 ILE P   8      -9.278   9.965  -6.222  0.00  0.00      PROA  
ATOM    130  HD3 ILE P   8      -7.683  10.593  -5.731  0.00  0.00      PROA  
ATOM    131  C   ILE P   8     -10.310  14.998  -6.916  0.00  0.00      PROA  
ATOM    132  O   ILE P   8      -9.402  15.719  -6.466  0.00  0.00      PROA  
ATOM    133  N   GLN P   9     -11.584  15.351  -6.745  0.00  0.00      PROA  
ATOM    134  HN  GLN P   9     -12.287  14.799  -7.186  0.00  0.00      PROA  
ATOM    135  CA  GLN P   9     -11.977  16.577  -6.106  0.00  0.00      PROA  
ATOM    136  HA  GLN P   9     -11.430  17.376  -6.584  0.00  0.00      PROA  
ATOM    137  CB  GLN P   9     -13.508  16.747  -6.322  0.00  0.00      PROA  
ATOM    138  HB1 GLN P   9     -14.050  17.379  -5.585  0.00  0.00      PROA  
ATOM    139  HB2 GLN P   9     -14.039  15.771  -6.302  0.00  0.00      PROA  
ATOM    140  CG  GLN P   9     -13.905  17.367  -7.663  0.00  0.00      PROA  
ATOM    141  HG1 GLN P   9     -14.989  17.313  -7.897  0.00  0.00      PROA  
ATOM    142  HG2 GLN P   9     -13.365  16.961  -8.545  0.00  0.00      PROA  
ATOM    143  CD  GLN P   9     -13.524  18.907  -7.645  0.00  0.00      PROA  
ATOM    144  OE1 GLN P   9     -13.149  19.499  -6.619  0.00  0.00      PROA  
ATOM    145  NE2 GLN P   9     -13.530  19.477  -8.878  0.00  0.00      PROA  
ATOM    146 HE21 GLN P   9     -13.686  18.937  -9.705  0.00  0.00      PROA  
ATOM    147 HE22 GLN P   9     -13.309  20.452  -8.900  0.00  0.00      PROA  
ATOM    148  C   GLN P   9     -11.680  16.602  -4.574  0.00  0.00      PROA  
ATOM    149  O   GLN P   9     -11.939  15.679  -3.856  0.00  0.00      PROA  
ATOM    150  N   ARG P  10     -11.185  17.814  -4.124  0.00  0.00      PROA  
ATOM    151  HN  ARG P  10     -11.007  18.474  -4.850  0.00  0.00      PROA  
ATOM    152  CA  ARG P  10     -10.792  18.160  -2.784  0.00  0.00      PROA  
ATOM    153  HA  ARG P  10     -10.662  17.217  -2.273  0.00  0.00      PROA  
ATOM    154  CB  ARG P  10      -9.473  18.922  -2.763  0.00  0.00      PROA  
ATOM    155  HB1 ARG P  10      -9.241  19.338  -1.759  0.00  0.00      PROA  
ATOM    156  HB2 ARG P  10      -9.558  19.826  -3.404  0.00  0.00      PROA  
ATOM    157  CG  ARG P  10      -8.297  18.054  -3.329  0.00  0.00      PROA  
ATOM    158  HG1 ARG P  10      -8.393  17.913  -4.427  0.00  0.00      PROA  
ATOM    159  HG2 ARG P  10      -8.236  17.097  -2.767  0.00  0.00      PROA  
ATOM    160  CD  ARG P  10      -6.947  18.799  -3.085  0.00  0.00      PROA  
ATOM    161  HD1 ARG P  10      -6.768  19.029  -2.013  0.00  0.00      PROA  
ATOM    162  HD2 ARG P  10      -6.877  19.663  -3.781  0.00  0.00      PROA  
ATOM    163  NE  ARG P  10      -5.828  17.911  -3.555  0.00  0.00      PROA  
ATOM    164  HE  ARG P  10      -5.881  17.314  -4.356  0.00  0.00      PROA  
ATOM    165  CZ  ARG P  10      -4.592  17.827  -3.006  0.00  0.00      PROA  
ATOM    166  NH1 ARG P  10      -4.175  18.557  -1.985  0.00  0.00      PROA  
ATOM    167 HH11 ARG P  10      -4.772  19.008  -1.322  0.00  0.00      PROA  
ATOM    168 HH12 ARG P  10      -3.272  18.349  -1.610  0.00  0.00      PROA  
ATOM    169  NH2 ARG P  10      -3.719  16.913  -3.433  0.00  0.00      PROA  
ATOM    170 HH21 ARG P  10      -3.959  16.052  -3.881  0.00  0.00      PROA  
ATOM    171 HH22 ARG P  10      -2.795  16.870  -3.055  0.00  0.00      PROA  
ATOM    172  C   ARG P  10     -11.858  18.883  -2.116  0.00  0.00      PROA  
ATOM    173  O   ARG P  10     -12.183  20.061  -2.420  0.00  0.00      PROA  
ATOM    174  N   ILE P  11     -12.462  18.273  -1.007  0.00  0.00      PROA  
ATOM    175  HN  ILE P  11     -12.191  17.402  -0.604  0.00  0.00      PROA  
ATOM    176  CA  ILE P  11     -13.477  19.003  -0.377  0.00  0.00      PROA  
ATOM    177  HA  ILE P  11     -14.147  19.507  -1.058  0.00  0.00      PROA  
ATOM    178  CB  ILE P  11     -14.511  18.076   0.252  0.00  0.00      PROA  
ATOM    179  HB  ILE P  11     -14.984  17.477  -0.556  0.00  0.00      PROA  
ATOM    180  CG2 ILE P  11     -13.804  17.122   1.256  0.00  0.00      PROA  
ATOM    181 HG21 ILE P  11     -13.393  17.757   2.069  0.00  0.00      PROA  
ATOM    182 HG22 ILE P  11     -12.962  16.547   0.814  0.00  0.00      PROA  
ATOM    183 HG23 ILE P  11     -14.528  16.398   1.686  0.00  0.00      PROA  
ATOM    184  CG1 ILE P  11     -15.652  18.861   0.909  0.00  0.00      PROA  
ATOM    185 HG11 ILE P  11     -16.093  19.726   0.368  0.00  0.00      PROA  
ATOM    186 HG12 ILE P  11     -15.319  19.201   1.913  0.00  0.00      PROA  
ATOM    187  CD  ILE P  11     -16.879  17.900   1.052  0.00  0.00      PROA  
ATOM    188  HD1 ILE P  11     -17.272  17.531   0.080  0.00  0.00      PROA  
ATOM    189  HD2 ILE P  11     -17.764  18.379   1.523  0.00  0.00      PROA  
ATOM    190  HD3 ILE P  11     -16.629  17.011   1.669  0.00  0.00      PROA  
ATOM    191  C   ILE P  11     -12.879  20.110   0.449  0.00  0.00      PROA  
ATOM    192  O   ILE P  11     -11.742  20.060   0.937  0.00  0.00      PROA  
ATOM    193  N   THR P  12     -13.610  21.209   0.550  0.00  0.00      PROA  
ATOM    194  HN  THR P  12     -14.528  21.215   0.159  0.00  0.00      PROA  
ATOM    195  CA  THR P  12     -13.202  22.329   1.447  0.00  0.00      PROA  
ATOM    196  HA  THR P  12     -12.126  22.397   1.388  0.00  0.00      PROA  
ATOM    197  CB  THR P  12     -13.816  23.673   1.083  0.00  0.00      PROA  
ATOM    198  HB  THR P  12     -13.491  24.599   1.604  0.00  0.00      PROA  
ATOM    199  OG1 THR P  12     -15.255  23.695   1.298  0.00  0.00      PROA  
ATOM    200  HG1 THR P  12     -15.538  24.571   1.025  0.00  0.00      PROA  
ATOM    201  CG2 THR P  12     -13.556  23.941  -0.373  0.00  0.00      PROA  
ATOM    202 HG21 THR P  12     -13.809  23.066  -1.008  0.00  0.00      PROA  
ATOM    203 HG22 THR P  12     -12.519  24.277  -0.592  0.00  0.00      PROA  
ATOM    204 HG23 THR P  12     -14.220  24.765  -0.711  0.00  0.00      PROA  
ATOM    205  C   THR P  12     -13.453  22.182   2.959  0.00  0.00      PROA  
ATOM    206  O   THR P  12     -14.272  21.502   3.549  0.00  0.00      PROA  
ATOM    207  N   ASP P  13     -12.601  22.884   3.722  0.00  0.00      PROA  
ATOM    208  HN  ASP P  13     -12.021  23.559   3.271  0.00  0.00      PROA  
ATOM    209  CA  ASP P  13     -12.585  22.974   5.191  0.00  0.00      PROA  
ATOM    210  HA  ASP P  13     -11.792  23.663   5.444  0.00  0.00      PROA  
ATOM    211  CB  ASP P  13     -13.789  23.776   5.713  0.00  0.00      PROA  
ATOM    212  HB1 ASP P  13     -13.868  23.922   6.811  0.00  0.00      PROA  
ATOM    213  HB2 ASP P  13     -14.731  23.283   5.389  0.00  0.00      PROA  
ATOM    214  CG  ASP P  13     -13.863  25.210   5.135  0.00  0.00      PROA  
ATOM    215  OD1 ASP P  13     -12.806  25.721   4.664  0.00  0.00      PROA  
ATOM    216  OD2 ASP P  13     -14.928  25.874   5.212  0.00  0.00      PROA  
ATOM    217  C   ASP P  13     -12.154  21.702   5.912  0.00  0.00      PROA  
ATOM    218  O   ASP P  13     -12.339  20.610   5.392  0.00  0.00      PROA  
ATOM    219  N   GLU P  14     -11.462  21.866   7.003  0.00  0.00      PROA  
ATOM    220  HN  GLU P  14     -11.264  22.764   7.390  0.00  0.00      PROA  
ATOM    221  CA  GLU P  14     -10.742  20.776   7.717  0.00  0.00      PROA  
ATOM    222  HA  GLU P  14      -9.881  20.564   7.101  0.00  0.00      PROA  
ATOM    223  CB  GLU P  14     -10.157  21.379   9.018  0.00  0.00      PROA  
ATOM    224  HB1 GLU P  14     -11.015  21.665   9.664  0.00  0.00      PROA  
ATOM    225  HB2 GLU P  14      -9.615  22.336   8.861  0.00  0.00      PROA  
ATOM    226  CG  GLU P  14      -9.248  20.343   9.827  0.00  0.00      PROA  
ATOM    227  HG1 GLU P  14      -8.377  20.232   9.146  0.00  0.00      PROA  
ATOM    228  HG2 GLU P  14      -9.766  19.365   9.916  0.00  0.00      PROA  
ATOM    229  CD  GLU P  14      -8.869  20.786  11.255  0.00  0.00      PROA  
ATOM    230  OE1 GLU P  14      -9.734  21.466  11.937  0.00  0.00      PROA  
ATOM    231  OE2 GLU P  14      -7.743  20.410  11.694  0.00  0.00      PROA  
ATOM    232  C   GLU P  14     -11.493  19.471   8.013  0.00  0.00      PROA  
ATOM    233  O   GLU P  14     -11.001  18.416   7.664  0.00  0.00      PROA  
ATOM    234  N   ARG P  15     -12.704  19.558   8.545  0.00  0.00      PROA  
ATOM    235  HN  ARG P  15     -13.130  20.457   8.611  0.00  0.00      PROA  
ATOM    236  CA  ARG P  15     -13.592  18.495   8.942  0.00  0.00      PROA  
ATOM    237  HA  ARG P  15     -12.932  17.911   9.566  0.00  0.00      PROA  
ATOM    238  CB  ARG P  15     -14.923  19.001   9.616  0.00  0.00      PROA  
ATOM    239  HB1 ARG P  15     -14.599  19.662  10.447  0.00  0.00      PROA  
ATOM    240  HB2 ARG P  15     -15.250  18.047  10.084  0.00  0.00      PROA  
ATOM    241  CG  ARG P  15     -15.795  19.846   8.746  0.00  0.00      PROA  
ATOM    242  HG1 ARG P  15     -16.412  19.146   8.143  0.00  0.00      PROA  
ATOM    243  HG2 ARG P  15     -15.087  20.476   8.167  0.00  0.00      PROA  
ATOM    244  CD  ARG P  15     -16.718  20.691   9.624  0.00  0.00      PROA  
ATOM    245  HD1 ARG P  15     -16.076  21.420  10.163  0.00  0.00      PROA  
ATOM    246  HD2 ARG P  15     -17.274  20.063  10.353  0.00  0.00      PROA  
ATOM    247  NE  ARG P  15     -17.676  21.488   8.828  0.00  0.00      PROA  
ATOM    248  HE  ARG P  15     -18.625  21.185   8.907  0.00  0.00      PROA  
ATOM    249  CZ  ARG P  15     -17.441  22.629   8.168  0.00  0.00      PROA  
ATOM    250  NH1 ARG P  15     -16.258  23.247   8.228  0.00  0.00      PROA  
ATOM    251 HH11 ARG P  15     -16.219  24.208   7.956  0.00  0.00      PROA  
ATOM    252 HH12 ARG P  15     -15.579  22.884   8.866  0.00  0.00      PROA  
ATOM    253  NH2 ARG P  15     -18.447  23.233   7.494  0.00  0.00      PROA  
ATOM    254 HH21 ARG P  15     -19.385  22.944   7.684  0.00  0.00      PROA  
ATOM    255 HH22 ARG P  15     -18.262  24.026   6.913  0.00  0.00      PROA  
ATOM    256  C   ARG P  15     -13.889  17.528   7.837  0.00  0.00      PROA  
ATOM    257  O   ARG P  15     -13.693  16.317   7.928  0.00  0.00      PROA  
ATOM    258  N   ASN P  16     -14.227  18.085   6.636  0.00  0.00      PROA  
ATOM    259  HN  ASN P  16     -14.321  19.076   6.589  0.00  0.00      PROA  
ATOM    260  CA  ASN P  16     -14.507  17.319   5.409  0.00  0.00      PROA  
ATOM    261  HA  ASN P  16     -15.262  16.574   5.612  0.00  0.00      PROA  
ATOM    262  CB  ASN P  16     -14.962  18.314   4.331  0.00  0.00      PROA  
ATOM    263  HB1 ASN P  16     -15.167  17.694   3.433  0.00  0.00      PROA  
ATOM    264  HB2 ASN P  16     -14.243  19.161   4.310  0.00  0.00      PROA  
ATOM    265  CG  ASN P  16     -16.392  18.829   4.619  0.00  0.00      PROA  
ATOM    266  OD1 ASN P  16     -17.245  18.149   5.180  0.00  0.00      PROA  
ATOM    267  ND2 ASN P  16     -16.603  20.133   4.215  0.00  0.00      PROA  
ATOM    268 HD21 ASN P  16     -17.513  20.538   4.128  0.00  0.00      PROA  
ATOM    269 HD22 ASN P  16     -15.808  20.725   4.085  0.00  0.00      PROA  
ATOM    270  C   ASN P  16     -13.274  16.619   4.925  0.00  0.00      PROA  
ATOM    271  O   ASN P  16     -13.328  15.435   4.493  0.00  0.00      PROA  
ATOM    272  N   ARG P  17     -12.126  17.349   4.922  0.00  0.00      PROA  
ATOM    273  HN  ARG P  17     -12.136  18.335   5.065  0.00  0.00      PROA  
ATOM    274  CA  ARG P  17     -10.894  16.760   4.505  0.00  0.00      PROA  
ATOM    275  HA  ARG P  17     -11.081  16.280   3.556  0.00  0.00      PROA  
ATOM    276  CB  ARG P  17      -9.745  17.824   4.527  0.00  0.00      PROA  
ATOM    277  HB1 ARG P  17      -8.719  17.414   4.414  0.00  0.00      PROA  
ATOM    278  HB2 ARG P  17      -9.718  18.298   5.531  0.00  0.00      PROA  
ATOM    279  CG  ARG P  17      -9.938  18.850   3.470  0.00  0.00      PROA  
ATOM    280  HG1 ARG P  17     -10.935  19.339   3.519  0.00  0.00      PROA  
ATOM    281  HG2 ARG P  17      -9.757  18.505   2.429  0.00  0.00      PROA  
ATOM    282  CD  ARG P  17      -9.103  20.105   3.570  0.00  0.00      PROA  
ATOM    283  HD1 ARG P  17      -8.020  19.922   3.403  0.00  0.00      PROA  
ATOM    284  HD2 ARG P  17      -9.265  20.569   4.566  0.00  0.00      PROA  
ATOM    285  NE  ARG P  17      -9.473  21.027   2.490  0.00  0.00      PROA  
ATOM    286  HE  ARG P  17     -10.322  20.848   1.993  0.00  0.00      PROA  
ATOM    287  CZ  ARG P  17      -8.979  22.229   2.436  0.00  0.00      PROA  
ATOM    288  NH1 ARG P  17      -8.120  22.865   3.255  0.00  0.00      PROA  
ATOM    289 HH11 ARG P  17      -7.743  22.441   4.079  0.00  0.00      PROA  
ATOM    290 HH12 ARG P  17      -7.804  23.788   3.038  0.00  0.00      PROA  
ATOM    291  NH2 ARG P  17      -9.348  23.051   1.483  0.00  0.00      PROA  
ATOM    292 HH21 ARG P  17      -9.961  22.660   0.796  0.00  0.00      PROA  
ATOM    293 HH22 ARG P  17      -9.019  23.970   1.702  0.00  0.00      PROA  
ATOM    294  C   ARG P  17     -10.468  15.599   5.423  0.00  0.00      PROA  
ATOM    295  O   ARG P  17     -10.110  14.489   5.038  0.00  0.00      PROA  
ATOM    296  N   GLN P  18     -10.552  15.810   6.728  0.00  0.00      PROA  
ATOM    297  HN  GLN P  18     -10.690  16.742   7.055  0.00  0.00      PROA  
ATOM    298  CA  GLN P  18     -10.301  14.819   7.804  0.00  0.00      PROA  
ATOM    299  HA  GLN P  18      -9.262  14.541   7.702  0.00  0.00      PROA  
ATOM    300  CB  GLN P  18     -10.462  15.369   9.271  0.00  0.00      PROA  
ATOM    301  HB1 GLN P  18     -10.481  14.546  10.017  0.00  0.00      PROA  
ATOM    302  HB2 GLN P  18     -11.473  15.804   9.418  0.00  0.00      PROA  
ATOM    303  CG  GLN P  18      -9.376  16.430   9.699  0.00  0.00      PROA  
ATOM    304  HG1 GLN P  18      -9.333  16.624  10.792  0.00  0.00      PROA  
ATOM    305  HG2 GLN P  18      -9.636  17.421   9.269  0.00  0.00      PROA  
ATOM    306  CD  GLN P  18      -7.920  16.067   9.148  0.00  0.00      PROA  
ATOM    307  OE1 GLN P  18      -7.399  16.534   8.156  0.00  0.00      PROA  
ATOM    308  NE2 GLN P  18      -7.399  14.981   9.694  0.00  0.00      PROA  
ATOM    309 HE21 GLN P  18      -6.544  14.679   9.272  0.00  0.00      PROA  
ATOM    310 HE22 GLN P  18      -7.786  14.503  10.483  0.00  0.00      PROA  
ATOM    311  C   GLN P  18     -11.122  13.556   7.642  0.00  0.00      PROA  
ATOM    312  O   GLN P  18     -10.629  12.414   7.566  0.00  0.00      PROA  
ATOM    313  N   VAL P  19     -12.495  13.681   7.624  0.00  0.00      PROA  
ATOM    314  HN  VAL P  19     -12.930  14.572   7.724  0.00  0.00      PROA  
ATOM    315  CA  VAL P  19     -13.381  12.535   7.250  0.00  0.00      PROA  
ATOM    316  HA  VAL P  19     -13.232  11.720   7.944  0.00  0.00      PROA  
ATOM    317  CB  VAL P  19     -14.841  12.874   7.263  0.00  0.00      PROA  
ATOM    318  HB  VAL P  19     -15.082  13.942   7.075  0.00  0.00      PROA  
ATOM    319  CG1 VAL P  19     -15.733  11.929   6.463  0.00  0.00      PROA  
ATOM    320 HG11 VAL P  19     -15.486  11.829   5.385  0.00  0.00      PROA  
ATOM    321 HG12 VAL P  19     -16.778  12.294   6.553  0.00  0.00      PROA  
ATOM    322 HG13 VAL P  19     -15.788  10.902   6.882  0.00  0.00      PROA  
ATOM    323  CG2 VAL P  19     -15.254  12.577   8.723  0.00  0.00      PROA  
ATOM    324 HG21 VAL P  19     -15.198  11.495   8.968  0.00  0.00      PROA  
ATOM    325 HG22 VAL P  19     -16.305  12.900   8.883  0.00  0.00      PROA  
ATOM    326 HG23 VAL P  19     -14.590  13.060   9.471  0.00  0.00      PROA  
ATOM    327  C   VAL P  19     -12.956  11.941   5.879  0.00  0.00      PROA  
ATOM    328  O   VAL P  19     -12.914  10.708   5.707  0.00  0.00      PROA  
ATOM    329  N   THR P  20     -12.658  12.674   4.837  0.00  0.00      PROA  
ATOM    330  HN  THR P  20     -12.602  13.661   4.967  0.00  0.00      PROA  
ATOM    331  CA  THR P  20     -12.399  12.159   3.485  0.00  0.00      PROA  
ATOM    332  HA  THR P  20     -13.185  11.519   3.113  0.00  0.00      PROA  
ATOM    333  CB  THR P  20     -12.306  13.174   2.347  0.00  0.00      PROA  
ATOM    334  HB  THR P  20     -11.529  13.912   2.643  0.00  0.00      PROA  
ATOM    335  OG1 THR P  20     -13.513  13.797   2.165  0.00  0.00      PROA  
ATOM    336  HG1 THR P  20     -13.597  14.458   2.856  0.00  0.00      PROA  
ATOM    337  CG2 THR P  20     -11.885  12.601   1.017  0.00  0.00      PROA  
ATOM    338 HG21 THR P  20     -12.614  11.825   0.700  0.00  0.00      PROA  
ATOM    339 HG22 THR P  20     -10.849  12.209   0.936  0.00  0.00      PROA  
ATOM    340 HG23 THR P  20     -12.085  13.356   0.227  0.00  0.00      PROA  
ATOM    341  C   THR P  20     -11.066  11.305   3.524  0.00  0.00      PROA  
ATOM    342  O   THR P  20     -10.964  10.291   2.885  0.00  0.00      PROA  
ATOM    343  N   PHE P  21     -10.004  11.822   4.193  0.00  0.00      PROA  
ATOM    344  HN  PHE P  21     -10.172  12.766   4.465  0.00  0.00      PROA  
ATOM    345  CA  PHE P  21      -8.815  11.104   4.545  0.00  0.00      PROA  
ATOM    346  HA  PHE P  21      -8.440  10.723   3.606  0.00  0.00      PROA  
ATOM    347  CB  PHE P  21      -7.777  12.073   5.122  0.00  0.00      PROA  
ATOM    348  HB1 PHE P  21      -8.282  12.630   5.940  0.00  0.00      PROA  
ATOM    349  HB2 PHE P  21      -7.352  12.774   4.372  0.00  0.00      PROA  
ATOM    350  CG  PHE P  21      -6.510  11.415   5.760  0.00  0.00      PROA  
ATOM    351  CD1 PHE P  21      -6.207  11.556   7.131  0.00  0.00      PROA  
ATOM    352  HD1 PHE P  21      -6.858  11.920   7.912  0.00  0.00      PROA  
ATOM    353  CE1 PHE P  21      -5.070  11.061   7.696  0.00  0.00      PROA  
ATOM    354  HE1 PHE P  21      -4.878  11.166   8.753  0.00  0.00      PROA  
ATOM    355  CZ  PHE P  21      -4.176  10.373   6.880  0.00  0.00      PROA  
ATOM    356  HZ  PHE P  21      -3.360   9.818   7.319  0.00  0.00      PROA  
ATOM    357  CD2 PHE P  21      -5.604  10.791   4.940  0.00  0.00      PROA  
ATOM    358  HD2 PHE P  21      -5.828  10.728   3.886  0.00  0.00      PROA  
ATOM    359  CE2 PHE P  21      -4.447  10.249   5.536  0.00  0.00      PROA  
ATOM    360  HE2 PHE P  21      -3.683   9.862   4.879  0.00  0.00      PROA  
ATOM    361  C   PHE P  21      -9.056   9.853   5.413  0.00  0.00      PROA  
ATOM    362  O   PHE P  21      -8.347   8.865   5.127  0.00  0.00      PROA  
ATOM    363  N   THR P  22      -9.893   9.954   6.443  0.00  0.00      PROA  
ATOM    364  HN  THR P  22     -10.437  10.782   6.556  0.00  0.00      PROA  
ATOM    365  CA  THR P  22     -10.202   8.822   7.324  0.00  0.00      PROA  
ATOM    366  HA  THR P  22      -9.277   8.433   7.723  0.00  0.00      PROA  
ATOM    367  CB  THR P  22     -11.024   9.400   8.517  0.00  0.00      PROA  
ATOM    368  HB  THR P  22     -12.028   9.776   8.224  0.00  0.00      PROA  
ATOM    369  OG1 THR P  22     -10.189  10.389   9.231  0.00  0.00      PROA  
ATOM    370  HG1 THR P  22     -10.365  11.257   8.861  0.00  0.00      PROA  
ATOM    371  CG2 THR P  22     -11.199   8.241   9.517  0.00  0.00      PROA  
ATOM    372 HG21 THR P  22     -12.093   7.646   9.231  0.00  0.00      PROA  
ATOM    373 HG22 THR P  22     -11.403   8.669  10.522  0.00  0.00      PROA  
ATOM    374 HG23 THR P  22     -10.315   7.577   9.621  0.00  0.00      PROA  
ATOM    375  C   THR P  22     -11.053   7.697   6.685  0.00  0.00      PROA  
ATOM    376  O   THR P  22     -10.807   6.543   6.987  0.00  0.00      PROA  
ATOM    377  N   LYS P  23     -12.034   8.054   5.843  0.00  0.00      PROA  
ATOM    378  HN  LYS P  23     -12.349   9.000   5.819  0.00  0.00      PROA  
ATOM    379  CA  LYS P  23     -12.714   7.118   4.931  0.00  0.00      PROA  
ATOM    380  HA  LYS P  23     -13.012   6.302   5.572  0.00  0.00      PROA  
ATOM    381  CB  LYS P  23     -14.134   7.439   4.539  0.00  0.00      PROA  
ATOM    382  HB1 LYS P  23     -14.568   7.842   5.479  0.00  0.00      PROA  
ATOM    383  HB2 LYS P  23     -14.786   6.568   4.314  0.00  0.00      PROA  
ATOM    384  CG  LYS P  23     -14.160   8.489   3.475  0.00  0.00      PROA  
ATOM    385  HG1 LYS P  23     -13.673   8.059   2.573  0.00  0.00      PROA  
ATOM    386  HG2 LYS P  23     -13.615   9.418   3.747  0.00  0.00      PROA  
ATOM    387  CD  LYS P  23     -15.651   8.742   2.992  0.00  0.00      PROA  
ATOM    388  HD1 LYS P  23     -16.173   9.435   3.686  0.00  0.00      PROA  
ATOM    389  HD2 LYS P  23     -16.118   7.740   3.106  0.00  0.00      PROA  
ATOM    390  CE  LYS P  23     -15.833   9.171   1.471  0.00  0.00      PROA  
ATOM    391  HE1 LYS P  23     -15.192   8.568   0.793  0.00  0.00      PROA  
ATOM    392  HE2 LYS P  23     -15.491  10.224   1.563  0.00  0.00      PROA  
ATOM    393  NZ  LYS P  23     -17.227   9.037   1.000  0.00  0.00      PROA  
ATOM    394  HZ1 LYS P  23     -17.274   9.633   0.149  0.00  0.00      PROA  
ATOM    395  HZ2 LYS P  23     -17.853   9.395   1.749  0.00  0.00      PROA  
ATOM    396  HZ3 LYS P  23     -17.430   8.044   0.766  0.00  0.00      PROA  
ATOM    397  C   LYS P  23     -11.844   6.447   3.868  0.00  0.00      PROA  
ATOM    398  O   LYS P  23     -11.949   5.238   3.702  0.00  0.00      PROA  
ATOM    399  N   ARG P  24     -11.015   7.257   3.137  0.00  0.00      PROA  
ATOM    400  HN  ARG P  24     -11.048   8.235   3.327  0.00  0.00      PROA  
ATOM    401  CA  ARG P  24     -10.095   6.756   2.155  0.00  0.00      PROA  
ATOM    402  HA  ARG P  24     -10.651   6.079   1.523  0.00  0.00      PROA  
ATOM    403  CB  ARG P  24      -9.593   7.905   1.277  0.00  0.00      PROA  
ATOM    404  HB1 ARG P  24      -8.640   7.676   0.754  0.00  0.00      PROA  
ATOM    405  HB2 ARG P  24      -9.346   8.817   1.863  0.00  0.00      PROA  
ATOM    406  CG  ARG P  24     -10.527   8.428   0.142  0.00  0.00      PROA  
ATOM    407  HG1 ARG P  24     -10.286   9.513   0.155  0.00  0.00      PROA  
ATOM    408  HG2 ARG P  24     -11.608   8.340   0.385  0.00  0.00      PROA  
ATOM    409  CD  ARG P  24     -10.368   7.868  -1.288  0.00  0.00      PROA  
ATOM    410  HD1 ARG P  24     -10.962   6.934  -1.378  0.00  0.00      PROA  
ATOM    411  HD2 ARG P  24      -9.290   7.694  -1.490  0.00  0.00      PROA  
ATOM    412  NE  ARG P  24     -10.883   8.837  -2.294  0.00  0.00      PROA  
ATOM    413  HE  ARG P  24     -11.568   9.530  -2.068  0.00  0.00      PROA  
ATOM    414  CZ  ARG P  24     -10.722   8.620  -3.623  0.00  0.00      PROA  
ATOM    415  NH1 ARG P  24      -9.820   7.783  -4.133  0.00  0.00      PROA  
ATOM    416 HH11 ARG P  24      -9.864   7.690  -5.128  0.00  0.00      PROA  
ATOM    417 HH12 ARG P  24      -9.313   7.154  -3.545  0.00  0.00      PROA  
ATOM    418  NH2 ARG P  24     -11.481   9.282  -4.465  0.00  0.00      PROA  
ATOM    419 HH21 ARG P  24     -12.131   9.955  -4.112  0.00  0.00      PROA  
ATOM    420 HH22 ARG P  24     -11.432   9.026  -5.430  0.00  0.00      PROA  
ATOM    421  C   ARG P  24      -9.001   5.853   2.747  0.00  0.00      PROA  
ATOM    422  O   ARG P  24      -8.620   4.890   2.120  0.00  0.00      PROA  
ATOM    423  N   LYS P  25      -8.578   6.195   3.988  0.00  0.00      PROA  
ATOM    424  HN  LYS P  25      -8.714   7.099   4.387  0.00  0.00      PROA  
ATOM    425  CA  LYS P  25      -7.667   5.399   4.762  0.00  0.00      PROA  
ATOM    426  HA  LYS P  25      -6.859   5.302   4.052  0.00  0.00      PROA  
ATOM    427  CB  LYS P  25      -7.080   6.244   5.971  0.00  0.00      PROA  
ATOM    428  HB1 LYS P  25      -7.979   6.457   6.588  0.00  0.00      PROA  
ATOM    429  HB2 LYS P  25      -6.736   7.166   5.455  0.00  0.00      PROA  
ATOM    430  CG  LYS P  25      -6.057   5.602   6.834  0.00  0.00      PROA  
ATOM    431  HG1 LYS P  25      -5.382   5.011   6.179  0.00  0.00      PROA  
ATOM    432  HG2 LYS P  25      -6.616   4.886   7.474  0.00  0.00      PROA  
ATOM    433  CD  LYS P  25      -5.191   6.635   7.541  0.00  0.00      PROA  
ATOM    434  HD1 LYS P  25      -4.565   7.247   6.857  0.00  0.00      PROA  
ATOM    435  HD2 LYS P  25      -4.426   6.092   8.136  0.00  0.00      PROA  
ATOM    436  CE  LYS P  25      -5.840   7.669   8.405  0.00  0.00      PROA  
ATOM    437  HE1 LYS P  25      -6.508   8.385   7.880  0.00  0.00      PROA  
ATOM    438  HE2 LYS P  25      -5.145   8.325   8.971  0.00  0.00      PROA  
ATOM    439  NZ  LYS P  25      -6.692   7.094   9.448  0.00  0.00      PROA  
ATOM    440  HZ1 LYS P  25      -6.190   6.390  10.027  0.00  0.00      PROA  
ATOM    441  HZ2 LYS P  25      -7.405   6.570   8.902  0.00  0.00      PROA  
ATOM    442  HZ3 LYS P  25      -7.179   7.891   9.905  0.00  0.00      PROA  
ATOM    443  C   LYS P  25      -8.236   4.044   5.106  0.00  0.00      PROA  
ATOM    444  O   LYS P  25      -7.662   2.951   4.869  0.00  0.00      PROA  
ATOM    445  N   PHE P  26      -9.558   4.048   5.547  0.00  0.00      PROA  
ATOM    446  HN  PHE P  26     -10.086   4.881   5.699  0.00  0.00      PROA  
ATOM    447  CA  PHE P  26     -10.311   2.867   5.894  0.00  0.00      PROA  
ATOM    448  HA  PHE P  26      -9.777   2.292   6.636  0.00  0.00      PROA  
ATOM    449  CB  PHE P  26     -11.689   3.110   6.618  0.00  0.00      PROA  
ATOM    450  HB1 PHE P  26     -12.262   3.789   5.951  0.00  0.00      PROA  
ATOM    451  HB2 PHE P  26     -11.484   3.629   7.579  0.00  0.00      PROA  
ATOM    452  CG  PHE P  26     -12.380   1.802   6.975  0.00  0.00      PROA  
ATOM    453  CD1 PHE P  26     -13.609   1.492   6.434  0.00  0.00      PROA  
ATOM    454  HD1 PHE P  26     -14.104   2.181   5.766  0.00  0.00      PROA  
ATOM    455  CE1 PHE P  26     -14.191   0.239   6.693  0.00  0.00      PROA  
ATOM    456  HE1 PHE P  26     -15.228   0.168   6.400  0.00  0.00      PROA  
ATOM    457  CZ  PHE P  26     -13.525  -0.742   7.445  0.00  0.00      PROA  
ATOM    458  HZ  PHE P  26     -14.045  -1.644   7.734  0.00  0.00      PROA  
ATOM    459  CD2 PHE P  26     -11.673   0.851   7.734  0.00  0.00      PROA  
ATOM    460  HD2 PHE P  26     -10.709   1.060   8.175  0.00  0.00      PROA  
ATOM    461  CE2 PHE P  26     -12.248  -0.463   7.989  0.00  0.00      PROA  
ATOM    462  HE2 PHE P  26     -11.714  -1.210   8.557  0.00  0.00      PROA  
ATOM    463  C   PHE P  26     -10.490   1.911   4.718  0.00  0.00      PROA  
ATOM    464  O   PHE P  26     -10.205   0.734   4.809  0.00  0.00      PROA  
ATOM    465  N   GLY P  27     -10.827   2.410   3.567  0.00  0.00      PROA  
ATOM    466  HN  GLY P  27     -10.942   3.381   3.372  0.00  0.00      PROA  
ATOM    467  CA  GLY P  27     -11.039   1.659   2.355  0.00  0.00      PROA  
ATOM    468  HA1 GLY P  27     -11.418   2.288   1.563  0.00  0.00      PROA  
ATOM    469  HA2 GLY P  27     -11.761   0.905   2.632  0.00  0.00      PROA  
ATOM    470  C   GLY P  27      -9.798   1.064   1.823  0.00  0.00      PROA  
ATOM    471  O   GLY P  27      -9.847  -0.079   1.460  0.00  0.00      PROA  
ATOM    472  N   LEU P  28      -8.605   1.670   1.806  0.00  0.00      PROA  
ATOM    473  HN  LEU P  28      -8.535   2.584   2.198  0.00  0.00      PROA  
ATOM    474  CA  LEU P  28      -7.342   1.051   1.334  0.00  0.00      PROA  
ATOM    475  HA  LEU P  28      -7.578   0.678   0.348  0.00  0.00      PROA  
ATOM    476  CB  LEU P  28      -6.249   2.136   1.239  0.00  0.00      PROA  
ATOM    477  HB1 LEU P  28      -6.165   2.702   2.192  0.00  0.00      PROA  
ATOM    478  HB2 LEU P  28      -6.439   2.844   0.405  0.00  0.00      PROA  
ATOM    479  CG  LEU P  28      -4.822   1.623   0.928  0.00  0.00      PROA  
ATOM    480  HG  LEU P  28      -4.544   0.772   1.586  0.00  0.00      PROA  
ATOM    481  CD1 LEU P  28      -4.821   1.110  -0.500  0.00  0.00      PROA  
ATOM    482 HD11 LEU P  28      -5.644   0.370  -0.599  0.00  0.00      PROA  
ATOM    483 HD12 LEU P  28      -3.865   0.603  -0.753  0.00  0.00      PROA  
ATOM    484 HD13 LEU P  28      -5.140   1.905  -1.209  0.00  0.00      PROA  
ATOM    485  CD2 LEU P  28      -3.742   2.744   1.121  0.00  0.00      PROA  
ATOM    486 HD21 LEU P  28      -2.684   2.416   1.031  0.00  0.00      PROA  
ATOM    487 HD22 LEU P  28      -3.901   3.080   2.167  0.00  0.00      PROA  
ATOM    488 HD23 LEU P  28      -3.874   3.459   0.281  0.00  0.00      PROA  
ATOM    489  C   LEU P  28      -6.997  -0.150   2.234  0.00  0.00      PROA  
ATOM    490  O   LEU P  28      -6.461  -1.158   1.887  0.00  0.00      PROA  
ATOM    491  N   MET P  29      -7.060   0.004   3.557  0.00  0.00      PROA  
ATOM    492  HN  MET P  29      -7.340   0.880   3.942  0.00  0.00      PROA  
ATOM    493  CA  MET P  29      -6.910  -1.052   4.586  0.00  0.00      PROA  
ATOM    494  HA  MET P  29      -5.973  -1.524   4.329  0.00  0.00      PROA  
ATOM    495  CB  MET P  29      -6.930  -0.513   6.029  0.00  0.00      PROA  
ATOM    496  HB1 MET P  29      -6.856  -1.448   6.625  0.00  0.00      PROA  
ATOM    497  HB2 MET P  29      -7.887   0.016   6.220  0.00  0.00      PROA  
ATOM    498  CG  MET P  29      -5.727   0.259   6.490  0.00  0.00      PROA  
ATOM    499  HG1 MET P  29      -5.576   1.052   5.726  0.00  0.00      PROA  
ATOM    500  HG2 MET P  29      -4.907  -0.490   6.508  0.00  0.00      PROA  
ATOM    501  SD  MET P  29      -5.919   1.015   8.122  0.00  0.00      PROA  
ATOM    502  CE  MET P  29      -4.470   2.144   8.155  0.00  0.00      PROA  
ATOM    503  HE1 MET P  29      -4.633   2.913   8.939  0.00  0.00      PROA  
ATOM    504  HE2 MET P  29      -4.307   2.717   7.217  0.00  0.00      PROA  
ATOM    505  HE3 MET P  29      -3.611   1.478   8.386  0.00  0.00      PROA  
ATOM    506  C   MET P  29      -7.939  -2.270   4.471  0.00  0.00      PROA  
ATOM    507  O   MET P  29      -7.574  -3.445   4.512  0.00  0.00      PROA  
ATOM    508  N   LYS P  30      -9.267  -1.879   4.369  0.00  0.00      PROA  
ATOM    509  HN  LYS P  30      -9.590  -0.937   4.334  0.00  0.00      PROA  
ATOM    510  CA  LYS P  30     -10.225  -2.883   4.035  0.00  0.00      PROA  
ATOM    511  HA  LYS P  30     -10.330  -3.521   4.901  0.00  0.00      PROA  
ATOM    512  CB  LYS P  30     -11.529  -2.205   3.869  0.00  0.00      PROA  
ATOM    513  HB1 LYS P  30     -11.402  -1.379   3.137  0.00  0.00      PROA  
ATOM    514  HB2 LYS P  30     -11.711  -1.624   4.798  0.00  0.00      PROA  
ATOM    515  CG  LYS P  30     -12.736  -3.110   3.429  0.00  0.00      PROA  
ATOM    516  HG1 LYS P  30     -12.854  -3.961   4.133  0.00  0.00      PROA  
ATOM    517  HG2 LYS P  30     -12.612  -3.492   2.393  0.00  0.00      PROA  
ATOM    518  CD  LYS P  30     -13.999  -2.300   3.515  0.00  0.00      PROA  
ATOM    519  HD1 LYS P  30     -13.997  -1.404   2.859  0.00  0.00      PROA  
ATOM    520  HD2 LYS P  30     -14.082  -1.930   4.560  0.00  0.00      PROA  
ATOM    521  CE  LYS P  30     -15.226  -3.186   3.249  0.00  0.00      PROA  
ATOM    522  HE1 LYS P  30     -16.126  -2.593   3.515  0.00  0.00      PROA  
ATOM    523  HE2 LYS P  30     -15.131  -4.112   3.856  0.00  0.00      PROA  
ATOM    524  NZ  LYS P  30     -15.299  -3.522   1.795  0.00  0.00      PROA  
ATOM    525  HZ1 LYS P  30     -16.211  -3.996   1.637  0.00  0.00      PROA  
ATOM    526  HZ2 LYS P  30     -14.492  -4.103   1.491  0.00  0.00      PROA  
ATOM    527  HZ3 LYS P  30     -15.256  -2.716   1.140  0.00  0.00      PROA  
ATOM    528  C   LYS P  30      -9.953  -3.698   2.816  0.00  0.00      PROA  
ATOM    529  O   LYS P  30     -10.050  -4.956   2.694  0.00  0.00      PROA  
ATOM    530  N   LYS P  31      -9.506  -3.031   1.727  0.00  0.00      PROA  
ATOM    531  HN  LYS P  31      -9.410  -2.038   1.744  0.00  0.00      PROA  
ATOM    532  CA  LYS P  31      -8.958  -3.662   0.512  0.00  0.00      PROA  
ATOM    533  HA  LYS P  31      -9.579  -4.466   0.144  0.00  0.00      PROA  
ATOM    534  CB  LYS P  31      -8.758  -2.599  -0.677  0.00  0.00      PROA  
ATOM    535  HB1 LYS P  31      -8.281  -3.117  -1.536  0.00  0.00      PROA  
ATOM    536  HB2 LYS P  31      -8.101  -1.754  -0.382  0.00  0.00      PROA  
ATOM    537  CG  LYS P  31     -10.150  -2.108  -1.128  0.00  0.00      PROA  
ATOM    538  HG1 LYS P  31     -10.005  -1.261  -1.832  0.00  0.00      PROA  
ATOM    539  HG2 LYS P  31     -10.658  -1.623  -0.268  0.00  0.00      PROA  
ATOM    540  CD  LYS P  31     -11.165  -3.167  -1.724  0.00  0.00      PROA  
ATOM    541  HD1 LYS P  31     -11.220  -4.007  -1.000  0.00  0.00      PROA  
ATOM    542  HD2 LYS P  31     -10.722  -3.588  -2.652  0.00  0.00      PROA  
ATOM    543  CE  LYS P  31     -12.557  -2.561  -2.043  0.00  0.00      PROA  
ATOM    544  HE1 LYS P  31     -12.526  -1.887  -2.925  0.00  0.00      PROA  
ATOM    545  HE2 LYS P  31     -13.003  -1.970  -1.215  0.00  0.00      PROA  
ATOM    546  NZ  LYS P  31     -13.444  -3.711  -2.356  0.00  0.00      PROA  
ATOM    547  HZ1 LYS P  31     -13.211  -3.949  -3.342  0.00  0.00      PROA  
ATOM    548  HZ2 LYS P  31     -14.435  -3.414  -2.243  0.00  0.00      PROA  
ATOM    549  HZ3 LYS P  31     -13.262  -4.528  -1.740  0.00  0.00      PROA  
ATOM    550  C   LYS P  31      -7.740  -4.489   0.644  0.00  0.00      PROA  
ATOM    551  O   LYS P  31      -7.703  -5.603   0.097  0.00  0.00      PROA  
ATOM    552  N   ALA P  32      -6.787  -4.070   1.533  0.00  0.00      PROA  
ATOM    553  HN  ALA P  32      -6.825  -3.214   2.043  0.00  0.00      PROA  
ATOM    554  CA  ALA P  32      -5.659  -4.956   1.955  0.00  0.00      PROA  
ATOM    555  HA  ALA P  32      -5.186  -5.240   1.026  0.00  0.00      PROA  
ATOM    556  CB  ALA P  32      -4.576  -4.248   2.828  0.00  0.00      PROA  
ATOM    557  HB1 ALA P  32      -3.716  -4.938   2.957  0.00  0.00      PROA  
ATOM    558  HB2 ALA P  32      -5.164  -4.015   3.742  0.00  0.00      PROA  
ATOM    559  HB3 ALA P  32      -4.126  -3.374   2.311  0.00  0.00      PROA  
ATOM    560  C   ALA P  32      -6.176  -6.263   2.683  0.00  0.00      PROA  
ATOM    561  O   ALA P  32      -5.602  -7.328   2.480  0.00  0.00      PROA  
ATOM    562  N   TYR P  33      -7.217  -6.156   3.531  0.00  0.00      PROA  
ATOM    563  HN  TYR P  33      -7.593  -5.252   3.722  0.00  0.00      PROA  
ATOM    564  CA  TYR P  33      -7.996  -7.258   4.077  0.00  0.00      PROA  
ATOM    565  HA  TYR P  33      -7.347  -7.833   4.721  0.00  0.00      PROA  
ATOM    566  CB  TYR P  33      -8.981  -6.639   5.191  0.00  0.00      PROA  
ATOM    567  HB1 TYR P  33      -9.201  -5.605   4.849  0.00  0.00      PROA  
ATOM    568  HB2 TYR P  33      -8.466  -6.496   6.165  0.00  0.00      PROA  
ATOM    569  CG  TYR P  33     -10.277  -7.364   5.439  0.00  0.00      PROA  
ATOM    570  CD1 TYR P  33     -11.517  -6.859   4.901  0.00  0.00      PROA  
ATOM    571  HD1 TYR P  33     -11.488  -5.951   4.316  0.00  0.00      PROA  
ATOM    572  CE1 TYR P  33     -12.704  -7.694   4.963  0.00  0.00      PROA  
ATOM    573  HE1 TYR P  33     -13.641  -7.456   4.481  0.00  0.00      PROA  
ATOM    574  CZ  TYR P  33     -12.620  -8.858   5.646  0.00  0.00      PROA  
ATOM    575  OH  TYR P  33     -13.767  -9.720   5.605  0.00  0.00      PROA  
ATOM    576  HH  TYR P  33     -14.468  -9.307   5.096  0.00  0.00      PROA  
ATOM    577  CD2 TYR P  33     -10.233  -8.591   6.063  0.00  0.00      PROA  
ATOM    578  HD2 TYR P  33      -9.302  -9.006   6.420  0.00  0.00      PROA  
ATOM    579  CE2 TYR P  33     -11.392  -9.333   6.133  0.00  0.00      PROA  
ATOM    580  HE2 TYR P  33     -11.367 -10.276   6.658  0.00  0.00      PROA  
ATOM    581  C   TYR P  33      -8.647  -8.175   3.087  0.00  0.00      PROA  
ATOM    582  O   TYR P  33      -8.470  -9.394   3.240  0.00  0.00      PROA  
ATOM    583  N   GLU P  34      -9.376  -7.667   2.060  0.00  0.00      PROA  
ATOM    584  HN  GLU P  34      -9.587  -6.694   2.113  0.00  0.00      PROA  
ATOM    585  CA  GLU P  34      -9.902  -8.402   1.002  0.00  0.00      PROA  
ATOM    586  HA  GLU P  34     -10.535  -9.117   1.505  0.00  0.00      PROA  
ATOM    587  CB  GLU P  34     -10.836  -7.548   0.077  0.00  0.00      PROA  
ATOM    588  HB1 GLU P  34     -11.236  -8.115  -0.790  0.00  0.00      PROA  
ATOM    589  HB2 GLU P  34     -10.282  -6.635  -0.232  0.00  0.00      PROA  
ATOM    590  CG  GLU P  34     -12.056  -7.121   0.906  0.00  0.00      PROA  
ATOM    591  HG1 GLU P  34     -11.864  -6.577   1.855  0.00  0.00      PROA  
ATOM    592  HG2 GLU P  34     -12.520  -8.117   1.075  0.00  0.00      PROA  
ATOM    593  CD  GLU P  34     -12.959  -6.151   0.158  0.00  0.00      PROA  
ATOM    594  OE1 GLU P  34     -12.792  -6.047  -1.056  0.00  0.00      PROA  
ATOM    595  OE2 GLU P  34     -13.810  -5.432   0.765  0.00  0.00      PROA  
ATOM    596  C   GLU P  34      -8.771  -9.120   0.175  0.00  0.00      PROA  
ATOM    597  O   GLU P  34      -8.850 -10.281  -0.122  0.00  0.00      PROA  
ATOM    598  N   LEU P  35      -7.661  -8.435  -0.124  0.00  0.00      PROA  
ATOM    599  HN  LEU P  35      -7.754  -7.444  -0.065  0.00  0.00      PROA  
ATOM    600  CA  LEU P  35      -6.532  -8.996  -0.829  0.00  0.00      PROA  
ATOM    601  HA  LEU P  35      -6.999  -9.477  -1.676  0.00  0.00      PROA  
ATOM    602  CB  LEU P  35      -5.572  -7.860  -1.295  0.00  0.00      PROA  
ATOM    603  HB1 LEU P  35      -5.109  -7.489  -0.356  0.00  0.00      PROA  
ATOM    604  HB2 LEU P  35      -6.021  -7.024  -1.872  0.00  0.00      PROA  
ATOM    605  CG  LEU P  35      -4.409  -8.423  -2.217  0.00  0.00      PROA  
ATOM    606  HG  LEU P  35      -3.952  -9.300  -1.709  0.00  0.00      PROA  
ATOM    607  CD1 LEU P  35      -4.922  -8.763  -3.684  0.00  0.00      PROA  
ATOM    608 HD11 LEU P  35      -5.809  -9.415  -3.538  0.00  0.00      PROA  
ATOM    609 HD12 LEU P  35      -4.080  -9.055  -4.348  0.00  0.00      PROA  
ATOM    610 HD13 LEU P  35      -5.226  -7.809  -4.167  0.00  0.00      PROA  
ATOM    611  CD2 LEU P  35      -3.359  -7.355  -2.304  0.00  0.00      PROA  
ATOM    612 HD21 LEU P  35      -3.690  -6.399  -2.761  0.00  0.00      PROA  
ATOM    613 HD22 LEU P  35      -2.491  -7.573  -2.962  0.00  0.00      PROA  
ATOM    614 HD23 LEU P  35      -2.903  -7.122  -1.317  0.00  0.00      PROA  
ATOM    615  C   LEU P  35      -5.813 -10.090  -0.033  0.00  0.00      PROA  
ATOM    616  O   LEU P  35      -5.475 -11.155  -0.511  0.00  0.00      PROA  
ATOM    617  N   SER P  36      -5.706  -9.856   1.242  0.00  0.00      PROA  
ATOM    618  HN  SER P  36      -5.793  -8.970   1.692  0.00  0.00      PROA  
ATOM    619  CA  SER P  36      -5.085 -10.800   2.175  0.00  0.00      PROA  
ATOM    620  HA  SER P  36      -4.088 -11.008   1.816  0.00  0.00      PROA  
ATOM    621  CB  SER P  36      -4.876 -10.172   3.580  0.00  0.00      PROA  
ATOM    622  HB1 SER P  36      -5.832  -9.813   4.017  0.00  0.00      PROA  
ATOM    623  HB2 SER P  36      -4.207  -9.303   3.404  0.00  0.00      PROA  
ATOM    624  OG  SER P  36      -4.295 -11.025   4.566  0.00  0.00      PROA  
ATOM    625  HG1 SER P  36      -3.493 -11.451   4.252  0.00  0.00      PROA  
ATOM    626  C   SER P  36      -5.857 -12.138   2.276  0.00  0.00      PROA  
ATOM    627  O   SER P  36      -5.304 -13.220   2.286  0.00  0.00      PROA  
ATOM    628  N   VAL P  37      -7.122 -12.008   2.494  0.00  0.00      PROA  
ATOM    629  HN  VAL P  37      -7.447 -11.079   2.658  0.00  0.00      PROA  
ATOM    630  CA  VAL P  37      -8.111 -13.091   2.769  0.00  0.00      PROA  
ATOM    631  HA  VAL P  37      -7.738 -13.758   3.532  0.00  0.00      PROA  
ATOM    632  CB  VAL P  37      -9.366 -12.465   3.417  0.00  0.00      PROA  
ATOM    633  HB  VAL P  37      -9.821 -11.649   2.816  0.00  0.00      PROA  
ATOM    634  CG1 VAL P  37     -10.408 -13.623   3.635  0.00  0.00      PROA  
ATOM    635 HG11 VAL P  37     -10.845 -13.999   2.685  0.00  0.00      PROA  
ATOM    636 HG12 VAL P  37     -11.262 -13.291   4.265  0.00  0.00      PROA  
ATOM    637 HG13 VAL P  37      -9.941 -14.489   4.151  0.00  0.00      PROA  
ATOM    638  CG2 VAL P  37      -8.815 -12.016   4.829  0.00  0.00      PROA  
ATOM    639 HG21 VAL P  37      -8.082 -11.181   4.831  0.00  0.00      PROA  
ATOM    640 HG22 VAL P  37      -8.434 -12.861   5.442  0.00  0.00      PROA  
ATOM    641 HG23 VAL P  37      -9.715 -11.707   5.402  0.00  0.00      PROA  
ATOM    642  C   VAL P  37      -8.458 -13.947   1.631  0.00  0.00      PROA  
ATOM    643  O   VAL P  37      -8.367 -15.177   1.688  0.00  0.00      PROA  
ATOM    644  N   LEU P  38      -8.770 -13.287   0.520  0.00  0.00      PROA  
ATOM    645  HN  LEU P  38      -8.857 -12.298   0.609  0.00  0.00      PROA  
ATOM    646  CA  LEU P  38      -9.074 -14.028  -0.668  0.00  0.00      PROA  
ATOM    647  HA  LEU P  38      -9.937 -14.636  -0.441  0.00  0.00      PROA  
ATOM    648  CB  LEU P  38      -9.507 -13.088  -1.856  0.00  0.00      PROA  
ATOM    649  HB1 LEU P  38      -9.775 -13.699  -2.743  0.00  0.00      PROA  
ATOM    650  HB2 LEU P  38      -8.684 -12.372  -2.069  0.00  0.00      PROA  
ATOM    651  CG  LEU P  38     -10.683 -12.219  -1.706  0.00  0.00      PROA  
ATOM    652  HG  LEU P  38     -10.711 -11.584  -0.794  0.00  0.00      PROA  
ATOM    653  CD1 LEU P  38     -10.812 -11.154  -2.843  0.00  0.00      PROA  
ATOM    654 HD11 LEU P  38     -10.113 -10.300  -2.718  0.00  0.00      PROA  
ATOM    655 HD12 LEU P  38     -11.763 -10.612  -2.653  0.00  0.00      PROA  
ATOM    656 HD13 LEU P  38     -10.789 -11.733  -3.791  0.00  0.00      PROA  
ATOM    657  CD2 LEU P  38     -11.914 -13.083  -1.630  0.00  0.00      PROA  
ATOM    658 HD21 LEU P  38     -12.077 -13.754  -2.500  0.00  0.00      PROA  
ATOM    659 HD22 LEU P  38     -12.785 -12.399  -1.547  0.00  0.00      PROA  
ATOM    660 HD23 LEU P  38     -11.954 -13.655  -0.679  0.00  0.00      PROA  
ATOM    661  C   LEU P  38      -7.997 -14.896  -1.305  0.00  0.00      PROA  
ATOM    662  O   LEU P  38      -8.273 -15.955  -1.829  0.00  0.00      PROA  
ATOM    663  N   CYS P  39      -6.793 -14.357  -1.357  0.00  0.00      PROA  
ATOM    664  HN  CYS P  39      -6.648 -13.471  -0.925  0.00  0.00      PROA  
ATOM    665  CA  CYS P  39      -5.790 -14.966  -2.208  0.00  0.00      PROA  
ATOM    666  HA  CYS P  39      -6.078 -15.912  -2.644  0.00  0.00      PROA  
ATOM    667  CB  CYS P  39      -5.485 -14.115  -3.448  0.00  0.00      PROA  
ATOM    668  HB1 CYS P  39      -4.689 -14.668  -3.991  0.00  0.00      PROA  
ATOM    669  HB2 CYS P  39      -4.936 -13.174  -3.226  0.00  0.00      PROA  
ATOM    670  SG  CYS P  39      -6.889 -13.800  -4.715  0.00  0.00      PROA  
ATOM    671  HG1 CYS P  39      -6.170 -14.026  -5.805  0.00  0.00      PROA  
ATOM    672  C   CYS P  39      -4.570 -15.319  -1.345  0.00  0.00      PROA  
ATOM    673  O   CYS P  39      -3.448 -15.500  -1.838  0.00  0.00      PROA  
ATOM    674  N   ASP P  40      -4.689 -15.381   0.029  0.00  0.00      PROA  
ATOM    675  HN  ASP P  40      -5.593 -15.140   0.372  0.00  0.00      PROA  
ATOM    676  CA  ASP P  40      -3.719 -15.705   1.018  0.00  0.00      PROA  
ATOM    677  HA  ASP P  40      -4.089 -15.676   2.032  0.00  0.00      PROA  
ATOM    678  CB  ASP P  40      -3.142 -17.135   0.797  0.00  0.00      PROA  
ATOM    679  HB1 ASP P  40      -2.379 -17.351   1.575  0.00  0.00      PROA  
ATOM    680  HB2 ASP P  40      -2.738 -17.167  -0.237  0.00  0.00      PROA  
ATOM    681  CG  ASP P  40      -4.151 -18.267   0.977  0.00  0.00      PROA  
ATOM    682  OD1 ASP P  40      -5.369 -18.011   1.163  0.00  0.00      PROA  
ATOM    683  OD2 ASP P  40      -3.746 -19.433   0.898  0.00  0.00      PROA  
ATOM    684  C   ASP P  40      -2.553 -14.704   1.110  0.00  0.00      PROA  
ATOM    685  O   ASP P  40      -1.499 -14.967   1.761  0.00  0.00      PROA  
ATOM    686  N   CYS P  41      -2.712 -13.465   0.544  0.00  0.00      PROA  
ATOM    687  HN  CYS P  41      -3.582 -13.069   0.259  0.00  0.00      PROA  
ATOM    688  CA  CYS P  41      -1.688 -12.356   0.530  0.00  0.00      PROA  
ATOM    689  HA  CYS P  41      -0.763 -12.737   0.123  0.00  0.00      PROA  
ATOM    690  CB  CYS P  41      -1.936 -11.196  -0.424  0.00  0.00      PROA  
ATOM    691  HB1 CYS P  41      -1.175 -10.387  -0.433  0.00  0.00      PROA  
ATOM    692  HB2 CYS P  41      -2.936 -10.776  -0.184  0.00  0.00      PROA  
ATOM    693  SG  CYS P  41      -1.822 -11.932  -2.125  0.00  0.00      PROA  
ATOM    694  HG1 CYS P  41      -3.040 -12.454  -2.137  0.00  0.00      PROA  
ATOM    695  C   CYS P  41      -1.247 -11.845   1.901  0.00  0.00      PROA  
ATOM    696  O   CYS P  41      -2.047 -11.772   2.855  0.00  0.00      PROA  
ATOM    697  N   GLU P  42       0.005 -11.367   1.982  0.00  0.00      PROA  
ATOM    698  HN  GLU P  42       0.597 -11.317   1.182  0.00  0.00      PROA  
ATOM    699  CA  GLU P  42       0.513 -10.791   3.205  0.00  0.00      PROA  
ATOM    700  HA  GLU P  42      -0.318 -10.758   3.895  0.00  0.00      PROA  
ATOM    701  CB  GLU P  42       1.630 -11.702   3.740  0.00  0.00      PROA  
ATOM    702  HB1 GLU P  42       2.181 -12.113   2.868  0.00  0.00      PROA  
ATOM    703  HB2 GLU P  42       1.053 -12.525   4.216  0.00  0.00      PROA  
ATOM    704  CG  GLU P  42       2.674 -11.194   4.759  0.00  0.00      PROA  
ATOM    705  HG1 GLU P  42       2.169 -10.413   5.367  0.00  0.00      PROA  
ATOM    706  HG2 GLU P  42       3.507 -10.711   4.205  0.00  0.00      PROA  
ATOM    707  CD  GLU P  42       3.372 -12.285   5.516  0.00  0.00      PROA  
ATOM    708  OE1 GLU P  42       2.738 -13.019   6.381  0.00  0.00      PROA  
ATOM    709  OE2 GLU P  42       4.575 -12.587   5.281  0.00  0.00      PROA  
ATOM    710  C   GLU P  42       1.067  -9.411   3.027  0.00  0.00      PROA  
ATOM    711  O   GLU P  42       1.892  -9.211   2.109  0.00  0.00      PROA  
ATOM    712  N   ILE P  43       0.632  -8.361   3.701  0.00  0.00      PROA  
ATOM    713  HN  ILE P  43       0.063  -8.516   4.505  0.00  0.00      PROA  
ATOM    714  CA  ILE P  43       0.760  -6.999   3.268  0.00  0.00      PROA  
ATOM    715  HA  ILE P  43       1.413  -6.896   2.415  0.00  0.00      PROA  
ATOM    716  CB  ILE P  43      -0.622  -6.513   2.806  0.00  0.00      PROA  
ATOM    717  HB  ILE P  43      -1.237  -6.782   3.692  0.00  0.00      PROA  
ATOM    718  CG2 ILE P  43      -0.566  -5.029   2.503  0.00  0.00      PROA  
ATOM    719 HG21 ILE P  43      -0.172  -4.891   1.473  0.00  0.00      PROA  
ATOM    720 HG22 ILE P  43       0.003  -4.414   3.232  0.00  0.00      PROA  
ATOM    721 HG23 ILE P  43      -1.615  -4.663   2.491  0.00  0.00      PROA  
ATOM    722  CG1 ILE P  43      -1.140  -7.297   1.568  0.00  0.00      PROA  
ATOM    723 HG11 ILE P  43      -0.895  -8.381   1.557  0.00  0.00      PROA  
ATOM    724 HG12 ILE P  43      -0.625  -6.801   0.718  0.00  0.00      PROA  
ATOM    725  CD  ILE P  43      -2.668  -7.121   1.396  0.00  0.00      PROA  
ATOM    726  HD1 ILE P  43      -3.064  -7.938   0.755  0.00  0.00      PROA  
ATOM    727  HD2 ILE P  43      -2.845  -6.147   0.893  0.00  0.00      PROA  
ATOM    728  HD3 ILE P  43      -3.204  -7.122   2.369  0.00  0.00      PROA  
ATOM    729  C   ILE P  43       1.375  -6.246   4.498  0.00  0.00      PROA  
ATOM    730  O   ILE P  43       1.103  -6.409   5.640  0.00  0.00      PROA  
ATOM    731  N   ALA P  44       2.261  -5.289   4.168  0.00  0.00      PROA  
ATOM    732  HN  ALA P  44       2.515  -5.218   3.207  0.00  0.00      PROA  
ATOM    733  CA  ALA P  44       2.628  -4.197   5.096  0.00  0.00      PROA  
ATOM    734  HA  ALA P  44       1.952  -4.128   5.936  0.00  0.00      PROA  
ATOM    735  CB  ALA P  44       3.944  -4.359   5.800  0.00  0.00      PROA  
ATOM    736  HB1 ALA P  44       3.926  -5.224   6.498  0.00  0.00      PROA  
ATOM    737  HB2 ALA P  44       4.365  -3.433   6.246  0.00  0.00      PROA  
ATOM    738  HB3 ALA P  44       4.790  -4.587   5.117  0.00  0.00      PROA  
ATOM    739  C   ALA P  44       2.527  -2.824   4.379  0.00  0.00      PROA  
ATOM    740  O   ALA P  44       2.706  -2.648   3.135  0.00  0.00      PROA  
ATOM    741  N   LEU P  45       2.095  -1.818   5.083  0.00  0.00      PROA  
ATOM    742  HN  LEU P  45       2.081  -1.893   6.077  0.00  0.00      PROA  
ATOM    743  CA  LEU P  45       1.625  -0.582   4.487  0.00  0.00      PROA  
ATOM    744  HA  LEU P  45       2.143  -0.388   3.560  0.00  0.00      PROA  
ATOM    745  CB  LEU P  45       0.112  -0.708   4.146  0.00  0.00      PROA  
ATOM    746  HB1 LEU P  45      -0.353  -1.181   5.037  0.00  0.00      PROA  
ATOM    747  HB2 LEU P  45       0.081  -1.378   3.259  0.00  0.00      PROA  
ATOM    748  CG  LEU P  45      -0.753   0.489   3.852  0.00  0.00      PROA  
ATOM    749  HG  LEU P  45      -0.791   1.100   4.779  0.00  0.00      PROA  
ATOM    750  CD1 LEU P  45      -0.182   1.199   2.695  0.00  0.00      PROA  
ATOM    751 HD11 LEU P  45      -0.883   1.982   2.334  0.00  0.00      PROA  
ATOM    752 HD12 LEU P  45       0.086   0.620   1.786  0.00  0.00      PROA  
ATOM    753 HD13 LEU P  45       0.761   1.736   2.931  0.00  0.00      PROA  
ATOM    754  CD2 LEU P  45      -2.151  -0.069   3.546  0.00  0.00      PROA  
ATOM    755 HD21 LEU P  45      -2.196  -0.643   2.596  0.00  0.00      PROA  
ATOM    756 HD22 LEU P  45      -2.838   0.761   3.272  0.00  0.00      PROA  
ATOM    757 HD23 LEU P  45      -2.631  -0.644   4.366  0.00  0.00      PROA  
ATOM    758  C   LEU P  45       1.994   0.542   5.442  0.00  0.00      PROA  
ATOM    759  O   LEU P  45       1.545   0.558   6.589  0.00  0.00      PROA  
ATOM    760  N   ILE P  46       2.676   1.581   4.948  0.00  0.00      PROA  
ATOM    761  HN  ILE P  46       2.805   1.584   3.960  0.00  0.00      PROA  
ATOM    762  CA  ILE P  46       2.986   2.811   5.735  0.00  0.00      PROA  
ATOM    763  HA  ILE P  46       2.494   2.629   6.680  0.00  0.00      PROA  
ATOM    764  CB  ILE P  46       4.451   3.074   5.964  0.00  0.00      PROA  
ATOM    765  HB  ILE P  46       4.911   3.424   5.015  0.00  0.00      PROA  
ATOM    766  CG2 ILE P  46       4.653   4.269   6.923  0.00  0.00      PROA  
ATOM    767 HG21 ILE P  46       4.117   4.197   7.893  0.00  0.00      PROA  
ATOM    768 HG22 ILE P  46       4.451   5.255   6.451  0.00  0.00      PROA  
ATOM    769 HG23 ILE P  46       5.683   4.163   7.323  0.00  0.00      PROA  
ATOM    770  CG1 ILE P  46       5.215   1.770   6.495  0.00  0.00      PROA  
ATOM    771 HG11 ILE P  46       6.297   1.982   6.630  0.00  0.00      PROA  
ATOM    772 HG12 ILE P  46       5.049   0.936   5.780  0.00  0.00      PROA  
ATOM    773  CD  ILE P  46       4.672   1.283   7.922  0.00  0.00      PROA  
ATOM    774  HD1 ILE P  46       3.583   1.127   7.766  0.00  0.00      PROA  
ATOM    775  HD2 ILE P  46       4.846   2.036   8.719  0.00  0.00      PROA  
ATOM    776  HD3 ILE P  46       5.131   0.322   8.240  0.00  0.00      PROA  
ATOM    777  C   ILE P  46       2.325   3.968   5.066  0.00  0.00      PROA  
ATOM    778  O   ILE P  46       2.474   4.124   3.906  0.00  0.00      PROA  
ATOM    779  N   ILE P  47       1.720   4.891   5.801  0.00  0.00      PROA  
ATOM    780  HN  ILE P  47       1.478   4.697   6.748  0.00  0.00      PROA  
ATOM    781  CA  ILE P  47       1.140   6.099   5.236  0.00  0.00      PROA  
ATOM    782  HA  ILE P  47       1.348   6.282   4.192  0.00  0.00      PROA  
ATOM    783  CB  ILE P  47      -0.442   5.950   5.258  0.00  0.00      PROA  
ATOM    784  HB  ILE P  47      -0.724   5.816   6.325  0.00  0.00      PROA  
ATOM    785  CG2 ILE P  47      -1.051   7.330   4.856  0.00  0.00      PROA  
ATOM    786 HG21 ILE P  47      -2.124   7.155   4.626  0.00  0.00      PROA  
ATOM    787 HG22 ILE P  47      -0.530   7.656   3.931  0.00  0.00      PROA  
ATOM    788 HG23 ILE P  47      -0.860   8.040   5.689  0.00  0.00      PROA  
ATOM    789  CG1 ILE P  47      -0.870   4.821   4.392  0.00  0.00      PROA  
ATOM    790 HG11 ILE P  47      -0.236   3.973   4.731  0.00  0.00      PROA  
ATOM    791 HG12 ILE P  47      -0.726   4.932   3.296  0.00  0.00      PROA  
ATOM    792  CD  ILE P  47      -2.248   4.230   4.613  0.00  0.00      PROA  
ATOM    793  HD1 ILE P  47      -3.004   4.985   4.308  0.00  0.00      PROA  
ATOM    794  HD2 ILE P  47      -2.504   4.047   5.679  0.00  0.00      PROA  
ATOM    795  HD3 ILE P  47      -2.401   3.299   4.026  0.00  0.00      PROA  
ATOM    796  C   ILE P  47       1.672   7.331   6.055  0.00  0.00      PROA  
ATOM    797  O   ILE P  47       1.564   7.350   7.322  0.00  0.00      PROA  
ATOM    798  N   PHE P  48       2.222   8.358   5.345  0.00  0.00      PROA  
ATOM    799  HN  PHE P  48       2.486   8.137   4.410  0.00  0.00      PROA  
ATOM    800  CA  PHE P  48       2.512   9.686   5.947  0.00  0.00      PROA  
ATOM    801  HA  PHE P  48       2.574   9.589   7.021  0.00  0.00      PROA  
ATOM    802  CB  PHE P  48       3.808  10.275   5.288  0.00  0.00      PROA  
ATOM    803  HB1 PHE P  48       3.887  11.373   5.433  0.00  0.00      PROA  
ATOM    804  HB2 PHE P  48       3.801  10.084   4.193  0.00  0.00      PROA  
ATOM    805  CG  PHE P  48       5.086   9.785   5.938  0.00  0.00      PROA  
ATOM    806  CD1 PHE P  48       5.639   8.521   5.611  0.00  0.00      PROA  
ATOM    807  HD1 PHE P  48       5.016   7.903   4.982  0.00  0.00      PROA  
ATOM    808  CE1 PHE P  48       6.822   8.156   6.184  0.00  0.00      PROA  
ATOM    809  HE1 PHE P  48       7.192   7.161   5.983  0.00  0.00      PROA  
ATOM    810  CZ  PHE P  48       7.486   8.990   7.101  0.00  0.00      PROA  
ATOM    811  HZ  PHE P  48       8.377   8.679   7.625  0.00  0.00      PROA  
ATOM    812  CD2 PHE P  48       5.860  10.655   6.804  0.00  0.00      PROA  
ATOM    813  HD2 PHE P  48       5.571  11.684   6.962  0.00  0.00      PROA  
ATOM    814  CE2 PHE P  48       7.038  10.256   7.341  0.00  0.00      PROA  
ATOM    815  HE2 PHE P  48       7.562  10.861   8.066  0.00  0.00      PROA  
ATOM    816  C   PHE P  48       1.437  10.724   5.801  0.00  0.00      PROA  
ATOM    817  O   PHE P  48       0.601  10.667   4.888  0.00  0.00      PROA  
ATOM    818  N   ASN P  49       1.384  11.811   6.634  0.00  0.00      PROA  
ATOM    819  HN  ASN P  49       1.998  11.889   7.416  0.00  0.00      PROA  
ATOM    820  CA  ASN P  49       0.496  12.890   6.367  0.00  0.00      PROA  
ATOM    821  HA  ASN P  49       0.536  13.101   5.309  0.00  0.00      PROA  
ATOM    822  CB  ASN P  49      -0.973  12.689   6.828  0.00  0.00      PROA  
ATOM    823  HB1 ASN P  49      -0.926  12.495   7.921  0.00  0.00      PROA  
ATOM    824  HB2 ASN P  49      -1.371  11.793   6.307  0.00  0.00      PROA  
ATOM    825  CG  ASN P  49      -1.916  13.921   6.642  0.00  0.00      PROA  
ATOM    826  OD1 ASN P  49      -1.855  14.908   7.445  0.00  0.00      PROA  
ATOM    827  ND2 ASN P  49      -2.804  13.851   5.602  0.00  0.00      PROA  
ATOM    828 HD21 ASN P  49      -3.234  14.675   5.231  0.00  0.00      PROA  
ATOM    829 HD22 ASN P  49      -2.746  13.071   4.980  0.00  0.00      PROA  
ATOM    830  C   ASN P  49       1.139  14.069   6.909  0.00  0.00      PROA  
ATOM    831  O   ASN P  49       1.992  13.874   7.772  0.00  0.00      PROA  
ATOM    832  N   HSD P  50       0.952  15.296   6.314  0.00  0.00      PROA  
ATOM    833  HN  HSD P  50       0.407  15.260   5.480  0.00  0.00      PROA  
ATOM    834  CA  HSD P  50       1.614  16.523   6.568  0.00  0.00      PROA  
ATOM    835  HA  HSD P  50       2.651  16.404   6.288  0.00  0.00      PROA  
ATOM    836  CB  HSD P  50       1.108  17.679   5.736  0.00  0.00      PROA  
ATOM    837  HB1 HSD P  50       0.174  17.331   5.245  0.00  0.00      PROA  
ATOM    838  HB2 HSD P  50       1.773  18.000   4.906  0.00  0.00      PROA  
ATOM    839  ND1 HSD P  50       1.356  20.069   6.600  0.00  0.00      PROA  
ATOM    840  HD1 HSD P  50       2.283  20.257   6.276  0.00  0.00      PROA  
ATOM    841  CG  HSD P  50       0.659  18.893   6.504  0.00  0.00      PROA  
ATOM    842  CE1 HSD P  50       0.540  20.973   7.187  0.00  0.00      PROA  
ATOM    843  HE1 HSD P  50       0.898  22.002   7.208  0.00  0.00      PROA  
ATOM    844  NE2 HSD P  50      -0.617  20.462   7.517  0.00  0.00      PROA  
ATOM    845  CD2 HSD P  50      -0.597  19.166   7.023  0.00  0.00      PROA  
ATOM    846  HD2 HSD P  50      -1.417  18.476   6.863  0.00  0.00      PROA  
ATOM    847  C   HSD P  50       1.610  16.871   8.058  0.00  0.00      PROA  
ATOM    848  O   HSD P  50       0.639  16.509   8.720  0.00  0.00      PROA  
ATOM    849  N   SER P  51       2.622  17.555   8.571  0.00  0.00      PROA  
ATOM    850  HN  SER P  51       3.369  17.775   7.949  0.00  0.00      PROA  
ATOM    851  CA  SER P  51       2.791  17.882   9.992  0.00  0.00      PROA  
ATOM    852  HA  SER P  51       3.601  18.594  10.051  0.00  0.00      PROA  
ATOM    853  CB  SER P  51       1.668  18.768  10.572  0.00  0.00      PROA  
ATOM    854  HB1 SER P  51       1.752  18.814  11.679  0.00  0.00      PROA  
ATOM    855  HB2 SER P  51       0.654  18.334  10.440  0.00  0.00      PROA  
ATOM    856  OG  SER P  51       1.728  20.181  10.211  0.00  0.00      PROA  
ATOM    857  HG1 SER P  51       1.758  20.315   9.261  0.00  0.00      PROA  
ATOM    858  C   SER P  51       3.279  16.733  10.841  0.00  0.00      PROA  
ATOM    859  O   SER P  51       3.166  16.738  12.055  0.00  0.00      PROA  
ATOM    860  N   ASN P  52       3.830  15.649  10.302  0.00  0.00      PROA  
ATOM    861  HN  ASN P  52       4.032  15.775   9.333  0.00  0.00      PROA  
ATOM    862  CA  ASN P  52       4.552  14.601  10.924  0.00  0.00      PROA  
ATOM    863  HA  ASN P  52       5.041  14.113  10.093  0.00  0.00      PROA  
ATOM    864  CB  ASN P  52       5.627  15.106  11.895  0.00  0.00      PROA  
ATOM    865  HB1 ASN P  52       6.248  14.200  12.066  0.00  0.00      PROA  
ATOM    866  HB2 ASN P  52       5.191  15.549  12.816  0.00  0.00      PROA  
ATOM    867  CG  ASN P  52       6.589  16.110  11.266  0.00  0.00      PROA  
ATOM    868  OD1 ASN P  52       6.655  16.299  10.012  0.00  0.00      PROA  
ATOM    869  ND2 ASN P  52       7.285  16.921  12.106  0.00  0.00      PROA  
ATOM    870 HD21 ASN P  52       7.745  17.720  11.720  0.00  0.00      PROA  
ATOM    871 HD22 ASN P  52       7.215  16.753  13.089  0.00  0.00      PROA  
ATOM    872  C   ASN P  52       3.589  13.512  11.579  0.00  0.00      PROA  
ATOM    873  O   ASN P  52       3.938  12.898  12.631  0.00  0.00      PROA  
ATOM    874  N   LYS P  53       2.433  13.261  10.971  0.00  0.00      PROA  
ATOM    875  HN  LYS P  53       2.184  13.670  10.097  0.00  0.00      PROA  
ATOM    876  CA  LYS P  53       1.517  12.170  11.370  0.00  0.00      PROA  
ATOM    877  HA  LYS P  53       1.807  12.040  12.402  0.00  0.00      PROA  
ATOM    878  CB  LYS P  53      -0.010  12.527  11.247  0.00  0.00      PROA  
ATOM    879  HB1 LYS P  53      -0.451  11.630  11.732  0.00  0.00      PROA  
ATOM    880  HB2 LYS P  53      -0.205  12.562  10.154  0.00  0.00      PROA  
ATOM    881  CG  LYS P  53      -0.331  13.708  12.066  0.00  0.00      PROA  
ATOM    882  HG1 LYS P  53      -0.055  14.672  11.589  0.00  0.00      PROA  
ATOM    883  HG2 LYS P  53       0.091  13.531  13.079  0.00  0.00      PROA  
ATOM    884  CD  LYS P  53      -1.844  13.952  12.402  0.00  0.00      PROA  
ATOM    885  HD1 LYS P  53      -1.879  14.801  13.119  0.00  0.00      PROA  
ATOM    886  HD2 LYS P  53      -2.407  13.104  12.848  0.00  0.00      PROA  
ATOM    887  CE  LYS P  53      -2.745  14.256  11.130  0.00  0.00      PROA  
ATOM    888  HE1 LYS P  53      -3.802  14.098  11.434  0.00  0.00      PROA  
ATOM    889  HE2 LYS P  53      -2.542  13.456  10.386  0.00  0.00      PROA  
ATOM    890  NZ  LYS P  53      -2.361  15.592  10.539  0.00  0.00      PROA  
ATOM    891  HZ1 LYS P  53      -3.115  15.925   9.905  0.00  0.00      PROA  
ATOM    892  HZ2 LYS P  53      -1.475  15.656   9.999  0.00  0.00      PROA  
ATOM    893  HZ3 LYS P  53      -2.308  16.372  11.225  0.00  0.00      PROA  
ATOM    894  C   LYS P  53       1.899  10.884  10.560  0.00  0.00      PROA  
ATOM    895  O   LYS P  53       2.432  10.924   9.433  0.00  0.00      PROA  
ATOM    896  N   LEU P  54       1.615   9.731  11.125  0.00  0.00      PROA  
ATOM    897  HN  LEU P  54       1.418   9.664  12.100  0.00  0.00      PROA  
ATOM    898  CA  LEU P  54       1.919   8.480  10.468  0.00  0.00      PROA  
ATOM    899  HA  LEU P  54       1.912   8.583   9.393  0.00  0.00      PROA  
ATOM    900  CB  LEU P  54       3.353   8.293  10.820  0.00  0.00      PROA  
ATOM    901  HB1 LEU P  54       3.427   8.267  11.929  0.00  0.00      PROA  
ATOM    902  HB2 LEU P  54       3.980   9.144  10.479  0.00  0.00      PROA  
ATOM    903  CG  LEU P  54       4.017   7.014  10.143  0.00  0.00      PROA  
ATOM    904  HG  LEU P  54       3.470   6.765   9.208  0.00  0.00      PROA  
ATOM    905  CD1 LEU P  54       5.465   7.341   9.803  0.00  0.00      PROA  
ATOM    906 HD11 LEU P  54       5.545   8.384   9.427  0.00  0.00      PROA  
ATOM    907 HD12 LEU P  54       6.034   6.663   9.132  0.00  0.00      PROA  
ATOM    908 HD13 LEU P  54       5.977   7.351  10.789  0.00  0.00      PROA  
ATOM    909  CD2 LEU P  54       3.953   5.742  11.018  0.00  0.00      PROA  
ATOM    910 HD21 LEU P  54       4.775   5.760  11.765  0.00  0.00      PROA  
ATOM    911 HD22 LEU P  54       4.015   4.870  10.332  0.00  0.00      PROA  
ATOM    912 HD23 LEU P  54       3.034   5.784  11.642  0.00  0.00      PROA  
ATOM    913  C   LEU P  54       1.033   7.323  10.917  0.00  0.00      PROA  
ATOM    914  O   LEU P  54       0.763   7.203  12.076  0.00  0.00      PROA  
ATOM    915  N   PHE P  55       0.599   6.509   9.963  0.00  0.00      PROA  
ATOM    916  HN  PHE P  55       0.821   6.707   9.012  0.00  0.00      PROA  
ATOM    917  CA  PHE P  55      -0.467   5.535  10.114  0.00  0.00      PROA  
ATOM    918  HA  PHE P  55      -0.609   5.366  11.171  0.00  0.00      PROA  
ATOM    919  CB  PHE P  55      -1.767   5.946   9.455  0.00  0.00      PROA  
ATOM    920  HB1 PHE P  55      -2.504   5.124   9.575  0.00  0.00      PROA  
ATOM    921  HB2 PHE P  55      -1.722   6.095   8.355  0.00  0.00      PROA  
ATOM    922  CG  PHE P  55      -2.192   7.278   9.988  0.00  0.00      PROA  
ATOM    923  CD1 PHE P  55      -3.082   7.394  11.101  0.00  0.00      PROA  
ATOM    924  HD1 PHE P  55      -3.589   6.564  11.571  0.00  0.00      PROA  
ATOM    925  CE1 PHE P  55      -3.368   8.697  11.517  0.00  0.00      PROA  
ATOM    926  HE1 PHE P  55      -4.049   8.889  12.333  0.00  0.00      PROA  
ATOM    927  CZ  PHE P  55      -2.880   9.795  10.837  0.00  0.00      PROA  
ATOM    928  HZ  PHE P  55      -3.192  10.808  11.048  0.00  0.00      PROA  
ATOM    929  CD2 PHE P  55      -1.595   8.361   9.327  0.00  0.00      PROA  
ATOM    930  HD2 PHE P  55      -0.909   8.216   8.505  0.00  0.00      PROA  
ATOM    931  CE2 PHE P  55      -2.004   9.600   9.733  0.00  0.00      PROA  
ATOM    932  HE2 PHE P  55      -1.678  10.485   9.208  0.00  0.00      PROA  
ATOM    933  C   PHE P  55      -0.014   4.274   9.407  0.00  0.00      PROA  
ATOM    934  O   PHE P  55       0.719   4.303   8.414  0.00  0.00      PROA  
ATOM    935  N   GLN P  56      -0.310   3.085  10.059  0.00  0.00      PROA  
ATOM    936  HN  GLN P  56      -0.894   3.008  10.864  0.00  0.00      PROA  
ATOM    937  CA  GLN P  56       0.295   1.815   9.506  0.00  0.00      PROA  
ATOM    938  HA  GLN P  56       0.344   1.960   8.437  0.00  0.00      PROA  
ATOM    939  CB  GLN P  56       1.658   1.390  10.072  0.00  0.00      PROA  
ATOM    940  HB1 GLN P  56       2.348   2.092   9.557  0.00  0.00      PROA  
ATOM    941  HB2 GLN P  56       1.848   0.380   9.651  0.00  0.00      PROA  
ATOM    942  CG  GLN P  56       1.914   1.427  11.596  0.00  0.00      PROA  
ATOM    943  HG1 GLN P  56       1.118   0.855  12.119  0.00  0.00      PROA  
ATOM    944  HG2 GLN P  56       1.951   2.504  11.863  0.00  0.00      PROA  
ATOM    945  CD  GLN P  56       3.226   0.734  12.024  0.00  0.00      PROA  
ATOM    946  OE1 GLN P  56       4.284   1.317  12.120  0.00  0.00      PROA  
ATOM    947  NE2 GLN P  56       3.149  -0.533  12.388  0.00  0.00      PROA  
ATOM    948 HE21 GLN P  56       2.349  -1.007  12.020  0.00  0.00      PROA  
ATOM    949 HE22 GLN P  56       3.849  -0.949  12.968  0.00  0.00      PROA  
ATOM    950  C   GLN P  56      -0.712   0.692   9.619  0.00  0.00      PROA  
ATOM    951  O   GLN P  56      -1.620   0.537  10.453  0.00  0.00      PROA  
ATOM    952  N   TYR P  57      -0.545  -0.275   8.686  0.00  0.00      PROA  
ATOM    953  HN  TYR P  57       0.105  -0.080   7.955  0.00  0.00      PROA  
ATOM    954  CA  TYR P  57      -1.273  -1.564   8.638  0.00  0.00      PROA  
ATOM    955  HA  TYR P  57      -1.558  -1.827   9.646  0.00  0.00      PROA  
ATOM    956  CB  TYR P  57      -2.577  -1.402   7.793  0.00  0.00      PROA  
ATOM    957  HB1 TYR P  57      -2.349  -0.824   6.872  0.00  0.00      PROA  
ATOM    958  HB2 TYR P  57      -3.389  -1.008   8.440  0.00  0.00      PROA  
ATOM    959  CG  TYR P  57      -3.008  -2.749   7.156  0.00  0.00      PROA  
ATOM    960  CD1 TYR P  57      -2.294  -3.339   6.117  0.00  0.00      PROA  
ATOM    961  HD1 TYR P  57      -1.384  -2.838   5.823  0.00  0.00      PROA  
ATOM    962  CE1 TYR P  57      -2.649  -4.656   5.664  0.00  0.00      PROA  
ATOM    963  HE1 TYR P  57      -2.022  -5.087   4.897  0.00  0.00      PROA  
ATOM    964  CZ  TYR P  57      -3.788  -5.266   6.160  0.00  0.00      PROA  
ATOM    965  OH  TYR P  57      -4.090  -6.602   5.690  0.00  0.00      PROA  
ATOM    966  HH  TYR P  57      -4.583  -7.040   6.387  0.00  0.00      PROA  
ATOM    967  CD2 TYR P  57      -4.155  -3.310   7.648  0.00  0.00      PROA  
ATOM    968  HD2 TYR P  57      -4.700  -2.816   8.438  0.00  0.00      PROA  
ATOM    969  CE2 TYR P  57      -4.572  -4.601   7.193  0.00  0.00      PROA  
ATOM    970  HE2 TYR P  57      -5.363  -5.037   7.785  0.00  0.00      PROA  
ATOM    971  C   TYR P  57      -0.235  -2.511   8.202  0.00  0.00      PROA  
ATOM    972  O   TYR P  57       0.590  -2.293   7.322  0.00  0.00      PROA  
ATOM    973  N   ALA P  58      -0.384  -3.704   8.855  0.00  0.00      PROA  
ATOM    974  HN  ALA P  58      -1.154  -3.822   9.478  0.00  0.00      PROA  
ATOM    975  CA  ALA P  58       0.324  -4.873   8.422  0.00  0.00      PROA  
ATOM    976  HA  ALA P  58       0.277  -4.927   7.344  0.00  0.00      PROA  
ATOM    977  CB  ALA P  58       1.796  -4.811   8.876  0.00  0.00      PROA  
ATOM    978  HB1 ALA P  58       2.413  -5.648   8.484  0.00  0.00      PROA  
ATOM    979  HB2 ALA P  58       1.787  -4.877   9.985  0.00  0.00      PROA  
ATOM    980  HB3 ALA P  58       2.200  -3.796   8.675  0.00  0.00      PROA  
ATOM    981  C   ALA P  58      -0.420  -6.061   8.938  0.00  0.00      PROA  
ATOM    982  O   ALA P  58      -0.932  -6.057  10.042  0.00  0.00      PROA  
ATOM    983  N   SER P  59      -0.408  -7.196   8.174  0.00  0.00      PROA  
ATOM    984  HN  SER P  59       0.135  -7.181   7.338  0.00  0.00      PROA  
ATOM    985  CA  SER P  59      -1.125  -8.400   8.628  0.00  0.00      PROA  
ATOM    986  HA  SER P  59      -1.934  -8.132   9.291  0.00  0.00      PROA  
ATOM    987  CB  SER P  59      -1.561  -9.167   7.380  0.00  0.00      PROA  
ATOM    988  HB1 SER P  59      -2.276  -8.518   6.831  0.00  0.00      PROA  
ATOM    989  HB2 SER P  59      -2.048 -10.153   7.542  0.00  0.00      PROA  
ATOM    990  OG  SER P  59      -0.458  -9.393   6.522  0.00  0.00      PROA  
ATOM    991  HG1 SER P  59      -0.119 -10.282   6.654  0.00  0.00      PROA  
ATOM    992  C   SER P  59      -0.203  -9.357   9.441  0.00  0.00      PROA  
ATOM    993  O   SER P  59      -0.528 -10.474   9.927  0.00  0.00      PROA  
ATOM    994  N   THR P  60       1.024  -8.906   9.877  0.00  0.00      PROA  
ATOM    995  HN  THR P  60       1.325  -7.977   9.676  0.00  0.00      PROA  
ATOM    996  CA  THR P  60       2.033  -9.740  10.428  0.00  0.00      PROA  
ATOM    997  HA  THR P  60       1.528 -10.373  11.143  0.00  0.00      PROA  
ATOM    998  CB  THR P  60       2.759 -10.718   9.446  0.00  0.00      PROA  
ATOM    999  HB  THR P  60       2.060 -11.505   9.089  0.00  0.00      PROA  
ATOM   1000  OG1 THR P  60       3.767 -11.374  10.189  0.00  0.00      PROA  
ATOM   1001  HG1 THR P  60       4.188 -11.972   9.566  0.00  0.00      PROA  
ATOM   1002  CG2 THR P  60       3.406  -9.858   8.362  0.00  0.00      PROA  
ATOM   1003 HG21 THR P  60       3.938 -10.494   7.623  0.00  0.00      PROA  
ATOM   1004 HG22 THR P  60       4.101  -9.109   8.799  0.00  0.00      PROA  
ATOM   1005 HG23 THR P  60       2.606  -9.291   7.840  0.00  0.00      PROA  
ATOM   1006  C   THR P  60       2.933  -8.785  11.202  0.00  0.00      PROA  
ATOM   1007  O   THR P  60       2.801  -7.526  11.131  0.00  0.00      PROA  
ATOM   1008  N   ASP P  61       3.930  -9.286  11.868  0.00  0.00      PROA  
ATOM   1009  HN  ASP P  61       4.020 -10.261  11.681  0.00  0.00      PROA  
ATOM   1010  CA  ASP P  61       4.956  -8.560  12.620  0.00  0.00      PROA  
ATOM   1011  HA  ASP P  61       4.467  -7.751  13.143  0.00  0.00      PROA  
ATOM   1012  CB  ASP P  61       5.742  -9.473  13.555  0.00  0.00      PROA  
ATOM   1013  HB1 ASP P  61       6.317  -8.795  14.223  0.00  0.00      PROA  
ATOM   1014  HB2 ASP P  61       6.491 -10.077  13.000  0.00  0.00      PROA  
ATOM   1015  CG  ASP P  61       4.834 -10.362  14.369  0.00  0.00      PROA  
ATOM   1016  OD1 ASP P  61       4.303  -9.851  15.390  0.00  0.00      PROA  
ATOM   1017  OD2 ASP P  61       4.493 -11.470  13.917  0.00  0.00      PROA  
ATOM   1018  C   ASP P  61       5.967  -7.828  11.781  0.00  0.00      PROA  
ATOM   1019  O   ASP P  61       6.571  -8.398  10.888  0.00  0.00      PROA  
ATOM   1020  N   MET P  62       6.317  -6.544  12.124  0.00  0.00      PROA  
ATOM   1021  HN  MET P  62       5.929  -6.085  12.919  0.00  0.00      PROA  
ATOM   1022  CA  MET P  62       7.152  -5.735  11.295  0.00  0.00      PROA  
ATOM   1023  HA  MET P  62       6.634  -5.780  10.348  0.00  0.00      PROA  
ATOM   1024  CB  MET P  62       7.184  -4.299  11.723  0.00  0.00      PROA  
ATOM   1025  HB1 MET P  62       7.974  -3.802  11.120  0.00  0.00      PROA  
ATOM   1026  HB2 MET P  62       7.372  -4.238  12.817  0.00  0.00      PROA  
ATOM   1027  CG  MET P  62       6.037  -3.362  11.422  0.00  0.00      PROA  
ATOM   1028  HG1 MET P  62       6.344  -2.347  11.751  0.00  0.00      PROA  
ATOM   1029  HG2 MET P  62       5.137  -3.699  11.980  0.00  0.00      PROA  
ATOM   1030  SD  MET P  62       5.690  -3.237   9.705  0.00  0.00      PROA  
ATOM   1031  CE  MET P  62       4.146  -2.228   9.852  0.00  0.00      PROA  
ATOM   1032  HE1 MET P  62       3.590  -2.476  10.782  0.00  0.00      PROA  
ATOM   1033  HE2 MET P  62       3.500  -2.286   8.950  0.00  0.00      PROA  
ATOM   1034  HE3 MET P  62       4.501  -1.181   9.961  0.00  0.00      PROA  
ATOM   1035  C   MET P  62       8.564  -6.259  11.130  0.00  0.00      PROA  
ATOM   1036  O   MET P  62       9.146  -6.048  10.110  0.00  0.00      PROA  
ATOM   1037  N   ASP P  63       9.077  -6.930  12.164  0.00  0.00      PROA  
ATOM   1038  HN  ASP P  63       8.574  -7.043  13.017  0.00  0.00      PROA  
ATOM   1039  CA  ASP P  63      10.241  -7.796  12.061  0.00  0.00      PROA  
ATOM   1040  HA  ASP P  63      11.000  -7.034  11.962  0.00  0.00      PROA  
ATOM   1041  CB  ASP P  63      10.327  -8.651  13.415  0.00  0.00      PROA  
ATOM   1042  HB1 ASP P  63      10.812  -9.637  13.257  0.00  0.00      PROA  
ATOM   1043  HB2 ASP P  63       9.313  -8.811  13.841  0.00  0.00      PROA  
ATOM   1044  CG  ASP P  63      11.003  -7.966  14.651  0.00  0.00      PROA  
ATOM   1045  OD1 ASP P  63      11.316  -8.669  15.626  0.00  0.00      PROA  
ATOM   1046  OD2 ASP P  63      10.907  -6.695  14.731  0.00  0.00      PROA  
ATOM   1047  C   ASP P  63      10.231  -8.746  10.817  0.00  0.00      PROA  
ATOM   1048  O   ASP P  63      11.136  -8.669   9.960  0.00  0.00      PROA  
ATOM   1049  N   LYS P  64       9.225  -9.624  10.713  0.00  0.00      PROA  
ATOM   1050  HN  LYS P  64       8.496  -9.574  11.391  0.00  0.00      PROA  
ATOM   1051  CA  LYS P  64       9.073 -10.619   9.689  0.00  0.00      PROA  
ATOM   1052  HA  LYS P  64      10.002 -11.162   9.785  0.00  0.00      PROA  
ATOM   1053  CB  LYS P  64       7.850 -11.510   9.936  0.00  0.00      PROA  
ATOM   1054  HB1 LYS P  64       7.959 -12.237   9.103  0.00  0.00      PROA  
ATOM   1055  HB2 LYS P  64       6.898 -11.013   9.653  0.00  0.00      PROA  
ATOM   1056  CG  LYS P  64       7.921 -12.298  11.308  0.00  0.00      PROA  
ATOM   1057  HG1 LYS P  64       7.836 -11.635  12.196  0.00  0.00      PROA  
ATOM   1058  HG2 LYS P  64       8.944 -12.731  11.332  0.00  0.00      PROA  
ATOM   1059  CD  LYS P  64       6.897 -13.453  11.298  0.00  0.00      PROA  
ATOM   1060  HD1 LYS P  64       7.240 -14.070  10.440  0.00  0.00      PROA  
ATOM   1061  HD2 LYS P  64       5.898 -13.077  10.991  0.00  0.00      PROA  
ATOM   1062  CE  LYS P  64       6.585 -14.265  12.538  0.00  0.00      PROA  
ATOM   1063  HE1 LYS P  64       7.448 -14.907  12.814  0.00  0.00      PROA  
ATOM   1064  HE2 LYS P  64       5.709 -14.858  12.199  0.00  0.00      PROA  
ATOM   1065  NZ  LYS P  64       6.219 -13.418  13.777  0.00  0.00      PROA  
ATOM   1066  HZ1 LYS P  64       7.034 -12.836  14.057  0.00  0.00      PROA  
ATOM   1067  HZ2 LYS P  64       5.926 -14.070  14.533  0.00  0.00      PROA  
ATOM   1068  HZ3 LYS P  64       5.404 -12.779  13.686  0.00  0.00      PROA  
ATOM   1069  C   LYS P  64       9.132 -10.141   8.187  0.00  0.00      PROA  
ATOM   1070  O   LYS P  64       9.919 -10.611   7.333  0.00  0.00      PROA  
ATOM   1071  N   VAL P  65       8.214  -9.203   7.776  0.00  0.00      PROA  
ATOM   1072  HN  VAL P  65       7.560  -8.948   8.485  0.00  0.00      PROA  
ATOM   1073  CA  VAL P  65       8.080  -8.620   6.460  0.00  0.00      PROA  
ATOM   1074  HA  VAL P  65       7.897  -9.438   5.780  0.00  0.00      PROA  
ATOM   1075  CB  VAL P  65       6.841  -7.800   6.449  0.00  0.00      PROA  
ATOM   1076  HB  VAL P  65       6.026  -8.438   6.851  0.00  0.00      PROA  
ATOM   1077  CG1 VAL P  65       6.961  -6.594   7.474  0.00  0.00      PROA  
ATOM   1078 HG11 VAL P  65       7.502  -6.933   8.384  0.00  0.00      PROA  
ATOM   1079 HG12 VAL P  65       5.927  -6.385   7.824  0.00  0.00      PROA  
ATOM   1080 HG13 VAL P  65       7.426  -5.669   7.072  0.00  0.00      PROA  
ATOM   1081  CG2 VAL P  65       6.487  -7.260   5.024  0.00  0.00      PROA  
ATOM   1082 HG21 VAL P  65       5.577  -6.623   5.058  0.00  0.00      PROA  
ATOM   1083 HG22 VAL P  65       6.350  -8.136   4.355  0.00  0.00      PROA  
ATOM   1084 HG23 VAL P  65       7.320  -6.620   4.661  0.00  0.00      PROA  
ATOM   1085  C   VAL P  65       9.325  -7.823   5.960  0.00  0.00      PROA  
ATOM   1086  O   VAL P  65       9.862  -7.874   4.862  0.00  0.00      PROA  
ATOM   1087  N   LEU P  66       9.885  -6.962   6.816  0.00  0.00      PROA  
ATOM   1088  HN  LEU P  66       9.159  -6.706   7.450  0.00  0.00      PROA  
ATOM   1089  CA  LEU P  66      11.126  -6.198   6.744  0.00  0.00      PROA  
ATOM   1090  HA  LEU P  66      11.134  -5.614   5.835  0.00  0.00      PROA  
ATOM   1091  CB  LEU P  66      11.309  -5.057   7.833  0.00  0.00      PROA  
ATOM   1092  HB1 LEU P  66      12.343  -4.667   7.718  0.00  0.00      PROA  
ATOM   1093  HB2 LEU P  66      11.360  -5.505   8.848  0.00  0.00      PROA  
ATOM   1094  CG  LEU P  66      10.270  -3.960   7.853  0.00  0.00      PROA  
ATOM   1095  HG  LEU P  66       9.270  -4.416   8.020  0.00  0.00      PROA  
ATOM   1096  CD1 LEU P  66      10.621  -2.986   9.031  0.00  0.00      PROA  
ATOM   1097 HD11 LEU P  66       9.782  -2.258   9.023  0.00  0.00      PROA  
ATOM   1098 HD12 LEU P  66      11.554  -2.403   8.885  0.00  0.00      PROA  
ATOM   1099 HD13 LEU P  66      10.441  -3.499  10.001  0.00  0.00      PROA  
ATOM   1100  CD2 LEU P  66      10.237  -3.202   6.447  0.00  0.00      PROA  
ATOM   1101 HD21 LEU P  66      11.255  -3.028   6.039  0.00  0.00      PROA  
ATOM   1102 HD22 LEU P  66       9.613  -2.283   6.471  0.00  0.00      PROA  
ATOM   1103 HD23 LEU P  66       9.776  -3.901   5.716  0.00  0.00      PROA  
ATOM   1104  C   LEU P  66      12.416  -7.025   6.735  0.00  0.00      PROA  
ATOM   1105  O   LEU P  66      13.340  -6.641   5.959  0.00  0.00      PROA  
ATOM   1106  N   LEU P  67      12.483  -8.152   7.489  0.00  0.00      PROA  
ATOM   1107  HN  LEU P  67      11.977  -8.270   8.340  0.00  0.00      PROA  
ATOM   1108  CA  LEU P  67      13.599  -9.088   7.370  0.00  0.00      PROA  
ATOM   1109  HA  LEU P  67      14.537  -8.570   7.237  0.00  0.00      PROA  
ATOM   1110  CB  LEU P  67      13.554 -10.192   8.460  0.00  0.00      PROA  
ATOM   1111  HB1 LEU P  67      14.187 -11.065   8.191  0.00  0.00      PROA  
ATOM   1112  HB2 LEU P  67      12.517 -10.570   8.585  0.00  0.00      PROA  
ATOM   1113  CG  LEU P  67      13.978  -9.733   9.889  0.00  0.00      PROA  
ATOM   1114  HG  LEU P  67      13.645  -8.692  10.086  0.00  0.00      PROA  
ATOM   1115  CD1 LEU P  67      13.486 -10.688  10.958  0.00  0.00      PROA  
ATOM   1116 HD11 LEU P  67      12.525 -11.160  10.662  0.00  0.00      PROA  
ATOM   1117 HD12 LEU P  67      13.465 -10.177  11.945  0.00  0.00      PROA  
ATOM   1118 HD13 LEU P  67      14.262 -11.481  11.012  0.00  0.00      PROA  
ATOM   1119  CD2 LEU P  67      15.526  -9.579  10.035  0.00  0.00      PROA  
ATOM   1120 HD21 LEU P  67      15.911  -8.965   9.193  0.00  0.00      PROA  
ATOM   1121 HD22 LEU P  67      16.097 -10.530  10.097  0.00  0.00      PROA  
ATOM   1122 HD23 LEU P  67      15.709  -9.111  11.025  0.00  0.00      PROA  
ATOM   1123  C   LEU P  67      13.453  -9.848   6.004  0.00  0.00      PROA  
ATOM   1124  O   LEU P  67      14.401 -10.189   5.372  0.00  0.00      PROA  
ATOM   1125  N   LYS P  68      12.190 -10.303   5.621  0.00  0.00      PROA  
ATOM   1126  HN  LYS P  68      11.428 -10.099   6.230  0.00  0.00      PROA  
ATOM   1127  CA  LYS P  68      11.971 -11.010   4.373  0.00  0.00      PROA  
ATOM   1128  HA  LYS P  68      12.795 -11.705   4.312  0.00  0.00      PROA  
ATOM   1129  CB  LYS P  68      10.627 -11.817   4.228  0.00  0.00      PROA  
ATOM   1130  HB1 LYS P  68      10.290 -11.951   3.178  0.00  0.00      PROA  
ATOM   1131  HB2 LYS P  68       9.921 -11.194   4.818  0.00  0.00      PROA  
ATOM   1132  CG  LYS P  68      10.696 -13.250   4.777  0.00  0.00      PROA  
ATOM   1133  HG1 LYS P  68      10.986 -13.230   5.849  0.00  0.00      PROA  
ATOM   1134  HG2 LYS P  68      11.456 -13.842   4.224  0.00  0.00      PROA  
ATOM   1135  CD  LYS P  68       9.387 -14.073   4.799  0.00  0.00      PROA  
ATOM   1136  HD1 LYS P  68       9.478 -15.091   5.234  0.00  0.00      PROA  
ATOM   1137  HD2 LYS P  68       9.052 -14.351   3.777  0.00  0.00      PROA  
ATOM   1138  CE  LYS P  68       8.099 -13.306   5.363  0.00  0.00      PROA  
ATOM   1139  HE1 LYS P  68       7.948 -12.438   4.686  0.00  0.00      PROA  
ATOM   1140  HE2 LYS P  68       8.260 -13.018   6.424  0.00  0.00      PROA  
ATOM   1141  NZ  LYS P  68       6.839 -14.146   5.381  0.00  0.00      PROA  
ATOM   1142  HZ1 LYS P  68       6.846 -14.777   6.208  0.00  0.00      PROA  
ATOM   1143  HZ2 LYS P  68       7.007 -14.721   4.531  0.00  0.00      PROA  
ATOM   1144  HZ3 LYS P  68       5.953 -13.602   5.411  0.00  0.00      PROA  
ATOM   1145  C   LYS P  68      12.194 -10.166   3.068  0.00  0.00      PROA  
ATOM   1146  O   LYS P  68      12.709 -10.581   2.047  0.00  0.00      PROA  
ATOM   1147  N   TYR P  69      11.748  -8.890   3.110  0.00  0.00      PROA  
ATOM   1148  HN  TYR P  69      11.216  -8.612   3.906  0.00  0.00      PROA  
ATOM   1149  CA  TYR P  69      11.809  -7.884   2.067  0.00  0.00      PROA  
ATOM   1150  HA  TYR P  69      11.386  -8.273   1.153  0.00  0.00      PROA  
ATOM   1151  CB  TYR P  69      10.874  -6.743   2.514  0.00  0.00      PROA  
ATOM   1152  HB1 TYR P  69      11.097  -6.467   3.567  0.00  0.00      PROA  
ATOM   1153  HB2 TYR P  69       9.817  -7.083   2.483  0.00  0.00      PROA  
ATOM   1154  CG  TYR P  69      11.074  -5.456   1.831  0.00  0.00      PROA  
ATOM   1155  CD1 TYR P  69      11.564  -4.291   2.454  0.00  0.00      PROA  
ATOM   1156  HD1 TYR P  69      11.962  -4.290   3.458  0.00  0.00      PROA  
ATOM   1157  CE1 TYR P  69      11.637  -3.073   1.777  0.00  0.00      PROA  
ATOM   1158  HE1 TYR P  69      11.828  -2.209   2.396  0.00  0.00      PROA  
ATOM   1159  CZ  TYR P  69      11.205  -2.970   0.460  0.00  0.00      PROA  
ATOM   1160  OH  TYR P  69      11.331  -1.728  -0.281  0.00  0.00      PROA  
ATOM   1161  HH  TYR P  69      12.065  -1.194   0.029  0.00  0.00      PROA  
ATOM   1162  CD2 TYR P  69      10.813  -5.351   0.422  0.00  0.00      PROA  
ATOM   1163  HD2 TYR P  69      10.402  -6.194  -0.114  0.00  0.00      PROA  
ATOM   1164  CE2 TYR P  69      10.891  -4.145  -0.256  0.00  0.00      PROA  
ATOM   1165  HE2 TYR P  69      10.637  -4.070  -1.303  0.00  0.00      PROA  
ATOM   1166  C   TYR P  69      13.247  -7.510   1.742  0.00  0.00      PROA  
ATOM   1167  O   TYR P  69      13.604  -7.259   0.610  0.00  0.00      PROA  
ATOM   1168  N   THR P  70      14.152  -7.531   2.740  0.00  0.00      PROA  
ATOM   1169  HN  THR P  70      13.979  -7.852   3.668  0.00  0.00      PROA  
ATOM   1170  CA  THR P  70      15.595  -6.997   2.563  0.00  0.00      PROA  
ATOM   1171  HA  THR P  70      15.516  -6.155   1.891  0.00  0.00      PROA  
ATOM   1172  CB  THR P  70      16.353  -6.638   3.894  0.00  0.00      PROA  
ATOM   1173  HB  THR P  70      17.453  -6.781   3.842  0.00  0.00      PROA  
ATOM   1174  OG1 THR P  70      15.905  -7.406   4.995  0.00  0.00      PROA  
ATOM   1175  HG1 THR P  70      15.139  -6.892   5.259  0.00  0.00      PROA  
ATOM   1176  CG2 THR P  70      15.967  -5.199   4.353  0.00  0.00      PROA  
ATOM   1177 HG21 THR P  70      16.577  -4.736   5.157  0.00  0.00      PROA  
ATOM   1178 HG22 THR P  70      14.914  -5.072   4.684  0.00  0.00      PROA  
ATOM   1179 HG23 THR P  70      16.048  -4.597   3.422  0.00  0.00      PROA  
ATOM   1180  C   THR P  70      16.404  -8.028   1.810  0.00  0.00      PROA  
ATOM   1181  O   THR P  70      17.539  -7.786   1.450  0.00  0.00      PROA  
ATOM   1182  N   GLU P  71      15.826  -9.298   1.594  0.00  0.00      PROA  
ATOM   1183  HN  GLU P  71      14.878  -9.425   1.875  0.00  0.00      PROA  
ATOM   1184  CA  GLU P  71      16.588 -10.362   1.055  0.00  0.00      PROA  
ATOM   1185  HA  GLU P  71      17.605 -10.439   1.409  0.00  0.00      PROA  
ATOM   1186  CB  GLU P  71      16.022 -11.763   1.429  0.00  0.00      PROA  
ATOM   1187  HB1 GLU P  71      16.656 -12.584   1.033  0.00  0.00      PROA  
ATOM   1188  HB2 GLU P  71      14.993 -11.932   1.046  0.00  0.00      PROA  
ATOM   1189  CG  GLU P  71      16.100 -12.067   2.907  0.00  0.00      PROA  
ATOM   1190  HG1 GLU P  71      15.406 -11.489   3.555  0.00  0.00      PROA  
ATOM   1191  HG2 GLU P  71      17.146 -11.940   3.260  0.00  0.00      PROA  
ATOM   1192  CD  GLU P  71      15.673 -13.476   3.253  0.00  0.00      PROA  
ATOM   1193  OE1 GLU P  71      16.557 -14.366   3.121  0.00  0.00      PROA  
ATOM   1194  OE2 GLU P  71      14.502 -13.720   3.624  0.00  0.00      PROA  
ATOM   1195  C   GLU P  71      16.710 -10.428  -0.436  0.00  0.00      PROA  
ATOM   1196  O   GLU P  71      17.675 -10.843  -1.069  0.00  0.00      PROA  
ATOM   1197  N   TYR P  72      15.812  -9.749  -1.039  0.00  0.00      PROA  
ATOM   1198  HN  TYR P  72      15.084  -9.356  -0.484  0.00  0.00      PROA  
ATOM   1199  CA  TYR P  72      15.720  -9.361  -2.470  0.00  0.00      PROA  
ATOM   1200  HA  TYR P  72      16.236 -10.073  -3.098  0.00  0.00      PROA  
ATOM   1201  CB  TYR P  72      14.273  -9.175  -2.850  0.00  0.00      PROA  
ATOM   1202  HB1 TYR P  72      14.278  -8.769  -3.884  0.00  0.00      PROA  
ATOM   1203  HB2 TYR P  72      13.739  -8.542  -2.109  0.00  0.00      PROA  
ATOM   1204  CG  TYR P  72      13.590 -10.618  -2.737  0.00  0.00      PROA  
ATOM   1205  CD1 TYR P  72      13.733 -11.523  -3.764  0.00  0.00      PROA  
ATOM   1206  HD1 TYR P  72      14.077 -11.083  -4.688  0.00  0.00      PROA  
ATOM   1207  CE1 TYR P  72      13.294 -12.830  -3.677  0.00  0.00      PROA  
ATOM   1208  HE1 TYR P  72      13.397 -13.458  -4.549  0.00  0.00      PROA  
ATOM   1209  CZ  TYR P  72      12.754 -13.285  -2.460  0.00  0.00      PROA  
ATOM   1210  OH  TYR P  72      12.235 -14.591  -2.345  0.00  0.00      PROA  
ATOM   1211  HH  TYR P  72      12.021 -14.673  -1.412  0.00  0.00      PROA  
ATOM   1212  CD2 TYR P  72      12.887 -11.008  -1.571  0.00  0.00      PROA  
ATOM   1213  HD2 TYR P  72      12.847 -10.280  -0.775  0.00  0.00      PROA  
ATOM   1214  CE2 TYR P  72      12.532 -12.359  -1.416  0.00  0.00      PROA  
ATOM   1215  HE2 TYR P  72      12.057 -12.585  -0.473  0.00  0.00      PROA  
ATOM   1216  C   TYR P  72      16.278  -7.964  -2.738  0.00  0.00      PROA  
ATOM   1217  O   TYR P  72      15.840  -6.925  -2.212  0.00  0.00      PROA  
ATOM   1218  N   ASN P  73      17.385  -7.881  -3.525  0.00  0.00      PROA  
ATOM   1219  HN  ASN P  73      17.832  -8.725  -3.810  0.00  0.00      PROA  
ATOM   1220  CA  ASN P  73      17.770  -6.719  -4.185  0.00  0.00      PROA  
ATOM   1221  HA  ASN P  73      17.845  -5.995  -3.386  0.00  0.00      PROA  
ATOM   1222  CB  ASN P  73      19.138  -6.787  -4.884  0.00  0.00      PROA  
ATOM   1223  HB1 ASN P  73      19.294  -5.926  -5.569  0.00  0.00      PROA  
ATOM   1224  HB2 ASN P  73      19.321  -7.671  -5.531  0.00  0.00      PROA  
ATOM   1225  CG  ASN P  73      20.222  -6.898  -3.842  0.00  0.00      PROA  
ATOM   1226  OD1 ASN P  73      20.074  -6.564  -2.651  0.00  0.00      PROA  
ATOM   1227  ND2 ASN P  73      21.396  -7.499  -4.157  0.00  0.00      PROA  
ATOM   1228 HD21 ASN P  73      21.456  -7.796  -5.110  0.00  0.00      PROA  
ATOM   1229 HD22 ASN P  73      22.092  -7.558  -3.442  0.00  0.00      PROA  
ATOM   1230  C   ASN P  73      16.777  -6.115  -5.134  0.00  0.00      PROA  
ATOM   1231  O   ASN P  73      16.626  -4.894  -5.168  0.00  0.00      PROA  
ATOM   1232  N   GLU P  74      16.149  -6.939  -5.951  0.00  0.00      PROA  
ATOM   1233  HN  GLU P  74      16.508  -7.853  -6.128  0.00  0.00      PROA  
ATOM   1234  CA  GLU P  74      14.989  -6.511  -6.703  0.00  0.00      PROA  
ATOM   1235  HA  GLU P  74      14.850  -5.452  -6.544  0.00  0.00      PROA  
ATOM   1236  CB  GLU P  74      15.308  -6.626  -8.207  0.00  0.00      PROA  
ATOM   1237  HB1 GLU P  74      14.395  -6.244  -8.711  0.00  0.00      PROA  
ATOM   1238  HB2 GLU P  74      15.474  -7.670  -8.549  0.00  0.00      PROA  
ATOM   1239  CG  GLU P  74      16.504  -5.687  -8.667  0.00  0.00      PROA  
ATOM   1240  HG1 GLU P  74      17.355  -6.179  -8.149  0.00  0.00      PROA  
ATOM   1241  HG2 GLU P  74      16.429  -4.656  -8.260  0.00  0.00      PROA  
ATOM   1242  CD  GLU P  74      16.716  -5.644 -10.164  0.00  0.00      PROA  
ATOM   1243  OE1 GLU P  74      15.925  -4.947 -10.857  0.00  0.00      PROA  
ATOM   1244  OE2 GLU P  74      17.714  -6.198 -10.599  0.00  0.00      PROA  
ATOM   1245  C   GLU P  74      13.722  -7.403  -6.360  0.00  0.00      PROA  
ATOM   1246  O   GLU P  74      13.681  -8.593  -6.527  0.00  0.00      PROA  
ATOM   1247  N   PRO P  75      12.591  -6.812  -5.940  0.00  0.00      PROA  
ATOM   1248  CD  PRO P  75      12.525  -5.402  -5.845  0.00  0.00      PROA  
ATOM   1249  HD1 PRO P  75      12.604  -4.796  -6.773  0.00  0.00      PROA  
ATOM   1250  HD2 PRO P  75      13.226  -4.940  -5.117  0.00  0.00      PROA  
ATOM   1251  CA  PRO P  75      11.217  -7.416  -6.091  0.00  0.00      PROA  
ATOM   1252  HA  PRO P  75      11.130  -8.182  -5.334  0.00  0.00      PROA  
ATOM   1253  CB  PRO P  75      10.287  -6.218  -5.918  0.00  0.00      PROA  
ATOM   1254  HB1 PRO P  75       9.370  -6.475  -5.347  0.00  0.00      PROA  
ATOM   1255  HB2 PRO P  75      10.000  -5.765  -6.891  0.00  0.00      PROA  
ATOM   1256  CG  PRO P  75      11.154  -5.160  -5.244  0.00  0.00      PROA  
ATOM   1257  HG1 PRO P  75      10.798  -4.111  -5.329  0.00  0.00      PROA  
ATOM   1258  HG2 PRO P  75      11.209  -5.394  -4.159  0.00  0.00      PROA  
ATOM   1259  C   PRO P  75      10.939  -8.015  -7.472  0.00  0.00      PROA  
ATOM   1260  O   PRO P  75      11.532  -7.582  -8.440  0.00  0.00      PROA  
ATOM   1261  N   HSD P  76       9.966  -8.965  -7.548  0.00  0.00      PROA  
ATOM   1262  HN  HSD P  76       9.422  -9.160  -6.736  0.00  0.00      PROA  
ATOM   1263  CA  HSD P  76       9.400  -9.439  -8.808  0.00  0.00      PROA  
ATOM   1264  HA  HSD P  76      10.246  -9.558  -9.469  0.00  0.00      PROA  
ATOM   1265  CB  HSD P  76       8.599 -10.701  -8.617  0.00  0.00      PROA  
ATOM   1266  HB1 HSD P  76       7.862 -10.699  -7.785  0.00  0.00      PROA  
ATOM   1267  HB2 HSD P  76       9.337 -11.464  -8.290  0.00  0.00      PROA  
ATOM   1268  ND1 HSD P  76       8.467 -11.508 -11.117  0.00  0.00      PROA  
ATOM   1269  HD1 HSD P  76       9.444 -11.617 -11.300  0.00  0.00      PROA  
ATOM   1270  CG  HSD P  76       7.879 -11.114  -9.879  0.00  0.00      PROA  
ATOM   1271  CE1 HSD P  76       7.511 -11.943 -11.904  0.00  0.00      PROA  
ATOM   1272  HE1 HSD P  76       7.638 -12.192 -12.958  0.00  0.00      PROA  
ATOM   1273  NE2 HSD P  76       6.350 -11.865 -11.332  0.00  0.00      PROA  
ATOM   1274  CD2 HSD P  76       6.605 -11.450 -10.003  0.00  0.00      PROA  
ATOM   1275  HD2 HSD P  76       5.806 -11.553  -9.279  0.00  0.00      PROA  
ATOM   1276  C   HSD P  76       8.525  -8.387  -9.559  0.00  0.00      PROA  
ATOM   1277  O   HSD P  76       8.449  -8.317 -10.798  0.00  0.00      PROA  
ATOM   1278  N   GLU P  77       7.896  -7.517  -8.787  0.00  0.00      PROA  
ATOM   1279  HN  GLU P  77       7.878  -7.634  -7.798  0.00  0.00      PROA  
ATOM   1280  CA  GLU P  77       7.285  -6.294  -9.355  0.00  0.00      PROA  
ATOM   1281  HA  GLU P  77       7.706  -6.047 -10.319  0.00  0.00      PROA  
ATOM   1282  CB  GLU P  77       5.748  -6.591  -9.491  0.00  0.00      PROA  
ATOM   1283  HB1 GLU P  77       5.288  -6.830  -8.508  0.00  0.00      PROA  
ATOM   1284  HB2 GLU P  77       5.550  -7.475 -10.135  0.00  0.00      PROA  
ATOM   1285  CG  GLU P  77       5.034  -5.332 -10.122  0.00  0.00      PROA  
ATOM   1286  HG1 GLU P  77       5.657  -5.081 -11.007  0.00  0.00      PROA  
ATOM   1287  HG2 GLU P  77       4.990  -4.545  -9.339  0.00  0.00      PROA  
ATOM   1288  CD  GLU P  77       3.618  -5.419 -10.794  0.00  0.00      PROA  
ATOM   1289  OE1 GLU P  77       3.506  -5.341 -12.044  0.00  0.00      PROA  
ATOM   1290  OE2 GLU P  77       2.619  -5.603 -10.059  0.00  0.00      PROA  
ATOM   1291  C   GLU P  77       7.544  -5.008  -8.473  0.00  0.00      PROA  
ATOM   1292  O   GLU P  77       7.422  -5.020  -7.253  0.00  0.00      PROA  
ATOM   1293  N   SER P  78       7.890  -3.930  -9.120  0.00  0.00      PROA  
ATOM   1294  HN  SER P  78       8.097  -4.063 -10.086  0.00  0.00      PROA  
ATOM   1295  CA  SER P  78       8.111  -2.624  -8.559  0.00  0.00      PROA  
ATOM   1296  HA  SER P  78       7.713  -2.627  -7.555  0.00  0.00      PROA  
ATOM   1297  CB  SER P  78       9.579  -2.223  -8.363  0.00  0.00      PROA  
ATOM   1298  HB1 SER P  78      10.213  -2.254  -9.274  0.00  0.00      PROA  
ATOM   1299  HB2 SER P  78      10.138  -2.808  -7.601  0.00  0.00      PROA  
ATOM   1300  OG  SER P  78       9.655  -0.895  -7.873  0.00  0.00      PROA  
ATOM   1301  HG1 SER P  78       9.272  -0.907  -6.993  0.00  0.00      PROA  
ATOM   1302  C   SER P  78       7.401  -1.523  -9.398  0.00  0.00      PROA  
ATOM   1303  O   SER P  78       7.828  -1.326 -10.587  0.00  0.00      PROA  
ATOM   1304  N   ARG P  79       6.345  -0.867  -8.829  0.00  0.00      PROA  
ATOM   1305  HN  ARG P  79       6.161  -1.086  -7.874  0.00  0.00      PROA  
ATOM   1306  CA  ARG P  79       5.591   0.143  -9.632  0.00  0.00      PROA  
ATOM   1307  HA  ARG P  79       6.013   0.231 -10.622  0.00  0.00      PROA  
ATOM   1308  CB  ARG P  79       4.207  -0.410  -9.941  0.00  0.00      PROA  
ATOM   1309  HB1 ARG P  79       3.592   0.290 -10.547  0.00  0.00      PROA  
ATOM   1310  HB2 ARG P  79       3.675  -0.546  -8.975  0.00  0.00      PROA  
ATOM   1311  CG  ARG P  79       4.253  -1.758 -10.761  0.00  0.00      PROA  
ATOM   1312  HG1 ARG P  79       3.278  -2.290 -10.725  0.00  0.00      PROA  
ATOM   1313  HG2 ARG P  79       5.004  -2.400 -10.254  0.00  0.00      PROA  
ATOM   1314  CD  ARG P  79       4.705  -1.701 -12.201  0.00  0.00      PROA  
ATOM   1315  HD1 ARG P  79       5.597  -1.042 -12.258  0.00  0.00      PROA  
ATOM   1316  HD2 ARG P  79       3.870  -1.193 -12.729  0.00  0.00      PROA  
ATOM   1317  NE  ARG P  79       4.995  -3.114 -12.689  0.00  0.00      PROA  
ATOM   1318  HE  ARG P  79       4.522  -3.892 -12.275  0.00  0.00      PROA  
ATOM   1319  CZ  ARG P  79       5.284  -3.417 -13.939  0.00  0.00      PROA  
ATOM   1320  NH1 ARG P  79       5.896  -2.591 -14.791  0.00  0.00      PROA  
ATOM   1321 HH11 ARG P  79       5.740  -2.945 -15.713  0.00  0.00      PROA  
ATOM   1322 HH12 ARG P  79       6.134  -1.654 -14.535  0.00  0.00      PROA  
ATOM   1323  NH2 ARG P  79       4.833  -4.572 -14.385  0.00  0.00      PROA  
ATOM   1324 HH21 ARG P  79       4.198  -5.070 -13.794  0.00  0.00      PROA  
ATOM   1325 HH22 ARG P  79       4.916  -4.766 -15.363  0.00  0.00      PROA  
ATOM   1326  C   ARG P  79       5.618   1.526  -9.015  0.00  0.00      PROA  
ATOM   1327  O   ARG P  79       5.736   1.721  -7.792  0.00  0.00      PROA  
ATOM   1328  N   THR P  80       5.532   2.609  -9.863  0.00  0.00      PROA  
ATOM   1329  HN  THR P  80       5.589   2.308 -10.812  0.00  0.00      PROA  
ATOM   1330  CA  THR P  80       5.503   4.010  -9.482  0.00  0.00      PROA  
ATOM   1331  HA  THR P  80       5.357   4.027  -8.412  0.00  0.00      PROA  
ATOM   1332  CB  THR P  80       6.867   4.664  -9.978  0.00  0.00      PROA  
ATOM   1333  HB  THR P  80       7.655   3.932  -9.698  0.00  0.00      PROA  
ATOM   1334  OG1 THR P  80       7.191   5.802  -9.199  0.00  0.00      PROA  
ATOM   1335  HG1 THR P  80       7.720   5.500  -8.456  0.00  0.00      PROA  
ATOM   1336  CG2 THR P  80       6.919   5.053 -11.455  0.00  0.00      PROA  
ATOM   1337 HG21 THR P  80       6.991   4.166 -12.120  0.00  0.00      PROA  
ATOM   1338 HG22 THR P  80       7.764   5.752 -11.635  0.00  0.00      PROA  
ATOM   1339 HG23 THR P  80       5.949   5.516 -11.736  0.00  0.00      PROA  
ATOM   1340  C   THR P  80       4.273   4.776 -10.042  0.00  0.00      PROA  
ATOM   1341  O   THR P  80       3.487   4.231 -10.769  0.00  0.00      PROA  
ATOM   1342  N   ASN P  81       4.061   6.047  -9.593  0.00  0.00      PROA  
ATOM   1343  HN  ASN P  81       4.752   6.502  -9.036  0.00  0.00      PROA  
ATOM   1344  CA  ASN P  81       2.993   6.931 -10.050  0.00  0.00      PROA  
ATOM   1345  HA  ASN P  81       2.078   6.597  -9.583  0.00  0.00      PROA  
ATOM   1346  CB  ASN P  81       3.213   8.398  -9.491  0.00  0.00      PROA  
ATOM   1347  HB1 ASN P  81       2.459   9.108  -9.892  0.00  0.00      PROA  
ATOM   1348  HB2 ASN P  81       4.216   8.646  -9.901  0.00  0.00      PROA  
ATOM   1349  CG  ASN P  81       3.095   8.632  -7.958  0.00  0.00      PROA  
ATOM   1350  OD1 ASN P  81       2.644   7.822  -7.120  0.00  0.00      PROA  
ATOM   1351  ND2 ASN P  81       3.606   9.809  -7.555  0.00  0.00      PROA  
ATOM   1352 HD21 ASN P  81       4.062  10.356  -8.257  0.00  0.00      PROA  
ATOM   1353 HD22 ASN P  81       3.755   9.972  -6.579  0.00  0.00      PROA  
ATOM   1354  C   ASN P  81       2.615   6.965 -11.589  0.00  0.00      PROA  
ATOM   1355  O   ASN P  81       1.532   6.540 -12.000  0.00  0.00      PROA  
ATOM   1356  N   ALA P  82       3.644   7.267 -12.340  0.00  0.00      PROA  
ATOM   1357  HN  ALA P  82       4.535   7.436 -11.926  0.00  0.00      PROA  
ATOM   1358  CA  ALA P  82       3.609   7.120 -13.794  0.00  0.00      PROA  
ATOM   1359  HA  ALA P  82       2.915   7.831 -14.217  0.00  0.00      PROA  
ATOM   1360  CB  ALA P  82       5.033   7.480 -14.255  0.00  0.00      PROA  
ATOM   1361  HB1 ALA P  82       5.398   8.431 -13.812  0.00  0.00      PROA  
ATOM   1362  HB2 ALA P  82       5.155   7.593 -15.354  0.00  0.00      PROA  
ATOM   1363  HB3 ALA P  82       5.775   6.684 -14.031  0.00  0.00      PROA  
ATOM   1364  C   ALA P  82       3.184   5.758 -14.321  0.00  0.00      PROA  
ATOM   1365  O   ALA P  82       2.665   5.704 -15.425  0.00  0.00      PROA  
ATOM   1366  N   ASP P  83       3.327   4.616 -13.600  0.00  0.00      PROA  
ATOM   1367  HN  ASP P  83       3.645   4.646 -12.656  0.00  0.00      PROA  
ATOM   1368  CA  ASP P  83       2.992   3.264 -14.104  0.00  0.00      PROA  
ATOM   1369  HA  ASP P  83       3.232   3.209 -15.156  0.00  0.00      PROA  
ATOM   1370  CB  ASP P  83       3.862   2.152 -13.366  0.00  0.00      PROA  
ATOM   1371  HB1 ASP P  83       3.637   1.170 -13.835  0.00  0.00      PROA  
ATOM   1372  HB2 ASP P  83       3.532   2.094 -12.307  0.00  0.00      PROA  
ATOM   1373  CG  ASP P  83       5.349   2.396 -13.472  0.00  0.00      PROA  
ATOM   1374  OD1 ASP P  83       6.090   1.837 -12.631  0.00  0.00      PROA  
ATOM   1375  OD2 ASP P  83       5.780   3.022 -14.477  0.00  0.00      PROA  
ATOM   1376  C   ASP P  83       1.539   3.007 -13.835  0.00  0.00      PROA  
ATOM   1377  O   ASP P  83       0.813   2.413 -14.651  0.00  0.00      PROA  
ATOM   1378  N   ILE P  84       1.020   3.459 -12.682  0.00  0.00      PROA  
ATOM   1379  HN  ILE P  84       1.646   3.972 -12.100  0.00  0.00      PROA  
ATOM   1380  CA  ILE P  84      -0.385   3.417 -12.327  0.00  0.00      PROA  
ATOM   1381  HA  ILE P  84      -0.821   2.446 -12.513  0.00  0.00      PROA  
ATOM   1382  CB  ILE P  84      -0.764   3.757 -10.879  0.00  0.00      PROA  
ATOM   1383  HB  ILE P  84      -0.366   4.767 -10.644  0.00  0.00      PROA  
ATOM   1384  CG2 ILE P  84      -2.279   3.746 -10.571  0.00  0.00      PROA  
ATOM   1385 HG21 ILE P  84      -2.731   2.750 -10.765  0.00  0.00      PROA  
ATOM   1386 HG22 ILE P  84      -2.860   4.493 -11.152  0.00  0.00      PROA  
ATOM   1387 HG23 ILE P  84      -2.323   4.048  -9.502  0.00  0.00      PROA  
ATOM   1388  CG1 ILE P  84       0.076   2.876  -9.918  0.00  0.00      PROA  
ATOM   1389 HG11 ILE P  84      -0.313   3.071  -8.896  0.00  0.00      PROA  
ATOM   1390 HG12 ILE P  84       1.141   3.191  -9.937  0.00  0.00      PROA  
ATOM   1391  CD  ILE P  84      -0.006   1.352 -10.149  0.00  0.00      PROA  
ATOM   1392  HD1 ILE P  84      -1.029   1.019  -9.873  0.00  0.00      PROA  
ATOM   1393  HD2 ILE P  84       0.748   0.842  -9.513  0.00  0.00      PROA  
ATOM   1394  HD3 ILE P  84       0.227   1.133 -11.213  0.00  0.00      PROA  
ATOM   1395  C   ILE P  84      -1.255   4.212 -13.317  0.00  0.00      PROA  
ATOM   1396  O   ILE P  84      -2.135   3.658 -14.015  0.00  0.00      PROA  
ATOM   1397  N   ILE P  85      -0.938   5.536 -13.529  0.00  0.00      PROA  
ATOM   1398  HN  ILE P  85      -0.140   5.903 -13.057  0.00  0.00      PROA  
ATOM   1399  CA  ILE P  85      -1.554   6.370 -14.487  0.00  0.00      PROA  
ATOM   1400  HA  ILE P  85      -2.610   6.251 -14.296  0.00  0.00      PROA  
ATOM   1401  CB  ILE P  85      -1.296   7.899 -14.215  0.00  0.00      PROA  
ATOM   1402  HB  ILE P  85      -1.301   8.123 -13.127  0.00  0.00      PROA  
ATOM   1403  CG2 ILE P  85       0.211   8.265 -14.592  0.00  0.00      PROA  
ATOM   1404 HG21 ILE P  85       0.322   8.338 -15.695  0.00  0.00      PROA  
ATOM   1405 HG22 ILE P  85       0.815   7.357 -14.376  0.00  0.00      PROA  
ATOM   1406 HG23 ILE P  85       0.589   9.115 -13.985  0.00  0.00      PROA  
ATOM   1407  CG1 ILE P  85      -2.329   8.918 -14.814  0.00  0.00      PROA  
ATOM   1408 HG11 ILE P  85      -2.164   8.716 -15.894  0.00  0.00      PROA  
ATOM   1409 HG12 ILE P  85      -2.107   9.997 -14.668  0.00  0.00      PROA  
ATOM   1410  CD  ILE P  85      -3.745   8.628 -14.427  0.00  0.00      PROA  
ATOM   1411  HD1 ILE P  85      -4.360   9.428 -14.893  0.00  0.00      PROA  
ATOM   1412  HD2 ILE P  85      -3.813   8.832 -13.337  0.00  0.00      PROA  
ATOM   1413  HD3 ILE P  85      -4.032   7.570 -14.602  0.00  0.00      PROA  
ATOM   1414  C   ILE P  85      -1.367   5.951 -15.922  0.00  0.00      PROA  
ATOM   1415  O   ILE P  85      -2.257   6.022 -16.743  0.00  0.00      PROA  
ATOM   1416  N   GLU P  86      -0.201   5.338 -16.279  0.00  0.00      PROA  
ATOM   1417  HN  GLU P  86       0.526   5.203 -15.610  0.00  0.00      PROA  
ATOM   1418  CA  GLU P  86       0.054   4.704 -17.618  0.00  0.00      PROA  
ATOM   1419  HA  GLU P  86      -0.159   5.393 -18.421  0.00  0.00      PROA  
ATOM   1420  CB  GLU P  86       1.469   4.119 -17.818  0.00  0.00      PROA  
ATOM   1421  HB1 GLU P  86       1.632   3.332 -17.050  0.00  0.00      PROA  
ATOM   1422  HB2 GLU P  86       2.155   4.969 -17.616  0.00  0.00      PROA  
ATOM   1423  CG  GLU P  86       1.863   3.595 -19.196  0.00  0.00      PROA  
ATOM   1424  HG1 GLU P  86       1.192   2.766 -19.507  0.00  0.00      PROA  
ATOM   1425  HG2 GLU P  86       2.951   3.372 -19.189  0.00  0.00      PROA  
ATOM   1426  CD  GLU P  86       1.674   4.689 -20.237  0.00  0.00      PROA  
ATOM   1427  OE1 GLU P  86       1.270   4.262 -21.365  0.00  0.00      PROA  
ATOM   1428  OE2 GLU P  86       1.982   5.872 -20.034  0.00  0.00      PROA  
ATOM   1429  C   GLU P  86      -0.885   3.530 -17.866  0.00  0.00      PROA  
ATOM   1430  O   GLU P  86      -1.561   3.559 -18.903  0.00  0.00      PROA  
ATOM   1431  N   THR P  87      -1.021   2.579 -16.895  0.00  0.00      PROA  
ATOM   1432  HN  THR P  87      -0.563   2.879 -16.062  0.00  0.00      PROA  
ATOM   1433  CA  THR P  87      -1.792   1.361 -16.903  0.00  0.00      PROA  
ATOM   1434  HA  THR P  87      -1.514   0.931 -17.853  0.00  0.00      PROA  
ATOM   1435  CB  THR P  87      -1.603   0.401 -15.640  0.00  0.00      PROA  
ATOM   1436  HB  THR P  87      -1.816   1.017 -14.741  0.00  0.00      PROA  
ATOM   1437  OG1 THR P  87      -0.237   0.008 -15.480  0.00  0.00      PROA  
ATOM   1438  HG1 THR P  87       0.139   0.811 -15.112  0.00  0.00      PROA  
ATOM   1439  CG2 THR P  87      -2.402  -0.889 -15.653  0.00  0.00      PROA  
ATOM   1440 HG21 THR P  87      -2.102  -1.618 -16.435  0.00  0.00      PROA  
ATOM   1441 HG22 THR P  87      -3.497  -0.706 -15.632  0.00  0.00      PROA  
ATOM   1442 HG23 THR P  87      -2.148  -1.373 -14.685  0.00  0.00      PROA  
ATOM   1443  C   THR P  87      -3.257   1.681 -17.010  0.00  0.00      PROA  
ATOM   1444  O   THR P  87      -4.012   0.935 -17.695  0.00  0.00      PROA  
ATOM   1445  N   LEU P  88      -3.671   2.774 -16.283  0.00  0.00      PROA  
ATOM   1446  HN  LEU P  88      -3.043   3.296 -15.711  0.00  0.00      PROA  
ATOM   1447  CA  LEU P  88      -4.990   3.366 -16.407  0.00  0.00      PROA  
ATOM   1448  HA  LEU P  88      -5.722   2.588 -16.249  0.00  0.00      PROA  
ATOM   1449  CB  LEU P  88      -5.256   4.508 -15.380  0.00  0.00      PROA  
ATOM   1450  HB1 LEU P  88      -4.673   5.358 -15.794  0.00  0.00      PROA  
ATOM   1451  HB2 LEU P  88      -4.751   4.208 -14.438  0.00  0.00      PROA  
ATOM   1452  CG  LEU P  88      -6.743   4.913 -15.181  0.00  0.00      PROA  
ATOM   1453  HG  LEU P  88      -7.030   5.308 -16.179  0.00  0.00      PROA  
ATOM   1454  CD1 LEU P  88      -7.678   3.644 -15.041  0.00  0.00      PROA  
ATOM   1455 HD11 LEU P  88      -8.756   3.899 -14.959  0.00  0.00      PROA  
ATOM   1456 HD12 LEU P  88      -7.471   3.131 -14.077  0.00  0.00      PROA  
ATOM   1457 HD13 LEU P  88      -7.709   2.859 -15.827  0.00  0.00      PROA  
ATOM   1458  CD2 LEU P  88      -7.086   5.967 -14.111  0.00  0.00      PROA  
ATOM   1459 HD21 LEU P  88      -6.597   6.956 -14.241  0.00  0.00      PROA  
ATOM   1460 HD22 LEU P  88      -6.725   5.462 -13.190  0.00  0.00      PROA  
ATOM   1461 HD23 LEU P  88      -8.187   6.044 -13.985  0.00  0.00      PROA  
ATOM   1462  C   LEU P  88      -5.419   3.794 -17.893  0.00  0.00      PROA  
ATOM   1463  O   LEU P  88      -6.448   3.408 -18.439  0.00  0.00      PROA  
ATOM   1464  N   ARG P  89      -4.559   4.665 -18.558  0.00  0.00      PROA  
ATOM   1465  HN  ARG P  89      -3.662   4.792 -18.144  0.00  0.00      PROA  
ATOM   1466  CA  ARG P  89      -4.711   5.285 -19.791  0.00  0.00      PROA  
ATOM   1467  HA  ARG P  89      -5.781   5.420 -19.864  0.00  0.00      PROA  
ATOM   1468  CB  ARG P  89      -3.929   6.576 -19.816  0.00  0.00      PROA  
ATOM   1469  HB1 ARG P  89      -4.044   7.064 -20.807  0.00  0.00      PROA  
ATOM   1470  HB2 ARG P  89      -2.823   6.658 -19.763  0.00  0.00      PROA  
ATOM   1471  CG  ARG P  89      -4.393   7.678 -18.797  0.00  0.00      PROA  
ATOM   1472  HG1 ARG P  89      -3.655   8.487 -18.608  0.00  0.00      PROA  
ATOM   1473  HG2 ARG P  89      -4.429   7.140 -17.825  0.00  0.00      PROA  
ATOM   1474  CD  ARG P  89      -5.775   8.321 -19.182  0.00  0.00      PROA  
ATOM   1475  HD1 ARG P  89      -6.569   7.551 -19.291  0.00  0.00      PROA  
ATOM   1476  HD2 ARG P  89      -5.774   8.896 -20.133  0.00  0.00      PROA  
ATOM   1477  NE  ARG P  89      -6.187   9.230 -18.090  0.00  0.00      PROA  
ATOM   1478  HE  ARG P  89      -5.643  10.060 -17.961  0.00  0.00      PROA  
ATOM   1479  CZ  ARG P  89      -6.916   8.877 -17.059  0.00  0.00      PROA  
ATOM   1480  NH1 ARG P  89      -7.684   7.822 -17.058  0.00  0.00      PROA  
ATOM   1481 HH11 ARG P  89      -7.854   7.326 -17.910  0.00  0.00      PROA  
ATOM   1482 HH12 ARG P  89      -8.342   7.834 -16.306  0.00  0.00      PROA  
ATOM   1483  NH2 ARG P  89      -7.025   9.642 -16.004  0.00  0.00      PROA  
ATOM   1484 HH21 ARG P  89      -6.544  10.519 -16.034  0.00  0.00      PROA  
ATOM   1485 HH22 ARG P  89      -7.733   9.470 -15.319  0.00  0.00      PROA  
ATOM   1486  C   ARG P  89      -4.322   4.505 -21.021  0.00  0.00      PROA  
ATOM   1487  O   ARG P  89      -4.565   4.963 -22.118  0.00  0.00      PROA  
ATOM   1488  N   LYS P  90      -3.900   3.286 -20.952  0.00  0.00      PROA  
ATOM   1489  HN  LYS P  90      -3.483   2.874 -20.145  0.00  0.00      PROA  
ATOM   1490  CA  LYS P  90      -3.798   2.383 -22.168  0.00  0.00      PROA  
ATOM   1491  HA  LYS P  90      -3.074   2.829 -22.833  0.00  0.00      PROA  
ATOM   1492  CB  LYS P  90      -3.232   0.978 -21.781  0.00  0.00      PROA  
ATOM   1493  HB1 LYS P  90      -3.044   0.363 -22.687  0.00  0.00      PROA  
ATOM   1494  HB2 LYS P  90      -4.048   0.512 -21.189  0.00  0.00      PROA  
ATOM   1495  CG  LYS P  90      -1.848   0.965 -21.061  0.00  0.00      PROA  
ATOM   1496  HG1 LYS P  90      -1.636  -0.082 -20.754  0.00  0.00      PROA  
ATOM   1497  HG2 LYS P  90      -1.993   1.564 -20.137  0.00  0.00      PROA  
ATOM   1498  CD  LYS P  90      -0.682   1.526 -21.906  0.00  0.00      PROA  
ATOM   1499  HD1 LYS P  90      -0.573   2.563 -21.523  0.00  0.00      PROA  
ATOM   1500  HD2 LYS P  90      -0.955   1.534 -22.983  0.00  0.00      PROA  
ATOM   1501  CE  LYS P  90       0.667   0.828 -21.695  0.00  0.00      PROA  
ATOM   1502  HE1 LYS P  90       0.629  -0.013 -22.420  0.00  0.00      PROA  
ATOM   1503  HE2 LYS P  90       0.819   0.574 -20.624  0.00  0.00      PROA  
ATOM   1504  NZ  LYS P  90       1.747   1.678 -22.223  0.00  0.00      PROA  
ATOM   1505  HZ1 LYS P  90       2.621   1.118 -22.158  0.00  0.00      PROA  
ATOM   1506  HZ2 LYS P  90       2.060   2.552 -21.755  0.00  0.00      PROA  
ATOM   1507  HZ3 LYS P  90       1.645   1.859 -23.242  0.00  0.00      PROA  
ATOM   1508  C   LYS P  90      -5.119   2.210 -22.982  0.00  0.00      PROA  
ATOM   1509  O   LYS P  90      -6.223   2.273 -22.543  0.00  0.00      PROA  
ATOM   1510  N   LYS P  91      -4.912   1.896 -24.291  0.00  0.00      PROA  
ATOM   1511  HN  LYS P  91      -3.999   1.816 -24.684  0.00  0.00      PROA  
ATOM   1512  CA  LYS P  91      -6.003   1.887 -25.262  0.00  0.00      PROA  
ATOM   1513  HA  LYS P  91      -6.775   2.480 -24.793  0.00  0.00      PROA  
ATOM   1514  CB  LYS P  91      -5.650   2.564 -26.601  0.00  0.00      PROA  
ATOM   1515  HB1 LYS P  91      -6.589   2.568 -27.195  0.00  0.00      PROA  
ATOM   1516  HB2 LYS P  91      -4.930   1.890 -27.113  0.00  0.00      PROA  
ATOM   1517  CG  LYS P  91      -5.171   4.010 -26.482  0.00  0.00      PROA  
ATOM   1518  HG1 LYS P  91      -4.898   4.298 -27.519  0.00  0.00      PROA  
ATOM   1519  HG2 LYS P  91      -4.239   4.128 -25.888  0.00  0.00      PROA  
ATOM   1520  CD  LYS P  91      -6.293   4.935 -25.965  0.00  0.00      PROA  
ATOM   1521  HD1 LYS P  91      -5.806   5.933 -25.921  0.00  0.00      PROA  
ATOM   1522  HD2 LYS P  91      -6.582   4.748 -24.909  0.00  0.00      PROA  
ATOM   1523  CE  LYS P  91      -7.515   5.019 -26.850  0.00  0.00      PROA  
ATOM   1524  HE1 LYS P  91      -8.020   4.031 -26.908  0.00  0.00      PROA  
ATOM   1525  HE2 LYS P  91      -7.255   5.456 -27.838  0.00  0.00      PROA  
ATOM   1526  NZ  LYS P  91      -8.595   5.908 -26.305  0.00  0.00      PROA  
ATOM   1527  HZ1 LYS P  91      -8.283   6.885 -26.476  0.00  0.00      PROA  
ATOM   1528  HZ2 LYS P  91      -8.766   5.736 -25.293  0.00  0.00      PROA  
ATOM   1529  HZ3 LYS P  91      -9.488   5.714 -26.801  0.00  0.00      PROA  
ATOM   1530  C   LYS P  91      -6.643   0.497 -25.377  0.00  0.00      PROA  
ATOM   1531  OT1 LYS P  91      -7.914   0.393 -25.118  0.00  0.00      PROA  
ATOM   1532  OT2 LYS P  91      -6.001  -0.464 -25.885  0.00  0.00      PROA  
ATOM   1533  N   GLY P   2     -33.173  -8.970   8.337  0.00  0.00      PROB  
ATOM   1534  HT1 GLY P   2     -32.901  -8.257   9.044  0.00  0.00      PROB  
ATOM   1535  HT2 GLY P   2     -33.622  -9.724   8.894  0.00  0.00      PROB  
ATOM   1536  HT3 GLY P   2     -33.865  -8.468   7.745  0.00  0.00      PROB  
ATOM   1537  CA  GLY P   2     -32.136  -9.327   7.357  0.00  0.00      PROB  
ATOM   1538  HA1 GLY P   2     -31.748  -8.443   6.873  0.00  0.00      PROB  
ATOM   1539  HA2 GLY P   2     -32.720  -9.984   6.728  0.00  0.00      PROB  
ATOM   1540  C   GLY P   2     -30.973 -10.039   7.905  0.00  0.00      PROB  
ATOM   1541  O   GLY P   2     -30.578  -9.744   9.035  0.00  0.00      PROB  
ATOM   1542  N   ARG P   3     -30.306 -10.868   7.092  0.00  0.00      PROB  
ATOM   1543  HN  ARG P   3     -30.503 -10.990   6.122  0.00  0.00      PROB  
ATOM   1544  CA  ARG P   3     -29.042 -11.619   7.504  0.00  0.00      PROB  
ATOM   1545  HA  ARG P   3     -28.976 -11.921   8.539  0.00  0.00      PROB  
ATOM   1546  CB  ARG P   3     -28.808 -12.900   6.630  0.00  0.00      PROB  
ATOM   1547  HB1 ARG P   3     -27.958 -13.494   7.029  0.00  0.00      PROB  
ATOM   1548  HB2 ARG P   3     -28.610 -12.776   5.544  0.00  0.00      PROB  
ATOM   1549  CG  ARG P   3     -30.091 -13.790   6.652  0.00  0.00      PROB  
ATOM   1550  HG1 ARG P   3     -29.771 -14.685   6.075  0.00  0.00      PROB  
ATOM   1551  HG2 ARG P   3     -30.904 -13.281   6.092  0.00  0.00      PROB  
ATOM   1552  CD  ARG P   3     -30.446 -14.220   8.121  0.00  0.00      PROB  
ATOM   1553  HD1 ARG P   3     -30.924 -13.363   8.642  0.00  0.00      PROB  
ATOM   1554  HD2 ARG P   3     -29.520 -14.646   8.565  0.00  0.00      PROB  
ATOM   1555  NE  ARG P   3     -31.494 -15.301   7.962  0.00  0.00      PROB  
ATOM   1556  HE  ARG P   3     -31.805 -15.590   7.057  0.00  0.00      PROB  
ATOM   1557  CZ  ARG P   3     -32.076 -15.949   8.965  0.00  0.00      PROB  
ATOM   1558  NH1 ARG P   3     -31.765 -15.806  10.235  0.00  0.00      PROB  
ATOM   1559 HH11 ARG P   3     -31.152 -15.059  10.493  0.00  0.00      PROB  
ATOM   1560 HH12 ARG P   3     -32.506 -15.997  10.880  0.00  0.00      PROB  
ATOM   1561  NH2 ARG P   3     -33.053 -16.751   8.623  0.00  0.00      PROB  
ATOM   1562 HH21 ARG P   3     -33.373 -16.609   7.686  0.00  0.00      PROB  
ATOM   1563 HH22 ARG P   3     -33.523 -17.318   9.300  0.00  0.00      PROB  
ATOM   1564  C   ARG P   3     -27.813 -10.739   7.248  0.00  0.00      PROB  
ATOM   1565  O   ARG P   3     -27.399 -10.404   6.135  0.00  0.00      PROB  
ATOM   1566  N   LYS P   4     -27.191 -10.210   8.287  0.00  0.00      PROB  
ATOM   1567  HN  LYS P   4     -27.457 -10.561   9.182  0.00  0.00      PROB  
ATOM   1568  CA  LYS P   4     -25.986  -9.425   8.274  0.00  0.00      PROB  
ATOM   1569  HA  LYS P   4     -26.173  -8.524   7.709  0.00  0.00      PROB  
ATOM   1570  CB  LYS P   4     -25.474  -9.033   9.765  0.00  0.00      PROB  
ATOM   1571  HB1 LYS P   4     -24.556  -8.422   9.632  0.00  0.00      PROB  
ATOM   1572  HB2 LYS P   4     -25.117  -9.996  10.189  0.00  0.00      PROB  
ATOM   1573  CG  LYS P   4     -26.634  -8.467  10.624  0.00  0.00      PROB  
ATOM   1574  HG1 LYS P   4     -26.362  -8.472  11.701  0.00  0.00      PROB  
ATOM   1575  HG2 LYS P   4     -27.573  -9.041  10.468  0.00  0.00      PROB  
ATOM   1576  CD  LYS P   4     -27.015  -7.051  10.217  0.00  0.00      PROB  
ATOM   1577  HD1 LYS P   4     -26.928  -6.973   9.112  0.00  0.00      PROB  
ATOM   1578  HD2 LYS P   4     -26.345  -6.300  10.689  0.00  0.00      PROB  
ATOM   1579  CE  LYS P   4     -28.512  -6.674  10.497  0.00  0.00      PROB  
ATOM   1580  HE1 LYS P   4     -29.278  -7.352  10.062  0.00  0.00      PROB  
ATOM   1581  HE2 LYS P   4     -28.711  -5.646  10.126  0.00  0.00      PROB  
ATOM   1582  NZ  LYS P   4     -28.652  -6.706  11.961  0.00  0.00      PROB  
ATOM   1583  HZ1 LYS P   4     -28.002  -6.097  12.498  0.00  0.00      PROB  
ATOM   1584  HZ2 LYS P   4     -28.444  -7.557  12.521  0.00  0.00      PROB  
ATOM   1585  HZ3 LYS P   4     -29.598  -6.407  12.273  0.00  0.00      PROB  
ATOM   1586  C   LYS P   4     -24.748 -10.086   7.602  0.00  0.00      PROB  
ATOM   1587  O   LYS P   4     -24.516 -11.330   7.808  0.00  0.00      PROB  
ATOM   1588  N   LYS P   5     -23.971  -9.243   6.911  0.00  0.00      PROB  
ATOM   1589  HN  LYS P   5     -24.343  -8.331   6.753  0.00  0.00      PROB  
ATOM   1590  CA  LYS P   5     -22.695  -9.532   6.322  0.00  0.00      PROB  
ATOM   1591  HA  LYS P   5     -23.023 -10.216   5.552  0.00  0.00      PROB  
ATOM   1592  CB  LYS P   5     -21.990  -8.330   5.763  0.00  0.00      PROB  
ATOM   1593  HB1 LYS P   5     -20.932  -8.443   5.444  0.00  0.00      PROB  
ATOM   1594  HB2 LYS P   5     -21.980  -7.456   6.449  0.00  0.00      PROB  
ATOM   1595  CG  LYS P   5     -22.642  -7.920   4.448  0.00  0.00      PROB  
ATOM   1596  HG1 LYS P   5     -23.731  -7.890   4.662  0.00  0.00      PROB  
ATOM   1597  HG2 LYS P   5     -22.446  -8.612   3.601  0.00  0.00      PROB  
ATOM   1598  CD  LYS P   5     -22.220  -6.570   3.972  0.00  0.00      PROB  
ATOM   1599  HD1 LYS P   5     -21.241  -6.769   3.486  0.00  0.00      PROB  
ATOM   1600  HD2 LYS P   5     -22.051  -5.920   4.857  0.00  0.00      PROB  
ATOM   1601  CE  LYS P   5     -23.262  -5.763   3.144  0.00  0.00      PROB  
ATOM   1602  HE1 LYS P   5     -24.032  -5.494   3.899  0.00  0.00      PROB  
ATOM   1603  HE2 LYS P   5     -23.624  -6.256   2.217  0.00  0.00      PROB  
ATOM   1604  NZ  LYS P   5     -22.586  -4.424   2.855  0.00  0.00      PROB  
ATOM   1605  HZ1 LYS P   5     -21.617  -4.569   2.506  0.00  0.00      PROB  
ATOM   1606  HZ2 LYS P   5     -22.505  -4.004   3.803  0.00  0.00      PROB  
ATOM   1607  HZ3 LYS P   5     -23.048  -3.851   2.121  0.00  0.00      PROB  
ATOM   1608  C   LYS P   5     -21.653 -10.333   7.220  0.00  0.00      PROB  
ATOM   1609  O   LYS P   5     -21.381  -9.976   8.359  0.00  0.00      PROB  
ATOM   1610  N   ILE P   6     -21.027 -11.351   6.629  0.00  0.00      PROB  
ATOM   1611  HN  ILE P   6     -21.309 -11.556   5.695  0.00  0.00      PROB  
ATOM   1612  CA  ILE P   6     -19.975 -12.131   7.234  0.00  0.00      PROB  
ATOM   1613  HA  ILE P   6     -19.698 -11.642   8.156  0.00  0.00      PROB  
ATOM   1614  CB  ILE P   6     -20.405 -13.586   7.717  0.00  0.00      PROB  
ATOM   1615  HB  ILE P   6     -21.225 -13.509   8.461  0.00  0.00      PROB  
ATOM   1616  CG2 ILE P   6     -20.943 -14.360   6.548  0.00  0.00      PROB  
ATOM   1617 HG21 ILE P   6     -20.998 -15.365   7.018  0.00  0.00      PROB  
ATOM   1618 HG22 ILE P   6     -20.328 -14.396   5.624  0.00  0.00      PROB  
ATOM   1619 HG23 ILE P   6     -21.875 -13.845   6.231  0.00  0.00      PROB  
ATOM   1620  CG1 ILE P   6     -19.398 -14.407   8.551  0.00  0.00      PROB  
ATOM   1621 HG11 ILE P   6     -18.400 -14.384   8.064  0.00  0.00      PROB  
ATOM   1622 HG12 ILE P   6     -19.825 -15.431   8.603  0.00  0.00      PROB  
ATOM   1623  CD  ILE P   6     -19.298 -13.924  10.047  0.00  0.00      PROB  
ATOM   1624  HD1 ILE P   6     -20.274 -13.930  10.579  0.00  0.00      PROB  
ATOM   1625  HD2 ILE P   6     -18.890 -12.894  10.125  0.00  0.00      PROB  
ATOM   1626  HD3 ILE P   6     -18.633 -14.600  10.626  0.00  0.00      PROB  
ATOM   1627  C   ILE P   6     -18.745 -12.085   6.385  0.00  0.00      PROB  
ATOM   1628  O   ILE P   6     -18.843 -12.346   5.232  0.00  0.00      PROB  
ATOM   1629  N   GLN P   7     -17.543 -11.795   6.955  0.00  0.00      PROB  
ATOM   1630  HN  GLN P   7     -17.526 -11.429   7.882  0.00  0.00      PROB  
ATOM   1631  CA  GLN P   7     -16.195 -11.938   6.343  0.00  0.00      PROB  
ATOM   1632  HA  GLN P   7     -16.089 -10.997   5.823  0.00  0.00      PROB  
ATOM   1633  CB  GLN P   7     -15.165 -11.994   7.503  0.00  0.00      PROB  
ATOM   1634  HB1 GLN P   7     -15.218 -11.070   8.117  0.00  0.00      PROB  
ATOM   1635  HB2 GLN P   7     -14.140 -11.859   7.097  0.00  0.00      PROB  
ATOM   1636  CG  GLN P   7     -15.387 -13.219   8.468  0.00  0.00      PROB  
ATOM   1637  HG1 GLN P   7     -15.420 -14.156   7.873  0.00  0.00      PROB  
ATOM   1638  HG2 GLN P   7     -16.282 -13.251   9.126  0.00  0.00      PROB  
ATOM   1639  CD  GLN P   7     -14.175 -13.314   9.445  0.00  0.00      PROB  
ATOM   1640  OE1 GLN P   7     -14.416 -13.352  10.651  0.00  0.00      PROB  
ATOM   1641  NE2 GLN P   7     -12.950 -13.330   8.991  0.00  0.00      PROB  
ATOM   1642 HE21 GLN P   7     -12.196 -13.296   9.647  0.00  0.00      PROB  
ATOM   1643 HE22 GLN P   7     -12.720 -13.595   8.055  0.00  0.00      PROB  
ATOM   1644  C   GLN P   7     -15.823 -13.001   5.261  0.00  0.00      PROB  
ATOM   1645  O   GLN P   7     -16.392 -14.112   5.280  0.00  0.00      PROB  
ATOM   1646  N   ILE P   8     -15.095 -12.580   4.172  0.00  0.00      PROB  
ATOM   1647  HN  ILE P   8     -14.614 -11.707   4.147  0.00  0.00      PROB  
ATOM   1648  CA  ILE P   8     -14.816 -13.467   3.024  0.00  0.00      PROB  
ATOM   1649  HA  ILE P   8     -15.829 -13.735   2.765  0.00  0.00      PROB  
ATOM   1650  CB  ILE P   8     -14.093 -12.858   1.735  0.00  0.00      PROB  
ATOM   1651  HB  ILE P   8     -13.558 -13.666   1.191  0.00  0.00      PROB  
ATOM   1652  CG2 ILE P   8     -15.210 -12.435   0.796  0.00  0.00      PROB  
ATOM   1653 HG21 ILE P   8     -15.644 -13.300   0.252  0.00  0.00      PROB  
ATOM   1654 HG22 ILE P   8     -14.735 -11.749   0.062  0.00  0.00      PROB  
ATOM   1655 HG23 ILE P   8     -16.034 -11.987   1.392  0.00  0.00      PROB  
ATOM   1656  CG1 ILE P   8     -13.069 -11.779   2.102  0.00  0.00      PROB  
ATOM   1657 HG11 ILE P   8     -12.330 -11.630   1.285  0.00  0.00      PROB  
ATOM   1658 HG12 ILE P   8     -12.438 -11.944   3.002  0.00  0.00      PROB  
ATOM   1659  CD  ILE P   8     -13.670 -10.355   2.242  0.00  0.00      PROB  
ATOM   1660  HD1 ILE P   8     -12.904  -9.651   2.631  0.00  0.00      PROB  
ATOM   1661  HD2 ILE P   8     -14.483 -10.331   2.999  0.00  0.00      PROB  
ATOM   1662  HD3 ILE P   8     -14.152  -9.970   1.318  0.00  0.00      PROB  
ATOM   1663  C   ILE P   8     -14.118 -14.712   3.526  0.00  0.00      PROB  
ATOM   1664  O   ILE P   8     -13.316 -14.633   4.433  0.00  0.00      PROB  
ATOM   1665  N   GLN P   9     -14.519 -15.880   3.012  0.00  0.00      PROB  
ATOM   1666  HN  GLN P   9     -15.362 -16.016   2.496  0.00  0.00      PROB  
ATOM   1667  CA  GLN P   9     -13.742 -17.092   3.104  0.00  0.00      PROB  
ATOM   1668  HA  GLN P   9     -13.212 -17.141   4.043  0.00  0.00      PROB  
ATOM   1669  CB  GLN P   9     -14.584 -18.396   2.929  0.00  0.00      PROB  
ATOM   1670  HB1 GLN P   9     -13.837 -19.218   2.883  0.00  0.00      PROB  
ATOM   1671  HB2 GLN P   9     -15.204 -18.257   2.018  0.00  0.00      PROB  
ATOM   1672  CG  GLN P   9     -15.627 -18.827   4.016  0.00  0.00      PROB  
ATOM   1673  HG1 GLN P   9     -15.726 -19.926   4.149  0.00  0.00      PROB  
ATOM   1674  HG2 GLN P   9     -16.602 -18.350   3.779  0.00  0.00      PROB  
ATOM   1675  CD  GLN P   9     -15.428 -18.171   5.396  0.00  0.00      PROB  
ATOM   1676  OE1 GLN P   9     -16.207 -17.392   5.888  0.00  0.00      PROB  
ATOM   1677  NE2 GLN P   9     -14.348 -18.643   6.076  0.00  0.00      PROB  
ATOM   1678 HE21 GLN P   9     -13.985 -18.207   6.899  0.00  0.00      PROB  
ATOM   1679 HE22 GLN P   9     -13.720 -19.266   5.609  0.00  0.00      PROB  
ATOM   1680  C   GLN P   9     -12.704 -17.139   1.934  0.00  0.00      PROB  
ATOM   1681  O   GLN P   9     -12.975 -16.876   0.786  0.00  0.00      PROB  
ATOM   1682  N   ARG P  10     -11.481 -17.544   2.146  0.00  0.00      PROB  
ATOM   1683  HN  ARG P  10     -11.193 -17.581   3.099  0.00  0.00      PROB  
ATOM   1684  CA  ARG P  10     -10.504 -17.783   1.137  0.00  0.00      PROB  
ATOM   1685  HA  ARG P  10     -10.269 -16.812   0.727  0.00  0.00      PROB  
ATOM   1686  CB  ARG P  10      -9.221 -18.411   1.705  0.00  0.00      PROB  
ATOM   1687  HB1 ARG P  10      -8.838 -17.646   2.414  0.00  0.00      PROB  
ATOM   1688  HB2 ARG P  10      -8.540 -18.364   0.829  0.00  0.00      PROB  
ATOM   1689  CG  ARG P  10      -9.286 -19.822   2.309  0.00  0.00      PROB  
ATOM   1690  HG1 ARG P  10      -9.646 -20.579   1.580  0.00  0.00      PROB  
ATOM   1691  HG2 ARG P  10     -10.049 -19.788   3.116  0.00  0.00      PROB  
ATOM   1692  CD  ARG P  10      -7.944 -20.316   2.989  0.00  0.00      PROB  
ATOM   1693  HD1 ARG P  10      -8.174 -21.327   3.388  0.00  0.00      PROB  
ATOM   1694  HD2 ARG P  10      -7.620 -19.675   3.837  0.00  0.00      PROB  
ATOM   1695  NE  ARG P  10      -6.944 -20.439   1.897  0.00  0.00      PROB  
ATOM   1696  HE  ARG P  10      -6.175 -19.811   1.778  0.00  0.00      PROB  
ATOM   1697  CZ  ARG P  10      -6.864 -21.396   1.016  0.00  0.00      PROB  
ATOM   1698  NH1 ARG P  10      -7.672 -22.438   0.880  0.00  0.00      PROB  
ATOM   1699 HH11 ARG P  10      -8.455 -22.597   1.481  0.00  0.00      PROB  
ATOM   1700 HH12 ARG P  10      -7.519 -23.158   0.203  0.00  0.00      PROB  
ATOM   1701  NH2 ARG P  10      -5.818 -21.434   0.248  0.00  0.00      PROB  
ATOM   1702 HH21 ARG P  10      -5.070 -20.772   0.295  0.00  0.00      PROB  
ATOM   1703 HH22 ARG P  10      -5.639 -22.212  -0.355  0.00  0.00      PROB  
ATOM   1704  C   ARG P  10     -10.851 -18.579  -0.071  0.00  0.00      PROB  
ATOM   1705  O   ARG P  10     -11.716 -19.474  -0.104  0.00  0.00      PROB  
ATOM   1706  N   ILE P  11     -10.133 -18.324  -1.207  0.00  0.00      PROB  
ATOM   1707  HN  ILE P  11      -9.523 -17.550  -1.356  0.00  0.00      PROB  
ATOM   1708  CA  ILE P  11     -10.479 -18.989  -2.534  0.00  0.00      PROB  
ATOM   1709  HA  ILE P  11     -11.508 -19.318  -2.541  0.00  0.00      PROB  
ATOM   1710  CB  ILE P  11     -10.139 -18.121  -3.759  0.00  0.00      PROB  
ATOM   1711  HB  ILE P  11      -9.127 -17.716  -3.543  0.00  0.00      PROB  
ATOM   1712  CG2 ILE P  11     -10.056 -18.853  -5.121  0.00  0.00      PROB  
ATOM   1713 HG21 ILE P  11      -9.936 -18.167  -5.987  0.00  0.00      PROB  
ATOM   1714 HG22 ILE P  11     -11.103 -19.200  -5.255  0.00  0.00      PROB  
ATOM   1715 HG23 ILE P  11      -9.357 -19.716  -5.152  0.00  0.00      PROB  
ATOM   1716  CG1 ILE P  11     -11.065 -16.881  -3.768  0.00  0.00      PROB  
ATOM   1717 HG11 ILE P  11     -11.193 -16.539  -2.719  0.00  0.00      PROB  
ATOM   1718 HG12 ILE P  11     -12.052 -17.302  -4.057  0.00  0.00      PROB  
ATOM   1719  CD  ILE P  11     -10.630 -15.754  -4.686  0.00  0.00      PROB  
ATOM   1720  HD1 ILE P  11      -9.521 -15.683  -4.691  0.00  0.00      PROB  
ATOM   1721  HD2 ILE P  11     -11.109 -14.759  -4.566  0.00  0.00      PROB  
ATOM   1722  HD3 ILE P  11     -10.886 -15.901  -5.757  0.00  0.00      PROB  
ATOM   1723  C   ILE P  11      -9.681 -20.291  -2.653  0.00  0.00      PROB  
ATOM   1724  O   ILE P  11      -8.547 -20.392  -2.253  0.00  0.00      PROB  
ATOM   1725  N   THR P  12     -10.325 -21.332  -3.181  0.00  0.00      PROB  
ATOM   1726  HN  THR P  12     -11.278 -21.164  -3.420  0.00  0.00      PROB  
ATOM   1727  CA  THR P  12      -9.893 -22.697  -3.105  0.00  0.00      PROB  
ATOM   1728  HA  THR P  12      -8.998 -22.760  -2.503  0.00  0.00      PROB  
ATOM   1729  CB  THR P  12     -10.908 -23.643  -2.614  0.00  0.00      PROB  
ATOM   1730  HB  THR P  12     -10.464 -24.661  -2.589  0.00  0.00      PROB  
ATOM   1731  OG1 THR P  12     -12.084 -23.490  -3.417  0.00  0.00      PROB  
ATOM   1732  HG1 THR P  12     -11.830 -23.837  -4.275  0.00  0.00      PROB  
ATOM   1733  CG2 THR P  12     -11.278 -23.285  -1.169  0.00  0.00      PROB  
ATOM   1734 HG21 THR P  12     -12.136 -23.896  -0.815  0.00  0.00      PROB  
ATOM   1735 HG22 THR P  12     -11.495 -22.196  -1.218  0.00  0.00      PROB  
ATOM   1736 HG23 THR P  12     -10.374 -23.414  -0.536  0.00  0.00      PROB  
ATOM   1737  C   THR P  12      -9.401 -22.965  -4.489  0.00  0.00      PROB  
ATOM   1738  O   THR P  12      -8.533 -23.830  -4.655  0.00  0.00      PROB  
ATOM   1739  N   ASP P  13      -9.778 -22.145  -5.468  0.00  0.00      PROB  
ATOM   1740  HN  ASP P  13     -10.490 -21.475  -5.274  0.00  0.00      PROB  
ATOM   1741  CA  ASP P  13      -9.382 -22.448  -6.859  0.00  0.00      PROB  
ATOM   1742  HA  ASP P  13      -9.018 -23.458  -6.977  0.00  0.00      PROB  
ATOM   1743  CB  ASP P  13     -10.614 -22.202  -7.820  0.00  0.00      PROB  
ATOM   1744  HB1 ASP P  13     -11.145 -21.271  -7.526  0.00  0.00      PROB  
ATOM   1745  HB2 ASP P  13     -11.354 -23.014  -7.656  0.00  0.00      PROB  
ATOM   1746  CG  ASP P  13     -10.274 -22.135  -9.301  0.00  0.00      PROB  
ATOM   1747  OD1 ASP P  13      -9.231 -22.661  -9.743  0.00  0.00      PROB  
ATOM   1748  OD2 ASP P  13     -11.217 -21.856 -10.088  0.00  0.00      PROB  
ATOM   1749  C   ASP P  13      -8.141 -21.609  -7.272  0.00  0.00      PROB  
ATOM   1750  O   ASP P  13      -8.058 -20.401  -7.178  0.00  0.00      PROB  
ATOM   1751  N   GLU P  14      -7.091 -22.322  -7.781  0.00  0.00      PROB  
ATOM   1752  HN  GLU P  14      -7.218 -23.309  -7.837  0.00  0.00      PROB  
ATOM   1753  CA  GLU P  14      -5.814 -21.793  -8.325  0.00  0.00      PROB  
ATOM   1754  HA  GLU P  14      -5.234 -21.289  -7.566  0.00  0.00      PROB  
ATOM   1755  CB  GLU P  14      -5.038 -22.955  -8.937  0.00  0.00      PROB  
ATOM   1756  HB1 GLU P  14      -4.035 -22.591  -9.246  0.00  0.00      PROB  
ATOM   1757  HB2 GLU P  14      -5.667 -23.264  -9.799  0.00  0.00      PROB  
ATOM   1758  CG  GLU P  14      -4.891 -24.080  -7.980  0.00  0.00      PROB  
ATOM   1759  HG1 GLU P  14      -5.766 -24.760  -8.056  0.00  0.00      PROB  
ATOM   1760  HG2 GLU P  14      -4.830 -23.682  -6.945  0.00  0.00      PROB  
ATOM   1761  CD  GLU P  14      -3.583 -24.808  -8.270  0.00  0.00      PROB  
ATOM   1762  OE1 GLU P  14      -3.226 -24.855  -9.496  0.00  0.00      PROB  
ATOM   1763  OE2 GLU P  14      -3.005 -25.415  -7.318  0.00  0.00      PROB  
ATOM   1764  C   GLU P  14      -6.057 -20.793  -9.372  0.00  0.00      PROB  
ATOM   1765  O   GLU P  14      -5.424 -19.731  -9.460  0.00  0.00      PROB  
ATOM   1766  N   ARG P  15      -6.994 -20.993 -10.267  0.00  0.00      PROB  
ATOM   1767  HN  ARG P  15      -7.602 -21.782 -10.312  0.00  0.00      PROB  
ATOM   1768  CA  ARG P  15      -7.093 -20.201 -11.452  0.00  0.00      PROB  
ATOM   1769  HA  ARG P  15      -6.112 -20.016 -11.864  0.00  0.00      PROB  
ATOM   1770  CB  ARG P  15      -8.101 -20.876 -12.397  0.00  0.00      PROB  
ATOM   1771  HB1 ARG P  15      -8.019 -20.282 -13.333  0.00  0.00      PROB  
ATOM   1772  HB2 ARG P  15      -9.149 -20.812 -12.035  0.00  0.00      PROB  
ATOM   1773  CG  ARG P  15      -7.758 -22.299 -12.795  0.00  0.00      PROB  
ATOM   1774  HG1 ARG P  15      -7.308 -22.853 -11.944  0.00  0.00      PROB  
ATOM   1775  HG2 ARG P  15      -6.835 -22.373 -13.408  0.00  0.00      PROB  
ATOM   1776  CD  ARG P  15      -8.845 -23.137 -13.512  0.00  0.00      PROB  
ATOM   1777  HD1 ARG P  15      -8.397 -24.088 -13.871  0.00  0.00      PROB  
ATOM   1778  HD2 ARG P  15      -9.384 -22.590 -14.314  0.00  0.00      PROB  
ATOM   1779  NE  ARG P  15      -9.852 -23.461 -12.424  0.00  0.00      PROB  
ATOM   1780  HE  ARG P  15      -9.963 -22.944 -11.575  0.00  0.00      PROB  
ATOM   1781  CZ  ARG P  15     -10.941 -24.125 -12.737  0.00  0.00      PROB  
ATOM   1782  NH1 ARG P  15     -11.057 -24.802 -13.857  0.00  0.00      PROB  
ATOM   1783 HH11 ARG P  15     -10.381 -24.842 -14.593  0.00  0.00      PROB  
ATOM   1784 HH12 ARG P  15     -11.915 -25.311 -13.916  0.00  0.00      PROB  
ATOM   1785  NH2 ARG P  15     -11.850 -24.226 -11.776  0.00  0.00      PROB  
ATOM   1786 HH21 ARG P  15     -11.594 -23.729 -10.947  0.00  0.00      PROB  
ATOM   1787 HH22 ARG P  15     -12.635 -24.831 -11.913  0.00  0.00      PROB  
ATOM   1788  C   ARG P  15      -7.689 -18.885 -11.081  0.00  0.00      PROB  
ATOM   1789  O   ARG P  15      -7.322 -17.856 -11.662  0.00  0.00      PROB  
ATOM   1790  N   ASN P  16      -8.627 -18.862 -10.051  0.00  0.00      PROB  
ATOM   1791  HN  ASN P  16      -8.932 -19.705  -9.615  0.00  0.00      PROB  
ATOM   1792  CA  ASN P  16      -9.329 -17.702  -9.592  0.00  0.00      PROB  
ATOM   1793  HA  ASN P  16      -9.552 -17.051 -10.425  0.00  0.00      PROB  
ATOM   1794  CB  ASN P  16     -10.588 -18.220  -8.844  0.00  0.00      PROB  
ATOM   1795  HB1 ASN P  16     -10.249 -18.818  -7.972  0.00  0.00      PROB  
ATOM   1796  HB2 ASN P  16     -11.172 -18.887  -9.514  0.00  0.00      PROB  
ATOM   1797  CG  ASN P  16     -11.515 -17.116  -8.431  0.00  0.00      PROB  
ATOM   1798  OD1 ASN P  16     -11.522 -15.974  -8.824  0.00  0.00      PROB  
ATOM   1799  ND2 ASN P  16     -12.476 -17.494  -7.546  0.00  0.00      PROB  
ATOM   1800 HD21 ASN P  16     -12.786 -18.386  -7.217  0.00  0.00      PROB  
ATOM   1801 HD22 ASN P  16     -13.013 -16.707  -7.242  0.00  0.00      PROB  
ATOM   1802  C   ASN P  16      -8.480 -16.950  -8.624  0.00  0.00      PROB  
ATOM   1803  O   ASN P  16      -8.362 -15.695  -8.637  0.00  0.00      PROB  
ATOM   1804  N   ARG P  17      -7.639 -17.700  -7.829  0.00  0.00      PROB  
ATOM   1805  HN  ARG P  17      -7.759 -18.688  -7.766  0.00  0.00      PROB  
ATOM   1806  CA  ARG P  17      -6.628 -17.001  -6.970  0.00  0.00      PROB  
ATOM   1807  HA  ARG P  17      -7.054 -16.317  -6.251  0.00  0.00      PROB  
ATOM   1808  CB  ARG P  17      -5.774 -18.057  -6.163  0.00  0.00      PROB  
ATOM   1809  HB1 ARG P  17      -5.168 -18.649  -6.881  0.00  0.00      PROB  
ATOM   1810  HB2 ARG P  17      -6.528 -18.620  -5.573  0.00  0.00      PROB  
ATOM   1811  CG  ARG P  17      -4.767 -17.414  -5.136  0.00  0.00      PROB  
ATOM   1812  HG1 ARG P  17      -5.277 -16.669  -4.489  0.00  0.00      PROB  
ATOM   1813  HG2 ARG P  17      -4.018 -16.863  -5.745  0.00  0.00      PROB  
ATOM   1814  CD  ARG P  17      -3.989 -18.363  -4.282  0.00  0.00      PROB  
ATOM   1815  HD1 ARG P  17      -3.278 -17.827  -3.618  0.00  0.00      PROB  
ATOM   1816  HD2 ARG P  17      -3.339 -18.900  -5.007  0.00  0.00      PROB  
ATOM   1817  NE  ARG P  17      -4.907 -19.226  -3.476  0.00  0.00      PROB  
ATOM   1818  HE  ARG P  17      -5.579 -18.874  -2.824  0.00  0.00      PROB  
ATOM   1819  CZ  ARG P  17      -5.037 -20.502  -3.793  0.00  0.00      PROB  
ATOM   1820  NH1 ARG P  17      -4.333 -21.227  -4.643  0.00  0.00      PROB  
ATOM   1821 HH11 ARG P  17      -3.794 -20.719  -5.315  0.00  0.00      PROB  
ATOM   1822 HH12 ARG P  17      -4.643 -22.162  -4.814  0.00  0.00      PROB  
ATOM   1823  NH2 ARG P  17      -6.006 -21.131  -3.223  0.00  0.00      PROB  
ATOM   1824 HH21 ARG P  17      -6.645 -20.501  -2.781  0.00  0.00      PROB  
ATOM   1825 HH22 ARG P  17      -6.164 -22.085  -3.477  0.00  0.00      PROB  
ATOM   1826  C   ARG P  17      -5.722 -16.080  -7.816  0.00  0.00      PROB  
ATOM   1827  O   ARG P  17      -5.591 -14.910  -7.571  0.00  0.00      PROB  
ATOM   1828  N   GLN P  18      -5.169 -16.701  -8.910  0.00  0.00      PROB  
ATOM   1829  HN  GLN P  18      -5.494 -17.600  -9.192  0.00  0.00      PROB  
ATOM   1830  CA  GLN P  18      -4.283 -15.852  -9.705  0.00  0.00      PROB  
ATOM   1831  HA  GLN P  18      -3.506 -15.429  -9.085  0.00  0.00      PROB  
ATOM   1832  CB  GLN P  18      -3.417 -16.700 -10.686  0.00  0.00      PROB  
ATOM   1833  HB1 GLN P  18      -2.680 -15.976 -11.094  0.00  0.00      PROB  
ATOM   1834  HB2 GLN P  18      -4.079 -17.191 -11.430  0.00  0.00      PROB  
ATOM   1835  CG  GLN P  18      -2.506 -17.754 -10.070  0.00  0.00      PROB  
ATOM   1836  HG1 GLN P  18      -1.674 -18.009 -10.761  0.00  0.00      PROB  
ATOM   1837  HG2 GLN P  18      -3.092 -18.689  -9.947  0.00  0.00      PROB  
ATOM   1838  CD  GLN P  18      -1.882 -17.340  -8.727  0.00  0.00      PROB  
ATOM   1839  OE1 GLN P  18      -1.270 -16.276  -8.633  0.00  0.00      PROB  
ATOM   1840  NE2 GLN P  18      -2.050 -18.146  -7.698  0.00  0.00      PROB  
ATOM   1841 HE21 GLN P  18      -1.595 -17.865  -6.853  0.00  0.00      PROB  
ATOM   1842 HE22 GLN P  18      -2.470 -19.049  -7.797  0.00  0.00      PROB  
ATOM   1843  C   GLN P  18      -4.971 -14.682 -10.413  0.00  0.00      PROB  
ATOM   1844  O   GLN P  18      -4.553 -13.557 -10.380  0.00  0.00      PROB  
ATOM   1845  N   VAL P  19      -6.175 -14.979 -11.045  0.00  0.00      PROB  
ATOM   1846  HN  VAL P  19      -6.487 -15.924 -11.109  0.00  0.00      PROB  
ATOM   1847  CA  VAL P  19      -7.072 -13.963 -11.638  0.00  0.00      PROB  
ATOM   1848  HA  VAL P  19      -6.521 -13.420 -12.393  0.00  0.00      PROB  
ATOM   1849  CB  VAL P  19      -8.217 -14.560 -12.327  0.00  0.00      PROB  
ATOM   1850  HB  VAL P  19      -8.704 -15.358 -11.725  0.00  0.00      PROB  
ATOM   1851  CG1 VAL P  19      -9.292 -13.508 -12.724  0.00  0.00      PROB  
ATOM   1852 HG11 VAL P  19      -9.936 -13.997 -13.485  0.00  0.00      PROB  
ATOM   1853 HG12 VAL P  19      -8.781 -12.696 -13.284  0.00  0.00      PROB  
ATOM   1854 HG13 VAL P  19      -9.823 -13.048 -11.863  0.00  0.00      PROB  
ATOM   1855  CG2 VAL P  19      -7.592 -15.282 -13.485  0.00  0.00      PROB  
ATOM   1856 HG21 VAL P  19      -6.777 -15.983 -13.203  0.00  0.00      PROB  
ATOM   1857 HG22 VAL P  19      -7.186 -14.581 -14.245  0.00  0.00      PROB  
ATOM   1858 HG23 VAL P  19      -8.421 -15.880 -13.918  0.00  0.00      PROB  
ATOM   1859  C   VAL P  19      -7.577 -12.907 -10.696  0.00  0.00      PROB  
ATOM   1860  O   VAL P  19      -7.418 -11.713 -10.975  0.00  0.00      PROB  
ATOM   1861  N   THR P  20      -8.137 -13.230  -9.510  0.00  0.00      PROB  
ATOM   1862  HN  THR P  20      -7.973 -14.158  -9.184  0.00  0.00      PROB  
ATOM   1863  CA  THR P  20      -8.621 -12.300  -8.557  0.00  0.00      PROB  
ATOM   1864  HA  THR P  20      -9.122 -11.553  -9.154  0.00  0.00      PROB  
ATOM   1865  CB  THR P  20      -9.602 -12.747  -7.515  0.00  0.00      PROB  
ATOM   1866  HB  THR P  20      -9.290 -13.736  -7.116  0.00  0.00      PROB  
ATOM   1867  OG1 THR P  20     -10.841 -13.033  -8.206  0.00  0.00      PROB  
ATOM   1868  HG1 THR P  20     -10.727 -13.793  -8.781  0.00  0.00      PROB  
ATOM   1869  CG2 THR P  20     -10.030 -11.784  -6.450  0.00  0.00      PROB  
ATOM   1870 HG21 THR P  20     -10.953 -12.138  -5.943  0.00  0.00      PROB  
ATOM   1871 HG22 THR P  20     -10.306 -10.792  -6.868  0.00  0.00      PROB  
ATOM   1872 HG23 THR P  20      -9.277 -11.674  -5.640  0.00  0.00      PROB  
ATOM   1873  C   THR P  20      -7.470 -11.484  -7.932  0.00  0.00      PROB  
ATOM   1874  O   THR P  20      -7.544 -10.254  -7.825  0.00  0.00      PROB  
ATOM   1875  N   PHE P  21      -6.335 -12.147  -7.709  0.00  0.00      PROB  
ATOM   1876  HN  PHE P  21      -6.347 -13.137  -7.825  0.00  0.00      PROB  
ATOM   1877  CA  PHE P  21      -5.060 -11.485  -7.301  0.00  0.00      PROB  
ATOM   1878  HA  PHE P  21      -5.200 -10.940  -6.379  0.00  0.00      PROB  
ATOM   1879  CB  PHE P  21      -3.862 -12.564  -7.050  0.00  0.00      PROB  
ATOM   1880  HB1 PHE P  21      -3.728 -13.232  -7.927  0.00  0.00      PROB  
ATOM   1881  HB2 PHE P  21      -4.278 -13.152  -6.204  0.00  0.00      PROB  
ATOM   1882  CG  PHE P  21      -2.551 -11.982  -6.629  0.00  0.00      PROB  
ATOM   1883  CD1 PHE P  21      -1.387 -12.064  -7.401  0.00  0.00      PROB  
ATOM   1884  HD1 PHE P  21      -1.433 -12.517  -8.380  0.00  0.00      PROB  
ATOM   1885  CE1 PHE P  21      -0.213 -11.417  -6.965  0.00  0.00      PROB  
ATOM   1886  HE1 PHE P  21       0.692 -11.414  -7.555  0.00  0.00      PROB  
ATOM   1887  CZ  PHE P  21      -0.188 -10.783  -5.761  0.00  0.00      PROB  
ATOM   1888  HZ  PHE P  21       0.749 -10.401  -5.381  0.00  0.00      PROB  
ATOM   1889  CD2 PHE P  21      -2.522 -11.300  -5.410  0.00  0.00      PROB  
ATOM   1890  HD2 PHE P  21      -3.337 -11.264  -4.702  0.00  0.00      PROB  
ATOM   1891  CE2 PHE P  21      -1.309 -10.644  -4.986  0.00  0.00      PROB  
ATOM   1892  HE2 PHE P  21      -1.312 -10.090  -4.059  0.00  0.00      PROB  
ATOM   1893  C   PHE P  21      -4.520 -10.516  -8.235  0.00  0.00      PROB  
ATOM   1894  O   PHE P  21      -4.193  -9.378  -7.826  0.00  0.00      PROB  
ATOM   1895  N   THR P  22      -4.641 -10.848  -9.565  0.00  0.00      PROB  
ATOM   1896  HN  THR P  22      -4.855 -11.808  -9.726  0.00  0.00      PROB  
ATOM   1897  CA  THR P  22      -4.148  -9.973 -10.693  0.00  0.00      PROB  
ATOM   1898  HA  THR P  22      -3.275  -9.428 -10.366  0.00  0.00      PROB  
ATOM   1899  CB  THR P  22      -3.665 -10.613 -11.964  0.00  0.00      PROB  
ATOM   1900  HB  THR P  22      -3.550  -9.914 -12.819  0.00  0.00      PROB  
ATOM   1901  OG1 THR P  22      -4.509 -11.679 -12.433  0.00  0.00      PROB  
ATOM   1902  HG1 THR P  22      -4.916 -12.177 -11.720  0.00  0.00      PROB  
ATOM   1903  CG2 THR P  22      -2.271 -11.219 -11.794  0.00  0.00      PROB  
ATOM   1904 HG21 THR P  22      -1.893 -11.725 -12.708  0.00  0.00      PROB  
ATOM   1905 HG22 THR P  22      -2.125 -11.949 -10.969  0.00  0.00      PROB  
ATOM   1906 HG23 THR P  22      -1.584 -10.382 -11.548  0.00  0.00      PROB  
ATOM   1907  C   THR P  22      -5.048  -8.773 -10.957  0.00  0.00      PROB  
ATOM   1908  O   THR P  22      -4.515  -7.675 -11.079  0.00  0.00      PROB  
ATOM   1909  N   LYS P  23      -6.392  -8.905 -10.968  0.00  0.00      PROB  
ATOM   1910  HN  LYS P  23      -6.766  -9.825 -10.880  0.00  0.00      PROB  
ATOM   1911  CA  LYS P  23      -7.296  -7.787 -10.841  0.00  0.00      PROB  
ATOM   1912  HA  LYS P  23      -6.923  -7.166 -11.642  0.00  0.00      PROB  
ATOM   1913  CB  LYS P  23      -8.745  -8.172 -11.104  0.00  0.00      PROB  
ATOM   1914  HB1 LYS P  23      -9.591  -7.463 -10.975  0.00  0.00      PROB  
ATOM   1915  HB2 LYS P  23      -8.999  -8.947 -10.350  0.00  0.00      PROB  
ATOM   1916  CG  LYS P  23      -9.005  -8.910 -12.442  0.00  0.00      PROB  
ATOM   1917  HG1 LYS P  23     -10.063  -9.249 -12.446  0.00  0.00      PROB  
ATOM   1918  HG2 LYS P  23      -8.357  -9.812 -12.460  0.00  0.00      PROB  
ATOM   1919  CD  LYS P  23      -8.853  -7.978 -13.711  0.00  0.00      PROB  
ATOM   1920  HD1 LYS P  23      -9.386  -8.453 -14.561  0.00  0.00      PROB  
ATOM   1921  HD2 LYS P  23      -7.779  -8.014 -13.993  0.00  0.00      PROB  
ATOM   1922  CE  LYS P  23      -9.383  -6.535 -13.583  0.00  0.00      PROB  
ATOM   1923  HE1 LYS P  23      -9.048  -6.044 -14.522  0.00  0.00      PROB  
ATOM   1924  HE2 LYS P  23      -9.038  -6.045 -12.648  0.00  0.00      PROB  
ATOM   1925  NZ  LYS P  23     -10.857  -6.521 -13.532  0.00  0.00      PROB  
ATOM   1926  HZ1 LYS P  23     -11.302  -7.426 -13.784  0.00  0.00      PROB  
ATOM   1927  HZ2 LYS P  23     -11.207  -5.737 -14.119  0.00  0.00      PROB  
ATOM   1928  HZ3 LYS P  23     -11.166  -6.281 -12.568  0.00  0.00      PROB  
ATOM   1929  C   LYS P  23      -7.160  -6.843  -9.590  0.00  0.00      PROB  
ATOM   1930  O   LYS P  23      -7.114  -5.599  -9.736  0.00  0.00      PROB  
ATOM   1931  N   ARG P  24      -6.997  -7.428  -8.396  0.00  0.00      PROB  
ATOM   1932  HN  ARG P  24      -7.134  -8.401  -8.228  0.00  0.00      PROB  
ATOM   1933  CA  ARG P  24      -6.989  -6.722  -7.122  0.00  0.00      PROB  
ATOM   1934  HA  ARG P  24      -7.572  -5.826  -7.277  0.00  0.00      PROB  
ATOM   1935  CB  ARG P  24      -7.567  -7.591  -5.924  0.00  0.00      PROB  
ATOM   1936  HB1 ARG P  24      -7.358  -7.125  -4.937  0.00  0.00      PROB  
ATOM   1937  HB2 ARG P  24      -7.039  -8.562  -6.034  0.00  0.00      PROB  
ATOM   1938  CG  ARG P  24      -9.079  -7.843  -5.916  0.00  0.00      PROB  
ATOM   1939  HG1 ARG P  24      -9.292  -8.474  -5.027  0.00  0.00      PROB  
ATOM   1940  HG2 ARG P  24      -9.493  -8.393  -6.787  0.00  0.00      PROB  
ATOM   1941  CD  ARG P  24      -9.920  -6.571  -5.937  0.00  0.00      PROB  
ATOM   1942  HD1 ARG P  24      -9.865  -6.162  -6.968  0.00  0.00      PROB  
ATOM   1943  HD2 ARG P  24      -9.654  -5.757  -5.229  0.00  0.00      PROB  
ATOM   1944  NE  ARG P  24     -11.350  -6.980  -5.546  0.00  0.00      PROB  
ATOM   1945  HE  ARG P  24     -11.995  -7.404  -6.182  0.00  0.00      PROB  
ATOM   1946  CZ  ARG P  24     -11.742  -7.118  -4.284  0.00  0.00      PROB  
ATOM   1947  NH1 ARG P  24     -11.196  -6.558  -3.208  0.00  0.00      PROB  
ATOM   1948 HH11 ARG P  24     -11.740  -6.441  -2.377  0.00  0.00      PROB  
ATOM   1949 HH12 ARG P  24     -10.250  -6.234  -3.200  0.00  0.00      PROB  
ATOM   1950  NH2 ARG P  24     -12.933  -7.705  -4.059  0.00  0.00      PROB  
ATOM   1951 HH21 ARG P  24     -13.541  -8.009  -4.792  0.00  0.00      PROB  
ATOM   1952 HH22 ARG P  24     -13.150  -7.877  -3.098  0.00  0.00      PROB  
ATOM   1953  C   ARG P  24      -5.682  -6.095  -6.685  0.00  0.00      PROB  
ATOM   1954  O   ARG P  24      -5.687  -5.054  -6.021  0.00  0.00      PROB  
ATOM   1955  N   LYS P  25      -4.537  -6.733  -7.012  0.00  0.00      PROB  
ATOM   1956  HN  LYS P  25      -4.613  -7.692  -7.276  0.00  0.00      PROB  
ATOM   1957  CA  LYS P  25      -3.151  -6.180  -6.874  0.00  0.00      PROB  
ATOM   1958  HA  LYS P  25      -2.876  -5.955  -5.854  0.00  0.00      PROB  
ATOM   1959  CB  LYS P  25      -2.016  -7.194  -7.203  0.00  0.00      PROB  
ATOM   1960  HB1 LYS P  25      -2.380  -7.685  -8.131  0.00  0.00      PROB  
ATOM   1961  HB2 LYS P  25      -1.859  -7.943  -6.398  0.00  0.00      PROB  
ATOM   1962  CG  LYS P  25      -0.587  -6.510  -7.472  0.00  0.00      PROB  
ATOM   1963  HG1 LYS P  25      -0.418  -6.142  -6.437  0.00  0.00      PROB  
ATOM   1964  HG2 LYS P  25      -0.623  -5.686  -8.216  0.00  0.00      PROB  
ATOM   1965  CD  LYS P  25       0.523  -7.497  -7.827  0.00  0.00      PROB  
ATOM   1966  HD1 LYS P  25       0.543  -8.296  -7.055  0.00  0.00      PROB  
ATOM   1967  HD2 LYS P  25       1.523  -7.015  -7.791  0.00  0.00      PROB  
ATOM   1968  CE  LYS P  25       0.349  -8.227  -9.198  0.00  0.00      PROB  
ATOM   1969  HE1 LYS P  25      -0.611  -8.769  -9.336  0.00  0.00      PROB  
ATOM   1970  HE2 LYS P  25       1.076  -9.016  -9.486  0.00  0.00      PROB  
ATOM   1971  NZ  LYS P  25       0.481  -7.307 -10.355  0.00  0.00      PROB  
ATOM   1972  HZ1 LYS P  25      -0.385  -6.778 -10.585  0.00  0.00      PROB  
ATOM   1973  HZ2 LYS P  25       0.667  -7.947 -11.153  0.00  0.00      PROB  
ATOM   1974  HZ3 LYS P  25       1.296  -6.667 -10.267  0.00  0.00      PROB  
ATOM   1975  C   LYS P  25      -2.881  -4.865  -7.536  0.00  0.00      PROB  
ATOM   1976  O   LYS P  25      -2.468  -3.946  -6.773  0.00  0.00      PROB  
ATOM   1977  N   PHE P  26      -3.219  -4.658  -8.793  0.00  0.00      PROB  
ATOM   1978  HN  PHE P  26      -3.676  -5.365  -9.326  0.00  0.00      PROB  
ATOM   1979  CA  PHE P  26      -3.154  -3.333  -9.468  0.00  0.00      PROB  
ATOM   1980  HA  PHE P  26      -2.142  -3.003  -9.283  0.00  0.00      PROB  
ATOM   1981  CB  PHE P  26      -3.461  -3.532 -11.053  0.00  0.00      PROB  
ATOM   1982  HB1 PHE P  26      -4.246  -4.317 -11.090  0.00  0.00      PROB  
ATOM   1983  HB2 PHE P  26      -2.566  -4.007 -11.510  0.00  0.00      PROB  
ATOM   1984  CG  PHE P  26      -3.909  -2.244 -11.635  0.00  0.00      PROB  
ATOM   1985  CD1 PHE P  26      -3.015  -1.144 -11.721  0.00  0.00      PROB  
ATOM   1986  HD1 PHE P  26      -2.006  -1.235 -11.347  0.00  0.00      PROB  
ATOM   1987  CE1 PHE P  26      -3.462   0.027 -12.416  0.00  0.00      PROB  
ATOM   1988  HE1 PHE P  26      -2.921   0.959 -12.489  0.00  0.00      PROB  
ATOM   1989  CZ  PHE P  26      -4.772   0.100 -12.983  0.00  0.00      PROB  
ATOM   1990  HZ  PHE P  26      -5.014   1.009 -13.512  0.00  0.00      PROB  
ATOM   1991  CD2 PHE P  26      -5.207  -2.227 -12.222  0.00  0.00      PROB  
ATOM   1992  HD2 PHE P  26      -5.871  -3.071 -12.104  0.00  0.00      PROB  
ATOM   1993  CE2 PHE P  26      -5.612  -1.080 -12.839  0.00  0.00      PROB  
ATOM   1994  HE2 PHE P  26      -6.570  -1.106 -13.338  0.00  0.00      PROB  
ATOM   1995  C   PHE P  26      -4.080  -2.351  -8.831  0.00  0.00      PROB  
ATOM   1996  O   PHE P  26      -3.789  -1.199  -8.581  0.00  0.00      PROB  
ATOM   1997  N   GLY P  27      -5.296  -2.829  -8.549  0.00  0.00      PROB  
ATOM   1998  HN  GLY P  27      -5.598  -3.737  -8.830  0.00  0.00      PROB  
ATOM   1999  CA  GLY P  27      -6.286  -1.955  -7.825  0.00  0.00      PROB  
ATOM   2000  HA1 GLY P  27      -7.184  -2.496  -7.565  0.00  0.00      PROB  
ATOM   2001  HA2 GLY P  27      -6.506  -1.158  -8.520  0.00  0.00      PROB  
ATOM   2002  C   GLY P  27      -5.887  -1.389  -6.441  0.00  0.00      PROB  
ATOM   2003  O   GLY P  27      -5.975  -0.216  -6.149  0.00  0.00      PROB  
ATOM   2004  N   LEU P  28      -5.213  -2.255  -5.610  0.00  0.00      PROB  
ATOM   2005  HN  LEU P  28      -5.154  -3.221  -5.849  0.00  0.00      PROB  
ATOM   2006  CA  LEU P  28      -4.613  -1.821  -4.329  0.00  0.00      PROB  
ATOM   2007  HA  LEU P  28      -5.454  -1.389  -3.806  0.00  0.00      PROB  
ATOM   2008  CB  LEU P  28      -4.121  -3.100  -3.570  0.00  0.00      PROB  
ATOM   2009  HB1 LEU P  28      -3.166  -3.568  -3.892  0.00  0.00      PROB  
ATOM   2010  HB2 LEU P  28      -4.899  -3.893  -3.608  0.00  0.00      PROB  
ATOM   2011  CG  LEU P  28      -3.874  -2.834  -2.083  0.00  0.00      PROB  
ATOM   2012  HG  LEU P  28      -3.204  -1.951  -2.025  0.00  0.00      PROB  
ATOM   2013  CD1 LEU P  28      -5.126  -2.434  -1.265  0.00  0.00      PROB  
ATOM   2014 HD11 LEU P  28      -5.951  -3.171  -1.372  0.00  0.00      PROB  
ATOM   2015 HD12 LEU P  28      -5.624  -1.487  -1.564  0.00  0.00      PROB  
ATOM   2016 HD13 LEU P  28      -4.761  -2.507  -0.218  0.00  0.00      PROB  
ATOM   2017  CD2 LEU P  28      -3.076  -4.093  -1.483  0.00  0.00      PROB  
ATOM   2018 HD21 LEU P  28      -3.875  -4.860  -1.397  0.00  0.00      PROB  
ATOM   2019 HD22 LEU P  28      -2.599  -3.923  -0.494  0.00  0.00      PROB  
ATOM   2020 HD23 LEU P  28      -2.324  -4.490  -2.198  0.00  0.00      PROB  
ATOM   2021  C   LEU P  28      -3.601  -0.693  -4.513  0.00  0.00      PROB  
ATOM   2022  O   LEU P  28      -3.595   0.344  -3.834  0.00  0.00      PROB  
ATOM   2023  N   MET P  29      -2.769  -0.801  -5.557  0.00  0.00      PROB  
ATOM   2024  HN  MET P  29      -2.842  -1.588  -6.165  0.00  0.00      PROB  
ATOM   2025  CA  MET P  29      -1.920   0.248  -5.981  0.00  0.00      PROB  
ATOM   2026  HA  MET P  29      -1.445   0.621  -5.086  0.00  0.00      PROB  
ATOM   2027  CB  MET P  29      -0.879  -0.261  -6.966  0.00  0.00      PROB  
ATOM   2028  HB1 MET P  29      -0.284   0.562  -7.416  0.00  0.00      PROB  
ATOM   2029  HB2 MET P  29      -1.481  -0.639  -7.820  0.00  0.00      PROB  
ATOM   2030  CG  MET P  29      -0.004  -1.394  -6.412  0.00  0.00      PROB  
ATOM   2031  HG1 MET P  29      -0.689  -2.210  -6.094  0.00  0.00      PROB  
ATOM   2032  HG2 MET P  29       0.520  -1.019  -5.507  0.00  0.00      PROB  
ATOM   2033  SD  MET P  29       1.071  -2.012  -7.723  0.00  0.00      PROB  
ATOM   2034  CE  MET P  29       1.292  -3.718  -7.227  0.00  0.00      PROB  
ATOM   2035  HE1 MET P  29       1.514  -4.305  -8.144  0.00  0.00      PROB  
ATOM   2036  HE2 MET P  29       0.336  -4.018  -6.746  0.00  0.00      PROB  
ATOM   2037  HE3 MET P  29       2.150  -3.674  -6.523  0.00  0.00      PROB  
ATOM   2038  C   MET P  29      -2.626   1.408  -6.651  0.00  0.00      PROB  
ATOM   2039  O   MET P  29      -2.176   2.578  -6.421  0.00  0.00      PROB  
ATOM   2040  N   LYS P  30      -3.664   1.229  -7.474  0.00  0.00      PROB  
ATOM   2041  HN  LYS P  30      -3.902   0.325  -7.822  0.00  0.00      PROB  
ATOM   2042  CA  LYS P  30      -4.365   2.335  -8.092  0.00  0.00      PROB  
ATOM   2043  HA  LYS P  30      -3.602   2.926  -8.575  0.00  0.00      PROB  
ATOM   2044  CB  LYS P  30      -5.299   1.914  -9.267  0.00  0.00      PROB  
ATOM   2045  HB1 LYS P  30      -5.896   1.069  -8.864  0.00  0.00      PROB  
ATOM   2046  HB2 LYS P  30      -4.682   1.418 -10.046  0.00  0.00      PROB  
ATOM   2047  CG  LYS P  30      -6.320   2.937  -9.834  0.00  0.00      PROB  
ATOM   2048  HG1 LYS P  30      -5.710   3.765 -10.254  0.00  0.00      PROB  
ATOM   2049  HG2 LYS P  30      -6.952   3.224  -8.967  0.00  0.00      PROB  
ATOM   2050  CD  LYS P  30      -7.188   2.275 -10.964  0.00  0.00      PROB  
ATOM   2051  HD1 LYS P  30      -7.594   1.324 -10.557  0.00  0.00      PROB  
ATOM   2052  HD2 LYS P  30      -6.605   2.337 -11.907  0.00  0.00      PROB  
ATOM   2053  CE  LYS P  30      -8.385   3.159 -11.263  0.00  0.00      PROB  
ATOM   2054  HE1 LYS P  30      -9.042   2.727 -12.048  0.00  0.00      PROB  
ATOM   2055  HE2 LYS P  30      -8.300   4.209 -11.616  0.00  0.00      PROB  
ATOM   2056  NZ  LYS P  30      -9.291   3.237 -10.064  0.00  0.00      PROB  
ATOM   2057  HZ1 LYS P  30     -10.171   3.645 -10.439  0.00  0.00      PROB  
ATOM   2058  HZ2 LYS P  30      -8.920   3.762  -9.247  0.00  0.00      PROB  
ATOM   2059  HZ3 LYS P  30      -9.590   2.319  -9.677  0.00  0.00      PROB  
ATOM   2060  C   LYS P  30      -5.028   3.226  -7.017  0.00  0.00      PROB  
ATOM   2061  O   LYS P  30      -4.996   4.462  -7.061  0.00  0.00      PROB  
ATOM   2062  N   LYS P  31      -5.705   2.573  -6.050  0.00  0.00      PROB  
ATOM   2063  HN  LYS P  31      -5.737   1.585  -6.185  0.00  0.00      PROB  
ATOM   2064  CA  LYS P  31      -6.460   3.285  -4.999  0.00  0.00      PROB  
ATOM   2065  HA  LYS P  31      -6.959   4.120  -5.469  0.00  0.00      PROB  
ATOM   2066  CB  LYS P  31      -7.438   2.381  -4.244  0.00  0.00      PROB  
ATOM   2067  HB1 LYS P  31      -7.908   3.060  -3.500  0.00  0.00      PROB  
ATOM   2068  HB2 LYS P  31      -6.874   1.572  -3.733  0.00  0.00      PROB  
ATOM   2069  CG  LYS P  31      -8.491   1.720  -5.134  0.00  0.00      PROB  
ATOM   2070  HG1 LYS P  31      -9.105   1.302  -4.308  0.00  0.00      PROB  
ATOM   2071  HG2 LYS P  31      -8.004   0.910  -5.718  0.00  0.00      PROB  
ATOM   2072  CD  LYS P  31      -9.363   2.766  -5.954  0.00  0.00      PROB  
ATOM   2073  HD1 LYS P  31     -10.064   2.254  -6.647  0.00  0.00      PROB  
ATOM   2074  HD2 LYS P  31      -8.659   3.378  -6.557  0.00  0.00      PROB  
ATOM   2075  CE  LYS P  31     -10.155   3.747  -5.163  0.00  0.00      PROB  
ATOM   2076  HE1 LYS P  31      -9.432   4.348  -4.571  0.00  0.00      PROB  
ATOM   2077  HE2 LYS P  31     -10.784   3.110  -4.506  0.00  0.00      PROB  
ATOM   2078  NZ  LYS P  31     -10.994   4.622  -5.928  0.00  0.00      PROB  
ATOM   2079  HZ1 LYS P  31     -11.339   4.025  -6.707  0.00  0.00      PROB  
ATOM   2080  HZ2 LYS P  31     -10.491   5.457  -6.290  0.00  0.00      PROB  
ATOM   2081  HZ3 LYS P  31     -11.803   5.002  -5.395  0.00  0.00      PROB  
ATOM   2082  C   LYS P  31      -5.520   3.946  -4.087  0.00  0.00      PROB  
ATOM   2083  O   LYS P  31      -5.733   5.073  -3.695  0.00  0.00      PROB  
ATOM   2084  N   ALA P  32      -4.476   3.359  -3.656  0.00  0.00      PROB  
ATOM   2085  HN  ALA P  32      -4.230   2.417  -3.872  0.00  0.00      PROB  
ATOM   2086  CA  ALA P  32      -3.403   4.072  -2.877  0.00  0.00      PROB  
ATOM   2087  HA  ALA P  32      -3.772   4.381  -1.910  0.00  0.00      PROB  
ATOM   2088  CB  ALA P  32      -2.254   3.023  -2.650  0.00  0.00      PROB  
ATOM   2089  HB1 ALA P  32      -1.496   3.636  -2.117  0.00  0.00      PROB  
ATOM   2090  HB2 ALA P  32      -1.568   2.677  -3.452  0.00  0.00      PROB  
ATOM   2091  HB3 ALA P  32      -2.509   2.181  -1.971  0.00  0.00      PROB  
ATOM   2092  C   ALA P  32      -2.822   5.232  -3.611  0.00  0.00      PROB  
ATOM   2093  O   ALA P  32      -2.732   6.370  -3.044  0.00  0.00      PROB  
ATOM   2094  N   TYR P  33      -2.530   5.053  -4.903  0.00  0.00      PROB  
ATOM   2095  HN  TYR P  33      -2.438   4.106  -5.202  0.00  0.00      PROB  
ATOM   2096  CA  TYR P  33      -2.069   6.173  -5.709  0.00  0.00      PROB  
ATOM   2097  HA  TYR P  33      -1.105   6.484  -5.334  0.00  0.00      PROB  
ATOM   2098  CB  TYR P  33      -1.645   5.659  -7.155  0.00  0.00      PROB  
ATOM   2099  HB1 TYR P  33      -2.500   5.066  -7.546  0.00  0.00      PROB  
ATOM   2100  HB2 TYR P  33      -0.755   5.002  -7.059  0.00  0.00      PROB  
ATOM   2101  CG  TYR P  33      -1.457   6.753  -8.156  0.00  0.00      PROB  
ATOM   2102  CD1 TYR P  33      -0.396   7.669  -8.075  0.00  0.00      PROB  
ATOM   2103  HD1 TYR P  33       0.228   7.598  -7.196  0.00  0.00      PROB  
ATOM   2104  CE1 TYR P  33      -0.287   8.732  -8.905  0.00  0.00      PROB  
ATOM   2105  HE1 TYR P  33       0.340   9.600  -8.769  0.00  0.00      PROB  
ATOM   2106  CZ  TYR P  33      -1.145   8.847 -10.010  0.00  0.00      PROB  
ATOM   2107  OH  TYR P  33      -1.020   9.952 -10.902  0.00  0.00      PROB  
ATOM   2108  HH  TYR P  33      -0.090  10.182 -10.852  0.00  0.00      PROB  
ATOM   2109  CD2 TYR P  33      -2.273   6.803  -9.265  0.00  0.00      PROB  
ATOM   2110  HD2 TYR P  33      -3.202   6.253  -9.253  0.00  0.00      PROB  
ATOM   2111  CE2 TYR P  33      -2.176   7.896 -10.233  0.00  0.00      PROB  
ATOM   2112  HE2 TYR P  33      -2.797   7.989 -11.112  0.00  0.00      PROB  
ATOM   2113  C   TYR P  33      -3.034   7.405  -5.834  0.00  0.00      PROB  
ATOM   2114  O   TYR P  33      -2.677   8.548  -5.777  0.00  0.00      PROB  
ATOM   2115  N   GLU P  34      -4.314   7.135  -5.986  0.00  0.00      PROB  
ATOM   2116  HN  GLU P  34      -4.510   6.195  -6.255  0.00  0.00      PROB  
ATOM   2117  CA  GLU P  34      -5.461   8.084  -5.887  0.00  0.00      PROB  
ATOM   2118  HA  GLU P  34      -5.410   8.896  -6.598  0.00  0.00      PROB  
ATOM   2119  CB  GLU P  34      -6.807   7.272  -6.025  0.00  0.00      PROB  
ATOM   2120  HB1 GLU P  34      -7.541   8.043  -5.706  0.00  0.00      PROB  
ATOM   2121  HB2 GLU P  34      -6.886   6.380  -5.368  0.00  0.00      PROB  
ATOM   2122  CG  GLU P  34      -7.211   6.906  -7.442  0.00  0.00      PROB  
ATOM   2123  HG1 GLU P  34      -6.389   6.294  -7.870  0.00  0.00      PROB  
ATOM   2124  HG2 GLU P  34      -7.269   7.764  -8.145  0.00  0.00      PROB  
ATOM   2125  CD  GLU P  34      -8.538   6.178  -7.601  0.00  0.00      PROB  
ATOM   2126  OE1 GLU P  34      -9.467   6.547  -6.842  0.00  0.00      PROB  
ATOM   2127  OE2 GLU P  34      -8.598   5.210  -8.407  0.00  0.00      PROB  
ATOM   2128  C   GLU P  34      -5.523   8.827  -4.528  0.00  0.00      PROB  
ATOM   2129  O   GLU P  34      -5.642  10.027  -4.554  0.00  0.00      PROB  
ATOM   2130  N   LEU P  35      -5.417   8.107  -3.393  0.00  0.00      PROB  
ATOM   2131  HN  LEU P  35      -5.406   7.112  -3.455  0.00  0.00      PROB  
ATOM   2132  CA  LEU P  35      -5.320   8.627  -2.017  0.00  0.00      PROB  
ATOM   2133  HA  LEU P  35      -6.072   9.368  -1.786  0.00  0.00      PROB  
ATOM   2134  CB  LEU P  35      -5.540   7.474  -0.984  0.00  0.00      PROB  
ATOM   2135  HB1 LEU P  35      -4.888   6.675  -1.397  0.00  0.00      PROB  
ATOM   2136  HB2 LEU P  35      -6.583   7.119  -1.128  0.00  0.00      PROB  
ATOM   2137  CG  LEU P  35      -5.337   7.696   0.578  0.00  0.00      PROB  
ATOM   2138  HG  LEU P  35      -4.261   7.935   0.717  0.00  0.00      PROB  
ATOM   2139  CD1 LEU P  35      -6.164   8.917   1.082  0.00  0.00      PROB  
ATOM   2140 HD11 LEU P  35      -6.243   8.689   2.166  0.00  0.00      PROB  
ATOM   2141 HD12 LEU P  35      -7.127   9.052   0.545  0.00  0.00      PROB  
ATOM   2142 HD13 LEU P  35      -5.482   9.772   0.882  0.00  0.00      PROB  
ATOM   2143  CD2 LEU P  35      -5.559   6.380   1.359  0.00  0.00      PROB  
ATOM   2144 HD21 LEU P  35      -6.578   5.937   1.364  0.00  0.00      PROB  
ATOM   2145 HD22 LEU P  35      -5.374   6.565   2.439  0.00  0.00      PROB  
ATOM   2146 HD23 LEU P  35      -4.833   5.593   1.063  0.00  0.00      PROB  
ATOM   2147  C   LEU P  35      -4.047   9.463  -1.658  0.00  0.00      PROB  
ATOM   2148  O   LEU P  35      -4.116  10.528  -0.977  0.00  0.00      PROB  
ATOM   2149  N   SER P  36      -2.815   9.050  -2.095  0.00  0.00      PROB  
ATOM   2150  HN  SER P  36      -2.713   8.097  -2.371  0.00  0.00      PROB  
ATOM   2151  CA  SER P  36      -1.621   9.855  -2.234  0.00  0.00      PROB  
ATOM   2152  HA  SER P  36      -1.295  10.069  -1.227  0.00  0.00      PROB  
ATOM   2153  CB  SER P  36      -0.457   9.060  -2.865  0.00  0.00      PROB  
ATOM   2154  HB1 SER P  36      -0.722   8.615  -3.848  0.00  0.00      PROB  
ATOM   2155  HB2 SER P  36      -0.305   8.188  -2.193  0.00  0.00      PROB  
ATOM   2156  OG  SER P  36       0.748   9.857  -3.045  0.00  0.00      PROB  
ATOM   2157  HG1 SER P  36       1.219   9.954  -2.214  0.00  0.00      PROB  
ATOM   2158  C   SER P  36      -1.752  11.136  -2.939  0.00  0.00      PROB  
ATOM   2159  O   SER P  36      -1.254  12.155  -2.450  0.00  0.00      PROB  
ATOM   2160  N   VAL P  37      -2.380  11.131  -4.112  0.00  0.00      PROB  
ATOM   2161  HN  VAL P  37      -2.592  10.228  -4.477  0.00  0.00      PROB  
ATOM   2162  CA  VAL P  37      -2.726  12.276  -4.938  0.00  0.00      PROB  
ATOM   2163  HA  VAL P  37      -1.799  12.828  -4.886  0.00  0.00      PROB  
ATOM   2164  CB  VAL P  37      -3.100  11.868  -6.379  0.00  0.00      PROB  
ATOM   2165  HB  VAL P  37      -3.796  11.004  -6.332  0.00  0.00      PROB  
ATOM   2166  CG1 VAL P  37      -3.719  12.986  -7.219  0.00  0.00      PROB  
ATOM   2167 HG11 VAL P  37      -3.501  12.814  -8.295  0.00  0.00      PROB  
ATOM   2168 HG12 VAL P  37      -3.155  13.906  -6.954  0.00  0.00      PROB  
ATOM   2169 HG13 VAL P  37      -4.772  13.238  -6.969  0.00  0.00      PROB  
ATOM   2170  CG2 VAL P  37      -1.845  11.393  -7.064  0.00  0.00      PROB  
ATOM   2171 HG21 VAL P  37      -1.351  10.586  -6.482  0.00  0.00      PROB  
ATOM   2172 HG22 VAL P  37      -1.070  12.185  -7.150  0.00  0.00      PROB  
ATOM   2173 HG23 VAL P  37      -1.999  11.048  -8.109  0.00  0.00      PROB  
ATOM   2174  C   VAL P  37      -3.839  13.174  -4.289  0.00  0.00      PROB  
ATOM   2175  O   VAL P  37      -3.791  14.433  -4.297  0.00  0.00      PROB  
ATOM   2176  N   LEU P  38      -4.874  12.523  -3.718  0.00  0.00      PROB  
ATOM   2177  HN  LEU P  38      -4.954  11.530  -3.754  0.00  0.00      PROB  
ATOM   2178  CA  LEU P  38      -5.994  13.210  -3.070  0.00  0.00      PROB  
ATOM   2179  HA  LEU P  38      -6.404  13.982  -3.704  0.00  0.00      PROB  
ATOM   2180  CB  LEU P  38      -7.144  12.238  -2.730  0.00  0.00      PROB  
ATOM   2181  HB1 LEU P  38      -6.853  11.414  -2.044  0.00  0.00      PROB  
ATOM   2182  HB2 LEU P  38      -7.497  11.806  -3.691  0.00  0.00      PROB  
ATOM   2183  CG  LEU P  38      -8.450  12.814  -2.080  0.00  0.00      PROB  
ATOM   2184  HG  LEU P  38      -8.232  13.072  -1.021  0.00  0.00      PROB  
ATOM   2185  CD1 LEU P  38      -9.049  13.945  -2.837  0.00  0.00      PROB  
ATOM   2186 HD11 LEU P  38      -9.198  13.681  -3.906  0.00  0.00      PROB  
ATOM   2187 HD12 LEU P  38      -8.396  14.832  -2.689  0.00  0.00      PROB  
ATOM   2188 HD13 LEU P  38     -10.061  14.251  -2.498  0.00  0.00      PROB  
ATOM   2189  CD2 LEU P  38      -9.391  11.610  -1.944  0.00  0.00      PROB  
ATOM   2190 HD21 LEU P  38     -10.441  11.942  -1.793  0.00  0.00      PROB  
ATOM   2191 HD22 LEU P  38      -9.233  10.896  -1.108  0.00  0.00      PROB  
ATOM   2192 HD23 LEU P  38      -9.222  11.011  -2.864  0.00  0.00      PROB  
ATOM   2193  C   LEU P  38      -5.670  13.905  -1.788  0.00  0.00      PROB  
ATOM   2194  O   LEU P  38      -6.165  15.001  -1.511  0.00  0.00      PROB  
ATOM   2195  N   CYS P  39      -4.874  13.319  -0.940  0.00  0.00      PROB  
ATOM   2196  HN  CYS P  39      -4.535  12.421  -1.210  0.00  0.00      PROB  
ATOM   2197  CA  CYS P  39      -4.559  13.751   0.440  0.00  0.00      PROB  
ATOM   2198  HA  CYS P  39      -5.154  14.621   0.677  0.00  0.00      PROB  
ATOM   2199  CB  CYS P  39      -4.958  12.718   1.563  0.00  0.00      PROB  
ATOM   2200  HB1 CYS P  39      -4.706  13.140   2.559  0.00  0.00      PROB  
ATOM   2201  HB2 CYS P  39      -4.479  11.730   1.394  0.00  0.00      PROB  
ATOM   2202  SG  CYS P  39      -6.773  12.386   1.476  0.00  0.00      PROB  
ATOM   2203  HG1 CYS P  39      -7.264  13.303   2.299  0.00  0.00      PROB  
ATOM   2204  C   CYS P  39      -3.181  14.257   0.753  0.00  0.00      PROB  
ATOM   2205  O   CYS P  39      -2.782  14.472   1.895  0.00  0.00      PROB  
ATOM   2206  N   ASP P  40      -2.338  14.370  -0.315  0.00  0.00      PROB  
ATOM   2207  HN  ASP P  40      -2.772  14.198  -1.196  0.00  0.00      PROB  
ATOM   2208  CA  ASP P  40      -0.939  14.782  -0.327  0.00  0.00      PROB  
ATOM   2209  HA  ASP P  40      -0.647  14.790  -1.367  0.00  0.00      PROB  
ATOM   2210  CB  ASP P  40      -0.712  16.239   0.183  0.00  0.00      PROB  
ATOM   2211  HB1 ASP P  40       0.360  16.451   0.379  0.00  0.00      PROB  
ATOM   2212  HB2 ASP P  40      -1.195  16.193   1.183  0.00  0.00      PROB  
ATOM   2213  CG  ASP P  40      -1.341  17.257  -0.788  0.00  0.00      PROB  
ATOM   2214  OD1 ASP P  40      -1.745  18.331  -0.329  0.00  0.00      PROB  
ATOM   2215  OD2 ASP P  40      -1.305  17.096  -2.019  0.00  0.00      PROB  
ATOM   2216  C   ASP P  40      -0.067  13.685   0.306  0.00  0.00      PROB  
ATOM   2217  O   ASP P  40       1.107  14.009   0.653  0.00  0.00      PROB  
ATOM   2218  N   CYS P  41      -0.552  12.482   0.526  0.00  0.00      PROB  
ATOM   2219  HN  CYS P  41      -1.500  12.349   0.250  0.00  0.00      PROB  
ATOM   2220  CA  CYS P  41       0.186  11.563   1.394  0.00  0.00      PROB  
ATOM   2221  HA  CYS P  41       0.676  12.007   2.248  0.00  0.00      PROB  
ATOM   2222  CB  CYS P  41      -0.857  10.596   2.083  0.00  0.00      PROB  
ATOM   2223  HB1 CYS P  41      -0.375   9.802   2.694  0.00  0.00      PROB  
ATOM   2224  HB2 CYS P  41      -1.460  10.139   1.269  0.00  0.00      PROB  
ATOM   2225  SG  CYS P  41      -1.916  11.397   3.282  0.00  0.00      PROB  
ATOM   2226  HG1 CYS P  41      -0.810  11.548   3.997  0.00  0.00      PROB  
ATOM   2227  C   CYS P  41       1.247  10.665   0.766  0.00  0.00      PROB  
ATOM   2228  O   CYS P  41       1.008   9.999  -0.223  0.00  0.00      PROB  
ATOM   2229  N   GLU P  42       2.508  10.619   1.294  0.00  0.00      PROB  
ATOM   2230  HN  GLU P  42       2.717  11.278   2.013  0.00  0.00      PROB  
ATOM   2231  CA  GLU P  42       3.482   9.583   1.057  0.00  0.00      PROB  
ATOM   2232  HA  GLU P  42       3.610   9.449  -0.007  0.00  0.00      PROB  
ATOM   2233  CB  GLU P  42       4.945   9.936   1.628  0.00  0.00      PROB  
ATOM   2234  HB1 GLU P  42       5.562   9.078   1.286  0.00  0.00      PROB  
ATOM   2235  HB2 GLU P  42       4.988  10.053   2.732  0.00  0.00      PROB  
ATOM   2236  CG  GLU P  42       5.667  11.153   0.919  0.00  0.00      PROB  
ATOM   2237  HG1 GLU P  42       5.516  11.060  -0.178  0.00  0.00      PROB  
ATOM   2238  HG2 GLU P  42       6.737  10.895   1.072  0.00  0.00      PROB  
ATOM   2239  CD  GLU P  42       5.209  12.482   1.405  0.00  0.00      PROB  
ATOM   2240  OE1 GLU P  42       4.996  12.657   2.619  0.00  0.00      PROB  
ATOM   2241  OE2 GLU P  42       5.115  13.430   0.558  0.00  0.00      PROB  
ATOM   2242  C   GLU P  42       3.033   8.197   1.432  0.00  0.00      PROB  
ATOM   2243  O   GLU P  42       2.722   7.877   2.592  0.00  0.00      PROB  
ATOM   2244  N   ILE P  43       3.069   7.168   0.532  0.00  0.00      PROB  
ATOM   2245  HN  ILE P  43       3.387   7.322  -0.400  0.00  0.00      PROB  
ATOM   2246  CA  ILE P  43       2.539   5.857   0.811  0.00  0.00      PROB  
ATOM   2247  HA  ILE P  43       2.387   5.801   1.878  0.00  0.00      PROB  
ATOM   2248  CB  ILE P  43       1.190   5.496   0.144  0.00  0.00      PROB  
ATOM   2249  HB  ILE P  43       1.068   5.573  -0.958  0.00  0.00      PROB  
ATOM   2250  CG2 ILE P  43       0.583   4.122   0.557  0.00  0.00      PROB  
ATOM   2251 HG21 ILE P  43      -0.264   3.832  -0.101  0.00  0.00      PROB  
ATOM   2252 HG22 ILE P  43       0.337   4.169   1.640  0.00  0.00      PROB  
ATOM   2253 HG23 ILE P  43       1.333   3.331   0.343  0.00  0.00      PROB  
ATOM   2254  CG1 ILE P  43       0.119   6.681   0.535  0.00  0.00      PROB  
ATOM   2255 HG11 ILE P  43       0.463   7.681   0.195  0.00  0.00      PROB  
ATOM   2256 HG12 ILE P  43       0.107   6.729   1.645  0.00  0.00      PROB  
ATOM   2257  CD  ILE P  43      -1.351   6.592   0.115  0.00  0.00      PROB  
ATOM   2258  HD1 ILE P  43      -1.869   7.561   0.279  0.00  0.00      PROB  
ATOM   2259  HD2 ILE P  43      -1.915   5.882   0.758  0.00  0.00      PROB  
ATOM   2260  HD3 ILE P  43      -1.369   6.376  -0.975  0.00  0.00      PROB  
ATOM   2261  C   ILE P  43       3.607   4.838   0.462  0.00  0.00      PROB  
ATOM   2262  O   ILE P  43       4.358   5.000  -0.536  0.00  0.00      PROB  
ATOM   2263  N   ALA P  44       3.721   3.782   1.296  0.00  0.00      PROB  
ATOM   2264  HN  ALA P  44       3.137   3.775   2.104  0.00  0.00      PROB  
ATOM   2265  CA  ALA P  44       4.647   2.720   1.007  0.00  0.00      PROB  
ATOM   2266  HA  ALA P  44       4.862   2.684  -0.051  0.00  0.00      PROB  
ATOM   2267  CB  ALA P  44       5.890   2.947   1.848  0.00  0.00      PROB  
ATOM   2268  HB1 ALA P  44       5.591   3.190   2.890  0.00  0.00      PROB  
ATOM   2269  HB2 ALA P  44       6.390   3.829   1.396  0.00  0.00      PROB  
ATOM   2270  HB3 ALA P  44       6.676   2.165   1.781  0.00  0.00      PROB  
ATOM   2271  C   ALA P  44       3.933   1.382   1.277  0.00  0.00      PROB  
ATOM   2272  O   ALA P  44       3.300   1.130   2.302  0.00  0.00      PROB  
ATOM   2273  N   LEU P  45       4.063   0.475   0.277  0.00  0.00      PROB  
ATOM   2274  HN  LEU P  45       4.605   0.663  -0.538  0.00  0.00      PROB  
ATOM   2275  CA  LEU P  45       3.218  -0.714   0.208  0.00  0.00      PROB  
ATOM   2276  HA  LEU P  45       2.852  -1.099   1.149  0.00  0.00      PROB  
ATOM   2277  CB  LEU P  45       2.069  -0.497  -0.788  0.00  0.00      PROB  
ATOM   2278  HB1 LEU P  45       2.516  -0.366  -1.797  0.00  0.00      PROB  
ATOM   2279  HB2 LEU P  45       1.404   0.366  -0.570  0.00  0.00      PROB  
ATOM   2280  CG  LEU P  45       0.993  -1.613  -0.940  0.00  0.00      PROB  
ATOM   2281  HG  LEU P  45       1.570  -2.439  -1.408  0.00  0.00      PROB  
ATOM   2282  CD1 LEU P  45       0.333  -2.198   0.310  0.00  0.00      PROB  
ATOM   2283 HD11 LEU P  45      -0.330  -1.427   0.756  0.00  0.00      PROB  
ATOM   2284 HD12 LEU P  45       1.014  -2.567   1.107  0.00  0.00      PROB  
ATOM   2285 HD13 LEU P  45      -0.315  -3.054   0.023  0.00  0.00      PROB  
ATOM   2286  CD2 LEU P  45       0.013  -1.082  -2.003  0.00  0.00      PROB  
ATOM   2287 HD21 LEU P  45      -0.150  -1.889  -2.749  0.00  0.00      PROB  
ATOM   2288 HD22 LEU P  45       0.500  -0.196  -2.464  0.00  0.00      PROB  
ATOM   2289 HD23 LEU P  45      -0.933  -0.675  -1.585  0.00  0.00      PROB  
ATOM   2290  C   LEU P  45       4.044  -1.937  -0.284  0.00  0.00      PROB  
ATOM   2291  O   LEU P  45       4.620  -1.917  -1.387  0.00  0.00      PROB  
ATOM   2292  N   ILE P  46       4.023  -2.992   0.519  0.00  0.00      PROB  
ATOM   2293  HN  ILE P  46       3.520  -2.921   1.377  0.00  0.00      PROB  
ATOM   2294  CA  ILE P  46       4.682  -4.278   0.304  0.00  0.00      PROB  
ATOM   2295  HA  ILE P  46       5.210  -4.247  -0.638  0.00  0.00      PROB  
ATOM   2296  CB  ILE P  46       5.747  -4.671   1.449  0.00  0.00      PROB  
ATOM   2297  HB  ILE P  46       5.097  -4.656   2.350  0.00  0.00      PROB  
ATOM   2298  CG2 ILE P  46       6.312  -6.089   1.143  0.00  0.00      PROB  
ATOM   2299 HG21 ILE P  46       5.654  -6.984   1.117  0.00  0.00      PROB  
ATOM   2300 HG22 ILE P  46       6.988  -6.412   1.963  0.00  0.00      PROB  
ATOM   2301 HG23 ILE P  46       6.706  -6.074   0.104  0.00  0.00      PROB  
ATOM   2302  CG1 ILE P  46       6.894  -3.565   1.465  0.00  0.00      PROB  
ATOM   2303 HG11 ILE P  46       6.507  -2.568   1.766  0.00  0.00      PROB  
ATOM   2304 HG12 ILE P  46       7.237  -3.471   0.413  0.00  0.00      PROB  
ATOM   2305  CD  ILE P  46       8.026  -4.030   2.459  0.00  0.00      PROB  
ATOM   2306  HD1 ILE P  46       8.588  -4.915   2.093  0.00  0.00      PROB  
ATOM   2307  HD2 ILE P  46       7.630  -4.249   3.474  0.00  0.00      PROB  
ATOM   2308  HD3 ILE P  46       8.713  -3.166   2.582  0.00  0.00      PROB  
ATOM   2309  C   ILE P  46       3.571  -5.198   0.151  0.00  0.00      PROB  
ATOM   2310  O   ILE P  46       2.774  -5.357   1.104  0.00  0.00      PROB  
ATOM   2311  N   ILE P  47       3.543  -5.945  -0.958  0.00  0.00      PROB  
ATOM   2312  HN  ILE P  47       4.096  -5.743  -1.762  0.00  0.00      PROB  
ATOM   2313  CA  ILE P  47       2.576  -7.002  -1.117  0.00  0.00      PROB  
ATOM   2314  HA  ILE P  47       1.972  -7.155  -0.235  0.00  0.00      PROB  
ATOM   2315  CB  ILE P  47       1.640  -6.854  -2.298  0.00  0.00      PROB  
ATOM   2316  HB  ILE P  47       2.204  -6.751  -3.250  0.00  0.00      PROB  
ATOM   2317  CG2 ILE P  47       0.716  -8.190  -2.532  0.00  0.00      PROB  
ATOM   2318 HG21 ILE P  47       0.046  -7.994  -3.396  0.00  0.00      PROB  
ATOM   2319 HG22 ILE P  47       0.060  -8.129  -1.637  0.00  0.00      PROB  
ATOM   2320 HG23 ILE P  47       1.328  -9.113  -2.619  0.00  0.00      PROB  
ATOM   2321  CG1 ILE P  47       0.684  -5.707  -2.084  0.00  0.00      PROB  
ATOM   2322 HG11 ILE P  47       1.255  -4.881  -1.609  0.00  0.00      PROB  
ATOM   2323 HG12 ILE P  47      -0.080  -6.012  -1.337  0.00  0.00      PROB  
ATOM   2324  CD  ILE P  47      -0.030  -5.191  -3.300  0.00  0.00      PROB  
ATOM   2325  HD1 ILE P  47      -0.740  -5.846  -3.849  0.00  0.00      PROB  
ATOM   2326  HD2 ILE P  47       0.793  -5.040  -4.032  0.00  0.00      PROB  
ATOM   2327  HD3 ILE P  47      -0.386  -4.139  -3.319  0.00  0.00      PROB  
ATOM   2328  C   ILE P  47       3.478  -8.173  -1.240  0.00  0.00      PROB  
ATOM   2329  O   ILE P  47       4.532  -8.171  -1.923  0.00  0.00      PROB  
ATOM   2330  N   PHE P  48       3.046  -9.240  -0.593  0.00  0.00      PROB  
ATOM   2331  HN  PHE P  48       2.159  -9.228  -0.139  0.00  0.00      PROB  
ATOM   2332  CA  PHE P  48       3.757 -10.510  -0.614  0.00  0.00      PROB  
ATOM   2333  HA  PHE P  48       4.465 -10.556  -1.428  0.00  0.00      PROB  
ATOM   2334  CB  PHE P  48       4.494 -10.682   0.711  0.00  0.00      PROB  
ATOM   2335  HB1 PHE P  48       3.664 -10.692   1.449  0.00  0.00      PROB  
ATOM   2336  HB2 PHE P  48       5.071  -9.762   0.948  0.00  0.00      PROB  
ATOM   2337  CG  PHE P  48       5.490 -11.831   0.832  0.00  0.00      PROB  
ATOM   2338  CD1 PHE P  48       5.207 -12.940   1.613  0.00  0.00      PROB  
ATOM   2339  HD1 PHE P  48       4.249 -13.082   2.091  0.00  0.00      PROB  
ATOM   2340  CE1 PHE P  48       6.204 -13.902   1.850  0.00  0.00      PROB  
ATOM   2341  HE1 PHE P  48       6.012 -14.684   2.570  0.00  0.00      PROB  
ATOM   2342  CZ  PHE P  48       7.447 -13.876   1.075  0.00  0.00      PROB  
ATOM   2343  HZ  PHE P  48       8.306 -14.497   1.282  0.00  0.00      PROB  
ATOM   2344  CD2 PHE P  48       6.640 -11.852   0.089  0.00  0.00      PROB  
ATOM   2345  HD2 PHE P  48       6.760 -11.082  -0.659  0.00  0.00      PROB  
ATOM   2346  CE2 PHE P  48       7.650 -12.862   0.147  0.00  0.00      PROB  
ATOM   2347  HE2 PHE P  48       8.545 -12.759  -0.448  0.00  0.00      PROB  
ATOM   2348  C   PHE P  48       2.700 -11.594  -0.808  0.00  0.00      PROB  
ATOM   2349  O   PHE P  48       1.484 -11.241  -0.741  0.00  0.00      PROB  
ATOM   2350  N   ASN P  49       3.051 -12.895  -1.084  0.00  0.00      PROB  
ATOM   2351  HN  ASN P  49       3.998 -13.185  -0.965  0.00  0.00      PROB  
ATOM   2352  CA  ASN P  49       2.016 -13.883  -1.409  0.00  0.00      PROB  
ATOM   2353  HA  ASN P  49       1.226 -13.760  -0.683  0.00  0.00      PROB  
ATOM   2354  CB  ASN P  49       1.368 -13.562  -2.869  0.00  0.00      PROB  
ATOM   2355  HB1 ASN P  49       1.221 -12.461  -2.839  0.00  0.00      PROB  
ATOM   2356  HB2 ASN P  49       0.369 -14.043  -2.937  0.00  0.00      PROB  
ATOM   2357  CG  ASN P  49       2.209 -14.055  -4.094  0.00  0.00      PROB  
ATOM   2358  OD1 ASN P  49       3.387 -14.463  -3.998  0.00  0.00      PROB  
ATOM   2359  ND2 ASN P  49       1.621 -13.966  -5.322  0.00  0.00      PROB  
ATOM   2360 HD21 ASN P  49       0.663 -13.743  -5.500  0.00  0.00      PROB  
ATOM   2361 HD22 ASN P  49       2.225 -14.239  -6.071  0.00  0.00      PROB  
ATOM   2362  C   ASN P  49       2.504 -15.245  -1.059  0.00  0.00      PROB  
ATOM   2363  O   ASN P  49       3.676 -15.388  -0.722  0.00  0.00      PROB  
ATOM   2364  N   HSD P  50       1.717 -16.291  -1.112  0.00  0.00      PROB  
ATOM   2365  HN  HSD P  50       0.745 -16.236  -1.327  0.00  0.00      PROB  
ATOM   2366  CA  HSD P  50       2.206 -17.576  -0.687  0.00  0.00      PROB  
ATOM   2367  HA  HSD P  50       2.969 -17.468   0.070  0.00  0.00      PROB  
ATOM   2368  CB  HSD P  50       1.036 -18.509  -0.089  0.00  0.00      PROB  
ATOM   2369  HB1 HSD P  50       0.448 -18.838  -0.972  0.00  0.00      PROB  
ATOM   2370  HB2 HSD P  50       0.340 -18.037   0.637  0.00  0.00      PROB  
ATOM   2371  ND1 HSD P  50       1.832 -21.033   0.046  0.00  0.00      PROB  
ATOM   2372  HD1 HSD P  50       2.072 -21.206  -0.909  0.00  0.00      PROB  
ATOM   2373  CG  HSD P  50       1.517 -19.794   0.628  0.00  0.00      PROB  
ATOM   2374  CE1 HSD P  50       1.929 -21.937   1.098  0.00  0.00      PROB  
ATOM   2375  HE1 HSD P  50       2.180 -22.990   0.966  0.00  0.00      PROB  
ATOM   2376  NE2 HSD P  50       1.719 -21.349   2.261  0.00  0.00      PROB  
ATOM   2377  CD2 HSD P  50       1.467 -20.021   1.984  0.00  0.00      PROB  
ATOM   2378  HD2 HSD P  50       1.325 -19.281   2.761  0.00  0.00      PROB  
ATOM   2379  C   HSD P  50       2.940 -18.292  -1.820  0.00  0.00      PROB  
ATOM   2380  O   HSD P  50       3.682 -19.258  -1.539  0.00  0.00      PROB  
ATOM   2381  N   SER P  51       2.924 -17.754  -3.000  0.00  0.00      PROB  
ATOM   2382  HN  SER P  51       2.407 -16.910  -3.125  0.00  0.00      PROB  
ATOM   2383  CA  SER P  51       3.934 -18.047  -4.019  0.00  0.00      PROB  
ATOM   2384  HA  SER P  51       3.998 -19.116  -4.163  0.00  0.00      PROB  
ATOM   2385  CB  SER P  51       3.573 -17.555  -5.465  0.00  0.00      PROB  
ATOM   2386  HB1 SER P  51       4.340 -17.878  -6.200  0.00  0.00      PROB  
ATOM   2387  HB2 SER P  51       3.449 -16.451  -5.487  0.00  0.00      PROB  
ATOM   2388  OG  SER P  51       2.324 -18.070  -5.924  0.00  0.00      PROB  
ATOM   2389  HG1 SER P  51       2.323 -19.029  -5.971  0.00  0.00      PROB  
ATOM   2390  C   SER P  51       5.356 -17.555  -3.738  0.00  0.00      PROB  
ATOM   2391  O   SER P  51       6.358 -17.987  -4.295  0.00  0.00      PROB  
ATOM   2392  N   ASN P  52       5.489 -16.585  -2.822  0.00  0.00      PROB  
ATOM   2393  HN  ASN P  52       4.625 -16.156  -2.568  0.00  0.00      PROB  
ATOM   2394  CA  ASN P  52       6.671 -16.020  -2.202  0.00  0.00      PROB  
ATOM   2395  HA  ASN P  52       6.411 -15.289  -1.450  0.00  0.00      PROB  
ATOM   2396  CB  ASN P  52       7.639 -17.078  -1.620  0.00  0.00      PROB  
ATOM   2397  HB1 ASN P  52       8.503 -16.592  -1.118  0.00  0.00      PROB  
ATOM   2398  HB2 ASN P  52       8.104 -17.722  -2.397  0.00  0.00      PROB  
ATOM   2399  CG  ASN P  52       6.984 -17.965  -0.614  0.00  0.00      PROB  
ATOM   2400  OD1 ASN P  52       7.200 -19.171  -0.668  0.00  0.00      PROB  
ATOM   2401  ND2 ASN P  52       6.180 -17.346   0.308  0.00  0.00      PROB  
ATOM   2402 HD21 ASN P  52       6.204 -16.351   0.410  0.00  0.00      PROB  
ATOM   2403 HD22 ASN P  52       5.565 -17.836   0.927  0.00  0.00      PROB  
ATOM   2404  C   ASN P  52       7.292 -14.946  -3.078  0.00  0.00      PROB  
ATOM   2405  O   ASN P  52       8.528 -14.744  -3.017  0.00  0.00      PROB  
ATOM   2406  N   LYS P  53       6.476 -14.225  -3.812  0.00  0.00      PROB  
ATOM   2407  HN  LYS P  53       5.503 -14.439  -3.825  0.00  0.00      PROB  
ATOM   2408  CA  LYS P  53       6.765 -13.131  -4.741  0.00  0.00      PROB  
ATOM   2409  HA  LYS P  53       7.813 -13.214  -4.990  0.00  0.00      PROB  
ATOM   2410  CB  LYS P  53       5.947 -13.233  -6.031  0.00  0.00      PROB  
ATOM   2411  HB1 LYS P  53       6.182 -12.393  -6.720  0.00  0.00      PROB  
ATOM   2412  HB2 LYS P  53       4.877 -13.275  -5.732  0.00  0.00      PROB  
ATOM   2413  CG  LYS P  53       6.301 -14.473  -6.880  0.00  0.00      PROB  
ATOM   2414  HG1 LYS P  53       5.913 -14.369  -7.916  0.00  0.00      PROB  
ATOM   2415  HG2 LYS P  53       5.754 -15.344  -6.459  0.00  0.00      PROB  
ATOM   2416  CD  LYS P  53       7.798 -14.846  -7.012  0.00  0.00      PROB  
ATOM   2417  HD1 LYS P  53       8.196 -14.997  -5.986  0.00  0.00      PROB  
ATOM   2418  HD2 LYS P  53       8.440 -14.061  -7.466  0.00  0.00      PROB  
ATOM   2419  CE  LYS P  53       8.013 -16.170  -7.661  0.00  0.00      PROB  
ATOM   2420  HE1 LYS P  53       7.945 -16.127  -8.770  0.00  0.00      PROB  
ATOM   2421  HE2 LYS P  53       7.349 -17.023  -7.407  0.00  0.00      PROB  
ATOM   2422  NZ  LYS P  53       9.365 -16.895  -7.422  0.00  0.00      PROB  
ATOM   2423  HZ1 LYS P  53       9.483 -16.970  -6.391  0.00  0.00      PROB  
ATOM   2424  HZ2 LYS P  53      10.119 -16.269  -7.768  0.00  0.00      PROB  
ATOM   2425  HZ3 LYS P  53       9.395 -17.780  -7.968  0.00  0.00      PROB  
ATOM   2426  C   LYS P  53       6.504 -11.776  -4.083  0.00  0.00      PROB  
ATOM   2427  O   LYS P  53       5.474 -11.562  -3.435  0.00  0.00      PROB  
ATOM   2428  N   LEU P  54       7.471 -10.905  -4.316  0.00  0.00      PROB  
ATOM   2429  HN  LEU P  54       8.335 -11.120  -4.764  0.00  0.00      PROB  
ATOM   2430  CA  LEU P  54       7.486  -9.636  -3.766  0.00  0.00      PROB  
ATOM   2431  HA  LEU P  54       6.791  -9.646  -2.940  0.00  0.00      PROB  
ATOM   2432  CB  LEU P  54       8.955  -9.210  -3.361  0.00  0.00      PROB  
ATOM   2433  HB1 LEU P  54       9.594  -9.293  -4.267  0.00  0.00      PROB  
ATOM   2434  HB2 LEU P  54       9.188 -10.063  -2.689  0.00  0.00      PROB  
ATOM   2435  CG  LEU P  54       9.140  -7.931  -2.534  0.00  0.00      PROB  
ATOM   2436  HG  LEU P  54       8.774  -7.074  -3.140  0.00  0.00      PROB  
ATOM   2437  CD1 LEU P  54       8.324  -8.084  -1.323  0.00  0.00      PROB  
ATOM   2438 HD11 LEU P  54       8.556  -9.052  -0.829  0.00  0.00      PROB  
ATOM   2439 HD12 LEU P  54       7.229  -8.152  -1.500  0.00  0.00      PROB  
ATOM   2440 HD13 LEU P  54       8.446  -7.265  -0.583  0.00  0.00      PROB  
ATOM   2441  CD2 LEU P  54      10.565  -7.764  -2.180  0.00  0.00      PROB  
ATOM   2442 HD21 LEU P  54      11.151  -7.842  -3.121  0.00  0.00      PROB  
ATOM   2443 HD22 LEU P  54      11.029  -8.526  -1.518  0.00  0.00      PROB  
ATOM   2444 HD23 LEU P  54      10.831  -6.735  -1.856  0.00  0.00      PROB  
ATOM   2445  C   LEU P  54       7.041  -8.563  -4.783  0.00  0.00      PROB  
ATOM   2446  O   LEU P  54       7.682  -8.382  -5.796  0.00  0.00      PROB  
ATOM   2447  N   PHE P  55       5.897  -7.913  -4.501  0.00  0.00      PROB  
ATOM   2448  HN  PHE P  55       5.489  -7.972  -3.593  0.00  0.00      PROB  
ATOM   2449  CA  PHE P  55       5.317  -6.874  -5.351  0.00  0.00      PROB  
ATOM   2450  HA  PHE P  55       6.072  -6.714  -6.105  0.00  0.00      PROB  
ATOM   2451  CB  PHE P  55       3.968  -7.251  -5.996  0.00  0.00      PROB  
ATOM   2452  HB1 PHE P  55       3.772  -6.589  -6.866  0.00  0.00      PROB  
ATOM   2453  HB2 PHE P  55       3.072  -7.008  -5.386  0.00  0.00      PROB  
ATOM   2454  CG  PHE P  55       3.774  -8.673  -6.428  0.00  0.00      PROB  
ATOM   2455  CD1 PHE P  55       3.591  -8.955  -7.776  0.00  0.00      PROB  
ATOM   2456  HD1 PHE P  55       3.516  -8.143  -8.484  0.00  0.00      PROB  
ATOM   2457  CE1 PHE P  55       3.405 -10.305  -8.199  0.00  0.00      PROB  
ATOM   2458  HE1 PHE P  55       3.115 -10.451  -9.229  0.00  0.00      PROB  
ATOM   2459  CZ  PHE P  55       3.257 -11.307  -7.259  0.00  0.00      PROB  
ATOM   2460  HZ  PHE P  55       3.222 -12.312  -7.652  0.00  0.00      PROB  
ATOM   2461  CD2 PHE P  55       3.675  -9.776  -5.443  0.00  0.00      PROB  
ATOM   2462  HD2 PHE P  55       3.641  -9.549  -4.388  0.00  0.00      PROB  
ATOM   2463  CE2 PHE P  55       3.372 -11.061  -5.915  0.00  0.00      PROB  
ATOM   2464  HE2 PHE P  55       3.026 -11.738  -5.148  0.00  0.00      PROB  
ATOM   2465  C   PHE P  55       5.192  -5.653  -4.534  0.00  0.00      PROB  
ATOM   2466  O   PHE P  55       4.809  -5.630  -3.378  0.00  0.00      PROB  
ATOM   2467  N   GLN P  56       5.595  -4.465  -5.069  0.00  0.00      PROB  
ATOM   2468  HN  GLN P  56       6.011  -4.335  -5.966  0.00  0.00      PROB  
ATOM   2469  CA  GLN P  56       5.598  -3.323  -4.187  0.00  0.00      PROB  
ATOM   2470  HA  GLN P  56       4.808  -3.464  -3.465  0.00  0.00      PROB  
ATOM   2471  CB  GLN P  56       6.933  -3.123  -3.486  0.00  0.00      PROB  
ATOM   2472  HB1 GLN P  56       6.935  -4.029  -2.843  0.00  0.00      PROB  
ATOM   2473  HB2 GLN P  56       6.890  -2.251  -2.800  0.00  0.00      PROB  
ATOM   2474  CG  GLN P  56       8.194  -3.020  -4.382  0.00  0.00      PROB  
ATOM   2475  HG1 GLN P  56       8.181  -3.622  -5.316  0.00  0.00      PROB  
ATOM   2476  HG2 GLN P  56       8.920  -3.470  -3.671  0.00  0.00      PROB  
ATOM   2477  CD  GLN P  56       8.531  -1.517  -4.617  0.00  0.00      PROB  
ATOM   2478  OE1 GLN P  56       8.315  -0.909  -5.669  0.00  0.00      PROB  
ATOM   2479  NE2 GLN P  56       8.983  -0.832  -3.473  0.00  0.00      PROB  
ATOM   2480 HE21 GLN P  56       9.069  -1.267  -2.577  0.00  0.00      PROB  
ATOM   2481 HE22 GLN P  56       9.187   0.144  -3.550  0.00  0.00      PROB  
ATOM   2482  C   GLN P  56       5.133  -2.086  -4.904  0.00  0.00      PROB  
ATOM   2483  O   GLN P  56       5.196  -2.025  -6.093  0.00  0.00      PROB  
ATOM   2484  N   TYR P  57       4.640  -1.097  -4.204  0.00  0.00      PROB  
ATOM   2485  HN  TYR P  57       4.734  -1.204  -3.217  0.00  0.00      PROB  
ATOM   2486  CA  TYR P  57       4.407   0.247  -4.766  0.00  0.00      PROB  
ATOM   2487  HA  TYR P  57       5.000   0.484  -5.637  0.00  0.00      PROB  
ATOM   2488  CB  TYR P  57       2.892   0.437  -5.176  0.00  0.00      PROB  
ATOM   2489  HB1 TYR P  57       2.295  -0.051  -4.376  0.00  0.00      PROB  
ATOM   2490  HB2 TYR P  57       2.767  -0.115  -6.132  0.00  0.00      PROB  
ATOM   2491  CG  TYR P  57       2.496   1.884  -5.316  0.00  0.00      PROB  
ATOM   2492  CD1 TYR P  57       1.890   2.499  -4.211  0.00  0.00      PROB  
ATOM   2493  HD1 TYR P  57       1.719   1.940  -3.303  0.00  0.00      PROB  
ATOM   2494  CE1 TYR P  57       1.436   3.863  -4.321  0.00  0.00      PROB  
ATOM   2495  HE1 TYR P  57       1.003   4.424  -3.507  0.00  0.00      PROB  
ATOM   2496  CZ  TYR P  57       1.607   4.547  -5.560  0.00  0.00      PROB  
ATOM   2497  OH  TYR P  57       1.300   5.909  -5.583  0.00  0.00      PROB  
ATOM   2498  HH  TYR P  57       1.721   6.214  -6.390  0.00  0.00      PROB  
ATOM   2499  CD2 TYR P  57       2.427   2.530  -6.509  0.00  0.00      PROB  
ATOM   2500  HD2 TYR P  57       2.825   1.932  -7.316  0.00  0.00      PROB  
ATOM   2501  CE2 TYR P  57       2.134   3.877  -6.622  0.00  0.00      PROB  
ATOM   2502  HE2 TYR P  57       2.365   4.374  -7.553  0.00  0.00      PROB  
ATOM   2503  C   TYR P  57       4.881   1.312  -3.747  0.00  0.00      PROB  
ATOM   2504  O   TYR P  57       4.655   1.181  -2.542  0.00  0.00      PROB  
ATOM   2505  N   ALA P  58       5.544   2.380  -4.251  0.00  0.00      PROB  
ATOM   2506  HN  ALA P  58       5.813   2.492  -5.205  0.00  0.00      PROB  
ATOM   2507  CA  ALA P  58       5.767   3.661  -3.587  0.00  0.00      PROB  
ATOM   2508  HA  ALA P  58       5.104   3.686  -2.735  0.00  0.00      PROB  
ATOM   2509  CB  ALA P  58       7.271   3.742  -3.086  0.00  0.00      PROB  
ATOM   2510  HB1 ALA P  58       7.428   4.709  -2.564  0.00  0.00      PROB  
ATOM   2511  HB2 ALA P  58       7.967   3.666  -3.949  0.00  0.00      PROB  
ATOM   2512  HB3 ALA P  58       7.495   2.967  -2.323  0.00  0.00      PROB  
ATOM   2513  C   ALA P  58       5.315   4.886  -4.416  0.00  0.00      PROB  
ATOM   2514  O   ALA P  58       5.543   4.854  -5.602  0.00  0.00      PROB  
ATOM   2515  N   SER P  59       4.753   5.914  -3.804  0.00  0.00      PROB  
ATOM   2516  HN  SER P  59       4.492   5.922  -2.842  0.00  0.00      PROB  
ATOM   2517  CA  SER P  59       4.251   7.119  -4.530  0.00  0.00      PROB  
ATOM   2518  HA  SER P  59       3.814   6.868  -5.486  0.00  0.00      PROB  
ATOM   2519  CB  SER P  59       3.161   7.904  -3.656  0.00  0.00      PROB  
ATOM   2520  HB1 SER P  59       2.257   7.261  -3.604  0.00  0.00      PROB  
ATOM   2521  HB2 SER P  59       2.959   8.836  -4.227  0.00  0.00      PROB  
ATOM   2522  OG  SER P  59       3.592   8.262  -2.316  0.00  0.00      PROB  
ATOM   2523  HG1 SER P  59       3.614   9.222  -2.293  0.00  0.00      PROB  
ATOM   2524  C   SER P  59       5.451   8.082  -4.771  0.00  0.00      PROB  
ATOM   2525  O   SER P  59       5.389   8.989  -5.600  0.00  0.00      PROB  
ATOM   2526  N   THR P  60       6.592   7.821  -4.090  0.00  0.00      PROB  
ATOM   2527  HN  THR P  60       6.534   7.114  -3.389  0.00  0.00      PROB  
ATOM   2528  CA  THR P  60       7.877   8.446  -4.349  0.00  0.00      PROB  
ATOM   2529  HA  THR P  60       7.889   8.765  -5.380  0.00  0.00      PROB  
ATOM   2530  CB  THR P  60       8.043   9.624  -3.418  0.00  0.00      PROB  
ATOM   2531  HB  THR P  60       7.120  10.208  -3.620  0.00  0.00      PROB  
ATOM   2532  OG1 THR P  60       9.176  10.441  -3.674  0.00  0.00      PROB  
ATOM   2533  HG1 THR P  60       8.970  11.089  -4.351  0.00  0.00      PROB  
ATOM   2534  CG2 THR P  60       8.123   9.228  -1.920  0.00  0.00      PROB  
ATOM   2535 HG21 THR P  60       7.120   9.046  -1.480  0.00  0.00      PROB  
ATOM   2536 HG22 THR P  60       8.700   9.987  -1.349  0.00  0.00      PROB  
ATOM   2537 HG23 THR P  60       8.779   8.354  -1.719  0.00  0.00      PROB  
ATOM   2538  C   THR P  60       9.013   7.375  -4.167  0.00  0.00      PROB  
ATOM   2539  O   THR P  60       8.728   6.195  -4.270  0.00  0.00      PROB  
ATOM   2540  N   ASP P  61      10.310   7.804  -3.882  0.00  0.00      PROB  
ATOM   2541  HN  ASP P  61      10.559   8.769  -3.917  0.00  0.00      PROB  
ATOM   2542  CA  ASP P  61      11.385   6.850  -3.669  0.00  0.00      PROB  
ATOM   2543  HA  ASP P  61      11.521   6.220  -4.536  0.00  0.00      PROB  
ATOM   2544  CB  ASP P  61      12.677   7.627  -3.540  0.00  0.00      PROB  
ATOM   2545  HB1 ASP P  61      13.508   6.930  -3.299  0.00  0.00      PROB  
ATOM   2546  HB2 ASP P  61      12.630   8.224  -2.604  0.00  0.00      PROB  
ATOM   2547  CG  ASP P  61      13.078   8.403  -4.756  0.00  0.00      PROB  
ATOM   2548  OD1 ASP P  61      12.552   8.054  -5.873  0.00  0.00      PROB  
ATOM   2549  OD2 ASP P  61      14.089   9.124  -4.727  0.00  0.00      PROB  
ATOM   2550  C   ASP P  61      11.163   5.973  -2.435  0.00  0.00      PROB  
ATOM   2551  O   ASP P  61      11.107   6.489  -1.308  0.00  0.00      PROB  
ATOM   2552  N   MET P  62      11.070   4.583  -2.533  0.00  0.00      PROB  
ATOM   2553  HN  MET P  62      11.183   4.075  -3.384  0.00  0.00      PROB  
ATOM   2554  CA  MET P  62      10.571   3.715  -1.405  0.00  0.00      PROB  
ATOM   2555  HA  MET P  62       9.687   4.169  -0.983  0.00  0.00      PROB  
ATOM   2556  CB  MET P  62      10.302   2.299  -1.917  0.00  0.00      PROB  
ATOM   2557  HB1 MET P  62      11.217   1.949  -2.440  0.00  0.00      PROB  
ATOM   2558  HB2 MET P  62       9.484   2.407  -2.661  0.00  0.00      PROB  
ATOM   2559  CG  MET P  62       9.897   1.278  -0.826  0.00  0.00      PROB  
ATOM   2560  HG1 MET P  62      10.580   1.401   0.041  0.00  0.00      PROB  
ATOM   2561  HG2 MET P  62       9.964   0.254  -1.250  0.00  0.00      PROB  
ATOM   2562  SD  MET P  62       8.159   1.375  -0.367  0.00  0.00      PROB  
ATOM   2563  CE  MET P  62       8.113  -0.186   0.507  0.00  0.00      PROB  
ATOM   2564  HE1 MET P  62       8.767  -1.005   0.138  0.00  0.00      PROB  
ATOM   2565  HE2 MET P  62       7.073  -0.570   0.579  0.00  0.00      PROB  
ATOM   2566  HE3 MET P  62       8.436  -0.047   1.562  0.00  0.00      PROB  
ATOM   2567  C   MET P  62      11.525   3.722  -0.241  0.00  0.00      PROB  
ATOM   2568  O   MET P  62      11.098   3.868   0.906  0.00  0.00      PROB  
ATOM   2569  N   ASP P  63      12.827   3.728  -0.564  0.00  0.00      PROB  
ATOM   2570  HN  ASP P  63      13.178   3.690  -1.497  0.00  0.00      PROB  
ATOM   2571  CA  ASP P  63      13.901   3.882   0.319  0.00  0.00      PROB  
ATOM   2572  HA  ASP P  63      14.010   2.970   0.887  0.00  0.00      PROB  
ATOM   2573  CB  ASP P  63      15.224   3.914  -0.520  0.00  0.00      PROB  
ATOM   2574  HB1 ASP P  63      16.121   4.173   0.083  0.00  0.00      PROB  
ATOM   2575  HB2 ASP P  63      15.167   4.689  -1.314  0.00  0.00      PROB  
ATOM   2576  CG  ASP P  63      15.701   2.570  -1.047  0.00  0.00      PROB  
ATOM   2577  OD1 ASP P  63      16.572   2.607  -1.952  0.00  0.00      PROB  
ATOM   2578  OD2 ASP P  63      15.334   1.472  -0.532  0.00  0.00      PROB  
ATOM   2579  C   ASP P  63      13.836   5.090   1.173  0.00  0.00      PROB  
ATOM   2580  O   ASP P  63      14.050   4.965   2.405  0.00  0.00      PROB  
ATOM   2581  N   LYS P  64      13.481   6.282   0.618  0.00  0.00      PROB  
ATOM   2582  HN  LYS P  64      13.213   6.362  -0.339  0.00  0.00      PROB  
ATOM   2583  CA  LYS P  64      13.336   7.416   1.446  0.00  0.00      PROB  
ATOM   2584  HA  LYS P  64      14.245   7.536   2.016  0.00  0.00      PROB  
ATOM   2585  CB  LYS P  64      13.181   8.744   0.576  0.00  0.00      PROB  
ATOM   2586  HB1 LYS P  64      12.737   9.618   1.098  0.00  0.00      PROB  
ATOM   2587  HB2 LYS P  64      12.514   8.528  -0.286  0.00  0.00      PROB  
ATOM   2588  CG  LYS P  64      14.531   9.138  -0.093  0.00  0.00      PROB  
ATOM   2589  HG1 LYS P  64      14.848   8.309  -0.761  0.00  0.00      PROB  
ATOM   2590  HG2 LYS P  64      15.288   9.355   0.692  0.00  0.00      PROB  
ATOM   2591  CD  LYS P  64      14.398  10.414  -0.875  0.00  0.00      PROB  
ATOM   2592  HD1 LYS P  64      13.991  11.163  -0.163  0.00  0.00      PROB  
ATOM   2593  HD2 LYS P  64      13.633  10.378  -1.679  0.00  0.00      PROB  
ATOM   2594  CE  LYS P  64      15.554  11.015  -1.629  0.00  0.00      PROB  
ATOM   2595  HE1 LYS P  64      16.457  11.159  -0.997  0.00  0.00      PROB  
ATOM   2596  HE2 LYS P  64      15.293  11.952  -2.167  0.00  0.00      PROB  
ATOM   2597  NZ  LYS P  64      15.808  10.086  -2.795  0.00  0.00      PROB  
ATOM   2598  HZ1 LYS P  64      14.927   9.962  -3.333  0.00  0.00      PROB  
ATOM   2599  HZ2 LYS P  64      16.172   9.199  -2.392  0.00  0.00      PROB  
ATOM   2600  HZ3 LYS P  64      16.614  10.448  -3.344  0.00  0.00      PROB  
ATOM   2601  C   LYS P  64      12.156   7.405   2.398  0.00  0.00      PROB  
ATOM   2602  O   LYS P  64      12.336   7.734   3.585  0.00  0.00      PROB  
ATOM   2603  N   VAL P  65      10.952   7.012   1.965  0.00  0.00      PROB  
ATOM   2604  HN  VAL P  65      10.980   6.525   1.096  0.00  0.00      PROB  
ATOM   2605  CA  VAL P  65       9.802   6.809   2.864  0.00  0.00      PROB  
ATOM   2606  HA  VAL P  65       9.636   7.725   3.413  0.00  0.00      PROB  
ATOM   2607  CB  VAL P  65       8.643   6.498   1.962  0.00  0.00      PROB  
ATOM   2608  HB  VAL P  65       8.793   5.588   1.344  0.00  0.00      PROB  
ATOM   2609  CG1 VAL P  65       7.380   6.253   2.769  0.00  0.00      PROB  
ATOM   2610 HG11 VAL P  65       7.518   5.339   3.385  0.00  0.00      PROB  
ATOM   2611 HG12 VAL P  65       6.568   5.983   2.060  0.00  0.00      PROB  
ATOM   2612 HG13 VAL P  65       7.175   7.232   3.253  0.00  0.00      PROB  
ATOM   2613  CG2 VAL P  65       8.449   7.781   1.133  0.00  0.00      PROB  
ATOM   2614 HG21 VAL P  65       7.521   7.599   0.550  0.00  0.00      PROB  
ATOM   2615 HG22 VAL P  65       9.229   7.958   0.363  0.00  0.00      PROB  
ATOM   2616 HG23 VAL P  65       8.296   8.697   1.744  0.00  0.00      PROB  
ATOM   2617  C   VAL P  65      10.097   5.940   4.041  0.00  0.00      PROB  
ATOM   2618  O   VAL P  65       9.774   6.131   5.247  0.00  0.00      PROB  
ATOM   2619  N   LEU P  66      10.812   4.849   3.732  0.00  0.00      PROB  
ATOM   2620  HN  LEU P  66      11.018   4.575   2.796  0.00  0.00      PROB  
ATOM   2621  CA  LEU P  66      11.235   3.855   4.725  0.00  0.00      PROB  
ATOM   2622  HA  LEU P  66      10.445   3.854   5.461  0.00  0.00      PROB  
ATOM   2623  CB  LEU P  66      11.631   2.542   4.133  0.00  0.00      PROB  
ATOM   2624  HB1 LEU P  66      12.052   1.839   4.884  0.00  0.00      PROB  
ATOM   2625  HB2 LEU P  66      12.243   2.565   3.206  0.00  0.00      PROB  
ATOM   2626  CG  LEU P  66      10.412   1.857   3.546  0.00  0.00      PROB  
ATOM   2627  HG  LEU P  66       9.955   2.387   2.684  0.00  0.00      PROB  
ATOM   2628  CD1 LEU P  66      10.892   0.448   3.099  0.00  0.00      PROB  
ATOM   2629 HD11 LEU P  66      10.145  -0.299   2.755  0.00  0.00      PROB  
ATOM   2630 HD12 LEU P  66      11.379  -0.081   3.946  0.00  0.00      PROB  
ATOM   2631 HD13 LEU P  66      11.620   0.491   2.261  0.00  0.00      PROB  
ATOM   2632  CD2 LEU P  66       9.290   1.682   4.636  0.00  0.00      PROB  
ATOM   2633 HD21 LEU P  66       9.747   1.090   5.458  0.00  0.00      PROB  
ATOM   2634 HD22 LEU P  66       8.424   1.077   4.292  0.00  0.00      PROB  
ATOM   2635 HD23 LEU P  66       8.934   2.641   5.070  0.00  0.00      PROB  
ATOM   2636  C   LEU P  66      12.448   4.286   5.582  0.00  0.00      PROB  
ATOM   2637  O   LEU P  66      12.449   3.978   6.750  0.00  0.00      PROB  
ATOM   2638  N   LEU P  67      13.291   5.229   5.068  0.00  0.00      PROB  
ATOM   2639  HN  LEU P  67      13.272   5.350   4.079  0.00  0.00      PROB  
ATOM   2640  CA  LEU P  67      14.301   5.836   5.919  0.00  0.00      PROB  
ATOM   2641  HA  LEU P  67      14.822   5.017   6.393  0.00  0.00      PROB  
ATOM   2642  CB  LEU P  67      15.267   6.646   5.023  0.00  0.00      PROB  
ATOM   2643  HB1 LEU P  67      14.918   7.426   4.312  0.00  0.00      PROB  
ATOM   2644  HB2 LEU P  67      15.620   5.936   4.245  0.00  0.00      PROB  
ATOM   2645  CG  LEU P  67      16.383   7.167   5.794  0.00  0.00      PROB  
ATOM   2646  HG  LEU P  67      16.076   7.857   6.610  0.00  0.00      PROB  
ATOM   2647  CD1 LEU P  67      17.086   6.105   6.619  0.00  0.00      PROB  
ATOM   2648 HD11 LEU P  67      17.920   6.475   7.253  0.00  0.00      PROB  
ATOM   2649 HD12 LEU P  67      17.386   5.211   6.033  0.00  0.00      PROB  
ATOM   2650 HD13 LEU P  67      16.407   5.706   7.403  0.00  0.00      PROB  
ATOM   2651  CD2 LEU P  67      17.451   7.821   4.945  0.00  0.00      PROB  
ATOM   2652 HD21 LEU P  67      17.963   8.527   5.633  0.00  0.00      PROB  
ATOM   2653 HD22 LEU P  67      17.030   8.367   4.074  0.00  0.00      PROB  
ATOM   2654 HD23 LEU P  67      18.150   7.082   4.498  0.00  0.00      PROB  
ATOM   2655  C   LEU P  67      13.718   6.748   6.957  0.00  0.00      PROB  
ATOM   2656  O   LEU P  67      13.944   6.742   8.191  0.00  0.00      PROB  
ATOM   2657  N   LYS P  68      12.705   7.566   6.476  0.00  0.00      PROB  
ATOM   2658  HN  LYS P  68      12.558   7.617   5.492  0.00  0.00      PROB  
ATOM   2659  CA  LYS P  68      11.996   8.430   7.289  0.00  0.00      PROB  
ATOM   2660  HA  LYS P  68      12.706   8.993   7.877  0.00  0.00      PROB  
ATOM   2661  CB  LYS P  68      11.066   9.372   6.519  0.00  0.00      PROB  
ATOM   2662  HB1 LYS P  68      10.467   9.993   7.219  0.00  0.00      PROB  
ATOM   2663  HB2 LYS P  68      10.412   8.756   5.865  0.00  0.00      PROB  
ATOM   2664  CG  LYS P  68      11.805  10.424   5.727  0.00  0.00      PROB  
ATOM   2665  HG1 LYS P  68      12.336   9.906   4.899  0.00  0.00      PROB  
ATOM   2666  HG2 LYS P  68      12.665  10.784   6.332  0.00  0.00      PROB  
ATOM   2667  CD  LYS P  68      10.951  11.631   5.189  0.00  0.00      PROB  
ATOM   2668  HD1 LYS P  68      10.306  11.977   6.024  0.00  0.00      PROB  
ATOM   2669  HD2 LYS P  68      10.310  11.437   4.302  0.00  0.00      PROB  
ATOM   2670  CE  LYS P  68      11.834  12.831   4.676  0.00  0.00      PROB  
ATOM   2671  HE1 LYS P  68      12.461  13.298   5.466  0.00  0.00      PROB  
ATOM   2672  HE2 LYS P  68      11.369  13.723   4.203  0.00  0.00      PROB  
ATOM   2673  NZ  LYS P  68      12.724  12.307   3.554  0.00  0.00      PROB  
ATOM   2674  HZ1 LYS P  68      13.417  11.646   3.959  0.00  0.00      PROB  
ATOM   2675  HZ2 LYS P  68      13.288  13.064   3.117  0.00  0.00      PROB  
ATOM   2676  HZ3 LYS P  68      12.039  11.824   2.939  0.00  0.00      PROB  
ATOM   2677  C   LYS P  68      11.204   7.781   8.416  0.00  0.00      PROB  
ATOM   2678  O   LYS P  68      11.319   8.081   9.603  0.00  0.00      PROB  
ATOM   2679  N   TYR P  69      10.589   6.635   7.987  0.00  0.00      PROB  
ATOM   2680  HN  TYR P  69      10.727   6.465   7.014  0.00  0.00      PROB  
ATOM   2681  CA  TYR P  69       9.820   5.724   8.814  0.00  0.00      PROB  
ATOM   2682  HA  TYR P  69       9.089   6.381   9.262  0.00  0.00      PROB  
ATOM   2683  CB  TYR P  69       8.920   4.718   7.992  0.00  0.00      PROB  
ATOM   2684  HB1 TYR P  69       9.511   4.242   7.180  0.00  0.00      PROB  
ATOM   2685  HB2 TYR P  69       8.061   5.248   7.527  0.00  0.00      PROB  
ATOM   2686  CG  TYR P  69       8.284   3.630   8.764  0.00  0.00      PROB  
ATOM   2687  CD1 TYR P  69       8.955   2.355   8.700  0.00  0.00      PROB  
ATOM   2688  HD1 TYR P  69       9.708   2.260   7.932  0.00  0.00      PROB  
ATOM   2689  CE1 TYR P  69       8.438   1.280   9.428  0.00  0.00      PROB  
ATOM   2690  HE1 TYR P  69       8.798   0.272   9.282  0.00  0.00      PROB  
ATOM   2691  CZ  TYR P  69       7.325   1.441  10.322  0.00  0.00      PROB  
ATOM   2692  OH  TYR P  69       6.838   0.370  11.054  0.00  0.00      PROB  
ATOM   2693  HH  TYR P  69       5.936   0.591  11.299  0.00  0.00      PROB  
ATOM   2694  CD2 TYR P  69       7.195   3.777   9.660  0.00  0.00      PROB  
ATOM   2695  HD2 TYR P  69       6.880   4.784   9.888  0.00  0.00      PROB  
ATOM   2696  CE2 TYR P  69       6.795   2.713  10.458  0.00  0.00      PROB  
ATOM   2697  HE2 TYR P  69       5.953   2.929  11.099  0.00  0.00      PROB  
ATOM   2698  C   TYR P  69      10.735   5.125   9.896  0.00  0.00      PROB  
ATOM   2699  O   TYR P  69      10.334   4.947  11.043  0.00  0.00      PROB  
ATOM   2700  N   THR P  70      12.046   4.959   9.593  0.00  0.00      PROB  
ATOM   2701  HN  THR P  70      12.296   5.132   8.643  0.00  0.00      PROB  
ATOM   2702  CA  THR P  70      12.963   4.260  10.454  0.00  0.00      PROB  
ATOM   2703  HA  THR P  70      12.498   3.331  10.751  0.00  0.00      PROB  
ATOM   2704  CB  THR P  70      14.290   3.826   9.826  0.00  0.00      PROB  
ATOM   2705  HB  THR P  70      14.798   4.696   9.358  0.00  0.00      PROB  
ATOM   2706  OG1 THR P  70      13.997   2.835   8.786  0.00  0.00      PROB  
ATOM   2707  HG1 THR P  70      13.492   3.310   8.121  0.00  0.00      PROB  
ATOM   2708  CG2 THR P  70      15.277   3.137  10.835  0.00  0.00      PROB  
ATOM   2709 HG21 THR P  70      14.585   2.491  11.417  0.00  0.00      PROB  
ATOM   2710 HG22 THR P  70      15.614   3.879  11.590  0.00  0.00      PROB  
ATOM   2711 HG23 THR P  70      16.073   2.517  10.369  0.00  0.00      PROB  
ATOM   2712  C   THR P  70      13.244   4.960  11.843  0.00  0.00      PROB  
ATOM   2713  O   THR P  70      13.159   4.444  12.892  0.00  0.00      PROB  
ATOM   2714  N   GLU P  71      13.455   6.282  11.805  0.00  0.00      PROB  
ATOM   2715  HN  GLU P  71      13.274   6.775  10.957  0.00  0.00      PROB  
ATOM   2716  CA  GLU P  71      13.738   7.150  12.966  0.00  0.00      PROB  
ATOM   2717  HA  GLU P  71      14.404   6.641  13.646  0.00  0.00      PROB  
ATOM   2718  CB  GLU P  71      14.445   8.503  12.451  0.00  0.00      PROB  
ATOM   2719  HB1 GLU P  71      14.164   9.230  13.243  0.00  0.00      PROB  
ATOM   2720  HB2 GLU P  71      14.042   8.875  11.485  0.00  0.00      PROB  
ATOM   2721  CG  GLU P  71      16.004   8.416  12.244  0.00  0.00      PROB  
ATOM   2722  HG1 GLU P  71      16.192   7.756  11.370  0.00  0.00      PROB  
ATOM   2723  HG2 GLU P  71      16.379   7.950  13.180  0.00  0.00      PROB  
ATOM   2724  CD  GLU P  71      16.635   9.776  12.125  0.00  0.00      PROB  
ATOM   2725  OE1 GLU P  71      16.401  10.563  13.068  0.00  0.00      PROB  
ATOM   2726  OE2 GLU P  71      17.236  10.165  11.123  0.00  0.00      PROB  
ATOM   2727  C   GLU P  71      12.425   7.517  13.646  0.00  0.00      PROB  
ATOM   2728  O   GLU P  71      12.478   7.860  14.848  0.00  0.00      PROB  
ATOM   2729  N   TYR P  72      11.276   7.404  12.985  0.00  0.00      PROB  
ATOM   2730  HN  TYR P  72      11.307   7.023  12.065  0.00  0.00      PROB  
ATOM   2731  CA  TYR P  72      10.006   7.812  13.513  0.00  0.00      PROB  
ATOM   2732  HA  TYR P  72      10.070   8.807  13.928  0.00  0.00      PROB  
ATOM   2733  CB  TYR P  72       8.902   7.688  12.412  0.00  0.00      PROB  
ATOM   2734  HB1 TYR P  72       8.608   6.684  12.037  0.00  0.00      PROB  
ATOM   2735  HB2 TYR P  72       9.343   8.257  11.566  0.00  0.00      PROB  
ATOM   2736  CG  TYR P  72       7.663   8.494  12.759  0.00  0.00      PROB  
ATOM   2737  CD1 TYR P  72       6.611   7.820  13.435  0.00  0.00      PROB  
ATOM   2738  HD1 TYR P  72       6.641   6.769  13.681  0.00  0.00      PROB  
ATOM   2739  CE1 TYR P  72       5.427   8.464  13.860  0.00  0.00      PROB  
ATOM   2740  HE1 TYR P  72       4.733   7.831  14.394  0.00  0.00      PROB  
ATOM   2741  CZ  TYR P  72       5.205   9.731  13.449  0.00  0.00      PROB  
ATOM   2742  OH  TYR P  72       4.023  10.392  13.675  0.00  0.00      PROB  
ATOM   2743  HH  TYR P  72       4.196  11.324  13.521  0.00  0.00      PROB  
ATOM   2744  CD2 TYR P  72       7.484   9.804  12.485  0.00  0.00      PROB  
ATOM   2745  HD2 TYR P  72       8.241  10.422  12.027  0.00  0.00      PROB  
ATOM   2746  CE2 TYR P  72       6.232  10.417  12.743  0.00  0.00      PROB  
ATOM   2747  HE2 TYR P  72       6.036  11.415  12.380  0.00  0.00      PROB  
ATOM   2748  C   TYR P  72       9.598   6.923  14.695  0.00  0.00      PROB  
ATOM   2749  O   TYR P  72       9.690   5.677  14.657  0.00  0.00      PROB  
ATOM   2750  N   ASN P  73       9.068   7.611  15.728  0.00  0.00      PROB  
ATOM   2751  HN  ASN P  73       9.204   8.598  15.764  0.00  0.00      PROB  
ATOM   2752  CA  ASN P  73       8.430   7.129  16.897  0.00  0.00      PROB  
ATOM   2753  HA  ASN P  73       8.765   6.131  17.139  0.00  0.00      PROB  
ATOM   2754  CB  ASN P  73       8.998   7.846  18.120  0.00  0.00      PROB  
ATOM   2755  HB1 ASN P  73       8.480   7.522  19.048  0.00  0.00      PROB  
ATOM   2756  HB2 ASN P  73       8.862   8.945  18.035  0.00  0.00      PROB  
ATOM   2757  CG  ASN P  73      10.406   7.420  18.429  0.00  0.00      PROB  
ATOM   2758  OD1 ASN P  73      10.920   6.352  18.090  0.00  0.00      PROB  
ATOM   2759  ND2 ASN P  73      11.172   8.374  19.040  0.00  0.00      PROB  
ATOM   2760 HD21 ASN P  73      10.747   9.258  19.233  0.00  0.00      PROB  
ATOM   2761 HD22 ASN P  73      12.147   8.216  19.195  0.00  0.00      PROB  
ATOM   2762  C   ASN P  73       6.874   7.111  16.924  0.00  0.00      PROB  
ATOM   2763  O   ASN P  73       6.172   8.056  16.465  0.00  0.00      PROB  
ATOM   2764  N   GLU P  74       6.294   5.990  17.518  0.00  0.00      PROB  
ATOM   2765  HN  GLU P  74       6.911   5.292  17.871  0.00  0.00      PROB  
ATOM   2766  CA  GLU P  74       4.980   5.893  18.018  0.00  0.00      PROB  
ATOM   2767  HA  GLU P  74       4.748   4.871  18.280  0.00  0.00      PROB  
ATOM   2768  CB  GLU P  74       4.768   6.712  19.362  0.00  0.00      PROB  
ATOM   2769  HB1 GLU P  74       3.739   6.453  19.689  0.00  0.00      PROB  
ATOM   2770  HB2 GLU P  74       4.708   7.792  19.109  0.00  0.00      PROB  
ATOM   2771  CG  GLU P  74       5.802   6.422  20.513  0.00  0.00      PROB  
ATOM   2772  HG1 GLU P  74       6.831   6.712  20.212  0.00  0.00      PROB  
ATOM   2773  HG2 GLU P  74       5.902   5.333  20.710  0.00  0.00      PROB  
ATOM   2774  CD  GLU P  74       5.378   7.117  21.853  0.00  0.00      PROB  
ATOM   2775  OE1 GLU P  74       4.797   6.506  22.819  0.00  0.00      PROB  
ATOM   2776  OE2 GLU P  74       5.674   8.346  21.931  0.00  0.00      PROB  
ATOM   2777  C   GLU P  74       3.834   6.285  17.064  0.00  0.00      PROB  
ATOM   2778  O   GLU P  74       3.262   7.370  17.180  0.00  0.00      PROB  
ATOM   2779  N   PRO P  75       3.604   5.390  16.012  0.00  0.00      PROB  
ATOM   2780  CD  PRO P  75       4.131   4.027  16.085  0.00  0.00      PROB  
ATOM   2781  HD1 PRO P  75       3.658   3.457  16.912  0.00  0.00      PROB  
ATOM   2782  HD2 PRO P  75       5.242   4.057  16.092  0.00  0.00      PROB  
ATOM   2783  CA  PRO P  75       2.494   5.517  15.060  0.00  0.00      PROB  
ATOM   2784  HA  PRO P  75       2.746   6.305  14.366  0.00  0.00      PROB  
ATOM   2785  CB  PRO P  75       2.457   4.146  14.341  0.00  0.00      PROB  
ATOM   2786  HB1 PRO P  75       2.373   4.199  13.234  0.00  0.00      PROB  
ATOM   2787  HB2 PRO P  75       1.671   3.460  14.722  0.00  0.00      PROB  
ATOM   2788  CG  PRO P  75       3.742   3.395  14.763  0.00  0.00      PROB  
ATOM   2789  HG1 PRO P  75       3.592   2.318  14.992  0.00  0.00      PROB  
ATOM   2790  HG2 PRO P  75       4.582   3.532  14.050  0.00  0.00      PROB  
ATOM   2791  C   PRO P  75       1.140   5.792  15.662  0.00  0.00      PROB  
ATOM   2792  O   PRO P  75       0.623   5.292  16.654  0.00  0.00      PROB  
ATOM   2793  N   HSD P  76       0.410   6.687  14.900  0.00  0.00      PROB  
ATOM   2794  HN  HSD P  76       0.846   6.891  14.027  0.00  0.00      PROB  
ATOM   2795  CA  HSD P  76      -0.948   7.114  15.154  0.00  0.00      PROB  
ATOM   2796  HA  HSD P  76      -1.030   7.559  16.135  0.00  0.00      PROB  
ATOM   2797  CB  HSD P  76      -1.390   8.250  14.188  0.00  0.00      PROB  
ATOM   2798  HB1 HSD P  76      -2.482   8.419  14.308  0.00  0.00      PROB  
ATOM   2799  HB2 HSD P  76      -1.239   7.876  13.153  0.00  0.00      PROB  
ATOM   2800  ND1 HSD P  76       0.650   9.798  14.623  0.00  0.00      PROB  
ATOM   2801  HD1 HSD P  76       1.317   9.082  14.833  0.00  0.00      PROB  
ATOM   2802  CG  HSD P  76      -0.691   9.590  14.605  0.00  0.00      PROB  
ATOM   2803  CE1 HSD P  76       0.822  11.058  15.039  0.00  0.00      PROB  
ATOM   2804  HE1 HSD P  76       1.731  11.574  15.349  0.00  0.00      PROB  
ATOM   2805  NE2 HSD P  76      -0.289  11.686  15.055  0.00  0.00      PROB  
ATOM   2806  CD2 HSD P  76      -1.272  10.772  14.786  0.00  0.00      PROB  
ATOM   2807  HD2 HSD P  76      -2.306  11.094  14.802  0.00  0.00      PROB  
ATOM   2808  C   HSD P  76      -1.957   5.928  15.201  0.00  0.00      PROB  
ATOM   2809  O   HSD P  76      -2.956   5.917  15.979  0.00  0.00      PROB  
ATOM   2810  N   GLU P  77      -1.795   4.955  14.337  0.00  0.00      PROB  
ATOM   2811  HN  GLU P  77      -1.170   5.025  13.564  0.00  0.00      PROB  
ATOM   2812  CA  GLU P  77      -2.581   3.760  14.416  0.00  0.00      PROB  
ATOM   2813  HA  GLU P  77      -2.729   3.412  15.427  0.00  0.00      PROB  
ATOM   2814  CB  GLU P  77      -3.982   3.917  13.569  0.00  0.00      PROB  
ATOM   2815  HB1 GLU P  77      -4.443   4.883  13.865  0.00  0.00      PROB  
ATOM   2816  HB2 GLU P  77      -4.562   3.021  13.876  0.00  0.00      PROB  
ATOM   2817  CG  GLU P  77      -3.929   3.811  11.988  0.00  0.00      PROB  
ATOM   2818  HG1 GLU P  77      -3.844   2.727  11.759  0.00  0.00      PROB  
ATOM   2819  HG2 GLU P  77      -3.150   4.480  11.564  0.00  0.00      PROB  
ATOM   2820  CD  GLU P  77      -5.337   4.156  11.338  0.00  0.00      PROB  
ATOM   2821  OE1 GLU P  77      -6.274   3.309  11.256  0.00  0.00      PROB  
ATOM   2822  OE2 GLU P  77      -5.495   5.323  10.963  0.00  0.00      PROB  
ATOM   2823  C   GLU P  77      -1.733   2.691  13.823  0.00  0.00      PROB  
ATOM   2824  O   GLU P  77      -0.885   2.993  13.007  0.00  0.00      PROB  
ATOM   2825  N   SER P  78      -2.108   1.430  14.206  0.00  0.00      PROB  
ATOM   2826  HN  SER P  78      -2.714   1.238  14.974  0.00  0.00      PROB  
ATOM   2827  CA  SER P  78      -1.548   0.271  13.596  0.00  0.00      PROB  
ATOM   2828  HA  SER P  78      -1.241   0.494  12.585  0.00  0.00      PROB  
ATOM   2829  CB  SER P  78      -0.300  -0.227  14.453  0.00  0.00      PROB  
ATOM   2830  HB1 SER P  78       0.516   0.509  14.289  0.00  0.00      PROB  
ATOM   2831  HB2 SER P  78       0.172  -1.199  14.197  0.00  0.00      PROB  
ATOM   2832  OG  SER P  78      -0.439  -0.058  15.898  0.00  0.00      PROB  
ATOM   2833  HG1 SER P  78      -0.556   0.892  15.973  0.00  0.00      PROB  
ATOM   2834  C   SER P  78      -2.483  -0.894  13.453  0.00  0.00      PROB  
ATOM   2835  O   SER P  78      -2.793  -1.651  14.334  0.00  0.00      PROB  
ATOM   2836  N   ARG P  79      -2.902  -1.161  12.213  0.00  0.00      PROB  
ATOM   2837  HN  ARG P  79      -2.700  -0.639  11.388  0.00  0.00      PROB  
ATOM   2838  CA  ARG P  79      -4.085  -2.069  12.098  0.00  0.00      PROB  
ATOM   2839  HA  ARG P  79      -4.518  -2.258  13.069  0.00  0.00      PROB  
ATOM   2840  CB  ARG P  79      -5.249  -1.462  11.257  0.00  0.00      PROB  
ATOM   2841  HB1 ARG P  79      -6.138  -2.126  11.323  0.00  0.00      PROB  
ATOM   2842  HB2 ARG P  79      -5.001  -1.422  10.175  0.00  0.00      PROB  
ATOM   2843  CG  ARG P  79      -5.578  -0.058  11.738  0.00  0.00      PROB  
ATOM   2844  HG1 ARG P  79      -6.454   0.145  11.085  0.00  0.00      PROB  
ATOM   2845  HG2 ARG P  79      -4.731   0.629  11.526  0.00  0.00      PROB  
ATOM   2846  CD  ARG P  79      -6.083  -0.030  13.182  0.00  0.00      PROB  
ATOM   2847  HD1 ARG P  79      -5.166  -0.068  13.807  0.00  0.00      PROB  
ATOM   2848  HD2 ARG P  79      -6.811  -0.826  13.450  0.00  0.00      PROB  
ATOM   2849  NE  ARG P  79      -6.737   1.311  13.422  0.00  0.00      PROB  
ATOM   2850  HE  ARG P  79      -6.672   1.972  12.674  0.00  0.00      PROB  
ATOM   2851  CZ  ARG P  79      -7.311   1.745  14.550  0.00  0.00      PROB  
ATOM   2852  NH1 ARG P  79      -7.331   1.029  15.642  0.00  0.00      PROB  
ATOM   2853 HH11 ARG P  79      -6.622   0.325  15.605  0.00  0.00      PROB  
ATOM   2854 HH12 ARG P  79      -7.735   1.461  16.448  0.00  0.00      PROB  
ATOM   2855  NH2 ARG P  79      -7.752   3.011  14.608  0.00  0.00      PROB  
ATOM   2856 HH21 ARG P  79      -7.984   3.546  13.796  0.00  0.00      PROB  
ATOM   2857 HH22 ARG P  79      -8.175   3.242  15.484  0.00  0.00      PROB  
ATOM   2858  C   ARG P  79      -3.760  -3.385  11.499  0.00  0.00      PROB  
ATOM   2859  O   ARG P  79      -2.988  -3.468  10.533  0.00  0.00      PROB  
ATOM   2860  N   THR P  80      -4.316  -4.472  12.074  0.00  0.00      PROB  
ATOM   2861  HN  THR P  80      -4.876  -4.319  12.885  0.00  0.00      PROB  
ATOM   2862  CA  THR P  80      -4.285  -5.837  11.532  0.00  0.00      PROB  
ATOM   2863  HA  THR P  80      -3.542  -5.810  10.749  0.00  0.00      PROB  
ATOM   2864  CB  THR P  80      -3.903  -7.024  12.462  0.00  0.00      PROB  
ATOM   2865  HB  THR P  80      -3.571  -7.944  11.934  0.00  0.00      PROB  
ATOM   2866  OG1 THR P  80      -4.968  -7.341  13.338  0.00  0.00      PROB  
ATOM   2867  HG1 THR P  80      -5.180  -6.534  13.813  0.00  0.00      PROB  
ATOM   2868  CG2 THR P  80      -2.693  -6.621  13.356  0.00  0.00      PROB  
ATOM   2869 HG21 THR P  80      -2.597  -7.239  14.274  0.00  0.00      PROB  
ATOM   2870 HG22 THR P  80      -2.970  -5.660  13.840  0.00  0.00      PROB  
ATOM   2871 HG23 THR P  80      -1.747  -6.685  12.778  0.00  0.00      PROB  
ATOM   2872  C   THR P  80      -5.606  -6.258  10.903  0.00  0.00      PROB  
ATOM   2873  O   THR P  80      -6.602  -5.509  10.898  0.00  0.00      PROB  
ATOM   2874  N   ASN P  81      -5.666  -7.493  10.265  0.00  0.00      PROB  
ATOM   2875  HN  ASN P  81      -4.905  -8.137  10.249  0.00  0.00      PROB  
ATOM   2876  CA  ASN P  81      -6.904  -7.932   9.627  0.00  0.00      PROB  
ATOM   2877  HA  ASN P  81      -7.174  -7.147   8.936  0.00  0.00      PROB  
ATOM   2878  CB  ASN P  81      -6.808  -9.291   8.796  0.00  0.00      PROB  
ATOM   2879  HB1 ASN P  81      -7.835  -9.656   8.580  0.00  0.00      PROB  
ATOM   2880  HB2 ASN P  81      -6.310 -10.135   9.320  0.00  0.00      PROB  
ATOM   2881  CG  ASN P  81      -6.151  -9.021   7.479  0.00  0.00      PROB  
ATOM   2882  OD1 ASN P  81      -5.673  -7.941   7.142  0.00  0.00      PROB  
ATOM   2883  ND2 ASN P  81      -6.294 -10.054   6.642  0.00  0.00      PROB  
ATOM   2884 HD21 ASN P  81      -6.996 -10.713   6.909  0.00  0.00      PROB  
ATOM   2885 HD22 ASN P  81      -5.635 -10.314   5.936  0.00  0.00      PROB  
ATOM   2886  C   ASN P  81      -8.109  -8.061  10.566  0.00  0.00      PROB  
ATOM   2887  O   ASN P  81      -9.244  -7.792  10.218  0.00  0.00      PROB  
ATOM   2888  N   ALA P  82      -7.908  -8.516  11.792  0.00  0.00      PROB  
ATOM   2889  HN  ALA P  82      -6.969  -8.705  12.068  0.00  0.00      PROB  
ATOM   2890  CA  ALA P  82      -8.831  -8.674  12.924  0.00  0.00      PROB  
ATOM   2891  HA  ALA P  82      -9.709  -9.181  12.551  0.00  0.00      PROB  
ATOM   2892  CB  ALA P  82      -8.254  -9.467  14.013  0.00  0.00      PROB  
ATOM   2893  HB1 ALA P  82      -7.294  -9.023  14.353  0.00  0.00      PROB  
ATOM   2894  HB2 ALA P  82      -8.016 -10.522  13.760  0.00  0.00      PROB  
ATOM   2895  HB3 ALA P  82      -8.936  -9.372  14.886  0.00  0.00      PROB  
ATOM   2896  C   ALA P  82      -9.316  -7.362  13.403  0.00  0.00      PROB  
ATOM   2897  O   ALA P  82     -10.549  -7.314  13.623  0.00  0.00      PROB  
ATOM   2898  N   ASP P  83      -8.445  -6.348  13.415  0.00  0.00      PROB  
ATOM   2899  HN  ASP P  83      -7.497  -6.496  13.145  0.00  0.00      PROB  
ATOM   2900  CA  ASP P  83      -8.858  -4.988  13.729  0.00  0.00      PROB  
ATOM   2901  HA  ASP P  83      -9.292  -4.894  14.714  0.00  0.00      PROB  
ATOM   2902  CB  ASP P  83      -7.754  -4.010  13.600  0.00  0.00      PROB  
ATOM   2903  HB1 ASP P  83      -7.970  -2.957  13.882  0.00  0.00      PROB  
ATOM   2904  HB2 ASP P  83      -7.261  -4.091  12.608  0.00  0.00      PROB  
ATOM   2905  CG  ASP P  83      -6.754  -4.317  14.682  0.00  0.00      PROB  
ATOM   2906  OD1 ASP P  83      -7.019  -4.066  15.903  0.00  0.00      PROB  
ATOM   2907  OD2 ASP P  83      -5.737  -4.887  14.297  0.00  0.00      PROB  
ATOM   2908  C   ASP P  83      -9.833  -4.514  12.650  0.00  0.00      PROB  
ATOM   2909  O   ASP P  83     -10.956  -4.004  12.939  0.00  0.00      PROB  
ATOM   2910  N   ILE P  84      -9.442  -4.792  11.367  0.00  0.00      PROB  
ATOM   2911  HN  ILE P  84      -8.551  -5.157  11.106  0.00  0.00      PROB  
ATOM   2912  CA  ILE P  84     -10.278  -4.355  10.226  0.00  0.00      PROB  
ATOM   2913  HA  ILE P  84     -10.371  -3.279  10.221  0.00  0.00      PROB  
ATOM   2914  CB  ILE P  84      -9.578  -4.660   8.840  0.00  0.00      PROB  
ATOM   2915  HB  ILE P  84      -9.167  -5.692   8.846  0.00  0.00      PROB  
ATOM   2916  CG2 ILE P  84     -10.596  -4.458   7.705  0.00  0.00      PROB  
ATOM   2917 HG21 ILE P  84     -10.170  -4.423   6.680  0.00  0.00      PROB  
ATOM   2918 HG22 ILE P  84     -11.143  -3.509   7.888  0.00  0.00      PROB  
ATOM   2919 HG23 ILE P  84     -11.412  -5.210   7.749  0.00  0.00      PROB  
ATOM   2920  CG1 ILE P  84      -8.305  -3.747   8.793  0.00  0.00      PROB  
ATOM   2921 HG11 ILE P  84      -7.732  -4.277   8.003  0.00  0.00      PROB  
ATOM   2922 HG12 ILE P  84      -7.715  -3.759   9.734  0.00  0.00      PROB  
ATOM   2923  CD  ILE P  84      -8.590  -2.275   8.452  0.00  0.00      PROB  
ATOM   2924  HD1 ILE P  84      -8.695  -2.184   7.350  0.00  0.00      PROB  
ATOM   2925  HD2 ILE P  84      -7.781  -1.620   8.840  0.00  0.00      PROB  
ATOM   2926  HD3 ILE P  84      -9.524  -1.938   8.951  0.00  0.00      PROB  
ATOM   2927  C   ILE P  84     -11.664  -5.018  10.295  0.00  0.00      PROB  
ATOM   2928  O   ILE P  84     -12.699  -4.359  10.177  0.00  0.00      PROB  
ATOM   2929  N   ILE P  85     -11.748  -6.380  10.483  0.00  0.00      PROB  
ATOM   2930  HN  ILE P  85     -10.910  -6.912  10.397  0.00  0.00      PROB  
ATOM   2931  CA  ILE P  85     -12.985  -7.184  10.664  0.00  0.00      PROB  
ATOM   2932  HA  ILE P  85     -13.537  -7.031   9.749  0.00  0.00      PROB  
ATOM   2933  CB  ILE P  85     -12.635  -8.654  10.759  0.00  0.00      PROB  
ATOM   2934  HB  ILE P  85     -11.888  -8.835  11.562  0.00  0.00      PROB  
ATOM   2935  CG2 ILE P  85     -13.847  -9.563  11.152  0.00  0.00      PROB  
ATOM   2936 HG21 ILE P  85     -14.520  -9.563  10.268  0.00  0.00      PROB  
ATOM   2937 HG22 ILE P  85     -14.393  -9.289  12.080  0.00  0.00      PROB  
ATOM   2938 HG23 ILE P  85     -13.470 -10.602  11.256  0.00  0.00      PROB  
ATOM   2939  CG1 ILE P  85     -11.991  -9.157   9.432  0.00  0.00      PROB  
ATOM   2940 HG11 ILE P  85     -11.272  -8.459   8.953  0.00  0.00      PROB  
ATOM   2941 HG12 ILE P  85     -12.778  -9.172   8.648  0.00  0.00      PROB  
ATOM   2942  CD  ILE P  85     -11.210 -10.450   9.637  0.00  0.00      PROB  
ATOM   2943  HD1 ILE P  85     -10.770 -10.818   8.685  0.00  0.00      PROB  
ATOM   2944  HD2 ILE P  85     -11.822 -11.234  10.131  0.00  0.00      PROB  
ATOM   2945  HD3 ILE P  85     -10.391 -10.048  10.271  0.00  0.00      PROB  
ATOM   2946  C   ILE P  85     -13.778  -6.771  11.816  0.00  0.00      PROB  
ATOM   2947  O   ILE P  85     -14.979  -6.565  11.569  0.00  0.00      PROB  
ATOM   2948  N   GLU P  86     -13.191  -6.521  13.005  0.00  0.00      PROB  
ATOM   2949  HN  GLU P  86     -12.219  -6.690  13.147  0.00  0.00      PROB  
ATOM   2950  CA  GLU P  86     -13.963  -5.966  14.103  0.00  0.00      PROB  
ATOM   2951  HA  GLU P  86     -14.871  -6.523  14.281  0.00  0.00      PROB  
ATOM   2952  CB  GLU P  86     -13.077  -5.843  15.307  0.00  0.00      PROB  
ATOM   2953  HB1 GLU P  86     -12.029  -5.621  15.013  0.00  0.00      PROB  
ATOM   2954  HB2 GLU P  86     -12.941  -6.795  15.862  0.00  0.00      PROB  
ATOM   2955  CG  GLU P  86     -13.475  -4.772  16.340  0.00  0.00      PROB  
ATOM   2956  HG1 GLU P  86     -14.420  -5.136  16.795  0.00  0.00      PROB  
ATOM   2957  HG2 GLU P  86     -13.738  -3.767  15.947  0.00  0.00      PROB  
ATOM   2958  CD  GLU P  86     -12.446  -4.696  17.426  0.00  0.00      PROB  
ATOM   2959  OE1 GLU P  86     -12.233  -5.694  18.178  0.00  0.00      PROB  
ATOM   2960  OE2 GLU P  86     -11.785  -3.622  17.470  0.00  0.00      PROB  
ATOM   2961  C   GLU P  86     -14.545  -4.627  13.793  0.00  0.00      PROB  
ATOM   2962  O   GLU P  86     -15.571  -4.315  14.370  0.00  0.00      PROB  
ATOM   2963  N   THR P  87     -13.815  -3.739  13.026  0.00  0.00      PROB  
ATOM   2964  HN  THR P  87     -12.947  -3.973  12.596  0.00  0.00      PROB  
ATOM   2965  CA  THR P  87     -14.448  -2.467  12.746  0.00  0.00      PROB  
ATOM   2966  HA  THR P  87     -14.979  -2.185  13.643  0.00  0.00      PROB  
ATOM   2967  CB  THR P  87     -13.521  -1.294  12.395  0.00  0.00      PROB  
ATOM   2968  HB  THR P  87     -12.867  -1.142  13.280  0.00  0.00      PROB  
ATOM   2969  OG1 THR P  87     -14.190  -0.036  12.004  0.00  0.00      PROB  
ATOM   2970  HG1 THR P  87     -15.059  -0.026  12.412  0.00  0.00      PROB  
ATOM   2971  CG2 THR P  87     -12.536  -1.588  11.307  0.00  0.00      PROB  
ATOM   2972 HG21 THR P  87     -11.967  -2.528  11.467  0.00  0.00      PROB  
ATOM   2973 HG22 THR P  87     -11.793  -0.777  11.150  0.00  0.00      PROB  
ATOM   2974 HG23 THR P  87     -13.016  -1.719  10.313  0.00  0.00      PROB  
ATOM   2975  C   THR P  87     -15.515  -2.533  11.693  0.00  0.00      PROB  
ATOM   2976  O   THR P  87     -16.548  -1.869  11.818  0.00  0.00      PROB  
ATOM   2977  N   LEU P  88     -15.204  -3.245  10.628  0.00  0.00      PROB  
ATOM   2978  HN  LEU P  88     -14.312  -3.673  10.507  0.00  0.00      PROB  
ATOM   2979  CA  LEU P  88     -16.059  -3.457   9.473  0.00  0.00      PROB  
ATOM   2980  HA  LEU P  88     -16.165  -2.458   9.075  0.00  0.00      PROB  
ATOM   2981  CB  LEU P  88     -15.332  -4.503   8.516  0.00  0.00      PROB  
ATOM   2982  HB1 LEU P  88     -15.154  -5.455   9.061  0.00  0.00      PROB  
ATOM   2983  HB2 LEU P  88     -14.350  -4.106   8.180  0.00  0.00      PROB  
ATOM   2984  CG  LEU P  88     -16.141  -4.990   7.244  0.00  0.00      PROB  
ATOM   2985  HG  LEU P  88     -17.056  -5.555   7.521  0.00  0.00      PROB  
ATOM   2986  CD1 LEU P  88     -16.465  -3.755   6.430  0.00  0.00      PROB  
ATOM   2987 HD11 LEU P  88     -16.988  -4.068   5.501  0.00  0.00      PROB  
ATOM   2988 HD12 LEU P  88     -15.495  -3.253   6.228  0.00  0.00      PROB  
ATOM   2989 HD13 LEU P  88     -17.214  -3.076   6.891  0.00  0.00      PROB  
ATOM   2990  CD2 LEU P  88     -15.305  -5.907   6.409  0.00  0.00      PROB  
ATOM   2991 HD21 LEU P  88     -15.879  -6.193   5.502  0.00  0.00      PROB  
ATOM   2992 HD22 LEU P  88     -15.015  -6.843   6.932  0.00  0.00      PROB  
ATOM   2993 HD23 LEU P  88     -14.369  -5.380   6.123  0.00  0.00      PROB  
ATOM   2994  C   LEU P  88     -17.447  -4.061   9.815  0.00  0.00      PROB  
ATOM   2995  O   LEU P  88     -18.425  -3.517   9.384  0.00  0.00      PROB  
ATOM   2996  N   ARG P  89     -17.431  -5.124  10.603  0.00  0.00      PROB  
ATOM   2997  HN  ARG P  89     -16.636  -5.428  11.123  0.00  0.00      PROB  
ATOM   2998  CA  ARG P  89     -18.687  -5.806  10.867  0.00  0.00      PROB  
ATOM   2999  HA  ARG P  89     -19.038  -5.939   9.854  0.00  0.00      PROB  
ATOM   3000  CB  ARG P  89     -18.468  -7.088  11.626  0.00  0.00      PROB  
ATOM   3001  HB1 ARG P  89     -17.796  -7.648  10.941  0.00  0.00      PROB  
ATOM   3002  HB2 ARG P  89     -19.354  -7.755  11.687  0.00  0.00      PROB  
ATOM   3003  CG  ARG P  89     -17.907  -6.935  13.067  0.00  0.00      PROB  
ATOM   3004  HG1 ARG P  89     -18.744  -6.794  13.784  0.00  0.00      PROB  
ATOM   3005  HG2 ARG P  89     -17.121  -6.151  13.096  0.00  0.00      PROB  
ATOM   3006  CD  ARG P  89     -17.241  -8.266  13.532  0.00  0.00      PROB  
ATOM   3007  HD1 ARG P  89     -16.419  -8.486  12.818  0.00  0.00      PROB  
ATOM   3008  HD2 ARG P  89     -18.008  -9.058  13.390  0.00  0.00      PROB  
ATOM   3009  NE  ARG P  89     -16.679  -8.186  14.955  0.00  0.00      PROB  
ATOM   3010  HE  ARG P  89     -16.890  -7.447  15.595  0.00  0.00      PROB  
ATOM   3011  CZ  ARG P  89     -16.125  -9.271  15.463  0.00  0.00      PROB  
ATOM   3012  NH1 ARG P  89     -15.704 -10.366  14.850  0.00  0.00      PROB  
ATOM   3013 HH11 ARG P  89     -16.170 -10.468  13.971  0.00  0.00      PROB  
ATOM   3014 HH12 ARG P  89     -15.472 -11.172  15.395  0.00  0.00      PROB  
ATOM   3015  NH2 ARG P  89     -15.840  -9.179  16.786  0.00  0.00      PROB  
ATOM   3016 HH21 ARG P  89     -16.084  -8.341  17.274  0.00  0.00      PROB  
ATOM   3017 HH22 ARG P  89     -15.117  -9.771  17.141  0.00  0.00      PROB  
ATOM   3018  C   ARG P  89     -19.649  -4.998  11.616  0.00  0.00      PROB  
ATOM   3019  O   ARG P  89     -19.266  -4.254  12.480  0.00  0.00      PROB  
ATOM   3020  N   LYS P  90     -20.951  -5.161  11.352  0.00  0.00      PROB  
ATOM   3021  HN  LYS P  90     -21.234  -5.783  10.626  0.00  0.00      PROB  
ATOM   3022  CA  LYS P  90     -21.967  -4.356  12.004  0.00  0.00      PROB  
ATOM   3023  HA  LYS P  90     -21.575  -3.840  12.868  0.00  0.00      PROB  
ATOM   3024  CB  LYS P  90     -22.646  -3.348  10.985  0.00  0.00      PROB  
ATOM   3025  HB1 LYS P  90     -23.377  -2.718  11.536  0.00  0.00      PROB  
ATOM   3026  HB2 LYS P  90     -23.154  -3.847  10.132  0.00  0.00      PROB  
ATOM   3027  CG  LYS P  90     -21.658  -2.337  10.328  0.00  0.00      PROB  
ATOM   3028  HG1 LYS P  90     -22.103  -1.480   9.780  0.00  0.00      PROB  
ATOM   3029  HG2 LYS P  90     -20.901  -2.907   9.748  0.00  0.00      PROB  
ATOM   3030  CD  LYS P  90     -20.833  -1.509  11.412  0.00  0.00      PROB  
ATOM   3031  HD1 LYS P  90     -20.205  -2.159  12.058  0.00  0.00      PROB  
ATOM   3032  HD2 LYS P  90     -21.655  -1.163  12.074  0.00  0.00      PROB  
ATOM   3033  CE  LYS P  90     -20.065  -0.327  10.894  0.00  0.00      PROB  
ATOM   3034  HE1 LYS P  90     -19.545   0.199  11.723  0.00  0.00      PROB  
ATOM   3035  HE2 LYS P  90     -20.687   0.462  10.421  0.00  0.00      PROB  
ATOM   3036  NZ  LYS P  90     -19.000  -0.837  10.009  0.00  0.00      PROB  
ATOM   3037  HZ1 LYS P  90     -19.276  -0.869   9.007  0.00  0.00      PROB  
ATOM   3038  HZ2 LYS P  90     -18.648  -1.781  10.266  0.00  0.00      PROB  
ATOM   3039  HZ3 LYS P  90     -18.209  -0.209  10.262  0.00  0.00      PROB  
ATOM   3040  C   LYS P  90     -22.989  -5.236  12.655  0.00  0.00      PROB  
ATOM   3041  O   LYS P  90     -22.885  -6.461  12.698  0.00  0.00      PROB  
ATOM   3042  N   LYS P  91     -23.944  -4.690  13.441  0.00  0.00      PROB  
ATOM   3043  HN  LYS P  91     -24.014  -3.705  13.307  0.00  0.00      PROB  
ATOM   3044  CA  LYS P  91     -24.804  -5.324  14.450  0.00  0.00      PROB  
ATOM   3045  HA  LYS P  91     -24.362  -6.304  14.558  0.00  0.00      PROB  
ATOM   3046  CB  LYS P  91     -24.801  -4.496  15.754  0.00  0.00      PROB  
ATOM   3047  HB1 LYS P  91     -25.567  -4.941  16.425  0.00  0.00      PROB  
ATOM   3048  HB2 LYS P  91     -25.224  -3.477  15.622  0.00  0.00      PROB  
ATOM   3049  CG  LYS P  91     -23.419  -4.614  16.412  0.00  0.00      PROB  
ATOM   3050  HG1 LYS P  91     -23.148  -3.718  17.011  0.00  0.00      PROB  
ATOM   3051  HG2 LYS P  91     -22.676  -4.644  15.587  0.00  0.00      PROB  
ATOM   3052  CD  LYS P  91     -23.180  -5.833  17.234  0.00  0.00      PROB  
ATOM   3053  HD1 LYS P  91     -23.355  -6.788  16.693  0.00  0.00      PROB  
ATOM   3054  HD2 LYS P  91     -23.906  -5.782  18.075  0.00  0.00      PROB  
ATOM   3055  CE  LYS P  91     -21.934  -5.937  18.074  0.00  0.00      PROB  
ATOM   3056  HE1 LYS P  91     -21.961  -6.957  18.514  0.00  0.00      PROB  
ATOM   3057  HE2 LYS P  91     -21.843  -5.097  18.795  0.00  0.00      PROB  
ATOM   3058  NZ  LYS P  91     -20.686  -5.828  17.276  0.00  0.00      PROB  
ATOM   3059  HZ1 LYS P  91     -20.621  -6.329  16.366  0.00  0.00      PROB  
ATOM   3060  HZ2 LYS P  91     -19.945  -6.230  17.884  0.00  0.00      PROB  
ATOM   3061  HZ3 LYS P  91     -20.481  -4.848  16.998  0.00  0.00      PROB  
ATOM   3062  C   LYS P  91     -26.251  -5.617  13.880  0.00  0.00      PROB  
ATOM   3063  OT1 LYS P  91     -26.675  -6.776  13.946  0.00  0.00      PROB  
ATOM   3064  OT2 LYS P  91     -26.949  -4.684  13.400  0.00  0.00      PROB  
ATOM   3065  N   LYS P  76      -1.909  -9.892  20.089  0.00  0.00      PROC  
ATOM   3066  HT1 LYS P  76      -1.285  -9.949  20.919  0.00  0.00      PROC  
ATOM   3067  HT2 LYS P  76      -1.872 -10.777  19.545  0.00  0.00      PROC  
ATOM   3068  HT3 LYS P  76      -2.910  -9.805  20.358  0.00  0.00      PROC  
ATOM   3069  CA  LYS P  76      -1.466  -8.695  19.300  0.00  0.00      PROC  
ATOM   3070  HA  LYS P  76      -2.243  -8.440  18.594  0.00  0.00      PROC  
ATOM   3071  CB  LYS P  76      -1.268  -7.493  20.150  0.00  0.00      PROC  
ATOM   3072  HB1 LYS P  76      -0.519  -6.828  19.670  0.00  0.00      PROC  
ATOM   3073  HB2 LYS P  76      -0.702  -7.801  21.055  0.00  0.00      PROC  
ATOM   3074  CG  LYS P  76      -2.592  -6.674  20.346  0.00  0.00      PROC  
ATOM   3075  HG1 LYS P  76      -3.358  -7.455  20.539  0.00  0.00      PROC  
ATOM   3076  HG2 LYS P  76      -2.842  -6.358  19.310  0.00  0.00      PROC  
ATOM   3077  CD  LYS P  76      -2.415  -5.561  21.412  0.00  0.00      PROC  
ATOM   3078  HD1 LYS P  76      -2.162  -6.040  22.382  0.00  0.00      PROC  
ATOM   3079  HD2 LYS P  76      -3.342  -4.994  21.643  0.00  0.00      PROC  
ATOM   3080  CE  LYS P  76      -1.275  -4.603  21.189  0.00  0.00      PROC  
ATOM   3081  HE1 LYS P  76      -1.502  -3.906  20.354  0.00  0.00      PROC  
ATOM   3082  HE2 LYS P  76      -0.277  -5.091  21.153  0.00  0.00      PROC  
ATOM   3083  NZ  LYS P  76      -1.222  -3.571  22.273  0.00  0.00      PROC  
ATOM   3084  HZ1 LYS P  76      -0.919  -4.013  23.164  0.00  0.00      PROC  
ATOM   3085  HZ2 LYS P  76      -2.158  -3.195  22.524  0.00  0.00      PROC  
ATOM   3086  HZ3 LYS P  76      -0.695  -2.688  22.117  0.00  0.00      PROC  
ATOM   3087  C   LYS P  76      -0.261  -9.021  18.350  0.00  0.00      PROC  
ATOM   3088  O   LYS P  76       0.304 -10.104  18.493  0.00  0.00      PROC  
ATOM   3089  N   ARG P  77       0.081  -8.146  17.341  0.00  0.00      PROC  
ATOM   3090  HN  ARG P  77      -0.343  -7.244  17.329  0.00  0.00      PROC  
ATOM   3091  CA  ARG P  77       1.021  -8.438  16.299  0.00  0.00      PROC  
ATOM   3092  HA  ARG P  77       1.602  -9.344  16.383  0.00  0.00      PROC  
ATOM   3093  CB  ARG P  77       0.481  -8.625  14.833  0.00  0.00      PROC  
ATOM   3094  HB1 ARG P  77       1.359  -8.762  14.166  0.00  0.00      PROC  
ATOM   3095  HB2 ARG P  77       0.003  -7.680  14.496  0.00  0.00      PROC  
ATOM   3096  CG  ARG P  77      -0.575  -9.672  14.705  0.00  0.00      PROC  
ATOM   3097  HG1 ARG P  77      -0.985  -9.578  13.677  0.00  0.00      PROC  
ATOM   3098  HG2 ARG P  77      -1.420  -9.302  15.324  0.00  0.00      PROC  
ATOM   3099  CD  ARG P  77      -0.102 -11.086  15.044  0.00  0.00      PROC  
ATOM   3100  HD1 ARG P  77      -0.951 -11.789  14.903  0.00  0.00      PROC  
ATOM   3101  HD2 ARG P  77       0.218 -11.130  16.107  0.00  0.00      PROC  
ATOM   3102  NE  ARG P  77       1.105 -11.527  14.205  0.00  0.00      PROC  
ATOM   3103  HE  ARG P  77       2.019 -11.448  14.604  0.00  0.00      PROC  
ATOM   3104  CZ  ARG P  77       1.125 -12.170  13.053  0.00  0.00      PROC  
ATOM   3105  NH1 ARG P  77       0.096 -12.387  12.286  0.00  0.00      PROC  
ATOM   3106 HH11 ARG P  77      -0.733 -11.839  12.399  0.00  0.00      PROC  
ATOM   3107 HH12 ARG P  77       0.251 -12.738  11.363  0.00  0.00      PROC  
ATOM   3108  NH2 ARG P  77       2.266 -12.693  12.634  0.00  0.00      PROC  
ATOM   3109 HH21 ARG P  77       3.124 -12.408  13.063  0.00  0.00      PROC  
ATOM   3110 HH22 ARG P  77       2.313 -13.418  11.946  0.00  0.00      PROC  
ATOM   3111  C   ARG P  77       1.952  -7.200  16.357  0.00  0.00      PROC  
ATOM   3112  O   ARG P  77       1.533  -6.086  16.763  0.00  0.00      PROC  
ATOM   3113  N   SER P  78       3.265  -7.338  16.029  0.00  0.00      PROC  
ATOM   3114  HN  SER P  78       3.558  -8.251  15.756  0.00  0.00      PROC  
ATOM   3115  CA  SER P  78       4.256  -6.351  16.368  0.00  0.00      PROC  
ATOM   3116  HA  SER P  78       4.002  -5.865  17.298  0.00  0.00      PROC  
ATOM   3117  CB  SER P  78       5.679  -6.974  16.559  0.00  0.00      PROC  
ATOM   3118  HB1 SER P  78       6.245  -6.157  17.056  0.00  0.00      PROC  
ATOM   3119  HB2 SER P  78       6.071  -7.368  15.597  0.00  0.00      PROC  
ATOM   3120  OG  SER P  78       5.565  -8.146  17.321  0.00  0.00      PROC  
ATOM   3121  HG1 SER P  78       5.083  -8.803  16.815  0.00  0.00      PROC  
ATOM   3122  C   SER P  78       4.406  -5.227  15.373  0.00  0.00      PROC  
ATOM   3123  O   SER P  78       4.772  -5.416  14.208  0.00  0.00      PROC  
ATOM   3124  N   ALA P  79       4.074  -3.997  15.740  0.00  0.00      PROC  
ATOM   3125  HN  ALA P  79       3.898  -3.763  16.693  0.00  0.00      PROC  
ATOM   3126  CA  ALA P  79       4.065  -2.811  14.867  0.00  0.00      PROC  
ATOM   3127  HA  ALA P  79       3.853  -3.089  13.846  0.00  0.00      PROC  
ATOM   3128  CB  ALA P  79       2.918  -2.040  15.373  0.00  0.00      PROC  
ATOM   3129  HB1 ALA P  79       1.925  -2.516  15.224  0.00  0.00      PROC  
ATOM   3130  HB2 ALA P  79       2.863  -1.034  14.905  0.00  0.00      PROC  
ATOM   3131  HB3 ALA P  79       3.012  -1.850  16.464  0.00  0.00      PROC  
ATOM   3132  C   ALA P  79       5.321  -1.990  14.802  0.00  0.00      PROC  
ATOM   3133  O   ALA P  79       5.421  -1.077  13.974  0.00  0.00      PROC  
ATOM   3134  N   VAL P  80       6.317  -2.321  15.683  0.00  0.00      PROC  
ATOM   3135  HN  VAL P  80       6.229  -3.072  16.333  0.00  0.00      PROC  
ATOM   3136  CA  VAL P  80       7.532  -1.510  15.758  0.00  0.00      PROC  
ATOM   3137  HA  VAL P  80       7.552  -0.753  14.988  0.00  0.00      PROC  
ATOM   3138  CB  VAL P  80       7.813  -0.791  17.093  0.00  0.00      PROC  
ATOM   3139  HB  VAL P  80       7.827  -1.536  17.917  0.00  0.00      PROC  
ATOM   3140  CG1 VAL P  80       9.086   0.035  17.012  0.00  0.00      PROC  
ATOM   3141 HG11 VAL P  80       9.007   0.740  16.156  0.00  0.00      PROC  
ATOM   3142 HG12 VAL P  80       9.986  -0.590  16.832  0.00  0.00      PROC  
ATOM   3143 HG13 VAL P  80       9.253   0.499  18.007  0.00  0.00      PROC  
ATOM   3144  CG2 VAL P  80       6.568   0.052  17.238  0.00  0.00      PROC  
ATOM   3145 HG21 VAL P  80       6.427   0.912  16.548  0.00  0.00      PROC  
ATOM   3146 HG22 VAL P  80       6.649   0.640  18.178  0.00  0.00      PROC  
ATOM   3147 HG23 VAL P  80       5.632  -0.533  17.365  0.00  0.00      PROC  
ATOM   3148  C   VAL P  80       8.596  -2.566  15.422  0.00  0.00      PROC  
ATOM   3149  O   VAL P  80       8.657  -3.679  15.939  0.00  0.00      PROC  
ATOM   3150  N   ALA P  81       9.456  -2.195  14.397  0.00  0.00      PROC  
ATOM   3151  HN  ALA P  81       9.394  -1.293  13.978  0.00  0.00      PROC  
ATOM   3152  CA  ALA P  81      10.616  -2.999  13.964  0.00  0.00      PROC  
ATOM   3153  HA  ALA P  81      10.330  -4.009  13.714  0.00  0.00      PROC  
ATOM   3154  CB  ALA P  81      11.240  -2.431  12.619  0.00  0.00      PROC  
ATOM   3155  HB1 ALA P  81      10.482  -2.395  11.807  0.00  0.00      PROC  
ATOM   3156  HB2 ALA P  81      12.053  -3.152  12.386  0.00  0.00      PROC  
ATOM   3157  HB3 ALA P  81      11.747  -1.451  12.742  0.00  0.00      PROC  
ATOM   3158  C   ALA P  81      11.816  -3.041  14.950  0.00  0.00      PROC  
ATOM   3159  O   ALA P  81      12.168  -2.001  15.559  0.00  0.00      PROC  
ATOM   3160  N   SER P  82      12.413  -4.287  15.171  0.00  0.00      PROC  
ATOM   3161  HN  SER P  82      12.033  -5.168  14.899  0.00  0.00      PROC  
ATOM   3162  CA  SER P  82      13.465  -4.409  16.131  0.00  0.00      PROC  
ATOM   3163  HA  SER P  82      13.341  -3.807  17.019  0.00  0.00      PROC  
ATOM   3164  CB  SER P  82      13.702  -5.922  16.574  0.00  0.00      PROC  
ATOM   3165  HB1 SER P  82      12.998  -6.241  17.372  0.00  0.00      PROC  
ATOM   3166  HB2 SER P  82      14.727  -5.979  17.001  0.00  0.00      PROC  
ATOM   3167  OG  SER P  82      13.712  -6.886  15.543  0.00  0.00      PROC  
ATOM   3168  HG1 SER P  82      12.797  -7.017  15.282  0.00  0.00      PROC  
ATOM   3169  C   SER P  82      14.711  -3.715  15.606  0.00  0.00      PROC  
ATOM   3170  O   SER P  82      14.931  -3.534  14.430  0.00  0.00      PROC  
ATOM   3171  N   SER P  83      15.543  -3.214  16.535  0.00  0.00      PROC  
ATOM   3172  HN  SER P  83      15.386  -3.432  17.495  0.00  0.00      PROC  
ATOM   3173  CA  SER P  83      16.617  -2.301  16.273  0.00  0.00      PROC  
ATOM   3174  HA  SER P  83      16.138  -1.461  15.791  0.00  0.00      PROC  
ATOM   3175  CB  SER P  83      17.332  -1.803  17.598  0.00  0.00      PROC  
ATOM   3176  HB1 SER P  83      17.840  -2.618  18.158  0.00  0.00      PROC  
ATOM   3177  HB2 SER P  83      16.442  -1.470  18.174  0.00  0.00      PROC  
ATOM   3178  OG  SER P  83      18.274  -0.750  17.292  0.00  0.00      PROC  
ATOM   3179  HG1 SER P  83      18.884  -0.587  18.014  0.00  0.00      PROC  
ATOM   3180  C   SER P  83      17.537  -2.863  15.281  0.00  0.00      PROC  
ATOM   3181  O   SER P  83      17.912  -2.111  14.363  0.00  0.00      PROC  
ATOM   3182  N   VAL P  84      17.868  -4.177  15.377  0.00  0.00      PROC  
ATOM   3183  HN  VAL P  84      17.523  -4.881  15.993  0.00  0.00      PROC  
ATOM   3184  CA  VAL P  84      18.676  -4.826  14.355  0.00  0.00      PROC  
ATOM   3185  HA  VAL P  84      19.609  -4.298  14.225  0.00  0.00      PROC  
ATOM   3186  CB  VAL P  84      19.142  -6.174  14.858  0.00  0.00      PROC  
ATOM   3187  HB  VAL P  84      19.421  -6.117  15.932  0.00  0.00      PROC  
ATOM   3188  CG1 VAL P  84      18.001  -7.241  14.712  0.00  0.00      PROC  
ATOM   3189 HG11 VAL P  84      17.739  -7.569  13.683  0.00  0.00      PROC  
ATOM   3190 HG12 VAL P  84      17.053  -6.986  15.232  0.00  0.00      PROC  
ATOM   3191 HG13 VAL P  84      18.365  -8.155  15.227  0.00  0.00      PROC  
ATOM   3192  CG2 VAL P  84      20.359  -6.851  14.031  0.00  0.00      PROC  
ATOM   3193 HG21 VAL P  84      21.278  -6.229  14.070  0.00  0.00      PROC  
ATOM   3194 HG22 VAL P  84      20.107  -7.101  12.978  0.00  0.00      PROC  
ATOM   3195 HG23 VAL P  84      20.648  -7.683  14.709  0.00  0.00      PROC  
ATOM   3196  C   VAL P  84      17.950  -4.969  12.953  0.00  0.00      PROC  
ATOM   3197  O   VAL P  84      18.547  -4.965  11.887  0.00  0.00      PROC  
ATOM   3198  N   VAL P  85      16.634  -5.022  12.865  0.00  0.00      PROC  
ATOM   3199  HN  VAL P  85      16.038  -5.163  13.652  0.00  0.00      PROC  
ATOM   3200  CA  VAL P  85      15.865  -4.942  11.651  0.00  0.00      PROC  
ATOM   3201  HA  VAL P  85      16.307  -5.658  10.973  0.00  0.00      PROC  
ATOM   3202  CB  VAL P  85      14.380  -5.223  11.943  0.00  0.00      PROC  
ATOM   3203  HB  VAL P  85      13.784  -4.589  12.633  0.00  0.00      PROC  
ATOM   3204  CG1 VAL P  85      13.505  -4.982  10.675  0.00  0.00      PROC  
ATOM   3205 HG11 VAL P  85      13.364  -3.906  10.440  0.00  0.00      PROC  
ATOM   3206 HG12 VAL P  85      12.497  -5.380  10.921  0.00  0.00      PROC  
ATOM   3207 HG13 VAL P  85      13.763  -5.601   9.789  0.00  0.00      PROC  
ATOM   3208  CG2 VAL P  85      14.199  -6.599  12.283  0.00  0.00      PROC  
ATOM   3209 HG21 VAL P  85      14.563  -7.218  11.436  0.00  0.00      PROC  
ATOM   3210 HG22 VAL P  85      13.120  -6.861  12.329  0.00  0.00      PROC  
ATOM   3211 HG23 VAL P  85      14.717  -6.849  13.234  0.00  0.00      PROC  
ATOM   3212  C   VAL P  85      16.031  -3.579  11.035  0.00  0.00      PROC  
ATOM   3213  O   VAL P  85      16.145  -3.469   9.809  0.00  0.00      PROC  
ATOM   3214  N   LYS P  86      16.064  -2.551  11.839  0.00  0.00      PROC  
ATOM   3215  HN  LYS P  86      16.030  -2.843  12.792  0.00  0.00      PROC  
ATOM   3216  CA  LYS P  86      16.336  -1.174  11.427  0.00  0.00      PROC  
ATOM   3217  HA  LYS P  86      15.684  -0.921  10.603  0.00  0.00      PROC  
ATOM   3218  CB  LYS P  86      16.020  -0.177  12.503  0.00  0.00      PROC  
ATOM   3219  HB1 LYS P  86      16.442   0.833  12.315  0.00  0.00      PROC  
ATOM   3220  HB2 LYS P  86      16.517  -0.548  13.424  0.00  0.00      PROC  
ATOM   3221  CG  LYS P  86      14.556   0.028  12.767  0.00  0.00      PROC  
ATOM   3222  HG1 LYS P  86      14.139  -0.940  13.117  0.00  0.00      PROC  
ATOM   3223  HG2 LYS P  86      14.167   0.241  11.749  0.00  0.00      PROC  
ATOM   3224  CD  LYS P  86      14.188   1.160  13.792  0.00  0.00      PROC  
ATOM   3225  HD1 LYS P  86      14.748   2.042  13.413  0.00  0.00      PROC  
ATOM   3226  HD2 LYS P  86      14.524   0.921  14.824  0.00  0.00      PROC  
ATOM   3227  CE  LYS P  86      12.749   1.409  13.734  0.00  0.00      PROC  
ATOM   3228  HE1 LYS P  86      12.264   0.462  14.053  0.00  0.00      PROC  
ATOM   3229  HE2 LYS P  86      12.566   1.614  12.657  0.00  0.00      PROC  
ATOM   3230  NZ  LYS P  86      12.394   2.493  14.614  0.00  0.00      PROC  
ATOM   3231  HZ1 LYS P  86      11.365   2.616  14.532  0.00  0.00      PROC  
ATOM   3232  HZ2 LYS P  86      12.910   3.393  14.539  0.00  0.00      PROC  
ATOM   3233  HZ3 LYS P  86      12.628   2.141  15.565  0.00  0.00      PROC  
ATOM   3234  C   LYS P  86      17.787  -0.898  10.995  0.00  0.00      PROC  
ATOM   3235  O   LYS P  86      18.078  -0.267  10.017  0.00  0.00      PROC  
ATOM   3236  N   GLN P  87      18.683  -1.579  11.737  0.00  0.00      PROC  
ATOM   3237  HN  GLN P  87      18.340  -1.994  12.576  0.00  0.00      PROC  
ATOM   3238  CA  GLN P  87      20.019  -1.628  11.264  0.00  0.00      PROC  
ATOM   3239  HA  GLN P  87      20.191  -0.579  11.071  0.00  0.00      PROC  
ATOM   3240  CB  GLN P  87      21.067  -2.158  12.281  0.00  0.00      PROC  
ATOM   3241  HB1 GLN P  87      22.055  -2.137  11.773  0.00  0.00      PROC  
ATOM   3242  HB2 GLN P  87      20.820  -3.195  12.593  0.00  0.00      PROC  
ATOM   3243  CG  GLN P  87      21.277  -1.357  13.565  0.00  0.00      PROC  
ATOM   3244  HG1 GLN P  87      21.966  -2.004  14.151  0.00  0.00      PROC  
ATOM   3245  HG2 GLN P  87      20.273  -1.240  14.025  0.00  0.00      PROC  
ATOM   3246  CD  GLN P  87      21.928  -0.016  13.318  0.00  0.00      PROC  
ATOM   3247  OE1 GLN P  87      23.082   0.131  12.925  0.00  0.00      PROC  
ATOM   3248  NE2 GLN P  87      21.128   1.051  13.381  0.00  0.00      PROC  
ATOM   3249 HE21 GLN P  87      21.394   1.880  12.887  0.00  0.00      PROC  
ATOM   3250 HE22 GLN P  87      20.203   0.982  13.752  0.00  0.00      PROC  
ATOM   3251  C   GLN P  87      20.238  -2.340   9.940  0.00  0.00      PROC  
ATOM   3252  O   GLN P  87      20.951  -1.856   9.085  0.00  0.00      PROC  
ATOM   3253  N   LYS P  88      19.545  -3.436   9.771  0.00  0.00      PROC  
ATOM   3254  HN  LYS P  88      18.872  -3.733  10.444  0.00  0.00      PROC  
ATOM   3255  CA  LYS P  88      19.536  -4.070   8.447  0.00  0.00      PROC  
ATOM   3256  HA  LYS P  88      20.565  -4.340   8.259  0.00  0.00      PROC  
ATOM   3257  CB  LYS P  88      18.716  -5.396   8.695  0.00  0.00      PROC  
ATOM   3258  HB1 LYS P  88      17.730  -5.195   9.167  0.00  0.00      PROC  
ATOM   3259  HB2 LYS P  88      19.298  -5.965   9.451  0.00  0.00      PROC  
ATOM   3260  CG  LYS P  88      18.338  -6.315   7.530  0.00  0.00      PROC  
ATOM   3261  HG1 LYS P  88      17.446  -5.910   7.005  0.00  0.00      PROC  
ATOM   3262  HG2 LYS P  88      17.969  -7.305   7.871  0.00  0.00      PROC  
ATOM   3263  CD  LYS P  88      19.488  -6.722   6.605  0.00  0.00      PROC  
ATOM   3264  HD1 LYS P  88      19.875  -5.840   6.052  0.00  0.00      PROC  
ATOM   3265  HD2 LYS P  88      19.056  -7.396   5.834  0.00  0.00      PROC  
ATOM   3266  CE  LYS P  88      20.729  -7.526   7.215  0.00  0.00      PROC  
ATOM   3267  HE1 LYS P  88      20.204  -8.209   7.916  0.00  0.00      PROC  
ATOM   3268  HE2 LYS P  88      21.352  -6.779   7.752  0.00  0.00      PROC  
ATOM   3269  NZ  LYS P  88      21.501  -8.322   6.258  0.00  0.00      PROC  
ATOM   3270  HZ1 LYS P  88      20.874  -8.848   5.615  0.00  0.00      PROC  
ATOM   3271  HZ2 LYS P  88      22.121  -8.888   6.871  0.00  0.00      PROC  
ATOM   3272  HZ3 LYS P  88      22.095  -7.686   5.689  0.00  0.00      PROC  
ATOM   3273  C   LYS P  88      18.853  -3.288   7.311  0.00  0.00      PROC  
ATOM   3274  O   LYS P  88      19.363  -3.198   6.167  0.00  0.00      PROC  
ATOM   3275  N   LEU P  89      17.707  -2.731   7.613  0.00  0.00      PROC  
ATOM   3276  HN  LEU P  89      17.261  -2.924   8.483  0.00  0.00      PROC  
ATOM   3277  CA  LEU P  89      16.850  -1.940   6.663  0.00  0.00      PROC  
ATOM   3278  HA  LEU P  89      16.683  -2.510   5.761  0.00  0.00      PROC  
ATOM   3279  CB  LEU P  89      15.416  -1.587   7.218  0.00  0.00      PROC  
ATOM   3280  HB1 LEU P  89      15.479  -1.003   8.160  0.00  0.00      PROC  
ATOM   3281  HB2 LEU P  89      14.853  -2.519   7.438  0.00  0.00      PROC  
ATOM   3282  CG  LEU P  89      14.545  -0.895   6.142  0.00  0.00      PROC  
ATOM   3283  HG  LEU P  89      15.151  -0.017   5.830  0.00  0.00      PROC  
ATOM   3284  CD1 LEU P  89      14.146  -1.692   4.929  0.00  0.00      PROC  
ATOM   3285 HD11 LEU P  89      14.957  -1.797   4.176  0.00  0.00      PROC  
ATOM   3286 HD12 LEU P  89      13.397  -1.099   4.362  0.00  0.00      PROC  
ATOM   3287 HD13 LEU P  89      13.808  -2.736   5.103  0.00  0.00      PROC  
ATOM   3288  CD2 LEU P  89      13.357  -0.244   6.875  0.00  0.00      PROC  
ATOM   3289 HD21 LEU P  89      12.685   0.407   6.277  0.00  0.00      PROC  
ATOM   3290 HD22 LEU P  89      13.750   0.413   7.680  0.00  0.00      PROC  
ATOM   3291 HD23 LEU P  89      12.646  -1.037   7.190  0.00  0.00      PROC  
ATOM   3292  C   LEU P  89      17.628  -0.645   6.240  0.00  0.00      PROC  
ATOM   3293  O   LEU P  89      17.676  -0.393   5.055  0.00  0.00      PROC  
ATOM   3294  N   ALA P  90      18.311   0.081   7.178  0.00  0.00      PROC  
ATOM   3295  HN  ALA P  90      18.265  -0.080   8.161  0.00  0.00      PROC  
ATOM   3296  CA  ALA P  90      19.064   1.286   6.895  0.00  0.00      PROC  
ATOM   3297  HA  ALA P  90      18.426   2.013   6.414  0.00  0.00      PROC  
ATOM   3298  CB  ALA P  90      19.367   1.927   8.305  0.00  0.00      PROC  
ATOM   3299  HB1 ALA P  90      18.397   2.357   8.637  0.00  0.00      PROC  
ATOM   3300  HB2 ALA P  90      20.103   2.753   8.204  0.00  0.00      PROC  
ATOM   3301  HB3 ALA P  90      19.861   1.228   9.013  0.00  0.00      PROC  
ATOM   3302  C   ALA P  90      20.302   0.985   6.085  0.00  0.00      PROC  
ATOM   3303  O   ALA P  90      20.668   1.701   5.156  0.00  0.00      PROC  
ATOM   3304  N   GLU P  91      20.965  -0.169   6.459  0.00  0.00      PROC  
ATOM   3305  HN  GLU P  91      20.479  -0.656   7.181  0.00  0.00      PROC  
ATOM   3306  CA  GLU P  91      22.056  -0.739   5.776  0.00  0.00      PROC  
ATOM   3307  HA  GLU P  91      22.776   0.062   5.700  0.00  0.00      PROC  
ATOM   3308  CB  GLU P  91      22.658  -2.041   6.378  0.00  0.00      PROC  
ATOM   3309  HB1 GLU P  91      21.823  -2.752   6.558  0.00  0.00      PROC  
ATOM   3310  HB2 GLU P  91      23.031  -1.843   7.406  0.00  0.00      PROC  
ATOM   3311  CG  GLU P  91      23.797  -2.678   5.533  0.00  0.00      PROC  
ATOM   3312  HG1 GLU P  91      24.639  -1.954   5.542  0.00  0.00      PROC  
ATOM   3313  HG2 GLU P  91      23.637  -3.008   4.484  0.00  0.00      PROC  
ATOM   3314  CD  GLU P  91      24.469  -3.834   6.251  0.00  0.00      PROC  
ATOM   3315  OE1 GLU P  91      25.640  -3.734   6.614  0.00  0.00      PROC  
ATOM   3316  OE2 GLU P  91      23.768  -4.821   6.505  0.00  0.00      PROC  
ATOM   3317  C   GLU P  91      21.810  -1.100   4.293  0.00  0.00      PROC  
ATOM   3318  O   GLU P  91      22.571  -0.820   3.314  0.00  0.00      PROC  
ATOM   3319  N   VAL P  92      20.679  -1.871   4.104  0.00  0.00      PROC  
ATOM   3320  HN  VAL P  92      20.171  -2.244   4.877  0.00  0.00      PROC  
ATOM   3321  CA  VAL P  92      20.159  -2.188   2.776  0.00  0.00      PROC  
ATOM   3322  HA  VAL P  92      21.067  -2.533   2.303  0.00  0.00      PROC  
ATOM   3323  CB  VAL P  92      19.028  -3.258   2.778  0.00  0.00      PROC  
ATOM   3324  HB  VAL P  92      18.238  -2.920   3.483  0.00  0.00      PROC  
ATOM   3325  CG1 VAL P  92      18.353  -3.436   1.356  0.00  0.00      PROC  
ATOM   3326 HG11 VAL P  92      19.034  -3.201   0.510  0.00  0.00      PROC  
ATOM   3327 HG12 VAL P  92      17.565  -2.674   1.176  0.00  0.00      PROC  
ATOM   3328 HG13 VAL P  92      17.795  -4.393   1.281  0.00  0.00      PROC  
ATOM   3329  CG2 VAL P  92      19.641  -4.598   3.158  0.00  0.00      PROC  
ATOM   3330 HG21 VAL P  92      19.799  -4.549   4.256  0.00  0.00      PROC  
ATOM   3331 HG22 VAL P  92      20.570  -4.860   2.608  0.00  0.00      PROC  
ATOM   3332 HG23 VAL P  92      19.002  -5.498   3.027  0.00  0.00      PROC  
ATOM   3333  C   VAL P  92      19.821  -0.940   1.927  0.00  0.00      PROC  
ATOM   3334  O   VAL P  92      20.369  -0.810   0.807  0.00  0.00      PROC  
ATOM   3335  N   ILE P  93      19.125   0.091   2.538  0.00  0.00      PROC  
ATOM   3336  HN  ILE P  93      18.760  -0.105   3.445  0.00  0.00      PROC  
ATOM   3337  CA  ILE P  93      18.919   1.408   1.848  0.00  0.00      PROC  
ATOM   3338  HA  ILE P  93      18.369   1.185   0.945  0.00  0.00      PROC  
ATOM   3339  CB  ILE P  93      18.135   2.477   2.612  0.00  0.00      PROC  
ATOM   3340  HB  ILE P  93      18.573   2.537   3.631  0.00  0.00      PROC  
ATOM   3341  CG2 ILE P  93      18.336   3.865   1.963  0.00  0.00      PROC  
ATOM   3342 HG21 ILE P  93      18.193   3.931   0.863  0.00  0.00      PROC  
ATOM   3343 HG22 ILE P  93      19.367   4.233   2.152  0.00  0.00      PROC  
ATOM   3344 HG23 ILE P  93      17.787   4.712   2.427  0.00  0.00      PROC  
ATOM   3345  CG1 ILE P  93      16.730   2.080   2.739  0.00  0.00      PROC  
ATOM   3346 HG11 ILE P  93      16.745   1.034   3.114  0.00  0.00      PROC  
ATOM   3347 HG12 ILE P  93      16.184   2.014   1.774  0.00  0.00      PROC  
ATOM   3348  CD  ILE P  93      15.946   2.908   3.758  0.00  0.00      PROC  
ATOM   3349  HD1 ILE P  93      14.916   2.499   3.830  0.00  0.00      PROC  
ATOM   3350  HD2 ILE P  93      15.887   3.951   3.381  0.00  0.00      PROC  
ATOM   3351  HD3 ILE P  93      16.430   3.007   4.753  0.00  0.00      PROC  
ATOM   3352  C   ILE P  93      20.288   2.100   1.405  0.00  0.00      PROC  
ATOM   3353  O   ILE P  93      20.463   2.472   0.273  0.00  0.00      PROC  
ATOM   3354  N   LEU P  94      21.254   2.120   2.321  0.00  0.00      PROC  
ATOM   3355  HN  LEU P  94      21.088   1.797   3.250  0.00  0.00      PROC  
ATOM   3356  CA  LEU P  94      22.672   2.620   2.011  0.00  0.00      PROC  
ATOM   3357  HA  LEU P  94      22.536   3.600   1.577  0.00  0.00      PROC  
ATOM   3358  CB  LEU P  94      23.513   2.667   3.227  0.00  0.00      PROC  
ATOM   3359  HB1 LEU P  94      23.493   1.722   3.812  0.00  0.00      PROC  
ATOM   3360  HB2 LEU P  94      23.002   3.449   3.828  0.00  0.00      PROC  
ATOM   3361  CG  LEU P  94      24.962   3.119   3.003  0.00  0.00      PROC  
ATOM   3362  HG  LEU P  94      25.541   2.382   2.407  0.00  0.00      PROC  
ATOM   3363  CD1 LEU P  94      24.990   4.454   2.244  0.00  0.00      PROC  
ATOM   3364 HD11 LEU P  94      24.581   5.302   2.833  0.00  0.00      PROC  
ATOM   3365 HD12 LEU P  94      24.593   4.304   1.217  0.00  0.00      PROC  
ATOM   3366 HD13 LEU P  94      26.056   4.748   2.143  0.00  0.00      PROC  
ATOM   3367  CD2 LEU P  94      25.583   3.168   4.444  0.00  0.00      PROC  
ATOM   3368 HD21 LEU P  94      25.606   2.161   4.914  0.00  0.00      PROC  
ATOM   3369 HD22 LEU P  94      25.014   3.856   5.105  0.00  0.00      PROC  
ATOM   3370 HD23 LEU P  94      26.626   3.550   4.448  0.00  0.00      PROC  
ATOM   3371  C   LEU P  94      23.362   1.760   0.976  0.00  0.00      PROC  
ATOM   3372  O   LEU P  94      23.881   2.304  -0.018  0.00  0.00      PROC  
ATOM   3373  N   LYS P  95      23.305   0.445   1.041  0.00  0.00      PROC  
ATOM   3374  HN  LYS P  95      23.017   0.067   1.917  0.00  0.00      PROC  
ATOM   3375  CA  LYS P  95      23.705  -0.428  -0.061  0.00  0.00      PROC  
ATOM   3376  HA  LYS P  95      24.762  -0.245  -0.190  0.00  0.00      PROC  
ATOM   3377  CB  LYS P  95      23.584  -1.914   0.356  0.00  0.00      PROC  
ATOM   3378  HB1 LYS P  95      23.667  -2.622  -0.496  0.00  0.00      PROC  
ATOM   3379  HB2 LYS P  95      22.598  -2.159   0.807  0.00  0.00      PROC  
ATOM   3380  CG  LYS P  95      24.765  -2.486   1.239  0.00  0.00      PROC  
ATOM   3381  HG1 LYS P  95      24.421  -3.369   1.819  0.00  0.00      PROC  
ATOM   3382  HG2 LYS P  95      24.996  -1.723   2.013  0.00  0.00      PROC  
ATOM   3383  CD  LYS P  95      25.997  -2.775   0.364  0.00  0.00      PROC  
ATOM   3384  HD1 LYS P  95      26.464  -1.870  -0.078  0.00  0.00      PROC  
ATOM   3385  HD2 LYS P  95      25.617  -3.542  -0.345  0.00  0.00      PROC  
ATOM   3386  CE  LYS P  95      27.167  -3.435   1.122  0.00  0.00      PROC  
ATOM   3387  HE1 LYS P  95      27.382  -2.850   2.042  0.00  0.00      PROC  
ATOM   3388  HE2 LYS P  95      28.094  -3.370   0.513  0.00  0.00      PROC  
ATOM   3389  NZ  LYS P  95      26.883  -4.787   1.488  0.00  0.00      PROC  
ATOM   3390  HZ1 LYS P  95      26.107  -5.163   0.906  0.00  0.00      PROC  
ATOM   3391  HZ2 LYS P  95      26.735  -4.925   2.508  0.00  0.00      PROC  
ATOM   3392  HZ3 LYS P  95      27.734  -5.267   1.131  0.00  0.00      PROC  
ATOM   3393  C   LYS P  95      23.064  -0.198  -1.413  0.00  0.00      PROC  
ATOM   3394  O   LYS P  95      23.813  -0.192  -2.425  0.00  0.00      PROC  
ATOM   3395  N   LYS P  96      21.739  -0.044  -1.547  0.00  0.00      PROC  
ATOM   3396  HN  LYS P  96      21.295  -0.177  -0.664  0.00  0.00      PROC  
ATOM   3397  CA  LYS P  96      20.997   0.423  -2.727  0.00  0.00      PROC  
ATOM   3398  HA  LYS P  96      21.194  -0.376  -3.427  0.00  0.00      PROC  
ATOM   3399  CB  LYS P  96      19.442   0.511  -2.405  0.00  0.00      PROC  
ATOM   3400  HB1 LYS P  96      19.005   0.906  -3.347  0.00  0.00      PROC  
ATOM   3401  HB2 LYS P  96      19.138   1.207  -1.593  0.00  0.00      PROC  
ATOM   3402  CG  LYS P  96      18.876  -0.921  -2.122  0.00  0.00      PROC  
ATOM   3403  HG1 LYS P  96      19.398  -1.294  -1.215  0.00  0.00      PROC  
ATOM   3404  HG2 LYS P  96      19.238  -1.576  -2.943  0.00  0.00      PROC  
ATOM   3405  CD  LYS P  96      17.383  -0.928  -1.832  0.00  0.00      PROC  
ATOM   3406  HD1 LYS P  96      17.095  -0.329  -0.941  0.00  0.00      PROC  
ATOM   3407  HD2 LYS P  96      17.017  -1.966  -1.678  0.00  0.00      PROC  
ATOM   3408  CE  LYS P  96      16.434  -0.521  -3.004  0.00  0.00      PROC  
ATOM   3409  HE1 LYS P  96      16.417  -1.370  -3.720  0.00  0.00      PROC  
ATOM   3410  HE2 LYS P  96      16.730   0.491  -3.354  0.00  0.00      PROC  
ATOM   3411  NZ  LYS P  96      15.115  -0.326  -2.530  0.00  0.00      PROC  
ATOM   3412  HZ1 LYS P  96      14.535   0.159  -3.244  0.00  0.00      PROC  
ATOM   3413  HZ2 LYS P  96      15.184   0.320  -1.718  0.00  0.00      PROC  
ATOM   3414  HZ3 LYS P  96      14.558  -1.183  -2.341  0.00  0.00      PROC  
ATOM   3415  C   LYS P  96      21.460   1.709  -3.375  0.00  0.00      PROC  
ATOM   3416  O   LYS P  96      21.468   1.791  -4.611  0.00  0.00      PROC  
ATOM   3417  N   GLN P  97      21.856   2.692  -2.610  0.00  0.00      PROC  
ATOM   3418  HN  GLN P  97      21.837   2.619  -1.616  0.00  0.00      PROC  
ATOM   3419  CA  GLN P  97      22.385   4.001  -3.066  0.00  0.00      PROC  
ATOM   3420  HA  GLN P  97      21.793   4.318  -3.911  0.00  0.00      PROC  
ATOM   3421  CB  GLN P  97      22.569   5.058  -1.898  0.00  0.00      PROC  
ATOM   3422  HB1 GLN P  97      22.975   6.010  -2.300  0.00  0.00      PROC  
ATOM   3423  HB2 GLN P  97      23.259   4.673  -1.116  0.00  0.00      PROC  
ATOM   3424  CG  GLN P  97      21.283   5.401  -1.087  0.00  0.00      PROC  
ATOM   3425  HG1 GLN P  97      21.572   6.412  -0.728  0.00  0.00      PROC  
ATOM   3426  HG2 GLN P  97      21.216   4.726  -0.207  0.00  0.00      PROC  
ATOM   3427  CD  GLN P  97      19.941   5.576  -1.794  0.00  0.00      PROC  
ATOM   3428  OE1 GLN P  97      19.785   6.612  -2.388  0.00  0.00      PROC  
ATOM   3429  NE2 GLN P  97      19.054   4.556  -1.800  0.00  0.00      PROC  
ATOM   3430 HE21 GLN P  97      18.443   4.454  -2.585  0.00  0.00      PROC  
ATOM   3431 HE22 GLN P  97      19.256   3.692  -1.338  0.00  0.00      PROC  
ATOM   3432  C   GLN P  97      23.723   3.783  -3.666  0.00  0.00      PROC  
ATOM   3433  O   GLN P  97      23.994   4.196  -4.756  0.00  0.00      PROC  
ATOM   3434  N   GLN P  98      24.527   2.988  -2.954  0.00  0.00      PROC  
ATOM   3435  HN  GLN P  98      24.214   2.628  -2.079  0.00  0.00      PROC  
ATOM   3436  CA  GLN P  98      25.829   2.606  -3.405  0.00  0.00      PROC  
ATOM   3437  HA  GLN P  98      26.442   3.457  -3.663  0.00  0.00      PROC  
ATOM   3438  CB  GLN P  98      26.567   1.941  -2.316  0.00  0.00      PROC  
ATOM   3439  HB1 GLN P  98      27.498   1.427  -2.638  0.00  0.00      PROC  
ATOM   3440  HB2 GLN P  98      25.870   1.257  -1.786  0.00  0.00      PROC  
ATOM   3441  CG  GLN P  98      26.997   3.002  -1.181  0.00  0.00      PROC  
ATOM   3442  HG1 GLN P  98      27.134   2.350  -0.292  0.00  0.00      PROC  
ATOM   3443  HG2 GLN P  98      26.195   3.762  -1.062  0.00  0.00      PROC  
ATOM   3444  CD  GLN P  98      28.293   3.706  -1.560  0.00  0.00      PROC  
ATOM   3445  OE1 GLN P  98      28.795   3.479  -2.640  0.00  0.00      PROC  
ATOM   3446  NE2 GLN P  98      28.590   4.733  -0.792  0.00  0.00      PROC  
ATOM   3447 HE21 GLN P  98      27.937   5.045  -0.102  0.00  0.00      PROC  
ATOM   3448 HE22 GLN P  98      29.395   5.225  -1.124  0.00  0.00      PROC  
ATOM   3449  C   GLN P  98      25.824   1.664  -4.626  0.00  0.00      PROC  
ATOM   3450  O   GLN P  98      26.793   1.604  -5.482  0.00  0.00      PROC  
ATOM   3451  N   ALA P  99      24.688   1.062  -4.884  0.00  0.00      PROC  
ATOM   3452  HN  ALA P  99      23.948   1.100  -4.217  0.00  0.00      PROC  
ATOM   3453  CA  ALA P  99      24.487   0.222  -5.999  0.00  0.00      PROC  
ATOM   3454  HA  ALA P  99      25.395  -0.334  -6.179  0.00  0.00      PROC  
ATOM   3455  CB  ALA P  99      23.366  -0.819  -5.728  0.00  0.00      PROC  
ATOM   3456  HB1 ALA P  99      22.443  -0.270  -5.442  0.00  0.00      PROC  
ATOM   3457  HB2 ALA P  99      23.543  -1.383  -4.787  0.00  0.00      PROC  
ATOM   3458  HB3 ALA P  99      23.160  -1.615  -6.475  0.00  0.00      PROC  
ATOM   3459  C   ALA P  99      24.096   0.958  -7.345  0.00  0.00      PROC  
ATOM   3460  O   ALA P  99      24.429   0.505  -8.444  0.00  0.00      PROC  
ATOM   3461  N   ALA P 100      23.586   2.183  -7.134  0.00  0.00      PROC  
ATOM   3462  HN  ALA P 100      23.301   2.519  -6.240  0.00  0.00      PROC  
ATOM   3463  CA  ALA P 100      23.442   3.106  -8.242  0.00  0.00      PROC  
ATOM   3464  HA  ALA P 100      23.316   2.626  -9.201  0.00  0.00      PROC  
ATOM   3465  CB  ALA P 100      22.245   4.109  -8.011  0.00  0.00      PROC  
ATOM   3466  HB1 ALA P 100      21.488   3.494  -7.479  0.00  0.00      PROC  
ATOM   3467  HB2 ALA P 100      21.941   4.582  -8.969  0.00  0.00      PROC  
ATOM   3468  HB3 ALA P 100      22.581   4.914  -7.323  0.00  0.00      PROC  
ATOM   3469  C   ALA P 100      24.657   3.958  -8.292  0.00  0.00      PROC  
ATOM   3470  O   ALA P 100      24.715   4.787  -9.210  0.00  0.00      PROC  
ATOM   3471  N   LEU P 101      25.598   3.755  -7.373  0.00  0.00      PROC  
ATOM   3472  HN  LEU P 101      25.392   3.170  -6.592  0.00  0.00      PROC  
ATOM   3473  CA  LEU P 101      26.904   4.408  -7.322  0.00  0.00      PROC  
ATOM   3474  HA  LEU P 101      27.487   3.910  -6.561  0.00  0.00      PROC  
ATOM   3475  CB  LEU P 101      27.778   4.238  -8.620  0.00  0.00      PROC  
ATOM   3476  HB1 LEU P 101      28.806   4.635  -8.480  0.00  0.00      PROC  
ATOM   3477  HB2 LEU P 101      27.310   4.884  -9.393  0.00  0.00      PROC  
ATOM   3478  CG  LEU P 101      27.805   2.810  -9.226  0.00  0.00      PROC  
ATOM   3479  HG  LEU P 101      26.806   2.349  -9.380  0.00  0.00      PROC  
ATOM   3480  CD1 LEU P 101      28.387   2.890 -10.678  0.00  0.00      PROC  
ATOM   3481 HD11 LEU P 101      29.419   3.286 -10.572  0.00  0.00      PROC  
ATOM   3482 HD12 LEU P 101      27.839   3.592 -11.342  0.00  0.00      PROC  
ATOM   3483 HD13 LEU P 101      28.395   1.911 -11.204  0.00  0.00      PROC  
ATOM   3484  CD2 LEU P 101      28.644   1.843  -8.373  0.00  0.00      PROC  
ATOM   3485 HD21 LEU P 101      28.265   1.653  -7.346  0.00  0.00      PROC  
ATOM   3486 HD22 LEU P 101      29.719   2.040  -8.173  0.00  0.00      PROC  
ATOM   3487 HD23 LEU P 101      28.605   0.858  -8.885  0.00  0.00      PROC  
ATOM   3488  C   LEU P 101      26.720   5.827  -6.860  0.00  0.00      PROC  
ATOM   3489  O   LEU P 101      27.516   6.694  -7.185  0.00  0.00      PROC  
ATOM   3490  N   GLU P 102      25.720   6.172  -5.978  0.00  0.00      PROC  
ATOM   3491  HN  GLU P 102      25.205   5.415  -5.584  0.00  0.00      PROC  
ATOM   3492  CA  GLU P 102      25.527   7.504  -5.327  0.00  0.00      PROC  
ATOM   3493  HA  GLU P 102      26.082   8.311  -5.782  0.00  0.00      PROC  
ATOM   3494  CB  GLU P 102      23.960   7.791  -5.099  0.00  0.00      PROC  
ATOM   3495  HB1 GLU P 102      23.399   6.911  -4.715  0.00  0.00      PROC  
ATOM   3496  HB2 GLU P 102      23.651   8.040  -6.137  0.00  0.00      PROC  
ATOM   3497  CG  GLU P 102      23.731   8.940  -4.167  0.00  0.00      PROC  
ATOM   3498  HG1 GLU P 102      23.977   8.664  -3.119  0.00  0.00      PROC  
ATOM   3499  HG2 GLU P 102      22.669   9.258  -4.240  0.00  0.00      PROC  
ATOM   3500  CD  GLU P 102      24.415  10.245  -4.554  0.00  0.00      PROC  
ATOM   3501  OE1 GLU P 102      25.450  10.568  -3.947  0.00  0.00      PROC  
ATOM   3502  OE2 GLU P 102      24.001  10.842  -5.541  0.00  0.00      PROC  
ATOM   3503  C   GLU P 102      26.218   7.313  -3.939  0.00  0.00      PROC  
ATOM   3504  O   GLU P 102      25.970   6.374  -3.171  0.00  0.00      PROC  
ATOM   3505  N   ARG P 103      27.244   8.165  -3.762  0.00  0.00      PROC  
ATOM   3506  HN  ARG P 103      27.314   8.883  -4.450  0.00  0.00      PROC  
ATOM   3507  CA  ARG P 103      28.256   7.984  -2.723  0.00  0.00      PROC  
ATOM   3508  HA  ARG P 103      28.081   7.026  -2.254  0.00  0.00      PROC  
ATOM   3509  CB  ARG P 103      29.715   8.142  -3.346  0.00  0.00      PROC  
ATOM   3510  HB1 ARG P 103      30.530   8.009  -2.602  0.00  0.00      PROC  
ATOM   3511  HB2 ARG P 103      29.674   9.215  -3.632  0.00  0.00      PROC  
ATOM   3512  CG  ARG P 103      29.975   7.216  -4.595  0.00  0.00      PROC  
ATOM   3513  HG1 ARG P 103      31.052   7.402  -4.792  0.00  0.00      PROC  
ATOM   3514  HG2 ARG P 103      29.452   7.722  -5.435  0.00  0.00      PROC  
ATOM   3515  CD  ARG P 103      29.706   5.696  -4.484  0.00  0.00      PROC  
ATOM   3516  HD1 ARG P 103      28.635   5.416  -4.388  0.00  0.00      PROC  
ATOM   3517  HD2 ARG P 103      30.194   5.355  -3.546  0.00  0.00      PROC  
ATOM   3518  NE  ARG P 103      30.279   4.976  -5.766  0.00  0.00      PROC  
ATOM   3519  HE  ARG P 103      30.785   5.502  -6.449  0.00  0.00      PROC  
ATOM   3520  CZ  ARG P 103      30.626   3.731  -5.773  0.00  0.00      PROC  
ATOM   3521  NH1 ARG P 103      30.377   2.915  -4.757  0.00  0.00      PROC  
ATOM   3522 HH11 ARG P 103      29.871   3.307  -3.988  0.00  0.00      PROC  
ATOM   3523 HH12 ARG P 103      30.938   2.088  -4.727  0.00  0.00      PROC  
ATOM   3524  NH2 ARG P 103      31.383   3.294  -6.774  0.00  0.00      PROC  
ATOM   3525 HH21 ARG P 103      31.778   3.962  -7.404  0.00  0.00      PROC  
ATOM   3526 HH22 ARG P 103      31.676   2.341  -6.844  0.00  0.00      PROC  
ATOM   3527  C   ARG P 103      28.077   8.987  -1.550  0.00  0.00      PROC  
ATOM   3528  O   ARG P 103      28.786   9.049  -0.582  0.00  0.00      PROC  
ATOM   3529  N   THR P 104      27.083   9.881  -1.669  0.00  0.00      PROC  
ATOM   3530  HN  THR P 104      26.504   9.977  -2.475  0.00  0.00      PROC  
ATOM   3531  CA  THR P 104      27.017  11.006  -0.696  0.00  0.00      PROC  
ATOM   3532  HA  THR P 104      27.889  11.092  -0.064  0.00  0.00      PROC  
ATOM   3533  CB  THR P 104      27.102  12.449  -1.303  0.00  0.00      PROC  
ATOM   3534  HB  THR P 104      27.068  13.166  -0.455  0.00  0.00      PROC  
ATOM   3535  OG1 THR P 104      26.182  12.804  -2.304  0.00  0.00      PROC  
ATOM   3536  HG1 THR P 104      26.091  12.011  -2.838  0.00  0.00      PROC  
ATOM   3537  CG2 THR P 104      28.546  12.682  -1.914  0.00  0.00      PROC  
ATOM   3538 HG21 THR P 104      28.711  11.897  -2.683  0.00  0.00      PROC  
ATOM   3539 HG22 THR P 104      29.350  12.448  -1.184  0.00  0.00      PROC  
ATOM   3540 HG23 THR P 104      28.671  13.730  -2.262  0.00  0.00      PROC  
ATOM   3541  C   THR P 104      25.787  10.931   0.175  0.00  0.00      PROC  
ATOM   3542  O   THR P 104      25.624  11.702   1.151  0.00  0.00      PROC  
ATOM   3543  N   VAL P 105      24.899   9.955  -0.139  0.00  0.00      PROC  
ATOM   3544  HN  VAL P 105      25.200   9.377  -0.893  0.00  0.00      PROC  
ATOM   3545  CA  VAL P 105      23.655   9.780   0.512  0.00  0.00      PROC  
ATOM   3546  HA  VAL P 105      23.389  10.650   1.094  0.00  0.00      PROC  
ATOM   3547  CB  VAL P 105      22.467   9.707  -0.499  0.00  0.00      PROC  
ATOM   3548  HB  VAL P 105      22.625   8.901  -1.248  0.00  0.00      PROC  
ATOM   3549  CG1 VAL P 105      21.130   9.570   0.215  0.00  0.00      PROC  
ATOM   3550 HG11 VAL P 105      20.200   9.713  -0.376  0.00  0.00      PROC  
ATOM   3551 HG12 VAL P 105      20.948  10.281   1.048  0.00  0.00      PROC  
ATOM   3552 HG13 VAL P 105      21.102   8.524   0.588  0.00  0.00      PROC  
ATOM   3553  CG2 VAL P 105      22.476  10.992  -1.323  0.00  0.00      PROC  
ATOM   3554 HG21 VAL P 105      23.336  11.222  -1.987  0.00  0.00      PROC  
ATOM   3555 HG22 VAL P 105      22.295  11.866  -0.661  0.00  0.00      PROC  
ATOM   3556 HG23 VAL P 105      21.579  10.933  -1.977  0.00  0.00      PROC  
ATOM   3557  C   VAL P 105      23.707   8.579   1.463  0.00  0.00      PROC  
ATOM   3558  O   VAL P 105      24.007   7.473   1.021  0.00  0.00      PROC  
ATOM   3559  N   HSD P 106      23.536   8.807   2.803  0.00  0.00      PROC  
ATOM   3560  HN  HSD P 106      23.392   9.761   3.054  0.00  0.00      PROC  
ATOM   3561  CA  HSD P 106      23.706   7.890   3.878  0.00  0.00      PROC  
ATOM   3562  HA  HSD P 106      23.250   6.960   3.571  0.00  0.00      PROC  
ATOM   3563  CB  HSD P 106      25.199   7.729   4.374  0.00  0.00      PROC  
ATOM   3564  HB1 HSD P 106      25.967   7.303   3.692  0.00  0.00      PROC  
ATOM   3565  HB2 HSD P 106      25.238   6.961   5.175  0.00  0.00      PROC  
ATOM   3566  ND1 HSD P 106      25.703   9.638   6.013  0.00  0.00      PROC  
ATOM   3567  HD1 HSD P 106      24.986   9.438   6.680  0.00  0.00      PROC  
ATOM   3568  CG  HSD P 106      25.717   9.071   4.776  0.00  0.00      PROC  
ATOM   3569  CE1 HSD P 106      26.457  10.726   5.975  0.00  0.00      PROC  
ATOM   3570  HE1 HSD P 106      26.628  11.434   6.786  0.00  0.00      PROC  
ATOM   3571  NE2 HSD P 106      26.986  10.919   4.849  0.00  0.00      PROC  
ATOM   3572  CD2 HSD P 106      26.451   9.920   4.089  0.00  0.00      PROC  
ATOM   3573  HD2 HSD P 106      26.754   9.919   3.049  0.00  0.00      PROC  
ATOM   3574  C   HSD P 106      22.750   8.342   4.971  0.00  0.00      PROC  
ATOM   3575  O   HSD P 106      22.427   9.507   4.968  0.00  0.00      PROC  
ATOM   3576  N   PRO P 107      22.194   7.424   5.802  0.00  0.00      PROC  
ATOM   3577  CD  PRO P 107      22.221   5.901   5.713  0.00  0.00      PROC  
ATOM   3578  HD1 PRO P 107      23.242   5.538   5.960  0.00  0.00      PROC  
ATOM   3579  HD2 PRO P 107      21.895   5.592   4.697  0.00  0.00      PROC  
ATOM   3580  CA  PRO P 107      21.535   7.783   7.066  0.00  0.00      PROC  
ATOM   3581  HA  PRO P 107      20.707   8.430   6.816  0.00  0.00      PROC  
ATOM   3582  CB  PRO P 107      21.132   6.442   7.843  0.00  0.00      PROC  
ATOM   3583  HB1 PRO P 107      20.154   6.492   8.369  0.00  0.00      PROC  
ATOM   3584  HB2 PRO P 107      21.904   6.030   8.527  0.00  0.00      PROC  
ATOM   3585  CG  PRO P 107      21.052   5.480   6.654  0.00  0.00      PROC  
ATOM   3586  HG1 PRO P 107      21.211   4.420   6.947  0.00  0.00      PROC  
ATOM   3587  HG2 PRO P 107      20.121   5.662   6.075  0.00  0.00      PROC  
ATOM   3588  C   PRO P 107      22.448   8.708   7.932  0.00  0.00      PROC  
ATOM   3589  O   PRO P 107      23.643   8.750   7.726  0.00  0.00      PROC  
ATOM   3590  N   ASN P 108      21.893   9.400   8.924  0.00  0.00      PROC  
ATOM   3591  HN  ASN P 108      20.916   9.341   9.115  0.00  0.00      PROC  
ATOM   3592  CA  ASN P 108      22.708  10.270   9.812  0.00  0.00      PROC  
ATOM   3593  HA  ASN P 108      23.230  11.032   9.253  0.00  0.00      PROC  
ATOM   3594  CB  ASN P 108      21.851  11.173  10.802  0.00  0.00      PROC  
ATOM   3595  HB1 ASN P 108      22.414  11.878  11.450  0.00  0.00      PROC  
ATOM   3596  HB2 ASN P 108      21.242  10.524  11.467  0.00  0.00      PROC  
ATOM   3597  CG  ASN P 108      20.991  12.048   9.894  0.00  0.00      PROC  
ATOM   3598  OD1 ASN P 108      21.034  12.046   8.661  0.00  0.00      PROC  
ATOM   3599  ND2 ASN P 108      20.258  13.019  10.507  0.00  0.00      PROC  
ATOM   3600 HD21 ASN P 108      19.665  13.637   9.990  0.00  0.00      PROC  
ATOM   3601 HD22 ASN P 108      20.230  13.139  11.500  0.00  0.00      PROC  
ATOM   3602  C   ASN P 108      23.728   9.430  10.664  0.00  0.00      PROC  
ATOM   3603  OT1 ASN P 108      23.763   8.151  10.586  0.00  0.00      PROC  
ATOM   3604  OT2 ASN P 108      24.606  10.009  11.343  0.00  0.00      PROC  
END
