# Supplementary material for: Mapping the Interactions Among Class IIa Histone Deacetylases and Myocyte Enhancer Factor 2s
Source: J Chem Inf Model. 2025 Jun 6;65(12):6249–60. doi: 10.1021/acs.jcim.5c00858 (PMC12199305; doi:10.1021/acs.jcim.5c00858)
Supplement: Supplementary file 2 [file ci5c00858_si_002.zip › PDB_structures/HDAC9_MEF2A.pdb]

CRYST1   73.900   73.900   73.900  90.00  90.00  90.00 P 1           1
ATOM      1  N   GLY P   2      25.072  -2.622   9.166  0.00  0.00      PROA  
ATOM      2  HT1 GLY P   2      26.000  -2.160   9.252  0.00  0.00      PROA  
ATOM      3  HT2 GLY P   2      25.311  -3.307   8.421  0.00  0.00      PROA  
ATOM      4  HT3 GLY P   2      24.743  -3.079  10.040  0.00  0.00      PROA  
ATOM      5  CA  GLY P   2      24.155  -1.586   8.619  0.00  0.00      PROA  
ATOM      6  HA1 GLY P   2      23.179  -1.950   8.334  0.00  0.00      PROA  
ATOM      7  HA2 GLY P   2      24.607  -1.028   7.812  0.00  0.00      PROA  
ATOM      8  C   GLY P   2      23.725  -0.546   9.626  0.00  0.00      PROA  
ATOM      9  O   GLY P   2      23.776  -0.672  10.891  0.00  0.00      PROA  
ATOM     10  N   ARG P   3      23.137   0.489   9.110  0.00  0.00      PROA  
ATOM     11  HN  ARG P   3      23.152   0.702   8.137  0.00  0.00      PROA  
ATOM     12  CA  ARG P   3      22.225   1.392   9.839  0.00  0.00      PROA  
ATOM     13  HA  ARG P   3      22.798   1.945  10.569  0.00  0.00      PROA  
ATOM     14  CB  ARG P   3      21.683   2.562   8.933  0.00  0.00      PROA  
ATOM     15  HB1 ARG P   3      20.921   3.158   9.479  0.00  0.00      PROA  
ATOM     16  HB2 ARG P   3      21.025   2.134   8.147  0.00  0.00      PROA  
ATOM     17  CG  ARG P   3      22.743   3.473   8.316  0.00  0.00      PROA  
ATOM     18  HG1 ARG P   3      23.466   2.939   7.662  0.00  0.00      PROA  
ATOM     19  HG2 ARG P   3      23.358   4.003   9.074  0.00  0.00      PROA  
ATOM     20  CD  ARG P   3      22.218   4.610   7.415  0.00  0.00      PROA  
ATOM     21  HD1 ARG P   3      21.598   4.205   6.587  0.00  0.00      PROA  
ATOM     22  HD2 ARG P   3      23.126   5.118   7.025  0.00  0.00      PROA  
ATOM     23  NE  ARG P   3      21.388   5.609   8.184  0.00  0.00      PROA  
ATOM     24  HE  ARG P   3      21.528   5.677   9.172  0.00  0.00      PROA  
ATOM     25  CZ  ARG P   3      20.946   6.766   7.618  0.00  0.00      PROA  
ATOM     26  NH1 ARG P   3      20.911   6.973   6.323  0.00  0.00      PROA  
ATOM     27 HH11 ARG P   3      20.987   6.175   5.724  0.00  0.00      PROA  
ATOM     28 HH12 ARG P   3      20.393   7.728   5.921  0.00  0.00      PROA  
ATOM     29  NH2 ARG P   3      20.381   7.699   8.374  0.00  0.00      PROA  
ATOM     30 HH21 ARG P   3      20.112   7.453   9.305  0.00  0.00      PROA  
ATOM     31 HH22 ARG P   3      20.171   8.615   8.032  0.00  0.00      PROA  
ATOM     32  C   ARG P   3      21.014   0.844  10.471  0.00  0.00      PROA  
ATOM     33  O   ARG P   3      20.524  -0.265  10.157  0.00  0.00      PROA  
ATOM     34  N   LYS P   4      20.617   1.467  11.642  0.00  0.00      PROA  
ATOM     35  HN  LYS P   4      20.936   2.380  11.885  0.00  0.00      PROA  
ATOM     36  CA  LYS P   4      19.564   0.967  12.543  0.00  0.00      PROA  
ATOM     37  HA  LYS P   4      19.591  -0.105  12.668  0.00  0.00      PROA  
ATOM     38  CB  LYS P   4      19.699   1.645  13.959  0.00  0.00      PROA  
ATOM     39  HB1 LYS P   4      18.862   1.265  14.583  0.00  0.00      PROA  
ATOM     40  HB2 LYS P   4      19.543   2.717  13.715  0.00  0.00      PROA  
ATOM     41  CG  LYS P   4      20.975   1.533  14.787  0.00  0.00      PROA  
ATOM     42  HG1 LYS P   4      20.776   1.925  15.807  0.00  0.00      PROA  
ATOM     43  HG2 LYS P   4      21.785   2.031  14.212  0.00  0.00      PROA  
ATOM     44  CD  LYS P   4      21.407   0.099  14.840  0.00  0.00      PROA  
ATOM     45  HD1 LYS P   4      21.835  -0.216  13.864  0.00  0.00      PROA  
ATOM     46  HD2 LYS P   4      20.556  -0.548  15.143  0.00  0.00      PROA  
ATOM     47  CE  LYS P   4      22.438  -0.110  15.870  0.00  0.00      PROA  
ATOM     48  HE1 LYS P   4      21.967  -0.133  16.876  0.00  0.00      PROA  
ATOM     49  HE2 LYS P   4      23.252   0.643  15.796  0.00  0.00      PROA  
ATOM     50  NZ  LYS P   4      22.982  -1.506  15.680  0.00  0.00      PROA  
ATOM     51  HZ1 LYS P   4      23.591  -1.909  16.420  0.00  0.00      PROA  
ATOM     52  HZ2 LYS P   4      23.578  -1.589  14.833  0.00  0.00      PROA  
ATOM     53  HZ3 LYS P   4      22.134  -2.109  15.690  0.00  0.00      PROA  
ATOM     54  C   LYS P   4      18.194   1.216  12.026  0.00  0.00      PROA  
ATOM     55  O   LYS P   4      17.944   2.216  11.319  0.00  0.00      PROA  
ATOM     56  N   LYS P   5      17.238   0.269  12.294  0.00  0.00      PROA  
ATOM     57  HN  LYS P   5      17.392  -0.425  12.993  0.00  0.00      PROA  
ATOM     58  CA  LYS P   5      16.160  -0.002  11.367  0.00  0.00      PROA  
ATOM     59  HA  LYS P   5      16.433   0.430  10.415  0.00  0.00      PROA  
ATOM     60  CB  LYS P   5      15.957  -1.519  11.261  0.00  0.00      PROA  
ATOM     61  HB1 LYS P   5      15.061  -1.854  10.696  0.00  0.00      PROA  
ATOM     62  HB2 LYS P   5      15.769  -1.998  12.246  0.00  0.00      PROA  
ATOM     63  CG  LYS P   5      17.156  -2.303  10.626  0.00  0.00      PROA  
ATOM     64  HG1 LYS P   5      18.097  -2.143  11.194  0.00  0.00      PROA  
ATOM     65  HG2 LYS P   5      17.311  -1.927   9.592  0.00  0.00      PROA  
ATOM     66  CD  LYS P   5      16.821  -3.802  10.495  0.00  0.00      PROA  
ATOM     67  HD1 LYS P   5      15.822  -3.898  10.019  0.00  0.00      PROA  
ATOM     68  HD2 LYS P   5      16.678  -4.043  11.571  0.00  0.00      PROA  
ATOM     69  CE  LYS P   5      17.741  -4.834   9.819  0.00  0.00      PROA  
ATOM     70  HE1 LYS P   5      17.750  -4.669   8.721  0.00  0.00      PROA  
ATOM     71  HE2 LYS P   5      17.206  -5.785  10.031  0.00  0.00      PROA  
ATOM     72  NZ  LYS P   5      19.001  -4.897  10.453  0.00  0.00      PROA  
ATOM     73  HZ1 LYS P   5      18.964  -4.935  11.492  0.00  0.00      PROA  
ATOM     74  HZ2 LYS P   5      19.517  -4.012  10.276  0.00  0.00      PROA  
ATOM     75  HZ3 LYS P   5      19.498  -5.771  10.185  0.00  0.00      PROA  
ATOM     76  C   LYS P   5      14.843   0.550  11.662  0.00  0.00      PROA  
ATOM     77  O   LYS P   5      13.975   0.585  10.800  0.00  0.00      PROA  
ATOM     78  N   ILE P   6      14.700   1.161  12.801  0.00  0.00      PROA  
ATOM     79  HN  ILE P   6      15.511   1.146  13.381  0.00  0.00      PROA  
ATOM     80  CA  ILE P   6      13.536   1.847  13.184  0.00  0.00      PROA  
ATOM     81  HA  ILE P   6      12.689   1.499  12.611  0.00  0.00      PROA  
ATOM     82  CB  ILE P   6      13.084   1.615  14.593  0.00  0.00      PROA  
ATOM     83  HB  ILE P   6      12.158   2.118  14.945  0.00  0.00      PROA  
ATOM     84  CG2 ILE P   6      12.760   0.081  14.728  0.00  0.00      PROA  
ATOM     85 HG21 ILE P   6      13.656  -0.576  14.764  0.00  0.00      PROA  
ATOM     86 HG22 ILE P   6      12.089  -0.248  13.906  0.00  0.00      PROA  
ATOM     87 HG23 ILE P   6      12.099  -0.090  15.605  0.00  0.00      PROA  
ATOM     88  CG1 ILE P   6      14.173   2.077  15.634  0.00  0.00      PROA  
ATOM     89 HG11 ILE P   6      14.354   3.155  15.433  0.00  0.00      PROA  
ATOM     90 HG12 ILE P   6      15.115   1.591  15.299  0.00  0.00      PROA  
ATOM     91  CD  ILE P   6      13.878   1.752  17.088  0.00  0.00      PROA  
ATOM     92  HD1 ILE P   6      13.921   0.654  17.256  0.00  0.00      PROA  
ATOM     93  HD2 ILE P   6      12.900   2.226  17.322  0.00  0.00      PROA  
ATOM     94  HD3 ILE P   6      14.595   2.262  17.765  0.00  0.00      PROA  
ATOM     95  C   ILE P   6      13.669   3.311  12.887  0.00  0.00      PROA  
ATOM     96  O   ILE P   6      12.773   4.067  13.117  0.00  0.00      PROA  
ATOM     97  N   GLN P   7      14.865   3.793  12.469  0.00  0.00      PROA  
ATOM     98  HN  GLN P   7      15.700   3.248  12.489  0.00  0.00      PROA  
ATOM     99  CA  GLN P   7      15.137   5.182  12.177  0.00  0.00      PROA  
ATOM    100  HA  GLN P   7      14.901   5.731  13.077  0.00  0.00      PROA  
ATOM    101  CB  GLN P   7      16.675   5.307  11.897  0.00  0.00      PROA  
ATOM    102  HB1 GLN P   7      16.956   4.844  10.927  0.00  0.00      PROA  
ATOM    103  HB2 GLN P   7      17.212   4.731  12.680  0.00  0.00      PROA  
ATOM    104  CG  GLN P   7      17.210   6.730  11.844  0.00  0.00      PROA  
ATOM    105  HG1 GLN P   7      16.853   7.270  12.747  0.00  0.00      PROA  
ATOM    106  HG2 GLN P   7      16.829   7.267  10.949  0.00  0.00      PROA  
ATOM    107  CD  GLN P   7      18.759   6.876  11.806  0.00  0.00      PROA  
ATOM    108  OE1 GLN P   7      19.300   7.065  10.738  0.00  0.00      PROA  
ATOM    109  NE2 GLN P   7      19.421   6.747  12.950  0.00  0.00      PROA  
ATOM    110 HE21 GLN P   7      20.367   7.072  12.939  0.00  0.00      PROA  
ATOM    111 HE22 GLN P   7      18.885   6.681  13.791  0.00  0.00      PROA  
ATOM    112  C   GLN P   7      14.340   5.773  11.031  0.00  0.00      PROA  
ATOM    113  O   GLN P   7      14.113   5.142   9.988  0.00  0.00      PROA  
ATOM    114  N   ILE P   8      13.935   7.038  11.226  0.00  0.00      PROA  
ATOM    115  HN  ILE P   8      14.183   7.522  12.062  0.00  0.00      PROA  
ATOM    116  CA  ILE P   8      13.111   7.669  10.234  0.00  0.00      PROA  
ATOM    117  HA  ILE P   8      13.495   7.196   9.342  0.00  0.00      PROA  
ATOM    118  CB  ILE P   8      11.683   7.301  10.367  0.00  0.00      PROA  
ATOM    119  HB  ILE P   8      11.587   6.251  10.717  0.00  0.00      PROA  
ATOM    120  CG2 ILE P   8      10.985   8.200  11.481  0.00  0.00      PROA  
ATOM    121 HG21 ILE P   8      11.467   7.997  12.462  0.00  0.00      PROA  
ATOM    122 HG22 ILE P   8       9.941   7.852  11.636  0.00  0.00      PROA  
ATOM    123 HG23 ILE P   8      11.138   9.267  11.215  0.00  0.00      PROA  
ATOM    124  CG1 ILE P   8      10.969   7.409   9.011  0.00  0.00      PROA  
ATOM    125 HG11 ILE P   8      10.584   8.413   8.732  0.00  0.00      PROA  
ATOM    126 HG12 ILE P   8      10.027   6.825   9.090  0.00  0.00      PROA  
ATOM    127  CD  ILE P   8      11.778   6.761   7.762  0.00  0.00      PROA  
ATOM    128  HD1 ILE P   8      11.188   6.925   6.834  0.00  0.00      PROA  
ATOM    129  HD2 ILE P   8      11.885   5.663   7.897  0.00  0.00      PROA  
ATOM    130  HD3 ILE P   8      12.710   7.335   7.574  0.00  0.00      PROA  
ATOM    131  C   ILE P   8      13.301   9.159  10.108  0.00  0.00      PROA  
ATOM    132  O   ILE P   8      14.010   9.774  10.869  0.00  0.00      PROA  
ATOM    133  N   THR P   9      12.784   9.860   9.102  0.00  0.00      PROA  
ATOM    134  HN  THR P   9      12.153   9.392   8.487  0.00  0.00      PROA  
ATOM    135  CA  THR P   9      12.998  11.267   8.904  0.00  0.00      PROA  
ATOM    136  HA  THR P   9      12.917  11.795   9.842  0.00  0.00      PROA  
ATOM    137  CB  THR P   9      14.416  11.634   8.376  0.00  0.00      PROA  
ATOM    138  HB  THR P   9      15.086  10.875   8.834  0.00  0.00      PROA  
ATOM    139  OG1 THR P   9      14.958  12.899   8.669  0.00  0.00      PROA  
ATOM    140  HG1 THR P   9      14.848  12.997   9.618  0.00  0.00      PROA  
ATOM    141  CG2 THR P   9      14.487  11.466   6.823  0.00  0.00      PROA  
ATOM    142 HG21 THR P   9      13.995  12.351   6.366  0.00  0.00      PROA  
ATOM    143 HG22 THR P   9      13.989  10.541   6.462  0.00  0.00      PROA  
ATOM    144 HG23 THR P   9      15.507  11.331   6.403  0.00  0.00      PROA  
ATOM    145  C   THR P   9      11.877  11.748   8.011  0.00  0.00      PROA  
ATOM    146  O   THR P   9      11.154  10.943   7.349  0.00  0.00      PROA  
ATOM    147  N   ARG P  10      11.751  13.074   7.853  0.00  0.00      PROA  
ATOM    148  HN  ARG P  10      12.311  13.743   8.335  0.00  0.00      PROA  
ATOM    149  CA  ARG P  10      10.847  13.699   7.000  0.00  0.00      PROA  
ATOM    150  HA  ARG P  10      10.184  12.977   6.546  0.00  0.00      PROA  
ATOM    151  CB  ARG P  10       9.826  14.600   7.753  0.00  0.00      PROA  
ATOM    152  HB1 ARG P  10       9.070  14.907   6.998  0.00  0.00      PROA  
ATOM    153  HB2 ARG P  10      10.366  15.460   8.203  0.00  0.00      PROA  
ATOM    154  CG  ARG P  10       9.106  13.808   8.791  0.00  0.00      PROA  
ATOM    155  HG1 ARG P  10       9.815  13.385   9.535  0.00  0.00      PROA  
ATOM    156  HG2 ARG P  10       8.718  12.855   8.372  0.00  0.00      PROA  
ATOM    157  CD  ARG P  10       8.072  14.562   9.638  0.00  0.00      PROA  
ATOM    158  HD1 ARG P  10       8.651  15.375  10.126  0.00  0.00      PROA  
ATOM    159  HD2 ARG P  10       7.445  13.968  10.338  0.00  0.00      PROA  
ATOM    160  NE  ARG P  10       7.020  15.142   8.750  0.00  0.00      PROA  
ATOM    161  HE  ARG P  10       6.995  14.942   7.770  0.00  0.00      PROA  
ATOM    162  CZ  ARG P  10       6.249  16.183   8.949  0.00  0.00      PROA  
ATOM    163  NH1 ARG P  10       6.123  16.667  10.193  0.00  0.00      PROA  
ATOM    164 HH11 ARG P  10       6.733  16.466  10.960  0.00  0.00      PROA  
ATOM    165 HH12 ARG P  10       5.405  17.344  10.359  0.00  0.00      PROA  
ATOM    166  NH2 ARG P  10       5.409  16.561   7.989  0.00  0.00      PROA  
ATOM    167 HH21 ARG P  10       5.404  16.132   7.085  0.00  0.00      PROA  
ATOM    168 HH22 ARG P  10       4.596  17.091   8.226  0.00  0.00      PROA  
ATOM    169  C   ARG P  10      11.526  14.422   5.865  0.00  0.00      PROA  
ATOM    170  O   ARG P  10      12.642  14.920   6.093  0.00  0.00      PROA  
ATOM    171  N   ILE P  11      10.990  14.501   4.619  0.00  0.00      PROA  
ATOM    172  HN  ILE P  11      10.141  13.980   4.568  0.00  0.00      PROA  
ATOM    173  CA  ILE P  11      11.383  15.313   3.468  0.00  0.00      PROA  
ATOM    174  HA  ILE P  11      12.294  15.851   3.685  0.00  0.00      PROA  
ATOM    175  CB  ILE P  11      11.473  14.502   2.138  0.00  0.00      PROA  
ATOM    176  HB  ILE P  11      10.497  14.024   1.909  0.00  0.00      PROA  
ATOM    177  CG2 ILE P  11      12.006  15.449   1.093  0.00  0.00      PROA  
ATOM    178 HG21 ILE P  11      12.892  15.984   1.496  0.00  0.00      PROA  
ATOM    179 HG22 ILE P  11      11.240  16.220   0.865  0.00  0.00      PROA  
ATOM    180 HG23 ILE P  11      12.273  14.988   0.118  0.00  0.00      PROA  
ATOM    181  CG1 ILE P  11      12.543  13.341   2.286  0.00  0.00      PROA  
ATOM    182 HG11 ILE P  11      12.369  12.689   1.403  0.00  0.00      PROA  
ATOM    183 HG12 ILE P  11      12.198  12.772   3.176  0.00  0.00      PROA  
ATOM    184  CD  ILE P  11      14.005  13.769   2.358  0.00  0.00      PROA  
ATOM    185  HD1 ILE P  11      14.203  14.600   3.068  0.00  0.00      PROA  
ATOM    186  HD2 ILE P  11      14.373  14.051   1.349  0.00  0.00      PROA  
ATOM    187  HD3 ILE P  11      14.674  12.914   2.597  0.00  0.00      PROA  
ATOM    188  C   ILE P  11      10.244  16.336   3.411  0.00  0.00      PROA  
ATOM    189  O   ILE P  11       9.100  16.060   3.178  0.00  0.00      PROA  
ATOM    190  N   MET P  12      10.618  17.568   3.663  0.00  0.00      PROA  
ATOM    191  HN  MET P  12      11.530  17.743   4.026  0.00  0.00      PROA  
ATOM    192  CA  MET P  12       9.721  18.701   3.603  0.00  0.00      PROA  
ATOM    193  HA  MET P  12       8.732  18.313   3.799  0.00  0.00      PROA  
ATOM    194  CB  MET P  12      10.039  19.686   4.749  0.00  0.00      PROA  
ATOM    195  HB1 MET P  12       9.209  20.424   4.716  0.00  0.00      PROA  
ATOM    196  HB2 MET P  12      10.977  20.243   4.542  0.00  0.00      PROA  
ATOM    197  CG  MET P  12      10.267  19.036   6.168  0.00  0.00      PROA  
ATOM    198  HG1 MET P  12      10.467  19.876   6.867  0.00  0.00      PROA  
ATOM    199  HG2 MET P  12      11.149  18.361   6.210  0.00  0.00      PROA  
ATOM    200  SD  MET P  12       8.748  18.157   6.717  0.00  0.00      PROA  
ATOM    201  CE  MET P  12       7.494  19.473   6.718  0.00  0.00      PROA  
ATOM    202  HE1 MET P  12       7.812  20.381   7.274  0.00  0.00      PROA  
ATOM    203  HE2 MET P  12       6.439  19.306   7.026  0.00  0.00      PROA  
ATOM    204  HE3 MET P  12       7.362  19.715   5.642  0.00  0.00      PROA  
ATOM    205  C   MET P  12       9.825  19.490   2.323  0.00  0.00      PROA  
ATOM    206  O   MET P  12       8.838  20.040   1.825  0.00  0.00      PROA  
ATOM    207  N   ASP P  13      11.036  19.598   1.642  0.00  0.00      PROA  
ATOM    208  HN  ASP P  13      11.853  19.219   2.070  0.00  0.00      PROA  
ATOM    209  CA  ASP P  13      11.280  20.286   0.394  0.00  0.00      PROA  
ATOM    210  HA  ASP P  13      10.940  21.308   0.474  0.00  0.00      PROA  
ATOM    211  CB  ASP P  13      12.802  20.203   0.138  0.00  0.00      PROA  
ATOM    212  HB1 ASP P  13      12.977  20.734  -0.822  0.00  0.00      PROA  
ATOM    213  HB2 ASP P  13      12.982  19.111   0.040  0.00  0.00      PROA  
ATOM    214  CG  ASP P  13      13.783  20.687   1.108  0.00  0.00      PROA  
ATOM    215  OD1 ASP P  13      13.299  21.431   2.034  0.00  0.00      PROA  
ATOM    216  OD2 ASP P  13      15.024  20.456   1.079  0.00  0.00      PROA  
ATOM    217  C   ASP P  13      10.436  19.697  -0.723  0.00  0.00      PROA  
ATOM    218  O   ASP P  13      10.427  18.492  -0.939  0.00  0.00      PROA  
ATOM    219  N   GLU P  14       9.696  20.531  -1.505  0.00  0.00      PROA  
ATOM    220  HN  GLU P  14       9.732  21.521  -1.393  0.00  0.00      PROA  
ATOM    221  CA  GLU P  14       8.709  20.145  -2.457  0.00  0.00      PROA  
ATOM    222  HA  GLU P  14       8.070  19.379  -2.044  0.00  0.00      PROA  
ATOM    223  CB  GLU P  14       7.829  21.365  -2.856  0.00  0.00      PROA  
ATOM    224  HB1 GLU P  14       7.114  21.072  -3.655  0.00  0.00      PROA  
ATOM    225  HB2 GLU P  14       8.351  22.100  -3.505  0.00  0.00      PROA  
ATOM    226  CG  GLU P  14       7.041  22.055  -1.761  0.00  0.00      PROA  
ATOM    227  HG1 GLU P  14       7.748  22.111  -0.906  0.00  0.00      PROA  
ATOM    228  HG2 GLU P  14       6.184  21.394  -1.511  0.00  0.00      PROA  
ATOM    229  CD  GLU P  14       6.549  23.472  -1.920  0.00  0.00      PROA  
ATOM    230  OE1 GLU P  14       7.380  24.281  -2.402  0.00  0.00      PROA  
ATOM    231  OE2 GLU P  14       5.340  23.811  -1.599  0.00  0.00      PROA  
ATOM    232  C   GLU P  14       9.216  19.426  -3.685  0.00  0.00      PROA  
ATOM    233  O   GLU P  14       8.596  18.452  -4.025  0.00  0.00      PROA  
ATOM    234  N   ARG P  15      10.428  19.695  -4.306  0.00  0.00      PROA  
ATOM    235  HN  ARG P  15      10.930  20.471  -3.933  0.00  0.00      PROA  
ATOM    236  CA  ARG P  15      10.822  18.917  -5.450  0.00  0.00      PROA  
ATOM    237  HA  ARG P  15       9.903  18.741  -5.991  0.00  0.00      PROA  
ATOM    238  CB  ARG P  15      11.802  19.764  -6.391  0.00  0.00      PROA  
ATOM    239  HB1 ARG P  15      12.039  19.353  -7.396  0.00  0.00      PROA  
ATOM    240  HB2 ARG P  15      12.744  20.057  -5.881  0.00  0.00      PROA  
ATOM    241  CG  ARG P  15      11.227  21.146  -6.763  0.00  0.00      PROA  
ATOM    242  HG1 ARG P  15      10.537  21.567  -6.001  0.00  0.00      PROA  
ATOM    243  HG2 ARG P  15      10.603  20.920  -7.654  0.00  0.00      PROA  
ATOM    244  CD  ARG P  15      12.392  22.134  -7.218  0.00  0.00      PROA  
ATOM    245  HD1 ARG P  15      12.025  22.886  -7.948  0.00  0.00      PROA  
ATOM    246  HD2 ARG P  15      13.254  21.679  -7.750  0.00  0.00      PROA  
ATOM    247  NE  ARG P  15      12.831  22.898  -5.992  0.00  0.00      PROA  
ATOM    248  HE  ARG P  15      12.392  22.647  -5.130  0.00  0.00      PROA  
ATOM    249  CZ  ARG P  15      13.619  23.948  -5.917  0.00  0.00      PROA  
ATOM    250  NH1 ARG P  15      14.153  24.429  -6.997  0.00  0.00      PROA  
ATOM    251 HH11 ARG P  15      13.939  24.156  -7.935  0.00  0.00      PROA  
ATOM    252 HH12 ARG P  15      14.893  25.097  -6.925  0.00  0.00      PROA  
ATOM    253  NH2 ARG P  15      14.089  24.409  -4.764  0.00  0.00      PROA  
ATOM    254 HH21 ARG P  15      13.655  24.110  -3.914  0.00  0.00      PROA  
ATOM    255 HH22 ARG P  15      14.700  25.200  -4.764  0.00  0.00      PROA  
ATOM    256  C   ARG P  15      11.454  17.560  -5.069  0.00  0.00      PROA  
ATOM    257  O   ARG P  15      11.163  16.600  -5.751  0.00  0.00      PROA  
ATOM    258  N   ASN P  16      12.181  17.454  -3.942  0.00  0.00      PROA  
ATOM    259  HN  ASN P  16      12.245  18.244  -3.337  0.00  0.00      PROA  
ATOM    260  CA  ASN P  16      12.744  16.163  -3.476  0.00  0.00      PROA  
ATOM    261  HA  ASN P  16      13.059  15.499  -4.267  0.00  0.00      PROA  
ATOM    262  CB  ASN P  16      14.057  16.357  -2.617  0.00  0.00      PROA  
ATOM    263  HB1 ASN P  16      13.830  16.802  -1.625  0.00  0.00      PROA  
ATOM    264  HB2 ASN P  16      14.709  17.044  -3.198  0.00  0.00      PROA  
ATOM    265  CG  ASN P  16      14.845  15.026  -2.470  0.00  0.00      PROA  
ATOM    266  OD1 ASN P  16      14.874  14.124  -3.337  0.00  0.00      PROA  
ATOM    267  ND2 ASN P  16      15.743  15.030  -1.481  0.00  0.00      PROA  
ATOM    268 HD21 ASN P  16      15.772  15.784  -0.825  0.00  0.00      PROA  
ATOM    269 HD22 ASN P  16      16.535  14.421  -1.527  0.00  0.00      PROA  
ATOM    270  C   ASN P  16      11.723  15.339  -2.684  0.00  0.00      PROA  
ATOM    271  O   ASN P  16      11.779  14.099  -2.752  0.00  0.00      PROA  
ATOM    272  N   ARG P  17      10.689  16.001  -2.086  0.00  0.00      PROA  
ATOM    273  HN  ARG P  17      10.711  16.974  -1.869  0.00  0.00      PROA  
ATOM    274  CA  ARG P  17       9.558  15.234  -1.665  0.00  0.00      PROA  
ATOM    275  HA  ARG P  17       9.798  14.470  -0.941  0.00  0.00      PROA  
ATOM    276  CB  ARG P  17       8.535  16.140  -0.947  0.00  0.00      PROA  
ATOM    277  HB1 ARG P  17       8.262  17.045  -1.530  0.00  0.00      PROA  
ATOM    278  HB2 ARG P  17       9.064  16.631  -0.103  0.00  0.00      PROA  
ATOM    279  CG  ARG P  17       7.326  15.399  -0.426  0.00  0.00      PROA  
ATOM    280  HG1 ARG P  17       7.559  14.581   0.289  0.00  0.00      PROA  
ATOM    281  HG2 ARG P  17       6.845  14.941  -1.316  0.00  0.00      PROA  
ATOM    282  CD  ARG P  17       6.289  16.402   0.225  0.00  0.00      PROA  
ATOM    283  HD1 ARG P  17       5.276  16.067  -0.085  0.00  0.00      PROA  
ATOM    284  HD2 ARG P  17       6.455  17.339  -0.349  0.00  0.00      PROA  
ATOM    285  NE  ARG P  17       6.560  16.468   1.719  0.00  0.00      PROA  
ATOM    286  HE  ARG P  17       7.450  16.312   2.148  0.00  0.00      PROA  
ATOM    287  CZ  ARG P  17       5.720  17.156   2.552  0.00  0.00      PROA  
ATOM    288  NH1 ARG P  17       4.699  17.809   2.037  0.00  0.00      PROA  
ATOM    289 HH11 ARG P  17       4.502  17.862   1.058  0.00  0.00      PROA  
ATOM    290 HH12 ARG P  17       4.201  18.403   2.668  0.00  0.00      PROA  
ATOM    291  NH2 ARG P  17       5.989  17.207   3.827  0.00  0.00      PROA  
ATOM    292 HH21 ARG P  17       6.830  16.707   4.035  0.00  0.00      PROA  
ATOM    293 HH22 ARG P  17       5.174  17.160   4.403  0.00  0.00      PROA  
ATOM    294  C   ARG P  17       8.911  14.530  -2.838  0.00  0.00      PROA  
ATOM    295  O   ARG P  17       8.591  13.392  -2.840  0.00  0.00      PROA  
ATOM    296  N   GLN P  18       8.759  15.293  -3.957  0.00  0.00      PROA  
ATOM    297  HN  GLN P  18       8.791  16.287  -4.030  0.00  0.00      PROA  
ATOM    298  CA  GLN P  18       8.116  14.744  -5.137  0.00  0.00      PROA  
ATOM    299  HA  GLN P  18       7.149  14.374  -4.830  0.00  0.00      PROA  
ATOM    300  CB  GLN P  18       7.806  15.849  -6.253  0.00  0.00      PROA  
ATOM    301  HB1 GLN P  18       8.776  16.341  -6.482  0.00  0.00      PROA  
ATOM    302  HB2 GLN P  18       7.150  16.513  -5.651  0.00  0.00      PROA  
ATOM    303  CG  GLN P  18       7.134  15.381  -7.619  0.00  0.00      PROA  
ATOM    304  HG1 GLN P  18       7.914  14.847  -8.202  0.00  0.00      PROA  
ATOM    305  HG2 GLN P  18       6.905  16.340  -8.132  0.00  0.00      PROA  
ATOM    306  CD  GLN P  18       5.860  14.583  -7.375  0.00  0.00      PROA  
ATOM    307  OE1 GLN P  18       5.045  14.856  -6.471  0.00  0.00      PROA  
ATOM    308  NE2 GLN P  18       5.483  13.647  -8.288  0.00  0.00      PROA  
ATOM    309 HE21 GLN P  18       4.617  13.210  -8.046  0.00  0.00      PROA  
ATOM    310 HE22 GLN P  18       6.150  13.337  -8.965  0.00  0.00      PROA  
ATOM    311  C   GLN P  18       8.911  13.613  -5.756  0.00  0.00      PROA  
ATOM    312  O   GLN P  18       8.357  12.535  -5.922  0.00  0.00      PROA  
ATOM    313  N   VAL P  19      10.140  13.861  -6.076  0.00  0.00      PROA  
ATOM    314  HN  VAL P  19      10.505  14.787  -6.018  0.00  0.00      PROA  
ATOM    315  CA  VAL P  19      11.057  12.830  -6.540  0.00  0.00      PROA  
ATOM    316  HA  VAL P  19      10.694  12.565  -7.522  0.00  0.00      PROA  
ATOM    317  CB  VAL P  19      12.516  13.215  -6.702  0.00  0.00      PROA  
ATOM    318  HB  VAL P  19      12.869  13.712  -5.774  0.00  0.00      PROA  
ATOM    319  CG1 VAL P  19      13.448  12.059  -7.128  0.00  0.00      PROA  
ATOM    320 HG11 VAL P  19      14.160  12.235  -7.962  0.00  0.00      PROA  
ATOM    321 HG12 VAL P  19      12.844  11.274  -7.631  0.00  0.00      PROA  
ATOM    322 HG13 VAL P  19      13.974  11.683  -6.225  0.00  0.00      PROA  
ATOM    323  CG2 VAL P  19      12.644  14.273  -7.840  0.00  0.00      PROA  
ATOM    324 HG21 VAL P  19      12.031  15.181  -7.658  0.00  0.00      PROA  
ATOM    325 HG22 VAL P  19      12.293  13.804  -8.784  0.00  0.00      PROA  
ATOM    326 HG23 VAL P  19      13.689  14.554  -8.095  0.00  0.00      PROA  
ATOM    327  C   VAL P  19      11.130  11.633  -5.562  0.00  0.00      PROA  
ATOM    328  O   VAL P  19      11.047  10.450  -5.917  0.00  0.00      PROA  
ATOM    329  N   THR P  20      11.294  11.862  -4.264  0.00  0.00      PROA  
ATOM    330  HN  THR P  20      11.218  12.791  -3.908  0.00  0.00      PROA  
ATOM    331  CA  THR P  20      11.345  10.760  -3.195  0.00  0.00      PROA  
ATOM    332  HA  THR P  20      12.008   9.957  -3.482  0.00  0.00      PROA  
ATOM    333  CB  THR P  20      11.756  11.267  -1.812  0.00  0.00      PROA  
ATOM    334  HB  THR P  20      11.186  12.188  -1.564  0.00  0.00      PROA  
ATOM    335  OG1 THR P  20      13.108  11.543  -1.796  0.00  0.00      PROA  
ATOM    336  HG1 THR P  20      13.243  12.361  -2.281  0.00  0.00      PROA  
ATOM    337  CG2 THR P  20      11.492  10.282  -0.685  0.00  0.00      PROA  
ATOM    338 HG21 THR P  20      10.419  10.102  -0.458  0.00  0.00      PROA  
ATOM    339 HG22 THR P  20      11.973  10.691   0.228  0.00  0.00      PROA  
ATOM    340 HG23 THR P  20      11.832   9.259  -0.956  0.00  0.00      PROA  
ATOM    341  C   THR P  20      10.063   9.995  -3.165  0.00  0.00      PROA  
ATOM    342  O   THR P  20      10.040   8.759  -3.116  0.00  0.00      PROA  
ATOM    343  N   PHE P  21       8.920  10.670  -3.260  0.00  0.00      PROA  
ATOM    344  HN  PHE P  21       8.964  11.663  -3.334  0.00  0.00      PROA  
ATOM    345  CA  PHE P  21       7.614  10.099  -3.320  0.00  0.00      PROA  
ATOM    346  HA  PHE P  21       7.504   9.520  -2.415  0.00  0.00      PROA  
ATOM    347  CB  PHE P  21       6.580  11.236  -3.325  0.00  0.00      PROA  
ATOM    348  HB1 PHE P  21       6.926  12.041  -4.008  0.00  0.00      PROA  
ATOM    349  HB2 PHE P  21       6.653  11.497  -2.248  0.00  0.00      PROA  
ATOM    350  CG  PHE P  21       5.178  10.878  -3.627  0.00  0.00      PROA  
ATOM    351  CD1 PHE P  21       4.537  10.090  -2.670  0.00  0.00      PROA  
ATOM    352  HD1 PHE P  21       5.143   9.777  -1.832  0.00  0.00      PROA  
ATOM    353  CE1 PHE P  21       3.328   9.514  -3.047  0.00  0.00      PROA  
ATOM    354  HE1 PHE P  21       2.911   8.811  -2.340  0.00  0.00      PROA  
ATOM    355  CZ  PHE P  21       2.688   9.792  -4.238  0.00  0.00      PROA  
ATOM    356  HZ  PHE P  21       1.744   9.330  -4.488  0.00  0.00      PROA  
ATOM    357  CD2 PHE P  21       4.545  11.284  -4.851  0.00  0.00      PROA  
ATOM    358  HD2 PHE P  21       4.992  12.119  -5.369  0.00  0.00      PROA  
ATOM    359  CE2 PHE P  21       3.294  10.710  -5.130  0.00  0.00      PROA  
ATOM    360  HE2 PHE P  21       2.769  11.022  -6.021  0.00  0.00      PROA  
ATOM    361  C   PHE P  21       7.401   9.169  -4.434  0.00  0.00      PROA  
ATOM    362  O   PHE P  21       6.882   8.033  -4.310  0.00  0.00      PROA  
ATOM    363  N   THR P  22       7.788   9.615  -5.621  0.00  0.00      PROA  
ATOM    364  HN  THR P  22       8.139  10.545  -5.686  0.00  0.00      PROA  
ATOM    365  CA  THR P  22       7.824   8.797  -6.872  0.00  0.00      PROA  
ATOM    366  HA  THR P  22       6.798   8.506  -7.040  0.00  0.00      PROA  
ATOM    367  CB  THR P  22       8.157   9.649  -8.076  0.00  0.00      PROA  
ATOM    368  HB  THR P  22       9.039  10.307  -7.925  0.00  0.00      PROA  
ATOM    369  OG1 THR P  22       7.109  10.556  -8.365  0.00  0.00      PROA  
ATOM    370  HG1 THR P  22       7.499  11.267  -8.879  0.00  0.00      PROA  
ATOM    371  CG2 THR P  22       8.395   8.792  -9.270  0.00  0.00      PROA  
ATOM    372 HG21 THR P  22       8.594   9.444 -10.147  0.00  0.00      PROA  
ATOM    373 HG22 THR P  22       7.531   8.112  -9.430  0.00  0.00      PROA  
ATOM    374 HG23 THR P  22       9.310   8.179  -9.125  0.00  0.00      PROA  
ATOM    375  C   THR P  22       8.697   7.660  -6.725  0.00  0.00      PROA  
ATOM    376  O   THR P  22       8.332   6.572  -7.023  0.00  0.00      PROA  
ATOM    377  N   LYS P  23       9.907   7.785  -6.201  0.00  0.00      PROA  
ATOM    378  HN  LYS P  23      10.399   8.623  -5.979  0.00  0.00      PROA  
ATOM    379  CA  LYS P  23      10.795   6.663  -6.020  0.00  0.00      PROA  
ATOM    380  HA  LYS P  23      10.904   6.199  -6.989  0.00  0.00      PROA  
ATOM    381  CB  LYS P  23      12.180   7.120  -5.489  0.00  0.00      PROA  
ATOM    382  HB1 LYS P  23      12.778   6.251  -5.139  0.00  0.00      PROA  
ATOM    383  HB2 LYS P  23      12.004   7.667  -4.538  0.00  0.00      PROA  
ATOM    384  CG  LYS P  23      12.897   7.968  -6.464  0.00  0.00      PROA  
ATOM    385  HG1 LYS P  23      12.322   8.897  -6.668  0.00  0.00      PROA  
ATOM    386  HG2 LYS P  23      12.946   7.466  -7.454  0.00  0.00      PROA  
ATOM    387  CD  LYS P  23      14.329   8.370  -6.088  0.00  0.00      PROA  
ATOM    388  HD1 LYS P  23      14.303   8.835  -5.079  0.00  0.00      PROA  
ATOM    389  HD2 LYS P  23      14.693   9.178  -6.758  0.00  0.00      PROA  
ATOM    390  CE  LYS P  23      15.325   7.205  -6.052  0.00  0.00      PROA  
ATOM    391  HE1 LYS P  23      15.370   6.650  -7.013  0.00  0.00      PROA  
ATOM    392  HE2 LYS P  23      15.036   6.478  -5.263  0.00  0.00      PROA  
ATOM    393  NZ  LYS P  23      16.716   7.573  -5.630  0.00  0.00      PROA  
ATOM    394  HZ1 LYS P  23      16.828   7.461  -4.602  0.00  0.00      PROA  
ATOM    395  HZ2 LYS P  23      16.949   8.538  -5.940  0.00  0.00      PROA  
ATOM    396  HZ3 LYS P  23      17.418   6.941  -6.065  0.00  0.00      PROA  
ATOM    397  C   LYS P  23      10.283   5.528  -5.139  0.00  0.00      PROA  
ATOM    398  O   LYS P  23      10.264   4.344  -5.521  0.00  0.00      PROA  
ATOM    399  N   ARG P  24       9.751   5.928  -3.970  0.00  0.00      PROA  
ATOM    400  HN  ARG P  24       9.723   6.867  -3.637  0.00  0.00      PROA  
ATOM    401  CA  ARG P  24       9.274   4.910  -2.978  0.00  0.00      PROA  
ATOM    402  HA  ARG P  24      10.004   4.115  -2.929  0.00  0.00      PROA  
ATOM    403  CB  ARG P  24       8.933   5.655  -1.668  0.00  0.00      PROA  
ATOM    404  HB1 ARG P  24       8.343   5.012  -0.980  0.00  0.00      PROA  
ATOM    405  HB2 ARG P  24       8.380   6.573  -1.963  0.00  0.00      PROA  
ATOM    406  CG  ARG P  24      10.221   6.151  -0.991  0.00  0.00      PROA  
ATOM    407  HG1 ARG P  24       9.913   6.379   0.051  0.00  0.00      PROA  
ATOM    408  HG2 ARG P  24      10.433   7.162  -1.400  0.00  0.00      PROA  
ATOM    409  CD  ARG P  24      11.468   5.313  -1.009  0.00  0.00      PROA  
ATOM    410  HD1 ARG P  24      11.761   5.440  -2.073  0.00  0.00      PROA  
ATOM    411  HD2 ARG P  24      11.369   4.228  -0.792  0.00  0.00      PROA  
ATOM    412  NE  ARG P  24      12.553   5.916  -0.176  0.00  0.00      PROA  
ATOM    413  HE  ARG P  24      13.173   6.644  -0.469  0.00  0.00      PROA  
ATOM    414  CZ  ARG P  24      12.717   5.628   1.113  0.00  0.00      PROA  
ATOM    415  NH1 ARG P  24      11.948   4.777   1.795  0.00  0.00      PROA  
ATOM    416 HH11 ARG P  24      11.124   4.394   1.377  0.00  0.00      PROA  
ATOM    417 HH12 ARG P  24      12.248   4.531   2.717  0.00  0.00      PROA  
ATOM    418  NH2 ARG P  24      13.681   6.360   1.730  0.00  0.00      PROA  
ATOM    419 HH21 ARG P  24      14.089   7.159   1.288  0.00  0.00      PROA  
ATOM    420 HH22 ARG P  24      13.888   6.314   2.707  0.00  0.00      PROA  
ATOM    421  C   ARG P  24       8.015   4.267  -3.371  0.00  0.00      PROA  
ATOM    422  O   ARG P  24       7.745   3.081  -3.083  0.00  0.00      PROA  
ATOM    423  N   LYS P  25       7.197   5.059  -4.084  0.00  0.00      PROA  
ATOM    424  HN  LYS P  25       7.398   5.972  -4.433  0.00  0.00      PROA  
ATOM    425  CA  LYS P  25       5.994   4.533  -4.690  0.00  0.00      PROA  
ATOM    426  HA  LYS P  25       5.390   4.099  -3.907  0.00  0.00      PROA  
ATOM    427  CB  LYS P  25       5.022   5.648  -5.196  0.00  0.00      PROA  
ATOM    428  HB1 LYS P  25       5.630   6.441  -5.683  0.00  0.00      PROA  
ATOM    429  HB2 LYS P  25       4.596   6.006  -4.235  0.00  0.00      PROA  
ATOM    430  CG  LYS P  25       3.846   5.121  -6.110  0.00  0.00      PROA  
ATOM    431  HG1 LYS P  25       3.370   4.250  -5.610  0.00  0.00      PROA  
ATOM    432  HG2 LYS P  25       4.243   4.841  -7.109  0.00  0.00      PROA  
ATOM    433  CD  LYS P  25       2.811   6.273  -6.358  0.00  0.00      PROA  
ATOM    434  HD1 LYS P  25       2.403   6.653  -5.397  0.00  0.00      PROA  
ATOM    435  HD2 LYS P  25       1.869   5.935  -6.841  0.00  0.00      PROA  
ATOM    436  CE  LYS P  25       3.394   7.462  -7.163  0.00  0.00      PROA  
ATOM    437  HE1 LYS P  25       4.333   7.827  -6.695  0.00  0.00      PROA  
ATOM    438  HE2 LYS P  25       2.626   8.264  -7.173  0.00  0.00      PROA  
ATOM    439  NZ  LYS P  25       3.549   7.164  -8.615  0.00  0.00      PROA  
ATOM    440  HZ1 LYS P  25       4.287   6.498  -8.920  0.00  0.00      PROA  
ATOM    441  HZ2 LYS P  25       3.841   8.064  -9.046  0.00  0.00      PROA  
ATOM    442  HZ3 LYS P  25       2.637   6.808  -8.967  0.00  0.00      PROA  
ATOM    443  C   LYS P  25       6.271   3.432  -5.695  0.00  0.00      PROA  
ATOM    444  O   LYS P  25       5.660   2.322  -5.655  0.00  0.00      PROA  
ATOM    445  N   PHE P  26       7.250   3.596  -6.690  0.00  0.00      PROA  
ATOM    446  HN  PHE P  26       7.642   4.496  -6.866  0.00  0.00      PROA  
ATOM    447  CA  PHE P  26       7.549   2.481  -7.572  0.00  0.00      PROA  
ATOM    448  HA  PHE P  26       6.559   2.122  -7.811  0.00  0.00      PROA  
ATOM    449  CB  PHE P  26       8.079   3.051  -8.922  0.00  0.00      PROA  
ATOM    450  HB1 PHE P  26       8.748   3.919  -8.741  0.00  0.00      PROA  
ATOM    451  HB2 PHE P  26       7.135   3.425  -9.373  0.00  0.00      PROA  
ATOM    452  CG  PHE P  26       8.737   1.984  -9.816  0.00  0.00      PROA  
ATOM    453  CD1 PHE P  26       8.116   0.750 -10.259  0.00  0.00      PROA  
ATOM    454  HD1 PHE P  26       7.081   0.575 -10.004  0.00  0.00      PROA  
ATOM    455  CE1 PHE P  26       8.768  -0.222 -10.989  0.00  0.00      PROA  
ATOM    456  HE1 PHE P  26       8.340  -1.202 -11.141  0.00  0.00      PROA  
ATOM    457  CZ  PHE P  26      10.093  -0.001 -11.424  0.00  0.00      PROA  
ATOM    458  HZ  PHE P  26      10.696  -0.652 -12.039  0.00  0.00      PROA  
ATOM    459  CD2 PHE P  26       9.992   2.228 -10.377  0.00  0.00      PROA  
ATOM    460  HD2 PHE P  26      10.490   3.178 -10.250  0.00  0.00      PROA  
ATOM    461  CE2 PHE P  26      10.537   1.326 -11.253  0.00  0.00      PROA  
ATOM    462  HE2 PHE P  26      11.565   1.457 -11.557  0.00  0.00      PROA  
ATOM    463  C   PHE P  26       8.278   1.298  -6.960  0.00  0.00      PROA  
ATOM    464  O   PHE P  26       8.058   0.154  -7.273  0.00  0.00      PROA  
ATOM    465  N   GLY P  27       9.075   1.535  -5.965  0.00  0.00      PROA  
ATOM    466  HN  GLY P  27       9.367   2.455  -5.711  0.00  0.00      PROA  
ATOM    467  CA  GLY P  27       9.726   0.460  -5.177  0.00  0.00      PROA  
ATOM    468  HA1 GLY P  27      10.330   0.904  -4.400  0.00  0.00      PROA  
ATOM    469  HA2 GLY P  27      10.373  -0.109  -5.827  0.00  0.00      PROA  
ATOM    470  C   GLY P  27       8.878  -0.358  -4.359  0.00  0.00      PROA  
ATOM    471  O   GLY P  27       9.082  -1.581  -4.273  0.00  0.00      PROA  
ATOM    472  N   LEU P  28       7.917   0.288  -3.652  0.00  0.00      PROA  
ATOM    473  HN  LEU P  28       7.697   1.251  -3.789  0.00  0.00      PROA  
ATOM    474  CA  LEU P  28       6.879  -0.374  -2.912  0.00  0.00      PROA  
ATOM    475  HA  LEU P  28       7.401  -1.018  -2.220  0.00  0.00      PROA  
ATOM    476  CB  LEU P  28       5.932   0.653  -2.217  0.00  0.00      PROA  
ATOM    477  HB1 LEU P  28       5.459   1.314  -2.974  0.00  0.00      PROA  
ATOM    478  HB2 LEU P  28       6.541   1.363  -1.617  0.00  0.00      PROA  
ATOM    479  CG  LEU P  28       4.806   0.194  -1.362  0.00  0.00      PROA  
ATOM    480  HG  LEU P  28       4.075  -0.345  -2.001  0.00  0.00      PROA  
ATOM    481  CD1 LEU P  28       5.181  -0.608  -0.140  0.00  0.00      PROA  
ATOM    482 HD11 LEU P  28       5.378  -1.642  -0.495  0.00  0.00      PROA  
ATOM    483 HD12 LEU P  28       4.327  -0.708   0.563  0.00  0.00      PROA  
ATOM    484 HD13 LEU P  28       5.973  -0.135   0.479  0.00  0.00      PROA  
ATOM    485  CD2 LEU P  28       4.052   1.488  -0.910  0.00  0.00      PROA  
ATOM    486 HD21 LEU P  28       4.707   2.168  -0.325  0.00  0.00      PROA  
ATOM    487 HD22 LEU P  28       3.239   1.277  -0.182  0.00  0.00      PROA  
ATOM    488 HD23 LEU P  28       3.558   1.984  -1.773  0.00  0.00      PROA  
ATOM    489  C   LEU P  28       5.984  -1.278  -3.809  0.00  0.00      PROA  
ATOM    490  O   LEU P  28       5.652  -2.430  -3.468  0.00  0.00      PROA  
ATOM    491  N   MET P  29       5.531  -0.771  -4.893  0.00  0.00      PROA  
ATOM    492  HN  MET P  29       5.759   0.195  -4.990  0.00  0.00      PROA  
ATOM    493  CA  MET P  29       4.724  -1.516  -5.820  0.00  0.00      PROA  
ATOM    494  HA  MET P  29       3.945  -1.998  -5.249  0.00  0.00      PROA  
ATOM    495  CB  MET P  29       4.015  -0.674  -6.864  0.00  0.00      PROA  
ATOM    496  HB1 MET P  29       3.609  -1.336  -7.659  0.00  0.00      PROA  
ATOM    497  HB2 MET P  29       4.775  -0.102  -7.437  0.00  0.00      PROA  
ATOM    498  CG  MET P  29       2.948   0.270  -6.247  0.00  0.00      PROA  
ATOM    499  HG1 MET P  29       3.470   0.737  -5.385  0.00  0.00      PROA  
ATOM    500  HG2 MET P  29       2.120  -0.346  -5.835  0.00  0.00      PROA  
ATOM    501  SD  MET P  29       2.373   1.545  -7.462  0.00  0.00      PROA  
ATOM    502  CE  MET P  29       1.029   2.090  -6.443  0.00  0.00      PROA  
ATOM    503  HE1 MET P  29       1.523   2.773  -5.720  0.00  0.00      PROA  
ATOM    504  HE2 MET P  29       0.370   1.325  -5.981  0.00  0.00      PROA  
ATOM    505  HE3 MET P  29       0.327   2.585  -7.148  0.00  0.00      PROA  
ATOM    506  C   MET P  29       5.507  -2.662  -6.372  0.00  0.00      PROA  
ATOM    507  O   MET P  29       5.030  -3.777  -6.369  0.00  0.00      PROA  
ATOM    508  N   LYS P  30       6.811  -2.460  -6.733  0.00  0.00      PROA  
ATOM    509  HN  LYS P  30       7.249  -1.648  -6.355  0.00  0.00      PROA  
ATOM    510  CA  LYS P  30       7.620  -3.559  -7.262  0.00  0.00      PROA  
ATOM    511  HA  LYS P  30       6.932  -3.966  -7.989  0.00  0.00      PROA  
ATOM    512  CB  LYS P  30       8.954  -3.004  -7.746  0.00  0.00      PROA  
ATOM    513  HB1 LYS P  30       9.458  -2.408  -6.956  0.00  0.00      PROA  
ATOM    514  HB2 LYS P  30       8.828  -2.220  -8.522  0.00  0.00      PROA  
ATOM    515  CG  LYS P  30       9.982  -4.073  -8.234  0.00  0.00      PROA  
ATOM    516  HG1 LYS P  30      10.463  -3.669  -9.150  0.00  0.00      PROA  
ATOM    517  HG2 LYS P  30       9.419  -4.932  -8.657  0.00  0.00      PROA  
ATOM    518  CD  LYS P  30      11.164  -4.391  -7.329  0.00  0.00      PROA  
ATOM    519  HD1 LYS P  30      10.830  -4.879  -6.388  0.00  0.00      PROA  
ATOM    520  HD2 LYS P  30      11.505  -3.363  -7.078  0.00  0.00      PROA  
ATOM    521  CE  LYS P  30      12.274  -5.223  -8.018  0.00  0.00      PROA  
ATOM    522  HE1 LYS P  30      13.204  -5.114  -7.419  0.00  0.00      PROA  
ATOM    523  HE2 LYS P  30      12.378  -4.879  -9.069  0.00  0.00      PROA  
ATOM    524  NZ  LYS P  30      11.945  -6.713  -7.985  0.00  0.00      PROA  
ATOM    525  HZ1 LYS P  30      11.706  -7.007  -7.016  0.00  0.00      PROA  
ATOM    526  HZ2 LYS P  30      12.759  -7.301  -8.257  0.00  0.00      PROA  
ATOM    527  HZ3 LYS P  30      11.109  -6.961  -8.552  0.00  0.00      PROA  
ATOM    528  C   LYS P  30       7.786  -4.606  -6.194  0.00  0.00      PROA  
ATOM    529  O   LYS P  30       7.562  -5.740  -6.606  0.00  0.00      PROA  
ATOM    530  N   LYS P  31       8.115  -4.277  -4.907  0.00  0.00      PROA  
ATOM    531  HN  LYS P  31       8.350  -3.339  -4.665  0.00  0.00      PROA  
ATOM    532  CA  LYS P  31       8.261  -5.269  -3.876  0.00  0.00      PROA  
ATOM    533  HA  LYS P  31       9.029  -5.961  -4.189  0.00  0.00      PROA  
ATOM    534  CB  LYS P  31       8.881  -4.773  -2.492  0.00  0.00      PROA  
ATOM    535  HB1 LYS P  31       8.765  -5.378  -1.567  0.00  0.00      PROA  
ATOM    536  HB2 LYS P  31       8.474  -3.748  -2.358  0.00  0.00      PROA  
ATOM    537  CG  LYS P  31      10.376  -4.625  -2.640  0.00  0.00      PROA  
ATOM    538  HG1 LYS P  31      10.808  -4.092  -1.766  0.00  0.00      PROA  
ATOM    539  HG2 LYS P  31      10.489  -3.955  -3.519  0.00  0.00      PROA  
ATOM    540  CD  LYS P  31      11.119  -5.971  -2.907  0.00  0.00      PROA  
ATOM    541  HD1 LYS P  31      10.887  -6.404  -3.903  0.00  0.00      PROA  
ATOM    542  HD2 LYS P  31      10.894  -6.698  -2.096  0.00  0.00      PROA  
ATOM    543  CE  LYS P  31      12.699  -5.819  -2.877  0.00  0.00      PROA  
ATOM    544  HE1 LYS P  31      13.022  -5.742  -1.817  0.00  0.00      PROA  
ATOM    545  HE2 LYS P  31      13.047  -4.991  -3.532  0.00  0.00      PROA  
ATOM    546  NZ  LYS P  31      13.308  -7.073  -3.533  0.00  0.00      PROA  
ATOM    547  HZ1 LYS P  31      12.549  -7.525  -4.083  0.00  0.00      PROA  
ATOM    548  HZ2 LYS P  31      13.701  -7.733  -2.833  0.00  0.00      PROA  
ATOM    549  HZ3 LYS P  31      14.072  -6.887  -4.214  0.00  0.00      PROA  
ATOM    550  C   LYS P  31       7.041  -6.120  -3.593  0.00  0.00      PROA  
ATOM    551  O   LYS P  31       7.090  -7.324  -3.462  0.00  0.00      PROA  
ATOM    552  N   ALA P  32       5.870  -5.395  -3.610  0.00  0.00      PROA  
ATOM    553  HN  ALA P  32       5.850  -4.400  -3.660  0.00  0.00      PROA  
ATOM    554  CA  ALA P  32       4.582  -5.978  -3.509  0.00  0.00      PROA  
ATOM    555  HA  ALA P  32       4.544  -6.654  -2.668  0.00  0.00      PROA  
ATOM    556  CB  ALA P  32       3.525  -4.849  -3.401  0.00  0.00      PROA  
ATOM    557  HB1 ALA P  32       3.538  -4.208  -4.309  0.00  0.00      PROA  
ATOM    558  HB2 ALA P  32       3.697  -4.242  -2.487  0.00  0.00      PROA  
ATOM    559  HB3 ALA P  32       2.535  -5.297  -3.170  0.00  0.00      PROA  
ATOM    560  C   ALA P  32       4.192  -6.868  -4.754  0.00  0.00      PROA  
ATOM    561  O   ALA P  32       3.711  -8.011  -4.551  0.00  0.00      PROA  
ATOM    562  N   TYR P  33       4.396  -6.433  -6.034  0.00  0.00      PROA  
ATOM    563  HN  TYR P  33       4.518  -5.459  -6.211  0.00  0.00      PROA  
ATOM    564  CA  TYR P  33       4.382  -7.246  -7.207  0.00  0.00      PROA  
ATOM    565  HA  TYR P  33       3.342  -7.511  -7.322  0.00  0.00      PROA  
ATOM    566  CB  TYR P  33       4.714  -6.349  -8.407  0.00  0.00      PROA  
ATOM    567  HB1 TYR P  33       5.650  -5.780  -8.224  0.00  0.00      PROA  
ATOM    568  HB2 TYR P  33       3.932  -5.600  -8.654  0.00  0.00      PROA  
ATOM    569  CG  TYR P  33       4.879  -7.059  -9.724  0.00  0.00      PROA  
ATOM    570  CD1 TYR P  33       3.784  -7.755 -10.247  0.00  0.00      PROA  
ATOM    571  HD1 TYR P  33       2.757  -7.669  -9.923  0.00  0.00      PROA  
ATOM    572  CE1 TYR P  33       3.979  -8.545 -11.364  0.00  0.00      PROA  
ATOM    573  HE1 TYR P  33       3.101  -9.043 -11.746  0.00  0.00      PROA  
ATOM    574  CZ  TYR P  33       5.221  -8.741 -11.945  0.00  0.00      PROA  
ATOM    575  OH  TYR P  33       5.389  -9.638 -13.009  0.00  0.00      PROA  
ATOM    576  HH  TYR P  33       6.298  -9.620 -13.318  0.00  0.00      PROA  
ATOM    577  CD2 TYR P  33       6.159  -7.187 -10.330  0.00  0.00      PROA  
ATOM    578  HD2 TYR P  33       6.871  -6.493  -9.908  0.00  0.00      PROA  
ATOM    579  CE2 TYR P  33       6.330  -8.035 -11.431  0.00  0.00      PROA  
ATOM    580  HE2 TYR P  33       7.318  -8.057 -11.865  0.00  0.00      PROA  
ATOM    581  C   TYR P  33       5.278  -8.473  -7.181  0.00  0.00      PROA  
ATOM    582  O   TYR P  33       4.901  -9.606  -7.477  0.00  0.00      PROA  
ATOM    583  N   GLU P  34       6.443  -8.348  -6.671  0.00  0.00      PROA  
ATOM    584  HN  GLU P  34       6.610  -7.408  -6.384  0.00  0.00      PROA  
ATOM    585  CA  GLU P  34       7.390  -9.393  -6.332  0.00  0.00      PROA  
ATOM    586  HA  GLU P  34       7.452 -10.035  -7.199  0.00  0.00      PROA  
ATOM    587  CB  GLU P  34       8.839  -8.863  -6.176  0.00  0.00      PROA  
ATOM    588  HB1 GLU P  34       8.725  -7.928  -5.587  0.00  0.00      PROA  
ATOM    589  HB2 GLU P  34       9.203  -8.533  -7.172  0.00  0.00      PROA  
ATOM    590  CG  GLU P  34       9.957  -9.646  -5.499  0.00  0.00      PROA  
ATOM    591  HG1 GLU P  34      10.372 -10.484  -6.099  0.00  0.00      PROA  
ATOM    592  HG2 GLU P  34       9.524 -10.099  -4.582  0.00  0.00      PROA  
ATOM    593  CD  GLU P  34      11.252  -8.853  -5.163  0.00  0.00      PROA  
ATOM    594  OE1 GLU P  34      12.065  -9.480  -4.467  0.00  0.00      PROA  
ATOM    595  OE2 GLU P  34      11.390  -7.735  -5.698  0.00  0.00      PROA  
ATOM    596  C   GLU P  34       6.954 -10.385  -5.317  0.00  0.00      PROA  
ATOM    597  O   GLU P  34       7.187 -11.630  -5.437  0.00  0.00      PROA  
ATOM    598  N   LEU P  35       6.358  -9.824  -4.207  0.00  0.00      PROA  
ATOM    599  HN  LEU P  35       6.441  -8.841  -4.063  0.00  0.00      PROA  
ATOM    600  CA  LEU P  35       5.795 -10.579  -3.156  0.00  0.00      PROA  
ATOM    601  HA  LEU P  35       6.646 -11.169  -2.853  0.00  0.00      PROA  
ATOM    602  CB  LEU P  35       5.438  -9.608  -1.964  0.00  0.00      PROA  
ATOM    603  HB1 LEU P  35       4.741  -8.926  -2.496  0.00  0.00      PROA  
ATOM    604  HB2 LEU P  35       6.353  -9.207  -1.477  0.00  0.00      PROA  
ATOM    605  CG  LEU P  35       4.654 -10.333  -0.778  0.00  0.00      PROA  
ATOM    606  HG  LEU P  35       3.677 -10.608  -1.231  0.00  0.00      PROA  
ATOM    607  CD1 LEU P  35       5.394 -11.584  -0.231  0.00  0.00      PROA  
ATOM    608 HD11 LEU P  35       5.641 -12.200  -1.121  0.00  0.00      PROA  
ATOM    609 HD12 LEU P  35       4.839 -12.187   0.519  0.00  0.00      PROA  
ATOM    610 HD13 LEU P  35       6.314 -11.248   0.295  0.00  0.00      PROA  
ATOM    611  CD2 LEU P  35       4.324  -9.444   0.499  0.00  0.00      PROA  
ATOM    612 HD21 LEU P  35       3.645  -9.981   1.195  0.00  0.00      PROA  
ATOM    613 HD22 LEU P  35       3.834  -8.533   0.093  0.00  0.00      PROA  
ATOM    614 HD23 LEU P  35       5.182  -9.109   1.121  0.00  0.00      PROA  
ATOM    615  C   LEU P  35       4.665 -11.471  -3.658  0.00  0.00      PROA  
ATOM    616  O   LEU P  35       4.512 -12.607  -3.290  0.00  0.00      PROA  
ATOM    617  N   SER P  36       3.810 -10.841  -4.491  0.00  0.00      PROA  
ATOM    618  HN  SER P  36       3.968  -9.885  -4.726  0.00  0.00      PROA  
ATOM    619  CA  SER P  36       2.649 -11.526  -5.137  0.00  0.00      PROA  
ATOM    620  HA  SER P  36       1.963 -11.880  -4.382  0.00  0.00      PROA  
ATOM    621  CB  SER P  36       1.717 -10.499  -5.871  0.00  0.00      PROA  
ATOM    622  HB1 SER P  36       2.310  -9.966  -6.645  0.00  0.00      PROA  
ATOM    623  HB2 SER P  36       1.368  -9.781  -5.100  0.00  0.00      PROA  
ATOM    624  OG  SER P  36       0.737 -11.117  -6.661  0.00  0.00      PROA  
ATOM    625  HG1 SER P  36       0.022 -11.304  -6.049  0.00  0.00      PROA  
ATOM    626  C   SER P  36       2.930 -12.656  -6.075  0.00  0.00      PROA  
ATOM    627  O   SER P  36       2.354 -13.762  -6.054  0.00  0.00      PROA  
ATOM    628  N   VAL P  37       4.010 -12.531  -6.926  0.00  0.00      PROA  
ATOM    629  HN  VAL P  37       4.551 -11.705  -7.064  0.00  0.00      PROA  
ATOM    630  CA  VAL P  37       4.609 -13.563  -7.712  0.00  0.00      PROA  
ATOM    631  HA  VAL P  37       3.776 -14.163  -8.047  0.00  0.00      PROA  
ATOM    632  CB  VAL P  37       5.591 -12.959  -8.821  0.00  0.00      PROA  
ATOM    633  HB  VAL P  37       6.429 -12.377  -8.381  0.00  0.00      PROA  
ATOM    634  CG1 VAL P  37       6.282 -14.146  -9.626  0.00  0.00      PROA  
ATOM    635 HG11 VAL P  37       6.608 -14.887  -8.865  0.00  0.00      PROA  
ATOM    636 HG12 VAL P  37       7.163 -13.947 -10.274  0.00  0.00      PROA  
ATOM    637 HG13 VAL P  37       5.542 -14.735 -10.209  0.00  0.00      PROA  
ATOM    638  CG2 VAL P  37       4.757 -12.071  -9.804  0.00  0.00      PROA  
ATOM    639 HG21 VAL P  37       4.012 -12.647 -10.394  0.00  0.00      PROA  
ATOM    640 HG22 VAL P  37       5.394 -11.615 -10.592  0.00  0.00      PROA  
ATOM    641 HG23 VAL P  37       4.131 -11.275  -9.346  0.00  0.00      PROA  
ATOM    642  C   VAL P  37       5.346 -14.574  -6.854  0.00  0.00      PROA  
ATOM    643  O   VAL P  37       5.139 -15.774  -7.062  0.00  0.00      PROA  
ATOM    644  N   LEU P  38       6.030 -14.220  -5.706  0.00  0.00      PROA  
ATOM    645  HN  LEU P  38       5.996 -13.278  -5.381  0.00  0.00      PROA  
ATOM    646  CA  LEU P  38       6.801 -15.146  -4.987  0.00  0.00      PROA  
ATOM    647  HA  LEU P  38       7.276 -15.748  -5.747  0.00  0.00      PROA  
ATOM    648  CB  LEU P  38       7.812 -14.419  -4.150  0.00  0.00      PROA  
ATOM    649  HB1 LEU P  38       7.309 -13.640  -3.538  0.00  0.00      PROA  
ATOM    650  HB2 LEU P  38       8.386 -13.857  -4.917  0.00  0.00      PROA  
ATOM    651  CG  LEU P  38       8.830 -15.306  -3.424  0.00  0.00      PROA  
ATOM    652  HG  LEU P  38       8.395 -15.850  -2.558  0.00  0.00      PROA  
ATOM    653  CD1 LEU P  38       9.386 -16.196  -4.561  0.00  0.00      PROA  
ATOM    654 HD11 LEU P  38       9.441 -15.551  -5.464  0.00  0.00      PROA  
ATOM    655 HD12 LEU P  38       8.668 -17.030  -4.713  0.00  0.00      PROA  
ATOM    656 HD13 LEU P  38      10.405 -16.591  -4.357  0.00  0.00      PROA  
ATOM    657  CD2 LEU P  38       9.860 -14.379  -2.805  0.00  0.00      PROA  
ATOM    658 HD21 LEU P  38       9.436 -13.912  -1.890  0.00  0.00      PROA  
ATOM    659 HD22 LEU P  38      10.197 -13.535  -3.444  0.00  0.00      PROA  
ATOM    660 HD23 LEU P  38      10.718 -14.981  -2.439  0.00  0.00      PROA  
ATOM    661  C   LEU P  38       5.954 -16.066  -4.074  0.00  0.00      PROA  
ATOM    662  O   LEU P  38       5.927 -17.304  -4.084  0.00  0.00      PROA  
ATOM    663  N   CYS P  39       5.088 -15.401  -3.293  0.00  0.00      PROA  
ATOM    664  HN  CYS P  39       4.912 -14.426  -3.403  0.00  0.00      PROA  
ATOM    665  CA  CYS P  39       4.284 -16.077  -2.233  0.00  0.00      PROA  
ATOM    666  HA  CYS P  39       4.524 -17.129  -2.186  0.00  0.00      PROA  
ATOM    667  CB  CYS P  39       4.203 -15.374  -0.807  0.00  0.00      PROA  
ATOM    668  HB1 CYS P  39       3.647 -16.024  -0.098  0.00  0.00      PROA  
ATOM    669  HB2 CYS P  39       3.772 -14.350  -0.832  0.00  0.00      PROA  
ATOM    670  SG  CYS P  39       5.901 -15.237  -0.229  0.00  0.00      PROA  
ATOM    671  HG1 CYS P  39       6.155 -14.074  -0.810  0.00  0.00      PROA  
ATOM    672  C   CYS P  39       2.782 -16.182  -2.607  0.00  0.00      PROA  
ATOM    673  O   CYS P  39       1.912 -16.429  -1.757  0.00  0.00      PROA  
ATOM    674  N   ASP P  40       2.406 -15.936  -3.888  0.00  0.00      PROA  
ATOM    675  HN  ASP P  40       2.929 -15.544  -4.642  0.00  0.00      PROA  
ATOM    676  CA  ASP P  40       1.011 -16.109  -4.262  0.00  0.00      PROA  
ATOM    677  HA  ASP P  40       0.948 -15.808  -5.297  0.00  0.00      PROA  
ATOM    678  CB  ASP P  40       0.490 -17.557  -4.176  0.00  0.00      PROA  
ATOM    679  HB1 ASP P  40      -0.491 -17.745  -4.663  0.00  0.00      PROA  
ATOM    680  HB2 ASP P  40       0.336 -18.005  -3.171  0.00  0.00      PROA  
ATOM    681  CG  ASP P  40       1.395 -18.457  -4.996  0.00  0.00      PROA  
ATOM    682  OD1 ASP P  40       1.683 -18.169  -6.223  0.00  0.00      PROA  
ATOM    683  OD2 ASP P  40       1.754 -19.524  -4.384  0.00  0.00      PROA  
ATOM    684  C   ASP P  40       0.019 -15.225  -3.558  0.00  0.00      PROA  
ATOM    685  O   ASP P  40      -1.133 -15.573  -3.504  0.00  0.00      PROA  
ATOM    686  N   CYS P  41       0.424 -14.119  -2.910  0.00  0.00      PROA  
ATOM    687  HN  CYS P  41       1.403 -13.980  -2.786  0.00  0.00      PROA  
ATOM    688  CA  CYS P  41      -0.407 -13.242  -2.127  0.00  0.00      PROA  
ATOM    689  HA  CYS P  41      -1.159 -13.850  -1.646  0.00  0.00      PROA  
ATOM    690  CB  CYS P  41       0.368 -12.386  -1.134  0.00  0.00      PROA  
ATOM    691  HB1 CYS P  41      -0.211 -11.452  -0.972  0.00  0.00      PROA  
ATOM    692  HB2 CYS P  41       1.255 -12.081  -1.730  0.00  0.00      PROA  
ATOM    693  SG  CYS P  41       0.815 -13.335   0.428  0.00  0.00      PROA  
ATOM    694  HG1 CYS P  41      -0.411 -13.350   0.932  0.00  0.00      PROA  
ATOM    695  C   CYS P  41      -1.172 -12.284  -3.083  0.00  0.00      PROA  
ATOM    696  O   CYS P  41      -0.618 -11.502  -3.854  0.00  0.00      PROA  
ATOM    697  N   GLU P  42      -2.523 -12.224  -2.985  0.00  0.00      PROA  
ATOM    698  HN  GLU P  42      -2.987 -12.853  -2.367  0.00  0.00      PROA  
ATOM    699  CA  GLU P  42      -3.297 -10.964  -3.432  0.00  0.00      PROA  
ATOM    700  HA  GLU P  42      -2.952 -10.854  -4.449  0.00  0.00      PROA  
ATOM    701  CB  GLU P  42      -4.870 -11.112  -3.597  0.00  0.00      PROA  
ATOM    702  HB1 GLU P  42      -5.396 -10.155  -3.804  0.00  0.00      PROA  
ATOM    703  HB2 GLU P  42      -5.192 -11.521  -2.615  0.00  0.00      PROA  
ATOM    704  CG  GLU P  42      -5.316 -12.092  -4.668  0.00  0.00      PROA  
ATOM    705  HG1 GLU P  42      -4.579 -12.856  -4.997  0.00  0.00      PROA  
ATOM    706  HG2 GLU P  42      -5.501 -11.431  -5.541  0.00  0.00      PROA  
ATOM    707  CD  GLU P  42      -6.675 -12.805  -4.485  0.00  0.00      PROA  
ATOM    708  OE1 GLU P  42      -6.729 -13.681  -3.611  0.00  0.00      PROA  
ATOM    709  OE2 GLU P  42      -7.671 -12.457  -5.184  0.00  0.00      PROA  
ATOM    710  C   GLU P  42      -2.916  -9.762  -2.625  0.00  0.00      PROA  
ATOM    711  O   GLU P  42      -2.809  -9.793  -1.379  0.00  0.00      PROA  
ATOM    712  N   ILE P  43      -2.760  -8.632  -3.321  0.00  0.00      PROA  
ATOM    713  HN  ILE P  43      -2.922  -8.511  -4.298  0.00  0.00      PROA  
ATOM    714  CA  ILE P  43      -2.301  -7.414  -2.660  0.00  0.00      PROA  
ATOM    715  HA  ILE P  43      -2.310  -7.437  -1.581  0.00  0.00      PROA  
ATOM    716  CB  ILE P  43      -0.794  -7.141  -2.854  0.00  0.00      PROA  
ATOM    717  HB  ILE P  43      -0.685  -7.326  -3.944  0.00  0.00      PROA  
ATOM    718  CG2 ILE P  43      -0.403  -5.697  -2.506  0.00  0.00      PROA  
ATOM    719 HG21 ILE P  43      -1.024  -5.373  -1.644  0.00  0.00      PROA  
ATOM    720 HG22 ILE P  43      -0.726  -5.010  -3.318  0.00  0.00      PROA  
ATOM    721 HG23 ILE P  43       0.671  -5.543  -2.270  0.00  0.00      PROA  
ATOM    722  CG1 ILE P  43       0.054  -8.187  -2.106  0.00  0.00      PROA  
ATOM    723 HG11 ILE P  43      -0.111  -9.205  -2.519  0.00  0.00      PROA  
ATOM    724 HG12 ILE P  43      -0.337  -8.078  -1.071  0.00  0.00      PROA  
ATOM    725  CD  ILE P  43       1.549  -7.965  -1.905  0.00  0.00      PROA  
ATOM    726  HD1 ILE P  43       1.787  -8.765  -1.172  0.00  0.00      PROA  
ATOM    727  HD2 ILE P  43       1.726  -6.992  -1.399  0.00  0.00      PROA  
ATOM    728  HD3 ILE P  43       1.948  -8.243  -2.904  0.00  0.00      PROA  
ATOM    729  C   ILE P  43      -3.105  -6.288  -3.384  0.00  0.00      PROA  
ATOM    730  O   ILE P  43      -3.062  -6.230  -4.623  0.00  0.00      PROA  
ATOM    731  N   ALA P  44      -3.807  -5.461  -2.582  0.00  0.00      PROA  
ATOM    732  HN  ALA P  44      -3.865  -5.574  -1.594  0.00  0.00      PROA  
ATOM    733  CA  ALA P  44      -4.485  -4.279  -3.022  0.00  0.00      PROA  
ATOM    734  HA  ALA P  44      -4.158  -4.071  -4.030  0.00  0.00      PROA  
ATOM    735  CB  ALA P  44      -5.983  -4.394  -3.066  0.00  0.00      PROA  
ATOM    736  HB1 ALA P  44      -6.412  -3.385  -3.247  0.00  0.00      PROA  
ATOM    737  HB2 ALA P  44      -6.284  -4.764  -2.062  0.00  0.00      PROA  
ATOM    738  HB3 ALA P  44      -6.490  -5.061  -3.796  0.00  0.00      PROA  
ATOM    739  C   ALA P  44      -3.910  -3.142  -2.184  0.00  0.00      PROA  
ATOM    740  O   ALA P  44      -3.800  -3.346  -0.955  0.00  0.00      PROA  
ATOM    741  N   LEU P  45      -3.465  -2.019  -2.782  0.00  0.00      PROA  
ATOM    742  HN  LEU P  45      -3.582  -1.899  -3.765  0.00  0.00      PROA  
ATOM    743  CA  LEU P  45      -2.691  -0.922  -2.226  0.00  0.00      PROA  
ATOM    744  HA  LEU P  45      -2.960  -0.867  -1.181  0.00  0.00      PROA  
ATOM    745  CB  LEU P  45      -1.205  -1.228  -2.565  0.00  0.00      PROA  
ATOM    746  HB1 LEU P  45      -1.318  -1.471  -3.644  0.00  0.00      PROA  
ATOM    747  HB2 LEU P  45      -0.881  -2.153  -2.040  0.00  0.00      PROA  
ATOM    748  CG  LEU P  45      -0.059  -0.164  -2.287  0.00  0.00      PROA  
ATOM    749  HG  LEU P  45      -0.160   0.686  -2.994  0.00  0.00      PROA  
ATOM    750  CD1 LEU P  45      -0.069   0.332  -0.845  0.00  0.00      PROA  
ATOM    751 HD11 LEU P  45       0.168  -0.493  -0.139  0.00  0.00      PROA  
ATOM    752 HD12 LEU P  45      -1.030   0.864  -0.680  0.00  0.00      PROA  
ATOM    753 HD13 LEU P  45       0.695   1.129  -0.718  0.00  0.00      PROA  
ATOM    754  CD2 LEU P  45       1.280  -0.800  -2.618  0.00  0.00      PROA  
ATOM    755 HD21 LEU P  45       1.511  -1.535  -1.818  0.00  0.00      PROA  
ATOM    756 HD22 LEU P  45       1.915   0.112  -2.617  0.00  0.00      PROA  
ATOM    757 HD23 LEU P  45       1.344  -1.228  -3.641  0.00  0.00      PROA  
ATOM    758  C   LEU P  45      -3.113   0.526  -2.643  0.00  0.00      PROA  
ATOM    759  O   LEU P  45      -3.099   0.920  -3.814  0.00  0.00      PROA  
ATOM    760  N   ILE P  46      -3.590   1.335  -1.793  0.00  0.00      PROA  
ATOM    761  HN  ILE P  46      -3.549   0.948  -0.875  0.00  0.00      PROA  
ATOM    762  CA  ILE P  46      -4.219   2.619  -2.043  0.00  0.00      PROA  
ATOM    763  HA  ILE P  46      -4.121   2.863  -3.090  0.00  0.00      PROA  
ATOM    764  CB  ILE P  46      -5.609   2.618  -1.503  0.00  0.00      PROA  
ATOM    765  HB  ILE P  46      -5.716   2.174  -0.491  0.00  0.00      PROA  
ATOM    766  CG2 ILE P  46      -6.054   4.115  -1.406  0.00  0.00      PROA  
ATOM    767 HG21 ILE P  46      -7.162   4.142  -1.480  0.00  0.00      PROA  
ATOM    768 HG22 ILE P  46      -5.737   4.478  -2.407  0.00  0.00      PROA  
ATOM    769 HG23 ILE P  46      -5.578   4.780  -0.654  0.00  0.00      PROA  
ATOM    770  CG1 ILE P  46      -6.499   1.623  -2.277  0.00  0.00      PROA  
ATOM    771 HG11 ILE P  46      -6.038   0.650  -2.549  0.00  0.00      PROA  
ATOM    772 HG12 ILE P  46      -6.767   2.206  -3.184  0.00  0.00      PROA  
ATOM    773  CD  ILE P  46      -7.846   1.227  -1.554  0.00  0.00      PROA  
ATOM    774  HD1 ILE P  46      -7.761   0.960  -0.478  0.00  0.00      PROA  
ATOM    775  HD2 ILE P  46      -8.370   0.464  -2.169  0.00  0.00      PROA  
ATOM    776  HD3 ILE P  46      -8.415   2.174  -1.673  0.00  0.00      PROA  
ATOM    777  C   ILE P  46      -3.318   3.599  -1.349  0.00  0.00      PROA  
ATOM    778  O   ILE P  46      -3.060   3.504  -0.171  0.00  0.00      PROA  
ATOM    779  N   ILE P  47      -2.755   4.530  -2.070  0.00  0.00      PROA  
ATOM    780  HN  ILE P  47      -2.953   4.576  -3.046  0.00  0.00      PROA  
ATOM    781  CA  ILE P  47      -1.849   5.608  -1.643  0.00  0.00      PROA  
ATOM    782  HA  ILE P  47      -1.631   5.592  -0.586  0.00  0.00      PROA  
ATOM    783  CB  ILE P  47      -0.502   5.427  -2.292  0.00  0.00      PROA  
ATOM    784  HB  ILE P  47      -0.548   5.445  -3.402  0.00  0.00      PROA  
ATOM    785  CG2 ILE P  47       0.356   6.598  -1.918  0.00  0.00      PROA  
ATOM    786 HG21 ILE P  47       1.429   6.500  -2.191  0.00  0.00      PROA  
ATOM    787 HG22 ILE P  47       0.451   6.712  -0.817  0.00  0.00      PROA  
ATOM    788 HG23 ILE P  47       0.100   7.579  -2.372  0.00  0.00      PROA  
ATOM    789  CG1 ILE P  47       0.090   3.999  -2.016  0.00  0.00      PROA  
ATOM    790 HG11 ILE P  47      -0.614   3.154  -2.173  0.00  0.00      PROA  
ATOM    791 HG12 ILE P  47       0.315   3.968  -0.928  0.00  0.00      PROA  
ATOM    792  CD  ILE P  47       1.294   3.599  -2.954  0.00  0.00      PROA  
ATOM    793  HD1 ILE P  47       2.161   4.293  -2.917  0.00  0.00      PROA  
ATOM    794  HD2 ILE P  47       0.952   3.518  -4.008  0.00  0.00      PROA  
ATOM    795  HD3 ILE P  47       1.739   2.623  -2.665  0.00  0.00      PROA  
ATOM    796  C   ILE P  47      -2.516   6.959  -1.931  0.00  0.00      PROA  
ATOM    797  O   ILE P  47      -2.705   7.408  -3.067  0.00  0.00      PROA  
ATOM    798  N   PHE P  48      -2.949   7.678  -0.869  0.00  0.00      PROA  
ATOM    799  HN  PHE P  48      -2.758   7.350   0.052  0.00  0.00      PROA  
ATOM    800  CA  PHE P  48      -3.148   9.097  -1.031  0.00  0.00      PROA  
ATOM    801  HA  PHE P  48      -3.317   9.325  -2.072  0.00  0.00      PROA  
ATOM    802  CB  PHE P  48      -4.282   9.584  -0.248  0.00  0.00      PROA  
ATOM    803  HB1 PHE P  48      -4.312  10.684  -0.097  0.00  0.00      PROA  
ATOM    804  HB2 PHE P  48      -4.091   9.209   0.780  0.00  0.00      PROA  
ATOM    805  CG  PHE P  48      -5.604   9.065  -0.709  0.00  0.00      PROA  
ATOM    806  CD1 PHE P  48      -6.094   7.885  -0.186  0.00  0.00      PROA  
ATOM    807  HD1 PHE P  48      -5.528   7.285   0.510  0.00  0.00      PROA  
ATOM    808  CE1 PHE P  48      -7.449   7.525  -0.459  0.00  0.00      PROA  
ATOM    809  HE1 PHE P  48      -7.913   6.682   0.031  0.00  0.00      PROA  
ATOM    810  CZ  PHE P  48      -8.253   8.309  -1.291  0.00  0.00      PROA  
ATOM    811  HZ  PHE P  48      -9.312   8.107  -1.347  0.00  0.00      PROA  
ATOM    812  CD2 PHE P  48      -6.372   9.821  -1.635  0.00  0.00      PROA  
ATOM    813  HD2 PHE P  48      -5.933  10.715  -2.054  0.00  0.00      PROA  
ATOM    814  CE2 PHE P  48      -7.702   9.446  -1.909  0.00  0.00      PROA  
ATOM    815  HE2 PHE P  48      -8.254  10.119  -2.549  0.00  0.00      PROA  
ATOM    816  C   PHE P  48      -1.852   9.889  -0.734  0.00  0.00      PROA  
ATOM    817  O   PHE P  48      -1.143   9.599   0.213  0.00  0.00      PROA  
ATOM    818  N   ASN P  49      -1.477  10.897  -1.572  0.00  0.00      PROA  
ATOM    819  HN  ASN P  49      -1.994  11.076  -2.406  0.00  0.00      PROA  
ATOM    820  CA  ASN P  49      -0.365  11.808  -1.304  0.00  0.00      PROA  
ATOM    821  HA  ASN P  49       0.368  11.206  -0.787  0.00  0.00      PROA  
ATOM    822  CB  ASN P  49       0.259  12.290  -2.664  0.00  0.00      PROA  
ATOM    823  HB1 ASN P  49       0.115  11.367  -3.267  0.00  0.00      PROA  
ATOM    824  HB2 ASN P  49       1.341  12.541  -2.615  0.00  0.00      PROA  
ATOM    825  CG  ASN P  49      -0.385  13.451  -3.437  0.00  0.00      PROA  
ATOM    826  OD1 ASN P  49      -1.364  14.049  -2.980  0.00  0.00      PROA  
ATOM    827  ND2 ASN P  49       0.095  13.809  -4.641  0.00  0.00      PROA  
ATOM    828 HD21 ASN P  49      -0.203  14.716  -4.938  0.00  0.00      PROA  
ATOM    829 HD22 ASN P  49       0.928  13.383  -4.994  0.00  0.00      PROA  
ATOM    830  C   ASN P  49      -0.905  12.965  -0.302  0.00  0.00      PROA  
ATOM    831  O   ASN P  49      -2.076  12.967   0.110  0.00  0.00      PROA  
ATOM    832  N   SER P  50       0.018  13.968  -0.053  0.00  0.00      PROA  
ATOM    833  HN  SER P  50       0.955  13.904  -0.388  0.00  0.00      PROA  
ATOM    834  CA  SER P  50      -0.335  15.180   0.716  0.00  0.00      PROA  
ATOM    835  HA  SER P  50      -0.673  14.742   1.643  0.00  0.00      PROA  
ATOM    836  CB  SER P  50       0.885  16.132   0.728  0.00  0.00      PROA  
ATOM    837  HB1 SER P  50       1.286  16.358  -0.283  0.00  0.00      PROA  
ATOM    838  HB2 SER P  50       1.800  15.695   1.184  0.00  0.00      PROA  
ATOM    839  OG  SER P  50       0.562  17.381   1.379  0.00  0.00      PROA  
ATOM    840  HG1 SER P  50       0.653  17.324   2.333  0.00  0.00      PROA  
ATOM    841  C   SER P  50      -1.604  15.959   0.247  0.00  0.00      PROA  
ATOM    842  O   SER P  50      -2.316  16.495   1.052  0.00  0.00      PROA  
ATOM    843  N   SER P  51      -1.805  16.029  -1.066  0.00  0.00      PROA  
ATOM    844  HN  SER P  51      -1.272  15.543  -1.754  0.00  0.00      PROA  
ATOM    845  CA  SER P  51      -2.842  16.913  -1.546  0.00  0.00      PROA  
ATOM    846  HA  SER P  51      -3.050  17.675  -0.809  0.00  0.00      PROA  
ATOM    847  CB  SER P  51      -2.491  17.489  -2.963  0.00  0.00      PROA  
ATOM    848  HB1 SER P  51      -3.211  18.282  -3.260  0.00  0.00      PROA  
ATOM    849  HB2 SER P  51      -2.511  16.655  -3.697  0.00  0.00      PROA  
ATOM    850  OG  SER P  51      -1.192  18.017  -3.027  0.00  0.00      PROA  
ATOM    851  HG1 SER P  51      -1.115  18.593  -2.263  0.00  0.00      PROA  
ATOM    852  C   SER P  51      -4.110  16.190  -1.795  0.00  0.00      PROA  
ATOM    853  O   SER P  51      -5.066  16.729  -2.338  0.00  0.00      PROA  
ATOM    854  N   ASN P  52      -4.112  14.915  -1.416  0.00  0.00      PROA  
ATOM    855  HN  ASN P  52      -3.265  14.593  -1.002  0.00  0.00      PROA  
ATOM    856  CA  ASN P  52      -5.224  13.931  -1.551  0.00  0.00      PROA  
ATOM    857  HA  ASN P  52      -4.889  13.026  -1.068  0.00  0.00      PROA  
ATOM    858  CB  ASN P  52      -6.616  14.433  -0.944  0.00  0.00      PROA  
ATOM    859  HB1 ASN P  52      -7.344  13.595  -0.904  0.00  0.00      PROA  
ATOM    860  HB2 ASN P  52      -6.998  15.352  -1.438  0.00  0.00      PROA  
ATOM    861  CG  ASN P  52      -6.331  14.755   0.547  0.00  0.00      PROA  
ATOM    862  OD1 ASN P  52      -5.763  13.925   1.247  0.00  0.00      PROA  
ATOM    863  ND2 ASN P  52      -6.496  16.039   0.913  0.00  0.00      PROA  
ATOM    864 HD21 ASN P  52      -6.963  16.740   0.374  0.00  0.00      PROA  
ATOM    865 HD22 ASN P  52      -6.100  16.418   1.749  0.00  0.00      PROA  
ATOM    866  C   ASN P  52      -5.385  13.478  -3.045  0.00  0.00      PROA  
ATOM    867  O   ASN P  52      -6.403  12.870  -3.436  0.00  0.00      PROA  
ATOM    868  N   LYS P  53      -4.410  13.775  -3.955  0.00  0.00      PROA  
ATOM    869  HN  LYS P  53      -3.525  14.204  -3.793  0.00  0.00      PROA  
ATOM    870  CA  LYS P  53      -4.308  13.018  -5.236  0.00  0.00      PROA  
ATOM    871  HA  LYS P  53      -5.267  13.173  -5.710  0.00  0.00      PROA  
ATOM    872  CB  LYS P  53      -3.309  13.665  -6.187  0.00  0.00      PROA  
ATOM    873  HB1 LYS P  53      -3.090  13.028  -7.070  0.00  0.00      PROA  
ATOM    874  HB2 LYS P  53      -2.361  13.847  -5.636  0.00  0.00      PROA  
ATOM    875  CG  LYS P  53      -3.721  15.026  -6.769  0.00  0.00      PROA  
ATOM    876  HG1 LYS P  53      -2.794  15.608  -6.961  0.00  0.00      PROA  
ATOM    877  HG2 LYS P  53      -4.135  15.571  -5.893  0.00  0.00      PROA  
ATOM    878  CD  LYS P  53      -4.724  15.021  -7.922  0.00  0.00      PROA  
ATOM    879  HD1 LYS P  53      -5.545  14.285  -7.787  0.00  0.00      PROA  
ATOM    880  HD2 LYS P  53      -4.213  14.615  -8.821  0.00  0.00      PROA  
ATOM    881  CE  LYS P  53      -5.362  16.351  -8.525  0.00  0.00      PROA  
ATOM    882  HE1 LYS P  53      -5.685  16.123  -9.564  0.00  0.00      PROA  
ATOM    883  HE2 LYS P  53      -4.571  17.131  -8.518  0.00  0.00      PROA  
ATOM    884  NZ  LYS P  53      -6.522  16.857  -7.679  0.00  0.00      PROA  
ATOM    885  HZ1 LYS P  53      -6.665  17.877  -7.825  0.00  0.00      PROA  
ATOM    886  HZ2 LYS P  53      -6.375  16.789  -6.652  0.00  0.00      PROA  
ATOM    887  HZ3 LYS P  53      -7.473  16.487  -7.880  0.00  0.00      PROA  
ATOM    888  C   LYS P  53      -4.077  11.519  -4.960  0.00  0.00      PROA  
ATOM    889  O   LYS P  53      -3.293  11.172  -4.044  0.00  0.00      PROA  
ATOM    890  N   LEU P  54      -4.725  10.633  -5.727  0.00  0.00      PROA  
ATOM    891  HN  LEU P  54      -5.175  10.930  -6.565  0.00  0.00      PROA  
ATOM    892  CA  LEU P  54      -4.832   9.162  -5.424  0.00  0.00      PROA  
ATOM    893  HA  LEU P  54      -4.470   9.065  -4.411  0.00  0.00      PROA  
ATOM    894  CB  LEU P  54      -6.355   8.668  -5.428  0.00  0.00      PROA  
ATOM    895  HB1 LEU P  54      -6.764   9.209  -6.309  0.00  0.00      PROA  
ATOM    896  HB2 LEU P  54      -6.965   8.964  -4.548  0.00  0.00      PROA  
ATOM    897  CG  LEU P  54      -6.696   7.152  -5.474  0.00  0.00      PROA  
ATOM    898  HG  LEU P  54      -6.148   6.806  -6.376  0.00  0.00      PROA  
ATOM    899  CD1 LEU P  54      -6.180   6.277  -4.240  0.00  0.00      PROA  
ATOM    900 HD11 LEU P  54      -6.579   5.257  -4.423  0.00  0.00      PROA  
ATOM    901 HD12 LEU P  54      -6.622   6.746  -3.335  0.00  0.00      PROA  
ATOM    902 HD13 LEU P  54      -5.076   6.371  -4.159  0.00  0.00      PROA  
ATOM    903  CD2 LEU P  54      -8.129   6.741  -5.783  0.00  0.00      PROA  
ATOM    904 HD21 LEU P  54      -8.611   7.397  -6.538  0.00  0.00      PROA  
ATOM    905 HD22 LEU P  54      -8.667   7.033  -4.855  0.00  0.00      PROA  
ATOM    906 HD23 LEU P  54      -8.215   5.666  -6.048  0.00  0.00      PROA  
ATOM    907  C   LEU P  54      -3.984   8.470  -6.404  0.00  0.00      PROA  
ATOM    908  O   LEU P  54      -3.961   8.705  -7.617  0.00  0.00      PROA  
ATOM    909  N   PHE P  55      -3.244   7.510  -5.822  0.00  0.00      PROA  
ATOM    910  HN  PHE P  55      -3.260   7.418  -4.829  0.00  0.00      PROA  
ATOM    911  CA  PHE P  55      -2.361   6.658  -6.540  0.00  0.00      PROA  
ATOM    912  HA  PHE P  55      -2.585   6.695  -7.596  0.00  0.00      PROA  
ATOM    913  CB  PHE P  55      -0.865   7.002  -6.293  0.00  0.00      PROA  
ATOM    914  HB1 PHE P  55      -0.072   6.459  -6.852  0.00  0.00      PROA  
ATOM    915  HB2 PHE P  55      -0.579   6.866  -5.228  0.00  0.00      PROA  
ATOM    916  CG  PHE P  55      -0.617   8.399  -6.624  0.00  0.00      PROA  
ATOM    917  CD1 PHE P  55      -0.936   9.379  -5.646  0.00  0.00      PROA  
ATOM    918  HD1 PHE P  55      -1.364   9.060  -4.708  0.00  0.00      PROA  
ATOM    919  CE1 PHE P  55      -0.704  10.703  -5.938  0.00  0.00      PROA  
ATOM    920  HE1 PHE P  55      -1.014  11.533  -5.320  0.00  0.00      PROA  
ATOM    921  CZ  PHE P  55      -0.165  11.137  -7.111  0.00  0.00      PROA  
ATOM    922  HZ  PHE P  55       0.080  12.178  -7.258  0.00  0.00      PROA  
ATOM    923  CD2 PHE P  55      -0.126   8.805  -7.845  0.00  0.00      PROA  
ATOM    924  HD2 PHE P  55       0.121   8.123  -8.645  0.00  0.00      PROA  
ATOM    925  CE2 PHE P  55       0.083  10.170  -8.078  0.00  0.00      PROA  
ATOM    926  HE2 PHE P  55       0.417  10.450  -9.067  0.00  0.00      PROA  
ATOM    927  C   PHE P  55      -2.510   5.219  -6.072  0.00  0.00      PROA  
ATOM    928  O   PHE P  55      -2.419   4.957  -4.886  0.00  0.00      PROA  
ATOM    929  N   GLN P  56      -2.803   4.177  -6.926  0.00  0.00      PROA  
ATOM    930  HN  GLN P  56      -2.775   4.221  -7.922  0.00  0.00      PROA  
ATOM    931  CA  GLN P  56      -3.317   2.882  -6.324  0.00  0.00      PROA  
ATOM    932  HA  GLN P  56      -2.875   2.634  -5.370  0.00  0.00      PROA  
ATOM    933  CB  GLN P  56      -4.861   2.615  -6.274  0.00  0.00      PROA  
ATOM    934  HB1 GLN P  56      -5.278   3.535  -5.810  0.00  0.00      PROA  
ATOM    935  HB2 GLN P  56      -5.095   1.780  -5.580  0.00  0.00      PROA  
ATOM    936  CG  GLN P  56      -5.574   2.469  -7.642  0.00  0.00      PROA  
ATOM    937  HG1 GLN P  56      -5.237   1.521  -8.113  0.00  0.00      PROA  
ATOM    938  HG2 GLN P  56      -5.327   3.315  -8.319  0.00  0.00      PROA  
ATOM    939  CD  GLN P  56      -7.076   2.533  -7.467  0.00  0.00      PROA  
ATOM    940  OE1 GLN P  56      -7.558   2.965  -6.426  0.00  0.00      PROA  
ATOM    941  NE2 GLN P  56      -7.908   2.020  -8.435  0.00  0.00      PROA  
ATOM    942 HE21 GLN P  56      -8.882   2.229  -8.340  0.00  0.00      PROA  
ATOM    943 HE22 GLN P  56      -7.582   1.702  -9.325  0.00  0.00      PROA  
ATOM    944  C   GLN P  56      -2.647   1.848  -7.214  0.00  0.00      PROA  
ATOM    945  O   GLN P  56      -2.322   2.179  -8.390  0.00  0.00      PROA  
ATOM    946  N   TYR P  57      -2.419   0.658  -6.603  0.00  0.00      PROA  
ATOM    947  HN  TYR P  57      -2.671   0.609  -5.640  0.00  0.00      PROA  
ATOM    948  CA  TYR P  57      -2.100  -0.638  -7.236  0.00  0.00      PROA  
ATOM    949  HA  TYR P  57      -2.234  -0.556  -8.304  0.00  0.00      PROA  
ATOM    950  CB  TYR P  57      -0.597  -0.954  -6.949  0.00  0.00      PROA  
ATOM    951  HB1 TYR P  57      -0.515  -0.736  -5.863  0.00  0.00      PROA  
ATOM    952  HB2 TYR P  57      -0.113  -0.221  -7.630  0.00  0.00      PROA  
ATOM    953  CG  TYR P  57      -0.130  -2.383  -7.175  0.00  0.00      PROA  
ATOM    954  CD1 TYR P  57       0.017  -2.852  -8.485  0.00  0.00      PROA  
ATOM    955  HD1 TYR P  57      -0.376  -2.135  -9.191  0.00  0.00      PROA  
ATOM    956  CE1 TYR P  57       0.461  -4.183  -8.810  0.00  0.00      PROA  
ATOM    957  HE1 TYR P  57       0.447  -4.552  -9.825  0.00  0.00      PROA  
ATOM    958  CZ  TYR P  57       0.879  -4.948  -7.754  0.00  0.00      PROA  
ATOM    959  OH  TYR P  57       1.191  -6.226  -8.096  0.00  0.00      PROA  
ATOM    960  HH  TYR P  57       0.805  -6.437  -8.949  0.00  0.00      PROA  
ATOM    961  CD2 TYR P  57       0.273  -3.198  -6.126  0.00  0.00      PROA  
ATOM    962  HD2 TYR P  57       0.326  -2.746  -5.147  0.00  0.00      PROA  
ATOM    963  CE2 TYR P  57       0.782  -4.509  -6.360  0.00  0.00      PROA  
ATOM    964  HE2 TYR P  57       0.923  -5.124  -5.483  0.00  0.00      PROA  
ATOM    965  C   TYR P  57      -2.981  -1.802  -6.661  0.00  0.00      PROA  
ATOM    966  O   TYR P  57      -3.360  -1.832  -5.463  0.00  0.00      PROA  
ATOM    967  N   ALA P  58      -3.407  -2.772  -7.466  0.00  0.00      PROA  
ATOM    968  HN  ALA P  58      -3.113  -2.685  -8.415  0.00  0.00      PROA  
ATOM    969  CA  ALA P  58      -3.730  -4.058  -6.923  0.00  0.00      PROA  
ATOM    970  HA  ALA P  58      -3.249  -4.189  -5.965  0.00  0.00      PROA  
ATOM    971  CB  ALA P  58      -5.280  -4.123  -6.779  0.00  0.00      PROA  
ATOM    972  HB1 ALA P  58      -5.910  -4.345  -7.666  0.00  0.00      PROA  
ATOM    973  HB2 ALA P  58      -5.575  -3.161  -6.310  0.00  0.00      PROA  
ATOM    974  HB3 ALA P  58      -5.537  -4.986  -6.127  0.00  0.00      PROA  
ATOM    975  C   ALA P  58      -3.214  -5.221  -7.833  0.00  0.00      PROA  
ATOM    976  O   ALA P  58      -3.104  -5.018  -9.068  0.00  0.00      PROA  
ATOM    977  N   SER P  59      -2.931  -6.465  -7.323  0.00  0.00      PROA  
ATOM    978  HN  SER P  59      -3.024  -6.610  -6.341  0.00  0.00      PROA  
ATOM    979  CA  SER P  59      -2.066  -7.430  -7.983  0.00  0.00      PROA  
ATOM    980  HA  SER P  59      -1.306  -6.846  -8.482  0.00  0.00      PROA  
ATOM    981  CB  SER P  59      -1.579  -8.480  -6.902  0.00  0.00      PROA  
ATOM    982  HB1 SER P  59      -1.051  -7.849  -6.155  0.00  0.00      PROA  
ATOM    983  HB2 SER P  59      -0.732  -9.035  -7.359  0.00  0.00      PROA  
ATOM    984  OG  SER P  59      -2.560  -9.338  -6.281  0.00  0.00      PROA  
ATOM    985  HG1 SER P  59      -2.536 -10.201  -6.700  0.00  0.00      PROA  
ATOM    986  C   SER P  59      -2.959  -8.161  -8.972  0.00  0.00      PROA  
ATOM    987  O   SER P  59      -2.525  -8.902  -9.835  0.00  0.00      PROA  
ATOM    988  N   THR P  60      -4.310  -8.116  -8.739  0.00  0.00      PROA  
ATOM    989  HN  THR P  60      -4.735  -7.507  -8.074  0.00  0.00      PROA  
ATOM    990  CA  THR P  60      -5.321  -8.426  -9.737  0.00  0.00      PROA  
ATOM    991  HA  THR P  60      -4.910  -8.310 -10.729  0.00  0.00      PROA  
ATOM    992  CB  THR P  60      -6.025  -9.785  -9.530  0.00  0.00      PROA  
ATOM    993  HB  THR P  60      -5.276 -10.603  -9.468  0.00  0.00      PROA  
ATOM    994  OG1 THR P  60      -6.894 -10.255 -10.534  0.00  0.00      PROA  
ATOM    995  HG1 THR P  60      -6.904 -11.213 -10.595  0.00  0.00      PROA  
ATOM    996  CG2 THR P  60      -6.872  -9.835  -8.172  0.00  0.00      PROA  
ATOM    997 HG21 THR P  60      -7.674  -9.070  -8.252  0.00  0.00      PROA  
ATOM    998 HG22 THR P  60      -6.234  -9.632  -7.285  0.00  0.00      PROA  
ATOM    999 HG23 THR P  60      -7.214 -10.887  -8.071  0.00  0.00      PROA  
ATOM   1000  C   THR P  60      -6.279  -7.345  -9.645  0.00  0.00      PROA  
ATOM   1001  O   THR P  60      -6.129  -6.579  -8.692  0.00  0.00      PROA  
ATOM   1002  N   ASP P  61      -7.252  -6.986 -10.514  0.00  0.00      PROA  
ATOM   1003  HN  ASP P  61      -7.243  -7.533 -11.348  0.00  0.00      PROA  
ATOM   1004  CA  ASP P  61      -8.216  -5.848 -10.499  0.00  0.00      PROA  
ATOM   1005  HA  ASP P  61      -7.598  -5.062 -10.906  0.00  0.00      PROA  
ATOM   1006  CB  ASP P  61      -9.542  -6.121 -11.352  0.00  0.00      PROA  
ATOM   1007  HB1 ASP P  61     -10.070  -5.146 -11.292  0.00  0.00      PROA  
ATOM   1008  HB2 ASP P  61     -10.223  -6.915 -10.978  0.00  0.00      PROA  
ATOM   1009  CG  ASP P  61      -9.157  -6.417 -12.814  0.00  0.00      PROA  
ATOM   1010  OD1 ASP P  61      -7.956  -6.438 -13.201  0.00  0.00      PROA  
ATOM   1011  OD2 ASP P  61     -10.187  -6.578 -13.558  0.00  0.00      PROA  
ATOM   1012  C   ASP P  61      -8.711  -5.388  -9.134  0.00  0.00      PROA  
ATOM   1013  O   ASP P  61      -9.264  -6.138  -8.331  0.00  0.00      PROA  
ATOM   1014  N   MET P  62      -8.523  -4.111  -8.992  0.00  0.00      PROA  
ATOM   1015  HN  MET P  62      -8.069  -3.495  -9.631  0.00  0.00      PROA  
ATOM   1016  CA  MET P  62      -8.605  -3.523  -7.701  0.00  0.00      PROA  
ATOM   1017  HA  MET P  62      -7.852  -4.018  -7.105  0.00  0.00      PROA  
ATOM   1018  CB  MET P  62      -8.310  -1.975  -7.883  0.00  0.00      PROA  
ATOM   1019  HB1 MET P  62      -8.911  -1.554  -8.717  0.00  0.00      PROA  
ATOM   1020  HB2 MET P  62      -7.252  -1.850  -8.198  0.00  0.00      PROA  
ATOM   1021  CG  MET P  62      -8.459  -1.036  -6.608  0.00  0.00      PROA  
ATOM   1022  HG1 MET P  62      -9.563  -1.013  -6.483  0.00  0.00      PROA  
ATOM   1023  HG2 MET P  62      -8.073  -0.007  -6.767  0.00  0.00      PROA  
ATOM   1024  SD  MET P  62      -7.673  -1.789  -5.095  0.00  0.00      PROA  
ATOM   1025  CE  MET P  62      -6.348  -0.569  -5.252  0.00  0.00      PROA  
ATOM   1026  HE1 MET P  62      -5.880  -0.444  -6.253  0.00  0.00      PROA  
ATOM   1027  HE2 MET P  62      -5.479  -0.827  -4.609  0.00  0.00      PROA  
ATOM   1028  HE3 MET P  62      -6.755   0.414  -4.930  0.00  0.00      PROA  
ATOM   1029  C   MET P  62      -9.885  -3.648  -6.957  0.00  0.00      PROA  
ATOM   1030  O   MET P  62      -9.899  -4.001  -5.732  0.00  0.00      PROA  
ATOM   1031  N   ASP P  63     -11.027  -3.475  -7.667  0.00  0.00      PROA  
ATOM   1032  HN  ASP P  63     -10.985  -3.194  -8.622  0.00  0.00      PROA  
ATOM   1033  CA  ASP P  63     -12.351  -3.562  -7.069  0.00  0.00      PROA  
ATOM   1034  HA  ASP P  63     -12.370  -3.020  -6.135  0.00  0.00      PROA  
ATOM   1035  CB  ASP P  63     -13.476  -3.157  -8.047  0.00  0.00      PROA  
ATOM   1036  HB1 ASP P  63     -14.455  -3.401  -7.582  0.00  0.00      PROA  
ATOM   1037  HB2 ASP P  63     -13.406  -3.835  -8.924  0.00  0.00      PROA  
ATOM   1038  CG  ASP P  63     -13.528  -1.711  -8.429  0.00  0.00      PROA  
ATOM   1039  OD1 ASP P  63     -12.670  -0.804  -8.192  0.00  0.00      PROA  
ATOM   1040  OD2 ASP P  63     -14.580  -1.413  -9.066  0.00  0.00      PROA  
ATOM   1041  C   ASP P  63     -12.670  -5.018  -6.702  0.00  0.00      PROA  
ATOM   1042  O   ASP P  63     -13.419  -5.231  -5.723  0.00  0.00      PROA  
ATOM   1043  N   LYS P  64     -12.108  -5.995  -7.397  0.00  0.00      PROA  
ATOM   1044  HN  LYS P  64     -11.409  -5.807  -8.082  0.00  0.00      PROA  
ATOM   1045  CA  LYS P  64     -12.268  -7.433  -7.044  0.00  0.00      PROA  
ATOM   1046  HA  LYS P  64     -13.302  -7.719  -6.916  0.00  0.00      PROA  
ATOM   1047  CB  LYS P  64     -11.767  -8.356  -8.187  0.00  0.00      PROA  
ATOM   1048  HB1 LYS P  64     -11.836  -9.431  -7.915  0.00  0.00      PROA  
ATOM   1049  HB2 LYS P  64     -10.677  -8.215  -8.349  0.00  0.00      PROA  
ATOM   1050  CG  LYS P  64     -12.496  -8.178  -9.548  0.00  0.00      PROA  
ATOM   1051  HG1 LYS P  64     -12.020  -8.850 -10.294  0.00  0.00      PROA  
ATOM   1052  HG2 LYS P  64     -12.456  -7.203 -10.078  0.00  0.00      PROA  
ATOM   1053  CD  LYS P  64     -13.957  -8.572  -9.541  0.00  0.00      PROA  
ATOM   1054  HD1 LYS P  64     -14.511  -7.847  -8.907  0.00  0.00      PROA  
ATOM   1055  HD2 LYS P  64     -14.061  -9.474  -8.901  0.00  0.00      PROA  
ATOM   1056  CE  LYS P  64     -14.817  -8.779 -10.773  0.00  0.00      PROA  
ATOM   1057  HE1 LYS P  64     -15.805  -9.054 -10.346  0.00  0.00      PROA  
ATOM   1058  HE2 LYS P  64     -14.525  -9.625 -11.431  0.00  0.00      PROA  
ATOM   1059  NZ  LYS P  64     -15.008  -7.546 -11.559  0.00  0.00      PROA  
ATOM   1060  HZ1 LYS P  64     -15.697  -7.782 -12.302  0.00  0.00      PROA  
ATOM   1061  HZ2 LYS P  64     -14.144  -7.133 -11.963  0.00  0.00      PROA  
ATOM   1062  HZ3 LYS P  64     -15.396  -6.882 -10.859  0.00  0.00      PROA  
ATOM   1063  C   LYS P  64     -11.542  -7.761  -5.755  0.00  0.00      PROA  
ATOM   1064  O   LYS P  64     -12.163  -8.357  -4.937  0.00  0.00      PROA  
ATOM   1065  N   VAL P  65     -10.374  -7.235  -5.452  0.00  0.00      PROA  
ATOM   1066  HN  VAL P  65      -9.973  -6.563  -6.070  0.00  0.00      PROA  
ATOM   1067  CA  VAL P  65      -9.754  -7.438  -4.117  0.00  0.00      PROA  
ATOM   1068  HA  VAL P  65      -9.740  -8.495  -3.896  0.00  0.00      PROA  
ATOM   1069  CB  VAL P  65      -8.302  -7.023  -4.133  0.00  0.00      PROA  
ATOM   1070  HB  VAL P  65      -8.292  -5.960  -4.456  0.00  0.00      PROA  
ATOM   1071  CG1 VAL P  65      -7.749  -7.221  -2.741  0.00  0.00      PROA  
ATOM   1072 HG11 VAL P  65      -7.939  -8.285  -2.485  0.00  0.00      PROA  
ATOM   1073 HG12 VAL P  65      -8.147  -6.467  -2.029  0.00  0.00      PROA  
ATOM   1074 HG13 VAL P  65      -6.648  -7.082  -2.692  0.00  0.00      PROA  
ATOM   1075  CG2 VAL P  65      -7.570  -7.870  -5.149  0.00  0.00      PROA  
ATOM   1076 HG21 VAL P  65      -7.450  -8.927  -4.828  0.00  0.00      PROA  
ATOM   1077 HG22 VAL P  65      -6.538  -7.512  -5.352  0.00  0.00      PROA  
ATOM   1078 HG23 VAL P  65      -8.033  -7.790  -6.155  0.00  0.00      PROA  
ATOM   1079  C   VAL P  65     -10.569  -6.716  -3.102  0.00  0.00      PROA  
ATOM   1080  O   VAL P  65     -10.806  -7.260  -2.029  0.00  0.00      PROA  
ATOM   1081  N   LEU P  66     -11.043  -5.493  -3.319  0.00  0.00      PROA  
ATOM   1082  HN  LEU P  66     -10.733  -4.972  -4.110  0.00  0.00      PROA  
ATOM   1083  CA  LEU P  66     -11.848  -4.711  -2.370  0.00  0.00      PROA  
ATOM   1084  HA  LEU P  66     -11.348  -4.695  -1.413  0.00  0.00      PROA  
ATOM   1085  CB  LEU P  66     -12.109  -3.256  -2.767  0.00  0.00      PROA  
ATOM   1086  HB1 LEU P  66     -12.751  -2.726  -2.031  0.00  0.00      PROA  
ATOM   1087  HB2 LEU P  66     -12.706  -3.164  -3.700  0.00  0.00      PROA  
ATOM   1088  CG  LEU P  66     -10.856  -2.332  -2.733  0.00  0.00      PROA  
ATOM   1089  HG  LEU P  66     -10.152  -2.793  -3.459  0.00  0.00      PROA  
ATOM   1090  CD1 LEU P  66     -11.104  -1.019  -3.379  0.00  0.00      PROA  
ATOM   1091 HD11 LEU P  66     -11.564  -0.353  -2.618  0.00  0.00      PROA  
ATOM   1092 HD12 LEU P  66     -11.704  -1.016  -4.314  0.00  0.00      PROA  
ATOM   1093 HD13 LEU P  66     -10.250  -0.370  -3.667  0.00  0.00      PROA  
ATOM   1094  CD2 LEU P  66     -10.180  -2.163  -1.385  0.00  0.00      PROA  
ATOM   1095 HD21 LEU P  66      -9.247  -1.577  -1.530  0.00  0.00      PROA  
ATOM   1096 HD22 LEU P  66      -9.950  -3.120  -0.871  0.00  0.00      PROA  
ATOM   1097 HD23 LEU P  66     -10.857  -1.547  -0.754  0.00  0.00      PROA  
ATOM   1098  C   LEU P  66     -13.181  -5.337  -2.041  0.00  0.00      PROA  
ATOM   1099  O   LEU P  66     -13.535  -5.595  -0.895  0.00  0.00      PROA  
ATOM   1100  N   LEU P  67     -13.962  -5.882  -3.035  0.00  0.00      PROA  
ATOM   1101  HN  LEU P  67     -13.783  -5.713  -4.001  0.00  0.00      PROA  
ATOM   1102  CA  LEU P  67     -15.100  -6.783  -2.849  0.00  0.00      PROA  
ATOM   1103  HA  LEU P  67     -15.764  -6.197  -2.230  0.00  0.00      PROA  
ATOM   1104  CB  LEU P  67     -15.762  -7.176  -4.237  0.00  0.00      PROA  
ATOM   1105  HB1 LEU P  67     -16.446  -8.047  -4.150  0.00  0.00      PROA  
ATOM   1106  HB2 LEU P  67     -15.102  -7.658  -4.990  0.00  0.00      PROA  
ATOM   1107  CG  LEU P  67     -16.526  -5.968  -4.807  0.00  0.00      PROA  
ATOM   1108  HG  LEU P  67     -15.911  -5.045  -4.874  0.00  0.00      PROA  
ATOM   1109  CD1 LEU P  67     -16.919  -6.360  -6.305  0.00  0.00      PROA  
ATOM   1110 HD11 LEU P  67     -15.971  -6.554  -6.851  0.00  0.00      PROA  
ATOM   1111 HD12 LEU P  67     -17.497  -5.554  -6.807  0.00  0.00      PROA  
ATOM   1112 HD13 LEU P  67     -17.547  -7.275  -6.348  0.00  0.00      PROA  
ATOM   1113  CD2 LEU P  67     -17.797  -5.710  -4.069  0.00  0.00      PROA  
ATOM   1114 HD21 LEU P  67     -18.571  -6.507  -4.038  0.00  0.00      PROA  
ATOM   1115 HD22 LEU P  67     -18.342  -4.782  -4.345  0.00  0.00      PROA  
ATOM   1116 HD23 LEU P  67     -17.566  -5.543  -2.996  0.00  0.00      PROA  
ATOM   1117  C   LEU P  67     -14.857  -7.967  -2.067  0.00  0.00      PROA  
ATOM   1118  O   LEU P  67     -15.499  -8.148  -1.031  0.00  0.00      PROA  
ATOM   1119  N   LYS P  68     -13.764  -8.744  -2.356  0.00  0.00      PROA  
ATOM   1120  HN  LYS P  68     -13.247  -8.582  -3.193  0.00  0.00      PROA  
ATOM   1121  CA  LYS P  68     -13.299  -9.908  -1.578  0.00  0.00      PROA  
ATOM   1122  HA  LYS P  68     -14.095 -10.636  -1.521  0.00  0.00      PROA  
ATOM   1123  CB  LYS P  68     -12.111 -10.496  -2.333  0.00  0.00      PROA  
ATOM   1124  HB1 LYS P  68     -11.401  -9.682  -2.593  0.00  0.00      PROA  
ATOM   1125  HB2 LYS P  68     -12.495 -10.855  -3.312  0.00  0.00      PROA  
ATOM   1126  CG  LYS P  68     -11.244 -11.714  -1.721  0.00  0.00      PROA  
ATOM   1127  HG1 LYS P  68     -12.018 -12.372  -1.270  0.00  0.00      PROA  
ATOM   1128  HG2 LYS P  68     -10.560 -11.268  -0.967  0.00  0.00      PROA  
ATOM   1129  CD  LYS P  68     -10.529 -12.508  -2.801  0.00  0.00      PROA  
ATOM   1130  HD1 LYS P  68      -9.764 -11.755  -3.089  0.00  0.00      PROA  
ATOM   1131  HD2 LYS P  68     -11.226 -12.617  -3.659  0.00  0.00      PROA  
ATOM   1132  CE  LYS P  68      -9.992 -13.819  -2.209  0.00  0.00      PROA  
ATOM   1133  HE1 LYS P  68     -10.862 -14.400  -1.836  0.00  0.00      PROA  
ATOM   1134  HE2 LYS P  68      -9.356 -13.710  -1.304  0.00  0.00      PROA  
ATOM   1135  NZ  LYS P  68      -9.264 -14.575  -3.255  0.00  0.00      PROA  
ATOM   1136  HZ1 LYS P  68      -9.731 -14.392  -4.166  0.00  0.00      PROA  
ATOM   1137  HZ2 LYS P  68      -9.209 -15.612  -3.204  0.00  0.00      PROA  
ATOM   1138  HZ3 LYS P  68      -8.330 -14.131  -3.361  0.00  0.00      PROA  
ATOM   1139  C   LYS P  68     -12.920  -9.657  -0.159  0.00  0.00      PROA  
ATOM   1140  O   LYS P  68     -13.461 -10.349   0.715  0.00  0.00      PROA  
ATOM   1141  N   TYR P  69     -12.208  -8.558   0.135  0.00  0.00      PROA  
ATOM   1142  HN  TYR P  69     -11.750  -8.129  -0.640  0.00  0.00      PROA  
ATOM   1143  CA  TYR P  69     -11.974  -7.849   1.367  0.00  0.00      PROA  
ATOM   1144  HA  TYR P  69     -11.369  -8.528   1.949  0.00  0.00      PROA  
ATOM   1145  CB  TYR P  69     -11.023  -6.647   1.141  0.00  0.00      PROA  
ATOM   1146  HB1 TYR P  69     -11.496  -6.008   0.365  0.00  0.00      PROA  
ATOM   1147  HB2 TYR P  69     -10.043  -6.943   0.709  0.00  0.00      PROA  
ATOM   1148  CG  TYR P  69     -10.830  -5.832   2.416  0.00  0.00      PROA  
ATOM   1149  CD1 TYR P  69      -9.921  -6.237   3.419  0.00  0.00      PROA  
ATOM   1150  HD1 TYR P  69      -9.366  -7.151   3.263  0.00  0.00      PROA  
ATOM   1151  CE1 TYR P  69      -9.877  -5.520   4.616  0.00  0.00      PROA  
ATOM   1152  HE1 TYR P  69      -9.089  -5.812   5.294  0.00  0.00      PROA  
ATOM   1153  CZ  TYR P  69     -10.596  -4.353   4.815  0.00  0.00      PROA  
ATOM   1154  OH  TYR P  69     -10.571  -3.627   5.994  0.00  0.00      PROA  
ATOM   1155  HH  TYR P  69      -9.841  -4.030   6.469  0.00  0.00      PROA  
ATOM   1156  CD2 TYR P  69     -11.647  -4.688   2.675  0.00  0.00      PROA  
ATOM   1157  HD2 TYR P  69     -12.352  -4.336   1.936  0.00  0.00      PROA  
ATOM   1158  CE2 TYR P  69     -11.496  -3.947   3.806  0.00  0.00      PROA  
ATOM   1159  HE2 TYR P  69     -12.077  -3.054   3.982  0.00  0.00      PROA  
ATOM   1160  C   TYR P  69     -13.273  -7.482   2.144  0.00  0.00      PROA  
ATOM   1161  O   TYR P  69     -13.411  -7.880   3.297  0.00  0.00      PROA  
ATOM   1162  N   THR P  70     -14.275  -6.798   1.532  0.00  0.00      PROA  
ATOM   1163  HN  THR P  70     -14.051  -6.315   0.689  0.00  0.00      PROA  
ATOM   1164  CA  THR P  70     -15.651  -6.621   2.107  0.00  0.00      PROA  
ATOM   1165  HA  THR P  70     -15.504  -6.102   3.043  0.00  0.00      PROA  
ATOM   1166  CB  THR P  70     -16.539  -5.594   1.382  0.00  0.00      PROA  
ATOM   1167  HB  THR P  70     -17.410  -5.401   2.043  0.00  0.00      PROA  
ATOM   1168  OG1 THR P  70     -16.956  -5.962   0.081  0.00  0.00      PROA  
ATOM   1169  HG1 THR P  70     -16.306  -6.577  -0.268  0.00  0.00      PROA  
ATOM   1170  CG2 THR P  70     -15.714  -4.269   1.262  0.00  0.00      PROA  
ATOM   1171 HG21 THR P  70     -15.348  -4.082   2.294  0.00  0.00      PROA  
ATOM   1172 HG22 THR P  70     -16.426  -3.488   0.918  0.00  0.00      PROA  
ATOM   1173 HG23 THR P  70     -14.830  -4.278   0.590  0.00  0.00      PROA  
ATOM   1174  C   THR P  70     -16.527  -7.844   2.416  0.00  0.00      PROA  
ATOM   1175  O   THR P  70     -17.221  -7.976   3.429  0.00  0.00      PROA  
ATOM   1176  N   GLU P  71     -16.412  -8.858   1.570  0.00  0.00      PROA  
ATOM   1177  HN  GLU P  71     -15.760  -9.042   0.838  0.00  0.00      PROA  
ATOM   1178  CA  GLU P  71     -17.235 -10.060   1.834  0.00  0.00      PROA  
ATOM   1179  HA  GLU P  71     -18.219  -9.809   2.202  0.00  0.00      PROA  
ATOM   1180  CB  GLU P  71     -17.493 -10.873   0.518  0.00  0.00      PROA  
ATOM   1181  HB1 GLU P  71     -17.966 -11.856   0.725  0.00  0.00      PROA  
ATOM   1182  HB2 GLU P  71     -16.551 -11.035  -0.048  0.00  0.00      PROA  
ATOM   1183  CG  GLU P  71     -18.547 -10.152  -0.391  0.00  0.00      PROA  
ATOM   1184  HG1 GLU P  71     -18.202  -9.185  -0.816  0.00  0.00      PROA  
ATOM   1185  HG2 GLU P  71     -19.379  -9.944   0.315  0.00  0.00      PROA  
ATOM   1186  CD  GLU P  71     -19.288 -11.023  -1.449  0.00  0.00      PROA  
ATOM   1187  OE1 GLU P  71     -19.042 -10.888  -2.645  0.00  0.00      PROA  
ATOM   1188  OE2 GLU P  71     -20.102 -11.869  -1.032  0.00  0.00      PROA  
ATOM   1189  C   GLU P  71     -16.568 -11.024   2.784  0.00  0.00      PROA  
ATOM   1190  O   GLU P  71     -16.989 -12.164   3.005  0.00  0.00      PROA  
ATOM   1191  N   TYR P  72     -15.437 -10.581   3.463  0.00  0.00      PROA  
ATOM   1192  HN  TYR P  72     -15.171  -9.638   3.276  0.00  0.00      PROA  
ATOM   1193  CA  TYR P  72     -14.658 -11.265   4.466  0.00  0.00      PROA  
ATOM   1194  HA  TYR P  72     -14.657 -12.342   4.376  0.00  0.00      PROA  
ATOM   1195  CB  TYR P  72     -13.184 -10.968   4.321  0.00  0.00      PROA  
ATOM   1196  HB1 TYR P  72     -12.992  -9.931   4.672  0.00  0.00      PROA  
ATOM   1197  HB2 TYR P  72     -12.856 -10.952   3.260  0.00  0.00      PROA  
ATOM   1198  CG  TYR P  72     -12.237 -11.976   4.986  0.00  0.00      PROA  
ATOM   1199  CD1 TYR P  72     -11.941 -13.198   4.306  0.00  0.00      PROA  
ATOM   1200  HD1 TYR P  72     -12.424 -13.481   3.382  0.00  0.00      PROA  
ATOM   1201  CE1 TYR P  72     -11.186 -14.156   4.992  0.00  0.00      PROA  
ATOM   1202  HE1 TYR P  72     -10.921 -15.110   4.559  0.00  0.00      PROA  
ATOM   1203  CZ  TYR P  72     -10.580 -13.808   6.180  0.00  0.00      PROA  
ATOM   1204  OH  TYR P  72      -9.708 -14.720   6.682  0.00  0.00      PROA  
ATOM   1205  HH  TYR P  72      -9.417 -15.234   5.925  0.00  0.00      PROA  
ATOM   1206  CD2 TYR P  72     -11.670 -11.695   6.267  0.00  0.00      PROA  
ATOM   1207  HD2 TYR P  72     -11.844 -10.770   6.798  0.00  0.00      PROA  
ATOM   1208  CE2 TYR P  72     -10.877 -12.652   6.888  0.00  0.00      PROA  
ATOM   1209  HE2 TYR P  72     -10.584 -12.594   7.925  0.00  0.00      PROA  
ATOM   1210  C   TYR P  72     -14.980 -10.957   5.983  0.00  0.00      PROA  
ATOM   1211  O   TYR P  72     -14.733  -9.916   6.559  0.00  0.00      PROA  
ATOM   1212  N   ASN P  73     -15.494 -12.005   6.631  0.00  0.00      PROA  
ATOM   1213  HN  ASN P  73     -15.545 -12.899   6.193  0.00  0.00      PROA  
ATOM   1214  CA  ASN P  73     -16.333 -11.848   7.836  0.00  0.00      PROA  
ATOM   1215  HA  ASN P  73     -16.304 -10.798   8.085  0.00  0.00      PROA  
ATOM   1216  CB  ASN P  73     -17.770 -12.292   7.723  0.00  0.00      PROA  
ATOM   1217  HB1 ASN P  73     -18.382 -12.035   8.614  0.00  0.00      PROA  
ATOM   1218  HB2 ASN P  73     -17.696 -13.400   7.678  0.00  0.00      PROA  
ATOM   1219  CG  ASN P  73     -18.428 -11.683   6.452  0.00  0.00      PROA  
ATOM   1220  OD1 ASN P  73     -18.238 -10.531   6.026  0.00  0.00      PROA  
ATOM   1221  ND2 ASN P  73     -19.057 -12.566   5.649  0.00  0.00      PROA  
ATOM   1222 HD21 ASN P  73     -19.397 -12.178   4.792  0.00  0.00      PROA  
ATOM   1223 HD22 ASN P  73     -19.301 -13.436   6.077  0.00  0.00      PROA  
ATOM   1224  C   ASN P  73     -15.601 -12.453   8.952  0.00  0.00      PROA  
ATOM   1225  O   ASN P  73     -15.840 -12.201  10.127  0.00  0.00      PROA  
ATOM   1226  N   GLU P  74     -14.589 -13.323   8.647  0.00  0.00      PROA  
ATOM   1227  HN  GLU P  74     -14.501 -13.621   7.700  0.00  0.00      PROA  
ATOM   1228  CA  GLU P  74     -13.682 -13.927   9.665  0.00  0.00      PROA  
ATOM   1229  HA  GLU P  74     -14.303 -14.441  10.385  0.00  0.00      PROA  
ATOM   1230  CB  GLU P  74     -12.738 -15.052   9.070  0.00  0.00      PROA  
ATOM   1231  HB1 GLU P  74     -11.997 -15.372   9.834  0.00  0.00      PROA  
ATOM   1232  HB2 GLU P  74     -12.146 -14.630   8.230  0.00  0.00      PROA  
ATOM   1233  CG  GLU P  74     -13.579 -16.282   8.668  0.00  0.00      PROA  
ATOM   1234  HG1 GLU P  74     -14.093 -16.000   7.725  0.00  0.00      PROA  
ATOM   1235  HG2 GLU P  74     -14.292 -16.641   9.440  0.00  0.00      PROA  
ATOM   1236  CD  GLU P  74     -12.701 -17.478   8.347  0.00  0.00      PROA  
ATOM   1237  OE1 GLU P  74     -12.817 -17.987   7.193  0.00  0.00      PROA  
ATOM   1238  OE2 GLU P  74     -11.823 -17.841   9.151  0.00  0.00      PROA  
ATOM   1239  C   GLU P  74     -12.775 -12.932  10.340  0.00  0.00      PROA  
ATOM   1240  O   GLU P  74     -12.433 -11.897   9.734  0.00  0.00      PROA  
ATOM   1241  N   PRO P  75     -12.196 -13.203  11.575  0.00  0.00      PROA  
ATOM   1242  CD  PRO P  75     -12.756 -14.087  12.661  0.00  0.00      PROA  
ATOM   1243  HD1 PRO P  75     -12.459 -15.145  12.498  0.00  0.00      PROA  
ATOM   1244  HD2 PRO P  75     -13.864 -14.004  12.656  0.00  0.00      PROA  
ATOM   1245  CA  PRO P  75     -11.136 -12.359  12.100  0.00  0.00      PROA  
ATOM   1246  HA  PRO P  75     -11.565 -11.370  12.164  0.00  0.00      PROA  
ATOM   1247  CB  PRO P  75     -10.922 -12.810  13.565  0.00  0.00      PROA  
ATOM   1248  HB1 PRO P  75     -10.620 -12.118  14.380  0.00  0.00      PROA  
ATOM   1249  HB2 PRO P  75     -10.159 -13.609  13.686  0.00  0.00      PROA  
ATOM   1250  CG  PRO P  75     -12.173 -13.483  13.990  0.00  0.00      PROA  
ATOM   1251  HG1 PRO P  75     -12.008 -14.313  14.709  0.00  0.00      PROA  
ATOM   1252  HG2 PRO P  75     -12.885 -12.725  14.382  0.00  0.00      PROA  
ATOM   1253  C   PRO P  75      -9.905 -12.172  11.260  0.00  0.00      PROA  
ATOM   1254  O   PRO P  75      -9.628 -13.018  10.425  0.00  0.00      PROA  
ATOM   1255  N   HSD P  76      -9.053 -11.201  11.405  0.00  0.00      PROA  
ATOM   1256  HN  HSD P  76      -9.272 -10.625  12.189  0.00  0.00      PROA  
ATOM   1257  CA  HSD P  76      -7.973 -10.871  10.531  0.00  0.00      PROA  
ATOM   1258  HA  HSD P  76      -7.504 -11.822  10.325  0.00  0.00      PROA  
ATOM   1259  CB  HSD P  76      -8.310 -10.323   9.155  0.00  0.00      PROA  
ATOM   1260  HB1 HSD P  76      -8.559 -11.170   8.482  0.00  0.00      PROA  
ATOM   1261  HB2 HSD P  76      -7.383  -9.817   8.809  0.00  0.00      PROA  
ATOM   1262  ND1 HSD P  76     -10.622  -9.391   9.051  0.00  0.00      PROA  
ATOM   1263  HD1 HSD P  76     -11.131 -10.205   9.331  0.00  0.00      PROA  
ATOM   1264  CG  HSD P  76      -9.261  -9.228   9.187  0.00  0.00      PROA  
ATOM   1265  CE1 HSD P  76     -11.167  -8.163   8.987  0.00  0.00      PROA  
ATOM   1266  HE1 HSD P  76     -12.251  -8.051   9.020  0.00  0.00      PROA  
ATOM   1267  NE2 HSD P  76     -10.203  -7.163   9.129  0.00  0.00      PROA  
ATOM   1268  CD2 HSD P  76      -9.042  -7.871   9.267  0.00  0.00      PROA  
ATOM   1269  HD2 HSD P  76      -8.133  -7.375   9.584  0.00  0.00      PROA  
ATOM   1270  C   HSD P  76      -6.906 -10.088  11.193  0.00  0.00      PROA  
ATOM   1271  O   HSD P  76      -7.279  -9.291  12.062  0.00  0.00      PROA  
ATOM   1272  N   GLU P  77      -5.675 -10.157  10.772  0.00  0.00      PROA  
ATOM   1273  HN  GLU P  77      -5.474 -10.698   9.959  0.00  0.00      PROA  
ATOM   1274  CA  GLU P  77      -4.644  -9.346  11.245  0.00  0.00      PROA  
ATOM   1275  HA  GLU P  77      -4.855  -9.262  12.301  0.00  0.00      PROA  
ATOM   1276  CB  GLU P  77      -3.308 -10.149  11.168  0.00  0.00      PROA  
ATOM   1277  HB1 GLU P  77      -3.362 -10.673  10.190  0.00  0.00      PROA  
ATOM   1278  HB2 GLU P  77      -3.400 -10.862  12.015  0.00  0.00      PROA  
ATOM   1279  CG  GLU P  77      -2.029  -9.316  11.310  0.00  0.00      PROA  
ATOM   1280  HG1 GLU P  77      -2.272  -8.528  12.056  0.00  0.00      PROA  
ATOM   1281  HG2 GLU P  77      -1.657  -8.827  10.384  0.00  0.00      PROA  
ATOM   1282  CD  GLU P  77      -0.817 -10.065  11.961  0.00  0.00      PROA  
ATOM   1283  OE1 GLU P  77       0.278  -9.992  11.446  0.00  0.00      PROA  
ATOM   1284  OE2 GLU P  77      -1.047 -10.703  13.023  0.00  0.00      PROA  
ATOM   1285  C   GLU P  77      -4.618  -7.961  10.694  0.00  0.00      PROA  
ATOM   1286  O   GLU P  77      -4.478  -7.747   9.475  0.00  0.00      PROA  
ATOM   1287  N   SER P  78      -4.802  -6.984  11.553  0.00  0.00      PROA  
ATOM   1288  HN  SER P  78      -4.942  -7.253  12.503  0.00  0.00      PROA  
ATOM   1289  CA  SER P  78      -4.617  -5.587  11.321  0.00  0.00      PROA  
ATOM   1290  HA  SER P  78      -4.360  -5.584  10.272  0.00  0.00      PROA  
ATOM   1291  CB  SER P  78      -5.833  -4.727  11.822  0.00  0.00      PROA  
ATOM   1292  HB1 SER P  78      -6.022  -4.973  12.889  0.00  0.00      PROA  
ATOM   1293  HB2 SER P  78      -6.573  -5.173  11.124  0.00  0.00      PROA  
ATOM   1294  OG  SER P  78      -5.776  -3.298  11.549  0.00  0.00      PROA  
ATOM   1295  HG1 SER P  78      -6.495  -2.969  12.094  0.00  0.00      PROA  
ATOM   1296  C   SER P  78      -3.442  -4.997  12.002  0.00  0.00      PROA  
ATOM   1297  O   SER P  78      -3.139  -5.340  13.127  0.00  0.00      PROA  
ATOM   1298  N   ARG P  79      -2.612  -4.223  11.222  0.00  0.00      PROA  
ATOM   1299  HN  ARG P  79      -2.705  -4.087  10.239  0.00  0.00      PROA  
ATOM   1300  CA  ARG P  79      -1.377  -3.747  11.794  0.00  0.00      PROA  
ATOM   1301  HA  ARG P  79      -1.268  -4.093  12.811  0.00  0.00      PROA  
ATOM   1302  CB  ARG P  79      -0.234  -4.330  10.928  0.00  0.00      PROA  
ATOM   1303  HB1 ARG P  79       0.646  -3.731  11.246  0.00  0.00      PROA  
ATOM   1304  HB2 ARG P  79      -0.368  -4.073   9.855  0.00  0.00      PROA  
ATOM   1305  CG  ARG P  79       0.021  -5.898  11.029  0.00  0.00      PROA  
ATOM   1306  HG1 ARG P  79       0.761  -6.237  10.273  0.00  0.00      PROA  
ATOM   1307  HG2 ARG P  79      -0.938  -6.417  10.817  0.00  0.00      PROA  
ATOM   1308  CD  ARG P  79       0.621  -6.467  12.300  0.00  0.00      PROA  
ATOM   1309  HD1 ARG P  79       1.589  -6.103  12.706  0.00  0.00      PROA  
ATOM   1310  HD2 ARG P  79       0.607  -7.551  12.060  0.00  0.00      PROA  
ATOM   1311  NE  ARG P  79      -0.458  -6.255  13.238  0.00  0.00      PROA  
ATOM   1312  HE  ARG P  79      -1.382  -6.034  12.927  0.00  0.00      PROA  
ATOM   1313  CZ  ARG P  79      -0.430  -6.470  14.506  0.00  0.00      PROA  
ATOM   1314  NH1 ARG P  79       0.666  -6.796  15.174  0.00  0.00      PROA  
ATOM   1315 HH11 ARG P  79       1.564  -6.999  14.783  0.00  0.00      PROA  
ATOM   1316 HH12 ARG P  79       0.701  -6.913  16.166  0.00  0.00      PROA  
ATOM   1317  NH2 ARG P  79      -1.486  -6.269  15.235  0.00  0.00      PROA  
ATOM   1318 HH21 ARG P  79      -2.319  -5.967  14.770  0.00  0.00      PROA  
ATOM   1319 HH22 ARG P  79      -1.399  -6.348  16.228  0.00  0.00      PROA  
ATOM   1320  C   ARG P  79      -1.319  -2.252  11.771  0.00  0.00      PROA  
ATOM   1321  O   ARG P  79      -1.457  -1.526  10.817  0.00  0.00      PROA  
ATOM   1322  N   THR P  80      -1.015  -1.740  12.995  0.00  0.00      PROA  
ATOM   1323  HN  THR P  80      -0.693  -2.329  13.732  0.00  0.00      PROA  
ATOM   1324  CA  THR P  80      -0.781  -0.277  13.173  0.00  0.00      PROA  
ATOM   1325  HA  THR P  80      -1.303   0.233  12.376  0.00  0.00      PROA  
ATOM   1326  CB  THR P  80      -1.298   0.421  14.499  0.00  0.00      PROA  
ATOM   1327  HB  THR P  80      -1.334   1.522  14.355  0.00  0.00      PROA  
ATOM   1328  OG1 THR P  80      -0.467   0.193  15.723  0.00  0.00      PROA  
ATOM   1329  HG1 THR P  80      -0.624  -0.729  15.942  0.00  0.00      PROA  
ATOM   1330  CG2 THR P  80      -2.825   0.023  14.780  0.00  0.00      PROA  
ATOM   1331 HG21 THR P  80      -3.509   0.066  13.905  0.00  0.00      PROA  
ATOM   1332 HG22 THR P  80      -3.363   0.719  15.459  0.00  0.00      PROA  
ATOM   1333 HG23 THR P  80      -2.749  -0.969  15.274  0.00  0.00      PROA  
ATOM   1334  C   THR P  80       0.689   0.016  12.942  0.00  0.00      PROA  
ATOM   1335  O   THR P  80       1.556  -0.824  13.059  0.00  0.00      PROA  
ATOM   1336  N   ASN P  81       1.041   1.308  12.742  0.00  0.00      PROA  
ATOM   1337  HN  ASN P  81       0.291   1.964  12.749  0.00  0.00      PROA  
ATOM   1338  CA  ASN P  81       2.370   1.827  12.795  0.00  0.00      PROA  
ATOM   1339  HA  ASN P  81       2.904   1.376  11.971  0.00  0.00      PROA  
ATOM   1340  CB  ASN P  81       2.449   3.331  12.643  0.00  0.00      PROA  
ATOM   1341  HB1 ASN P  81       3.517   3.598  12.793  0.00  0.00      PROA  
ATOM   1342  HB2 ASN P  81       1.809   3.682  13.481  0.00  0.00      PROA  
ATOM   1343  CG  ASN P  81       1.941   3.944  11.306  0.00  0.00      PROA  
ATOM   1344  OD1 ASN P  81       1.859   3.362  10.246  0.00  0.00      PROA  
ATOM   1345  ND2 ASN P  81       1.760   5.307  11.343  0.00  0.00      PROA  
ATOM   1346 HD21 ASN P  81       1.731   5.835  10.494  0.00  0.00      PROA  
ATOM   1347 HD22 ASN P  81       1.955   5.810  12.185  0.00  0.00      PROA  
ATOM   1348  C   ASN P  81       3.124   1.473  14.069  0.00  0.00      PROA  
ATOM   1349  O   ASN P  81       4.232   0.955  14.022  0.00  0.00      PROA  
ATOM   1350  N   SER P  82       2.485   1.637  15.225  0.00  0.00      PROA  
ATOM   1351  HN  SER P  82       1.569   2.024  15.149  0.00  0.00      PROA  
ATOM   1352  CA  SER P  82       3.046   1.181  16.435  0.00  0.00      PROA  
ATOM   1353  HA  SER P  82       3.911   1.817  16.555  0.00  0.00      PROA  
ATOM   1354  CB  SER P  82       2.201   1.459  17.695  0.00  0.00      PROA  
ATOM   1355  HB1 SER P  82       2.769   1.191  18.612  0.00  0.00      PROA  
ATOM   1356  HB2 SER P  82       1.293   0.824  17.615  0.00  0.00      PROA  
ATOM   1357  OG  SER P  82       1.956   2.832  17.729  0.00  0.00      PROA  
ATOM   1358  HG1 SER P  82       1.334   2.985  17.014  0.00  0.00      PROA  
ATOM   1359  C   SER P  82       3.442  -0.244  16.595  0.00  0.00      PROA  
ATOM   1360  O   SER P  82       4.465  -0.625  17.170  0.00  0.00      PROA  
ATOM   1361  N   ASP P  83       2.533  -1.147  16.104  0.00  0.00      PROA  
ATOM   1362  HN  ASP P  83       1.797  -0.855  15.499  0.00  0.00      PROA  
ATOM   1363  CA  ASP P  83       2.639  -2.606  16.135  0.00  0.00      PROA  
ATOM   1364  HA  ASP P  83       2.905  -2.889  17.143  0.00  0.00      PROA  
ATOM   1365  CB  ASP P  83       1.313  -3.225  15.700  0.00  0.00      PROA  
ATOM   1366  HB1 ASP P  83       1.433  -4.329  15.683  0.00  0.00      PROA  
ATOM   1367  HB2 ASP P  83       1.024  -2.797  14.716  0.00  0.00      PROA  
ATOM   1368  CG  ASP P  83       0.195  -2.930  16.697  0.00  0.00      PROA  
ATOM   1369  OD1 ASP P  83       0.278  -3.113  17.898  0.00  0.00      PROA  
ATOM   1370  OD2 ASP P  83      -0.881  -2.534  16.148  0.00  0.00      PROA  
ATOM   1371  C   ASP P  83       3.846  -3.005  15.269  0.00  0.00      PROA  
ATOM   1372  O   ASP P  83       4.704  -3.765  15.719  0.00  0.00      PROA  
ATOM   1373  N   ILE P  84       4.009  -2.324  14.151  0.00  0.00      PROA  
ATOM   1374  HN  ILE P  84       3.406  -1.647  13.737  0.00  0.00      PROA  
ATOM   1375  CA  ILE P  84       5.093  -2.581  13.206  0.00  0.00      PROA  
ATOM   1376  HA  ILE P  84       5.007  -3.644  13.032  0.00  0.00      PROA  
ATOM   1377  CB  ILE P  84       4.892  -1.740  11.913  0.00  0.00      PROA  
ATOM   1378  HB  ILE P  84       4.807  -0.679  12.232  0.00  0.00      PROA  
ATOM   1379  CG2 ILE P  84       6.046  -1.740  10.922  0.00  0.00      PROA  
ATOM   1380 HG21 ILE P  84       6.950  -1.270  11.365  0.00  0.00      PROA  
ATOM   1381 HG22 ILE P  84       5.749  -1.111  10.056  0.00  0.00      PROA  
ATOM   1382 HG23 ILE P  84       6.306  -2.812  10.792  0.00  0.00      PROA  
ATOM   1383  CG1 ILE P  84       3.636  -2.198  11.147  0.00  0.00      PROA  
ATOM   1384 HG11 ILE P  84       3.387  -1.514  10.308  0.00  0.00      PROA  
ATOM   1385 HG12 ILE P  84       2.680  -2.089  11.703  0.00  0.00      PROA  
ATOM   1386  CD  ILE P  84       3.782  -3.624  10.631  0.00  0.00      PROA  
ATOM   1387  HD1 ILE P  84       4.564  -3.638   9.842  0.00  0.00      PROA  
ATOM   1388  HD2 ILE P  84       2.803  -3.940  10.212  0.00  0.00      PROA  
ATOM   1389  HD3 ILE P  84       4.080  -4.411  11.356  0.00  0.00      PROA  
ATOM   1390  C   ILE P  84       6.403  -2.229  13.882  0.00  0.00      PROA  
ATOM   1391  O   ILE P  84       7.332  -3.008  13.947  0.00  0.00      PROA  
ATOM   1392  N   VAL P  85       6.462  -1.012  14.444  0.00  0.00      PROA  
ATOM   1393  HN  VAL P  85       5.631  -0.464  14.498  0.00  0.00      PROA  
ATOM   1394  CA  VAL P  85       7.718  -0.438  14.927  0.00  0.00      PROA  
ATOM   1395  HA  VAL P  85       8.409  -0.660  14.127  0.00  0.00      PROA  
ATOM   1396  CB  VAL P  85       7.697   1.080  15.122  0.00  0.00      PROA  
ATOM   1397  HB  VAL P  85       6.906   1.239  15.886  0.00  0.00      PROA  
ATOM   1398  CG1 VAL P  85       9.036   1.634  15.601  0.00  0.00      PROA  
ATOM   1399 HG11 VAL P  85       9.119   2.696  15.287  0.00  0.00      PROA  
ATOM   1400 HG12 VAL P  85       9.823   1.090  15.036  0.00  0.00      PROA  
ATOM   1401 HG13 VAL P  85       9.114   1.493  16.700  0.00  0.00      PROA  
ATOM   1402  CG2 VAL P  85       7.391   1.616  13.738  0.00  0.00      PROA  
ATOM   1403 HG21 VAL P  85       7.302   2.723  13.759  0.00  0.00      PROA  
ATOM   1404 HG22 VAL P  85       6.404   1.253  13.380  0.00  0.00      PROA  
ATOM   1405 HG23 VAL P  85       8.178   1.373  12.993  0.00  0.00      PROA  
ATOM   1406  C   VAL P  85       8.325  -1.168  16.148  0.00  0.00      PROA  
ATOM   1407  O   VAL P  85       9.547  -1.165  16.516  0.00  0.00      PROA  
ATOM   1408  N   GLU P  86       7.395  -1.811  16.958  0.00  0.00      PROA  
ATOM   1409  HN  GLU P  86       6.411  -1.788  16.799  0.00  0.00      PROA  
ATOM   1410  CA  GLU P  86       7.615  -2.716  18.059  0.00  0.00      PROA  
ATOM   1411  HA  GLU P  86       8.283  -2.321  18.811  0.00  0.00      PROA  
ATOM   1412  CB  GLU P  86       6.326  -2.983  18.820  0.00  0.00      PROA  
ATOM   1413  HB1 GLU P  86       5.698  -3.517  18.076  0.00  0.00      PROA  
ATOM   1414  HB2 GLU P  86       5.943  -1.966  19.054  0.00  0.00      PROA  
ATOM   1415  CG  GLU P  86       6.437  -3.930  20.084  0.00  0.00      PROA  
ATOM   1416  HG1 GLU P  86       7.456  -3.825  20.515  0.00  0.00      PROA  
ATOM   1417  HG2 GLU P  86       6.396  -4.947  19.639  0.00  0.00      PROA  
ATOM   1418  CD  GLU P  86       5.456  -3.711  21.167  0.00  0.00      PROA  
ATOM   1419  OE1 GLU P  86       4.334  -4.172  20.953  0.00  0.00      PROA  
ATOM   1420  OE2 GLU P  86       5.818  -3.073  22.178  0.00  0.00      PROA  
ATOM   1421  C   GLU P  86       8.184  -4.098  17.578  0.00  0.00      PROA  
ATOM   1422  O   GLU P  86       9.090  -4.661  18.255  0.00  0.00      PROA  
ATOM   1423  N   ALA P  87       7.606  -4.616  16.465  0.00  0.00      PROA  
ATOM   1424  HN  ALA P  87       6.982  -4.028  15.956  0.00  0.00      PROA  
ATOM   1425  CA  ALA P  87       7.929  -5.810  15.722  0.00  0.00      PROA  
ATOM   1426  HA  ALA P  87       7.931  -6.605  16.452  0.00  0.00      PROA  
ATOM   1427  CB  ALA P  87       6.785  -6.093  14.706  0.00  0.00      PROA  
ATOM   1428  HB1 ALA P  87       5.855  -6.222  15.300  0.00  0.00      PROA  
ATOM   1429  HB2 ALA P  87       7.053  -7.054  14.217  0.00  0.00      PROA  
ATOM   1430  HB3 ALA P  87       6.605  -5.247  14.009  0.00  0.00      PROA  
ATOM   1431  C   ALA P  87       9.235  -5.777  15.068  0.00  0.00      PROA  
ATOM   1432  O   ALA P  87       9.983  -6.767  15.153  0.00  0.00      PROA  
ATOM   1433  N   LEU P  88       9.615  -4.691  14.409  0.00  0.00      PROA  
ATOM   1434  HN  LEU P  88       8.926  -3.970  14.392  0.00  0.00      PROA  
ATOM   1435  CA  LEU P  88      10.900  -4.494  13.721  0.00  0.00      PROA  
ATOM   1436  HA  LEU P  88      10.973  -5.312  13.019  0.00  0.00      PROA  
ATOM   1437  CB  LEU P  88      10.833  -3.139  12.932  0.00  0.00      PROA  
ATOM   1438  HB1 LEU P  88      11.798  -2.968  12.408  0.00  0.00      PROA  
ATOM   1439  HB2 LEU P  88      10.633  -2.242  13.556  0.00  0.00      PROA  
ATOM   1440  CG  LEU P  88       9.867  -3.146  11.706  0.00  0.00      PROA  
ATOM   1441  HG  LEU P  88       8.860  -3.463  12.052  0.00  0.00      PROA  
ATOM   1442  CD1 LEU P  88       9.741  -1.710  11.246  0.00  0.00      PROA  
ATOM   1443 HD11 LEU P  88       8.939  -1.592  10.486  0.00  0.00      PROA  
ATOM   1444 HD12 LEU P  88      10.718  -1.382  10.831  0.00  0.00      PROA  
ATOM   1445 HD13 LEU P  88       9.614  -1.011  12.100  0.00  0.00      PROA  
ATOM   1446  CD2 LEU P  88      10.267  -3.972  10.473  0.00  0.00      PROA  
ATOM   1447 HD21 LEU P  88      10.430  -5.012  10.827  0.00  0.00      PROA  
ATOM   1448 HD22 LEU P  88      11.204  -3.569  10.034  0.00  0.00      PROA  
ATOM   1449 HD23 LEU P  88       9.508  -3.933   9.662  0.00  0.00      PROA  
ATOM   1450  C   LEU P  88      12.100  -4.447  14.604  0.00  0.00      PROA  
ATOM   1451  O   LEU P  88      12.003  -3.929  15.735  0.00  0.00      PROA  
ATOM   1452  N   ASN P  89      13.267  -4.935  14.101  0.00  0.00      PROA  
ATOM   1453  HN  ASN P  89      13.388  -5.224  13.155  0.00  0.00      PROA  
ATOM   1454  CA  ASN P  89      14.517  -5.023  14.794  0.00  0.00      PROA  
ATOM   1455  HA  ASN P  89      14.342  -5.650  15.656  0.00  0.00      PROA  
ATOM   1456  CB  ASN P  89      15.631  -5.703  13.961  0.00  0.00      PROA  
ATOM   1457  HB1 ASN P  89      16.592  -5.697  14.518  0.00  0.00      PROA  
ATOM   1458  HB2 ASN P  89      15.829  -5.127  13.032  0.00  0.00      PROA  
ATOM   1459  CG  ASN P  89      15.333  -7.156  13.600  0.00  0.00      PROA  
ATOM   1460  OD1 ASN P  89      14.280  -7.742  13.970  0.00  0.00      PROA  
ATOM   1461  ND2 ASN P  89      16.278  -7.803  12.918  0.00  0.00      PROA  
ATOM   1462 HD21 ASN P  89      16.086  -8.759  12.701  0.00  0.00      PROA  
ATOM   1463 HD22 ASN P  89      17.209  -7.442  12.976  0.00  0.00      PROA  
ATOM   1464  C   ASN P  89      15.159  -3.673  15.319  0.00  0.00      PROA  
ATOM   1465  O   ASN P  89      15.309  -2.657  14.637  0.00  0.00      PROA  
ATOM   1466  N   LYS P  90      15.532  -3.640  16.631  0.00  0.00      PROA  
ATOM   1467  HN  LYS P  90      15.488  -4.422  17.248  0.00  0.00      PROA  
ATOM   1468  CA  LYS P  90      16.069  -2.371  17.153  0.00  0.00      PROA  
ATOM   1469  HA  LYS P  90      15.958  -1.519  16.498  0.00  0.00      PROA  
ATOM   1470  CB  LYS P  90      15.264  -1.984  18.443  0.00  0.00      PROA  
ATOM   1471  HB1 LYS P  90      14.264  -1.677  18.070  0.00  0.00      PROA  
ATOM   1472  HB2 LYS P  90      15.619  -1.106  19.025  0.00  0.00      PROA  
ATOM   1473  CG  LYS P  90      14.867  -3.191  19.354  0.00  0.00      PROA  
ATOM   1474  HG1 LYS P  90      15.776  -3.804  19.533  0.00  0.00      PROA  
ATOM   1475  HG2 LYS P  90      14.313  -3.907  18.710  0.00  0.00      PROA  
ATOM   1476  CD  LYS P  90      14.238  -2.822  20.630  0.00  0.00      PROA  
ATOM   1477  HD1 LYS P  90      14.944  -2.279  21.295  0.00  0.00      PROA  
ATOM   1478  HD2 LYS P  90      14.028  -3.786  21.140  0.00  0.00      PROA  
ATOM   1479  CE  LYS P  90      12.971  -1.929  20.638  0.00  0.00      PROA  
ATOM   1480  HE1 LYS P  90      13.035  -0.989  20.049  0.00  0.00      PROA  
ATOM   1481  HE2 LYS P  90      12.746  -1.696  21.701  0.00  0.00      PROA  
ATOM   1482  NZ  LYS P  90      11.762  -2.630  20.257  0.00  0.00      PROA  
ATOM   1483  HZ1 LYS P  90      11.730  -2.786  19.230  0.00  0.00      PROA  
ATOM   1484  HZ2 LYS P  90      10.893  -2.101  20.473  0.00  0.00      PROA  
ATOM   1485  HZ3 LYS P  90      11.837  -3.565  20.707  0.00  0.00      PROA  
ATOM   1486  C   LYS P  90      17.465  -2.429  17.564  0.00  0.00      PROA  
ATOM   1487  O   LYS P  90      18.165  -1.418  17.865  0.00  0.00      PROA  
ATOM   1488  N   LYS P  91      18.061  -3.666  17.398  0.00  0.00      PROA  
ATOM   1489  HN  LYS P  91      17.500  -4.436  17.104  0.00  0.00      PROA  
ATOM   1490  CA  LYS P  91      19.406  -3.904  17.687  0.00  0.00      PROA  
ATOM   1491  HA  LYS P  91      19.583  -3.375  18.611  0.00  0.00      PROA  
ATOM   1492  CB  LYS P  91      19.484  -5.436  17.819  0.00  0.00      PROA  
ATOM   1493  HB1 LYS P  91      20.554  -5.735  17.841  0.00  0.00      PROA  
ATOM   1494  HB2 LYS P  91      19.066  -5.934  16.917  0.00  0.00      PROA  
ATOM   1495  CG  LYS P  91      18.755  -6.020  19.086  0.00  0.00      PROA  
ATOM   1496  HG1 LYS P  91      17.710  -5.652  19.171  0.00  0.00      PROA  
ATOM   1497  HG2 LYS P  91      19.390  -5.683  19.934  0.00  0.00      PROA  
ATOM   1498  CD  LYS P  91      18.874  -7.616  18.901  0.00  0.00      PROA  
ATOM   1499  HD1 LYS P  91      19.942  -7.828  18.679  0.00  0.00      PROA  
ATOM   1500  HD2 LYS P  91      18.255  -8.092  18.110  0.00  0.00      PROA  
ATOM   1501  CE  LYS P  91      18.626  -8.477  20.153  0.00  0.00      PROA  
ATOM   1502  HE1 LYS P  91      19.250  -8.211  21.032  0.00  0.00      PROA  
ATOM   1503  HE2 LYS P  91      18.743  -9.575  20.034  0.00  0.00      PROA  
ATOM   1504  NZ  LYS P  91      17.273  -8.302  20.667  0.00  0.00      PROA  
ATOM   1505  HZ1 LYS P  91      17.085  -7.372  21.094  0.00  0.00      PROA  
ATOM   1506  HZ2 LYS P  91      17.084  -8.868  21.519  0.00  0.00      PROA  
ATOM   1507  HZ3 LYS P  91      16.515  -8.389  19.961  0.00  0.00      PROA  
ATOM   1508  C   LYS P  91      20.415  -3.516  16.482  0.00  0.00      PROA  
ATOM   1509  OT1 LYS P  91      19.883  -3.130  15.372  0.00  0.00      PROA  
ATOM   1510  OT2 LYS P  91      21.632  -3.637  16.659  0.00  0.00      PROA  
ATOM   1511  N   GLY P   2      19.170  -3.323 -17.052  0.00  0.00      PROB  
ATOM   1512  HT1 GLY P   2      19.569  -2.935 -17.930  0.00  0.00      PROB  
ATOM   1513  HT2 GLY P   2      18.540  -2.719 -16.487  0.00  0.00      PROB  
ATOM   1514  HT3 GLY P   2      18.667  -4.161 -17.408  0.00  0.00      PROB  
ATOM   1515  CA  GLY P   2      20.246  -3.889 -16.076  0.00  0.00      PROB  
ATOM   1516  HA1 GLY P   2      19.684  -4.276 -15.239  0.00  0.00      PROB  
ATOM   1517  HA2 GLY P   2      20.958  -3.107 -15.859  0.00  0.00      PROB  
ATOM   1518  C   GLY P   2      21.021  -5.116 -16.631  0.00  0.00      PROB  
ATOM   1519  O   GLY P   2      20.979  -5.563 -17.817  0.00  0.00      PROB  
ATOM   1520  N   ARG P   3      21.867  -5.609 -15.708  0.00  0.00      PROB  
ATOM   1521  HN  ARG P   3      21.926  -5.230 -14.788  0.00  0.00      PROB  
ATOM   1522  CA  ARG P   3      22.908  -6.531 -16.040  0.00  0.00      PROB  
ATOM   1523  HA  ARG P   3      22.700  -7.073 -16.951  0.00  0.00      PROB  
ATOM   1524  CB  ARG P   3      24.366  -5.838 -16.090  0.00  0.00      PROB  
ATOM   1525  HB1 ARG P   3      25.162  -6.600 -15.946  0.00  0.00      PROB  
ATOM   1526  HB2 ARG P   3      24.450  -5.188 -15.193  0.00  0.00      PROB  
ATOM   1527  CG  ARG P   3      24.565  -4.977 -17.281  0.00  0.00      PROB  
ATOM   1528  HG1 ARG P   3      25.329  -4.187 -17.118  0.00  0.00      PROB  
ATOM   1529  HG2 ARG P   3      23.701  -4.333 -17.550  0.00  0.00      PROB  
ATOM   1530  CD  ARG P   3      24.897  -5.635 -18.689  0.00  0.00      PROB  
ATOM   1531  HD1 ARG P   3      25.575  -6.462 -18.389  0.00  0.00      PROB  
ATOM   1532  HD2 ARG P   3      25.490  -4.855 -19.213  0.00  0.00      PROB  
ATOM   1533  NE  ARG P   3      23.699  -6.093 -19.438  0.00  0.00      PROB  
ATOM   1534  HE  ARG P   3      22.756  -5.968 -19.129  0.00  0.00      PROB  
ATOM   1535  CZ  ARG P   3      23.801  -6.588 -20.695  0.00  0.00      PROB  
ATOM   1536  NH1 ARG P   3      24.943  -6.921 -21.290  0.00  0.00      PROB  
ATOM   1537 HH11 ARG P   3      25.758  -6.393 -21.050  0.00  0.00      PROB  
ATOM   1538 HH12 ARG P   3      24.939  -7.379 -22.179  0.00  0.00      PROB  
ATOM   1539  NH2 ARG P   3      22.725  -7.025 -21.253  0.00  0.00      PROB  
ATOM   1540 HH21 ARG P   3      21.800  -6.769 -20.973  0.00  0.00      PROB  
ATOM   1541 HH22 ARG P   3      22.919  -7.355 -22.177  0.00  0.00      PROB  
ATOM   1542  C   ARG P   3      22.853  -7.514 -14.841  0.00  0.00      PROB  
ATOM   1543  O   ARG P   3      22.879  -7.141 -13.683  0.00  0.00      PROB  
ATOM   1544  N   LYS P   4      22.810  -8.798 -15.163  0.00  0.00      PROB  
ATOM   1545  HN  LYS P   4      23.083  -9.155 -16.052  0.00  0.00      PROB  
ATOM   1546  CA  LYS P   4      22.888  -9.853 -14.144  0.00  0.00      PROB  
ATOM   1547  HA  LYS P   4      22.487 -10.729 -14.631  0.00  0.00      PROB  
ATOM   1548  CB  LYS P   4      24.408 -10.159 -13.961  0.00  0.00      PROB  
ATOM   1549  HB1 LYS P   4      24.623 -11.004 -13.271  0.00  0.00      PROB  
ATOM   1550  HB2 LYS P   4      24.823  -9.188 -13.616  0.00  0.00      PROB  
ATOM   1551  CG  LYS P   4      25.083 -10.550 -15.261  0.00  0.00      PROB  
ATOM   1552  HG1 LYS P   4      26.175 -10.368 -15.170  0.00  0.00      PROB  
ATOM   1553  HG2 LYS P   4      24.977  -9.755 -16.030  0.00  0.00      PROB  
ATOM   1554  CD  LYS P   4      24.799 -11.980 -15.796  0.00  0.00      PROB  
ATOM   1555  HD1 LYS P   4      23.733 -11.913 -16.102  0.00  0.00      PROB  
ATOM   1556  HD2 LYS P   4      24.879 -12.719 -14.970  0.00  0.00      PROB  
ATOM   1557  CE  LYS P   4      25.482 -12.488 -16.998  0.00  0.00      PROB  
ATOM   1558  HE1 LYS P   4      25.428 -11.830 -17.892  0.00  0.00      PROB  
ATOM   1559  HE2 LYS P   4      25.181 -13.537 -17.206  0.00  0.00      PROB  
ATOM   1560  NZ  LYS P   4      26.965 -12.645 -16.670  0.00  0.00      PROB  
ATOM   1561  HZ1 LYS P   4      27.038 -13.174 -15.777  0.00  0.00      PROB  
ATOM   1562  HZ2 LYS P   4      27.434 -11.725 -16.544  0.00  0.00      PROB  
ATOM   1563  HZ3 LYS P   4      27.375 -13.245 -17.413  0.00  0.00      PROB  
ATOM   1564  C   LYS P   4      22.056  -9.750 -12.777  0.00  0.00      PROB  
ATOM   1565  O   LYS P   4      22.599  -9.902 -11.679  0.00  0.00      PROB  
ATOM   1566  N   LYS P   5      20.664  -9.548 -12.873  0.00  0.00      PROB  
ATOM   1567  HN  LYS P   5      20.263  -9.456 -13.782  0.00  0.00      PROB  
ATOM   1568  CA  LYS P   5      19.699  -9.705 -11.745  0.00  0.00      PROB  
ATOM   1569  HA  LYS P   5      20.119  -9.303 -10.834  0.00  0.00      PROB  
ATOM   1570  CB  LYS P   5      18.443  -8.900 -12.066  0.00  0.00      PROB  
ATOM   1571  HB1 LYS P   5      17.724  -9.106 -11.245  0.00  0.00      PROB  
ATOM   1572  HB2 LYS P   5      18.115  -9.273 -13.061  0.00  0.00      PROB  
ATOM   1573  CG  LYS P   5      18.692  -7.434 -11.959  0.00  0.00      PROB  
ATOM   1574  HG1 LYS P   5      19.437  -7.105 -12.715  0.00  0.00      PROB  
ATOM   1575  HG2 LYS P   5      19.094  -7.249 -10.940  0.00  0.00      PROB  
ATOM   1576  CD  LYS P   5      17.386  -6.574 -12.003  0.00  0.00      PROB  
ATOM   1577  HD1 LYS P   5      16.636  -6.905 -11.253  0.00  0.00      PROB  
ATOM   1578  HD2 LYS P   5      16.883  -6.773 -12.974  0.00  0.00      PROB  
ATOM   1579  CE  LYS P   5      17.709  -5.053 -11.841  0.00  0.00      PROB  
ATOM   1580  HE1 LYS P   5      18.510  -4.836 -12.580  0.00  0.00      PROB  
ATOM   1581  HE2 LYS P   5      18.138  -4.768 -10.857  0.00  0.00      PROB  
ATOM   1582  NZ  LYS P   5      16.551  -4.235 -12.061  0.00  0.00      PROB  
ATOM   1583  HZ1 LYS P   5      15.665  -4.761 -11.915  0.00  0.00      PROB  
ATOM   1584  HZ2 LYS P   5      16.579  -3.947 -13.060  0.00  0.00      PROB  
ATOM   1585  HZ3 LYS P   5      16.646  -3.376 -11.483  0.00  0.00      PROB  
ATOM   1586  C   LYS P   5      19.465 -11.197 -11.408  0.00  0.00      PROB  
ATOM   1587  O   LYS P   5      19.609 -12.075 -12.242  0.00  0.00      PROB  
ATOM   1588  N   ILE P   6      19.079 -11.339 -10.163  0.00  0.00      PROB  
ATOM   1589  HN  ILE P   6      19.200 -10.573  -9.537  0.00  0.00      PROB  
ATOM   1590  CA  ILE P   6      18.313 -12.561  -9.716  0.00  0.00      PROB  
ATOM   1591  HA  ILE P   6      18.942 -13.374 -10.046  0.00  0.00      PROB  
ATOM   1592  CB  ILE P   6      18.223 -12.568  -8.170  0.00  0.00      PROB  
ATOM   1593  HB  ILE P   6      19.192 -12.173  -7.798  0.00  0.00      PROB  
ATOM   1594  CG2 ILE P   6      17.246 -11.529  -7.589  0.00  0.00      PROB  
ATOM   1595 HG21 ILE P   6      17.302 -11.451  -6.482  0.00  0.00      PROB  
ATOM   1596 HG22 ILE P   6      16.241 -11.676  -8.038  0.00  0.00      PROB  
ATOM   1597 HG23 ILE P   6      17.612 -10.560  -7.992  0.00  0.00      PROB  
ATOM   1598  CG1 ILE P   6      18.005 -14.046  -7.644  0.00  0.00      PROB  
ATOM   1599 HG11 ILE P   6      18.667 -14.718  -8.230  0.00  0.00      PROB  
ATOM   1600 HG12 ILE P   6      16.962 -14.294  -7.934  0.00  0.00      PROB  
ATOM   1601  CD  ILE P   6      18.331 -14.276  -6.187  0.00  0.00      PROB  
ATOM   1602  HD1 ILE P   6      17.700 -15.071  -5.734  0.00  0.00      PROB  
ATOM   1603  HD2 ILE P   6      18.041 -13.397  -5.572  0.00  0.00      PROB  
ATOM   1604  HD3 ILE P   6      19.425 -14.394  -6.034  0.00  0.00      PROB  
ATOM   1605  C   ILE P   6      16.965 -12.720 -10.396  0.00  0.00      PROB  
ATOM   1606  O   ILE P   6      16.242 -11.714 -10.607  0.00  0.00      PROB  
ATOM   1607  N   GLN P   7      16.554 -13.962 -10.689  0.00  0.00      PROB  
ATOM   1608  HN  GLN P   7      17.013 -14.765 -10.319  0.00  0.00      PROB  
ATOM   1609  CA  GLN P   7      15.152 -14.256 -11.179  0.00  0.00      PROB  
ATOM   1610  HA  GLN P   7      14.813 -13.381 -11.714  0.00  0.00      PROB  
ATOM   1611  CB  GLN P   7      15.012 -15.523 -12.008  0.00  0.00      PROB  
ATOM   1612  HB1 GLN P   7      13.999 -15.611 -12.457  0.00  0.00      PROB  
ATOM   1613  HB2 GLN P   7      15.073 -16.374 -11.296  0.00  0.00      PROB  
ATOM   1614  CG  GLN P   7      15.996 -15.633 -13.175  0.00  0.00      PROB  
ATOM   1615  HG1 GLN P   7      15.659 -16.497 -13.787  0.00  0.00      PROB  
ATOM   1616  HG2 GLN P   7      17.011 -15.960 -12.863  0.00  0.00      PROB  
ATOM   1617  CD  GLN P   7      16.176 -14.432 -14.074  0.00  0.00      PROB  
ATOM   1618  OE1 GLN P   7      15.335 -13.577 -14.174  0.00  0.00      PROB  
ATOM   1619  NE2 GLN P   7      17.330 -14.294 -14.716  0.00  0.00      PROB  
ATOM   1620 HE21 GLN P   7      18.109 -14.814 -14.366  0.00  0.00      PROB  
ATOM   1621 HE22 GLN P   7      17.431 -13.575 -15.403  0.00  0.00      PROB  
ATOM   1622  C   GLN P   7      14.202 -14.472 -10.003  0.00  0.00      PROB  
ATOM   1623  O   GLN P   7      14.642 -14.745  -8.901  0.00  0.00      PROB  
ATOM   1624  N   ILE P   8      12.882 -14.225 -10.221  0.00  0.00      PROB  
ATOM   1625  HN  ILE P   8      12.511 -14.077 -11.134  0.00  0.00      PROB  
ATOM   1626  CA  ILE P   8      11.815 -14.281  -9.252  0.00  0.00      PROB  
ATOM   1627  HA  ILE P   8      12.093 -14.542  -8.242  0.00  0.00      PROB  
ATOM   1628  CB  ILE P   8      11.075 -13.057  -9.115  0.00  0.00      PROB  
ATOM   1629  HB  ILE P   8      10.498 -12.822 -10.035  0.00  0.00      PROB  
ATOM   1630  CG2 ILE P   8       9.978 -13.279  -8.009  0.00  0.00      PROB  
ATOM   1631 HG21 ILE P   8       9.190 -13.844  -8.552  0.00  0.00      PROB  
ATOM   1632 HG22 ILE P   8       9.626 -12.281  -7.674  0.00  0.00      PROB  
ATOM   1633 HG23 ILE P   8      10.224 -13.849  -7.088  0.00  0.00      PROB  
ATOM   1634  CG1 ILE P   8      11.948 -11.833  -8.839  0.00  0.00      PROB  
ATOM   1635 HG11 ILE P   8      12.976 -12.022  -9.215  0.00  0.00      PROB  
ATOM   1636 HG12 ILE P   8      12.103 -11.777  -7.740  0.00  0.00      PROB  
ATOM   1637  CD  ILE P   8      11.427 -10.521  -9.348  0.00  0.00      PROB  
ATOM   1638  HD1 ILE P   8      10.504 -10.304  -8.769  0.00  0.00      PROB  
ATOM   1639  HD2 ILE P   8      11.259 -10.585 -10.444  0.00  0.00      PROB  
ATOM   1640  HD3 ILE P   8      12.188  -9.749  -9.106  0.00  0.00      PROB  
ATOM   1641  C   ILE P   8      10.969 -15.371  -9.842  0.00  0.00      PROB  
ATOM   1642  O   ILE P   8      10.498 -15.245 -10.972  0.00  0.00      PROB  
ATOM   1643  N   THR P   9      10.695 -16.404  -9.021  0.00  0.00      PROB  
ATOM   1644  HN  THR P   9      11.302 -16.532  -8.240  0.00  0.00      PROB  
ATOM   1645  CA  THR P   9       9.771 -17.530  -9.385  0.00  0.00      PROB  
ATOM   1646  HA  THR P   9       9.028 -17.238 -10.113  0.00  0.00      PROB  
ATOM   1647  CB  THR P   9      10.600 -18.723  -9.948  0.00  0.00      PROB  
ATOM   1648  HB  THR P   9      11.114 -19.361  -9.198  0.00  0.00      PROB  
ATOM   1649  OG1 THR P   9      11.568 -18.280 -10.889  0.00  0.00      PROB  
ATOM   1650  HG1 THR P   9      12.293 -17.805 -10.478  0.00  0.00      PROB  
ATOM   1651  CG2 THR P   9       9.612 -19.603 -10.642  0.00  0.00      PROB  
ATOM   1652 HG21 THR P   9       8.833 -19.962  -9.936  0.00  0.00      PROB  
ATOM   1653 HG22 THR P   9      10.046 -20.474 -11.178  0.00  0.00      PROB  
ATOM   1654 HG23 THR P   9       9.190 -18.902 -11.394  0.00  0.00      PROB  
ATOM   1655  C   THR P   9       9.170 -17.886  -8.016  0.00  0.00      PROB  
ATOM   1656  O   THR P   9       9.796 -17.875  -6.960  0.00  0.00      PROB  
ATOM   1657  N   ARG P  10       7.887 -18.284  -7.966  0.00  0.00      PROB  
ATOM   1658  HN  ARG P  10       7.354 -18.067  -8.781  0.00  0.00      PROB  
ATOM   1659  CA  ARG P  10       7.038 -18.668  -6.769  0.00  0.00      PROB  
ATOM   1660  HA  ARG P  10       6.994 -17.777  -6.161  0.00  0.00      PROB  
ATOM   1661  CB  ARG P  10       5.551 -18.902  -7.107  0.00  0.00      PROB  
ATOM   1662  HB1 ARG P  10       5.312 -17.949  -7.626  0.00  0.00      PROB  
ATOM   1663  HB2 ARG P  10       4.971 -19.074  -6.175  0.00  0.00      PROB  
ATOM   1664  CG  ARG P  10       5.350 -20.043  -8.149  0.00  0.00      PROB  
ATOM   1665  HG1 ARG P  10       5.495 -20.991  -7.588  0.00  0.00      PROB  
ATOM   1666  HG2 ARG P  10       6.067 -20.142  -8.991  0.00  0.00      PROB  
ATOM   1667  CD  ARG P  10       3.892 -20.195  -8.664  0.00  0.00      PROB  
ATOM   1668  HD1 ARG P  10       3.742 -21.000  -9.415  0.00  0.00      PROB  
ATOM   1669  HD2 ARG P  10       3.544 -19.196  -9.003  0.00  0.00      PROB  
ATOM   1670  NE  ARG P  10       3.091 -20.523  -7.423  0.00  0.00      PROB  
ATOM   1671  HE  ARG P  10       2.795 -19.765  -6.841  0.00  0.00      PROB  
ATOM   1672  CZ  ARG P  10       2.724 -21.708  -7.001  0.00  0.00      PROB  
ATOM   1673  NH1 ARG P  10       3.028 -22.853  -7.634  0.00  0.00      PROB  
ATOM   1674 HH11 ARG P  10       3.677 -22.924  -8.392  0.00  0.00      PROB  
ATOM   1675 HH12 ARG P  10       2.877 -23.684  -7.099  0.00  0.00      PROB  
ATOM   1676  NH2 ARG P  10       2.061 -21.815  -5.879  0.00  0.00      PROB  
ATOM   1677 HH21 ARG P  10       1.792 -21.028  -5.324  0.00  0.00      PROB  
ATOM   1678 HH22 ARG P  10       1.971 -22.744  -5.519  0.00  0.00      PROB  
ATOM   1679  C   ARG P  10       7.640 -19.710  -5.870  0.00  0.00      PROB  
ATOM   1680  O   ARG P  10       8.353 -20.611  -6.265  0.00  0.00      PROB  
ATOM   1681  N   ILE P  11       7.421 -19.594  -4.561  0.00  0.00      PROB  
ATOM   1682  HN  ILE P  11       6.688 -18.958  -4.332  0.00  0.00      PROB  
ATOM   1683  CA  ILE P  11       7.619 -20.601  -3.541  0.00  0.00      PROB  
ATOM   1684  HA  ILE P  11       8.645 -20.932  -3.602  0.00  0.00      PROB  
ATOM   1685  CB  ILE P  11       7.459 -20.118  -2.126  0.00  0.00      PROB  
ATOM   1686  HB  ILE P  11       6.555 -19.475  -2.085  0.00  0.00      PROB  
ATOM   1687  CG2 ILE P  11       7.316 -21.229  -1.068  0.00  0.00      PROB  
ATOM   1688 HG21 ILE P  11       6.311 -21.689  -1.175  0.00  0.00      PROB  
ATOM   1689 HG22 ILE P  11       7.446 -20.861  -0.028  0.00  0.00      PROB  
ATOM   1690 HG23 ILE P  11       8.128 -21.975  -1.203  0.00  0.00      PROB  
ATOM   1691  CG1 ILE P  11       8.533 -19.037  -1.768  0.00  0.00      PROB  
ATOM   1692 HG11 ILE P  11       8.151 -18.384  -0.955  0.00  0.00      PROB  
ATOM   1693 HG12 ILE P  11       8.573 -18.246  -2.548  0.00  0.00      PROB  
ATOM   1694  CD  ILE P  11       9.969 -19.510  -1.427  0.00  0.00      PROB  
ATOM   1695  HD1 ILE P  11      10.824 -18.807  -1.519  0.00  0.00      PROB  
ATOM   1696  HD2 ILE P  11      10.289 -20.406  -2.001  0.00  0.00      PROB  
ATOM   1697  HD3 ILE P  11       9.955 -19.899  -0.387  0.00  0.00      PROB  
ATOM   1698  C   ILE P  11       6.658 -21.811  -3.651  0.00  0.00      PROB  
ATOM   1699  O   ILE P  11       5.476 -21.743  -3.903  0.00  0.00      PROB  
ATOM   1700  N   MET P  12       7.207 -23.040  -3.579  0.00  0.00      PROB  
ATOM   1701  HN  MET P  12       8.201 -23.083  -3.501  0.00  0.00      PROB  
ATOM   1702  CA  MET P  12       6.504 -24.295  -3.575  0.00  0.00      PROB  
ATOM   1703  HA  MET P  12       5.618 -24.047  -4.141  0.00  0.00      PROB  
ATOM   1704  CB  MET P  12       7.360 -25.288  -4.411  0.00  0.00      PROB  
ATOM   1705  HB1 MET P  12       7.010 -26.336  -4.291  0.00  0.00      PROB  
ATOM   1706  HB2 MET P  12       8.371 -25.211  -3.957  0.00  0.00      PROB  
ATOM   1707  CG  MET P  12       7.551 -25.105  -5.971  0.00  0.00      PROB  
ATOM   1708  HG1 MET P  12       8.263 -25.910  -6.250  0.00  0.00      PROB  
ATOM   1709  HG2 MET P  12       7.977 -24.107  -6.207  0.00  0.00      PROB  
ATOM   1710  SD  MET P  12       6.036 -25.284  -6.906  0.00  0.00      PROB  
ATOM   1711  CE  MET P  12       6.615 -26.525  -8.187  0.00  0.00      PROB  
ATOM   1712  HE1 MET P  12       5.887 -26.964  -8.902  0.00  0.00      PROB  
ATOM   1713  HE2 MET P  12       7.140 -27.386  -7.718  0.00  0.00      PROB  
ATOM   1714  HE3 MET P  12       7.460 -26.107  -8.775  0.00  0.00      PROB  
ATOM   1715  C   MET P  12       5.981 -24.872  -2.184  0.00  0.00      PROB  
ATOM   1716  O   MET P  12       4.752 -24.908  -2.083  0.00  0.00      PROB  
ATOM   1717  N   ASP P  13       6.776 -25.138  -1.190  0.00  0.00      PROB  
ATOM   1718  HN  ASP P  13       7.748 -24.912  -1.195  0.00  0.00      PROB  
ATOM   1719  CA  ASP P  13       6.361 -25.604   0.085  0.00  0.00      PROB  
ATOM   1720  HA  ASP P  13       5.903 -26.551  -0.160  0.00  0.00      PROB  
ATOM   1721  CB  ASP P  13       7.568 -25.979   0.922  0.00  0.00      PROB  
ATOM   1722  HB1 ASP P  13       7.204 -26.286   1.926  0.00  0.00      PROB  
ATOM   1723  HB2 ASP P  13       8.315 -25.158   0.980  0.00  0.00      PROB  
ATOM   1724  CG  ASP P  13       8.370 -27.120   0.252  0.00  0.00      PROB  
ATOM   1725  OD1 ASP P  13       7.851 -27.922  -0.584  0.00  0.00      PROB  
ATOM   1726  OD2 ASP P  13       9.548 -27.335   0.681  0.00  0.00      PROB  
ATOM   1727  C   ASP P  13       5.376 -24.656   0.827  0.00  0.00      PROB  
ATOM   1728  O   ASP P  13       5.347 -23.434   0.770  0.00  0.00      PROB  
ATOM   1729  N   GLU P  14       4.334 -25.250   1.512  0.00  0.00      PROB  
ATOM   1730  HN  GLU P  14       4.234 -26.241   1.452  0.00  0.00      PROB  
ATOM   1731  CA  GLU P  14       3.288 -24.606   2.252  0.00  0.00      PROB  
ATOM   1732  HA  GLU P  14       2.817 -23.889   1.595  0.00  0.00      PROB  
ATOM   1733  CB  GLU P  14       2.120 -25.553   2.674  0.00  0.00      PROB  
ATOM   1734  HB1 GLU P  14       1.435 -25.045   3.386  0.00  0.00      PROB  
ATOM   1735  HB2 GLU P  14       2.554 -26.402   3.245  0.00  0.00      PROB  
ATOM   1736  CG  GLU P  14       1.285 -26.090   1.584  0.00  0.00      PROB  
ATOM   1737  HG1 GLU P  14       1.893 -26.721   0.901  0.00  0.00      PROB  
ATOM   1738  HG2 GLU P  14       0.960 -25.196   1.010  0.00  0.00      PROB  
ATOM   1739  CD  GLU P  14       0.150 -26.891   2.051  0.00  0.00      PROB  
ATOM   1740  OE1 GLU P  14      -0.860 -26.340   2.569  0.00  0.00      PROB  
ATOM   1741  OE2 GLU P  14       0.245 -28.169   2.031  0.00  0.00      PROB  
ATOM   1742  C   GLU P  14       3.922 -23.885   3.443  0.00  0.00      PROB  
ATOM   1743  O   GLU P  14       3.638 -22.744   3.763  0.00  0.00      PROB  
ATOM   1744  N   ARG P  15       4.753 -24.617   4.225  0.00  0.00      PROB  
ATOM   1745  HN  ARG P  15       4.834 -25.598   4.065  0.00  0.00      PROB  
ATOM   1746  CA  ARG P  15       5.536 -24.010   5.309  0.00  0.00      PROB  
ATOM   1747  HA  ARG P  15       4.809 -23.585   5.986  0.00  0.00      PROB  
ATOM   1748  CB  ARG P  15       6.271 -25.152   6.085  0.00  0.00      PROB  
ATOM   1749  HB1 ARG P  15       7.091 -25.629   5.507  0.00  0.00      PROB  
ATOM   1750  HB2 ARG P  15       5.443 -25.840   6.357  0.00  0.00      PROB  
ATOM   1751  CG  ARG P  15       6.944 -24.679   7.438  0.00  0.00      PROB  
ATOM   1752  HG1 ARG P  15       6.380 -23.864   7.940  0.00  0.00      PROB  
ATOM   1753  HG2 ARG P  15       7.959 -24.357   7.122  0.00  0.00      PROB  
ATOM   1754  CD  ARG P  15       7.138 -25.924   8.321  0.00  0.00      PROB  
ATOM   1755  HD1 ARG P  15       7.898 -26.552   7.809  0.00  0.00      PROB  
ATOM   1756  HD2 ARG P  15       6.164 -26.439   8.462  0.00  0.00      PROB  
ATOM   1757  NE  ARG P  15       7.540 -25.455   9.642  0.00  0.00      PROB  
ATOM   1758  HE  ARG P  15       8.502 -25.373   9.902  0.00  0.00      PROB  
ATOM   1759  CZ  ARG P  15       6.739 -25.198  10.652  0.00  0.00      PROB  
ATOM   1760  NH1 ARG P  15       5.447 -25.224  10.633  0.00  0.00      PROB  
ATOM   1761 HH11 ARG P  15       5.025 -25.498   9.769  0.00  0.00      PROB  
ATOM   1762 HH12 ARG P  15       4.934 -24.657  11.278  0.00  0.00      PROB  
ATOM   1763  NH2 ARG P  15       7.350 -24.826  11.740  0.00  0.00      PROB  
ATOM   1764 HH21 ARG P  15       8.333 -24.691  11.617  0.00  0.00      PROB  
ATOM   1765 HH22 ARG P  15       6.733 -24.477  12.445  0.00  0.00      PROB  
ATOM   1766  C   ARG P  15       6.507 -22.893   4.992  0.00  0.00      PROB  
ATOM   1767  O   ARG P  15       6.464 -21.812   5.581  0.00  0.00      PROB  
ATOM   1768  N   ASN P  16       7.320 -23.081   3.925  0.00  0.00      PROB  
ATOM   1769  HN  ASN P  16       7.200 -23.917   3.394  0.00  0.00      PROB  
ATOM   1770  CA  ASN P  16       8.250 -22.080   3.431  0.00  0.00      PROB  
ATOM   1771  HA  ASN P  16       8.743 -21.850   4.364  0.00  0.00      PROB  
ATOM   1772  CB  ASN P  16       9.355 -22.592   2.429  0.00  0.00      PROB  
ATOM   1773  HB1 ASN P  16       9.152 -22.343   1.365  0.00  0.00      PROB  
ATOM   1774  HB2 ASN P  16       9.507 -23.689   2.513  0.00  0.00      PROB  
ATOM   1775  CG  ASN P  16      10.697 -21.907   2.755  0.00  0.00      PROB  
ATOM   1776  OD1 ASN P  16      10.881 -21.074   3.597  0.00  0.00      PROB  
ATOM   1777  ND2 ASN P  16      11.744 -22.360   1.965  0.00  0.00      PROB  
ATOM   1778 HD21 ASN P  16      11.627 -23.138   1.347  0.00  0.00      PROB  
ATOM   1779 HD22 ASN P  16      12.657 -22.013   2.180  0.00  0.00      PROB  
ATOM   1780  C   ASN P  16       7.506 -20.854   2.958  0.00  0.00      PROB  
ATOM   1781  O   ASN P  16       7.943 -19.728   3.092  0.00  0.00      PROB  
ATOM   1782  N   ARG P  17       6.282 -20.973   2.412  0.00  0.00      PROB  
ATOM   1783  HN  ARG P  17       5.870 -21.857   2.207  0.00  0.00      PROB  
ATOM   1784  CA  ARG P  17       5.503 -19.805   1.880  0.00  0.00      PROB  
ATOM   1785  HA  ARG P  17       6.139 -19.293   1.174  0.00  0.00      PROB  
ATOM   1786  CB  ARG P  17       4.178 -20.306   1.382  0.00  0.00      PROB  
ATOM   1787  HB1 ARG P  17       3.528 -20.743   2.171  0.00  0.00      PROB  
ATOM   1788  HB2 ARG P  17       4.249 -21.164   0.680  0.00  0.00      PROB  
ATOM   1789  CG  ARG P  17       3.388 -19.186   0.661  0.00  0.00      PROB  
ATOM   1790  HG1 ARG P  17       4.000 -18.520   0.015  0.00  0.00      PROB  
ATOM   1791  HG2 ARG P  17       2.880 -18.558   1.424  0.00  0.00      PROB  
ATOM   1792  CD  ARG P  17       2.256 -19.770  -0.287  0.00  0.00      PROB  
ATOM   1793  HD1 ARG P  17       1.720 -18.875  -0.669  0.00  0.00      PROB  
ATOM   1794  HD2 ARG P  17       1.623 -20.472   0.297  0.00  0.00      PROB  
ATOM   1795  NE  ARG P  17       2.841 -20.633  -1.347  0.00  0.00      PROB  
ATOM   1796  HE  ARG P  17       3.259 -20.228  -2.159  0.00  0.00      PROB  
ATOM   1797  CZ  ARG P  17       2.693 -21.967  -1.528  0.00  0.00      PROB  
ATOM   1798  NH1 ARG P  17       2.109 -22.739  -0.628  0.00  0.00      PROB  
ATOM   1799 HH11 ARG P  17       1.707 -22.353   0.202  0.00  0.00      PROB  
ATOM   1800 HH12 ARG P  17       2.089 -23.718  -0.831  0.00  0.00      PROB  
ATOM   1801  NH2 ARG P  17       3.051 -22.563  -2.667  0.00  0.00      PROB  
ATOM   1802 HH21 ARG P  17       3.872 -22.175  -3.086  0.00  0.00      PROB  
ATOM   1803 HH22 ARG P  17       3.076 -23.556  -2.789  0.00  0.00      PROB  
ATOM   1804  C   ARG P  17       5.174 -18.770   2.919  0.00  0.00      PROB  
ATOM   1805  O   ARG P  17       5.114 -17.550   2.642  0.00  0.00      PROB  
ATOM   1806  N   GLN P  18       4.854 -19.260   4.160  0.00  0.00      PROB  
ATOM   1807  HN  GLN P  18       4.820 -20.256   4.193  0.00  0.00      PROB  
ATOM   1808  CA  GLN P  18       4.647 -18.539   5.344  0.00  0.00      PROB  
ATOM   1809  HA  GLN P  18       4.067 -17.643   5.178  0.00  0.00      PROB  
ATOM   1810  CB  GLN P  18       3.855 -19.351   6.425  0.00  0.00      PROB  
ATOM   1811  HB1 GLN P  18       3.796 -18.793   7.384  0.00  0.00      PROB  
ATOM   1812  HB2 GLN P  18       4.522 -20.212   6.645  0.00  0.00      PROB  
ATOM   1813  CG  GLN P  18       2.647 -20.023   5.792  0.00  0.00      PROB  
ATOM   1814  HG1 GLN P  18       2.237 -20.858   6.399  0.00  0.00      PROB  
ATOM   1815  HG2 GLN P  18       3.128 -20.648   5.010  0.00  0.00      PROB  
ATOM   1816  CD  GLN P  18       1.533 -19.124   5.398  0.00  0.00      PROB  
ATOM   1817  OE1 GLN P  18       1.313 -19.085   4.179  0.00  0.00      PROB  
ATOM   1818  NE2 GLN P  18       0.835 -18.526   6.347  0.00  0.00      PROB  
ATOM   1819 HE21 GLN P  18       0.106 -17.919   6.029  0.00  0.00      PROB  
ATOM   1820 HE22 GLN P  18       1.048 -18.707   7.307  0.00  0.00      PROB  
ATOM   1821  C   GLN P  18       5.933 -18.062   6.006  0.00  0.00      PROB  
ATOM   1822  O   GLN P  18       5.998 -16.953   6.577  0.00  0.00      PROB  
ATOM   1823  N   VAL P  19       7.033 -18.883   5.949  0.00  0.00      PROB  
ATOM   1824  HN  VAL P  19       7.040 -19.738   5.435  0.00  0.00      PROB  
ATOM   1825  CA  VAL P  19       8.341 -18.363   6.403  0.00  0.00      PROB  
ATOM   1826  HA  VAL P  19       8.153 -17.973   7.392  0.00  0.00      PROB  
ATOM   1827  CB  VAL P  19       9.333 -19.569   6.419  0.00  0.00      PROB  
ATOM   1828  HB  VAL P  19       9.396 -20.120   5.456  0.00  0.00      PROB  
ATOM   1829  CG1 VAL P  19      10.739 -18.949   6.669  0.00  0.00      PROB  
ATOM   1830 HG11 VAL P  19      10.812 -18.302   7.570  0.00  0.00      PROB  
ATOM   1831 HG12 VAL P  19      11.184 -18.542   5.736  0.00  0.00      PROB  
ATOM   1832 HG13 VAL P  19      11.367 -19.792   7.027  0.00  0.00      PROB  
ATOM   1833  CG2 VAL P  19       8.930 -20.496   7.611  0.00  0.00      PROB  
ATOM   1834 HG21 VAL P  19       7.946 -21.005   7.524  0.00  0.00      PROB  
ATOM   1835 HG22 VAL P  19       9.104 -19.883   8.521  0.00  0.00      PROB  
ATOM   1836 HG23 VAL P  19       9.636 -21.354   7.627  0.00  0.00      PROB  
ATOM   1837  C   VAL P  19       8.762 -17.238   5.543  0.00  0.00      PROB  
ATOM   1838  O   VAL P  19       9.188 -16.203   6.056  0.00  0.00      PROB  
ATOM   1839  N   THR P  20       8.650 -17.432   4.179  0.00  0.00      PROB  
ATOM   1840  HN  THR P  20       8.331 -18.304   3.815  0.00  0.00      PROB  
ATOM   1841  CA  THR P  20       8.955 -16.314   3.244  0.00  0.00      PROB  
ATOM   1842  HA  THR P  20       9.972 -16.041   3.484  0.00  0.00      PROB  
ATOM   1843  CB  THR P  20       8.827 -16.716   1.804  0.00  0.00      PROB  
ATOM   1844  HB  THR P  20       7.802 -16.954   1.449  0.00  0.00      PROB  
ATOM   1845  OG1 THR P  20       9.516 -17.976   1.609  0.00  0.00      PROB  
ATOM   1846  HG1 THR P  20       9.006 -18.695   1.990  0.00  0.00      PROB  
ATOM   1847  CG2 THR P  20       9.393 -15.645   0.791  0.00  0.00      PROB  
ATOM   1848 HG21 THR P  20       9.549 -16.062  -0.227  0.00  0.00      PROB  
ATOM   1849 HG22 THR P  20      10.410 -15.326   1.102  0.00  0.00      PROB  
ATOM   1850 HG23 THR P  20       8.663 -14.808   0.788  0.00  0.00      PROB  
ATOM   1851  C   THR P  20       8.092 -15.079   3.436  0.00  0.00      PROB  
ATOM   1852  O   THR P  20       8.560 -13.963   3.608  0.00  0.00      PROB  
ATOM   1853  N   PHE P  21       6.739 -15.219   3.553  0.00  0.00      PROB  
ATOM   1854  HN  PHE P  21       6.243 -16.065   3.376  0.00  0.00      PROB  
ATOM   1855  CA  PHE P  21       5.782 -14.173   3.775  0.00  0.00      PROB  
ATOM   1856  HA  PHE P  21       5.964 -13.491   2.957  0.00  0.00      PROB  
ATOM   1857  CB  PHE P  21       4.255 -14.770   3.712  0.00  0.00      PROB  
ATOM   1858  HB1 PHE P  21       4.239 -15.550   4.502  0.00  0.00      PROB  
ATOM   1859  HB2 PHE P  21       4.087 -15.196   2.699  0.00  0.00      PROB  
ATOM   1860  CG  PHE P  21       3.234 -13.626   4.028  0.00  0.00      PROB  
ATOM   1861  CD1 PHE P  21       3.171 -12.401   3.260  0.00  0.00      PROB  
ATOM   1862  HD1 PHE P  21       3.938 -12.250   2.515  0.00  0.00      PROB  
ATOM   1863  CE1 PHE P  21       2.240 -11.362   3.558  0.00  0.00      PROB  
ATOM   1864  HE1 PHE P  21       2.361 -10.504   2.913  0.00  0.00      PROB  
ATOM   1865  CZ  PHE P  21       1.325 -11.524   4.545  0.00  0.00      PROB  
ATOM   1866  HZ  PHE P  21       0.562 -10.784   4.739  0.00  0.00      PROB  
ATOM   1867  CD2 PHE P  21       2.286 -13.748   5.082  0.00  0.00      PROB  
ATOM   1868  HD2 PHE P  21       2.366 -14.537   5.815  0.00  0.00      PROB  
ATOM   1869  CE2 PHE P  21       1.356 -12.709   5.314  0.00  0.00      PROB  
ATOM   1870  HE2 PHE P  21       0.811 -12.778   6.244  0.00  0.00      PROB  
ATOM   1871  C   PHE P  21       5.958 -13.475   5.083  0.00  0.00      PROB  
ATOM   1872  O   PHE P  21       6.041 -12.268   5.028  0.00  0.00      PROB  
ATOM   1873  N   THR P  22       6.192 -14.193   6.209  0.00  0.00      PROB  
ATOM   1874  HN  THR P  22       6.129 -15.187   6.166  0.00  0.00      PROB  
ATOM   1875  CA  THR P  22       6.171 -13.563   7.515  0.00  0.00      PROB  
ATOM   1876  HA  THR P  22       5.227 -13.039   7.560  0.00  0.00      PROB  
ATOM   1877  CB  THR P  22       6.341 -14.612   8.698  0.00  0.00      PROB  
ATOM   1878  HB  THR P  22       7.205 -15.278   8.483  0.00  0.00      PROB  
ATOM   1879  OG1 THR P  22       5.132 -15.286   8.747  0.00  0.00      PROB  
ATOM   1880  HG1 THR P  22       5.192 -15.667   7.868  0.00  0.00      PROB  
ATOM   1881  CG2 THR P  22       6.459 -13.985  10.084  0.00  0.00      PROB  
ATOM   1882 HG21 THR P  22       5.813 -13.084  10.166  0.00  0.00      PROB  
ATOM   1883 HG22 THR P  22       7.434 -13.596  10.449  0.00  0.00      PROB  
ATOM   1884 HG23 THR P  22       6.121 -14.723  10.843  0.00  0.00      PROB  
ATOM   1885  C   THR P  22       7.302 -12.575   7.791  0.00  0.00      PROB  
ATOM   1886  O   THR P  22       7.153 -11.470   8.346  0.00  0.00      PROB  
ATOM   1887  N   LYS P  23       8.482 -12.926   7.226  0.00  0.00      PROB  
ATOM   1888  HN  LYS P  23       8.420 -13.782   6.718  0.00  0.00      PROB  
ATOM   1889  CA  LYS P  23       9.783 -12.208   7.057  0.00  0.00      PROB  
ATOM   1890  HA  LYS P  23      10.044 -11.832   8.035  0.00  0.00      PROB  
ATOM   1891  CB  LYS P  23      10.973 -13.073   6.532  0.00  0.00      PROB  
ATOM   1892  HB1 LYS P  23      11.795 -12.387   6.237  0.00  0.00      PROB  
ATOM   1893  HB2 LYS P  23      10.635 -13.654   5.647  0.00  0.00      PROB  
ATOM   1894  CG  LYS P  23      11.497 -14.053   7.625  0.00  0.00      PROB  
ATOM   1895  HG1 LYS P  23      10.650 -14.727   7.876  0.00  0.00      PROB  
ATOM   1896  HG2 LYS P  23      11.831 -13.475   8.513  0.00  0.00      PROB  
ATOM   1897  CD  LYS P  23      12.646 -14.827   7.089  0.00  0.00      PROB  
ATOM   1898  HD1 LYS P  23      13.210 -15.266   7.940  0.00  0.00      PROB  
ATOM   1899  HD2 LYS P  23      13.257 -14.044   6.592  0.00  0.00      PROB  
ATOM   1900  CE  LYS P  23      12.286 -15.842   6.042  0.00  0.00      PROB  
ATOM   1901  HE1 LYS P  23      11.922 -15.338   5.121  0.00  0.00      PROB  
ATOM   1902  HE2 LYS P  23      11.383 -16.342   6.453  0.00  0.00      PROB  
ATOM   1903  NZ  LYS P  23      13.328 -16.779   5.812  0.00  0.00      PROB  
ATOM   1904  HZ1 LYS P  23      14.239 -16.300   5.663  0.00  0.00      PROB  
ATOM   1905  HZ2 LYS P  23      13.223 -17.453   5.027  0.00  0.00      PROB  
ATOM   1906  HZ3 LYS P  23      13.404 -17.353   6.676  0.00  0.00      PROB  
ATOM   1907  C   LYS P  23       9.521 -10.900   6.311  0.00  0.00      PROB  
ATOM   1908  O   LYS P  23       9.719  -9.789   6.840  0.00  0.00      PROB  
ATOM   1909  N   ARG P  24       8.839 -11.045   5.181  0.00  0.00      PROB  
ATOM   1910  HN  ARG P  24       8.581 -11.933   4.809  0.00  0.00      PROB  
ATOM   1911  CA  ARG P  24       8.596 -10.018   4.196  0.00  0.00      PROB  
ATOM   1912  HA  ARG P  24       9.560  -9.564   4.021  0.00  0.00      PROB  
ATOM   1913  CB  ARG P  24       8.155 -10.698   2.858  0.00  0.00      PROB  
ATOM   1914  HB1 ARG P  24       7.709  -9.910   2.214  0.00  0.00      PROB  
ATOM   1915  HB2 ARG P  24       7.390 -11.481   3.049  0.00  0.00      PROB  
ATOM   1916  CG  ARG P  24       9.396 -11.191   2.082  0.00  0.00      PROB  
ATOM   1917  HG1 ARG P  24       9.060 -12.062   1.480  0.00  0.00      PROB  
ATOM   1918  HG2 ARG P  24      10.121 -11.635   2.797  0.00  0.00      PROB  
ATOM   1919  CD  ARG P  24      10.132 -10.143   1.222  0.00  0.00      PROB  
ATOM   1920  HD1 ARG P  24      10.608  -9.382   1.876  0.00  0.00      PROB  
ATOM   1921  HD2 ARG P  24       9.390  -9.762   0.488  0.00  0.00      PROB  
ATOM   1922  NE  ARG P  24      11.235 -10.856   0.489  0.00  0.00      PROB  
ATOM   1923  HE  ARG P  24      11.770 -11.457   1.083  0.00  0.00      PROB  
ATOM   1924  CZ  ARG P  24      11.300 -11.108  -0.829  0.00  0.00      PROB  
ATOM   1925  NH1 ARG P  24      10.590 -10.512  -1.724  0.00  0.00      PROB  
ATOM   1926 HH11 ARG P  24      10.082  -9.720  -1.385  0.00  0.00      PROB  
ATOM   1927 HH12 ARG P  24      10.743 -10.602  -2.708  0.00  0.00      PROB  
ATOM   1928  NH2 ARG P  24      12.178 -12.031  -1.222  0.00  0.00      PROB  
ATOM   1929 HH21 ARG P  24      12.313 -12.243  -2.190  0.00  0.00      PROB  
ATOM   1930 HH22 ARG P  24      12.930 -12.215  -0.590  0.00  0.00      PROB  
ATOM   1931  C   ARG P  24       7.620  -8.972   4.715  0.00  0.00      PROB  
ATOM   1932  O   ARG P  24       7.708  -7.763   4.368  0.00  0.00      PROB  
ATOM   1933  N   LYS P  25       6.610  -9.455   5.544  0.00  0.00      PROB  
ATOM   1934  HN  LYS P  25       6.528 -10.445   5.626  0.00  0.00      PROB  
ATOM   1935  CA  LYS P  25       5.391  -8.735   6.008  0.00  0.00      PROB  
ATOM   1936  HA  LYS P  25       4.901  -8.403   5.105  0.00  0.00      PROB  
ATOM   1937  CB  LYS P  25       4.473  -9.681   6.837  0.00  0.00      PROB  
ATOM   1938  HB1 LYS P  25       5.113 -10.504   7.223  0.00  0.00      PROB  
ATOM   1939  HB2 LYS P  25       3.830 -10.244   6.127  0.00  0.00      PROB  
ATOM   1940  CG  LYS P  25       3.601  -8.892   7.908  0.00  0.00      PROB  
ATOM   1941  HG1 LYS P  25       2.856  -8.251   7.390  0.00  0.00      PROB  
ATOM   1942  HG2 LYS P  25       4.177  -8.236   8.595  0.00  0.00      PROB  
ATOM   1943  CD  LYS P  25       2.850  -9.862   8.755  0.00  0.00      PROB  
ATOM   1944  HD1 LYS P  25       2.414 -10.676   8.137  0.00  0.00      PROB  
ATOM   1945  HD2 LYS P  25       1.968  -9.373   9.221  0.00  0.00      PROB  
ATOM   1946  CE  LYS P  25       3.676 -10.480   9.960  0.00  0.00      PROB  
ATOM   1947  HE1 LYS P  25       4.172  -9.639  10.491  0.00  0.00      PROB  
ATOM   1948  HE2 LYS P  25       4.478 -11.162   9.605  0.00  0.00      PROB  
ATOM   1949  NZ  LYS P  25       2.793 -11.287  10.837  0.00  0.00      PROB  
ATOM   1950  HZ1 LYS P  25       3.289 -11.662  11.671  0.00  0.00      PROB  
ATOM   1951  HZ2 LYS P  25       2.556 -12.104  10.239  0.00  0.00      PROB  
ATOM   1952  HZ3 LYS P  25       1.892 -10.820  11.063  0.00  0.00      PROB  
ATOM   1953  C   LYS P  25       5.817  -7.447   6.707  0.00  0.00      PROB  
ATOM   1954  O   LYS P  25       5.469  -6.360   6.285  0.00  0.00      PROB  
ATOM   1955  N   PHE P  26       6.745  -7.522   7.674  0.00  0.00      PROB  
ATOM   1956  HN  PHE P  26       7.188  -8.401   7.835  0.00  0.00      PROB  
ATOM   1957  CA  PHE P  26       7.180  -6.348   8.394  0.00  0.00      PROB  
ATOM   1958  HA  PHE P  26       6.323  -5.796   8.748  0.00  0.00      PROB  
ATOM   1959  CB  PHE P  26       7.988  -6.818   9.645  0.00  0.00      PROB  
ATOM   1960  HB1 PHE P  26       8.351  -5.867  10.088  0.00  0.00      PROB  
ATOM   1961  HB2 PHE P  26       8.865  -7.415   9.314  0.00  0.00      PROB  
ATOM   1962  CG  PHE P  26       7.159  -7.680  10.605  0.00  0.00      PROB  
ATOM   1963  CD1 PHE P  26       5.932  -7.323  11.073  0.00  0.00      PROB  
ATOM   1964  HD1 PHE P  26       5.398  -6.437  10.761  0.00  0.00      PROB  
ATOM   1965  CE1 PHE P  26       5.337  -8.070  12.135  0.00  0.00      PROB  
ATOM   1966  HE1 PHE P  26       4.466  -7.687  12.645  0.00  0.00      PROB  
ATOM   1967  CZ  PHE P  26       5.922  -9.216  12.622  0.00  0.00      PROB  
ATOM   1968  HZ  PHE P  26       5.402  -9.842  13.332  0.00  0.00      PROB  
ATOM   1969  CD2 PHE P  26       7.772  -8.893  11.082  0.00  0.00      PROB  
ATOM   1970  HD2 PHE P  26       8.796  -9.134  10.838  0.00  0.00      PROB  
ATOM   1971  CE2 PHE P  26       7.163  -9.616  12.101  0.00  0.00      PROB  
ATOM   1972  HE2 PHE P  26       7.579 -10.506  12.549  0.00  0.00      PROB  
ATOM   1973  C   PHE P  26       8.049  -5.310   7.613  0.00  0.00      PROB  
ATOM   1974  O   PHE P  26       7.994  -4.091   7.890  0.00  0.00      PROB  
ATOM   1975  N   GLY P  27       8.840  -5.781   6.574  0.00  0.00      PROB  
ATOM   1976  HN  GLY P  27       8.818  -6.737   6.292  0.00  0.00      PROB  
ATOM   1977  CA  GLY P  27       9.703  -4.934   5.771  0.00  0.00      PROB  
ATOM   1978  HA1 GLY P  27      10.372  -5.602   5.249  0.00  0.00      PROB  
ATOM   1979  HA2 GLY P  27      10.243  -4.197   6.347  0.00  0.00      PROB  
ATOM   1980  C   GLY P  27       8.822  -4.267   4.718  0.00  0.00      PROB  
ATOM   1981  O   GLY P  27       9.175  -3.141   4.347  0.00  0.00      PROB  
ATOM   1982  N   LEU P  28       7.760  -4.905   4.206  0.00  0.00      PROB  
ATOM   1983  HN  LEU P  28       7.495  -5.845   4.409  0.00  0.00      PROB  
ATOM   1984  CA  LEU P  28       6.831  -4.391   3.230  0.00  0.00      PROB  
ATOM   1985  HA  LEU P  28       7.376  -3.934   2.417  0.00  0.00      PROB  
ATOM   1986  CB  LEU P  28       5.922  -5.550   2.754  0.00  0.00      PROB  
ATOM   1987  HB1 LEU P  28       5.231  -5.827   3.579  0.00  0.00      PROB  
ATOM   1988  HB2 LEU P  28       6.479  -6.459   2.443  0.00  0.00      PROB  
ATOM   1989  CG  LEU P  28       5.164  -5.142   1.514  0.00  0.00      PROB  
ATOM   1990  HG  LEU P  28       4.919  -4.061   1.445  0.00  0.00      PROB  
ATOM   1991  CD1 LEU P  28       5.957  -5.516   0.295  0.00  0.00      PROB  
ATOM   1992 HD11 LEU P  28       5.910  -6.626   0.274  0.00  0.00      PROB  
ATOM   1993 HD12 LEU P  28       6.991  -5.112   0.246  0.00  0.00      PROB  
ATOM   1994 HD13 LEU P  28       5.482  -5.191  -0.655  0.00  0.00      PROB  
ATOM   1995  CD2 LEU P  28       3.885  -5.927   1.539  0.00  0.00      PROB  
ATOM   1996 HD21 LEU P  28       3.926  -7.032   1.651  0.00  0.00      PROB  
ATOM   1997 HD22 LEU P  28       3.350  -5.707   0.591  0.00  0.00      PROB  
ATOM   1998 HD23 LEU P  28       3.268  -5.585   2.397  0.00  0.00      PROB  
ATOM   1999  C   LEU P  28       6.005  -3.266   3.876  0.00  0.00      PROB  
ATOM   2000  O   LEU P  28       5.704  -2.306   3.239  0.00  0.00      PROB  
ATOM   2001  N   MET P  29       5.642  -3.376   5.190  0.00  0.00      PROB  
ATOM   2002  HN  MET P  29       5.891  -4.267   5.562  0.00  0.00      PROB  
ATOM   2003  CA  MET P  29       4.931  -2.434   5.997  0.00  0.00      PROB  
ATOM   2004  HA  MET P  29       4.066  -2.064   5.467  0.00  0.00      PROB  
ATOM   2005  CB  MET P  29       4.316  -3.217   7.155  0.00  0.00      PROB  
ATOM   2006  HB1 MET P  29       3.926  -2.617   8.005  0.00  0.00      PROB  
ATOM   2007  HB2 MET P  29       5.068  -3.898   7.606  0.00  0.00      PROB  
ATOM   2008  CG  MET P  29       3.123  -4.130   6.668  0.00  0.00      PROB  
ATOM   2009  HG1 MET P  29       3.556  -4.693   5.813  0.00  0.00      PROB  
ATOM   2010  HG2 MET P  29       2.462  -3.467   6.070  0.00  0.00      PROB  
ATOM   2011  SD  MET P  29       2.309  -5.217   7.870  0.00  0.00      PROB  
ATOM   2012  CE  MET P  29       1.285  -6.168   6.732  0.00  0.00      PROB  
ATOM   2013  HE1 MET P  29       0.720  -5.621   5.947  0.00  0.00      PROB  
ATOM   2014  HE2 MET P  29       0.519  -6.734   7.304  0.00  0.00      PROB  
ATOM   2015  HE3 MET P  29       1.909  -6.897   6.172  0.00  0.00      PROB  
ATOM   2016  C   MET P  29       5.739  -1.317   6.532  0.00  0.00      PROB  
ATOM   2017  O   MET P  29       5.191  -0.241   6.703  0.00  0.00      PROB  
ATOM   2018  N   LYS P  30       7.023  -1.535   6.792  0.00  0.00      PROB  
ATOM   2019  HN  LYS P  30       7.395  -2.452   6.907  0.00  0.00      PROB  
ATOM   2020  CA  LYS P  30       8.043  -0.571   6.999  0.00  0.00      PROB  
ATOM   2021  HA  LYS P  30       7.796   0.037   7.857  0.00  0.00      PROB  
ATOM   2022  CB  LYS P  30       9.338  -1.325   7.348  0.00  0.00      PROB  
ATOM   2023  HB1 LYS P  30       9.428  -2.099   6.556  0.00  0.00      PROB  
ATOM   2024  HB2 LYS P  30       9.213  -1.938   8.266  0.00  0.00      PROB  
ATOM   2025  CG  LYS P  30      10.599  -0.510   7.439  0.00  0.00      PROB  
ATOM   2026  HG1 LYS P  30      10.371   0.407   8.022  0.00  0.00      PROB  
ATOM   2027  HG2 LYS P  30      10.810  -0.067   6.442  0.00  0.00      PROB  
ATOM   2028  CD  LYS P  30      11.843  -1.247   7.978  0.00  0.00      PROB  
ATOM   2029  HD1 LYS P  30      11.899  -2.233   7.469  0.00  0.00      PROB  
ATOM   2030  HD2 LYS P  30      11.827  -1.280   9.088  0.00  0.00      PROB  
ATOM   2031  CE  LYS P  30      13.216  -0.602   7.680  0.00  0.00      PROB  
ATOM   2032  HE1 LYS P  30      14.045  -1.167   8.157  0.00  0.00      PROB  
ATOM   2033  HE2 LYS P  30      13.322   0.461   7.988  0.00  0.00      PROB  
ATOM   2034  NZ  LYS P  30      13.416  -0.584   6.212  0.00  0.00      PROB  
ATOM   2035  HZ1 LYS P  30      13.158  -1.405   5.628  0.00  0.00      PROB  
ATOM   2036  HZ2 LYS P  30      14.455  -0.613   6.177  0.00  0.00      PROB  
ATOM   2037  HZ3 LYS P  30      13.020   0.326   5.901  0.00  0.00      PROB  
ATOM   2038  C   LYS P  30       8.410   0.273   5.773  0.00  0.00      PROB  
ATOM   2039  O   LYS P  30       8.545   1.481   5.972  0.00  0.00      PROB  
ATOM   2040  N   LYS P  31       8.408  -0.289   4.559  0.00  0.00      PROB  
ATOM   2041  HN  LYS P  31       8.261  -1.258   4.376  0.00  0.00      PROB  
ATOM   2042  CA  LYS P  31       8.495   0.493   3.331  0.00  0.00      PROB  
ATOM   2043  HA  LYS P  31       9.135   1.323   3.590  0.00  0.00      PROB  
ATOM   2044  CB  LYS P  31       8.986  -0.310   2.114  0.00  0.00      PROB  
ATOM   2045  HB1 LYS P  31       8.691   0.178   1.160  0.00  0.00      PROB  
ATOM   2046  HB2 LYS P  31       8.440  -1.278   2.107  0.00  0.00      PROB  
ATOM   2047  CG  LYS P  31      10.453  -0.677   2.038  0.00  0.00      PROB  
ATOM   2048  HG1 LYS P  31      10.689  -1.146   1.058  0.00  0.00      PROB  
ATOM   2049  HG2 LYS P  31      10.631  -1.394   2.867  0.00  0.00      PROB  
ATOM   2050  CD  LYS P  31      11.341   0.528   2.257  0.00  0.00      PROB  
ATOM   2051  HD1 LYS P  31      11.114   1.099   3.183  0.00  0.00      PROB  
ATOM   2052  HD2 LYS P  31      11.288   1.265   1.427  0.00  0.00      PROB  
ATOM   2053  CE  LYS P  31      12.733   0.203   2.549  0.00  0.00      PROB  
ATOM   2054  HE1 LYS P  31      13.123  -0.390   1.694  0.00  0.00      PROB  
ATOM   2055  HE2 LYS P  31      12.912  -0.395   3.468  0.00  0.00      PROB  
ATOM   2056  NZ  LYS P  31      13.609   1.412   2.734  0.00  0.00      PROB  
ATOM   2057  HZ1 LYS P  31      13.698   1.909   1.825  0.00  0.00      PROB  
ATOM   2058  HZ2 LYS P  31      14.575   1.155   3.021  0.00  0.00      PROB  
ATOM   2059  HZ3 LYS P  31      13.243   2.089   3.435  0.00  0.00      PROB  
ATOM   2060  C   LYS P  31       7.295   1.388   3.073  0.00  0.00      PROB  
ATOM   2061  O   LYS P  31       7.490   2.563   2.689  0.00  0.00      PROB  
ATOM   2062  N   ALA P  32       6.044   0.949   3.311  0.00  0.00      PROB  
ATOM   2063  HN  ALA P  32       5.945  -0.017   3.535  0.00  0.00      PROB  
ATOM   2064  CA  ALA P  32       4.806   1.767   3.307  0.00  0.00      PROB  
ATOM   2065  HA  ALA P  32       4.667   2.245   2.349  0.00  0.00      PROB  
ATOM   2066  CB  ALA P  32       3.602   0.810   3.577  0.00  0.00      PROB  
ATOM   2067  HB1 ALA P  32       2.748   1.503   3.419  0.00  0.00      PROB  
ATOM   2068  HB2 ALA P  32       3.546   0.363   4.593  0.00  0.00      PROB  
ATOM   2069  HB3 ALA P  32       3.626  -0.007   2.825  0.00  0.00      PROB  
ATOM   2070  C   ALA P  32       4.792   2.864   4.343  0.00  0.00      PROB  
ATOM   2071  O   ALA P  32       4.620   4.025   3.961  0.00  0.00      PROB  
ATOM   2072  N   TYR P  33       5.196   2.544   5.578  0.00  0.00      PROB  
ATOM   2073  HN  TYR P  33       5.209   1.575   5.811  0.00  0.00      PROB  
ATOM   2074  CA  TYR P  33       5.540   3.349   6.741  0.00  0.00      PROB  
ATOM   2075  HA  TYR P  33       4.630   3.885   6.970  0.00  0.00      PROB  
ATOM   2076  CB  TYR P  33       5.848   2.359   7.890  0.00  0.00      PROB  
ATOM   2077  HB1 TYR P  33       6.662   1.682   7.553  0.00  0.00      PROB  
ATOM   2078  HB2 TYR P  33       5.019   1.699   8.222  0.00  0.00      PROB  
ATOM   2079  CG  TYR P  33       6.354   3.009   9.114  0.00  0.00      PROB  
ATOM   2080  CD1 TYR P  33       7.561   2.642   9.679  0.00  0.00      PROB  
ATOM   2081  HD1 TYR P  33       8.129   1.923   9.107  0.00  0.00      PROB  
ATOM   2082  CE1 TYR P  33       8.057   3.341  10.801  0.00  0.00      PROB  
ATOM   2083  HE1 TYR P  33       9.069   3.208  11.154  0.00  0.00      PROB  
ATOM   2084  CZ  TYR P  33       7.142   4.294  11.480  0.00  0.00      PROB  
ATOM   2085  OH  TYR P  33       7.632   5.095  12.557  0.00  0.00      PROB  
ATOM   2086  HH  TYR P  33       8.569   4.892  12.608  0.00  0.00      PROB  
ATOM   2087  CD2 TYR P  33       5.448   3.893   9.792  0.00  0.00      PROB  
ATOM   2088  HD2 TYR P  33       4.478   4.125   9.378  0.00  0.00      PROB  
ATOM   2089  CE2 TYR P  33       5.849   4.368  11.014  0.00  0.00      PROB  
ATOM   2090  HE2 TYR P  33       5.128   5.034  11.465  0.00  0.00      PROB  
ATOM   2091  C   TYR P  33       6.574   4.427   6.529  0.00  0.00      PROB  
ATOM   2092  O   TYR P  33       6.294   5.566   6.875  0.00  0.00      PROB  
ATOM   2093  N   GLU P  34       7.691   4.075   5.954  0.00  0.00      PROB  
ATOM   2094  HN  GLU P  34       7.914   3.152   5.651  0.00  0.00      PROB  
ATOM   2095  CA  GLU P  34       8.632   5.055   5.449  0.00  0.00      PROB  
ATOM   2096  HA  GLU P  34       9.014   5.663   6.255  0.00  0.00      PROB  
ATOM   2097  CB  GLU P  34       9.773   4.317   4.791  0.00  0.00      PROB  
ATOM   2098  HB1 GLU P  34      10.343   4.969   4.096  0.00  0.00      PROB  
ATOM   2099  HB2 GLU P  34       9.323   3.479   4.217  0.00  0.00      PROB  
ATOM   2100  CG  GLU P  34      10.790   3.580   5.809  0.00  0.00      PROB  
ATOM   2101  HG1 GLU P  34      10.270   2.959   6.570  0.00  0.00      PROB  
ATOM   2102  HG2 GLU P  34      11.296   4.385   6.385  0.00  0.00      PROB  
ATOM   2103  CD  GLU P  34      11.968   2.862   5.143  0.00  0.00      PROB  
ATOM   2104  OE1 GLU P  34      12.392   3.250   4.017  0.00  0.00      PROB  
ATOM   2105  OE2 GLU P  34      12.562   1.881   5.666  0.00  0.00      PROB  
ATOM   2106  C   GLU P  34       8.136   5.977   4.370  0.00  0.00      PROB  
ATOM   2107  O   GLU P  34       8.206   7.209   4.498  0.00  0.00      PROB  
ATOM   2108  N   LEU P  35       7.505   5.504   3.299  0.00  0.00      PROB  
ATOM   2109  HN  LEU P  35       7.522   4.534   3.071  0.00  0.00      PROB  
ATOM   2110  CA  LEU P  35       6.849   6.302   2.248  0.00  0.00      PROB  
ATOM   2111  HA  LEU P  35       7.564   6.912   1.716  0.00  0.00      PROB  
ATOM   2112  CB  LEU P  35       6.062   5.440   1.190  0.00  0.00      PROB  
ATOM   2113  HB1 LEU P  35       5.304   4.792   1.679  0.00  0.00      PROB  
ATOM   2114  HB2 LEU P  35       6.829   4.778   0.734  0.00  0.00      PROB  
ATOM   2115  CG  LEU P  35       5.301   6.070   0.033  0.00  0.00      PROB  
ATOM   2116  HG  LEU P  35       4.322   6.443   0.403  0.00  0.00      PROB  
ATOM   2117  CD1 LEU P  35       5.836   7.332  -0.590  0.00  0.00      PROB  
ATOM   2118 HD11 LEU P  35       5.590   8.198   0.061  0.00  0.00      PROB  
ATOM   2119 HD12 LEU P  35       5.439   7.549  -1.605  0.00  0.00      PROB  
ATOM   2120 HD13 LEU P  35       6.930   7.197  -0.730  0.00  0.00      PROB  
ATOM   2121  CD2 LEU P  35       4.894   5.055  -1.005  0.00  0.00      PROB  
ATOM   2122 HD21 LEU P  35       4.261   4.347  -0.428  0.00  0.00      PROB  
ATOM   2123 HD22 LEU P  35       5.844   4.564  -1.304  0.00  0.00      PROB  
ATOM   2124 HD23 LEU P  35       4.390   5.464  -1.907  0.00  0.00      PROB  
ATOM   2125  C   LEU P  35       5.821   7.248   2.865  0.00  0.00      PROB  
ATOM   2126  O   LEU P  35       5.843   8.505   2.686  0.00  0.00      PROB  
ATOM   2127  N   SER P  36       4.990   6.721   3.771  0.00  0.00      PROB  
ATOM   2128  HN  SER P  36       4.953   5.744   3.968  0.00  0.00      PROB  
ATOM   2129  CA  SER P  36       3.993   7.459   4.596  0.00  0.00      PROB  
ATOM   2130  HA  SER P  36       3.307   7.980   3.944  0.00  0.00      PROB  
ATOM   2131  CB  SER P  36       3.202   6.487   5.471  0.00  0.00      PROB  
ATOM   2132  HB1 SER P  36       3.928   6.056   6.193  0.00  0.00      PROB  
ATOM   2133  HB2 SER P  36       2.784   5.721   4.783  0.00  0.00      PROB  
ATOM   2134  OG  SER P  36       2.211   7.249   6.193  0.00  0.00      PROB  
ATOM   2135  HG1 SER P  36       1.643   7.695   5.562  0.00  0.00      PROB  
ATOM   2136  C   SER P  36       4.581   8.564   5.444  0.00  0.00      PROB  
ATOM   2137  O   SER P  36       4.121   9.677   5.466  0.00  0.00      PROB  
ATOM   2138  N   VAL P  37       5.659   8.252   6.205  0.00  0.00      PROB  
ATOM   2139  HN  VAL P  37       5.857   7.299   6.421  0.00  0.00      PROB  
ATOM   2140  CA  VAL P  37       6.214   9.194   7.178  0.00  0.00      PROB  
ATOM   2141  HA  VAL P  37       5.431   9.811   7.594  0.00  0.00      PROB  
ATOM   2142  CB  VAL P  37       7.057   8.535   8.276  0.00  0.00      PROB  
ATOM   2143  HB  VAL P  37       7.813   7.916   7.748  0.00  0.00      PROB  
ATOM   2144  CG1 VAL P  37       7.741   9.685   9.136  0.00  0.00      PROB  
ATOM   2145 HG11 VAL P  37       7.012  10.518   9.235  0.00  0.00      PROB  
ATOM   2146 HG12 VAL P  37       8.637  10.128   8.652  0.00  0.00      PROB  
ATOM   2147 HG13 VAL P  37       7.993   9.358  10.168  0.00  0.00      PROB  
ATOM   2148  CG2 VAL P  37       6.351   7.652   9.278  0.00  0.00      PROB  
ATOM   2149 HG21 VAL P  37       5.667   8.243   9.924  0.00  0.00      PROB  
ATOM   2150 HG22 VAL P  37       6.886   7.029  10.026  0.00  0.00      PROB  
ATOM   2151 HG23 VAL P  37       5.641   7.008   8.716  0.00  0.00      PROB  
ATOM   2152  C   VAL P  37       7.033  10.179   6.401  0.00  0.00      PROB  
ATOM   2153  O   VAL P  37       6.896  11.326   6.622  0.00  0.00      PROB  
ATOM   2154  N   LEU P  38       7.772   9.724   5.405  0.00  0.00      PROB  
ATOM   2155  HN  LEU P  38       7.791   8.747   5.209  0.00  0.00      PROB  
ATOM   2156  CA  LEU P  38       8.610  10.608   4.590  0.00  0.00      PROB  
ATOM   2157  HA  LEU P  38       9.372  11.107   5.170  0.00  0.00      PROB  
ATOM   2158  CB  LEU P  38       9.458   9.756   3.546  0.00  0.00      PROB  
ATOM   2159  HB1 LEU P  38       9.980  10.520   2.931  0.00  0.00      PROB  
ATOM   2160  HB2 LEU P  38       8.745   9.187   2.912  0.00  0.00      PROB  
ATOM   2161  CG  LEU P  38      10.534   8.884   4.188  0.00  0.00      PROB  
ATOM   2162  HG  LEU P  38      10.127   8.322   5.056  0.00  0.00      PROB  
ATOM   2163  CD1 LEU P  38      11.128   7.889   3.225  0.00  0.00      PROB  
ATOM   2164 HD11 LEU P  38      10.300   7.228   2.891  0.00  0.00      PROB  
ATOM   2165 HD12 LEU P  38      11.884   7.364   3.847  0.00  0.00      PROB  
ATOM   2166 HD13 LEU P  38      11.542   8.403   2.331  0.00  0.00      PROB  
ATOM   2167  CD2 LEU P  38      11.779   9.728   4.575  0.00  0.00      PROB  
ATOM   2168 HD21 LEU P  38      11.581  10.638   5.182  0.00  0.00      PROB  
ATOM   2169 HD22 LEU P  38      12.236  10.066   3.621  0.00  0.00      PROB  
ATOM   2170 HD23 LEU P  38      12.478   9.126   5.195  0.00  0.00      PROB  
ATOM   2171  C   LEU P  38       7.974  11.805   3.939  0.00  0.00      PROB  
ATOM   2172  O   LEU P  38       8.386  12.937   4.176  0.00  0.00      PROB  
ATOM   2173  N   CYS P  39       6.896  11.569   3.202  0.00  0.00      PROB  
ATOM   2174  HN  CYS P  39       6.603  10.618   3.277  0.00  0.00      PROB  
ATOM   2175  CA  CYS P  39       6.208  12.438   2.368  0.00  0.00      PROB  
ATOM   2176  HA  CYS P  39       6.752  13.369   2.302  0.00  0.00      PROB  
ATOM   2177  CB  CYS P  39       6.191  11.802   0.927  0.00  0.00      PROB  
ATOM   2178  HB1 CYS P  39       5.714  12.548   0.256  0.00  0.00      PROB  
ATOM   2179  HB2 CYS P  39       5.503  10.936   1.028  0.00  0.00      PROB  
ATOM   2180  SG  CYS P  39       7.842  11.283   0.203  0.00  0.00      PROB  
ATOM   2181  HG1 CYS P  39       7.857  10.260   1.046  0.00  0.00      PROB  
ATOM   2182  C   CYS P  39       4.855  12.818   2.845  0.00  0.00      PROB  
ATOM   2183  O   CYS P  39       4.162  13.575   2.112  0.00  0.00      PROB  
ATOM   2184  N   ASP P  40       4.379  12.415   4.040  0.00  0.00      PROB  
ATOM   2185  HN  ASP P  40       5.006  11.948   4.659  0.00  0.00      PROB  
ATOM   2186  CA  ASP P  40       3.075  12.648   4.591  0.00  0.00      PROB  
ATOM   2187  HA  ASP P  40       3.217  12.169   5.548  0.00  0.00      PROB  
ATOM   2188  CB  ASP P  40       2.667  14.108   4.594  0.00  0.00      PROB  
ATOM   2189  HB1 ASP P  40       1.718  14.236   5.156  0.00  0.00      PROB  
ATOM   2190  HB2 ASP P  40       2.437  14.478   3.572  0.00  0.00      PROB  
ATOM   2191  CG  ASP P  40       3.629  15.105   5.132  0.00  0.00      PROB  
ATOM   2192  OD1 ASP P  40       4.652  14.797   5.748  0.00  0.00      PROB  
ATOM   2193  OD2 ASP P  40       3.308  16.366   5.054  0.00  0.00      PROB  
ATOM   2194  C   ASP P  40       1.922  11.856   3.953  0.00  0.00      PROB  
ATOM   2195  O   ASP P  40       0.785  12.193   4.168  0.00  0.00      PROB  
ATOM   2196  N   CYS P  41       2.213  10.836   3.092  0.00  0.00      PROB  
ATOM   2197  HN  CYS P  41       3.197  10.698   3.012  0.00  0.00      PROB  
ATOM   2198  CA  CYS P  41       1.242   9.966   2.419  0.00  0.00      PROB  
ATOM   2199  HA  CYS P  41       0.475  10.519   1.897  0.00  0.00      PROB  
ATOM   2200  CB  CYS P  41       1.958   9.056   1.389  0.00  0.00      PROB  
ATOM   2201  HB1 CYS P  41       1.176   8.526   0.804  0.00  0.00      PROB  
ATOM   2202  HB2 CYS P  41       2.478   8.223   1.909  0.00  0.00      PROB  
ATOM   2203  SG  CYS P  41       3.173   9.937   0.472  0.00  0.00      PROB  
ATOM   2204  HG1 CYS P  41       2.388  10.844  -0.090  0.00  0.00      PROB  
ATOM   2205  C   CYS P  41       0.343   9.126   3.430  0.00  0.00      PROB  
ATOM   2206  O   CYS P  41       0.789   8.513   4.401  0.00  0.00      PROB  
ATOM   2207  N   GLU P  42      -0.944   8.994   3.095  0.00  0.00      PROB  
ATOM   2208  HN  GLU P  42      -1.215   9.267   2.175  0.00  0.00      PROB  
ATOM   2209  CA  GLU P  42      -1.778   8.008   3.708  0.00  0.00      PROB  
ATOM   2210  HA  GLU P  42      -1.300   7.591   4.582  0.00  0.00      PROB  
ATOM   2211  CB  GLU P  42      -3.253   8.530   3.923  0.00  0.00      PROB  
ATOM   2212  HB1 GLU P  42      -3.896   7.755   4.394  0.00  0.00      PROB  
ATOM   2213  HB2 GLU P  42      -3.640   8.840   2.929  0.00  0.00      PROB  
ATOM   2214  CG  GLU P  42      -3.470   9.586   5.023  0.00  0.00      PROB  
ATOM   2215  HG1 GLU P  42      -2.933  10.526   4.771  0.00  0.00      PROB  
ATOM   2216  HG2 GLU P  42      -3.158   9.194   6.015  0.00  0.00      PROB  
ATOM   2217  CD  GLU P  42      -4.931   9.927   5.231  0.00  0.00      PROB  
ATOM   2218  OE1 GLU P  42      -5.213  10.579   6.297  0.00  0.00      PROB  
ATOM   2219  OE2 GLU P  42      -5.818   9.657   4.397  0.00  0.00      PROB  
ATOM   2220  C   GLU P  42      -1.958   6.771   2.888  0.00  0.00      PROB  
ATOM   2221  O   GLU P  42      -2.355   6.817   1.718  0.00  0.00      PROB  
ATOM   2222  N   ILE P  43      -1.690   5.639   3.459  0.00  0.00      PROB  
ATOM   2223  HN  ILE P  43      -1.564   5.631   4.448  0.00  0.00      PROB  
ATOM   2224  CA  ILE P  43      -1.562   4.374   2.787  0.00  0.00      PROB  
ATOM   2225  HA  ILE P  43      -2.012   4.317   1.807  0.00  0.00      PROB  
ATOM   2226  CB  ILE P  43      -0.139   3.845   2.721  0.00  0.00      PROB  
ATOM   2227  HB  ILE P  43       0.215   3.685   3.761  0.00  0.00      PROB  
ATOM   2228  CG2 ILE P  43      -0.110   2.488   1.945  0.00  0.00      PROB  
ATOM   2229 HG21 ILE P  43      -0.491   2.595   0.906  0.00  0.00      PROB  
ATOM   2230 HG22 ILE P  43      -0.740   1.720   2.443  0.00  0.00      PROB  
ATOM   2231 HG23 ILE P  43       0.927   2.113   1.818  0.00  0.00      PROB  
ATOM   2232  CG1 ILE P  43       0.736   4.918   2.055  0.00  0.00      PROB  
ATOM   2233 HG11 ILE P  43       0.563   5.881   2.582  0.00  0.00      PROB  
ATOM   2234 HG12 ILE P  43       0.540   5.165   0.990  0.00  0.00      PROB  
ATOM   2235  CD  ILE P  43       2.205   4.576   2.115  0.00  0.00      PROB  
ATOM   2236  HD1 ILE P  43       2.564   4.201   1.133  0.00  0.00      PROB  
ATOM   2237  HD2 ILE P  43       2.317   3.787   2.889  0.00  0.00      PROB  
ATOM   2238  HD3 ILE P  43       2.818   5.470   2.356  0.00  0.00      PROB  
ATOM   2239  C   ILE P  43      -2.405   3.371   3.552  0.00  0.00      PROB  
ATOM   2240  O   ILE P  43      -2.370   3.247   4.780  0.00  0.00      PROB  
ATOM   2241  N   ALA P  44      -3.199   2.666   2.774  0.00  0.00      PROB  
ATOM   2242  HN  ALA P  44      -3.194   2.837   1.792  0.00  0.00      PROB  
ATOM   2243  CA  ALA P  44      -3.982   1.479   3.079  0.00  0.00      PROB  
ATOM   2244  HA  ALA P  44      -3.803   1.114   4.079  0.00  0.00      PROB  
ATOM   2245  CB  ALA P  44      -5.530   1.834   2.786  0.00  0.00      PROB  
ATOM   2246  HB1 ALA P  44      -5.761   1.879   1.701  0.00  0.00      PROB  
ATOM   2247  HB2 ALA P  44      -5.694   2.678   3.490  0.00  0.00      PROB  
ATOM   2248  HB3 ALA P  44      -6.153   0.987   3.145  0.00  0.00      PROB  
ATOM   2249  C   ALA P  44      -3.567   0.381   2.121  0.00  0.00      PROB  
ATOM   2250  O   ALA P  44      -3.542   0.442   0.874  0.00  0.00      PROB  
ATOM   2251  N   LEU P  45      -3.330  -0.790   2.783  0.00  0.00      PROB  
ATOM   2252  HN  LEU P  45      -3.393  -0.741   3.777  0.00  0.00      PROB  
ATOM   2253  CA  LEU P  45      -2.686  -1.946   2.222  0.00  0.00      PROB  
ATOM   2254  HA  LEU P  45      -2.647  -1.905   1.144  0.00  0.00      PROB  
ATOM   2255  CB  LEU P  45      -1.234  -2.041   2.640  0.00  0.00      PROB  
ATOM   2256  HB1 LEU P  45      -1.322  -1.970   3.745  0.00  0.00      PROB  
ATOM   2257  HB2 LEU P  45      -0.544  -1.240   2.295  0.00  0.00      PROB  
ATOM   2258  CG  LEU P  45      -0.398  -3.350   2.230  0.00  0.00      PROB  
ATOM   2259  HG  LEU P  45      -0.938  -4.262   2.562  0.00  0.00      PROB  
ATOM   2260  CD1 LEU P  45      -0.297  -3.402   0.677  0.00  0.00      PROB  
ATOM   2261 HD11 LEU P  45      -0.032  -4.411   0.294  0.00  0.00      PROB  
ATOM   2262 HD12 LEU P  45       0.408  -2.625   0.310  0.00  0.00      PROB  
ATOM   2263 HD13 LEU P  45      -1.202  -2.949   0.218  0.00  0.00      PROB  
ATOM   2264  CD2 LEU P  45       1.047  -3.407   2.816  0.00  0.00      PROB  
ATOM   2265 HD21 LEU P  45       1.560  -4.353   2.541  0.00  0.00      PROB  
ATOM   2266 HD22 LEU P  45       0.984  -3.415   3.926  0.00  0.00      PROB  
ATOM   2267 HD23 LEU P  45       1.645  -2.556   2.427  0.00  0.00      PROB  
ATOM   2268  C   LEU P  45      -3.424  -3.252   2.638  0.00  0.00      PROB  
ATOM   2269  O   LEU P  45      -3.503  -3.585   3.835  0.00  0.00      PROB  
ATOM   2270  N   ILE P  46      -4.002  -3.952   1.673  0.00  0.00      PROB  
ATOM   2271  HN  ILE P  46      -3.959  -3.768   0.694  0.00  0.00      PROB  
ATOM   2272  CA  ILE P  46      -4.767  -5.173   1.916  0.00  0.00      PROB  
ATOM   2273  HA  ILE P  46      -4.887  -5.308   2.980  0.00  0.00      PROB  
ATOM   2274  CB  ILE P  46      -6.166  -5.203   1.179  0.00  0.00      PROB  
ATOM   2275  HB  ILE P  46      -6.038  -5.108   0.079  0.00  0.00      PROB  
ATOM   2276  CG2 ILE P  46      -6.896  -6.528   1.394  0.00  0.00      PROB  
ATOM   2277 HG21 ILE P  46      -6.530  -7.295   0.678  0.00  0.00      PROB  
ATOM   2278 HG22 ILE P  46      -7.995  -6.441   1.259  0.00  0.00      PROB  
ATOM   2279 HG23 ILE P  46      -6.667  -6.910   2.412  0.00  0.00      PROB  
ATOM   2280  CG1 ILE P  46      -6.959  -3.989   1.768  0.00  0.00      PROB  
ATOM   2281 HG11 ILE P  46      -6.665  -3.934   2.838  0.00  0.00      PROB  
ATOM   2282 HG12 ILE P  46      -8.063  -4.108   1.737  0.00  0.00      PROB  
ATOM   2283  CD  ILE P  46      -6.859  -2.718   0.980  0.00  0.00      PROB  
ATOM   2284  HD1 ILE P  46      -5.819  -2.356   0.836  0.00  0.00      PROB  
ATOM   2285  HD2 ILE P  46      -7.300  -1.874   1.553  0.00  0.00      PROB  
ATOM   2286  HD3 ILE P  46      -7.292  -2.759  -0.042  0.00  0.00      PROB  
ATOM   2287  C   ILE P  46      -3.868  -6.268   1.296  0.00  0.00      PROB  
ATOM   2288  O   ILE P  46      -3.358  -6.190   0.177  0.00  0.00      PROB  
ATOM   2289  N   ILE P  47      -3.555  -7.391   2.066  0.00  0.00      PROB  
ATOM   2290  HN  ILE P  47      -3.804  -7.503   3.025  0.00  0.00      PROB  
ATOM   2291  CA  ILE P  47      -2.767  -8.508   1.719  0.00  0.00      PROB  
ATOM   2292  HA  ILE P  47      -2.658  -8.435   0.647  0.00  0.00      PROB  
ATOM   2293  CB  ILE P  47      -1.434  -8.462   2.447  0.00  0.00      PROB  
ATOM   2294  HB  ILE P  47      -1.541  -8.714   3.523  0.00  0.00      PROB  
ATOM   2295  CG2 ILE P  47      -0.575  -9.535   1.839  0.00  0.00      PROB  
ATOM   2296 HG21 ILE P  47      -0.009  -9.071   1.003  0.00  0.00      PROB  
ATOM   2297 HG22 ILE P  47      -1.196 -10.309   1.338  0.00  0.00      PROB  
ATOM   2298 HG23 ILE P  47       0.241  -9.918   2.487  0.00  0.00      PROB  
ATOM   2299  CG1 ILE P  47      -0.742  -7.067   2.423  0.00  0.00      PROB  
ATOM   2300 HG11 ILE P  47      -1.268  -6.335   3.073  0.00  0.00      PROB  
ATOM   2301 HG12 ILE P  47      -0.826  -6.572   1.431  0.00  0.00      PROB  
ATOM   2302  CD  ILE P  47       0.684  -7.120   2.865  0.00  0.00      PROB  
ATOM   2303  HD1 ILE P  47       1.298  -7.567   2.054  0.00  0.00      PROB  
ATOM   2304  HD2 ILE P  47       0.733  -7.850   3.700  0.00  0.00      PROB  
ATOM   2305  HD3 ILE P  47       1.071  -6.111   3.125  0.00  0.00      PROB  
ATOM   2306  C   ILE P  47      -3.513  -9.874   2.145  0.00  0.00      PROB  
ATOM   2307  O   ILE P  47      -3.813 -10.046   3.309  0.00  0.00      PROB  
ATOM   2308  N   PHE P  48      -3.741 -10.719   1.184  0.00  0.00      PROB  
ATOM   2309  HN  PHE P  48      -3.416 -10.442   0.283  0.00  0.00      PROB  
ATOM   2310  CA  PHE P  48      -4.388 -12.024   1.467  0.00  0.00      PROB  
ATOM   2311  HA  PHE P  48      -4.871 -12.061   2.432  0.00  0.00      PROB  
ATOM   2312  CB  PHE P  48      -5.421 -12.301   0.381  0.00  0.00      PROB  
ATOM   2313  HB1 PHE P  48      -5.410 -13.354   0.027  0.00  0.00      PROB  
ATOM   2314  HB2 PHE P  48      -5.251 -11.772  -0.582  0.00  0.00      PROB  
ATOM   2315  CG  PHE P  48      -6.748 -11.809   0.871  0.00  0.00      PROB  
ATOM   2316  CD1 PHE P  48      -7.591 -12.614   1.592  0.00  0.00      PROB  
ATOM   2317  HD1 PHE P  48      -7.174 -13.557   1.912  0.00  0.00      PROB  
ATOM   2318  CE1 PHE P  48      -8.831 -12.148   2.017  0.00  0.00      PROB  
ATOM   2319  HE1 PHE P  48      -9.421 -12.777   2.668  0.00  0.00      PROB  
ATOM   2320  CZ  PHE P  48      -9.297 -10.886   1.585  0.00  0.00      PROB  
ATOM   2321  HZ  PHE P  48     -10.207 -10.565   2.070  0.00  0.00      PROB  
ATOM   2322  CD2 PHE P  48      -7.190 -10.535   0.431  0.00  0.00      PROB  
ATOM   2323  HD2 PHE P  48      -6.587  -9.930  -0.230  0.00  0.00      PROB  
ATOM   2324  CE2 PHE P  48      -8.503 -10.137   0.721  0.00  0.00      PROB  
ATOM   2325  HE2 PHE P  48      -8.873  -9.231   0.265  0.00  0.00      PROB  
ATOM   2326  C   PHE P  48      -3.247 -13.068   1.495  0.00  0.00      PROB  
ATOM   2327  O   PHE P  48      -2.288 -13.010   0.733  0.00  0.00      PROB  
ATOM   2328  N   ASN P  49      -3.328 -14.134   2.353  0.00  0.00      PROB  
ATOM   2329  HN  ASN P  49      -4.004 -14.246   3.078  0.00  0.00      PROB  
ATOM   2330  CA  ASN P  49      -2.328 -15.176   2.473  0.00  0.00      PROB  
ATOM   2331  HA  ASN P  49      -1.592 -15.172   1.683  0.00  0.00      PROB  
ATOM   2332  CB  ASN P  49      -1.541 -14.924   3.851  0.00  0.00      PROB  
ATOM   2333  HB1 ASN P  49      -2.286 -15.053   4.665  0.00  0.00      PROB  
ATOM   2334  HB2 ASN P  49      -1.332 -13.833   3.875  0.00  0.00      PROB  
ATOM   2335  CG  ASN P  49      -0.362 -15.679   4.225  0.00  0.00      PROB  
ATOM   2336  OD1 ASN P  49       0.027 -15.832   5.443  0.00  0.00      PROB  
ATOM   2337  ND2 ASN P  49       0.329 -16.326   3.249  0.00  0.00      PROB  
ATOM   2338 HD21 ASN P  49       0.978 -16.972   3.651  0.00  0.00      PROB  
ATOM   2339 HD22 ASN P  49       0.040 -16.276   2.293  0.00  0.00      PROB  
ATOM   2340  C   ASN P  49      -3.074 -16.440   2.429  0.00  0.00      PROB  
ATOM   2341  O   ASN P  49      -4.267 -16.503   2.751  0.00  0.00      PROB  
ATOM   2342  N   SER P  50      -2.471 -17.559   1.995  0.00  0.00      PROB  
ATOM   2343  HN  SER P  50      -1.565 -17.478   1.585  0.00  0.00      PROB  
ATOM   2344  CA  SER P  50      -2.764 -18.954   2.154  0.00  0.00      PROB  
ATOM   2345  HA  SER P  50      -2.833 -19.283   1.128  0.00  0.00      PROB  
ATOM   2346  CB  SER P  50      -1.613 -19.696   2.865  0.00  0.00      PROB  
ATOM   2347  HB1 SER P  50      -1.710 -20.801   2.928  0.00  0.00      PROB  
ATOM   2348  HB2 SER P  50      -1.684 -19.294   3.898  0.00  0.00      PROB  
ATOM   2349  OG  SER P  50      -0.396 -19.575   2.149  0.00  0.00      PROB  
ATOM   2350  HG1 SER P  50       0.305 -19.748   2.781  0.00  0.00      PROB  
ATOM   2351  C   SER P  50      -4.135 -19.377   2.735  0.00  0.00      PROB  
ATOM   2352  O   SER P  50      -4.289 -19.298   3.963  0.00  0.00      PROB  
ATOM   2353  N   SER P  51      -5.154 -19.829   1.903  0.00  0.00      PROB  
ATOM   2354  HN  SER P  51      -4.806 -19.859   0.969  0.00  0.00      PROB  
ATOM   2355  CA  SER P  51      -6.468 -20.287   2.237  0.00  0.00      PROB  
ATOM   2356  HA  SER P  51      -6.951 -20.287   1.271  0.00  0.00      PROB  
ATOM   2357  CB  SER P  51      -6.328 -21.668   3.074  0.00  0.00      PROB  
ATOM   2358  HB1 SER P  51      -7.339 -21.943   3.442  0.00  0.00      PROB  
ATOM   2359  HB2 SER P  51      -5.639 -21.594   3.943  0.00  0.00      PROB  
ATOM   2360  OG  SER P  51      -5.809 -22.655   2.109  0.00  0.00      PROB  
ATOM   2361  HG1 SER P  51      -4.851 -22.624   2.162  0.00  0.00      PROB  
ATOM   2362  C   SER P  51      -7.326 -19.255   2.894  0.00  0.00      PROB  
ATOM   2363  O   SER P  51      -8.162 -19.542   3.732  0.00  0.00      PROB  
ATOM   2364  N   ASN P  52      -7.098 -17.959   2.394  0.00  0.00      PROB  
ATOM   2365  HN  ASN P  52      -6.392 -17.954   1.690  0.00  0.00      PROB  
ATOM   2366  CA  ASN P  52      -7.977 -16.835   2.615  0.00  0.00      PROB  
ATOM   2367  HA  ASN P  52      -7.713 -16.029   1.946  0.00  0.00      PROB  
ATOM   2368  CB  ASN P  52      -9.481 -17.068   2.351  0.00  0.00      PROB  
ATOM   2369  HB1 ASN P  52     -10.180 -16.217   2.493  0.00  0.00      PROB  
ATOM   2370  HB2 ASN P  52      -9.857 -17.924   2.952  0.00  0.00      PROB  
ATOM   2371  CG  ASN P  52      -9.786 -17.684   0.900  0.00  0.00      PROB  
ATOM   2372  OD1 ASN P  52     -10.460 -18.702   0.880  0.00  0.00      PROB  
ATOM   2373  ND2 ASN P  52      -9.159 -17.104  -0.128  0.00  0.00      PROB  
ATOM   2374 HD21 ASN P  52      -9.310 -17.302  -1.097  0.00  0.00      PROB  
ATOM   2375 HD22 ASN P  52      -8.423 -16.459   0.075  0.00  0.00      PROB  
ATOM   2376  C   ASN P  52      -7.691 -16.344   4.040  0.00  0.00      PROB  
ATOM   2377  O   ASN P  52      -8.650 -15.966   4.774  0.00  0.00      PROB  
ATOM   2378  N   LYS P  53      -6.485 -16.320   4.472  0.00  0.00      PROB  
ATOM   2379  HN  LYS P  53      -5.639 -16.579   4.012  0.00  0.00      PROB  
ATOM   2380  CA  LYS P  53      -6.106 -15.632   5.635  0.00  0.00      PROB  
ATOM   2381  HA  LYS P  53      -6.830 -15.596   6.436  0.00  0.00      PROB  
ATOM   2382  CB  LYS P  53      -4.830 -16.206   6.178  0.00  0.00      PROB  
ATOM   2383  HB1 LYS P  53      -4.419 -15.531   6.959  0.00  0.00      PROB  
ATOM   2384  HB2 LYS P  53      -4.066 -16.234   5.371  0.00  0.00      PROB  
ATOM   2385  CG  LYS P  53      -5.010 -17.636   6.673  0.00  0.00      PROB  
ATOM   2386  HG1 LYS P  53      -4.139 -17.973   7.275  0.00  0.00      PROB  
ATOM   2387  HG2 LYS P  53      -5.016 -18.388   5.855  0.00  0.00      PROB  
ATOM   2388  CD  LYS P  53      -6.293 -17.825   7.514  0.00  0.00      PROB  
ATOM   2389  HD1 LYS P  53      -7.148 -17.643   6.829  0.00  0.00      PROB  
ATOM   2390  HD2 LYS P  53      -6.309 -17.079   8.337  0.00  0.00      PROB  
ATOM   2391  CE  LYS P  53      -6.326 -19.247   8.042  0.00  0.00      PROB  
ATOM   2392  HE1 LYS P  53      -5.560 -19.419   8.828  0.00  0.00      PROB  
ATOM   2393  HE2 LYS P  53      -6.145 -19.906   7.166  0.00  0.00      PROB  
ATOM   2394  NZ  LYS P  53      -7.589 -19.622   8.519  0.00  0.00      PROB  
ATOM   2395  HZ1 LYS P  53      -7.843 -19.125   9.396  0.00  0.00      PROB  
ATOM   2396  HZ2 LYS P  53      -7.573 -20.646   8.703  0.00  0.00      PROB  
ATOM   2397  HZ3 LYS P  53      -8.448 -19.426   7.967  0.00  0.00      PROB  
ATOM   2398  C   LYS P  53      -5.974 -14.167   5.147  0.00  0.00      PROB  
ATOM   2399  O   LYS P  53      -5.429 -13.933   4.069  0.00  0.00      PROB  
ATOM   2400  N   LEU P  54      -6.354 -13.174   5.990  0.00  0.00      PROB  
ATOM   2401  HN  LEU P  54      -6.569 -13.440   6.926  0.00  0.00      PROB  
ATOM   2402  CA  LEU P  54      -6.354 -11.817   5.537  0.00  0.00      PROB  
ATOM   2403  HA  LEU P  54      -5.831 -11.715   4.598  0.00  0.00      PROB  
ATOM   2404  CB  LEU P  54      -7.757 -11.301   5.412  0.00  0.00      PROB  
ATOM   2405  HB1 LEU P  54      -8.257 -11.714   6.314  0.00  0.00      PROB  
ATOM   2406  HB2 LEU P  54      -8.352 -11.919   4.707  0.00  0.00      PROB  
ATOM   2407  CG  LEU P  54      -7.843  -9.783   5.312  0.00  0.00      PROB  
ATOM   2408  HG  LEU P  54      -7.499  -9.326   6.264  0.00  0.00      PROB  
ATOM   2409  CD1 LEU P  54      -7.169  -9.104   4.109  0.00  0.00      PROB  
ATOM   2410 HD11 LEU P  54      -7.241  -7.996   4.080  0.00  0.00      PROB  
ATOM   2411 HD12 LEU P  54      -7.486  -9.528   3.132  0.00  0.00      PROB  
ATOM   2412 HD13 LEU P  54      -6.069  -9.248   4.059  0.00  0.00      PROB  
ATOM   2413  CD2 LEU P  54      -9.370  -9.420   5.163  0.00  0.00      PROB  
ATOM   2414 HD21 LEU P  54      -9.935  -9.921   5.978  0.00  0.00      PROB  
ATOM   2415 HD22 LEU P  54      -9.793  -9.865   4.237  0.00  0.00      PROB  
ATOM   2416 HD23 LEU P  54      -9.433  -8.311   5.182  0.00  0.00      PROB  
ATOM   2417  C   LEU P  54      -5.476 -11.076   6.491  0.00  0.00      PROB  
ATOM   2418  O   LEU P  54      -5.651 -11.161   7.743  0.00  0.00      PROB  
ATOM   2419  N   PHE P  55      -4.523 -10.306   5.877  0.00  0.00      PROB  
ATOM   2420  HN  PHE P  55      -4.395 -10.196   4.895  0.00  0.00      PROB  
ATOM   2421  CA  PHE P  55      -3.514  -9.409   6.510  0.00  0.00      PROB  
ATOM   2422  HA  PHE P  55      -3.624  -9.368   7.583  0.00  0.00      PROB  
ATOM   2423  CB  PHE P  55      -2.080 -10.028   6.114  0.00  0.00      PROB  
ATOM   2424  HB1 PHE P  55      -1.294  -9.256   6.257  0.00  0.00      PROB  
ATOM   2425  HB2 PHE P  55      -2.096 -10.280   5.032  0.00  0.00      PROB  
ATOM   2426  CG  PHE P  55      -1.715 -11.239   6.915  0.00  0.00      PROB  
ATOM   2427  CD1 PHE P  55      -2.235 -12.529   6.686  0.00  0.00      PROB  
ATOM   2428  HD1 PHE P  55      -2.815 -12.730   5.797  0.00  0.00      PROB  
ATOM   2429  CE1 PHE P  55      -1.776 -13.640   7.438  0.00  0.00      PROB  
ATOM   2430  HE1 PHE P  55      -2.141 -14.642   7.270  0.00  0.00      PROB  
ATOM   2431  CZ  PHE P  55      -0.971 -13.441   8.584  0.00  0.00      PROB  
ATOM   2432  HZ  PHE P  55      -0.822 -14.297   9.225  0.00  0.00      PROB  
ATOM   2433  CD2 PHE P  55      -0.927 -11.018   8.052  0.00  0.00      PROB  
ATOM   2434  HD2 PHE P  55      -0.449 -10.076   8.273  0.00  0.00      PROB  
ATOM   2435  CE2 PHE P  55      -0.496 -12.108   8.869  0.00  0.00      PROB  
ATOM   2436  HE2 PHE P  55       0.049 -12.064   9.800  0.00  0.00      PROB  
ATOM   2437  C   PHE P  55      -3.660  -7.939   6.007  0.00  0.00      PROB  
ATOM   2438  O   PHE P  55      -3.697  -7.613   4.825  0.00  0.00      PROB  
ATOM   2439  N   GLN P  56      -3.894  -6.934   6.900  0.00  0.00      PROB  
ATOM   2440  HN  GLN P  56      -3.905  -7.140   7.876  0.00  0.00      PROB  
ATOM   2441  CA  GLN P  56      -3.996  -5.524   6.590  0.00  0.00      PROB  
ATOM   2442  HA  GLN P  56      -3.584  -5.551   5.592  0.00  0.00      PROB  
ATOM   2443  CB  GLN P  56      -5.456  -4.910   6.608  0.00  0.00      PROB  
ATOM   2444  HB1 GLN P  56      -5.943  -5.235   5.664  0.00  0.00      PROB  
ATOM   2445  HB2 GLN P  56      -5.483  -3.809   6.463  0.00  0.00      PROB  
ATOM   2446  CG  GLN P  56      -6.380  -5.337   7.840  0.00  0.00      PROB  
ATOM   2447  HG1 GLN P  56      -5.736  -5.192   8.734  0.00  0.00      PROB  
ATOM   2448  HG2 GLN P  56      -6.858  -6.340   7.821  0.00  0.00      PROB  
ATOM   2449  CD  GLN P  56      -7.601  -4.325   7.924  0.00  0.00      PROB  
ATOM   2450  OE1 GLN P  56      -8.684  -4.589   7.367  0.00  0.00      PROB  
ATOM   2451  NE2 GLN P  56      -7.419  -3.266   8.655  0.00  0.00      PROB  
ATOM   2452 HE21 GLN P  56      -6.492  -3.124   9.002  0.00  0.00      PROB  
ATOM   2453 HE22 GLN P  56      -8.176  -2.634   8.819  0.00  0.00      PROB  
ATOM   2454  C   GLN P  56      -3.078  -4.530   7.300  0.00  0.00      PROB  
ATOM   2455  O   GLN P  56      -2.646  -4.789   8.440  0.00  0.00      PROB  
ATOM   2456  N   TYR P  57      -2.735  -3.381   6.642  0.00  0.00      PROB  
ATOM   2457  HN  TYR P  57      -3.153  -3.147   5.768  0.00  0.00      PROB  
ATOM   2458  CA  TYR P  57      -1.919  -2.303   7.249  0.00  0.00      PROB  
ATOM   2459  HA  TYR P  57      -2.084  -2.255   8.315  0.00  0.00      PROB  
ATOM   2460  CB  TYR P  57      -0.386  -2.420   6.862  0.00  0.00      PROB  
ATOM   2461  HB1 TYR P  57      -0.309  -2.757   5.806  0.00  0.00      PROB  
ATOM   2462  HB2 TYR P  57       0.095  -3.271   7.391  0.00  0.00      PROB  
ATOM   2463  CG  TYR P  57       0.388  -1.152   7.003  0.00  0.00      PROB  
ATOM   2464  CD1 TYR P  57       0.929  -0.688   8.223  0.00  0.00      PROB  
ATOM   2465  HD1 TYR P  57       0.950  -1.270   9.132  0.00  0.00      PROB  
ATOM   2466  CE1 TYR P  57       1.574   0.552   8.330  0.00  0.00      PROB  
ATOM   2467  HE1 TYR P  57       1.963   0.894   9.277  0.00  0.00      PROB  
ATOM   2468  CZ  TYR P  57       1.526   1.440   7.237  0.00  0.00      PROB  
ATOM   2469  OH  TYR P  57       1.991   2.747   7.405  0.00  0.00      PROB  
ATOM   2470  HH  TYR P  57       2.042   2.962   8.339  0.00  0.00      PROB  
ATOM   2471  CD2 TYR P  57       0.546  -0.266   5.940  0.00  0.00      PROB  
ATOM   2472  HD2 TYR P  57       0.053  -0.558   5.025  0.00  0.00      PROB  
ATOM   2473  CE2 TYR P  57       0.993   1.050   6.032  0.00  0.00      PROB  
ATOM   2474  HE2 TYR P  57       1.061   1.818   5.276  0.00  0.00      PROB  
ATOM   2475  C   TYR P  57      -2.532  -1.049   6.706  0.00  0.00      PROB  
ATOM   2476  O   TYR P  57      -2.929  -0.890   5.558  0.00  0.00      PROB  
ATOM   2477  N   ALA P  58      -2.716  -0.060   7.549  0.00  0.00      PROB  
ATOM   2478  HN  ALA P  58      -2.589  -0.210   8.527  0.00  0.00      PROB  
ATOM   2479  CA  ALA P  58      -3.094   1.336   7.165  0.00  0.00      PROB  
ATOM   2480  HA  ALA P  58      -2.866   1.521   6.126  0.00  0.00      PROB  
ATOM   2481  CB  ALA P  58      -4.613   1.657   7.454  0.00  0.00      PROB  
ATOM   2482  HB1 ALA P  58      -4.892   2.610   6.955  0.00  0.00      PROB  
ATOM   2483  HB2 ALA P  58      -4.876   1.670   8.534  0.00  0.00      PROB  
ATOM   2484  HB3 ALA P  58      -5.193   0.833   6.987  0.00  0.00      PROB  
ATOM   2485  C   ALA P  58      -2.296   2.209   8.093  0.00  0.00      PROB  
ATOM   2486  O   ALA P  58      -2.163   1.819   9.248  0.00  0.00      PROB  
ATOM   2487  N   SER P  59      -1.732   3.281   7.555  0.00  0.00      PROB  
ATOM   2488  HN  SER P  59      -1.985   3.601   6.645  0.00  0.00      PROB  
ATOM   2489  CA  SER P  59      -0.981   4.258   8.250  0.00  0.00      PROB  
ATOM   2490  HA  SER P  59      -0.118   3.818   8.727  0.00  0.00      PROB  
ATOM   2491  CB  SER P  59      -0.434   5.472   7.325  0.00  0.00      PROB  
ATOM   2492  HB1 SER P  59       0.274   4.998   6.612  0.00  0.00      PROB  
ATOM   2493  HB2 SER P  59      -0.076   6.325   7.941  0.00  0.00      PROB  
ATOM   2494  OG  SER P  59      -1.451   6.112   6.584  0.00  0.00      PROB  
ATOM   2495  HG1 SER P  59      -1.546   6.976   6.993  0.00  0.00      PROB  
ATOM   2496  C   SER P  59      -1.710   5.012   9.318  0.00  0.00      PROB  
ATOM   2497  O   SER P  59      -1.307   5.063  10.467  0.00  0.00      PROB  
ATOM   2498  N   THR P  60      -2.913   5.412   8.907  0.00  0.00      PROB  
ATOM   2499  HN  THR P  60      -3.119   5.320   7.936  0.00  0.00      PROB  
ATOM   2500  CA  THR P  60      -3.934   5.925   9.741  0.00  0.00      PROB  
ATOM   2501  HA  THR P  60      -3.487   6.326  10.638  0.00  0.00      PROB  
ATOM   2502  CB  THR P  60      -4.693   7.167   9.286  0.00  0.00      PROB  
ATOM   2503  HB  THR P  60      -3.859   7.900   9.307  0.00  0.00      PROB  
ATOM   2504  OG1 THR P  60      -5.772   7.621  10.105  0.00  0.00      PROB  
ATOM   2505  HG1 THR P  60      -5.918   8.486   9.714  0.00  0.00      PROB  
ATOM   2506  CG2 THR P  60      -5.300   7.099   7.841  0.00  0.00      PROB  
ATOM   2507 HG21 THR P  60      -5.939   7.967   7.568  0.00  0.00      PROB  
ATOM   2508 HG22 THR P  60      -5.906   6.168   7.855  0.00  0.00      PROB  
ATOM   2509 HG23 THR P  60      -4.526   7.052   7.045  0.00  0.00      PROB  
ATOM   2510  C   THR P  60      -4.858   4.846  10.199  0.00  0.00      PROB  
ATOM   2511  O   THR P  60      -4.435   3.763  10.579  0.00  0.00      PROB  
ATOM   2512  N   ASP P  61      -6.163   4.920  10.048  0.00  0.00      PROB  
ATOM   2513  HN  ASP P  61      -6.620   5.746   9.727  0.00  0.00      PROB  
ATOM   2514  CA  ASP P  61      -7.161   3.898  10.229  0.00  0.00      PROB  
ATOM   2515  HA  ASP P  61      -6.734   2.978  10.601  0.00  0.00      PROB  
ATOM   2516  CB  ASP P  61      -8.381   4.516  10.982  0.00  0.00      PROB  
ATOM   2517  HB1 ASP P  61      -9.184   3.750  10.933  0.00  0.00      PROB  
ATOM   2518  HB2 ASP P  61      -8.788   5.363  10.390  0.00  0.00      PROB  
ATOM   2519  CG  ASP P  61      -8.180   4.733  12.472  0.00  0.00      PROB  
ATOM   2520  OD1 ASP P  61      -7.446   3.843  13.026  0.00  0.00      PROB  
ATOM   2521  OD2 ASP P  61      -8.644   5.773  13.056  0.00  0.00      PROB  
ATOM   2522  C   ASP P  61      -7.714   3.551   8.783  0.00  0.00      PROB  
ATOM   2523  O   ASP P  61      -7.936   4.439   7.926  0.00  0.00      PROB  
ATOM   2524  N   MET P  62      -7.929   2.267   8.531  0.00  0.00      PROB  
ATOM   2525  HN  MET P  62      -7.623   1.634   9.238  0.00  0.00      PROB  
ATOM   2526  CA  MET P  62      -8.515   1.734   7.286  0.00  0.00      PROB  
ATOM   2527  HA  MET P  62      -7.758   2.102   6.610  0.00  0.00      PROB  
ATOM   2528  CB  MET P  62      -8.662   0.148   7.388  0.00  0.00      PROB  
ATOM   2529  HB1 MET P  62      -9.511  -0.097   8.060  0.00  0.00      PROB  
ATOM   2530  HB2 MET P  62      -7.687  -0.255   7.736  0.00  0.00      PROB  
ATOM   2531  CG  MET P  62      -8.981  -0.437   6.004  0.00  0.00      PROB  
ATOM   2532  HG1 MET P  62      -9.874   0.021   5.527  0.00  0.00      PROB  
ATOM   2533  HG2 MET P  62      -9.119  -1.530   6.142  0.00  0.00      PROB  
ATOM   2534  SD  MET P  62      -7.604  -0.293   4.813  0.00  0.00      PROB  
ATOM   2535  CE  MET P  62      -6.533  -1.510   5.577  0.00  0.00      PROB  
ATOM   2536  HE1 MET P  62      -5.553  -1.702   5.090  0.00  0.00      PROB  
ATOM   2537  HE2 MET P  62      -7.029  -2.497   5.460  0.00  0.00      PROB  
ATOM   2538  HE3 MET P  62      -6.500  -1.397   6.682  0.00  0.00      PROB  
ATOM   2539  C   MET P  62      -9.841   2.277   6.846  0.00  0.00      PROB  
ATOM   2540  O   MET P  62     -10.034   2.695   5.714  0.00  0.00      PROB  
ATOM   2541  N   ASP P  63     -10.818   2.306   7.726  0.00  0.00      PROB  
ATOM   2542  HN  ASP P  63     -10.593   2.071   8.668  0.00  0.00      PROB  
ATOM   2543  CA  ASP P  63     -12.115   2.897   7.475  0.00  0.00      PROB  
ATOM   2544  HA  ASP P  63     -12.479   2.557   6.517  0.00  0.00      PROB  
ATOM   2545  CB  ASP P  63     -13.147   2.344   8.462  0.00  0.00      PROB  
ATOM   2546  HB1 ASP P  63     -13.297   1.244   8.402  0.00  0.00      PROB  
ATOM   2547  HB2 ASP P  63     -14.175   2.708   8.246  0.00  0.00      PROB  
ATOM   2548  CG  ASP P  63     -12.925   2.779   9.909  0.00  0.00      PROB  
ATOM   2549  OD1 ASP P  63     -11.822   3.156  10.358  0.00  0.00      PROB  
ATOM   2550  OD2 ASP P  63     -14.021   2.682  10.653  0.00  0.00      PROB  
ATOM   2551  C   ASP P  63     -12.154   4.454   7.161  0.00  0.00      PROB  
ATOM   2552  O   ASP P  63     -12.803   4.892   6.203  0.00  0.00      PROB  
ATOM   2553  N   LYS P  64     -11.238   5.259   7.899  0.00  0.00      PROB  
ATOM   2554  HN  LYS P  64     -10.666   4.866   8.615  0.00  0.00      PROB  
ATOM   2555  CA  LYS P  64     -10.995   6.633   7.414  0.00  0.00      PROB  
ATOM   2556  HA  LYS P  64     -11.921   7.182   7.336  0.00  0.00      PROB  
ATOM   2557  CB  LYS P  64      -9.953   7.404   8.410  0.00  0.00      PROB  
ATOM   2558  HB1 LYS P  64      -9.811   8.433   8.018  0.00  0.00      PROB  
ATOM   2559  HB2 LYS P  64      -9.027   6.792   8.348  0.00  0.00      PROB  
ATOM   2560  CG  LYS P  64     -10.528   7.640   9.776  0.00  0.00      PROB  
ATOM   2561  HG1 LYS P  64     -10.906   6.650  10.108  0.00  0.00      PROB  
ATOM   2562  HG2 LYS P  64     -11.439   8.222   9.518  0.00  0.00      PROB  
ATOM   2563  CD  LYS P  64      -9.558   8.155  10.825  0.00  0.00      PROB  
ATOM   2564  HD1 LYS P  64      -9.139   9.082  10.378  0.00  0.00      PROB  
ATOM   2565  HD2 LYS P  64      -8.707   7.454  10.962  0.00  0.00      PROB  
ATOM   2566  CE  LYS P  64     -10.122   8.571  12.247  0.00  0.00      PROB  
ATOM   2567  HE1 LYS P  64     -10.968   9.287  12.166  0.00  0.00      PROB  
ATOM   2568  HE2 LYS P  64      -9.272   8.974  12.839  0.00  0.00      PROB  
ATOM   2569  NZ  LYS P  64     -10.682   7.376  12.837  0.00  0.00      PROB  
ATOM   2570  HZ1 LYS P  64     -10.985   7.510  13.822  0.00  0.00      PROB  
ATOM   2571  HZ2 LYS P  64      -9.893   6.700  12.893  0.00  0.00      PROB  
ATOM   2572  HZ3 LYS P  64     -11.395   6.852  12.290  0.00  0.00      PROB  
ATOM   2573  C   LYS P  64     -10.414   6.682   5.958  0.00  0.00      PROB  
ATOM   2574  O   LYS P  64     -10.916   7.431   5.179  0.00  0.00      PROB  
ATOM   2575  N   VAL P  65      -9.451   5.904   5.550  0.00  0.00      PROB  
ATOM   2576  HN  VAL P  65      -9.083   5.242   6.198  0.00  0.00      PROB  
ATOM   2577  CA  VAL P  65      -9.002   5.880   4.150  0.00  0.00      PROB  
ATOM   2578  HA  VAL P  65      -8.866   6.895   3.810  0.00  0.00      PROB  
ATOM   2579  CB  VAL P  65      -7.616   5.223   4.120  0.00  0.00      PROB  
ATOM   2580  HB  VAL P  65      -7.648   4.272   4.694  0.00  0.00      PROB  
ATOM   2581  CG1 VAL P  65      -7.063   5.045   2.721  0.00  0.00      PROB  
ATOM   2582 HG11 VAL P  65      -7.198   5.967   2.115  0.00  0.00      PROB  
ATOM   2583 HG12 VAL P  65      -7.418   4.123   2.213  0.00  0.00      PROB  
ATOM   2584 HG13 VAL P  65      -5.976   4.927   2.914  0.00  0.00      PROB  
ATOM   2585  CG2 VAL P  65      -6.669   6.158   5.012  0.00  0.00      PROB  
ATOM   2586 HG21 VAL P  65      -5.643   5.864   4.702  0.00  0.00      PROB  
ATOM   2587 HG22 VAL P  65      -6.849   5.966   6.092  0.00  0.00      PROB  
ATOM   2588 HG23 VAL P  65      -6.837   7.209   4.695  0.00  0.00      PROB  
ATOM   2589  C   VAL P  65      -9.972   5.229   3.176  0.00  0.00      PROB  
ATOM   2590  O   VAL P  65     -10.298   5.772   2.140  0.00  0.00      PROB  
ATOM   2591  N   LEU P  66     -10.659   4.107   3.542  0.00  0.00      PROB  
ATOM   2592  HN  LEU P  66     -10.450   3.676   4.417  0.00  0.00      PROB  
ATOM   2593  CA  LEU P  66     -11.782   3.593   2.705  0.00  0.00      PROB  
ATOM   2594  HA  LEU P  66     -11.313   3.592   1.732  0.00  0.00      PROB  
ATOM   2595  CB  LEU P  66     -12.163   2.171   3.224  0.00  0.00      PROB  
ATOM   2596  HB1 LEU P  66     -13.094   1.940   2.664  0.00  0.00      PROB  
ATOM   2597  HB2 LEU P  66     -12.316   2.070   4.320  0.00  0.00      PROB  
ATOM   2598  CG  LEU P  66     -11.200   1.051   2.828  0.00  0.00      PROB  
ATOM   2599  HG  LEU P  66     -10.215   1.271   3.293  0.00  0.00      PROB  
ATOM   2600  CD1 LEU P  66     -11.636  -0.281   3.406  0.00  0.00      PROB  
ATOM   2601 HD11 LEU P  66     -12.571  -0.673   2.952  0.00  0.00      PROB  
ATOM   2602 HD12 LEU P  66     -11.584  -0.241   4.515  0.00  0.00      PROB  
ATOM   2603 HD13 LEU P  66     -10.822  -0.997   3.165  0.00  0.00      PROB  
ATOM   2604  CD2 LEU P  66     -10.858   0.930   1.339  0.00  0.00      PROB  
ATOM   2605 HD21 LEU P  66     -10.340   1.835   0.955  0.00  0.00      PROB  
ATOM   2606 HD22 LEU P  66     -11.790   0.707   0.778  0.00  0.00      PROB  
ATOM   2607 HD23 LEU P  66     -10.088   0.156   1.133  0.00  0.00      PROB  
ATOM   2608  C   LEU P  66     -12.987   4.455   2.448  0.00  0.00      PROB  
ATOM   2609  O   LEU P  66     -13.545   4.453   1.309  0.00  0.00      PROB  
ATOM   2610  N   LEU P  67     -13.543   5.127   3.450  0.00  0.00      PROB  
ATOM   2611  HN  LEU P  67     -13.221   4.970   4.381  0.00  0.00      PROB  
ATOM   2612  CA  LEU P  67     -14.534   6.171   3.270  0.00  0.00      PROB  
ATOM   2613  HA  LEU P  67     -15.380   5.768   2.732  0.00  0.00      PROB  
ATOM   2614  CB  LEU P  67     -14.803   6.616   4.746  0.00  0.00      PROB  
ATOM   2615  HB1 LEU P  67     -13.878   7.073   5.157  0.00  0.00      PROB  
ATOM   2616  HB2 LEU P  67     -15.195   5.810   5.403  0.00  0.00      PROB  
ATOM   2617  CG  LEU P  67     -15.779   7.764   4.857  0.00  0.00      PROB  
ATOM   2618  HG  LEU P  67     -15.489   8.662   4.272  0.00  0.00      PROB  
ATOM   2619  CD1 LEU P  67     -17.199   7.365   4.359  0.00  0.00      PROB  
ATOM   2620 HD11 LEU P  67     -17.782   8.309   4.308  0.00  0.00      PROB  
ATOM   2621 HD12 LEU P  67     -17.686   6.557   4.945  0.00  0.00      PROB  
ATOM   2622 HD13 LEU P  67     -17.137   7.145   3.272  0.00  0.00      PROB  
ATOM   2623  CD2 LEU P  67     -15.841   8.225   6.374  0.00  0.00      PROB  
ATOM   2624 HD21 LEU P  67     -14.796   8.388   6.712  0.00  0.00      PROB  
ATOM   2625 HD22 LEU P  67     -16.324   7.410   6.955  0.00  0.00      PROB  
ATOM   2626 HD23 LEU P  67     -16.401   9.184   6.412  0.00  0.00      PROB  
ATOM   2627  C   LEU P  67     -13.975   7.417   2.456  0.00  0.00      PROB  
ATOM   2628  O   LEU P  67     -14.630   7.825   1.519  0.00  0.00      PROB  
ATOM   2629  N   LYS P  68     -12.760   7.934   2.772  0.00  0.00      PROB  
ATOM   2630  HN  LYS P  68     -12.236   7.725   3.594  0.00  0.00      PROB  
ATOM   2631  CA  LYS P  68     -12.078   8.972   1.969  0.00  0.00      PROB  
ATOM   2632  HA  LYS P  68     -12.720   9.839   1.927  0.00  0.00      PROB  
ATOM   2633  CB  LYS P  68     -10.798   9.212   2.758  0.00  0.00      PROB  
ATOM   2634  HB1 LYS P  68     -10.385   8.201   2.965  0.00  0.00      PROB  
ATOM   2635  HB2 LYS P  68     -11.000   9.656   3.756  0.00  0.00      PROB  
ATOM   2636  CG  LYS P  68      -9.782  10.066   1.977  0.00  0.00      PROB  
ATOM   2637  HG1 LYS P  68     -10.312  11.035   1.856  0.00  0.00      PROB  
ATOM   2638  HG2 LYS P  68      -9.518   9.574   1.016  0.00  0.00      PROB  
ATOM   2639  CD  LYS P  68      -8.541  10.361   2.884  0.00  0.00      PROB  
ATOM   2640  HD1 LYS P  68      -8.094   9.350   3.000  0.00  0.00      PROB  
ATOM   2641  HD2 LYS P  68      -8.997  10.704   3.837  0.00  0.00      PROB  
ATOM   2642  CE  LYS P  68      -7.566  11.259   2.166  0.00  0.00      PROB  
ATOM   2643  HE1 LYS P  68      -8.057  12.077   1.596  0.00  0.00      PROB  
ATOM   2644  HE2 LYS P  68      -6.910  10.637   1.521  0.00  0.00      PROB  
ATOM   2645  NZ  LYS P  68      -6.600  11.859   3.099  0.00  0.00      PROB  
ATOM   2646  HZ1 LYS P  68      -6.167  11.073   3.624  0.00  0.00      PROB  
ATOM   2647  HZ2 LYS P  68      -7.143  12.508   3.705  0.00  0.00      PROB  
ATOM   2648  HZ3 LYS P  68      -5.902  12.405   2.555  0.00  0.00      PROB  
ATOM   2649  C   LYS P  68     -11.963   8.647   0.447  0.00  0.00      PROB  
ATOM   2650  O   LYS P  68     -12.211   9.466  -0.412  0.00  0.00      PROB  
ATOM   2651  N   TYR P  69     -11.695   7.383   0.162  0.00  0.00      PROB  
ATOM   2652  HN  TYR P  69     -11.381   6.776   0.887  0.00  0.00      PROB  
ATOM   2653  CA  TYR P  69     -11.795   6.783  -1.192  0.00  0.00      PROB  
ATOM   2654  HA  TYR P  69     -11.197   7.406  -1.840  0.00  0.00      PROB  
ATOM   2655  CB  TYR P  69     -11.130   5.419  -0.989  0.00  0.00      PROB  
ATOM   2656  HB1 TYR P  69     -11.702   4.751  -0.310  0.00  0.00      PROB  
ATOM   2657  HB2 TYR P  69     -10.117   5.615  -0.578  0.00  0.00      PROB  
ATOM   2658  CG  TYR P  69     -10.864   4.661  -2.244  0.00  0.00      PROB  
ATOM   2659  CD1 TYR P  69     -11.758   3.652  -2.627  0.00  0.00      PROB  
ATOM   2660  HD1 TYR P  69     -12.741   3.571  -2.187  0.00  0.00      PROB  
ATOM   2661  CE1 TYR P  69     -11.445   2.813  -3.670  0.00  0.00      PROB  
ATOM   2662  HE1 TYR P  69     -12.113   1.977  -3.812  0.00  0.00      PROB  
ATOM   2663  CZ  TYR P  69     -10.202   2.904  -4.386  0.00  0.00      PROB  
ATOM   2664  OH  TYR P  69      -9.816   2.014  -5.338  0.00  0.00      PROB  
ATOM   2665  HH  TYR P  69      -8.908   2.274  -5.507  0.00  0.00      PROB  
ATOM   2666  CD2 TYR P  69      -9.664   4.802  -2.847  0.00  0.00      PROB  
ATOM   2667  HD2 TYR P  69      -8.881   5.508  -2.613  0.00  0.00      PROB  
ATOM   2668  CE2 TYR P  69      -9.384   4.011  -3.965  0.00  0.00      PROB  
ATOM   2669  HE2 TYR P  69      -8.507   4.056  -4.593  0.00  0.00      PROB  
ATOM   2670  C   TYR P  69     -13.233   6.663  -1.787  0.00  0.00      PROB  
ATOM   2671  O   TYR P  69     -13.331   6.917  -2.963  0.00  0.00      PROB  
ATOM   2672  N   THR P  70     -14.254   6.178  -1.058  0.00  0.00      PROB  
ATOM   2673  HN  THR P  70     -14.033   5.669  -0.230  0.00  0.00      PROB  
ATOM   2674  CA  THR P  70     -15.667   6.123  -1.443  0.00  0.00      PROB  
ATOM   2675  HA  THR P  70     -15.668   5.539  -2.352  0.00  0.00      PROB  
ATOM   2676  CB  THR P  70     -16.607   5.547  -0.354  0.00  0.00      PROB  
ATOM   2677  HB  THR P  70     -16.660   6.235   0.518  0.00  0.00      PROB  
ATOM   2678  OG1 THR P  70     -16.219   4.327   0.204  0.00  0.00      PROB  
ATOM   2679  HG1 THR P  70     -15.393   4.378   0.690  0.00  0.00      PROB  
ATOM   2680  CG2 THR P  70     -18.066   5.251  -0.814  0.00  0.00      PROB  
ATOM   2681 HG21 THR P  70     -18.611   6.109  -1.262  0.00  0.00      PROB  
ATOM   2682 HG22 THR P  70     -18.589   4.951   0.120  0.00  0.00      PROB  
ATOM   2683 HG23 THR P  70     -18.023   4.385  -1.508  0.00  0.00      PROB  
ATOM   2684  C   THR P  70     -16.167   7.515  -1.804  0.00  0.00      PROB  
ATOM   2685  O   THR P  70     -16.889   7.588  -2.749  0.00  0.00      PROB  
ATOM   2686  N   GLU P  71     -15.778   8.570  -1.080  0.00  0.00      PROB  
ATOM   2687  HN  GLU P  71     -15.109   8.540  -0.342  0.00  0.00      PROB  
ATOM   2688  CA  GLU P  71     -16.309   9.902  -1.398  0.00  0.00      PROB  
ATOM   2689  HA  GLU P  71     -17.322   9.952  -1.767  0.00  0.00      PROB  
ATOM   2690  CB  GLU P  71     -16.256  10.744  -0.095  0.00  0.00      PROB  
ATOM   2691  HB1 GLU P  71     -16.334  11.824  -0.342  0.00  0.00      PROB  
ATOM   2692  HB2 GLU P  71     -15.256  10.615   0.372  0.00  0.00      PROB  
ATOM   2693  CG  GLU P  71     -17.313  10.431   0.962  0.00  0.00      PROB  
ATOM   2694  HG1 GLU P  71     -17.082  10.970   1.906  0.00  0.00      PROB  
ATOM   2695  HG2 GLU P  71     -17.309   9.372   1.300  0.00  0.00      PROB  
ATOM   2696  CD  GLU P  71     -18.681  10.958   0.470  0.00  0.00      PROB  
ATOM   2697  OE1 GLU P  71     -19.683  10.191   0.395  0.00  0.00      PROB  
ATOM   2698  OE2 GLU P  71     -18.777  12.153   0.148  0.00  0.00      PROB  
ATOM   2699  C   GLU P  71     -15.354  10.575  -2.398  0.00  0.00      PROB  
ATOM   2700  O   GLU P  71     -15.399  11.763  -2.736  0.00  0.00      PROB  
ATOM   2701  N   TYR P  72     -14.376   9.885  -2.951  0.00  0.00      PROB  
ATOM   2702  HN  TYR P  72     -14.194   8.913  -2.825  0.00  0.00      PROB  
ATOM   2703  CA  TYR P  72     -13.456  10.486  -3.882  0.00  0.00      PROB  
ATOM   2704  HA  TYR P  72     -13.224  11.529  -3.726  0.00  0.00      PROB  
ATOM   2705  CB  TYR P  72     -12.104   9.748  -3.761  0.00  0.00      PROB  
ATOM   2706  HB1 TYR P  72     -12.209   8.786  -4.307  0.00  0.00      PROB  
ATOM   2707  HB2 TYR P  72     -11.858   9.694  -2.679  0.00  0.00      PROB  
ATOM   2708  CG  TYR P  72     -11.093  10.469  -4.474  0.00  0.00      PROB  
ATOM   2709  CD1 TYR P  72     -10.372  11.555  -3.838  0.00  0.00      PROB  
ATOM   2710  HD1 TYR P  72     -10.720  11.913  -2.880  0.00  0.00      PROB  
ATOM   2711  CE1 TYR P  72      -9.292  12.270  -4.517  0.00  0.00      PROB  
ATOM   2712  HE1 TYR P  72      -8.951  13.198  -4.081  0.00  0.00      PROB  
ATOM   2713  CZ  TYR P  72      -8.885  11.804  -5.838  0.00  0.00      PROB  
ATOM   2714  OH  TYR P  72      -7.865  12.493  -6.504  0.00  0.00      PROB  
ATOM   2715  HH  TYR P  72      -7.699  13.221  -5.902  0.00  0.00      PROB  
ATOM   2716  CD2 TYR P  72     -10.623  10.048  -5.706  0.00  0.00      PROB  
ATOM   2717  HD2 TYR P  72     -11.193   9.277  -6.203  0.00  0.00      PROB  
ATOM   2718  CE2 TYR P  72      -9.510  10.629  -6.346  0.00  0.00      PROB  
ATOM   2719  HE2 TYR P  72      -9.259  10.150  -7.281  0.00  0.00      PROB  
ATOM   2720  C   TYR P  72     -13.953  10.336  -5.326  0.00  0.00      PROB  
ATOM   2721  O   TYR P  72     -14.622   9.363  -5.669  0.00  0.00      PROB  
ATOM   2722  N   ASN P  73     -13.660  11.314  -6.261  0.00  0.00      PROB  
ATOM   2723  HN  ASN P  73     -13.257  12.169  -5.944  0.00  0.00      PROB  
ATOM   2724  CA  ASN P  73     -13.919  11.180  -7.695  0.00  0.00      PROB  
ATOM   2725  HA  ASN P  73     -13.798  10.164  -8.039  0.00  0.00      PROB  
ATOM   2726  CB  ASN P  73     -15.450  11.286  -8.108  0.00  0.00      PROB  
ATOM   2727  HB1 ASN P  73     -15.798  12.321  -7.903  0.00  0.00      PROB  
ATOM   2728  HB2 ASN P  73     -16.061  10.598  -7.485  0.00  0.00      PROB  
ATOM   2729  CG  ASN P  73     -15.707  10.982  -9.544  0.00  0.00      PROB  
ATOM   2730  OD1 ASN P  73     -14.938  10.384 -10.342  0.00  0.00      PROB  
ATOM   2731  ND2 ASN P  73     -16.847  11.413 -10.033  0.00  0.00      PROB  
ATOM   2732 HD21 ASN P  73     -16.968  11.179 -10.998  0.00  0.00      PROB  
ATOM   2733 HD22 ASN P  73     -17.583  11.595  -9.381  0.00  0.00      PROB  
ATOM   2734  C   ASN P  73     -13.224  12.292  -8.421  0.00  0.00      PROB  
ATOM   2735  O   ASN P  73     -13.757  13.382  -8.552  0.00  0.00      PROB  
ATOM   2736  N   GLU P  74     -12.041  11.918  -8.994  0.00  0.00      PROB  
ATOM   2737  HN  GLU P  74     -11.567  11.042  -8.958  0.00  0.00      PROB  
ATOM   2738  CA  GLU P  74     -11.225  12.758  -9.785  0.00  0.00      PROB  
ATOM   2739  HA  GLU P  74     -11.806  13.237 -10.560  0.00  0.00      PROB  
ATOM   2740  CB  GLU P  74     -10.392  13.714  -8.946  0.00  0.00      PROB  
ATOM   2741  HB1 GLU P  74      -9.394  13.876  -9.408  0.00  0.00      PROB  
ATOM   2742  HB2 GLU P  74     -10.298  13.229  -7.951  0.00  0.00      PROB  
ATOM   2743  CG  GLU P  74     -10.915  15.138  -8.861  0.00  0.00      PROB  
ATOM   2744  HG1 GLU P  74     -11.993  15.178  -8.595  0.00  0.00      PROB  
ATOM   2745  HG2 GLU P  74     -10.746  15.767  -9.761  0.00  0.00      PROB  
ATOM   2746  CD  GLU P  74     -10.199  15.916  -7.743  0.00  0.00      PROB  
ATOM   2747  OE1 GLU P  74     -10.817  16.021  -6.650  0.00  0.00      PROB  
ATOM   2748  OE2 GLU P  74      -9.088  16.490  -7.887  0.00  0.00      PROB  
ATOM   2749  C   GLU P  74     -10.268  11.878 -10.554  0.00  0.00      PROB  
ATOM   2750  O   GLU P  74     -10.179  10.716 -10.169  0.00  0.00      PROB  
ATOM   2751  N   PRO P  75      -9.645  12.406 -11.601  0.00  0.00      PROB  
ATOM   2752  CD  PRO P  75     -10.178  13.488 -12.446  0.00  0.00      PROB  
ATOM   2753  HD1 PRO P  75      -9.866  14.468 -12.026  0.00  0.00      PROB  
ATOM   2754  HD2 PRO P  75     -11.280  13.439 -12.577  0.00  0.00      PROB  
ATOM   2755  CA  PRO P  75      -8.652  11.673 -12.319  0.00  0.00      PROB  
ATOM   2756  HA  PRO P  75      -9.224  10.827 -12.670  0.00  0.00      PROB  
ATOM   2757  CB  PRO P  75      -8.168  12.606 -13.433  0.00  0.00      PROB  
ATOM   2758  HB1 PRO P  75      -7.766  12.107 -14.340  0.00  0.00      PROB  
ATOM   2759  HB2 PRO P  75      -7.404  13.347 -13.114  0.00  0.00      PROB  
ATOM   2760  CG  PRO P  75      -9.529  13.207 -13.816  0.00  0.00      PROB  
ATOM   2761  HG1 PRO P  75      -9.374  14.182 -14.326  0.00  0.00      PROB  
ATOM   2762  HG2 PRO P  75     -10.111  12.517 -14.463  0.00  0.00      PROB  
ATOM   2763  C   PRO P  75      -7.566  11.244 -11.495  0.00  0.00      PROB  
ATOM   2764  O   PRO P  75      -7.244  12.077 -10.579  0.00  0.00      PROB  
ATOM   2765  N   HSD P  76      -6.895   9.991 -11.705  0.00  0.00      PROB  
ATOM   2766  HN  HSD P  76      -7.093   9.530 -12.567  0.00  0.00      PROB  
ATOM   2767  CA  HSD P  76      -5.974   9.408 -10.762  0.00  0.00      PROB  
ATOM   2768  HA  HSD P  76      -5.323  10.197 -10.416  0.00  0.00      PROB  
ATOM   2769  CB  HSD P  76      -6.715   8.896  -9.519  0.00  0.00      PROB  
ATOM   2770  HB1 HSD P  76      -7.132   9.688  -8.861  0.00  0.00      PROB  
ATOM   2771  HB2 HSD P  76      -6.031   8.404  -8.795  0.00  0.00      PROB  
ATOM   2772  ND1 HSD P  76      -9.079   8.088  -9.691  0.00  0.00      PROB  
ATOM   2773  HD1 HSD P  76      -9.568   8.958  -9.747  0.00  0.00      PROB  
ATOM   2774  CG  HSD P  76      -7.749   7.848  -9.811  0.00  0.00      PROB  
ATOM   2775  CE1 HSD P  76      -9.760   6.970  -9.546  0.00  0.00      PROB  
ATOM   2776  HE1 HSD P  76     -10.830   7.024  -9.343  0.00  0.00      PROB  
ATOM   2777  NE2 HSD P  76      -8.906   5.931  -9.561  0.00  0.00      PROB  
ATOM   2778  CD2 HSD P  76      -7.606   6.524  -9.696  0.00  0.00      PROB  
ATOM   2779  HD2 HSD P  76      -6.745   5.887  -9.534  0.00  0.00      PROB  
ATOM   2780  C   HSD P  76      -5.111   8.348 -11.367  0.00  0.00      PROB  
ATOM   2781  O   HSD P  76      -5.331   7.957 -12.503  0.00  0.00      PROB  
ATOM   2782  N   GLU P  77      -4.157   7.806 -10.619  0.00  0.00      PROB  
ATOM   2783  HN  GLU P  77      -4.003   8.154  -9.697  0.00  0.00      PROB  
ATOM   2784  CA  GLU P  77      -3.223   6.816 -11.037  0.00  0.00      PROB  
ATOM   2785  HA  GLU P  77      -3.201   6.718 -12.112  0.00  0.00      PROB  
ATOM   2786  CB  GLU P  77      -1.768   7.227 -10.796  0.00  0.00      PROB  
ATOM   2787  HB1 GLU P  77      -1.663   7.739  -9.815  0.00  0.00      PROB  
ATOM   2788  HB2 GLU P  77      -1.578   7.930 -11.636  0.00  0.00      PROB  
ATOM   2789  CG  GLU P  77      -0.770   6.104 -10.864  0.00  0.00      PROB  
ATOM   2790  HG1 GLU P  77      -0.753   5.531 -11.816  0.00  0.00      PROB  
ATOM   2791  HG2 GLU P  77      -1.087   5.379 -10.084  0.00  0.00      PROB  
ATOM   2792  CD  GLU P  77       0.613   6.692 -10.617  0.00  0.00      PROB  
ATOM   2793  OE1 GLU P  77       1.088   7.511 -11.426  0.00  0.00      PROB  
ATOM   2794  OE2 GLU P  77       1.273   6.366  -9.593  0.00  0.00      PROB  
ATOM   2795  C   GLU P  77      -3.584   5.434 -10.594  0.00  0.00      PROB  
ATOM   2796  O   GLU P  77      -3.854   5.195  -9.412  0.00  0.00      PROB  
ATOM   2797  N   SER P  78      -3.752   4.415 -11.447  0.00  0.00      PROB  
ATOM   2798  HN  SER P  78      -3.897   4.675 -12.398  0.00  0.00      PROB  
ATOM   2799  CA  SER P  78      -4.128   3.020 -11.260  0.00  0.00      PROB  
ATOM   2800  HA  SER P  78      -4.248   2.814 -10.207  0.00  0.00      PROB  
ATOM   2801  CB  SER P  78      -5.577   2.722 -11.844  0.00  0.00      PROB  
ATOM   2802  HB1 SER P  78      -5.611   2.758 -12.954  0.00  0.00      PROB  
ATOM   2803  HB2 SER P  78      -6.425   3.337 -11.473  0.00  0.00      PROB  
ATOM   2804  OG  SER P  78      -5.934   1.391 -11.490  0.00  0.00      PROB  
ATOM   2805  HG1 SER P  78      -6.881   1.234 -11.485  0.00  0.00      PROB  
ATOM   2806  C   SER P  78      -3.105   2.244 -11.911  0.00  0.00      PROB  
ATOM   2807  O   SER P  78      -3.238   1.893 -13.072  0.00  0.00      PROB  
ATOM   2808  N   ARG P  79      -2.129   1.792 -11.110  0.00  0.00      PROB  
ATOM   2809  HN  ARG P  79      -2.161   2.056 -10.149  0.00  0.00      PROB  
ATOM   2810  CA  ARG P  79      -1.023   0.976 -11.545  0.00  0.00      PROB  
ATOM   2811  HA  ARG P  79      -0.988   1.162 -12.608  0.00  0.00      PROB  
ATOM   2812  CB  ARG P  79       0.243   1.313 -10.720  0.00  0.00      PROB  
ATOM   2813  HB1 ARG P  79       1.130   0.671 -10.909  0.00  0.00      PROB  
ATOM   2814  HB2 ARG P  79      -0.081   0.909  -9.738  0.00  0.00      PROB  
ATOM   2815  CG  ARG P  79       0.494   2.883 -10.658  0.00  0.00      PROB  
ATOM   2816  HG1 ARG P  79       0.685   3.025  -9.573  0.00  0.00      PROB  
ATOM   2817  HG2 ARG P  79      -0.337   3.588 -10.873  0.00  0.00      PROB  
ATOM   2818  CD  ARG P  79       1.803   3.362 -11.402  0.00  0.00      PROB  
ATOM   2819  HD1 ARG P  79       2.644   2.655 -11.238  0.00  0.00      PROB  
ATOM   2820  HD2 ARG P  79       2.027   4.347 -10.938  0.00  0.00      PROB  
ATOM   2821  NE  ARG P  79       1.545   3.378 -12.879  0.00  0.00      PROB  
ATOM   2822  HE  ARG P  79       0.637   3.245 -13.274  0.00  0.00      PROB  
ATOM   2823  CZ  ARG P  79       2.445   3.590 -13.851  0.00  0.00      PROB  
ATOM   2824  NH1 ARG P  79       3.746   3.500 -13.661  0.00  0.00      PROB  
ATOM   2825 HH11 ARG P  79       4.142   3.639 -12.753  0.00  0.00      PROB  
ATOM   2826 HH12 ARG P  79       4.457   3.758 -14.316  0.00  0.00      PROB  
ATOM   2827  NH2 ARG P  79       2.022   3.802 -15.085  0.00  0.00      PROB  
ATOM   2828 HH21 ARG P  79       1.056   4.025 -15.211  0.00  0.00      PROB  
ATOM   2829 HH22 ARG P  79       2.710   3.943 -15.797  0.00  0.00      PROB  
ATOM   2830  C   ARG P  79      -1.406  -0.517 -11.415  0.00  0.00      PROB  
ATOM   2831  O   ARG P  79      -2.062  -0.895 -10.491  0.00  0.00      PROB  
ATOM   2832  N   THR P  80      -1.193  -1.305 -12.402  0.00  0.00      PROB  
ATOM   2833  HN  THR P  80      -0.788  -1.017 -13.266  0.00  0.00      PROB  
ATOM   2834  CA  THR P  80      -1.521  -2.697 -12.502  0.00  0.00      PROB  
ATOM   2835  HA  THR P  80      -1.939  -2.987 -11.549  0.00  0.00      PROB  
ATOM   2836  CB  THR P  80      -2.542  -2.973 -13.550  0.00  0.00      PROB  
ATOM   2837  HB  THR P  80      -2.731  -4.068 -13.569  0.00  0.00      PROB  
ATOM   2838  OG1 THR P  80      -2.045  -2.643 -14.887  0.00  0.00      PROB  
ATOM   2839  HG1 THR P  80      -1.849  -1.711 -15.011  0.00  0.00      PROB  
ATOM   2840  CG2 THR P  80      -3.829  -2.164 -13.315  0.00  0.00      PROB  
ATOM   2841 HG21 THR P  80      -3.489  -1.111 -13.415  0.00  0.00      PROB  
ATOM   2842 HG22 THR P  80      -4.254  -2.319 -12.300  0.00  0.00      PROB  
ATOM   2843 HG23 THR P  80      -4.629  -2.508 -14.004  0.00  0.00      PROB  
ATOM   2844  C   THR P  80      -0.233  -3.435 -12.802  0.00  0.00      PROB  
ATOM   2845  O   THR P  80       0.775  -2.829 -13.153  0.00  0.00      PROB  
ATOM   2846  N   ASN P  81      -0.187  -4.829 -12.706  0.00  0.00      PROB  
ATOM   2847  HN  ASN P  81      -1.044  -5.274 -12.459  0.00  0.00      PROB  
ATOM   2848  CA  ASN P  81       1.015  -5.566 -12.894  0.00  0.00      PROB  
ATOM   2849  HA  ASN P  81       1.705  -5.437 -12.073  0.00  0.00      PROB  
ATOM   2850  CB  ASN P  81       0.686  -7.034 -12.895  0.00  0.00      PROB  
ATOM   2851  HB1 ASN P  81       1.600  -7.595 -13.184  0.00  0.00      PROB  
ATOM   2852  HB2 ASN P  81      -0.155  -7.243 -13.591  0.00  0.00      PROB  
ATOM   2853  CG  ASN P  81       0.309  -7.599 -11.547  0.00  0.00      PROB  
ATOM   2854  OD1 ASN P  81       0.339  -6.996 -10.485  0.00  0.00      PROB  
ATOM   2855  ND2 ASN P  81      -0.178  -8.877 -11.583  0.00  0.00      PROB  
ATOM   2856 HD21 ASN P  81      -0.394  -9.323 -12.452  0.00  0.00      PROB  
ATOM   2857 HD22 ASN P  81      -0.806  -8.984 -10.812  0.00  0.00      PROB  
ATOM   2858  C   ASN P  81       1.842  -5.300 -14.143  0.00  0.00      PROB  
ATOM   2859  O   ASN P  81       3.069  -5.102 -14.012  0.00  0.00      PROB  
ATOM   2860  N   SER P  82       1.150  -5.205 -15.347  0.00  0.00      PROB  
ATOM   2861  HN  SER P  82       0.171  -5.361 -15.237  0.00  0.00      PROB  
ATOM   2862  CA  SER P  82       1.624  -4.818 -16.651  0.00  0.00      PROB  
ATOM   2863  HA  SER P  82       2.306  -5.553 -17.055  0.00  0.00      PROB  
ATOM   2864  CB  SER P  82       0.449  -4.746 -17.713  0.00  0.00      PROB  
ATOM   2865  HB1 SER P  82       0.851  -4.437 -18.702  0.00  0.00      PROB  
ATOM   2866  HB2 SER P  82      -0.381  -4.087 -17.382  0.00  0.00      PROB  
ATOM   2867  OG  SER P  82      -0.128  -6.002 -17.982  0.00  0.00      PROB  
ATOM   2868  HG1 SER P  82      -0.790  -6.156 -17.304  0.00  0.00      PROB  
ATOM   2869  C   SER P  82       2.328  -3.507 -16.622  0.00  0.00      PROB  
ATOM   2870  O   SER P  82       3.407  -3.362 -17.157  0.00  0.00      PROB  
ATOM   2871  N   ASP P  83       1.719  -2.557 -15.866  0.00  0.00      PROB  
ATOM   2872  HN  ASP P  83       0.935  -2.775 -15.291  0.00  0.00      PROB  
ATOM   2873  CA  ASP P  83       2.372  -1.269 -15.680  0.00  0.00      PROB  
ATOM   2874  HA  ASP P  83       2.562  -0.792 -16.630  0.00  0.00      PROB  
ATOM   2875  CB  ASP P  83       1.414  -0.329 -14.897  0.00  0.00      PROB  
ATOM   2876  HB1 ASP P  83       1.863   0.687 -14.903  0.00  0.00      PROB  
ATOM   2877  HB2 ASP P  83       1.233  -0.629 -13.843  0.00  0.00      PROB  
ATOM   2878  CG  ASP P  83       0.089  -0.149 -15.534  0.00  0.00      PROB  
ATOM   2879  OD1 ASP P  83      -0.858  -0.001 -14.756  0.00  0.00      PROB  
ATOM   2880  OD2 ASP P  83       0.066  -0.086 -16.787  0.00  0.00      PROB  
ATOM   2881  C   ASP P  83       3.710  -1.282 -14.964  0.00  0.00      PROB  
ATOM   2882  O   ASP P  83       4.625  -0.445 -15.300  0.00  0.00      PROB  
ATOM   2883  N   ILE P  84       3.913  -2.248 -13.953  0.00  0.00      PROB  
ATOM   2884  HN  ILE P  84       3.184  -2.832 -13.604  0.00  0.00      PROB  
ATOM   2885  CA  ILE P  84       5.101  -2.464 -13.141  0.00  0.00      PROB  
ATOM   2886  HA  ILE P  84       5.478  -1.482 -12.897  0.00  0.00      PROB  
ATOM   2887  CB  ILE P  84       4.796  -3.147 -11.853  0.00  0.00      PROB  
ATOM   2888  HB  ILE P  84       4.370  -4.167 -11.971  0.00  0.00      PROB  
ATOM   2889  CG2 ILE P  84       6.090  -3.442 -11.033  0.00  0.00      PROB  
ATOM   2890 HG21 ILE P  84       5.839  -4.089 -10.165  0.00  0.00      PROB  
ATOM   2891 HG22 ILE P  84       6.561  -2.531 -10.604  0.00  0.00      PROB  
ATOM   2892 HG23 ILE P  84       6.917  -3.981 -11.543  0.00  0.00      PROB  
ATOM   2893  CG1 ILE P  84       3.726  -2.362 -10.997  0.00  0.00      PROB  
ATOM   2894 HG11 ILE P  84       3.754  -3.023 -10.105  0.00  0.00      PROB  
ATOM   2895 HG12 ILE P  84       2.799  -2.425 -11.606  0.00  0.00      PROB  
ATOM   2896  CD  ILE P  84       4.191  -0.908 -10.698  0.00  0.00      PROB  
ATOM   2897  HD1 ILE P  84       5.079  -0.996 -10.036  0.00  0.00      PROB  
ATOM   2898  HD2 ILE P  84       3.441  -0.245 -10.215  0.00  0.00      PROB  
ATOM   2899  HD3 ILE P  84       4.542  -0.387 -11.615  0.00  0.00      PROB  
ATOM   2900  C   ILE P  84       6.158  -3.311 -13.882  0.00  0.00      PROB  
ATOM   2901  O   ILE P  84       7.353  -3.022 -13.837  0.00  0.00      PROB  
ATOM   2902  N   VAL P  85       5.744  -4.409 -14.570  0.00  0.00      PROB  
ATOM   2903  HN  VAL P  85       4.793  -4.684 -14.450  0.00  0.00      PROB  
ATOM   2904  CA  VAL P  85       6.498  -5.032 -15.583  0.00  0.00      PROB  
ATOM   2905  HA  VAL P  85       7.332  -5.502 -15.082  0.00  0.00      PROB  
ATOM   2906  CB  VAL P  85       5.732  -6.109 -16.350  0.00  0.00      PROB  
ATOM   2907  HB  VAL P  85       4.744  -5.748 -16.706  0.00  0.00      PROB  
ATOM   2908  CG1 VAL P  85       6.553  -6.454 -17.642  0.00  0.00      PROB  
ATOM   2909 HG11 VAL P  85       6.245  -7.447 -18.034  0.00  0.00      PROB  
ATOM   2910 HG12 VAL P  85       7.650  -6.504 -17.476  0.00  0.00      PROB  
ATOM   2911 HG13 VAL P  85       6.395  -5.654 -18.398  0.00  0.00      PROB  
ATOM   2912  CG2 VAL P  85       5.706  -7.392 -15.436  0.00  0.00      PROB  
ATOM   2913 HG21 VAL P  85       4.935  -7.280 -14.644  0.00  0.00      PROB  
ATOM   2914 HG22 VAL P  85       6.700  -7.568 -14.972  0.00  0.00      PROB  
ATOM   2915 HG23 VAL P  85       5.259  -8.162 -16.101  0.00  0.00      PROB  
ATOM   2916  C   VAL P  85       7.001  -3.948 -16.653  0.00  0.00      PROB  
ATOM   2917  O   VAL P  85       8.151  -3.840 -17.030  0.00  0.00      PROB  
ATOM   2918  N   GLU P  86       6.145  -3.123 -17.138  0.00  0.00      PROB  
ATOM   2919  HN  GLU P  86       5.162  -3.247 -17.028  0.00  0.00      PROB  
ATOM   2920  CA  GLU P  86       6.503  -2.008 -18.014  0.00  0.00      PROB  
ATOM   2921  HA  GLU P  86       6.925  -2.569 -18.835  0.00  0.00      PROB  
ATOM   2922  CB  GLU P  86       5.305  -1.398 -18.723  0.00  0.00      PROB  
ATOM   2923  HB1 GLU P  86       4.568  -1.244 -17.906  0.00  0.00      PROB  
ATOM   2924  HB2 GLU P  86       4.881  -2.253 -19.291  0.00  0.00      PROB  
ATOM   2925  CG  GLU P  86       5.364  -0.210 -19.631  0.00  0.00      PROB  
ATOM   2926  HG1 GLU P  86       5.930  -0.531 -20.531  0.00  0.00      PROB  
ATOM   2927  HG2 GLU P  86       5.859   0.606 -19.062  0.00  0.00      PROB  
ATOM   2928  CD  GLU P  86       3.903   0.256 -19.983  0.00  0.00      PROB  
ATOM   2929  OE1 GLU P  86       3.546   0.239 -21.179  0.00  0.00      PROB  
ATOM   2930  OE2 GLU P  86       3.142   0.553 -19.057  0.00  0.00      PROB  
ATOM   2931  C   GLU P  86       7.498  -0.989 -17.459  0.00  0.00      PROB  
ATOM   2932  O   GLU P  86       8.469  -0.583 -18.092  0.00  0.00      PROB  
ATOM   2933  N   ALA P  87       7.385  -0.631 -16.150  0.00  0.00      PROB  
ATOM   2934  HN  ALA P  87       6.620  -0.960 -15.602  0.00  0.00      PROB  
ATOM   2935  CA  ALA P  87       8.357   0.169 -15.381  0.00  0.00      PROB  
ATOM   2936  HA  ALA P  87       8.616   1.046 -15.955  0.00  0.00      PROB  
ATOM   2937  CB  ALA P  87       7.716   0.721 -14.093  0.00  0.00      PROB  
ATOM   2938  HB1 ALA P  87       8.338   1.542 -13.678  0.00  0.00      PROB  
ATOM   2939  HB2 ALA P  87       7.719  -0.040 -13.284  0.00  0.00      PROB  
ATOM   2940  HB3 ALA P  87       6.740   1.180 -14.359  0.00  0.00      PROB  
ATOM   2941  C   ALA P  87       9.748  -0.491 -15.191  0.00  0.00      PROB  
ATOM   2942  O   ALA P  87      10.747   0.217 -15.287  0.00  0.00      PROB  
ATOM   2943  N   LEU P  88       9.690  -1.832 -14.881  0.00  0.00      PROB  
ATOM   2944  HN  LEU P  88       8.825  -2.188 -14.534  0.00  0.00      PROB  
ATOM   2945  CA  LEU P  88      10.841  -2.680 -14.856  0.00  0.00      PROB  
ATOM   2946  HA  LEU P  88      11.467  -2.248 -14.089  0.00  0.00      PROB  
ATOM   2947  CB  LEU P  88      10.423  -4.088 -14.258  0.00  0.00      PROB  
ATOM   2948  HB1 LEU P  88      11.126  -4.881 -14.590  0.00  0.00      PROB  
ATOM   2949  HB2 LEU P  88       9.485  -4.308 -14.812  0.00  0.00      PROB  
ATOM   2950  CG  LEU P  88      10.202  -4.197 -12.734  0.00  0.00      PROB  
ATOM   2951  HG  LEU P  88       9.706  -3.353 -12.208  0.00  0.00      PROB  
ATOM   2952  CD1 LEU P  88       9.465  -5.537 -12.421  0.00  0.00      PROB  
ATOM   2953 HD11 LEU P  88       9.939  -6.324 -13.045  0.00  0.00      PROB  
ATOM   2954 HD12 LEU P  88       8.386  -5.471 -12.679  0.00  0.00      PROB  
ATOM   2955 HD13 LEU P  88       9.494  -5.744 -11.330  0.00  0.00      PROB  
ATOM   2956  CD2 LEU P  88      11.574  -4.409 -12.068  0.00  0.00      PROB  
ATOM   2957 HD21 LEU P  88      12.027  -5.343 -12.464  0.00  0.00      PROB  
ATOM   2958 HD22 LEU P  88      11.447  -4.551 -10.973  0.00  0.00      PROB  
ATOM   2959 HD23 LEU P  88      12.197  -3.510 -12.262  0.00  0.00      PROB  
ATOM   2960  C   LEU P  88      11.592  -2.847 -16.176  0.00  0.00      PROB  
ATOM   2961  O   LEU P  88      12.769  -3.183 -16.097  0.00  0.00      PROB  
ATOM   2962  N   ASN P  89      10.973  -2.599 -17.380  0.00  0.00      PROB  
ATOM   2963  HN  ASN P  89      10.031  -2.294 -17.501  0.00  0.00      PROB  
ATOM   2964  CA  ASN P  89      11.701  -2.646 -18.643  0.00  0.00      PROB  
ATOM   2965  HA  ASN P  89      12.144  -3.625 -18.744  0.00  0.00      PROB  
ATOM   2966  CB  ASN P  89      10.710  -2.375 -19.820  0.00  0.00      PROB  
ATOM   2967  HB1 ASN P  89      11.297  -2.243 -20.754  0.00  0.00      PROB  
ATOM   2968  HB2 ASN P  89      10.182  -1.401 -19.738  0.00  0.00      PROB  
ATOM   2969  CG  ASN P  89       9.708  -3.501 -20.042  0.00  0.00      PROB  
ATOM   2970  OD1 ASN P  89      10.044  -4.629 -19.712  0.00  0.00      PROB  
ATOM   2971  ND2 ASN P  89       8.523  -3.251 -20.647  0.00  0.00      PROB  
ATOM   2972 HD21 ASN P  89       7.860  -3.999 -20.680  0.00  0.00      PROB  
ATOM   2973 HD22 ASN P  89       8.325  -2.341 -21.013  0.00  0.00      PROB  
ATOM   2974  C   ASN P  89      12.902  -1.629 -18.746  0.00  0.00      PROB  
ATOM   2975  O   ASN P  89      12.820  -0.426 -18.457  0.00  0.00      PROB  
ATOM   2976  N   LYS P  90      14.034  -2.247 -19.128  0.00  0.00      PROB  
ATOM   2977  HN  LYS P  90      13.933  -3.170 -19.491  0.00  0.00      PROB  
ATOM   2978  CA  LYS P  90      15.322  -1.585 -19.181  0.00  0.00      PROB  
ATOM   2979  HA  LYS P  90      15.993  -2.226 -19.733  0.00  0.00      PROB  
ATOM   2980  CB  LYS P  90      15.389  -0.272 -20.055  0.00  0.00      PROB  
ATOM   2981  HB1 LYS P  90      16.432   0.103 -20.137  0.00  0.00      PROB  
ATOM   2982  HB2 LYS P  90      14.756   0.541 -19.641  0.00  0.00      PROB  
ATOM   2983  CG  LYS P  90      14.903  -0.441 -21.480  0.00  0.00      PROB  
ATOM   2984  HG1 LYS P  90      15.086   0.437 -22.135  0.00  0.00      PROB  
ATOM   2985  HG2 LYS P  90      13.807  -0.620 -21.501  0.00  0.00      PROB  
ATOM   2986  CD  LYS P  90      15.486  -1.706 -22.200  0.00  0.00      PROB  
ATOM   2987  HD1 LYS P  90      15.048  -2.545 -21.618  0.00  0.00      PROB  
ATOM   2988  HD2 LYS P  90      16.580  -1.642 -22.018  0.00  0.00      PROB  
ATOM   2989  CE  LYS P  90      15.131  -1.752 -23.713  0.00  0.00      PROB  
ATOM   2990  HE1 LYS P  90      15.663  -0.830 -24.032  0.00  0.00      PROB  
ATOM   2991  HE2 LYS P  90      14.022  -1.717 -23.780  0.00  0.00      PROB  
ATOM   2992  NZ  LYS P  90      15.723  -2.821 -24.544  0.00  0.00      PROB  
ATOM   2993  HZ1 LYS P  90      16.748  -2.888 -24.384  0.00  0.00      PROB  
ATOM   2994  HZ2 LYS P  90      15.531  -2.758 -25.564  0.00  0.00      PROB  
ATOM   2995  HZ3 LYS P  90      15.326  -3.726 -24.220  0.00  0.00      PROB  
ATOM   2996  C   LYS P  90      15.894  -1.220 -17.821  0.00  0.00      PROB  
ATOM   2997  O   LYS P  90      16.778  -0.344 -17.702  0.00  0.00      PROB  
ATOM   2998  N   LYS P  91      15.421  -1.848 -16.700  0.00  0.00      PROB  
ATOM   2999  HN  LYS P  91      14.568  -2.348 -16.828  0.00  0.00      PROB  
ATOM   3000  CA  LYS P  91      15.927  -1.519 -15.413  0.00  0.00      PROB  
ATOM   3001  HA  LYS P  91      16.481  -0.595 -15.493  0.00  0.00      PROB  
ATOM   3002  CB  LYS P  91      14.889  -1.359 -14.283  0.00  0.00      PROB  
ATOM   3003  HB1 LYS P  91      15.458  -1.099 -13.365  0.00  0.00      PROB  
ATOM   3004  HB2 LYS P  91      14.293  -2.291 -14.174  0.00  0.00      PROB  
ATOM   3005  CG  LYS P  91      13.949  -0.182 -14.457  0.00  0.00      PROB  
ATOM   3006  HG1 LYS P  91      13.518   0.012 -13.451  0.00  0.00      PROB  
ATOM   3007  HG2 LYS P  91      13.025  -0.418 -15.026  0.00  0.00      PROB  
ATOM   3008  CD  LYS P  91      14.716   1.071 -14.835  0.00  0.00      PROB  
ATOM   3009  HD1 LYS P  91      15.033   0.936 -15.892  0.00  0.00      PROB  
ATOM   3010  HD2 LYS P  91      15.551   1.148 -14.106  0.00  0.00      PROB  
ATOM   3011  CE  LYS P  91      13.978   2.414 -14.774  0.00  0.00      PROB  
ATOM   3012  HE1 LYS P  91      13.604   2.645 -13.753  0.00  0.00      PROB  
ATOM   3013  HE2 LYS P  91      13.099   2.316 -15.446  0.00  0.00      PROB  
ATOM   3014  NZ  LYS P  91      14.750   3.525 -15.353  0.00  0.00      PROB  
ATOM   3015  HZ1 LYS P  91      15.242   3.245 -16.226  0.00  0.00      PROB  
ATOM   3016  HZ2 LYS P  91      15.399   3.809 -14.591  0.00  0.00      PROB  
ATOM   3017  HZ3 LYS P  91      14.173   4.388 -15.406  0.00  0.00      PROB  
ATOM   3018  C   LYS P  91      16.934  -2.609 -14.951  0.00  0.00      PROB  
ATOM   3019  OT1 LYS P  91      18.132  -2.285 -14.830  0.00  0.00      PROB  
ATOM   3020  OT2 LYS P  91      16.530  -3.762 -14.700  0.00  0.00      PROB  
ATOM   3021  N   GLY P 133      -0.160  -0.220  27.022  0.00  0.00      PROC  
ATOM   3022  HT1 GLY P 133      -0.520  -0.022  27.977  0.00  0.00      PROC  
ATOM   3023  HT2 GLY P 133      -0.101   0.710  26.559  0.00  0.00      PROC  
ATOM   3024  HT3 GLY P 133       0.784  -0.643  27.126  0.00  0.00      PROC  
ATOM   3025  CA  GLY P 133      -0.920  -1.248  26.259  0.00  0.00      PROC  
ATOM   3026  HA1 GLY P 133      -0.712  -2.230  26.657  0.00  0.00      PROC  
ATOM   3027  HA2 GLY P 133      -0.586  -1.114  25.241  0.00  0.00      PROC  
ATOM   3028  C   GLY P 133      -2.402  -1.128  26.290  0.00  0.00      PROC  
ATOM   3029  O   GLY P 133      -3.036  -1.430  27.227  0.00  0.00      PROC  
ATOM   3030  N   ARG P 134      -2.968  -0.698  25.130  0.00  0.00      PROC  
ATOM   3031  HN  ARG P 134      -2.447  -0.543  24.294  0.00  0.00      PROC  
ATOM   3032  CA  ARG P 134      -4.374  -0.515  25.076  0.00  0.00      PROC  
ATOM   3033  HA  ARG P 134      -4.824  -0.647  26.049  0.00  0.00      PROC  
ATOM   3034  CB  ARG P 134      -4.826   0.938  24.624  0.00  0.00      PROC  
ATOM   3035  HB1 ARG P 134      -5.893   1.088  24.350  0.00  0.00      PROC  
ATOM   3036  HB2 ARG P 134      -4.311   1.223  23.682  0.00  0.00      PROC  
ATOM   3037  CG  ARG P 134      -4.442   1.945  25.676  0.00  0.00      PROC  
ATOM   3038  HG1 ARG P 134      -4.655   2.986  25.352  0.00  0.00      PROC  
ATOM   3039  HG2 ARG P 134      -3.394   1.861  26.036  0.00  0.00      PROC  
ATOM   3040  CD  ARG P 134      -5.149   1.766  27.078  0.00  0.00      PROC  
ATOM   3041  HD1 ARG P 134      -4.924   2.670  27.684  0.00  0.00      PROC  
ATOM   3042  HD2 ARG P 134      -4.821   0.891  27.679  0.00  0.00      PROC  
ATOM   3043  NE  ARG P 134      -6.629   1.735  26.888  0.00  0.00      PROC  
ATOM   3044  HE  ARG P 134      -7.081   0.843  26.911  0.00  0.00      PROC  
ATOM   3045  CZ  ARG P 134      -7.470   2.781  26.871  0.00  0.00      PROC  
ATOM   3046  NH1 ARG P 134      -7.168   4.064  26.794  0.00  0.00      PROC  
ATOM   3047 HH11 ARG P 134      -6.232   4.307  26.539  0.00  0.00      PROC  
ATOM   3048 HH12 ARG P 134      -7.833   4.807  26.869  0.00  0.00      PROC  
ATOM   3049  NH2 ARG P 134      -8.727   2.509  27.004  0.00  0.00      PROC  
ATOM   3050 HH21 ARG P 134      -9.034   1.560  26.932  0.00  0.00      PROC  
ATOM   3051 HH22 ARG P 134      -9.350   3.183  26.607  0.00  0.00      PROC  
ATOM   3052  C   ARG P 134      -5.124  -1.533  24.153  0.00  0.00      PROC  
ATOM   3053  O   ARG P 134      -4.561  -2.235  23.302  0.00  0.00      PROC  
ATOM   3054  N   GLU P 135      -6.423  -1.642  24.307  0.00  0.00      PROC  
ATOM   3055  HN  GLU P 135      -6.787  -1.210  25.128  0.00  0.00      PROC  
ATOM   3056  CA  GLU P 135      -7.430  -2.341  23.482  0.00  0.00      PROC  
ATOM   3057  HA  GLU P 135      -7.381  -3.368  23.814  0.00  0.00      PROC  
ATOM   3058  CB  GLU P 135      -8.863  -1.776  23.714  0.00  0.00      PROC  
ATOM   3059  HB1 GLU P 135      -9.573  -2.203  22.973  0.00  0.00      PROC  
ATOM   3060  HB2 GLU P 135      -8.807  -0.695  23.467  0.00  0.00      PROC  
ATOM   3061  CG  GLU P 135      -9.367  -1.951  25.144  0.00  0.00      PROC  
ATOM   3062  HG1 GLU P 135      -8.866  -2.868  25.522  0.00  0.00      PROC  
ATOM   3063  HG2 GLU P 135     -10.476  -1.947  25.222  0.00  0.00      PROC  
ATOM   3064  CD  GLU P 135      -8.963  -0.792  26.111  0.00  0.00      PROC  
ATOM   3065  OE1 GLU P 135      -9.797   0.011  26.599  0.00  0.00      PROC  
ATOM   3066  OE2 GLU P 135      -7.782  -0.806  26.563  0.00  0.00      PROC  
ATOM   3067  C   GLU P 135      -7.242  -2.266  21.998  0.00  0.00      PROC  
ATOM   3068  O   GLU P 135      -6.867  -1.235  21.437  0.00  0.00      PROC  
ATOM   3069  N   ARG P 136      -7.568  -3.286  21.196  0.00  0.00      PROC  
ATOM   3070  HN  ARG P 136      -7.949  -4.088  21.649  0.00  0.00      PROC  
ATOM   3071  CA  ARG P 136      -7.388  -3.355  19.733  0.00  0.00      PROC  
ATOM   3072  HA  ARG P 136      -6.457  -2.867  19.484  0.00  0.00      PROC  
ATOM   3073  CB  ARG P 136      -7.245  -4.818  19.159  0.00  0.00      PROC  
ATOM   3074  HB1 ARG P 136      -7.094  -4.790  18.059  0.00  0.00      PROC  
ATOM   3075  HB2 ARG P 136      -8.235  -5.300  19.308  0.00  0.00      PROC  
ATOM   3076  CG  ARG P 136      -6.202  -5.737  19.743  0.00  0.00      PROC  
ATOM   3077  HG1 ARG P 136      -6.036  -6.553  19.008  0.00  0.00      PROC  
ATOM   3078  HG2 ARG P 136      -6.548  -6.102  20.734  0.00  0.00      PROC  
ATOM   3079  CD  ARG P 136      -4.798  -5.143  20.014  0.00  0.00      PROC  
ATOM   3080  HD1 ARG P 136      -4.213  -6.004  20.403  0.00  0.00      PROC  
ATOM   3081  HD2 ARG P 136      -4.876  -4.396  20.832  0.00  0.00      PROC  
ATOM   3082  NE  ARG P 136      -4.338  -4.579  18.743  0.00  0.00      PROC  
ATOM   3083  HE  ARG P 136      -4.982  -4.606  17.978  0.00  0.00      PROC  
ATOM   3084  CZ  ARG P 136      -3.068  -4.231  18.463  0.00  0.00      PROC  
ATOM   3085  NH1 ARG P 136      -2.093  -4.220  19.313  0.00  0.00      PROC  
ATOM   3086 HH11 ARG P 136      -2.376  -4.315  20.267  0.00  0.00      PROC  
ATOM   3087 HH12 ARG P 136      -1.409  -3.521  19.102  0.00  0.00      PROC  
ATOM   3088  NH2 ARG P 136      -2.874  -3.736  17.289  0.00  0.00      PROC  
ATOM   3089 HH21 ARG P 136      -3.593  -4.024  16.658  0.00  0.00      PROC  
ATOM   3090 HH22 ARG P 136      -1.946  -3.451  17.049  0.00  0.00      PROC  
ATOM   3091  C   ARG P 136      -8.422  -2.502  18.896  0.00  0.00      PROC  
ATOM   3092  O   ARG P 136      -9.662  -2.721  19.022  0.00  0.00      PROC  
ATOM   3093  N   ALA P 137      -8.002  -1.525  18.052  0.00  0.00      PROC  
ATOM   3094  HN  ALA P 137      -7.029  -1.318  17.996  0.00  0.00      PROC  
ATOM   3095  CA  ALA P 137      -8.855  -0.711  17.216  0.00  0.00      PROC  
ATOM   3096  HA  ALA P 137      -9.633  -0.424  17.908  0.00  0.00      PROC  
ATOM   3097  CB  ALA P 137      -8.058   0.563  16.971  0.00  0.00      PROC  
ATOM   3098  HB1 ALA P 137      -7.181   0.200  16.393  0.00  0.00      PROC  
ATOM   3099  HB2 ALA P 137      -7.680   1.045  17.898  0.00  0.00      PROC  
ATOM   3100  HB3 ALA P 137      -8.593   1.287  16.320  0.00  0.00      PROC  
ATOM   3101  C   ALA P 137      -9.431  -1.283  15.986  0.00  0.00      PROC  
ATOM   3102  O   ALA P 137      -8.730  -2.053  15.360  0.00  0.00      PROC  
ATOM   3103  N   VAL P 138     -10.703  -0.907  15.619  0.00  0.00      PROC  
ATOM   3104  HN  VAL P 138     -11.171  -0.258  16.213  0.00  0.00      PROC  
ATOM   3105  CA  VAL P 138     -11.492  -1.765  14.676  0.00  0.00      PROC  
ATOM   3106  HA  VAL P 138     -10.791  -2.415  14.173  0.00  0.00      PROC  
ATOM   3107  CB  VAL P 138     -12.421  -2.595  15.329  0.00  0.00      PROC  
ATOM   3108  HB  VAL P 138     -13.216  -1.997  15.823  0.00  0.00      PROC  
ATOM   3109  CG1 VAL P 138     -13.085  -3.601  14.378  0.00  0.00      PROC  
ATOM   3110 HG11 VAL P 138     -13.555  -3.093  13.508  0.00  0.00      PROC  
ATOM   3111 HG12 VAL P 138     -13.825  -4.106  15.034  0.00  0.00      PROC  
ATOM   3112 HG13 VAL P 138     -12.474  -4.409  13.923  0.00  0.00      PROC  
ATOM   3113  CG2 VAL P 138     -11.724  -3.477  16.464  0.00  0.00      PROC  
ATOM   3114 HG21 VAL P 138     -10.884  -4.054  16.021  0.00  0.00      PROC  
ATOM   3115 HG22 VAL P 138     -12.467  -4.050  17.059  0.00  0.00      PROC  
ATOM   3116 HG23 VAL P 138     -11.298  -2.803  17.237  0.00  0.00      PROC  
ATOM   3117  C   VAL P 138     -12.198  -0.846  13.660  0.00  0.00      PROC  
ATOM   3118  O   VAL P 138     -13.113  -0.057  13.955  0.00  0.00      PROC  
ATOM   3119  N   ALA P 139     -11.849  -1.094  12.386  0.00  0.00      PROC  
ATOM   3120  HN  ALA P 139     -11.181  -1.817  12.229  0.00  0.00      PROC  
ATOM   3121  CA  ALA P 139     -12.584  -0.606  11.230  0.00  0.00      PROC  
ATOM   3122  HA  ALA P 139     -12.607   0.473  11.217  0.00  0.00      PROC  
ATOM   3123  CB  ALA P 139     -11.886  -1.013   9.998  0.00  0.00      PROC  
ATOM   3124  HB1 ALA P 139     -11.633  -2.094  10.041  0.00  0.00      PROC  
ATOM   3125  HB2 ALA P 139     -10.893  -0.515   9.995  0.00  0.00      PROC  
ATOM   3126  HB3 ALA P 139     -12.382  -0.799   9.027  0.00  0.00      PROC  
ATOM   3127  C   ALA P 139     -14.084  -0.960  11.100  0.00  0.00      PROC  
ATOM   3128  O   ALA P 139     -14.401  -2.138  11.088  0.00  0.00      PROC  
ATOM   3129  N   SER P 140     -15.008   0.044  10.937  0.00  0.00      PROC  
ATOM   3130  HN  SER P 140     -14.707   0.994  10.908  0.00  0.00      PROC  
ATOM   3131  CA  SER P 140     -16.425  -0.215  10.904  0.00  0.00      PROC  
ATOM   3132  HA  SER P 140     -16.776  -0.691  11.808  0.00  0.00      PROC  
ATOM   3133  CB  SER P 140     -17.157   1.184  10.798  0.00  0.00      PROC  
ATOM   3134  HB1 SER P 140     -16.795   1.840   9.978  0.00  0.00      PROC  
ATOM   3135  HB2 SER P 140     -16.779   1.670  11.723  0.00  0.00      PROC  
ATOM   3136  OG  SER P 140     -18.583   1.200  10.835  0.00  0.00      PROC  
ATOM   3137  HG1 SER P 140     -18.993   0.574  11.436  0.00  0.00      PROC  
ATOM   3138  C   SER P 140     -16.979  -0.953   9.702  0.00  0.00      PROC  
ATOM   3139  O   SER P 140     -16.741  -0.684   8.541  0.00  0.00      PROC  
ATOM   3140  N   THR P 141     -17.732  -1.985   9.985  0.00  0.00      PROC  
ATOM   3141  HN  THR P 141     -17.959  -2.147  10.942  0.00  0.00      PROC  
ATOM   3142  CA  THR P 141     -18.399  -2.864   8.988  0.00  0.00      PROC  
ATOM   3143  HA  THR P 141     -17.629  -3.188   8.303  0.00  0.00      PROC  
ATOM   3144  CB  THR P 141     -19.008  -4.054   9.730  0.00  0.00      PROC  
ATOM   3145  HB  THR P 141     -19.814  -3.646  10.377  0.00  0.00      PROC  
ATOM   3146  OG1 THR P 141     -18.074  -4.607  10.685  0.00  0.00      PROC  
ATOM   3147  HG1 THR P 141     -17.803  -3.905  11.281  0.00  0.00      PROC  
ATOM   3148  CG2 THR P 141     -19.437  -5.169   8.758  0.00  0.00      PROC  
ATOM   3149 HG21 THR P 141     -19.832  -5.987   9.398  0.00  0.00      PROC  
ATOM   3150 HG22 THR P 141     -18.671  -5.664   8.123  0.00  0.00      PROC  
ATOM   3151 HG23 THR P 141     -20.325  -4.981   8.118  0.00  0.00      PROC  
ATOM   3152  C   THR P 141     -19.391  -2.102   8.165  0.00  0.00      PROC  
ATOM   3153  O   THR P 141     -19.473  -2.332   7.020  0.00  0.00      PROC  
ATOM   3154  N   GLU P 142     -20.163  -1.157   8.710  0.00  0.00      PROC  
ATOM   3155  HN  GLU P 142     -19.876  -0.801   9.596  0.00  0.00      PROC  
ATOM   3156  CA  GLU P 142     -21.104  -0.364   7.930  0.00  0.00      PROC  
ATOM   3157  HA  GLU P 142     -21.696  -1.073   7.370  0.00  0.00      PROC  
ATOM   3158  CB  GLU P 142     -22.145   0.477   8.805  0.00  0.00      PROC  
ATOM   3159  HB1 GLU P 142     -22.722   1.099   8.087  0.00  0.00      PROC  
ATOM   3160  HB2 GLU P 142     -21.509   1.112   9.459  0.00  0.00      PROC  
ATOM   3161  CG  GLU P 142     -23.100  -0.452   9.606  0.00  0.00      PROC  
ATOM   3162  HG1 GLU P 142     -22.615  -0.865  10.516  0.00  0.00      PROC  
ATOM   3163  HG2 GLU P 142     -23.296  -1.358   8.993  0.00  0.00      PROC  
ATOM   3164  CD  GLU P 142     -24.404   0.317   9.971  0.00  0.00      PROC  
ATOM   3165  OE1 GLU P 142     -24.357   1.402  10.708  0.00  0.00      PROC  
ATOM   3166  OE2 GLU P 142     -25.535  -0.157   9.617  0.00  0.00      PROC  
ATOM   3167  C   GLU P 142     -20.496   0.467   6.831  0.00  0.00      PROC  
ATOM   3168  O   GLU P 142     -20.959   0.531   5.718  0.00  0.00      PROC  
ATOM   3169  N   VAL P 143     -19.397   1.193   7.115  0.00  0.00      PROC  
ATOM   3170  HN  VAL P 143     -18.946   1.237   8.003  0.00  0.00      PROC  
ATOM   3171  CA  VAL P 143     -18.517   1.804   6.112  0.00  0.00      PROC  
ATOM   3172  HA  VAL P 143     -19.171   2.443   5.538  0.00  0.00      PROC  
ATOM   3173  CB  VAL P 143     -17.365   2.492   6.880  0.00  0.00      PROC  
ATOM   3174  HB  VAL P 143     -16.940   1.773   7.612  0.00  0.00      PROC  
ATOM   3175  CG1 VAL P 143     -16.316   3.123   5.919  0.00  0.00      PROC  
ATOM   3176 HG11 VAL P 143     -15.628   3.662   6.605  0.00  0.00      PROC  
ATOM   3177 HG12 VAL P 143     -16.723   3.812   5.148  0.00  0.00      PROC  
ATOM   3178 HG13 VAL P 143     -15.705   2.345   5.415  0.00  0.00      PROC  
ATOM   3179  CG2 VAL P 143     -17.943   3.614   7.747  0.00  0.00      PROC  
ATOM   3180 HG21 VAL P 143     -18.729   4.114   7.142  0.00  0.00      PROC  
ATOM   3181 HG22 VAL P 143     -17.279   4.457   8.035  0.00  0.00      PROC  
ATOM   3182 HG23 VAL P 143     -18.523   3.249   8.622  0.00  0.00      PROC  
ATOM   3183  C   VAL P 143     -17.929   0.855   5.070  0.00  0.00      PROC  
ATOM   3184  O   VAL P 143     -17.894   1.188   3.861  0.00  0.00      PROC  
ATOM   3185  N   LYS P 144     -17.539  -0.446   5.418  0.00  0.00      PROC  
ATOM   3186  HN  LYS P 144     -17.626  -0.723   6.372  0.00  0.00      PROC  
ATOM   3187  CA  LYS P 144     -17.237  -1.545   4.438  0.00  0.00      PROC  
ATOM   3188  HA  LYS P 144     -16.623  -1.206   3.617  0.00  0.00      PROC  
ATOM   3189  CB  LYS P 144     -16.516  -2.735   5.186  0.00  0.00      PROC  
ATOM   3190  HB1 LYS P 144     -16.628  -3.674   4.603  0.00  0.00      PROC  
ATOM   3191  HB2 LYS P 144     -17.069  -2.866   6.141  0.00  0.00      PROC  
ATOM   3192  CG  LYS P 144     -15.007  -2.363   5.407  0.00  0.00      PROC  
ATOM   3193  HG1 LYS P 144     -15.092  -1.494   6.095  0.00  0.00      PROC  
ATOM   3194  HG2 LYS P 144     -14.448  -2.160   4.469  0.00  0.00      PROC  
ATOM   3195  CD  LYS P 144     -14.271  -3.573   5.987  0.00  0.00      PROC  
ATOM   3196  HD1 LYS P 144     -14.469  -4.442   5.323  0.00  0.00      PROC  
ATOM   3197  HD2 LYS P 144     -13.187  -3.340   5.922  0.00  0.00      PROC  
ATOM   3198  CE  LYS P 144     -14.569  -3.869   7.426  0.00  0.00      PROC  
ATOM   3199  HE1 LYS P 144     -15.659  -3.987   7.606  0.00  0.00      PROC  
ATOM   3200  HE2 LYS P 144     -14.147  -3.160   8.170  0.00  0.00      PROC  
ATOM   3201  NZ  LYS P 144     -13.978  -5.198   7.715  0.00  0.00      PROC  
ATOM   3202  HZ1 LYS P 144     -14.034  -5.967   7.018  0.00  0.00      PROC  
ATOM   3203  HZ2 LYS P 144     -14.411  -5.602   8.570  0.00  0.00      PROC  
ATOM   3204  HZ3 LYS P 144     -12.970  -4.993   7.869  0.00  0.00      PROC  
ATOM   3205  C   LYS P 144     -18.447  -1.992   3.643  0.00  0.00      PROC  
ATOM   3206  O   LYS P 144     -18.454  -2.148   2.410  0.00  0.00      PROC  
ATOM   3207  N   GLN P 145     -19.618  -2.152   4.279  0.00  0.00      PROC  
ATOM   3208  HN  GLN P 145     -19.741  -2.098   5.266  0.00  0.00      PROC  
ATOM   3209  CA  GLN P 145     -20.872  -2.405   3.607  0.00  0.00      PROC  
ATOM   3210  HA  GLN P 145     -20.747  -3.214   2.903  0.00  0.00      PROC  
ATOM   3211  CB  GLN P 145     -22.063  -2.666   4.627  0.00  0.00      PROC  
ATOM   3212  HB1 GLN P 145     -23.007  -2.818   4.061  0.00  0.00      PROC  
ATOM   3213  HB2 GLN P 145     -22.172  -1.801   5.315  0.00  0.00      PROC  
ATOM   3214  CG  GLN P 145     -21.916  -3.925   5.497  0.00  0.00      PROC  
ATOM   3215  HG1 GLN P 145     -22.984  -4.134   5.719  0.00  0.00      PROC  
ATOM   3216  HG2 GLN P 145     -21.531  -3.560   6.474  0.00  0.00      PROC  
ATOM   3217  CD  GLN P 145     -21.146  -5.131   4.944  0.00  0.00      PROC  
ATOM   3218  OE1 GLN P 145     -19.980  -5.463   5.226  0.00  0.00      PROC  
ATOM   3219  NE2 GLN P 145     -21.880  -5.765   3.981  0.00  0.00      PROC  
ATOM   3220 HE21 GLN P 145     -21.364  -6.333   3.339  0.00  0.00      PROC  
ATOM   3221 HE22 GLN P 145     -22.834  -5.503   3.838  0.00  0.00      PROC  
ATOM   3222  C   GLN P 145     -21.223  -1.239   2.602  0.00  0.00      PROC  
ATOM   3223  O   GLN P 145     -21.571  -1.438   1.432  0.00  0.00      PROC  
ATOM   3224  N   LYS P 146     -21.069   0.058   2.993  0.00  0.00      PROC  
ATOM   3225  HN  LYS P 146     -20.891   0.249   3.955  0.00  0.00      PROC  
ATOM   3226  CA  LYS P 146     -21.302   1.180   2.202  0.00  0.00      PROC  
ATOM   3227  HA  LYS P 146     -22.320   1.043   1.871  0.00  0.00      PROC  
ATOM   3228  CB  LYS P 146     -21.298   2.502   3.052  0.00  0.00      PROC  
ATOM   3229  HB1 LYS P 146     -21.172   3.272   2.261  0.00  0.00      PROC  
ATOM   3230  HB2 LYS P 146     -20.316   2.488   3.570  0.00  0.00      PROC  
ATOM   3231  CG  LYS P 146     -22.514   2.753   4.022  0.00  0.00      PROC  
ATOM   3232  HG1 LYS P 146     -22.240   3.560   4.735  0.00  0.00      PROC  
ATOM   3233  HG2 LYS P 146     -22.701   1.755   4.473  0.00  0.00      PROC  
ATOM   3234  CD  LYS P 146     -23.772   3.308   3.232  0.00  0.00      PROC  
ATOM   3235  HD1 LYS P 146     -23.956   2.640   2.364  0.00  0.00      PROC  
ATOM   3236  HD2 LYS P 146     -23.402   4.267   2.812  0.00  0.00      PROC  
ATOM   3237  CE  LYS P 146     -25.073   3.676   4.023  0.00  0.00      PROC  
ATOM   3238  HE1 LYS P 146     -25.764   4.292   3.410  0.00  0.00      PROC  
ATOM   3239  HE2 LYS P 146     -24.878   4.233   4.964  0.00  0.00      PROC  
ATOM   3240  NZ  LYS P 146     -25.844   2.465   4.297  0.00  0.00      PROC  
ATOM   3241  HZ1 LYS P 146     -25.289   1.650   4.628  0.00  0.00      PROC  
ATOM   3242  HZ2 LYS P 146     -26.314   2.212   3.405  0.00  0.00      PROC  
ATOM   3243  HZ3 LYS P 146     -26.531   2.550   5.073  0.00  0.00      PROC  
ATOM   3244  C   LYS P 146     -20.288   1.192   1.064  0.00  0.00      PROC  
ATOM   3245  O   LYS P 146     -20.702   1.552  -0.038  0.00  0.00      PROC  
ATOM   3246  N   LEU P 147     -19.027   0.805   1.234  0.00  0.00      PROC  
ATOM   3247  HN  LEU P 147     -18.736   0.436   2.113  0.00  0.00      PROC  
ATOM   3248  CA  LEU P 147     -18.061   0.600   0.140  0.00  0.00      PROC  
ATOM   3249  HA  LEU P 147     -18.010   1.518  -0.428  0.00  0.00      PROC  
ATOM   3250  CB  LEU P 147     -16.594   0.259   0.697  0.00  0.00      PROC  
ATOM   3251  HB1 LEU P 147     -16.568  -0.570   1.437  0.00  0.00      PROC  
ATOM   3252  HB2 LEU P 147     -16.398   1.110   1.383  0.00  0.00      PROC  
ATOM   3253  CG  LEU P 147     -15.493   0.173  -0.386  0.00  0.00      PROC  
ATOM   3254  HG  LEU P 147     -15.838  -0.312  -1.324  0.00  0.00      PROC  
ATOM   3255  CD1 LEU P 147     -15.136   1.597  -0.742  0.00  0.00      PROC  
ATOM   3256 HD11 LEU P 147     -14.871   2.216   0.141  0.00  0.00      PROC  
ATOM   3257 HD12 LEU P 147     -16.053   2.007  -1.216  0.00  0.00      PROC  
ATOM   3258 HD13 LEU P 147     -14.335   1.716  -1.502  0.00  0.00      PROC  
ATOM   3259  CD2 LEU P 147     -14.333  -0.690   0.126  0.00  0.00      PROC  
ATOM   3260 HD21 LEU P 147     -14.093  -0.361   1.159  0.00  0.00      PROC  
ATOM   3261 HD22 LEU P 147     -13.431  -0.515  -0.499  0.00  0.00      PROC  
ATOM   3262 HD23 LEU P 147     -14.568  -1.774   0.055  0.00  0.00      PROC  
ATOM   3263  C   LEU P 147     -18.478  -0.478  -0.833  0.00  0.00      PROC  
ATOM   3264  O   LEU P 147     -18.409  -0.293  -2.012  0.00  0.00      PROC  
ATOM   3265  N   GLN P 148     -18.938  -1.671  -0.324  0.00  0.00      PROC  
ATOM   3266  HN  GLN P 148     -18.952  -1.828   0.660  0.00  0.00      PROC  
ATOM   3267  CA  GLN P 148     -19.425  -2.771  -1.115  0.00  0.00      PROC  
ATOM   3268  HA  GLN P 148     -18.623  -3.018  -1.795  0.00  0.00      PROC  
ATOM   3269  CB  GLN P 148     -19.824  -3.981  -0.201  0.00  0.00      PROC  
ATOM   3270  HB1 GLN P 148     -20.553  -3.615   0.553  0.00  0.00      PROC  
ATOM   3271  HB2 GLN P 148     -18.897  -4.197   0.371  0.00  0.00      PROC  
ATOM   3272  CG  GLN P 148     -20.201  -5.300  -0.975  0.00  0.00      PROC  
ATOM   3273  HG1 GLN P 148     -19.416  -5.616  -1.695  0.00  0.00      PROC  
ATOM   3274  HG2 GLN P 148     -21.105  -5.138  -1.600  0.00  0.00      PROC  
ATOM   3275  CD  GLN P 148     -20.664  -6.451  -0.062  0.00  0.00      PROC  
ATOM   3276  OE1 GLN P 148     -21.892  -6.740   0.158  0.00  0.00      PROC  
ATOM   3277  NE2 GLN P 148     -19.600  -7.071   0.577  0.00  0.00      PROC  
ATOM   3278 HE21 GLN P 148     -19.910  -7.605   1.364  0.00  0.00      PROC  
ATOM   3279 HE22 GLN P 148     -18.653  -6.772   0.463  0.00  0.00      PROC  
ATOM   3280  C   GLN P 148     -20.573  -2.352  -2.041  0.00  0.00      PROC  
ATOM   3281  O   GLN P 148     -20.615  -2.646  -3.193  0.00  0.00      PROC  
ATOM   3282  N   GLU P 149     -21.552  -1.561  -1.580  0.00  0.00      PROC  
ATOM   3283  HN  GLU P 149     -21.416  -1.244  -0.645  0.00  0.00      PROC  
ATOM   3284  CA  GLU P 149     -22.629  -0.965  -2.328  0.00  0.00      PROC  
ATOM   3285  HA  GLU P 149     -23.163  -1.734  -2.866  0.00  0.00      PROC  
ATOM   3286  CB  GLU P 149     -23.597  -0.243  -1.441  0.00  0.00      PROC  
ATOM   3287  HB1 GLU P 149     -22.995   0.479  -0.849  0.00  0.00      PROC  
ATOM   3288  HB2 GLU P 149     -23.893  -0.965  -0.651  0.00  0.00      PROC  
ATOM   3289  CG  GLU P 149     -24.808   0.460  -2.110  0.00  0.00      PROC  
ATOM   3290  HG1 GLU P 149     -25.278  -0.309  -2.759  0.00  0.00      PROC  
ATOM   3291  HG2 GLU P 149     -24.544   1.271  -2.821  0.00  0.00      PROC  
ATOM   3292  CD  GLU P 149     -25.943   0.893  -1.281  0.00  0.00      PROC  
ATOM   3293  OE1 GLU P 149     -26.397   0.019  -0.424  0.00  0.00      PROC  
ATOM   3294  OE2 GLU P 149     -26.410   2.038  -1.392  0.00  0.00      PROC  
ATOM   3295  C   GLU P 149     -22.237   0.085  -3.343  0.00  0.00      PROC  
ATOM   3296  O   GLU P 149     -22.773   0.152  -4.404  0.00  0.00      PROC  
ATOM   3297  N   PHE P 150     -21.122   0.795  -3.030  0.00  0.00      PROC  
ATOM   3298  HN  PHE P 150     -20.683   0.737  -2.137  0.00  0.00      PROC  
ATOM   3299  CA  PHE P 150     -20.528   1.513  -4.079  0.00  0.00      PROC  
ATOM   3300  HA  PHE P 150     -21.276   2.051  -4.642  0.00  0.00      PROC  
ATOM   3301  CB  PHE P 150     -19.492   2.507  -3.426  0.00  0.00      PROC  
ATOM   3302  HB1 PHE P 150     -19.004   2.008  -2.561  0.00  0.00      PROC  
ATOM   3303  HB2 PHE P 150     -20.074   3.312  -2.927  0.00  0.00      PROC  
ATOM   3304  CG  PHE P 150     -18.516   3.126  -4.275  0.00  0.00      PROC  
ATOM   3305  CD1 PHE P 150     -19.053   3.909  -5.305  0.00  0.00      PROC  
ATOM   3306  HD1 PHE P 150     -20.127   3.878  -5.414  0.00  0.00      PROC  
ATOM   3307  CE1 PHE P 150     -18.283   4.805  -6.122  0.00  0.00      PROC  
ATOM   3308  HE1 PHE P 150     -18.643   5.520  -6.847  0.00  0.00      PROC  
ATOM   3309  CZ  PHE P 150     -16.878   4.665  -5.998  0.00  0.00      PROC  
ATOM   3310  HZ  PHE P 150     -16.378   5.255  -6.752  0.00  0.00      PROC  
ATOM   3311  CD2 PHE P 150     -17.118   3.147  -4.117  0.00  0.00      PROC  
ATOM   3312  HD2 PHE P 150     -16.708   2.682  -3.233  0.00  0.00      PROC  
ATOM   3313  CE2 PHE P 150     -16.308   3.854  -5.011  0.00  0.00      PROC  
ATOM   3314  HE2 PHE P 150     -15.248   3.802  -4.812  0.00  0.00      PROC  
ATOM   3315  C   PHE P 150     -19.852   0.636  -5.206  0.00  0.00      PROC  
ATOM   3316  O   PHE P 150     -20.134   0.762  -6.397  0.00  0.00      PROC  
ATOM   3317  N   LEU P 151     -19.000  -0.322  -4.784  0.00  0.00      PROC  
ATOM   3318  HN  LEU P 151     -18.764  -0.343  -3.815  0.00  0.00      PROC  
ATOM   3319  CA  LEU P 151     -18.283  -1.155  -5.698  0.00  0.00      PROC  
ATOM   3320  HA  LEU P 151     -17.677  -0.496  -6.303  0.00  0.00      PROC  
ATOM   3321  CB  LEU P 151     -17.425  -2.192  -4.950  0.00  0.00      PROC  
ATOM   3322  HB1 LEU P 151     -17.079  -2.950  -5.686  0.00  0.00      PROC  
ATOM   3323  HB2 LEU P 151     -18.131  -2.728  -4.281  0.00  0.00      PROC  
ATOM   3324  CG  LEU P 151     -16.216  -1.737  -4.197  0.00  0.00      PROC  
ATOM   3325  HG  LEU P 151     -16.429  -0.763  -3.707  0.00  0.00      PROC  
ATOM   3326  CD1 LEU P 151     -15.631  -2.698  -3.127  0.00  0.00      PROC  
ATOM   3327 HD11 LEU P 151     -14.901  -2.217  -2.442  0.00  0.00      PROC  
ATOM   3328 HD12 LEU P 151     -15.158  -3.571  -3.625  0.00  0.00      PROC  
ATOM   3329 HD13 LEU P 151     -16.417  -3.147  -2.483  0.00  0.00      PROC  
ATOM   3330  CD2 LEU P 151     -15.130  -1.295  -5.190  0.00  0.00      PROC  
ATOM   3331 HD21 LEU P 151     -14.201  -1.061  -4.627  0.00  0.00      PROC  
ATOM   3332 HD22 LEU P 151     -15.259  -0.331  -5.727  0.00  0.00      PROC  
ATOM   3333 HD23 LEU P 151     -14.977  -2.169  -5.858  0.00  0.00      PROC  
ATOM   3334  C   LEU P 151     -19.134  -1.899  -6.692  0.00  0.00      PROC  
ATOM   3335  O   LEU P 151     -18.729  -2.095  -7.793  0.00  0.00      PROC  
ATOM   3336  N   LEU P 152     -20.322  -2.324  -6.237  0.00  0.00      PROC  
ATOM   3337  HN  LEU P 152     -20.593  -2.143  -5.294  0.00  0.00      PROC  
ATOM   3338  CA  LEU P 152     -21.329  -3.158  -6.912  0.00  0.00      PROC  
ATOM   3339  HA  LEU P 152     -20.818  -3.910  -7.494  0.00  0.00      PROC  
ATOM   3340  CB  LEU P 152     -22.225  -3.844  -5.878  0.00  0.00      PROC  
ATOM   3341  HB1 LEU P 152     -23.093  -4.238  -6.450  0.00  0.00      PROC  
ATOM   3342  HB2 LEU P 152     -22.583  -3.121  -5.114  0.00  0.00      PROC  
ATOM   3343  CG  LEU P 152     -21.637  -5.126  -5.234  0.00  0.00      PROC  
ATOM   3344  HG  LEU P 152     -20.595  -4.889  -4.932  0.00  0.00      PROC  
ATOM   3345  CD1 LEU P 152     -22.451  -5.548  -4.122  0.00  0.00      PROC  
ATOM   3346 HD11 LEU P 152     -23.428  -5.864  -4.547  0.00  0.00      PROC  
ATOM   3347 HD12 LEU P 152     -22.676  -4.804  -3.328  0.00  0.00      PROC  
ATOM   3348 HD13 LEU P 152     -21.894  -6.340  -3.578  0.00  0.00      PROC  
ATOM   3349  CD2 LEU P 152     -21.648  -6.293  -6.212  0.00  0.00      PROC  
ATOM   3350 HD21 LEU P 152     -21.167  -6.004  -7.171  0.00  0.00      PROC  
ATOM   3351 HD22 LEU P 152     -22.694  -6.492  -6.531  0.00  0.00      PROC  
ATOM   3352 HD23 LEU P 152     -21.202  -7.246  -5.855  0.00  0.00      PROC  
ATOM   3353  C   LEU P 152     -22.116  -2.120  -7.873  0.00  0.00      PROC  
ATOM   3354  O   LEU P 152     -22.563  -2.505  -8.981  0.00  0.00      PROC  
ATOM   3355  N   SER P 153     -22.212  -0.814  -7.506  0.00  0.00      PROC  
ATOM   3356  HN  SER P 153     -21.732  -0.476  -6.701  0.00  0.00      PROC  
ATOM   3357  CA  SER P 153     -22.762   0.290  -8.267  0.00  0.00      PROC  
ATOM   3358  HA  SER P 153     -23.650  -0.178  -8.664  0.00  0.00      PROC  
ATOM   3359  CB  SER P 153     -23.144   1.529  -7.441  0.00  0.00      PROC  
ATOM   3360  HB1 SER P 153     -23.548   2.314  -8.116  0.00  0.00      PROC  
ATOM   3361  HB2 SER P 153     -22.284   1.954  -6.880  0.00  0.00      PROC  
ATOM   3362  OG  SER P 153     -24.112   1.217  -6.446  0.00  0.00      PROC  
ATOM   3363  HG1 SER P 153     -23.721   0.635  -5.790  0.00  0.00      PROC  
ATOM   3364  C   SER P 153     -21.907   0.687  -9.464  0.00  0.00      PROC  
ATOM   3365  O   SER P 153     -22.354   0.846 -10.570  0.00  0.00      PROC  
ATOM   3366  N   LYS P 154     -20.573   0.649  -9.297  0.00  0.00      PROC  
ATOM   3367  HN  LYS P 154     -20.300   0.377  -8.378  0.00  0.00      PROC  
ATOM   3368  CA  LYS P 154     -19.528   0.775 -10.311  0.00  0.00      PROC  
ATOM   3369  HA  LYS P 154     -19.725   1.777 -10.662  0.00  0.00      PROC  
ATOM   3370  CB  LYS P 154     -18.070   0.635  -9.844  0.00  0.00      PROC  
ATOM   3371  HB1 LYS P 154     -17.385   0.632 -10.718  0.00  0.00      PROC  
ATOM   3372  HB2 LYS P 154     -17.836  -0.396  -9.504  0.00  0.00      PROC  
ATOM   3373  CG  LYS P 154     -17.783   1.684  -8.732  0.00  0.00      PROC  
ATOM   3374  HG1 LYS P 154     -18.519   1.598  -7.904  0.00  0.00      PROC  
ATOM   3375  HG2 LYS P 154     -18.032   2.663  -9.195  0.00  0.00      PROC  
ATOM   3376  CD  LYS P 154     -16.325   1.681  -8.148  0.00  0.00      PROC  
ATOM   3377  HD1 LYS P 154     -16.286   0.632  -7.786  0.00  0.00      PROC  
ATOM   3378  HD2 LYS P 154     -16.254   2.442  -7.342  0.00  0.00      PROC  
ATOM   3379  CE  LYS P 154     -15.255   1.797  -9.259  0.00  0.00      PROC  
ATOM   3380  HE1 LYS P 154     -15.296   2.846  -9.622  0.00  0.00      PROC  
ATOM   3381  HE2 LYS P 154     -15.434   1.160 -10.152  0.00  0.00      PROC  
ATOM   3382  NZ  LYS P 154     -13.851   1.636  -8.737  0.00  0.00      PROC  
ATOM   3383  HZ1 LYS P 154     -13.693   1.976  -7.767  0.00  0.00      PROC  
ATOM   3384  HZ2 LYS P 154     -13.216   2.210  -9.327  0.00  0.00      PROC  
ATOM   3385  HZ3 LYS P 154     -13.663   0.613  -8.766  0.00  0.00      PROC  
ATOM   3386  C   LYS P 154     -19.618  -0.229 -11.491  0.00  0.00      PROC  
ATOM   3387  O   LYS P 154     -19.423   0.094 -12.648  0.00  0.00      PROC  
ATOM   3388  N   SER P 155     -19.977  -1.453 -11.126  0.00  0.00      PROC  
ATOM   3389  HN  SER P 155     -20.006  -1.650 -10.149  0.00  0.00      PROC  
ATOM   3390  CA  SER P 155     -20.084  -2.628 -12.039  0.00  0.00      PROC  
ATOM   3391  HA  SER P 155     -19.542  -2.399 -12.944  0.00  0.00      PROC  
ATOM   3392  CB  SER P 155     -19.401  -3.927 -11.518  0.00  0.00      PROC  
ATOM   3393  HB1 SER P 155     -19.699  -4.782 -12.161  0.00  0.00      PROC  
ATOM   3394  HB2 SER P 155     -19.701  -4.154 -10.473  0.00  0.00      PROC  
ATOM   3395  OG  SER P 155     -17.987  -3.779 -11.549  0.00  0.00      PROC  
ATOM   3396  HG1 SER P 155     -17.724  -3.225 -10.811  0.00  0.00      PROC  
ATOM   3397  C   SER P 155     -21.575  -2.915 -12.466  0.00  0.00      PROC  
ATOM   3398  O   SER P 155     -21.853  -3.975 -13.005  0.00  0.00      PROC  
ATOM   3399  N   ALA P 156     -22.525  -2.006 -12.216  0.00  0.00      PROC  
ATOM   3400  HN  ALA P 156     -22.287  -1.206 -11.670  0.00  0.00      PROC  
ATOM   3401  CA  ALA P 156     -23.869  -1.992 -12.720  0.00  0.00      PROC  
ATOM   3402  HA  ALA P 156     -24.140  -3.004 -12.460  0.00  0.00      PROC  
ATOM   3403  CB  ALA P 156     -24.757  -0.991 -11.856  0.00  0.00      PROC  
ATOM   3404  HB1 ALA P 156     -25.799  -1.325 -11.666  0.00  0.00      PROC  
ATOM   3405  HB2 ALA P 156     -24.827   0.038 -12.268  0.00  0.00      PROC  
ATOM   3406  HB3 ALA P 156     -24.295  -0.961 -10.846  0.00  0.00      PROC  
ATOM   3407  C   ALA P 156     -23.970  -1.776 -14.211  0.00  0.00      PROC  
ATOM   3408  O   ALA P 156     -23.707  -0.756 -14.784  0.00  0.00      PROC  
ATOM   3409  N   THR P 157     -24.358  -2.914 -14.887  0.00  0.00      PROC  
ATOM   3410  HN  THR P 157     -24.703  -3.711 -14.396  0.00  0.00      PROC  
ATOM   3411  CA  THR P 157     -24.576  -2.953 -16.375  0.00  0.00      PROC  
ATOM   3412  HA  THR P 157     -24.312  -2.011 -16.834  0.00  0.00      PROC  
ATOM   3413  CB  THR P 157     -23.638  -3.979 -16.892  0.00  0.00      PROC  
ATOM   3414  HB  THR P 157     -23.873  -4.976 -16.462  0.00  0.00      PROC  
ATOM   3415  OG1 THR P 157     -22.322  -3.538 -16.512  0.00  0.00      PROC  
ATOM   3416  HG1 THR P 157     -22.367  -3.376 -15.567  0.00  0.00      PROC  
ATOM   3417  CG2 THR P 157     -23.758  -3.972 -18.436  0.00  0.00      PROC  
ATOM   3418 HG21 THR P 157     -23.063  -4.774 -18.765  0.00  0.00      PROC  
ATOM   3419 HG22 THR P 157     -23.396  -2.987 -18.803  0.00  0.00      PROC  
ATOM   3420 HG23 THR P 157     -24.790  -4.248 -18.741  0.00  0.00      PROC  
ATOM   3421  C   THR P 157     -26.039  -3.262 -16.719  0.00  0.00      PROC  
ATOM   3422  O   THR P 157     -26.700  -2.512 -17.422  0.00  0.00      PROC  
ATOM   3423  N   LYS P 158     -26.661  -4.321 -16.170  0.00  0.00      PROC  
ATOM   3424  HN  LYS P 158     -26.204  -4.899 -15.499  0.00  0.00      PROC  
ATOM   3425  CA  LYS P 158     -28.020  -4.645 -16.396  0.00  0.00      PROC  
ATOM   3426  HA  LYS P 158     -28.313  -4.302 -17.377  0.00  0.00      PROC  
ATOM   3427  CB  LYS P 158     -28.075  -6.192 -16.376  0.00  0.00      PROC  
ATOM   3428  HB1 LYS P 158     -29.071  -6.557 -16.708  0.00  0.00      PROC  
ATOM   3429  HB2 LYS P 158     -27.986  -6.594 -15.345  0.00  0.00      PROC  
ATOM   3430  CG  LYS P 158     -27.044  -6.974 -17.200  0.00  0.00      PROC  
ATOM   3431  HG1 LYS P 158     -27.353  -8.037 -17.109  0.00  0.00      PROC  
ATOM   3432  HG2 LYS P 158     -26.011  -6.795 -16.832  0.00  0.00      PROC  
ATOM   3433  CD  LYS P 158     -27.179  -6.751 -18.711  0.00  0.00      PROC  
ATOM   3434  HD1 LYS P 158     -27.129  -5.654 -18.874  0.00  0.00      PROC  
ATOM   3435  HD2 LYS P 158     -28.223  -7.062 -18.931  0.00  0.00      PROC  
ATOM   3436  CE  LYS P 158     -26.115  -7.565 -19.517  0.00  0.00      PROC  
ATOM   3437  HE1 LYS P 158     -26.158  -8.646 -19.264  0.00  0.00      PROC  
ATOM   3438  HE2 LYS P 158     -25.107  -7.101 -19.464  0.00  0.00      PROC  
ATOM   3439  NZ  LYS P 158     -26.540  -7.495 -20.913  0.00  0.00      PROC  
ATOM   3440  HZ1 LYS P 158     -27.564  -7.533 -21.090  0.00  0.00      PROC  
ATOM   3441  HZ2 LYS P 158     -26.195  -8.288 -21.490  0.00  0.00      PROC  
ATOM   3442  HZ3 LYS P 158     -26.059  -6.634 -21.245  0.00  0.00      PROC  
ATOM   3443  C   LYS P 158     -29.095  -4.074 -15.388  0.00  0.00      PROC  
ATOM   3444  OT1 LYS P 158     -29.874  -3.223 -15.875  0.00  0.00      PROC  
ATOM   3445  OT2 LYS P 158     -29.186  -4.412 -14.179  0.00  0.00      PROC  
END
