# Supplementary material for: Mapping the Interactions Among Class IIa Histone Deacetylases and Myocyte Enhancer Factor 2s
Source: J Chem Inf Model. 2025 Jun 6;65(12):6249–60. doi: 10.1021/acs.jcim.5c00858 (PMC12199305; doi:10.1021/acs.jcim.5c00858)
Supplement: Supplementary file 2 [file ci5c00858_si_002.zip › PDB_structures/HDAC9_MEF2B.pdb]

CRYST1   72.936   72.936   72.936  90.00  90.00  90.00 P 1           1
ATOM      1  N   GLY P   2     -25.433   7.493 -16.937  0.00  0.00      PROA  
ATOM      2  HT1 GLY P   2     -25.516   8.293 -17.596  0.00  0.00      PROA  
ATOM      3  HT2 GLY P   2     -26.262   6.872 -17.029  0.00  0.00      PROA  
ATOM      4  HT3 GLY P   2     -24.567   6.949 -17.128  0.00  0.00      PROA  
ATOM      5  CA  GLY P   2     -25.247   8.125 -15.623  0.00  0.00      PROA  
ATOM      6  HA1 GLY P   2     -24.548   7.540 -15.045  0.00  0.00      PROA  
ATOM      7  HA2 GLY P   2     -26.190   8.334 -15.141  0.00  0.00      PROA  
ATOM      8  C   GLY P   2     -24.520   9.433 -15.788  0.00  0.00      PROA  
ATOM      9  O   GLY P   2     -24.519   9.973 -16.863  0.00  0.00      PROA  
ATOM     10  N   ARG P   3     -23.832   9.879 -14.689  0.00  0.00      PROA  
ATOM     11  HN  ARG P   3     -23.909   9.359 -13.842  0.00  0.00      PROA  
ATOM     12  CA  ARG P   3     -22.884  10.948 -14.637  0.00  0.00      PROA  
ATOM     13  HA  ARG P   3     -23.492  11.780 -14.962  0.00  0.00      PROA  
ATOM     14  CB  ARG P   3     -22.469  11.346 -13.212  0.00  0.00      PROA  
ATOM     15  HB1 ARG P   3     -22.007  12.353 -13.124  0.00  0.00      PROA  
ATOM     16  HB2 ARG P   3     -21.553  10.769 -12.964  0.00  0.00      PROA  
ATOM     17  CG  ARG P   3     -23.506  11.277 -12.133  0.00  0.00      PROA  
ATOM     18  HG1 ARG P   3     -22.979  11.537 -11.191  0.00  0.00      PROA  
ATOM     19  HG2 ARG P   3     -23.908  10.267 -11.902  0.00  0.00      PROA  
ATOM     20  CD  ARG P   3     -24.722  12.201 -12.407  0.00  0.00      PROA  
ATOM     21  HD1 ARG P   3     -25.422  11.610 -13.035  0.00  0.00      PROA  
ATOM     22  HD2 ARG P   3     -24.346  13.014 -13.065  0.00  0.00      PROA  
ATOM     23  NE  ARG P   3     -25.378  12.631 -11.123  0.00  0.00      PROA  
ATOM     24  HE  ARG P   3     -25.229  12.133 -10.269  0.00  0.00      PROA  
ATOM     25  CZ  ARG P   3     -26.252  13.622 -11.068  0.00  0.00      PROA  
ATOM     26  NH1 ARG P   3     -26.792  14.159 -12.149  0.00  0.00      PROA  
ATOM     27 HH11 ARG P   3     -26.544  13.798 -13.048  0.00  0.00      PROA  
ATOM     28 HH12 ARG P   3     -27.284  15.020 -12.018  0.00  0.00      PROA  
ATOM     29  NH2 ARG P   3     -26.689  14.105  -9.884  0.00  0.00      PROA  
ATOM     30 HH21 ARG P   3     -26.241  13.675  -9.100  0.00  0.00      PROA  
ATOM     31 HH22 ARG P   3     -27.613  14.484  -9.936  0.00  0.00      PROA  
ATOM     32  C   ARG P   3     -21.737  10.738 -15.530  0.00  0.00      PROA  
ATOM     33  O   ARG P   3     -21.166   9.657 -15.575  0.00  0.00      PROA  
ATOM     34  N   LYS P   4     -21.337  11.711 -16.353  0.00  0.00      PROA  
ATOM     35  HN  LYS P   4     -21.850  12.566 -16.325  0.00  0.00      PROA  
ATOM     36  CA  LYS P   4     -20.239  11.616 -17.337  0.00  0.00      PROA  
ATOM     37  HA  LYS P   4     -20.492  10.700 -17.852  0.00  0.00      PROA  
ATOM     38  CB  LYS P   4     -20.226  12.733 -18.374  0.00  0.00      PROA  
ATOM     39  HB1 LYS P   4     -20.253  13.654 -17.753  0.00  0.00      PROA  
ATOM     40  HB2 LYS P   4     -21.174  12.778 -18.951  0.00  0.00      PROA  
ATOM     41  CG  LYS P   4     -18.984  12.780 -19.309  0.00  0.00      PROA  
ATOM     42  HG1 LYS P   4     -18.019  12.908 -18.773  0.00  0.00      PROA  
ATOM     43  HG2 LYS P   4     -19.134  13.635 -20.003  0.00  0.00      PROA  
ATOM     44  CD  LYS P   4     -18.776  11.560 -20.235  0.00  0.00      PROA  
ATOM     45  HD1 LYS P   4     -19.813  11.442 -20.616  0.00  0.00      PROA  
ATOM     46  HD2 LYS P   4     -18.532  10.743 -19.523  0.00  0.00      PROA  
ATOM     47  CE  LYS P   4     -17.605  11.603 -21.241  0.00  0.00      PROA  
ATOM     48  HE1 LYS P   4     -16.698  11.809 -20.634  0.00  0.00      PROA  
ATOM     49  HE2 LYS P   4     -17.765  12.426 -21.970  0.00  0.00      PROA  
ATOM     50  NZ  LYS P   4     -17.502  10.287 -21.938  0.00  0.00      PROA  
ATOM     51  HZ1 LYS P   4     -18.169  10.215 -22.733  0.00  0.00      PROA  
ATOM     52  HZ2 LYS P   4     -17.760   9.466 -21.354  0.00  0.00      PROA  
ATOM     53  HZ3 LYS P   4     -16.532  10.187 -22.300  0.00  0.00      PROA  
ATOM     54  C   LYS P   4     -18.973  11.328 -16.720  0.00  0.00      PROA  
ATOM     55  O   LYS P   4     -18.247  10.464 -17.164  0.00  0.00      PROA  
ATOM     56  N   LYS P   5     -18.526  12.060 -15.665  0.00  0.00      PROA  
ATOM     57  HN  LYS P   5     -19.243  12.514 -15.141  0.00  0.00      PROA  
ATOM     58  CA  LYS P   5     -17.327  11.758 -14.967  0.00  0.00      PROA  
ATOM     59  HA  LYS P   5     -16.603  11.389 -15.679  0.00  0.00      PROA  
ATOM     60  CB  LYS P   5     -16.797  13.120 -14.366  0.00  0.00      PROA  
ATOM     61  HB1 LYS P   5     -15.914  12.784 -13.782  0.00  0.00      PROA  
ATOM     62  HB2 LYS P   5     -17.586  13.445 -13.654  0.00  0.00      PROA  
ATOM     63  CG  LYS P   5     -16.308  14.158 -15.380  0.00  0.00      PROA  
ATOM     64  HG1 LYS P   5     -17.174  14.670 -15.852  0.00  0.00      PROA  
ATOM     65  HG2 LYS P   5     -15.738  13.571 -16.130  0.00  0.00      PROA  
ATOM     66  CD  LYS P   5     -15.431  15.249 -14.617  0.00  0.00      PROA  
ATOM     67  HD1 LYS P   5     -14.606  14.695 -14.121  0.00  0.00      PROA  
ATOM     68  HD2 LYS P   5     -15.962  15.765 -13.789  0.00  0.00      PROA  
ATOM     69  CE  LYS P   5     -14.863  16.182 -15.590  0.00  0.00      PROA  
ATOM     70  HE1 LYS P   5     -15.623  16.750 -16.168  0.00  0.00      PROA  
ATOM     71  HE2 LYS P   5     -14.259  15.538 -16.264  0.00  0.00      PROA  
ATOM     72  NZ  LYS P   5     -14.004  17.230 -15.034  0.00  0.00      PROA  
ATOM     73  HZ1 LYS P   5     -13.591  17.927 -15.686  0.00  0.00      PROA  
ATOM     74  HZ2 LYS P   5     -13.149  16.804 -14.624  0.00  0.00      PROA  
ATOM     75  HZ3 LYS P   5     -14.400  17.727 -14.211  0.00  0.00      PROA  
ATOM     76  C   LYS P   5     -17.340  10.614 -13.848  0.00  0.00      PROA  
ATOM     77  O   LYS P   5     -18.289  10.326 -13.063  0.00  0.00      PROA  
ATOM     78  N   ILE P   6     -16.187   9.934 -13.710  0.00  0.00      PROA  
ATOM     79  HN  ILE P   6     -15.462  10.244 -14.321  0.00  0.00      PROA  
ATOM     80  CA  ILE P   6     -16.052   8.915 -12.715  0.00  0.00      PROA  
ATOM     81  HA  ILE P   6     -16.979   8.497 -12.352  0.00  0.00      PROA  
ATOM     82  CB  ILE P   6     -15.384   7.672 -13.333  0.00  0.00      PROA  
ATOM     83  HB  ILE P   6     -16.122   7.473 -14.140  0.00  0.00      PROA  
ATOM     84  CG2 ILE P   6     -13.930   8.046 -13.869  0.00  0.00      PROA  
ATOM     85 HG21 ILE P   6     -13.713   7.206 -14.562  0.00  0.00      PROA  
ATOM     86 HG22 ILE P   6     -13.093   8.125 -13.142  0.00  0.00      PROA  
ATOM     87 HG23 ILE P   6     -13.933   8.919 -14.557  0.00  0.00      PROA  
ATOM     88  CG1 ILE P   6     -15.409   6.411 -12.366  0.00  0.00      PROA  
ATOM     89 HG11 ILE P   6     -16.220   6.515 -11.614  0.00  0.00      PROA  
ATOM     90 HG12 ILE P   6     -14.518   6.215 -11.733  0.00  0.00      PROA  
ATOM     91  CD  ILE P   6     -15.653   5.051 -13.174  0.00  0.00      PROA  
ATOM     92  HD1 ILE P   6     -14.825   4.927 -13.903  0.00  0.00      PROA  
ATOM     93  HD2 ILE P   6     -16.504   5.056 -13.888  0.00  0.00      PROA  
ATOM     94  HD3 ILE P   6     -15.749   4.176 -12.495  0.00  0.00      PROA  
ATOM     95  C   ILE P   6     -15.227   9.373 -11.500  0.00  0.00      PROA  
ATOM     96  O   ILE P   6     -15.079   8.665 -10.508  0.00  0.00      PROA  
ATOM     97  N   GLN P   7     -14.745  10.657 -11.542  0.00  0.00      PROA  
ATOM     98  HN  GLN P   7     -14.883  11.279 -12.308  0.00  0.00      PROA  
ATOM     99  CA  GLN P   7     -14.008  11.198 -10.413  0.00  0.00      PROA  
ATOM    100  HA  GLN P   7     -13.581  10.383  -9.848  0.00  0.00      PROA  
ATOM    101  CB  GLN P   7     -12.954  12.188 -10.982  0.00  0.00      PROA  
ATOM    102  HB1 GLN P   7     -13.537  12.806 -11.698  0.00  0.00      PROA  
ATOM    103  HB2 GLN P   7     -12.148  11.651 -11.526  0.00  0.00      PROA  
ATOM    104  CG  GLN P   7     -12.394  13.133  -9.918  0.00  0.00      PROA  
ATOM    105  HG1 GLN P   7     -12.023  12.636  -8.996  0.00  0.00      PROA  
ATOM    106  HG2 GLN P   7     -13.056  13.942  -9.541  0.00  0.00      PROA  
ATOM    107  CD  GLN P   7     -11.166  13.913 -10.474  0.00  0.00      PROA  
ATOM    108  OE1 GLN P   7     -11.154  15.134 -10.481  0.00  0.00      PROA  
ATOM    109  NE2 GLN P   7     -10.155  13.144 -10.805  0.00  0.00      PROA  
ATOM    110 HE21 GLN P   7      -9.357  13.522 -11.273  0.00  0.00      PROA  
ATOM    111 HE22 GLN P   7     -10.279  12.154 -10.875  0.00  0.00      PROA  
ATOM    112  C   GLN P   7     -14.911  11.742  -9.362  0.00  0.00      PROA  
ATOM    113  O   GLN P   7     -15.886  12.493  -9.588  0.00  0.00      PROA  
ATOM    114  N   ILE P   8     -14.716  11.328  -8.122  0.00  0.00      PROA  
ATOM    115  HN  ILE P   8     -13.944  10.713  -7.979  0.00  0.00      PROA  
ATOM    116  CA  ILE P   8     -15.289  11.971  -6.944  0.00  0.00      PROA  
ATOM    117  HA  ILE P   8     -16.362  12.023  -7.049  0.00  0.00      PROA  
ATOM    118  CB  ILE P   8     -15.042  11.152  -5.632  0.00  0.00      PROA  
ATOM    119  HB  ILE P   8     -15.324  11.742  -4.734  0.00  0.00      PROA  
ATOM    120  CG2 ILE P   8     -16.114  10.001  -5.685  0.00  0.00      PROA  
ATOM    121 HG21 ILE P   8     -17.081  10.313  -6.133  0.00  0.00      PROA  
ATOM    122 HG22 ILE P   8     -16.182   9.476  -4.708  0.00  0.00      PROA  
ATOM    123 HG23 ILE P   8     -15.834   9.284  -6.485  0.00  0.00      PROA  
ATOM    124  CG1 ILE P   8     -13.610  10.582  -5.455  0.00  0.00      PROA  
ATOM    125 HG11 ILE P   8     -13.479   9.761  -6.191  0.00  0.00      PROA  
ATOM    126 HG12 ILE P   8     -13.653  10.124  -4.444  0.00  0.00      PROA  
ATOM    127  CD  ILE P   8     -12.425  11.635  -5.531  0.00  0.00      PROA  
ATOM    128  HD1 ILE P   8     -12.726  12.397  -4.780  0.00  0.00      PROA  
ATOM    129  HD2 ILE P   8     -12.252  11.947  -6.583  0.00  0.00      PROA  
ATOM    130  HD3 ILE P   8     -11.478  11.144  -5.222  0.00  0.00      PROA  
ATOM    131  C   ILE P   8     -14.977  13.497  -6.727  0.00  0.00      PROA  
ATOM    132  O   ILE P   8     -13.909  13.959  -7.112  0.00  0.00      PROA  
ATOM    133  N   SER P   9     -15.943  14.160  -6.100  0.00  0.00      PROA  
ATOM    134  HN  SER P   9     -16.801  13.744  -5.809  0.00  0.00      PROA  
ATOM    135  CA  SER P   9     -15.647  15.479  -5.574  0.00  0.00      PROA  
ATOM    136  HA  SER P   9     -15.234  16.037  -6.401  0.00  0.00      PROA  
ATOM    137  CB  SER P   9     -16.947  16.206  -5.085  0.00  0.00      PROA  
ATOM    138  HB1 SER P   9     -16.604  17.229  -4.822  0.00  0.00      PROA  
ATOM    139  HB2 SER P   9     -17.327  15.744  -4.148  0.00  0.00      PROA  
ATOM    140  OG  SER P   9     -17.940  16.234  -6.091  0.00  0.00      PROA  
ATOM    141  HG1 SER P   9     -17.755  17.018  -6.614  0.00  0.00      PROA  
ATOM    142  C   SER P   9     -14.648  15.556  -4.473  0.00  0.00      PROA  
ATOM    143  O   SER P   9     -14.621  14.707  -3.615  0.00  0.00      PROA  
ATOM    144  N   ARG P  10     -13.718  16.561  -4.504  0.00  0.00      PROA  
ATOM    145  HN  ARG P  10     -13.808  17.166  -5.290  0.00  0.00      PROA  
ATOM    146  CA  ARG P  10     -12.712  16.849  -3.576  0.00  0.00      PROA  
ATOM    147  HA  ARG P  10     -12.395  15.878  -3.225  0.00  0.00      PROA  
ATOM    148  CB  ARG P  10     -11.441  17.457  -4.140  0.00  0.00      PROA  
ATOM    149  HB1 ARG P  10     -11.084  16.580  -4.721  0.00  0.00      PROA  
ATOM    150  HB2 ARG P  10     -10.666  17.512  -3.346  0.00  0.00      PROA  
ATOM    151  CG  ARG P  10     -11.484  18.713  -5.083  0.00  0.00      PROA  
ATOM    152  HG1 ARG P  10     -12.361  18.527  -5.740  0.00  0.00      PROA  
ATOM    153  HG2 ARG P  10     -10.597  18.543  -5.729  0.00  0.00      PROA  
ATOM    154  CD  ARG P  10     -11.612  20.077  -4.389  0.00  0.00      PROA  
ATOM    155  HD1 ARG P  10     -12.398  19.967  -3.612  0.00  0.00      PROA  
ATOM    156  HD2 ARG P  10     -11.849  20.954  -5.028  0.00  0.00      PROA  
ATOM    157  NE  ARG P  10     -10.226  20.293  -3.882  0.00  0.00      PROA  
ATOM    158  HE  ARG P  10      -9.679  19.467  -3.748  0.00  0.00      PROA  
ATOM    159  CZ  ARG P  10      -9.665  21.403  -3.442  0.00  0.00      PROA  
ATOM    160  NH1 ARG P  10     -10.245  22.535  -3.356  0.00  0.00      PROA  
ATOM    161 HH11 ARG P  10     -11.228  22.588  -3.534  0.00  0.00      PROA  
ATOM    162 HH12 ARG P  10      -9.623  23.307  -3.222  0.00  0.00      PROA  
ATOM    163  NH2 ARG P  10      -8.455  21.450  -3.044  0.00  0.00      PROA  
ATOM    164 HH21 ARG P  10      -8.100  22.339  -2.756  0.00  0.00      PROA  
ATOM    165 HH22 ARG P  10      -7.781  20.843  -3.464  0.00  0.00      PROA  
ATOM    166  C   ARG P  10     -13.249  17.609  -2.411  0.00  0.00      PROA  
ATOM    167  O   ARG P  10     -14.136  18.374  -2.494  0.00  0.00      PROA  
ATOM    168  N   ILE P  11     -12.617  17.352  -1.299  0.00  0.00      PROA  
ATOM    169  HN  ILE P  11     -11.769  16.828  -1.349  0.00  0.00      PROA  
ATOM    170  CA  ILE P  11     -13.016  17.901   0.009  0.00  0.00      PROA  
ATOM    171  HA  ILE P  11     -14.022  18.293   0.004  0.00  0.00      PROA  
ATOM    172  CB  ILE P  11     -12.997  16.767   1.084  0.00  0.00      PROA  
ATOM    173  HB  ILE P  11     -11.970  16.377   1.256  0.00  0.00      PROA  
ATOM    174  CG2 ILE P  11     -13.338  17.279   2.501  0.00  0.00      PROA  
ATOM    175 HG21 ILE P  11     -13.685  16.491   3.203  0.00  0.00      PROA  
ATOM    176 HG22 ILE P  11     -14.162  18.024   2.521  0.00  0.00      PROA  
ATOM    177 HG23 ILE P  11     -12.369  17.735   2.796  0.00  0.00      PROA  
ATOM    178  CG1 ILE P  11     -14.013  15.593   0.884  0.00  0.00      PROA  
ATOM    179 HG11 ILE P  11     -13.835  14.852   1.692  0.00  0.00      PROA  
ATOM    180 HG12 ILE P  11     -13.734  15.161  -0.101  0.00  0.00      PROA  
ATOM    181  CD  ILE P  11     -15.467  16.066   0.627  0.00  0.00      PROA  
ATOM    182  HD1 ILE P  11     -16.002  16.697   1.368  0.00  0.00      PROA  
ATOM    183  HD2 ILE P  11     -16.035  15.111   0.606  0.00  0.00      PROA  
ATOM    184  HD3 ILE P  11     -15.495  16.443  -0.418  0.00  0.00      PROA  
ATOM    185  C   ILE P  11     -12.126  19.111   0.306  0.00  0.00      PROA  
ATOM    186  O   ILE P  11     -10.899  19.041   0.187  0.00  0.00      PROA  
ATOM    187  N   LEU P  12     -12.685  20.226   0.797  0.00  0.00      PROA  
ATOM    188  HN  LEU P  12     -13.677  20.238   0.897  0.00  0.00      PROA  
ATOM    189  CA  LEU P  12     -11.991  21.483   1.197  0.00  0.00      PROA  
ATOM    190  HA  LEU P  12     -11.061  21.409   0.653  0.00  0.00      PROA  
ATOM    191  CB  LEU P  12     -12.860  22.670   0.625  0.00  0.00      PROA  
ATOM    192  HB1 LEU P  12     -13.897  22.541   1.002  0.00  0.00      PROA  
ATOM    193  HB2 LEU P  12     -12.923  22.453  -0.462  0.00  0.00      PROA  
ATOM    194  CG  LEU P  12     -12.517  24.137   0.945  0.00  0.00      PROA  
ATOM    195  HG  LEU P  12     -12.211  24.278   2.004  0.00  0.00      PROA  
ATOM    196  CD1 LEU P  12     -11.380  24.618   0.005  0.00  0.00      PROA  
ATOM    197 HD11 LEU P  12     -11.051  25.660   0.210  0.00  0.00      PROA  
ATOM    198 HD12 LEU P  12     -11.631  24.455  -1.065  0.00  0.00      PROA  
ATOM    199 HD13 LEU P  12     -10.507  23.972   0.241  0.00  0.00      PROA  
ATOM    200  CD2 LEU P  12     -13.703  25.045   0.640  0.00  0.00      PROA  
ATOM    201 HD21 LEU P  12     -14.530  24.805   1.343  0.00  0.00      PROA  
ATOM    202 HD22 LEU P  12     -14.098  24.912  -0.389  0.00  0.00      PROA  
ATOM    203 HD23 LEU P  12     -13.447  26.085   0.937  0.00  0.00      PROA  
ATOM    204  C   LEU P  12     -11.633  21.524   2.684  0.00  0.00      PROA  
ATOM    205  O   LEU P  12     -10.515  21.350   3.131  0.00  0.00      PROA  
ATOM    206  N   ASP P  13     -12.653  21.855   3.502  0.00  0.00      PROA  
ATOM    207  HN  ASP P  13     -13.543  22.052   3.099  0.00  0.00      PROA  
ATOM    208  CA  ASP P  13     -12.669  21.786   4.922  0.00  0.00      PROA  
ATOM    209  HA  ASP P  13     -12.393  22.759   5.299  0.00  0.00      PROA  
ATOM    210  CB  ASP P  13     -14.118  21.574   5.492  0.00  0.00      PROA  
ATOM    211  HB1 ASP P  13     -14.251  21.643   6.593  0.00  0.00      PROA  
ATOM    212  HB2 ASP P  13     -14.363  20.495   5.396  0.00  0.00      PROA  
ATOM    213  CG  ASP P  13     -15.212  22.452   4.883  0.00  0.00      PROA  
ATOM    214  OD1 ASP P  13     -16.345  22.454   5.456  0.00  0.00      PROA  
ATOM    215  OD2 ASP P  13     -15.012  23.063   3.828  0.00  0.00      PROA  
ATOM    216  C   ASP P  13     -11.795  20.841   5.648  0.00  0.00      PROA  
ATOM    217  O   ASP P  13     -11.960  19.641   5.601  0.00  0.00      PROA  
ATOM    218  N   GLN P  14     -10.868  21.373   6.554  0.00  0.00      PROA  
ATOM    219  HN  GLN P  14     -10.715  22.356   6.610  0.00  0.00      PROA  
ATOM    220  CA  GLN P  14     -10.021  20.636   7.444  0.00  0.00      PROA  
ATOM    221  HA  GLN P  14      -9.367  20.069   6.798  0.00  0.00      PROA  
ATOM    222  CB  GLN P  14      -9.098  21.564   8.265  0.00  0.00      PROA  
ATOM    223  HB1 GLN P  14      -8.597  21.024   9.097  0.00  0.00      PROA  
ATOM    224  HB2 GLN P  14      -9.630  22.314   8.888  0.00  0.00      PROA  
ATOM    225  CG  GLN P  14      -7.891  22.219   7.532  0.00  0.00      PROA  
ATOM    226  HG1 GLN P  14      -7.316  22.791   8.291  0.00  0.00      PROA  
ATOM    227  HG2 GLN P  14      -8.328  22.996   6.869  0.00  0.00      PROA  
ATOM    228  CD  GLN P  14      -6.983  21.230   6.891  0.00  0.00      PROA  
ATOM    229  OE1 GLN P  14      -6.826  21.196   5.695  0.00  0.00      PROA  
ATOM    230  NE2 GLN P  14      -6.242  20.425   7.682  0.00  0.00      PROA  
ATOM    231 HE21 GLN P  14      -5.509  19.866   7.293  0.00  0.00      PROA  
ATOM    232 HE22 GLN P  14      -6.448  20.306   8.653  0.00  0.00      PROA  
ATOM    233  C   GLN P  14     -10.533  19.542   8.347  0.00  0.00      PROA  
ATOM    234  O   GLN P  14      -9.921  18.455   8.375  0.00  0.00      PROA  
ATOM    235  N   ARG P  15     -11.703  19.682   9.020  0.00  0.00      PROA  
ATOM    236  HN  ARG P  15     -12.104  20.591   8.940  0.00  0.00      PROA  
ATOM    237  CA  ARG P  15     -12.293  18.653   9.898  0.00  0.00      PROA  
ATOM    238  HA  ARG P  15     -11.463  18.398  10.540  0.00  0.00      PROA  
ATOM    239  CB  ARG P  15     -13.461  19.271  10.658  0.00  0.00      PROA  
ATOM    240  HB1 ARG P  15     -14.169  19.673   9.902  0.00  0.00      PROA  
ATOM    241  HB2 ARG P  15     -13.103  20.155  11.228  0.00  0.00      PROA  
ATOM    242  CG  ARG P  15     -14.185  18.312  11.664  0.00  0.00      PROA  
ATOM    243  HG1 ARG P  15     -14.774  17.488  11.207  0.00  0.00      PROA  
ATOM    244  HG2 ARG P  15     -14.992  18.873  12.182  0.00  0.00      PROA  
ATOM    245  CD  ARG P  15     -13.217  17.548  12.670  0.00  0.00      PROA  
ATOM    246  HD1 ARG P  15     -12.548  16.820  12.163  0.00  0.00      PROA  
ATOM    247  HD2 ARG P  15     -13.759  16.982  13.457  0.00  0.00      PROA  
ATOM    248  NE  ARG P  15     -12.385  18.543  13.369  0.00  0.00      PROA  
ATOM    249  HE  ARG P  15     -12.773  19.420  13.655  0.00  0.00      PROA  
ATOM    250  CZ  ARG P  15     -11.043  18.545  13.355  0.00  0.00      PROA  
ATOM    251  NH1 ARG P  15     -10.401  19.687  13.333  0.00  0.00      PROA  
ATOM    252 HH11 ARG P  15     -10.840  20.348  13.943  0.00  0.00      PROA  
ATOM    253 HH12 ARG P  15      -9.419  19.497  13.345  0.00  0.00      PROA  
ATOM    254  NH2 ARG P  15     -10.281  17.477  13.096  0.00  0.00      PROA  
ATOM    255 HH21 ARG P  15     -10.746  16.591  13.098  0.00  0.00      PROA  
ATOM    256 HH22 ARG P  15      -9.289  17.606  13.120  0.00  0.00      PROA  
ATOM    257  C   ARG P  15     -12.783  17.510   8.984  0.00  0.00      PROA  
ATOM    258  O   ARG P  15     -12.648  16.303   9.227  0.00  0.00      PROA  
ATOM    259  N   ASN P  16     -13.449  17.819   7.814  0.00  0.00      PROA  
ATOM    260  HN  ASN P  16     -13.464  18.776   7.533  0.00  0.00      PROA  
ATOM    261  CA  ASN P  16     -14.056  16.889   6.920  0.00  0.00      PROA  
ATOM    262  HA  ASN P  16     -14.780  16.263   7.419  0.00  0.00      PROA  
ATOM    263  CB  ASN P  16     -14.838  17.714   5.822  0.00  0.00      PROA  
ATOM    264  HB1 ASN P  16     -14.195  18.130   5.017  0.00  0.00      PROA  
ATOM    265  HB2 ASN P  16     -15.394  18.511   6.360  0.00  0.00      PROA  
ATOM    266  CG  ASN P  16     -15.838  16.836   5.065  0.00  0.00      PROA  
ATOM    267  OD1 ASN P  16     -15.947  15.632   5.253  0.00  0.00      PROA  
ATOM    268  ND2 ASN P  16     -16.530  17.452   4.090  0.00  0.00      PROA  
ATOM    269 HD21 ASN P  16     -17.184  16.941   3.532  0.00  0.00      PROA  
ATOM    270 HD22 ASN P  16     -16.562  18.448   4.007  0.00  0.00      PROA  
ATOM    271  C   ASN P  16     -12.875  16.072   6.339  0.00  0.00      PROA  
ATOM    272  O   ASN P  16     -12.813  14.852   6.435  0.00  0.00      PROA  
ATOM    273  N   ARG P  17     -11.752  16.730   5.969  0.00  0.00      PROA  
ATOM    274  HN  ARG P  17     -11.690  17.725   6.000  0.00  0.00      PROA  
ATOM    275  CA  ARG P  17     -10.500  16.079   5.555  0.00  0.00      PROA  
ATOM    276  HA  ARG P  17     -10.845  15.417   4.775  0.00  0.00      PROA  
ATOM    277  CB  ARG P  17      -9.377  17.129   5.146  0.00  0.00      PROA  
ATOM    278  HB1 ARG P  17      -8.444  16.526   5.137  0.00  0.00      PROA  
ATOM    279  HB2 ARG P  17      -9.189  17.867   5.955  0.00  0.00      PROA  
ATOM    280  CG  ARG P  17      -9.557  17.659   3.750  0.00  0.00      PROA  
ATOM    281  HG1 ARG P  17     -10.542  18.173   3.749  0.00  0.00      PROA  
ATOM    282  HG2 ARG P  17      -9.571  16.743   3.122  0.00  0.00      PROA  
ATOM    283  CD  ARG P  17      -8.548  18.752   3.316  0.00  0.00      PROA  
ATOM    284  HD1 ARG P  17      -7.531  18.334   3.477  0.00  0.00      PROA  
ATOM    285  HD2 ARG P  17      -8.740  19.742   3.782  0.00  0.00      PROA  
ATOM    286  NE  ARG P  17      -8.614  18.824   1.815  0.00  0.00      PROA  
ATOM    287  HE  ARG P  17      -9.494  18.743   1.347  0.00  0.00      PROA  
ATOM    288  CZ  ARG P  17      -7.653  19.223   0.966  0.00  0.00      PROA  
ATOM    289  NH1 ARG P  17      -6.447  19.526   1.371  0.00  0.00      PROA  
ATOM    290 HH11 ARG P  17      -6.230  19.406   2.339  0.00  0.00      PROA  
ATOM    291 HH12 ARG P  17      -5.731  19.710   0.698  0.00  0.00      PROA  
ATOM    292  NH2 ARG P  17      -7.823  18.996  -0.293  0.00  0.00      PROA  
ATOM    293 HH21 ARG P  17      -8.659  18.547  -0.608  0.00  0.00      PROA  
ATOM    294 HH22 ARG P  17      -7.001  19.085  -0.855  0.00  0.00      PROA  
ATOM    295  C   ARG P  17      -9.836  15.177   6.607  0.00  0.00      PROA  
ATOM    296  O   ARG P  17      -9.453  14.148   6.198  0.00  0.00      PROA  
ATOM    297  N   GLN P  18      -9.767  15.647   7.883  0.00  0.00      PROA  
ATOM    298  HN  GLN P  18      -9.836  16.628   8.049  0.00  0.00      PROA  
ATOM    299  CA  GLN P  18      -9.130  14.841   8.936  0.00  0.00      PROA  
ATOM    300  HA  GLN P  18      -8.152  14.493   8.636  0.00  0.00      PROA  
ATOM    301  CB  GLN P  18      -9.044  15.633  10.253  0.00  0.00      PROA  
ATOM    302  HB1 GLN P  18      -8.741  14.964  11.087  0.00  0.00      PROA  
ATOM    303  HB2 GLN P  18     -10.039  16.054  10.511  0.00  0.00      PROA  
ATOM    304  CG  GLN P  18      -7.895  16.700  10.281  0.00  0.00      PROA  
ATOM    305  HG1 GLN P  18      -7.712  17.280  11.211  0.00  0.00      PROA  
ATOM    306  HG2 GLN P  18      -7.995  17.536   9.556  0.00  0.00      PROA  
ATOM    307  CD  GLN P  18      -6.568  15.973  10.091  0.00  0.00      PROA  
ATOM    308  OE1 GLN P  18      -6.165  15.188  10.890  0.00  0.00      PROA  
ATOM    309  NE2 GLN P  18      -5.758  16.241   8.997  0.00  0.00      PROA  
ATOM    310 HE21 GLN P  18      -4.874  15.780   8.924  0.00  0.00      PROA  
ATOM    311 HE22 GLN P  18      -6.006  16.876   8.265  0.00  0.00      PROA  
ATOM    312  C   GLN P  18      -9.948  13.548   9.177  0.00  0.00      PROA  
ATOM    313  O   GLN P  18      -9.422  12.414   9.086  0.00  0.00      PROA  
ATOM    314  N   VAL P  19     -11.243  13.649   9.337  0.00  0.00      PROA  
ATOM    315  HN  VAL P  19     -11.637  14.563   9.397  0.00  0.00      PROA  
ATOM    316  CA  VAL P  19     -12.214  12.577   9.375  0.00  0.00      PROA  
ATOM    317  HA  VAL P  19     -11.845  11.998  10.209  0.00  0.00      PROA  
ATOM    318  CB  VAL P  19     -13.659  13.187   9.595  0.00  0.00      PROA  
ATOM    319  HB  VAL P  19     -13.813  13.938   8.791  0.00  0.00      PROA  
ATOM    320  CG1 VAL P  19     -14.696  12.088   9.519  0.00  0.00      PROA  
ATOM    321 HG11 VAL P  19     -15.741  12.448   9.631  0.00  0.00      PROA  
ATOM    322 HG12 VAL P  19     -14.332  11.200  10.078  0.00  0.00      PROA  
ATOM    323 HG13 VAL P  19     -14.749  11.683   8.486  0.00  0.00      PROA  
ATOM    324  CG2 VAL P  19     -13.750  13.829  10.963  0.00  0.00      PROA  
ATOM    325 HG21 VAL P  19     -13.270  14.825  11.068  0.00  0.00      PROA  
ATOM    326 HG22 VAL P  19     -13.355  13.235  11.815  0.00  0.00      PROA  
ATOM    327 HG23 VAL P  19     -14.811  14.021  11.232  0.00  0.00      PROA  
ATOM    328  C   VAL P  19     -12.229  11.657   8.145  0.00  0.00      PROA  
ATOM    329  O   VAL P  19     -12.091  10.430   8.268  0.00  0.00      PROA  
ATOM    330  N   THR P  20     -12.247  12.216   6.953  0.00  0.00      PROA  
ATOM    331  HN  THR P  20     -12.136  13.205   7.001  0.00  0.00      PROA  
ATOM    332  CA  THR P  20     -12.184  11.474   5.681  0.00  0.00      PROA  
ATOM    333  HA  THR P  20     -13.043  10.819   5.651  0.00  0.00      PROA  
ATOM    334  CB  THR P  20     -12.324  12.419   4.507  0.00  0.00      PROA  
ATOM    335  HB  THR P  20     -11.505  13.169   4.479  0.00  0.00      PROA  
ATOM    336  OG1 THR P  20     -13.601  12.939   4.651  0.00  0.00      PROA  
ATOM    337  HG1 THR P  20     -13.587  13.672   5.272  0.00  0.00      PROA  
ATOM    338  CG2 THR P  20     -12.230  11.725   3.140  0.00  0.00      PROA  
ATOM    339 HG21 THR P  20     -12.231  12.421   2.274  0.00  0.00      PROA  
ATOM    340 HG22 THR P  20     -12.940  10.872   3.087  0.00  0.00      PROA  
ATOM    341 HG23 THR P  20     -11.223  11.258   3.103  0.00  0.00      PROA  
ATOM    342  C   THR P  20     -10.881  10.712   5.527  0.00  0.00      PROA  
ATOM    343  O   THR P  20     -10.738   9.520   5.306  0.00  0.00      PROA  
ATOM    344  N   PHE P  21      -9.740  11.425   5.738  0.00  0.00      PROA  
ATOM    345  HN  PHE P  21      -9.745  12.404   5.930  0.00  0.00      PROA  
ATOM    346  CA  PHE P  21      -8.366  10.901   5.883  0.00  0.00      PROA  
ATOM    347  HA  PHE P  21      -8.107  10.484   4.921  0.00  0.00      PROA  
ATOM    348  CB  PHE P  21      -7.284  12.053   6.120  0.00  0.00      PROA  
ATOM    349  HB1 PHE P  21      -7.634  12.699   6.953  0.00  0.00      PROA  
ATOM    350  HB2 PHE P  21      -7.127  12.702   5.232  0.00  0.00      PROA  
ATOM    351  CG  PHE P  21      -5.914  11.564   6.560  0.00  0.00      PROA  
ATOM    352  CD1 PHE P  21      -5.419  11.902   7.778  0.00  0.00      PROA  
ATOM    353  HD1 PHE P  21      -6.064  12.433   8.462  0.00  0.00      PROA  
ATOM    354  CE1 PHE P  21      -4.119  11.423   8.147  0.00  0.00      PROA  
ATOM    355  HE1 PHE P  21      -3.648  11.804   9.041  0.00  0.00      PROA  
ATOM    356  CZ  PHE P  21      -3.341  10.748   7.121  0.00  0.00      PROA  
ATOM    357  HZ  PHE P  21      -2.338  10.389   7.298  0.00  0.00      PROA  
ATOM    358  CD2 PHE P  21      -5.185  10.881   5.619  0.00  0.00      PROA  
ATOM    359  HD2 PHE P  21      -5.573  10.536   4.673  0.00  0.00      PROA  
ATOM    360  CE2 PHE P  21      -3.883  10.439   5.911  0.00  0.00      PROA  
ATOM    361  HE2 PHE P  21      -3.253   9.959   5.177  0.00  0.00      PROA  
ATOM    362  C   PHE P  21      -8.154   9.714   6.788  0.00  0.00      PROA  
ATOM    363  O   PHE P  21      -7.582   8.686   6.470  0.00  0.00      PROA  
ATOM    364  N   THR P  22      -8.730   9.854   8.023  0.00  0.00      PROA  
ATOM    365  HN  THR P  22      -9.130  10.719   8.316  0.00  0.00      PROA  
ATOM    366  CA  THR P  22      -8.679   8.777   8.995  0.00  0.00      PROA  
ATOM    367  HA  THR P  22      -7.669   8.398   9.059  0.00  0.00      PROA  
ATOM    368  CB  THR P  22      -9.020   9.113  10.449  0.00  0.00      PROA  
ATOM    369  HB  THR P  22      -9.237   8.209  11.056  0.00  0.00      PROA  
ATOM    370  OG1 THR P  22     -10.083  10.089  10.559  0.00  0.00      PROA  
ATOM    371  HG1 THR P  22      -9.876  10.873  10.046  0.00  0.00      PROA  
ATOM    372  CG2 THR P  22      -7.813   9.766  11.151  0.00  0.00      PROA  
ATOM    373 HG21 THR P  22      -7.109   8.952  11.428  0.00  0.00      PROA  
ATOM    374 HG22 THR P  22      -8.087  10.322  12.073  0.00  0.00      PROA  
ATOM    375 HG23 THR P  22      -7.302  10.525  10.520  0.00  0.00      PROA  
ATOM    376  C   THR P  22      -9.389   7.551   8.566  0.00  0.00      PROA  
ATOM    377  O   THR P  22      -8.792   6.448   8.580  0.00  0.00      PROA  
ATOM    378  N   LYS P  23     -10.623   7.695   8.041  0.00  0.00      PROA  
ATOM    379  HN  LYS P  23     -10.975   8.627   8.016  0.00  0.00      PROA  
ATOM    380  CA  LYS P  23     -11.390   6.563   7.507  0.00  0.00      PROA  
ATOM    381  HA  LYS P  23     -11.396   5.867   8.333  0.00  0.00      PROA  
ATOM    382  CB  LYS P  23     -12.835   6.954   7.148  0.00  0.00      PROA  
ATOM    383  HB1 LYS P  23     -13.404   6.152   6.631  0.00  0.00      PROA  
ATOM    384  HB2 LYS P  23     -12.786   7.778   6.404  0.00  0.00      PROA  
ATOM    385  CG  LYS P  23     -13.580   7.381   8.414  0.00  0.00      PROA  
ATOM    386  HG1 LYS P  23     -13.086   8.276   8.849  0.00  0.00      PROA  
ATOM    387  HG2 LYS P  23     -13.601   6.600   9.203  0.00  0.00      PROA  
ATOM    388  CD  LYS P  23     -15.083   7.772   8.093  0.00  0.00      PROA  
ATOM    389  HD1 LYS P  23     -15.563   6.963   7.502  0.00  0.00      PROA  
ATOM    390  HD2 LYS P  23     -14.941   8.600   7.365  0.00  0.00      PROA  
ATOM    391  CE  LYS P  23     -15.954   8.289   9.236  0.00  0.00      PROA  
ATOM    392  HE1 LYS P  23     -15.609   9.292   9.568  0.00  0.00      PROA  
ATOM    393  HE2 LYS P  23     -15.919   7.472   9.987  0.00  0.00      PROA  
ATOM    394  NZ  LYS P  23     -17.314   8.556   8.845  0.00  0.00      PROA  
ATOM    395  HZ1 LYS P  23     -17.469   9.379   8.229  0.00  0.00      PROA  
ATOM    396  HZ2 LYS P  23     -17.907   8.593   9.698  0.00  0.00      PROA  
ATOM    397  HZ3 LYS P  23     -17.704   7.707   8.387  0.00  0.00      PROA  
ATOM    398  C   LYS P  23     -10.782   5.911   6.328  0.00  0.00      PROA  
ATOM    399  O   LYS P  23     -10.617   4.703   6.214  0.00  0.00      PROA  
ATOM    400  N   ARG P  24     -10.461   6.777   5.380  0.00  0.00      PROA  
ATOM    401  HN  ARG P  24     -10.812   7.710   5.389  0.00  0.00      PROA  
ATOM    402  CA  ARG P  24      -9.893   6.320   4.132  0.00  0.00      PROA  
ATOM    403  HA  ARG P  24     -10.567   5.580   3.726  0.00  0.00      PROA  
ATOM    404  CB  ARG P  24      -9.721   7.438   3.090  0.00  0.00      PROA  
ATOM    405  HB1 ARG P  24      -9.140   7.009   2.246  0.00  0.00      PROA  
ATOM    406  HB2 ARG P  24      -9.205   8.320   3.526  0.00  0.00      PROA  
ATOM    407  CG  ARG P  24     -10.939   8.029   2.412  0.00  0.00      PROA  
ATOM    408  HG1 ARG P  24     -10.612   8.410   1.421  0.00  0.00      PROA  
ATOM    409  HG2 ARG P  24     -11.408   8.885   2.943  0.00  0.00      PROA  
ATOM    410  CD  ARG P  24     -12.059   7.030   2.081  0.00  0.00      PROA  
ATOM    411  HD1 ARG P  24     -12.693   6.708   2.936  0.00  0.00      PROA  
ATOM    412  HD2 ARG P  24     -11.631   6.057   1.759  0.00  0.00      PROA  
ATOM    413  NE  ARG P  24     -12.922   7.605   1.006  0.00  0.00      PROA  
ATOM    414  HE  ARG P  24     -13.609   8.222   1.390  0.00  0.00      PROA  
ATOM    415  CZ  ARG P  24     -13.020   7.060  -0.189  0.00  0.00      PROA  
ATOM    416  NH1 ARG P  24     -12.132   6.395  -0.897  0.00  0.00      PROA  
ATOM    417 HH11 ARG P  24     -12.284   6.375  -1.885  0.00  0.00      PROA  
ATOM    418 HH12 ARG P  24     -11.203   6.301  -0.538  0.00  0.00      PROA  
ATOM    419  NH2 ARG P  24     -13.932   7.589  -0.999  0.00  0.00      PROA  
ATOM    420 HH21 ARG P  24     -14.684   8.100  -0.583  0.00  0.00      PROA  
ATOM    421 HH22 ARG P  24     -14.204   7.141  -1.851  0.00  0.00      PROA  
ATOM    422  C   ARG P  24      -8.559   5.487   4.279  0.00  0.00      PROA  
ATOM    423  O   ARG P  24      -8.399   4.400   3.712  0.00  0.00      PROA  
ATOM    424  N   LYS P  25      -7.557   6.070   5.012  0.00  0.00      PROA  
ATOM    425  HN  LYS P  25      -7.828   6.931   5.436  0.00  0.00      PROA  
ATOM    426  CA  LYS P  25      -6.379   5.468   5.567  0.00  0.00      PROA  
ATOM    427  HA  LYS P  25      -5.721   5.219   4.747  0.00  0.00      PROA  
ATOM    428  CB  LYS P  25      -5.671   6.505   6.504  0.00  0.00      PROA  
ATOM    429  HB1 LYS P  25      -6.320   6.946   7.291  0.00  0.00      PROA  
ATOM    430  HB2 LYS P  25      -5.335   7.407   5.950  0.00  0.00      PROA  
ATOM    431  CG  LYS P  25      -4.506   6.029   7.307  0.00  0.00      PROA  
ATOM    432  HG1 LYS P  25      -3.780   5.453   6.696  0.00  0.00      PROA  
ATOM    433  HG2 LYS P  25      -4.886   5.280   8.035  0.00  0.00      PROA  
ATOM    434  CD  LYS P  25      -3.585   7.161   7.961  0.00  0.00      PROA  
ATOM    435  HD1 LYS P  25      -3.380   7.806   7.080  0.00  0.00      PROA  
ATOM    436  HD2 LYS P  25      -2.657   6.720   8.382  0.00  0.00      PROA  
ATOM    437  CE  LYS P  25      -4.241   8.030   9.067  0.00  0.00      PROA  
ATOM    438  HE1 LYS P  25      -5.236   8.278   8.641  0.00  0.00      PROA  
ATOM    439  HE2 LYS P  25      -3.786   9.042   9.101  0.00  0.00      PROA  
ATOM    440  NZ  LYS P  25      -4.408   7.485  10.430  0.00  0.00      PROA  
ATOM    441  HZ1 LYS P  25      -4.638   8.213  11.136  0.00  0.00      PROA  
ATOM    442  HZ2 LYS P  25      -3.553   7.109  10.888  0.00  0.00      PROA  
ATOM    443  HZ3 LYS P  25      -5.057   6.673  10.388  0.00  0.00      PROA  
ATOM    444  C   LYS P  25      -6.653   4.171   6.213  0.00  0.00      PROA  
ATOM    445  O   LYS P  25      -5.931   3.199   5.984  0.00  0.00      PROA  
ATOM    446  N   PHE P  26      -7.588   4.035   7.130  0.00  0.00      PROA  
ATOM    447  HN  PHE P  26      -8.131   4.791   7.488  0.00  0.00      PROA  
ATOM    448  CA  PHE P  26      -7.901   2.727   7.729  0.00  0.00      PROA  
ATOM    449  HA  PHE P  26      -7.017   2.273   8.152  0.00  0.00      PROA  
ATOM    450  CB  PHE P  26      -8.895   2.689   8.940  0.00  0.00      PROA  
ATOM    451  HB1 PHE P  26      -9.839   3.147   8.574  0.00  0.00      PROA  
ATOM    452  HB2 PHE P  26      -8.480   3.394   9.691  0.00  0.00      PROA  
ATOM    453  CG  PHE P  26      -9.053   1.349   9.593  0.00  0.00      PROA  
ATOM    454  CD1 PHE P  26      -8.047   0.902  10.438  0.00  0.00      PROA  
ATOM    455  HD1 PHE P  26      -7.230   1.530  10.761  0.00  0.00      PROA  
ATOM    456  CE1 PHE P  26      -8.146  -0.378  10.950  0.00  0.00      PROA  
ATOM    457  HE1 PHE P  26      -7.372  -0.789  11.582  0.00  0.00      PROA  
ATOM    458  CZ  PHE P  26      -9.223  -1.226  10.660  0.00  0.00      PROA  
ATOM    459  HZ  PHE P  26      -9.222  -2.260  10.970  0.00  0.00      PROA  
ATOM    460  CD2 PHE P  26     -10.113   0.552   9.236  0.00  0.00      PROA  
ATOM    461  HD2 PHE P  26     -10.917   0.940   8.628  0.00  0.00      PROA  
ATOM    462  CE2 PHE P  26     -10.163  -0.693   9.760  0.00  0.00      PROA  
ATOM    463  HE2 PHE P  26     -10.974  -1.312   9.405  0.00  0.00      PROA  
ATOM    464  C   PHE P  26      -8.345   1.639   6.634  0.00  0.00      PROA  
ATOM    465  O   PHE P  26      -7.960   0.477   6.612  0.00  0.00      PROA  
ATOM    466  N   GLY P  27      -9.166   2.133   5.676  0.00  0.00      PROA  
ATOM    467  HN  GLY P  27      -9.573   3.042   5.629  0.00  0.00      PROA  
ATOM    468  CA  GLY P  27      -9.703   1.338   4.510  0.00  0.00      PROA  
ATOM    469  HA1 GLY P  27     -10.238   2.067   3.919  0.00  0.00      PROA  
ATOM    470  HA2 GLY P  27     -10.288   0.465   4.757  0.00  0.00      PROA  
ATOM    471  C   GLY P  27      -8.639   0.809   3.610  0.00  0.00      PROA  
ATOM    472  O   GLY P  27      -8.571  -0.351   3.233  0.00  0.00      PROA  
ATOM    473  N   LEU P  28      -7.683   1.761   3.249  0.00  0.00      PROA  
ATOM    474  HN  LEU P  28      -7.834   2.724   3.462  0.00  0.00      PROA  
ATOM    475  CA  LEU P  28      -6.488   1.574   2.436  0.00  0.00      PROA  
ATOM    476  HA  LEU P  28      -6.799   1.034   1.554  0.00  0.00      PROA  
ATOM    477  CB  LEU P  28      -5.829   2.961   2.306  0.00  0.00      PROA  
ATOM    478  HB1 LEU P  28      -5.475   3.324   3.295  0.00  0.00      PROA  
ATOM    479  HB2 LEU P  28      -6.665   3.590   1.933  0.00  0.00      PROA  
ATOM    480  CG  LEU P  28      -4.674   3.062   1.374  0.00  0.00      PROA  
ATOM    481  HG  LEU P  28      -3.939   2.272   1.641  0.00  0.00      PROA  
ATOM    482  CD1 LEU P  28      -5.198   2.974  -0.110  0.00  0.00      PROA  
ATOM    483 HD11 LEU P  28      -4.300   3.002  -0.764  0.00  0.00      PROA  
ATOM    484 HD12 LEU P  28      -5.780   3.867  -0.425  0.00  0.00      PROA  
ATOM    485 HD13 LEU P  28      -5.757   2.021  -0.226  0.00  0.00      PROA  
ATOM    486  CD2 LEU P  28      -4.090   4.497   1.510  0.00  0.00      PROA  
ATOM    487 HD21 LEU P  28      -3.924   4.802   2.565  0.00  0.00      PROA  
ATOM    488 HD22 LEU P  28      -4.670   5.282   0.978  0.00  0.00      PROA  
ATOM    489 HD23 LEU P  28      -3.098   4.637   1.030  0.00  0.00      PROA  
ATOM    490  C   LEU P  28      -5.531   0.639   3.087  0.00  0.00      PROA  
ATOM    491  O   LEU P  28      -4.946  -0.213   2.409  0.00  0.00      PROA  
ATOM    492  N   MET P  29      -5.195   0.813   4.417  0.00  0.00      PROA  
ATOM    493  HN  MET P  29      -5.660   1.535   4.923  0.00  0.00      PROA  
ATOM    494  CA  MET P  29      -4.388  -0.084   5.231  0.00  0.00      PROA  
ATOM    495  HA  MET P  29      -3.520  -0.181   4.597  0.00  0.00      PROA  
ATOM    496  CB  MET P  29      -3.992   0.640   6.558  0.00  0.00      PROA  
ATOM    497  HB1 MET P  29      -3.690  -0.193   7.229  0.00  0.00      PROA  
ATOM    498  HB2 MET P  29      -4.928   1.114   6.921  0.00  0.00      PROA  
ATOM    499  CG  MET P  29      -2.881   1.664   6.394  0.00  0.00      PROA  
ATOM    500  HG1 MET P  29      -3.351   2.456   5.772  0.00  0.00      PROA  
ATOM    501  HG2 MET P  29      -2.055   1.304   5.744  0.00  0.00      PROA  
ATOM    502  SD  MET P  29      -2.219   2.362   7.959  0.00  0.00      PROA  
ATOM    503  CE  MET P  29      -1.213   3.741   7.347  0.00  0.00      PROA  
ATOM    504  HE1 MET P  29      -0.625   4.290   8.114  0.00  0.00      PROA  
ATOM    505  HE2 MET P  29      -1.807   4.569   6.905  0.00  0.00      PROA  
ATOM    506  HE3 MET P  29      -0.374   3.431   6.688  0.00  0.00      PROA  
ATOM    507  C   MET P  29      -4.966  -1.537   5.360  0.00  0.00      PROA  
ATOM    508  O   MET P  29      -4.262  -2.551   5.268  0.00  0.00      PROA  
ATOM    509  N   LYS P  30      -6.281  -1.669   5.650  0.00  0.00      PROA  
ATOM    510  HN  LYS P  30      -6.740  -0.804   5.836  0.00  0.00      PROA  
ATOM    511  CA  LYS P  30      -7.116  -2.923   5.660  0.00  0.00      PROA  
ATOM    512  HA  LYS P  30      -6.592  -3.611   6.307  0.00  0.00      PROA  
ATOM    513  CB  LYS P  30      -8.565  -2.593   6.136  0.00  0.00      PROA  
ATOM    514  HB1 LYS P  30      -8.882  -1.727   5.517  0.00  0.00      PROA  
ATOM    515  HB2 LYS P  30      -8.591  -2.227   7.185  0.00  0.00      PROA  
ATOM    516  CG  LYS P  30      -9.487  -3.741   6.156  0.00  0.00      PROA  
ATOM    517  HG1 LYS P  30      -9.110  -4.456   6.918  0.00  0.00      PROA  
ATOM    518  HG2 LYS P  30      -9.446  -4.194   5.143  0.00  0.00      PROA  
ATOM    519  CD  LYS P  30     -10.935  -3.542   6.382  0.00  0.00      PROA  
ATOM    520  HD1 LYS P  30     -11.294  -3.318   7.409  0.00  0.00      PROA  
ATOM    521  HD2 LYS P  30     -11.464  -4.463   6.057  0.00  0.00      PROA  
ATOM    522  CE  LYS P  30     -11.393  -2.323   5.559  0.00  0.00      PROA  
ATOM    523  HE1 LYS P  30     -11.030  -2.084   4.536  0.00  0.00      PROA  
ATOM    524  HE2 LYS P  30     -11.128  -1.470   6.220  0.00  0.00      PROA  
ATOM    525  NZ  LYS P  30     -12.844  -2.357   5.393  0.00  0.00      PROA  
ATOM    526  HZ1 LYS P  30     -13.324  -2.066   6.269  0.00  0.00      PROA  
ATOM    527  HZ2 LYS P  30     -13.258  -3.228   5.004  0.00  0.00      PROA  
ATOM    528  HZ3 LYS P  30     -13.056  -1.660   4.650  0.00  0.00      PROA  
ATOM    529  C   LYS P  30      -7.169  -3.601   4.274  0.00  0.00      PROA  
ATOM    530  O   LYS P  30      -7.045  -4.765   4.117  0.00  0.00      PROA  
ATOM    531  N   LYS P  31      -7.396  -2.882   3.130  0.00  0.00      PROA  
ATOM    532  HN  LYS P  31      -7.516  -1.896   3.222  0.00  0.00      PROA  
ATOM    533  CA  LYS P  31      -7.312  -3.506   1.790  0.00  0.00      PROA  
ATOM    534  HA  LYS P  31      -7.802  -4.467   1.851  0.00  0.00      PROA  
ATOM    535  CB  LYS P  31      -7.975  -2.598   0.666  0.00  0.00      PROA  
ATOM    536  HB1 LYS P  31      -7.794  -2.949  -0.372  0.00  0.00      PROA  
ATOM    537  HB2 LYS P  31      -7.570  -1.566   0.728  0.00  0.00      PROA  
ATOM    538  CG  LYS P  31      -9.501  -2.491   0.774  0.00  0.00      PROA  
ATOM    539  HG1 LYS P  31      -9.771  -1.730   0.010  0.00  0.00      PROA  
ATOM    540  HG2 LYS P  31      -9.748  -2.124   1.793  0.00  0.00      PROA  
ATOM    541  CD  LYS P  31     -10.200  -3.801   0.478  0.00  0.00      PROA  
ATOM    542  HD1 LYS P  31      -9.689  -4.641   0.995  0.00  0.00      PROA  
ATOM    543  HD2 LYS P  31     -10.130  -4.057  -0.601  0.00  0.00      PROA  
ATOM    544  CE  LYS P  31     -11.623  -3.854   1.017  0.00  0.00      PROA  
ATOM    545  HE1 LYS P  31     -12.175  -2.998   0.572  0.00  0.00      PROA  
ATOM    546  HE2 LYS P  31     -11.694  -3.737   2.119  0.00  0.00      PROA  
ATOM    547  NZ  LYS P  31     -12.280  -5.144   0.679  0.00  0.00      PROA  
ATOM    548  HZ1 LYS P  31     -11.794  -5.995   1.028  0.00  0.00      PROA  
ATOM    549  HZ2 LYS P  31     -12.423  -5.228  -0.348  0.00  0.00      PROA  
ATOM    550  HZ3 LYS P  31     -13.235  -5.159   1.090  0.00  0.00      PROA  
ATOM    551  C   LYS P  31      -5.965  -3.897   1.283  0.00  0.00      PROA  
ATOM    552  O   LYS P  31      -5.729  -4.901   0.628  0.00  0.00      PROA  
ATOM    553  N   ALA P  32      -4.929  -3.242   1.799  0.00  0.00      PROA  
ATOM    554  HN  ALA P  32      -4.940  -2.352   2.248  0.00  0.00      PROA  
ATOM    555  CA  ALA P  32      -3.587  -3.763   1.711  0.00  0.00      PROA  
ATOM    556  HA  ALA P  32      -3.440  -4.097   0.695  0.00  0.00      PROA  
ATOM    557  CB  ALA P  32      -2.526  -2.678   2.079  0.00  0.00      PROA  
ATOM    558  HB1 ALA P  32      -2.960  -2.121   2.937  0.00  0.00      PROA  
ATOM    559  HB2 ALA P  32      -2.504  -1.837   1.353  0.00  0.00      PROA  
ATOM    560  HB3 ALA P  32      -1.512  -3.094   2.258  0.00  0.00      PROA  
ATOM    561  C   ALA P  32      -3.360  -5.009   2.646  0.00  0.00      PROA  
ATOM    562  O   ALA P  32      -2.788  -6.008   2.254  0.00  0.00      PROA  
ATOM    563  N   TYR P  33      -3.923  -5.036   3.879  0.00  0.00      PROA  
ATOM    564  HN  TYR P  33      -4.196  -4.168   4.286  0.00  0.00      PROA  
ATOM    565  CA  TYR P  33      -3.988  -6.174   4.761  0.00  0.00      PROA  
ATOM    566  HA  TYR P  33      -3.021  -6.559   5.050  0.00  0.00      PROA  
ATOM    567  CB  TYR P  33      -4.570  -5.683   6.158  0.00  0.00      PROA  
ATOM    568  HB1 TYR P  33      -5.510  -5.123   5.969  0.00  0.00      PROA  
ATOM    569  HB2 TYR P  33      -3.783  -5.046   6.615  0.00  0.00      PROA  
ATOM    570  CG  TYR P  33      -4.860  -6.857   7.109  0.00  0.00      PROA  
ATOM    571  CD1 TYR P  33      -6.215  -7.278   7.179  0.00  0.00      PROA  
ATOM    572  HD1 TYR P  33      -7.017  -6.752   6.682  0.00  0.00      PROA  
ATOM    573  CE1 TYR P  33      -6.541  -8.371   7.988  0.00  0.00      PROA  
ATOM    574  HE1 TYR P  33      -7.567  -8.707   7.946  0.00  0.00      PROA  
ATOM    575  CZ  TYR P  33      -5.545  -9.008   8.735  0.00  0.00      PROA  
ATOM    576  OH  TYR P  33      -5.813 -10.201   9.467  0.00  0.00      PROA  
ATOM    577  HH  TYR P  33      -5.042 -10.470   9.971  0.00  0.00      PROA  
ATOM    578  CD2 TYR P  33      -3.936  -7.423   7.905  0.00  0.00      PROA  
ATOM    579  HD2 TYR P  33      -2.908  -7.194   7.668  0.00  0.00      PROA  
ATOM    580  CE2 TYR P  33      -4.259  -8.454   8.792  0.00  0.00      PROA  
ATOM    581  HE2 TYR P  33      -3.503  -8.968   9.367  0.00  0.00      PROA  
ATOM    582  C   TYR P  33      -4.807  -7.353   4.115  0.00  0.00      PROA  
ATOM    583  O   TYR P  33      -4.301  -8.480   4.088  0.00  0.00      PROA  
ATOM    584  N   GLU P  34      -5.995  -7.123   3.508  0.00  0.00      PROA  
ATOM    585  HN  GLU P  34      -6.374  -6.201   3.494  0.00  0.00      PROA  
ATOM    586  CA  GLU P  34      -6.745  -8.120   2.804  0.00  0.00      PROA  
ATOM    587  HA  GLU P  34      -6.823  -9.006   3.416  0.00  0.00      PROA  
ATOM    588  CB  GLU P  34      -8.057  -7.644   2.194  0.00  0.00      PROA  
ATOM    589  HB1 GLU P  34      -8.458  -8.365   1.449  0.00  0.00      PROA  
ATOM    590  HB2 GLU P  34      -7.931  -6.731   1.574  0.00  0.00      PROA  
ATOM    591  CG  GLU P  34      -9.201  -7.309   3.262  0.00  0.00      PROA  
ATOM    592  HG1 GLU P  34      -8.958  -6.473   3.952  0.00  0.00      PROA  
ATOM    593  HG2 GLU P  34      -9.328  -8.271   3.803  0.00  0.00      PROA  
ATOM    594  CD  GLU P  34     -10.568  -6.886   2.596  0.00  0.00      PROA  
ATOM    595  OE1 GLU P  34     -10.874  -7.348   1.495  0.00  0.00      PROA  
ATOM    596  OE2 GLU P  34     -11.304  -6.054   3.241  0.00  0.00      PROA  
ATOM    597  C   GLU P  34      -5.915  -8.676   1.581  0.00  0.00      PROA  
ATOM    598  O   GLU P  34      -5.844  -9.916   1.442  0.00  0.00      PROA  
ATOM    599  N   LEU P  35      -5.212  -7.800   0.865  0.00  0.00      PROA  
ATOM    600  HN  LEU P  35      -5.337  -6.826   1.040  0.00  0.00      PROA  
ATOM    601  CA  LEU P  35      -4.342  -8.169  -0.215  0.00  0.00      PROA  
ATOM    602  HA  LEU P  35      -4.930  -8.846  -0.818  0.00  0.00      PROA  
ATOM    603  CB  LEU P  35      -3.868  -6.898  -1.025  0.00  0.00      PROA  
ATOM    604  HB1 LEU P  35      -3.404  -6.169  -0.327  0.00  0.00      PROA  
ATOM    605  HB2 LEU P  35      -4.811  -6.360  -1.261  0.00  0.00      PROA  
ATOM    606  CG  LEU P  35      -3.073  -7.045  -2.357  0.00  0.00      PROA  
ATOM    607  HG  LEU P  35      -2.044  -7.414  -2.160  0.00  0.00      PROA  
ATOM    608  CD1 LEU P  35      -3.751  -8.081  -3.183  0.00  0.00      PROA  
ATOM    609 HD11 LEU P  35      -4.790  -7.836  -3.492  0.00  0.00      PROA  
ATOM    610 HD12 LEU P  35      -3.793  -9.033  -2.611  0.00  0.00      PROA  
ATOM    611 HD13 LEU P  35      -3.194  -8.117  -4.143  0.00  0.00      PROA  
ATOM    612  CD2 LEU P  35      -3.027  -5.659  -2.950  0.00  0.00      PROA  
ATOM    613 HD21 LEU P  35      -2.435  -5.717  -3.888  0.00  0.00      PROA  
ATOM    614 HD22 LEU P  35      -2.554  -4.927  -2.260  0.00  0.00      PROA  
ATOM    615 HD23 LEU P  35      -4.062  -5.322  -3.170  0.00  0.00      PROA  
ATOM    616  C   LEU P  35      -3.214  -9.018   0.130  0.00  0.00      PROA  
ATOM    617  O   LEU P  35      -2.924 -10.066  -0.433  0.00  0.00      PROA  
ATOM    618  N   SER P  36      -2.547  -8.619   1.213  0.00  0.00      PROA  
ATOM    619  HN  SER P  36      -2.842  -7.748   1.599  0.00  0.00      PROA  
ATOM    620  CA  SER P  36      -1.376  -9.320   1.803  0.00  0.00      PROA  
ATOM    621  HA  SER P  36      -0.678  -9.538   1.009  0.00  0.00      PROA  
ATOM    622  CB  SER P  36      -0.699  -8.386   2.848  0.00  0.00      PROA  
ATOM    623  HB1 SER P  36      -1.395  -8.141   3.679  0.00  0.00      PROA  
ATOM    624  HB2 SER P  36      -0.441  -7.466   2.282  0.00  0.00      PROA  
ATOM    625  OG  SER P  36       0.574  -8.925   3.280  0.00  0.00      PROA  
ATOM    626  HG1 SER P  36       1.198  -8.836   2.556  0.00  0.00      PROA  
ATOM    627  C   SER P  36      -1.725 -10.591   2.534  0.00  0.00      PROA  
ATOM    628  O   SER P  36      -0.971 -11.562   2.429  0.00  0.00      PROA  
ATOM    629  N   VAL P  37      -2.868 -10.698   3.236  0.00  0.00      PROA  
ATOM    630  HN  VAL P  37      -3.492  -9.927   3.345  0.00  0.00      PROA  
ATOM    631  CA  VAL P  37      -3.413 -12.028   3.632  0.00  0.00      PROA  
ATOM    632  HA  VAL P  37      -2.637 -12.511   4.208  0.00  0.00      PROA  
ATOM    633  CB  VAL P  37      -4.604 -11.945   4.543  0.00  0.00      PROA  
ATOM    634  HB  VAL P  37      -5.442 -11.277   4.251  0.00  0.00      PROA  
ATOM    635  CG1 VAL P  37      -5.249 -13.330   4.697  0.00  0.00      PROA  
ATOM    636 HG11 VAL P  37      -4.529 -14.167   4.822  0.00  0.00      PROA  
ATOM    637 HG12 VAL P  37      -5.884 -13.690   3.859  0.00  0.00      PROA  
ATOM    638 HG13 VAL P  37      -5.918 -13.359   5.584  0.00  0.00      PROA  
ATOM    639  CG2 VAL P  37      -3.977 -11.383   5.829  0.00  0.00      PROA  
ATOM    640 HG21 VAL P  37      -3.007 -11.874   6.059  0.00  0.00      PROA  
ATOM    641 HG22 VAL P  37      -4.662 -11.440   6.701  0.00  0.00      PROA  
ATOM    642 HG23 VAL P  37      -3.672 -10.334   5.627  0.00  0.00      PROA  
ATOM    643  C   VAL P  37      -3.805 -12.894   2.414  0.00  0.00      PROA  
ATOM    644  O   VAL P  37      -3.229 -13.989   2.270  0.00  0.00      PROA  
ATOM    645  N   LEU P  38      -4.721 -12.308   1.596  0.00  0.00      PROA  
ATOM    646  HN  LEU P  38      -5.096 -11.401   1.774  0.00  0.00      PROA  
ATOM    647  CA  LEU P  38      -5.291 -13.090   0.427  0.00  0.00      PROA  
ATOM    648  HA  LEU P  38      -5.746 -13.958   0.880  0.00  0.00      PROA  
ATOM    649  CB  LEU P  38      -6.349 -12.352  -0.439  0.00  0.00      PROA  
ATOM    650  HB1 LEU P  38      -6.497 -12.923  -1.380  0.00  0.00      PROA  
ATOM    651  HB2 LEU P  38      -5.918 -11.356  -0.675  0.00  0.00      PROA  
ATOM    652  CG  LEU P  38      -7.788 -12.229   0.180  0.00  0.00      PROA  
ATOM    653  HG  LEU P  38      -7.659 -11.987   1.256  0.00  0.00      PROA  
ATOM    654  CD1 LEU P  38      -8.482 -11.000  -0.429  0.00  0.00      PROA  
ATOM    655 HD11 LEU P  38      -7.775 -10.143  -0.451  0.00  0.00      PROA  
ATOM    656 HD12 LEU P  38      -9.358 -10.767   0.215  0.00  0.00      PROA  
ATOM    657 HD13 LEU P  38      -8.837 -11.198  -1.463  0.00  0.00      PROA  
ATOM    658  CD2 LEU P  38      -8.653 -13.422   0.004  0.00  0.00      PROA  
ATOM    659 HD21 LEU P  38      -8.140 -14.324   0.400  0.00  0.00      PROA  
ATOM    660 HD22 LEU P  38      -8.775 -13.654  -1.076  0.00  0.00      PROA  
ATOM    661 HD23 LEU P  38      -9.670 -13.438   0.451  0.00  0.00      PROA  
ATOM    662  C   LEU P  38      -4.243 -13.633  -0.533  0.00  0.00      PROA  
ATOM    663  O   LEU P  38      -4.314 -14.753  -0.912  0.00  0.00      PROA  
ATOM    664  N   CYS P  39      -3.212 -12.856  -0.880  0.00  0.00      PROA  
ATOM    665  HN  CYS P  39      -3.170 -11.939  -0.491  0.00  0.00      PROA  
ATOM    666  CA  CYS P  39      -2.236 -13.093  -1.992  0.00  0.00      PROA  
ATOM    667  HA  CYS P  39      -2.506 -14.058  -2.395  0.00  0.00      PROA  
ATOM    668  CB  CYS P  39      -2.464 -12.166  -3.203  0.00  0.00      PROA  
ATOM    669  HB1 CYS P  39      -1.780 -12.452  -4.031  0.00  0.00      PROA  
ATOM    670  HB2 CYS P  39      -2.245 -11.129  -2.871  0.00  0.00      PROA  
ATOM    671  SG  CYS P  39      -4.141 -12.249  -3.851  0.00  0.00      PROA  
ATOM    672  HG1 CYS P  39      -4.204 -13.513  -4.242  0.00  0.00      PROA  
ATOM    673  C   CYS P  39      -0.778 -13.267  -1.527  0.00  0.00      PROA  
ATOM    674  O   CYS P  39       0.176 -13.551  -2.290  0.00  0.00      PROA  
ATOM    675  N   ASP P  40      -0.550 -13.202  -0.152  0.00  0.00      PROA  
ATOM    676  HN  ASP P  40      -1.311 -13.004   0.460  0.00  0.00      PROA  
ATOM    677  CA  ASP P  40       0.700 -13.326   0.606  0.00  0.00      PROA  
ATOM    678  HA  ASP P  40       0.594 -13.325   1.681  0.00  0.00      PROA  
ATOM    679  CB  ASP P  40       1.453 -14.691   0.462  0.00  0.00      PROA  
ATOM    680  HB1 ASP P  40       2.452 -14.603   0.942  0.00  0.00      PROA  
ATOM    681  HB2 ASP P  40       1.628 -14.829  -0.626  0.00  0.00      PROA  
ATOM    682  CG  ASP P  40       0.780 -15.835   1.119  0.00  0.00      PROA  
ATOM    683  OD1 ASP P  40       1.108 -16.999   0.741  0.00  0.00      PROA  
ATOM    684  OD2 ASP P  40      -0.182 -15.672   1.877  0.00  0.00      PROA  
ATOM    685  C   ASP P  40       1.698 -12.190   0.267  0.00  0.00      PROA  
ATOM    686  O   ASP P  40       2.849 -12.255   0.683  0.00  0.00      PROA  
ATOM    687  N   CYS P  41       1.241 -11.166  -0.445  0.00  0.00      PROA  
ATOM    688  HN  CYS P  41       0.293 -11.170  -0.751  0.00  0.00      PROA  
ATOM    689  CA  CYS P  41       2.109 -10.063  -0.932  0.00  0.00      PROA  
ATOM    690  HA  CYS P  41       2.878 -10.495  -1.555  0.00  0.00      PROA  
ATOM    691  CB  CYS P  41       1.324  -9.140  -1.942  0.00  0.00      PROA  
ATOM    692  HB1 CYS P  41       1.845  -8.207  -2.245  0.00  0.00      PROA  
ATOM    693  HB2 CYS P  41       0.439  -8.643  -1.491  0.00  0.00      PROA  
ATOM    694  SG  CYS P  41       0.882 -10.090  -3.427  0.00  0.00      PROA  
ATOM    695  HG1 CYS P  41      -0.188 -10.566  -2.807  0.00  0.00      PROA  
ATOM    696  C   CYS P  41       2.841  -9.239   0.043  0.00  0.00      PROA  
ATOM    697  O   CYS P  41       2.342  -9.025   1.158  0.00  0.00      PROA  
ATOM    698  N   GLU P  42       4.161  -8.881  -0.170  0.00  0.00      PROA  
ATOM    699  HN  GLU P  42       4.612  -9.084  -1.036  0.00  0.00      PROA  
ATOM    700  CA  GLU P  42       4.865  -8.072   0.785  0.00  0.00      PROA  
ATOM    701  HA  GLU P  42       4.483  -8.177   1.790  0.00  0.00      PROA  
ATOM    702  CB  GLU P  42       6.391  -8.506   0.855  0.00  0.00      PROA  
ATOM    703  HB1 GLU P  42       7.004  -7.924   1.576  0.00  0.00      PROA  
ATOM    704  HB2 GLU P  42       6.804  -8.356  -0.165  0.00  0.00      PROA  
ATOM    705  CG  GLU P  42       6.658 -10.005   1.105  0.00  0.00      PROA  
ATOM    706  HG1 GLU P  42       6.083 -10.634   0.391  0.00  0.00      PROA  
ATOM    707  HG2 GLU P  42       6.371 -10.301   2.137  0.00  0.00      PROA  
ATOM    708  CD  GLU P  42       8.072 -10.482   0.811  0.00  0.00      PROA  
ATOM    709  OE1 GLU P  42       9.061  -9.748   1.137  0.00  0.00      PROA  
ATOM    710  OE2 GLU P  42       8.224 -11.652   0.305  0.00  0.00      PROA  
ATOM    711  C   GLU P  42       4.749  -6.583   0.395  0.00  0.00      PROA  
ATOM    712  O   GLU P  42       5.210  -6.159  -0.607  0.00  0.00      PROA  
ATOM    713  N   ILE P  43       3.997  -5.849   1.256  0.00  0.00      PROA  
ATOM    714  HN  ILE P  43       3.818  -6.105   2.203  0.00  0.00      PROA  
ATOM    715  CA  ILE P  43       3.501  -4.574   0.864  0.00  0.00      PROA  
ATOM    716  HA  ILE P  43       3.783  -4.327  -0.149  0.00  0.00      PROA  
ATOM    717  CB  ILE P  43       1.988  -4.469   1.026  0.00  0.00      PROA  
ATOM    718  HB  ILE P  43       1.803  -4.907   2.031  0.00  0.00      PROA  
ATOM    719  CG2 ILE P  43       1.479  -3.044   0.931  0.00  0.00      PROA  
ATOM    720 HG21 ILE P  43       1.675  -2.629  -0.081  0.00  0.00      PROA  
ATOM    721 HG22 ILE P  43       1.872  -2.349   1.703  0.00  0.00      PROA  
ATOM    722 HG23 ILE P  43       0.398  -3.051   1.186  0.00  0.00      PROA  
ATOM    723  CG1 ILE P  43       1.226  -5.309  -0.106  0.00  0.00      PROA  
ATOM    724 HG11 ILE P  43       1.724  -6.298  -0.193  0.00  0.00      PROA  
ATOM    725 HG12 ILE P  43       1.506  -4.830  -1.068  0.00  0.00      PROA  
ATOM    726  CD  ILE P  43      -0.284  -5.553   0.114  0.00  0.00      PROA  
ATOM    727  HD1 ILE P  43      -0.898  -4.627   0.092  0.00  0.00      PROA  
ATOM    728  HD2 ILE P  43      -0.462  -5.901   1.154  0.00  0.00      PROA  
ATOM    729  HD3 ILE P  43      -0.657  -6.300  -0.619  0.00  0.00      PROA  
ATOM    730  C   ILE P  43       4.216  -3.461   1.684  0.00  0.00      PROA  
ATOM    731  O   ILE P  43       4.415  -3.534   2.906  0.00  0.00      PROA  
ATOM    732  N   ALA P  44       4.718  -2.417   1.062  0.00  0.00      PROA  
ATOM    733  HN  ALA P  44       4.510  -2.349   0.090  0.00  0.00      PROA  
ATOM    734  CA  ALA P  44       4.972  -1.181   1.744  0.00  0.00      PROA  
ATOM    735  HA  ALA P  44       4.754  -1.149   2.801  0.00  0.00      PROA  
ATOM    736  CB  ALA P  44       6.488  -0.815   1.687  0.00  0.00      PROA  
ATOM    737  HB1 ALA P  44       6.800   0.027   2.342  0.00  0.00      PROA  
ATOM    738  HB2 ALA P  44       6.798  -0.495   0.669  0.00  0.00      PROA  
ATOM    739  HB3 ALA P  44       7.160  -1.623   2.048  0.00  0.00      PROA  
ATOM    740  C   ALA P  44       4.040  -0.082   1.201  0.00  0.00      PROA  
ATOM    741  O   ALA P  44       3.695  -0.009  -0.006  0.00  0.00      PROA  
ATOM    742  N   LEU P  45       3.515   0.785   2.107  0.00  0.00      PROA  
ATOM    743  HN  LEU P  45       3.676   0.715   3.089  0.00  0.00      PROA  
ATOM    744  CA  LEU P  45       2.656   1.884   1.811  0.00  0.00      PROA  
ATOM    745  HA  LEU P  45       2.792   2.102   0.762  0.00  0.00      PROA  
ATOM    746  CB  LEU P  45       1.220   1.491   2.025  0.00  0.00      PROA  
ATOM    747  HB1 LEU P  45       1.199   1.027   3.035  0.00  0.00      PROA  
ATOM    748  HB2 LEU P  45       0.894   0.784   1.232  0.00  0.00      PROA  
ATOM    749  CG  LEU P  45       0.228   2.625   1.927  0.00  0.00      PROA  
ATOM    750  HG  LEU P  45       0.543   3.475   2.569  0.00  0.00      PROA  
ATOM    751  CD1 LEU P  45       0.023   3.058   0.447  0.00  0.00      PROA  
ATOM    752 HD11 LEU P  45      -0.152   2.124  -0.130  0.00  0.00      PROA  
ATOM    753 HD12 LEU P  45       0.991   3.400   0.023  0.00  0.00      PROA  
ATOM    754 HD13 LEU P  45      -0.722   3.871   0.313  0.00  0.00      PROA  
ATOM    755  CD2 LEU P  45      -1.156   2.166   2.471  0.00  0.00      PROA  
ATOM    756 HD21 LEU P  45      -1.060   1.533   3.380  0.00  0.00      PROA  
ATOM    757 HD22 LEU P  45      -1.672   1.600   1.666  0.00  0.00      PROA  
ATOM    758 HD23 LEU P  45      -1.910   2.936   2.741  0.00  0.00      PROA  
ATOM    759  C   LEU P  45       3.098   3.157   2.562  0.00  0.00      PROA  
ATOM    760  O   LEU P  45       3.153   3.172   3.772  0.00  0.00      PROA  
ATOM    761  N   ILE P  46       3.486   4.166   1.878  0.00  0.00      PROA  
ATOM    762  HN  ILE P  46       3.473   4.114   0.882  0.00  0.00      PROA  
ATOM    763  CA  ILE P  46       4.036   5.340   2.454  0.00  0.00      PROA  
ATOM    764  HA  ILE P  46       4.195   5.267   3.519  0.00  0.00      PROA  
ATOM    765  CB  ILE P  46       5.440   5.667   2.000  0.00  0.00      PROA  
ATOM    766  HB  ILE P  46       5.390   5.730   0.892  0.00  0.00      PROA  
ATOM    767  CG2 ILE P  46       5.994   6.978   2.680  0.00  0.00      PROA  
ATOM    768 HG21 ILE P  46       5.743   7.044   3.760  0.00  0.00      PROA  
ATOM    769 HG22 ILE P  46       5.655   7.913   2.185  0.00  0.00      PROA  
ATOM    770 HG23 ILE P  46       7.103   7.003   2.744  0.00  0.00      PROA  
ATOM    771  CG1 ILE P  46       6.455   4.495   2.295  0.00  0.00      PROA  
ATOM    772 HG11 ILE P  46       6.523   4.207   3.366  0.00  0.00      PROA  
ATOM    773 HG12 ILE P  46       7.405   5.050   2.141  0.00  0.00      PROA  
ATOM    774  CD  ILE P  46       6.344   3.301   1.314  0.00  0.00      PROA  
ATOM    775  HD1 ILE P  46       7.311   2.770   1.181  0.00  0.00      PROA  
ATOM    776  HD2 ILE P  46       5.999   3.606   0.303  0.00  0.00      PROA  
ATOM    777  HD3 ILE P  46       5.646   2.534   1.712  0.00  0.00      PROA  
ATOM    778  C   ILE P  46       3.181   6.538   2.102  0.00  0.00      PROA  
ATOM    779  O   ILE P  46       2.890   6.789   0.958  0.00  0.00      PROA  
ATOM    780  N   ILE P  47       2.754   7.264   3.104  0.00  0.00      PROA  
ATOM    781  HN  ILE P  47       2.962   7.082   4.062  0.00  0.00      PROA  
ATOM    782  CA  ILE P  47       1.789   8.436   2.921  0.00  0.00      PROA  
ATOM    783  HA  ILE P  47       1.577   8.614   1.877  0.00  0.00      PROA  
ATOM    784  CB  ILE P  47       0.564   8.230   3.723  0.00  0.00      PROA  
ATOM    785  HB  ILE P  47       0.713   8.232   4.824  0.00  0.00      PROA  
ATOM    786  CG2 ILE P  47      -0.393   9.382   3.453  0.00  0.00      PROA  
ATOM    787 HG21 ILE P  47      -0.492   9.453   2.349  0.00  0.00      PROA  
ATOM    788 HG22 ILE P  47      -0.010  10.353   3.835  0.00  0.00      PROA  
ATOM    789 HG23 ILE P  47      -1.363   9.188   3.959  0.00  0.00      PROA  
ATOM    790  CG1 ILE P  47      -0.033   6.797   3.445  0.00  0.00      PROA  
ATOM    791 HG11 ILE P  47       0.593   6.157   4.102  0.00  0.00      PROA  
ATOM    792 HG12 ILE P  47      -0.030   6.525   2.368  0.00  0.00      PROA  
ATOM    793  CD  ILE P  47      -1.445   6.474   3.995  0.00  0.00      PROA  
ATOM    794  HD1 ILE P  47      -2.169   7.042   3.373  0.00  0.00      PROA  
ATOM    795  HD2 ILE P  47      -1.519   6.723   5.075  0.00  0.00      PROA  
ATOM    796  HD3 ILE P  47      -1.595   5.375   3.922  0.00  0.00      PROA  
ATOM    797  C   ILE P  47       2.565   9.636   3.367  0.00  0.00      PROA  
ATOM    798  O   ILE P  47       3.158   9.727   4.401  0.00  0.00      PROA  
ATOM    799  N   PHE P  48       2.490  10.740   2.582  0.00  0.00      PROA  
ATOM    800  HN  PHE P  48       2.134  10.651   1.655  0.00  0.00      PROA  
ATOM    801  CA  PHE P  48       2.935  12.135   2.836  0.00  0.00      PROA  
ATOM    802  HA  PHE P  48       3.252  12.108   3.869  0.00  0.00      PROA  
ATOM    803  CB  PHE P  48       4.248  12.452   2.010  0.00  0.00      PROA  
ATOM    804  HB1 PHE P  48       4.180  12.689   0.926  0.00  0.00      PROA  
ATOM    805  HB2 PHE P  48       4.915  11.567   2.085  0.00  0.00      PROA  
ATOM    806  CG  PHE P  48       4.944  13.668   2.606  0.00  0.00      PROA  
ATOM    807  CD1 PHE P  48       5.156  14.898   1.943  0.00  0.00      PROA  
ATOM    808  HD1 PHE P  48       4.639  15.144   1.027  0.00  0.00      PROA  
ATOM    809  CE1 PHE P  48       5.887  15.996   2.519  0.00  0.00      PROA  
ATOM    810  HE1 PHE P  48       5.884  16.979   2.071  0.00  0.00      PROA  
ATOM    811  CZ  PHE P  48       6.546  15.722   3.747  0.00  0.00      PROA  
ATOM    812  HZ  PHE P  48       7.206  16.455   4.187  0.00  0.00      PROA  
ATOM    813  CD2 PHE P  48       5.732  13.479   3.787  0.00  0.00      PROA  
ATOM    814  HD2 PHE P  48       5.706  12.513   4.268  0.00  0.00      PROA  
ATOM    815  CE2 PHE P  48       6.452  14.492   4.407  0.00  0.00      PROA  
ATOM    816  HE2 PHE P  48       7.010  14.293   5.310  0.00  0.00      PROA  
ATOM    817  C   PHE P  48       1.851  13.104   2.610  0.00  0.00      PROA  
ATOM    818  O   PHE P  48       1.381  13.160   1.515  0.00  0.00      PROA  
ATOM    819  N   ASN P  49       1.462  13.981   3.565  0.00  0.00      PROA  
ATOM    820  HN  ASN P  49       1.920  14.068   4.447  0.00  0.00      PROA  
ATOM    821  CA  ASN P  49       0.516  15.062   3.244  0.00  0.00      PROA  
ATOM    822  HA  ASN P  49       0.215  14.994   2.210  0.00  0.00      PROA  
ATOM    823  CB  ASN P  49      -0.704  14.858   4.267  0.00  0.00      PROA  
ATOM    824  HB1 ASN P  49      -1.464  15.667   4.221  0.00  0.00      PROA  
ATOM    825  HB2 ASN P  49      -0.229  14.877   5.271  0.00  0.00      PROA  
ATOM    826  CG  ASN P  49      -1.390  13.574   4.008  0.00  0.00      PROA  
ATOM    827  OD1 ASN P  49      -1.202  12.879   3.057  0.00  0.00      PROA  
ATOM    828  ND2 ASN P  49      -2.179  13.162   4.977  0.00  0.00      PROA  
ATOM    829 HD21 ASN P  49      -2.557  12.236   4.968  0.00  0.00      PROA  
ATOM    830 HD22 ASN P  49      -2.264  13.765   5.770  0.00  0.00      PROA  
ATOM    831  C   ASN P  49       1.017  16.444   3.537  0.00  0.00      PROA  
ATOM    832  O   ASN P  49       2.096  16.699   4.196  0.00  0.00      PROA  
ATOM    833  N   SER P  50       0.305  17.462   2.980  0.00  0.00      PROA  
ATOM    834  HN  SER P  50      -0.439  17.313   2.333  0.00  0.00      PROA  
ATOM    835  CA  SER P  50       0.350  18.895   3.328  0.00  0.00      PROA  
ATOM    836  HA  SER P  50       1.267  19.216   2.855  0.00  0.00      PROA  
ATOM    837  CB  SER P  50      -0.737  19.772   2.755  0.00  0.00      PROA  
ATOM    838  HB1 SER P  50      -0.680  19.769   1.645  0.00  0.00      PROA  
ATOM    839  HB2 SER P  50      -0.615  20.841   3.031  0.00  0.00      PROA  
ATOM    840  OG  SER P  50      -2.059  19.315   3.051  0.00  0.00      PROA  
ATOM    841  HG1 SER P  50      -2.239  18.435   2.714  0.00  0.00      PROA  
ATOM    842  C   SER P  50       0.511  19.195   4.778  0.00  0.00      PROA  
ATOM    843  O   SER P  50      -0.040  18.509   5.620  0.00  0.00      PROA  
ATOM    844  N   ALA P  51       1.318  20.249   5.012  0.00  0.00      PROA  
ATOM    845  HN  ALA P  51       1.728  20.717   4.233  0.00  0.00      PROA  
ATOM    846  CA  ALA P  51       1.857  20.612   6.287  0.00  0.00      PROA  
ATOM    847  HA  ALA P  51       2.192  21.619   6.087  0.00  0.00      PROA  
ATOM    848  CB  ALA P  51       0.859  20.729   7.463  0.00  0.00      PROA  
ATOM    849  HB1 ALA P  51       0.526  19.708   7.748  0.00  0.00      PROA  
ATOM    850  HB2 ALA P  51      -0.086  21.242   7.183  0.00  0.00      PROA  
ATOM    851  HB3 ALA P  51       1.303  21.263   8.330  0.00  0.00      PROA  
ATOM    852  C   ALA P  51       3.071  19.695   6.685  0.00  0.00      PROA  
ATOM    853  O   ALA P  51       3.461  19.708   7.866  0.00  0.00      PROA  
ATOM    854  N   ASN P  52       3.630  18.953   5.822  0.00  0.00      PROA  
ATOM    855  HN  ASN P  52       3.154  18.918   4.947  0.00  0.00      PROA  
ATOM    856  CA  ASN P  52       4.710  17.986   5.905  0.00  0.00      PROA  
ATOM    857  HA  ASN P  52       4.727  17.506   4.938  0.00  0.00      PROA  
ATOM    858  CB  ASN P  52       6.063  18.748   6.111  0.00  0.00      PROA  
ATOM    859  HB1 ASN P  52       6.835  17.973   6.306  0.00  0.00      PROA  
ATOM    860  HB2 ASN P  52       6.049  19.512   6.917  0.00  0.00      PROA  
ATOM    861  CG  ASN P  52       6.634  19.322   4.830  0.00  0.00      PROA  
ATOM    862  OD1 ASN P  52       6.023  19.271   3.752  0.00  0.00      PROA  
ATOM    863  ND2 ASN P  52       7.910  19.789   4.946  0.00  0.00      PROA  
ATOM    864 HD21 ASN P  52       8.292  20.249   4.144  0.00  0.00      PROA  
ATOM    865 HD22 ASN P  52       8.080  20.080   5.888  0.00  0.00      PROA  
ATOM    866  C   ASN P  52       4.534  16.941   6.894  0.00  0.00      PROA  
ATOM    867  O   ASN P  52       5.278  17.002   7.884  0.00  0.00      PROA  
ATOM    868  N   ARG P  53       3.570  16.047   6.720  0.00  0.00      PROA  
ATOM    869  HN  ARG P  53       2.892  16.330   6.046  0.00  0.00      PROA  
ATOM    870  CA  ARG P  53       3.302  15.013   7.657  0.00  0.00      PROA  
ATOM    871  HA  ARG P  53       3.807  15.142   8.603  0.00  0.00      PROA  
ATOM    872  CB  ARG P  53       1.746  15.062   8.002  0.00  0.00      PROA  
ATOM    873  HB1 ARG P  53       1.501  14.205   8.666  0.00  0.00      PROA  
ATOM    874  HB2 ARG P  53       1.178  14.792   7.086  0.00  0.00      PROA  
ATOM    875  CG  ARG P  53       1.269  16.444   8.551  0.00  0.00      PROA  
ATOM    876  HG1 ARG P  53       0.173  16.451   8.731  0.00  0.00      PROA  
ATOM    877  HG2 ARG P  53       1.336  17.193   7.733  0.00  0.00      PROA  
ATOM    878  CD  ARG P  53       1.991  17.044   9.739  0.00  0.00      PROA  
ATOM    879  HD1 ARG P  53       3.089  17.138   9.598  0.00  0.00      PROA  
ATOM    880  HD2 ARG P  53       2.042  16.351  10.606  0.00  0.00      PROA  
ATOM    881  NE  ARG P  53       1.347  18.271  10.121  0.00  0.00      PROA  
ATOM    882  HE  ARG P  53       0.440  18.523   9.783  0.00  0.00      PROA  
ATOM    883  CZ  ARG P  53       1.837  19.110  11.038  0.00  0.00      PROA  
ATOM    884  NH1 ARG P  53       3.009  18.938  11.627  0.00  0.00      PROA  
ATOM    885 HH11 ARG P  53       3.532  18.086  11.635  0.00  0.00      PROA  
ATOM    886 HH12 ARG P  53       3.466  19.688  12.106  0.00  0.00      PROA  
ATOM    887  NH2 ARG P  53       1.154  20.178  11.306  0.00  0.00      PROA  
ATOM    888 HH21 ARG P  53       0.247  20.258  10.893  0.00  0.00      PROA  
ATOM    889 HH22 ARG P  53       1.504  20.794  12.011  0.00  0.00      PROA  
ATOM    890  C   ARG P  53       3.538  13.594   7.107  0.00  0.00      PROA  
ATOM    891  O   ARG P  53       2.955  13.147   6.166  0.00  0.00      PROA  
ATOM    892  N   LEU P  54       4.414  12.767   7.737  0.00  0.00      PROA  
ATOM    893  HN  LEU P  54       4.953  13.032   8.532  0.00  0.00      PROA  
ATOM    894  CA  LEU P  54       4.828  11.424   7.245  0.00  0.00      PROA  
ATOM    895  HA  LEU P  54       4.454  11.269   6.244  0.00  0.00      PROA  
ATOM    896  CB  LEU P  54       6.362  11.259   7.302  0.00  0.00      PROA  
ATOM    897  HB1 LEU P  54       6.761  11.551   8.298  0.00  0.00      PROA  
ATOM    898  HB2 LEU P  54       6.737  12.094   6.672  0.00  0.00      PROA  
ATOM    899  CG  LEU P  54       7.038   9.964   6.837  0.00  0.00      PROA  
ATOM    900  HG  LEU P  54       6.554   9.204   7.486  0.00  0.00      PROA  
ATOM    901  CD1 LEU P  54       6.718   9.747   5.319  0.00  0.00      PROA  
ATOM    902 HD11 LEU P  54       5.731   9.252   5.198  0.00  0.00      PROA  
ATOM    903 HD12 LEU P  54       7.458   8.982   5.000  0.00  0.00      PROA  
ATOM    904 HD13 LEU P  54       6.957  10.660   4.733  0.00  0.00      PROA  
ATOM    905  CD2 LEU P  54       8.529  10.082   7.065  0.00  0.00      PROA  
ATOM    906 HD21 LEU P  54       9.099   9.134   6.960  0.00  0.00      PROA  
ATOM    907 HD22 LEU P  54       8.673  10.435   8.108  0.00  0.00      PROA  
ATOM    908 HD23 LEU P  54       9.003  10.864   6.433  0.00  0.00      PROA  
ATOM    909  C   LEU P  54       4.109  10.328   8.002  0.00  0.00      PROA  
ATOM    910  O   LEU P  54       4.091  10.331   9.254  0.00  0.00      PROA  
ATOM    911  N   PHE P  55       3.606   9.277   7.217  0.00  0.00      PROA  
ATOM    912  HN  PHE P  55       3.849   9.126   6.262  0.00  0.00      PROA  
ATOM    913  CA  PHE P  55       2.937   8.163   7.770  0.00  0.00      PROA  
ATOM    914  HA  PHE P  55       3.394   8.063   8.743  0.00  0.00      PROA  
ATOM    915  CB  PHE P  55       1.391   8.268   7.790  0.00  0.00      PROA  
ATOM    916  HB1 PHE P  55       0.952   7.649   8.602  0.00  0.00      PROA  
ATOM    917  HB2 PHE P  55       0.981   7.836   6.852  0.00  0.00      PROA  
ATOM    918  CG  PHE P  55       0.944   9.689   7.962  0.00  0.00      PROA  
ATOM    919  CD1 PHE P  55       0.784  10.219   9.276  0.00  0.00      PROA  
ATOM    920  HD1 PHE P  55       0.917   9.515  10.084  0.00  0.00      PROA  
ATOM    921  CE1 PHE P  55       0.231  11.492   9.458  0.00  0.00      PROA  
ATOM    922  HE1 PHE P  55       0.164  11.922  10.447  0.00  0.00      PROA  
ATOM    923  CZ  PHE P  55      -0.052  12.248   8.282  0.00  0.00      PROA  
ATOM    924  HZ  PHE P  55      -0.458  13.242   8.394  0.00  0.00      PROA  
ATOM    925  CD2 PHE P  55       0.622  10.447   6.884  0.00  0.00      PROA  
ATOM    926  HD2 PHE P  55       0.822  10.001   5.921  0.00  0.00      PROA  
ATOM    927  CE2 PHE P  55       0.185  11.698   7.057  0.00  0.00      PROA  
ATOM    928  HE2 PHE P  55       0.030  12.301   6.174  0.00  0.00      PROA  
ATOM    929  C   PHE P  55       3.178   6.816   7.012  0.00  0.00      PROA  
ATOM    930  O   PHE P  55       3.355   6.863   5.782  0.00  0.00      PROA  
ATOM    931  N   GLN P  56       3.255   5.658   7.618  0.00  0.00      PROA  
ATOM    932  HN  GLN P  56       3.237   5.573   8.612  0.00  0.00      PROA  
ATOM    933  CA  GLN P  56       3.508   4.486   6.873  0.00  0.00      PROA  
ATOM    934  HA  GLN P  56       3.072   4.626   5.895  0.00  0.00      PROA  
ATOM    935  CB  GLN P  56       4.998   4.060   6.896  0.00  0.00      PROA  
ATOM    936  HB1 GLN P  56       5.558   5.008   6.746  0.00  0.00      PROA  
ATOM    937  HB2 GLN P  56       5.135   3.408   6.007  0.00  0.00      PROA  
ATOM    938  CG  GLN P  56       5.617   3.435   8.197  0.00  0.00      PROA  
ATOM    939  HG1 GLN P  56       4.831   2.838   8.707  0.00  0.00      PROA  
ATOM    940  HG2 GLN P  56       5.702   4.303   8.885  0.00  0.00      PROA  
ATOM    941  CD  GLN P  56       6.915   2.665   8.072  0.00  0.00      PROA  
ATOM    942  OE1 GLN P  56       7.929   3.042   8.681  0.00  0.00      PROA  
ATOM    943  NE2 GLN P  56       6.908   1.545   7.291  0.00  0.00      PROA  
ATOM    944 HE21 GLN P  56       6.042   1.186   6.941  0.00  0.00      PROA  
ATOM    945 HE22 GLN P  56       7.716   0.959   7.361  0.00  0.00      PROA  
ATOM    946  C   GLN P  56       2.790   3.223   7.347  0.00  0.00      PROA  
ATOM    947  O   GLN P  56       2.266   3.195   8.467  0.00  0.00      PROA  
ATOM    948  N   TYR P  57       2.749   2.187   6.464  0.00  0.00      PROA  
ATOM    949  HN  TYR P  57       3.138   2.323   5.556  0.00  0.00      PROA  
ATOM    950  CA  TYR P  57       2.447   0.801   6.818  0.00  0.00      PROA  
ATOM    951  HA  TYR P  57       2.725   0.536   7.828  0.00  0.00      PROA  
ATOM    952  CB  TYR P  57       0.933   0.498   6.577  0.00  0.00      PROA  
ATOM    953  HB1 TYR P  57       0.573   1.174   5.772  0.00  0.00      PROA  
ATOM    954  HB2 TYR P  57       0.378   0.717   7.514  0.00  0.00      PROA  
ATOM    955  CG  TYR P  57       0.522  -0.938   6.148  0.00  0.00      PROA  
ATOM    956  CD1 TYR P  57       0.652  -1.398   4.850  0.00  0.00      PROA  
ATOM    957  HD1 TYR P  57       0.941  -0.803   3.996  0.00  0.00      PROA  
ATOM    958  CE1 TYR P  57       0.232  -2.673   4.481  0.00  0.00      PROA  
ATOM    959  HE1 TYR P  57       0.426  -3.116   3.515  0.00  0.00      PROA  
ATOM    960  CZ  TYR P  57      -0.424  -3.505   5.396  0.00  0.00      PROA  
ATOM    961  OH  TYR P  57      -0.708  -4.849   5.135  0.00  0.00      PROA  
ATOM    962  HH  TYR P  57      -0.602  -5.240   6.005  0.00  0.00      PROA  
ATOM    963  CD2 TYR P  57      -0.025  -1.855   7.125  0.00  0.00      PROA  
ATOM    964  HD2 TYR P  57      -0.163  -1.456   8.119  0.00  0.00      PROA  
ATOM    965  CE2 TYR P  57      -0.448  -3.123   6.758  0.00  0.00      PROA  
ATOM    966  HE2 TYR P  57      -0.925  -3.726   7.517  0.00  0.00      PROA  
ATOM    967  C   TYR P  57       3.352  -0.138   5.922  0.00  0.00      PROA  
ATOM    968  O   TYR P  57       3.755   0.165   4.803  0.00  0.00      PROA  
ATOM    969  N   ALA P  58       3.596  -1.314   6.522  0.00  0.00      PROA  
ATOM    970  HN  ALA P  58       3.171  -1.731   7.321  0.00  0.00      PROA  
ATOM    971  CA  ALA P  58       4.317  -2.336   5.840  0.00  0.00      PROA  
ATOM    972  HA  ALA P  58       3.984  -2.274   4.815  0.00  0.00      PROA  
ATOM    973  CB  ALA P  58       5.897  -2.192   5.972  0.00  0.00      PROA  
ATOM    974  HB1 ALA P  58       6.190  -1.144   5.750  0.00  0.00      PROA  
ATOM    975  HB2 ALA P  58       6.347  -2.808   5.164  0.00  0.00      PROA  
ATOM    976  HB3 ALA P  58       6.259  -2.480   6.982  0.00  0.00      PROA  
ATOM    977  C   ALA P  58       3.838  -3.671   6.438  0.00  0.00      PROA  
ATOM    978  O   ALA P  58       3.536  -3.775   7.580  0.00  0.00      PROA  
ATOM    979  N   SER P  59       3.849  -4.774   5.559  0.00  0.00      PROA  
ATOM    980  HN  SER P  59       4.092  -4.697   4.595  0.00  0.00      PROA  
ATOM    981  CA  SER P  59       3.047  -5.922   6.039  0.00  0.00      PROA  
ATOM    982  HA  SER P  59       2.275  -5.711   6.764  0.00  0.00      PROA  
ATOM    983  CB  SER P  59       2.413  -6.770   4.841  0.00  0.00      PROA  
ATOM    984  HB1 SER P  59       1.633  -6.173   4.322  0.00  0.00      PROA  
ATOM    985  HB2 SER P  59       1.894  -7.705   5.145  0.00  0.00      PROA  
ATOM    986  OG  SER P  59       3.413  -7.158   3.876  0.00  0.00      PROA  
ATOM    987  HG1 SER P  59       3.582  -8.075   4.103  0.00  0.00      PROA  
ATOM    988  C   SER P  59       3.837  -6.880   6.863  0.00  0.00      PROA  
ATOM    989  O   SER P  59       3.420  -7.855   7.459  0.00  0.00      PROA  
ATOM    990  N   THR P  60       5.171  -6.671   6.774  0.00  0.00      PROA  
ATOM    991  HN  THR P  60       5.323  -5.860   6.216  0.00  0.00      PROA  
ATOM    992  CA  THR P  60       6.369  -7.450   7.155  0.00  0.00      PROA  
ATOM    993  HA  THR P  60       6.162  -7.900   8.114  0.00  0.00      PROA  
ATOM    994  CB  THR P  60       6.799  -8.425   6.035  0.00  0.00      PROA  
ATOM    995  HB  THR P  60       5.839  -8.778   5.601  0.00  0.00      PROA  
ATOM    996  OG1 THR P  60       7.700  -9.522   6.427  0.00  0.00      PROA  
ATOM    997  HG1 THR P  60       7.083 -10.087   6.898  0.00  0.00      PROA  
ATOM    998  CG2 THR P  60       7.447  -7.644   4.881  0.00  0.00      PROA  
ATOM    999 HG21 THR P  60       7.689  -8.402   4.106  0.00  0.00      PROA  
ATOM   1000 HG22 THR P  60       8.409  -7.138   5.115  0.00  0.00      PROA  
ATOM   1001 HG23 THR P  60       6.775  -6.901   4.401  0.00  0.00      PROA  
ATOM   1002  C   THR P  60       7.388  -6.442   7.477  0.00  0.00      PROA  
ATOM   1003  O   THR P  60       7.134  -5.204   7.595  0.00  0.00      PROA  
ATOM   1004  N   ASP P  61       8.594  -6.977   7.690  0.00  0.00      PROA  
ATOM   1005  HN  ASP P  61       8.716  -7.963   7.602  0.00  0.00      PROA  
ATOM   1006  CA  ASP P  61       9.795  -6.251   7.929  0.00  0.00      PROA  
ATOM   1007  HA  ASP P  61       9.643  -5.591   8.771  0.00  0.00      PROA  
ATOM   1008  CB  ASP P  61      10.784  -7.372   8.334  0.00  0.00      PROA  
ATOM   1009  HB1 ASP P  61      11.821  -7.003   8.487  0.00  0.00      PROA  
ATOM   1010  HB2 ASP P  61      10.825  -8.034   7.442  0.00  0.00      PROA  
ATOM   1011  CG  ASP P  61      10.523  -8.147   9.619  0.00  0.00      PROA  
ATOM   1012  OD1 ASP P  61      10.992  -9.342   9.636  0.00  0.00      PROA  
ATOM   1013  OD2 ASP P  61       9.790  -7.810  10.568  0.00  0.00      PROA  
ATOM   1014  C   ASP P  61      10.208  -5.323   6.741  0.00  0.00      PROA  
ATOM   1015  O   ASP P  61      10.660  -5.713   5.682  0.00  0.00      PROA  
ATOM   1016  N   MET P  62      10.026  -4.027   6.949  0.00  0.00      PROA  
ATOM   1017  HN  MET P  62       9.590  -3.702   7.785  0.00  0.00      PROA  
ATOM   1018  CA  MET P  62      10.332  -2.934   6.076  0.00  0.00      PROA  
ATOM   1019  HA  MET P  62       9.654  -2.998   5.237  0.00  0.00      PROA  
ATOM   1020  CB  MET P  62       9.869  -1.563   6.675  0.00  0.00      PROA  
ATOM   1021  HB1 MET P  62      10.464  -1.363   7.592  0.00  0.00      PROA  
ATOM   1022  HB2 MET P  62       8.825  -1.821   6.953  0.00  0.00      PROA  
ATOM   1023  CG  MET P  62       9.997  -0.298   5.804  0.00  0.00      PROA  
ATOM   1024  HG1 MET P  62      11.057  -0.110   5.528  0.00  0.00      PROA  
ATOM   1025  HG2 MET P  62       9.547   0.532   6.390  0.00  0.00      PROA  
ATOM   1026  SD  MET P  62       8.895  -0.610   4.363  0.00  0.00      PROA  
ATOM   1027  CE  MET P  62       9.006   1.038   3.678  0.00  0.00      PROA  
ATOM   1028  HE1 MET P  62       8.728   1.857   4.377  0.00  0.00      PROA  
ATOM   1029  HE2 MET P  62       8.456   1.108   2.715  0.00  0.00      PROA  
ATOM   1030  HE3 MET P  62      10.095   1.092   3.462  0.00  0.00      PROA  
ATOM   1031  C   MET P  62      11.724  -2.908   5.463  0.00  0.00      PROA  
ATOM   1032  O   MET P  62      11.872  -2.701   4.230  0.00  0.00      PROA  
ATOM   1033  N   ASP P  63      12.768  -3.180   6.326  0.00  0.00      PROA  
ATOM   1034  HN  ASP P  63      12.450  -3.238   7.269  0.00  0.00      PROA  
ATOM   1035  CA  ASP P  63      14.238  -3.238   5.960  0.00  0.00      PROA  
ATOM   1036  HA  ASP P  63      14.455  -2.268   5.538  0.00  0.00      PROA  
ATOM   1037  CB  ASP P  63      15.161  -3.492   7.171  0.00  0.00      PROA  
ATOM   1038  HB1 ASP P  63      14.995  -2.747   7.979  0.00  0.00      PROA  
ATOM   1039  HB2 ASP P  63      16.210  -3.452   6.809  0.00  0.00      PROA  
ATOM   1040  CG  ASP P  63      14.857  -4.706   7.924  0.00  0.00      PROA  
ATOM   1041  OD1 ASP P  63      15.669  -5.084   8.764  0.00  0.00      PROA  
ATOM   1042  OD2 ASP P  63      13.856  -5.436   7.669  0.00  0.00      PROA  
ATOM   1043  C   ASP P  63      14.564  -4.135   4.756  0.00  0.00      PROA  
ATOM   1044  O   ASP P  63      14.981  -3.724   3.702  0.00  0.00      PROA  
ATOM   1045  N   ARG P  64      14.179  -5.462   4.864  0.00  0.00      PROA  
ATOM   1046  HN  ARG P  64      13.846  -5.855   5.717  0.00  0.00      PROA  
ATOM   1047  CA  ARG P  64      14.214  -6.357   3.730  0.00  0.00      PROA  
ATOM   1048  HA  ARG P  64      15.275  -6.365   3.530  0.00  0.00      PROA  
ATOM   1049  CB  ARG P  64      14.091  -7.840   3.986  0.00  0.00      PROA  
ATOM   1050  HB1 ARG P  64      15.076  -8.144   4.399  0.00  0.00      PROA  
ATOM   1051  HB2 ARG P  64      14.100  -8.353   3.001  0.00  0.00      PROA  
ATOM   1052  CG  ARG P  64      12.831  -8.312   4.819  0.00  0.00      PROA  
ATOM   1053  HG1 ARG P  64      12.210  -8.993   4.199  0.00  0.00      PROA  
ATOM   1054  HG2 ARG P  64      12.352  -7.364   5.145  0.00  0.00      PROA  
ATOM   1055  CD  ARG P  64      13.225  -9.107   6.118  0.00  0.00      PROA  
ATOM   1056  HD1 ARG P  64      13.788 -10.016   5.817  0.00  0.00      PROA  
ATOM   1057  HD2 ARG P  64      12.323  -9.510   6.628  0.00  0.00      PROA  
ATOM   1058  NE  ARG P  64      14.075  -8.131   6.992  0.00  0.00      PROA  
ATOM   1059  HE  ARG P  64      13.751  -7.225   7.264  0.00  0.00      PROA  
ATOM   1060  CZ  ARG P  64      15.175  -8.538   7.629  0.00  0.00      PROA  
ATOM   1061  NH1 ARG P  64      15.856  -9.618   7.294  0.00  0.00      PROA  
ATOM   1062 HH11 ARG P  64      15.509 -10.266   6.617  0.00  0.00      PROA  
ATOM   1063 HH12 ARG P  64      16.798  -9.791   7.580  0.00  0.00      PROA  
ATOM   1064  NH2 ARG P  64      15.654  -7.792   8.574  0.00  0.00      PROA  
ATOM   1065 HH21 ARG P  64      15.391  -6.831   8.656  0.00  0.00      PROA  
ATOM   1066 HH22 ARG P  64      16.515  -8.080   8.992  0.00  0.00      PROA  
ATOM   1067  C   ARG P  64      13.479  -6.052   2.414  0.00  0.00      PROA  
ATOM   1068  O   ARG P  64      14.046  -6.314   1.313  0.00  0.00      PROA  
ATOM   1069  N   VAL P  65      12.263  -5.492   2.520  0.00  0.00      PROA  
ATOM   1070  HN  VAL P  65      11.980  -5.362   3.467  0.00  0.00      PROA  
ATOM   1071  CA  VAL P  65      11.381  -4.957   1.427  0.00  0.00      PROA  
ATOM   1072  HA  VAL P  65      11.155  -5.767   0.750  0.00  0.00      PROA  
ATOM   1073  CB  VAL P  65       9.985  -4.570   1.927  0.00  0.00      PROA  
ATOM   1074  HB  VAL P  65      10.160  -3.822   2.729  0.00  0.00      PROA  
ATOM   1075  CG1 VAL P  65       9.082  -3.901   0.915  0.00  0.00      PROA  
ATOM   1076 HG11 VAL P  65       9.385  -2.849   0.726  0.00  0.00      PROA  
ATOM   1077 HG12 VAL P  65       8.052  -3.831   1.326  0.00  0.00      PROA  
ATOM   1078 HG13 VAL P  65       8.994  -4.527   0.002  0.00  0.00      PROA  
ATOM   1079  CG2 VAL P  65       9.290  -5.815   2.305  0.00  0.00      PROA  
ATOM   1080 HG21 VAL P  65       8.393  -5.555   2.906  0.00  0.00      PROA  
ATOM   1081 HG22 VAL P  65       9.967  -6.387   2.975  0.00  0.00      PROA  
ATOM   1082 HG23 VAL P  65       8.961  -6.556   1.545  0.00  0.00      PROA  
ATOM   1083  C   VAL P  65      12.032  -3.896   0.617  0.00  0.00      PROA  
ATOM   1084  O   VAL P  65      12.172  -3.904  -0.665  0.00  0.00      PROA  
ATOM   1085  N   LEU P  66      12.686  -2.981   1.372  0.00  0.00      PROA  
ATOM   1086  HN  LEU P  66      12.489  -2.847   2.340  0.00  0.00      PROA  
ATOM   1087  CA  LEU P  66      13.674  -1.947   0.977  0.00  0.00      PROA  
ATOM   1088  HA  LEU P  66      13.319  -1.190   0.294  0.00  0.00      PROA  
ATOM   1089  CB  LEU P  66      14.140  -1.102   2.127  0.00  0.00      PROA  
ATOM   1090  HB1 LEU P  66      15.096  -0.565   1.946  0.00  0.00      PROA  
ATOM   1091  HB2 LEU P  66      14.318  -1.780   2.989  0.00  0.00      PROA  
ATOM   1092  CG  LEU P  66      13.110  -0.079   2.548  0.00  0.00      PROA  
ATOM   1093  HG  LEU P  66      12.188  -0.590   2.896  0.00  0.00      PROA  
ATOM   1094  CD1 LEU P  66      13.574   0.614   3.866  0.00  0.00      PROA  
ATOM   1095 HD11 LEU P  66      14.479   1.191   3.581  0.00  0.00      PROA  
ATOM   1096 HD12 LEU P  66      13.570  -0.002   4.791  0.00  0.00      PROA  
ATOM   1097 HD13 LEU P  66      12.872   1.475   3.896  0.00  0.00      PROA  
ATOM   1098  CD2 LEU P  66      12.666   0.971   1.509  0.00  0.00      PROA  
ATOM   1099 HD21 LEU P  66      12.530   0.575   0.480  0.00  0.00      PROA  
ATOM   1100 HD22 LEU P  66      13.438   1.767   1.440  0.00  0.00      PROA  
ATOM   1101 HD23 LEU P  66      11.690   1.488   1.627  0.00  0.00      PROA  
ATOM   1102  C   LEU P  66      14.872  -2.488   0.279  0.00  0.00      PROA  
ATOM   1103  O   LEU P  66      15.238  -2.095  -0.842  0.00  0.00      PROA  
ATOM   1104  N   LEU P  67      15.575  -3.509   0.846  0.00  0.00      PROA  
ATOM   1105  HN  LEU P  67      15.199  -3.833   1.711  0.00  0.00      PROA  
ATOM   1106  CA  LEU P  67      16.704  -4.127   0.133  0.00  0.00      PROA  
ATOM   1107  HA  LEU P  67      17.422  -3.395  -0.207  0.00  0.00      PROA  
ATOM   1108  CB  LEU P  67      17.302  -5.263   1.127  0.00  0.00      PROA  
ATOM   1109  HB1 LEU P  67      17.214  -6.272   0.671  0.00  0.00      PROA  
ATOM   1110  HB2 LEU P  67      16.708  -5.370   2.060  0.00  0.00      PROA  
ATOM   1111  CG  LEU P  67      18.798  -5.054   1.541  0.00  0.00      PROA  
ATOM   1112  HG  LEU P  67      19.357  -4.940   0.587  0.00  0.00      PROA  
ATOM   1113  CD1 LEU P  67      18.999  -3.734   2.276  0.00  0.00      PROA  
ATOM   1114 HD11 LEU P  67      18.241  -3.592   3.075  0.00  0.00      PROA  
ATOM   1115 HD12 LEU P  67      18.798  -2.886   1.586  0.00  0.00      PROA  
ATOM   1116 HD13 LEU P  67      20.012  -3.730   2.731  0.00  0.00      PROA  
ATOM   1117  CD2 LEU P  67      19.223  -6.227   2.393  0.00  0.00      PROA  
ATOM   1118 HD21 LEU P  67      20.240  -6.136   2.830  0.00  0.00      PROA  
ATOM   1119 HD22 LEU P  67      19.256  -7.161   1.792  0.00  0.00      PROA  
ATOM   1120 HD23 LEU P  67      18.458  -6.359   3.188  0.00  0.00      PROA  
ATOM   1121  C   LEU P  67      16.422  -4.730  -1.214  0.00  0.00      PROA  
ATOM   1122  O   LEU P  67      17.154  -4.469  -2.119  0.00  0.00      PROA  
ATOM   1123  N   LYS P  68      15.334  -5.484  -1.393  0.00  0.00      PROA  
ATOM   1124  HN  LYS P  68      14.749  -5.741  -0.628  0.00  0.00      PROA  
ATOM   1125  CA  LYS P  68      14.910  -5.801  -2.735  0.00  0.00      PROA  
ATOM   1126  HA  LYS P  68      15.683  -6.426  -3.156  0.00  0.00      PROA  
ATOM   1127  CB  LYS P  68      13.670  -6.823  -2.942  0.00  0.00      PROA  
ATOM   1128  HB1 LYS P  68      13.260  -6.884  -3.973  0.00  0.00      PROA  
ATOM   1129  HB2 LYS P  68      12.845  -6.528  -2.259  0.00  0.00      PROA  
ATOM   1130  CG  LYS P  68      13.962  -8.292  -2.521  0.00  0.00      PROA  
ATOM   1131  HG1 LYS P  68      14.680  -8.218  -1.676  0.00  0.00      PROA  
ATOM   1132  HG2 LYS P  68      14.576  -8.726  -3.339  0.00  0.00      PROA  
ATOM   1133  CD  LYS P  68      12.735  -9.251  -2.174  0.00  0.00      PROA  
ATOM   1134  HD1 LYS P  68      13.159 -10.273  -2.067  0.00  0.00      PROA  
ATOM   1135  HD2 LYS P  68      12.079  -9.260  -3.072  0.00  0.00      PROA  
ATOM   1136  CE  LYS P  68      11.905  -8.835  -0.992  0.00  0.00      PROA  
ATOM   1137  HE1 LYS P  68      11.340  -7.932  -1.307  0.00  0.00      PROA  
ATOM   1138  HE2 LYS P  68      12.511  -8.576  -0.096  0.00  0.00      PROA  
ATOM   1139  NZ  LYS P  68      10.948  -9.865  -0.698  0.00  0.00      PROA  
ATOM   1140  HZ1 LYS P  68      10.387 -10.158  -1.524  0.00  0.00      PROA  
ATOM   1141  HZ2 LYS P  68      10.503  -9.901   0.241  0.00  0.00      PROA  
ATOM   1142  HZ3 LYS P  68      11.614 -10.664  -0.679  0.00  0.00      PROA  
ATOM   1143  C   LYS P  68      14.718  -4.681  -3.691  0.00  0.00      PROA  
ATOM   1144  O   LYS P  68      15.231  -4.683  -4.852  0.00  0.00      PROA  
ATOM   1145  N   TYR P  69      14.026  -3.587  -3.333  0.00  0.00      PROA  
ATOM   1146  HN  TYR P  69      13.679  -3.538  -2.400  0.00  0.00      PROA  
ATOM   1147  CA  TYR P  69      13.594  -2.490  -4.160  0.00  0.00      PROA  
ATOM   1148  HA  TYR P  69      13.013  -2.932  -4.956  0.00  0.00      PROA  
ATOM   1149  CB  TYR P  69      12.712  -1.624  -3.283  0.00  0.00      PROA  
ATOM   1150  HB1 TYR P  69      13.218  -1.223  -2.380  0.00  0.00      PROA  
ATOM   1151  HB2 TYR P  69      11.932  -2.292  -2.858  0.00  0.00      PROA  
ATOM   1152  CG  TYR P  69      12.043  -0.528  -4.020  0.00  0.00      PROA  
ATOM   1153  CD1 TYR P  69      12.532   0.766  -3.885  0.00  0.00      PROA  
ATOM   1154  HD1 TYR P  69      13.409   0.952  -3.283  0.00  0.00      PROA  
ATOM   1155  CE1 TYR P  69      11.883   1.831  -4.519  0.00  0.00      PROA  
ATOM   1156  HE1 TYR P  69      12.218   2.857  -4.481  0.00  0.00      PROA  
ATOM   1157  CZ  TYR P  69      10.744   1.606  -5.281  0.00  0.00      PROA  
ATOM   1158  OH  TYR P  69      10.021   2.672  -5.825  0.00  0.00      PROA  
ATOM   1159  HH  TYR P  69       9.344   2.236  -6.348  0.00  0.00      PROA  
ATOM   1160  CD2 TYR P  69      10.839  -0.730  -4.725  0.00  0.00      PROA  
ATOM   1161  HD2 TYR P  69      10.266  -1.637  -4.846  0.00  0.00      PROA  
ATOM   1162  CE2 TYR P  69      10.196   0.364  -5.407  0.00  0.00      PROA  
ATOM   1163  HE2 TYR P  69       9.299   0.200  -5.987  0.00  0.00      PROA  
ATOM   1164  C   TYR P  69      14.845  -1.782  -4.700  0.00  0.00      PROA  
ATOM   1165  O   TYR P  69      15.002  -1.300  -5.847  0.00  0.00      PROA  
ATOM   1166  N   THR P  70      15.842  -1.686  -3.773  0.00  0.00      PROA  
ATOM   1167  HN  THR P  70      15.691  -2.241  -2.959  0.00  0.00      PROA  
ATOM   1168  CA  THR P  70      16.993  -0.884  -4.081  0.00  0.00      PROA  
ATOM   1169  HA  THR P  70      16.637  -0.131  -4.769  0.00  0.00      PROA  
ATOM   1170  CB  THR P  70      17.614  -0.327  -2.813  0.00  0.00      PROA  
ATOM   1171  HB  THR P  70      18.559   0.232  -2.981  0.00  0.00      PROA  
ATOM   1172  OG1 THR P  70      17.922  -1.275  -1.800  0.00  0.00      PROA  
ATOM   1173  HG1 THR P  70      17.063  -1.619  -1.546  0.00  0.00      PROA  
ATOM   1174  CG2 THR P  70      16.645   0.647  -2.137  0.00  0.00      PROA  
ATOM   1175 HG21 THR P  70      15.653   0.208  -1.897  0.00  0.00      PROA  
ATOM   1176 HG22 THR P  70      16.504   1.573  -2.735  0.00  0.00      PROA  
ATOM   1177 HG23 THR P  70      17.131   0.958  -1.188  0.00  0.00      PROA  
ATOM   1178  C   THR P  70      17.956  -1.628  -4.848  0.00  0.00      PROA  
ATOM   1179  O   THR P  70      19.025  -1.186  -5.145  0.00  0.00      PROA  
ATOM   1180  N   GLU P  71      17.647  -2.886  -5.130  0.00  0.00      PROA  
ATOM   1181  HN  GLU P  71      16.856  -3.350  -4.741  0.00  0.00      PROA  
ATOM   1182  CA  GLU P  71      18.359  -3.591  -6.104  0.00  0.00      PROA  
ATOM   1183  HA  GLU P  71      19.247  -3.103  -6.478  0.00  0.00      PROA  
ATOM   1184  CB  GLU P  71      18.924  -5.047  -5.612  0.00  0.00      PROA  
ATOM   1185  HB1 GLU P  71      19.581  -5.491  -6.391  0.00  0.00      PROA  
ATOM   1186  HB2 GLU P  71      18.069  -5.702  -5.341  0.00  0.00      PROA  
ATOM   1187  CG  GLU P  71      19.903  -5.033  -4.360  0.00  0.00      PROA  
ATOM   1188  HG1 GLU P  71      20.140  -6.112  -4.248  0.00  0.00      PROA  
ATOM   1189  HG2 GLU P  71      19.451  -4.698  -3.402  0.00  0.00      PROA  
ATOM   1190  CD  GLU P  71      21.220  -4.333  -4.572  0.00  0.00      PROA  
ATOM   1191  OE1 GLU P  71      21.788  -4.633  -5.664  0.00  0.00      PROA  
ATOM   1192  OE2 GLU P  71      21.693  -3.652  -3.663  0.00  0.00      PROA  
ATOM   1193  C   GLU P  71      17.553  -3.864  -7.387  0.00  0.00      PROA  
ATOM   1194  O   GLU P  71      18.078  -4.213  -8.468  0.00  0.00      PROA  
ATOM   1195  N   TYR P  72      16.203  -3.774  -7.376  0.00  0.00      PROA  
ATOM   1196  HN  TYR P  72      15.668  -3.700  -6.538  0.00  0.00      PROA  
ATOM   1197  CA  TYR P  72      15.292  -4.247  -8.402  0.00  0.00      PROA  
ATOM   1198  HA  TYR P  72      15.595  -5.264  -8.604  0.00  0.00      PROA  
ATOM   1199  CB  TYR P  72      13.837  -4.359  -7.837  0.00  0.00      PROA  
ATOM   1200  HB1 TYR P  72      13.409  -3.333  -7.847  0.00  0.00      PROA  
ATOM   1201  HB2 TYR P  72      13.847  -4.697  -6.779  0.00  0.00      PROA  
ATOM   1202  CG  TYR P  72      13.029  -5.322  -8.728  0.00  0.00      PROA  
ATOM   1203  CD1 TYR P  72      12.264  -4.959  -9.854  0.00  0.00      PROA  
ATOM   1204  HD1 TYR P  72      12.445  -3.940 -10.160  0.00  0.00      PROA  
ATOM   1205  CE1 TYR P  72      11.578  -5.962 -10.529  0.00  0.00      PROA  
ATOM   1206  HE1 TYR P  72      11.110  -5.701 -11.467  0.00  0.00      PROA  
ATOM   1207  CZ  TYR P  72      11.563  -7.230 -10.038  0.00  0.00      PROA  
ATOM   1208  OH  TYR P  72      10.774  -8.210 -10.656  0.00  0.00      PROA  
ATOM   1209  HH  TYR P  72      10.793  -8.935 -10.028  0.00  0.00      PROA  
ATOM   1210  CD2 TYR P  72      12.995  -6.631  -8.242  0.00  0.00      PROA  
ATOM   1211  HD2 TYR P  72      13.463  -6.814  -7.286  0.00  0.00      PROA  
ATOM   1212  CE2 TYR P  72      12.306  -7.601  -8.924  0.00  0.00      PROA  
ATOM   1213  HE2 TYR P  72      12.360  -8.598  -8.514  0.00  0.00      PROA  
ATOM   1214  C   TYR P  72      15.398  -3.499  -9.780  0.00  0.00      PROA  
ATOM   1215  O   TYR P  72      15.662  -2.282  -9.843  0.00  0.00      PROA  
ATOM   1216  N   SER P  73      15.209  -4.194 -10.941  0.00  0.00      PROA  
ATOM   1217  HN  SER P  73      15.203  -5.184 -11.057  0.00  0.00      PROA  
ATOM   1218  CA  SER P  73      15.272  -3.517 -12.188  0.00  0.00      PROA  
ATOM   1219  HA  SER P  73      15.398  -2.462 -11.995  0.00  0.00      PROA  
ATOM   1220  CB  SER P  73      16.547  -4.035 -12.911  0.00  0.00      PROA  
ATOM   1221  HB1 SER P  73      16.292  -5.047 -13.290  0.00  0.00      PROA  
ATOM   1222  HB2 SER P  73      17.417  -4.068 -12.220  0.00  0.00      PROA  
ATOM   1223  OG  SER P  73      17.014  -3.321 -14.123  0.00  0.00      PROA  
ATOM   1224  HG1 SER P  73      17.542  -2.595 -13.783  0.00  0.00      PROA  
ATOM   1225  C   SER P  73      14.046  -3.694 -12.923  0.00  0.00      PROA  
ATOM   1226  O   SER P  73      13.484  -4.757 -12.920  0.00  0.00      PROA  
ATOM   1227  N   GLU P  74      13.542  -2.525 -13.507  0.00  0.00      PROA  
ATOM   1228  HN  GLU P  74      14.119  -1.712 -13.522  0.00  0.00      PROA  
ATOM   1229  CA  GLU P  74      12.414  -2.408 -14.346  0.00  0.00      PROA  
ATOM   1230  HA  GLU P  74      12.203  -1.349 -14.346  0.00  0.00      PROA  
ATOM   1231  CB  GLU P  74      12.750  -2.914 -15.803  0.00  0.00      PROA  
ATOM   1232  HB1 GLU P  74      11.896  -2.963 -16.512  0.00  0.00      PROA  
ATOM   1233  HB2 GLU P  74      13.117  -3.960 -15.720  0.00  0.00      PROA  
ATOM   1234  CG  GLU P  74      13.876  -2.070 -16.387  0.00  0.00      PROA  
ATOM   1235  HG1 GLU P  74      14.883  -2.242 -15.949  0.00  0.00      PROA  
ATOM   1236  HG2 GLU P  74      13.850  -0.960 -16.421  0.00  0.00      PROA  
ATOM   1237  CD  GLU P  74      14.105  -2.520 -17.814  0.00  0.00      PROA  
ATOM   1238  OE1 GLU P  74      13.287  -2.289 -18.714  0.00  0.00      PROA  
ATOM   1239  OE2 GLU P  74      15.220  -3.014 -18.046  0.00  0.00      PROA  
ATOM   1240  C   GLU P  74      11.083  -3.031 -13.892  0.00  0.00      PROA  
ATOM   1241  O   GLU P  74      10.767  -4.065 -14.528  0.00  0.00      PROA  
ATOM   1242  N   PRO P  75      10.331  -2.493 -12.876  0.00  0.00      PROA  
ATOM   1243  CD  PRO P  75      10.599  -1.250 -12.163  0.00  0.00      PROA  
ATOM   1244  HD1 PRO P  75      10.574  -0.384 -12.860  0.00  0.00      PROA  
ATOM   1245  HD2 PRO P  75      11.654  -1.298 -11.819  0.00  0.00      PROA  
ATOM   1246  CA  PRO P  75       8.935  -2.948 -12.412  0.00  0.00      PROA  
ATOM   1247  HA  PRO P  75       9.183  -3.856 -11.881  0.00  0.00      PROA  
ATOM   1248  CB  PRO P  75       8.345  -1.817 -11.604  0.00  0.00      PROA  
ATOM   1249  HB1 PRO P  75       7.668  -2.261 -10.842  0.00  0.00      PROA  
ATOM   1250  HB2 PRO P  75       7.751  -1.148 -12.263  0.00  0.00      PROA  
ATOM   1251  CG  PRO P  75       9.589  -1.048 -11.010  0.00  0.00      PROA  
ATOM   1252  HG1 PRO P  75       9.404   0.034 -10.837  0.00  0.00      PROA  
ATOM   1253  HG2 PRO P  75      10.004  -1.601 -10.140  0.00  0.00      PROA  
ATOM   1254  C   PRO P  75       7.967  -3.385 -13.566  0.00  0.00      PROA  
ATOM   1255  O   PRO P  75       8.122  -2.948 -14.706  0.00  0.00      PROA  
ATOM   1256  N   HSD P  76       6.984  -4.274 -13.317  0.00  0.00      PROA  
ATOM   1257  HN  HSD P  76       6.992  -4.723 -12.427  0.00  0.00      PROA  
ATOM   1258  CA  HSD P  76       5.856  -4.531 -14.164  0.00  0.00      PROA  
ATOM   1259  HA  HSD P  76       6.111  -4.802 -15.177  0.00  0.00      PROA  
ATOM   1260  CB  HSD P  76       4.975  -5.615 -13.539  0.00  0.00      PROA  
ATOM   1261  HB1 HSD P  76       3.934  -5.637 -13.925  0.00  0.00      PROA  
ATOM   1262  HB2 HSD P  76       4.941  -5.335 -12.465  0.00  0.00      PROA  
ATOM   1263  ND1 HSD P  76       5.318  -7.922 -14.790  0.00  0.00      PROA  
ATOM   1264  HD1 HSD P  76       5.078  -7.721 -15.740  0.00  0.00      PROA  
ATOM   1265  CG  HSD P  76       5.543  -6.995 -13.761  0.00  0.00      PROA  
ATOM   1266  CE1 HSD P  76       5.631  -9.112 -14.338  0.00  0.00      PROA  
ATOM   1267  HE1 HSD P  76       5.502 -10.068 -14.846  0.00  0.00      PROA  
ATOM   1268  NE2 HSD P  76       6.094  -9.108 -13.132  0.00  0.00      PROA  
ATOM   1269  CD2 HSD P  76       6.013  -7.751 -12.690  0.00  0.00      PROA  
ATOM   1270  HD2 HSD P  76       6.108  -7.486 -11.644  0.00  0.00      PROA  
ATOM   1271  C   HSD P  76       5.009  -3.316 -14.400  0.00  0.00      PROA  
ATOM   1272  O   HSD P  76       4.709  -3.023 -15.596  0.00  0.00      PROA  
ATOM   1273  N   GLU P  77       4.635  -2.594 -13.334  0.00  0.00      PROA  
ATOM   1274  HN  GLU P  77       5.040  -2.658 -12.426  0.00  0.00      PROA  
ATOM   1275  CA  GLU P  77       3.685  -1.558 -13.521  0.00  0.00      PROA  
ATOM   1276  HA  GLU P  77       3.759  -1.147 -14.517  0.00  0.00      PROA  
ATOM   1277  CB  GLU P  77       2.269  -1.991 -13.092  0.00  0.00      PROA  
ATOM   1278  HB1 GLU P  77       1.535  -1.198 -13.349  0.00  0.00      PROA  
ATOM   1279  HB2 GLU P  77       2.304  -2.239 -12.010  0.00  0.00      PROA  
ATOM   1280  CG  GLU P  77       1.578  -3.143 -13.941  0.00  0.00      PROA  
ATOM   1281  HG1 GLU P  77       2.195  -4.066 -13.984  0.00  0.00      PROA  
ATOM   1282  HG2 GLU P  77       1.452  -2.695 -14.950  0.00  0.00      PROA  
ATOM   1283  CD  GLU P  77       0.139  -3.458 -13.511  0.00  0.00      PROA  
ATOM   1284  OE1 GLU P  77      -0.765  -2.564 -13.613  0.00  0.00      PROA  
ATOM   1285  OE2 GLU P  77      -0.168  -4.609 -13.194  0.00  0.00      PROA  
ATOM   1286  C   GLU P  77       4.075  -0.434 -12.500  0.00  0.00      PROA  
ATOM   1287  O   GLU P  77       4.468  -0.744 -11.415  0.00  0.00      PROA  
ATOM   1288  N   SER P  78       3.914   0.773 -12.946  0.00  0.00      PROA  
ATOM   1289  HN  SER P  78       3.473   0.876 -13.834  0.00  0.00      PROA  
ATOM   1290  CA  SER P  78       4.329   1.962 -12.246  0.00  0.00      PROA  
ATOM   1291  HA  SER P  78       4.461   1.675 -11.214  0.00  0.00      PROA  
ATOM   1292  CB  SER P  78       5.710   2.635 -12.732  0.00  0.00      PROA  
ATOM   1293  HB1 SER P  78       5.780   3.518 -12.062  0.00  0.00      PROA  
ATOM   1294  HB2 SER P  78       5.714   2.959 -13.794  0.00  0.00      PROA  
ATOM   1295  OG  SER P  78       6.737   1.646 -12.515  0.00  0.00      PROA  
ATOM   1296  HG1 SER P  78       6.553   0.928 -13.126  0.00  0.00      PROA  
ATOM   1297  C   SER P  78       3.339   3.062 -12.250  0.00  0.00      PROA  
ATOM   1298  O   SER P  78       3.377   4.048 -12.999  0.00  0.00      PROA  
ATOM   1299  N   ARG P  79       2.337   2.922 -11.441  0.00  0.00      PROA  
ATOM   1300  HN  ARG P  79       2.283   2.160 -10.801  0.00  0.00      PROA  
ATOM   1301  CA  ARG P  79       1.159   3.719 -11.735  0.00  0.00      PROA  
ATOM   1302  HA  ARG P  79       1.161   3.908 -12.798  0.00  0.00      PROA  
ATOM   1303  CB  ARG P  79      -0.111   3.038 -11.245  0.00  0.00      PROA  
ATOM   1304  HB1 ARG P  79      -0.897   3.806 -11.408  0.00  0.00      PROA  
ATOM   1305  HB2 ARG P  79       0.048   2.793 -10.173  0.00  0.00      PROA  
ATOM   1306  CG  ARG P  79      -0.597   1.780 -11.975  0.00  0.00      PROA  
ATOM   1307  HG1 ARG P  79      -1.640   1.615 -11.628  0.00  0.00      PROA  
ATOM   1308  HG2 ARG P  79       0.054   0.948 -11.631  0.00  0.00      PROA  
ATOM   1309  CD  ARG P  79      -0.491   1.972 -13.544  0.00  0.00      PROA  
ATOM   1310  HD1 ARG P  79       0.560   2.184 -13.836  0.00  0.00      PROA  
ATOM   1311  HD2 ARG P  79      -1.219   2.710 -13.944  0.00  0.00      PROA  
ATOM   1312  NE  ARG P  79      -0.779   0.665 -14.114  0.00  0.00      PROA  
ATOM   1313  HE  ARG P  79      -1.008  -0.153 -13.586  0.00  0.00      PROA  
ATOM   1314  CZ  ARG P  79      -1.070   0.430 -15.339  0.00  0.00      PROA  
ATOM   1315  NH1 ARG P  79      -1.118   1.274 -16.315  0.00  0.00      PROA  
ATOM   1316 HH11 ARG P  79      -1.012   2.259 -16.177  0.00  0.00      PROA  
ATOM   1317 HH12 ARG P  79      -1.640   0.967 -17.111  0.00  0.00      PROA  
ATOM   1318  NH2 ARG P  79      -1.510  -0.795 -15.582  0.00  0.00      PROA  
ATOM   1319 HH21 ARG P  79      -1.286  -1.441 -14.853  0.00  0.00      PROA  
ATOM   1320 HH22 ARG P  79      -1.511  -1.064 -16.545  0.00  0.00      PROA  
ATOM   1321  C   ARG P  79       1.167   5.098 -11.010  0.00  0.00      PROA  
ATOM   1322  O   ARG P  79       1.733   5.196  -9.973  0.00  0.00      PROA  
ATOM   1323  N   THR P  80       0.459   6.097 -11.587  0.00  0.00      PROA  
ATOM   1324  HN  THR P  80       0.065   5.958 -12.492  0.00  0.00      PROA  
ATOM   1325  CA  THR P  80       0.247   7.379 -10.988  0.00  0.00      PROA  
ATOM   1326  HA  THR P  80       0.209   7.305  -9.911  0.00  0.00      PROA  
ATOM   1327  CB  THR P  80       1.375   8.337 -11.358  0.00  0.00      PROA  
ATOM   1328  HB  THR P  80       2.343   7.803 -11.240  0.00  0.00      PROA  
ATOM   1329  OG1 THR P  80       1.451   9.495 -10.498  0.00  0.00      PROA  
ATOM   1330  HG1 THR P  80       1.555   9.138  -9.613  0.00  0.00      PROA  
ATOM   1331  CG2 THR P  80       1.287   8.797 -12.831  0.00  0.00      PROA  
ATOM   1332 HG21 THR P  80       1.146   8.005 -13.596  0.00  0.00      PROA  
ATOM   1333 HG22 THR P  80       2.201   9.397 -13.030  0.00  0.00      PROA  
ATOM   1334 HG23 THR P  80       0.459   9.533 -12.920  0.00  0.00      PROA  
ATOM   1335  C   THR P  80      -1.155   7.852 -11.384  0.00  0.00      PROA  
ATOM   1336  O   THR P  80      -1.867   7.121 -12.063  0.00  0.00      PROA  
ATOM   1337  N   ASN P  81      -1.620   8.955 -10.785  0.00  0.00      PROA  
ATOM   1338  HN  ASN P  81      -0.922   9.383 -10.216  0.00  0.00      PROA  
ATOM   1339  CA  ASN P  81      -3.037   9.430 -10.909  0.00  0.00      PROA  
ATOM   1340  HA  ASN P  81      -3.690   8.719 -10.426  0.00  0.00      PROA  
ATOM   1341  CB  ASN P  81      -3.327  10.781 -10.029  0.00  0.00      PROA  
ATOM   1342  HB1 ASN P  81      -4.350  11.095 -10.329  0.00  0.00      PROA  
ATOM   1343  HB2 ASN P  81      -2.571  11.535 -10.337  0.00  0.00      PROA  
ATOM   1344  CG  ASN P  81      -3.328  10.582  -8.545  0.00  0.00      PROA  
ATOM   1345  OD1 ASN P  81      -3.206   9.474  -8.045  0.00  0.00      PROA  
ATOM   1346  ND2 ASN P  81      -3.598  11.695  -7.813  0.00  0.00      PROA  
ATOM   1347 HD21 ASN P  81      -3.531  11.633  -6.817  0.00  0.00      PROA  
ATOM   1348 HD22 ASN P  81      -3.960  12.477  -8.320  0.00  0.00      PROA  
ATOM   1349  C   ASN P  81      -3.504   9.630 -12.297  0.00  0.00      PROA  
ATOM   1350  O   ASN P  81      -4.603   9.228 -12.662  0.00  0.00      PROA  
ATOM   1351  N   THR P  82      -2.677  10.214 -13.182  0.00  0.00      PROA  
ATOM   1352  HN  THR P  82      -1.807  10.609 -12.896  0.00  0.00      PROA  
ATOM   1353  CA  THR P  82      -3.067  10.406 -14.593  0.00  0.00      PROA  
ATOM   1354  HA  THR P  82      -4.029  10.894 -14.544  0.00  0.00      PROA  
ATOM   1355  CB  THR P  82      -2.121  11.405 -15.329  0.00  0.00      PROA  
ATOM   1356  HB  THR P  82      -2.441  11.536 -16.384  0.00  0.00      PROA  
ATOM   1357  OG1 THR P  82      -0.842  10.965 -15.192  0.00  0.00      PROA  
ATOM   1358  HG1 THR P  82      -0.360  11.739 -15.494  0.00  0.00      PROA  
ATOM   1359  CG2 THR P  82      -2.198  12.760 -14.653  0.00  0.00      PROA  
ATOM   1360 HG21 THR P  82      -1.823  12.678 -13.610  0.00  0.00      PROA  
ATOM   1361 HG22 THR P  82      -3.244  13.125 -14.582  0.00  0.00      PROA  
ATOM   1362 HG23 THR P  82      -1.504  13.534 -15.045  0.00  0.00      PROA  
ATOM   1363  C   THR P  82      -3.208   9.200 -15.441  0.00  0.00      PROA  
ATOM   1364  O   THR P  82      -3.647   9.163 -16.633  0.00  0.00      PROA  
ATOM   1365  N   ASP P  83      -2.750   8.073 -14.923  0.00  0.00      PROA  
ATOM   1366  HN  ASP P  83      -2.299   8.143 -14.036  0.00  0.00      PROA  
ATOM   1367  CA  ASP P  83      -2.838   6.736 -15.480  0.00  0.00      PROA  
ATOM   1368  HA  ASP P  83      -2.920   6.792 -16.555  0.00  0.00      PROA  
ATOM   1369  CB  ASP P  83      -1.512   5.973 -15.117  0.00  0.00      PROA  
ATOM   1370  HB1 ASP P  83      -1.587   5.563 -14.087  0.00  0.00      PROA  
ATOM   1371  HB2 ASP P  83      -0.660   6.682 -15.192  0.00  0.00      PROA  
ATOM   1372  CG  ASP P  83      -1.157   4.838 -16.139  0.00  0.00      PROA  
ATOM   1373  OD1 ASP P  83      -1.825   4.671 -17.170  0.00  0.00      PROA  
ATOM   1374  OD2 ASP P  83      -0.156   4.070 -15.842  0.00  0.00      PROA  
ATOM   1375  C   ASP P  83      -4.003   5.975 -14.868  0.00  0.00      PROA  
ATOM   1376  O   ASP P  83      -4.755   5.496 -15.697  0.00  0.00      PROA  
ATOM   1377  N   ILE P  84      -4.237   5.988 -13.561  0.00  0.00      PROA  
ATOM   1378  HN  ILE P  84      -3.576   6.400 -12.938  0.00  0.00      PROA  
ATOM   1379  CA  ILE P  84      -5.465   5.332 -12.942  0.00  0.00      PROA  
ATOM   1380  HA  ILE P  84      -5.479   4.257 -13.047  0.00  0.00      PROA  
ATOM   1381  CB  ILE P  84      -5.501   5.480 -11.350  0.00  0.00      PROA  
ATOM   1382  HB  ILE P  84      -5.489   6.588 -11.269  0.00  0.00      PROA  
ATOM   1383  CG2 ILE P  84      -6.775   4.807 -10.825  0.00  0.00      PROA  
ATOM   1384 HG21 ILE P  84      -6.906   4.934  -9.729  0.00  0.00      PROA  
ATOM   1385 HG22 ILE P  84      -6.821   3.755 -11.178  0.00  0.00      PROA  
ATOM   1386 HG23 ILE P  84      -7.634   5.427 -11.159  0.00  0.00      PROA  
ATOM   1387  CG1 ILE P  84      -4.173   4.973 -10.666  0.00  0.00      PROA  
ATOM   1388 HG11 ILE P  84      -4.250   5.151  -9.572  0.00  0.00      PROA  
ATOM   1389 HG12 ILE P  84      -3.355   5.644 -11.006  0.00  0.00      PROA  
ATOM   1390  CD  ILE P  84      -3.779   3.534 -10.887  0.00  0.00      PROA  
ATOM   1391  HD1 ILE P  84      -3.729   3.388 -11.987  0.00  0.00      PROA  
ATOM   1392  HD2 ILE P  84      -4.487   2.864 -10.353  0.00  0.00      PROA  
ATOM   1393  HD3 ILE P  84      -2.811   3.264 -10.413  0.00  0.00      PROA  
ATOM   1394  C   ILE P  84      -6.777   5.959 -13.485  0.00  0.00      PROA  
ATOM   1395  O   ILE P  84      -7.711   5.285 -13.903  0.00  0.00      PROA  
ATOM   1396  N   LEU P  85      -6.852   7.293 -13.565  0.00  0.00      PROA  
ATOM   1397  HN  LEU P  85      -6.153   7.887 -13.176  0.00  0.00      PROA  
ATOM   1398  CA  LEU P  85      -7.996   8.042 -14.050  0.00  0.00      PROA  
ATOM   1399  HA  LEU P  85      -8.846   7.667 -13.499  0.00  0.00      PROA  
ATOM   1400  CB  LEU P  85      -7.653   9.542 -13.824  0.00  0.00      PROA  
ATOM   1401  HB1 LEU P  85      -6.633   9.805 -14.176  0.00  0.00      PROA  
ATOM   1402  HB2 LEU P  85      -7.626   9.755 -12.734  0.00  0.00      PROA  
ATOM   1403  CG  LEU P  85      -8.652  10.542 -14.440  0.00  0.00      PROA  
ATOM   1404  HG  LEU P  85      -8.745  10.257 -15.510  0.00  0.00      PROA  
ATOM   1405  CD1 LEU P  85     -10.147  10.668 -13.885  0.00  0.00      PROA  
ATOM   1406 HD11 LEU P  85     -10.833  11.141 -14.620  0.00  0.00      PROA  
ATOM   1407 HD12 LEU P  85     -10.021  11.382 -13.043  0.00  0.00      PROA  
ATOM   1408 HD13 LEU P  85     -10.505   9.685 -13.513  0.00  0.00      PROA  
ATOM   1409  CD2 LEU P  85      -7.976  11.948 -14.428  0.00  0.00      PROA  
ATOM   1410 HD21 LEU P  85      -8.004  12.100 -13.328  0.00  0.00      PROA  
ATOM   1411 HD22 LEU P  85      -8.702  12.657 -14.879  0.00  0.00      PROA  
ATOM   1412 HD23 LEU P  85      -6.981  11.850 -14.913  0.00  0.00      PROA  
ATOM   1413  C   LEU P  85      -8.249   7.849 -15.531  0.00  0.00      PROA  
ATOM   1414  O   LEU P  85      -9.340   7.448 -15.893  0.00  0.00      PROA  
ATOM   1415  N   GLU P  86      -7.244   7.923 -16.391  0.00  0.00      PROA  
ATOM   1416  HN  GLU P  86      -6.348   8.127 -16.005  0.00  0.00      PROA  
ATOM   1417  CA  GLU P  86      -7.407   7.602 -17.797  0.00  0.00      PROA  
ATOM   1418  HA  GLU P  86      -8.277   8.136 -18.149  0.00  0.00      PROA  
ATOM   1419  CB  GLU P  86      -6.157   8.102 -18.544  0.00  0.00      PROA  
ATOM   1420  HB1 GLU P  86      -5.968   7.519 -19.470  0.00  0.00      PROA  
ATOM   1421  HB2 GLU P  86      -5.268   7.841 -17.931  0.00  0.00      PROA  
ATOM   1422  CG  GLU P  86      -6.102   9.624 -18.823  0.00  0.00      PROA  
ATOM   1423  HG1 GLU P  86      -5.030   9.811 -19.048  0.00  0.00      PROA  
ATOM   1424  HG2 GLU P  86      -6.553   9.977 -17.870  0.00  0.00      PROA  
ATOM   1425  CD  GLU P  86      -6.962  10.116 -20.020  0.00  0.00      PROA  
ATOM   1426  OE1 GLU P  86      -8.006  10.855 -19.769  0.00  0.00      PROA  
ATOM   1427  OE2 GLU P  86      -6.659   9.939 -21.247  0.00  0.00      PROA  
ATOM   1428  C   GLU P  86      -7.773   6.095 -18.091  0.00  0.00      PROA  
ATOM   1429  O   GLU P  86      -8.666   5.804 -18.927  0.00  0.00      PROA  
ATOM   1430  N   THR P  87      -7.180   5.079 -17.280  0.00  0.00      PROA  
ATOM   1431  HN  THR P  87      -6.467   5.363 -16.644  0.00  0.00      PROA  
ATOM   1432  CA  THR P  87      -7.675   3.725 -17.254  0.00  0.00      PROA  
ATOM   1433  HA  THR P  87      -7.555   3.270 -18.226  0.00  0.00      PROA  
ATOM   1434  CB  THR P  87      -6.830   2.776 -16.407  0.00  0.00      PROA  
ATOM   1435  HB  THR P  87      -6.876   3.165 -15.368  0.00  0.00      PROA  
ATOM   1436  OG1 THR P  87      -5.414   2.792 -16.807  0.00  0.00      PROA  
ATOM   1437  HG1 THR P  87      -5.118   3.672 -16.561  0.00  0.00      PROA  
ATOM   1438  CG2 THR P  87      -7.392   1.310 -16.416  0.00  0.00      PROA  
ATOM   1439 HG21 THR P  87      -8.429   1.293 -16.015  0.00  0.00      PROA  
ATOM   1440 HG22 THR P  87      -6.718   0.786 -15.705  0.00  0.00      PROA  
ATOM   1441 HG23 THR P  87      -7.248   0.762 -17.372  0.00  0.00      PROA  
ATOM   1442  C   THR P  87      -9.118   3.635 -16.980  0.00  0.00      PROA  
ATOM   1443  O   THR P  87      -9.789   2.861 -17.593  0.00  0.00      PROA  
ATOM   1444  N   LEU P  88      -9.713   4.429 -16.052  0.00  0.00      PROA  
ATOM   1445  HN  LEU P  88      -9.169   5.017 -15.459  0.00  0.00      PROA  
ATOM   1446  CA  LEU P  88     -11.187   4.454 -15.873  0.00  0.00      PROA  
ATOM   1447  HA  LEU P  88     -11.520   3.470 -15.578  0.00  0.00      PROA  
ATOM   1448  CB  LEU P  88     -11.599   5.225 -14.589  0.00  0.00      PROA  
ATOM   1449  HB1 LEU P  88     -12.694   5.145 -14.418  0.00  0.00      PROA  
ATOM   1450  HB2 LEU P  88     -11.327   6.301 -14.646  0.00  0.00      PROA  
ATOM   1451  CG  LEU P  88     -11.094   4.564 -13.223  0.00  0.00      PROA  
ATOM   1452  HG  LEU P  88     -10.010   4.377 -13.375  0.00  0.00      PROA  
ATOM   1453  CD1 LEU P  88     -11.291   5.588 -12.078  0.00  0.00      PROA  
ATOM   1454 HD11 LEU P  88     -12.379   5.804 -12.003  0.00  0.00      PROA  
ATOM   1455 HD12 LEU P  88     -10.699   6.506 -12.279  0.00  0.00      PROA  
ATOM   1456 HD13 LEU P  88     -10.972   5.202 -11.086  0.00  0.00      PROA  
ATOM   1457  CD2 LEU P  88     -11.749   3.217 -12.798  0.00  0.00      PROA  
ATOM   1458 HD21 LEU P  88     -12.836   3.406 -12.674  0.00  0.00      PROA  
ATOM   1459 HD22 LEU P  88     -11.204   2.878 -11.891  0.00  0.00      PROA  
ATOM   1460 HD23 LEU P  88     -11.628   2.464 -13.607  0.00  0.00      PROA  
ATOM   1461  C   LEU P  88     -12.029   4.900 -17.032  0.00  0.00      PROA  
ATOM   1462  O   LEU P  88     -13.106   4.374 -17.371  0.00  0.00      PROA  
ATOM   1463  N   LYS P  89     -11.554   5.905 -17.701  0.00  0.00      PROA  
ATOM   1464  HN  LYS P  89     -10.705   6.369 -17.462  0.00  0.00      PROA  
ATOM   1465  CA  LYS P  89     -12.359   6.521 -18.733  0.00  0.00      PROA  
ATOM   1466  HA  LYS P  89     -13.403   6.531 -18.454  0.00  0.00      PROA  
ATOM   1467  CB  LYS P  89     -11.858   7.955 -18.893  0.00  0.00      PROA  
ATOM   1468  HB1 LYS P  89     -12.335   8.482 -19.747  0.00  0.00      PROA  
ATOM   1469  HB2 LYS P  89     -10.787   7.948 -19.187  0.00  0.00      PROA  
ATOM   1470  CG  LYS P  89     -12.024   8.835 -17.644  0.00  0.00      PROA  
ATOM   1471  HG1 LYS P  89     -11.765   8.182 -16.783  0.00  0.00      PROA  
ATOM   1472  HG2 LYS P  89     -13.088   9.154 -17.640  0.00  0.00      PROA  
ATOM   1473  CD  LYS P  89     -11.155  10.126 -17.699  0.00  0.00      PROA  
ATOM   1474  HD1 LYS P  89     -10.097   9.794 -17.630  0.00  0.00      PROA  
ATOM   1475  HD2 LYS P  89     -11.413  10.731 -16.804  0.00  0.00      PROA  
ATOM   1476  CE  LYS P  89     -11.404  10.910 -19.008  0.00  0.00      PROA  
ATOM   1477  HE1 LYS P  89     -11.325  10.254 -19.901  0.00  0.00      PROA  
ATOM   1478  HE2 LYS P  89     -12.445  11.295 -19.071  0.00  0.00      PROA  
ATOM   1479  NZ  LYS P  89     -10.431  12.004 -19.280  0.00  0.00      PROA  
ATOM   1480  HZ1 LYS P  89     -10.402  12.684 -18.493  0.00  0.00      PROA  
ATOM   1481  HZ2 LYS P  89     -10.562  12.701 -20.041  0.00  0.00      PROA  
ATOM   1482  HZ3 LYS P  89      -9.478  11.617 -19.432  0.00  0.00      PROA  
ATOM   1483  C   LYS P  89     -12.227   5.746 -20.038  0.00  0.00      PROA  
ATOM   1484  O   LYS P  89     -13.144   5.756 -20.898  0.00  0.00      PROA  
ATOM   1485  N   ARG P  90     -11.122   4.954 -20.185  0.00  0.00      PROA  
ATOM   1486  HN  ARG P  90     -10.345   5.095 -19.577  0.00  0.00      PROA  
ATOM   1487  CA  ARG P  90     -11.097   4.036 -21.320  0.00  0.00      PROA  
ATOM   1488  HA  ARG P  90     -11.131   4.585 -22.249  0.00  0.00      PROA  
ATOM   1489  CB  ARG P  90      -9.652   3.420 -21.509  0.00  0.00      PROA  
ATOM   1490  HB1 ARG P  90      -9.782   2.748 -22.384  0.00  0.00      PROA  
ATOM   1491  HB2 ARG P  90      -9.274   2.904 -20.601  0.00  0.00      PROA  
ATOM   1492  CG  ARG P  90      -8.627   4.507 -21.957  0.00  0.00      PROA  
ATOM   1493  HG1 ARG P  90      -8.205   5.125 -21.135  0.00  0.00      PROA  
ATOM   1494  HG2 ARG P  90      -9.225   5.039 -22.727  0.00  0.00      PROA  
ATOM   1495  CD  ARG P  90      -7.386   3.824 -22.568  0.00  0.00      PROA  
ATOM   1496  HD1 ARG P  90      -6.669   4.580 -22.955  0.00  0.00      PROA  
ATOM   1497  HD2 ARG P  90      -7.743   3.282 -23.469  0.00  0.00      PROA  
ATOM   1498  NE  ARG P  90      -6.796   2.933 -21.491  0.00  0.00      PROA  
ATOM   1499  HE  ARG P  90      -7.111   1.984 -21.510  0.00  0.00      PROA  
ATOM   1500  CZ  ARG P  90      -5.863   3.293 -20.608  0.00  0.00      PROA  
ATOM   1501  NH1 ARG P  90      -5.515   4.564 -20.523  0.00  0.00      PROA  
ATOM   1502 HH11 ARG P  90      -5.857   5.207 -21.208  0.00  0.00      PROA  
ATOM   1503 HH12 ARG P  90      -4.950   4.783 -19.727  0.00  0.00      PROA  
ATOM   1504  NH2 ARG P  90      -5.442   2.521 -19.656  0.00  0.00      PROA  
ATOM   1505 HH21 ARG P  90      -5.494   1.527 -19.758  0.00  0.00      PROA  
ATOM   1506 HH22 ARG P  90      -4.755   2.869 -19.019  0.00  0.00      PROA  
ATOM   1507  C   ARG P  90     -12.224   2.982 -21.362  0.00  0.00      PROA  
ATOM   1508  O   ARG P  90     -12.435   2.076 -20.545  0.00  0.00      PROA  
ATOM   1509  N   ARG P  91     -12.995   2.996 -22.435  0.00  0.00      PROA  
ATOM   1510  HN  ARG P  91     -12.987   3.811 -23.009  0.00  0.00      PROA  
ATOM   1511  CA  ARG P  91     -14.021   1.912 -22.684  0.00  0.00      PROA  
ATOM   1512  HA  ARG P  91     -14.225   1.363 -21.777  0.00  0.00      PROA  
ATOM   1513  CB  ARG P  91     -15.344   2.363 -23.177  0.00  0.00      PROA  
ATOM   1514  HB1 ARG P  91     -15.970   1.447 -23.235  0.00  0.00      PROA  
ATOM   1515  HB2 ARG P  91     -15.250   2.869 -24.162  0.00  0.00      PROA  
ATOM   1516  CG  ARG P  91     -16.023   3.421 -22.213  0.00  0.00      PROA  
ATOM   1517  HG1 ARG P  91     -16.996   3.811 -22.579  0.00  0.00      PROA  
ATOM   1518  HG2 ARG P  91     -15.361   4.303 -22.083  0.00  0.00      PROA  
ATOM   1519  CD  ARG P  91     -16.351   2.907 -20.740  0.00  0.00      PROA  
ATOM   1520  HD1 ARG P  91     -17.017   3.565 -20.143  0.00  0.00      PROA  
ATOM   1521  HD2 ARG P  91     -15.346   2.911 -20.265  0.00  0.00      PROA  
ATOM   1522  NE  ARG P  91     -16.995   1.598 -20.837  0.00  0.00      PROA  
ATOM   1523  HE  ARG P  91     -17.567   1.425 -21.640  0.00  0.00      PROA  
ATOM   1524  CZ  ARG P  91     -16.673   0.598 -19.962  0.00  0.00      PROA  
ATOM   1525  NH1 ARG P  91     -15.914   0.846 -18.955  0.00  0.00      PROA  
ATOM   1526 HH11 ARG P  91     -15.839   1.796 -18.651  0.00  0.00      PROA  
ATOM   1527 HH12 ARG P  91     -15.761   0.084 -18.326  0.00  0.00      PROA  
ATOM   1528  NH2 ARG P  91     -17.073  -0.651 -20.203  0.00  0.00      PROA  
ATOM   1529 HH21 ARG P  91     -17.803  -0.713 -20.883  0.00  0.00      PROA  
ATOM   1530 HH22 ARG P  91     -17.096  -1.264 -19.413  0.00  0.00      PROA  
ATOM   1531  C   ARG P  91     -13.306   1.008 -23.678  0.00  0.00      PROA  
ATOM   1532  OT1 ARG P  91     -12.697  -0.007 -23.322  0.00  0.00      PROA  
ATOM   1533  OT2 ARG P  91     -13.507   1.181 -24.913  0.00  0.00      PROA  
ATOM   1534  N   GLY P   2     -14.563  -8.203  20.587  0.00  0.00      PROB  
ATOM   1535  HT1 GLY P   2     -13.927  -8.133  19.767  0.00  0.00      PROB  
ATOM   1536  HT2 GLY P   2     -14.023  -8.361  21.462  0.00  0.00      PROB  
ATOM   1537  HT3 GLY P   2     -14.978  -7.264  20.754  0.00  0.00      PROB  
ATOM   1538  CA  GLY P   2     -15.684  -9.171  20.357  0.00  0.00      PROB  
ATOM   1539  HA1 GLY P   2     -16.160  -8.716  19.501  0.00  0.00      PROB  
ATOM   1540  HA2 GLY P   2     -16.272  -9.283  21.255  0.00  0.00      PROB  
ATOM   1541  C   GLY P   2     -15.157 -10.503  19.997  0.00  0.00      PROB  
ATOM   1542  O   GLY P   2     -14.626 -11.344  20.715  0.00  0.00      PROB  
ATOM   1543  N   ARG P   3     -15.275 -10.750  18.637  0.00  0.00      PROB  
ATOM   1544  HN  ARG P   3     -15.815 -10.139  18.062  0.00  0.00      PROB  
ATOM   1545  CA  ARG P   3     -14.673 -11.896  17.966  0.00  0.00      PROB  
ATOM   1546  HA  ARG P   3     -15.053 -12.704  18.573  0.00  0.00      PROB  
ATOM   1547  CB  ARG P   3     -15.208 -11.985  16.486  0.00  0.00      PROB  
ATOM   1548  HB1 ARG P   3     -16.314 -11.884  16.524  0.00  0.00      PROB  
ATOM   1549  HB2 ARG P   3     -14.898 -12.986  16.116  0.00  0.00      PROB  
ATOM   1550  CG  ARG P   3     -14.554 -11.010  15.471  0.00  0.00      PROB  
ATOM   1551  HG1 ARG P   3     -13.453 -11.142  15.529  0.00  0.00      PROB  
ATOM   1552  HG2 ARG P   3     -14.769  -9.989  15.852  0.00  0.00      PROB  
ATOM   1553  CD  ARG P   3     -14.930 -11.154  14.014  0.00  0.00      PROB  
ATOM   1554  HD1 ARG P   3     -14.298 -10.542  13.335  0.00  0.00      PROB  
ATOM   1555  HD2 ARG P   3     -15.996 -10.846  13.957  0.00  0.00      PROB  
ATOM   1556  NE  ARG P   3     -14.729 -12.519  13.513  0.00  0.00      PROB  
ATOM   1557  HE  ARG P   3     -13.928 -13.065  13.760  0.00  0.00      PROB  
ATOM   1558  CZ  ARG P   3     -15.627 -13.398  13.123  0.00  0.00      PROB  
ATOM   1559  NH1 ARG P   3     -16.827 -13.079  12.764  0.00  0.00      PROB  
ATOM   1560 HH11 ARG P   3     -17.134 -12.129  12.805  0.00  0.00      PROB  
ATOM   1561 HH12 ARG P   3     -17.505 -13.806  12.650  0.00  0.00      PROB  
ATOM   1562  NH2 ARG P   3     -15.214 -14.655  13.045  0.00  0.00      PROB  
ATOM   1563 HH21 ARG P   3     -14.226 -14.757  13.159  0.00  0.00      PROB  
ATOM   1564 HH22 ARG P   3     -15.899 -15.259  12.638  0.00  0.00      PROB  
ATOM   1565  C   ARG P   3     -13.089 -12.050  18.080  0.00  0.00      PROB  
ATOM   1566  O   ARG P   3     -12.401 -11.037  18.148  0.00  0.00      PROB  
ATOM   1567  N   LYS P   4     -12.538 -13.288  18.155  0.00  0.00      PROB  
ATOM   1568  HN  LYS P   4     -13.105 -14.105  18.079  0.00  0.00      PROB  
ATOM   1569  CA  LYS P   4     -11.147 -13.536  18.464  0.00  0.00      PROB  
ATOM   1570  HA  LYS P   4     -10.632 -12.605  18.650  0.00  0.00      PROB  
ATOM   1571  CB  LYS P   4     -11.006 -14.432  19.760  0.00  0.00      PROB  
ATOM   1572  HB1 LYS P   4      -9.951 -14.614  20.056  0.00  0.00      PROB  
ATOM   1573  HB2 LYS P   4     -11.527 -15.387  19.532  0.00  0.00      PROB  
ATOM   1574  CG  LYS P   4     -11.718 -13.812  20.997  0.00  0.00      PROB  
ATOM   1575  HG1 LYS P   4     -12.730 -13.394  20.811  0.00  0.00      PROB  
ATOM   1576  HG2 LYS P   4     -11.049 -12.967  21.267  0.00  0.00      PROB  
ATOM   1577  CD  LYS P   4     -11.767 -14.814  22.170  0.00  0.00      PROB  
ATOM   1578  HD1 LYS P   4     -10.839 -14.772  22.779  0.00  0.00      PROB  
ATOM   1579  HD2 LYS P   4     -11.866 -15.829  21.729  0.00  0.00      PROB  
ATOM   1580  CE  LYS P   4     -12.851 -14.614  23.238  0.00  0.00      PROB  
ATOM   1581  HE1 LYS P   4     -12.771 -15.478  23.932  0.00  0.00      PROB  
ATOM   1582  HE2 LYS P   4     -13.889 -14.621  22.843  0.00  0.00      PROB  
ATOM   1583  NZ  LYS P   4     -12.580 -13.350  24.063  0.00  0.00      PROB  
ATOM   1584  HZ1 LYS P   4     -12.217 -12.624  23.413  0.00  0.00      PROB  
ATOM   1585  HZ2 LYS P   4     -11.863 -13.395  24.815  0.00  0.00      PROB  
ATOM   1586  HZ3 LYS P   4     -13.464 -13.015  24.499  0.00  0.00      PROB  
ATOM   1587  C   LYS P   4     -10.434 -14.170  17.327  0.00  0.00      PROB  
ATOM   1588  O   LYS P   4      -9.206 -14.270  17.200  0.00  0.00      PROB  
ATOM   1589  N   LYS P   5     -11.220 -14.450  16.232  0.00  0.00      PROB  
ATOM   1590  HN  LYS P   5     -12.184 -14.197  16.254  0.00  0.00      PROB  
ATOM   1591  CA  LYS P   5     -10.611 -14.955  15.020  0.00  0.00      PROB  
ATOM   1592  HA  LYS P   5      -9.532 -14.969  15.007  0.00  0.00      PROB  
ATOM   1593  CB  LYS P   5     -11.077 -16.417  14.826  0.00  0.00      PROB  
ATOM   1594  HB1 LYS P   5     -10.601 -16.752  13.880  0.00  0.00      PROB  
ATOM   1595  HB2 LYS P   5     -12.182 -16.525  14.783  0.00  0.00      PROB  
ATOM   1596  CG  LYS P   5     -10.543 -17.357  15.907  0.00  0.00      PROB  
ATOM   1597  HG1 LYS P   5     -10.958 -18.383  15.807  0.00  0.00      PROB  
ATOM   1598  HG2 LYS P   5     -10.964 -16.989  16.867  0.00  0.00      PROB  
ATOM   1599  CD  LYS P   5      -9.021 -17.658  15.860  0.00  0.00      PROB  
ATOM   1600  HD1 LYS P   5      -8.579 -16.753  16.330  0.00  0.00      PROB  
ATOM   1601  HD2 LYS P   5      -8.587 -17.869  14.860  0.00  0.00      PROB  
ATOM   1602  CE  LYS P   5      -8.678 -18.867  16.690  0.00  0.00      PROB  
ATOM   1603  HE1 LYS P   5      -9.142 -19.783  16.264  0.00  0.00      PROB  
ATOM   1604  HE2 LYS P   5      -9.118 -18.982  17.704  0.00  0.00      PROB  
ATOM   1605  NZ  LYS P   5      -7.235 -19.197  16.706  0.00  0.00      PROB  
ATOM   1606  HZ1 LYS P   5      -7.050 -20.033  17.297  0.00  0.00      PROB  
ATOM   1607  HZ2 LYS P   5      -6.728 -18.345  17.021  0.00  0.00      PROB  
ATOM   1608  HZ3 LYS P   5      -7.028 -19.322  15.695  0.00  0.00      PROB  
ATOM   1609  C   LYS P   5     -11.246 -14.150  13.921  0.00  0.00      PROB  
ATOM   1610  O   LYS P   5     -12.401 -13.725  13.999  0.00  0.00      PROB  
ATOM   1611  N   ILE P   6     -10.418 -13.905  12.861  0.00  0.00      PROB  
ATOM   1612  HN  ILE P   6      -9.567 -14.418  12.952  0.00  0.00      PROB  
ATOM   1613  CA  ILE P   6     -10.625 -13.164  11.662  0.00  0.00      PROB  
ATOM   1614  HA  ILE P   6     -11.526 -12.616  11.896  0.00  0.00      PROB  
ATOM   1615  CB  ILE P   6      -9.456 -12.161  11.420  0.00  0.00      PROB  
ATOM   1616  HB  ILE P   6      -9.060 -11.827  12.403  0.00  0.00      PROB  
ATOM   1617  CG2 ILE P   6      -8.290 -12.845  10.600  0.00  0.00      PROB  
ATOM   1618 HG21 ILE P   6      -7.946 -13.793  11.066  0.00  0.00      PROB  
ATOM   1619 HG22 ILE P   6      -7.393 -12.190  10.599  0.00  0.00      PROB  
ATOM   1620 HG23 ILE P   6      -8.685 -13.105   9.595  0.00  0.00      PROB  
ATOM   1621  CG1 ILE P   6      -9.888 -10.858  10.557  0.00  0.00      PROB  
ATOM   1622 HG11 ILE P   6     -10.526 -11.272   9.746  0.00  0.00      PROB  
ATOM   1623 HG12 ILE P   6      -9.062 -10.242  10.143  0.00  0.00      PROB  
ATOM   1624  CD  ILE P   6     -10.702  -9.843  11.478  0.00  0.00      PROB  
ATOM   1625  HD1 ILE P   6     -11.639 -10.342  11.805  0.00  0.00      PROB  
ATOM   1626  HD2 ILE P   6     -11.011  -8.940  10.909  0.00  0.00      PROB  
ATOM   1627  HD3 ILE P   6     -10.102  -9.475  12.338  0.00  0.00      PROB  
ATOM   1628  C   ILE P   6     -10.963 -14.138  10.500  0.00  0.00      PROB  
ATOM   1629  O   ILE P   6     -10.298 -15.166  10.351  0.00  0.00      PROB  
ATOM   1630  N   GLN P   7     -11.920 -13.706   9.642  0.00  0.00      PROB  
ATOM   1631  HN  GLN P   7     -12.400 -12.836   9.721  0.00  0.00      PROB  
ATOM   1632  CA  GLN P   7     -12.388 -14.530   8.593  0.00  0.00      PROB  
ATOM   1633  HA  GLN P   7     -12.349 -15.563   8.907  0.00  0.00      PROB  
ATOM   1634  CB  GLN P   7     -13.809 -13.976   8.184  0.00  0.00      PROB  
ATOM   1635  HB1 GLN P   7     -14.142 -14.612   7.337  0.00  0.00      PROB  
ATOM   1636  HB2 GLN P   7     -13.596 -12.908   7.965  0.00  0.00      PROB  
ATOM   1637  CG  GLN P   7     -14.807 -14.136   9.326  0.00  0.00      PROB  
ATOM   1638  HG1 GLN P   7     -15.789 -13.786   8.944  0.00  0.00      PROB  
ATOM   1639  HG2 GLN P   7     -14.550 -13.483  10.188  0.00  0.00      PROB  
ATOM   1640  CD  GLN P   7     -14.885 -15.574   9.754  0.00  0.00      PROB  
ATOM   1641  OE1 GLN P   7     -14.279 -16.115  10.715  0.00  0.00      PROB  
ATOM   1642  NE2 GLN P   7     -15.782 -16.318   8.996  0.00  0.00      PROB  
ATOM   1643 HE21 GLN P   7     -16.224 -15.821   8.250  0.00  0.00      PROB  
ATOM   1644 HE22 GLN P   7     -15.925 -17.289   9.186  0.00  0.00      PROB  
ATOM   1645  C   GLN P   7     -11.423 -14.577   7.386  0.00  0.00      PROB  
ATOM   1646  O   GLN P   7     -11.434 -15.577   6.675  0.00  0.00      PROB  
ATOM   1647  N   ILE P   8     -10.620 -13.508   7.166  0.00  0.00      PROB  
ATOM   1648  HN  ILE P   8     -10.540 -12.743   7.801  0.00  0.00      PROB  
ATOM   1649  CA  ILE P   8      -9.810 -13.469   5.923  0.00  0.00      PROB  
ATOM   1650  HA  ILE P   8     -10.543 -13.652   5.152  0.00  0.00      PROB  
ATOM   1651  CB  ILE P   8      -9.208 -12.095   5.584  0.00  0.00      PROB  
ATOM   1652  HB  ILE P   8      -8.180 -11.995   5.992  0.00  0.00      PROB  
ATOM   1653  CG2 ILE P   8      -8.996 -11.939   4.032  0.00  0.00      PROB  
ATOM   1654 HG21 ILE P   8      -9.953 -11.898   3.468  0.00  0.00      PROB  
ATOM   1655 HG22 ILE P   8      -8.322 -12.700   3.583  0.00  0.00      PROB  
ATOM   1656 HG23 ILE P   8      -8.497 -10.977   3.785  0.00  0.00      PROB  
ATOM   1657  CG1 ILE P   8     -10.024 -10.921   6.149  0.00  0.00      PROB  
ATOM   1658 HG11 ILE P   8      -9.574  -9.990   5.744  0.00  0.00      PROB  
ATOM   1659 HG12 ILE P   8      -9.923 -10.898   7.255  0.00  0.00      PROB  
ATOM   1660  CD  ILE P   8     -11.507 -10.836   5.708  0.00  0.00      PROB  
ATOM   1661  HD1 ILE P   8     -11.923  -9.947   6.229  0.00  0.00      PROB  
ATOM   1662  HD2 ILE P   8     -12.084 -11.704   6.091  0.00  0.00      PROB  
ATOM   1663  HD3 ILE P   8     -11.646 -10.726   4.611  0.00  0.00      PROB  
ATOM   1664  C   ILE P   8      -8.893 -14.663   5.664  0.00  0.00      PROB  
ATOM   1665  O   ILE P   8      -8.036 -14.918   6.522  0.00  0.00      PROB  
ATOM   1666  N   SER P   9      -9.017 -15.398   4.556  0.00  0.00      PROB  
ATOM   1667  HN  SER P   9      -9.800 -15.248   3.958  0.00  0.00      PROB  
ATOM   1668  CA  SER P   9      -8.251 -16.601   4.319  0.00  0.00      PROB  
ATOM   1669  HA  SER P   9      -7.542 -16.735   5.122  0.00  0.00      PROB  
ATOM   1670  CB  SER P   9      -9.177 -17.853   4.209  0.00  0.00      PROB  
ATOM   1671  HB1 SER P   9      -8.576 -18.742   3.922  0.00  0.00      PROB  
ATOM   1672  HB2 SER P   9      -9.959 -17.567   3.473  0.00  0.00      PROB  
ATOM   1673  OG  SER P   9      -9.834 -18.270   5.473  0.00  0.00      PROB  
ATOM   1674  HG1 SER P   9     -10.668 -17.796   5.446  0.00  0.00      PROB  
ATOM   1675  C   SER P   9      -7.383 -16.611   3.061  0.00  0.00      PROB  
ATOM   1676  O   SER P   9      -7.763 -16.038   2.038  0.00  0.00      PROB  
ATOM   1677  N   ARG P  10      -6.212 -17.245   3.169  0.00  0.00      PROB  
ATOM   1678  HN  ARG P  10      -6.011 -17.598   4.080  0.00  0.00      PROB  
ATOM   1679  CA  ARG P  10      -5.196 -17.386   2.092  0.00  0.00      PROB  
ATOM   1680  HA  ARG P  10      -4.955 -16.380   1.781  0.00  0.00      PROB  
ATOM   1681  CB  ARG P  10      -3.893 -17.944   2.588  0.00  0.00      PROB  
ATOM   1682  HB1 ARG P  10      -3.112 -18.107   1.814  0.00  0.00      PROB  
ATOM   1683  HB2 ARG P  10      -4.151 -18.953   2.975  0.00  0.00      PROB  
ATOM   1684  CG  ARG P  10      -3.157 -17.102   3.618  0.00  0.00      PROB  
ATOM   1685  HG1 ARG P  10      -3.779 -16.813   4.491  0.00  0.00      PROB  
ATOM   1686  HG2 ARG P  10      -2.699 -16.208   3.143  0.00  0.00      PROB  
ATOM   1687  CD  ARG P  10      -2.015 -17.828   4.286  0.00  0.00      PROB  
ATOM   1688  HD1 ARG P  10      -2.339 -18.876   4.462  0.00  0.00      PROB  
ATOM   1689  HD2 ARG P  10      -1.720 -17.342   5.240  0.00  0.00      PROB  
ATOM   1690  NE  ARG P  10      -0.803 -17.890   3.359  0.00  0.00      PROB  
ATOM   1691  HE  ARG P  10      -0.628 -17.148   2.713  0.00  0.00      PROB  
ATOM   1692  CZ  ARG P  10      -0.089 -19.013   3.156  0.00  0.00      PROB  
ATOM   1693  NH1 ARG P  10      -0.451 -20.128   3.734  0.00  0.00      PROB  
ATOM   1694 HH11 ARG P  10      -1.050 -20.012   4.526  0.00  0.00      PROB  
ATOM   1695 HH12 ARG P  10       0.209 -20.876   3.663  0.00  0.00      PROB  
ATOM   1696  NH2 ARG P  10       0.959 -18.984   2.324  0.00  0.00      PROB  
ATOM   1697 HH21 ARG P  10       1.346 -19.872   2.074  0.00  0.00      PROB  
ATOM   1698 HH22 ARG P  10       1.198 -18.158   1.813  0.00  0.00      PROB  
ATOM   1699  C   ARG P  10      -5.748 -18.157   0.844  0.00  0.00      PROB  
ATOM   1700  O   ARG P  10      -6.324 -19.203   0.999  0.00  0.00      PROB  
ATOM   1701  N   ILE P  11      -5.347 -17.724  -0.348  0.00  0.00      PROB  
ATOM   1702  HN  ILE P  11      -4.678 -16.987  -0.389  0.00  0.00      PROB  
ATOM   1703  CA  ILE P  11      -5.589 -18.349  -1.609  0.00  0.00      PROB  
ATOM   1704  HA  ILE P  11      -6.372 -19.085  -1.498  0.00  0.00      PROB  
ATOM   1705  CB  ILE P  11      -6.288 -17.373  -2.623  0.00  0.00      PROB  
ATOM   1706  HB  ILE P  11      -5.568 -16.560  -2.859  0.00  0.00      PROB  
ATOM   1707  CG2 ILE P  11      -6.768 -18.116  -3.899  0.00  0.00      PROB  
ATOM   1708 HG21 ILE P  11      -5.948 -18.805  -4.195  0.00  0.00      PROB  
ATOM   1709 HG22 ILE P  11      -6.989 -17.374  -4.697  0.00  0.00      PROB  
ATOM   1710 HG23 ILE P  11      -7.674 -18.687  -3.603  0.00  0.00      PROB  
ATOM   1711  CG1 ILE P  11      -7.450 -16.638  -1.891  0.00  0.00      PROB  
ATOM   1712 HG11 ILE P  11      -7.018 -15.934  -1.148  0.00  0.00      PROB  
ATOM   1713 HG12 ILE P  11      -8.074 -17.433  -1.429  0.00  0.00      PROB  
ATOM   1714  CD  ILE P  11      -8.430 -15.865  -2.798  0.00  0.00      PROB  
ATOM   1715  HD1 ILE P  11      -8.416 -16.327  -3.809  0.00  0.00      PROB  
ATOM   1716  HD2 ILE P  11      -8.014 -14.838  -2.883  0.00  0.00      PROB  
ATOM   1717  HD3 ILE P  11      -9.463 -15.873  -2.388  0.00  0.00      PROB  
ATOM   1718  C   ILE P  11      -4.302 -18.962  -2.136  0.00  0.00      PROB  
ATOM   1719  O   ILE P  11      -3.458 -18.228  -2.580  0.00  0.00      PROB  
ATOM   1720  N   LEU P  12      -4.159 -20.318  -2.088  0.00  0.00      PROB  
ATOM   1721  HN  LEU P  12      -4.939 -20.884  -1.832  0.00  0.00      PROB  
ATOM   1722  CA  LEU P  12      -2.934 -20.990  -2.387  0.00  0.00      PROB  
ATOM   1723  HA  LEU P  12      -2.125 -20.302  -2.189  0.00  0.00      PROB  
ATOM   1724  CB  LEU P  12      -2.828 -22.146  -1.359  0.00  0.00      PROB  
ATOM   1725  HB1 LEU P  12      -1.974 -22.843  -1.505  0.00  0.00      PROB  
ATOM   1726  HB2 LEU P  12      -3.719 -22.805  -1.439  0.00  0.00      PROB  
ATOM   1727  CG  LEU P  12      -2.789 -21.732   0.140  0.00  0.00      PROB  
ATOM   1728  HG  LEU P  12      -3.498 -20.898   0.332  0.00  0.00      PROB  
ATOM   1729  CD1 LEU P  12      -3.283 -22.745   1.127  0.00  0.00      PROB  
ATOM   1730 HD11 LEU P  12      -4.333 -23.022   0.892  0.00  0.00      PROB  
ATOM   1731 HD12 LEU P  12      -3.295 -22.349   2.165  0.00  0.00      PROB  
ATOM   1732 HD13 LEU P  12      -2.687 -23.682   1.092  0.00  0.00      PROB  
ATOM   1733  CD2 LEU P  12      -1.358 -21.292   0.541  0.00  0.00      PROB  
ATOM   1734 HD21 LEU P  12      -0.635 -22.126   0.413  0.00  0.00      PROB  
ATOM   1735 HD22 LEU P  12      -1.447 -20.969   1.600  0.00  0.00      PROB  
ATOM   1736 HD23 LEU P  12      -0.992 -20.328   0.128  0.00  0.00      PROB  
ATOM   1737  C   LEU P  12      -2.825 -21.530  -3.838  0.00  0.00      PROB  
ATOM   1738  O   LEU P  12      -1.739 -21.710  -4.409  0.00  0.00      PROB  
ATOM   1739  N   ASP P  13      -3.971 -21.761  -4.529  0.00  0.00      PROB  
ATOM   1740  HN  ASP P  13      -4.901 -21.680  -4.181  0.00  0.00      PROB  
ATOM   1741  CA  ASP P  13      -4.085 -22.105  -5.938  0.00  0.00      PROB  
ATOM   1742  HA  ASP P  13      -3.296 -22.833  -6.058  0.00  0.00      PROB  
ATOM   1743  CB  ASP P  13      -5.353 -22.874  -6.318  0.00  0.00      PROB  
ATOM   1744  HB1 ASP P  13      -5.333 -23.239  -7.367  0.00  0.00      PROB  
ATOM   1745  HB2 ASP P  13      -6.283 -22.275  -6.215  0.00  0.00      PROB  
ATOM   1746  CG  ASP P  13      -5.491 -24.014  -5.377  0.00  0.00      PROB  
ATOM   1747  OD1 ASP P  13      -4.640 -24.921  -5.355  0.00  0.00      PROB  
ATOM   1748  OD2 ASP P  13      -6.465 -24.048  -4.549  0.00  0.00      PROB  
ATOM   1749  C   ASP P  13      -3.727 -20.860  -6.863  0.00  0.00      PROB  
ATOM   1750  O   ASP P  13      -4.419 -19.846  -6.851  0.00  0.00      PROB  
ATOM   1751  N   GLN P  14      -2.662 -20.981  -7.663  0.00  0.00      PROB  
ATOM   1752  HN  GLN P  14      -2.133 -21.816  -7.787  0.00  0.00      PROB  
ATOM   1753  CA  GLN P  14      -2.000 -19.831  -8.246  0.00  0.00      PROB  
ATOM   1754  HA  GLN P  14      -1.646 -19.210  -7.436  0.00  0.00      PROB  
ATOM   1755  CB  GLN P  14      -0.763 -20.329  -9.030  0.00  0.00      PROB  
ATOM   1756  HB1 GLN P  14      -1.076 -21.180  -9.672  0.00  0.00      PROB  
ATOM   1757  HB2 GLN P  14      -0.174 -20.780  -8.203  0.00  0.00      PROB  
ATOM   1758  CG  GLN P  14       0.038 -19.263  -9.809  0.00  0.00      PROB  
ATOM   1759  HG1 GLN P  14       0.354 -18.440  -9.133  0.00  0.00      PROB  
ATOM   1760  HG2 GLN P  14      -0.689 -18.922 -10.576  0.00  0.00      PROB  
ATOM   1761  CD  GLN P  14       1.326 -19.715 -10.431  0.00  0.00      PROB  
ATOM   1762  OE1 GLN P  14       2.246 -20.152  -9.786  0.00  0.00      PROB  
ATOM   1763  NE2 GLN P  14       1.365 -19.903 -11.782  0.00  0.00      PROB  
ATOM   1764 HE21 GLN P  14       2.103 -20.480 -12.135  0.00  0.00      PROB  
ATOM   1765 HE22 GLN P  14       0.511 -19.841 -12.298  0.00  0.00      PROB  
ATOM   1766  C   GLN P  14      -2.900 -18.986  -9.152  0.00  0.00      PROB  
ATOM   1767  O   GLN P  14      -2.959 -17.765  -9.091  0.00  0.00      PROB  
ATOM   1768  N   ARG P  15      -3.769 -19.655  -9.965  0.00  0.00      PROB  
ATOM   1769  HN  ARG P  15      -3.743 -20.648 -10.049  0.00  0.00      PROB  
ATOM   1770  CA  ARG P  15      -4.676 -18.863 -10.762  0.00  0.00      PROB  
ATOM   1771  HA  ARG P  15      -4.188 -18.146 -11.406  0.00  0.00      PROB  
ATOM   1772  CB  ARG P  15      -5.377 -19.813 -11.777  0.00  0.00      PROB  
ATOM   1773  HB1 ARG P  15      -6.286 -19.364 -12.232  0.00  0.00      PROB  
ATOM   1774  HB2 ARG P  15      -5.749 -20.674 -11.181  0.00  0.00      PROB  
ATOM   1775  CG  ARG P  15      -4.524 -20.406 -12.947  0.00  0.00      PROB  
ATOM   1776  HG1 ARG P  15      -5.159 -21.097 -13.542  0.00  0.00      PROB  
ATOM   1777  HG2 ARG P  15      -3.568 -20.836 -12.580  0.00  0.00      PROB  
ATOM   1778  CD  ARG P  15      -4.189 -19.311 -13.968  0.00  0.00      PROB  
ATOM   1779  HD1 ARG P  15      -3.761 -19.752 -14.894  0.00  0.00      PROB  
ATOM   1780  HD2 ARG P  15      -3.386 -18.667 -13.549  0.00  0.00      PROB  
ATOM   1781  NE  ARG P  15      -5.379 -18.478 -14.352  0.00  0.00      PROB  
ATOM   1782  HE  ARG P  15      -6.218 -18.956 -14.612  0.00  0.00      PROB  
ATOM   1783  CZ  ARG P  15      -5.164 -17.247 -14.864  0.00  0.00      PROB  
ATOM   1784  NH1 ARG P  15      -3.998 -16.659 -14.942  0.00  0.00      PROB  
ATOM   1785 HH11 ARG P  15      -3.178 -16.976 -14.467  0.00  0.00      PROB  
ATOM   1786 HH12 ARG P  15      -4.088 -15.734 -15.312  0.00  0.00      PROB  
ATOM   1787  NH2 ARG P  15      -6.239 -16.579 -15.215  0.00  0.00      PROB  
ATOM   1788 HH21 ARG P  15      -7.126 -17.037 -15.151  0.00  0.00      PROB  
ATOM   1789 HH22 ARG P  15      -6.138 -15.696 -15.674  0.00  0.00      PROB  
ATOM   1790  C   ARG P  15      -5.708 -18.056  -9.998  0.00  0.00      PROB  
ATOM   1791  O   ARG P  15      -5.995 -16.863 -10.335  0.00  0.00      PROB  
ATOM   1792  N   ASN P  16      -6.210 -18.700  -8.943  0.00  0.00      PROB  
ATOM   1793  HN  ASN P  16      -5.994 -19.666  -8.822  0.00  0.00      PROB  
ATOM   1794  CA  ASN P  16      -7.162 -18.067  -8.015  0.00  0.00      PROB  
ATOM   1795  HA  ASN P  16      -7.976 -17.547  -8.499  0.00  0.00      PROB  
ATOM   1796  CB  ASN P  16      -7.823 -19.147  -7.084  0.00  0.00      PROB  
ATOM   1797  HB1 ASN P  16      -8.537 -18.790  -6.311  0.00  0.00      PROB  
ATOM   1798  HB2 ASN P  16      -6.957 -19.674  -6.631  0.00  0.00      PROB  
ATOM   1799  CG  ASN P  16      -8.512 -20.199  -8.000  0.00  0.00      PROB  
ATOM   1800  OD1 ASN P  16      -7.841 -21.054  -8.522  0.00  0.00      PROB  
ATOM   1801  ND2 ASN P  16      -9.837 -20.038  -8.155  0.00  0.00      PROB  
ATOM   1802 HD21 ASN P  16     -10.424 -20.762  -8.516  0.00  0.00      PROB  
ATOM   1803 HD22 ASN P  16     -10.299 -19.297  -7.667  0.00  0.00      PROB  
ATOM   1804  C   ASN P  16      -6.526 -16.914  -7.241  0.00  0.00      PROB  
ATOM   1805  O   ASN P  16      -7.084 -15.865  -7.157  0.00  0.00      PROB  
ATOM   1806  N   ARG P  17      -5.274 -17.124  -6.796  0.00  0.00      PROB  
ATOM   1807  HN  ARG P  17      -4.878 -17.984  -7.108  0.00  0.00      PROB  
ATOM   1808  CA  ARG P  17      -4.423 -16.111  -6.196  0.00  0.00      PROB  
ATOM   1809  HA  ARG P  17      -4.876 -15.794  -5.268  0.00  0.00      PROB  
ATOM   1810  CB  ARG P  17      -3.063 -16.763  -5.817  0.00  0.00      PROB  
ATOM   1811  HB1 ARG P  17      -2.635 -17.153  -6.766  0.00  0.00      PROB  
ATOM   1812  HB2 ARG P  17      -3.159 -17.695  -5.220  0.00  0.00      PROB  
ATOM   1813  CG  ARG P  17      -2.145 -15.701  -5.169  0.00  0.00      PROB  
ATOM   1814  HG1 ARG P  17      -2.660 -15.093  -4.394  0.00  0.00      PROB  
ATOM   1815  HG2 ARG P  17      -1.859 -15.041  -6.016  0.00  0.00      PROB  
ATOM   1816  CD  ARG P  17      -0.787 -16.160  -4.584  0.00  0.00      PROB  
ATOM   1817  HD1 ARG P  17      -0.229 -15.248  -4.285  0.00  0.00      PROB  
ATOM   1818  HD2 ARG P  17      -0.252 -16.653  -5.424  0.00  0.00      PROB  
ATOM   1819  NE  ARG P  17      -1.006 -17.133  -3.409  0.00  0.00      PROB  
ATOM   1820  HE  ARG P  17      -1.862 -17.622  -3.241  0.00  0.00      PROB  
ATOM   1821  CZ  ARG P  17      -0.030 -17.447  -2.613  0.00  0.00      PROB  
ATOM   1822  NH1 ARG P  17       1.255 -17.144  -2.816  0.00  0.00      PROB  
ATOM   1823 HH11 ARG P  17       1.552 -16.914  -3.743  0.00  0.00      PROB  
ATOM   1824 HH12 ARG P  17       1.939 -17.421  -2.141  0.00  0.00      PROB  
ATOM   1825  NH2 ARG P  17      -0.422 -17.906  -1.455  0.00  0.00      PROB  
ATOM   1826 HH21 ARG P  17      -1.256 -17.534  -1.047  0.00  0.00      PROB  
ATOM   1827 HH22 ARG P  17       0.322 -17.775  -0.801  0.00  0.00      PROB  
ATOM   1828  C   ARG P  17      -4.097 -14.891  -7.105  0.00  0.00      PROB  
ATOM   1829  O   ARG P  17      -4.361 -13.745  -6.781  0.00  0.00      PROB  
ATOM   1830  N   GLN P  18      -3.624 -15.152  -8.297  0.00  0.00      PROB  
ATOM   1831  HN  GLN P  18      -3.433 -16.079  -8.613  0.00  0.00      PROB  
ATOM   1832  CA  GLN P  18      -3.285 -14.040  -9.172  0.00  0.00      PROB  
ATOM   1833  HA  GLN P  18      -2.727 -13.267  -8.665  0.00  0.00      PROB  
ATOM   1834  CB  GLN P  18      -2.305 -14.585 -10.215  0.00  0.00      PROB  
ATOM   1835  HB1 GLN P  18      -1.958 -13.771 -10.887  0.00  0.00      PROB  
ATOM   1836  HB2 GLN P  18      -2.791 -15.333 -10.877  0.00  0.00      PROB  
ATOM   1837  CG  GLN P  18      -1.004 -15.149  -9.641  0.00  0.00      PROB  
ATOM   1838  HG1 GLN P  18      -0.315 -15.348 -10.489  0.00  0.00      PROB  
ATOM   1839  HG2 GLN P  18      -1.201 -16.072  -9.055  0.00  0.00      PROB  
ATOM   1840  CD  GLN P  18      -0.168 -14.215  -8.771  0.00  0.00      PROB  
ATOM   1841  OE1 GLN P  18      -0.078 -14.177  -7.531  0.00  0.00      PROB  
ATOM   1842  NE2 GLN P  18       0.523 -13.318  -9.522  0.00  0.00      PROB  
ATOM   1843 HE21 GLN P  18       1.037 -12.604  -9.048  0.00  0.00      PROB  
ATOM   1844 HE22 GLN P  18       0.518 -13.394 -10.519  0.00  0.00      PROB  
ATOM   1845  C   GLN P  18      -4.540 -13.308  -9.833  0.00  0.00      PROB  
ATOM   1846  O   GLN P  18      -4.449 -12.100 -10.058  0.00  0.00      PROB  
ATOM   1847  N   VAL P  19      -5.647 -13.977 -10.154  0.00  0.00      PROB  
ATOM   1848  HN  VAL P  19      -5.788 -14.961 -10.084  0.00  0.00      PROB  
ATOM   1849  CA  VAL P  19      -6.804 -13.212 -10.625  0.00  0.00      PROB  
ATOM   1850  HA  VAL P  19      -6.397 -12.489 -11.316  0.00  0.00      PROB  
ATOM   1851  CB  VAL P  19      -7.982 -14.018 -11.238  0.00  0.00      PROB  
ATOM   1852  HB  VAL P  19      -8.744 -13.248 -11.483  0.00  0.00      PROB  
ATOM   1853  CG1 VAL P  19      -7.424 -14.701 -12.452  0.00  0.00      PROB  
ATOM   1854 HG11 VAL P  19      -7.275 -14.044 -13.335  0.00  0.00      PROB  
ATOM   1855 HG12 VAL P  19      -8.104 -15.491 -12.835  0.00  0.00      PROB  
ATOM   1856 HG13 VAL P  19      -6.442 -15.200 -12.307  0.00  0.00      PROB  
ATOM   1857  CG2 VAL P  19      -8.673 -14.979 -10.312  0.00  0.00      PROB  
ATOM   1858 HG21 VAL P  19      -9.435 -15.512 -10.922  0.00  0.00      PROB  
ATOM   1859 HG22 VAL P  19      -9.349 -14.535  -9.551  0.00  0.00      PROB  
ATOM   1860 HG23 VAL P  19      -7.951 -15.693  -9.861  0.00  0.00      PROB  
ATOM   1861  C   VAL P  19      -7.312 -12.365  -9.446  0.00  0.00      PROB  
ATOM   1862  O   VAL P  19      -7.674 -11.154  -9.663  0.00  0.00      PROB  
ATOM   1863  N   THR P  20      -7.333 -12.869  -8.157  0.00  0.00      PROB  
ATOM   1864  HN  THR P  20      -7.046 -13.775  -7.856  0.00  0.00      PROB  
ATOM   1865  CA  THR P  20      -7.680 -12.049  -7.051  0.00  0.00      PROB  
ATOM   1866  HA  THR P  20      -8.679 -11.682  -7.234  0.00  0.00      PROB  
ATOM   1867  CB  THR P  20      -7.781 -12.815  -5.718  0.00  0.00      PROB  
ATOM   1868  HB  THR P  20      -6.890 -13.472  -5.619  0.00  0.00      PROB  
ATOM   1869  OG1 THR P  20      -8.947 -13.570  -5.671  0.00  0.00      PROB  
ATOM   1870  HG1 THR P  20      -8.912 -14.070  -6.489  0.00  0.00      PROB  
ATOM   1871  CG2 THR P  20      -7.858 -11.932  -4.533  0.00  0.00      PROB  
ATOM   1872 HG21 THR P  20      -6.938 -11.331  -4.368  0.00  0.00      PROB  
ATOM   1873 HG22 THR P  20      -8.011 -12.513  -3.598  0.00  0.00      PROB  
ATOM   1874 HG23 THR P  20      -8.730 -11.274  -4.735  0.00  0.00      PROB  
ATOM   1875  C   THR P  20      -6.841 -10.761  -6.895  0.00  0.00      PROB  
ATOM   1876  O   THR P  20      -7.333  -9.618  -6.799  0.00  0.00      PROB  
ATOM   1877  N   PHE P  21      -5.565 -10.943  -6.935  0.00  0.00      PROB  
ATOM   1878  HN  PHE P  21      -5.140 -11.845  -6.922  0.00  0.00      PROB  
ATOM   1879  CA  PHE P  21      -4.544  -9.909  -7.030  0.00  0.00      PROB  
ATOM   1880  HA  PHE P  21      -4.517  -9.325  -6.122  0.00  0.00      PROB  
ATOM   1881  CB  PHE P  21      -3.239 -10.663  -7.103  0.00  0.00      PROB  
ATOM   1882  HB1 PHE P  21      -3.334 -11.429  -7.902  0.00  0.00      PROB  
ATOM   1883  HB2 PHE P  21      -2.910 -11.325  -6.274  0.00  0.00      PROB  
ATOM   1884  CG  PHE P  21      -1.989  -9.880  -7.447  0.00  0.00      PROB  
ATOM   1885  CD1 PHE P  21      -1.311  -9.969  -8.587  0.00  0.00      PROB  
ATOM   1886  HD1 PHE P  21      -1.595 -10.642  -9.383  0.00  0.00      PROB  
ATOM   1887  CE1 PHE P  21      -0.125  -9.187  -8.797  0.00  0.00      PROB  
ATOM   1888  HE1 PHE P  21       0.361  -9.159  -9.761  0.00  0.00      PROB  
ATOM   1889  CZ  PHE P  21       0.389  -8.383  -7.727  0.00  0.00      PROB  
ATOM   1890  HZ  PHE P  21       1.349  -7.903  -7.847  0.00  0.00      PROB  
ATOM   1891  CD2 PHE P  21      -1.398  -9.145  -6.352  0.00  0.00      PROB  
ATOM   1892  HD2 PHE P  21      -1.899  -9.140  -5.395  0.00  0.00      PROB  
ATOM   1893  CE2 PHE P  21      -0.260  -8.303  -6.510  0.00  0.00      PROB  
ATOM   1894  HE2 PHE P  21       0.234  -7.895  -5.641  0.00  0.00      PROB  
ATOM   1895  C   PHE P  21      -4.745  -8.857  -8.133  0.00  0.00      PROB  
ATOM   1896  O   PHE P  21      -4.862  -7.667  -7.846  0.00  0.00      PROB  
ATOM   1897  N   THR P  22      -5.017  -9.276  -9.396  0.00  0.00      PROB  
ATOM   1898  HN  THR P  22      -4.990 -10.266  -9.513  0.00  0.00      PROB  
ATOM   1899  CA  THR P  22      -5.471  -8.480 -10.508  0.00  0.00      PROB  
ATOM   1900  HA  THR P  22      -4.682  -7.817 -10.829  0.00  0.00      PROB  
ATOM   1901  CB  THR P  22      -5.712  -9.306 -11.804  0.00  0.00      PROB  
ATOM   1902  HB  THR P  22      -6.610  -9.940 -11.643  0.00  0.00      PROB  
ATOM   1903  OG1 THR P  22      -4.575 -10.118 -12.164  0.00  0.00      PROB  
ATOM   1904  HG1 THR P  22      -4.428 -10.784 -11.488  0.00  0.00      PROB  
ATOM   1905  CG2 THR P  22      -5.914  -8.327 -13.010  0.00  0.00      PROB  
ATOM   1906 HG21 THR P  22      -5.959  -8.814 -14.007  0.00  0.00      PROB  
ATOM   1907 HG22 THR P  22      -5.058  -7.623 -13.088  0.00  0.00      PROB  
ATOM   1908 HG23 THR P  22      -6.869  -7.767 -12.914  0.00  0.00      PROB  
ATOM   1909  C   THR P  22      -6.694  -7.612 -10.294  0.00  0.00      PROB  
ATOM   1910  O   THR P  22      -6.661  -6.397 -10.622  0.00  0.00      PROB  
ATOM   1911  N   LYS P  23      -7.735  -8.205  -9.710  0.00  0.00      PROB  
ATOM   1912  HN  LYS P  23      -7.821  -9.181  -9.528  0.00  0.00      PROB  
ATOM   1913  CA  LYS P  23      -8.884  -7.443  -9.254  0.00  0.00      PROB  
ATOM   1914  HA  LYS P  23      -9.173  -6.935 -10.162  0.00  0.00      PROB  
ATOM   1915  CB  LYS P  23     -10.095  -8.354  -8.815  0.00  0.00      PROB  
ATOM   1916  HB1 LYS P  23     -10.882  -7.879  -8.190  0.00  0.00      PROB  
ATOM   1917  HB2 LYS P  23      -9.497  -9.031  -8.168  0.00  0.00      PROB  
ATOM   1918  CG  LYS P  23     -10.757  -9.149  -9.963  0.00  0.00      PROB  
ATOM   1919  HG1 LYS P  23     -11.354  -9.875  -9.370  0.00  0.00      PROB  
ATOM   1920  HG2 LYS P  23      -9.910  -9.628 -10.498  0.00  0.00      PROB  
ATOM   1921  CD  LYS P  23     -11.572  -8.171 -10.923  0.00  0.00      PROB  
ATOM   1922  HD1 LYS P  23     -10.815  -7.484 -11.357  0.00  0.00      PROB  
ATOM   1923  HD2 LYS P  23     -12.215  -7.496 -10.319  0.00  0.00      PROB  
ATOM   1924  CE  LYS P  23     -12.328  -8.899 -12.036  0.00  0.00      PROB  
ATOM   1925  HE1 LYS P  23     -13.224  -9.400 -11.611  0.00  0.00      PROB  
ATOM   1926  HE2 LYS P  23     -11.712  -9.663 -12.558  0.00  0.00      PROB  
ATOM   1927  NZ  LYS P  23     -12.926  -7.879 -13.002  0.00  0.00      PROB  
ATOM   1928  HZ1 LYS P  23     -13.549  -8.381 -13.666  0.00  0.00      PROB  
ATOM   1929  HZ2 LYS P  23     -12.077  -7.593 -13.531  0.00  0.00      PROB  
ATOM   1930  HZ3 LYS P  23     -13.451  -7.159 -12.466  0.00  0.00      PROB  
ATOM   1931  C   LYS P  23      -8.647  -6.273  -8.194  0.00  0.00      PROB  
ATOM   1932  O   LYS P  23      -9.114  -5.116  -8.294  0.00  0.00      PROB  
ATOM   1933  N   ARG P  24      -7.774  -6.630  -7.192  0.00  0.00      PROB  
ATOM   1934  HN  ARG P  24      -7.266  -7.487  -7.157  0.00  0.00      PROB  
ATOM   1935  CA  ARG P  24      -7.597  -5.786  -6.076  0.00  0.00      PROB  
ATOM   1936  HA  ARG P  24      -8.464  -5.153  -5.959  0.00  0.00      PROB  
ATOM   1937  CB  ARG P  24      -7.198  -6.575  -4.808  0.00  0.00      PROB  
ATOM   1938  HB1 ARG P  24      -6.849  -5.845  -4.046  0.00  0.00      PROB  
ATOM   1939  HB2 ARG P  24      -6.349  -7.232  -5.095  0.00  0.00      PROB  
ATOM   1940  CG  ARG P  24      -8.295  -7.520  -4.211  0.00  0.00      PROB  
ATOM   1941  HG1 ARG P  24      -7.790  -8.011  -3.352  0.00  0.00      PROB  
ATOM   1942  HG2 ARG P  24      -8.622  -8.228  -5.003  0.00  0.00      PROB  
ATOM   1943  CD  ARG P  24      -9.624  -6.753  -3.752  0.00  0.00      PROB  
ATOM   1944  HD1 ARG P  24     -10.166  -6.392  -4.653  0.00  0.00      PROB  
ATOM   1945  HD2 ARG P  24      -9.354  -5.966  -3.016  0.00  0.00      PROB  
ATOM   1946  NE  ARG P  24     -10.469  -7.852  -3.135  0.00  0.00      PROB  
ATOM   1947  HE  ARG P  24     -11.236  -8.135  -3.711  0.00  0.00      PROB  
ATOM   1948  CZ  ARG P  24     -10.576  -8.187  -1.891  0.00  0.00      PROB  
ATOM   1949  NH1 ARG P  24      -9.803  -7.656  -0.954  0.00  0.00      PROB  
ATOM   1950 HH11 ARG P  24      -9.975  -7.876   0.006  0.00  0.00      PROB  
ATOM   1951 HH12 ARG P  24      -9.174  -6.914  -1.187  0.00  0.00      PROB  
ATOM   1952  NH2 ARG P  24     -11.387  -9.096  -1.548  0.00  0.00      PROB  
ATOM   1953 HH21 ARG P  24     -11.990  -9.579  -2.183  0.00  0.00      PROB  
ATOM   1954 HH22 ARG P  24     -11.709  -9.200  -0.607  0.00  0.00      PROB  
ATOM   1955  C   ARG P  24      -6.562  -4.751  -6.243  0.00  0.00      PROB  
ATOM   1956  O   ARG P  24      -6.621  -3.678  -5.626  0.00  0.00      PROB  
ATOM   1957  N   LYS P  25      -5.489  -5.044  -7.028  0.00  0.00      PROB  
ATOM   1958  HN  LYS P  25      -5.429  -5.969  -7.393  0.00  0.00      PROB  
ATOM   1959  CA  LYS P  25      -4.325  -4.173  -7.204  0.00  0.00      PROB  
ATOM   1960  HA  LYS P  25      -3.908  -4.023  -6.220  0.00  0.00      PROB  
ATOM   1961  CB  LYS P  25      -3.233  -4.840  -8.048  0.00  0.00      PROB  
ATOM   1962  HB1 LYS P  25      -3.832  -5.466  -8.744  0.00  0.00      PROB  
ATOM   1963  HB2 LYS P  25      -2.674  -5.518  -7.368  0.00  0.00      PROB  
ATOM   1964  CG  LYS P  25      -2.288  -3.926  -8.856  0.00  0.00      PROB  
ATOM   1965  HG1 LYS P  25      -1.869  -3.193  -8.133  0.00  0.00      PROB  
ATOM   1966  HG2 LYS P  25      -3.005  -3.436  -9.548  0.00  0.00      PROB  
ATOM   1967  CD  LYS P  25      -1.055  -4.754  -9.447  0.00  0.00      PROB  
ATOM   1968  HD1 LYS P  25      -0.506  -5.212  -8.597  0.00  0.00      PROB  
ATOM   1969  HD2 LYS P  25      -0.463  -4.141 -10.159  0.00  0.00      PROB  
ATOM   1970  CE  LYS P  25      -1.524  -6.033 -10.263  0.00  0.00      PROB  
ATOM   1971  HE1 LYS P  25      -2.416  -6.558  -9.858  0.00  0.00      PROB  
ATOM   1972  HE2 LYS P  25      -0.635  -6.686 -10.390  0.00  0.00      PROB  
ATOM   1973  NZ  LYS P  25      -2.005  -5.585 -11.587  0.00  0.00      PROB  
ATOM   1974  HZ1 LYS P  25      -2.300  -6.395 -12.168  0.00  0.00      PROB  
ATOM   1975  HZ2 LYS P  25      -1.289  -5.051 -12.120  0.00  0.00      PROB  
ATOM   1976  HZ3 LYS P  25      -2.842  -4.969 -11.548  0.00  0.00      PROB  
ATOM   1977  C   LYS P  25      -4.592  -2.779  -7.731  0.00  0.00      PROB  
ATOM   1978  O   LYS P  25      -4.393  -1.790  -7.017  0.00  0.00      PROB  
ATOM   1979  N   PHE P  26      -5.416  -2.759  -8.827  0.00  0.00      PROB  
ATOM   1980  HN  PHE P  26      -5.633  -3.632  -9.259  0.00  0.00      PROB  
ATOM   1981  CA  PHE P  26      -5.950  -1.575  -9.448  0.00  0.00      PROB  
ATOM   1982  HA  PHE P  26      -5.148  -0.861  -9.562  0.00  0.00      PROB  
ATOM   1983  CB  PHE P  26      -6.608  -1.826 -10.819  0.00  0.00      PROB  
ATOM   1984  HB1 PHE P  26      -7.341  -2.656 -10.733  0.00  0.00      PROB  
ATOM   1985  HB2 PHE P  26      -5.795  -2.190 -11.483  0.00  0.00      PROB  
ATOM   1986  CG  PHE P  26      -7.206  -0.653 -11.563  0.00  0.00      PROB  
ATOM   1987  CD1 PHE P  26      -6.422   0.243 -12.241  0.00  0.00      PROB  
ATOM   1988  HD1 PHE P  26      -5.370   0.003 -12.285  0.00  0.00      PROB  
ATOM   1989  CE1 PHE P  26      -7.014   1.333 -12.982  0.00  0.00      PROB  
ATOM   1990  HE1 PHE P  26      -6.462   2.071 -13.546  0.00  0.00      PROB  
ATOM   1991  CZ  PHE P  26      -8.394   1.587 -12.852  0.00  0.00      PROB  
ATOM   1992  HZ  PHE P  26      -8.863   2.404 -13.379  0.00  0.00      PROB  
ATOM   1993  CD2 PHE P  26      -8.584  -0.392 -11.429  0.00  0.00      PROB  
ATOM   1994  HD2 PHE P  26      -9.322  -0.927 -10.851  0.00  0.00      PROB  
ATOM   1995  CE2 PHE P  26      -9.154   0.712 -12.043  0.00  0.00      PROB  
ATOM   1996  HE2 PHE P  26     -10.219   0.857 -11.936  0.00  0.00      PROB  
ATOM   1997  C   PHE P  26      -6.928  -0.862  -8.529  0.00  0.00      PROB  
ATOM   1998  O   PHE P  26      -6.975   0.382  -8.443  0.00  0.00      PROB  
ATOM   1999  N   GLY P  27      -7.717  -1.597  -7.748  0.00  0.00      PROB  
ATOM   2000  HN  GLY P  27      -7.768  -2.592  -7.772  0.00  0.00      PROB  
ATOM   2001  CA  GLY P  27      -8.650  -1.108  -6.826  0.00  0.00      PROB  
ATOM   2002  HA1 GLY P  27      -9.195  -1.906  -6.345  0.00  0.00      PROB  
ATOM   2003  HA2 GLY P  27      -9.206  -0.307  -7.291  0.00  0.00      PROB  
ATOM   2004  C   GLY P  27      -8.018  -0.436  -5.701  0.00  0.00      PROB  
ATOM   2005  O   GLY P  27      -8.426   0.615  -5.349  0.00  0.00      PROB  
ATOM   2006  N   LEU P  28      -6.978  -0.991  -5.088  0.00  0.00      PROB  
ATOM   2007  HN  LEU P  28      -6.457  -1.770  -5.429  0.00  0.00      PROB  
ATOM   2008  CA  LEU P  28      -6.252  -0.297  -4.069  0.00  0.00      PROB  
ATOM   2009  HA  LEU P  28      -6.953   0.032  -3.316  0.00  0.00      PROB  
ATOM   2010  CB  LEU P  28      -5.253  -1.401  -3.476  0.00  0.00      PROB  
ATOM   2011  HB1 LEU P  28      -4.646  -1.829  -4.302  0.00  0.00      PROB  
ATOM   2012  HB2 LEU P  28      -5.899  -2.109  -2.915  0.00  0.00      PROB  
ATOM   2013  CG  LEU P  28      -4.117  -0.878  -2.486  0.00  0.00      PROB  
ATOM   2014  HG  LEU P  28      -3.543  -0.070  -2.988  0.00  0.00      PROB  
ATOM   2015  CD1 LEU P  28      -4.801  -0.351  -1.234  0.00  0.00      PROB  
ATOM   2016 HD11 LEU P  28      -4.234   0.202  -0.454  0.00  0.00      PROB  
ATOM   2017 HD12 LEU P  28      -5.323  -1.249  -0.841  0.00  0.00      PROB  
ATOM   2018 HD13 LEU P  28      -5.612   0.362  -1.496  0.00  0.00      PROB  
ATOM   2019  CD2 LEU P  28      -3.225  -2.115  -2.144  0.00  0.00      PROB  
ATOM   2020 HD21 LEU P  28      -2.829  -2.613  -3.055  0.00  0.00      PROB  
ATOM   2021 HD22 LEU P  28      -3.903  -2.934  -1.822  0.00  0.00      PROB  
ATOM   2022 HD23 LEU P  28      -2.364  -1.940  -1.465  0.00  0.00      PROB  
ATOM   2023  C   LEU P  28      -5.597   0.961  -4.509  0.00  0.00      PROB  
ATOM   2024  O   LEU P  28      -5.591   2.017  -3.845  0.00  0.00      PROB  
ATOM   2025  N   MET P  29      -5.047   0.904  -5.753  0.00  0.00      PROB  
ATOM   2026  HN  MET P  29      -5.062   0.055  -6.275  0.00  0.00      PROB  
ATOM   2027  CA  MET P  29      -4.398   1.973  -6.410  0.00  0.00      PROB  
ATOM   2028  HA  MET P  29      -3.715   2.403  -5.692  0.00  0.00      PROB  
ATOM   2029  CB  MET P  29      -3.682   1.459  -7.729  0.00  0.00      PROB  
ATOM   2030  HB1 MET P  29      -3.705   2.132  -8.613  0.00  0.00      PROB  
ATOM   2031  HB2 MET P  29      -4.169   0.496  -7.992  0.00  0.00      PROB  
ATOM   2032  CG  MET P  29      -2.260   1.083  -7.398  0.00  0.00      PROB  
ATOM   2033  HG1 MET P  29      -2.281   0.506  -6.449  0.00  0.00      PROB  
ATOM   2034  HG2 MET P  29      -1.744   2.028  -7.123  0.00  0.00      PROB  
ATOM   2035  SD  MET P  29      -1.283   0.247  -8.624  0.00  0.00      PROB  
ATOM   2036  CE  MET P  29      -0.009  -0.418  -7.567  0.00  0.00      PROB  
ATOM   2037  HE1 MET P  29       0.694   0.415  -7.354  0.00  0.00      PROB  
ATOM   2038  HE2 MET P  29       0.640  -1.124  -8.128  0.00  0.00      PROB  
ATOM   2039  HE3 MET P  29      -0.314  -0.942  -6.635  0.00  0.00      PROB  
ATOM   2040  C   MET P  29      -5.363   3.099  -6.778  0.00  0.00      PROB  
ATOM   2041  O   MET P  29      -5.117   4.284  -6.691  0.00  0.00      PROB  
ATOM   2042  N   LYS P  30      -6.596   2.839  -7.173  0.00  0.00      PROB  
ATOM   2043  HN  LYS P  30      -6.837   1.899  -7.401  0.00  0.00      PROB  
ATOM   2044  CA  LYS P  30      -7.677   3.888  -7.209  0.00  0.00      PROB  
ATOM   2045  HA  LYS P  30      -7.253   4.741  -7.718  0.00  0.00      PROB  
ATOM   2046  CB  LYS P  30      -8.940   3.201  -7.831  0.00  0.00      PROB  
ATOM   2047  HB1 LYS P  30      -8.863   2.117  -7.598  0.00  0.00      PROB  
ATOM   2048  HB2 LYS P  30      -8.590   3.254  -8.884  0.00  0.00      PROB  
ATOM   2049  CG  LYS P  30     -10.356   3.845  -7.678  0.00  0.00      PROB  
ATOM   2050  HG1 LYS P  30     -10.326   4.864  -8.118  0.00  0.00      PROB  
ATOM   2051  HG2 LYS P  30     -10.745   3.804  -6.638  0.00  0.00      PROB  
ATOM   2052  CD  LYS P  30     -11.378   3.094  -8.553  0.00  0.00      PROB  
ATOM   2053  HD1 LYS P  30     -11.424   1.989  -8.445  0.00  0.00      PROB  
ATOM   2054  HD2 LYS P  30     -11.140   3.331  -9.612  0.00  0.00      PROB  
ATOM   2055  CE  LYS P  30     -12.782   3.557  -8.350  0.00  0.00      PROB  
ATOM   2056  HE1 LYS P  30     -13.437   2.927  -8.989  0.00  0.00      PROB  
ATOM   2057  HE2 LYS P  30     -12.884   4.579  -8.773  0.00  0.00      PROB  
ATOM   2058  NZ  LYS P  30     -13.173   3.459  -6.952  0.00  0.00      PROB  
ATOM   2059  HZ1 LYS P  30     -13.003   2.458  -6.723  0.00  0.00      PROB  
ATOM   2060  HZ2 LYS P  30     -14.178   3.710  -6.867  0.00  0.00      PROB  
ATOM   2061  HZ3 LYS P  30     -12.625   4.097  -6.340  0.00  0.00      PROB  
ATOM   2062  C   LYS P  30      -8.103   4.331  -5.839  0.00  0.00      PROB  
ATOM   2063  O   LYS P  30      -8.603   5.414  -5.683  0.00  0.00      PROB  
ATOM   2064  N   LYS P  31      -7.925   3.558  -4.708  0.00  0.00      PROB  
ATOM   2065  HN  LYS P  31      -7.526   2.646  -4.746  0.00  0.00      PROB  
ATOM   2066  CA  LYS P  31      -8.233   4.044  -3.348  0.00  0.00      PROB  
ATOM   2067  HA  LYS P  31      -9.128   4.639  -3.455  0.00  0.00      PROB  
ATOM   2068  CB  LYS P  31      -8.228   3.080  -2.120  0.00  0.00      PROB  
ATOM   2069  HB1 LYS P  31      -8.534   3.561  -1.166  0.00  0.00      PROB  
ATOM   2070  HB2 LYS P  31      -7.232   2.626  -1.933  0.00  0.00      PROB  
ATOM   2071  CG  LYS P  31      -9.150   1.918  -2.303  0.00  0.00      PROB  
ATOM   2072  HG1 LYS P  31      -9.201   1.350  -1.349  0.00  0.00      PROB  
ATOM   2073  HG2 LYS P  31      -8.673   1.217  -3.021  0.00  0.00      PROB  
ATOM   2074  CD  LYS P  31     -10.510   2.140  -2.837  0.00  0.00      PROB  
ATOM   2075  HD1 LYS P  31     -11.106   1.239  -3.099  0.00  0.00      PROB  
ATOM   2076  HD2 LYS P  31     -10.391   2.642  -3.821  0.00  0.00      PROB  
ATOM   2077  CE  LYS P  31     -11.352   3.011  -1.914  0.00  0.00      PROB  
ATOM   2078  HE1 LYS P  31     -10.761   3.917  -1.659  0.00  0.00      PROB  
ATOM   2079  HE2 LYS P  31     -11.466   2.456  -0.958  0.00  0.00      PROB  
ATOM   2080  NZ  LYS P  31     -12.667   3.308  -2.457  0.00  0.00      PROB  
ATOM   2081  HZ1 LYS P  31     -12.440   4.196  -2.947  0.00  0.00      PROB  
ATOM   2082  HZ2 LYS P  31     -13.424   3.451  -1.759  0.00  0.00      PROB  
ATOM   2083  HZ3 LYS P  31     -12.945   2.638  -3.202  0.00  0.00      PROB  
ATOM   2084  C   LYS P  31      -7.232   5.109  -2.955  0.00  0.00      PROB  
ATOM   2085  O   LYS P  31      -7.625   6.147  -2.364  0.00  0.00      PROB  
ATOM   2086  N   ALA P  32      -5.955   4.943  -3.229  0.00  0.00      PROB  
ATOM   2087  HN  ALA P  32      -5.709   4.129  -3.749  0.00  0.00      PROB  
ATOM   2088  CA  ALA P  32      -4.873   5.826  -3.085  0.00  0.00      PROB  
ATOM   2089  HA  ALA P  32      -4.846   6.192  -2.069  0.00  0.00      PROB  
ATOM   2090  CB  ALA P  32      -3.579   5.159  -3.423  0.00  0.00      PROB  
ATOM   2091  HB1 ALA P  32      -2.728   5.732  -2.996  0.00  0.00      PROB  
ATOM   2092  HB2 ALA P  32      -3.424   4.976  -4.508  0.00  0.00      PROB  
ATOM   2093  HB3 ALA P  32      -3.746   4.267  -2.782  0.00  0.00      PROB  
ATOM   2094  C   ALA P  32      -4.975   7.091  -3.927  0.00  0.00      PROB  
ATOM   2095  O   ALA P  32      -4.718   8.268  -3.588  0.00  0.00      PROB  
ATOM   2096  N   TYR P  33      -5.413   6.853  -5.167  0.00  0.00      PROB  
ATOM   2097  HN  TYR P  33      -5.481   5.900  -5.450  0.00  0.00      PROB  
ATOM   2098  CA  TYR P  33      -5.835   7.914  -6.092  0.00  0.00      PROB  
ATOM   2099  HA  TYR P  33      -5.107   8.711  -6.083  0.00  0.00      PROB  
ATOM   2100  CB  TYR P  33      -5.896   7.401  -7.575  0.00  0.00      PROB  
ATOM   2101  HB1 TYR P  33      -6.018   6.297  -7.600  0.00  0.00      PROB  
ATOM   2102  HB2 TYR P  33      -4.833   7.459  -7.891  0.00  0.00      PROB  
ATOM   2103  CG  TYR P  33      -6.867   8.002  -8.567  0.00  0.00      PROB  
ATOM   2104  CD1 TYR P  33      -8.111   7.383  -8.777  0.00  0.00      PROB  
ATOM   2105  HD1 TYR P  33      -8.142   6.446  -8.241  0.00  0.00      PROB  
ATOM   2106  CE1 TYR P  33      -9.143   7.975  -9.479  0.00  0.00      PROB  
ATOM   2107  HE1 TYR P  33     -10.078   7.502  -9.740  0.00  0.00      PROB  
ATOM   2108  CZ  TYR P  33      -8.966   9.317  -9.968  0.00  0.00      PROB  
ATOM   2109  OH  TYR P  33      -9.998  10.042 -10.673  0.00  0.00      PROB  
ATOM   2110  HH  TYR P  33     -10.821   9.548 -10.690  0.00  0.00      PROB  
ATOM   2111  CD2 TYR P  33      -6.687   9.350  -9.009  0.00  0.00      PROB  
ATOM   2112  HD2 TYR P  33      -5.798   9.917  -8.776  0.00  0.00      PROB  
ATOM   2113  CE2 TYR P  33      -7.815  10.011  -9.659  0.00  0.00      PROB  
ATOM   2114  HE2 TYR P  33      -7.820  11.073  -9.854  0.00  0.00      PROB  
ATOM   2115  C   TYR P  33      -7.056   8.669  -5.708  0.00  0.00      PROB  
ATOM   2116  O   TYR P  33      -7.147   9.849  -5.848  0.00  0.00      PROB  
ATOM   2117  N   GLU P  34      -8.114   7.986  -5.143  0.00  0.00      PROB  
ATOM   2118  HN  GLU P  34      -8.210   6.998  -5.240  0.00  0.00      PROB  
ATOM   2119  CA  GLU P  34      -9.210   8.674  -4.523  0.00  0.00      PROB  
ATOM   2120  HA  GLU P  34      -9.654   9.271  -5.307  0.00  0.00      PROB  
ATOM   2121  CB  GLU P  34     -10.201   7.708  -3.941  0.00  0.00      PROB  
ATOM   2122  HB1 GLU P  34     -10.912   8.196  -3.240  0.00  0.00      PROB  
ATOM   2123  HB2 GLU P  34      -9.686   6.899  -3.380  0.00  0.00      PROB  
ATOM   2124  CG  GLU P  34     -11.047   7.193  -5.083  0.00  0.00      PROB  
ATOM   2125  HG1 GLU P  34     -10.435   6.917  -5.968  0.00  0.00      PROB  
ATOM   2126  HG2 GLU P  34     -11.735   7.970  -5.477  0.00  0.00      PROB  
ATOM   2127  CD  GLU P  34     -11.909   6.064  -4.643  0.00  0.00      PROB  
ATOM   2128  OE1 GLU P  34     -11.772   5.556  -3.518  0.00  0.00      PROB  
ATOM   2129  OE2 GLU P  34     -12.868   5.750  -5.381  0.00  0.00      PROB  
ATOM   2130  C   GLU P  34      -8.708   9.586  -3.348  0.00  0.00      PROB  
ATOM   2131  O   GLU P  34      -8.963  10.817  -3.414  0.00  0.00      PROB  
ATOM   2132  N   LEU P  35      -7.952   9.062  -2.351  0.00  0.00      PROB  
ATOM   2133  HN  LEU P  35      -7.682   8.103  -2.391  0.00  0.00      PROB  
ATOM   2134  CA  LEU P  35      -7.437   9.751  -1.193  0.00  0.00      PROB  
ATOM   2135  HA  LEU P  35      -8.280  10.200  -0.688  0.00  0.00      PROB  
ATOM   2136  CB  LEU P  35      -6.638   8.836  -0.254  0.00  0.00      PROB  
ATOM   2137  HB1 LEU P  35      -5.753   8.519  -0.846  0.00  0.00      PROB  
ATOM   2138  HB2 LEU P  35      -7.169   7.895   0.005  0.00  0.00      PROB  
ATOM   2139  CG  LEU P  35      -6.219   9.404   1.126  0.00  0.00      PROB  
ATOM   2140  HG  LEU P  35      -5.300  10.023   1.052  0.00  0.00      PROB  
ATOM   2141  CD1 LEU P  35      -7.327  10.228   1.826  0.00  0.00      PROB  
ATOM   2142 HD11 LEU P  35      -7.267  11.246   1.386  0.00  0.00      PROB  
ATOM   2143 HD12 LEU P  35      -6.962  10.392   2.862  0.00  0.00      PROB  
ATOM   2144 HD13 LEU P  35      -8.385   9.887   1.805  0.00  0.00      PROB  
ATOM   2145  CD2 LEU P  35      -5.818   8.181   2.061  0.00  0.00      PROB  
ATOM   2146 HD21 LEU P  35      -5.222   8.385   2.976  0.00  0.00      PROB  
ATOM   2147 HD22 LEU P  35      -5.268   7.534   1.345  0.00  0.00      PROB  
ATOM   2148 HD23 LEU P  35      -6.700   7.608   2.420  0.00  0.00      PROB  
ATOM   2149  C   LEU P  35      -6.587  10.903  -1.618  0.00  0.00      PROB  
ATOM   2150  O   LEU P  35      -6.708  11.985  -1.069  0.00  0.00      PROB  
ATOM   2151  N   SER P  36      -5.720  10.700  -2.659  0.00  0.00      PROB  
ATOM   2152  HN  SER P  36      -5.568   9.792  -3.039  0.00  0.00      PROB  
ATOM   2153  CA  SER P  36      -5.006  11.848  -3.217  0.00  0.00      PROB  
ATOM   2154  HA  SER P  36      -4.397  12.370  -2.493  0.00  0.00      PROB  
ATOM   2155  CB  SER P  36      -4.068  11.256  -4.360  0.00  0.00      PROB  
ATOM   2156  HB1 SER P  36      -4.650  10.839  -5.209  0.00  0.00      PROB  
ATOM   2157  HB2 SER P  36      -3.426  10.465  -3.915  0.00  0.00      PROB  
ATOM   2158  OG  SER P  36      -3.192  12.211  -4.917  0.00  0.00      PROB  
ATOM   2159  HG1 SER P  36      -2.556  12.603  -4.314  0.00  0.00      PROB  
ATOM   2160  C   SER P  36      -5.783  13.018  -3.752  0.00  0.00      PROB  
ATOM   2161  O   SER P  36      -5.448  14.128  -3.411  0.00  0.00      PROB  
ATOM   2162  N   VAL P  37      -6.812  12.776  -4.655  0.00  0.00      PROB  
ATOM   2163  HN  VAL P  37      -6.991  11.819  -4.869  0.00  0.00      PROB  
ATOM   2164  CA  VAL P  37      -7.779  13.756  -5.058  0.00  0.00      PROB  
ATOM   2165  HA  VAL P  37      -7.294  14.641  -5.444  0.00  0.00      PROB  
ATOM   2166  CB  VAL P  37      -8.599  13.155  -6.196  0.00  0.00      PROB  
ATOM   2167  HB  VAL P  37      -8.836  12.108  -5.911  0.00  0.00      PROB  
ATOM   2168  CG1 VAL P  37      -9.896  13.968  -6.379  0.00  0.00      PROB  
ATOM   2169 HG11 VAL P  37     -10.476  13.681  -7.283  0.00  0.00      PROB  
ATOM   2170 HG12 VAL P  37      -9.732  15.064  -6.456  0.00  0.00      PROB  
ATOM   2171 HG13 VAL P  37     -10.585  13.697  -5.551  0.00  0.00      PROB  
ATOM   2172  CG2 VAL P  37      -7.731  12.957  -7.449  0.00  0.00      PROB  
ATOM   2173 HG21 VAL P  37      -6.835  12.369  -7.157  0.00  0.00      PROB  
ATOM   2174 HG22 VAL P  37      -7.327  13.940  -7.773  0.00  0.00      PROB  
ATOM   2175 HG23 VAL P  37      -8.265  12.552  -8.335  0.00  0.00      PROB  
ATOM   2176  C   VAL P  37      -8.545  14.365  -3.850  0.00  0.00      PROB  
ATOM   2177  O   VAL P  37      -8.687  15.572  -3.795  0.00  0.00      PROB  
ATOM   2178  N   LEU P  38      -9.056  13.539  -2.900  0.00  0.00      PROB  
ATOM   2179  HN  LEU P  38      -9.075  12.551  -3.033  0.00  0.00      PROB  
ATOM   2180  CA  LEU P  38      -9.791  13.983  -1.658  0.00  0.00      PROB  
ATOM   2181  HA  LEU P  38     -10.579  14.647  -1.981  0.00  0.00      PROB  
ATOM   2182  CB  LEU P  38     -10.438  12.795  -0.904  0.00  0.00      PROB  
ATOM   2183  HB1 LEU P  38     -11.005  13.168  -0.025  0.00  0.00      PROB  
ATOM   2184  HB2 LEU P  38      -9.658  12.102  -0.522  0.00  0.00      PROB  
ATOM   2185  CG  LEU P  38     -11.422  11.915  -1.683  0.00  0.00      PROB  
ATOM   2186  HG  LEU P  38     -10.811  11.531  -2.528  0.00  0.00      PROB  
ATOM   2187  CD1 LEU P  38     -11.889  10.661  -0.835  0.00  0.00      PROB  
ATOM   2188 HD11 LEU P  38     -12.437  10.955   0.085  0.00  0.00      PROB  
ATOM   2189 HD12 LEU P  38     -11.019  10.023  -0.571  0.00  0.00      PROB  
ATOM   2190 HD13 LEU P  38     -12.559   9.936  -1.347  0.00  0.00      PROB  
ATOM   2191  CD2 LEU P  38     -12.677  12.795  -2.074  0.00  0.00      PROB  
ATOM   2192 HD21 LEU P  38     -12.354  13.732  -2.574  0.00  0.00      PROB  
ATOM   2193 HD22 LEU P  38     -13.200  13.092  -1.139  0.00  0.00      PROB  
ATOM   2194 HD23 LEU P  38     -13.383  12.162  -2.653  0.00  0.00      PROB  
ATOM   2195  C   LEU P  38      -9.062  14.904  -0.709  0.00  0.00      PROB  
ATOM   2196  O   LEU P  38      -9.676  15.894  -0.250  0.00  0.00      PROB  
ATOM   2197  N   CYS P  39      -7.760  14.642  -0.361  0.00  0.00      PROB  
ATOM   2198  HN  CYS P  39      -7.334  13.899  -0.872  0.00  0.00      PROB  
ATOM   2199  CA  CYS P  39      -7.186  15.376   0.721  0.00  0.00      PROB  
ATOM   2200  HA  CYS P  39      -7.688  16.276   1.044  0.00  0.00      PROB  
ATOM   2201  CB  CYS P  39      -7.156  14.406   1.960  0.00  0.00      PROB  
ATOM   2202  HB1 CYS P  39      -6.608  14.849   2.820  0.00  0.00      PROB  
ATOM   2203  HB2 CYS P  39      -6.522  13.589   1.555  0.00  0.00      PROB  
ATOM   2204  SG  CYS P  39      -8.857  13.884   2.477  0.00  0.00      PROB  
ATOM   2205  HG1 CYS P  39      -9.233  14.887   3.257  0.00  0.00      PROB  
ATOM   2206  C   CYS P  39      -5.799  15.842   0.447  0.00  0.00      PROB  
ATOM   2207  O   CYS P  39      -5.079  16.249   1.353  0.00  0.00      PROB  
ATOM   2208  N   ASP P  40      -5.425  15.838  -0.892  0.00  0.00      PROB  
ATOM   2209  HN  ASP P  40      -6.144  15.704  -1.570  0.00  0.00      PROB  
ATOM   2210  CA  ASP P  40      -4.122  16.261  -1.348  0.00  0.00      PROB  
ATOM   2211  HA  ASP P  40      -4.124  16.109  -2.417  0.00  0.00      PROB  
ATOM   2212  CB  ASP P  40      -3.859  17.780  -1.106  0.00  0.00      PROB  
ATOM   2213  HB1 ASP P  40      -3.048  18.122  -1.784  0.00  0.00      PROB  
ATOM   2214  HB2 ASP P  40      -3.657  17.987  -0.034  0.00  0.00      PROB  
ATOM   2215  CG  ASP P  40      -5.046  18.639  -1.557  0.00  0.00      PROB  
ATOM   2216  OD1 ASP P  40      -5.953  18.160  -2.316  0.00  0.00      PROB  
ATOM   2217  OD2 ASP P  40      -5.062  19.834  -1.133  0.00  0.00      PROB  
ATOM   2218  C   ASP P  40      -2.890  15.424  -0.973  0.00  0.00      PROB  
ATOM   2219  O   ASP P  40      -1.739  15.807  -1.121  0.00  0.00      PROB  
ATOM   2220  N   CYS P  41      -3.198  14.225  -0.553  0.00  0.00      PROB  
ATOM   2221  HN  CYS P  41      -4.123  13.863  -0.468  0.00  0.00      PROB  
ATOM   2222  CA  CYS P  41      -2.206  13.267  -0.072  0.00  0.00      PROB  
ATOM   2223  HA  CYS P  41      -1.743  13.841   0.717  0.00  0.00      PROB  
ATOM   2224  CB  CYS P  41      -2.848  11.985   0.386  0.00  0.00      PROB  
ATOM   2225  HB1 CYS P  41      -2.072  11.238   0.659  0.00  0.00      PROB  
ATOM   2226  HB2 CYS P  41      -3.434  11.619  -0.484  0.00  0.00      PROB  
ATOM   2227  SG  CYS P  41      -3.895  12.274   1.825  0.00  0.00      PROB  
ATOM   2228  HG1 CYS P  41      -2.979  12.802   2.623  0.00  0.00      PROB  
ATOM   2229  C   CYS P  41      -1.145  12.826  -1.148  0.00  0.00      PROB  
ATOM   2230  O   CYS P  41      -1.484  12.590  -2.343  0.00  0.00      PROB  
ATOM   2231  N   GLU P  42       0.083  12.563  -0.746  0.00  0.00      PROB  
ATOM   2232  HN  GLU P  42       0.323  12.646   0.218  0.00  0.00      PROB  
ATOM   2233  CA  GLU P  42       1.143  12.009  -1.599  0.00  0.00      PROB  
ATOM   2234  HA  GLU P  42       0.909  12.041  -2.653  0.00  0.00      PROB  
ATOM   2235  CB  GLU P  42       2.354  12.938  -1.661  0.00  0.00      PROB  
ATOM   2236  HB1 GLU P  42       3.218  12.425  -2.136  0.00  0.00      PROB  
ATOM   2237  HB2 GLU P  42       2.725  13.174  -0.641  0.00  0.00      PROB  
ATOM   2238  CG  GLU P  42       2.013  14.254  -2.488  0.00  0.00      PROB  
ATOM   2239  HG1 GLU P  42       1.073  14.665  -2.062  0.00  0.00      PROB  
ATOM   2240  HG2 GLU P  42       1.708  14.008  -3.528  0.00  0.00      PROB  
ATOM   2241  CD  GLU P  42       3.195  15.150  -2.533  0.00  0.00      PROB  
ATOM   2242  OE1 GLU P  42       3.506  15.810  -1.504  0.00  0.00      PROB  
ATOM   2243  OE2 GLU P  42       3.945  15.177  -3.544  0.00  0.00      PROB  
ATOM   2244  C   GLU P  42       1.480  10.618  -1.143  0.00  0.00      PROB  
ATOM   2245  O   GLU P  42       1.987  10.341  -0.085  0.00  0.00      PROB  
ATOM   2246  N   ILE P  43       1.029   9.581  -1.892  0.00  0.00      PROB  
ATOM   2247  HN  ILE P  43       0.490   9.870  -2.680  0.00  0.00      PROB  
ATOM   2248  CA  ILE P  43       0.928   8.198  -1.462  0.00  0.00      PROB  
ATOM   2249  HA  ILE P  43       1.264   8.047  -0.447  0.00  0.00      PROB  
ATOM   2250  CB  ILE P  43      -0.486   7.791  -1.462  0.00  0.00      PROB  
ATOM   2251  HB  ILE P  43      -0.982   7.859  -2.454  0.00  0.00      PROB  
ATOM   2252  CG2 ILE P  43      -0.515   6.326  -1.014  0.00  0.00      PROB  
ATOM   2253 HG21 ILE P  43      -0.101   5.694  -1.829  0.00  0.00      PROB  
ATOM   2254 HG22 ILE P  43      -1.541   5.931  -0.850  0.00  0.00      PROB  
ATOM   2255 HG23 ILE P  43      -0.005   6.225  -0.032  0.00  0.00      PROB  
ATOM   2256  CG1 ILE P  43      -1.402   8.662  -0.580  0.00  0.00      PROB  
ATOM   2257 HG11 ILE P  43      -1.009   9.688  -0.414  0.00  0.00      PROB  
ATOM   2258 HG12 ILE P  43      -1.389   8.244   0.449  0.00  0.00      PROB  
ATOM   2259  CD  ILE P  43      -2.852   8.754  -1.040  0.00  0.00      PROB  
ATOM   2260  HD1 ILE P  43      -3.055   9.567  -1.770  0.00  0.00      PROB  
ATOM   2261  HD2 ILE P  43      -3.537   8.817  -0.168  0.00  0.00      PROB  
ATOM   2262  HD3 ILE P  43      -3.207   7.832  -1.549  0.00  0.00      PROB  
ATOM   2263  C   ILE P  43       1.777   7.352  -2.330  0.00  0.00      PROB  
ATOM   2264  O   ILE P  43       1.499   7.416  -3.527  0.00  0.00      PROB  
ATOM   2265  N   ALA P  44       2.704   6.564  -1.764  0.00  0.00      PROB  
ATOM   2266  HN  ALA P  44       2.931   6.684  -0.801  0.00  0.00      PROB  
ATOM   2267  CA  ALA P  44       3.572   5.706  -2.508  0.00  0.00      PROB  
ATOM   2268  HA  ALA P  44       3.321   5.758  -3.557  0.00  0.00      PROB  
ATOM   2269  CB  ALA P  44       5.074   6.028  -2.281  0.00  0.00      PROB  
ATOM   2270  HB1 ALA P  44       5.352   6.304  -1.241  0.00  0.00      PROB  
ATOM   2271  HB2 ALA P  44       5.262   6.893  -2.953  0.00  0.00      PROB  
ATOM   2272  HB3 ALA P  44       5.721   5.185  -2.604  0.00  0.00      PROB  
ATOM   2273  C   ALA P  44       3.409   4.285  -2.031  0.00  0.00      PROB  
ATOM   2274  O   ALA P  44       3.316   4.077  -0.874  0.00  0.00      PROB  
ATOM   2275  N   LEU P  45       3.291   3.339  -2.869  0.00  0.00      PROB  
ATOM   2276  HN  LEU P  45       3.409   3.649  -3.809  0.00  0.00      PROB  
ATOM   2277  CA  LEU P  45       2.802   2.046  -2.565  0.00  0.00      PROB  
ATOM   2278  HA  LEU P  45       3.038   1.694  -1.572  0.00  0.00      PROB  
ATOM   2279  CB  LEU P  45       1.299   1.921  -2.987  0.00  0.00      PROB  
ATOM   2280  HB1 LEU P  45       1.195   2.383  -3.993  0.00  0.00      PROB  
ATOM   2281  HB2 LEU P  45       0.683   2.515  -2.279  0.00  0.00      PROB  
ATOM   2282  CG  LEU P  45       0.642   0.558  -3.082  0.00  0.00      PROB  
ATOM   2283  HG  LEU P  45       1.195  -0.062  -3.819  0.00  0.00      PROB  
ATOM   2284  CD1 LEU P  45       0.708  -0.286  -1.739  0.00  0.00      PROB  
ATOM   2285 HD11 LEU P  45       1.751  -0.269  -1.358  0.00  0.00      PROB  
ATOM   2286 HD12 LEU P  45       0.446  -1.346  -1.945  0.00  0.00      PROB  
ATOM   2287 HD13 LEU P  45       0.070   0.030  -0.886  0.00  0.00      PROB  
ATOM   2288  CD2 LEU P  45      -0.872   0.698  -3.582  0.00  0.00      PROB  
ATOM   2289 HD21 LEU P  45      -1.368   1.353  -2.835  0.00  0.00      PROB  
ATOM   2290 HD22 LEU P  45      -1.393  -0.267  -3.761  0.00  0.00      PROB  
ATOM   2291 HD23 LEU P  45      -0.815   1.370  -4.465  0.00  0.00      PROB  
ATOM   2292  C   LEU P  45       3.541   0.994  -3.345  0.00  0.00      PROB  
ATOM   2293  O   LEU P  45       3.547   0.937  -4.575  0.00  0.00      PROB  
ATOM   2294  N   ILE P  46       4.313   0.179  -2.705  0.00  0.00      PROB  
ATOM   2295  HN  ILE P  46       4.248   0.202  -1.710  0.00  0.00      PROB  
ATOM   2296  CA  ILE P  46       5.354  -0.739  -3.316  0.00  0.00      PROB  
ATOM   2297  HA  ILE P  46       5.449  -0.744  -4.392  0.00  0.00      PROB  
ATOM   2298  CB  ILE P  46       6.731  -0.529  -2.690  0.00  0.00      PROB  
ATOM   2299  HB  ILE P  46       6.467  -0.393  -1.619  0.00  0.00      PROB  
ATOM   2300  CG2 ILE P  46       7.800  -1.686  -2.840  0.00  0.00      PROB  
ATOM   2301 HG21 ILE P  46       8.758  -1.354  -2.386  0.00  0.00      PROB  
ATOM   2302 HG22 ILE P  46       8.025  -1.836  -3.918  0.00  0.00      PROB  
ATOM   2303 HG23 ILE P  46       7.399  -2.669  -2.514  0.00  0.00      PROB  
ATOM   2304  CG1 ILE P  46       7.386   0.823  -3.173  0.00  0.00      PROB  
ATOM   2305 HG11 ILE P  46       6.625   1.609  -2.978  0.00  0.00      PROB  
ATOM   2306 HG12 ILE P  46       7.600   0.804  -4.263  0.00  0.00      PROB  
ATOM   2307  CD  ILE P  46       8.643   1.176  -2.411  0.00  0.00      PROB  
ATOM   2308  HD1 ILE P  46       8.772   2.277  -2.482  0.00  0.00      PROB  
ATOM   2309  HD2 ILE P  46       9.545   0.685  -2.835  0.00  0.00      PROB  
ATOM   2310  HD3 ILE P  46       8.672   1.058  -1.307  0.00  0.00      PROB  
ATOM   2311  C   ILE P  46       4.919  -2.163  -2.950  0.00  0.00      PROB  
ATOM   2312  O   ILE P  46       4.614  -2.477  -1.769  0.00  0.00      PROB  
ATOM   2313  N   ILE P  47       4.782  -3.106  -3.926  0.00  0.00      PROB  
ATOM   2314  HN  ILE P  47       5.259  -3.016  -4.797  0.00  0.00      PROB  
ATOM   2315  CA  ILE P  47       4.140  -4.387  -3.659  0.00  0.00      PROB  
ATOM   2316  HA  ILE P  47       4.074  -4.486  -2.585  0.00  0.00      PROB  
ATOM   2317  CB  ILE P  47       2.722  -4.424  -4.180  0.00  0.00      PROB  
ATOM   2318  HB  ILE P  47       2.746  -4.260  -5.279  0.00  0.00      PROB  
ATOM   2319  CG2 ILE P  47       2.054  -5.836  -3.922  0.00  0.00      PROB  
ATOM   2320 HG21 ILE P  47       1.889  -5.927  -2.827  0.00  0.00      PROB  
ATOM   2321 HG22 ILE P  47       2.720  -6.644  -4.294  0.00  0.00      PROB  
ATOM   2322 HG23 ILE P  47       1.114  -5.888  -4.512  0.00  0.00      PROB  
ATOM   2323  CG1 ILE P  47       1.790  -3.339  -3.709  0.00  0.00      PROB  
ATOM   2324 HG11 ILE P  47       2.220  -2.383  -4.077  0.00  0.00      PROB  
ATOM   2325 HG12 ILE P  47       1.927  -3.109  -2.630  0.00  0.00      PROB  
ATOM   2326  CD  ILE P  47       0.370  -3.393  -4.157  0.00  0.00      PROB  
ATOM   2327  HD1 ILE P  47      -0.185  -2.577  -3.647  0.00  0.00      PROB  
ATOM   2328  HD2 ILE P  47      -0.195  -4.270  -3.774  0.00  0.00      PROB  
ATOM   2329  HD3 ILE P  47       0.325  -3.438  -5.266  0.00  0.00      PROB  
ATOM   2330  C   ILE P  47       5.027  -5.425  -4.292  0.00  0.00      PROB  
ATOM   2331  O   ILE P  47       5.346  -5.448  -5.479  0.00  0.00      PROB  
ATOM   2332  N   PHE P  48       5.418  -6.460  -3.458  0.00  0.00      PROB  
ATOM   2333  HN  PHE P  48       5.097  -6.473  -2.514  0.00  0.00      PROB  
ATOM   2334  CA  PHE P  48       5.963  -7.678  -3.971  0.00  0.00      PROB  
ATOM   2335  HA  PHE P  48       6.258  -7.582  -5.006  0.00  0.00      PROB  
ATOM   2336  CB  PHE P  48       7.390  -8.111  -3.434  0.00  0.00      PROB  
ATOM   2337  HB1 PHE P  48       7.606  -9.080  -3.934  0.00  0.00      PROB  
ATOM   2338  HB2 PHE P  48       7.284  -8.410  -2.369  0.00  0.00      PROB  
ATOM   2339  CG  PHE P  48       8.462  -7.130  -3.681  0.00  0.00      PROB  
ATOM   2340  CD1 PHE P  48       9.443  -7.465  -4.601  0.00  0.00      PROB  
ATOM   2341  HD1 PHE P  48       9.387  -8.404  -5.131  0.00  0.00      PROB  
ATOM   2342  CE1 PHE P  48      10.607  -6.557  -4.825  0.00  0.00      PROB  
ATOM   2343  HE1 PHE P  48      11.324  -6.885  -5.563  0.00  0.00      PROB  
ATOM   2344  CZ  PHE P  48      10.682  -5.471  -4.014  0.00  0.00      PROB  
ATOM   2345  HZ  PHE P  48      11.572  -4.864  -3.935  0.00  0.00      PROB  
ATOM   2346  CD2 PHE P  48       8.477  -5.887  -3.066  0.00  0.00      PROB  
ATOM   2347  HD2 PHE P  48       7.662  -5.479  -2.485  0.00  0.00      PROB  
ATOM   2348  CE2 PHE P  48       9.578  -5.011  -3.191  0.00  0.00      PROB  
ATOM   2349  HE2 PHE P  48       9.696  -4.084  -2.649  0.00  0.00      PROB  
ATOM   2350  C   PHE P  48       4.997  -8.836  -4.087  0.00  0.00      PROB  
ATOM   2351  O   PHE P  48       4.180  -9.050  -3.183  0.00  0.00      PROB  
ATOM   2352  N   ASN P  49       5.138  -9.644  -5.089  0.00  0.00      PROB  
ATOM   2353  HN  ASN P  49       5.671  -9.291  -5.854  0.00  0.00      PROB  
ATOM   2354  CA  ASN P  49       4.364 -10.859  -5.237  0.00  0.00      PROB  
ATOM   2355  HA  ASN P  49       3.925 -11.186  -4.306  0.00  0.00      PROB  
ATOM   2356  CB  ASN P  49       3.310 -10.594  -6.427  0.00  0.00      PROB  
ATOM   2357  HB1 ASN P  49       3.977 -10.259  -7.250  0.00  0.00      PROB  
ATOM   2358  HB2 ASN P  49       2.550  -9.836  -6.142  0.00  0.00      PROB  
ATOM   2359  CG  ASN P  49       2.578 -11.801  -7.001  0.00  0.00      PROB  
ATOM   2360  OD1 ASN P  49       2.583 -12.057  -8.226  0.00  0.00      PROB  
ATOM   2361  ND2 ASN P  49       1.943 -12.539  -6.096  0.00  0.00      PROB  
ATOM   2362 HD21 ASN P  49       2.121 -12.370  -5.126  0.00  0.00      PROB  
ATOM   2363 HD22 ASN P  49       1.333 -13.299  -6.321  0.00  0.00      PROB  
ATOM   2364  C   ASN P  49       5.501 -11.847  -5.523  0.00  0.00      PROB  
ATOM   2365  O   ASN P  49       6.553 -11.597  -6.001  0.00  0.00      PROB  
ATOM   2366  N   SER P  50       5.274 -13.173  -5.137  0.00  0.00      PROB  
ATOM   2367  HN  SER P  50       4.410 -13.323  -4.662  0.00  0.00      PROB  
ATOM   2368  CA  SER P  50       6.069 -14.406  -5.306  0.00  0.00      PROB  
ATOM   2369  HA  SER P  50       6.810 -14.353  -4.522  0.00  0.00      PROB  
ATOM   2370  CB  SER P  50       5.322 -15.755  -5.201  0.00  0.00      PROB  
ATOM   2371  HB1 SER P  50       4.594 -15.803  -6.039  0.00  0.00      PROB  
ATOM   2372  HB2 SER P  50       4.647 -15.628  -4.328  0.00  0.00      PROB  
ATOM   2373  OG  SER P  50       6.005 -16.987  -5.130  0.00  0.00      PROB  
ATOM   2374  HG1 SER P  50       6.318 -17.088  -4.228  0.00  0.00      PROB  
ATOM   2375  C   SER P  50       6.932 -14.402  -6.517  0.00  0.00      PROB  
ATOM   2376  O   SER P  50       6.567 -13.956  -7.589  0.00  0.00      PROB  
ATOM   2377  N   ALA P  51       8.211 -14.933  -6.335  0.00  0.00      PROB  
ATOM   2378  HN  ALA P  51       8.419 -15.417  -5.489  0.00  0.00      PROB  
ATOM   2379  CA  ALA P  51       9.230 -14.928  -7.325  0.00  0.00      PROB  
ATOM   2380  HA  ALA P  51      10.078 -15.332  -6.792  0.00  0.00      PROB  
ATOM   2381  CB  ALA P  51       8.863 -15.746  -8.571  0.00  0.00      PROB  
ATOM   2382  HB1 ALA P  51       8.626 -16.795  -8.291  0.00  0.00      PROB  
ATOM   2383  HB2 ALA P  51       9.745 -15.830  -9.240  0.00  0.00      PROB  
ATOM   2384  HB3 ALA P  51       8.012 -15.402  -9.196  0.00  0.00      PROB  
ATOM   2385  C   ALA P  51       9.822 -13.566  -7.599  0.00  0.00      PROB  
ATOM   2386  O   ALA P  51      10.402 -13.278  -8.667  0.00  0.00      PROB  
ATOM   2387  N   ASN P  52       9.787 -12.688  -6.574  0.00  0.00      PROB  
ATOM   2388  HN  ASN P  52       9.389 -12.931  -5.693  0.00  0.00      PROB  
ATOM   2389  CA  ASN P  52      10.148 -11.275  -6.596  0.00  0.00      PROB  
ATOM   2390  HA  ASN P  52       9.746 -10.830  -5.697  0.00  0.00      PROB  
ATOM   2391  CB  ASN P  52      11.700 -11.304  -6.544  0.00  0.00      PROB  
ATOM   2392  HB1 ASN P  52      12.092 -10.266  -6.591  0.00  0.00      PROB  
ATOM   2393  HB2 ASN P  52      12.031 -11.804  -7.480  0.00  0.00      PROB  
ATOM   2394  CG  ASN P  52      12.248 -11.881  -5.250  0.00  0.00      PROB  
ATOM   2395  OD1 ASN P  52      11.909 -11.354  -4.184  0.00  0.00      PROB  
ATOM   2396  ND2 ASN P  52      12.855 -13.115  -5.363  0.00  0.00      PROB  
ATOM   2397 HD21 ASN P  52      13.135 -13.511  -6.238  0.00  0.00      PROB  
ATOM   2398 HD22 ASN P  52      13.221 -13.509  -4.521  0.00  0.00      PROB  
ATOM   2399  C   ASN P  52       9.598 -10.469  -7.803  0.00  0.00      PROB  
ATOM   2400  O   ASN P  52      10.373  -9.858  -8.540  0.00  0.00      PROB  
ATOM   2401  N   ARG P  53       8.349 -10.433  -8.085  0.00  0.00      PROB  
ATOM   2402  HN  ARG P  53       7.610 -10.773  -7.508  0.00  0.00      PROB  
ATOM   2403  CA  ARG P  53       7.751  -9.689  -9.113  0.00  0.00      PROB  
ATOM   2404  HA  ARG P  53       8.531  -9.617  -9.857  0.00  0.00      PROB  
ATOM   2405  CB  ARG P  53       6.575 -10.398  -9.752  0.00  0.00      PROB  
ATOM   2406  HB1 ARG P  53       6.198  -9.886 -10.664  0.00  0.00      PROB  
ATOM   2407  HB2 ARG P  53       5.719 -10.615  -9.077  0.00  0.00      PROB  
ATOM   2408  CG  ARG P  53       7.017 -11.802 -10.262  0.00  0.00      PROB  
ATOM   2409  HG1 ARG P  53       6.122 -12.236 -10.756  0.00  0.00      PROB  
ATOM   2410  HG2 ARG P  53       7.099 -12.464  -9.374  0.00  0.00      PROB  
ATOM   2411  CD  ARG P  53       8.320 -11.967 -11.120  0.00  0.00      PROB  
ATOM   2412  HD1 ARG P  53       8.306 -13.018 -11.480  0.00  0.00      PROB  
ATOM   2413  HD2 ARG P  53       9.284 -11.747 -10.613  0.00  0.00      PROB  
ATOM   2414  NE  ARG P  53       8.150 -11.042 -12.276  0.00  0.00      PROB  
ATOM   2415  HE  ARG P  53       7.500 -10.283 -12.312  0.00  0.00      PROB  
ATOM   2416  CZ  ARG P  53       9.107 -10.807 -13.187  0.00  0.00      PROB  
ATOM   2417  NH1 ARG P  53      10.078 -11.543 -13.437  0.00  0.00      PROB  
ATOM   2418 HH11 ARG P  53      10.236 -12.386 -12.923  0.00  0.00      PROB  
ATOM   2419 HH12 ARG P  53      10.587 -11.373 -14.281  0.00  0.00      PROB  
ATOM   2420  NH2 ARG P  53       8.911  -9.747 -13.940  0.00  0.00      PROB  
ATOM   2421 HH21 ARG P  53       8.093  -9.224 -13.698  0.00  0.00      PROB  
ATOM   2422 HH22 ARG P  53       9.428  -9.544 -14.771  0.00  0.00      PROB  
ATOM   2423  C   ARG P  53       7.182  -8.429  -8.503  0.00  0.00      PROB  
ATOM   2424  O   ARG P  53       6.424  -8.454  -7.502  0.00  0.00      PROB  
ATOM   2425  N   LEU P  54       7.483  -7.208  -9.109  0.00  0.00      PROB  
ATOM   2426  HN  LEU P  54       8.204  -7.232  -9.798  0.00  0.00      PROB  
ATOM   2427  CA  LEU P  54       7.272  -6.012  -8.291  0.00  0.00      PROB  
ATOM   2428  HA  LEU P  54       6.672  -6.231  -7.420  0.00  0.00      PROB  
ATOM   2429  CB  LEU P  54       8.578  -5.321  -7.841  0.00  0.00      PROB  
ATOM   2430  HB1 LEU P  54       9.240  -5.672  -8.661  0.00  0.00      PROB  
ATOM   2431  HB2 LEU P  54       8.993  -5.882  -6.977  0.00  0.00      PROB  
ATOM   2432  CG  LEU P  54       8.636  -3.762  -7.661  0.00  0.00      PROB  
ATOM   2433  HG  LEU P  54       7.973  -3.313  -8.431  0.00  0.00      PROB  
ATOM   2434  CD1 LEU P  54       8.143  -3.400  -6.286  0.00  0.00      PROB  
ATOM   2435 HD11 LEU P  54       8.306  -2.333  -6.023  0.00  0.00      PROB  
ATOM   2436 HD12 LEU P  54       8.527  -3.934  -5.391  0.00  0.00      PROB  
ATOM   2437 HD13 LEU P  54       7.055  -3.579  -6.143  0.00  0.00      PROB  
ATOM   2438  CD2 LEU P  54      10.114  -3.322  -7.893  0.00  0.00      PROB  
ATOM   2439 HD21 LEU P  54      10.272  -3.431  -8.988  0.00  0.00      PROB  
ATOM   2440 HD22 LEU P  54      10.930  -3.957  -7.486  0.00  0.00      PROB  
ATOM   2441 HD23 LEU P  54      10.353  -2.287  -7.568  0.00  0.00      PROB  
ATOM   2442  C   LEU P  54       6.236  -5.105  -9.060  0.00  0.00      PROB  
ATOM   2443  O   LEU P  54       6.231  -5.017 -10.292  0.00  0.00      PROB  
ATOM   2444  N   PHE P  55       5.315  -4.448  -8.266  0.00  0.00      PROB  
ATOM   2445  HN  PHE P  55       5.255  -4.685  -7.300  0.00  0.00      PROB  
ATOM   2446  CA  PHE P  55       4.325  -3.544  -8.802  0.00  0.00      PROB  
ATOM   2447  HA  PHE P  55       4.662  -3.132  -9.742  0.00  0.00      PROB  
ATOM   2448  CB  PHE P  55       2.929  -4.260  -8.821  0.00  0.00      PROB  
ATOM   2449  HB1 PHE P  55       2.219  -3.651  -9.420  0.00  0.00      PROB  
ATOM   2450  HB2 PHE P  55       2.485  -4.529  -7.838  0.00  0.00      PROB  
ATOM   2451  CG  PHE P  55       2.974  -5.519  -9.616  0.00  0.00      PROB  
ATOM   2452  CD1 PHE P  55       2.418  -5.575 -10.931  0.00  0.00      PROB  
ATOM   2453  HD1 PHE P  55       2.128  -4.611 -11.321  0.00  0.00      PROB  
ATOM   2454  CE1 PHE P  55       2.325  -6.709 -11.733  0.00  0.00      PROB  
ATOM   2455  HE1 PHE P  55       1.971  -6.628 -12.751  0.00  0.00      PROB  
ATOM   2456  CZ  PHE P  55       2.779  -7.918 -11.183  0.00  0.00      PROB  
ATOM   2457  HZ  PHE P  55       2.801  -8.786 -11.825  0.00  0.00      PROB  
ATOM   2458  CD2 PHE P  55       3.267  -6.774  -9.080  0.00  0.00      PROB  
ATOM   2459  HD2 PHE P  55       3.521  -6.796  -8.030  0.00  0.00      PROB  
ATOM   2460  CE2 PHE P  55       3.263  -8.004  -9.826  0.00  0.00      PROB  
ATOM   2461  HE2 PHE P  55       3.794  -8.838  -9.394  0.00  0.00      PROB  
ATOM   2462  C   PHE P  55       4.234  -2.353  -7.869  0.00  0.00      PROB  
ATOM   2463  O   PHE P  55       4.196  -2.542  -6.638  0.00  0.00      PROB  
ATOM   2464  N   GLN P  56       4.332  -1.184  -8.434  0.00  0.00      PROB  
ATOM   2465  HN  GLN P  56       4.421  -1.040  -9.416  0.00  0.00      PROB  
ATOM   2466  CA  GLN P  56       4.308   0.048  -7.640  0.00  0.00      PROB  
ATOM   2467  HA  GLN P  56       4.106  -0.218  -6.613  0.00  0.00      PROB  
ATOM   2468  CB  GLN P  56       5.723   0.729  -7.719  0.00  0.00      PROB  
ATOM   2469  HB1 GLN P  56       6.379   0.025  -7.165  0.00  0.00      PROB  
ATOM   2470  HB2 GLN P  56       5.727   1.654  -7.104  0.00  0.00      PROB  
ATOM   2471  CG  GLN P  56       6.217   1.217  -9.029  0.00  0.00      PROB  
ATOM   2472  HG1 GLN P  56       5.567   1.950  -9.552  0.00  0.00      PROB  
ATOM   2473  HG2 GLN P  56       6.327   0.315  -9.668  0.00  0.00      PROB  
ATOM   2474  CD  GLN P  56       7.641   1.843  -8.912  0.00  0.00      PROB  
ATOM   2475  OE1 GLN P  56       8.354   1.752  -7.934  0.00  0.00      PROB  
ATOM   2476  NE2 GLN P  56       8.155   2.426 -10.052  0.00  0.00      PROB  
ATOM   2477 HE21 GLN P  56       7.643   2.182 -10.875  0.00  0.00      PROB  
ATOM   2478 HE22 GLN P  56       9.100   2.752 -10.066  0.00  0.00      PROB  
ATOM   2479  C   GLN P  56       3.404   1.174  -8.165  0.00  0.00      PROB  
ATOM   2480  O   GLN P  56       2.930   1.133  -9.252  0.00  0.00      PROB  
ATOM   2481  N   TYR P  57       3.142   2.188  -7.262  0.00  0.00      PROB  
ATOM   2482  HN  TYR P  57       3.521   2.127  -6.342  0.00  0.00      PROB  
ATOM   2483  CA  TYR P  57       2.384   3.368  -7.465  0.00  0.00      PROB  
ATOM   2484  HA  TYR P  57       2.506   3.633  -8.505  0.00  0.00      PROB  
ATOM   2485  CB  TYR P  57       0.911   3.026  -7.138  0.00  0.00      PROB  
ATOM   2486  HB1 TYR P  57       0.773   2.200  -6.408  0.00  0.00      PROB  
ATOM   2487  HB2 TYR P  57       0.431   2.637  -8.060  0.00  0.00      PROB  
ATOM   2488  CG  TYR P  57      -0.042   4.203  -6.873  0.00  0.00      PROB  
ATOM   2489  CD1 TYR P  57      -0.166   4.706  -5.572  0.00  0.00      PROB  
ATOM   2490  HD1 TYR P  57       0.323   4.201  -4.752  0.00  0.00      PROB  
ATOM   2491  CE1 TYR P  57      -0.922   5.846  -5.326  0.00  0.00      PROB  
ATOM   2492  HE1 TYR P  57      -0.926   6.121  -4.282  0.00  0.00      PROB  
ATOM   2493  CZ  TYR P  57      -1.545   6.566  -6.367  0.00  0.00      PROB  
ATOM   2494  OH  TYR P  57      -2.247   7.784  -6.106  0.00  0.00      PROB  
ATOM   2495  HH  TYR P  57      -2.509   8.190  -6.936  0.00  0.00      PROB  
ATOM   2496  CD2 TYR P  57      -0.654   4.891  -7.891  0.00  0.00      PROB  
ATOM   2497  HD2 TYR P  57      -0.594   4.403  -8.852  0.00  0.00      PROB  
ATOM   2498  CE2 TYR P  57      -1.413   6.093  -7.685  0.00  0.00      PROB  
ATOM   2499  HE2 TYR P  57      -1.864   6.513  -8.572  0.00  0.00      PROB  
ATOM   2500  C   TYR P  57       2.913   4.592  -6.632  0.00  0.00      PROB  
ATOM   2501  O   TYR P  57       3.384   4.453  -5.517  0.00  0.00      PROB  
ATOM   2502  N   ALA P  58       2.724   5.733  -7.106  0.00  0.00      PROB  
ATOM   2503  HN  ALA P  58       2.359   5.756  -8.034  0.00  0.00      PROB  
ATOM   2504  CA  ALA P  58       2.816   6.960  -6.412  0.00  0.00      PROB  
ATOM   2505  HA  ALA P  58       2.556   6.969  -5.364  0.00  0.00      PROB  
ATOM   2506  CB  ALA P  58       4.211   7.495  -6.509  0.00  0.00      PROB  
ATOM   2507  HB1 ALA P  58       4.909   6.692  -6.189  0.00  0.00      PROB  
ATOM   2508  HB2 ALA P  58       4.454   8.184  -5.672  0.00  0.00      PROB  
ATOM   2509  HB3 ALA P  58       4.408   7.951  -7.503  0.00  0.00      PROB  
ATOM   2510  C   ALA P  58       1.902   8.058  -6.960  0.00  0.00      PROB  
ATOM   2511  O   ALA P  58       1.702   8.250  -8.166  0.00  0.00      PROB  
ATOM   2512  N   SER P  59       1.223   8.764  -6.104  0.00  0.00      PROB  
ATOM   2513  HN  SER P  59       1.333   8.577  -5.131  0.00  0.00      PROB  
ATOM   2514  CA  SER P  59       0.388   9.847  -6.582  0.00  0.00      PROB  
ATOM   2515  HA  SER P  59      -0.388   9.307  -7.103  0.00  0.00      PROB  
ATOM   2516  CB  SER P  59      -0.256  10.458  -5.295  0.00  0.00      PROB  
ATOM   2517  HB1 SER P  59      -1.012  11.199  -5.631  0.00  0.00      PROB  
ATOM   2518  HB2 SER P  59       0.479  11.000  -4.663  0.00  0.00      PROB  
ATOM   2519  OG  SER P  59      -0.808   9.510  -4.393  0.00  0.00      PROB  
ATOM   2520  HG1 SER P  59      -1.286   8.847  -4.896  0.00  0.00      PROB  
ATOM   2521  C   SER P  59       0.918  10.972  -7.425  0.00  0.00      PROB  
ATOM   2522  O   SER P  59       0.443  11.192  -8.517  0.00  0.00      PROB  
ATOM   2523  N   THR P  60       2.001  11.616  -6.847  0.00  0.00      PROB  
ATOM   2524  HN  THR P  60       2.289  11.264  -5.960  0.00  0.00      PROB  
ATOM   2525  CA  THR P  60       2.728  12.652  -7.526  0.00  0.00      PROB  
ATOM   2526  HA  THR P  60       2.160  12.978  -8.384  0.00  0.00      PROB  
ATOM   2527  CB  THR P  60       3.071  13.872  -6.694  0.00  0.00      PROB  
ATOM   2528  HB  THR P  60       3.894  14.426  -7.195  0.00  0.00      PROB  
ATOM   2529  OG1 THR P  60       3.440  13.359  -5.418  0.00  0.00      PROB  
ATOM   2530  HG1 THR P  60       3.687  14.044  -4.793  0.00  0.00      PROB  
ATOM   2531  CG2 THR P  60       1.866  14.827  -6.563  0.00  0.00      PROB  
ATOM   2532 HG21 THR P  60       2.064  15.639  -5.831  0.00  0.00      PROB  
ATOM   2533 HG22 THR P  60       0.997  14.204  -6.261  0.00  0.00      PROB  
ATOM   2534 HG23 THR P  60       1.551  15.243  -7.543  0.00  0.00      PROB  
ATOM   2535  C   THR P  60       4.016  12.025  -8.135  0.00  0.00      PROB  
ATOM   2536  O   THR P  60       4.084  11.663  -9.313  0.00  0.00      PROB  
ATOM   2537  N   ASP P  61       5.149  11.904  -7.391  0.00  0.00      PROB  
ATOM   2538  HN  ASP P  61       5.068  12.083  -6.414  0.00  0.00      PROB  
ATOM   2539  CA  ASP P  61       6.389  11.221  -7.773  0.00  0.00      PROB  
ATOM   2540  HA  ASP P  61       6.176  10.614  -8.640  0.00  0.00      PROB  
ATOM   2541  CB  ASP P  61       7.389  12.349  -7.990  0.00  0.00      PROB  
ATOM   2542  HB1 ASP P  61       7.336  13.015  -7.102  0.00  0.00      PROB  
ATOM   2543  HB2 ASP P  61       7.154  12.910  -8.920  0.00  0.00      PROB  
ATOM   2544  CG  ASP P  61       8.793  11.884  -8.118  0.00  0.00      PROB  
ATOM   2545  OD1 ASP P  61       8.945  10.863  -8.797  0.00  0.00      PROB  
ATOM   2546  OD2 ASP P  61       9.749  12.622  -7.751  0.00  0.00      PROB  
ATOM   2547  C   ASP P  61       6.700  10.226  -6.672  0.00  0.00      PROB  
ATOM   2548  O   ASP P  61       6.540  10.582  -5.468  0.00  0.00      PROB  
ATOM   2549  N   MET P  62       7.180   9.003  -6.971  0.00  0.00      PROB  
ATOM   2550  HN  MET P  62       7.295   8.779  -7.936  0.00  0.00      PROB  
ATOM   2551  CA  MET P  62       7.693   8.054  -6.036  0.00  0.00      PROB  
ATOM   2552  HA  MET P  62       7.000   7.850  -5.232  0.00  0.00      PROB  
ATOM   2553  CB  MET P  62       7.947   6.832  -6.910  0.00  0.00      PROB  
ATOM   2554  HB1 MET P  62       8.547   7.119  -7.800  0.00  0.00      PROB  
ATOM   2555  HB2 MET P  62       6.989   6.406  -7.277  0.00  0.00      PROB  
ATOM   2556  CG  MET P  62       8.703   5.686  -6.198  0.00  0.00      PROB  
ATOM   2557  HG1 MET P  62       9.642   6.138  -5.813  0.00  0.00      PROB  
ATOM   2558  HG2 MET P  62       9.008   4.995  -7.013  0.00  0.00      PROB  
ATOM   2559  SD  MET P  62       7.793   4.925  -4.909  0.00  0.00      PROB  
ATOM   2560  CE  MET P  62       6.380   3.935  -5.604  0.00  0.00      PROB  
ATOM   2561  HE1 MET P  62       6.696   2.998  -6.111  0.00  0.00      PROB  
ATOM   2562  HE2 MET P  62       6.052   4.490  -6.509  0.00  0.00      PROB  
ATOM   2563  HE3 MET P  62       5.573   3.737  -4.866  0.00  0.00      PROB  
ATOM   2564  C   MET P  62       8.922   8.537  -5.358  0.00  0.00      PROB  
ATOM   2565  O   MET P  62       9.031   8.457  -4.139  0.00  0.00      PROB  
ATOM   2566  N   ASP P  63       9.875   9.072  -6.164  0.00  0.00      PROB  
ATOM   2567  HN  ASP P  63       9.713   9.008  -7.145  0.00  0.00      PROB  
ATOM   2568  CA  ASP P  63      11.165   9.338  -5.687  0.00  0.00      PROB  
ATOM   2569  HA  ASP P  63      11.619   8.413  -5.365  0.00  0.00      PROB  
ATOM   2570  CB  ASP P  63      12.107   9.891  -6.818  0.00  0.00      PROB  
ATOM   2571  HB1 ASP P  63      13.099  10.147  -6.388  0.00  0.00      PROB  
ATOM   2572  HB2 ASP P  63      11.667  10.808  -7.264  0.00  0.00      PROB  
ATOM   2573  CG  ASP P  63      12.265   8.850  -7.943  0.00  0.00      PROB  
ATOM   2574  OD1 ASP P  63      12.774   9.297  -8.989  0.00  0.00      PROB  
ATOM   2575  OD2 ASP P  63      11.878   7.686  -7.764  0.00  0.00      PROB  
ATOM   2576  C   ASP P  63      11.235  10.280  -4.467  0.00  0.00      PROB  
ATOM   2577  O   ASP P  63      11.957  10.121  -3.446  0.00  0.00      PROB  
ATOM   2578  N   ARG P  64      10.269  11.267  -4.662  0.00  0.00      PROB  
ATOM   2579  HN  ARG P  64       9.767  11.357  -5.519  0.00  0.00      PROB  
ATOM   2580  CA  ARG P  64       9.923  12.322  -3.684  0.00  0.00      PROB  
ATOM   2581  HA  ARG P  64      10.873  12.741  -3.386  0.00  0.00      PROB  
ATOM   2582  CB  ARG P  64       8.831  13.321  -4.139  0.00  0.00      PROB  
ATOM   2583  HB1 ARG P  64       8.006  12.765  -4.635  0.00  0.00      PROB  
ATOM   2584  HB2 ARG P  64       9.190  13.969  -4.966  0.00  0.00      PROB  
ATOM   2585  CG  ARG P  64       8.338  14.306  -3.020  0.00  0.00      PROB  
ATOM   2586  HG1 ARG P  64       9.207  14.849  -2.592  0.00  0.00      PROB  
ATOM   2587  HG2 ARG P  64       7.788  13.578  -2.386  0.00  0.00      PROB  
ATOM   2588  CD  ARG P  64       7.329  15.225  -3.607  0.00  0.00      PROB  
ATOM   2589  HD1 ARG P  64       6.704  14.657  -4.329  0.00  0.00      PROB  
ATOM   2590  HD2 ARG P  64       7.708  16.134  -4.122  0.00  0.00      PROB  
ATOM   2591  NE  ARG P  64       6.450  15.809  -2.527  0.00  0.00      PROB  
ATOM   2592  HE  ARG P  64       5.493  15.530  -2.606  0.00  0.00      PROB  
ATOM   2593  CZ  ARG P  64       6.746  16.822  -1.810  0.00  0.00      PROB  
ATOM   2594  NH1 ARG P  64       7.940  17.418  -1.768  0.00  0.00      PROB  
ATOM   2595 HH11 ARG P  64       8.521  17.286  -2.571  0.00  0.00      PROB  
ATOM   2596 HH12 ARG P  64       7.966  18.349  -1.404  0.00  0.00      PROB  
ATOM   2597  NH2 ARG P  64       5.848  17.254  -1.014  0.00  0.00      PROB  
ATOM   2598 HH21 ARG P  64       5.032  16.680  -0.950  0.00  0.00      PROB  
ATOM   2599 HH22 ARG P  64       6.129  18.063  -0.497  0.00  0.00      PROB  
ATOM   2600  C   ARG P  64       9.473  11.746  -2.291  0.00  0.00      PROB  
ATOM   2601  O   ARG P  64       9.886  12.251  -1.247  0.00  0.00      PROB  
ATOM   2602  N   VAL P  65       8.498  10.870  -2.386  0.00  0.00      PROB  
ATOM   2603  HN  VAL P  65       8.250  10.470  -3.265  0.00  0.00      PROB  
ATOM   2604  CA  VAL P  65       7.839  10.393  -1.168  0.00  0.00      PROB  
ATOM   2605  HA  VAL P  65       7.520  11.271  -0.626  0.00  0.00      PROB  
ATOM   2606  CB  VAL P  65       6.545   9.578  -1.422  0.00  0.00      PROB  
ATOM   2607  HB  VAL P  65       6.704   8.672  -2.045  0.00  0.00      PROB  
ATOM   2608  CG1 VAL P  65       5.885   9.062  -0.091  0.00  0.00      PROB  
ATOM   2609 HG11 VAL P  65       5.566   9.964   0.474  0.00  0.00      PROB  
ATOM   2610 HG12 VAL P  65       6.658   8.496   0.471  0.00  0.00      PROB  
ATOM   2611 HG13 VAL P  65       4.962   8.493  -0.334  0.00  0.00      PROB  
ATOM   2612  CG2 VAL P  65       5.417  10.487  -2.003  0.00  0.00      PROB  
ATOM   2613 HG21 VAL P  65       4.564   9.879  -2.376  0.00  0.00      PROB  
ATOM   2614 HG22 VAL P  65       5.851  10.934  -2.923  0.00  0.00      PROB  
ATOM   2615 HG23 VAL P  65       5.052  11.099  -1.152  0.00  0.00      PROB  
ATOM   2616  C   VAL P  65       8.804   9.505  -0.394  0.00  0.00      PROB  
ATOM   2617  O   VAL P  65       8.872   9.544   0.856  0.00  0.00      PROB  
ATOM   2618  N   LEU P  66       9.678   8.785  -1.117  0.00  0.00      PROB  
ATOM   2619  HN  LEU P  66       9.618   8.760  -2.112  0.00  0.00      PROB  
ATOM   2620  CA  LEU P  66      10.732   7.946  -0.457  0.00  0.00      PROB  
ATOM   2621  HA  LEU P  66      10.238   7.476   0.380  0.00  0.00      PROB  
ATOM   2622  CB  LEU P  66      11.190   6.786  -1.388  0.00  0.00      PROB  
ATOM   2623  HB1 LEU P  66      12.102   6.339  -0.938  0.00  0.00      PROB  
ATOM   2624  HB2 LEU P  66      11.486   7.135  -2.400  0.00  0.00      PROB  
ATOM   2625  CG  LEU P  66      10.143   5.757  -1.767  0.00  0.00      PROB  
ATOM   2626  HG  LEU P  66       9.449   6.230  -2.494  0.00  0.00      PROB  
ATOM   2627  CD1 LEU P  66      10.759   4.728  -2.686  0.00  0.00      PROB  
ATOM   2628 HD11 LEU P  66       9.977   4.149  -3.222  0.00  0.00      PROB  
ATOM   2629 HD12 LEU P  66      11.387   4.003  -2.125  0.00  0.00      PROB  
ATOM   2630 HD13 LEU P  66      11.431   5.187  -3.442  0.00  0.00      PROB  
ATOM   2631  CD2 LEU P  66       9.401   5.060  -0.543  0.00  0.00      PROB  
ATOM   2632 HD21 LEU P  66       8.841   5.916  -0.110  0.00  0.00      PROB  
ATOM   2633 HD22 LEU P  66      10.246   4.733   0.100  0.00  0.00      PROB  
ATOM   2634 HD23 LEU P  66       8.627   4.272  -0.671  0.00  0.00      PROB  
ATOM   2635  C   LEU P  66      11.841   8.799   0.004  0.00  0.00      PROB  
ATOM   2636  O   LEU P  66      12.589   8.553   0.926  0.00  0.00      PROB  
ATOM   2637  N   LEU P  67      11.958  10.020  -0.566  0.00  0.00      PROB  
ATOM   2638  HN  LEU P  67      11.268  10.218  -1.258  0.00  0.00      PROB  
ATOM   2639  CA  LEU P  67      12.871  11.099  -0.143  0.00  0.00      PROB  
ATOM   2640  HA  LEU P  67      13.827  10.638   0.060  0.00  0.00      PROB  
ATOM   2641  CB  LEU P  67      13.287  12.112  -1.299  0.00  0.00      PROB  
ATOM   2642  HB1 LEU P  67      12.359  12.611  -1.653  0.00  0.00      PROB  
ATOM   2643  HB2 LEU P  67      13.731  11.534  -2.137  0.00  0.00      PROB  
ATOM   2644  CG  LEU P  67      14.133  13.331  -0.857  0.00  0.00      PROB  
ATOM   2645  HG  LEU P  67      13.453  13.888  -0.178  0.00  0.00      PROB  
ATOM   2646  CD1 LEU P  67      15.414  12.993  -0.108  0.00  0.00      PROB  
ATOM   2647 HD11 LEU P  67      15.300  12.574   0.915  0.00  0.00      PROB  
ATOM   2648 HD12 LEU P  67      15.985  13.936   0.034  0.00  0.00      PROB  
ATOM   2649 HD13 LEU P  67      15.859  12.187  -0.729  0.00  0.00      PROB  
ATOM   2650  CD2 LEU P  67      14.366  14.291  -1.945  0.00  0.00      PROB  
ATOM   2651 HD21 LEU P  67      14.802  15.267  -1.642  0.00  0.00      PROB  
ATOM   2652 HD22 LEU P  67      13.469  14.475  -2.575  0.00  0.00      PROB  
ATOM   2653 HD23 LEU P  67      15.130  13.828  -2.606  0.00  0.00      PROB  
ATOM   2654  C   LEU P  67      12.455  11.739   1.145  0.00  0.00      PROB  
ATOM   2655  O   LEU P  67      13.259  11.738   2.066  0.00  0.00      PROB  
ATOM   2656  N   LYS P  68      11.191  12.121   1.267  0.00  0.00      PROB  
ATOM   2657  HN  LYS P  68      10.598  12.130   0.465  0.00  0.00      PROB  
ATOM   2658  CA  LYS P  68      10.545  12.488   2.581  0.00  0.00      PROB  
ATOM   2659  HA  LYS P  68      11.142  13.337   2.878  0.00  0.00      PROB  
ATOM   2660  CB  LYS P  68       9.122  12.943   2.355  0.00  0.00      PROB  
ATOM   2661  HB1 LYS P  68       8.639  13.234   3.313  0.00  0.00      PROB  
ATOM   2662  HB2 LYS P  68       8.387  12.206   1.966  0.00  0.00      PROB  
ATOM   2663  CG  LYS P  68       9.109  14.225   1.506  0.00  0.00      PROB  
ATOM   2664  HG1 LYS P  68       8.223  14.869   1.692  0.00  0.00      PROB  
ATOM   2665  HG2 LYS P  68       8.951  13.865   0.467  0.00  0.00      PROB  
ATOM   2666  CD  LYS P  68      10.268  15.278   1.725  0.00  0.00      PROB  
ATOM   2667  HD1 LYS P  68      11.125  15.013   1.070  0.00  0.00      PROB  
ATOM   2668  HD2 LYS P  68      10.602  15.271   2.785  0.00  0.00      PROB  
ATOM   2669  CE  LYS P  68       9.936  16.708   1.384  0.00  0.00      PROB  
ATOM   2670  HE1 LYS P  68       9.054  17.099   1.935  0.00  0.00      PROB  
ATOM   2671  HE2 LYS P  68       9.742  16.819   0.296  0.00  0.00      PROB  
ATOM   2672  NZ  LYS P  68      10.995  17.640   1.685  0.00  0.00      PROB  
ATOM   2673  HZ1 LYS P  68      10.751  18.525   1.196  0.00  0.00      PROB  
ATOM   2674  HZ2 LYS P  68      11.886  17.406   1.204  0.00  0.00      PROB  
ATOM   2675  HZ3 LYS P  68      11.206  17.784   2.693  0.00  0.00      PROB  
ATOM   2676  C   LYS P  68      10.589  11.389   3.697  0.00  0.00      PROB  
ATOM   2677  O   LYS P  68      11.024  11.691   4.772  0.00  0.00      PROB  
ATOM   2678  N   TYR P  69      10.280  10.150   3.358  0.00  0.00      PROB  
ATOM   2679  HN  TYR P  69       9.861  10.020   2.463  0.00  0.00      PROB  
ATOM   2680  CA  TYR P  69      10.519   8.960   4.196  0.00  0.00      PROB  
ATOM   2681  HA  TYR P  69       9.948   9.097   5.103  0.00  0.00      PROB  
ATOM   2682  CB  TYR P  69       9.923   7.713   3.464  0.00  0.00      PROB  
ATOM   2683  HB1 TYR P  69      10.334   7.628   2.435  0.00  0.00      PROB  
ATOM   2684  HB2 TYR P  69       8.816   7.699   3.371  0.00  0.00      PROB  
ATOM   2685  CG  TYR P  69      10.318   6.341   4.100  0.00  0.00      PROB  
ATOM   2686  CD1 TYR P  69      11.075   5.433   3.378  0.00  0.00      PROB  
ATOM   2687  HD1 TYR P  69      11.361   5.580   2.347  0.00  0.00      PROB  
ATOM   2688  CE1 TYR P  69      11.600   4.333   4.058  0.00  0.00      PROB  
ATOM   2689  HE1 TYR P  69      12.155   3.539   3.580  0.00  0.00      PROB  
ATOM   2690  CZ  TYR P  69      11.196   4.085   5.389  0.00  0.00      PROB  
ATOM   2691  OH  TYR P  69      11.596   2.894   6.052  0.00  0.00      PROB  
ATOM   2692  HH  TYR P  69      11.203   2.922   6.927  0.00  0.00      PROB  
ATOM   2693  CD2 TYR P  69       9.988   6.195   5.454  0.00  0.00      PROB  
ATOM   2694  HD2 TYR P  69       9.312   6.853   5.979  0.00  0.00      PROB  
ATOM   2695  CE2 TYR P  69      10.346   4.945   6.043  0.00  0.00      PROB  
ATOM   2696  HE2 TYR P  69       9.988   4.727   7.038  0.00  0.00      PROB  
ATOM   2697  C   TYR P  69      11.987   8.843   4.663  0.00  0.00      PROB  
ATOM   2698  O   TYR P  69      12.183   8.438   5.764  0.00  0.00      PROB  
ATOM   2699  N   THR P  70      13.025   9.176   3.919  0.00  0.00      PROB  
ATOM   2700  HN  THR P  70      12.920   9.480   2.976  0.00  0.00      PROB  
ATOM   2701  CA  THR P  70      14.334   9.078   4.496  0.00  0.00      PROB  
ATOM   2702  HA  THR P  70      14.370   8.291   5.235  0.00  0.00      PROB  
ATOM   2703  CB  THR P  70      15.439   8.548   3.568  0.00  0.00      PROB  
ATOM   2704  HB  THR P  70      15.089   7.598   3.111  0.00  0.00      PROB  
ATOM   2705  OG1 THR P  70      16.718   8.330   4.205  0.00  0.00      PROB  
ATOM   2706  HG1 THR P  70      17.200   7.645   3.736  0.00  0.00      PROB  
ATOM   2707  CG2 THR P  70      15.625   9.543   2.369  0.00  0.00      PROB  
ATOM   2708 HG21 THR P  70      16.272   9.084   1.592  0.00  0.00      PROB  
ATOM   2709 HG22 THR P  70      16.031  10.515   2.723  0.00  0.00      PROB  
ATOM   2710 HG23 THR P  70      14.662   9.766   1.862  0.00  0.00      PROB  
ATOM   2711  C   THR P  70      14.845  10.402   5.164  0.00  0.00      PROB  
ATOM   2712  O   THR P  70      15.635  10.391   6.111  0.00  0.00      PROB  
ATOM   2713  N   GLU P  71      14.258  11.555   4.757  0.00  0.00      PROB  
ATOM   2714  HN  GLU P  71      13.671  11.549   3.950  0.00  0.00      PROB  
ATOM   2715  CA  GLU P  71      14.537  12.833   5.377  0.00  0.00      PROB  
ATOM   2716  HA  GLU P  71      15.613  12.919   5.417  0.00  0.00      PROB  
ATOM   2717  CB  GLU P  71      14.092  14.085   4.628  0.00  0.00      PROB  
ATOM   2718  HB1 GLU P  71      14.289  15.028   5.181  0.00  0.00      PROB  
ATOM   2719  HB2 GLU P  71      12.996  14.054   4.445  0.00  0.00      PROB  
ATOM   2720  CG  GLU P  71      14.837  14.208   3.272  0.00  0.00      PROB  
ATOM   2721  HG1 GLU P  71      14.134  14.607   2.510  0.00  0.00      PROB  
ATOM   2722  HG2 GLU P  71      15.282  13.283   2.846  0.00  0.00      PROB  
ATOM   2723  CD  GLU P  71      15.948  15.242   3.296  0.00  0.00      PROB  
ATOM   2724  OE1 GLU P  71      15.739  16.347   2.701  0.00  0.00      PROB  
ATOM   2725  OE2 GLU P  71      17.048  15.034   3.906  0.00  0.00      PROB  
ATOM   2726  C   GLU P  71      14.130  12.889   6.861  0.00  0.00      PROB  
ATOM   2727  O   GLU P  71      14.838  13.438   7.697  0.00  0.00      PROB  
ATOM   2728  N   TYR P  72      13.008  12.281   7.161  0.00  0.00      PROB  
ATOM   2729  HN  TYR P  72      12.354  11.970   6.476  0.00  0.00      PROB  
ATOM   2730  CA  TYR P  72      12.433  12.320   8.486  0.00  0.00      PROB  
ATOM   2731  HA  TYR P  72      12.888  13.072   9.114  0.00  0.00      PROB  
ATOM   2732  CB  TYR P  72      10.945  12.666   8.351  0.00  0.00      PROB  
ATOM   2733  HB1 TYR P  72      10.353  12.624   9.290  0.00  0.00      PROB  
ATOM   2734  HB2 TYR P  72      10.543  11.912   7.641  0.00  0.00      PROB  
ATOM   2735  CG  TYR P  72      10.740  13.998   7.554  0.00  0.00      PROB  
ATOM   2736  CD1 TYR P  72      11.505  15.084   7.790  0.00  0.00      PROB  
ATOM   2737  HD1 TYR P  72      12.211  15.093   8.607  0.00  0.00      PROB  
ATOM   2738  CE1 TYR P  72      11.640  16.127   6.921  0.00  0.00      PROB  
ATOM   2739  HE1 TYR P  72      12.264  16.977   7.152  0.00  0.00      PROB  
ATOM   2740  CZ  TYR P  72      10.763  16.181   5.785  0.00  0.00      PROB  
ATOM   2741  OH  TYR P  72      10.571  17.314   4.933  0.00  0.00      PROB  
ATOM   2742  HH  TYR P  72      11.016  18.057   5.348  0.00  0.00      PROB  
ATOM   2743  CD2 TYR P  72       9.880  14.050   6.480  0.00  0.00      PROB  
ATOM   2744  HD2 TYR P  72       9.287  13.160   6.336  0.00  0.00      PROB  
ATOM   2745  CE2 TYR P  72       9.827  15.147   5.612  0.00  0.00      PROB  
ATOM   2746  HE2 TYR P  72       9.171  15.234   4.759  0.00  0.00      PROB  
ATOM   2747  C   TYR P  72      12.745  10.977   9.048  0.00  0.00      PROB  
ATOM   2748  O   TYR P  72      12.605   9.966   8.440  0.00  0.00      PROB  
ATOM   2749  N   SER P  73      13.339  10.939  10.277  0.00  0.00      PROB  
ATOM   2750  HN  SER P  73      13.529  11.821  10.701  0.00  0.00      PROB  
ATOM   2751  CA  SER P  73      13.649   9.758  11.062  0.00  0.00      PROB  
ATOM   2752  HA  SER P  73      14.122   9.076  10.371  0.00  0.00      PROB  
ATOM   2753  CB  SER P  73      14.576   9.898  12.298  0.00  0.00      PROB  
ATOM   2754  HB1 SER P  73      13.946  10.199  13.162  0.00  0.00      PROB  
ATOM   2755  HB2 SER P  73      15.265  10.739  12.069  0.00  0.00      PROB  
ATOM   2756  OG  SER P  73      15.181   8.649  12.574  0.00  0.00      PROB  
ATOM   2757  HG1 SER P  73      15.662   8.821  13.386  0.00  0.00      PROB  
ATOM   2758  C   SER P  73      12.474   8.953  11.469  0.00  0.00      PROB  
ATOM   2759  O   SER P  73      12.456   7.739  11.358  0.00  0.00      PROB  
ATOM   2760  N   GLU P  74      11.400   9.520  11.909  0.00  0.00      PROB  
ATOM   2761  HN  GLU P  74      11.381  10.515  11.956  0.00  0.00      PROB  
ATOM   2762  CA  GLU P  74      10.268   8.737  12.525  0.00  0.00      PROB  
ATOM   2763  HA  GLU P  74      10.496   7.686  12.428  0.00  0.00      PROB  
ATOM   2764  CB  GLU P  74      10.128   9.289  13.951  0.00  0.00      PROB  
ATOM   2765  HB1 GLU P  74       9.688  10.309  13.963  0.00  0.00      PROB  
ATOM   2766  HB2 GLU P  74      11.161   9.353  14.354  0.00  0.00      PROB  
ATOM   2767  CG  GLU P  74       9.378   8.325  14.911  0.00  0.00      PROB  
ATOM   2768  HG1 GLU P  74      10.095   7.536  15.222  0.00  0.00      PROB  
ATOM   2769  HG2 GLU P  74       8.426   7.997  14.442  0.00  0.00      PROB  
ATOM   2770  CD  GLU P  74       9.135   9.149  16.165  0.00  0.00      PROB  
ATOM   2771  OE1 GLU P  74       8.014   9.520  16.517  0.00  0.00      PROB  
ATOM   2772  OE2 GLU P  74      10.130   9.441  16.926  0.00  0.00      PROB  
ATOM   2773  C   GLU P  74       8.959   9.098  11.872  0.00  0.00      PROB  
ATOM   2774  O   GLU P  74       8.462  10.239  11.879  0.00  0.00      PROB  
ATOM   2775  N   PRO P  75       8.347   8.102  11.134  0.00  0.00      PROB  
ATOM   2776  CD  PRO P  75       8.979   6.856  10.495  0.00  0.00      PROB  
ATOM   2777  HD1 PRO P  75       9.076   6.074  11.279  0.00  0.00      PROB  
ATOM   2778  HD2 PRO P  75       9.995   7.004  10.071  0.00  0.00      PROB  
ATOM   2779  CA  PRO P  75       6.885   8.114  10.853  0.00  0.00      PROB  
ATOM   2780  HA  PRO P  75       6.676   8.809  10.053  0.00  0.00      PROB  
ATOM   2781  CB  PRO P  75       6.691   6.744  10.269  0.00  0.00      PROB  
ATOM   2782  HB1 PRO P  75       5.745   6.582   9.710  0.00  0.00      PROB  
ATOM   2783  HB2 PRO P  75       6.763   6.037  11.122  0.00  0.00      PROB  
ATOM   2784  CG  PRO P  75       7.886   6.396   9.537  0.00  0.00      PROB  
ATOM   2785  HG1 PRO P  75       7.983   5.345   9.192  0.00  0.00      PROB  
ATOM   2786  HG2 PRO P  75       8.141   6.979   8.626  0.00  0.00      PROB  
ATOM   2787  C   PRO P  75       5.983   8.416  12.047  0.00  0.00      PROB  
ATOM   2788  O   PRO P  75       6.188   7.707  13.043  0.00  0.00      PROB  
ATOM   2789  N   HSD P  76       4.977   9.324  11.894  0.00  0.00      PROB  
ATOM   2790  HN  HSD P  76       4.948   9.971  11.135  0.00  0.00      PROB  
ATOM   2791  CA  HSD P  76       4.173   9.807  13.038  0.00  0.00      PROB  
ATOM   2792  HA  HSD P  76       4.892   9.993  13.822  0.00  0.00      PROB  
ATOM   2793  CB  HSD P  76       3.334  11.063  12.577  0.00  0.00      PROB  
ATOM   2794  HB1 HSD P  76       2.713  11.478  13.399  0.00  0.00      PROB  
ATOM   2795  HB2 HSD P  76       2.645  10.698  11.785  0.00  0.00      PROB  
ATOM   2796  ND1 HSD P  76       5.408  12.592  12.328  0.00  0.00      PROB  
ATOM   2797  HD1 HSD P  76       5.976  12.017  12.916  0.00  0.00      PROB  
ATOM   2798  CG  HSD P  76       4.188  12.136  11.879  0.00  0.00      PROB  
ATOM   2799  CE1 HSD P  76       5.847  13.504  11.377  0.00  0.00      PROB  
ATOM   2800  HE1 HSD P  76       6.891  13.818  11.367  0.00  0.00      PROB  
ATOM   2801  NE2 HSD P  76       4.966  13.718  10.448  0.00  0.00      PROB  
ATOM   2802  CD2 HSD P  76       3.930  12.829  10.732  0.00  0.00      PROB  
ATOM   2803  HD2 HSD P  76       3.004  12.711  10.183  0.00  0.00      PROB  
ATOM   2804  C   HSD P  76       3.269   8.684  13.467  0.00  0.00      PROB  
ATOM   2805  O   HSD P  76       2.936   8.570  14.634  0.00  0.00      PROB  
ATOM   2806  N   GLU P  77       2.932   7.775  12.501  0.00  0.00      PROB  
ATOM   2807  HN  GLU P  77       3.315   7.939  11.596  0.00  0.00      PROB  
ATOM   2808  CA  GLU P  77       2.088   6.643  12.692  0.00  0.00      PROB  
ATOM   2809  HA  GLU P  77       2.174   6.335  13.723  0.00  0.00      PROB  
ATOM   2810  CB  GLU P  77       0.666   7.151  12.363  0.00  0.00      PROB  
ATOM   2811  HB1 GLU P  77       0.488   7.400  11.295  0.00  0.00      PROB  
ATOM   2812  HB2 GLU P  77       0.429   8.062  12.953  0.00  0.00      PROB  
ATOM   2813  CG  GLU P  77      -0.409   6.207  12.893  0.00  0.00      PROB  
ATOM   2814  HG1 GLU P  77      -0.133   5.905  13.926  0.00  0.00      PROB  
ATOM   2815  HG2 GLU P  77      -0.306   5.312  12.244  0.00  0.00      PROB  
ATOM   2816  CD  GLU P  77      -1.822   6.756  12.748  0.00  0.00      PROB  
ATOM   2817  OE1 GLU P  77      -2.174   7.637  13.603  0.00  0.00      PROB  
ATOM   2818  OE2 GLU P  77      -2.510   6.379  11.830  0.00  0.00      PROB  
ATOM   2819  C   GLU P  77       2.551   5.532  11.813  0.00  0.00      PROB  
ATOM   2820  O   GLU P  77       2.858   5.749  10.639  0.00  0.00      PROB  
ATOM   2821  N   SER P  78       2.602   4.348  12.363  0.00  0.00      PROB  
ATOM   2822  HN  SER P  78       2.161   4.219  13.248  0.00  0.00      PROB  
ATOM   2823  CA  SER P  78       3.120   3.149  11.711  0.00  0.00      PROB  
ATOM   2824  HA  SER P  78       3.114   3.175  10.632  0.00  0.00      PROB  
ATOM   2825  CB  SER P  78       4.646   2.725  12.006  0.00  0.00      PROB  
ATOM   2826  HB1 SER P  78       4.830   1.729  11.550  0.00  0.00      PROB  
ATOM   2827  HB2 SER P  78       4.716   2.659  13.113  0.00  0.00      PROB  
ATOM   2828  OG  SER P  78       5.554   3.732  11.454  0.00  0.00      PROB  
ATOM   2829  HG1 SER P  78       5.517   4.417  12.126  0.00  0.00      PROB  
ATOM   2830  C   SER P  78       2.233   2.042  12.243  0.00  0.00      PROB  
ATOM   2831  O   SER P  78       1.929   1.877  13.432  0.00  0.00      PROB  
ATOM   2832  N   ARG P  79       1.840   1.224  11.283  0.00  0.00      PROB  
ATOM   2833  HN  ARG P  79       2.232   1.224  10.366  0.00  0.00      PROB  
ATOM   2834  CA  ARG P  79       0.959   0.147  11.517  0.00  0.00      PROB  
ATOM   2835  HA  ARG P  79       1.071  -0.113  12.559  0.00  0.00      PROB  
ATOM   2836  CB  ARG P  79      -0.584   0.423  11.243  0.00  0.00      PROB  
ATOM   2837  HB1 ARG P  79      -1.258  -0.451  11.365  0.00  0.00      PROB  
ATOM   2838  HB2 ARG P  79      -0.506   0.790  10.197  0.00  0.00      PROB  
ATOM   2839  CG  ARG P  79      -1.238   1.642  11.875  0.00  0.00      PROB  
ATOM   2840  HG1 ARG P  79      -2.195   1.945  11.398  0.00  0.00      PROB  
ATOM   2841  HG2 ARG P  79      -0.573   2.511  11.683  0.00  0.00      PROB  
ATOM   2842  CD  ARG P  79      -1.367   1.396  13.462  0.00  0.00      PROB  
ATOM   2843  HD1 ARG P  79      -0.403   1.176  13.969  0.00  0.00      PROB  
ATOM   2844  HD2 ARG P  79      -2.138   0.627  13.683  0.00  0.00      PROB  
ATOM   2845  NE  ARG P  79      -2.046   2.609  14.094  0.00  0.00      PROB  
ATOM   2846  HE  ARG P  79      -2.728   3.088  13.542  0.00  0.00      PROB  
ATOM   2847  CZ  ARG P  79      -1.771   3.243  15.208  0.00  0.00      PROB  
ATOM   2848  NH1 ARG P  79      -0.771   2.868  15.978  0.00  0.00      PROB  
ATOM   2849 HH11 ARG P  79      -0.493   1.908  16.012  0.00  0.00      PROB  
ATOM   2850 HH12 ARG P  79      -0.777   3.200  16.921  0.00  0.00      PROB  
ATOM   2851  NH2 ARG P  79      -2.558   4.225  15.588  0.00  0.00      PROB  
ATOM   2852 HH21 ARG P  79      -3.438   4.312  15.120  0.00  0.00      PROB  
ATOM   2853 HH22 ARG P  79      -2.196   4.910  16.220  0.00  0.00      PROB  
ATOM   2854  C   ARG P  79       1.467  -1.039  10.697  0.00  0.00      PROB  
ATOM   2855  O   ARG P  79       2.067  -0.944   9.661  0.00  0.00      PROB  
ATOM   2856  N   THR P  80       1.164  -2.250  11.125  0.00  0.00      PROB  
ATOM   2857  HN  THR P  80       0.734  -2.388  12.014  0.00  0.00      PROB  
ATOM   2858  CA  THR P  80       1.491  -3.492  10.387  0.00  0.00      PROB  
ATOM   2859  HA  THR P  80       1.575  -3.226   9.344  0.00  0.00      PROB  
ATOM   2860  CB  THR P  80       2.834  -4.111  10.731  0.00  0.00      PROB  
ATOM   2861  HB  THR P  80       3.630  -3.336  10.713  0.00  0.00      PROB  
ATOM   2862  OG1 THR P  80       3.155  -5.268   9.914  0.00  0.00      PROB  
ATOM   2863  HG1 THR P  80       3.343  -4.788   9.104  0.00  0.00      PROB  
ATOM   2864  CG2 THR P  80       2.647  -4.742  12.156  0.00  0.00      PROB  
ATOM   2865 HG21 THR P  80       2.096  -5.703  12.073  0.00  0.00      PROB  
ATOM   2866 HG22 THR P  80       1.981  -4.040  12.701  0.00  0.00      PROB  
ATOM   2867 HG23 THR P  80       3.620  -4.794  12.690  0.00  0.00      PROB  
ATOM   2868  C   THR P  80       0.272  -4.359  10.593  0.00  0.00      PROB  
ATOM   2869  O   THR P  80      -0.516  -4.046  11.457  0.00  0.00      PROB  
ATOM   2870  N   ASN P  81       0.194  -5.431   9.768  0.00  0.00      PROB  
ATOM   2871  HN  ASN P  81       0.927  -5.467   9.093  0.00  0.00      PROB  
ATOM   2872  CA  ASN P  81      -0.865  -6.444   9.811  0.00  0.00      PROB  
ATOM   2873  HA  ASN P  81      -1.681  -6.023   9.243  0.00  0.00      PROB  
ATOM   2874  CB  ASN P  81      -0.491  -7.795   9.101  0.00  0.00      PROB  
ATOM   2875  HB1 ASN P  81      -1.266  -8.576   9.256  0.00  0.00      PROB  
ATOM   2876  HB2 ASN P  81       0.412  -8.253   9.558  0.00  0.00      PROB  
ATOM   2877  CG  ASN P  81      -0.334  -7.729   7.619  0.00  0.00      PROB  
ATOM   2878  OD1 ASN P  81      -0.184  -6.641   7.054  0.00  0.00      PROB  
ATOM   2879  ND2 ASN P  81      -0.310  -8.901   6.907  0.00  0.00      PROB  
ATOM   2880 HD21 ASN P  81      -0.346  -8.933   5.908  0.00  0.00      PROB  
ATOM   2881 HD22 ASN P  81       0.050  -9.739   7.316  0.00  0.00      PROB  
ATOM   2882  C   ASN P  81      -1.368  -6.800  11.169  0.00  0.00      PROB  
ATOM   2883  O   ASN P  81      -2.566  -6.624  11.440  0.00  0.00      PROB  
ATOM   2884  N   THR P  82      -0.430  -7.115  12.097  0.00  0.00      PROB  
ATOM   2885  HN  THR P  82       0.498  -7.119  11.732  0.00  0.00      PROB  
ATOM   2886  CA  THR P  82      -0.742  -7.232  13.552  0.00  0.00      PROB  
ATOM   2887  HA  THR P  82      -1.245  -8.188  13.585  0.00  0.00      PROB  
ATOM   2888  CB  THR P  82       0.522  -7.461  14.388  0.00  0.00      PROB  
ATOM   2889  HB  THR P  82       1.108  -6.517  14.371  0.00  0.00      PROB  
ATOM   2890  OG1 THR P  82       1.291  -8.536  13.812  0.00  0.00      PROB  
ATOM   2891  HG1 THR P  82       2.054  -8.546  14.395  0.00  0.00      PROB  
ATOM   2892  CG2 THR P  82       0.186  -7.983  15.821  0.00  0.00      PROB  
ATOM   2893 HG21 THR P  82      -0.522  -8.833  15.717  0.00  0.00      PROB  
ATOM   2894 HG22 THR P  82      -0.282  -7.138  16.368  0.00  0.00      PROB  
ATOM   2895 HG23 THR P  82       1.103  -8.272  16.378  0.00  0.00      PROB  
ATOM   2896  C   THR P  82      -1.742  -6.177  14.205  0.00  0.00      PROB  
ATOM   2897  O   THR P  82      -2.781  -6.588  14.771  0.00  0.00      PROB  
ATOM   2898  N   ASP P  83      -1.586  -4.896  14.070  0.00  0.00      PROB  
ATOM   2899  HN  ASP P  83      -0.844  -4.591  13.477  0.00  0.00      PROB  
ATOM   2900  CA  ASP P  83      -2.319  -3.702  14.534  0.00  0.00      PROB  
ATOM   2901  HA  ASP P  83      -2.458  -3.793  15.602  0.00  0.00      PROB  
ATOM   2902  CB  ASP P  83      -1.510  -2.410  14.177  0.00  0.00      PROB  
ATOM   2903  HB1 ASP P  83      -2.012  -1.543  14.656  0.00  0.00      PROB  
ATOM   2904  HB2 ASP P  83      -1.496  -2.167  13.093  0.00  0.00      PROB  
ATOM   2905  CG  ASP P  83      -0.109  -2.472  14.680  0.00  0.00      PROB  
ATOM   2906  OD1 ASP P  83       0.928  -2.309  13.979  0.00  0.00      PROB  
ATOM   2907  OD2 ASP P  83      -0.083  -2.563  15.927  0.00  0.00      PROB  
ATOM   2908  C   ASP P  83      -3.698  -3.572  13.973  0.00  0.00      PROB  
ATOM   2909  O   ASP P  83      -4.670  -3.443  14.713  0.00  0.00      PROB  
ATOM   2910  N   ILE P  84      -3.866  -3.817  12.592  0.00  0.00      PROB  
ATOM   2911  HN  ILE P  84      -3.048  -3.801  12.023  0.00  0.00      PROB  
ATOM   2912  CA  ILE P  84      -5.149  -3.879  11.812  0.00  0.00      PROB  
ATOM   2913  HA  ILE P  84      -5.716  -3.001  12.080  0.00  0.00      PROB  
ATOM   2914  CB  ILE P  84      -4.942  -3.652  10.347  0.00  0.00      PROB  
ATOM   2915  HB  ILE P  84      -4.053  -4.223  10.005  0.00  0.00      PROB  
ATOM   2916  CG2 ILE P  84      -6.080  -4.343   9.481  0.00  0.00      PROB  
ATOM   2917 HG21 ILE P  84      -5.973  -5.444   9.587  0.00  0.00      PROB  
ATOM   2918 HG22 ILE P  84      -6.068  -4.047   8.410  0.00  0.00      PROB  
ATOM   2919 HG23 ILE P  84      -7.078  -4.016   9.844  0.00  0.00      PROB  
ATOM   2920  CG1 ILE P  84      -4.843  -2.213   9.930  0.00  0.00      PROB  
ATOM   2921 HG11 ILE P  84      -5.784  -1.651  10.116  0.00  0.00      PROB  
ATOM   2922 HG12 ILE P  84      -4.787  -2.182   8.821  0.00  0.00      PROB  
ATOM   2923  CD  ILE P  84      -3.598  -1.426  10.435  0.00  0.00      PROB  
ATOM   2924  HD1 ILE P  84      -2.691  -2.050  10.583  0.00  0.00      PROB  
ATOM   2925  HD2 ILE P  84      -3.799  -0.824  11.346  0.00  0.00      PROB  
ATOM   2926  HD3 ILE P  84      -3.401  -0.643   9.672  0.00  0.00      PROB  
ATOM   2927  C   ILE P  84      -5.935  -5.058  12.248  0.00  0.00      PROB  
ATOM   2928  O   ILE P  84      -7.118  -4.999  12.487  0.00  0.00      PROB  
ATOM   2929  N   LEU P  85      -5.348  -6.246  12.358  0.00  0.00      PROB  
ATOM   2930  HN  LEU P  85      -4.389  -6.397  12.129  0.00  0.00      PROB  
ATOM   2931  CA  LEU P  85      -6.005  -7.480  12.869  0.00  0.00      PROB  
ATOM   2932  HA  LEU P  85      -6.826  -7.653  12.189  0.00  0.00      PROB  
ATOM   2933  CB  LEU P  85      -4.878  -8.621  12.720  0.00  0.00      PROB  
ATOM   2934  HB1 LEU P  85      -3.921  -8.177  13.067  0.00  0.00      PROB  
ATOM   2935  HB2 LEU P  85      -4.811  -8.707  11.615  0.00  0.00      PROB  
ATOM   2936  CG  LEU P  85      -5.164  -9.963  13.433  0.00  0.00      PROB  
ATOM   2937  HG  LEU P  85      -5.258  -9.642  14.492  0.00  0.00      PROB  
ATOM   2938  CD1 LEU P  85      -6.454 -10.716  12.979  0.00  0.00      PROB  
ATOM   2939 HD11 LEU P  85      -6.558 -10.895  11.887  0.00  0.00      PROB  
ATOM   2940 HD12 LEU P  85      -7.236 -10.012  13.334  0.00  0.00      PROB  
ATOM   2941 HD13 LEU P  85      -6.612 -11.626  13.595  0.00  0.00      PROB  
ATOM   2942  CD2 LEU P  85      -3.865 -10.848  13.351  0.00  0.00      PROB  
ATOM   2943 HD21 LEU P  85      -4.025 -11.652  14.101  0.00  0.00      PROB  
ATOM   2944 HD22 LEU P  85      -3.063 -10.121  13.599  0.00  0.00      PROB  
ATOM   2945 HD23 LEU P  85      -3.690 -11.255  12.332  0.00  0.00      PROB  
ATOM   2946  C   LEU P  85      -6.544  -7.415  14.273  0.00  0.00      PROB  
ATOM   2947  O   LEU P  85      -7.689  -7.804  14.546  0.00  0.00      PROB  
ATOM   2948  N   GLU P  86      -5.801  -6.806  15.156  0.00  0.00      PROB  
ATOM   2949  HN  GLU P  86      -4.826  -6.622  15.058  0.00  0.00      PROB  
ATOM   2950  CA  GLU P  86      -6.439  -6.417  16.408  0.00  0.00      PROB  
ATOM   2951  HA  GLU P  86      -6.822  -7.305  16.888  0.00  0.00      PROB  
ATOM   2952  CB  GLU P  86      -5.310  -6.035  17.442  0.00  0.00      PROB  
ATOM   2953  HB1 GLU P  86      -5.833  -5.618  18.329  0.00  0.00      PROB  
ATOM   2954  HB2 GLU P  86      -4.775  -5.137  17.067  0.00  0.00      PROB  
ATOM   2955  CG  GLU P  86      -4.343  -7.157  18.020  0.00  0.00      PROB  
ATOM   2956  HG1 GLU P  86      -3.535  -6.780  18.682  0.00  0.00      PROB  
ATOM   2957  HG2 GLU P  86      -3.924  -7.691  17.140  0.00  0.00      PROB  
ATOM   2958  CD  GLU P  86      -5.075  -8.288  18.730  0.00  0.00      PROB  
ATOM   2959  OE1 GLU P  86      -5.896  -8.006  19.616  0.00  0.00      PROB  
ATOM   2960  OE2 GLU P  86      -4.802  -9.439  18.364  0.00  0.00      PROB  
ATOM   2961  C   GLU P  86      -7.598  -5.380  16.478  0.00  0.00      PROB  
ATOM   2962  O   GLU P  86      -8.642  -5.655  17.077  0.00  0.00      PROB  
ATOM   2963  N   THR P  87      -7.360  -4.206  15.785  0.00  0.00      PROB  
ATOM   2964  HN  THR P  87      -6.526  -4.053  15.261  0.00  0.00      PROB  
ATOM   2965  CA  THR P  87      -8.447  -3.223  15.530  0.00  0.00      PROB  
ATOM   2966  HA  THR P  87      -8.684  -2.862  16.520  0.00  0.00      PROB  
ATOM   2967  CB  THR P  87      -7.852  -2.098  14.675  0.00  0.00      PROB  
ATOM   2968  HB  THR P  87      -7.681  -2.468  13.641  0.00  0.00      PROB  
ATOM   2969  OG1 THR P  87      -6.707  -1.554  15.263  0.00  0.00      PROB  
ATOM   2970  HG1 THR P  87      -5.965  -2.137  15.437  0.00  0.00      PROB  
ATOM   2971  CG2 THR P  87      -8.873  -0.939  14.761  0.00  0.00      PROB  
ATOM   2972 HG21 THR P  87      -9.829  -1.272  14.304  0.00  0.00      PROB  
ATOM   2973 HG22 THR P  87      -8.565   0.046  14.351  0.00  0.00      PROB  
ATOM   2974 HG23 THR P  87      -9.061  -0.725  15.835  0.00  0.00      PROB  
ATOM   2975  C   THR P  87      -9.754  -3.801  14.907  0.00  0.00      PROB  
ATOM   2976  O   THR P  87     -10.841  -3.532  15.477  0.00  0.00      PROB  
ATOM   2977  N   LEU P  88      -9.738  -4.609  13.864  0.00  0.00      PROB  
ATOM   2978  HN  LEU P  88      -8.851  -4.849  13.476  0.00  0.00      PROB  
ATOM   2979  CA  LEU P  88     -10.944  -5.245  13.254  0.00  0.00      PROB  
ATOM   2980  HA  LEU P  88     -11.609  -4.460  12.925  0.00  0.00      PROB  
ATOM   2981  CB  LEU P  88     -10.539  -5.996  11.949  0.00  0.00      PROB  
ATOM   2982  HB1 LEU P  88     -11.418  -6.597  11.631  0.00  0.00      PROB  
ATOM   2983  HB2 LEU P  88      -9.766  -6.752  12.206  0.00  0.00      PROB  
ATOM   2984  CG  LEU P  88     -10.038  -5.075  10.789  0.00  0.00      PROB  
ATOM   2985  HG  LEU P  88      -9.175  -4.482  11.161  0.00  0.00      PROB  
ATOM   2986  CD1 LEU P  88      -9.638  -5.875   9.586  0.00  0.00      PROB  
ATOM   2987 HD11 LEU P  88      -9.100  -5.167   8.919  0.00  0.00      PROB  
ATOM   2988 HD12 LEU P  88     -10.518  -6.344   9.097  0.00  0.00      PROB  
ATOM   2989 HD13 LEU P  88      -8.801  -6.603   9.657  0.00  0.00      PROB  
ATOM   2990  CD2 LEU P  88     -11.224  -4.183  10.278  0.00  0.00      PROB  
ATOM   2991 HD21 LEU P  88     -12.114  -4.825  10.102  0.00  0.00      PROB  
ATOM   2992 HD22 LEU P  88     -10.907  -3.583   9.399  0.00  0.00      PROB  
ATOM   2993 HD23 LEU P  88     -11.465  -3.554  11.162  0.00  0.00      PROB  
ATOM   2994  C   LEU P  88     -11.829  -6.133  14.161  0.00  0.00      PROB  
ATOM   2995  O   LEU P  88     -13.074  -5.997  14.112  0.00  0.00      PROB  
ATOM   2996  N   LYS P  89     -11.248  -6.944  15.090  0.00  0.00      PROB  
ATOM   2997  HN  LYS P  89     -10.253  -6.923  15.036  0.00  0.00      PROB  
ATOM   2998  CA  LYS P  89     -12.005  -7.783  16.008  0.00  0.00      PROB  
ATOM   2999  HA  LYS P  89     -12.722  -8.328  15.411  0.00  0.00      PROB  
ATOM   3000  CB  LYS P  89     -10.904  -8.643  16.740  0.00  0.00      PROB  
ATOM   3001  HB1 LYS P  89     -11.353  -9.142  17.625  0.00  0.00      PROB  
ATOM   3002  HB2 LYS P  89     -10.072  -8.024  17.137  0.00  0.00      PROB  
ATOM   3003  CG  LYS P  89     -10.153  -9.721  15.891  0.00  0.00      PROB  
ATOM   3004  HG1 LYS P  89      -9.630  -9.174  15.077  0.00  0.00      PROB  
ATOM   3005  HG2 LYS P  89     -10.990 -10.302  15.448  0.00  0.00      PROB  
ATOM   3006  CD  LYS P  89      -9.067 -10.633  16.587  0.00  0.00      PROB  
ATOM   3007  HD1 LYS P  89      -8.980 -11.358  15.750  0.00  0.00      PROB  
ATOM   3008  HD2 LYS P  89      -9.638 -11.104  17.416  0.00  0.00      PROB  
ATOM   3009  CE  LYS P  89      -7.732 -10.037  17.056  0.00  0.00      PROB  
ATOM   3010  HE1 LYS P  89      -7.846  -9.088  17.622  0.00  0.00      PROB  
ATOM   3011  HE2 LYS P  89      -7.079  -9.852  16.176  0.00  0.00      PROB  
ATOM   3012  NZ  LYS P  89      -6.928 -10.892  17.951  0.00  0.00      PROB  
ATOM   3013  HZ1 LYS P  89      -6.789 -11.787  17.441  0.00  0.00      PROB  
ATOM   3014  HZ2 LYS P  89      -7.519 -11.210  18.745  0.00  0.00      PROB  
ATOM   3015  HZ3 LYS P  89      -6.052 -10.383  18.187  0.00  0.00      PROB  
ATOM   3016  C   LYS P  89     -12.705  -7.050  17.133  0.00  0.00      PROB  
ATOM   3017  O   LYS P  89     -13.491  -7.634  17.896  0.00  0.00      PROB  
ATOM   3018  N   ARG P  90     -12.376  -5.745  17.354  0.00  0.00      PROB  
ATOM   3019  HN  ARG P  90     -11.655  -5.330  16.804  0.00  0.00      PROB  
ATOM   3020  CA  ARG P  90     -12.866  -4.916  18.413  0.00  0.00      PROB  
ATOM   3021  HA  ARG P  90     -13.467  -5.511  19.085  0.00  0.00      PROB  
ATOM   3022  CB  ARG P  90     -11.631  -4.227  19.051  0.00  0.00      PROB  
ATOM   3023  HB1 ARG P  90     -11.847  -3.512  19.874  0.00  0.00      PROB  
ATOM   3024  HB2 ARG P  90     -11.215  -3.672  18.183  0.00  0.00      PROB  
ATOM   3025  CG  ARG P  90     -10.589  -5.271  19.606  0.00  0.00      PROB  
ATOM   3026  HG1 ARG P  90     -10.225  -6.043  18.895  0.00  0.00      PROB  
ATOM   3027  HG2 ARG P  90     -11.060  -5.850  20.428  0.00  0.00      PROB  
ATOM   3028  CD  ARG P  90      -9.388  -4.642  20.271  0.00  0.00      PROB  
ATOM   3029  HD1 ARG P  90      -9.622  -3.728  20.858  0.00  0.00      PROB  
ATOM   3030  HD2 ARG P  90      -8.796  -4.127  19.484  0.00  0.00      PROB  
ATOM   3031  NE  ARG P  90      -8.529  -5.642  20.968  0.00  0.00      PROB  
ATOM   3032  HE  ARG P  90      -8.729  -6.594  20.736  0.00  0.00      PROB  
ATOM   3033  CZ  ARG P  90      -7.866  -5.355  22.096  0.00  0.00      PROB  
ATOM   3034  NH1 ARG P  90      -7.634  -4.135  22.566  0.00  0.00      PROB  
ATOM   3035 HH11 ARG P  90      -7.124  -3.981  23.413  0.00  0.00      PROB  
ATOM   3036 HH12 ARG P  90      -7.645  -3.367  21.926  0.00  0.00      PROB  
ATOM   3037  NH2 ARG P  90      -7.459  -6.398  22.886  0.00  0.00      PROB  
ATOM   3038 HH21 ARG P  90      -7.950  -7.268  22.836  0.00  0.00      PROB  
ATOM   3039 HH22 ARG P  90      -7.197  -6.198  23.830  0.00  0.00      PROB  
ATOM   3040  C   ARG P  90     -13.889  -3.842  17.952  0.00  0.00      PROB  
ATOM   3041  O   ARG P  90     -14.545  -3.134  18.718  0.00  0.00      PROB  
ATOM   3042  N   ARG P  91     -14.104  -3.776  16.579  0.00  0.00      PROB  
ATOM   3043  HN  ARG P  91     -13.547  -4.286  15.928  0.00  0.00      PROB  
ATOM   3044  CA  ARG P  91     -15.137  -2.886  15.959  0.00  0.00      PROB  
ATOM   3045  HA  ARG P  91     -15.449  -2.162  16.697  0.00  0.00      PROB  
ATOM   3046  CB  ARG P  91     -14.595  -2.030  14.713  0.00  0.00      PROB  
ATOM   3047  HB1 ARG P  91     -15.442  -1.461  14.274  0.00  0.00      PROB  
ATOM   3048  HB2 ARG P  91     -14.216  -2.766  13.972  0.00  0.00      PROB  
ATOM   3049  CG  ARG P  91     -13.541  -0.981  15.087  0.00  0.00      PROB  
ATOM   3050  HG1 ARG P  91     -12.693  -1.496  15.587  0.00  0.00      PROB  
ATOM   3051  HG2 ARG P  91     -13.982  -0.301  15.847  0.00  0.00      PROB  
ATOM   3052  CD  ARG P  91     -12.965  -0.258  13.866  0.00  0.00      PROB  
ATOM   3053  HD1 ARG P  91     -13.796   0.169  13.265  0.00  0.00      PROB  
ATOM   3054  HD2 ARG P  91     -12.384  -0.951  13.220  0.00  0.00      PROB  
ATOM   3055  NE  ARG P  91     -12.075   0.850  14.379  0.00  0.00      PROB  
ATOM   3056  HE  ARG P  91     -12.164   1.142  15.331  0.00  0.00      PROB  
ATOM   3057  CZ  ARG P  91     -11.234   1.551  13.623  0.00  0.00      PROB  
ATOM   3058  NH1 ARG P  91     -11.002   1.402  12.362  0.00  0.00      PROB  
ATOM   3059 HH11 ARG P  91     -11.656   0.863  11.830  0.00  0.00      PROB  
ATOM   3060 HH12 ARG P  91     -10.500   2.107  11.861  0.00  0.00      PROB  
ATOM   3061  NH2 ARG P  91     -10.439   2.389  14.281  0.00  0.00      PROB  
ATOM   3062 HH21 ARG P  91     -10.483   2.268  15.273  0.00  0.00      PROB  
ATOM   3063 HH22 ARG P  91      -9.603   2.673  13.812  0.00  0.00      PROB  
ATOM   3064  C   ARG P  91     -16.443  -3.648  15.595  0.00  0.00      PROB  
ATOM   3065  OT1 ARG P  91     -16.333  -4.511  14.702  0.00  0.00      PROB  
ATOM   3066  OT2 ARG P  91     -17.533  -3.392  16.187  0.00  0.00      PROB  
ATOM   3067  N   GLY P 133      11.644  -9.203  12.487  0.00  0.00      PROC  
ATOM   3068  HT1 GLY P 133      11.561  -9.756  11.610  0.00  0.00      PROC  
ATOM   3069  HT2 GLY P 133      11.804  -8.179  12.396  0.00  0.00      PROC  
ATOM   3070  HT3 GLY P 133      10.647  -9.229  12.785  0.00  0.00      PROC  
ATOM   3071  CA  GLY P 133      12.579  -9.810  13.443  0.00  0.00      PROC  
ATOM   3072  HA1 GLY P 133      13.498  -9.256  13.318  0.00  0.00      PROC  
ATOM   3073  HA2 GLY P 133      12.737 -10.820  13.094  0.00  0.00      PROC  
ATOM   3074  C   GLY P 133      12.228  -9.692  14.859  0.00  0.00      PROC  
ATOM   3075  O   GLY P 133      11.206 -10.252  15.307  0.00  0.00      PROC  
ATOM   3076  N   ARG P 134      12.988  -8.968  15.686  0.00  0.00      PROC  
ATOM   3077  HN  ARG P 134      13.810  -8.572  15.284  0.00  0.00      PROC  
ATOM   3078  CA  ARG P 134      12.861  -8.685  17.077  0.00  0.00      PROC  
ATOM   3079  HA  ARG P 134      12.875  -9.685  17.483  0.00  0.00      PROC  
ATOM   3080  CB  ARG P 134      14.173  -8.127  17.511  0.00  0.00      PROC  
ATOM   3081  HB1 ARG P 134      14.042  -7.824  18.571  0.00  0.00      PROC  
ATOM   3082  HB2 ARG P 134      14.438  -7.248  16.886  0.00  0.00      PROC  
ATOM   3083  CG  ARG P 134      15.321  -9.108  17.656  0.00  0.00      PROC  
ATOM   3084  HG1 ARG P 134      15.449  -9.781  16.781  0.00  0.00      PROC  
ATOM   3085  HG2 ARG P 134      15.105  -9.792  18.504  0.00  0.00      PROC  
ATOM   3086  CD  ARG P 134      16.649  -8.424  18.176  0.00  0.00      PROC  
ATOM   3087  HD1 ARG P 134      17.379  -9.179  18.539  0.00  0.00      PROC  
ATOM   3088  HD2 ARG P 134      16.331  -7.880  19.091  0.00  0.00      PROC  
ATOM   3089  NE  ARG P 134      17.107  -7.474  17.200  0.00  0.00      PROC  
ATOM   3090  HE  ARG P 134      16.734  -6.553  17.089  0.00  0.00      PROC  
ATOM   3091  CZ  ARG P 134      18.050  -7.755  16.320  0.00  0.00      PROC  
ATOM   3092  NH1 ARG P 134      18.713  -8.844  16.285  0.00  0.00      PROC  
ATOM   3093 HH11 ARG P 134      18.462  -9.578  16.915  0.00  0.00      PROC  
ATOM   3094 HH12 ARG P 134      19.254  -8.969  15.454  0.00  0.00      PROC  
ATOM   3095  NH2 ARG P 134      18.363  -6.961  15.375  0.00  0.00      PROC  
ATOM   3096 HH21 ARG P 134      17.894  -6.081  15.301  0.00  0.00      PROC  
ATOM   3097 HH22 ARG P 134      19.100  -7.161  14.730  0.00  0.00      PROC  
ATOM   3098  C   ARG P 134      11.610  -8.010  17.496  0.00  0.00      PROC  
ATOM   3099  O   ARG P 134      10.791  -7.533  16.732  0.00  0.00      PROC  
ATOM   3100  N   GLU P 135      11.355  -8.010  18.838  0.00  0.00      PROC  
ATOM   3101  HN  GLU P 135      12.065  -8.324  19.464  0.00  0.00      PROC  
ATOM   3102  CA  GLU P 135      10.174  -7.364  19.409  0.00  0.00      PROC  
ATOM   3103  HA  GLU P 135       9.367  -7.516  18.707  0.00  0.00      PROC  
ATOM   3104  CB  GLU P 135       9.569  -7.814  20.792  0.00  0.00      PROC  
ATOM   3105  HB1 GLU P 135       8.873  -6.992  21.063  0.00  0.00      PROC  
ATOM   3106  HB2 GLU P 135      10.341  -8.026  21.562  0.00  0.00      PROC  
ATOM   3107  CG  GLU P 135       8.777  -9.151  20.585  0.00  0.00      PROC  
ATOM   3108  HG1 GLU P 135       9.496  -9.818  20.064  0.00  0.00      PROC  
ATOM   3109  HG2 GLU P 135       7.946  -8.962  19.872  0.00  0.00      PROC  
ATOM   3110  CD  GLU P 135       8.284  -9.742  21.854  0.00  0.00      PROC  
ATOM   3111  OE1 GLU P 135       8.673 -10.916  22.145  0.00  0.00      PROC  
ATOM   3112  OE2 GLU P 135       7.578  -9.050  22.621  0.00  0.00      PROC  
ATOM   3113  C   GLU P 135      10.421  -5.882  19.478  0.00  0.00      PROC  
ATOM   3114  O   GLU P 135      11.316  -5.420  20.181  0.00  0.00      PROC  
ATOM   3115  N   ARG P 136       9.569  -5.008  18.888  0.00  0.00      PROC  
ATOM   3116  HN  ARG P 136       8.748  -5.267  18.385  0.00  0.00      PROC  
ATOM   3117  CA  ARG P 136       9.628  -3.585  18.952  0.00  0.00      PROC  
ATOM   3118  HA  ARG P 136       8.725  -3.391  18.391  0.00  0.00      PROC  
ATOM   3119  CB  ARG P 136       9.405  -2.977  20.364  0.00  0.00      PROC  
ATOM   3120  HB1 ARG P 136       9.530  -1.873  20.332  0.00  0.00      PROC  
ATOM   3121  HB2 ARG P 136      10.225  -3.309  21.037  0.00  0.00      PROC  
ATOM   3122  CG  ARG P 136       8.046  -3.285  20.872  0.00  0.00      PROC  
ATOM   3123  HG1 ARG P 136       7.835  -4.371  20.969  0.00  0.00      PROC  
ATOM   3124  HG2 ARG P 136       7.374  -2.943  20.055  0.00  0.00      PROC  
ATOM   3125  CD  ARG P 136       7.751  -2.617  22.260  0.00  0.00      PROC  
ATOM   3126  HD1 ARG P 136       6.681  -2.843  22.459  0.00  0.00      PROC  
ATOM   3127  HD2 ARG P 136       7.980  -1.529  22.257  0.00  0.00      PROC  
ATOM   3128  NE  ARG P 136       8.644  -3.316  23.296  0.00  0.00      PROC  
ATOM   3129  HE  ARG P 136       9.059  -4.206  23.108  0.00  0.00      PROC  
ATOM   3130  CZ  ARG P 136       8.333  -3.215  24.548  0.00  0.00      PROC  
ATOM   3131  NH1 ARG P 136       7.653  -2.179  25.057  0.00  0.00      PROC  
ATOM   3132 HH11 ARG P 136       7.460  -1.347  24.537  0.00  0.00      PROC  
ATOM   3133 HH12 ARG P 136       7.803  -2.118  26.044  0.00  0.00      PROC  
ATOM   3134  NH2 ARG P 136       8.773  -4.113  25.480  0.00  0.00      PROC  
ATOM   3135 HH21 ARG P 136       9.265  -4.902  25.112  0.00  0.00      PROC  
ATOM   3136 HH22 ARG P 136       8.588  -4.210  26.458  0.00  0.00      PROC  
ATOM   3137  C   ARG P 136      10.790  -2.921  18.127  0.00  0.00      PROC  
ATOM   3138  O   ARG P 136      11.200  -1.788  18.326  0.00  0.00      PROC  
ATOM   3139  N   ALA P 137      11.298  -3.718  17.272  0.00  0.00      PROC  
ATOM   3140  HN  ALA P 137      10.997  -4.669  17.261  0.00  0.00      PROC  
ATOM   3141  CA  ALA P 137      12.302  -3.568  16.235  0.00  0.00      PROC  
ATOM   3142  HA  ALA P 137      13.221  -3.127  16.593  0.00  0.00      PROC  
ATOM   3143  CB  ALA P 137      12.565  -4.948  15.587  0.00  0.00      PROC  
ATOM   3144  HB1 ALA P 137      13.241  -5.510  16.267  0.00  0.00      PROC  
ATOM   3145  HB2 ALA P 137      13.137  -4.848  14.640  0.00  0.00      PROC  
ATOM   3146  HB3 ALA P 137      11.630  -5.515  15.394  0.00  0.00      PROC  
ATOM   3147  C   ALA P 137      11.882  -2.576  15.137  0.00  0.00      PROC  
ATOM   3148  O   ALA P 137      10.695  -2.447  14.875  0.00  0.00      PROC  
ATOM   3149  N   VAL P 138      12.863  -1.842  14.595  0.00  0.00      PROC  
ATOM   3150  HN  VAL P 138      13.785  -1.845  14.974  0.00  0.00      PROC  
ATOM   3151  CA  VAL P 138      12.606  -0.801  13.545  0.00  0.00      PROC  
ATOM   3152  HA  VAL P 138      11.705  -1.061  13.009  0.00  0.00      PROC  
ATOM   3153  CB  VAL P 138      12.689   0.652  14.087  0.00  0.00      PROC  
ATOM   3154  HB  VAL P 138      11.863   0.832  14.808  0.00  0.00      PROC  
ATOM   3155  CG1 VAL P 138      13.945   0.904  14.980  0.00  0.00      PROC  
ATOM   3156 HG11 VAL P 138      14.896   0.568  14.514  0.00  0.00      PROC  
ATOM   3157 HG12 VAL P 138      13.867   0.285  15.900  0.00  0.00      PROC  
ATOM   3158 HG13 VAL P 138      14.173   1.935  15.324  0.00  0.00      PROC  
ATOM   3159  CG2 VAL P 138      12.444   1.707  12.990  0.00  0.00      PROC  
ATOM   3160 HG21 VAL P 138      13.225   1.599  12.208  0.00  0.00      PROC  
ATOM   3161 HG22 VAL P 138      12.537   2.720  13.439  0.00  0.00      PROC  
ATOM   3162 HG23 VAL P 138      11.475   1.678  12.448  0.00  0.00      PROC  
ATOM   3163  C   VAL P 138      13.601  -1.009  12.473  0.00  0.00      PROC  
ATOM   3164  O   VAL P 138      14.616  -1.589  12.689  0.00  0.00      PROC  
ATOM   3165  N   ALA P 139      13.396  -0.616  11.195  0.00  0.00      PROC  
ATOM   3166  HN  ALA P 139      12.526  -0.147  11.065  0.00  0.00      PROC  
ATOM   3167  CA  ALA P 139      14.338  -0.710  10.082  0.00  0.00      PROC  
ATOM   3168  HA  ALA P 139      14.607  -1.741   9.906  0.00  0.00      PROC  
ATOM   3169  CB  ALA P 139      13.525  -0.282   8.876  0.00  0.00      PROC  
ATOM   3170  HB1 ALA P 139      14.020  -0.516   7.910  0.00  0.00      PROC  
ATOM   3171  HB2 ALA P 139      13.080   0.732   8.967  0.00  0.00      PROC  
ATOM   3172  HB3 ALA P 139      12.553  -0.814   8.801  0.00  0.00      PROC  
ATOM   3173  C   ALA P 139      15.581   0.154  10.257  0.00  0.00      PROC  
ATOM   3174  O   ALA P 139      15.505   1.293  10.686  0.00  0.00      PROC  
ATOM   3175  N   SER P 140      16.710  -0.388   9.823  0.00  0.00      PROC  
ATOM   3176  HN  SER P 140      16.799  -1.378   9.743  0.00  0.00      PROC  
ATOM   3177  CA  SER P 140      18.029   0.219   9.990  0.00  0.00      PROC  
ATOM   3178  HA  SER P 140      18.211   0.424  11.035  0.00  0.00      PROC  
ATOM   3179  CB  SER P 140      19.085  -0.766   9.662  0.00  0.00      PROC  
ATOM   3180  HB1 SER P 140      19.023  -0.964   8.571  0.00  0.00      PROC  
ATOM   3181  HB2 SER P 140      19.152  -1.658  10.322  0.00  0.00      PROC  
ATOM   3182  OG  SER P 140      20.450  -0.250   9.806  0.00  0.00      PROC  
ATOM   3183  HG1 SER P 140      20.985  -0.822   9.250  0.00  0.00      PROC  
ATOM   3184  C   SER P 140      18.181   1.494   9.092  0.00  0.00      PROC  
ATOM   3185  O   SER P 140      18.007   1.406   7.862  0.00  0.00      PROC  
ATOM   3186  N   THR P 141      18.637   2.602   9.709  0.00  0.00      PROC  
ATOM   3187  HN  THR P 141      18.683   2.600  10.705  0.00  0.00      PROC  
ATOM   3188  CA  THR P 141      19.055   3.791   8.988  0.00  0.00      PROC  
ATOM   3189  HA  THR P 141      18.233   4.292   8.499  0.00  0.00      PROC  
ATOM   3190  CB  THR P 141      19.593   4.934   9.904  0.00  0.00      PROC  
ATOM   3191  HB  THR P 141      19.902   5.826   9.318  0.00  0.00      PROC  
ATOM   3192  OG1 THR P 141      20.641   4.582  10.754  0.00  0.00      PROC  
ATOM   3193  HG1 THR P 141      21.334   5.241  10.671  0.00  0.00      PROC  
ATOM   3194  CG2 THR P 141      18.392   5.341  10.773  0.00  0.00      PROC  
ATOM   3195 HG21 THR P 141      17.528   5.614  10.130  0.00  0.00      PROC  
ATOM   3196 HG22 THR P 141      18.709   6.232  11.356  0.00  0.00      PROC  
ATOM   3197 HG23 THR P 141      18.105   4.519  11.463  0.00  0.00      PROC  
ATOM   3198  C   THR P 141      20.117   3.664   7.921  0.00  0.00      PROC  
ATOM   3199  O   THR P 141      20.047   4.422   6.937  0.00  0.00      PROC  
ATOM   3200  N   GLU P 142      21.010   2.668   8.056  0.00  0.00      PROC  
ATOM   3201  HN  GLU P 142      20.862   2.147   8.892  0.00  0.00      PROC  
ATOM   3202  CA  GLU P 142      21.915   2.264   7.029  0.00  0.00      PROC  
ATOM   3203  HA  GLU P 142      22.565   3.087   6.771  0.00  0.00      PROC  
ATOM   3204  CB  GLU P 142      22.784   1.084   7.570  0.00  0.00      PROC  
ATOM   3205  HB1 GLU P 142      23.362   0.654   6.725  0.00  0.00      PROC  
ATOM   3206  HB2 GLU P 142      22.074   0.381   8.056  0.00  0.00      PROC  
ATOM   3207  CG  GLU P 142      23.907   1.506   8.561  0.00  0.00      PROC  
ATOM   3208  HG1 GLU P 142      23.395   2.001   9.414  0.00  0.00      PROC  
ATOM   3209  HG2 GLU P 142      24.592   2.171   7.993  0.00  0.00      PROC  
ATOM   3210  CD  GLU P 142      24.520   0.180   9.166  0.00  0.00      PROC  
ATOM   3211  OE1 GLU P 142      24.925  -0.711   8.397  0.00  0.00      PROC  
ATOM   3212  OE2 GLU P 142      24.671   0.136  10.448  0.00  0.00      PROC  
ATOM   3213  C   GLU P 142      21.155   1.873   5.696  0.00  0.00      PROC  
ATOM   3214  O   GLU P 142      21.512   2.223   4.570  0.00  0.00      PROC  
ATOM   3215  N   VAL P 143      20.020   1.115   5.862  0.00  0.00      PROC  
ATOM   3216  HN  VAL P 143      19.634   0.816   6.731  0.00  0.00      PROC  
ATOM   3217  CA  VAL P 143      19.078   0.810   4.778  0.00  0.00      PROC  
ATOM   3218  HA  VAL P 143      19.647   0.511   3.909  0.00  0.00      PROC  
ATOM   3219  CB  VAL P 143      18.175  -0.356   5.095  0.00  0.00      PROC  
ATOM   3220  HB  VAL P 143      17.610  -0.256   6.046  0.00  0.00      PROC  
ATOM   3221  CG1 VAL P 143      17.181  -0.569   3.925  0.00  0.00      PROC  
ATOM   3222 HG11 VAL P 143      17.622  -0.626   2.907  0.00  0.00      PROC  
ATOM   3223 HG12 VAL P 143      16.363   0.180   3.994  0.00  0.00      PROC  
ATOM   3224 HG13 VAL P 143      16.767  -1.587   4.089  0.00  0.00      PROC  
ATOM   3225  CG2 VAL P 143      19.029  -1.654   5.290  0.00  0.00      PROC  
ATOM   3226 HG21 VAL P 143      18.415  -2.454   5.757  0.00  0.00      PROC  
ATOM   3227 HG22 VAL P 143      19.905  -1.553   5.965  0.00  0.00      PROC  
ATOM   3228 HG23 VAL P 143      19.424  -2.037   4.326  0.00  0.00      PROC  
ATOM   3229  C   VAL P 143      18.393   2.050   4.198  0.00  0.00      PROC  
ATOM   3230  O   VAL P 143      18.302   2.266   2.987  0.00  0.00      PROC  
ATOM   3231  N   LYS P 144      17.990   2.977   5.057  0.00  0.00      PROC  
ATOM   3232  HN  LYS P 144      17.959   2.696   6.013  0.00  0.00      PROC  
ATOM   3233  CA  LYS P 144      17.449   4.282   4.687  0.00  0.00      PROC  
ATOM   3234  HA  LYS P 144      16.648   4.044   4.003  0.00  0.00      PROC  
ATOM   3235  CB  LYS P 144      16.769   5.105   5.856  0.00  0.00      PROC  
ATOM   3236  HB1 LYS P 144      16.119   5.936   5.508  0.00  0.00      PROC  
ATOM   3237  HB2 LYS P 144      17.453   5.519   6.628  0.00  0.00      PROC  
ATOM   3238  CG  LYS P 144      15.752   4.314   6.668  0.00  0.00      PROC  
ATOM   3239  HG1 LYS P 144      16.261   3.584   7.334  0.00  0.00      PROC  
ATOM   3240  HG2 LYS P 144      15.166   3.725   5.931  0.00  0.00      PROC  
ATOM   3241  CD  LYS P 144      14.953   5.176   7.651  0.00  0.00      PROC  
ATOM   3242  HD1 LYS P 144      14.421   5.910   7.010  0.00  0.00      PROC  
ATOM   3243  HD2 LYS P 144      15.625   5.833   8.243  0.00  0.00      PROC  
ATOM   3244  CE  LYS P 144      14.001   4.382   8.636  0.00  0.00      PROC  
ATOM   3245  HE1 LYS P 144      14.592   3.897   9.442  0.00  0.00      PROC  
ATOM   3246  HE2 LYS P 144      13.329   3.738   8.029  0.00  0.00      PROC  
ATOM   3247  NZ  LYS P 144      13.192   5.373   9.381  0.00  0.00      PROC  
ATOM   3248  HZ1 LYS P 144      13.879   5.987   9.864  0.00  0.00      PROC  
ATOM   3249  HZ2 LYS P 144      12.459   4.910   9.956  0.00  0.00      PROC  
ATOM   3250  HZ3 LYS P 144      12.712   6.035   8.739  0.00  0.00      PROC  
ATOM   3251  C   LYS P 144      18.327   5.225   3.873  0.00  0.00      PROC  
ATOM   3252  O   LYS P 144      17.967   5.938   2.955  0.00  0.00      PROC  
ATOM   3253  N   GLN P 145      19.666   5.166   4.169  0.00  0.00      PROC  
ATOM   3254  HN  GLN P 145      19.887   4.711   5.028  0.00  0.00      PROC  
ATOM   3255  CA  GLN P 145      20.697   5.661   3.323  0.00  0.00      PROC  
ATOM   3256  HA  GLN P 145      20.403   6.682   3.130  0.00  0.00      PROC  
ATOM   3257  CB  GLN P 145      22.072   5.612   4.143  0.00  0.00      PROC  
ATOM   3258  HB1 GLN P 145      22.893   5.860   3.436  0.00  0.00      PROC  
ATOM   3259  HB2 GLN P 145      22.318   4.575   4.456  0.00  0.00      PROC  
ATOM   3260  CG  GLN P 145      22.231   6.580   5.327  0.00  0.00      PROC  
ATOM   3261  HG1 GLN P 145      23.298   6.537   5.633  0.00  0.00      PROC  
ATOM   3262  HG2 GLN P 145      21.719   6.189   6.231  0.00  0.00      PROC  
ATOM   3263  CD  GLN P 145      21.825   8.007   5.058  0.00  0.00      PROC  
ATOM   3264  OE1 GLN P 145      20.890   8.544   5.522  0.00  0.00      PROC  
ATOM   3265  NE2 GLN P 145      22.723   8.811   4.379  0.00  0.00      PROC  
ATOM   3266 HE21 GLN P 145      22.412   9.761   4.371  0.00  0.00      PROC  
ATOM   3267 HE22 GLN P 145      23.456   8.397   3.839  0.00  0.00      PROC  
ATOM   3268  C   GLN P 145      20.991   5.018   2.018  0.00  0.00      PROC  
ATOM   3269  O   GLN P 145      21.140   5.731   1.032  0.00  0.00      PROC  
ATOM   3270  N   LYS P 146      20.945   3.664   1.919  0.00  0.00      PROC  
ATOM   3271  HN  LYS P 146      20.597   3.170   2.712  0.00  0.00      PROC  
ATOM   3272  CA  LYS P 146      21.041   2.928   0.704  0.00  0.00      PROC  
ATOM   3273  HA  LYS P 146      22.017   3.158   0.302  0.00  0.00      PROC  
ATOM   3274  CB  LYS P 146      20.971   1.373   1.080  0.00  0.00      PROC  
ATOM   3275  HB1 LYS P 146      19.995   0.988   1.447  0.00  0.00      PROC  
ATOM   3276  HB2 LYS P 146      21.737   1.287   1.880  0.00  0.00      PROC  
ATOM   3277  CG  LYS P 146      21.393   0.438  -0.058  0.00  0.00      PROC  
ATOM   3278  HG1 LYS P 146      22.498   0.517  -0.138  0.00  0.00      PROC  
ATOM   3279  HG2 LYS P 146      20.803   0.693  -0.964  0.00  0.00      PROC  
ATOM   3280  CD  LYS P 146      20.934  -1.011   0.151  0.00  0.00      PROC  
ATOM   3281  HD1 LYS P 146      19.855  -1.181   0.356  0.00  0.00      PROC  
ATOM   3282  HD2 LYS P 146      21.497  -1.363   1.042  0.00  0.00      PROC  
ATOM   3283  CE  LYS P 146      21.314  -1.958  -1.017  0.00  0.00      PROC  
ATOM   3284  HE1 LYS P 146      20.903  -2.927  -0.661  0.00  0.00      PROC  
ATOM   3285  HE2 LYS P 146      22.422  -1.884  -1.035  0.00  0.00      PROC  
ATOM   3286  NZ  LYS P 146      20.762  -1.549  -2.334  0.00  0.00      PROC  
ATOM   3287  HZ1 LYS P 146      20.906  -2.303  -3.037  0.00  0.00      PROC  
ATOM   3288  HZ2 LYS P 146      21.221  -0.694  -2.709  0.00  0.00      PROC  
ATOM   3289  HZ3 LYS P 146      19.739  -1.380  -2.266  0.00  0.00      PROC  
ATOM   3290  C   LYS P 146      19.961   3.324  -0.319  0.00  0.00      PROC  
ATOM   3291  O   LYS P 146      20.226   3.569  -1.447  0.00  0.00      PROC  
ATOM   3292  N   LEU P 147      18.757   3.474   0.287  0.00  0.00      PROC  
ATOM   3293  HN  LEU P 147      18.679   3.041   1.182  0.00  0.00      PROC  
ATOM   3294  CA  LEU P 147      17.595   4.108  -0.383  0.00  0.00      PROC  
ATOM   3295  HA  LEU P 147      17.400   3.478  -1.239  0.00  0.00      PROC  
ATOM   3296  CB  LEU P 147      16.355   4.027   0.538  0.00  0.00      PROC  
ATOM   3297  HB1 LEU P 147      16.721   4.408   1.515  0.00  0.00      PROC  
ATOM   3298  HB2 LEU P 147      16.001   2.986   0.699  0.00  0.00      PROC  
ATOM   3299  CG  LEU P 147      15.076   4.820   0.157  0.00  0.00      PROC  
ATOM   3300  HG  LEU P 147      15.399   5.875   0.028  0.00  0.00      PROC  
ATOM   3301  CD1 LEU P 147      14.411   4.401  -1.162  0.00  0.00      PROC  
ATOM   3302 HD11 LEU P 147      14.262   3.302  -1.228  0.00  0.00      PROC  
ATOM   3303 HD12 LEU P 147      15.035   4.699  -2.032  0.00  0.00      PROC  
ATOM   3304 HD13 LEU P 147      13.404   4.820  -1.372  0.00  0.00      PROC  
ATOM   3305  CD2 LEU P 147      13.998   4.813   1.362  0.00  0.00      PROC  
ATOM   3306 HD21 LEU P 147      13.675   3.754   1.454  0.00  0.00      PROC  
ATOM   3307 HD22 LEU P 147      13.198   5.448   0.925  0.00  0.00      PROC  
ATOM   3308 HD23 LEU P 147      14.350   5.275   2.309  0.00  0.00      PROC  
ATOM   3309  C   LEU P 147      17.889   5.558  -0.912  0.00  0.00      PROC  
ATOM   3310  O   LEU P 147      17.562   5.904  -2.020  0.00  0.00      PROC  
ATOM   3311  N   GLN P 148      18.485   6.458  -0.104  0.00  0.00      PROC  
ATOM   3312  HN  GLN P 148      18.935   6.075   0.699  0.00  0.00      PROC  
ATOM   3313  CA  GLN P 148      18.859   7.847  -0.496  0.00  0.00      PROC  
ATOM   3314  HA  GLN P 148      18.043   8.432  -0.894  0.00  0.00      PROC  
ATOM   3315  CB  GLN P 148      19.347   8.633   0.705  0.00  0.00      PROC  
ATOM   3316  HB1 GLN P 148      20.083   8.042   1.292  0.00  0.00      PROC  
ATOM   3317  HB2 GLN P 148      18.562   8.664   1.491  0.00  0.00      PROC  
ATOM   3318  CG  GLN P 148      19.996  10.044   0.589  0.00  0.00      PROC  
ATOM   3319  HG1 GLN P 148      20.976   9.928   0.079  0.00  0.00      PROC  
ATOM   3320  HG2 GLN P 148      20.179  10.360   1.639  0.00  0.00      PROC  
ATOM   3321  CD  GLN P 148      19.020  11.042   0.059  0.00  0.00      PROC  
ATOM   3322  OE1 GLN P 148      18.213  11.495   0.857  0.00  0.00      PROC  
ATOM   3323  NE2 GLN P 148      19.064  11.238  -1.241  0.00  0.00      PROC  
ATOM   3324 HE21 GLN P 148      18.468  11.848  -1.764  0.00  0.00      PROC  
ATOM   3325 HE22 GLN P 148      19.867  10.850  -1.694  0.00  0.00      PROC  
ATOM   3326  C   GLN P 148      19.859   7.905  -1.646  0.00  0.00      PROC  
ATOM   3327  O   GLN P 148      19.712   8.682  -2.533  0.00  0.00      PROC  
ATOM   3328  N   GLU P 149      20.912   7.108  -1.547  0.00  0.00      PROC  
ATOM   3329  HN  GLU P 149      21.094   6.561  -0.734  0.00  0.00      PROC  
ATOM   3330  CA  GLU P 149      21.867   7.069  -2.548  0.00  0.00      PROC  
ATOM   3331  HA  GLU P 149      22.329   8.021  -2.763  0.00  0.00      PROC  
ATOM   3332  CB  GLU P 149      23.002   6.080  -2.088  0.00  0.00      PROC  
ATOM   3333  HB1 GLU P 149      23.628   5.747  -2.943  0.00  0.00      PROC  
ATOM   3334  HB2 GLU P 149      22.549   5.130  -1.729  0.00  0.00      PROC  
ATOM   3335  CG  GLU P 149      23.908   6.610  -0.968  0.00  0.00      PROC  
ATOM   3336  HG1 GLU P 149      23.235   6.963  -0.158  0.00  0.00      PROC  
ATOM   3337  HG2 GLU P 149      24.588   7.468  -1.159  0.00  0.00      PROC  
ATOM   3338  CD  GLU P 149      24.819   5.486  -0.496  0.00  0.00      PROC  
ATOM   3339  OE1 GLU P 149      24.784   4.436  -1.145  0.00  0.00      PROC  
ATOM   3340  OE2 GLU P 149      25.515   5.664   0.498  0.00  0.00      PROC  
ATOM   3341  C   GLU P 149      21.329   6.617  -3.855  0.00  0.00      PROC  
ATOM   3342  O   GLU P 149      21.687   7.160  -4.896  0.00  0.00      PROC  
ATOM   3343  N   PHE P 150      20.480   5.643  -3.939  0.00  0.00      PROC  
ATOM   3344  HN  PHE P 150      20.236   5.178  -3.091  0.00  0.00      PROC  
ATOM   3345  CA  PHE P 150      19.744   5.108  -5.086  0.00  0.00      PROC  
ATOM   3346  HA  PHE P 150      20.427   4.787  -5.859  0.00  0.00      PROC  
ATOM   3347  CB  PHE P 150      18.987   3.894  -4.554  0.00  0.00      PROC  
ATOM   3348  HB1 PHE P 150      18.422   4.176  -3.639  0.00  0.00      PROC  
ATOM   3349  HB2 PHE P 150      19.739   3.119  -4.293  0.00  0.00      PROC  
ATOM   3350  CG  PHE P 150      17.988   3.227  -5.544  0.00  0.00      PROC  
ATOM   3351  CD1 PHE P 150      18.243   2.141  -6.327  0.00  0.00      PROC  
ATOM   3352  HD1 PHE P 150      19.246   1.757  -6.444  0.00  0.00      PROC  
ATOM   3353  CE1 PHE P 150      17.248   1.579  -7.119  0.00  0.00      PROC  
ATOM   3354  HE1 PHE P 150      17.453   0.827  -7.867  0.00  0.00      PROC  
ATOM   3355  CZ  PHE P 150      15.957   1.988  -7.012  0.00  0.00      PROC  
ATOM   3356  HZ  PHE P 150      15.244   1.562  -7.703  0.00  0.00      PROC  
ATOM   3357  CD2 PHE P 150      16.636   3.676  -5.408  0.00  0.00      PROC  
ATOM   3358  HD2 PHE P 150      16.455   4.524  -4.765  0.00  0.00      PROC  
ATOM   3359  CE2 PHE P 150      15.609   2.994  -6.131  0.00  0.00      PROC  
ATOM   3360  HE2 PHE P 150      14.605   3.342  -5.942  0.00  0.00      PROC  
ATOM   3361  C   PHE P 150      18.823   6.189  -5.700  0.00  0.00      PROC  
ATOM   3362  O   PHE P 150      18.738   6.433  -6.944  0.00  0.00      PROC  
ATOM   3363  N   LEU P 151      18.057   6.946  -4.897  0.00  0.00      PROC  
ATOM   3364  HN  LEU P 151      18.132   6.677  -3.940  0.00  0.00      PROC  
ATOM   3365  CA  LEU P 151      17.248   8.061  -5.314  0.00  0.00      PROC  
ATOM   3366  HA  LEU P 151      16.520   7.675  -6.012  0.00  0.00      PROC  
ATOM   3367  CB  LEU P 151      16.387   8.522  -4.110  0.00  0.00      PROC  
ATOM   3368  HB1 LEU P 151      15.924   9.504  -4.343  0.00  0.00      PROC  
ATOM   3369  HB2 LEU P 151      17.043   8.662  -3.225  0.00  0.00      PROC  
ATOM   3370  CG  LEU P 151      15.303   7.562  -3.658  0.00  0.00      PROC  
ATOM   3371  HG  LEU P 151      15.691   6.535  -3.485  0.00  0.00      PROC  
ATOM   3372  CD1 LEU P 151      14.765   8.167  -2.310  0.00  0.00      PROC  
ATOM   3373 HD11 LEU P 151      14.136   7.435  -1.760  0.00  0.00      PROC  
ATOM   3374 HD12 LEU P 151      14.158   9.078  -2.499  0.00  0.00      PROC  
ATOM   3375 HD13 LEU P 151      15.666   8.479  -1.739  0.00  0.00      PROC  
ATOM   3376  CD2 LEU P 151      14.123   7.475  -4.600  0.00  0.00      PROC  
ATOM   3377 HD21 LEU P 151      13.697   8.446  -4.931  0.00  0.00      PROC  
ATOM   3378 HD22 LEU P 151      13.327   6.841  -4.154  0.00  0.00      PROC  
ATOM   3379 HD23 LEU P 151      14.378   7.076  -5.605  0.00  0.00      PROC  
ATOM   3380  C   LEU P 151      17.909   9.285  -5.956  0.00  0.00      PROC  
ATOM   3381  O   LEU P 151      17.512   9.779  -7.008  0.00  0.00      PROC  
ATOM   3382  N   LEU P 152      19.076   9.710  -5.423  0.00  0.00      PROC  
ATOM   3383  HN  LEU P 152      19.417   9.317  -4.573  0.00  0.00      PROC  
ATOM   3384  CA  LEU P 152      20.012  10.514  -6.205  0.00  0.00      PROC  
ATOM   3385  HA  LEU P 152      19.581  11.479  -6.427  0.00  0.00      PROC  
ATOM   3386  CB  LEU P 152      21.060  10.991  -5.242  0.00  0.00      PROC  
ATOM   3387  HB1 LEU P 152      21.768  10.189  -4.942  0.00  0.00      PROC  
ATOM   3388  HB2 LEU P 152      20.499  11.337  -4.348  0.00  0.00      PROC  
ATOM   3389  CG  LEU P 152      21.996  12.131  -5.748  0.00  0.00      PROC  
ATOM   3390  HG  LEU P 152      22.562  11.797  -6.644  0.00  0.00      PROC  
ATOM   3391  CD1 LEU P 152      21.216  13.406  -6.081  0.00  0.00      PROC  
ATOM   3392 HD11 LEU P 152      20.523  13.657  -5.249  0.00  0.00      PROC  
ATOM   3393 HD12 LEU P 152      20.555  13.323  -6.970  0.00  0.00      PROC  
ATOM   3394 HD13 LEU P 152      22.070  14.108  -6.189  0.00  0.00      PROC  
ATOM   3395  CD2 LEU P 152      23.036  12.394  -4.671  0.00  0.00      PROC  
ATOM   3396 HD21 LEU P 152      22.588  12.479  -3.658  0.00  0.00      PROC  
ATOM   3397 HD22 LEU P 152      23.624  13.308  -4.904  0.00  0.00      PROC  
ATOM   3398 HD23 LEU P 152      23.776  11.577  -4.532  0.00  0.00      PROC  
ATOM   3399  C   LEU P 152      20.542   9.985  -7.530  0.00  0.00      PROC  
ATOM   3400  O   LEU P 152      20.454  10.685  -8.558  0.00  0.00      PROC  
ATOM   3401  N   SER P 153      20.985   8.778  -7.508  0.00  0.00      PROC  
ATOM   3402  HN  SER P 153      20.878   8.200  -6.703  0.00  0.00      PROC  
ATOM   3403  CA  SER P 153      21.496   8.043  -8.645  0.00  0.00      PROC  
ATOM   3404  HA  SER P 153      22.355   8.570  -9.035  0.00  0.00      PROC  
ATOM   3405  CB  SER P 153      21.923   6.584  -8.347  0.00  0.00      PROC  
ATOM   3406  HB1 SER P 153      22.442   6.166  -9.236  0.00  0.00      PROC  
ATOM   3407  HB2 SER P 153      20.975   6.035  -8.165  0.00  0.00      PROC  
ATOM   3408  OG  SER P 153      22.848   6.701  -7.241  0.00  0.00      PROC  
ATOM   3409  HG1 SER P 153      22.363   6.680  -6.413  0.00  0.00      PROC  
ATOM   3410  C   SER P 153      20.558   7.986  -9.824  0.00  0.00      PROC  
ATOM   3411  O   SER P 153      20.923   8.139 -10.992  0.00  0.00      PROC  
ATOM   3412  N   LYS P 154      19.217   7.776  -9.536  0.00  0.00      PROC  
ATOM   3413  HN  LYS P 154      19.017   7.356  -8.655  0.00  0.00      PROC  
ATOM   3414  CA  LYS P 154      18.288   7.567 -10.659  0.00  0.00      PROC  
ATOM   3415  HA  LYS P 154      18.716   7.280 -11.608  0.00  0.00      PROC  
ATOM   3416  CB  LYS P 154      17.137   6.573 -10.343  0.00  0.00      PROC  
ATOM   3417  HB1 LYS P 154      17.542   5.625  -9.929  0.00  0.00      PROC  
ATOM   3418  HB2 LYS P 154      16.557   6.260 -11.237  0.00  0.00      PROC  
ATOM   3419  CG  LYS P 154      16.166   7.215  -9.264  0.00  0.00      PROC  
ATOM   3420  HG1 LYS P 154      15.539   8.045  -9.652  0.00  0.00      PROC  
ATOM   3421  HG2 LYS P 154      16.732   7.542  -8.365  0.00  0.00      PROC  
ATOM   3422  CD  LYS P 154      15.049   6.284  -8.598  0.00  0.00      PROC  
ATOM   3423  HD1 LYS P 154      14.507   6.852  -7.812  0.00  0.00      PROC  
ATOM   3424  HD2 LYS P 154      15.469   5.475  -7.962  0.00  0.00      PROC  
ATOM   3425  CE  LYS P 154      14.002   5.742  -9.625  0.00  0.00      PROC  
ATOM   3426  HE1 LYS P 154      13.584   4.865  -9.086  0.00  0.00      PROC  
ATOM   3427  HE2 LYS P 154      14.537   5.388 -10.532  0.00  0.00      PROC  
ATOM   3428  NZ  LYS P 154      13.247   6.773 -10.034  0.00  0.00      PROC  
ATOM   3429  HZ1 LYS P 154      12.521   6.650 -10.768  0.00  0.00      PROC  
ATOM   3430  HZ2 LYS P 154      13.787   7.552 -10.462  0.00  0.00      PROC  
ATOM   3431  HZ3 LYS P 154      12.707   7.175  -9.242  0.00  0.00      PROC  
ATOM   3432  C   LYS P 154      17.601   8.822 -11.023  0.00  0.00      PROC  
ATOM   3433  O   LYS P 154      16.848   8.846 -11.972  0.00  0.00      PROC  
ATOM   3434  N   SER P 155      17.902   9.914 -10.302  0.00  0.00      PROC  
ATOM   3435  HN  SER P 155      18.542   9.786  -9.549  0.00  0.00      PROC  
ATOM   3436  CA  SER P 155      17.510  11.298 -10.745  0.00  0.00      PROC  
ATOM   3437  HA  SER P 155      16.572  11.238 -11.277  0.00  0.00      PROC  
ATOM   3438  CB  SER P 155      17.333  12.207  -9.507  0.00  0.00      PROC  
ATOM   3439  HB1 SER P 155      17.107  13.267  -9.749  0.00  0.00      PROC  
ATOM   3440  HB2 SER P 155      18.332  12.116  -9.030  0.00  0.00      PROC  
ATOM   3441  OG  SER P 155      16.339  11.693  -8.606  0.00  0.00      PROC  
ATOM   3442  HG1 SER P 155      16.742  10.944  -8.160  0.00  0.00      PROC  
ATOM   3443  C   SER P 155      18.441  11.942 -11.756  0.00  0.00      PROC  
ATOM   3444  O   SER P 155      18.091  12.970 -12.346  0.00  0.00      PROC  
ATOM   3445  N   ALA P 156      19.630  11.372 -11.982  0.00  0.00      PROC  
ATOM   3446  HN  ALA P 156      19.829  10.575 -11.417  0.00  0.00      PROC  
ATOM   3447  CA  ALA P 156      20.581  11.780 -13.049  0.00  0.00      PROC  
ATOM   3448  HA  ALA P 156      20.700  12.814 -12.762  0.00  0.00      PROC  
ATOM   3449  CB  ALA P 156      21.971  11.041 -12.973  0.00  0.00      PROC  
ATOM   3450  HB1 ALA P 156      22.390  11.314 -11.981  0.00  0.00      PROC  
ATOM   3451  HB2 ALA P 156      22.549  11.405 -13.848  0.00  0.00      PROC  
ATOM   3452  HB3 ALA P 156      21.817   9.960 -13.181  0.00  0.00      PROC  
ATOM   3453  C   ALA P 156      20.079  11.747 -14.532  0.00  0.00      PROC  
ATOM   3454  O   ALA P 156      19.553  10.786 -15.046  0.00  0.00      PROC  
ATOM   3455  N   THR P 157      20.284  12.941 -15.308  0.00  0.00      PROC  
ATOM   3456  HN  THR P 157      20.638  13.751 -14.846  0.00  0.00      PROC  
ATOM   3457  CA  THR P 157      19.893  12.980 -16.740  0.00  0.00      PROC  
ATOM   3458  HA  THR P 157      19.295  12.110 -16.970  0.00  0.00      PROC  
ATOM   3459  CB  THR P 157      18.941  14.147 -17.217  0.00  0.00      PROC  
ATOM   3460  HB  THR P 157      19.484  15.101 -17.046  0.00  0.00      PROC  
ATOM   3461  OG1 THR P 157      17.799  14.279 -16.450  0.00  0.00      PROC  
ATOM   3462  HG1 THR P 157      18.046  14.677 -15.613  0.00  0.00      PROC  
ATOM   3463  CG2 THR P 157      18.473  14.063 -18.682  0.00  0.00      PROC  
ATOM   3464 HG21 THR P 157      17.693  14.819 -18.916  0.00  0.00      PROC  
ATOM   3465 HG22 THR P 157      17.887  13.145 -18.901  0.00  0.00      PROC  
ATOM   3466 HG23 THR P 157      19.285  14.285 -19.407  0.00  0.00      PROC  
ATOM   3467  C   THR P 157      21.093  12.907 -17.578  0.00  0.00      PROC  
ATOM   3468  O   THR P 157      22.111  13.484 -17.213  0.00  0.00      PROC  
ATOM   3469  N   LYS P 158      21.145  12.214 -18.685  0.00  0.00      PROC  
ATOM   3470  HN  LYS P 158      20.353  11.779 -19.108  0.00  0.00      PROC  
ATOM   3471  CA  LYS P 158      22.340  12.033 -19.477  0.00  0.00      PROC  
ATOM   3472  HA  LYS P 158      23.199  12.649 -19.257  0.00  0.00      PROC  
ATOM   3473  CB  LYS P 158      22.839  10.580 -19.323  0.00  0.00      PROC  
ATOM   3474  HB1 LYS P 158      23.553  10.254 -20.109  0.00  0.00      PROC  
ATOM   3475  HB2 LYS P 158      21.965   9.896 -19.363  0.00  0.00      PROC  
ATOM   3476  CG  LYS P 158      23.407  10.120 -17.965  0.00  0.00      PROC  
ATOM   3477  HG1 LYS P 158      23.585   9.023 -17.973  0.00  0.00      PROC  
ATOM   3478  HG2 LYS P 158      22.737  10.347 -17.109  0.00  0.00      PROC  
ATOM   3479  CD  LYS P 158      24.715  10.758 -17.586  0.00  0.00      PROC  
ATOM   3480  HD1 LYS P 158      24.606  11.853 -17.432  0.00  0.00      PROC  
ATOM   3481  HD2 LYS P 158      25.417  10.610 -18.433  0.00  0.00      PROC  
ATOM   3482  CE  LYS P 158      25.554  10.091 -16.397  0.00  0.00      PROC  
ATOM   3483  HE1 LYS P 158      25.044  10.453 -15.479  0.00  0.00      PROC  
ATOM   3484  HE2 LYS P 158      26.629  10.369 -16.375  0.00  0.00      PROC  
ATOM   3485  NZ  LYS P 158      25.380   8.689 -16.280  0.00  0.00      PROC  
ATOM   3486  HZ1 LYS P 158      25.667   8.257 -17.182  0.00  0.00      PROC  
ATOM   3487  HZ2 LYS P 158      24.412   8.372 -16.072  0.00  0.00      PROC  
ATOM   3488  HZ3 LYS P 158      25.971   8.327 -15.504  0.00  0.00      PROC  
ATOM   3489  C   LYS P 158      22.060  12.356 -20.970  0.00  0.00      PROC  
ATOM   3490  OT1 LYS P 158      21.439  11.526 -21.711  0.00  0.00      PROC  
ATOM   3491  OT2 LYS P 158      22.420  13.453 -21.358  0.00  0.00      PROC  
END
