# Supplementary material for: Mapping the Interactions Among Class IIa Histone Deacetylases and Myocyte Enhancer Factor 2s
Source: J Chem Inf Model. 2025 Jun 6;65(12):6249–60. doi: 10.1021/acs.jcim.5c00858 (PMC12199305; doi:10.1021/acs.jcim.5c00858)
Supplement: Supplementary file 2 [file ci5c00858_si_002.zip › PDB_structures/HDAC9_MEF2C.pdb]

CRYST1   72.881   72.881   72.881  90.00  90.00  90.00 P 1           1
ATOM      1  N   GLY P   2     -19.426   6.453 -24.213  0.00  0.00      PROA  
ATOM      2  HT1 GLY P   2     -20.329   6.862 -23.897  0.00  0.00      PROA  
ATOM      3  HT2 GLY P   2     -19.347   5.501 -23.800  0.00  0.00      PROA  
ATOM      4  HT3 GLY P   2     -19.420   6.387 -25.251  0.00  0.00      PROA  
ATOM      5  CA  GLY P   2     -18.247   7.288 -23.684  0.00  0.00      PROA  
ATOM      6  HA1 GLY P   2     -18.569   7.949 -22.893  0.00  0.00      PROA  
ATOM      7  HA2 GLY P   2     -17.793   7.900 -24.450  0.00  0.00      PROA  
ATOM      8  C   GLY P   2     -17.062   6.529 -23.160  0.00  0.00      PROA  
ATOM      9  O   GLY P   2     -17.187   5.340 -22.885  0.00  0.00      PROA  
ATOM     10  N   ARG P   3     -15.889   7.183 -23.070  0.00  0.00      PROA  
ATOM     11  HN  ARG P   3     -15.739   8.151 -23.257  0.00  0.00      PROA  
ATOM     12  CA  ARG P   3     -14.808   6.484 -22.398  0.00  0.00      PROA  
ATOM     13  HA  ARG P   3     -14.711   5.450 -22.693  0.00  0.00      PROA  
ATOM     14  CB  ARG P   3     -13.414   7.169 -22.667  0.00  0.00      PROA  
ATOM     15  HB1 ARG P   3     -12.574   6.609 -22.204  0.00  0.00      PROA  
ATOM     16  HB2 ARG P   3     -13.307   8.182 -22.224  0.00  0.00      PROA  
ATOM     17  CG  ARG P   3     -13.227   7.282 -24.139  0.00  0.00      PROA  
ATOM     18  HG1 ARG P   3     -12.358   7.953 -24.303  0.00  0.00      PROA  
ATOM     19  HG2 ARG P   3     -14.010   7.916 -24.607  0.00  0.00      PROA  
ATOM     20  CD  ARG P   3     -12.870   5.995 -24.911  0.00  0.00      PROA  
ATOM     21  HD1 ARG P   3     -12.300   5.346 -24.212  0.00  0.00      PROA  
ATOM     22  HD2 ARG P   3     -12.342   6.110 -25.882  0.00  0.00      PROA  
ATOM     23  NE  ARG P   3     -14.204   5.257 -25.268  0.00  0.00      PROA  
ATOM     24  HE  ARG P   3     -14.487   4.457 -24.739  0.00  0.00      PROA  
ATOM     25  CZ  ARG P   3     -15.101   5.646 -26.128  0.00  0.00      PROA  
ATOM     26  NH1 ARG P   3     -15.030   6.701 -26.908  0.00  0.00      PROA  
ATOM     27 HH11 ARG P   3     -14.282   7.360 -26.831  0.00  0.00      PROA  
ATOM     28 HH12 ARG P   3     -15.762   6.867 -27.569  0.00  0.00      PROA  
ATOM     29  NH2 ARG P   3     -16.164   4.874 -26.272  0.00  0.00      PROA  
ATOM     30 HH21 ARG P   3     -16.222   3.980 -25.827  0.00  0.00      PROA  
ATOM     31 HH22 ARG P   3     -16.918   5.115 -26.884  0.00  0.00      PROA  
ATOM     32  C   ARG P   3     -14.982   6.419 -20.861  0.00  0.00      PROA  
ATOM     33  O   ARG P   3     -15.766   7.122 -20.192  0.00  0.00      PROA  
ATOM     34  N   LYS P   4     -14.222   5.519 -20.167  0.00  0.00      PROA  
ATOM     35  HN  LYS P   4     -13.620   4.851 -20.599  0.00  0.00      PROA  
ATOM     36  CA  LYS P   4     -14.191   5.511 -18.674  0.00  0.00      PROA  
ATOM     37  HA  LYS P   4     -14.455   6.507 -18.352  0.00  0.00      PROA  
ATOM     38  CB  LYS P   4     -15.181   4.499 -18.022  0.00  0.00      PROA  
ATOM     39  HB1 LYS P   4     -15.094   4.721 -16.937  0.00  0.00      PROA  
ATOM     40  HB2 LYS P   4     -14.822   3.469 -18.232  0.00  0.00      PROA  
ATOM     41  CG  LYS P   4     -16.577   4.541 -18.594  0.00  0.00      PROA  
ATOM     42  HG1 LYS P   4     -16.812   5.617 -18.745  0.00  0.00      PROA  
ATOM     43  HG2 LYS P   4     -17.269   4.413 -17.734  0.00  0.00      PROA  
ATOM     44  CD  LYS P   4     -16.795   3.721 -19.867  0.00  0.00      PROA  
ATOM     45  HD1 LYS P   4     -16.452   2.666 -19.805  0.00  0.00      PROA  
ATOM     46  HD2 LYS P   4     -16.327   4.253 -20.723  0.00  0.00      PROA  
ATOM     47  CE  LYS P   4     -18.311   3.617 -20.251  0.00  0.00      PROA  
ATOM     48  HE1 LYS P   4     -18.853   4.536 -20.560  0.00  0.00      PROA  
ATOM     49  HE2 LYS P   4     -18.764   3.148 -19.352  0.00  0.00      PROA  
ATOM     50  NZ  LYS P   4     -18.447   2.670 -21.280  0.00  0.00      PROA  
ATOM     51  HZ1 LYS P   4     -18.632   3.128 -22.195  0.00  0.00      PROA  
ATOM     52  HZ2 LYS P   4     -19.265   2.041 -21.150  0.00  0.00      PROA  
ATOM     53  HZ3 LYS P   4     -17.620   2.040 -21.306  0.00  0.00      PROA  
ATOM     54  C   LYS P   4     -12.850   5.208 -18.126  0.00  0.00      PROA  
ATOM     55  O   LYS P   4     -12.229   4.190 -18.512  0.00  0.00      PROA  
ATOM     56  N   LYS P   5     -12.469   5.949 -17.151  0.00  0.00      PROA  
ATOM     57  HN  LYS P   5     -12.972   6.801 -17.032  0.00  0.00      PROA  
ATOM     58  CA  LYS P   5     -11.403   5.572 -16.203  0.00  0.00      PROA  
ATOM     59  HA  LYS P   5     -11.306   4.499 -16.128  0.00  0.00      PROA  
ATOM     60  CB  LYS P   5     -10.081   6.123 -16.755  0.00  0.00      PROA  
ATOM     61  HB1 LYS P   5      -9.988   5.668 -17.764  0.00  0.00      PROA  
ATOM     62  HB2 LYS P   5      -9.180   5.842 -16.169  0.00  0.00      PROA  
ATOM     63  CG  LYS P   5     -10.055   7.594 -17.036  0.00  0.00      PROA  
ATOM     64  HG1 LYS P   5     -10.234   8.199 -16.121  0.00  0.00      PROA  
ATOM     65  HG2 LYS P   5     -10.915   7.911 -17.665  0.00  0.00      PROA  
ATOM     66  CD  LYS P   5      -8.784   8.031 -17.733  0.00  0.00      PROA  
ATOM     67  HD1 LYS P   5      -8.569   7.502 -18.687  0.00  0.00      PROA  
ATOM     68  HD2 LYS P   5      -7.892   7.876 -17.089  0.00  0.00      PROA  
ATOM     69  CE  LYS P   5      -8.549   9.515 -17.963  0.00  0.00      PROA  
ATOM     70  HE1 LYS P   5      -8.547  10.052 -16.991  0.00  0.00      PROA  
ATOM     71  HE2 LYS P   5      -9.317   9.880 -18.677  0.00  0.00      PROA  
ATOM     72  NZ  LYS P   5      -7.207   9.767 -18.601  0.00  0.00      PROA  
ATOM     73  HZ1 LYS P   5      -6.452   9.251 -18.107  0.00  0.00      PROA  
ATOM     74  HZ2 LYS P   5      -7.059  10.793 -18.511  0.00  0.00      PROA  
ATOM     75  HZ3 LYS P   5      -7.331   9.549 -19.610  0.00  0.00      PROA  
ATOM     76  C   LYS P   5     -11.795   6.098 -14.808  0.00  0.00      PROA  
ATOM     77  O   LYS P   5     -12.779   6.783 -14.567  0.00  0.00      PROA  
ATOM     78  N   ILE P   6     -11.044   5.627 -13.781  0.00  0.00      PROA  
ATOM     79  HN  ILE P   6     -10.139   5.227 -13.906  0.00  0.00      PROA  
ATOM     80  CA  ILE P   6     -11.503   5.757 -12.392  0.00  0.00      PROA  
ATOM     81  HA  ILE P   6     -12.564   5.565 -12.450  0.00  0.00      PROA  
ATOM     82  CB  ILE P   6     -10.704   4.768 -11.505  0.00  0.00      PROA  
ATOM     83  HB  ILE P   6     -11.116   3.755 -11.703  0.00  0.00      PROA  
ATOM     84  CG2 ILE P   6      -9.201   4.852 -11.877  0.00  0.00      PROA  
ATOM     85 HG21 ILE P   6      -9.056   4.606 -12.951  0.00  0.00      PROA  
ATOM     86 HG22 ILE P   6      -8.560   4.158 -11.293  0.00  0.00      PROA  
ATOM     87 HG23 ILE P   6      -8.729   5.838 -11.678  0.00  0.00      PROA  
ATOM     88  CG1 ILE P   6     -10.924   5.179 -10.016  0.00  0.00      PROA  
ATOM     89 HG11 ILE P   6     -11.992   5.447  -9.869  0.00  0.00      PROA  
ATOM     90 HG12 ILE P   6     -10.459   6.183  -9.910  0.00  0.00      PROA  
ATOM     91  CD  ILE P   6     -10.556   4.109  -9.025  0.00  0.00      PROA  
ATOM     92  HD1 ILE P   6      -9.465   3.903  -8.990  0.00  0.00      PROA  
ATOM     93  HD2 ILE P   6     -11.136   3.187  -9.244  0.00  0.00      PROA  
ATOM     94  HD3 ILE P   6     -10.694   4.487  -7.990  0.00  0.00      PROA  
ATOM     95  C   ILE P   6     -11.381   7.159 -11.843  0.00  0.00      PROA  
ATOM     96  O   ILE P   6     -10.279   7.671 -11.771  0.00  0.00      PROA  
ATOM     97  N   GLN P   7     -12.552   7.693 -11.414  0.00  0.00      PROA  
ATOM     98  HN  GLN P   7     -13.406   7.179 -11.413  0.00  0.00      PROA  
ATOM     99  CA  GLN P   7     -12.777   9.018 -10.856  0.00  0.00      PROA  
ATOM    100  HA  GLN P   7     -11.992   9.665 -11.221  0.00  0.00      PROA  
ATOM    101  CB  GLN P   7     -14.007   9.631 -11.484  0.00  0.00      PROA  
ATOM    102  HB1 GLN P   7     -14.263  10.576 -10.958  0.00  0.00      PROA  
ATOM    103  HB2 GLN P   7     -14.858   8.934 -11.329  0.00  0.00      PROA  
ATOM    104  CG  GLN P   7     -14.021   9.934 -12.982  0.00  0.00      PROA  
ATOM    105  HG1 GLN P   7     -15.035  10.298 -13.256  0.00  0.00      PROA  
ATOM    106  HG2 GLN P   7     -13.687   9.055 -13.572  0.00  0.00      PROA  
ATOM    107  CD  GLN P   7     -13.045  11.057 -13.270  0.00  0.00      PROA  
ATOM    108  OE1 GLN P   7     -11.879  10.864 -13.706  0.00  0.00      PROA  
ATOM    109  NE2 GLN P   7     -13.375  12.337 -13.012  0.00  0.00      PROA  
ATOM    110 HE21 GLN P   7     -12.734  13.069 -13.244  0.00  0.00      PROA  
ATOM    111 HE22 GLN P   7     -14.179  12.557 -12.459  0.00  0.00      PROA  
ATOM    112  C   GLN P   7     -12.890   9.022  -9.314  0.00  0.00      PROA  
ATOM    113  O   GLN P   7     -13.690   8.263  -8.674  0.00  0.00      PROA  
ATOM    114  N   ILE P   8     -12.038   9.835  -8.732  0.00  0.00      PROA  
ATOM    115  HN  ILE P   8     -11.434  10.438  -9.247  0.00  0.00      PROA  
ATOM    116  CA  ILE P   8     -11.772   9.868  -7.339  0.00  0.00      PROA  
ATOM    117  HA  ILE P   8     -12.601   9.342  -6.889  0.00  0.00      PROA  
ATOM    118  CB  ILE P   8     -10.398   9.270  -7.013  0.00  0.00      PROA  
ATOM    119  HB  ILE P   8      -9.574   9.895  -7.418  0.00  0.00      PROA  
ATOM    120  CG2 ILE P   8     -10.122   9.238  -5.468  0.00  0.00      PROA  
ATOM    121 HG21 ILE P   8     -10.175  10.137  -4.816  0.00  0.00      PROA  
ATOM    122 HG22 ILE P   8      -9.100   8.828  -5.320  0.00  0.00      PROA  
ATOM    123 HG23 ILE P   8     -10.797   8.471  -5.032  0.00  0.00      PROA  
ATOM    124  CG1 ILE P   8     -10.169   7.855  -7.606  0.00  0.00      PROA  
ATOM    125 HG11 ILE P   8     -10.463   7.908  -8.676  0.00  0.00      PROA  
ATOM    126 HG12 ILE P   8     -10.796   7.195  -6.970  0.00  0.00      PROA  
ATOM    127  CD  ILE P   8      -8.672   7.415  -7.662  0.00  0.00      PROA  
ATOM    128  HD1 ILE P   8      -8.618   6.338  -7.931  0.00  0.00      PROA  
ATOM    129  HD2 ILE P   8      -8.189   7.551  -6.671  0.00  0.00      PROA  
ATOM    130  HD3 ILE P   8      -8.069   7.995  -8.393  0.00  0.00      PROA  
ATOM    131  C   ILE P   8     -11.880  11.272  -6.760  0.00  0.00      PROA  
ATOM    132  O   ILE P   8     -11.296  12.240  -7.312  0.00  0.00      PROA  
ATOM    133  N   THR P   9     -12.629  11.389  -5.587  0.00  0.00      PROA  
ATOM    134  HN  THR P   9     -12.857  10.530  -5.135  0.00  0.00      PROA  
ATOM    135  CA  THR P   9     -12.968  12.714  -4.932  0.00  0.00      PROA  
ATOM    136  HA  THR P   9     -12.945  13.486  -5.687  0.00  0.00      PROA  
ATOM    137  CB  THR P   9     -14.336  12.686  -4.299  0.00  0.00      PROA  
ATOM    138  HB  THR P   9     -14.379  11.864  -3.553  0.00  0.00      PROA  
ATOM    139  OG1 THR P   9     -15.438  12.349  -5.216  0.00  0.00      PROA  
ATOM    140  HG1 THR P   9     -15.624  11.411  -5.136  0.00  0.00      PROA  
ATOM    141  CG2 THR P   9     -14.731  14.012  -3.572  0.00  0.00      PROA  
ATOM    142 HG21 THR P   9     -15.833  14.098  -3.462  0.00  0.00      PROA  
ATOM    143 HG22 THR P   9     -14.346  14.883  -4.145  0.00  0.00      PROA  
ATOM    144 HG23 THR P   9     -14.331  13.939  -2.538  0.00  0.00      PROA  
ATOM    145  C   THR P   9     -11.957  13.190  -3.965  0.00  0.00      PROA  
ATOM    146  O   THR P   9     -12.097  12.804  -2.804  0.00  0.00      PROA  
ATOM    147  N   ARG P  10     -10.961  14.037  -4.387  0.00  0.00      PROA  
ATOM    148  HN  ARG P  10     -10.795  14.259  -5.345  0.00  0.00      PROA  
ATOM    149  CA  ARG P  10      -9.969  14.671  -3.563  0.00  0.00      PROA  
ATOM    150  HA  ARG P  10      -9.527  13.795  -3.111  0.00  0.00      PROA  
ATOM    151  CB  ARG P  10      -8.798  15.437  -4.294  0.00  0.00      PROA  
ATOM    152  HB1 ARG P  10      -8.125  15.879  -3.528  0.00  0.00      PROA  
ATOM    153  HB2 ARG P  10      -9.201  16.269  -4.909  0.00  0.00      PROA  
ATOM    154  CG  ARG P  10      -7.806  14.489  -5.016  0.00  0.00      PROA  
ATOM    155  HG1 ARG P  10      -8.398  13.872  -5.725  0.00  0.00      PROA  
ATOM    156  HG2 ARG P  10      -7.384  13.792  -4.261  0.00  0.00      PROA  
ATOM    157  CD  ARG P  10      -6.559  15.245  -5.603  0.00  0.00      PROA  
ATOM    158  HD1 ARG P  10      -6.155  15.968  -4.862  0.00  0.00      PROA  
ATOM    159  HD2 ARG P  10      -6.934  15.838  -6.465  0.00  0.00      PROA  
ATOM    160  NE  ARG P  10      -5.426  14.236  -5.981  0.00  0.00      PROA  
ATOM    161  HE  ARG P  10      -4.526  14.258  -5.546  0.00  0.00      PROA  
ATOM    162  CZ  ARG P  10      -5.456  13.462  -7.102  0.00  0.00      PROA  
ATOM    163  NH1 ARG P  10      -6.359  13.511  -8.046  0.00  0.00      PROA  
ATOM    164 HH11 ARG P  10      -7.029  14.249  -8.133  0.00  0.00      PROA  
ATOM    165 HH12 ARG P  10      -6.228  12.878  -8.808  0.00  0.00      PROA  
ATOM    166  NH2 ARG P  10      -4.482  12.658  -7.283  0.00  0.00      PROA  
ATOM    167 HH21 ARG P  10      -3.832  12.567  -6.528  0.00  0.00      PROA  
ATOM    168 HH22 ARG P  10      -4.325  12.050  -8.062  0.00  0.00      PROA  
ATOM    169  C   ARG P  10     -10.488  15.438  -2.387  0.00  0.00      PROA  
ATOM    170  O   ARG P  10     -11.556  16.053  -2.556  0.00  0.00      PROA  
ATOM    171  N   ILE P  11      -9.774  15.291  -1.232  0.00  0.00      PROA  
ATOM    172  HN  ILE P  11      -8.987  14.682  -1.178  0.00  0.00      PROA  
ATOM    173  CA  ILE P  11     -10.022  16.046  -0.019  0.00  0.00      PROA  
ATOM    174  HA  ILE P  11     -10.673  16.840  -0.356  0.00  0.00      PROA  
ATOM    175  CB  ILE P  11     -10.887  15.373   1.034  0.00  0.00      PROA  
ATOM    176  HB  ILE P  11     -10.699  15.705   2.077  0.00  0.00      PROA  
ATOM    177  CG2 ILE P  11     -12.375  15.558   0.746  0.00  0.00      PROA  
ATOM    178 HG21 ILE P  11     -12.995  15.314   1.635  0.00  0.00      PROA  
ATOM    179 HG22 ILE P  11     -12.594  15.139  -0.259  0.00  0.00      PROA  
ATOM    180 HG23 ILE P  11     -12.470  16.660   0.638  0.00  0.00      PROA  
ATOM    181  CG1 ILE P  11     -10.487  13.804   1.034  0.00  0.00      PROA  
ATOM    182 HG11 ILE P  11      -9.382  13.701   1.097  0.00  0.00      PROA  
ATOM    183 HG12 ILE P  11     -11.017  13.306   0.194  0.00  0.00      PROA  
ATOM    184  CD  ILE P  11     -11.044  13.173   2.307  0.00  0.00      PROA  
ATOM    185  HD1 ILE P  11     -10.599  13.609   3.227  0.00  0.00      PROA  
ATOM    186  HD2 ILE P  11     -10.894  12.072   2.319  0.00  0.00      PROA  
ATOM    187  HD3 ILE P  11     -12.131  13.392   2.380  0.00  0.00      PROA  
ATOM    188  C   ILE P  11      -8.796  16.803   0.520  0.00  0.00      PROA  
ATOM    189  O   ILE P  11      -7.744  16.245   0.685  0.00  0.00      PROA  
ATOM    190  N   MET P  12      -8.878  18.180   0.657  0.00  0.00      PROA  
ATOM    191  HN  MET P  12      -9.784  18.568   0.510  0.00  0.00      PROA  
ATOM    192  CA  MET P  12      -7.725  19.026   0.911  0.00  0.00      PROA  
ATOM    193  HA  MET P  12      -6.866  18.371   0.899  0.00  0.00      PROA  
ATOM    194  CB  MET P  12      -7.590  20.281  -0.033  0.00  0.00      PROA  
ATOM    195  HB1 MET P  12      -6.615  20.777   0.160  0.00  0.00      PROA  
ATOM    196  HB2 MET P  12      -8.261  21.109   0.278  0.00  0.00      PROA  
ATOM    197  CG  MET P  12      -7.657  19.857  -1.578  0.00  0.00      PROA  
ATOM    198  HG1 MET P  12      -7.661  20.800  -2.166  0.00  0.00      PROA  
ATOM    199  HG2 MET P  12      -8.673  19.414  -1.642  0.00  0.00      PROA  
ATOM    200  SD  MET P  12      -6.473  18.620  -2.082  0.00  0.00      PROA  
ATOM    201  CE  MET P  12      -5.192  19.677  -2.662  0.00  0.00      PROA  
ATOM    202  HE1 MET P  12      -4.216  19.169  -2.505  0.00  0.00      PROA  
ATOM    203  HE2 MET P  12      -5.190  20.708  -2.247  0.00  0.00      PROA  
ATOM    204  HE3 MET P  12      -5.290  19.758  -3.766  0.00  0.00      PROA  
ATOM    205  C   MET P  12      -7.849  19.639   2.276  0.00  0.00      PROA  
ATOM    206  O   MET P  12      -6.881  20.150   2.765  0.00  0.00      PROA  
ATOM    207  N   ASP P  13      -8.961  19.501   3.005  0.00  0.00      PROA  
ATOM    208  HN  ASP P  13      -9.768  19.224   2.490  0.00  0.00      PROA  
ATOM    209  CA  ASP P  13      -8.951  19.833   4.391  0.00  0.00      PROA  
ATOM    210  HA  ASP P  13      -8.764  20.830   4.762  0.00  0.00      PROA  
ATOM    211  CB  ASP P  13     -10.461  19.791   4.711  0.00  0.00      PROA  
ATOM    212  HB1 ASP P  13     -10.747  18.718   4.684  0.00  0.00      PROA  
ATOM    213  HB2 ASP P  13     -10.877  20.375   3.862  0.00  0.00      PROA  
ATOM    214  CG  ASP P  13     -10.832  20.404   6.059  0.00  0.00      PROA  
ATOM    215  OD1 ASP P  13     -12.100  20.497   6.252  0.00  0.00      PROA  
ATOM    216  OD2 ASP P  13     -10.003  20.762   6.906  0.00  0.00      PROA  
ATOM    217  C   ASP P  13      -8.128  18.949   5.322  0.00  0.00      PROA  
ATOM    218  O   ASP P  13      -8.225  17.733   5.304  0.00  0.00      PROA  
ATOM    219  N   GLU P  14      -7.335  19.581   6.238  0.00  0.00      PROA  
ATOM    220  HN  GLU P  14      -7.363  20.578   6.240  0.00  0.00      PROA  
ATOM    221  CA  GLU P  14      -6.403  18.961   7.170  0.00  0.00      PROA  
ATOM    222  HA  GLU P  14      -5.898  18.205   6.587  0.00  0.00      PROA  
ATOM    223  CB  GLU P  14      -5.457  20.017   7.768  0.00  0.00      PROA  
ATOM    224  HB1 GLU P  14      -4.811  19.561   8.548  0.00  0.00      PROA  
ATOM    225  HB2 GLU P  14      -6.033  20.851   8.223  0.00  0.00      PROA  
ATOM    226  CG  GLU P  14      -4.438  20.507   6.695  0.00  0.00      PROA  
ATOM    227  HG1 GLU P  14      -3.947  21.407   7.123  0.00  0.00      PROA  
ATOM    228  HG2 GLU P  14      -4.911  20.839   5.746  0.00  0.00      PROA  
ATOM    229  CD  GLU P  14      -3.235  19.603   6.390  0.00  0.00      PROA  
ATOM    230  OE1 GLU P  14      -2.643  19.040   7.366  0.00  0.00      PROA  
ATOM    231  OE2 GLU P  14      -2.867  19.369   5.208  0.00  0.00      PROA  
ATOM    232  C   GLU P  14      -7.077  18.134   8.243  0.00  0.00      PROA  
ATOM    233  O   GLU P  14      -6.661  17.062   8.651  0.00  0.00      PROA  
ATOM    234  N   ARG P  15      -8.296  18.552   8.617  0.00  0.00      PROA  
ATOM    235  HN  ARG P  15      -8.691  19.397   8.264  0.00  0.00      PROA  
ATOM    236  CA  ARG P  15      -9.126  17.831   9.526  0.00  0.00      PROA  
ATOM    237  HA  ARG P  15      -8.548  17.499  10.376  0.00  0.00      PROA  
ATOM    238  CB  ARG P  15     -10.243  18.825   9.961  0.00  0.00      PROA  
ATOM    239  HB1 ARG P  15     -11.002  18.412  10.659  0.00  0.00      PROA  
ATOM    240  HB2 ARG P  15     -10.924  19.089   9.123  0.00  0.00      PROA  
ATOM    241  CG  ARG P  15      -9.854  20.196  10.532  0.00  0.00      PROA  
ATOM    242  HG1 ARG P  15      -9.040  20.650   9.928  0.00  0.00      PROA  
ATOM    243  HG2 ARG P  15      -9.651  20.092  11.620  0.00  0.00      PROA  
ATOM    244  CD  ARG P  15     -10.851  21.355  10.645  0.00  0.00      PROA  
ATOM    245  HD1 ARG P  15     -10.276  22.243  10.985  0.00  0.00      PROA  
ATOM    246  HD2 ARG P  15     -11.529  21.029  11.462  0.00  0.00      PROA  
ATOM    247  NE  ARG P  15     -11.582  21.480   9.318  0.00  0.00      PROA  
ATOM    248  HE  ARG P  15     -11.116  21.258   8.461  0.00  0.00      PROA  
ATOM    249  CZ  ARG P  15     -12.578  22.336   9.186  0.00  0.00      PROA  
ATOM    250  NH1 ARG P  15     -13.142  23.070  10.181  0.00  0.00      PROA  
ATOM    251 HH11 ARG P  15     -12.795  22.997  11.116  0.00  0.00      PROA  
ATOM    252 HH12 ARG P  15     -13.873  23.713   9.952  0.00  0.00      PROA  
ATOM    253  NH2 ARG P  15     -13.230  22.334   8.095  0.00  0.00      PROA  
ATOM    254 HH21 ARG P  15     -12.986  21.633   7.424  0.00  0.00      PROA  
ATOM    255 HH22 ARG P  15     -13.895  23.055   7.900  0.00  0.00      PROA  
ATOM    256  C   ARG P  15      -9.658  16.539   8.828  0.00  0.00      PROA  
ATOM    257  O   ARG P  15      -9.688  15.440   9.382  0.00  0.00      PROA  
ATOM    258  N   ASN P  16     -10.041  16.682   7.504  0.00  0.00      PROA  
ATOM    259  HN  ASN P  16      -9.866  17.573   7.091  0.00  0.00      PROA  
ATOM    260  CA  ASN P  16     -10.683  15.603   6.778  0.00  0.00      PROA  
ATOM    261  HA  ASN P  16     -11.399  15.245   7.503  0.00  0.00      PROA  
ATOM    262  CB  ASN P  16     -11.486  16.173   5.563  0.00  0.00      PROA  
ATOM    263  HB1 ASN P  16     -10.714  16.475   4.823  0.00  0.00      PROA  
ATOM    264  HB2 ASN P  16     -11.981  17.131   5.832  0.00  0.00      PROA  
ATOM    265  CG  ASN P  16     -12.537  15.222   5.108  0.00  0.00      PROA  
ATOM    266  OD1 ASN P  16     -12.554  14.038   5.509  0.00  0.00      PROA  
ATOM    267  ND2 ASN P  16     -13.407  15.752   4.360  0.00  0.00      PROA  
ATOM    268 HD21 ASN P  16     -14.033  15.203   3.806  0.00  0.00      PROA  
ATOM    269 HD22 ASN P  16     -13.323  16.700   4.053  0.00  0.00      PROA  
ATOM    270  C   ASN P  16      -9.824  14.376   6.465  0.00  0.00      PROA  
ATOM    271  O   ASN P  16     -10.110  13.180   6.687  0.00  0.00      PROA  
ATOM    272  N   ARG P  17      -8.553  14.720   6.043  0.00  0.00      PROA  
ATOM    273  HN  ARG P  17      -8.321  15.676   5.884  0.00  0.00      PROA  
ATOM    274  CA  ARG P  17      -7.436  13.798   5.803  0.00  0.00      PROA  
ATOM    275  HA  ARG P  17      -7.808  13.110   5.058  0.00  0.00      PROA  
ATOM    276  CB  ARG P  17      -6.213  14.476   5.090  0.00  0.00      PROA  
ATOM    277  HB1 ARG P  17      -5.375  13.752   5.001  0.00  0.00      PROA  
ATOM    278  HB2 ARG P  17      -5.898  15.307   5.757  0.00  0.00      PROA  
ATOM    279  CG  ARG P  17      -6.439  15.022   3.652  0.00  0.00      PROA  
ATOM    280  HG1 ARG P  17      -7.228  15.803   3.686  0.00  0.00      PROA  
ATOM    281  HG2 ARG P  17      -6.700  14.278   2.869  0.00  0.00      PROA  
ATOM    282  CD  ARG P  17      -5.206  15.839   3.143  0.00  0.00      PROA  
ATOM    283  HD1 ARG P  17      -4.294  15.261   3.407  0.00  0.00      PROA  
ATOM    284  HD2 ARG P  17      -5.074  16.816   3.657  0.00  0.00      PROA  
ATOM    285  NE  ARG P  17      -5.312  16.020   1.650  0.00  0.00      PROA  
ATOM    286  HE  ARG P  17      -6.234  15.985   1.266  0.00  0.00      PROA  
ATOM    287  CZ  ARG P  17      -4.298  16.387   0.938  0.00  0.00      PROA  
ATOM    288  NH1 ARG P  17      -3.108  16.698   1.351  0.00  0.00      PROA  
ATOM    289 HH11 ARG P  17      -2.970  16.823   2.333  0.00  0.00      PROA  
ATOM    290 HH12 ARG P  17      -2.567  17.181   0.663  0.00  0.00      PROA  
ATOM    291  NH2 ARG P  17      -4.504  16.524  -0.345  0.00  0.00      PROA  
ATOM    292 HH21 ARG P  17      -5.385  16.135  -0.616  0.00  0.00      PROA  
ATOM    293 HH22 ARG P  17      -3.756  16.810  -0.944  0.00  0.00      PROA  
ATOM    294  C   ARG P  17      -6.942  13.022   6.970  0.00  0.00      PROA  
ATOM    295  O   ARG P  17      -6.701  11.832   6.868  0.00  0.00      PROA  
ATOM    296  N   GLN P  18      -6.871  13.700   8.125  0.00  0.00      PROA  
ATOM    297  HN  GLN P  18      -7.012  14.687   8.131  0.00  0.00      PROA  
ATOM    298  CA  GLN P  18      -6.379  13.150   9.379  0.00  0.00      PROA  
ATOM    299  HA  GLN P  18      -5.393  12.727   9.256  0.00  0.00      PROA  
ATOM    300  CB  GLN P  18      -6.338  14.321  10.462  0.00  0.00      PROA  
ATOM    301  HB1 GLN P  18      -7.204  14.997  10.297  0.00  0.00      PROA  
ATOM    302  HB2 GLN P  18      -5.450  14.895  10.121  0.00  0.00      PROA  
ATOM    303  CG  GLN P  18      -6.225  14.031  11.982  0.00  0.00      PROA  
ATOM    304  HG1 GLN P  18      -7.231  14.017  12.455  0.00  0.00      PROA  
ATOM    305  HG2 GLN P  18      -5.778  14.860  12.571  0.00  0.00      PROA  
ATOM    306  CD  GLN P  18      -5.465  12.768  12.406  0.00  0.00      PROA  
ATOM    307  OE1 GLN P  18      -5.996  12.076  13.291  0.00  0.00      PROA  
ATOM    308  NE2 GLN P  18      -4.272  12.493  11.855  0.00  0.00      PROA  
ATOM    309 HE21 GLN P  18      -3.687  11.706  12.050  0.00  0.00      PROA  
ATOM    310 HE22 GLN P  18      -3.761  13.162  11.315  0.00  0.00      PROA  
ATOM    311  C   GLN P  18      -7.261  12.110   9.979  0.00  0.00      PROA  
ATOM    312  O   GLN P  18      -6.857  11.070  10.403  0.00  0.00      PROA  
ATOM    313  N   VAL P  19      -8.600  12.391   9.973  0.00  0.00      PROA  
ATOM    314  HN  VAL P  19      -8.724  13.380   9.997  0.00  0.00      PROA  
ATOM    315  CA  VAL P  19      -9.622  11.406  10.354  0.00  0.00      PROA  
ATOM    316  HA  VAL P  19      -9.453  10.902  11.294  0.00  0.00      PROA  
ATOM    317  CB  VAL P  19     -10.963  12.038  10.409  0.00  0.00      PROA  
ATOM    318  HB  VAL P  19     -11.250  12.606   9.498  0.00  0.00      PROA  
ATOM    319  CG1 VAL P  19     -12.101  10.988  10.665  0.00  0.00      PROA  
ATOM    320 HG11 VAL P  19     -11.862  10.376  11.561  0.00  0.00      PROA  
ATOM    321 HG12 VAL P  19     -12.271  10.373   9.756  0.00  0.00      PROA  
ATOM    322 HG13 VAL P  19     -13.017  11.567  10.910  0.00  0.00      PROA  
ATOM    323  CG2 VAL P  19     -10.874  12.970  11.699  0.00  0.00      PROA  
ATOM    324 HG21 VAL P  19     -11.877  13.446  11.766  0.00  0.00      PROA  
ATOM    325 HG22 VAL P  19     -10.123  13.769  11.517  0.00  0.00      PROA  
ATOM    326 HG23 VAL P  19     -10.611  12.329  12.567  0.00  0.00      PROA  
ATOM    327  C   VAL P  19      -9.636  10.266   9.345  0.00  0.00      PROA  
ATOM    328  O   VAL P  19      -9.760   9.124   9.728  0.00  0.00      PROA  
ATOM    329  N   THR P  20      -9.616  10.578   7.981  0.00  0.00      PROA  
ATOM    330  HN  THR P  20      -9.506  11.527   7.695  0.00  0.00      PROA  
ATOM    331  CA  THR P  20      -9.670   9.602   6.916  0.00  0.00      PROA  
ATOM    332  HA  THR P  20     -10.537   8.978   7.076  0.00  0.00      PROA  
ATOM    333  CB  THR P  20      -9.765  10.240   5.508  0.00  0.00      PROA  
ATOM    334  HB  THR P  20      -8.910  10.915   5.287  0.00  0.00      PROA  
ATOM    335  OG1 THR P  20     -10.975  10.925   5.471  0.00  0.00      PROA  
ATOM    336  HG1 THR P  20     -10.760  11.786   5.837  0.00  0.00      PROA  
ATOM    337  CG2 THR P  20      -9.824   9.207   4.390  0.00  0.00      PROA  
ATOM    338 HG21 THR P  20     -10.333   9.582   3.476  0.00  0.00      PROA  
ATOM    339 HG22 THR P  20     -10.412   8.351   4.782  0.00  0.00      PROA  
ATOM    340 HG23 THR P  20      -8.822   8.852   4.067  0.00  0.00      PROA  
ATOM    341  C   THR P  20      -8.510   8.705   7.003  0.00  0.00      PROA  
ATOM    342  O   THR P  20      -8.666   7.520   6.935  0.00  0.00      PROA  
ATOM    343  N   PHE P  21      -7.353   9.218   7.204  0.00  0.00      PROA  
ATOM    344  HN  PHE P  21      -7.106  10.176   7.329  0.00  0.00      PROA  
ATOM    345  CA  PHE P  21      -6.143   8.446   7.216  0.00  0.00      PROA  
ATOM    346  HA  PHE P  21      -6.103   7.842   6.323  0.00  0.00      PROA  
ATOM    347  CB  PHE P  21      -4.824   9.323   7.047  0.00  0.00      PROA  
ATOM    348  HB1 PHE P  21      -4.751  10.264   7.635  0.00  0.00      PROA  
ATOM    349  HB2 PHE P  21      -4.783   9.720   6.010  0.00  0.00      PROA  
ATOM    350  CG  PHE P  21      -3.514   8.535   7.157  0.00  0.00      PROA  
ATOM    351  CD1 PHE P  21      -2.817   8.014   6.061  0.00  0.00      PROA  
ATOM    352  HD1 PHE P  21      -3.247   8.036   5.070  0.00  0.00      PROA  
ATOM    353  CE1 PHE P  21      -1.637   7.264   6.183  0.00  0.00      PROA  
ATOM    354  HE1 PHE P  21      -1.106   6.894   5.319  0.00  0.00      PROA  
ATOM    355  CZ  PHE P  21      -1.089   7.237   7.448  0.00  0.00      PROA  
ATOM    356  HZ  PHE P  21      -0.177   6.676   7.593  0.00  0.00      PROA  
ATOM    357  CD2 PHE P  21      -2.876   8.430   8.388  0.00  0.00      PROA  
ATOM    358  HD2 PHE P  21      -3.402   9.013   9.129  0.00  0.00      PROA  
ATOM    359  CE2 PHE P  21      -1.686   7.845   8.591  0.00  0.00      PROA  
ATOM    360  HE2 PHE P  21      -1.282   7.884   9.591  0.00  0.00      PROA  
ATOM    361  C   PHE P  21      -6.105   7.489   8.343  0.00  0.00      PROA  
ATOM    362  O   PHE P  21      -5.757   6.346   8.268  0.00  0.00      PROA  
ATOM    363  N   THR P  22      -6.598   7.993   9.494  0.00  0.00      PROA  
ATOM    364  HN  THR P  22      -6.718   8.979   9.573  0.00  0.00      PROA  
ATOM    365  CA  THR P  22      -6.827   7.166  10.747  0.00  0.00      PROA  
ATOM    366  HA  THR P  22      -5.861   6.705  10.892  0.00  0.00      PROA  
ATOM    367  CB  THR P  22      -7.206   8.037  11.970  0.00  0.00      PROA  
ATOM    368  HB  THR P  22      -8.218   8.472  11.824  0.00  0.00      PROA  
ATOM    369  OG1 THR P  22      -6.287   9.122  12.186  0.00  0.00      PROA  
ATOM    370  HG1 THR P  22      -6.708   9.888  11.789  0.00  0.00      PROA  
ATOM    371  CG2 THR P  22      -7.262   7.190  13.311  0.00  0.00      PROA  
ATOM    372 HG21 THR P  22      -6.269   6.811  13.635  0.00  0.00      PROA  
ATOM    373 HG22 THR P  22      -8.065   6.428  13.401  0.00  0.00      PROA  
ATOM    374 HG23 THR P  22      -7.467   7.990  14.055  0.00  0.00      PROA  
ATOM    375  C   THR P  22      -7.723   6.008  10.505  0.00  0.00      PROA  
ATOM    376  O   THR P  22      -7.325   4.944  10.902  0.00  0.00      PROA  
ATOM    377  N   LYS P  23      -8.853   6.158   9.741  0.00  0.00      PROA  
ATOM    378  HN  LYS P  23      -9.132   7.074   9.463  0.00  0.00      PROA  
ATOM    379  CA  LYS P  23      -9.681   5.096   9.363  0.00  0.00      PROA  
ATOM    380  HA  LYS P  23      -9.900   4.595  10.294  0.00  0.00      PROA  
ATOM    381  CB  LYS P  23     -11.024   5.510   8.829  0.00  0.00      PROA  
ATOM    382  HB1 LYS P  23     -11.547   4.586   8.502  0.00  0.00      PROA  
ATOM    383  HB2 LYS P  23     -10.875   6.236   8.000  0.00  0.00      PROA  
ATOM    384  CG  LYS P  23     -11.885   6.309   9.789  0.00  0.00      PROA  
ATOM    385  HG1 LYS P  23     -11.383   7.181  10.262  0.00  0.00      PROA  
ATOM    386  HG2 LYS P  23     -12.192   5.662  10.637  0.00  0.00      PROA  
ATOM    387  CD  LYS P  23     -13.045   6.860   9.014  0.00  0.00      PROA  
ATOM    388  HD1 LYS P  23     -13.697   5.991   8.785  0.00  0.00      PROA  
ATOM    389  HD2 LYS P  23     -12.697   7.296   8.053  0.00  0.00      PROA  
ATOM    390  CE  LYS P  23     -13.885   7.811   9.835  0.00  0.00      PROA  
ATOM    391  HE1 LYS P  23     -13.625   8.891   9.827  0.00  0.00      PROA  
ATOM    392  HE2 LYS P  23     -13.962   7.502  10.900  0.00  0.00      PROA  
ATOM    393  NZ  LYS P  23     -15.242   7.838   9.205  0.00  0.00      PROA  
ATOM    394  HZ1 LYS P  23     -15.208   8.098   8.199  0.00  0.00      PROA  
ATOM    395  HZ2 LYS P  23     -15.845   8.501   9.732  0.00  0.00      PROA  
ATOM    396  HZ3 LYS P  23     -15.717   6.913   9.183  0.00  0.00      PROA  
ATOM    397  C   LYS P  23      -9.023   4.074   8.399  0.00  0.00      PROA  
ATOM    398  O   LYS P  23      -9.088   2.837   8.525  0.00  0.00      PROA  
ATOM    399  N   ARG P  24      -8.366   4.604   7.315  0.00  0.00      PROA  
ATOM    400  HN  ARG P  24      -8.364   5.597   7.232  0.00  0.00      PROA  
ATOM    401  CA  ARG P  24      -7.864   3.832   6.266  0.00  0.00      PROA  
ATOM    402  HA  ARG P  24      -8.615   3.064   6.159  0.00  0.00      PROA  
ATOM    403  CB  ARG P  24      -7.799   4.846   5.055  0.00  0.00      PROA  
ATOM    404  HB1 ARG P  24      -7.349   4.323   4.184  0.00  0.00      PROA  
ATOM    405  HB2 ARG P  24      -7.026   5.641   5.118  0.00  0.00      PROA  
ATOM    406  CG  ARG P  24      -9.079   5.547   4.562  0.00  0.00      PROA  
ATOM    407  HG1 ARG P  24      -8.785   6.440   3.971  0.00  0.00      PROA  
ATOM    408  HG2 ARG P  24      -9.664   5.810   5.469  0.00  0.00      PROA  
ATOM    409  CD  ARG P  24     -10.023   4.456   3.937  0.00  0.00      PROA  
ATOM    410  HD1 ARG P  24     -10.425   3.807   4.743  0.00  0.00      PROA  
ATOM    411  HD2 ARG P  24      -9.551   3.837   3.144  0.00  0.00      PROA  
ATOM    412  NE  ARG P  24     -11.215   5.198   3.343  0.00  0.00      PROA  
ATOM    413  HE  ARG P  24     -11.716   5.804   3.961  0.00  0.00      PROA  
ATOM    414  CZ  ARG P  24     -11.615   5.130   2.083  0.00  0.00      PROA  
ATOM    415  NH1 ARG P  24     -10.983   4.498   1.139  0.00  0.00      PROA  
ATOM    416 HH11 ARG P  24     -11.440   4.391   0.256  0.00  0.00      PROA  
ATOM    417 HH12 ARG P  24     -10.170   3.963   1.370  0.00  0.00      PROA  
ATOM    418  NH2 ARG P  24     -12.615   5.821   1.742  0.00  0.00      PROA  
ATOM    419 HH21 ARG P  24     -13.033   6.535   2.303  0.00  0.00      PROA  
ATOM    420 HH22 ARG P  24     -12.650   5.964   0.753  0.00  0.00      PROA  
ATOM    421  C   ARG P  24      -6.581   3.130   6.525  0.00  0.00      PROA  
ATOM    422  O   ARG P  24      -6.407   1.966   6.160  0.00  0.00      PROA  
ATOM    423  N   LYS P  25      -5.658   3.704   7.321  0.00  0.00      PROA  
ATOM    424  HN  LYS P  25      -5.758   4.660   7.586  0.00  0.00      PROA  
ATOM    425  CA  LYS P  25      -4.464   2.978   7.840  0.00  0.00      PROA  
ATOM    426  HA  LYS P  25      -3.922   2.628   6.973  0.00  0.00      PROA  
ATOM    427  CB  LYS P  25      -3.575   3.907   8.611  0.00  0.00      PROA  
ATOM    428  HB1 LYS P  25      -4.219   4.601   9.191  0.00  0.00      PROA  
ATOM    429  HB2 LYS P  25      -2.979   4.455   7.850  0.00  0.00      PROA  
ATOM    430  CG  LYS P  25      -2.508   3.253   9.524  0.00  0.00      PROA  
ATOM    431  HG1 LYS P  25      -1.959   2.380   9.111  0.00  0.00      PROA  
ATOM    432  HG2 LYS P  25      -3.046   2.850  10.408  0.00  0.00      PROA  
ATOM    433  CD  LYS P  25      -1.480   4.278  10.019  0.00  0.00      PROA  
ATOM    434  HD1 LYS P  25      -1.035   4.644   9.069  0.00  0.00      PROA  
ATOM    435  HD2 LYS P  25      -0.636   3.817  10.574  0.00  0.00      PROA  
ATOM    436  CE  LYS P  25      -2.123   5.415  10.803  0.00  0.00      PROA  
ATOM    437  HE1 LYS P  25      -2.971   5.926  10.300  0.00  0.00      PROA  
ATOM    438  HE2 LYS P  25      -1.287   6.115  11.016  0.00  0.00      PROA  
ATOM    439  NZ  LYS P  25      -2.605   4.989  12.140  0.00  0.00      PROA  
ATOM    440  HZ1 LYS P  25      -2.903   5.753  12.780  0.00  0.00      PROA  
ATOM    441  HZ2 LYS P  25      -1.837   4.511  12.654  0.00  0.00      PROA  
ATOM    442  HZ3 LYS P  25      -3.393   4.325  12.006  0.00  0.00      PROA  
ATOM    443  C   LYS P  25      -4.820   1.690   8.584  0.00  0.00      PROA  
ATOM    444  O   LYS P  25      -4.236   0.631   8.280  0.00  0.00      PROA  
ATOM    445  N   PHE P  26      -5.814   1.696   9.489  0.00  0.00      PROA  
ATOM    446  HN  PHE P  26      -6.318   2.550   9.593  0.00  0.00      PROA  
ATOM    447  CA  PHE P  26      -6.219   0.511  10.221  0.00  0.00      PROA  
ATOM    448  HA  PHE P  26      -5.329   0.045  10.618  0.00  0.00      PROA  
ATOM    449  CB  PHE P  26      -7.220   0.959  11.366  0.00  0.00      PROA  
ATOM    450  HB1 PHE P  26      -8.221   1.193  10.946  0.00  0.00      PROA  
ATOM    451  HB2 PHE P  26      -6.799   1.810  11.944  0.00  0.00      PROA  
ATOM    452  CG  PHE P  26      -7.304  -0.251  12.224  0.00  0.00      PROA  
ATOM    453  CD1 PHE P  26      -6.159  -0.740  12.886  0.00  0.00      PROA  
ATOM    454  HD1 PHE P  26      -5.242  -0.178  12.985  0.00  0.00      PROA  
ATOM    455  CE1 PHE P  26      -6.275  -1.834  13.716  0.00  0.00      PROA  
ATOM    456  HE1 PHE P  26      -5.389  -2.142  14.252  0.00  0.00      PROA  
ATOM    457  CZ  PHE P  26      -7.468  -2.456  13.988  0.00  0.00      PROA  
ATOM    458  HZ  PHE P  26      -7.424  -3.211  14.759  0.00  0.00      PROA  
ATOM    459  CD2 PHE P  26      -8.532  -0.899  12.436  0.00  0.00      PROA  
ATOM    460  HD2 PHE P  26      -9.448  -0.512  12.014  0.00  0.00      PROA  
ATOM    461  CE2 PHE P  26      -8.619  -2.065  13.258  0.00  0.00      PROA  
ATOM    462  HE2 PHE P  26      -9.532  -2.635  13.353  0.00  0.00      PROA  
ATOM    463  C   PHE P  26      -6.740  -0.478   9.160  0.00  0.00      PROA  
ATOM    464  O   PHE P  26      -6.456  -1.695   9.250  0.00  0.00      PROA  
ATOM    465  N   GLY P  27      -7.485  -0.088   8.098  0.00  0.00      PROA  
ATOM    466  HN  GLY P  27      -7.766   0.868   8.109  0.00  0.00      PROA  
ATOM    467  CA  GLY P  27      -8.090  -1.069   7.180  0.00  0.00      PROA  
ATOM    468  HA1 GLY P  27      -8.942  -0.552   6.764  0.00  0.00      PROA  
ATOM    469  HA2 GLY P  27      -8.357  -1.913   7.799  0.00  0.00      PROA  
ATOM    470  C   GLY P  27      -7.219  -1.512   6.076  0.00  0.00      PROA  
ATOM    471  O   GLY P  27      -7.383  -2.553   5.525  0.00  0.00      PROA  
ATOM    472  N   LEU P  28      -6.147  -0.731   5.729  0.00  0.00      PROA  
ATOM    473  HN  LEU P  28      -6.107   0.233   5.983  0.00  0.00      PROA  
ATOM    474  CA  LEU P  28      -5.092  -1.174   4.851  0.00  0.00      PROA  
ATOM    475  HA  LEU P  28      -5.392  -1.804   4.027  0.00  0.00      PROA  
ATOM    476  CB  LEU P  28      -4.243   0.042   4.385  0.00  0.00      PROA  
ATOM    477  HB1 LEU P  28      -3.641   0.444   5.228  0.00  0.00      PROA  
ATOM    478  HB2 LEU P  28      -4.953   0.866   4.158  0.00  0.00      PROA  
ATOM    479  CG  LEU P  28      -3.314  -0.231   3.155  0.00  0.00      PROA  
ATOM    480  HG  LEU P  28      -2.700  -1.133   3.364  0.00  0.00      PROA  
ATOM    481  CD1 LEU P  28      -4.187  -0.608   1.919  0.00  0.00      PROA  
ATOM    482 HD11 LEU P  28      -4.973   0.142   1.685  0.00  0.00      PROA  
ATOM    483 HD12 LEU P  28      -4.614  -1.626   2.050  0.00  0.00      PROA  
ATOM    484 HD13 LEU P  28      -3.563  -0.801   1.021  0.00  0.00      PROA  
ATOM    485  CD2 LEU P  28      -2.408   0.906   2.775  0.00  0.00      PROA  
ATOM    486 HD21 LEU P  28      -1.424   0.806   3.281  0.00  0.00      PROA  
ATOM    487 HD22 LEU P  28      -2.901   1.861   3.058  0.00  0.00      PROA  
ATOM    488 HD23 LEU P  28      -2.235   0.982   1.680  0.00  0.00      PROA  
ATOM    489  C   LEU P  28      -4.163  -2.103   5.579  0.00  0.00      PROA  
ATOM    490  O   LEU P  28      -3.706  -3.083   5.009  0.00  0.00      PROA  
ATOM    491  N   MET P  29      -3.918  -1.862   6.887  0.00  0.00      PROA  
ATOM    492  HN  MET P  29      -4.217  -1.016   7.321  0.00  0.00      PROA  
ATOM    493  CA  MET P  29      -3.197  -2.819   7.737  0.00  0.00      PROA  
ATOM    494  HA  MET P  29      -2.233  -3.026   7.297  0.00  0.00      PROA  
ATOM    495  CB  MET P  29      -2.891  -2.094   9.125  0.00  0.00      PROA  
ATOM    496  HB1 MET P  29      -2.567  -2.851   9.870  0.00  0.00      PROA  
ATOM    497  HB2 MET P  29      -3.773  -1.565   9.547  0.00  0.00      PROA  
ATOM    498  CG  MET P  29      -1.710  -1.150   9.106  0.00  0.00      PROA  
ATOM    499  HG1 MET P  29      -1.759  -0.639   8.121  0.00  0.00      PROA  
ATOM    500  HG2 MET P  29      -0.736  -1.682   9.139  0.00  0.00      PROA  
ATOM    501  SD  MET P  29      -1.593  -0.022  10.533  0.00  0.00      PROA  
ATOM    502  CE  MET P  29       0.018   0.531  10.005  0.00  0.00      PROA  
ATOM    503  HE1 MET P  29       0.082   0.556   8.896  0.00  0.00      PROA  
ATOM    504  HE2 MET P  29       0.831  -0.050  10.493  0.00  0.00      PROA  
ATOM    505  HE3 MET P  29       0.097   1.549  10.442  0.00  0.00      PROA  
ATOM    506  C   MET P  29      -3.895  -4.181   7.940  0.00  0.00      PROA  
ATOM    507  O   MET P  29      -3.356  -5.292   7.785  0.00  0.00      PROA  
ATOM    508  N   LYS P  30      -5.180  -4.082   8.223  0.00  0.00      PROA  
ATOM    509  HN  LYS P  30      -5.461  -3.169   8.508  0.00  0.00      PROA  
ATOM    510  CA  LYS P  30      -6.181  -5.214   8.370  0.00  0.00      PROA  
ATOM    511  HA  LYS P  30      -5.644  -5.953   8.947  0.00  0.00      PROA  
ATOM    512  CB  LYS P  30      -7.581  -4.793   8.940  0.00  0.00      PROA  
ATOM    513  HB1 LYS P  30      -7.940  -3.984   8.268  0.00  0.00      PROA  
ATOM    514  HB2 LYS P  30      -7.449  -4.424   9.980  0.00  0.00      PROA  
ATOM    515  CG  LYS P  30      -8.744  -5.791   9.135  0.00  0.00      PROA  
ATOM    516  HG1 LYS P  30      -9.070  -6.067   8.109  0.00  0.00      PROA  
ATOM    517  HG2 LYS P  30      -9.535  -5.291   9.733  0.00  0.00      PROA  
ATOM    518  CD  LYS P  30      -8.403  -7.070   9.897  0.00  0.00      PROA  
ATOM    519  HD1 LYS P  30      -7.815  -6.902  10.825  0.00  0.00      PROA  
ATOM    520  HD2 LYS P  30      -7.727  -7.675   9.256  0.00  0.00      PROA  
ATOM    521  CE  LYS P  30      -9.605  -7.791  10.466  0.00  0.00      PROA  
ATOM    522  HE1 LYS P  30     -10.145  -7.290  11.298  0.00  0.00      PROA  
ATOM    523  HE2 LYS P  30      -9.265  -8.785  10.827  0.00  0.00      PROA  
ATOM    524  NZ  LYS P  30     -10.685  -8.033   9.379  0.00  0.00      PROA  
ATOM    525  HZ1 LYS P  30     -11.247  -7.159   9.338  0.00  0.00      PROA  
ATOM    526  HZ2 LYS P  30     -11.208  -8.904   9.601  0.00  0.00      PROA  
ATOM    527  HZ3 LYS P  30     -10.108  -8.214   8.533  0.00  0.00      PROA  
ATOM    528  C   LYS P  30      -6.362  -6.032   7.067  0.00  0.00      PROA  
ATOM    529  O   LYS P  30      -6.066  -7.179   6.986  0.00  0.00      PROA  
ATOM    530  N   LYS P  31      -6.526  -5.341   5.925  0.00  0.00      PROA  
ATOM    531  HN  LYS P  31      -6.877  -4.408   5.931  0.00  0.00      PROA  
ATOM    532  CA  LYS P  31      -6.508  -6.121   4.704  0.00  0.00      PROA  
ATOM    533  HA  LYS P  31      -6.974  -7.092   4.780  0.00  0.00      PROA  
ATOM    534  CB  LYS P  31      -7.269  -5.418   3.571  0.00  0.00      PROA  
ATOM    535  HB1 LYS P  31      -7.196  -5.918   2.581  0.00  0.00      PROA  
ATOM    536  HB2 LYS P  31      -6.797  -4.415   3.498  0.00  0.00      PROA  
ATOM    537  CG  LYS P  31      -8.752  -5.172   3.790  0.00  0.00      PROA  
ATOM    538  HG1 LYS P  31      -9.048  -4.380   3.069  0.00  0.00      PROA  
ATOM    539  HG2 LYS P  31      -8.990  -4.809   4.812  0.00  0.00      PROA  
ATOM    540  CD  LYS P  31      -9.615  -6.409   3.498  0.00  0.00      PROA  
ATOM    541  HD1 LYS P  31      -9.110  -7.301   3.926  0.00  0.00      PROA  
ATOM    542  HD2 LYS P  31      -9.675  -6.554   2.399  0.00  0.00      PROA  
ATOM    543  CE  LYS P  31     -11.073  -6.329   4.023  0.00  0.00      PROA  
ATOM    544  HE1 LYS P  31     -11.697  -5.685   3.368  0.00  0.00      PROA  
ATOM    545  HE2 LYS P  31     -10.912  -6.065   5.090  0.00  0.00      PROA  
ATOM    546  NZ  LYS P  31     -11.662  -7.720   3.898  0.00  0.00      PROA  
ATOM    547  HZ1 LYS P  31     -12.666  -7.703   4.168  0.00  0.00      PROA  
ATOM    548  HZ2 LYS P  31     -11.077  -8.374   4.456  0.00  0.00      PROA  
ATOM    549  HZ3 LYS P  31     -11.702  -8.115   2.937  0.00  0.00      PROA  
ATOM    550  C   LYS P  31      -5.085  -6.642   4.264  0.00  0.00      PROA  
ATOM    551  O   LYS P  31      -5.079  -7.666   3.600  0.00  0.00      PROA  
ATOM    552  N   ALA P  32      -3.903  -6.003   4.634  0.00  0.00      PROA  
ATOM    553  HN  ALA P  32      -3.811  -5.173   5.178  0.00  0.00      PROA  
ATOM    554  CA  ALA P  32      -2.611  -6.729   4.505  0.00  0.00      PROA  
ATOM    555  HA  ALA P  32      -2.302  -6.937   3.491  0.00  0.00      PROA  
ATOM    556  CB  ALA P  32      -1.570  -5.721   4.844  0.00  0.00      PROA  
ATOM    557  HB1 ALA P  32      -1.648  -5.323   5.879  0.00  0.00      PROA  
ATOM    558  HB2 ALA P  32      -1.642  -4.833   4.180  0.00  0.00      PROA  
ATOM    559  HB3 ALA P  32      -0.504  -5.985   4.677  0.00  0.00      PROA  
ATOM    560  C   ALA P  32      -2.507  -7.949   5.297  0.00  0.00      PROA  
ATOM    561  O   ALA P  32      -2.084  -8.977   4.827  0.00  0.00      PROA  
ATOM    562  N   TYR P  33      -2.905  -7.984   6.605  0.00  0.00      PROA  
ATOM    563  HN  TYR P  33      -3.225  -7.135   7.018  0.00  0.00      PROA  
ATOM    564  CA  TYR P  33      -3.060  -9.133   7.576  0.00  0.00      PROA  
ATOM    565  HA  TYR P  33      -2.072  -9.516   7.784  0.00  0.00      PROA  
ATOM    566  CB  TYR P  33      -3.575  -8.528   8.894  0.00  0.00      PROA  
ATOM    567  HB1 TYR P  33      -4.637  -8.227   8.768  0.00  0.00      PROA  
ATOM    568  HB2 TYR P  33      -3.078  -7.604   9.260  0.00  0.00      PROA  
ATOM    569  CG  TYR P  33      -3.711  -9.583   9.966  0.00  0.00      PROA  
ATOM    570  CD1 TYR P  33      -4.845  -9.449  10.878  0.00  0.00      PROA  
ATOM    571  HD1 TYR P  33      -5.583  -8.693  10.658  0.00  0.00      PROA  
ATOM    572  CE1 TYR P  33      -4.962 -10.271  11.954  0.00  0.00      PROA  
ATOM    573  HE1 TYR P  33      -5.744 -10.167  12.691  0.00  0.00      PROA  
ATOM    574  CZ  TYR P  33      -3.952 -11.221  12.221  0.00  0.00      PROA  
ATOM    575  OH  TYR P  33      -3.890 -12.008  13.341  0.00  0.00      PROA  
ATOM    576  HH  TYR P  33      -3.002 -11.903  13.690  0.00  0.00      PROA  
ATOM    577  CD2 TYR P  33      -2.804 -10.620  10.199  0.00  0.00      PROA  
ATOM    578  HD2 TYR P  33      -1.922 -10.652   9.577  0.00  0.00      PROA  
ATOM    579  CE2 TYR P  33      -2.884 -11.407  11.336  0.00  0.00      PROA  
ATOM    580  HE2 TYR P  33      -2.145 -12.166  11.547  0.00  0.00      PROA  
ATOM    581  C   TYR P  33      -3.888 -10.329   7.101  0.00  0.00      PROA  
ATOM    582  O   TYR P  33      -3.543 -11.498   7.202  0.00  0.00      PROA  
ATOM    583  N   GLU P  34      -5.036 -10.021   6.532  0.00  0.00      PROA  
ATOM    584  HN  GLU P  34      -5.433  -9.125   6.717  0.00  0.00      PROA  
ATOM    585  CA  GLU P  34      -5.871 -10.986   5.835  0.00  0.00      PROA  
ATOM    586  HA  GLU P  34      -6.052 -11.708   6.617  0.00  0.00      PROA  
ATOM    587  CB  GLU P  34      -7.264 -10.208   5.391  0.00  0.00      PROA  
ATOM    588  HB1 GLU P  34      -7.753 -10.942   4.715  0.00  0.00      PROA  
ATOM    589  HB2 GLU P  34      -6.994  -9.278   4.847  0.00  0.00      PROA  
ATOM    590  CG  GLU P  34      -8.262  -9.872   6.643  0.00  0.00      PROA  
ATOM    591  HG1 GLU P  34      -7.816  -9.123   7.331  0.00  0.00      PROA  
ATOM    592  HG2 GLU P  34      -8.472 -10.773   7.259  0.00  0.00      PROA  
ATOM    593  CD  GLU P  34      -9.588  -9.260   6.098  0.00  0.00      PROA  
ATOM    594  OE1 GLU P  34     -10.148  -9.603   5.032  0.00  0.00      PROA  
ATOM    595  OE2 GLU P  34      -9.986  -8.321   6.772  0.00  0.00      PROA  
ATOM    596  C   GLU P  34      -5.235 -11.754   4.656  0.00  0.00      PROA  
ATOM    597  O   GLU P  34      -5.114 -12.958   4.623  0.00  0.00      PROA  
ATOM    598  N   LEU P  35      -4.535 -10.938   3.785  0.00  0.00      PROA  
ATOM    599  HN  LEU P  35      -4.646  -9.948   3.812  0.00  0.00      PROA  
ATOM    600  CA  LEU P  35      -3.707 -11.473   2.714  0.00  0.00      PROA  
ATOM    601  HA  LEU P  35      -4.397 -12.088   2.156  0.00  0.00      PROA  
ATOM    602  CB  LEU P  35      -3.195 -10.411   1.667  0.00  0.00      PROA  
ATOM    603  HB1 LEU P  35      -2.780  -9.632   2.341  0.00  0.00      PROA  
ATOM    604  HB2 LEU P  35      -4.116 -10.002   1.200  0.00  0.00      PROA  
ATOM    605  CG  LEU P  35      -2.171 -10.841   0.619  0.00  0.00      PROA  
ATOM    606  HG  LEU P  35      -1.302 -11.212   1.203  0.00  0.00      PROA  
ATOM    607  CD1 LEU P  35      -2.723 -11.971  -0.200  0.00  0.00      PROA  
ATOM    608 HD11 LEU P  35      -1.925 -12.384  -0.853  0.00  0.00      PROA  
ATOM    609 HD12 LEU P  35      -3.609 -11.643  -0.784  0.00  0.00      PROA  
ATOM    610 HD13 LEU P  35      -3.080 -12.808   0.438  0.00  0.00      PROA  
ATOM    611  CD2 LEU P  35      -1.749  -9.642  -0.231  0.00  0.00      PROA  
ATOM    612 HD21 LEU P  35      -0.785  -9.756  -0.770  0.00  0.00      PROA  
ATOM    613 HD22 LEU P  35      -1.424  -8.764   0.366  0.00  0.00      PROA  
ATOM    614 HD23 LEU P  35      -2.597  -9.390  -0.904  0.00  0.00      PROA  
ATOM    615  C   LEU P  35      -2.510 -12.312   3.264  0.00  0.00      PROA  
ATOM    616  O   LEU P  35      -2.333 -13.471   2.818  0.00  0.00      PROA  
ATOM    617  N   SER P  36      -1.720 -11.750   4.215  0.00  0.00      PROA  
ATOM    618  HN  SER P  36      -1.811 -10.779   4.421  0.00  0.00      PROA  
ATOM    619  CA  SER P  36      -0.566 -12.391   4.837  0.00  0.00      PROA  
ATOM    620  HA  SER P  36       0.227 -12.510   4.113  0.00  0.00      PROA  
ATOM    621  CB  SER P  36       0.175 -11.564   5.949  0.00  0.00      PROA  
ATOM    622  HB1 SER P  36      -0.584 -11.277   6.708  0.00  0.00      PROA  
ATOM    623  HB2 SER P  36       0.619 -10.603   5.613  0.00  0.00      PROA  
ATOM    624  OG  SER P  36       1.185 -12.299   6.655  0.00  0.00      PROA  
ATOM    625  HG1 SER P  36       1.849 -12.576   6.019  0.00  0.00      PROA  
ATOM    626  C   SER P  36      -0.905 -13.745   5.447  0.00  0.00      PROA  
ATOM    627  O   SER P  36      -0.209 -14.704   5.246  0.00  0.00      PROA  
ATOM    628  N   VAL P  37      -2.020 -13.794   6.249  0.00  0.00      PROA  
ATOM    629  HN  VAL P  37      -2.434 -12.916   6.473  0.00  0.00      PROA  
ATOM    630  CA  VAL P  37      -2.383 -15.086   6.819  0.00  0.00      PROA  
ATOM    631  HA  VAL P  37      -1.454 -15.589   7.042  0.00  0.00      PROA  
ATOM    632  CB  VAL P  37      -3.091 -14.959   8.210  0.00  0.00      PROA  
ATOM    633  HB  VAL P  37      -4.071 -14.458   8.064  0.00  0.00      PROA  
ATOM    634  CG1 VAL P  37      -3.488 -16.349   8.761  0.00  0.00      PROA  
ATOM    635 HG11 VAL P  37      -4.098 -16.174   9.674  0.00  0.00      PROA  
ATOM    636 HG12 VAL P  37      -2.582 -16.877   9.128  0.00  0.00      PROA  
ATOM    637 HG13 VAL P  37      -4.237 -16.908   8.161  0.00  0.00      PROA  
ATOM    638  CG2 VAL P  37      -2.322 -14.130   9.204  0.00  0.00      PROA  
ATOM    639 HG21 VAL P  37      -2.855 -14.096  10.179  0.00  0.00      PROA  
ATOM    640 HG22 VAL P  37      -2.148 -13.141   8.729  0.00  0.00      PROA  
ATOM    641 HG23 VAL P  37      -1.274 -14.494   9.258  0.00  0.00      PROA  
ATOM    642  C   VAL P  37      -3.088 -16.052   5.813  0.00  0.00      PROA  
ATOM    643  O   VAL P  37      -2.660 -17.212   5.698  0.00  0.00      PROA  
ATOM    644  N   LEU P  38      -4.093 -15.541   5.078  0.00  0.00      PROA  
ATOM    645  HN  LEU P  38      -4.298 -14.566   5.122  0.00  0.00      PROA  
ATOM    646  CA  LEU P  38      -4.809 -16.210   3.984  0.00  0.00      PROA  
ATOM    647  HA  LEU P  38      -5.346 -17.073   4.348  0.00  0.00      PROA  
ATOM    648  CB  LEU P  38      -5.885 -15.337   3.356  0.00  0.00      PROA  
ATOM    649  HB1 LEU P  38      -5.350 -14.428   3.004  0.00  0.00      PROA  
ATOM    650  HB2 LEU P  38      -6.605 -14.869   4.061  0.00  0.00      PROA  
ATOM    651  CG  LEU P  38      -6.644 -15.936   2.172  0.00  0.00      PROA  
ATOM    652  HG  LEU P  38      -5.962 -16.089   1.309  0.00  0.00      PROA  
ATOM    653  CD1 LEU P  38      -7.302 -17.282   2.413  0.00  0.00      PROA  
ATOM    654 HD11 LEU P  38      -7.991 -17.196   3.280  0.00  0.00      PROA  
ATOM    655 HD12 LEU P  38      -6.562 -18.110   2.395  0.00  0.00      PROA  
ATOM    656 HD13 LEU P  38      -7.885 -17.540   1.502  0.00  0.00      PROA  
ATOM    657  CD2 LEU P  38      -7.667 -14.890   1.614  0.00  0.00      PROA  
ATOM    658 HD21 LEU P  38      -7.026 -14.010   1.393  0.00  0.00      PROA  
ATOM    659 HD22 LEU P  38      -8.565 -14.618   2.208  0.00  0.00      PROA  
ATOM    660 HD23 LEU P  38      -7.979 -15.404   0.680  0.00  0.00      PROA  
ATOM    661  C   LEU P  38      -3.958 -16.843   2.932  0.00  0.00      PROA  
ATOM    662  O   LEU P  38      -4.142 -18.002   2.570  0.00  0.00      PROA  
ATOM    663  N   CYS P  39      -3.036 -16.090   2.270  0.00  0.00      PROA  
ATOM    664  HN  CYS P  39      -2.797 -15.134   2.420  0.00  0.00      PROA  
ATOM    665  CA  CYS P  39      -2.230 -16.706   1.167  0.00  0.00      PROA  
ATOM    666  HA  CYS P  39      -2.717 -17.615   0.846  0.00  0.00      PROA  
ATOM    667  CB  CYS P  39      -2.209 -15.720  -0.037  0.00  0.00      PROA  
ATOM    668  HB1 CYS P  39      -1.427 -15.990  -0.779  0.00  0.00      PROA  
ATOM    669  HB2 CYS P  39      -1.920 -14.720   0.350  0.00  0.00      PROA  
ATOM    670  SG  CYS P  39      -3.828 -15.687  -0.878  0.00  0.00      PROA  
ATOM    671  HG1 CYS P  39      -3.878 -16.989  -1.120  0.00  0.00      PROA  
ATOM    672  C   CYS P  39      -0.821 -17.013   1.584  0.00  0.00      PROA  
ATOM    673  O   CYS P  39       0.014 -17.324   0.696  0.00  0.00      PROA  
ATOM    674  N   ASP P  40      -0.426 -17.112   2.863  0.00  0.00      PROA  
ATOM    675  HN  ASP P  40      -0.959 -16.794   3.644  0.00  0.00      PROA  
ATOM    676  CA  ASP P  40       0.951 -17.354   3.213  0.00  0.00      PROA  
ATOM    677  HA  ASP P  40       1.042 -17.204   4.279  0.00  0.00      PROA  
ATOM    678  CB  ASP P  40       1.407 -18.737   2.962  0.00  0.00      PROA  
ATOM    679  HB1 ASP P  40       2.355 -18.965   3.494  0.00  0.00      PROA  
ATOM    680  HB2 ASP P  40       1.525 -18.950   1.878  0.00  0.00      PROA  
ATOM    681  CG  ASP P  40       0.380 -19.675   3.527  0.00  0.00      PROA  
ATOM    682  OD1 ASP P  40       0.352 -20.832   3.042  0.00  0.00      PROA  
ATOM    683  OD2 ASP P  40      -0.273 -19.367   4.592  0.00  0.00      PROA  
ATOM    684  C   ASP P  40       1.976 -16.389   2.650  0.00  0.00      PROA  
ATOM    685  O   ASP P  40       2.878 -16.798   1.939  0.00  0.00      PROA  
ATOM    686  N   CYS P  41       1.893 -15.105   3.067  0.00  0.00      PROA  
ATOM    687  HN  CYS P  41       1.170 -14.706   3.626  0.00  0.00      PROA  
ATOM    688  CA  CYS P  41       2.749 -14.082   2.505  0.00  0.00      PROA  
ATOM    689  HA  CYS P  41       3.564 -14.572   1.993  0.00  0.00      PROA  
ATOM    690  CB  CYS P  41       1.966 -13.123   1.615  0.00  0.00      PROA  
ATOM    691  HB1 CYS P  41       2.624 -12.435   1.041  0.00  0.00      PROA  
ATOM    692  HB2 CYS P  41       1.046 -12.759   2.121  0.00  0.00      PROA  
ATOM    693  SG  CYS P  41       1.346 -14.062   0.197  0.00  0.00      PROA  
ATOM    694  HG1 CYS P  41       2.463 -14.662  -0.186  0.00  0.00      PROA  
ATOM    695  C   CYS P  41       3.486 -13.283   3.570  0.00  0.00      PROA  
ATOM    696  O   CYS P  41       2.847 -12.780   4.516  0.00  0.00      PROA  
ATOM    697  N   GLU P  42       4.781 -13.103   3.430  0.00  0.00      PROA  
ATOM    698  HN  GLU P  42       5.240 -13.707   2.783  0.00  0.00      PROA  
ATOM    699  CA  GLU P  42       5.561 -12.124   4.137  0.00  0.00      PROA  
ATOM    700  HA  GLU P  42       5.175 -12.160   5.145  0.00  0.00      PROA  
ATOM    701  CB  GLU P  42       7.146 -12.455   4.064  0.00  0.00      PROA  
ATOM    702  HB1 GLU P  42       7.715 -11.588   4.464  0.00  0.00      PROA  
ATOM    703  HB2 GLU P  42       7.393 -12.609   2.992  0.00  0.00      PROA  
ATOM    704  CG  GLU P  42       7.476 -13.738   4.872  0.00  0.00      PROA  
ATOM    705  HG1 GLU P  42       6.683 -14.437   4.530  0.00  0.00      PROA  
ATOM    706  HG2 GLU P  42       7.099 -13.609   5.910  0.00  0.00      PROA  
ATOM    707  CD  GLU P  42       8.828 -14.337   4.693  0.00  0.00      PROA  
ATOM    708  OE1 GLU P  42       9.830 -13.728   5.133  0.00  0.00      PROA  
ATOM    709  OE2 GLU P  42       8.986 -15.425   4.036  0.00  0.00      PROA  
ATOM    710  C   GLU P  42       5.311 -10.729   3.519  0.00  0.00      PROA  
ATOM    711  O   GLU P  42       5.645 -10.406   2.397  0.00  0.00      PROA  
ATOM    712  N   ILE P  43       4.696  -9.858   4.298  0.00  0.00      PROA  
ATOM    713  HN  ILE P  43       4.467 -10.019   5.255  0.00  0.00      PROA  
ATOM    714  CA  ILE P  43       4.404  -8.458   3.880  0.00  0.00      PROA  
ATOM    715  HA  ILE P  43       4.562  -8.354   2.817  0.00  0.00      PROA  
ATOM    716  CB  ILE P  43       2.940  -8.216   4.080  0.00  0.00      PROA  
ATOM    717  HB  ILE P  43       2.631  -8.210   5.147  0.00  0.00      PROA  
ATOM    718  CG2 ILE P  43       2.631  -6.811   3.533  0.00  0.00      PROA  
ATOM    719 HG21 ILE P  43       1.545  -6.636   3.688  0.00  0.00      PROA  
ATOM    720 HG22 ILE P  43       2.830  -6.864   2.441  0.00  0.00      PROA  
ATOM    721 HG23 ILE P  43       3.030  -5.912   4.050  0.00  0.00      PROA  
ATOM    722  CG1 ILE P  43       2.140  -9.313   3.222  0.00  0.00      PROA  
ATOM    723 HG11 ILE P  43       2.239 -10.323   3.674  0.00  0.00      PROA  
ATOM    724 HG12 ILE P  43       2.624  -9.273   2.223  0.00  0.00      PROA  
ATOM    725  CD  ILE P  43       0.650  -9.010   3.159  0.00  0.00      PROA  
ATOM    726  HD1 ILE P  43       0.060  -9.919   2.915  0.00  0.00      PROA  
ATOM    727  HD2 ILE P  43       0.306  -8.228   2.449  0.00  0.00      PROA  
ATOM    728  HD3 ILE P  43       0.362  -8.757   4.202  0.00  0.00      PROA  
ATOM    729  C   ILE P  43       5.309  -7.461   4.631  0.00  0.00      PROA  
ATOM    730  O   ILE P  43       5.621  -7.626   5.799  0.00  0.00      PROA  
ATOM    731  N   ALA P  44       5.845  -6.397   3.917  0.00  0.00      PROA  
ATOM    732  HN  ALA P  44       5.613  -6.401   2.948  0.00  0.00      PROA  
ATOM    733  CA  ALA P  44       6.403  -5.256   4.512  0.00  0.00      PROA  
ATOM    734  HA  ALA P  44       6.127  -5.283   5.555  0.00  0.00      PROA  
ATOM    735  CB  ALA P  44       7.952  -5.178   4.314  0.00  0.00      PROA  
ATOM    736  HB1 ALA P  44       8.195  -5.446   3.264  0.00  0.00      PROA  
ATOM    737  HB2 ALA P  44       8.401  -5.941   4.986  0.00  0.00      PROA  
ATOM    738  HB3 ALA P  44       8.329  -4.168   4.582  0.00  0.00      PROA  
ATOM    739  C   ALA P  44       5.771  -4.076   3.968  0.00  0.00      PROA  
ATOM    740  O   ALA P  44       5.833  -3.895   2.752  0.00  0.00      PROA  
ATOM    741  N   LEU P  45       5.163  -3.149   4.797  0.00  0.00      PROA  
ATOM    742  HN  LEU P  45       5.127  -3.287   5.784  0.00  0.00      PROA  
ATOM    743  CA  LEU P  45       4.314  -2.040   4.290  0.00  0.00      PROA  
ATOM    744  HA  LEU P  45       4.384  -2.135   3.216  0.00  0.00      PROA  
ATOM    745  CB  LEU P  45       2.871  -2.225   4.748  0.00  0.00      PROA  
ATOM    746  HB1 LEU P  45       2.863  -2.442   5.837  0.00  0.00      PROA  
ATOM    747  HB2 LEU P  45       2.572  -3.132   4.179  0.00  0.00      PROA  
ATOM    748  CG  LEU P  45       1.843  -1.102   4.518  0.00  0.00      PROA  
ATOM    749  HG  LEU P  45       2.133  -0.262   5.185  0.00  0.00      PROA  
ATOM    750  CD1 LEU P  45       1.847  -0.570   3.095  0.00  0.00      PROA  
ATOM    751 HD11 LEU P  45       2.861  -0.168   2.881  0.00  0.00      PROA  
ATOM    752 HD12 LEU P  45       1.152   0.295   3.132  0.00  0.00      PROA  
ATOM    753 HD13 LEU P  45       1.502  -1.373   2.408  0.00  0.00      PROA  
ATOM    754  CD2 LEU P  45       0.364  -1.643   4.872  0.00  0.00      PROA  
ATOM    755 HD21 LEU P  45      -0.298  -0.816   4.536  0.00  0.00      PROA  
ATOM    756 HD22 LEU P  45       0.334  -1.922   5.947  0.00  0.00      PROA  
ATOM    757 HD23 LEU P  45       0.126  -2.544   4.267  0.00  0.00      PROA  
ATOM    758  C   LEU P  45       4.760  -0.682   4.787  0.00  0.00      PROA  
ATOM    759  O   LEU P  45       4.709  -0.354   5.979  0.00  0.00      PROA  
ATOM    760  N   ILE P  46       5.223   0.196   3.902  0.00  0.00      PROA  
ATOM    761  HN  ILE P  46       5.108   0.014   2.928  0.00  0.00      PROA  
ATOM    762  CA  ILE P  46       5.757   1.465   4.320  0.00  0.00      PROA  
ATOM    763  HA  ILE P  46       5.902   1.599   5.381  0.00  0.00      PROA  
ATOM    764  CB  ILE P  46       7.169   1.645   3.718  0.00  0.00      PROA  
ATOM    765  HB  ILE P  46       7.067   1.956   2.656  0.00  0.00      PROA  
ATOM    766  CG2 ILE P  46       7.908   2.830   4.456  0.00  0.00      PROA  
ATOM    767 HG21 ILE P  46       8.985   2.868   4.188  0.00  0.00      PROA  
ATOM    768 HG22 ILE P  46       7.922   2.676   5.557  0.00  0.00      PROA  
ATOM    769 HG23 ILE P  46       7.477   3.837   4.277  0.00  0.00      PROA  
ATOM    770  CG1 ILE P  46       8.047   0.381   3.824  0.00  0.00      PROA  
ATOM    771 HG11 ILE P  46       7.578  -0.433   3.231  0.00  0.00      PROA  
ATOM    772 HG12 ILE P  46       8.056   0.034   4.880  0.00  0.00      PROA  
ATOM    773  CD  ILE P  46       9.544   0.519   3.476  0.00  0.00      PROA  
ATOM    774  HD1 ILE P  46       9.707   0.932   2.458  0.00  0.00      PROA  
ATOM    775  HD2 ILE P  46       9.981  -0.500   3.552  0.00  0.00      PROA  
ATOM    776  HD3 ILE P  46      10.210   1.127   4.125  0.00  0.00      PROA  
ATOM    777  C   ILE P  46       4.832   2.521   3.814  0.00  0.00      PROA  
ATOM    778  O   ILE P  46       4.611   2.616   2.625  0.00  0.00      PROA  
ATOM    779  N   ILE P  47       4.300   3.340   4.703  0.00  0.00      PROA  
ATOM    780  HN  ILE P  47       4.495   3.147   5.661  0.00  0.00      PROA  
ATOM    781  CA  ILE P  47       3.262   4.300   4.413  0.00  0.00      PROA  
ATOM    782  HA  ILE P  47       2.922   4.393   3.392  0.00  0.00      PROA  
ATOM    783  CB  ILE P  47       2.005   4.131   5.338  0.00  0.00      PROA  
ATOM    784  HB  ILE P  47       2.144   4.379   6.412  0.00  0.00      PROA  
ATOM    785  CG2 ILE P  47       0.863   5.066   4.799  0.00  0.00      PROA  
ATOM    786 HG21 ILE P  47      -0.010   5.133   5.483  0.00  0.00      PROA  
ATOM    787 HG22 ILE P  47       0.447   4.633   3.865  0.00  0.00      PROA  
ATOM    788 HG23 ILE P  47       1.284   6.025   4.428  0.00  0.00      PROA  
ATOM    789  CG1 ILE P  47       1.510   2.590   5.319  0.00  0.00      PROA  
ATOM    790 HG11 ILE P  47       2.261   2.028   5.915  0.00  0.00      PROA  
ATOM    791 HG12 ILE P  47       1.507   2.385   4.227  0.00  0.00      PROA  
ATOM    792  CD  ILE P  47       0.226   2.196   5.951  0.00  0.00      PROA  
ATOM    793  HD1 ILE P  47      -0.611   2.814   5.562  0.00  0.00      PROA  
ATOM    794  HD2 ILE P  47       0.280   2.435   7.035  0.00  0.00      PROA  
ATOM    795  HD3 ILE P  47       0.011   1.110   5.855  0.00  0.00      PROA  
ATOM    796  C   ILE P  47       3.910   5.615   4.817  0.00  0.00      PROA  
ATOM    797  O   ILE P  47       4.308   5.795   5.980  0.00  0.00      PROA  
ATOM    798  N   PHE P  48       3.913   6.580   3.871  0.00  0.00      PROA  
ATOM    799  HN  PHE P  48       3.663   6.307   2.945  0.00  0.00      PROA  
ATOM    800  CA  PHE P  48       4.467   7.928   4.138  0.00  0.00      PROA  
ATOM    801  HA  PHE P  48       4.667   8.053   5.192  0.00  0.00      PROA  
ATOM    802  CB  PHE P  48       5.865   8.146   3.379  0.00  0.00      PROA  
ATOM    803  HB1 PHE P  48       5.773   7.860   2.310  0.00  0.00      PROA  
ATOM    804  HB2 PHE P  48       6.657   7.531   3.858  0.00  0.00      PROA  
ATOM    805  CG  PHE P  48       6.346   9.530   3.446  0.00  0.00      PROA  
ATOM    806  CD1 PHE P  48       7.001   9.992   4.585  0.00  0.00      PROA  
ATOM    807  HD1 PHE P  48       7.089   9.408   5.490  0.00  0.00      PROA  
ATOM    808  CE1 PHE P  48       7.436  11.360   4.638  0.00  0.00      PROA  
ATOM    809  HE1 PHE P  48       7.952  11.673   5.534  0.00  0.00      PROA  
ATOM    810  CZ  PHE P  48       7.456  12.198   3.519  0.00  0.00      PROA  
ATOM    811  HZ  PHE P  48       7.802  13.218   3.444  0.00  0.00      PROA  
ATOM    812  CD2 PHE P  48       6.264  10.399   2.347  0.00  0.00      PROA  
ATOM    813  HD2 PHE P  48       5.649  10.093   1.513  0.00  0.00      PROA  
ATOM    814  CE2 PHE P  48       6.772  11.700   2.361  0.00  0.00      PROA  
ATOM    815  HE2 PHE P  48       6.517  12.412   1.590  0.00  0.00      PROA  
ATOM    816  C   PHE P  48       3.334   8.950   3.799  0.00  0.00      PROA  
ATOM    817  O   PHE P  48       3.086   9.200   2.628  0.00  0.00      PROA  
ATOM    818  N   ASN P  49       2.719   9.521   4.849  0.00  0.00      PROA  
ATOM    819  HN  ASN P  49       3.107   9.294   5.739  0.00  0.00      PROA  
ATOM    820  CA  ASN P  49       1.720  10.577   4.822  0.00  0.00      PROA  
ATOM    821  HA  ASN P  49       1.018  10.245   4.071  0.00  0.00      PROA  
ATOM    822  CB  ASN P  49       0.879  10.562   6.168  0.00  0.00      PROA  
ATOM    823  HB1 ASN P  49       1.412  11.093   6.986  0.00  0.00      PROA  
ATOM    824  HB2 ASN P  49       0.674   9.491   6.380  0.00  0.00      PROA  
ATOM    825  CG  ASN P  49      -0.545  11.188   5.981  0.00  0.00      PROA  
ATOM    826  OD1 ASN P  49      -0.907  11.263   4.787  0.00  0.00      PROA  
ATOM    827  ND2 ASN P  49      -1.114  11.696   7.085  0.00  0.00      PROA  
ATOM    828 HD21 ASN P  49      -1.969  12.169   6.871  0.00  0.00      PROA  
ATOM    829 HD22 ASN P  49      -0.662  11.569   7.968  0.00  0.00      PROA  
ATOM    830  C   ASN P  49       2.339  11.898   4.397  0.00  0.00      PROA  
ATOM    831  O   ASN P  49       3.488  12.196   4.590  0.00  0.00      PROA  
ATOM    832  N   SER P  50       1.478  12.749   3.851  0.00  0.00      PROA  
ATOM    833  HN  SER P  50       0.520  12.477   3.820  0.00  0.00      PROA  
ATOM    834  CA  SER P  50       1.763  14.105   3.344  0.00  0.00      PROA  
ATOM    835  HA  SER P  50       2.714  13.954   2.854  0.00  0.00      PROA  
ATOM    836  CB  SER P  50       0.575  14.485   2.366  0.00  0.00      PROA  
ATOM    837  HB1 SER P  50       0.545  13.803   1.489  0.00  0.00      PROA  
ATOM    838  HB2 SER P  50       0.698  15.528   2.005  0.00  0.00      PROA  
ATOM    839  OG  SER P  50      -0.677  14.277   3.058  0.00  0.00      PROA  
ATOM    840  HG1 SER P  50      -1.253  13.993   2.345  0.00  0.00      PROA  
ATOM    841  C   SER P  50       1.978  15.192   4.331  0.00  0.00      PROA  
ATOM    842  O   SER P  50       2.280  16.320   3.993  0.00  0.00      PROA  
ATOM    843  N   THR P  51       1.906  14.778   5.594  0.00  0.00      PROA  
ATOM    844  HN  THR P  51       1.411  13.922   5.723  0.00  0.00      PROA  
ATOM    845  CA  THR P  51       2.323  15.408   6.814  0.00  0.00      PROA  
ATOM    846  HA  THR P  51       2.031  16.447   6.852  0.00  0.00      PROA  
ATOM    847  CB  THR P  51       1.598  14.680   7.975  0.00  0.00      PROA  
ATOM    848  HB  THR P  51       1.946  14.944   8.997  0.00  0.00      PROA  
ATOM    849  OG1 THR P  51       1.747  13.286   7.818  0.00  0.00      PROA  
ATOM    850  HG1 THR P  51       1.143  12.817   8.398  0.00  0.00      PROA  
ATOM    851  CG2 THR P  51       0.083  15.018   7.883  0.00  0.00      PROA  
ATOM    852 HG21 THR P  51      -0.121  15.998   8.366  0.00  0.00      PROA  
ATOM    853 HG22 THR P  51      -0.607  14.280   8.344  0.00  0.00      PROA  
ATOM    854 HG23 THR P  51      -0.235  15.085   6.820  0.00  0.00      PROA  
ATOM    855  C   THR P  51       3.834  15.368   7.056  0.00  0.00      PROA  
ATOM    856  O   THR P  51       4.258  16.070   8.039  0.00  0.00      PROA  
ATOM    857  N   ASN P  52       4.525  14.490   6.322  0.00  0.00      PROA  
ATOM    858  HN  ASN P  52       3.969  14.095   5.596  0.00  0.00      PROA  
ATOM    859  CA  ASN P  52       5.921  14.111   6.453  0.00  0.00      PROA  
ATOM    860  HA  ASN P  52       6.079  13.637   5.495  0.00  0.00      PROA  
ATOM    861  CB  ASN P  52       6.911  15.266   6.492  0.00  0.00      PROA  
ATOM    862  HB1 ASN P  52       7.951  14.881   6.428  0.00  0.00      PROA  
ATOM    863  HB2 ASN P  52       6.804  15.690   7.513  0.00  0.00      PROA  
ATOM    864  CG  ASN P  52       6.711  16.175   5.324  0.00  0.00      PROA  
ATOM    865  OD1 ASN P  52       6.146  15.757   4.280  0.00  0.00      PROA  
ATOM    866  ND2 ASN P  52       7.185  17.486   5.439  0.00  0.00      PROA  
ATOM    867 HD21 ASN P  52       6.999  18.121   4.690  0.00  0.00      PROA  
ATOM    868 HD22 ASN P  52       7.723  17.806   6.219  0.00  0.00      PROA  
ATOM    869  C   ASN P  52       6.135  13.017   7.507  0.00  0.00      PROA  
ATOM    870  O   ASN P  52       7.225  12.841   7.996  0.00  0.00      PROA  
ATOM    871  N   LYS P  53       5.033  12.284   7.846  0.00  0.00      PROA  
ATOM    872  HN  LYS P  53       4.165  12.653   7.522  0.00  0.00      PROA  
ATOM    873  CA  LYS P  53       5.022  11.229   8.807  0.00  0.00      PROA  
ATOM    874  HA  LYS P  53       5.950  11.248   9.359  0.00  0.00      PROA  
ATOM    875  CB  LYS P  53       3.854  11.322   9.878  0.00  0.00      PROA  
ATOM    876  HB1 LYS P  53       3.758  10.488  10.606  0.00  0.00      PROA  
ATOM    877  HB2 LYS P  53       2.947  11.266   9.239  0.00  0.00      PROA  
ATOM    878  CG  LYS P  53       3.914  12.648  10.633  0.00  0.00      PROA  
ATOM    879  HG1 LYS P  53       3.024  12.842  11.268  0.00  0.00      PROA  
ATOM    880  HG2 LYS P  53       3.878  13.461   9.876  0.00  0.00      PROA  
ATOM    881  CD  LYS P  53       5.154  12.885  11.479  0.00  0.00      PROA  
ATOM    882  HD1 LYS P  53       6.107  12.757  10.923  0.00  0.00      PROA  
ATOM    883  HD2 LYS P  53       5.123  12.149  12.310  0.00  0.00      PROA  
ATOM    884  CE  LYS P  53       5.083  14.343  12.023  0.00  0.00      PROA  
ATOM    885  HE1 LYS P  53       4.039  14.631  12.269  0.00  0.00      PROA  
ATOM    886  HE2 LYS P  53       5.401  14.957  11.154  0.00  0.00      PROA  
ATOM    887  NZ  LYS P  53       6.006  14.458  13.114  0.00  0.00      PROA  
ATOM    888  HZ1 LYS P  53       5.848  13.888  13.969  0.00  0.00      PROA  
ATOM    889  HZ2 LYS P  53       5.947  15.410  13.528  0.00  0.00      PROA  
ATOM    890  HZ3 LYS P  53       6.989  14.245  12.850  0.00  0.00      PROA  
ATOM    891  C   LYS P  53       5.025   9.828   8.159  0.00  0.00      PROA  
ATOM    892  O   LYS P  53       4.547   9.582   7.054  0.00  0.00      PROA  
ATOM    893  N   LEU P  54       5.637   8.897   8.846  0.00  0.00      PROA  
ATOM    894  HN  LEU P  54       6.082   9.272   9.655  0.00  0.00      PROA  
ATOM    895  CA  LEU P  54       5.800   7.510   8.460  0.00  0.00      PROA  
ATOM    896  HA  LEU P  54       5.357   7.336   7.490  0.00  0.00      PROA  
ATOM    897  CB  LEU P  54       7.298   7.301   8.051  0.00  0.00      PROA  
ATOM    898  HB1 LEU P  54       8.036   7.302   8.881  0.00  0.00      PROA  
ATOM    899  HB2 LEU P  54       7.477   8.211   7.439  0.00  0.00      PROA  
ATOM    900  CG  LEU P  54       7.558   6.012   7.167  0.00  0.00      PROA  
ATOM    901  HG  LEU P  54       6.720   5.874   6.451  0.00  0.00      PROA  
ATOM    902  CD1 LEU P  54       8.740   6.270   6.261  0.00  0.00      PROA  
ATOM    903 HD11 LEU P  54       8.992   5.309   5.764  0.00  0.00      PROA  
ATOM    904 HD12 LEU P  54       9.561   6.536   6.960  0.00  0.00      PROA  
ATOM    905 HD13 LEU P  54       8.451   6.905   5.396  0.00  0.00      PROA  
ATOM    906  CD2 LEU P  54       7.806   4.705   7.959  0.00  0.00      PROA  
ATOM    907 HD21 LEU P  54       6.882   4.310   8.434  0.00  0.00      PROA  
ATOM    908 HD22 LEU P  54       8.619   4.691   8.716  0.00  0.00      PROA  
ATOM    909 HD23 LEU P  54       7.915   3.896   7.205  0.00  0.00      PROA  
ATOM    910  C   LEU P  54       5.224   6.490   9.369  0.00  0.00      PROA  
ATOM    911  O   LEU P  54       5.371   6.446  10.575  0.00  0.00      PROA  
ATOM    912  N   PHE P  55       4.500   5.485   8.771  0.00  0.00      PROA  
ATOM    913  HN  PHE P  55       4.305   5.440   7.794  0.00  0.00      PROA  
ATOM    914  CA  PHE P  55       3.696   4.551   9.491  0.00  0.00      PROA  
ATOM    915  HA  PHE P  55       4.155   4.458  10.464  0.00  0.00      PROA  
ATOM    916  CB  PHE P  55       2.140   4.761   9.445  0.00  0.00      PROA  
ATOM    917  HB1 PHE P  55       1.731   4.120  10.256  0.00  0.00      PROA  
ATOM    918  HB2 PHE P  55       1.648   4.539   8.475  0.00  0.00      PROA  
ATOM    919  CG  PHE P  55       1.817   6.194   9.769  0.00  0.00      PROA  
ATOM    920  CD1 PHE P  55       1.264   6.465  11.028  0.00  0.00      PROA  
ATOM    921  HD1 PHE P  55       1.174   5.740  11.822  0.00  0.00      PROA  
ATOM    922  CE1 PHE P  55       0.891   7.779  11.387  0.00  0.00      PROA  
ATOM    923  HE1 PHE P  55       0.406   7.843  12.349  0.00  0.00      PROA  
ATOM    924  CZ  PHE P  55       1.073   8.790  10.459  0.00  0.00      PROA  
ATOM    925  HZ  PHE P  55       0.759   9.818  10.557  0.00  0.00      PROA  
ATOM    926  CD2 PHE P  55       2.030   7.245   8.847  0.00  0.00      PROA  
ATOM    927  HD2 PHE P  55       2.480   6.966   7.905  0.00  0.00      PROA  
ATOM    928  CE2 PHE P  55       1.739   8.532   9.244  0.00  0.00      PROA  
ATOM    929  HE2 PHE P  55       1.983   9.293   8.517  0.00  0.00      PROA  
ATOM    930  C   PHE P  55       4.050   3.281   8.784  0.00  0.00      PROA  
ATOM    931  O   PHE P  55       4.198   3.179   7.579  0.00  0.00      PROA  
ATOM    932  N   GLN P  56       4.240   2.182   9.593  0.00  0.00      PROA  
ATOM    933  HN  GLN P  56       4.022   2.251  10.563  0.00  0.00      PROA  
ATOM    934  CA  GLN P  56       4.692   0.952   9.097  0.00  0.00      PROA  
ATOM    935  HA  GLN P  56       4.633   0.941   8.018  0.00  0.00      PROA  
ATOM    936  CB  GLN P  56       6.259   0.916   9.315  0.00  0.00      PROA  
ATOM    937  HB1 GLN P  56       6.348   1.245  10.373  0.00  0.00      PROA  
ATOM    938  HB2 GLN P  56       6.765   1.594   8.595  0.00  0.00      PROA  
ATOM    939  CG  GLN P  56       6.993  -0.367   9.076  0.00  0.00      PROA  
ATOM    940  HG1 GLN P  56       8.053  -0.208   8.782  0.00  0.00      PROA  
ATOM    941  HG2 GLN P  56       6.667  -0.825   8.118  0.00  0.00      PROA  
ATOM    942  CD  GLN P  56       7.012  -1.261  10.354  0.00  0.00      PROA  
ATOM    943  OE1 GLN P  56       6.645  -0.663  11.332  0.00  0.00      PROA  
ATOM    944  NE2 GLN P  56       7.353  -2.544  10.273  0.00  0.00      PROA  
ATOM    945 HE21 GLN P  56       7.612  -3.020   9.432  0.00  0.00      PROA  
ATOM    946 HE22 GLN P  56       7.405  -3.133  11.079  0.00  0.00      PROA  
ATOM    947  C   GLN P  56       3.949  -0.254   9.606  0.00  0.00      PROA  
ATOM    948  O   GLN P  56       3.401  -0.292  10.755  0.00  0.00      PROA  
ATOM    949  N   TYR P  57       3.762  -1.264   8.706  0.00  0.00      PROA  
ATOM    950  HN  TYR P  57       4.120  -1.177   7.779  0.00  0.00      PROA  
ATOM    951  CA  TYR P  57       3.260  -2.547   9.270  0.00  0.00      PROA  
ATOM    952  HA  TYR P  57       3.506  -2.635  10.318  0.00  0.00      PROA  
ATOM    953  CB  TYR P  57       1.764  -2.851   8.878  0.00  0.00      PROA  
ATOM    954  HB1 TYR P  57       1.497  -2.396   7.900  0.00  0.00      PROA  
ATOM    955  HB2 TYR P  57       1.150  -2.360   9.664  0.00  0.00      PROA  
ATOM    956  CG  TYR P  57       1.316  -4.215   8.610  0.00  0.00      PROA  
ATOM    957  CD1 TYR P  57       1.770  -4.908   7.474  0.00  0.00      PROA  
ATOM    958  HD1 TYR P  57       2.322  -4.408   6.692  0.00  0.00      PROA  
ATOM    959  CE1 TYR P  57       1.379  -6.237   7.262  0.00  0.00      PROA  
ATOM    960  HE1 TYR P  57       1.746  -6.661   6.338  0.00  0.00      PROA  
ATOM    961  CZ  TYR P  57       0.590  -6.906   8.287  0.00  0.00      PROA  
ATOM    962  OH  TYR P  57       0.394  -8.238   8.104  0.00  0.00      PROA  
ATOM    963  HH  TYR P  57       0.156  -8.644   8.941  0.00  0.00      PROA  
ATOM    964  CD2 TYR P  57       0.493  -4.836   9.555  0.00  0.00      PROA  
ATOM    965  HD2 TYR P  57       0.207  -4.257  10.421  0.00  0.00      PROA  
ATOM    966  CE2 TYR P  57       0.224  -6.193   9.413  0.00  0.00      PROA  
ATOM    967  HE2 TYR P  57      -0.344  -6.679  10.192  0.00  0.00      PROA  
ATOM    968  C   TYR P  57       4.255  -3.560   8.754  0.00  0.00      PROA  
ATOM    969  O   TYR P  57       4.872  -3.339   7.611  0.00  0.00      PROA  
ATOM    970  N   ALA P  58       4.371  -4.753   9.378  0.00  0.00      PROA  
ATOM    971  HN  ALA P  58       3.901  -4.928  10.239  0.00  0.00      PROA  
ATOM    972  CA  ALA P  58       4.996  -5.912   8.708  0.00  0.00      PROA  
ATOM    973  HA  ALA P  58       4.692  -5.922   7.672  0.00  0.00      PROA  
ATOM    974  CB  ALA P  58       6.577  -5.875   8.839  0.00  0.00      PROA  
ATOM    975  HB1 ALA P  58       6.930  -5.792   9.890  0.00  0.00      PROA  
ATOM    976  HB2 ALA P  58       6.996  -5.020   8.267  0.00  0.00      PROA  
ATOM    977  HB3 ALA P  58       7.116  -6.713   8.348  0.00  0.00      PROA  
ATOM    978  C   ALA P  58       4.568  -7.245   9.337  0.00  0.00      PROA  
ATOM    979  O   ALA P  58       4.103  -7.325  10.462  0.00  0.00      PROA  
ATOM    980  N   SER P  59       4.703  -8.364   8.642  0.00  0.00      PROA  
ATOM    981  HN  SER P  59       5.092  -8.442   7.727  0.00  0.00      PROA  
ATOM    982  CA  SER P  59       3.950  -9.553   9.089  0.00  0.00      PROA  
ATOM    983  HA  SER P  59       3.222  -9.350   9.861  0.00  0.00      PROA  
ATOM    984  CB  SER P  59       3.248 -10.181   7.893  0.00  0.00      PROA  
ATOM    985  HB1 SER P  59       2.584  -9.379   7.504  0.00  0.00      PROA  
ATOM    986  HB2 SER P  59       2.669 -11.120   8.024  0.00  0.00      PROA  
ATOM    987  OG  SER P  59       4.168 -10.483   6.858  0.00  0.00      PROA  
ATOM    988  HG1 SER P  59       4.512 -11.370   6.989  0.00  0.00      PROA  
ATOM    989  C   SER P  59       4.928 -10.530   9.744  0.00  0.00      PROA  
ATOM    990  O   SER P  59       4.540 -11.674   9.986  0.00  0.00      PROA  
ATOM    991  N   THR P  60       6.170 -10.069   9.837  0.00  0.00      PROA  
ATOM    992  HN  THR P  60       6.274  -9.097   9.639  0.00  0.00      PROA  
ATOM    993  CA  THR P  60       7.318 -10.867  10.159  0.00  0.00      PROA  
ATOM    994  HA  THR P  60       7.112 -11.431  11.056  0.00  0.00      PROA  
ATOM    995  CB  THR P  60       7.778 -11.863   9.120  0.00  0.00      PROA  
ATOM    996  HB  THR P  60       6.899 -12.483   8.842  0.00  0.00      PROA  
ATOM    997  OG1 THR P  60       8.814 -12.719   9.622  0.00  0.00      PROA  
ATOM    998  HG1 THR P  60       9.479 -12.815   8.936  0.00  0.00      PROA  
ATOM    999  CG2 THR P  60       8.322 -11.214   7.876  0.00  0.00      PROA  
ATOM   1000 HG21 THR P  60       8.146 -11.925   7.041  0.00  0.00      PROA  
ATOM   1001 HG22 THR P  60       9.386 -10.907   7.964  0.00  0.00      PROA  
ATOM   1002 HG23 THR P  60       7.681 -10.349   7.600  0.00  0.00      PROA  
ATOM   1003  C   THR P  60       8.347  -9.744  10.367  0.00  0.00      PROA  
ATOM   1004  O   THR P  60       8.010  -8.587  10.103  0.00  0.00      PROA  
ATOM   1005  N   ASP P  61       9.464 -10.070  10.970  0.00  0.00      PROA  
ATOM   1006  HN  ASP P  61       9.739 -11.028  11.009  0.00  0.00      PROA  
ATOM   1007  CA  ASP P  61      10.376  -9.026  11.292  0.00  0.00      PROA  
ATOM   1008  HA  ASP P  61       9.996  -8.351  12.045  0.00  0.00      PROA  
ATOM   1009  CB  ASP P  61      11.676  -9.752  11.862  0.00  0.00      PROA  
ATOM   1010  HB1 ASP P  61      12.378  -9.052  12.364  0.00  0.00      PROA  
ATOM   1011  HB2 ASP P  61      12.252 -10.353  11.127  0.00  0.00      PROA  
ATOM   1012  CG  ASP P  61      11.307 -10.793  13.021  0.00  0.00      PROA  
ATOM   1013  OD1 ASP P  61      12.072 -11.814  13.163  0.00  0.00      PROA  
ATOM   1014  OD2 ASP P  61      10.410 -10.581  13.857  0.00  0.00      PROA  
ATOM   1015  C   ASP P  61      11.029  -8.139  10.117  0.00  0.00      PROA  
ATOM   1016  O   ASP P  61      11.307  -8.642   9.034  0.00  0.00      PROA  
ATOM   1017  N   MET P  62      11.091  -6.781  10.410  0.00  0.00      PROA  
ATOM   1018  HN  MET P  62      10.879  -6.530  11.351  0.00  0.00      PROA  
ATOM   1019  CA  MET P  62      11.338  -5.713   9.425  0.00  0.00      PROA  
ATOM   1020  HA  MET P  62      10.522  -5.926   8.750  0.00  0.00      PROA  
ATOM   1021  CB  MET P  62      11.195  -4.312  10.074  0.00  0.00      PROA  
ATOM   1022  HB1 MET P  62      11.876  -4.258  10.950  0.00  0.00      PROA  
ATOM   1023  HB2 MET P  62      10.207  -4.293  10.583  0.00  0.00      PROA  
ATOM   1024  CG  MET P  62      11.313  -3.105   9.101  0.00  0.00      PROA  
ATOM   1025  HG1 MET P  62      12.332  -3.106   8.657  0.00  0.00      PROA  
ATOM   1026  HG2 MET P  62      11.284  -2.215   9.765  0.00  0.00      PROA  
ATOM   1027  SD  MET P  62      10.019  -3.018   7.840  0.00  0.00      PROA  
ATOM   1028  CE  MET P  62      10.445  -1.317   7.346  0.00  0.00      PROA  
ATOM   1029  HE1 MET P  62       9.514  -0.815   7.004  0.00  0.00      PROA  
ATOM   1030  HE2 MET P  62      11.255  -1.205   6.593  0.00  0.00      PROA  
ATOM   1031  HE3 MET P  62      10.744  -0.659   8.190  0.00  0.00      PROA  
ATOM   1032  C   MET P  62      12.714  -5.808   8.687  0.00  0.00      PROA  
ATOM   1033  O   MET P  62      12.839  -5.681   7.525  0.00  0.00      PROA  
ATOM   1034  N   ASP P  63      13.764  -6.101   9.482  0.00  0.00      PROA  
ATOM   1035  HN  ASP P  63      13.543  -6.450  10.389  0.00  0.00      PROA  
ATOM   1036  CA  ASP P  63      15.125  -6.282   9.039  0.00  0.00      PROA  
ATOM   1037  HA  ASP P  63      15.455  -5.467   8.413  0.00  0.00      PROA  
ATOM   1038  CB  ASP P  63      16.084  -6.359  10.248  0.00  0.00      PROA  
ATOM   1039  HB1 ASP P  63      16.183  -5.317  10.621  0.00  0.00      PROA  
ATOM   1040  HB2 ASP P  63      17.069  -6.678   9.844  0.00  0.00      PROA  
ATOM   1041  CG  ASP P  63      15.585  -7.402  11.307  0.00  0.00      PROA  
ATOM   1042  OD1 ASP P  63      14.497  -7.229  11.955  0.00  0.00      PROA  
ATOM   1043  OD2 ASP P  63      16.387  -8.308  11.527  0.00  0.00      PROA  
ATOM   1044  C   ASP P  63      15.243  -7.509   8.137  0.00  0.00      PROA  
ATOM   1045  O   ASP P  63      15.972  -7.485   7.139  0.00  0.00      PROA  
ATOM   1046  N   LYS P  64      14.557  -8.582   8.521  0.00  0.00      PROA  
ATOM   1047  HN  LYS P  64      14.178  -8.531   9.441  0.00  0.00      PROA  
ATOM   1048  CA  LYS P  64      14.490  -9.796   7.708  0.00  0.00      PROA  
ATOM   1049  HA  LYS P  64      15.523  -9.967   7.442  0.00  0.00      PROA  
ATOM   1050  CB  LYS P  64      13.943 -10.981   8.470  0.00  0.00      PROA  
ATOM   1051  HB1 LYS P  64      13.918 -11.856   7.785  0.00  0.00      PROA  
ATOM   1052  HB2 LYS P  64      12.898 -10.780   8.789  0.00  0.00      PROA  
ATOM   1053  CG  LYS P  64      14.613 -11.448   9.779  0.00  0.00      PROA  
ATOM   1054  HG1 LYS P  64      14.049 -12.319  10.175  0.00  0.00      PROA  
ATOM   1055  HG2 LYS P  64      14.504 -10.582  10.468  0.00  0.00      PROA  
ATOM   1056  CD  LYS P  64      16.086 -11.861   9.710  0.00  0.00      PROA  
ATOM   1057  HD1 LYS P  64      16.547 -11.002   9.176  0.00  0.00      PROA  
ATOM   1058  HD2 LYS P  64      16.179 -12.730   9.025  0.00  0.00      PROA  
ATOM   1059  CE  LYS P  64      16.859 -12.079  10.948  0.00  0.00      PROA  
ATOM   1060  HE1 LYS P  64      17.953 -11.973  10.784  0.00  0.00      PROA  
ATOM   1061  HE2 LYS P  64      16.671 -13.133  11.243  0.00  0.00      PROA  
ATOM   1062  NZ  LYS P  64      16.498 -11.076  11.998  0.00  0.00      PROA  
ATOM   1063  HZ1 LYS P  64      16.635 -10.083  11.721  0.00  0.00      PROA  
ATOM   1064  HZ2 LYS P  64      17.109 -11.366  12.788  0.00  0.00      PROA  
ATOM   1065  HZ3 LYS P  64      15.490 -11.117  12.251  0.00  0.00      PROA  
ATOM   1066  C   LYS P  64      13.829  -9.639   6.351  0.00  0.00      PROA  
ATOM   1067  O   LYS P  64      14.371 -10.038   5.356  0.00  0.00      PROA  
ATOM   1068  N   VAL P  65      12.685  -8.962   6.267  0.00  0.00      PROA  
ATOM   1069  HN  VAL P  65      12.156  -8.704   7.072  0.00  0.00      PROA  
ATOM   1070  CA  VAL P  65      12.208  -8.511   4.959  0.00  0.00      PROA  
ATOM   1071  HA  VAL P  65      12.206  -9.440   4.409  0.00  0.00      PROA  
ATOM   1072  CB  VAL P  65      10.738  -8.073   5.017  0.00  0.00      PROA  
ATOM   1073  HB  VAL P  65      10.703  -7.198   5.701  0.00  0.00      PROA  
ATOM   1074  CG1 VAL P  65      10.197  -7.644   3.581  0.00  0.00      PROA  
ATOM   1075 HG11 VAL P  65      10.310  -6.555   3.392  0.00  0.00      PROA  
ATOM   1076 HG12 VAL P  65       9.147  -8.005   3.541  0.00  0.00      PROA  
ATOM   1077 HG13 VAL P  65      10.667  -8.252   2.778  0.00  0.00      PROA  
ATOM   1078  CG2 VAL P  65       9.989  -9.275   5.646  0.00  0.00      PROA  
ATOM   1079 HG21 VAL P  65       8.947  -8.980   5.894  0.00  0.00      PROA  
ATOM   1080 HG22 VAL P  65      10.468  -9.670   6.568  0.00  0.00      PROA  
ATOM   1081 HG23 VAL P  65       9.940 -10.111   4.915  0.00  0.00      PROA  
ATOM   1082  C   VAL P  65      13.124  -7.534   4.220  0.00  0.00      PROA  
ATOM   1083  O   VAL P  65      13.350  -7.654   3.013  0.00  0.00      PROA  
ATOM   1084  N   LEU P  66      13.768  -6.576   4.929  0.00  0.00      PROA  
ATOM   1085  HN  LEU P  66      13.785  -6.527   5.925  0.00  0.00      PROA  
ATOM   1086  CA  LEU P  66      14.548  -5.550   4.254  0.00  0.00      PROA  
ATOM   1087  HA  LEU P  66      13.908  -5.291   3.424  0.00  0.00      PROA  
ATOM   1088  CB  LEU P  66      14.734  -4.329   5.180  0.00  0.00      PROA  
ATOM   1089  HB1 LEU P  66      15.259  -4.671   6.098  0.00  0.00      PROA  
ATOM   1090  HB2 LEU P  66      13.754  -3.900   5.478  0.00  0.00      PROA  
ATOM   1091  CG  LEU P  66      15.509  -3.040   4.546  0.00  0.00      PROA  
ATOM   1092  HG  LEU P  66      15.306  -2.255   5.306  0.00  0.00      PROA  
ATOM   1093  CD1 LEU P  66      17.006  -3.122   4.474  0.00  0.00      PROA  
ATOM   1094 HD11 LEU P  66      17.268  -4.028   3.887  0.00  0.00      PROA  
ATOM   1095 HD12 LEU P  66      17.422  -3.282   5.491  0.00  0.00      PROA  
ATOM   1096 HD13 LEU P  66      17.539  -2.252   4.034  0.00  0.00      PROA  
ATOM   1097  CD2 LEU P  66      14.972  -2.526   3.204  0.00  0.00      PROA  
ATOM   1098 HD21 LEU P  66      13.863  -2.503   3.148  0.00  0.00      PROA  
ATOM   1099 HD22 LEU P  66      15.364  -3.116   2.347  0.00  0.00      PROA  
ATOM   1100 HD23 LEU P  66      15.187  -1.445   3.068  0.00  0.00      PROA  
ATOM   1101  C   LEU P  66      15.829  -6.145   3.675  0.00  0.00      PROA  
ATOM   1102  O   LEU P  66      16.275  -5.882   2.568  0.00  0.00      PROA  
ATOM   1103  N   LEU P  67      16.578  -6.936   4.451  0.00  0.00      PROA  
ATOM   1104  HN  LEU P  67      16.303  -7.155   5.384  0.00  0.00      PROA  
ATOM   1105  CA  LEU P  67      17.682  -7.708   3.816  0.00  0.00      PROA  
ATOM   1106  HA  LEU P  67      18.371  -7.018   3.354  0.00  0.00      PROA  
ATOM   1107  CB  LEU P  67      18.481  -8.485   4.953  0.00  0.00      PROA  
ATOM   1108  HB1 LEU P  67      19.300  -8.930   4.348  0.00  0.00      PROA  
ATOM   1109  HB2 LEU P  67      17.912  -9.312   5.430  0.00  0.00      PROA  
ATOM   1110  CG  LEU P  67      19.079  -7.556   6.039  0.00  0.00      PROA  
ATOM   1111  HG  LEU P  67      18.282  -6.803   6.220  0.00  0.00      PROA  
ATOM   1112  CD1 LEU P  67      19.382  -8.280   7.335  0.00  0.00      PROA  
ATOM   1113 HD11 LEU P  67      20.311  -8.887   7.286  0.00  0.00      PROA  
ATOM   1114 HD12 LEU P  67      18.477  -8.856   7.624  0.00  0.00      PROA  
ATOM   1115 HD13 LEU P  67      19.661  -7.584   8.155  0.00  0.00      PROA  
ATOM   1116  CD2 LEU P  67      20.275  -6.728   5.474  0.00  0.00      PROA  
ATOM   1117 HD21 LEU P  67      20.385  -5.780   6.044  0.00  0.00      PROA  
ATOM   1118 HD22 LEU P  67      20.155  -6.420   4.413  0.00  0.00      PROA  
ATOM   1119 HD23 LEU P  67      21.123  -7.431   5.618  0.00  0.00      PROA  
ATOM   1120  C   LEU P  67      17.243  -8.678   2.720  0.00  0.00      PROA  
ATOM   1121  O   LEU P  67      17.957  -8.744   1.760  0.00  0.00      PROA  
ATOM   1122  N   LYS P  68      16.076  -9.368   2.796  0.00  0.00      PROA  
ATOM   1123  HN  LYS P  68      15.451  -9.349   3.572  0.00  0.00      PROA  
ATOM   1124  CA  LYS P  68      15.728 -10.262   1.655  0.00  0.00      PROA  
ATOM   1125  HA  LYS P  68      16.642 -10.813   1.492  0.00  0.00      PROA  
ATOM   1126  CB  LYS P  68      14.576 -11.231   2.128  0.00  0.00      PROA  
ATOM   1127  HB1 LYS P  68      13.892 -10.649   2.781  0.00  0.00      PROA  
ATOM   1128  HB2 LYS P  68      15.146 -11.904   2.804  0.00  0.00      PROA  
ATOM   1129  CG  LYS P  68      14.019 -12.025   0.974  0.00  0.00      PROA  
ATOM   1130  HG1 LYS P  68      14.845 -12.313   0.289  0.00  0.00      PROA  
ATOM   1131  HG2 LYS P  68      13.391 -11.345   0.359  0.00  0.00      PROA  
ATOM   1132  CD  LYS P  68      13.203 -13.167   1.467  0.00  0.00      PROA  
ATOM   1133  HD1 LYS P  68      13.938 -13.906   1.852  0.00  0.00      PROA  
ATOM   1134  HD2 LYS P  68      12.514 -13.495   0.660  0.00  0.00      PROA  
ATOM   1135  CE  LYS P  68      12.194 -12.886   2.594  0.00  0.00      PROA  
ATOM   1136  HE1 LYS P  68      11.364 -12.246   2.226  0.00  0.00      PROA  
ATOM   1137  HE2 LYS P  68      12.672 -12.517   3.526  0.00  0.00      PROA  
ATOM   1138  NZ  LYS P  68      11.595 -14.165   3.096  0.00  0.00      PROA  
ATOM   1139  HZ1 LYS P  68      10.834 -14.479   2.461  0.00  0.00      PROA  
ATOM   1140  HZ2 LYS P  68      11.268 -14.034   4.074  0.00  0.00      PROA  
ATOM   1141  HZ3 LYS P  68      12.302 -14.926   3.046  0.00  0.00      PROA  
ATOM   1142  C   LYS P  68      15.423  -9.481   0.382  0.00  0.00      PROA  
ATOM   1143  O   LYS P  68      15.723  -9.827  -0.754  0.00  0.00      PROA  
ATOM   1144  N   TYR P  69      14.744  -8.322   0.549  0.00  0.00      PROA  
ATOM   1145  HN  TYR P  69      14.487  -7.976   1.448  0.00  0.00      PROA  
ATOM   1146  CA  TYR P  69      14.549  -7.403  -0.517  0.00  0.00      PROA  
ATOM   1147  HA  TYR P  69      14.118  -7.956  -1.339  0.00  0.00      PROA  
ATOM   1148  CB  TYR P  69      13.506  -6.377   0.029  0.00  0.00      PROA  
ATOM   1149  HB1 TYR P  69      13.727  -5.832   0.972  0.00  0.00      PROA  
ATOM   1150  HB2 TYR P  69      12.536  -6.801   0.366  0.00  0.00      PROA  
ATOM   1151  CG  TYR P  69      13.149  -5.426  -1.044  0.00  0.00      PROA  
ATOM   1152  CD1 TYR P  69      12.116  -5.748  -2.044  0.00  0.00      PROA  
ATOM   1153  HD1 TYR P  69      11.668  -6.723  -1.914  0.00  0.00      PROA  
ATOM   1154  CE1 TYR P  69      11.747  -4.839  -2.980  0.00  0.00      PROA  
ATOM   1155  HE1 TYR P  69      10.893  -5.010  -3.618  0.00  0.00      PROA  
ATOM   1156  CZ  TYR P  69      12.559  -3.691  -3.151  0.00  0.00      PROA  
ATOM   1157  OH  TYR P  69      12.170  -2.675  -4.070  0.00  0.00      PROA  
ATOM   1158  HH  TYR P  69      11.502  -2.997  -4.680  0.00  0.00      PROA  
ATOM   1159  CD2 TYR P  69      13.877  -4.213  -1.206  0.00  0.00      PROA  
ATOM   1160  HD2 TYR P  69      14.757  -4.035  -0.605  0.00  0.00      PROA  
ATOM   1161  CE2 TYR P  69      13.524  -3.324  -2.199  0.00  0.00      PROA  
ATOM   1162  HE2 TYR P  69      14.161  -2.457  -2.295  0.00  0.00      PROA  
ATOM   1163  C   TYR P  69      15.800  -6.797  -1.156  0.00  0.00      PROA  
ATOM   1164  O   TYR P  69      16.017  -6.731  -2.383  0.00  0.00      PROA  
ATOM   1165  N   THR P  70      16.785  -6.336  -0.349  0.00  0.00      PROA  
ATOM   1166  HN  THR P  70      16.589  -6.238   0.623  0.00  0.00      PROA  
ATOM   1167  CA  THR P  70      18.046  -5.742  -0.848  0.00  0.00      PROA  
ATOM   1168  HA  THR P  70      17.703  -5.107  -1.651  0.00  0.00      PROA  
ATOM   1169  CB  THR P  70      18.791  -4.905   0.189  0.00  0.00      PROA  
ATOM   1170  HB  THR P  70      19.785  -4.597  -0.200  0.00  0.00      PROA  
ATOM   1171  OG1 THR P  70      18.944  -5.483   1.454  0.00  0.00      PROA  
ATOM   1172  HG1 THR P  70      18.016  -5.668   1.621  0.00  0.00      PROA  
ATOM   1173  CG2 THR P  70      17.874  -3.731   0.611  0.00  0.00      PROA  
ATOM   1174 HG21 THR P  70      16.801  -3.972   0.770  0.00  0.00      PROA  
ATOM   1175 HG22 THR P  70      17.976  -3.026  -0.242  0.00  0.00      PROA  
ATOM   1176 HG23 THR P  70      18.280  -3.281   1.542  0.00  0.00      PROA  
ATOM   1177  C   THR P  70      18.987  -6.685  -1.498  0.00  0.00      PROA  
ATOM   1178  O   THR P  70      19.753  -6.223  -2.369  0.00  0.00      PROA  
ATOM   1179  N   GLU P  71      19.002  -7.962  -1.217  0.00  0.00      PROA  
ATOM   1180  HN  GLU P  71      18.510  -8.358  -0.446  0.00  0.00      PROA  
ATOM   1181  CA  GLU P  71      20.009  -8.848  -1.927  0.00  0.00      PROA  
ATOM   1182  HA  GLU P  71      20.842  -8.369  -2.419  0.00  0.00      PROA  
ATOM   1183  CB  GLU P  71      20.648  -9.762  -0.877  0.00  0.00      PROA  
ATOM   1184  HB1 GLU P  71      21.375 -10.447  -1.364  0.00  0.00      PROA  
ATOM   1185  HB2 GLU P  71      19.821 -10.386  -0.477  0.00  0.00      PROA  
ATOM   1186  CG  GLU P  71      21.376  -8.889   0.141  0.00  0.00      PROA  
ATOM   1187  HG1 GLU P  71      20.581  -8.394   0.739  0.00  0.00      PROA  
ATOM   1188  HG2 GLU P  71      21.958  -8.095  -0.373  0.00  0.00      PROA  
ATOM   1189  CD  GLU P  71      22.354  -9.652   1.067  0.00  0.00      PROA  
ATOM   1190  OE1 GLU P  71      23.546  -9.293   1.079  0.00  0.00      PROA  
ATOM   1191  OE2 GLU P  71      21.941 -10.656   1.741  0.00  0.00      PROA  
ATOM   1192  C   GLU P  71      19.412  -9.576  -3.054  0.00  0.00      PROA  
ATOM   1193  O   GLU P  71      20.005 -10.381  -3.776  0.00  0.00      PROA  
ATOM   1194  N   TYR P  72      18.055  -9.353  -3.293  0.00  0.00      PROA  
ATOM   1195  HN  TYR P  72      17.592  -8.849  -2.568  0.00  0.00      PROA  
ATOM   1196  CA  TYR P  72      17.311  -9.910  -4.404  0.00  0.00      PROA  
ATOM   1197  HA  TYR P  72      17.483 -10.973  -4.324  0.00  0.00      PROA  
ATOM   1198  CB  TYR P  72      15.866  -9.648  -4.053  0.00  0.00      PROA  
ATOM   1199  HB1 TYR P  72      15.537  -8.598  -4.206  0.00  0.00      PROA  
ATOM   1200  HB2 TYR P  72      15.743  -9.961  -2.994  0.00  0.00      PROA  
ATOM   1201  CG  TYR P  72      14.878 -10.421  -4.940  0.00  0.00      PROA  
ATOM   1202  CD1 TYR P  72      14.440  -9.859  -6.159  0.00  0.00      PROA  
ATOM   1203  HD1 TYR P  72      14.915  -8.966  -6.536  0.00  0.00      PROA  
ATOM   1204  CE1 TYR P  72      13.496 -10.527  -6.962  0.00  0.00      PROA  
ATOM   1205  HE1 TYR P  72      13.112 -10.135  -7.892  0.00  0.00      PROA  
ATOM   1206  CZ  TYR P  72      12.867 -11.708  -6.413  0.00  0.00      PROA  
ATOM   1207  OH  TYR P  72      11.817 -12.379  -7.093  0.00  0.00      PROA  
ATOM   1208  HH  TYR P  72      11.773 -11.903  -7.925  0.00  0.00      PROA  
ATOM   1209  CD2 TYR P  72      14.354 -11.659  -4.522  0.00  0.00      PROA  
ATOM   1210  HD2 TYR P  72      14.684 -12.157  -3.622  0.00  0.00      PROA  
ATOM   1211  CE2 TYR P  72      13.333 -12.210  -5.216  0.00  0.00      PROA  
ATOM   1212  HE2 TYR P  72      12.837 -13.106  -4.875  0.00  0.00      PROA  
ATOM   1213  C   TYR P  72      17.799  -9.445  -5.867  0.00  0.00      PROA  
ATOM   1214  O   TYR P  72      17.856  -8.212  -6.138  0.00  0.00      PROA  
ATOM   1215  N   ASN P  73      18.282 -10.338  -6.776  0.00  0.00      PROA  
ATOM   1216  HN  ASN P  73      18.382 -11.285  -6.478  0.00  0.00      PROA  
ATOM   1217  CA  ASN P  73      18.805 -10.015  -8.117  0.00  0.00      PROA  
ATOM   1218  HA  ASN P  73      18.679  -8.980  -8.396  0.00  0.00      PROA  
ATOM   1219  CB  ASN P  73      20.298 -10.379  -8.212  0.00  0.00      PROA  
ATOM   1220  HB1 ASN P  73      20.713 -10.196  -9.226  0.00  0.00      PROA  
ATOM   1221  HB2 ASN P  73      20.399 -11.429  -7.863  0.00  0.00      PROA  
ATOM   1222  CG  ASN P  73      21.319  -9.554  -7.369  0.00  0.00      PROA  
ATOM   1223  OD1 ASN P  73      22.534  -9.825  -7.258  0.00  0.00      PROA  
ATOM   1224  ND2 ASN P  73      20.804  -8.604  -6.579  0.00  0.00      PROA  
ATOM   1225 HD21 ASN P  73      19.821  -8.428  -6.528  0.00  0.00      PROA  
ATOM   1226 HD22 ASN P  73      21.410  -8.100  -5.964  0.00  0.00      PROA  
ATOM   1227  C   ASN P  73      18.021 -10.812  -9.179  0.00  0.00      PROA  
ATOM   1228  O   ASN P  73      18.465 -11.056 -10.313  0.00  0.00      PROA  
ATOM   1229  N   GLU P  74      16.838 -11.267  -8.786  0.00  0.00      PROA  
ATOM   1230  HN  GLU P  74      16.551 -10.850  -7.927  0.00  0.00      PROA  
ATOM   1231  CA  GLU P  74      15.877 -12.040  -9.556  0.00  0.00      PROA  
ATOM   1232  HA  GLU P  74      16.418 -12.474 -10.384  0.00  0.00      PROA  
ATOM   1233  CB  GLU P  74      15.301 -13.102  -8.628  0.00  0.00      PROA  
ATOM   1234  HB1 GLU P  74      14.348 -13.582  -8.938  0.00  0.00      PROA  
ATOM   1235  HB2 GLU P  74      15.123 -12.522  -7.697  0.00  0.00      PROA  
ATOM   1236  CG  GLU P  74      16.252 -14.278  -8.478  0.00  0.00      PROA  
ATOM   1237  HG1 GLU P  74      15.939 -14.805  -7.552  0.00  0.00      PROA  
ATOM   1238  HG2 GLU P  74      17.234 -13.783  -8.323  0.00  0.00      PROA  
ATOM   1239  CD  GLU P  74      16.241 -15.261  -9.697  0.00  0.00      PROA  
ATOM   1240  OE1 GLU P  74      17.072 -15.253 -10.605  0.00  0.00      PROA  
ATOM   1241  OE2 GLU P  74      15.236 -16.036  -9.729  0.00  0.00      PROA  
ATOM   1242  C   GLU P  74      14.731 -11.239 -10.247  0.00  0.00      PROA  
ATOM   1243  O   GLU P  74      14.568 -10.077  -9.904  0.00  0.00      PROA  
ATOM   1244  N   PRO P  75      14.003 -11.805 -11.210  0.00  0.00      PROA  
ATOM   1245  CD  PRO P  75      14.429 -13.014 -11.940  0.00  0.00      PROA  
ATOM   1246  HD1 PRO P  75      14.296 -13.849 -11.219  0.00  0.00      PROA  
ATOM   1247  HD2 PRO P  75      15.465 -12.907 -12.326  0.00  0.00      PROA  
ATOM   1248  CA  PRO P  75      12.729 -11.287 -11.686  0.00  0.00      PROA  
ATOM   1249  HA  PRO P  75      13.017 -10.478 -12.342  0.00  0.00      PROA  
ATOM   1250  CB  PRO P  75      12.194 -12.466 -12.480  0.00  0.00      PROA  
ATOM   1251  HB1 PRO P  75      11.583 -11.966 -13.261  0.00  0.00      PROA  
ATOM   1252  HB2 PRO P  75      11.638 -13.253 -11.926  0.00  0.00      PROA  
ATOM   1253  CG  PRO P  75      13.446 -13.212 -13.071  0.00  0.00      PROA  
ATOM   1254  HG1 PRO P  75      13.284 -14.302 -13.212  0.00  0.00      PROA  
ATOM   1255  HG2 PRO P  75      13.871 -12.680 -13.949  0.00  0.00      PROA  
ATOM   1256  C   PRO P  75      11.764 -10.908 -10.599  0.00  0.00      PROA  
ATOM   1257  O   PRO P  75      11.834 -11.474  -9.523  0.00  0.00      PROA  
ATOM   1258  N   HSD P  76      10.779 -10.015 -10.910  0.00  0.00      PROA  
ATOM   1259  HN  HSD P  76      10.793  -9.499 -11.763  0.00  0.00      PROA  
ATOM   1260  CA  HSD P  76       9.829  -9.633  -9.940  0.00  0.00      PROA  
ATOM   1261  HA  HSD P  76       9.336 -10.549  -9.650  0.00  0.00      PROA  
ATOM   1262  CB  HSD P  76      10.346  -8.873  -8.713  0.00  0.00      PROA  
ATOM   1263  HB1 HSD P  76      10.929  -9.650  -8.173  0.00  0.00      PROA  
ATOM   1264  HB2 HSD P  76       9.518  -8.625  -8.015  0.00  0.00      PROA  
ATOM   1265  ND1 HSD P  76      12.672  -7.876  -9.414  0.00  0.00      PROA  
ATOM   1266  HD1 HSD P  76      13.001  -8.769  -9.720  0.00  0.00      PROA  
ATOM   1267  CG  HSD P  76      11.357  -7.723  -9.001  0.00  0.00      PROA  
ATOM   1268  CE1 HSD P  76      13.283  -6.660  -9.479  0.00  0.00      PROA  
ATOM   1269  HE1 HSD P  76      14.259  -6.530  -9.947  0.00  0.00      PROA  
ATOM   1270  NE2 HSD P  76      12.465  -5.728  -9.025  0.00  0.00      PROA  
ATOM   1271  CD2 HSD P  76      11.272  -6.391  -8.735  0.00  0.00      PROA  
ATOM   1272  HD2 HSD P  76      10.496  -5.881  -8.180  0.00  0.00      PROA  
ATOM   1273  C   HSD P  76       8.712  -8.800 -10.598  0.00  0.00      PROA  
ATOM   1274  O   HSD P  76       8.965  -8.113 -11.615  0.00  0.00      PROA  
ATOM   1275  N   GLU P  77       7.481  -8.823 -10.026  0.00  0.00      PROA  
ATOM   1276  HN  GLU P  77       7.304  -9.330  -9.186  0.00  0.00      PROA  
ATOM   1277  CA  GLU P  77       6.378  -8.055 -10.527  0.00  0.00      PROA  
ATOM   1278  HA  GLU P  77       6.441  -7.923 -11.598  0.00  0.00      PROA  
ATOM   1279  CB  GLU P  77       4.984  -8.700 -10.271  0.00  0.00      PROA  
ATOM   1280  HB1 GLU P  77       4.909  -8.869  -9.175  0.00  0.00      PROA  
ATOM   1281  HB2 GLU P  77       4.923  -9.632 -10.873  0.00  0.00      PROA  
ATOM   1282  CG  GLU P  77       3.735  -7.915 -10.844  0.00  0.00      PROA  
ATOM   1283  HG1 GLU P  77       3.904  -7.384 -11.805  0.00  0.00      PROA  
ATOM   1284  HG2 GLU P  77       3.431  -7.060 -10.203  0.00  0.00      PROA  
ATOM   1285  CD  GLU P  77       2.434  -8.663 -11.111  0.00  0.00      PROA  
ATOM   1286  OE1 GLU P  77       1.404  -8.022 -11.565  0.00  0.00      PROA  
ATOM   1287  OE2 GLU P  77       2.255  -9.904 -10.866  0.00  0.00      PROA  
ATOM   1288  C   GLU P  77       6.382  -6.694  -9.822  0.00  0.00      PROA  
ATOM   1289  O   GLU P  77       6.324  -6.606  -8.618  0.00  0.00      PROA  
ATOM   1290  N   SER P  78       6.484  -5.640 -10.589  0.00  0.00      PROA  
ATOM   1291  HN  SER P  78       6.584  -5.747 -11.575  0.00  0.00      PROA  
ATOM   1292  CA  SER P  78       6.399  -4.274 -10.041  0.00  0.00      PROA  
ATOM   1293  HA  SER P  78       6.293  -4.288  -8.966  0.00  0.00      PROA  
ATOM   1294  CB  SER P  78       7.745  -3.509 -10.441  0.00  0.00      PROA  
ATOM   1295  HB1 SER P  78       7.771  -3.145 -11.490  0.00  0.00      PROA  
ATOM   1296  HB2 SER P  78       8.568  -4.206 -10.174  0.00  0.00      PROA  
ATOM   1297  OG  SER P  78       7.871  -2.229  -9.768  0.00  0.00      PROA  
ATOM   1298  HG1 SER P  78       7.141  -1.657 -10.014  0.00  0.00      PROA  
ATOM   1299  C   SER P  78       5.252  -3.542 -10.626  0.00  0.00      PROA  
ATOM   1300  O   SER P  78       5.126  -3.493 -11.843  0.00  0.00      PROA  
ATOM   1301  N   ARG P  79       4.373  -2.887  -9.777  0.00  0.00      PROA  
ATOM   1302  HN  ARG P  79       4.482  -2.824  -8.788  0.00  0.00      PROA  
ATOM   1303  CA  ARG P  79       3.177  -2.156 -10.270  0.00  0.00      PROA  
ATOM   1304  HA  ARG P  79       3.315  -1.924 -11.315  0.00  0.00      PROA  
ATOM   1305  CB  ARG P  79       1.855  -2.960 -10.021  0.00  0.00      PROA  
ATOM   1306  HB1 ARG P  79       0.921  -2.396 -10.230  0.00  0.00      PROA  
ATOM   1307  HB2 ARG P  79       1.837  -3.161  -8.928  0.00  0.00      PROA  
ATOM   1308  CG  ARG P  79       1.811  -4.325 -10.744  0.00  0.00      PROA  
ATOM   1309  HG1 ARG P  79       1.003  -4.896 -10.239  0.00  0.00      PROA  
ATOM   1310  HG2 ARG P  79       2.762  -4.894 -10.668  0.00  0.00      PROA  
ATOM   1311  CD  ARG P  79       1.524  -4.077 -12.189  0.00  0.00      PROA  
ATOM   1312  HD1 ARG P  79       2.296  -3.504 -12.746  0.00  0.00      PROA  
ATOM   1313  HD2 ARG P  79       0.516  -3.611 -12.211  0.00  0.00      PROA  
ATOM   1314  NE  ARG P  79       1.610  -5.457 -12.711  0.00  0.00      PROA  
ATOM   1315  HE  ARG P  79       1.601  -6.264 -12.120  0.00  0.00      PROA  
ATOM   1316  CZ  ARG P  79       1.359  -5.825 -13.936  0.00  0.00      PROA  
ATOM   1317  NH1 ARG P  79       1.367  -4.983 -14.885  0.00  0.00      PROA  
ATOM   1318 HH11 ARG P  79       1.793  -4.093 -14.723  0.00  0.00      PROA  
ATOM   1319 HH12 ARG P  79       1.165  -5.344 -15.795  0.00  0.00      PROA  
ATOM   1320  NH2 ARG P  79       1.149  -7.083 -14.305  0.00  0.00      PROA  
ATOM   1321 HH21 ARG P  79       1.276  -7.763 -13.583  0.00  0.00      PROA  
ATOM   1322 HH22 ARG P  79       1.290  -7.384 -15.248  0.00  0.00      PROA  
ATOM   1323  C   ARG P  79       3.090  -0.712  -9.590  0.00  0.00      PROA  
ATOM   1324  O   ARG P  79       3.695  -0.416  -8.526  0.00  0.00      PROA  
ATOM   1325  N   THR P  80       2.320   0.191 -10.222  0.00  0.00      PROA  
ATOM   1326  HN  THR P  80       1.788  -0.215 -10.960  0.00  0.00      PROA  
ATOM   1327  CA  THR P  80       2.177   1.562  -9.759  0.00  0.00      PROA  
ATOM   1328  HA  THR P  80       2.143   1.456  -8.685  0.00  0.00      PROA  
ATOM   1329  CB  THR P  80       3.410   2.368 -10.058  0.00  0.00      PROA  
ATOM   1330  HB  THR P  80       4.312   1.824  -9.706  0.00  0.00      PROA  
ATOM   1331  OG1 THR P  80       3.492   3.621  -9.405  0.00  0.00      PROA  
ATOM   1332  HG1 THR P  80       3.634   3.320  -8.505  0.00  0.00      PROA  
ATOM   1333  CG2 THR P  80       3.557   2.442 -11.648  0.00  0.00      PROA  
ATOM   1334 HG21 THR P  80       4.591   2.772 -11.887  0.00  0.00      PROA  
ATOM   1335 HG22 THR P  80       2.818   3.121 -12.125  0.00  0.00      PROA  
ATOM   1336 HG23 THR P  80       3.328   1.470 -12.135  0.00  0.00      PROA  
ATOM   1337  C   THR P  80       0.892   2.213 -10.196  0.00  0.00      PROA  
ATOM   1338  O   THR P  80       0.108   1.612 -10.937  0.00  0.00      PROA  
ATOM   1339  N   ASN P  81       0.632   3.456  -9.705  0.00  0.00      PROA  
ATOM   1340  HN  ASN P  81       1.285   3.850  -9.063  0.00  0.00      PROA  
ATOM   1341  CA  ASN P  81      -0.605   4.240  -9.930  0.00  0.00      PROA  
ATOM   1342  HA  ASN P  81      -1.408   3.567  -9.666  0.00  0.00      PROA  
ATOM   1343  CB  ASN P  81      -0.602   5.629  -9.195  0.00  0.00      PROA  
ATOM   1344  HB1 ASN P  81      -1.377   6.300  -9.622  0.00  0.00      PROA  
ATOM   1345  HB2 ASN P  81       0.382   6.088  -9.433  0.00  0.00      PROA  
ATOM   1346  CG  ASN P  81      -0.665   5.476  -7.705  0.00  0.00      PROA  
ATOM   1347  OD1 ASN P  81      -0.752   4.429  -7.044  0.00  0.00      PROA  
ATOM   1348  ND2 ASN P  81      -0.755   6.646  -7.038  0.00  0.00      PROA  
ATOM   1349 HD21 ASN P  81      -0.932   6.626  -6.054  0.00  0.00      PROA  
ATOM   1350 HD22 ASN P  81      -0.663   7.478  -7.586  0.00  0.00      PROA  
ATOM   1351  C   ASN P  81      -1.020   4.367 -11.459  0.00  0.00      PROA  
ATOM   1352  O   ASN P  81      -2.209   4.338 -11.847  0.00  0.00      PROA  
ATOM   1353  N   SER P  82      -0.059   4.535 -12.337  0.00  0.00      PROA  
ATOM   1354  HN  SER P  82       0.821   4.801 -11.952  0.00  0.00      PROA  
ATOM   1355  CA  SER P  82      -0.262   4.458 -13.816  0.00  0.00      PROA  
ATOM   1356  HA  SER P  82      -1.087   5.137 -13.973  0.00  0.00      PROA  
ATOM   1357  CB  SER P  82       0.953   5.033 -14.528  0.00  0.00      PROA  
ATOM   1358  HB1 SER P  82       1.877   4.547 -14.148  0.00  0.00      PROA  
ATOM   1359  HB2 SER P  82       0.952   6.144 -14.485  0.00  0.00      PROA  
ATOM   1360  OG  SER P  82       1.018   4.960 -16.012  0.00  0.00      PROA  
ATOM   1361  HG1 SER P  82       1.470   4.129 -16.178  0.00  0.00      PROA  
ATOM   1362  C   SER P  82      -0.781   3.161 -14.380  0.00  0.00      PROA  
ATOM   1363  O   SER P  82      -1.736   3.120 -15.181  0.00  0.00      PROA  
ATOM   1364  N   ASP P  83      -0.172   2.014 -14.016  0.00  0.00      PROA  
ATOM   1365  HN  ASP P  83       0.637   1.994 -13.434  0.00  0.00      PROA  
ATOM   1366  CA  ASP P  83      -0.566   0.639 -14.316  0.00  0.00      PROA  
ATOM   1367  HA  ASP P  83      -0.546   0.540 -15.392  0.00  0.00      PROA  
ATOM   1368  CB  ASP P  83       0.447  -0.318 -13.728  0.00  0.00      PROA  
ATOM   1369  HB1 ASP P  83       0.222  -1.323 -14.145  0.00  0.00      PROA  
ATOM   1370  HB2 ASP P  83       0.388  -0.393 -12.621  0.00  0.00      PROA  
ATOM   1371  CG  ASP P  83       1.924  -0.154 -14.041  0.00  0.00      PROA  
ATOM   1372  OD1 ASP P  83       2.302   0.493 -15.045  0.00  0.00      PROA  
ATOM   1373  OD2 ASP P  83       2.702  -0.893 -13.402  0.00  0.00      PROA  
ATOM   1374  C   ASP P  83      -1.995   0.231 -13.868  0.00  0.00      PROA  
ATOM   1375  O   ASP P  83      -2.834  -0.211 -14.547  0.00  0.00      PROA  
ATOM   1376  N   ILE P  84      -2.335   0.609 -12.557  0.00  0.00      PROA  
ATOM   1377  HN  ILE P  84      -1.617   0.995 -11.983  0.00  0.00      PROA  
ATOM   1378  CA  ILE P  84      -3.698   0.434 -11.869  0.00  0.00      PROA  
ATOM   1379  HA  ILE P  84      -4.058  -0.577 -11.992  0.00  0.00      PROA  
ATOM   1380  CB  ILE P  84      -3.677   0.806 -10.386  0.00  0.00      PROA  
ATOM   1381  HB  ILE P  84      -3.442   1.887 -10.283  0.00  0.00      PROA  
ATOM   1382  CG2 ILE P  84      -5.162   0.520  -9.905  0.00  0.00      PROA  
ATOM   1383 HG21 ILE P  84      -5.605  -0.410 -10.321  0.00  0.00      PROA  
ATOM   1384 HG22 ILE P  84      -5.859   1.360 -10.114  0.00  0.00      PROA  
ATOM   1385 HG23 ILE P  84      -5.003   0.235  -8.842  0.00  0.00      PROA  
ATOM   1386  CG1 ILE P  84      -2.631   0.017  -9.614  0.00  0.00      PROA  
ATOM   1387 HG11 ILE P  84      -1.648   0.035 -10.131  0.00  0.00      PROA  
ATOM   1388 HG12 ILE P  84      -2.895  -1.060  -9.555  0.00  0.00      PROA  
ATOM   1389  CD  ILE P  84      -2.275   0.736  -8.346  0.00  0.00      PROA  
ATOM   1390  HD1 ILE P  84      -1.287   0.417  -7.951  0.00  0.00      PROA  
ATOM   1391  HD2 ILE P  84      -3.094   0.610  -7.605  0.00  0.00      PROA  
ATOM   1392  HD3 ILE P  84      -2.236   1.833  -8.519  0.00  0.00      PROA  
ATOM   1393  C   ILE P  84      -4.684   1.239 -12.708  0.00  0.00      PROA  
ATOM   1394  O   ILE P  84      -5.868   0.832 -12.850  0.00  0.00      PROA  
ATOM   1395  N   VAL P  85      -4.277   2.481 -13.090  0.00  0.00      PROA  
ATOM   1396  HN  VAL P  85      -3.348   2.758 -12.858  0.00  0.00      PROA  
ATOM   1397  CA  VAL P  85      -5.125   3.253 -14.020  0.00  0.00      PROA  
ATOM   1398  HA  VAL P  85      -6.132   3.290 -13.633  0.00  0.00      PROA  
ATOM   1399  CB  VAL P  85      -4.636   4.725 -14.110  0.00  0.00      PROA  
ATOM   1400  HB  VAL P  85      -3.548   4.706 -14.334  0.00  0.00      PROA  
ATOM   1401  CG1 VAL P  85      -5.536   5.426 -15.132  0.00  0.00      PROA  
ATOM   1402 HG11 VAL P  85      -5.443   6.528 -15.027  0.00  0.00      PROA  
ATOM   1403 HG12 VAL P  85      -6.619   5.183 -15.084  0.00  0.00      PROA  
ATOM   1404 HG13 VAL P  85      -5.261   5.149 -16.172  0.00  0.00      PROA  
ATOM   1405  CG2 VAL P  85      -4.826   5.435 -12.777  0.00  0.00      PROA  
ATOM   1406 HG21 VAL P  85      -4.361   4.916 -11.912  0.00  0.00      PROA  
ATOM   1407 HG22 VAL P  85      -5.881   5.456 -12.431  0.00  0.00      PROA  
ATOM   1408 HG23 VAL P  85      -4.359   6.443 -12.811  0.00  0.00      PROA  
ATOM   1409  C   VAL P  85      -5.398   2.564 -15.324  0.00  0.00      PROA  
ATOM   1410  O   VAL P  85      -6.484   2.615 -15.834  0.00  0.00      PROA  
ATOM   1411  N   GLU P  86      -4.432   1.926 -15.986  0.00  0.00      PROA  
ATOM   1412  HN  GLU P  86      -3.518   1.857 -15.592  0.00  0.00      PROA  
ATOM   1413  CA  GLU P  86      -4.601   1.074 -17.144  0.00  0.00      PROA  
ATOM   1414  HA  GLU P  86      -5.005   1.684 -17.939  0.00  0.00      PROA  
ATOM   1415  CB  GLU P  86      -3.197   0.657 -17.757  0.00  0.00      PROA  
ATOM   1416  HB1 GLU P  86      -2.533   0.414 -16.900  0.00  0.00      PROA  
ATOM   1417  HB2 GLU P  86      -2.819   1.489 -18.389  0.00  0.00      PROA  
ATOM   1418  CG  GLU P  86      -3.241  -0.517 -18.824  0.00  0.00      PROA  
ATOM   1419  HG1 GLU P  86      -4.184  -0.398 -19.400  0.00  0.00      PROA  
ATOM   1420  HG2 GLU P  86      -3.300  -1.500 -18.309  0.00  0.00      PROA  
ATOM   1421  CD  GLU P  86      -2.138  -0.580 -19.909  0.00  0.00      PROA  
ATOM   1422  OE1 GLU P  86      -1.942   0.420 -20.713  0.00  0.00      PROA  
ATOM   1423  OE2 GLU P  86      -1.432  -1.619 -20.036  0.00  0.00      PROA  
ATOM   1424  C   GLU P  86      -5.628  -0.092 -16.947  0.00  0.00      PROA  
ATOM   1425  O   GLU P  86      -6.393  -0.418 -17.854  0.00  0.00      PROA  
ATOM   1426  N   THR P  87      -5.606  -0.779 -15.772  0.00  0.00      PROA  
ATOM   1427  HN  THR P  87      -5.066  -0.434 -15.008  0.00  0.00      PROA  
ATOM   1428  CA  THR P  87      -6.488  -1.840 -15.443  0.00  0.00      PROA  
ATOM   1429  HA  THR P  87      -6.618  -2.587 -16.212  0.00  0.00      PROA  
ATOM   1430  CB  THR P  87      -5.951  -2.524 -14.167  0.00  0.00      PROA  
ATOM   1431  HB  THR P  87      -5.919  -1.856 -13.280  0.00  0.00      PROA  
ATOM   1432  OG1 THR P  87      -4.550  -2.855 -14.252  0.00  0.00      PROA  
ATOM   1433  HG1 THR P  87      -3.951  -2.167 -14.551  0.00  0.00      PROA  
ATOM   1434  CG2 THR P  87      -6.702  -3.830 -13.869  0.00  0.00      PROA  
ATOM   1435 HG21 THR P  87      -7.663  -3.497 -13.421  0.00  0.00      PROA  
ATOM   1436 HG22 THR P  87      -6.176  -4.384 -13.063  0.00  0.00      PROA  
ATOM   1437 HG23 THR P  87      -7.027  -4.399 -14.767  0.00  0.00      PROA  
ATOM   1438  C   THR P  87      -7.910  -1.436 -15.132  0.00  0.00      PROA  
ATOM   1439  O   THR P  87      -8.875  -2.183 -15.513  0.00  0.00      PROA  
ATOM   1440  N   LEU P  88      -8.142  -0.260 -14.497  0.00  0.00      PROA  
ATOM   1441  HN  LEU P  88      -7.373   0.354 -14.337  0.00  0.00      PROA  
ATOM   1442  CA  LEU P  88      -9.479   0.238 -14.157  0.00  0.00      PROA  
ATOM   1443  HA  LEU P  88     -10.098  -0.637 -14.028  0.00  0.00      PROA  
ATOM   1444  CB  LEU P  88      -9.450   0.975 -12.802  0.00  0.00      PROA  
ATOM   1445  HB1 LEU P  88     -10.479   1.367 -12.655  0.00  0.00      PROA  
ATOM   1446  HB2 LEU P  88      -8.665   1.761 -12.813  0.00  0.00      PROA  
ATOM   1447  CG  LEU P  88      -9.238   0.049 -11.559  0.00  0.00      PROA  
ATOM   1448  HG  LEU P  88      -8.395  -0.616 -11.845  0.00  0.00      PROA  
ATOM   1449  CD1 LEU P  88      -8.771   0.873 -10.333  0.00  0.00      PROA  
ATOM   1450 HD11 LEU P  88      -8.116   1.718 -10.637  0.00  0.00      PROA  
ATOM   1451 HD12 LEU P  88      -8.299   0.216  -9.572  0.00  0.00      PROA  
ATOM   1452 HD13 LEU P  88      -9.666   1.283  -9.819  0.00  0.00      PROA  
ATOM   1453  CD2 LEU P  88     -10.560  -0.714 -11.196  0.00  0.00      PROA  
ATOM   1454 HD21 LEU P  88     -10.561  -0.904 -10.102  0.00  0.00      PROA  
ATOM   1455 HD22 LEU P  88     -10.685  -1.675 -11.740  0.00  0.00      PROA  
ATOM   1456 HD23 LEU P  88     -11.467  -0.124 -11.447  0.00  0.00      PROA  
ATOM   1457  C   LEU P  88     -10.105   1.104 -15.237  0.00  0.00      PROA  
ATOM   1458  O   LEU P  88     -11.189   1.687 -14.994  0.00  0.00      PROA  
ATOM   1459  N   ARG P  89      -9.454   1.209 -16.417  0.00  0.00      PROA  
ATOM   1460  HN  ARG P  89      -8.561   0.783 -16.542  0.00  0.00      PROA  
ATOM   1461  CA  ARG P  89      -9.967   2.050 -17.506  0.00  0.00      PROA  
ATOM   1462  HA  ARG P  89     -10.746   2.700 -17.136  0.00  0.00      PROA  
ATOM   1463  CB  ARG P  89      -8.899   3.137 -17.998  0.00  0.00      PROA  
ATOM   1464  HB1 ARG P  89      -8.468   3.664 -17.120  0.00  0.00      PROA  
ATOM   1465  HB2 ARG P  89      -9.558   3.814 -18.583  0.00  0.00      PROA  
ATOM   1466  CG  ARG P  89      -7.700   2.770 -18.903  0.00  0.00      PROA  
ATOM   1467  HG1 ARG P  89      -8.074   2.352 -19.862  0.00  0.00      PROA  
ATOM   1468  HG2 ARG P  89      -7.055   2.007 -18.418  0.00  0.00      PROA  
ATOM   1469  CD  ARG P  89      -6.782   3.925 -19.169  0.00  0.00      PROA  
ATOM   1470  HD1 ARG P  89      -6.376   4.331 -18.218  0.00  0.00      PROA  
ATOM   1471  HD2 ARG P  89      -7.227   4.803 -19.685  0.00  0.00      PROA  
ATOM   1472  NE  ARG P  89      -5.687   3.417 -20.125  0.00  0.00      PROA  
ATOM   1473  HE  ARG P  89      -5.928   2.878 -20.932  0.00  0.00      PROA  
ATOM   1474  CZ  ARG P  89      -4.372   3.494 -19.919  0.00  0.00      PROA  
ATOM   1475  NH1 ARG P  89      -3.876   3.885 -18.742  0.00  0.00      PROA  
ATOM   1476 HH11 ARG P  89      -4.265   4.730 -18.375  0.00  0.00      PROA  
ATOM   1477 HH12 ARG P  89      -2.880   3.851 -18.667  0.00  0.00      PROA  
ATOM   1478  NH2 ARG P  89      -3.533   3.000 -20.739  0.00  0.00      PROA  
ATOM   1479 HH21 ARG P  89      -3.871   2.491 -21.530  0.00  0.00      PROA  
ATOM   1480 HH22 ARG P  89      -2.580   2.952 -20.439  0.00  0.00      PROA  
ATOM   1481  C   ARG P  89     -10.545   1.169 -18.629  0.00  0.00      PROA  
ATOM   1482  O   ARG P  89      -9.951   0.165 -19.004  0.00  0.00      PROA  
ATOM   1483  N   LYS P  90     -11.706   1.566 -19.178  0.00  0.00      PROA  
ATOM   1484  HN  LYS P  90     -12.088   2.425 -18.846  0.00  0.00      PROA  
ATOM   1485  CA  LYS P  90     -12.282   0.732 -20.252  0.00  0.00      PROA  
ATOM   1486  HA  LYS P  90     -11.461   0.272 -20.782  0.00  0.00      PROA  
ATOM   1487  CB  LYS P  90     -13.171  -0.330 -19.629  0.00  0.00      PROA  
ATOM   1488  HB1 LYS P  90     -12.524  -0.690 -18.801  0.00  0.00      PROA  
ATOM   1489  HB2 LYS P  90     -13.389  -1.096 -20.403  0.00  0.00      PROA  
ATOM   1490  CG  LYS P  90     -14.512   0.137 -19.091  0.00  0.00      PROA  
ATOM   1491  HG1 LYS P  90     -15.248   0.327 -19.901  0.00  0.00      PROA  
ATOM   1492  HG2 LYS P  90     -14.372   1.119 -18.589  0.00  0.00      PROA  
ATOM   1493  CD  LYS P  90     -15.218  -0.917 -18.230  0.00  0.00      PROA  
ATOM   1494  HD1 LYS P  90     -14.542  -1.165 -17.385  0.00  0.00      PROA  
ATOM   1495  HD2 LYS P  90     -15.254  -1.813 -18.886  0.00  0.00      PROA  
ATOM   1496  CE  LYS P  90     -16.650  -0.507 -17.705  0.00  0.00      PROA  
ATOM   1497  HE1 LYS P  90     -17.270  -0.750 -18.594  0.00  0.00      PROA  
ATOM   1498  HE2 LYS P  90     -16.695   0.534 -17.318  0.00  0.00      PROA  
ATOM   1499  NZ  LYS P  90     -17.030  -1.295 -16.512  0.00  0.00      PROA  
ATOM   1500  HZ1 LYS P  90     -17.105  -2.318 -16.683  0.00  0.00      PROA  
ATOM   1501  HZ2 LYS P  90     -17.941  -0.912 -16.188  0.00  0.00      PROA  
ATOM   1502  HZ3 LYS P  90     -16.362  -1.072 -15.747  0.00  0.00      PROA  
ATOM   1503  C   LYS P  90     -12.864   1.730 -21.167  0.00  0.00      PROA  
ATOM   1504  O   LYS P  90     -13.462   2.765 -20.774  0.00  0.00      PROA  
ATOM   1505  N   LYS P  91     -12.697   1.554 -22.511  0.00  0.00      PROA  
ATOM   1506  HN  LYS P  91     -12.263   0.681 -22.721  0.00  0.00      PROA  
ATOM   1507  CA  LYS P  91     -12.987   2.580 -23.534  0.00  0.00      PROA  
ATOM   1508  HA  LYS P  91     -13.015   3.529 -23.019  0.00  0.00      PROA  
ATOM   1509  CB  LYS P  91     -11.991   2.627 -24.644  0.00  0.00      PROA  
ATOM   1510  HB1 LYS P  91     -12.161   3.230 -25.561  0.00  0.00      PROA  
ATOM   1511  HB2 LYS P  91     -11.870   1.579 -24.992  0.00  0.00      PROA  
ATOM   1512  CG  LYS P  91     -10.568   3.169 -24.231  0.00  0.00      PROA  
ATOM   1513  HG1 LYS P  91     -10.076   2.395 -23.604  0.00  0.00      PROA  
ATOM   1514  HG2 LYS P  91     -10.692   4.095 -23.631  0.00  0.00      PROA  
ATOM   1515  CD  LYS P  91      -9.734   3.608 -25.431  0.00  0.00      PROA  
ATOM   1516  HD1 LYS P  91      -8.811   4.065 -25.015  0.00  0.00      PROA  
ATOM   1517  HD2 LYS P  91     -10.148   4.477 -25.986  0.00  0.00      PROA  
ATOM   1518  CE  LYS P  91      -9.236   2.551 -26.350  0.00  0.00      PROA  
ATOM   1519  HE1 LYS P  91     -10.022   2.016 -26.925  0.00  0.00      PROA  
ATOM   1520  HE2 LYS P  91      -8.544   1.857 -25.828  0.00  0.00      PROA  
ATOM   1521  NZ  LYS P  91      -8.428   3.215 -27.359  0.00  0.00      PROA  
ATOM   1522  HZ1 LYS P  91      -8.875   4.008 -27.863  0.00  0.00      PROA  
ATOM   1523  HZ2 LYS P  91      -8.123   2.492 -28.041  0.00  0.00      PROA  
ATOM   1524  HZ3 LYS P  91      -7.603   3.573 -26.837  0.00  0.00      PROA  
ATOM   1525  C   LYS P  91     -14.407   2.300 -24.050  0.00  0.00      PROA  
ATOM   1526  OT1 LYS P  91     -14.614   1.198 -24.634  0.00  0.00      PROA  
ATOM   1527  OT2 LYS P  91     -15.370   3.186 -23.856  0.00  0.00      PROA  
ATOM   1528  N   GLY P   2      -0.912 -16.318  24.900  0.00  0.00      PROB  
ATOM   1529  HT1 GLY P   2      -1.668 -17.009  24.718  0.00  0.00      PROB  
ATOM   1530  HT2 GLY P   2      -1.432 -15.541  25.357  0.00  0.00      PROB  
ATOM   1531  HT3 GLY P   2      -0.205 -16.557  25.624  0.00  0.00      PROB  
ATOM   1532  CA  GLY P   2      -0.166 -15.840  23.670  0.00  0.00      PROB  
ATOM   1533  HA1 GLY P   2       0.312 -16.671  23.172  0.00  0.00      PROB  
ATOM   1534  HA2 GLY P   2       0.620 -15.216  24.068  0.00  0.00      PROB  
ATOM   1535  C   GLY P   2      -0.947 -15.058  22.666  0.00  0.00      PROB  
ATOM   1536  O   GLY P   2      -2.171 -15.144  22.623  0.00  0.00      PROB  
ATOM   1537  N   ARG P   3      -0.192 -14.239  21.928  0.00  0.00      PROB  
ATOM   1538  HN  ARG P   3       0.801 -14.230  22.019  0.00  0.00      PROB  
ATOM   1539  CA  ARG P   3      -0.756 -13.485  20.882  0.00  0.00      PROB  
ATOM   1540  HA  ARG P   3      -1.464 -12.773  21.278  0.00  0.00      PROB  
ATOM   1541  CB  ARG P   3       0.318 -12.569  20.162  0.00  0.00      PROB  
ATOM   1542  HB1 ARG P   3       0.612 -11.768  20.874  0.00  0.00      PROB  
ATOM   1543  HB2 ARG P   3      -0.112 -12.103  19.250  0.00  0.00      PROB  
ATOM   1544  CG  ARG P   3       1.650 -13.170  19.713  0.00  0.00      PROB  
ATOM   1545  HG1 ARG P   3       2.257 -13.619  20.528  0.00  0.00      PROB  
ATOM   1546  HG2 ARG P   3       2.347 -12.341  19.466  0.00  0.00      PROB  
ATOM   1547  CD  ARG P   3       1.653 -14.238  18.559  0.00  0.00      PROB  
ATOM   1548  HD1 ARG P   3       0.808 -13.978  17.887  0.00  0.00      PROB  
ATOM   1549  HD2 ARG P   3       1.404 -15.229  18.996  0.00  0.00      PROB  
ATOM   1550  NE  ARG P   3       3.090 -14.365  18.089  0.00  0.00      PROB  
ATOM   1551  HE  ARG P   3       3.789 -13.761  18.472  0.00  0.00      PROB  
ATOM   1552  CZ  ARG P   3       3.460 -14.823  16.920  0.00  0.00      PROB  
ATOM   1553  NH1 ARG P   3       2.534 -15.336  16.119  0.00  0.00      PROB  
ATOM   1554 HH11 ARG P   3       1.587 -15.368  16.439  0.00  0.00      PROB  
ATOM   1555 HH12 ARG P   3       2.793 -15.845  15.298  0.00  0.00      PROB  
ATOM   1556  NH2 ARG P   3       4.651 -14.572  16.398  0.00  0.00      PROB  
ATOM   1557 HH21 ARG P   3       5.451 -14.548  16.997  0.00  0.00      PROB  
ATOM   1558 HH22 ARG P   3       4.877 -14.942  15.497  0.00  0.00      PROB  
ATOM   1559  C   ARG P   3      -1.575 -14.281  19.816  0.00  0.00      PROB  
ATOM   1560  O   ARG P   3      -1.200 -15.386  19.376  0.00  0.00      PROB  
ATOM   1561  N   LYS P   4      -2.757 -13.672  19.434  0.00  0.00      PROB  
ATOM   1562  HN  LYS P   4      -2.887 -12.715  19.678  0.00  0.00      PROB  
ATOM   1563  CA  LYS P   4      -3.896 -14.361  18.865  0.00  0.00      PROB  
ATOM   1564  HA  LYS P   4      -3.826 -15.403  19.139  0.00  0.00      PROB  
ATOM   1565  CB  LYS P   4      -5.173 -13.677  19.329  0.00  0.00      PROB  
ATOM   1566  HB1 LYS P   4      -6.020 -14.183  18.818  0.00  0.00      PROB  
ATOM   1567  HB2 LYS P   4      -5.168 -12.595  19.079  0.00  0.00      PROB  
ATOM   1568  CG  LYS P   4      -5.362 -13.721  20.840  0.00  0.00      PROB  
ATOM   1569  HG1 LYS P   4      -6.200 -13.025  21.059  0.00  0.00      PROB  
ATOM   1570  HG2 LYS P   4      -4.569 -13.102  21.313  0.00  0.00      PROB  
ATOM   1571  CD  LYS P   4      -5.449 -15.127  21.479  0.00  0.00      PROB  
ATOM   1572  HD1 LYS P   4      -4.500 -15.669  21.278  0.00  0.00      PROB  
ATOM   1573  HD2 LYS P   4      -6.176 -15.649  20.821  0.00  0.00      PROB  
ATOM   1574  CE  LYS P   4      -5.682 -15.132  22.961  0.00  0.00      PROB  
ATOM   1575  HE1 LYS P   4      -5.736 -16.171  23.350  0.00  0.00      PROB  
ATOM   1576  HE2 LYS P   4      -6.660 -14.644  23.158  0.00  0.00      PROB  
ATOM   1577  NZ  LYS P   4      -4.703 -14.499  23.783  0.00  0.00      PROB  
ATOM   1578  HZ1 LYS P   4      -4.928 -13.485  23.722  0.00  0.00      PROB  
ATOM   1579  HZ2 LYS P   4      -3.728 -14.548  23.424  0.00  0.00      PROB  
ATOM   1580  HZ3 LYS P   4      -4.709 -14.806  24.777  0.00  0.00      PROB  
ATOM   1581  C   LYS P   4      -3.663 -14.408  17.347  0.00  0.00      PROB  
ATOM   1582  O   LYS P   4      -2.820 -13.629  16.921  0.00  0.00      PROB  
ATOM   1583  N   LYS P   5      -4.432 -15.144  16.469  0.00  0.00      PROB  
ATOM   1584  HN  LYS P   5      -4.997 -15.917  16.747  0.00  0.00      PROB  
ATOM   1585  CA  LYS P   5      -4.257 -15.120  15.098  0.00  0.00      PROB  
ATOM   1586  HA  LYS P   5      -3.838 -14.151  14.872  0.00  0.00      PROB  
ATOM   1587  CB  LYS P   5      -3.271 -16.179  14.582  0.00  0.00      PROB  
ATOM   1588  HB1 LYS P   5      -3.434 -17.167  15.064  0.00  0.00      PROB  
ATOM   1589  HB2 LYS P   5      -2.241 -15.834  14.817  0.00  0.00      PROB  
ATOM   1590  CG  LYS P   5      -3.165 -16.371  13.053  0.00  0.00      PROB  
ATOM   1591  HG1 LYS P   5      -2.914 -15.357  12.674  0.00  0.00      PROB  
ATOM   1592  HG2 LYS P   5      -4.156 -16.641  12.632  0.00  0.00      PROB  
ATOM   1593  CD  LYS P   5      -2.153 -17.406  12.592  0.00  0.00      PROB  
ATOM   1594  HD1 LYS P   5      -1.163 -17.197  13.050  0.00  0.00      PROB  
ATOM   1595  HD2 LYS P   5      -2.061 -17.194  11.506  0.00  0.00      PROB  
ATOM   1596  CE  LYS P   5      -2.668 -18.831  12.671  0.00  0.00      PROB  
ATOM   1597  HE1 LYS P   5      -3.627 -19.109  13.157  0.00  0.00      PROB  
ATOM   1598  HE2 LYS P   5      -1.939 -19.356  13.324  0.00  0.00      PROB  
ATOM   1599  NZ  LYS P   5      -2.726 -19.553  11.361  0.00  0.00      PROB  
ATOM   1600  HZ1 LYS P   5      -2.627 -20.580  11.493  0.00  0.00      PROB  
ATOM   1601  HZ2 LYS P   5      -2.069 -19.112  10.686  0.00  0.00      PROB  
ATOM   1602  HZ3 LYS P   5      -3.687 -19.367  11.010  0.00  0.00      PROB  
ATOM   1603  C   LYS P   5      -5.556 -15.170  14.401  0.00  0.00      PROB  
ATOM   1604  O   LYS P   5      -6.476 -15.918  14.835  0.00  0.00      PROB  
ATOM   1605  N   ILE P   6      -5.681 -14.292  13.379  0.00  0.00      PROB  
ATOM   1606  HN  ILE P   6      -4.956 -13.610  13.305  0.00  0.00      PROB  
ATOM   1607  CA  ILE P   6      -6.870 -14.245  12.556  0.00  0.00      PROB  
ATOM   1608  HA  ILE P   6      -7.690 -13.893  13.163  0.00  0.00      PROB  
ATOM   1609  CB  ILE P   6      -6.767 -13.145  11.500  0.00  0.00      PROB  
ATOM   1610  HB  ILE P   6      -6.509 -12.229  12.074  0.00  0.00      PROB  
ATOM   1611  CG2 ILE P   6      -5.497 -13.419  10.543  0.00  0.00      PROB  
ATOM   1612 HG21 ILE P   6      -4.612 -13.596  11.191  0.00  0.00      PROB  
ATOM   1613 HG22 ILE P   6      -5.288 -12.589   9.835  0.00  0.00      PROB  
ATOM   1614 HG23 ILE P   6      -5.642 -14.342   9.942  0.00  0.00      PROB  
ATOM   1615  CG1 ILE P   6      -8.132 -12.861  10.793  0.00  0.00      PROB  
ATOM   1616 HG11 ILE P   6      -8.877 -13.215  11.538  0.00  0.00      PROB  
ATOM   1617 HG12 ILE P   6      -8.281 -13.500   9.897  0.00  0.00      PROB  
ATOM   1618  CD  ILE P   6      -8.268 -11.373  10.481  0.00  0.00      PROB  
ATOM   1619  HD1 ILE P   6      -7.922 -10.916  11.432  0.00  0.00      PROB  
ATOM   1620  HD2 ILE P   6      -9.320 -11.044  10.346  0.00  0.00      PROB  
ATOM   1621  HD3 ILE P   6      -7.640 -11.112   9.602  0.00  0.00      PROB  
ATOM   1622  C   ILE P   6      -7.249 -15.538  11.815  0.00  0.00      PROB  
ATOM   1623  O   ILE P   6      -6.436 -16.310  11.233  0.00  0.00      PROB  
ATOM   1624  N   GLN P   7      -8.434 -15.923  12.015  0.00  0.00      PROB  
ATOM   1625  HN  GLN P   7      -9.028 -15.321  12.543  0.00  0.00      PROB  
ATOM   1626  CA  GLN P   7      -9.126 -17.020  11.345  0.00  0.00      PROB  
ATOM   1627  HA  GLN P   7      -8.475 -17.828  11.048  0.00  0.00      PROB  
ATOM   1628  CB  GLN P   7     -10.184 -17.672  12.335  0.00  0.00      PROB  
ATOM   1629  HB1 GLN P   7     -10.766 -18.454  11.803  0.00  0.00      PROB  
ATOM   1630  HB2 GLN P   7     -10.916 -16.856  12.517  0.00  0.00      PROB  
ATOM   1631  CG  GLN P   7      -9.606 -18.320  13.647  0.00  0.00      PROB  
ATOM   1632  HG1 GLN P   7     -10.375 -18.963  14.126  0.00  0.00      PROB  
ATOM   1633  HG2 GLN P   7      -9.363 -17.480  14.333  0.00  0.00      PROB  
ATOM   1634  CD  GLN P   7      -8.316 -19.135  13.352  0.00  0.00      PROB  
ATOM   1635  OE1 GLN P   7      -8.231 -20.262  13.012  0.00  0.00      PROB  
ATOM   1636  NE2 GLN P   7      -7.207 -18.571  13.826  0.00  0.00      PROB  
ATOM   1637 HE21 GLN P   7      -7.237 -17.601  14.068  0.00  0.00      PROB  
ATOM   1638 HE22 GLN P   7      -6.391 -19.149  13.807  0.00  0.00      PROB  
ATOM   1639  C   GLN P   7      -9.825 -16.562  10.029  0.00  0.00      PROB  
ATOM   1640  O   GLN P   7     -10.836 -15.871  10.133  0.00  0.00      PROB  
ATOM   1641  N   ILE P   8      -9.204 -16.835   8.879  0.00  0.00      PROB  
ATOM   1642  HN  ILE P   8      -8.436 -17.471   8.879  0.00  0.00      PROB  
ATOM   1643  CA  ILE P   8      -9.620 -16.371   7.626  0.00  0.00      PROB  
ATOM   1644  HA  ILE P   8     -10.612 -15.951   7.699  0.00  0.00      PROB  
ATOM   1645  CB  ILE P   8      -8.702 -15.280   7.026  0.00  0.00      PROB  
ATOM   1646  HB  ILE P   8      -8.770 -14.441   7.751  0.00  0.00      PROB  
ATOM   1647  CG2 ILE P   8      -7.222 -15.662   7.012  0.00  0.00      PROB  
ATOM   1648 HG21 ILE P   8      -6.960 -16.488   6.316  0.00  0.00      PROB  
ATOM   1649 HG22 ILE P   8      -6.808 -15.824   8.030  0.00  0.00      PROB  
ATOM   1650 HG23 ILE P   8      -6.732 -14.749   6.611  0.00  0.00      PROB  
ATOM   1651  CG1 ILE P   8      -9.250 -14.591   5.761  0.00  0.00      PROB  
ATOM   1652 HG11 ILE P   8      -9.227 -15.447   5.052  0.00  0.00      PROB  
ATOM   1653 HG12 ILE P   8      -8.493 -13.866   5.394  0.00  0.00      PROB  
ATOM   1654  CD  ILE P   8     -10.567 -13.817   5.852  0.00  0.00      PROB  
ATOM   1655  HD1 ILE P   8     -11.236 -13.994   4.983  0.00  0.00      PROB  
ATOM   1656  HD2 ILE P   8     -10.325 -12.736   5.939  0.00  0.00      PROB  
ATOM   1657  HD3 ILE P   8     -11.085 -14.095   6.794  0.00  0.00      PROB  
ATOM   1658  C   ILE P   8      -9.809 -17.612   6.767  0.00  0.00      PROB  
ATOM   1659  O   ILE P   8      -8.911 -18.438   6.812  0.00  0.00      PROB  
ATOM   1660  N   THR P   9     -10.998 -17.756   6.073  0.00  0.00      PROB  
ATOM   1661  HN  THR P   9     -11.768 -17.126   6.129  0.00  0.00      PROB  
ATOM   1662  CA  THR P   9     -11.345 -18.967   5.291  0.00  0.00      PROB  
ATOM   1663  HA  THR P   9     -11.222 -19.807   5.959  0.00  0.00      PROB  
ATOM   1664  CB  THR P   9     -12.775 -19.081   4.762  0.00  0.00      PROB  
ATOM   1665  HB  THR P   9     -13.432 -18.834   5.623  0.00  0.00      PROB  
ATOM   1666  OG1 THR P   9     -12.983 -20.378   4.230  0.00  0.00      PROB  
ATOM   1667  HG1 THR P   9     -13.924 -20.400   4.044  0.00  0.00      PROB  
ATOM   1668  CG2 THR P   9     -13.186 -18.147   3.565  0.00  0.00      PROB  
ATOM   1669 HG21 THR P   9     -12.631 -18.433   2.646  0.00  0.00      PROB  
ATOM   1670 HG22 THR P   9     -12.965 -17.106   3.885  0.00  0.00      PROB  
ATOM   1671 HG23 THR P   9     -14.265 -18.188   3.302  0.00  0.00      PROB  
ATOM   1672  C   THR P   9     -10.384 -19.149   4.168  0.00  0.00      PROB  
ATOM   1673  O   THR P   9     -10.095 -18.241   3.459  0.00  0.00      PROB  
ATOM   1674  N   ARG P  10      -9.844 -20.383   3.901  0.00  0.00      PROB  
ATOM   1675  HN  ARG P  10     -10.105 -21.159   4.469  0.00  0.00      PROB  
ATOM   1676  CA  ARG P  10      -8.637 -20.536   3.070  0.00  0.00      PROB  
ATOM   1677  HA  ARG P  10      -8.078 -19.612   3.069  0.00  0.00      PROB  
ATOM   1678  CB  ARG P  10      -7.706 -21.609   3.698  0.00  0.00      PROB  
ATOM   1679  HB1 ARG P  10      -6.967 -21.878   2.913  0.00  0.00      PROB  
ATOM   1680  HB2 ARG P  10      -8.339 -22.488   3.947  0.00  0.00      PROB  
ATOM   1681  CG  ARG P  10      -6.914 -21.224   5.010  0.00  0.00      PROB  
ATOM   1682  HG1 ARG P  10      -6.232 -22.093   5.128  0.00  0.00      PROB  
ATOM   1683  HG2 ARG P  10      -7.711 -21.203   5.784  0.00  0.00      PROB  
ATOM   1684  CD  ARG P  10      -6.180 -19.878   4.963  0.00  0.00      PROB  
ATOM   1685  HD1 ARG P  10      -6.867 -19.097   5.354  0.00  0.00      PROB  
ATOM   1686  HD2 ARG P  10      -5.713 -19.594   3.995  0.00  0.00      PROB  
ATOM   1687  NE  ARG P  10      -5.123 -20.031   6.024  0.00  0.00      PROB  
ATOM   1688  HE  ARG P  10      -5.357 -20.631   6.789  0.00  0.00      PROB  
ATOM   1689  CZ  ARG P  10      -3.842 -20.192   5.754  0.00  0.00      PROB  
ATOM   1690  NH1 ARG P  10      -3.266 -19.950   4.559  0.00  0.00      PROB  
ATOM   1691 HH11 ARG P  10      -3.660 -19.348   3.864  0.00  0.00      PROB  
ATOM   1692 HH12 ARG P  10      -2.272 -19.924   4.665  0.00  0.00      PROB  
ATOM   1693  NH2 ARG P  10      -2.955 -20.543   6.668  0.00  0.00      PROB  
ATOM   1694 HH21 ARG P  10      -3.290 -20.824   7.567  0.00  0.00      PROB  
ATOM   1695 HH22 ARG P  10      -2.047 -20.906   6.462  0.00  0.00      PROB  
ATOM   1696  C   ARG P  10      -8.865 -20.764   1.587  0.00  0.00      PROB  
ATOM   1697  O   ARG P  10      -7.940 -20.675   0.761  0.00  0.00      PROB  
ATOM   1698  N   ILE P  11     -10.131 -21.079   1.175  0.00  0.00      PROB  
ATOM   1699  HN  ILE P  11     -10.836 -21.272   1.853  0.00  0.00      PROB  
ATOM   1700  CA  ILE P  11     -10.463 -21.409  -0.195  0.00  0.00      PROB  
ATOM   1701  HA  ILE P  11     -11.539 -21.505  -0.177  0.00  0.00      PROB  
ATOM   1702  CB  ILE P  11     -10.136 -20.316  -1.190  0.00  0.00      PROB  
ATOM   1703  HB  ILE P  11      -9.054 -20.065  -1.241  0.00  0.00      PROB  
ATOM   1704  CG2 ILE P  11     -10.534 -20.767  -2.588  0.00  0.00      PROB  
ATOM   1705 HG21 ILE P  11     -11.469 -21.364  -2.660  0.00  0.00      PROB  
ATOM   1706 HG22 ILE P  11      -9.802 -21.455  -3.062  0.00  0.00      PROB  
ATOM   1707 HG23 ILE P  11     -10.643 -19.866  -3.228  0.00  0.00      PROB  
ATOM   1708  CG1 ILE P  11     -10.709 -18.934  -0.803  0.00  0.00      PROB  
ATOM   1709 HG11 ILE P  11     -10.267 -18.203  -1.513  0.00  0.00      PROB  
ATOM   1710 HG12 ILE P  11     -10.341 -18.690   0.217  0.00  0.00      PROB  
ATOM   1711  CD  ILE P  11     -12.240 -18.900  -0.801  0.00  0.00      PROB  
ATOM   1712  HD1 ILE P  11     -12.557 -18.672  -1.842  0.00  0.00      PROB  
ATOM   1713  HD2 ILE P  11     -12.522 -18.091  -0.095  0.00  0.00      PROB  
ATOM   1714  HD3 ILE P  11     -12.641 -19.870  -0.436  0.00  0.00      PROB  
ATOM   1715  C   ILE P  11      -9.946 -22.795  -0.704  0.00  0.00      PROB  
ATOM   1716  O   ILE P  11      -8.772 -23.138  -0.653  0.00  0.00      PROB  
ATOM   1717  N   MET P  12     -10.846 -23.706  -1.179  0.00  0.00      PROB  
ATOM   1718  HN  MET P  12     -11.777 -23.370  -1.298  0.00  0.00      PROB  
ATOM   1719  CA  MET P  12     -10.515 -24.976  -1.747  0.00  0.00      PROB  
ATOM   1720  HA  MET P  12      -9.831 -25.474  -1.076  0.00  0.00      PROB  
ATOM   1721  CB  MET P  12     -11.823 -25.843  -1.814  0.00  0.00      PROB  
ATOM   1722  HB1 MET P  12     -11.543 -26.622  -2.555  0.00  0.00      PROB  
ATOM   1723  HB2 MET P  12     -12.700 -25.297  -2.222  0.00  0.00      PROB  
ATOM   1724  CG  MET P  12     -12.279 -26.319  -0.407  0.00  0.00      PROB  
ATOM   1725  HG1 MET P  12     -13.342 -26.624  -0.521  0.00  0.00      PROB  
ATOM   1726  HG2 MET P  12     -12.185 -25.572   0.411  0.00  0.00      PROB  
ATOM   1727  SD  MET P  12     -11.395 -27.867   0.121  0.00  0.00      PROB  
ATOM   1728  CE  MET P  12     -11.971 -28.105   1.815  0.00  0.00      PROB  
ATOM   1729  HE1 MET P  12     -12.809 -27.432   2.097  0.00  0.00      PROB  
ATOM   1730  HE2 MET P  12     -11.161 -27.936   2.556  0.00  0.00      PROB  
ATOM   1731  HE3 MET P  12     -12.322 -29.152   1.935  0.00  0.00      PROB  
ATOM   1732  C   MET P  12      -9.869 -24.881  -3.150  0.00  0.00      PROB  
ATOM   1733  O   MET P  12     -10.448 -24.268  -4.061  0.00  0.00      PROB  
ATOM   1734  N   ASP P  13      -8.802 -25.665  -3.394  0.00  0.00      PROB  
ATOM   1735  HN  ASP P  13      -8.497 -26.206  -2.614  0.00  0.00      PROB  
ATOM   1736  CA  ASP P  13      -8.199 -25.928  -4.663  0.00  0.00      PROB  
ATOM   1737  HA  ASP P  13      -7.442 -26.676  -4.482  0.00  0.00      PROB  
ATOM   1738  CB  ASP P  13      -9.078 -26.544  -5.721  0.00  0.00      PROB  
ATOM   1739  HB1 ASP P  13      -8.612 -26.999  -6.621  0.00  0.00      PROB  
ATOM   1740  HB2 ASP P  13      -9.968 -25.935  -5.991  0.00  0.00      PROB  
ATOM   1741  CG  ASP P  13      -9.729 -27.772  -5.151  0.00  0.00      PROB  
ATOM   1742  OD1 ASP P  13      -9.120 -28.449  -4.249  0.00  0.00      PROB  
ATOM   1743  OD2 ASP P  13     -10.809 -28.265  -5.738  0.00  0.00      PROB  
ATOM   1744  C   ASP P  13      -7.341 -24.817  -5.237  0.00  0.00      PROB  
ATOM   1745  O   ASP P  13      -7.705 -23.629  -5.266  0.00  0.00      PROB  
ATOM   1746  N   GLU P  14      -6.095 -25.247  -5.706  0.00  0.00      PROB  
ATOM   1747  HN  GLU P  14      -5.852 -26.210  -5.798  0.00  0.00      PROB  
ATOM   1748  CA  GLU P  14      -5.050 -24.375  -6.181  0.00  0.00      PROB  
ATOM   1749  HA  GLU P  14      -4.667 -23.888  -5.297  0.00  0.00      PROB  
ATOM   1750  CB  GLU P  14      -3.897 -25.258  -6.757  0.00  0.00      PROB  
ATOM   1751  HB1 GLU P  14      -4.307 -26.065  -7.400  0.00  0.00      PROB  
ATOM   1752  HB2 GLU P  14      -3.470 -25.711  -5.837  0.00  0.00      PROB  
ATOM   1753  CG  GLU P  14      -2.768 -24.537  -7.481  0.00  0.00      PROB  
ATOM   1754  HG1 GLU P  14      -2.576 -23.622  -6.881  0.00  0.00      PROB  
ATOM   1755  HG2 GLU P  14      -2.994 -24.198  -8.515  0.00  0.00      PROB  
ATOM   1756  CD  GLU P  14      -1.527 -25.374  -7.613  0.00  0.00      PROB  
ATOM   1757  OE1 GLU P  14      -0.509 -24.961  -7.031  0.00  0.00      PROB  
ATOM   1758  OE2 GLU P  14      -1.584 -26.465  -8.256  0.00  0.00      PROB  
ATOM   1759  C   GLU P  14      -5.377 -23.229  -7.177  0.00  0.00      PROB  
ATOM   1760  O   GLU P  14      -4.842 -22.117  -6.981  0.00  0.00      PROB  
ATOM   1761  N   ARG P  15      -6.190 -23.454  -8.227  0.00  0.00      PROB  
ATOM   1762  HN  ARG P  15      -6.660 -24.327  -8.333  0.00  0.00      PROB  
ATOM   1763  CA  ARG P  15      -6.580 -22.406  -9.171  0.00  0.00      PROB  
ATOM   1764  HA  ARG P  15      -5.612 -21.973  -9.375  0.00  0.00      PROB  
ATOM   1765  CB  ARG P  15      -7.072 -23.027 -10.549  0.00  0.00      PROB  
ATOM   1766  HB1 ARG P  15      -7.766 -23.848 -10.267  0.00  0.00      PROB  
ATOM   1767  HB2 ARG P  15      -6.262 -23.619 -11.027  0.00  0.00      PROB  
ATOM   1768  CG  ARG P  15      -7.796 -22.069 -11.567  0.00  0.00      PROB  
ATOM   1769  HG1 ARG P  15      -8.687 -21.634 -11.067  0.00  0.00      PROB  
ATOM   1770  HG2 ARG P  15      -8.059 -22.661 -12.470  0.00  0.00      PROB  
ATOM   1771  CD  ARG P  15      -6.942 -20.931 -12.075  0.00  0.00      PROB  
ATOM   1772  HD1 ARG P  15      -6.232 -21.359 -12.815  0.00  0.00      PROB  
ATOM   1773  HD2 ARG P  15      -6.368 -20.438 -11.261  0.00  0.00      PROB  
ATOM   1774  NE  ARG P  15      -7.791 -19.876 -12.736  0.00  0.00      PROB  
ATOM   1775  HE  ARG P  15      -8.782 -19.966 -12.639  0.00  0.00      PROB  
ATOM   1776  CZ  ARG P  15      -7.320 -18.677 -13.072  0.00  0.00      PROB  
ATOM   1777  NH1 ARG P  15      -6.094 -18.317 -12.839  0.00  0.00      PROB  
ATOM   1778 HH11 ARG P  15      -5.501 -18.991 -12.399  0.00  0.00      PROB  
ATOM   1779 HH12 ARG P  15      -5.758 -17.405 -13.075  0.00  0.00      PROB  
ATOM   1780  NH2 ARG P  15      -8.249 -17.856 -13.566  0.00  0.00      PROB  
ATOM   1781 HH21 ARG P  15      -9.175 -18.201 -13.719  0.00  0.00      PROB  
ATOM   1782 HH22 ARG P  15      -7.941 -16.959 -13.884  0.00  0.00      PROB  
ATOM   1783  C   ARG P  15      -7.463 -21.260  -8.572  0.00  0.00      PROB  
ATOM   1784  O   ARG P  15      -7.530 -20.139  -9.066  0.00  0.00      PROB  
ATOM   1785  N   ASN P  16      -8.306 -21.613  -7.542  0.00  0.00      PROB  
ATOM   1786  HN  ASN P  16      -8.260 -22.529  -7.151  0.00  0.00      PROB  
ATOM   1787  CA  ASN P  16      -9.059 -20.688  -6.741  0.00  0.00      PROB  
ATOM   1788  HA  ASN P  16      -9.507 -19.892  -7.317  0.00  0.00      PROB  
ATOM   1789  CB  ASN P  16     -10.208 -21.390  -5.934  0.00  0.00      PROB  
ATOM   1790  HB1 ASN P  16     -10.836 -20.574  -5.518  0.00  0.00      PROB  
ATOM   1791  HB2 ASN P  16      -9.814 -22.100  -5.175  0.00  0.00      PROB  
ATOM   1792  CG  ASN P  16     -10.964 -22.204  -6.973  0.00  0.00      PROB  
ATOM   1793  OD1 ASN P  16     -11.304 -21.649  -7.969  0.00  0.00      PROB  
ATOM   1794  ND2 ASN P  16     -10.989 -23.558  -6.784  0.00  0.00      PROB  
ATOM   1795 HD21 ASN P  16     -11.383 -24.123  -7.509  0.00  0.00      PROB  
ATOM   1796 HD22 ASN P  16     -10.656 -23.901  -5.905  0.00  0.00      PROB  
ATOM   1797  C   ASN P  16      -8.261 -19.918  -5.746  0.00  0.00      PROB  
ATOM   1798  O   ASN P  16      -8.560 -18.742  -5.431  0.00  0.00      PROB  
ATOM   1799  N   ARG P  17      -7.241 -20.556  -5.147  0.00  0.00      PROB  
ATOM   1800  HN  ARG P  17      -7.105 -21.518  -5.370  0.00  0.00      PROB  
ATOM   1801  CA  ARG P  17      -6.195 -19.913  -4.399  0.00  0.00      PROB  
ATOM   1802  HA  ARG P  17      -6.644 -19.320  -3.616  0.00  0.00      PROB  
ATOM   1803  CB  ARG P  17      -5.221 -20.961  -3.766  0.00  0.00      PROB  
ATOM   1804  HB1 ARG P  17      -4.545 -20.343  -3.138  0.00  0.00      PROB  
ATOM   1805  HB2 ARG P  17      -4.715 -21.495  -4.599  0.00  0.00      PROB  
ATOM   1806  CG  ARG P  17      -6.005 -21.860  -2.831  0.00  0.00      PROB  
ATOM   1807  HG1 ARG P  17      -7.013 -22.100  -3.232  0.00  0.00      PROB  
ATOM   1808  HG2 ARG P  17      -6.183 -21.107  -2.033  0.00  0.00      PROB  
ATOM   1809  CD  ARG P  17      -5.248 -23.073  -2.266  0.00  0.00      PROB  
ATOM   1810  HD1 ARG P  17      -4.258 -22.718  -1.908  0.00  0.00      PROB  
ATOM   1811  HD2 ARG P  17      -5.004 -23.868  -3.002  0.00  0.00      PROB  
ATOM   1812  NE  ARG P  17      -6.154 -23.727  -1.251  0.00  0.00      PROB  
ATOM   1813  HE  ARG P  17      -7.135 -23.543  -1.309  0.00  0.00      PROB  
ATOM   1814  CZ  ARG P  17      -5.753 -24.363  -0.180  0.00  0.00      PROB  
ATOM   1815  NH1 ARG P  17      -4.527 -24.563   0.271  0.00  0.00      PROB  
ATOM   1816 HH11 ARG P  17      -3.768 -24.229  -0.287  0.00  0.00      PROB  
ATOM   1817 HH12 ARG P  17      -4.349 -25.057   1.122  0.00  0.00      PROB  
ATOM   1818  NH2 ARG P  17      -6.742 -24.577   0.690  0.00  0.00      PROB  
ATOM   1819 HH21 ARG P  17      -7.647 -24.197   0.496  0.00  0.00      PROB  
ATOM   1820 HH22 ARG P  17      -6.589 -24.678   1.673  0.00  0.00      PROB  
ATOM   1821  C   ARG P  17      -5.363 -18.906  -5.147  0.00  0.00      PROB  
ATOM   1822  O   ARG P  17      -5.169 -17.811  -4.790  0.00  0.00      PROB  
ATOM   1823  N   GLN P  18      -4.909 -19.255  -6.398  0.00  0.00      PROB  
ATOM   1824  HN  GLN P  18      -4.870 -20.154  -6.827  0.00  0.00      PROB  
ATOM   1825  CA  GLN P  18      -4.267 -18.217  -7.290  0.00  0.00      PROB  
ATOM   1826  HA  GLN P  18      -3.466 -17.831  -6.677  0.00  0.00      PROB  
ATOM   1827  CB  GLN P  18      -3.588 -18.788  -8.548  0.00  0.00      PROB  
ATOM   1828  HB1 GLN P  18      -3.040 -17.893  -8.911  0.00  0.00      PROB  
ATOM   1829  HB2 GLN P  18      -4.224 -19.109  -9.400  0.00  0.00      PROB  
ATOM   1830  CG  GLN P  18      -2.429 -19.896  -8.298  0.00  0.00      PROB  
ATOM   1831  HG1 GLN P  18      -1.653 -19.867  -9.093  0.00  0.00      PROB  
ATOM   1832  HG2 GLN P  18      -2.922 -20.876  -8.476  0.00  0.00      PROB  
ATOM   1833  CD  GLN P  18      -1.665 -19.953  -6.998  0.00  0.00      PROB  
ATOM   1834  OE1 GLN P  18      -1.584 -20.995  -6.339  0.00  0.00      PROB  
ATOM   1835  NE2 GLN P  18      -1.166 -18.765  -6.662  0.00  0.00      PROB  
ATOM   1836 HE21 GLN P  18      -0.442 -18.706  -5.975  0.00  0.00      PROB  
ATOM   1837 HE22 GLN P  18      -1.197 -17.971  -7.269  0.00  0.00      PROB  
ATOM   1838  C   GLN P  18      -5.210 -17.017  -7.696  0.00  0.00      PROB  
ATOM   1839  O   GLN P  18      -4.810 -15.841  -7.618  0.00  0.00      PROB  
ATOM   1840  N   VAL P  19      -6.516 -17.331  -8.012  0.00  0.00      PROB  
ATOM   1841  HN  VAL P  19      -6.894 -18.245  -8.137  0.00  0.00      PROB  
ATOM   1842  CA  VAL P  19      -7.528 -16.245  -8.203  0.00  0.00      PROB  
ATOM   1843  HA  VAL P  19      -7.138 -15.563  -8.944  0.00  0.00      PROB  
ATOM   1844  CB  VAL P  19      -8.909 -16.784  -8.479  0.00  0.00      PROB  
ATOM   1845  HB  VAL P  19      -9.185 -17.525  -7.698  0.00  0.00      PROB  
ATOM   1846  CG1 VAL P  19      -9.974 -15.692  -8.444  0.00  0.00      PROB  
ATOM   1847 HG11 VAL P  19     -10.073 -15.072  -7.528  0.00  0.00      PROB  
ATOM   1848 HG12 VAL P  19     -10.965 -16.087  -8.755  0.00  0.00      PROB  
ATOM   1849 HG13 VAL P  19      -9.809 -14.980  -9.280  0.00  0.00      PROB  
ATOM   1850  CG2 VAL P  19      -8.916 -17.612  -9.858  0.00  0.00      PROB  
ATOM   1851 HG21 VAL P  19      -7.950 -18.077 -10.151  0.00  0.00      PROB  
ATOM   1852 HG22 VAL P  19      -9.220 -17.037 -10.758  0.00  0.00      PROB  
ATOM   1853 HG23 VAL P  19      -9.677 -18.414  -9.759  0.00  0.00      PROB  
ATOM   1854  C   VAL P  19      -7.677 -15.389  -6.957  0.00  0.00      PROB  
ATOM   1855  O   VAL P  19      -7.625 -14.115  -6.994  0.00  0.00      PROB  
ATOM   1856  N   THR P  20      -7.797 -16.027  -5.734  0.00  0.00      PROB  
ATOM   1857  HN  THR P  20      -7.899 -17.018  -5.725  0.00  0.00      PROB  
ATOM   1858  CA  THR P  20      -7.927 -15.255  -4.522  0.00  0.00      PROB  
ATOM   1859  HA  THR P  20      -8.720 -14.552  -4.735  0.00  0.00      PROB  
ATOM   1860  CB  THR P  20      -8.384 -16.000  -3.300  0.00  0.00      PROB  
ATOM   1861  HB  THR P  20      -9.064 -16.876  -3.379  0.00  0.00      PROB  
ATOM   1862  OG1 THR P  20      -9.253 -15.165  -2.556  0.00  0.00      PROB  
ATOM   1863  HG1 THR P  20     -10.070 -15.202  -3.058  0.00  0.00      PROB  
ATOM   1864  CG2 THR P  20      -7.267 -16.461  -2.379  0.00  0.00      PROB  
ATOM   1865 HG21 THR P  20      -6.623 -15.597  -2.108  0.00  0.00      PROB  
ATOM   1866 HG22 THR P  20      -6.638 -17.308  -2.727  0.00  0.00      PROB  
ATOM   1867 HG23 THR P  20      -7.707 -16.822  -1.425  0.00  0.00      PROB  
ATOM   1868  C   THR P  20      -6.606 -14.419  -4.316  0.00  0.00      PROB  
ATOM   1869  O   THR P  20      -6.673 -13.311  -3.853  0.00  0.00      PROB  
ATOM   1870  N   PHE P  21      -5.382 -14.970  -4.543  0.00  0.00      PROB  
ATOM   1871  HN  PHE P  21      -5.279 -15.923  -4.818  0.00  0.00      PROB  
ATOM   1872  CA  PHE P  21      -4.174 -14.197  -4.411  0.00  0.00      PROB  
ATOM   1873  HA  PHE P  21      -4.202 -13.892  -3.375  0.00  0.00      PROB  
ATOM   1874  CB  PHE P  21      -2.918 -15.166  -4.600  0.00  0.00      PROB  
ATOM   1875  HB1 PHE P  21      -2.877 -15.546  -5.644  0.00  0.00      PROB  
ATOM   1876  HB2 PHE P  21      -3.135 -16.044  -3.955  0.00  0.00      PROB  
ATOM   1877  CG  PHE P  21      -1.574 -14.587  -4.252  0.00  0.00      PROB  
ATOM   1878  CD1 PHE P  21      -0.426 -15.169  -4.761  0.00  0.00      PROB  
ATOM   1879  HD1 PHE P  21      -0.531 -16.086  -5.322  0.00  0.00      PROB  
ATOM   1880  CE1 PHE P  21       0.851 -14.859  -4.258  0.00  0.00      PROB  
ATOM   1881  HE1 PHE P  21       1.584 -15.548  -4.652  0.00  0.00      PROB  
ATOM   1882  CZ  PHE P  21       0.966 -13.861  -3.358  0.00  0.00      PROB  
ATOM   1883  HZ  PHE P  21       1.867 -13.695  -2.786  0.00  0.00      PROB  
ATOM   1884  CD2 PHE P  21      -1.454 -13.621  -3.236  0.00  0.00      PROB  
ATOM   1885  HD2 PHE P  21      -2.327 -13.141  -2.819  0.00  0.00      PROB  
ATOM   1886  CE2 PHE P  21      -0.166 -13.184  -2.880  0.00  0.00      PROB  
ATOM   1887  HE2 PHE P  21      -0.125 -12.413  -2.125  0.00  0.00      PROB  
ATOM   1888  C   PHE P  21      -4.105 -13.023  -5.321  0.00  0.00      PROB  
ATOM   1889  O   PHE P  21      -3.767 -11.935  -4.764  0.00  0.00      PROB  
ATOM   1890  N   THR P  22      -4.449 -13.129  -6.516  0.00  0.00      PROB  
ATOM   1891  HN  THR P  22      -4.720 -14.029  -6.850  0.00  0.00      PROB  
ATOM   1892  CA  THR P  22      -4.299 -12.063  -7.443  0.00  0.00      PROB  
ATOM   1893  HA  THR P  22      -3.510 -11.443  -7.044  0.00  0.00      PROB  
ATOM   1894  CB  THR P  22      -3.826 -12.520  -8.925  0.00  0.00      PROB  
ATOM   1895  HB  THR P  22      -3.151 -13.395  -8.805  0.00  0.00      PROB  
ATOM   1896  OG1 THR P  22      -3.134 -11.453  -9.666  0.00  0.00      PROB  
ATOM   1897  HG1 THR P  22      -3.657 -11.499 -10.470  0.00  0.00      PROB  
ATOM   1898  CG2 THR P  22      -4.975 -12.916  -9.827  0.00  0.00      PROB  
ATOM   1899 HG21 THR P  22      -4.561 -13.419 -10.727  0.00  0.00      PROB  
ATOM   1900 HG22 THR P  22      -5.593 -12.033 -10.097  0.00  0.00      PROB  
ATOM   1901 HG23 THR P  22      -5.632 -13.694  -9.381  0.00  0.00      PROB  
ATOM   1902  C   THR P  22      -5.425 -11.083  -7.383  0.00  0.00      PROB  
ATOM   1903  O   THR P  22      -5.219  -9.887  -7.537  0.00  0.00      PROB  
ATOM   1904  N   LYS P  23      -6.665 -11.523  -7.073  0.00  0.00      PROB  
ATOM   1905  HN  LYS P  23      -6.889 -12.475  -6.878  0.00  0.00      PROB  
ATOM   1906  CA  LYS P  23      -7.655 -10.569  -6.496  0.00  0.00      PROB  
ATOM   1907  HA  LYS P  23      -7.657  -9.697  -7.133  0.00  0.00      PROB  
ATOM   1908  CB  LYS P  23      -9.021 -11.230  -6.423  0.00  0.00      PROB  
ATOM   1909  HB1 LYS P  23      -9.715 -10.665  -5.765  0.00  0.00      PROB  
ATOM   1910  HB2 LYS P  23      -8.937 -12.286  -6.089  0.00  0.00      PROB  
ATOM   1911  CG  LYS P  23      -9.814 -11.208  -7.786  0.00  0.00      PROB  
ATOM   1912  HG1 LYS P  23      -9.415 -12.060  -8.378  0.00  0.00      PROB  
ATOM   1913  HG2 LYS P  23      -9.831 -10.216  -8.287  0.00  0.00      PROB  
ATOM   1914  CD  LYS P  23     -11.138 -11.785  -7.415  0.00  0.00      PROB  
ATOM   1915  HD1 LYS P  23     -11.755 -11.036  -6.875  0.00  0.00      PROB  
ATOM   1916  HD2 LYS P  23     -11.017 -12.635  -6.710  0.00  0.00      PROB  
ATOM   1917  CE  LYS P  23     -11.890 -12.291  -8.664  0.00  0.00      PROB  
ATOM   1918  HE1 LYS P  23     -12.886 -12.643  -8.321  0.00  0.00      PROB  
ATOM   1919  HE2 LYS P  23     -11.301 -13.110  -9.129  0.00  0.00      PROB  
ATOM   1920  NZ  LYS P  23     -11.995 -11.144  -9.487  0.00  0.00      PROB  
ATOM   1921  HZ1 LYS P  23     -12.301 -10.275  -9.003  0.00  0.00      PROB  
ATOM   1922  HZ2 LYS P  23     -12.753 -11.431 -10.138  0.00  0.00      PROB  
ATOM   1923  HZ3 LYS P  23     -11.179 -10.955 -10.104  0.00  0.00      PROB  
ATOM   1924  C   LYS P  23      -7.326  -9.845  -5.215  0.00  0.00      PROB  
ATOM   1925  O   LYS P  23      -7.586  -8.682  -5.105  0.00  0.00      PROB  
ATOM   1926  N   ARG P  24      -6.695 -10.471  -4.258  0.00  0.00      PROB  
ATOM   1927  HN  ARG P  24      -6.634 -11.458  -4.380  0.00  0.00      PROB  
ATOM   1928  CA  ARG P  24      -6.357  -9.883  -3.002  0.00  0.00      PROB  
ATOM   1929  HA  ARG P  24      -7.207  -9.325  -2.637  0.00  0.00      PROB  
ATOM   1930  CB  ARG P  24      -6.023 -10.935  -1.971  0.00  0.00      PROB  
ATOM   1931  HB1 ARG P  24      -5.472 -10.508  -1.106  0.00  0.00      PROB  
ATOM   1932  HB2 ARG P  24      -5.506 -11.756  -2.513  0.00  0.00      PROB  
ATOM   1933  CG  ARG P  24      -7.325 -11.569  -1.369  0.00  0.00      PROB  
ATOM   1934  HG1 ARG P  24      -7.123 -12.564  -0.918  0.00  0.00      PROB  
ATOM   1935  HG2 ARG P  24      -8.091 -11.709  -2.162  0.00  0.00      PROB  
ATOM   1936  CD  ARG P  24      -7.969 -10.715  -0.238  0.00  0.00      PROB  
ATOM   1937  HD1 ARG P  24      -8.260  -9.722  -0.641  0.00  0.00      PROB  
ATOM   1938  HD2 ARG P  24      -7.254 -10.603   0.605  0.00  0.00      PROB  
ATOM   1939  NE  ARG P  24      -9.075 -11.529   0.304  0.00  0.00      PROB  
ATOM   1940  HE  ARG P  24      -9.624 -12.031  -0.365  0.00  0.00      PROB  
ATOM   1941  CZ  ARG P  24      -9.759 -11.463   1.422  0.00  0.00      PROB  
ATOM   1942  NH1 ARG P  24      -9.587 -10.432   2.255  0.00  0.00      PROB  
ATOM   1943 HH11 ARG P  24      -9.847 -10.573   3.211  0.00  0.00      PROB  
ATOM   1944 HH12 ARG P  24      -8.746  -9.910   2.116  0.00  0.00      PROB  
ATOM   1945  NH2 ARG P  24     -10.703 -12.340   1.650  0.00  0.00      PROB  
ATOM   1946 HH21 ARG P  24     -10.818 -13.096   1.007  0.00  0.00      PROB  
ATOM   1947 HH22 ARG P  24     -11.277 -12.151   2.447  0.00  0.00      PROB  
ATOM   1948  C   ARG P  24      -5.280  -8.835  -3.159  0.00  0.00      PROB  
ATOM   1949  O   ARG P  24      -5.366  -7.736  -2.573  0.00  0.00      PROB  
ATOM   1950  N   LYS P  25      -4.179  -9.122  -4.050  0.00  0.00      PROB  
ATOM   1951  HN  LYS P  25      -4.113 -10.016  -4.488  0.00  0.00      PROB  
ATOM   1952  CA  LYS P  25      -3.179  -8.226  -4.623  0.00  0.00      PROB  
ATOM   1953  HA  LYS P  25      -2.639  -7.634  -3.899  0.00  0.00      PROB  
ATOM   1954  CB  LYS P  25      -2.122  -9.005  -5.424  0.00  0.00      PROB  
ATOM   1955  HB1 LYS P  25      -1.556  -8.242  -6.000  0.00  0.00      PROB  
ATOM   1956  HB2 LYS P  25      -2.631  -9.576  -6.229  0.00  0.00      PROB  
ATOM   1957  CG  LYS P  25      -1.113  -9.899  -4.630  0.00  0.00      PROB  
ATOM   1958  HG1 LYS P  25      -1.600 -10.673  -3.998  0.00  0.00      PROB  
ATOM   1959  HG2 LYS P  25      -0.644  -9.146  -3.961  0.00  0.00      PROB  
ATOM   1960  CD  LYS P  25      -0.021 -10.602  -5.466  0.00  0.00      PROB  
ATOM   1961  HD1 LYS P  25       0.628 -11.109  -4.720  0.00  0.00      PROB  
ATOM   1962  HD2 LYS P  25       0.644  -9.897  -6.009  0.00  0.00      PROB  
ATOM   1963  CE  LYS P  25      -0.460 -11.725  -6.476  0.00  0.00      PROB  
ATOM   1964  HE1 LYS P  25      -1.095 -11.080  -7.121  0.00  0.00      PROB  
ATOM   1965  HE2 LYS P  25      -1.048 -12.526  -5.979  0.00  0.00      PROB  
ATOM   1966  NZ  LYS P  25       0.770 -12.260  -7.165  0.00  0.00      PROB  
ATOM   1967  HZ1 LYS P  25       1.574 -12.262  -6.505  0.00  0.00      PROB  
ATOM   1968  HZ2 LYS P  25       0.985 -11.614  -7.951  0.00  0.00      PROB  
ATOM   1969  HZ3 LYS P  25       0.575 -13.187  -7.593  0.00  0.00      PROB  
ATOM   1970  C   LYS P  25      -3.859  -7.072  -5.401  0.00  0.00      PROB  
ATOM   1971  O   LYS P  25      -3.565  -5.972  -5.022  0.00  0.00      PROB  
ATOM   1972  N   PHE P  26      -4.709  -7.351  -6.392  0.00  0.00      PROB  
ATOM   1973  HN  PHE P  26      -4.866  -8.296  -6.670  0.00  0.00      PROB  
ATOM   1974  CA  PHE P  26      -5.374  -6.301  -7.090  0.00  0.00      PROB  
ATOM   1975  HA  PHE P  26      -4.553  -5.704  -7.459  0.00  0.00      PROB  
ATOM   1976  CB  PHE P  26      -6.207  -6.827  -8.265  0.00  0.00      PROB  
ATOM   1977  HB1 PHE P  26      -6.978  -7.530  -7.882  0.00  0.00      PROB  
ATOM   1978  HB2 PHE P  26      -5.626  -7.425  -9.000  0.00  0.00      PROB  
ATOM   1979  CG  PHE P  26      -7.018  -5.870  -9.077  0.00  0.00      PROB  
ATOM   1980  CD1 PHE P  26      -6.371  -4.673  -9.418  0.00  0.00      PROB  
ATOM   1981  HD1 PHE P  26      -5.312  -4.623  -9.217  0.00  0.00      PROB  
ATOM   1982  CE1 PHE P  26      -7.032  -3.607 -10.096  0.00  0.00      PROB  
ATOM   1983  HE1 PHE P  26      -6.424  -2.777 -10.424  0.00  0.00      PROB  
ATOM   1984  CZ  PHE P  26      -8.368  -3.855 -10.480  0.00  0.00      PROB  
ATOM   1985  HZ  PHE P  26      -8.886  -3.245 -11.206  0.00  0.00      PROB  
ATOM   1986  CD2 PHE P  26      -8.370  -6.008  -9.354  0.00  0.00      PROB  
ATOM   1987  HD2 PHE P  26      -8.898  -6.907  -9.071  0.00  0.00      PROB  
ATOM   1988  CE2 PHE P  26      -9.058  -5.036 -10.096  0.00  0.00      PROB  
ATOM   1989  HE2 PHE P  26     -10.048  -5.249 -10.472  0.00  0.00      PROB  
ATOM   1990  C   PHE P  26      -6.209  -5.413  -6.221  0.00  0.00      PROB  
ATOM   1991  O   PHE P  26      -6.251  -4.188  -6.477  0.00  0.00      PROB  
ATOM   1992  N   GLY P  27      -6.929  -5.965  -5.183  0.00  0.00      PROB  
ATOM   1993  HN  GLY P  27      -7.036  -6.955  -5.126  0.00  0.00      PROB  
ATOM   1994  CA  GLY P  27      -7.547  -5.152  -4.083  0.00  0.00      PROB  
ATOM   1995  HA1 GLY P  27      -7.826  -5.871  -3.326  0.00  0.00      PROB  
ATOM   1996  HA2 GLY P  27      -8.287  -4.461  -4.457  0.00  0.00      PROB  
ATOM   1997  C   GLY P  27      -6.616  -4.369  -3.252  0.00  0.00      PROB  
ATOM   1998  O   GLY P  27      -6.668  -3.114  -3.054  0.00  0.00      PROB  
ATOM   1999  N   LEU P  28      -5.541  -4.999  -2.695  0.00  0.00      PROB  
ATOM   2000  HN  LEU P  28      -5.465  -5.989  -2.790  0.00  0.00      PROB  
ATOM   2001  CA  LEU P  28      -4.642  -4.376  -1.698  0.00  0.00      PROB  
ATOM   2002  HA  LEU P  28      -5.221  -3.811  -0.982  0.00  0.00      PROB  
ATOM   2003  CB  LEU P  28      -3.653  -5.362  -0.982  0.00  0.00      PROB  
ATOM   2004  HB1 LEU P  28      -3.007  -5.769  -1.788  0.00  0.00      PROB  
ATOM   2005  HB2 LEU P  28      -4.211  -6.176  -0.471  0.00  0.00      PROB  
ATOM   2006  CG  LEU P  28      -2.830  -4.784   0.234  0.00  0.00      PROB  
ATOM   2007  HG  LEU P  28      -2.229  -3.924  -0.130  0.00  0.00      PROB  
ATOM   2008  CD1 LEU P  28      -3.786  -4.414   1.384  0.00  0.00      PROB  
ATOM   2009 HD11 LEU P  28      -3.229  -4.119   2.299  0.00  0.00      PROB  
ATOM   2010 HD12 LEU P  28      -4.493  -5.226   1.655  0.00  0.00      PROB  
ATOM   2011 HD13 LEU P  28      -4.292  -3.492   1.026  0.00  0.00      PROB  
ATOM   2012  CD2 LEU P  28      -1.955  -5.869   0.713  0.00  0.00      PROB  
ATOM   2013 HD21 LEU P  28      -2.507  -6.734   1.141  0.00  0.00      PROB  
ATOM   2014 HD22 LEU P  28      -1.362  -5.461   1.559  0.00  0.00      PROB  
ATOM   2015 HD23 LEU P  28      -1.181  -6.267   0.022  0.00  0.00      PROB  
ATOM   2016  C   LEU P  28      -3.884  -3.201  -2.354  0.00  0.00      PROB  
ATOM   2017  O   LEU P  28      -3.730  -2.113  -1.779  0.00  0.00      PROB  
ATOM   2018  N   MET P  29      -3.469  -3.464  -3.598  0.00  0.00      PROB  
ATOM   2019  HN  MET P  29      -3.590  -4.397  -3.928  0.00  0.00      PROB  
ATOM   2020  CA  MET P  29      -2.887  -2.403  -4.449  0.00  0.00      PROB  
ATOM   2021  HA  MET P  29      -2.033  -2.019  -3.911  0.00  0.00      PROB  
ATOM   2022  CB  MET P  29      -2.352  -3.120  -5.705  0.00  0.00      PROB  
ATOM   2023  HB1 MET P  29      -3.222  -3.645  -6.153  0.00  0.00      PROB  
ATOM   2024  HB2 MET P  29      -1.683  -3.879  -5.246  0.00  0.00      PROB  
ATOM   2025  CG  MET P  29      -1.811  -2.216  -6.786  0.00  0.00      PROB  
ATOM   2026  HG1 MET P  29      -1.253  -1.310  -6.467  0.00  0.00      PROB  
ATOM   2027  HG2 MET P  29      -2.633  -1.771  -7.387  0.00  0.00      PROB  
ATOM   2028  SD  MET P  29      -0.571  -3.106  -7.787  0.00  0.00      PROB  
ATOM   2029  CE  MET P  29      -1.861  -4.280  -8.414  0.00  0.00      PROB  
ATOM   2030  HE1 MET P  29      -1.390  -4.848  -9.244  0.00  0.00      PROB  
ATOM   2031  HE2 MET P  29      -2.686  -3.708  -8.891  0.00  0.00      PROB  
ATOM   2032  HE3 MET P  29      -2.152  -4.975  -7.598  0.00  0.00      PROB  
ATOM   2033  C   MET P  29      -3.815  -1.166  -4.814  0.00  0.00      PROB  
ATOM   2034  O   MET P  29      -3.592   0.041  -4.668  0.00  0.00      PROB  
ATOM   2035  N   LYS P  30      -5.032  -1.467  -5.252  0.00  0.00      PROB  
ATOM   2036  HN  LYS P  30      -5.371  -2.404  -5.229  0.00  0.00      PROB  
ATOM   2037  CA  LYS P  30      -6.074  -0.464  -5.517  0.00  0.00      PROB  
ATOM   2038  HA  LYS P  30      -5.735   0.191  -6.306  0.00  0.00      PROB  
ATOM   2039  CB  LYS P  30      -7.227  -1.271  -6.201  0.00  0.00      PROB  
ATOM   2040  HB1 LYS P  30      -7.519  -2.163  -5.607  0.00  0.00      PROB  
ATOM   2041  HB2 LYS P  30      -6.657  -1.634  -7.083  0.00  0.00      PROB  
ATOM   2042  CG  LYS P  30      -8.339  -0.338  -6.765  0.00  0.00      PROB  
ATOM   2043  HG1 LYS P  30      -8.767  -0.803  -7.678  0.00  0.00      PROB  
ATOM   2044  HG2 LYS P  30      -7.825   0.556  -7.178  0.00  0.00      PROB  
ATOM   2045  CD  LYS P  30      -9.466  -0.073  -5.739  0.00  0.00      PROB  
ATOM   2046  HD1 LYS P  30      -9.014   0.655  -5.032  0.00  0.00      PROB  
ATOM   2047  HD2 LYS P  30      -9.732  -0.989  -5.169  0.00  0.00      PROB  
ATOM   2048  CE  LYS P  30     -10.664   0.674  -6.471  0.00  0.00      PROB  
ATOM   2049  HE1 LYS P  30     -10.976  -0.090  -7.215  0.00  0.00      PROB  
ATOM   2050  HE2 LYS P  30     -10.369   1.689  -6.813  0.00  0.00      PROB  
ATOM   2051  NZ  LYS P  30     -11.699   0.896  -5.425  0.00  0.00      PROB  
ATOM   2052  HZ1 LYS P  30     -12.221   0.029  -5.186  0.00  0.00      PROB  
ATOM   2053  HZ2 LYS P  30     -12.334   1.653  -5.751  0.00  0.00      PROB  
ATOM   2054  HZ3 LYS P  30     -11.367   1.276  -4.516  0.00  0.00      PROB  
ATOM   2055  C   LYS P  30      -6.622   0.326  -4.289  0.00  0.00      PROB  
ATOM   2056  O   LYS P  30      -6.854   1.528  -4.372  0.00  0.00      PROB  
ATOM   2057  N   LYS P  31      -6.802  -0.306  -3.102  0.00  0.00      PROB  
ATOM   2058  HN  LYS P  31      -6.708  -1.293  -3.004  0.00  0.00      PROB  
ATOM   2059  CA  LYS P  31      -7.271   0.400  -1.968  0.00  0.00      PROB  
ATOM   2060  HA  LYS P  31      -8.050   1.078  -2.287  0.00  0.00      PROB  
ATOM   2061  CB  LYS P  31      -7.638  -0.622  -0.843  0.00  0.00      PROB  
ATOM   2062  HB1 LYS P  31      -7.721  -0.087   0.127  0.00  0.00      PROB  
ATOM   2063  HB2 LYS P  31      -6.785  -1.289  -0.597  0.00  0.00      PROB  
ATOM   2064  CG  LYS P  31      -8.904  -1.555  -1.012  0.00  0.00      PROB  
ATOM   2065  HG1 LYS P  31      -9.187  -1.739   0.047  0.00  0.00      PROB  
ATOM   2066  HG2 LYS P  31      -8.640  -2.500  -1.532  0.00  0.00      PROB  
ATOM   2067  CD  LYS P  31     -10.082  -0.824  -1.540  0.00  0.00      PROB  
ATOM   2068  HD1 LYS P  31     -10.874  -1.570  -1.764  0.00  0.00      PROB  
ATOM   2069  HD2 LYS P  31      -9.841  -0.202  -2.429  0.00  0.00      PROB  
ATOM   2070  CE  LYS P  31     -10.880   0.024  -0.504  0.00  0.00      PROB  
ATOM   2071  HE1 LYS P  31     -10.318   0.866  -0.047  0.00  0.00      PROB  
ATOM   2072  HE2 LYS P  31     -11.237  -0.607   0.338  0.00  0.00      PROB  
ATOM   2073  NZ  LYS P  31     -12.075   0.587  -1.103  0.00  0.00      PROB  
ATOM   2074  HZ1 LYS P  31     -12.579   1.083  -0.341  0.00  0.00      PROB  
ATOM   2075  HZ2 LYS P  31     -12.679  -0.129  -1.556  0.00  0.00      PROB  
ATOM   2076  HZ3 LYS P  31     -11.762   1.352  -1.735  0.00  0.00      PROB  
ATOM   2077  C   LYS P  31      -6.185   1.403  -1.467  0.00  0.00      PROB  
ATOM   2078  O   LYS P  31      -6.530   2.522  -1.015  0.00  0.00      PROB  
ATOM   2079  N   ALA P  32      -4.856   0.981  -1.513  0.00  0.00      PROB  
ATOM   2080  HN  ALA P  32      -4.652   0.021  -1.693  0.00  0.00      PROB  
ATOM   2081  CA  ALA P  32      -3.691   1.737  -1.190  0.00  0.00      PROB  
ATOM   2082  HA  ALA P  32      -3.693   2.038  -0.153  0.00  0.00      PROB  
ATOM   2083  CB  ALA P  32      -2.445   0.831  -1.430  0.00  0.00      PROB  
ATOM   2084  HB1 ALA P  32      -2.281   0.649  -2.513  0.00  0.00      PROB  
ATOM   2085  HB2 ALA P  32      -2.580  -0.186  -1.002  0.00  0.00      PROB  
ATOM   2086  HB3 ALA P  32      -1.502   1.239  -1.008  0.00  0.00      PROB  
ATOM   2087  C   ALA P  32      -3.651   2.996  -2.093  0.00  0.00      PROB  
ATOM   2088  O   ALA P  32      -3.595   4.134  -1.589  0.00  0.00      PROB  
ATOM   2089  N   TYR P  33      -3.814   2.795  -3.407  0.00  0.00      PROB  
ATOM   2090  HN  TYR P  33      -3.748   1.877  -3.790  0.00  0.00      PROB  
ATOM   2091  CA  TYR P  33      -4.091   3.779  -4.423  0.00  0.00      PROB  
ATOM   2092  HA  TYR P  33      -3.112   4.232  -4.452  0.00  0.00      PROB  
ATOM   2093  CB  TYR P  33      -4.218   3.157  -5.811  0.00  0.00      PROB  
ATOM   2094  HB1 TYR P  33      -4.838   2.238  -5.739  0.00  0.00      PROB  
ATOM   2095  HB2 TYR P  33      -3.206   2.894  -6.186  0.00  0.00      PROB  
ATOM   2096  CG  TYR P  33      -4.959   4.025  -6.813  0.00  0.00      PROB  
ATOM   2097  CD1 TYR P  33      -6.171   3.618  -7.396  0.00  0.00      PROB  
ATOM   2098  HD1 TYR P  33      -6.562   2.620  -7.266  0.00  0.00      PROB  
ATOM   2099  CE1 TYR P  33      -6.580   4.451  -8.479  0.00  0.00      PROB  
ATOM   2100  HE1 TYR P  33      -7.483   4.229  -9.027  0.00  0.00      PROB  
ATOM   2101  CZ  TYR P  33      -5.791   5.563  -8.886  0.00  0.00      PROB  
ATOM   2102  OH  TYR P  33      -6.332   6.334  -9.909  0.00  0.00      PROB  
ATOM   2103  HH  TYR P  33      -5.895   7.183 -10.008  0.00  0.00      PROB  
ATOM   2104  CD2 TYR P  33      -4.246   5.168  -7.155  0.00  0.00      PROB  
ATOM   2105  HD2 TYR P  33      -3.387   5.527  -6.608  0.00  0.00      PROB  
ATOM   2106  CE2 TYR P  33      -4.728   5.962  -8.193  0.00  0.00      PROB  
ATOM   2107  HE2 TYR P  33      -4.267   6.884  -8.515  0.00  0.00      PROB  
ATOM   2108  C   TYR P  33      -5.147   4.825  -4.044  0.00  0.00      PROB  
ATOM   2109  O   TYR P  33      -4.798   5.985  -4.262  0.00  0.00      PROB  
ATOM   2110  N   GLU P  34      -6.358   4.479  -3.509  0.00  0.00      PROB  
ATOM   2111  HN  GLU P  34      -6.570   3.505  -3.516  0.00  0.00      PROB  
ATOM   2112  CA  GLU P  34      -7.378   5.407  -3.056  0.00  0.00      PROB  
ATOM   2113  HA  GLU P  34      -7.729   5.893  -3.954  0.00  0.00      PROB  
ATOM   2114  CB  GLU P  34      -8.579   4.675  -2.496  0.00  0.00      PROB  
ATOM   2115  HB1 GLU P  34      -9.360   5.392  -2.163  0.00  0.00      PROB  
ATOM   2116  HB2 GLU P  34      -8.308   4.144  -1.559  0.00  0.00      PROB  
ATOM   2117  CG  GLU P  34      -9.294   3.707  -3.495  0.00  0.00      PROB  
ATOM   2118  HG1 GLU P  34      -8.681   2.782  -3.535  0.00  0.00      PROB  
ATOM   2119  HG2 GLU P  34      -9.476   4.273  -4.434  0.00  0.00      PROB  
ATOM   2120  CD  GLU P  34     -10.685   3.235  -3.018  0.00  0.00      PROB  
ATOM   2121  OE1 GLU P  34     -10.922   2.015  -3.039  0.00  0.00      PROB  
ATOM   2122  OE2 GLU P  34     -11.583   4.086  -2.751  0.00  0.00      PROB  
ATOM   2123  C   GLU P  34      -6.889   6.382  -2.039  0.00  0.00      PROB  
ATOM   2124  O   GLU P  34      -7.056   7.610  -2.144  0.00  0.00      PROB  
ATOM   2125  N   LEU P  35      -6.173   5.909  -0.963  0.00  0.00      PROB  
ATOM   2126  HN  LEU P  35      -5.978   4.948  -0.783  0.00  0.00      PROB  
ATOM   2127  CA  LEU P  35      -5.551   6.646   0.062  0.00  0.00      PROB  
ATOM   2128  HA  LEU P  35      -6.306   7.246   0.549  0.00  0.00      PROB  
ATOM   2129  CB  LEU P  35      -5.108   5.748   1.223  0.00  0.00      PROB  
ATOM   2130  HB1 LEU P  35      -4.447   4.933   0.860  0.00  0.00      PROB  
ATOM   2131  HB2 LEU P  35      -5.945   5.125   1.604  0.00  0.00      PROB  
ATOM   2132  CG  LEU P  35      -4.510   6.427   2.415  0.00  0.00      PROB  
ATOM   2133  HG  LEU P  35      -3.607   6.961   2.049  0.00  0.00      PROB  
ATOM   2134  CD1 LEU P  35      -5.375   7.321   3.389  0.00  0.00      PROB  
ATOM   2135 HD11 LEU P  35      -5.417   8.413   3.185  0.00  0.00      PROB  
ATOM   2136 HD12 LEU P  35      -4.972   7.243   4.422  0.00  0.00      PROB  
ATOM   2137 HD13 LEU P  35      -6.407   6.908   3.387  0.00  0.00      PROB  
ATOM   2138  CD2 LEU P  35      -3.872   5.312   3.339  0.00  0.00      PROB  
ATOM   2139 HD21 LEU P  35      -4.687   4.737   3.830  0.00  0.00      PROB  
ATOM   2140 HD22 LEU P  35      -3.308   5.648   4.235  0.00  0.00      PROB  
ATOM   2141 HD23 LEU P  35      -3.274   4.536   2.817  0.00  0.00      PROB  
ATOM   2142  C   LEU P  35      -4.529   7.572  -0.440  0.00  0.00      PROB  
ATOM   2143  O   LEU P  35      -4.362   8.725  -0.068  0.00  0.00      PROB  
ATOM   2144  N   SER P  36      -3.769   7.093  -1.413  0.00  0.00      PROB  
ATOM   2145  HN  SER P  36      -4.016   6.185  -1.741  0.00  0.00      PROB  
ATOM   2146  CA  SER P  36      -2.696   7.807  -2.022  0.00  0.00      PROB  
ATOM   2147  HA  SER P  36      -2.059   8.146  -1.218  0.00  0.00      PROB  
ATOM   2148  CB  SER P  36      -1.899   6.897  -2.980  0.00  0.00      PROB  
ATOM   2149  HB1 SER P  36      -2.486   6.500  -3.836  0.00  0.00      PROB  
ATOM   2150  HB2 SER P  36      -1.572   6.004  -2.406  0.00  0.00      PROB  
ATOM   2151  OG  SER P  36      -0.759   7.495  -3.628  0.00  0.00      PROB  
ATOM   2152  HG1 SER P  36      -0.190   7.731  -2.891  0.00  0.00      PROB  
ATOM   2153  C   SER P  36      -3.146   9.026  -2.779  0.00  0.00      PROB  
ATOM   2154  O   SER P  36      -2.506  10.021  -2.748  0.00  0.00      PROB  
ATOM   2155  N   VAL P  37      -4.239   8.815  -3.561  0.00  0.00      PROB  
ATOM   2156  HN  VAL P  37      -4.638   7.902  -3.525  0.00  0.00      PROB  
ATOM   2157  CA  VAL P  37      -4.976   9.906  -4.245  0.00  0.00      PROB  
ATOM   2158  HA  VAL P  37      -4.256  10.445  -4.843  0.00  0.00      PROB  
ATOM   2159  CB  VAL P  37      -5.903   9.303  -5.297  0.00  0.00      PROB  
ATOM   2160  HB  VAL P  37      -6.591   8.494  -4.970  0.00  0.00      PROB  
ATOM   2161  CG1 VAL P  37      -6.850  10.333  -6.039  0.00  0.00      PROB  
ATOM   2162 HG11 VAL P  37      -7.493   9.812  -6.781  0.00  0.00      PROB  
ATOM   2163 HG12 VAL P  37      -6.283  11.063  -6.656  0.00  0.00      PROB  
ATOM   2164 HG13 VAL P  37      -7.576  10.797  -5.339  0.00  0.00      PROB  
ATOM   2165  CG2 VAL P  37      -5.072   8.703  -6.466  0.00  0.00      PROB  
ATOM   2166 HG21 VAL P  37      -5.748   8.437  -7.306  0.00  0.00      PROB  
ATOM   2167 HG22 VAL P  37      -4.374   7.891  -6.168  0.00  0.00      PROB  
ATOM   2168 HG23 VAL P  37      -4.393   9.472  -6.892  0.00  0.00      PROB  
ATOM   2169  C   VAL P  37      -5.750  10.842  -3.316  0.00  0.00      PROB  
ATOM   2170  O   VAL P  37      -5.820  12.039  -3.489  0.00  0.00      PROB  
ATOM   2171  N   LEU P  38      -6.275  10.317  -2.243  0.00  0.00      PROB  
ATOM   2172  HN  LEU P  38      -6.273   9.346  -2.018  0.00  0.00      PROB  
ATOM   2173  CA  LEU P  38      -7.203  11.110  -1.418  0.00  0.00      PROB  
ATOM   2174  HA  LEU P  38      -7.692  11.839  -2.047  0.00  0.00      PROB  
ATOM   2175  CB  LEU P  38      -8.137  10.176  -0.673  0.00  0.00      PROB  
ATOM   2176  HB1 LEU P  38      -8.791  10.660   0.084  0.00  0.00      PROB  
ATOM   2177  HB2 LEU P  38      -7.655   9.366  -0.084  0.00  0.00      PROB  
ATOM   2178  CG  LEU P  38      -9.275   9.480  -1.533  0.00  0.00      PROB  
ATOM   2179  HG  LEU P  38      -8.800   9.047  -2.439  0.00  0.00      PROB  
ATOM   2180  CD1 LEU P  38      -9.918   8.308  -0.709  0.00  0.00      PROB  
ATOM   2181 HD11 LEU P  38     -10.688   7.864  -1.375  0.00  0.00      PROB  
ATOM   2182 HD12 LEU P  38     -10.328   8.600   0.282  0.00  0.00      PROB  
ATOM   2183 HD13 LEU P  38      -9.161   7.513  -0.536  0.00  0.00      PROB  
ATOM   2184  CD2 LEU P  38     -10.322  10.546  -1.897  0.00  0.00      PROB  
ATOM   2185 HD21 LEU P  38      -9.932  11.161  -2.736  0.00  0.00      PROB  
ATOM   2186 HD22 LEU P  38     -10.578  11.277  -1.100  0.00  0.00      PROB  
ATOM   2187 HD23 LEU P  38     -11.218   9.988  -2.244  0.00  0.00      PROB  
ATOM   2188  C   LEU P  38      -6.449  11.888  -0.335  0.00  0.00      PROB  
ATOM   2189  O   LEU P  38      -6.925  12.899   0.163  0.00  0.00      PROB  
ATOM   2190  N   CYS P  39      -5.387  11.276   0.196  0.00  0.00      PROB  
ATOM   2191  HN  CYS P  39      -5.292  10.294   0.052  0.00  0.00      PROB  
ATOM   2192  CA  CYS P  39      -4.627  12.009   1.191  0.00  0.00      PROB  
ATOM   2193  HA  CYS P  39      -5.064  12.978   1.384  0.00  0.00      PROB  
ATOM   2194  CB  CYS P  39      -4.573  11.273   2.561  0.00  0.00      PROB  
ATOM   2195  HB1 CYS P  39      -3.907  11.842   3.245  0.00  0.00      PROB  
ATOM   2196  HB2 CYS P  39      -4.072  10.310   2.323  0.00  0.00      PROB  
ATOM   2197  SG  CYS P  39      -6.219  11.040   3.259  0.00  0.00      PROB  
ATOM   2198  HG1 CYS P  39      -6.769  10.252   2.347  0.00  0.00      PROB  
ATOM   2199  C   CYS P  39      -3.181  12.396   0.724  0.00  0.00      PROB  
ATOM   2200  O   CYS P  39      -2.437  12.917   1.559  0.00  0.00      PROB  
ATOM   2201  N   ASP P  40      -2.753  12.128  -0.535  0.00  0.00      PROB  
ATOM   2202  HN  ASP P  40      -3.362  11.912  -1.294  0.00  0.00      PROB  
ATOM   2203  CA  ASP P  40      -1.547  12.558  -1.166  0.00  0.00      PROB  
ATOM   2204  HA  ASP P  40      -1.453  12.140  -2.157  0.00  0.00      PROB  
ATOM   2205  CB  ASP P  40      -1.214  14.046  -1.273  0.00  0.00      PROB  
ATOM   2206  HB1 ASP P  40      -0.165  14.168  -1.621  0.00  0.00      PROB  
ATOM   2207  HB2 ASP P  40      -1.313  14.507  -0.267  0.00  0.00      PROB  
ATOM   2208  CG  ASP P  40      -2.044  14.857  -2.283  0.00  0.00      PROB  
ATOM   2209  OD1 ASP P  40      -1.883  16.150  -2.311  0.00  0.00      PROB  
ATOM   2210  OD2 ASP P  40      -2.920  14.286  -3.004  0.00  0.00      PROB  
ATOM   2211  C   ASP P  40      -0.421  11.668  -0.600  0.00  0.00      PROB  
ATOM   2212  O   ASP P  40       0.676  12.135  -0.332  0.00  0.00      PROB  
ATOM   2213  N   CYS P  41      -0.812  10.424  -0.271  0.00  0.00      PROB  
ATOM   2214  HN  CYS P  41      -1.708  10.131  -0.596  0.00  0.00      PROB  
ATOM   2215  CA  CYS P  41      -0.018   9.525   0.577  0.00  0.00      PROB  
ATOM   2216  HA  CYS P  41       0.638  10.042   1.262  0.00  0.00      PROB  
ATOM   2217  CB  CYS P  41      -1.114   8.873   1.480  0.00  0.00      PROB  
ATOM   2218  HB1 CYS P  41      -1.930   8.450   0.857  0.00  0.00      PROB  
ATOM   2219  HB2 CYS P  41      -1.627   9.678   2.048  0.00  0.00      PROB  
ATOM   2220  SG  CYS P  41      -0.430   7.691   2.683  0.00  0.00      PROB  
ATOM   2221  HG1 CYS P  41       0.225   6.987   1.771  0.00  0.00      PROB  
ATOM   2222  C   CYS P  41       0.874   8.655  -0.330  0.00  0.00      PROB  
ATOM   2223  O   CYS P  41       0.441   8.033  -1.294  0.00  0.00      PROB  
ATOM   2224  N   GLU P  42       2.206   8.667   0.063  0.00  0.00      PROB  
ATOM   2225  HN  GLU P  42       2.619   9.024   0.898  0.00  0.00      PROB  
ATOM   2226  CA  GLU P  42       3.169   7.905  -0.679  0.00  0.00      PROB  
ATOM   2227  HA  GLU P  42       2.802   7.631  -1.658  0.00  0.00      PROB  
ATOM   2228  CB  GLU P  42       4.552   8.586  -0.845  0.00  0.00      PROB  
ATOM   2229  HB1 GLU P  42       5.415   8.018  -1.255  0.00  0.00      PROB  
ATOM   2230  HB2 GLU P  42       4.783   8.781   0.223  0.00  0.00      PROB  
ATOM   2231  CG  GLU P  42       4.544   9.878  -1.635  0.00  0.00      PROB  
ATOM   2232  HG1 GLU P  42       5.468  10.328  -1.212  0.00  0.00      PROB  
ATOM   2233  HG2 GLU P  42       3.733  10.586  -1.359  0.00  0.00      PROB  
ATOM   2234  CD  GLU P  42       4.563   9.747  -3.089  0.00  0.00      PROB  
ATOM   2235  OE1 GLU P  42       4.691   8.594  -3.620  0.00  0.00      PROB  
ATOM   2236  OE2 GLU P  42       4.377  10.719  -3.887  0.00  0.00      PROB  
ATOM   2237  C   GLU P  42       3.306   6.581   0.062  0.00  0.00      PROB  
ATOM   2238  O   GLU P  42       3.303   6.469   1.305  0.00  0.00      PROB  
ATOM   2239  N   ILE P  43       3.340   5.481  -0.716  0.00  0.00      PROB  
ATOM   2240  HN  ILE P  43       3.499   5.603  -1.692  0.00  0.00      PROB  
ATOM   2241  CA  ILE P  43       3.269   4.139  -0.155  0.00  0.00      PROB  
ATOM   2242  HA  ILE P  43       3.505   4.072   0.897  0.00  0.00      PROB  
ATOM   2243  CB  ILE P  43       1.844   3.609  -0.292  0.00  0.00      PROB  
ATOM   2244  HB  ILE P  43       1.495   3.347  -1.314  0.00  0.00      PROB  
ATOM   2245  CG2 ILE P  43       1.795   2.228   0.531  0.00  0.00      PROB  
ATOM   2246 HG21 ILE P  43       0.777   1.803   0.397  0.00  0.00      PROB  
ATOM   2247 HG22 ILE P  43       1.929   2.455   1.611  0.00  0.00      PROB  
ATOM   2248 HG23 ILE P  43       2.468   1.442   0.129  0.00  0.00      PROB  
ATOM   2249  CG1 ILE P  43       0.802   4.632   0.300  0.00  0.00      PROB  
ATOM   2250 HG11 ILE P  43       0.850   5.523  -0.362  0.00  0.00      PROB  
ATOM   2251 HG12 ILE P  43       1.009   4.899   1.359  0.00  0.00      PROB  
ATOM   2252  CD  ILE P  43      -0.627   4.074   0.267  0.00  0.00      PROB  
ATOM   2253  HD1 ILE P  43      -1.364   4.785   0.697  0.00  0.00      PROB  
ATOM   2254  HD2 ILE P  43      -0.743   3.142   0.861  0.00  0.00      PROB  
ATOM   2255  HD3 ILE P  43      -0.840   3.854  -0.801  0.00  0.00      PROB  
ATOM   2256  C   ILE P  43       4.239   3.161  -0.830  0.00  0.00      PROB  
ATOM   2257  O   ILE P  43       4.371   3.114  -2.060  0.00  0.00      PROB  
ATOM   2258  N   ALA P  44       4.889   2.255  -0.085  0.00  0.00      PROB  
ATOM   2259  HN  ALA P  44       4.831   2.456   0.889  0.00  0.00      PROB  
ATOM   2260  CA  ALA P  44       5.612   1.118  -0.653  0.00  0.00      PROB  
ATOM   2261  HA  ALA P  44       5.480   1.042  -1.722  0.00  0.00      PROB  
ATOM   2262  CB  ALA P  44       7.108   1.297  -0.408  0.00  0.00      PROB  
ATOM   2263  HB1 ALA P  44       7.432   2.135  -1.062  0.00  0.00      PROB  
ATOM   2264  HB2 ALA P  44       7.752   0.403  -0.550  0.00  0.00      PROB  
ATOM   2265  HB3 ALA P  44       7.355   1.698   0.598  0.00  0.00      PROB  
ATOM   2266  C   ALA P  44       5.074  -0.197   0.000  0.00  0.00      PROB  
ATOM   2267  O   ALA P  44       5.039  -0.372   1.234  0.00  0.00      PROB  
ATOM   2268  N   LEU P  45       4.607  -1.118  -0.876  0.00  0.00      PROB  
ATOM   2269  HN  LEU P  45       4.464  -0.994  -1.855  0.00  0.00      PROB  
ATOM   2270  CA  LEU P  45       4.224  -2.456  -0.447  0.00  0.00      PROB  
ATOM   2271  HA  LEU P  45       4.305  -2.510   0.629  0.00  0.00      PROB  
ATOM   2272  CB  LEU P  45       2.747  -2.677  -0.962  0.00  0.00      PROB  
ATOM   2273  HB1 LEU P  45       2.738  -2.757  -2.070  0.00  0.00      PROB  
ATOM   2274  HB2 LEU P  45       2.161  -1.774  -0.687  0.00  0.00      PROB  
ATOM   2275  CG  LEU P  45       1.949  -3.910  -0.466  0.00  0.00      PROB  
ATOM   2276  HG  LEU P  45       2.224  -4.893  -0.904  0.00  0.00      PROB  
ATOM   2277  CD1 LEU P  45       2.209  -4.181   1.002  0.00  0.00      PROB  
ATOM   2278 HD11 LEU P  45       1.608  -5.052   1.343  0.00  0.00      PROB  
ATOM   2279 HD12 LEU P  45       1.777  -3.404   1.668  0.00  0.00      PROB  
ATOM   2280 HD13 LEU P  45       3.256  -4.477   1.226  0.00  0.00      PROB  
ATOM   2281  CD2 LEU P  45       0.422  -3.646  -0.741  0.00  0.00      PROB  
ATOM   2282 HD21 LEU P  45       0.284  -3.377  -1.811  0.00  0.00      PROB  
ATOM   2283 HD22 LEU P  45       0.086  -2.800  -0.104  0.00  0.00      PROB  
ATOM   2284 HD23 LEU P  45      -0.192  -4.524  -0.445  0.00  0.00      PROB  
ATOM   2285  C   LEU P  45       5.181  -3.595  -1.042  0.00  0.00      PROB  
ATOM   2286  O   LEU P  45       5.310  -3.751  -2.245  0.00  0.00      PROB  
ATOM   2287  N   ILE P  46       5.950  -4.246  -0.112  0.00  0.00      PROB  
ATOM   2288  HN  ILE P  46       5.985  -3.997   0.852  0.00  0.00      PROB  
ATOM   2289  CA  ILE P  46       6.700  -5.414  -0.504  0.00  0.00      PROB  
ATOM   2290  HA  ILE P  46       6.888  -5.530  -1.561  0.00  0.00      PROB  
ATOM   2291  CB  ILE P  46       8.074  -5.460   0.178  0.00  0.00      PROB  
ATOM   2292  HB  ILE P  46       7.904  -5.200   1.245  0.00  0.00      PROB  
ATOM   2293  CG2 ILE P  46       8.777  -6.819  -0.022  0.00  0.00      PROB  
ATOM   2294 HG21 ILE P  46       8.976  -6.795  -1.114  0.00  0.00      PROB  
ATOM   2295 HG22 ILE P  46       8.138  -7.684   0.257  0.00  0.00      PROB  
ATOM   2296 HG23 ILE P  46       9.701  -6.901   0.589  0.00  0.00      PROB  
ATOM   2297  CG1 ILE P  46       9.024  -4.391  -0.351  0.00  0.00      PROB  
ATOM   2298 HG11 ILE P  46       8.424  -3.482  -0.570  0.00  0.00      PROB  
ATOM   2299 HG12 ILE P  46       9.302  -4.684  -1.386  0.00  0.00      PROB  
ATOM   2300  CD  ILE P  46      10.237  -4.243   0.520  0.00  0.00      PROB  
ATOM   2301  HD1 ILE P  46       9.863  -3.902   1.509  0.00  0.00      PROB  
ATOM   2302  HD2 ILE P  46      10.884  -3.425   0.138  0.00  0.00      PROB  
ATOM   2303  HD3 ILE P  46      10.824  -5.178   0.646  0.00  0.00      PROB  
ATOM   2304  C   ILE P  46       5.879  -6.573  -0.057  0.00  0.00      PROB  
ATOM   2305  O   ILE P  46       5.446  -6.621   1.089  0.00  0.00      PROB  
ATOM   2306  N   ILE P  47       5.600  -7.510  -1.052  0.00  0.00      PROB  
ATOM   2307  HN  ILE P  47       6.057  -7.461  -1.936  0.00  0.00      PROB  
ATOM   2308  CA  ILE P  47       5.047  -8.825  -0.759  0.00  0.00      PROB  
ATOM   2309  HA  ILE P  47       5.132  -9.090   0.284  0.00  0.00      PROB  
ATOM   2310  CB  ILE P  47       3.619  -8.944  -1.398  0.00  0.00      PROB  
ATOM   2311  HB  ILE P  47       3.687  -8.741  -2.488  0.00  0.00      PROB  
ATOM   2312  CG2 ILE P  47       3.093 -10.352  -1.053  0.00  0.00      PROB  
ATOM   2313 HG21 ILE P  47       3.440 -10.856  -0.125  0.00  0.00      PROB  
ATOM   2314 HG22 ILE P  47       3.388 -11.043  -1.871  0.00  0.00      PROB  
ATOM   2315 HG23 ILE P  47       1.984 -10.288  -1.072  0.00  0.00      PROB  
ATOM   2316  CG1 ILE P  47       2.646  -7.919  -0.870  0.00  0.00      PROB  
ATOM   2317 HG11 ILE P  47       3.140  -6.925  -0.887  0.00  0.00      PROB  
ATOM   2318 HG12 ILE P  47       2.475  -8.142   0.205  0.00  0.00      PROB  
ATOM   2319  CD  ILE P  47       1.255  -7.772  -1.543  0.00  0.00      PROB  
ATOM   2320  HD1 ILE P  47       0.845  -8.754  -1.862  0.00  0.00      PROB  
ATOM   2321  HD2 ILE P  47       1.517  -7.131  -2.411  0.00  0.00      PROB  
ATOM   2322  HD3 ILE P  47       0.559  -7.172  -0.920  0.00  0.00      PROB  
ATOM   2323  C   ILE P  47       5.973  -9.897  -1.407  0.00  0.00      PROB  
ATOM   2324  O   ILE P  47       6.324  -9.913  -2.573  0.00  0.00      PROB  
ATOM   2325  N   PHE P  48       6.354 -10.823  -0.476  0.00  0.00      PROB  
ATOM   2326  HN  PHE P  48       6.103 -10.651   0.473  0.00  0.00      PROB  
ATOM   2327  CA  PHE P  48       6.950 -12.117  -0.753  0.00  0.00      PROB  
ATOM   2328  HA  PHE P  48       7.229 -12.193  -1.793  0.00  0.00      PROB  
ATOM   2329  CB  PHE P  48       8.225 -12.397   0.082  0.00  0.00      PROB  
ATOM   2330  HB1 PHE P  48       8.480 -13.478   0.090  0.00  0.00      PROB  
ATOM   2331  HB2 PHE P  48       8.052 -11.988   1.101  0.00  0.00      PROB  
ATOM   2332  CG  PHE P  48       9.430 -11.668  -0.433  0.00  0.00      PROB  
ATOM   2333  CD1 PHE P  48      10.105 -12.297  -1.471  0.00  0.00      PROB  
ATOM   2334  HD1 PHE P  48       9.696 -13.179  -1.943  0.00  0.00      PROB  
ATOM   2335  CE1 PHE P  48      11.326 -11.742  -1.933  0.00  0.00      PROB  
ATOM   2336  HE1 PHE P  48      11.853 -12.170  -2.773  0.00  0.00      PROB  
ATOM   2337  CZ  PHE P  48      11.734 -10.523  -1.374  0.00  0.00      PROB  
ATOM   2338  HZ  PHE P  48      12.709 -10.126  -1.619  0.00  0.00      PROB  
ATOM   2339  CD2 PHE P  48       9.826 -10.501   0.201  0.00  0.00      PROB  
ATOM   2340  HD2 PHE P  48       9.212 -10.040   0.961  0.00  0.00      PROB  
ATOM   2341  CE2 PHE P  48      10.987  -9.912  -0.305  0.00  0.00      PROB  
ATOM   2342  HE2 PHE P  48      11.324  -9.012   0.187  0.00  0.00      PROB  
ATOM   2343  C   PHE P  48       5.935 -13.232  -0.508  0.00  0.00      PROB  
ATOM   2344  O   PHE P  48       5.120 -13.157   0.458  0.00  0.00      PROB  
ATOM   2345  N   ASN P  49       5.861 -14.128  -1.493  0.00  0.00      PROB  
ATOM   2346  HN  ASN P  49       6.576 -14.236  -2.179  0.00  0.00      PROB  
ATOM   2347  CA  ASN P  49       5.021 -15.344  -1.480  0.00  0.00      PROB  
ATOM   2348  HA  ASN P  49       4.259 -15.104  -0.753  0.00  0.00      PROB  
ATOM   2349  CB  ASN P  49       4.263 -15.501  -2.935  0.00  0.00      PROB  
ATOM   2350  HB1 ASN P  49       3.730 -14.566  -3.211  0.00  0.00      PROB  
ATOM   2351  HB2 ASN P  49       3.523 -16.329  -2.892  0.00  0.00      PROB  
ATOM   2352  CG  ASN P  49       5.160 -15.975  -4.123  0.00  0.00      PROB  
ATOM   2353  OD1 ASN P  49       6.328 -16.371  -3.993  0.00  0.00      PROB  
ATOM   2354  ND2 ASN P  49       4.597 -16.060  -5.294  0.00  0.00      PROB  
ATOM   2355 HD21 ASN P  49       3.608 -15.993  -5.424  0.00  0.00      PROB  
ATOM   2356 HD22 ASN P  49       5.213 -16.055  -6.081  0.00  0.00      PROB  
ATOM   2357  C   ASN P  49       5.902 -16.426  -0.966  0.00  0.00      PROB  
ATOM   2358  O   ASN P  49       7.109 -16.288  -0.744  0.00  0.00      PROB  
ATOM   2359  N   SER P  50       5.304 -17.610  -0.756  0.00  0.00      PROB  
ATOM   2360  HN  SER P  50       4.349 -17.822  -0.949  0.00  0.00      PROB  
ATOM   2361  CA  SER P  50       5.988 -18.785  -0.085  0.00  0.00      PROB  
ATOM   2362  HA  SER P  50       6.424 -18.340   0.798  0.00  0.00      PROB  
ATOM   2363  CB  SER P  50       4.896 -19.843   0.569  0.00  0.00      PROB  
ATOM   2364  HB1 SER P  50       4.400 -19.284   1.391  0.00  0.00      PROB  
ATOM   2365  HB2 SER P  50       5.429 -20.675   1.077  0.00  0.00      PROB  
ATOM   2366  OG  SER P  50       3.959 -20.293  -0.409  0.00  0.00      PROB  
ATOM   2367  HG1 SER P  50       3.460 -19.513  -0.660  0.00  0.00      PROB  
ATOM   2368  C   SER P  50       7.109 -19.518  -0.773  0.00  0.00      PROB  
ATOM   2369  O   SER P  50       7.885 -20.251  -0.133  0.00  0.00      PROB  
ATOM   2370  N   THR P  51       7.347 -19.270  -2.094  0.00  0.00      PROB  
ATOM   2371  HN  THR P  51       6.787 -18.673  -2.664  0.00  0.00      PROB  
ATOM   2372  CA  THR P  51       8.416 -19.826  -2.920  0.00  0.00      PROB  
ATOM   2373  HA  THR P  51       8.913 -20.622  -2.385  0.00  0.00      PROB  
ATOM   2374  CB  THR P  51       7.855 -20.356  -4.266  0.00  0.00      PROB  
ATOM   2375  HB  THR P  51       8.686 -20.546  -4.980  0.00  0.00      PROB  
ATOM   2376  OG1 THR P  51       6.879 -19.486  -4.868  0.00  0.00      PROB  
ATOM   2377  HG1 THR P  51       6.008 -19.591  -4.480  0.00  0.00      PROB  
ATOM   2378  CG2 THR P  51       7.183 -21.705  -4.100  0.00  0.00      PROB  
ATOM   2379 HG21 THR P  51       7.849 -22.395  -3.540  0.00  0.00      PROB  
ATOM   2380 HG22 THR P  51       6.805 -22.157  -5.042  0.00  0.00      PROB  
ATOM   2381 HG23 THR P  51       6.352 -21.639  -3.365  0.00  0.00      PROB  
ATOM   2382  C   THR P  51       9.438 -18.743  -3.266  0.00  0.00      PROB  
ATOM   2383  O   THR P  51      10.434 -18.982  -3.910  0.00  0.00      PROB  
ATOM   2384  N   ASN P  52       9.285 -17.519  -2.599  0.00  0.00      PROB  
ATOM   2385  HN  ASN P  52       8.425 -17.412  -2.105  0.00  0.00      PROB  
ATOM   2386  CA  ASN P  52      10.285 -16.443  -2.503  0.00  0.00      PROB  
ATOM   2387  HA  ASN P  52       9.887 -15.911  -1.652  0.00  0.00      PROB  
ATOM   2388  CB  ASN P  52      11.645 -16.953  -2.027  0.00  0.00      PROB  
ATOM   2389  HB1 ASN P  52      12.357 -16.144  -1.757  0.00  0.00      PROB  
ATOM   2390  HB2 ASN P  52      12.157 -17.550  -2.812  0.00  0.00      PROB  
ATOM   2391  CG  ASN P  52      11.451 -17.759  -0.769  0.00  0.00      PROB  
ATOM   2392  OD1 ASN P  52      10.910 -17.203   0.236  0.00  0.00      PROB  
ATOM   2393  ND2 ASN P  52      11.821 -19.068  -0.691  0.00  0.00      PROB  
ATOM   2394 HD21 ASN P  52      12.495 -19.393  -1.353  0.00  0.00      PROB  
ATOM   2395 HD22 ASN P  52      11.602 -19.652   0.091  0.00  0.00      PROB  
ATOM   2396  C   ASN P  52      10.311 -15.566  -3.696  0.00  0.00      PROB  
ATOM   2397  O   ASN P  52      11.311 -14.979  -3.996  0.00  0.00      PROB  
ATOM   2398  N   LYS P  53       9.120 -15.239  -4.329  0.00  0.00      PROB  
ATOM   2399  HN  LYS P  53       8.256 -15.695  -4.129  0.00  0.00      PROB  
ATOM   2400  CA  LYS P  53       8.989 -14.418  -5.481  0.00  0.00      PROB  
ATOM   2401  HA  LYS P  53       9.943 -14.206  -5.939  0.00  0.00      PROB  
ATOM   2402  CB  LYS P  53       8.175 -15.088  -6.571  0.00  0.00      PROB  
ATOM   2403  HB1 LYS P  53       8.148 -14.516  -7.523  0.00  0.00      PROB  
ATOM   2404  HB2 LYS P  53       7.106 -15.150  -6.273  0.00  0.00      PROB  
ATOM   2405  CG  LYS P  53       8.618 -16.575  -6.911  0.00  0.00      PROB  
ATOM   2406  HG1 LYS P  53       7.939 -17.003  -7.679  0.00  0.00      PROB  
ATOM   2407  HG2 LYS P  53       8.426 -17.248  -6.048  0.00  0.00      PROB  
ATOM   2408  CD  LYS P  53       9.998 -16.736  -7.532  0.00  0.00      PROB  
ATOM   2409  HD1 LYS P  53      10.538 -15.789  -7.745  0.00  0.00      PROB  
ATOM   2410  HD2 LYS P  53       9.921 -17.250  -8.514  0.00  0.00      PROB  
ATOM   2411  CE  LYS P  53      10.804 -17.804  -6.769  0.00  0.00      PROB  
ATOM   2412  HE1 LYS P  53      10.274 -18.780  -6.795  0.00  0.00      PROB  
ATOM   2413  HE2 LYS P  53      10.980 -17.483  -5.720  0.00  0.00      PROB  
ATOM   2414  NZ  LYS P  53      12.108 -18.048  -7.312  0.00  0.00      PROB  
ATOM   2415  HZ1 LYS P  53      12.548 -17.118  -7.159  0.00  0.00      PROB  
ATOM   2416  HZ2 LYS P  53      11.926 -18.343  -8.293  0.00  0.00      PROB  
ATOM   2417  HZ3 LYS P  53      12.541 -18.803  -6.743  0.00  0.00      PROB  
ATOM   2418  C   LYS P  53       8.336 -13.075  -5.099  0.00  0.00      PROB  
ATOM   2419  O   LYS P  53       7.329 -12.912  -4.310  0.00  0.00      PROB  
ATOM   2420  N   LEU P  54       9.051 -12.060  -5.458  0.00  0.00      PROB  
ATOM   2421  HN  LEU P  54       9.959 -12.203  -5.843  0.00  0.00      PROB  
ATOM   2422  CA  LEU P  54       8.758 -10.732  -5.092  0.00  0.00      PROB  
ATOM   2423  HA  LEU P  54       8.339 -10.658  -4.100  0.00  0.00      PROB  
ATOM   2424  CB  LEU P  54      10.156  -9.910  -4.996  0.00  0.00      PROB  
ATOM   2425  HB1 LEU P  54      10.682 -10.161  -5.942  0.00  0.00      PROB  
ATOM   2426  HB2 LEU P  54      10.688 -10.300  -4.103  0.00  0.00      PROB  
ATOM   2427  CG  LEU P  54      10.103  -8.369  -4.791  0.00  0.00      PROB  
ATOM   2428  HG  LEU P  54       9.336  -7.899  -5.443  0.00  0.00      PROB  
ATOM   2429  CD1 LEU P  54       9.764  -8.087  -3.342  0.00  0.00      PROB  
ATOM   2430 HD11 LEU P  54       8.795  -8.533  -3.031  0.00  0.00      PROB  
ATOM   2431 HD12 LEU P  54       9.648  -6.994  -3.187  0.00  0.00      PROB  
ATOM   2432 HD13 LEU P  54      10.583  -8.487  -2.706  0.00  0.00      PROB  
ATOM   2433  CD2 LEU P  54      11.537  -7.817  -5.075  0.00  0.00      PROB  
ATOM   2434 HD21 LEU P  54      11.587  -6.738  -5.334  0.00  0.00      PROB  
ATOM   2435 HD22 LEU P  54      12.059  -8.361  -5.891  0.00  0.00      PROB  
ATOM   2436 HD23 LEU P  54      12.157  -8.006  -4.173  0.00  0.00      PROB  
ATOM   2437  C   LEU P  54       7.731 -10.052  -6.041  0.00  0.00      PROB  
ATOM   2438  O   LEU P  54       7.783 -10.093  -7.274  0.00  0.00      PROB  
ATOM   2439  N   PHE P  55       6.867  -9.335  -5.374  0.00  0.00      PROB  
ATOM   2440  HN  PHE P  55       6.821  -9.452  -4.385  0.00  0.00      PROB  
ATOM   2441  CA  PHE P  55       5.925  -8.351  -5.935  0.00  0.00      PROB  
ATOM   2442  HA  PHE P  55       6.054  -8.220  -6.999  0.00  0.00      PROB  
ATOM   2443  CB  PHE P  55       4.420  -9.028  -5.786  0.00  0.00      PROB  
ATOM   2444  HB1 PHE P  55       4.514  -9.327  -4.721  0.00  0.00      PROB  
ATOM   2445  HB2 PHE P  55       4.401  -9.864  -6.518  0.00  0.00      PROB  
ATOM   2446  CG  PHE P  55       3.336  -8.065  -5.948  0.00  0.00      PROB  
ATOM   2447  CD1 PHE P  55       3.314  -7.299  -7.122  0.00  0.00      PROB  
ATOM   2448  HD1 PHE P  55       4.023  -7.403  -7.930  0.00  0.00      PROB  
ATOM   2449  CE1 PHE P  55       2.168  -6.502  -7.406  0.00  0.00      PROB  
ATOM   2450  HE1 PHE P  55       2.158  -5.819  -8.243  0.00  0.00      PROB  
ATOM   2451  CZ  PHE P  55       1.218  -6.333  -6.361  0.00  0.00      PROB  
ATOM   2452  HZ  PHE P  55       0.386  -5.652  -6.466  0.00  0.00      PROB  
ATOM   2453  CD2 PHE P  55       2.435  -7.878  -4.903  0.00  0.00      PROB  
ATOM   2454  HD2 PHE P  55       2.448  -8.464  -3.996  0.00  0.00      PROB  
ATOM   2455  CE2 PHE P  55       1.379  -6.959  -5.162  0.00  0.00      PROB  
ATOM   2456  HE2 PHE P  55       0.679  -6.819  -4.351  0.00  0.00      PROB  
ATOM   2457  C   PHE P  55       6.093  -7.013  -5.188  0.00  0.00      PROB  
ATOM   2458  O   PHE P  55       6.446  -6.963  -4.012  0.00  0.00      PROB  
ATOM   2459  N   GLN P  56       6.003  -5.878  -5.874  0.00  0.00      PROB  
ATOM   2460  HN  GLN P  56       5.904  -5.829  -6.865  0.00  0.00      PROB  
ATOM   2461  CA  GLN P  56       6.121  -4.526  -5.273  0.00  0.00      PROB  
ATOM   2462  HA  GLN P  56       6.075  -4.623  -4.199  0.00  0.00      PROB  
ATOM   2463  CB  GLN P  56       7.529  -3.985  -5.396  0.00  0.00      PROB  
ATOM   2464  HB1 GLN P  56       8.206  -4.409  -4.624  0.00  0.00      PROB  
ATOM   2465  HB2 GLN P  56       7.526  -2.948  -4.998  0.00  0.00      PROB  
ATOM   2466  CG  GLN P  56       8.236  -4.140  -6.784  0.00  0.00      PROB  
ATOM   2467  HG1 GLN P  56       7.543  -3.516  -7.389  0.00  0.00      PROB  
ATOM   2468  HG2 GLN P  56       8.247  -5.131  -7.285  0.00  0.00      PROB  
ATOM   2469  CD  GLN P  56       9.677  -3.681  -6.728  0.00  0.00      PROB  
ATOM   2470  OE1 GLN P  56      10.518  -4.087  -5.927  0.00  0.00      PROB  
ATOM   2471  NE2 GLN P  56      10.020  -2.757  -7.650  0.00  0.00      PROB  
ATOM   2472 HE21 GLN P  56       9.375  -2.231  -8.204  0.00  0.00      PROB  
ATOM   2473 HE22 GLN P  56      10.832  -2.281  -7.313  0.00  0.00      PROB  
ATOM   2474  C   GLN P  56       5.061  -3.587  -5.874  0.00  0.00      PROB  
ATOM   2475  O   GLN P  56       4.908  -3.509  -7.098  0.00  0.00      PROB  
ATOM   2476  N   TYR P  57       4.383  -2.844  -4.952  0.00  0.00      PROB  
ATOM   2477  HN  TYR P  57       4.716  -2.936  -4.017  0.00  0.00      PROB  
ATOM   2478  CA  TYR P  57       3.511  -1.716  -5.247  0.00  0.00      PROB  
ATOM   2479  HA  TYR P  57       3.492  -1.709  -6.326  0.00  0.00      PROB  
ATOM   2480  CB  TYR P  57       2.000  -1.874  -4.946  0.00  0.00      PROB  
ATOM   2481  HB1 TYR P  57       1.839  -2.355  -3.957  0.00  0.00      PROB  
ATOM   2482  HB2 TYR P  57       1.427  -2.495  -5.667  0.00  0.00      PROB  
ATOM   2483  CG  TYR P  57       1.300  -0.566  -4.892  0.00  0.00      PROB  
ATOM   2484  CD1 TYR P  57       1.048   0.086  -3.649  0.00  0.00      PROB  
ATOM   2485  HD1 TYR P  57       1.271  -0.399  -2.710  0.00  0.00      PROB  
ATOM   2486  CE1 TYR P  57       0.411   1.357  -3.615  0.00  0.00      PROB  
ATOM   2487  HE1 TYR P  57       0.238   1.945  -2.726  0.00  0.00      PROB  
ATOM   2488  CZ  TYR P  57       0.133   2.019  -4.772  0.00  0.00      PROB  
ATOM   2489  OH  TYR P  57      -0.403   3.313  -4.746  0.00  0.00      PROB  
ATOM   2490  HH  TYR P  57      -0.442   3.677  -5.633  0.00  0.00      PROB  
ATOM   2491  CD2 TYR P  57       0.953   0.109  -6.062  0.00  0.00      PROB  
ATOM   2492  HD2 TYR P  57       1.168  -0.261  -7.054  0.00  0.00      PROB  
ATOM   2493  CE2 TYR P  57       0.396   1.366  -6.046  0.00  0.00      PROB  
ATOM   2494  HE2 TYR P  57       0.180   1.889  -6.966  0.00  0.00      PROB  
ATOM   2495  C   TYR P  57       4.262  -0.495  -4.733  0.00  0.00      PROB  
ATOM   2496  O   TYR P  57       4.761  -0.487  -3.597  0.00  0.00      PROB  
ATOM   2497  N   ALA P  58       4.291   0.560  -5.611  0.00  0.00      PROB  
ATOM   2498  HN  ALA P  58       4.077   0.378  -6.567  0.00  0.00      PROB  
ATOM   2499  CA  ALA P  58       4.609   1.938  -5.234  0.00  0.00      PROB  
ATOM   2500  HA  ALA P  58       4.531   2.095  -4.168  0.00  0.00      PROB  
ATOM   2501  CB  ALA P  58       6.034   2.264  -5.586  0.00  0.00      PROB  
ATOM   2502  HB1 ALA P  58       6.332   3.328  -5.466  0.00  0.00      PROB  
ATOM   2503  HB2 ALA P  58       6.303   1.956  -6.619  0.00  0.00      PROB  
ATOM   2504  HB3 ALA P  58       6.750   1.696  -4.955  0.00  0.00      PROB  
ATOM   2505  C   ALA P  58       3.753   3.008  -5.852  0.00  0.00      PROB  
ATOM   2506  O   ALA P  58       3.269   2.793  -6.981  0.00  0.00      PROB  
ATOM   2507  N   SER P  59       3.574   4.156  -5.202  0.00  0.00      PROB  
ATOM   2508  HN  SER P  59       4.129   4.424  -4.418  0.00  0.00      PROB  
ATOM   2509  CA  SER P  59       2.698   5.152  -5.752  0.00  0.00      PROB  
ATOM   2510  HA  SER P  59       1.908   4.576  -6.211  0.00  0.00      PROB  
ATOM   2511  CB  SER P  59       2.156   6.011  -4.568  0.00  0.00      PROB  
ATOM   2512  HB1 SER P  59       1.449   5.354  -4.019  0.00  0.00      PROB  
ATOM   2513  HB2 SER P  59       1.539   6.872  -4.901  0.00  0.00      PROB  
ATOM   2514  OG  SER P  59       3.188   6.449  -3.638  0.00  0.00      PROB  
ATOM   2515  HG1 SER P  59       3.564   7.305  -3.857  0.00  0.00      PROB  
ATOM   2516  C   SER P  59       3.244   5.996  -6.880  0.00  0.00      PROB  
ATOM   2517  O   SER P  59       2.484   6.369  -7.793  0.00  0.00      PROB  
ATOM   2518  N   THR P  60       4.603   6.208  -6.885  0.00  0.00      PROB  
ATOM   2519  HN  THR P  60       4.973   5.961  -5.992  0.00  0.00      PROB  
ATOM   2520  CA  THR P  60       5.434   6.439  -8.031  0.00  0.00      PROB  
ATOM   2521  HA  THR P  60       4.848   6.282  -8.924  0.00  0.00      PROB  
ATOM   2522  CB  THR P  60       5.962   7.837  -8.256  0.00  0.00      PROB  
ATOM   2523  HB  THR P  60       6.633   8.241  -7.468  0.00  0.00      PROB  
ATOM   2524  OG1 THR P  60       4.870   8.702  -8.316  0.00  0.00      PROB  
ATOM   2525  HG1 THR P  60       4.539   8.718  -7.415  0.00  0.00      PROB  
ATOM   2526  CG2 THR P  60       6.648   7.915  -9.650  0.00  0.00      PROB  
ATOM   2527 HG21 THR P  60       7.575   7.303  -9.649  0.00  0.00      PROB  
ATOM   2528 HG22 THR P  60       6.920   8.950  -9.949  0.00  0.00      PROB  
ATOM   2529 HG23 THR P  60       5.989   7.622 -10.495  0.00  0.00      PROB  
ATOM   2530  C   THR P  60       6.546   5.458  -8.127  0.00  0.00      PROB  
ATOM   2531  O   THR P  60       6.606   4.675  -9.067  0.00  0.00      PROB  
ATOM   2532  N   ASP P  61       7.498   5.494  -7.186  0.00  0.00      PROB  
ATOM   2533  HN  ASP P  61       7.630   6.325  -6.651  0.00  0.00      PROB  
ATOM   2534  CA  ASP P  61       8.644   4.584  -7.366  0.00  0.00      PROB  
ATOM   2535  HA  ASP P  61       8.352   3.685  -7.887  0.00  0.00      PROB  
ATOM   2536  CB  ASP P  61       9.746   5.376  -8.083  0.00  0.00      PROB  
ATOM   2537  HB1 ASP P  61      10.171   6.294  -7.623  0.00  0.00      PROB  
ATOM   2538  HB2 ASP P  61       9.184   5.701  -8.984  0.00  0.00      PROB  
ATOM   2539  CG  ASP P  61      10.954   4.530  -8.419  0.00  0.00      PROB  
ATOM   2540  OD1 ASP P  61      12.045   5.149  -8.581  0.00  0.00      PROB  
ATOM   2541  OD2 ASP P  61      10.843   3.315  -8.561  0.00  0.00      PROB  
ATOM   2542  C   ASP P  61       9.104   4.098  -5.996  0.00  0.00      PROB  
ATOM   2543  O   ASP P  61       9.195   4.967  -5.130  0.00  0.00      PROB  
ATOM   2544  N   MET P  62       9.521   2.849  -5.768  0.00  0.00      PROB  
ATOM   2545  HN  MET P  62       9.339   2.323  -6.596  0.00  0.00      PROB  
ATOM   2546  CA  MET P  62       9.930   2.200  -4.523  0.00  0.00      PROB  
ATOM   2547  HA  MET P  62       9.144   2.368  -3.801  0.00  0.00      PROB  
ATOM   2548  CB  MET P  62      10.161   0.683  -4.705  0.00  0.00      PROB  
ATOM   2549  HB1 MET P  62      10.807   0.372  -3.857  0.00  0.00      PROB  
ATOM   2550  HB2 MET P  62      10.676   0.521  -5.676  0.00  0.00      PROB  
ATOM   2551  CG  MET P  62       8.988  -0.298  -4.882  0.00  0.00      PROB  
ATOM   2552  HG1 MET P  62       9.312  -1.327  -5.145  0.00  0.00      PROB  
ATOM   2553  HG2 MET P  62       8.432   0.085  -5.765  0.00  0.00      PROB  
ATOM   2554  SD  MET P  62       7.933  -0.307  -3.401  0.00  0.00      PROB  
ATOM   2555  CE  MET P  62       9.025  -1.196  -2.164  0.00  0.00      PROB  
ATOM   2556  HE1 MET P  62       9.477  -2.105  -2.615  0.00  0.00      PROB  
ATOM   2557  HE2 MET P  62       8.448  -1.553  -1.284  0.00  0.00      PROB  
ATOM   2558  HE3 MET P  62       9.882  -0.535  -1.912  0.00  0.00      PROB  
ATOM   2559  C   MET P  62      11.177   2.879  -3.948  0.00  0.00      PROB  
ATOM   2560  O   MET P  62      11.276   3.056  -2.713  0.00  0.00      PROB  
ATOM   2561  N   ASP P  63      12.140   3.262  -4.755  0.00  0.00      PROB  
ATOM   2562  HN  ASP P  63      11.969   3.298  -5.737  0.00  0.00      PROB  
ATOM   2563  CA  ASP P  63      13.437   3.794  -4.330  0.00  0.00      PROB  
ATOM   2564  HA  ASP P  63      13.918   3.077  -3.682  0.00  0.00      PROB  
ATOM   2565  CB  ASP P  63      14.257   4.151  -5.580  0.00  0.00      PROB  
ATOM   2566  HB1 ASP P  63      15.153   4.756  -5.328  0.00  0.00      PROB  
ATOM   2567  HB2 ASP P  63      13.735   4.797  -6.318  0.00  0.00      PROB  
ATOM   2568  CG  ASP P  63      14.871   2.943  -6.309  0.00  0.00      PROB  
ATOM   2569  OD1 ASP P  63      15.351   3.133  -7.469  0.00  0.00      PROB  
ATOM   2570  OD2 ASP P  63      14.851   1.851  -5.696  0.00  0.00      PROB  
ATOM   2571  C   ASP P  63      13.302   5.102  -3.457  0.00  0.00      PROB  
ATOM   2572  O   ASP P  63      13.739   5.232  -2.415  0.00  0.00      PROB  
ATOM   2573  N   LYS P  64      12.460   6.021  -3.951  0.00  0.00      PROB  
ATOM   2574  HN  LYS P  64      12.030   5.838  -4.831  0.00  0.00      PROB  
ATOM   2575  CA  LYS P  64      12.193   7.286  -3.265  0.00  0.00      PROB  
ATOM   2576  HA  LYS P  64      13.128   7.777  -3.038  0.00  0.00      PROB  
ATOM   2577  CB  LYS P  64      11.497   8.248  -4.173  0.00  0.00      PROB  
ATOM   2578  HB1 LYS P  64      11.406   9.218  -3.640  0.00  0.00      PROB  
ATOM   2579  HB2 LYS P  64      10.507   7.801  -4.403  0.00  0.00      PROB  
ATOM   2580  CG  LYS P  64      12.039   8.615  -5.581  0.00  0.00      PROB  
ATOM   2581  HG1 LYS P  64      11.497   9.458  -6.059  0.00  0.00      PROB  
ATOM   2582  HG2 LYS P  64      11.786   7.762  -6.245  0.00  0.00      PROB  
ATOM   2583  CD  LYS P  64      13.542   8.927  -5.653  0.00  0.00      PROB  
ATOM   2584  HD1 LYS P  64      14.204   8.051  -5.483  0.00  0.00      PROB  
ATOM   2585  HD2 LYS P  64      13.820   9.593  -4.809  0.00  0.00      PROB  
ATOM   2586  CE  LYS P  64      13.979   9.728  -6.946  0.00  0.00      PROB  
ATOM   2587  HE1 LYS P  64      14.945  10.268  -6.844  0.00  0.00      PROB  
ATOM   2588  HE2 LYS P  64      13.327  10.557  -7.295  0.00  0.00      PROB  
ATOM   2589  NZ  LYS P  64      14.220   8.864  -8.157  0.00  0.00      PROB  
ATOM   2590  HZ1 LYS P  64      15.111   8.400  -7.886  0.00  0.00      PROB  
ATOM   2591  HZ2 LYS P  64      14.459   9.472  -8.966  0.00  0.00      PROB  
ATOM   2592  HZ3 LYS P  64      13.401   8.256  -8.357  0.00  0.00      PROB  
ATOM   2593  C   LYS P  64      11.569   7.109  -1.893  0.00  0.00      PROB  
ATOM   2594  O   LYS P  64      11.857   7.828  -0.975  0.00  0.00      PROB  
ATOM   2595  N   VAL P  65      10.632   6.127  -1.756  0.00  0.00      PROB  
ATOM   2596  HN  VAL P  65      10.423   5.673  -2.618  0.00  0.00      PROB  
ATOM   2597  CA  VAL P  65      10.059   5.766  -0.477  0.00  0.00      PROB  
ATOM   2598  HA  VAL P  65       9.703   6.711  -0.096  0.00  0.00      PROB  
ATOM   2599  CB  VAL P  65       8.787   4.945  -0.518  0.00  0.00      PROB  
ATOM   2600  HB  VAL P  65       8.992   3.868  -0.697  0.00  0.00      PROB  
ATOM   2601  CG1 VAL P  65       7.953   5.129   0.738  0.00  0.00      PROB  
ATOM   2602 HG11 VAL P  65       8.493   4.807   1.654  0.00  0.00      PROB  
ATOM   2603 HG12 VAL P  65       7.056   4.491   0.591  0.00  0.00      PROB  
ATOM   2604 HG13 VAL P  65       7.550   6.161   0.807  0.00  0.00      PROB  
ATOM   2605  CG2 VAL P  65       7.939   5.359  -1.754  0.00  0.00      PROB  
ATOM   2606 HG21 VAL P  65       7.050   4.743  -2.006  0.00  0.00      PROB  
ATOM   2607 HG22 VAL P  65       8.509   5.151  -2.684  0.00  0.00      PROB  
ATOM   2608 HG23 VAL P  65       7.755   6.454  -1.709  0.00  0.00      PROB  
ATOM   2609  C   VAL P  65      11.134   5.182   0.486  0.00  0.00      PROB  
ATOM   2610  O   VAL P  65      11.199   5.679   1.591  0.00  0.00      PROB  
ATOM   2611  N   LEU P  66      11.945   4.181   0.140  0.00  0.00      PROB  
ATOM   2612  HN  LEU P  66      11.808   3.847  -0.789  0.00  0.00      PROB  
ATOM   2613  CA  LEU P  66      13.077   3.634   0.884  0.00  0.00      PROB  
ATOM   2614  HA  LEU P  66      12.644   3.226   1.785  0.00  0.00      PROB  
ATOM   2615  CB  LEU P  66      13.651   2.551  -0.052  0.00  0.00      PROB  
ATOM   2616  HB1 LEU P  66      14.689   2.280   0.240  0.00  0.00      PROB  
ATOM   2617  HB2 LEU P  66      13.711   2.977  -1.076  0.00  0.00      PROB  
ATOM   2618  CG  LEU P  66      12.903   1.206  -0.121  0.00  0.00      PROB  
ATOM   2619  HG  LEU P  66      11.905   1.323  -0.596  0.00  0.00      PROB  
ATOM   2620  CD1 LEU P  66      13.607   0.189  -1.022  0.00  0.00      PROB  
ATOM   2621 HD11 LEU P  66      14.492  -0.239  -0.505  0.00  0.00      PROB  
ATOM   2622 HD12 LEU P  66      14.102   0.646  -1.906  0.00  0.00      PROB  
ATOM   2623 HD13 LEU P  66      12.883  -0.589  -1.346  0.00  0.00      PROB  
ATOM   2624  CD2 LEU P  66      12.589   0.411   1.160  0.00  0.00      PROB  
ATOM   2625 HD21 LEU P  66      13.393   0.437   1.926  0.00  0.00      PROB  
ATOM   2626 HD22 LEU P  66      12.291  -0.620   0.875  0.00  0.00      PROB  
ATOM   2627 HD23 LEU P  66      11.733   0.797   1.755  0.00  0.00      PROB  
ATOM   2628  C   LEU P  66      14.184   4.712   1.166  0.00  0.00      PROB  
ATOM   2629  O   LEU P  66      14.714   4.752   2.271  0.00  0.00      PROB  
ATOM   2630  N   LEU P  67      14.436   5.666   0.242  0.00  0.00      PROB  
ATOM   2631  HN  LEU P  67      14.006   5.580  -0.653  0.00  0.00      PROB  
ATOM   2632  CA  LEU P  67      15.244   6.770   0.505  0.00  0.00      PROB  
ATOM   2633  HA  LEU P  67      16.141   6.273   0.845  0.00  0.00      PROB  
ATOM   2634  CB  LEU P  67      15.506   7.521  -0.841  0.00  0.00      PROB  
ATOM   2635  HB1 LEU P  67      14.772   8.330  -1.043  0.00  0.00      PROB  
ATOM   2636  HB2 LEU P  67      15.583   6.855  -1.727  0.00  0.00      PROB  
ATOM   2637  CG  LEU P  67      16.820   8.376  -0.896  0.00  0.00      PROB  
ATOM   2638  HG  LEU P  67      16.666   9.164  -0.129  0.00  0.00      PROB  
ATOM   2639  CD1 LEU P  67      18.123   7.646  -0.640  0.00  0.00      PROB  
ATOM   2640 HD11 LEU P  67      18.144   7.129   0.344  0.00  0.00      PROB  
ATOM   2641 HD12 LEU P  67      19.038   8.225  -0.890  0.00  0.00      PROB  
ATOM   2642 HD13 LEU P  67      18.076   6.824  -1.386  0.00  0.00      PROB  
ATOM   2643  CD2 LEU P  67      16.837   9.127  -2.268  0.00  0.00      PROB  
ATOM   2644 HD21 LEU P  67      16.869   8.482  -3.172  0.00  0.00      PROB  
ATOM   2645 HD22 LEU P  67      17.723   9.796  -2.297  0.00  0.00      PROB  
ATOM   2646 HD23 LEU P  67      15.877   9.678  -2.361  0.00  0.00      PROB  
ATOM   2647  C   LEU P  67      14.917   7.716   1.676  0.00  0.00      PROB  
ATOM   2648  O   LEU P  67      15.667   8.093   2.577  0.00  0.00      PROB  
ATOM   2649  N   LYS P  68      13.545   8.054   1.608  0.00  0.00      PROB  
ATOM   2650  HN  LYS P  68      13.025   7.679   0.844  0.00  0.00      PROB  
ATOM   2651  CA  LYS P  68      12.769   8.684   2.602  0.00  0.00      PROB  
ATOM   2652  HA  LYS P  68      13.280   9.634   2.654  0.00  0.00      PROB  
ATOM   2653  CB  LYS P  68      11.333   9.010   2.149  0.00  0.00      PROB  
ATOM   2654  HB1 LYS P  68      10.808   8.076   1.855  0.00  0.00      PROB  
ATOM   2655  HB2 LYS P  68      11.453   9.679   1.271  0.00  0.00      PROB  
ATOM   2656  CG  LYS P  68      10.414   9.735   3.163  0.00  0.00      PROB  
ATOM   2657  HG1 LYS P  68      10.326   9.150   4.104  0.00  0.00      PROB  
ATOM   2658  HG2 LYS P  68       9.446   9.858   2.632  0.00  0.00      PROB  
ATOM   2659  CD  LYS P  68      10.964  11.186   3.455  0.00  0.00      PROB  
ATOM   2660  HD1 LYS P  68      11.874  11.188   4.093  0.00  0.00      PROB  
ATOM   2661  HD2 LYS P  68      10.219  11.663   4.127  0.00  0.00      PROB  
ATOM   2662  CE  LYS P  68      11.256  12.067   2.239  0.00  0.00      PROB  
ATOM   2663  HE1 LYS P  68      10.292  11.978   1.694  0.00  0.00      PROB  
ATOM   2664  HE2 LYS P  68      12.090  11.586   1.685  0.00  0.00      PROB  
ATOM   2665  NZ  LYS P  68      11.524  13.448   2.614  0.00  0.00      PROB  
ATOM   2666  HZ1 LYS P  68      10.873  13.777   3.355  0.00  0.00      PROB  
ATOM   2667  HZ2 LYS P  68      11.574  14.038   1.759  0.00  0.00      PROB  
ATOM   2668  HZ3 LYS P  68      12.456  13.579   3.057  0.00  0.00      PROB  
ATOM   2669  C   LYS P  68      12.809   8.071   4.007  0.00  0.00      PROB  
ATOM   2670  O   LYS P  68      13.029   8.797   4.930  0.00  0.00      PROB  
ATOM   2671  N   TYR P  69      12.715   6.737   4.193  0.00  0.00      PROB  
ATOM   2672  HN  TYR P  69      12.563   6.134   3.414  0.00  0.00      PROB  
ATOM   2673  CA  TYR P  69      12.911   6.054   5.418  0.00  0.00      PROB  
ATOM   2674  HA  TYR P  69      12.389   6.522   6.240  0.00  0.00      PROB  
ATOM   2675  CB  TYR P  69      12.487   4.542   5.176  0.00  0.00      PROB  
ATOM   2676  HB1 TYR P  69      12.980   4.226   4.232  0.00  0.00      PROB  
ATOM   2677  HB2 TYR P  69      11.384   4.562   5.041  0.00  0.00      PROB  
ATOM   2678  CG  TYR P  69      12.879   3.555   6.237  0.00  0.00      PROB  
ATOM   2679  CD1 TYR P  69      13.792   2.544   5.994  0.00  0.00      PROB  
ATOM   2680  HD1 TYR P  69      14.169   2.458   4.985  0.00  0.00      PROB  
ATOM   2681  CE1 TYR P  69      14.108   1.571   6.960  0.00  0.00      PROB  
ATOM   2682  HE1 TYR P  69      14.775   0.761   6.704  0.00  0.00      PROB  
ATOM   2683  CZ  TYR P  69      13.536   1.652   8.245  0.00  0.00      PROB  
ATOM   2684  OH  TYR P  69      13.745   0.505   9.109  0.00  0.00      PROB  
ATOM   2685  HH  TYR P  69      13.251   0.628   9.923  0.00  0.00      PROB  
ATOM   2686  CD2 TYR P  69      12.251   3.555   7.507  0.00  0.00      PROB  
ATOM   2687  HD2 TYR P  69      11.519   4.338   7.641  0.00  0.00      PROB  
ATOM   2688  CE2 TYR P  69      12.623   2.673   8.505  0.00  0.00      PROB  
ATOM   2689  HE2 TYR P  69      12.040   2.695   9.413  0.00  0.00      PROB  
ATOM   2690  C   TYR P  69      14.285   6.215   5.953  0.00  0.00      PROB  
ATOM   2691  O   TYR P  69      14.413   6.367   7.181  0.00  0.00      PROB  
ATOM   2692  N   THR P  70      15.330   6.192   5.122  0.00  0.00      PROB  
ATOM   2693  HN  THR P  70      15.293   6.108   4.129  0.00  0.00      PROB  
ATOM   2694  CA  THR P  70      16.686   6.453   5.655  0.00  0.00      PROB  
ATOM   2695  HA  THR P  70      16.805   5.854   6.546  0.00  0.00      PROB  
ATOM   2696  CB  THR P  70      17.917   6.191   4.778  0.00  0.00      PROB  
ATOM   2697  HB  THR P  70      18.803   6.303   5.439  0.00  0.00      PROB  
ATOM   2698  OG1 THR P  70      17.954   7.163   3.723  0.00  0.00      PROB  
ATOM   2699  HG1 THR P  70      17.074   7.242   3.347  0.00  0.00      PROB  
ATOM   2700  CG2 THR P  70      17.765   4.838   4.185  0.00  0.00      PROB  
ATOM   2701 HG21 THR P  70      17.699   4.232   5.114  0.00  0.00      PROB  
ATOM   2702 HG22 THR P  70      18.648   4.492   3.606  0.00  0.00      PROB  
ATOM   2703 HG23 THR P  70      16.870   4.623   3.562  0.00  0.00      PROB  
ATOM   2704  C   THR P  70      16.704   8.011   6.201  0.00  0.00      PROB  
ATOM   2705  O   THR P  70      17.246   8.247   7.300  0.00  0.00      PROB  
ATOM   2706  N   GLU P  71      16.127   8.997   5.475  0.00  0.00      PROB  
ATOM   2707  HN  GLU P  71      15.697   8.805   4.596  0.00  0.00      PROB  
ATOM   2708  CA  GLU P  71      16.041  10.417   5.873  0.00  0.00      PROB  
ATOM   2709  HA  GLU P  71      16.994  10.845   6.147  0.00  0.00      PROB  
ATOM   2710  CB  GLU P  71      15.581  11.287   4.720  0.00  0.00      PROB  
ATOM   2711  HB1 GLU P  71      14.695  10.725   4.356  0.00  0.00      PROB  
ATOM   2712  HB2 GLU P  71      16.401  11.169   3.979  0.00  0.00      PROB  
ATOM   2713  CG  GLU P  71      15.082  12.758   4.925  0.00  0.00      PROB  
ATOM   2714  HG1 GLU P  71      15.921  13.429   5.210  0.00  0.00      PROB  
ATOM   2715  HG2 GLU P  71      14.238  12.753   5.646  0.00  0.00      PROB  
ATOM   2716  CD  GLU P  71      14.556  13.347   3.651  0.00  0.00      PROB  
ATOM   2717  OE1 GLU P  71      14.219  14.527   3.624  0.00  0.00      PROB  
ATOM   2718  OE2 GLU P  71      14.482  12.574   2.656  0.00  0.00      PROB  
ATOM   2719  C   GLU P  71      15.130  10.692   7.095  0.00  0.00      PROB  
ATOM   2720  O   GLU P  71      15.416  11.592   7.906  0.00  0.00      PROB  
ATOM   2721  N   TYR P  72      14.006   9.887   7.310  0.00  0.00      PROB  
ATOM   2722  HN  TYR P  72      13.905   9.145   6.652  0.00  0.00      PROB  
ATOM   2723  CA  TYR P  72      12.950  10.063   8.314  0.00  0.00      PROB  
ATOM   2724  HA  TYR P  72      12.503  11.035   8.164  0.00  0.00      PROB  
ATOM   2725  CB  TYR P  72      11.785   9.159   7.950  0.00  0.00      PROB  
ATOM   2726  HB1 TYR P  72      12.118   8.132   7.689  0.00  0.00      PROB  
ATOM   2727  HB2 TYR P  72      11.351   9.687   7.074  0.00  0.00      PROB  
ATOM   2728  CG  TYR P  72      10.694   9.269   9.058  0.00  0.00      PROB  
ATOM   2729  CD1 TYR P  72      10.645   8.332  10.076  0.00  0.00      PROB  
ATOM   2730  HD1 TYR P  72      11.407   7.583  10.236  0.00  0.00      PROB  
ATOM   2731  CE1 TYR P  72       9.563   8.327  10.927  0.00  0.00      PROB  
ATOM   2732  HE1 TYR P  72       9.533   7.514  11.637  0.00  0.00      PROB  
ATOM   2733  CZ  TYR P  72       8.524   9.231  10.807  0.00  0.00      PROB  
ATOM   2734  OH  TYR P  72       7.367   9.322  11.554  0.00  0.00      PROB  
ATOM   2735  HH  TYR P  72       7.563   8.864  12.375  0.00  0.00      PROB  
ATOM   2736  CD2 TYR P  72       9.728  10.279   8.955  0.00  0.00      PROB  
ATOM   2737  HD2 TYR P  72       9.823  10.959   8.121  0.00  0.00      PROB  
ATOM   2738  CE2 TYR P  72       8.694  10.281   9.843  0.00  0.00      PROB  
ATOM   2739  HE2 TYR P  72       7.976  11.083   9.757  0.00  0.00      PROB  
ATOM   2740  C   TYR P  72      13.566   9.912   9.709  0.00  0.00      PROB  
ATOM   2741  O   TYR P  72      13.953   8.824  10.159  0.00  0.00      PROB  
ATOM   2742  N   ASN P  73      13.607  10.970  10.473  0.00  0.00      PROB  
ATOM   2743  HN  ASN P  73      13.310  11.788   9.987  0.00  0.00      PROB  
ATOM   2744  CA  ASN P  73      14.368  10.932  11.693  0.00  0.00      PROB  
ATOM   2745  HA  ASN P  73      15.057  10.106  11.791  0.00  0.00      PROB  
ATOM   2746  CB  ASN P  73      15.384  12.075  11.547  0.00  0.00      PROB  
ATOM   2747  HB1 ASN P  73      15.973  12.002  10.607  0.00  0.00      PROB  
ATOM   2748  HB2 ASN P  73      15.997  11.905  12.458  0.00  0.00      PROB  
ATOM   2749  CG  ASN P  73      14.620  13.485  11.673  0.00  0.00      PROB  
ATOM   2750  OD1 ASN P  73      13.418  13.729  11.824  0.00  0.00      PROB  
ATOM   2751  ND2 ASN P  73      15.434  14.548  11.468  0.00  0.00      PROB  
ATOM   2752 HD21 ASN P  73      15.062  15.464  11.616  0.00  0.00      PROB  
ATOM   2753 HD22 ASN P  73      16.381  14.346  11.219  0.00  0.00      PROB  
ATOM   2754  C   ASN P  73      13.513  10.986  12.950  0.00  0.00      PROB  
ATOM   2755  O   ASN P  73      14.113  11.212  14.058  0.00  0.00      PROB  
ATOM   2756  N   GLU P  74      12.217  10.804  12.928  0.00  0.00      PROB  
ATOM   2757  HN  GLU P  74      11.770  10.663  12.048  0.00  0.00      PROB  
ATOM   2758  CA  GLU P  74      11.312  10.745  14.097  0.00  0.00      PROB  
ATOM   2759  HA  GLU P  74      11.827  11.254  14.898  0.00  0.00      PROB  
ATOM   2760  CB  GLU P  74       9.976  11.386  13.651  0.00  0.00      PROB  
ATOM   2761  HB1 GLU P  74       9.223  11.108  14.420  0.00  0.00      PROB  
ATOM   2762  HB2 GLU P  74       9.617  11.062  12.651  0.00  0.00      PROB  
ATOM   2763  CG  GLU P  74      10.226  12.867  13.868  0.00  0.00      PROB  
ATOM   2764  HG1 GLU P  74      10.959  13.400  13.226  0.00  0.00      PROB  
ATOM   2765  HG2 GLU P  74      10.507  13.086  14.920  0.00  0.00      PROB  
ATOM   2766  CD  GLU P  74       8.964  13.708  13.624  0.00  0.00      PROB  
ATOM   2767  OE1 GLU P  74       8.225  14.128  14.508  0.00  0.00      PROB  
ATOM   2768  OE2 GLU P  74       8.553  13.746  12.375  0.00  0.00      PROB  
ATOM   2769  C   GLU P  74      11.128   9.259  14.484  0.00  0.00      PROB  
ATOM   2770  O   GLU P  74      11.421   8.383  13.718  0.00  0.00      PROB  
ATOM   2771  N   PRO P  75      10.459   8.868  15.547  0.00  0.00      PROB  
ATOM   2772  CD  PRO P  75      10.498   9.661  16.752  0.00  0.00      PROB  
ATOM   2773  HD1 PRO P  75       9.710  10.433  16.619  0.00  0.00      PROB  
ATOM   2774  HD2 PRO P  75      11.482  10.102  17.019  0.00  0.00      PROB  
ATOM   2775  CA  PRO P  75       9.537   7.704  15.680  0.00  0.00      PROB  
ATOM   2776  HA  PRO P  75      10.256   6.900  15.626  0.00  0.00      PROB  
ATOM   2777  CB  PRO P  75       8.867   7.976  17.128  0.00  0.00      PROB  
ATOM   2778  HB1 PRO P  75       8.384   7.183  17.738  0.00  0.00      PROB  
ATOM   2779  HB2 PRO P  75       8.042   8.632  16.777  0.00  0.00      PROB  
ATOM   2780  CG  PRO P  75       9.965   8.718  17.823  0.00  0.00      PROB  
ATOM   2781  HG1 PRO P  75       9.652   9.261  18.740  0.00  0.00      PROB  
ATOM   2782  HG2 PRO P  75      10.701   8.019  18.275  0.00  0.00      PROB  
ATOM   2783  C   PRO P  75       8.581   7.431  14.507  0.00  0.00      PROB  
ATOM   2784  O   PRO P  75       8.020   8.371  13.952  0.00  0.00      PROB  
ATOM   2785  N   HSD P  76       8.356   6.116  14.121  0.00  0.00      PROB  
ATOM   2786  HN  HSD P  76       8.764   5.398  14.679  0.00  0.00      PROB  
ATOM   2787  CA  HSD P  76       7.336   5.600  13.189  0.00  0.00      PROB  
ATOM   2788  HA  HSD P  76       6.828   6.470  12.801  0.00  0.00      PROB  
ATOM   2789  CB  HSD P  76       7.933   4.834  11.992  0.00  0.00      PROB  
ATOM   2790  HB1 HSD P  76       8.588   5.510  11.403  0.00  0.00      PROB  
ATOM   2791  HB2 HSD P  76       7.041   4.789  11.331  0.00  0.00      PROB  
ATOM   2792  ND1 HSD P  76       8.060   2.308  12.310  0.00  0.00      PROB  
ATOM   2793  HD1 HSD P  76       7.077   2.154  12.219  0.00  0.00      PROB  
ATOM   2794  CG  HSD P  76       8.650   3.541  12.268  0.00  0.00      PROB  
ATOM   2795  CE1 HSD P  76       9.012   1.370  12.445  0.00  0.00      PROB  
ATOM   2796  HE1 HSD P  76       8.930   0.283  12.431  0.00  0.00      PROB  
ATOM   2797  NE2 HSD P  76      10.202   1.910  12.593  0.00  0.00      PROB  
ATOM   2798  CD2 HSD P  76       9.994   3.257  12.452  0.00  0.00      PROB  
ATOM   2799  HD2 HSD P  76      10.799   3.980  12.397  0.00  0.00      PROB  
ATOM   2800  C   HSD P  76       6.338   4.704  13.900  0.00  0.00      PROB  
ATOM   2801  O   HSD P  76       6.613   3.963  14.836  0.00  0.00      PROB  
ATOM   2802  N   GLU P  77       5.035   4.845  13.488  0.00  0.00      PROB  
ATOM   2803  HN  GLU P  77       4.774   5.428  12.723  0.00  0.00      PROB  
ATOM   2804  CA  GLU P  77       4.062   3.860  13.854  0.00  0.00      PROB  
ATOM   2805  HA  GLU P  77       4.118   3.842  14.933  0.00  0.00      PROB  
ATOM   2806  CB  GLU P  77       2.622   4.228  13.264  0.00  0.00      PROB  
ATOM   2807  HB1 GLU P  77       2.769   4.137  12.166  0.00  0.00      PROB  
ATOM   2808  HB2 GLU P  77       2.414   5.265  13.601  0.00  0.00      PROB  
ATOM   2809  CG  GLU P  77       1.466   3.313  13.822  0.00  0.00      PROB  
ATOM   2810  HG1 GLU P  77       1.588   3.207  14.921  0.00  0.00      PROB  
ATOM   2811  HG2 GLU P  77       1.591   2.302  13.379  0.00  0.00      PROB  
ATOM   2812  CD  GLU P  77       0.036   3.834  13.509  0.00  0.00      PROB  
ATOM   2813  OE1 GLU P  77      -0.783   3.202  12.806  0.00  0.00      PROB  
ATOM   2814  OE2 GLU P  77      -0.381   4.934  13.974  0.00  0.00      PROB  
ATOM   2815  C   GLU P  77       4.512   2.422  13.398  0.00  0.00      PROB  
ATOM   2816  O   GLU P  77       5.016   2.191  12.305  0.00  0.00      PROB  
ATOM   2817  N   SER P  78       4.380   1.435  14.261  0.00  0.00      PROB  
ATOM   2818  HN  SER P  78       3.946   1.624  15.139  0.00  0.00      PROB  
ATOM   2819  CA  SER P  78       4.895   0.071  13.900  0.00  0.00      PROB  
ATOM   2820  HA  SER P  78       4.881   0.004  12.822  0.00  0.00      PROB  
ATOM   2821  CB  SER P  78       6.290  -0.121  14.502  0.00  0.00      PROB  
ATOM   2822  HB1 SER P  78       6.150  -0.197  15.601  0.00  0.00      PROB  
ATOM   2823  HB2 SER P  78       6.950   0.772  14.461  0.00  0.00      PROB  
ATOM   2824  OG  SER P  78       6.910  -1.307  13.938  0.00  0.00      PROB  
ATOM   2825  HG1 SER P  78       7.150  -1.100  13.032  0.00  0.00      PROB  
ATOM   2826  C   SER P  78       3.967  -1.021  14.291  0.00  0.00      PROB  
ATOM   2827  O   SER P  78       3.729  -1.170  15.444  0.00  0.00      PROB  
ATOM   2828  N   ARG P  79       3.296  -1.690  13.281  0.00  0.00      PROB  
ATOM   2829  HN  ARG P  79       3.507  -1.452  12.336  0.00  0.00      PROB  
ATOM   2830  CA  ARG P  79       2.313  -2.680  13.644  0.00  0.00      PROB  
ATOM   2831  HA  ARG P  79       2.295  -2.730  14.722  0.00  0.00      PROB  
ATOM   2832  CB  ARG P  79       0.935  -2.380  12.977  0.00  0.00      PROB  
ATOM   2833  HB1 ARG P  79       0.233  -3.230  12.837  0.00  0.00      PROB  
ATOM   2834  HB2 ARG P  79       1.104  -2.314  11.881  0.00  0.00      PROB  
ATOM   2835  CG  ARG P  79       0.205  -1.189  13.522  0.00  0.00      PROB  
ATOM   2836  HG1 ARG P  79      -0.855  -1.235  13.191  0.00  0.00      PROB  
ATOM   2837  HG2 ARG P  79       0.655  -0.269  13.091  0.00  0.00      PROB  
ATOM   2838  CD  ARG P  79       0.205  -1.000  15.036  0.00  0.00      PROB  
ATOM   2839  HD1 ARG P  79       1.195  -0.604  15.347  0.00  0.00      PROB  
ATOM   2840  HD2 ARG P  79      -0.095  -1.971  15.485  0.00  0.00      PROB  
ATOM   2841  NE  ARG P  79      -0.775   0.076  15.328  0.00  0.00      PROB  
ATOM   2842  HE  ARG P  79      -1.491   0.242  14.650  0.00  0.00      PROB  
ATOM   2843  CZ  ARG P  79      -0.958   0.442  16.552  0.00  0.00      PROB  
ATOM   2844  NH1 ARG P  79      -0.292   0.112  17.645  0.00  0.00      PROB  
ATOM   2845 HH11 ARG P  79      -0.482   0.621  18.484  0.00  0.00      PROB  
ATOM   2846 HH12 ARG P  79       0.567  -0.399  17.616  0.00  0.00      PROB  
ATOM   2847  NH2 ARG P  79      -2.000   1.164  16.814  0.00  0.00      PROB  
ATOM   2848 HH21 ARG P  79      -2.498   1.540  16.033  0.00  0.00      PROB  
ATOM   2849 HH22 ARG P  79      -2.230   1.412  17.755  0.00  0.00      PROB  
ATOM   2850  C   ARG P  79       2.759  -4.077  13.103  0.00  0.00      PROB  
ATOM   2851  O   ARG P  79       3.286  -4.079  12.006  0.00  0.00      PROB  
ATOM   2852  N   THR P  80       2.550  -5.057  14.008  0.00  0.00      PROB  
ATOM   2853  HN  THR P  80       2.129  -4.842  14.886  0.00  0.00      PROB  
ATOM   2854  CA  THR P  80       2.731  -6.516  13.780  0.00  0.00      PROB  
ATOM   2855  HA  THR P  80       3.231  -6.582  12.825  0.00  0.00      PROB  
ATOM   2856  CB  THR P  80       3.415  -7.230  14.905  0.00  0.00      PROB  
ATOM   2857  HB  THR P  80       3.348  -8.330  14.765  0.00  0.00      PROB  
ATOM   2858  OG1 THR P  80       2.904  -6.840  16.189  0.00  0.00      PROB  
ATOM   2859  HG1 THR P  80       2.757  -5.893  16.253  0.00  0.00      PROB  
ATOM   2860  CG2 THR P  80       4.869  -6.784  14.825  0.00  0.00      PROB  
ATOM   2861 HG21 THR P  80       5.294  -7.124  13.856  0.00  0.00      PROB  
ATOM   2862 HG22 THR P  80       5.554  -7.248  15.566  0.00  0.00      PROB  
ATOM   2863 HG23 THR P  80       5.016  -5.689  14.943  0.00  0.00      PROB  
ATOM   2864  C   THR P  80       1.346  -7.212  13.635  0.00  0.00      PROB  
ATOM   2865  O   THR P  80       0.339  -6.619  14.016  0.00  0.00      PROB  
ATOM   2866  N   ASN P  81       1.221  -8.471  13.184  0.00  0.00      PROB  
ATOM   2867  HN  ASN P  81       1.955  -8.980  12.740  0.00  0.00      PROB  
ATOM   2868  CA  ASN P  81      -0.046  -9.140  12.994  0.00  0.00      PROB  
ATOM   2869  HA  ASN P  81      -0.532  -8.566  12.220  0.00  0.00      PROB  
ATOM   2870  CB  ASN P  81       0.250 -10.550  12.508  0.00  0.00      PROB  
ATOM   2871  HB1 ASN P  81      -0.644 -11.208  12.573  0.00  0.00      PROB  
ATOM   2872  HB2 ASN P  81       1.048 -10.989  13.143  0.00  0.00      PROB  
ATOM   2873  CG  ASN P  81       0.630 -10.575  11.027  0.00  0.00      PROB  
ATOM   2874  OD1 ASN P  81       0.371  -9.651  10.292  0.00  0.00      PROB  
ATOM   2875  ND2 ASN P  81       1.111 -11.739  10.614  0.00  0.00      PROB  
ATOM   2876 HD21 ASN P  81       1.448 -12.325  11.352  0.00  0.00      PROB  
ATOM   2877 HD22 ASN P  81       1.353 -11.868   9.653  0.00  0.00      PROB  
ATOM   2878  C   ASN P  81      -0.980  -9.192  14.239  0.00  0.00      PROB  
ATOM   2879  O   ASN P  81      -2.150  -8.807  14.214  0.00  0.00      PROB  
ATOM   2880  N   SER P  82      -0.397  -9.519  15.413  0.00  0.00      PROB  
ATOM   2881  HN  SER P  82       0.561  -9.784  15.336  0.00  0.00      PROB  
ATOM   2882  CA  SER P  82      -0.888  -9.567  16.764  0.00  0.00      PROB  
ATOM   2883  HA  SER P  82      -1.679 -10.301  16.806  0.00  0.00      PROB  
ATOM   2884  CB  SER P  82       0.179 -10.079  17.739  0.00  0.00      PROB  
ATOM   2885  HB1 SER P  82       0.438 -11.137  17.519  0.00  0.00      PROB  
ATOM   2886  HB2 SER P  82      -0.238 -10.049  18.769  0.00  0.00      PROB  
ATOM   2887  OG  SER P  82       1.332  -9.251  17.714  0.00  0.00      PROB  
ATOM   2888  HG1 SER P  82       2.043  -9.692  17.244  0.00  0.00      PROB  
ATOM   2889  C   SER P  82      -1.419  -8.201  17.283  0.00  0.00      PROB  
ATOM   2890  O   SER P  82      -2.323  -8.143  18.110  0.00  0.00      PROB  
ATOM   2891  N   ASP P  83      -0.770  -7.032  16.889  0.00  0.00      PROB  
ATOM   2892  HN  ASP P  83      -0.031  -7.103  16.224  0.00  0.00      PROB  
ATOM   2893  CA  ASP P  83      -1.185  -5.665  17.124  0.00  0.00      PROB  
ATOM   2894  HA  ASP P  83      -1.404  -5.682  18.181  0.00  0.00      PROB  
ATOM   2895  CB  ASP P  83      -0.263  -4.495  16.645  0.00  0.00      PROB  
ATOM   2896  HB1 ASP P  83      -0.657  -3.519  17.000  0.00  0.00      PROB  
ATOM   2897  HB2 ASP P  83      -0.075  -4.427  15.552  0.00  0.00      PROB  
ATOM   2898  CG  ASP P  83       1.050  -4.701  17.401  0.00  0.00      PROB  
ATOM   2899  OD1 ASP P  83       1.091  -5.081  18.596  0.00  0.00      PROB  
ATOM   2900  OD2 ASP P  83       2.119  -4.415  16.820  0.00  0.00      PROB  
ATOM   2901  C   ASP P  83      -2.521  -5.405  16.505  0.00  0.00      PROB  
ATOM   2902  O   ASP P  83      -3.451  -4.817  17.130  0.00  0.00      PROB  
ATOM   2903  N   ILE P  84      -2.765  -5.798  15.265  0.00  0.00      PROB  
ATOM   2904  HN  ILE P  84      -2.216  -6.478  14.785  0.00  0.00      PROB  
ATOM   2905  CA  ILE P  84      -4.057  -5.473  14.602  0.00  0.00      PROB  
ATOM   2906  HA  ILE P  84      -4.221  -4.408  14.676  0.00  0.00      PROB  
ATOM   2907  CB  ILE P  84      -3.902  -5.879  13.090  0.00  0.00      PROB  
ATOM   2908  HB  ILE P  84      -3.710  -6.973  13.075  0.00  0.00      PROB  
ATOM   2909  CG2 ILE P  84      -5.155  -5.514  12.294  0.00  0.00      PROB  
ATOM   2910 HG21 ILE P  84      -6.112  -5.821  12.767  0.00  0.00      PROB  
ATOM   2911 HG22 ILE P  84      -5.171  -5.892  11.249  0.00  0.00      PROB  
ATOM   2912 HG23 ILE P  84      -5.069  -4.409  12.224  0.00  0.00      PROB  
ATOM   2913  CG1 ILE P  84      -2.707  -5.210  12.469  0.00  0.00      PROB  
ATOM   2914 HG11 ILE P  84      -2.707  -5.418  11.378  0.00  0.00      PROB  
ATOM   2915 HG12 ILE P  84      -1.850  -5.794  12.870  0.00  0.00      PROB  
ATOM   2916  CD  ILE P  84      -2.560  -3.671  12.695  0.00  0.00      PROB  
ATOM   2917  HD1 ILE P  84      -2.347  -3.334  13.732  0.00  0.00      PROB  
ATOM   2918  HD2 ILE P  84      -3.427  -3.104  12.295  0.00  0.00      PROB  
ATOM   2919  HD3 ILE P  84      -1.716  -3.322  12.062  0.00  0.00      PROB  
ATOM   2920  C   ILE P  84      -5.276  -6.199  15.208  0.00  0.00      PROB  
ATOM   2921  O   ILE P  84      -6.325  -5.610  15.261  0.00  0.00      PROB  
ATOM   2922  N   VAL P  85      -5.084  -7.405  15.825  0.00  0.00      PROB  
ATOM   2923  HN  VAL P  85      -4.214  -7.820  15.568  0.00  0.00      PROB  
ATOM   2924  CA  VAL P  85      -6.042  -8.162  16.598  0.00  0.00      PROB  
ATOM   2925  HA  VAL P  85      -7.033  -8.160  16.170  0.00  0.00      PROB  
ATOM   2926  CB  VAL P  85      -5.629  -9.648  16.850  0.00  0.00      PROB  
ATOM   2927  HB  VAL P  85      -4.650  -9.629  17.376  0.00  0.00      PROB  
ATOM   2928  CG1 VAL P  85      -6.737 -10.355  17.634  0.00  0.00      PROB  
ATOM   2929 HG11 VAL P  85      -7.747 -10.091  17.253  0.00  0.00      PROB  
ATOM   2930 HG12 VAL P  85      -6.670 -10.158  18.726  0.00  0.00      PROB  
ATOM   2931 HG13 VAL P  85      -6.700 -11.464  17.590  0.00  0.00      PROB  
ATOM   2932  CG2 VAL P  85      -5.523 -10.377  15.518  0.00  0.00      PROB  
ATOM   2933 HG21 VAL P  85      -6.479 -10.222  14.974  0.00  0.00      PROB  
ATOM   2934 HG22 VAL P  85      -5.378 -11.454  15.753  0.00  0.00      PROB  
ATOM   2935 HG23 VAL P  85      -4.661 -10.003  14.926  0.00  0.00      PROB  
ATOM   2936  C   VAL P  85      -6.284  -7.556  18.050  0.00  0.00      PROB  
ATOM   2937  O   VAL P  85      -7.420  -7.530  18.531  0.00  0.00      PROB  
ATOM   2938  N   GLU P  86      -5.251  -6.982  18.681  0.00  0.00      PROB  
ATOM   2939  HN  GLU P  86      -4.359  -7.063  18.242  0.00  0.00      PROB  
ATOM   2940  CA  GLU P  86      -5.243  -6.324  20.029  0.00  0.00      PROB  
ATOM   2941  HA  GLU P  86      -5.807  -6.933  20.720  0.00  0.00      PROB  
ATOM   2942  CB  GLU P  86      -3.767  -6.184  20.497  0.00  0.00      PROB  
ATOM   2943  HB1 GLU P  86      -3.199  -5.790  19.627  0.00  0.00      PROB  
ATOM   2944  HB2 GLU P  86      -3.391  -7.186  20.796  0.00  0.00      PROB  
ATOM   2945  CG  GLU P  86      -3.541  -5.241  21.763  0.00  0.00      PROB  
ATOM   2946  HG1 GLU P  86      -4.038  -5.560  22.704  0.00  0.00      PROB  
ATOM   2947  HG2 GLU P  86      -3.817  -4.179  21.585  0.00  0.00      PROB  
ATOM   2948  CD  GLU P  86      -2.138  -5.384  22.260  0.00  0.00      PROB  
ATOM   2949  OE1 GLU P  86      -1.789  -6.327  23.002  0.00  0.00      PROB  
ATOM   2950  OE2 GLU P  86      -1.312  -4.535  21.906  0.00  0.00      PROB  
ATOM   2951  C   GLU P  86      -5.870  -4.899  20.081  0.00  0.00      PROB  
ATOM   2952  O   GLU P  86      -6.398  -4.377  21.075  0.00  0.00      PROB  
ATOM   2953  N   THR P  87      -5.766  -4.115  18.990  0.00  0.00      PROB  
ATOM   2954  HN  THR P  87      -5.313  -4.459  18.171  0.00  0.00      PROB  
ATOM   2955  CA  THR P  87      -6.087  -2.699  19.048  0.00  0.00      PROB  
ATOM   2956  HA  THR P  87      -5.676  -2.227  19.928  0.00  0.00      PROB  
ATOM   2957  CB  THR P  87      -5.491  -1.909  17.878  0.00  0.00      PROB  
ATOM   2958  HB  THR P  87      -6.094  -2.010  16.950  0.00  0.00      PROB  
ATOM   2959  OG1 THR P  87      -4.188  -2.270  17.616  0.00  0.00      PROB  
ATOM   2960  HG1 THR P  87      -4.077  -3.154  17.261  0.00  0.00      PROB  
ATOM   2961  CG2 THR P  87      -5.440  -0.419  18.210  0.00  0.00      PROB  
ATOM   2962 HG21 THR P  87      -5.173   0.106  17.268  0.00  0.00      PROB  
ATOM   2963 HG22 THR P  87      -4.815  -0.066  19.057  0.00  0.00      PROB  
ATOM   2964 HG23 THR P  87      -6.448  -0.095  18.545  0.00  0.00      PROB  
ATOM   2965  C   THR P  87      -7.609  -2.431  19.115  0.00  0.00      PROB  
ATOM   2966  O   THR P  87      -8.370  -2.791  18.249  0.00  0.00      PROB  
ATOM   2967  N   LEU P  88      -8.111  -1.831  20.242  0.00  0.00      PROB  
ATOM   2968  HN  LEU P  88      -7.456  -1.482  20.909  0.00  0.00      PROB  
ATOM   2969  CA  LEU P  88      -9.454  -1.510  20.550  0.00  0.00      PROB  
ATOM   2970  HA  LEU P  88     -10.026  -2.422  20.470  0.00  0.00      PROB  
ATOM   2971  CB  LEU P  88      -9.538  -1.129  22.115  0.00  0.00      PROB  
ATOM   2972  HB1 LEU P  88     -10.546  -0.729  22.357  0.00  0.00      PROB  
ATOM   2973  HB2 LEU P  88      -8.751  -0.390  22.377  0.00  0.00      PROB  
ATOM   2974  CG  LEU P  88      -9.203  -2.235  23.109  0.00  0.00      PROB  
ATOM   2975  HG  LEU P  88      -8.143  -2.556  23.019  0.00  0.00      PROB  
ATOM   2976  CD1 LEU P  88      -9.217  -1.653  24.528  0.00  0.00      PROB  
ATOM   2977 HD11 LEU P  88      -8.642  -0.721  24.719  0.00  0.00      PROB  
ATOM   2978 HD12 LEU P  88      -8.771  -2.392  25.227  0.00  0.00      PROB  
ATOM   2979 HD13 LEU P  88     -10.252  -1.376  24.823  0.00  0.00      PROB  
ATOM   2980  CD2 LEU P  88     -10.199  -3.361  22.970  0.00  0.00      PROB  
ATOM   2981 HD21 LEU P  88      -9.967  -3.874  22.012  0.00  0.00      PROB  
ATOM   2982 HD22 LEU P  88     -11.236  -2.963  22.941  0.00  0.00      PROB  
ATOM   2983 HD23 LEU P  88     -10.144  -4.072  23.821  0.00  0.00      PROB  
ATOM   2984  C   LEU P  88      -9.997  -0.459  19.652  0.00  0.00      PROB  
ATOM   2985  O   LEU P  88      -9.501   0.674  19.556  0.00  0.00      PROB  
ATOM   2986  N   ARG P  89     -10.970  -0.859  18.815  0.00  0.00      PROB  
ATOM   2987  HN  ARG P  89     -10.927  -1.832  18.605  0.00  0.00      PROB  
ATOM   2988  CA  ARG P  89     -11.753  -0.084  17.865  0.00  0.00      PROB  
ATOM   2989  HA  ARG P  89     -11.157   0.556  17.231  0.00  0.00      PROB  
ATOM   2990  CB  ARG P  89     -12.379  -0.977  16.838  0.00  0.00      PROB  
ATOM   2991  HB1 ARG P  89     -13.074  -0.410  16.183  0.00  0.00      PROB  
ATOM   2992  HB2 ARG P  89     -12.942  -1.725  17.436  0.00  0.00      PROB  
ATOM   2993  CG  ARG P  89     -11.396  -1.869  16.041  0.00  0.00      PROB  
ATOM   2994  HG1 ARG P  89     -10.774  -2.398  16.795  0.00  0.00      PROB  
ATOM   2995  HG2 ARG P  89     -10.770  -1.227  15.385  0.00  0.00      PROB  
ATOM   2996  CD  ARG P  89     -12.011  -2.855  15.063  0.00  0.00      PROB  
ATOM   2997  HD1 ARG P  89     -12.652  -3.607  15.571  0.00  0.00      PROB  
ATOM   2998  HD2 ARG P  89     -11.267  -3.473  14.517  0.00  0.00      PROB  
ATOM   2999  NE  ARG P  89     -12.854  -2.106  14.030  0.00  0.00      PROB  
ATOM   3000  HE  ARG P  89     -12.614  -1.139  13.953  0.00  0.00      PROB  
ATOM   3001  CZ  ARG P  89     -13.634  -2.635  13.043  0.00  0.00      PROB  
ATOM   3002  NH1 ARG P  89     -14.220  -3.802  12.966  0.00  0.00      PROB  
ATOM   3003 HH11 ARG P  89     -14.135  -4.485  13.692  0.00  0.00      PROB  
ATOM   3004 HH12 ARG P  89     -15.013  -3.805  12.356  0.00  0.00      PROB  
ATOM   3005  NH2 ARG P  89     -14.104  -1.724  12.197  0.00  0.00      PROB  
ATOM   3006 HH21 ARG P  89     -13.708  -0.810  12.288  0.00  0.00      PROB  
ATOM   3007 HH22 ARG P  89     -14.775  -2.058  11.536  0.00  0.00      PROB  
ATOM   3008  C   ARG P  89     -12.678   0.883  18.505  0.00  0.00      PROB  
ATOM   3009  O   ARG P  89     -13.593   0.506  19.235  0.00  0.00      PROB  
ATOM   3010  N   LYS P  90     -12.651   2.219  18.135  0.00  0.00      PROB  
ATOM   3011  HN  LYS P  90     -11.896   2.584  17.596  0.00  0.00      PROB  
ATOM   3012  CA  LYS P  90     -13.555   3.100  18.713  0.00  0.00      PROB  
ATOM   3013  HA  LYS P  90     -13.874   2.853  19.715  0.00  0.00      PROB  
ATOM   3014  CB  LYS P  90     -12.898   4.426  18.989  0.00  0.00      PROB  
ATOM   3015  HB1 LYS P  90     -13.668   5.027  19.518  0.00  0.00      PROB  
ATOM   3016  HB2 LYS P  90     -12.705   4.901  18.003  0.00  0.00      PROB  
ATOM   3017  CG  LYS P  90     -11.572   4.215  19.903  0.00  0.00      PROB  
ATOM   3018  HG1 LYS P  90     -10.822   3.557  19.415  0.00  0.00      PROB  
ATOM   3019  HG2 LYS P  90     -11.880   3.670  20.821  0.00  0.00      PROB  
ATOM   3020  CD  LYS P  90     -10.848   5.511  20.170  0.00  0.00      PROB  
ATOM   3021  HD1 LYS P  90     -10.450   5.904  19.210  0.00  0.00      PROB  
ATOM   3022  HD2 LYS P  90     -10.058   5.330  20.930  0.00  0.00      PROB  
ATOM   3023  CE  LYS P  90     -11.595   6.737  20.764  0.00  0.00      PROB  
ATOM   3024  HE1 LYS P  90     -12.528   6.940  20.197  0.00  0.00      PROB  
ATOM   3025  HE2 LYS P  90     -10.927   7.625  20.793  0.00  0.00      PROB  
ATOM   3026  NZ  LYS P  90     -12.035   6.396  22.102  0.00  0.00      PROB  
ATOM   3027  HZ1 LYS P  90     -11.173   6.108  22.609  0.00  0.00      PROB  
ATOM   3028  HZ2 LYS P  90     -12.826   5.741  22.264  0.00  0.00      PROB  
ATOM   3029  HZ3 LYS P  90     -12.277   7.292  22.572  0.00  0.00      PROB  
ATOM   3030  C   LYS P  90     -14.694   3.151  17.798  0.00  0.00      PROB  
ATOM   3031  O   LYS P  90     -14.612   3.608  16.664  0.00  0.00      PROB  
ATOM   3032  N   LYS P  91     -15.898   2.691  18.191  0.00  0.00      PROB  
ATOM   3033  HN  LYS P  91     -16.238   2.386  19.077  0.00  0.00      PROB  
ATOM   3034  CA  LYS P  91     -17.039   2.953  17.299  0.00  0.00      PROB  
ATOM   3035  HA  LYS P  91     -16.809   2.641  16.291  0.00  0.00      PROB  
ATOM   3036  CB  LYS P  91     -18.202   2.024  17.782  0.00  0.00      PROB  
ATOM   3037  HB1 LYS P  91     -19.112   2.063  17.147  0.00  0.00      PROB  
ATOM   3038  HB2 LYS P  91     -18.556   2.302  18.797  0.00  0.00      PROB  
ATOM   3039  CG  LYS P  91     -17.816   0.606  17.878  0.00  0.00      PROB  
ATOM   3040  HG1 LYS P  91     -18.693   0.056  18.280  0.00  0.00      PROB  
ATOM   3041  HG2 LYS P  91     -16.964   0.361  18.548  0.00  0.00      PROB  
ATOM   3042  CD  LYS P  91     -17.467  -0.189  16.562  0.00  0.00      PROB  
ATOM   3043  HD1 LYS P  91     -16.695   0.360  15.981  0.00  0.00      PROB  
ATOM   3044  HD2 LYS P  91     -18.403  -0.324  15.979  0.00  0.00      PROB  
ATOM   3045  CE  LYS P  91     -16.872  -1.554  16.923  0.00  0.00      PROB  
ATOM   3046  HE1 LYS P  91     -16.125  -1.404  17.731  0.00  0.00      PROB  
ATOM   3047  HE2 LYS P  91     -16.480  -2.075  16.023  0.00  0.00      PROB  
ATOM   3048  NZ  LYS P  91     -17.988  -2.314  17.489  0.00  0.00      PROB  
ATOM   3049  HZ1 LYS P  91     -17.694  -3.263  17.796  0.00  0.00      PROB  
ATOM   3050  HZ2 LYS P  91     -18.735  -2.476  16.784  0.00  0.00      PROB  
ATOM   3051  HZ3 LYS P  91     -18.462  -1.901  18.319  0.00  0.00      PROB  
ATOM   3052  C   LYS P  91     -17.436   4.411  17.232  0.00  0.00      PROB  
ATOM   3053  OT1 LYS P  91     -17.413   5.069  16.196  0.00  0.00      PROB  
ATOM   3054  OT2 LYS P  91     -17.876   4.974  18.272  0.00  0.00      PROB  
ATOM   3055  N   GLY P 133       3.989  -2.790  17.766  0.00  0.00      PROC  
ATOM   3056  HT1 GLY P 133       4.895  -3.239  17.520  0.00  0.00      PROC  
ATOM   3057  HT2 GLY P 133       3.866  -2.004  17.095  0.00  0.00      PROC  
ATOM   3058  HT3 GLY P 133       3.213  -3.453  17.570  0.00  0.00      PROC  
ATOM   3059  CA  GLY P 133       3.905  -2.219  19.153  0.00  0.00      PROC  
ATOM   3060  HA1 GLY P 133       4.852  -1.734  19.337  0.00  0.00      PROC  
ATOM   3061  HA2 GLY P 133       3.798  -3.013  19.878  0.00  0.00      PROC  
ATOM   3062  C   GLY P 133       2.854  -1.265  19.378  0.00  0.00      PROC  
ATOM   3063  O   GLY P 133       2.361  -0.678  18.426  0.00  0.00      PROC  
ATOM   3064  N   ARG P 134       2.465  -0.975  20.604  0.00  0.00      PROC  
ATOM   3065  HN  ARG P 134       2.979  -1.434  21.325  0.00  0.00      PROC  
ATOM   3066  CA  ARG P 134       1.548   0.129  20.864  0.00  0.00      PROC  
ATOM   3067  HA  ARG P 134       0.808   0.102  20.078  0.00  0.00      PROC  
ATOM   3068  CB  ARG P 134       0.783  -0.007  22.268  0.00  0.00      PROC  
ATOM   3069  HB1 ARG P 134      -0.105   0.658  22.203  0.00  0.00      PROC  
ATOM   3070  HB2 ARG P 134       1.453   0.506  22.991  0.00  0.00      PROC  
ATOM   3071  CG  ARG P 134       0.274  -1.347  22.688  0.00  0.00      PROC  
ATOM   3072  HG1 ARG P 134      -0.069  -1.860  21.765  0.00  0.00      PROC  
ATOM   3073  HG2 ARG P 134      -0.668  -1.252  23.270  0.00  0.00      PROC  
ATOM   3074  CD  ARG P 134       1.135  -2.154  23.628  0.00  0.00      PROC  
ATOM   3075  HD1 ARG P 134       1.225  -1.660  24.619  0.00  0.00      PROC  
ATOM   3076  HD2 ARG P 134       2.209  -2.181  23.345  0.00  0.00      PROC  
ATOM   3077  NE  ARG P 134       0.510  -3.513  23.747  0.00  0.00      PROC  
ATOM   3078  HE  ARG P 134       0.040  -3.950  22.981  0.00  0.00      PROC  
ATOM   3079  CZ  ARG P 134       0.338  -4.180  24.858  0.00  0.00      PROC  
ATOM   3080  NH1 ARG P 134       1.225  -3.919  25.826  0.00  0.00      PROC  
ATOM   3081 HH11 ARG P 134       2.006  -3.321  25.646  0.00  0.00      PROC  
ATOM   3082 HH12 ARG P 134       1.293  -4.555  26.594  0.00  0.00      PROC  
ATOM   3083  NH2 ARG P 134      -0.486  -5.158  25.052  0.00  0.00      PROC  
ATOM   3084 HH21 ARG P 134      -0.890  -5.499  24.203  0.00  0.00      PROC  
ATOM   3085 HH22 ARG P 134      -0.679  -5.611  25.922  0.00  0.00      PROC  
ATOM   3086  C   ARG P 134       2.251   1.437  20.573  0.00  0.00      PROC  
ATOM   3087  O   ARG P 134       1.772   2.337  19.906  0.00  0.00      PROC  
ATOM   3088  N   GLU P 135       3.552   1.526  21.120  0.00  0.00      PROC  
ATOM   3089  HN  GLU P 135       3.832   0.866  21.812  0.00  0.00      PROC  
ATOM   3090  CA  GLU P 135       4.318   2.687  20.957  0.00  0.00      PROC  
ATOM   3091  HA  GLU P 135       3.685   3.560  21.010  0.00  0.00      PROC  
ATOM   3092  CB  GLU P 135       5.292   2.833  22.143  0.00  0.00      PROC  
ATOM   3093  HB1 GLU P 135       6.174   2.158  22.184  0.00  0.00      PROC  
ATOM   3094  HB2 GLU P 135       4.625   2.633  23.008  0.00  0.00      PROC  
ATOM   3095  CG  GLU P 135       5.955   4.217  22.435  0.00  0.00      PROC  
ATOM   3096  HG1 GLU P 135       6.866   4.284  21.803  0.00  0.00      PROC  
ATOM   3097  HG2 GLU P 135       6.262   4.340  23.495  0.00  0.00      PROC  
ATOM   3098  CD  GLU P 135       5.165   5.555  22.158  0.00  0.00      PROC  
ATOM   3099  OE1 GLU P 135       5.133   6.033  20.993  0.00  0.00      PROC  
ATOM   3100  OE2 GLU P 135       4.729   6.208  23.164  0.00  0.00      PROC  
ATOM   3101  C   GLU P 135       5.039   2.620  19.682  0.00  0.00      PROC  
ATOM   3102  O   GLU P 135       5.294   1.553  19.137  0.00  0.00      PROC  
ATOM   3103  N   ARG P 136       5.213   3.790  19.074  0.00  0.00      PROC  
ATOM   3104  HN  ARG P 136       4.923   4.571  19.621  0.00  0.00      PROC  
ATOM   3105  CA  ARG P 136       6.117   4.004  17.991  0.00  0.00      PROC  
ATOM   3106  HA  ARG P 136       5.729   3.387  17.194  0.00  0.00      PROC  
ATOM   3107  CB  ARG P 136       6.065   5.472  17.503  0.00  0.00      PROC  
ATOM   3108  HB1 ARG P 136       6.810   5.681  16.705  0.00  0.00      PROC  
ATOM   3109  HB2 ARG P 136       6.373   6.148  18.329  0.00  0.00      PROC  
ATOM   3110  CG  ARG P 136       4.737   5.971  16.948  0.00  0.00      PROC  
ATOM   3111  HG1 ARG P 136       3.928   6.067  17.703  0.00  0.00      PROC  
ATOM   3112  HG2 ARG P 136       4.287   5.287  16.197  0.00  0.00      PROC  
ATOM   3113  CD  ARG P 136       4.870   7.405  16.332  0.00  0.00      PROC  
ATOM   3114  HD1 ARG P 136       5.606   7.330  15.503  0.00  0.00      PROC  
ATOM   3115  HD2 ARG P 136       5.126   8.108  17.154  0.00  0.00      PROC  
ATOM   3116  NE  ARG P 136       3.447   7.652  15.838  0.00  0.00      PROC  
ATOM   3117  HE  ARG P 136       2.777   6.956  16.095  0.00  0.00      PROC  
ATOM   3118  CZ  ARG P 136       2.961   8.709  15.231  0.00  0.00      PROC  
ATOM   3119  NH1 ARG P 136       3.740   9.768  14.969  0.00  0.00      PROC  
ATOM   3120 HH11 ARG P 136       4.646   9.666  15.381  0.00  0.00      PROC  
ATOM   3121 HH12 ARG P 136       3.364  10.654  14.698  0.00  0.00      PROC  
ATOM   3122  NH2 ARG P 136       1.752   8.677  14.727  0.00  0.00      PROC  
ATOM   3123 HH21 ARG P 136       1.338   9.536  14.427  0.00  0.00      PROC  
ATOM   3124 HH22 ARG P 136       1.241   7.853  14.972  0.00  0.00      PROC  
ATOM   3125  C   ARG P 136       7.547   3.539  18.257  0.00  0.00      PROC  
ATOM   3126  O   ARG P 136       8.009   3.580  19.391  0.00  0.00      PROC  
ATOM   3127  N   ALA P 137       8.218   2.985  17.291  0.00  0.00      PROC  
ATOM   3128  HN  ALA P 137       7.853   3.023  16.364  0.00  0.00      PROC  
ATOM   3129  CA  ALA P 137       9.572   2.559  17.323  0.00  0.00      PROC  
ATOM   3130  HA  ALA P 137       9.959   2.691  18.323  0.00  0.00      PROC  
ATOM   3131  CB  ALA P 137       9.738   1.138  16.933  0.00  0.00      PROC  
ATOM   3132  HB1 ALA P 137       9.625   0.966  15.841  0.00  0.00      PROC  
ATOM   3133  HB2 ALA P 137       8.981   0.560  17.504  0.00  0.00      PROC  
ATOM   3134  HB3 ALA P 137      10.729   0.794  17.298  0.00  0.00      PROC  
ATOM   3135  C   ALA P 137      10.458   3.373  16.498  0.00  0.00      PROC  
ATOM   3136  O   ALA P 137       9.982   4.235  15.738  0.00  0.00      PROC  
ATOM   3137  N   VAL P 138      11.822   3.231  16.717  0.00  0.00      PROC  
ATOM   3138  HN  VAL P 138      11.974   2.625  17.493  0.00  0.00      PROC  
ATOM   3139  CA  VAL P 138      12.824   3.909  15.946  0.00  0.00      PROC  
ATOM   3140  HA  VAL P 138      12.390   4.657  15.300  0.00  0.00      PROC  
ATOM   3141  CB  VAL P 138      13.777   4.781  16.878  0.00  0.00      PROC  
ATOM   3142  HB  VAL P 138      14.061   4.150  17.747  0.00  0.00      PROC  
ATOM   3143  CG1 VAL P 138      14.983   5.307  16.119  0.00  0.00      PROC  
ATOM   3144 HG11 VAL P 138      14.667   5.585  15.091  0.00  0.00      PROC  
ATOM   3145 HG12 VAL P 138      15.946   4.757  16.177  0.00  0.00      PROC  
ATOM   3146 HG13 VAL P 138      15.393   6.267  16.498  0.00  0.00      PROC  
ATOM   3147  CG2 VAL P 138      12.936   6.018  17.275  0.00  0.00      PROC  
ATOM   3148 HG21 VAL P 138      13.569   6.586  17.990  0.00  0.00      PROC  
ATOM   3149 HG22 VAL P 138      11.943   5.772  17.709  0.00  0.00      PROC  
ATOM   3150 HG23 VAL P 138      12.803   6.607  16.342  0.00  0.00      PROC  
ATOM   3151  C   VAL P 138      13.541   2.903  15.054  0.00  0.00      PROC  
ATOM   3152  O   VAL P 138      13.943   1.772  15.474  0.00  0.00      PROC  
ATOM   3153  N   ALA P 139      13.962   3.281  13.795  0.00  0.00      PROC  
ATOM   3154  HN  ALA P 139      13.631   4.171  13.492  0.00  0.00      PROC  
ATOM   3155  CA  ALA P 139      14.678   2.340  12.892  0.00  0.00      PROC  
ATOM   3156  HA  ALA P 139      14.126   1.429  12.711  0.00  0.00      PROC  
ATOM   3157  CB  ALA P 139      14.779   2.974  11.475  0.00  0.00      PROC  
ATOM   3158  HB1 ALA P 139      15.591   2.568  10.834  0.00  0.00      PROC  
ATOM   3159  HB2 ALA P 139      14.893   4.054  11.709  0.00  0.00      PROC  
ATOM   3160  HB3 ALA P 139      13.885   2.816  10.835  0.00  0.00      PROC  
ATOM   3161  C   ALA P 139      16.086   2.083  13.341  0.00  0.00      PROC  
ATOM   3162  O   ALA P 139      16.703   2.879  13.998  0.00  0.00      PROC  
ATOM   3163  N   SER P 140      16.604   0.932  13.019  0.00  0.00      PROC  
ATOM   3164  HN  SER P 140      16.055   0.268  12.517  0.00  0.00      PROC  
ATOM   3165  CA  SER P 140      17.919   0.512  13.361  0.00  0.00      PROC  
ATOM   3166  HA  SER P 140      17.959   0.654  14.431  0.00  0.00      PROC  
ATOM   3167  CB  SER P 140      18.077  -1.032  13.012  0.00  0.00      PROC  
ATOM   3168  HB1 SER P 140      17.644  -1.218  12.006  0.00  0.00      PROC  
ATOM   3169  HB2 SER P 140      17.445  -1.495  13.800  0.00  0.00      PROC  
ATOM   3170  OG  SER P 140      19.387  -1.549  12.951  0.00  0.00      PROC  
ATOM   3171  HG1 SER P 140      19.379  -2.480  12.717  0.00  0.00      PROC  
ATOM   3172  C   SER P 140      18.817   1.282  12.549  0.00  0.00      PROC  
ATOM   3173  O   SER P 140      18.668   1.486  11.325  0.00  0.00      PROC  
ATOM   3174  N   THR P 141      19.936   1.787  13.145  0.00  0.00      PROC  
ATOM   3175  HN  THR P 141      20.033   1.861  14.135  0.00  0.00      PROC  
ATOM   3176  CA  THR P 141      20.931   2.477  12.362  0.00  0.00      PROC  
ATOM   3177  HA  THR P 141      20.420   3.266  11.829  0.00  0.00      PROC  
ATOM   3178  CB  THR P 141      21.972   3.152  13.243  0.00  0.00      PROC  
ATOM   3179  HB  THR P 141      22.691   2.401  13.635  0.00  0.00      PROC  
ATOM   3180  OG1 THR P 141      21.425   3.723  14.459  0.00  0.00      PROC  
ATOM   3181  HG1 THR P 141      22.249   4.007  14.862  0.00  0.00      PROC  
ATOM   3182  CG2 THR P 141      22.721   4.283  12.539  0.00  0.00      PROC  
ATOM   3183 HG21 THR P 141      23.630   4.477  13.147  0.00  0.00      PROC  
ATOM   3184 HG22 THR P 141      22.083   5.193  12.506  0.00  0.00      PROC  
ATOM   3185 HG23 THR P 141      23.057   3.983  11.524  0.00  0.00      PROC  
ATOM   3186  C   THR P 141      21.566   1.668  11.316  0.00  0.00      PROC  
ATOM   3187  O   THR P 141      21.856   2.140  10.258  0.00  0.00      PROC  
ATOM   3188  N   GLU P 142      21.787   0.352  11.587  0.00  0.00      PROC  
ATOM   3189  HN  GLU P 142      21.432  -0.003  12.448  0.00  0.00      PROC  
ATOM   3190  CA  GLU P 142      22.370  -0.704  10.747  0.00  0.00      PROC  
ATOM   3191  HA  GLU P 142      23.289  -0.250  10.408  0.00  0.00      PROC  
ATOM   3192  CB  GLU P 142      22.536  -1.999  11.575  0.00  0.00      PROC  
ATOM   3193  HB1 GLU P 142      23.004  -2.734  10.886  0.00  0.00      PROC  
ATOM   3194  HB2 GLU P 142      21.535  -2.409  11.829  0.00  0.00      PROC  
ATOM   3195  CG  GLU P 142      23.495  -1.731  12.846  0.00  0.00      PROC  
ATOM   3196  HG1 GLU P 142      23.792  -2.714  13.270  0.00  0.00      PROC  
ATOM   3197  HG2 GLU P 142      22.998  -1.100  13.613  0.00  0.00      PROC  
ATOM   3198  CD  GLU P 142      24.797  -0.927  12.580  0.00  0.00      PROC  
ATOM   3199  OE1 GLU P 142      25.110   0.032  13.353  0.00  0.00      PROC  
ATOM   3200  OE2 GLU P 142      25.358  -1.248  11.505  0.00  0.00      PROC  
ATOM   3201  C   GLU P 142      21.480  -0.950   9.578  0.00  0.00      PROC  
ATOM   3202  O   GLU P 142      21.867  -1.032   8.428  0.00  0.00      PROC  
ATOM   3203  N   VAL P 143      20.114  -0.862   9.726  0.00  0.00      PROC  
ATOM   3204  HN  VAL P 143      19.661  -0.621  10.580  0.00  0.00      PROC  
ATOM   3205  CA  VAL P 143      19.247  -1.075   8.600  0.00  0.00      PROC  
ATOM   3206  HA  VAL P 143      19.648  -1.861   7.977  0.00  0.00      PROC  
ATOM   3207  CB  VAL P 143      17.830  -1.483   9.039  0.00  0.00      PROC  
ATOM   3208  HB  VAL P 143      17.538  -0.803   9.869  0.00  0.00      PROC  
ATOM   3209  CG1 VAL P 143      16.732  -1.365   7.920  0.00  0.00      PROC  
ATOM   3210 HG11 VAL P 143      15.831  -1.724   8.464  0.00  0.00      PROC  
ATOM   3211 HG12 VAL P 143      16.946  -2.011   7.042  0.00  0.00      PROC  
ATOM   3212 HG13 VAL P 143      16.678  -0.391   7.390  0.00  0.00      PROC  
ATOM   3213  CG2 VAL P 143      17.946  -2.937   9.580  0.00  0.00      PROC  
ATOM   3214 HG21 VAL P 143      18.453  -3.542   8.798  0.00  0.00      PROC  
ATOM   3215 HG22 VAL P 143      16.959  -3.439   9.676  0.00  0.00      PROC  
ATOM   3216 HG23 VAL P 143      18.652  -3.002  10.435  0.00  0.00      PROC  
ATOM   3217  C   VAL P 143      19.103   0.087   7.762  0.00  0.00      PROC  
ATOM   3218  O   VAL P 143      19.214  -0.040   6.501  0.00  0.00      PROC  
ATOM   3219  N   LYS P 144      18.968   1.300   8.362  0.00  0.00      PROC  
ATOM   3220  HN  LYS P 144      18.980   1.355   9.357  0.00  0.00      PROC  
ATOM   3221  CA  LYS P 144      19.126   2.478   7.590  0.00  0.00      PROC  
ATOM   3222  HA  LYS P 144      18.213   2.554   7.018  0.00  0.00      PROC  
ATOM   3223  CB  LYS P 144      19.024   3.747   8.468  0.00  0.00      PROC  
ATOM   3224  HB1 LYS P 144      19.240   4.661   7.874  0.00  0.00      PROC  
ATOM   3225  HB2 LYS P 144      19.762   3.795   9.297  0.00  0.00      PROC  
ATOM   3226  CG  LYS P 144      17.601   4.032   9.019  0.00  0.00      PROC  
ATOM   3227  HG1 LYS P 144      17.279   3.044   9.412  0.00  0.00      PROC  
ATOM   3228  HG2 LYS P 144      16.931   4.243   8.158  0.00  0.00      PROC  
ATOM   3229  CD  LYS P 144      17.376   5.266   9.887  0.00  0.00      PROC  
ATOM   3230  HD1 LYS P 144      16.351   5.047  10.256  0.00  0.00      PROC  
ATOM   3231  HD2 LYS P 144      17.362   6.177   9.251  0.00  0.00      PROC  
ATOM   3232  CE  LYS P 144      18.269   5.412  11.122  0.00  0.00      PROC  
ATOM   3233  HE1 LYS P 144      19.313   5.397  10.743  0.00  0.00      PROC  
ATOM   3234  HE2 LYS P 144      17.998   4.661  11.895  0.00  0.00      PROC  
ATOM   3235  NZ  LYS P 144      18.053   6.674  11.777  0.00  0.00      PROC  
ATOM   3236  HZ1 LYS P 144      18.745   6.866  12.529  0.00  0.00      PROC  
ATOM   3237  HZ2 LYS P 144      17.146   6.613  12.284  0.00  0.00      PROC  
ATOM   3238  HZ3 LYS P 144      17.922   7.447  11.095  0.00  0.00      PROC  
ATOM   3239  C   LYS P 144      20.418   2.576   6.759  0.00  0.00      PROC  
ATOM   3240  O   LYS P 144      20.355   2.744   5.557  0.00  0.00      PROC  
ATOM   3241  N   GLN P 145      21.618   2.347   7.322  0.00  0.00      PROC  
ATOM   3242  HN  GLN P 145      21.622   2.242   8.313  0.00  0.00      PROC  
ATOM   3243  CA  GLN P 145      22.965   2.249   6.634  0.00  0.00      PROC  
ATOM   3244  HA  GLN P 145      23.190   3.125   6.044  0.00  0.00      PROC  
ATOM   3245  CB  GLN P 145      24.021   2.336   7.773  0.00  0.00      PROC  
ATOM   3246  HB1 GLN P 145      25.006   2.207   7.276  0.00  0.00      PROC  
ATOM   3247  HB2 GLN P 145      23.810   1.567   8.547  0.00  0.00      PROC  
ATOM   3248  CG  GLN P 145      24.138   3.657   8.591  0.00  0.00      PROC  
ATOM   3249  HG1 GLN P 145      24.943   3.561   9.350  0.00  0.00      PROC  
ATOM   3250  HG2 GLN P 145      23.192   3.862   9.135  0.00  0.00      PROC  
ATOM   3251  CD  GLN P 145      24.448   4.884   7.625  0.00  0.00      PROC  
ATOM   3252  OE1 GLN P 145      23.555   5.584   7.162  0.00  0.00      PROC  
ATOM   3253  NE2 GLN P 145      25.724   5.189   7.420  0.00  0.00      PROC  
ATOM   3254 HE21 GLN P 145      25.928   5.849   6.696  0.00  0.00      PROC  
ATOM   3255 HE22 GLN P 145      26.483   4.585   7.664  0.00  0.00      PROC  
ATOM   3256  C   GLN P 145      23.249   1.118   5.628  0.00  0.00      PROC  
ATOM   3257  O   GLN P 145      23.926   1.399   4.583  0.00  0.00      PROC  
ATOM   3258  N   LYS P 146      22.694  -0.079   5.767  0.00  0.00      PROC  
ATOM   3259  HN  LYS P 146      22.376  -0.474   6.625  0.00  0.00      PROC  
ATOM   3260  CA  LYS P 146      22.734  -1.044   4.693  0.00  0.00      PROC  
ATOM   3261  HA  LYS P 146      23.725  -1.203   4.296  0.00  0.00      PROC  
ATOM   3262  CB  LYS P 146      22.238  -2.384   5.333  0.00  0.00      PROC  
ATOM   3263  HB1 LYS P 146      21.950  -2.954   4.424  0.00  0.00      PROC  
ATOM   3264  HB2 LYS P 146      21.298  -2.132   5.868  0.00  0.00      PROC  
ATOM   3265  CG  LYS P 146      23.301  -3.021   6.263  0.00  0.00      PROC  
ATOM   3266  HG1 LYS P 146      22.866  -3.678   7.045  0.00  0.00      PROC  
ATOM   3267  HG2 LYS P 146      23.904  -2.274   6.823  0.00  0.00      PROC  
ATOM   3268  CD  LYS P 146      24.278  -3.866   5.375  0.00  0.00      PROC  
ATOM   3269  HD1 LYS P 146      24.478  -3.362   4.405  0.00  0.00      PROC  
ATOM   3270  HD2 LYS P 146      23.808  -4.810   5.027  0.00  0.00      PROC  
ATOM   3271  CE  LYS P 146      25.688  -4.171   6.074  0.00  0.00      PROC  
ATOM   3272  HE1 LYS P 146      25.360  -4.749   6.964  0.00  0.00      PROC  
ATOM   3273  HE2 LYS P 146      26.184  -3.236   6.412  0.00  0.00      PROC  
ATOM   3274  NZ  LYS P 146      26.674  -4.962   5.294  0.00  0.00      PROC  
ATOM   3275  HZ1 LYS P 146      27.176  -4.374   4.598  0.00  0.00      PROC  
ATOM   3276  HZ2 LYS P 146      26.216  -5.706   4.731  0.00  0.00      PROC  
ATOM   3277  HZ3 LYS P 146      27.423  -5.403   5.866  0.00  0.00      PROC  
ATOM   3278  C   LYS P 146      21.821  -0.728   3.536  0.00  0.00      PROC  
ATOM   3279  O   LYS P 146      22.109  -0.941   2.388  0.00  0.00      PROC  
ATOM   3280  N   LEU P 147      20.646  -0.196   3.915  0.00  0.00      PROC  
ATOM   3281  HN  LEU P 147      20.333  -0.115   4.858  0.00  0.00      PROC  
ATOM   3282  CA  LEU P 147      19.731   0.309   2.955  0.00  0.00      PROC  
ATOM   3283  HA  LEU P 147      19.482  -0.475   2.256  0.00  0.00      PROC  
ATOM   3284  CB  LEU P 147      18.421   0.790   3.539  0.00  0.00      PROC  
ATOM   3285  HB1 LEU P 147      18.650   1.650   4.203  0.00  0.00      PROC  
ATOM   3286  HB2 LEU P 147      18.086  -0.068   4.160  0.00  0.00      PROC  
ATOM   3287  CG  LEU P 147      17.327   1.238   2.505  0.00  0.00      PROC  
ATOM   3288  HG  LEU P 147      17.726   2.154   2.019  0.00  0.00      PROC  
ATOM   3289  CD1 LEU P 147      17.089   0.233   1.424  0.00  0.00      PROC  
ATOM   3290 HD11 LEU P 147      16.753  -0.780   1.731  0.00  0.00      PROC  
ATOM   3291 HD12 LEU P 147      18.019   0.103   0.829  0.00  0.00      PROC  
ATOM   3292 HD13 LEU P 147      16.214   0.536   0.809  0.00  0.00      PROC  
ATOM   3293  CD2 LEU P 147      16.006   1.447   3.291  0.00  0.00      PROC  
ATOM   3294 HD21 LEU P 147      15.184   1.500   2.545  0.00  0.00      PROC  
ATOM   3295 HD22 LEU P 147      15.949   2.402   3.857  0.00  0.00      PROC  
ATOM   3296 HD23 LEU P 147      15.888   0.551   3.937  0.00  0.00      PROC  
ATOM   3297  C   LEU P 147      20.376   1.395   2.104  0.00  0.00      PROC  
ATOM   3298  O   LEU P 147      20.144   1.530   0.880  0.00  0.00      PROC  
ATOM   3299  N   GLN P 148      21.111   2.328   2.721  0.00  0.00      PROC  
ATOM   3300  HN  GLN P 148      21.147   2.341   3.718  0.00  0.00      PROC  
ATOM   3301  CA  GLN P 148      21.703   3.459   2.028  0.00  0.00      PROC  
ATOM   3302  HA  GLN P 148      20.847   3.932   1.571  0.00  0.00      PROC  
ATOM   3303  CB  GLN P 148      22.484   4.361   2.968  0.00  0.00      PROC  
ATOM   3304  HB1 GLN P 148      23.283   3.744   3.431  0.00  0.00      PROC  
ATOM   3305  HB2 GLN P 148      21.780   4.588   3.797  0.00  0.00      PROC  
ATOM   3306  CG  GLN P 148      23.008   5.625   2.360  0.00  0.00      PROC  
ATOM   3307  HG1 GLN P 148      23.635   5.438   1.462  0.00  0.00      PROC  
ATOM   3308  HG2 GLN P 148      23.663   6.206   3.045  0.00  0.00      PROC  
ATOM   3309  CD  GLN P 148      21.802   6.403   1.842  0.00  0.00      PROC  
ATOM   3310  OE1 GLN P 148      21.643   6.628   0.633  0.00  0.00      PROC  
ATOM   3311  NE2 GLN P 148      20.985   7.007   2.756  0.00  0.00      PROC  
ATOM   3312 HE21 GLN P 148      20.118   7.276   2.337  0.00  0.00      PROC  
ATOM   3313 HE22 GLN P 148      21.062   6.720   3.711  0.00  0.00      PROC  
ATOM   3314  C   GLN P 148      22.710   2.951   0.964  0.00  0.00      PROC  
ATOM   3315  O   GLN P 148      22.775   3.573  -0.128  0.00  0.00      PROC  
ATOM   3316  N   GLU P 149      23.476   1.894   1.215  0.00  0.00      PROC  
ATOM   3317  HN  GLU P 149      23.386   1.279   1.995  0.00  0.00      PROC  
ATOM   3318  CA  GLU P 149      24.449   1.466   0.273  0.00  0.00      PROC  
ATOM   3319  HA  GLU P 149      24.972   2.316  -0.139  0.00  0.00      PROC  
ATOM   3320  CB  GLU P 149      25.413   0.548   0.908  0.00  0.00      PROC  
ATOM   3321  HB1 GLU P 149      26.140   0.237   0.128  0.00  0.00      PROC  
ATOM   3322  HB2 GLU P 149      24.918  -0.303   1.424  0.00  0.00      PROC  
ATOM   3323  CG  GLU P 149      26.396   1.265   1.914  0.00  0.00      PROC  
ATOM   3324  HG1 GLU P 149      26.007   1.556   2.913  0.00  0.00      PROC  
ATOM   3325  HG2 GLU P 149      26.681   2.138   1.288  0.00  0.00      PROC  
ATOM   3326  CD  GLU P 149      27.628   0.409   2.036  0.00  0.00      PROC  
ATOM   3327  OE1 GLU P 149      27.669  -0.421   2.997  0.00  0.00      PROC  
ATOM   3328  OE2 GLU P 149      28.589   0.512   1.206  0.00  0.00      PROC  
ATOM   3329  C   GLU P 149      23.882   0.679  -0.890  0.00  0.00      PROC  
ATOM   3330  O   GLU P 149      24.458   0.678  -1.997  0.00  0.00      PROC  
ATOM   3331  N   PHE P 150      22.711   0.040  -0.758  0.00  0.00      PROC  
ATOM   3332  HN  PHE P 150      22.216  -0.169   0.082  0.00  0.00      PROC  
ATOM   3333  CA  PHE P 150      21.924  -0.352  -1.858  0.00  0.00      PROC  
ATOM   3334  HA  PHE P 150      22.566  -0.946  -2.492  0.00  0.00      PROC  
ATOM   3335  CB  PHE P 150      20.766  -1.198  -1.350  0.00  0.00      PROC  
ATOM   3336  HB1 PHE P 150      20.286  -0.716  -0.471  0.00  0.00      PROC  
ATOM   3337  HB2 PHE P 150      21.214  -2.113  -0.906  0.00  0.00      PROC  
ATOM   3338  CG  PHE P 150      19.598  -1.471  -2.202  0.00  0.00      PROC  
ATOM   3339  CD1 PHE P 150      18.357  -0.815  -1.963  0.00  0.00      PROC  
ATOM   3340  HD1 PHE P 150      18.300   0.025  -1.286  0.00  0.00      PROC  
ATOM   3341  CE1 PHE P 150      17.168  -1.225  -2.622  0.00  0.00      PROC  
ATOM   3342  HE1 PHE P 150      16.249  -0.702  -2.405  0.00  0.00      PROC  
ATOM   3343  CZ  PHE P 150      17.252  -2.216  -3.606  0.00  0.00      PROC  
ATOM   3344  HZ  PHE P 150      16.347  -2.542  -4.099  0.00  0.00      PROC  
ATOM   3345  CD2 PHE P 150      19.640  -2.542  -3.114  0.00  0.00      PROC  
ATOM   3346  HD2 PHE P 150      20.547  -3.110  -3.262  0.00  0.00      PROC  
ATOM   3347  CE2 PHE P 150      18.442  -2.942  -3.754  0.00  0.00      PROC  
ATOM   3348  HE2 PHE P 150      18.468  -3.776  -4.439  0.00  0.00      PROC  
ATOM   3349  C   PHE P 150      21.452   0.819  -2.785  0.00  0.00      PROC  
ATOM   3350  O   PHE P 150      21.513   0.675  -3.994  0.00  0.00      PROC  
ATOM   3351  N   LEU P 151      20.899   1.889  -2.227  0.00  0.00      PROC  
ATOM   3352  HN  LEU P 151      20.973   1.970  -1.236  0.00  0.00      PROC  
ATOM   3353  CA  LEU P 151      20.393   2.959  -2.994  0.00  0.00      PROC  
ATOM   3354  HA  LEU P 151      19.880   2.530  -3.842  0.00  0.00      PROC  
ATOM   3355  CB  LEU P 151      19.462   3.852  -2.079  0.00  0.00      PROC  
ATOM   3356  HB1 LEU P 151      19.091   4.793  -2.539  0.00  0.00      PROC  
ATOM   3357  HB2 LEU P 151      20.107   3.964  -1.182  0.00  0.00      PROC  
ATOM   3358  CG  LEU P 151      18.189   3.118  -1.573  0.00  0.00      PROC  
ATOM   3359  HG  LEU P 151      18.452   2.139  -1.118  0.00  0.00      PROC  
ATOM   3360  CD1 LEU P 151      17.579   3.851  -0.387  0.00  0.00      PROC  
ATOM   3361 HD11 LEU P 151      16.986   4.717  -0.751  0.00  0.00      PROC  
ATOM   3362 HD12 LEU P 151      18.305   4.298   0.326  0.00  0.00      PROC  
ATOM   3363 HD13 LEU P 151      16.796   3.233   0.102  0.00  0.00      PROC  
ATOM   3364  CD2 LEU P 151      17.186   2.894  -2.668  0.00  0.00      PROC  
ATOM   3365 HD21 LEU P 151      16.567   3.816  -2.656  0.00  0.00      PROC  
ATOM   3366 HD22 LEU P 151      16.410   2.155  -2.375  0.00  0.00      PROC  
ATOM   3367 HD23 LEU P 151      17.648   2.789  -3.673  0.00  0.00      PROC  
ATOM   3368  C   LEU P 151      21.494   3.738  -3.658  0.00  0.00      PROC  
ATOM   3369  O   LEU P 151      21.432   4.211  -4.781  0.00  0.00      PROC  
ATOM   3370  N   LEU P 152      22.641   3.930  -2.921  0.00  0.00      PROC  
ATOM   3371  HN  LEU P 152      22.615   3.648  -1.965  0.00  0.00      PROC  
ATOM   3372  CA  LEU P 152      23.904   4.381  -3.494  0.00  0.00      PROC  
ATOM   3373  HA  LEU P 152      23.805   5.410  -3.809  0.00  0.00      PROC  
ATOM   3374  CB  LEU P 152      24.924   4.335  -2.286  0.00  0.00      PROC  
ATOM   3375  HB1 LEU P 152      24.815   3.296  -1.909  0.00  0.00      PROC  
ATOM   3376  HB2 LEU P 152      24.548   5.067  -1.539  0.00  0.00      PROC  
ATOM   3377  CG  LEU P 152      26.404   4.545  -2.691  0.00  0.00      PROC  
ATOM   3378  HG  LEU P 152      26.629   3.731  -3.414  0.00  0.00      PROC  
ATOM   3379  CD1 LEU P 152      26.510   5.944  -3.279  0.00  0.00      PROC  
ATOM   3380 HD11 LEU P 152      25.847   6.119  -4.153  0.00  0.00      PROC  
ATOM   3381 HD12 LEU P 152      27.598   6.071  -3.467  0.00  0.00      PROC  
ATOM   3382 HD13 LEU P 152      26.121   6.574  -2.451  0.00  0.00      PROC  
ATOM   3383  CD2 LEU P 152      27.408   4.304  -1.573  0.00  0.00      PROC  
ATOM   3384 HD21 LEU P 152      28.492   4.423  -1.786  0.00  0.00      PROC  
ATOM   3385 HD22 LEU P 152      27.200   3.266  -1.237  0.00  0.00      PROC  
ATOM   3386 HD23 LEU P 152      27.176   5.000  -0.738  0.00  0.00      PROC  
ATOM   3387  C   LEU P 152      24.495   3.648  -4.684  0.00  0.00      PROC  
ATOM   3388  O   LEU P 152      24.773   4.178  -5.752  0.00  0.00      PROC  
ATOM   3389  N   SER P 153      24.529   2.309  -4.603  0.00  0.00      PROC  
ATOM   3390  HN  SER P 153      24.304   1.822  -3.762  0.00  0.00      PROC  
ATOM   3391  CA  SER P 153      24.798   1.443  -5.743  0.00  0.00      PROC  
ATOM   3392  HA  SER P 153      25.787   1.701  -6.092  0.00  0.00      PROC  
ATOM   3393  CB  SER P 153      24.843   0.006  -5.130  0.00  0.00      PROC  
ATOM   3394  HB1 SER P 153      23.874  -0.155  -4.612  0.00  0.00      PROC  
ATOM   3395  HB2 SER P 153      25.671  -0.021  -4.390  0.00  0.00      PROC  
ATOM   3396  OG  SER P 153      24.986  -1.069  -6.054  0.00  0.00      PROC  
ATOM   3397  HG1 SER P 153      24.720  -1.825  -5.524  0.00  0.00      PROC  
ATOM   3398  C   SER P 153      23.845   1.547  -6.933  0.00  0.00      PROC  
ATOM   3399  O   SER P 153      24.342   1.763  -8.040  0.00  0.00      PROC  
ATOM   3400  N   LYS P 154      22.486   1.494  -6.827  0.00  0.00      PROC  
ATOM   3401  HN  LYS P 154      22.103   1.313  -5.924  0.00  0.00      PROC  
ATOM   3402  CA  LYS P 154      21.615   1.370  -7.958  0.00  0.00      PROC  
ATOM   3403  HA  LYS P 154      22.194   0.786  -8.658  0.00  0.00      PROC  
ATOM   3404  CB  LYS P 154      20.336   0.701  -7.451  0.00  0.00      PROC  
ATOM   3405  HB1 LYS P 154      20.704  -0.182  -6.886  0.00  0.00      PROC  
ATOM   3406  HB2 LYS P 154      19.764   0.347  -8.335  0.00  0.00      PROC  
ATOM   3407  CG  LYS P 154      19.350   1.497  -6.581  0.00  0.00      PROC  
ATOM   3408  HG1 LYS P 154      18.817   2.267  -7.179  0.00  0.00      PROC  
ATOM   3409  HG2 LYS P 154      19.966   2.069  -5.854  0.00  0.00      PROC  
ATOM   3410  CD  LYS P 154      18.361   0.609  -5.789  0.00  0.00      PROC  
ATOM   3411  HD1 LYS P 154      17.826   1.322  -5.127  0.00  0.00      PROC  
ATOM   3412  HD2 LYS P 154      18.890   0.011  -5.017  0.00  0.00      PROC  
ATOM   3413  CE  LYS P 154      17.475  -0.289  -6.624  0.00  0.00      PROC  
ATOM   3414  HE1 LYS P 154      16.883  -1.049  -6.071  0.00  0.00      PROC  
ATOM   3415  HE2 LYS P 154      17.929  -0.890  -7.441  0.00  0.00      PROC  
ATOM   3416  NZ  LYS P 154      16.561   0.562  -7.379  0.00  0.00      PROC  
ATOM   3417  HZ1 LYS P 154      15.857   0.977  -6.736  0.00  0.00      PROC  
ATOM   3418  HZ2 LYS P 154      16.091   0.122  -8.196  0.00  0.00      PROC  
ATOM   3419  HZ3 LYS P 154      17.057   1.353  -7.836  0.00  0.00      PROC  
ATOM   3420  C   LYS P 154      21.226   2.699  -8.604  0.00  0.00      PROC  
ATOM   3421  O   LYS P 154      20.799   2.766  -9.788  0.00  0.00      PROC  
ATOM   3422  N   SER P 155      21.339   3.744  -7.770  0.00  0.00      PROC  
ATOM   3423  HN  SER P 155      21.759   3.619  -6.875  0.00  0.00      PROC  
ATOM   3424  CA  SER P 155      21.122   5.130  -8.092  0.00  0.00      PROC  
ATOM   3425  HA  SER P 155      21.615   5.701  -7.319  0.00  0.00      PROC  
ATOM   3426  CB  SER P 155      21.664   5.632  -9.473  0.00  0.00      PROC  
ATOM   3427  HB1 SER P 155      21.216   5.084 -10.330  0.00  0.00      PROC  
ATOM   3428  HB2 SER P 155      22.753   5.427  -9.547  0.00  0.00      PROC  
ATOM   3429  OG  SER P 155      21.286   6.946  -9.689  0.00  0.00      PROC  
ATOM   3430  HG1 SER P 155      21.910   7.559  -9.294  0.00  0.00      PROC  
ATOM   3431  C   SER P 155      19.615   5.455  -7.885  0.00  0.00      PROC  
ATOM   3432  O   SER P 155      18.842   5.401  -8.846  0.00  0.00      PROC  
ATOM   3433  N   ALA P 156      19.173   5.775  -6.662  0.00  0.00      PROC  
ATOM   3434  HN  ALA P 156      19.828   5.586  -5.935  0.00  0.00      PROC  
ATOM   3435  CA  ALA P 156      17.817   6.306  -6.423  0.00  0.00      PROC  
ATOM   3436  HA  ALA P 156      17.089   5.918  -7.119  0.00  0.00      PROC  
ATOM   3437  CB  ALA P 156      17.387   5.977  -4.987  0.00  0.00      PROC  
ATOM   3438  HB1 ALA P 156      17.181   4.887  -4.930  0.00  0.00      PROC  
ATOM   3439  HB2 ALA P 156      16.456   6.529  -4.736  0.00  0.00      PROC  
ATOM   3440  HB3 ALA P 156      18.088   6.457  -4.271  0.00  0.00      PROC  
ATOM   3441  C   ALA P 156      17.795   7.768  -6.634  0.00  0.00      PROC  
ATOM   3442  O   ALA P 156      16.742   8.425  -6.809  0.00  0.00      PROC  
ATOM   3443  N   THR P 157      18.978   8.452  -6.644  0.00  0.00      PROC  
ATOM   3444  HN  THR P 157      19.837   7.948  -6.658  0.00  0.00      PROC  
ATOM   3445  CA  THR P 157      19.047   9.899  -6.686  0.00  0.00      PROC  
ATOM   3446  HA  THR P 157      18.401  10.321  -7.442  0.00  0.00      PROC  
ATOM   3447  CB  THR P 157      18.784  10.615  -5.377  0.00  0.00      PROC  
ATOM   3448  HB  THR P 157      17.746  10.372  -5.066  0.00  0.00      PROC  
ATOM   3449  OG1 THR P 157      18.653  12.079  -5.399  0.00  0.00      PROC  
ATOM   3450  HG1 THR P 157      17.754  12.233  -5.699  0.00  0.00      PROC  
ATOM   3451  CG2 THR P 157      19.743  10.176  -4.262  0.00  0.00      PROC  
ATOM   3452 HG21 THR P 157      19.646   9.122  -3.925  0.00  0.00      PROC  
ATOM   3453 HG22 THR P 157      19.526  10.741  -3.330  0.00  0.00      PROC  
ATOM   3454 HG23 THR P 157      20.789  10.269  -4.624  0.00  0.00      PROC  
ATOM   3455  C   THR P 157      20.454  10.253  -7.216  0.00  0.00      PROC  
ATOM   3456  O   THR P 157      21.343   9.354  -7.204  0.00  0.00      PROC  
ATOM   3457  N   LYS P 158      20.739  11.500  -7.708  0.00  0.00      PROC  
ATOM   3458  HN  LYS P 158      20.073  12.242  -7.711  0.00  0.00      PROC  
ATOM   3459  CA  LYS P 158      22.083  11.903  -8.087  0.00  0.00      PROC  
ATOM   3460  HA  LYS P 158      22.752  11.057  -8.144  0.00  0.00      PROC  
ATOM   3461  CB  LYS P 158      22.126  12.590  -9.519  0.00  0.00      PROC  
ATOM   3462  HB1 LYS P 158      23.169  12.928  -9.698  0.00  0.00      PROC  
ATOM   3463  HB2 LYS P 158      21.516  13.518  -9.550  0.00  0.00      PROC  
ATOM   3464  CG  LYS P 158      21.622  11.709 -10.625  0.00  0.00      PROC  
ATOM   3465  HG1 LYS P 158      20.534  11.533 -10.485  0.00  0.00      PROC  
ATOM   3466  HG2 LYS P 158      21.997  10.668 -10.520  0.00  0.00      PROC  
ATOM   3467  CD  LYS P 158      21.991  12.188 -12.050  0.00  0.00      PROC  
ATOM   3468  HD1 LYS P 158      23.048  12.519 -12.135  0.00  0.00      PROC  
ATOM   3469  HD2 LYS P 158      21.453  13.106 -12.369  0.00  0.00      PROC  
ATOM   3470  CE  LYS P 158      21.726  11.109 -13.171  0.00  0.00      PROC  
ATOM   3471  HE1 LYS P 158      22.364  10.209 -13.033  0.00  0.00      PROC  
ATOM   3472  HE2 LYS P 158      21.846  11.579 -14.170  0.00  0.00      PROC  
ATOM   3473  NZ  LYS P 158      20.415  10.525 -13.057  0.00  0.00      PROC  
ATOM   3474  HZ1 LYS P 158      20.383  10.144 -12.090  0.00  0.00      PROC  
ATOM   3475  HZ2 LYS P 158      20.253   9.785 -13.769  0.00  0.00      PROC  
ATOM   3476  HZ3 LYS P 158      19.684  11.251 -13.201  0.00  0.00      PROC  
ATOM   3477  C   LYS P 158      22.763  12.914  -7.243  0.00  0.00      PROC  
ATOM   3478  OT1 LYS P 158      24.009  12.984  -7.230  0.00  0.00      PROC  
ATOM   3479  OT2 LYS P 158      21.999  13.640  -6.572  0.00  0.00      PROC  
END
