# Supplementary material for: Mapping the Interactions Among Class IIa Histone Deacetylases and Myocyte Enhancer Factor 2s
Source: J Chem Inf Model. 2025 Jun 6;65(12):6249–60. doi: 10.1021/acs.jcim.5c00858 (PMC12199305; doi:10.1021/acs.jcim.5c00858)
Supplement: Supplementary file 2 [file ci5c00858_si_002.zip › PDB_structures/HDAC9_MEF2D.pdb]

CRYST1   72.868   72.868   72.868  90.00  90.00  90.00 P 1           1
ATOM      1  N   GLY P   2      -5.367  17.789 -22.540  0.00  0.00      PROA  
ATOM      2  HT1 GLY P   2      -6.097  18.429 -22.168  0.00  0.00      PROA  
ATOM      3  HT2 GLY P   2      -5.745  17.303 -23.378  0.00  0.00      PROA  
ATOM      4  HT3 GLY P   2      -4.531  18.353 -22.794  0.00  0.00      PROA  
ATOM      5  CA  GLY P   2      -4.721  16.908 -21.512  0.00  0.00      PROA  
ATOM      6  HA1 GLY P   2      -4.726  17.297 -20.504  0.00  0.00      PROA  
ATOM      7  HA2 GLY P   2      -3.693  16.765 -21.812  0.00  0.00      PROA  
ATOM      8  C   GLY P   2      -5.239  15.546 -21.331  0.00  0.00      PROA  
ATOM      9  O   GLY P   2      -6.360  15.204 -21.684  0.00  0.00      PROA  
ATOM     10  N   ARG P   3      -4.396  14.728 -20.642  0.00  0.00      PROA  
ATOM     11  HN  ARG P   3      -3.491  14.997 -20.320  0.00  0.00      PROA  
ATOM     12  CA  ARG P   3      -4.631  13.296 -20.691  0.00  0.00      PROA  
ATOM     13  HA  ARG P   3      -4.724  12.908 -21.694  0.00  0.00      PROA  
ATOM     14  CB  ARG P   3      -3.299  12.698 -20.211  0.00  0.00      PROA  
ATOM     15  HB1 ARG P   3      -3.405  11.593 -20.156  0.00  0.00      PROA  
ATOM     16  HB2 ARG P   3      -3.212  13.248 -19.250  0.00  0.00      PROA  
ATOM     17  CG  ARG P   3      -2.131  12.965 -21.218  0.00  0.00      PROA  
ATOM     18  HG1 ARG P   3      -1.953  14.053 -21.355  0.00  0.00      PROA  
ATOM     19  HG2 ARG P   3      -2.479  12.715 -22.243  0.00  0.00      PROA  
ATOM     20  CD  ARG P   3      -0.756  12.383 -20.893  0.00  0.00      PROA  
ATOM     21  HD1 ARG P   3       0.020  12.516 -21.677  0.00  0.00      PROA  
ATOM     22  HD2 ARG P   3      -0.862  11.285 -20.755  0.00  0.00      PROA  
ATOM     23  NE  ARG P   3      -0.370  12.826 -19.496  0.00  0.00      PROA  
ATOM     24  HE  ARG P   3      -0.864  13.597 -19.094  0.00  0.00      PROA  
ATOM     25  CZ  ARG P   3       0.809  12.564 -18.893  0.00  0.00      PROA  
ATOM     26  NH1 ARG P   3       1.748  11.831 -19.316  0.00  0.00      PROA  
ATOM     27 HH11 ARG P   3       1.396  11.124 -19.929  0.00  0.00      PROA  
ATOM     28 HH12 ARG P   3       2.546  11.683 -18.731  0.00  0.00      PROA  
ATOM     29  NH2 ARG P   3       1.124  13.396 -17.880  0.00  0.00      PROA  
ATOM     30 HH21 ARG P   3       0.599  14.243 -17.794  0.00  0.00      PROA  
ATOM     31 HH22 ARG P   3       2.091  13.607 -17.733  0.00  0.00      PROA  
ATOM     32  C   ARG P   3      -5.858  12.734 -19.980  0.00  0.00      PROA  
ATOM     33  O   ARG P   3      -6.386  13.267 -19.028  0.00  0.00      PROA  
ATOM     34  N   LYS P   4      -6.440  11.640 -20.548  0.00  0.00      PROA  
ATOM     35  HN  LYS P   4      -6.147  11.431 -21.478  0.00  0.00      PROA  
ATOM     36  CA  LYS P   4      -7.626  10.988 -19.985  0.00  0.00      PROA  
ATOM     37  HA  LYS P   4      -8.340  11.798 -20.011  0.00  0.00      PROA  
ATOM     38  CB  LYS P   4      -8.119   9.846 -20.976  0.00  0.00      PROA  
ATOM     39  HB1 LYS P   4      -8.241  10.426 -21.915  0.00  0.00      PROA  
ATOM     40  HB2 LYS P   4      -9.113   9.449 -20.677  0.00  0.00      PROA  
ATOM     41  CG  LYS P   4      -7.190   8.667 -21.225  0.00  0.00      PROA  
ATOM     42  HG1 LYS P   4      -6.955   8.298 -20.204  0.00  0.00      PROA  
ATOM     43  HG2 LYS P   4      -6.159   8.885 -21.577  0.00  0.00      PROA  
ATOM     44  CD  LYS P   4      -7.830   7.450 -21.922  0.00  0.00      PROA  
ATOM     45  HD1 LYS P   4      -8.747   7.185 -21.354  0.00  0.00      PROA  
ATOM     46  HD2 LYS P   4      -7.158   6.566 -21.889  0.00  0.00      PROA  
ATOM     47  CE  LYS P   4      -8.260   7.749 -23.327  0.00  0.00      PROA  
ATOM     48  HE1 LYS P   4      -9.041   8.538 -23.376  0.00  0.00      PROA  
ATOM     49  HE2 LYS P   4      -8.671   6.769 -23.655  0.00  0.00      PROA  
ATOM     50  NZ  LYS P   4      -7.110   8.062 -24.224  0.00  0.00      PROA  
ATOM     51  HZ1 LYS P   4      -6.399   7.306 -24.153  0.00  0.00      PROA  
ATOM     52  HZ2 LYS P   4      -6.678   8.957 -23.918  0.00  0.00      PROA  
ATOM     53  HZ3 LYS P   4      -7.321   8.097 -25.242  0.00  0.00      PROA  
ATOM     54  C   LYS P   4      -7.469  10.482 -18.556  0.00  0.00      PROA  
ATOM     55  O   LYS P   4      -6.417  10.086 -18.186  0.00  0.00      PROA  
ATOM     56  N   LYS P   5      -8.552  10.468 -17.733  0.00  0.00      PROA  
ATOM     57  HN  LYS P   5      -9.428  10.668 -18.165  0.00  0.00      PROA  
ATOM     58  CA  LYS P   5      -8.454  10.303 -16.295  0.00  0.00      PROA  
ATOM     59  HA  LYS P   5      -7.682   9.556 -16.186  0.00  0.00      PROA  
ATOM     60  CB  LYS P   5      -8.025  11.576 -15.579  0.00  0.00      PROA  
ATOM     61  HB1 LYS P   5      -8.572  12.456 -15.978  0.00  0.00      PROA  
ATOM     62  HB2 LYS P   5      -6.951  11.719 -15.821  0.00  0.00      PROA  
ATOM     63  CG  LYS P   5      -8.008  11.555 -14.029  0.00  0.00      PROA  
ATOM     64  HG1 LYS P   5      -7.631  10.532 -13.818  0.00  0.00      PROA  
ATOM     65  HG2 LYS P   5      -9.053  11.592 -13.653  0.00  0.00      PROA  
ATOM     66  CD  LYS P   5      -7.013  12.507 -13.410  0.00  0.00      PROA  
ATOM     67  HD1 LYS P   5      -6.123  12.479 -14.074  0.00  0.00      PROA  
ATOM     68  HD2 LYS P   5      -6.851  12.122 -12.380  0.00  0.00      PROA  
ATOM     69  CE  LYS P   5      -7.564  13.930 -13.254  0.00  0.00      PROA  
ATOM     70  HE1 LYS P   5      -8.498  13.918 -12.653  0.00  0.00      PROA  
ATOM     71  HE2 LYS P   5      -7.904  14.332 -14.232  0.00  0.00      PROA  
ATOM     72  NZ  LYS P   5      -6.571  14.882 -12.734  0.00  0.00      PROA  
ATOM     73  HZ1 LYS P   5      -6.134  14.653 -11.818  0.00  0.00      PROA  
ATOM     74  HZ2 LYS P   5      -6.974  15.826 -12.567  0.00  0.00      PROA  
ATOM     75  HZ3 LYS P   5      -5.780  15.043 -13.390  0.00  0.00      PROA  
ATOM     76  C   LYS P   5      -9.718   9.676 -15.705  0.00  0.00      PROA  
ATOM     77  O   LYS P   5     -10.798   9.933 -16.267  0.00  0.00      PROA  
ATOM     78  N   ILE P   6      -9.679   8.855 -14.683  0.00  0.00      PROA  
ATOM     79  HN  ILE P   6      -8.822   8.530 -14.291  0.00  0.00      PROA  
ATOM     80  CA  ILE P   6     -10.878   8.372 -14.046  0.00  0.00      PROA  
ATOM     81  HA  ILE P   6     -11.531   7.902 -14.767  0.00  0.00      PROA  
ATOM     82  CB  ILE P   6     -10.453   7.350 -12.914  0.00  0.00      PROA  
ATOM     83  HB  ILE P   6      -9.796   6.649 -13.471  0.00  0.00      PROA  
ATOM     84  CG2 ILE P   6      -9.627   7.984 -11.763  0.00  0.00      PROA  
ATOM     85 HG21 ILE P   6     -10.221   8.641 -11.092  0.00  0.00      PROA  
ATOM     86 HG22 ILE P   6      -8.797   8.490 -12.300  0.00  0.00      PROA  
ATOM     87 HG23 ILE P   6      -9.094   7.206 -11.174  0.00  0.00      PROA  
ATOM     88  CG1 ILE P   6     -11.607   6.644 -12.334  0.00  0.00      PROA  
ATOM     89 HG11 ILE P   6     -12.374   6.434 -13.110  0.00  0.00      PROA  
ATOM     90 HG12 ILE P   6     -12.166   7.236 -11.579  0.00  0.00      PROA  
ATOM     91  CD  ILE P   6     -11.278   5.307 -11.807  0.00  0.00      PROA  
ATOM     92  HD1 ILE P   6     -10.658   5.430 -10.893  0.00  0.00      PROA  
ATOM     93  HD2 ILE P   6     -10.634   4.746 -12.517  0.00  0.00      PROA  
ATOM     94  HD3 ILE P   6     -12.186   4.743 -11.505  0.00  0.00      PROA  
ATOM     95  C   ILE P   6     -11.665   9.447 -13.366  0.00  0.00      PROA  
ATOM     96  O   ILE P   6     -11.136  10.302 -12.691  0.00  0.00      PROA  
ATOM     97  N   GLN P   7     -12.981   9.515 -13.540  0.00  0.00      PROA  
ATOM     98  HN  GLN P   7     -13.447   8.848 -14.116  0.00  0.00      PROA  
ATOM     99  CA  GLN P   7     -13.928  10.425 -12.987  0.00  0.00      PROA  
ATOM    100  HA  GLN P   7     -13.384  11.345 -12.830  0.00  0.00      PROA  
ATOM    101  CB  GLN P   7     -15.004  10.767 -14.055  0.00  0.00      PROA  
ATOM    102  HB1 GLN P   7     -15.686  11.522 -13.608  0.00  0.00      PROA  
ATOM    103  HB2 GLN P   7     -15.739   9.968 -14.290  0.00  0.00      PROA  
ATOM    104  CG  GLN P   7     -14.350  11.145 -15.424  0.00  0.00      PROA  
ATOM    105  HG1 GLN P   7     -15.111  11.543 -16.129  0.00  0.00      PROA  
ATOM    106  HG2 GLN P   7     -13.706  10.313 -15.779  0.00  0.00      PROA  
ATOM    107  CD  GLN P   7     -13.425  12.352 -15.255  0.00  0.00      PROA  
ATOM    108  OE1 GLN P   7     -13.827  13.336 -14.649  0.00  0.00      PROA  
ATOM    109  NE2 GLN P   7     -12.104  12.187 -15.557  0.00  0.00      PROA  
ATOM    110 HE21 GLN P   7     -11.547  12.994 -15.361  0.00  0.00      PROA  
ATOM    111 HE22 GLN P   7     -11.653  11.393 -15.963  0.00  0.00      PROA  
ATOM    112  C   GLN P   7     -14.526   9.985 -11.660  0.00  0.00      PROA  
ATOM    113  O   GLN P   7     -15.479   9.195 -11.714  0.00  0.00      PROA  
ATOM    114  N   ILE P   8     -14.093  10.436 -10.453  0.00  0.00      PROA  
ATOM    115  HN  ILE P   8     -13.339  11.088 -10.479  0.00  0.00      PROA  
ATOM    116  CA  ILE P   8     -14.580   9.958  -9.201  0.00  0.00      PROA  
ATOM    117  HA  ILE P   8     -15.390   9.259  -9.348  0.00  0.00      PROA  
ATOM    118  CB  ILE P   8     -13.585   9.255  -8.278  0.00  0.00      PROA  
ATOM    119  HB  ILE P   8     -12.889  10.017  -7.866  0.00  0.00      PROA  
ATOM    120  CG2 ILE P   8     -14.363   8.462  -7.200  0.00  0.00      PROA  
ATOM    121 HG21 ILE P   8     -15.025   7.724  -7.703  0.00  0.00      PROA  
ATOM    122 HG22 ILE P   8     -14.926   9.101  -6.486  0.00  0.00      PROA  
ATOM    123 HG23 ILE P   8     -13.669   7.869  -6.567  0.00  0.00      PROA  
ATOM    124  CG1 ILE P   8     -12.597   8.381  -9.090  0.00  0.00      PROA  
ATOM    125 HG11 ILE P   8     -12.241   8.954  -9.972  0.00  0.00      PROA  
ATOM    126 HG12 ILE P   8     -13.209   7.537  -9.474  0.00  0.00      PROA  
ATOM    127  CD  ILE P   8     -11.441   7.811  -8.325  0.00  0.00      PROA  
ATOM    128  HD1 ILE P   8     -10.628   7.464  -8.999  0.00  0.00      PROA  
ATOM    129  HD2 ILE P   8     -11.735   7.051  -7.570  0.00  0.00      PROA  
ATOM    130  HD3 ILE P   8     -11.015   8.637  -7.716  0.00  0.00      PROA  
ATOM    131  C   ILE P   8     -15.215  11.118  -8.394  0.00  0.00      PROA  
ATOM    132  O   ILE P   8     -14.622  12.207  -8.170  0.00  0.00      PROA  
ATOM    133  N   GLN P   9     -16.497  10.927  -8.043  0.00  0.00      PROA  
ATOM    134  HN  GLN P   9     -16.970  10.066  -8.215  0.00  0.00      PROA  
ATOM    135  CA  GLN P   9     -17.339  12.017  -7.431  0.00  0.00      PROA  
ATOM    136  HA  GLN P   9     -17.321  12.849  -8.119  0.00  0.00      PROA  
ATOM    137  CB  GLN P   9     -18.842  11.538  -7.419  0.00  0.00      PROA  
ATOM    138  HB1 GLN P   9     -19.439  12.436  -7.154  0.00  0.00      PROA  
ATOM    139  HB2 GLN P   9     -19.047  10.784  -6.629  0.00  0.00      PROA  
ATOM    140  CG  GLN P   9     -19.490  11.078  -8.802  0.00  0.00      PROA  
ATOM    141  HG1 GLN P   9     -20.576  11.268  -8.667  0.00  0.00      PROA  
ATOM    142  HG2 GLN P   9     -19.140  10.035  -8.958  0.00  0.00      PROA  
ATOM    143  CD  GLN P   9     -19.042  11.858 -10.104  0.00  0.00      PROA  
ATOM    144  OE1 GLN P   9     -19.228  13.072 -10.296  0.00  0.00      PROA  
ATOM    145  NE2 GLN P   9     -18.532  11.047 -11.069  0.00  0.00      PROA  
ATOM    146 HE21 GLN P   9     -18.278  11.519 -11.913  0.00  0.00      PROA  
ATOM    147 HE22 GLN P   9     -18.658  10.056 -11.029  0.00  0.00      PROA  
ATOM    148  C   GLN P   9     -16.785  12.481  -6.045  0.00  0.00      PROA  
ATOM    149  O   GLN P   9     -16.475  11.651  -5.175  0.00  0.00      PROA  
ATOM    150  N   ARG P  10     -16.547  13.799  -5.844  0.00  0.00      PROA  
ATOM    151  HN  ARG P  10     -16.747  14.418  -6.599  0.00  0.00      PROA  
ATOM    152  CA  ARG P  10     -15.918  14.458  -4.745  0.00  0.00      PROA  
ATOM    153  HA  ARG P  10     -15.237  13.797  -4.229  0.00  0.00      PROA  
ATOM    154  CB  ARG P  10     -15.104  15.625  -5.200  0.00  0.00      PROA  
ATOM    155  HB1 ARG P  10     -14.762  16.164  -4.291  0.00  0.00      PROA  
ATOM    156  HB2 ARG P  10     -15.766  16.355  -5.714  0.00  0.00      PROA  
ATOM    157  CG  ARG P  10     -13.926  15.229  -6.217  0.00  0.00      PROA  
ATOM    158  HG1 ARG P  10     -13.288  16.127  -6.363  0.00  0.00      PROA  
ATOM    159  HG2 ARG P  10     -14.327  14.941  -7.213  0.00  0.00      PROA  
ATOM    160  CD  ARG P  10     -12.967  14.193  -5.582  0.00  0.00      PROA  
ATOM    161  HD1 ARG P  10     -13.348  13.150  -5.613  0.00  0.00      PROA  
ATOM    162  HD2 ARG P  10     -12.930  14.344  -4.482  0.00  0.00      PROA  
ATOM    163  NE  ARG P  10     -11.627  14.341  -6.142  0.00  0.00      PROA  
ATOM    164  HE  ARG P  10     -11.044  14.996  -5.661  0.00  0.00      PROA  
ATOM    165  CZ  ARG P  10     -11.193  14.068  -7.383  0.00  0.00      PROA  
ATOM    166  NH1 ARG P  10     -11.901  13.285  -8.145  0.00  0.00      PROA  
ATOM    167 HH11 ARG P  10     -12.751  12.976  -7.718  0.00  0.00      PROA  
ATOM    168 HH12 ARG P  10     -11.760  13.058  -9.108  0.00  0.00      PROA  
ATOM    169  NH2 ARG P  10     -10.016  14.491  -7.746  0.00  0.00      PROA  
ATOM    170 HH21 ARG P  10      -9.395  14.925  -7.093  0.00  0.00      PROA  
ATOM    171 HH22 ARG P  10      -9.601  14.364  -8.647  0.00  0.00      PROA  
ATOM    172  C   ARG P  10     -16.896  14.999  -3.641  0.00  0.00      PROA  
ATOM    173  O   ARG P  10     -18.108  15.100  -3.892  0.00  0.00      PROA  
ATOM    174  N   ILE P  11     -16.390  15.202  -2.393  0.00  0.00      PROA  
ATOM    175  HN  ILE P  11     -15.409  15.321  -2.261  0.00  0.00      PROA  
ATOM    176  CA  ILE P  11     -17.177  15.174  -1.143  0.00  0.00      PROA  
ATOM    177  HA  ILE P  11     -18.194  14.890  -1.367  0.00  0.00      PROA  
ATOM    178  CB  ILE P  11     -16.642  14.235  -0.105  0.00  0.00      PROA  
ATOM    179  HB  ILE P  11     -15.652  14.620   0.220  0.00  0.00      PROA  
ATOM    180  CG2 ILE P  11     -17.528  14.020   1.104  0.00  0.00      PROA  
ATOM    181 HG21 ILE P  11     -17.791  14.934   1.678  0.00  0.00      PROA  
ATOM    182 HG22 ILE P  11     -17.042  13.357   1.851  0.00  0.00      PROA  
ATOM    183 HG23 ILE P  11     -18.434  13.466   0.776  0.00  0.00      PROA  
ATOM    184  CG1 ILE P  11     -16.313  12.762  -0.609  0.00  0.00      PROA  
ATOM    185 HG11 ILE P  11     -16.114  12.056   0.225  0.00  0.00      PROA  
ATOM    186 HG12 ILE P  11     -15.523  12.778  -1.391  0.00  0.00      PROA  
ATOM    187  CD  ILE P  11     -17.403  12.159  -1.472  0.00  0.00      PROA  
ATOM    188  HD1 ILE P  11     -17.722  12.683  -2.399  0.00  0.00      PROA  
ATOM    189  HD2 ILE P  11     -18.287  11.972  -0.826  0.00  0.00      PROA  
ATOM    190  HD3 ILE P  11     -17.038  11.150  -1.758  0.00  0.00      PROA  
ATOM    191  C   ILE P  11     -17.196  16.601  -0.654  0.00  0.00      PROA  
ATOM    192  O   ILE P  11     -16.225  17.291  -0.851  0.00  0.00      PROA  
ATOM    193  N   THR P  12     -18.258  17.155  -0.034  0.00  0.00      PROA  
ATOM    194  HN  THR P  12     -19.045  16.586   0.192  0.00  0.00      PROA  
ATOM    195  CA  THR P  12     -18.258  18.585   0.304  0.00  0.00      PROA  
ATOM    196  HA  THR P  12     -17.640  19.159  -0.371  0.00  0.00      PROA  
ATOM    197  CB  THR P  12     -19.558  19.268   0.137  0.00  0.00      PROA  
ATOM    198  HB  THR P  12     -20.294  18.722   0.764  0.00  0.00      PROA  
ATOM    199  OG1 THR P  12     -20.045  19.126  -1.253  0.00  0.00      PROA  
ATOM    200  HG1 THR P  12     -20.378  18.226  -1.281  0.00  0.00      PROA  
ATOM    201  CG2 THR P  12     -19.592  20.802   0.456  0.00  0.00      PROA  
ATOM    202 HG21 THR P  12     -20.577  21.257   0.218  0.00  0.00      PROA  
ATOM    203 HG22 THR P  12     -18.856  21.317  -0.197  0.00  0.00      PROA  
ATOM    204 HG23 THR P  12     -19.312  21.096   1.490  0.00  0.00      PROA  
ATOM    205  C   THR P  12     -17.609  18.857   1.659  0.00  0.00      PROA  
ATOM    206  O   THR P  12     -16.839  19.802   1.840  0.00  0.00      PROA  
ATOM    207  N   ASP P  13     -17.976  17.979   2.662  0.00  0.00      PROA  
ATOM    208  HN  ASP P  13     -18.540  17.186   2.446  0.00  0.00      PROA  
ATOM    209  CA  ASP P  13     -17.696  18.125   4.083  0.00  0.00      PROA  
ATOM    210  HA  ASP P  13     -17.603  19.175   4.321  0.00  0.00      PROA  
ATOM    211  CB  ASP P  13     -18.898  17.619   4.890  0.00  0.00      PROA  
ATOM    212  HB1 ASP P  13     -19.084  16.573   4.566  0.00  0.00      PROA  
ATOM    213  HB2 ASP P  13     -19.828  18.119   4.547  0.00  0.00      PROA  
ATOM    214  CG  ASP P  13     -18.755  17.849   6.382  0.00  0.00      PROA  
ATOM    215  OD1 ASP P  13     -19.843  17.752   6.997  0.00  0.00      PROA  
ATOM    216  OD2 ASP P  13     -17.662  18.141   6.934  0.00  0.00      PROA  
ATOM    217  C   ASP P  13     -16.276  17.476   4.319  0.00  0.00      PROA  
ATOM    218  O   ASP P  13     -16.172  16.235   4.168  0.00  0.00      PROA  
ATOM    219  N   GLU P  14     -15.197  18.237   4.640  0.00  0.00      PROA  
ATOM    220  HN  GLU P  14     -15.291  19.230   4.613  0.00  0.00      PROA  
ATOM    221  CA  GLU P  14     -13.860  17.737   5.124  0.00  0.00      PROA  
ATOM    222  HA  GLU P  14     -13.468  17.242   4.247  0.00  0.00      PROA  
ATOM    223  CB  GLU P  14     -12.944  18.971   5.395  0.00  0.00      PROA  
ATOM    224  HB1 GLU P  14     -13.449  19.815   5.912  0.00  0.00      PROA  
ATOM    225  HB2 GLU P  14     -12.526  19.238   4.401  0.00  0.00      PROA  
ATOM    226  CG  GLU P  14     -11.745  18.669   6.355  0.00  0.00      PROA  
ATOM    227  HG1 GLU P  14     -11.294  17.667   6.189  0.00  0.00      PROA  
ATOM    228  HG2 GLU P  14     -12.089  18.651   7.411  0.00  0.00      PROA  
ATOM    229  CD  GLU P  14     -10.700  19.754   6.241  0.00  0.00      PROA  
ATOM    230  OE1 GLU P  14     -11.014  20.975   6.627  0.00  0.00      PROA  
ATOM    231  OE2 GLU P  14      -9.545  19.447   5.844  0.00  0.00      PROA  
ATOM    232  C   GLU P  14     -13.854  16.678   6.174  0.00  0.00      PROA  
ATOM    233  O   GLU P  14     -13.050  15.772   6.193  0.00  0.00      PROA  
ATOM    234  N   ARG P  15     -14.820  16.710   7.043  0.00  0.00      PROA  
ATOM    235  HN  ARG P  15     -15.474  17.459   7.119  0.00  0.00      PROA  
ATOM    236  CA  ARG P  15     -15.050  15.663   8.027  0.00  0.00      PROA  
ATOM    237  HA  ARG P  15     -14.127  15.583   8.583  0.00  0.00      PROA  
ATOM    238  CB  ARG P  15     -16.152  15.926   9.036  0.00  0.00      PROA  
ATOM    239  HB1 ARG P  15     -16.012  15.223   9.885  0.00  0.00      PROA  
ATOM    240  HB2 ARG P  15     -17.166  15.738   8.621  0.00  0.00      PROA  
ATOM    241  CG  ARG P  15     -16.114  17.371   9.695  0.00  0.00      PROA  
ATOM    242  HG1 ARG P  15     -16.177  18.148   8.904  0.00  0.00      PROA  
ATOM    243  HG2 ARG P  15     -15.217  17.453  10.346  0.00  0.00      PROA  
ATOM    244  CD  ARG P  15     -17.305  17.502  10.647  0.00  0.00      PROA  
ATOM    245  HD1 ARG P  15     -17.304  18.424  11.268  0.00  0.00      PROA  
ATOM    246  HD2 ARG P  15     -17.466  16.673  11.369  0.00  0.00      PROA  
ATOM    247  NE  ARG P  15     -18.519  17.683   9.818  0.00  0.00      PROA  
ATOM    248  HE  ARG P  15     -18.548  17.677   8.819  0.00  0.00      PROA  
ATOM    249  CZ  ARG P  15     -19.726  17.780  10.341  0.00  0.00      PROA  
ATOM    250  NH1 ARG P  15     -20.030  17.724  11.591  0.00  0.00      PROA  
ATOM    251 HH11 ARG P  15     -19.296  17.864  12.256  0.00  0.00      PROA  
ATOM    252 HH12 ARG P  15     -21.015  17.704  11.765  0.00  0.00      PROA  
ATOM    253  NH2 ARG P  15     -20.715  18.028   9.530  0.00  0.00      PROA  
ATOM    254 HH21 ARG P  15     -20.543  17.968   8.547  0.00  0.00      PROA  
ATOM    255 HH22 ARG P  15     -21.596  18.254   9.945  0.00  0.00      PROA  
ATOM    256  C   ARG P  15     -15.357  14.288   7.414  0.00  0.00      PROA  
ATOM    257  O   ARG P  15     -14.732  13.292   7.737  0.00  0.00      PROA  
ATOM    258  N   ASN P  16     -16.299  14.309   6.415  0.00  0.00      PROA  
ATOM    259  HN  ASN P  16     -16.769  15.159   6.189  0.00  0.00      PROA  
ATOM    260  CA  ASN P  16     -16.609  13.157   5.611  0.00  0.00      PROA  
ATOM    261  HA  ASN P  16     -16.714  12.283   6.237  0.00  0.00      PROA  
ATOM    262  CB  ASN P  16     -17.977  13.486   4.910  0.00  0.00      PROA  
ATOM    263  HB1 ASN P  16     -18.249  12.706   4.167  0.00  0.00      PROA  
ATOM    264  HB2 ASN P  16     -17.943  14.475   4.407  0.00  0.00      PROA  
ATOM    265  CG  ASN P  16     -19.040  13.350   5.972  0.00  0.00      PROA  
ATOM    266  OD1 ASN P  16     -18.894  13.039   7.144  0.00  0.00      PROA  
ATOM    267  ND2 ASN P  16     -20.292  13.699   5.598  0.00  0.00      PROA  
ATOM    268 HD21 ASN P  16     -21.071  13.763   6.222  0.00  0.00      PROA  
ATOM    269 HD22 ASN P  16     -20.507  13.735   4.622  0.00  0.00      PROA  
ATOM    270  C   ASN P  16     -15.496  12.758   4.644  0.00  0.00      PROA  
ATOM    271  O   ASN P  16     -15.264  11.634   4.376  0.00  0.00      PROA  
ATOM    272  N   ARG P  17     -14.651  13.795   4.170  0.00  0.00      PROA  
ATOM    273  HN  ARG P  17     -14.946  14.734   4.331  0.00  0.00      PROA  
ATOM    274  CA  ARG P  17     -13.410  13.401   3.433  0.00  0.00      PROA  
ATOM    275  HA  ARG P  17     -13.578  12.660   2.666  0.00  0.00      PROA  
ATOM    276  CB  ARG P  17     -12.720  14.613   2.825  0.00  0.00      PROA  
ATOM    277  HB1 ARG P  17     -11.806  14.339   2.256  0.00  0.00      PROA  
ATOM    278  HB2 ARG P  17     -12.447  15.345   3.615  0.00  0.00      PROA  
ATOM    279  CG  ARG P  17     -13.569  15.298   1.775  0.00  0.00      PROA  
ATOM    280  HG1 ARG P  17     -14.570  15.475   2.224  0.00  0.00      PROA  
ATOM    281  HG2 ARG P  17     -13.602  14.724   0.825  0.00  0.00      PROA  
ATOM    282  CD  ARG P  17     -12.859  16.653   1.502  0.00  0.00      PROA  
ATOM    283  HD1 ARG P  17     -11.876  16.495   1.008  0.00  0.00      PROA  
ATOM    284  HD2 ARG P  17     -12.641  17.264   2.403  0.00  0.00      PROA  
ATOM    285  NE  ARG P  17     -13.569  17.442   0.554  0.00  0.00      PROA  
ATOM    286  HE  ARG P  17     -14.231  17.087  -0.106  0.00  0.00      PROA  
ATOM    287  CZ  ARG P  17     -13.476  18.752   0.298  0.00  0.00      PROA  
ATOM    288  NH1 ARG P  17     -12.604  19.627   0.763  0.00  0.00      PROA  
ATOM    289 HH11 ARG P  17     -11.969  19.325   1.474  0.00  0.00      PROA  
ATOM    290 HH12 ARG P  17     -12.706  20.608   0.599  0.00  0.00      PROA  
ATOM    291  NH2 ARG P  17     -14.379  19.231  -0.557  0.00  0.00      PROA  
ATOM    292 HH21 ARG P  17     -15.155  18.716  -0.921  0.00  0.00      PROA  
ATOM    293 HH22 ARG P  17     -14.397  20.194  -0.826  0.00  0.00      PROA  
ATOM    294  C   ARG P  17     -12.407  12.671   4.296  0.00  0.00      PROA  
ATOM    295  O   ARG P  17     -11.784  11.694   3.862  0.00  0.00      PROA  
ATOM    296  N   GLN P  18     -12.225  13.000   5.531  0.00  0.00      PROA  
ATOM    297  HN  GLN P  18     -12.805  13.625   6.048  0.00  0.00      PROA  
ATOM    298  CA  GLN P  18     -11.411  12.228   6.531  0.00  0.00      PROA  
ATOM    299  HA  GLN P  18     -10.402  12.185   6.149  0.00  0.00      PROA  
ATOM    300  CB  GLN P  18     -11.288  12.920   7.919  0.00  0.00      PROA  
ATOM    301  HB1 GLN P  18     -10.881  12.266   8.720  0.00  0.00      PROA  
ATOM    302  HB2 GLN P  18     -12.302  13.200   8.276  0.00  0.00      PROA  
ATOM    303  CG  GLN P  18     -10.333  14.202   7.767  0.00  0.00      PROA  
ATOM    304  HG1 GLN P  18     -10.537  14.761   6.829  0.00  0.00      PROA  
ATOM    305  HG2 GLN P  18      -9.320  13.745   7.767  0.00  0.00      PROA  
ATOM    306  CD  GLN P  18     -10.388  15.100   9.006  0.00  0.00      PROA  
ATOM    307  OE1 GLN P  18      -9.667  14.809   9.979  0.00  0.00      PROA  
ATOM    308  NE2 GLN P  18     -11.234  16.114   9.039  0.00  0.00      PROA  
ATOM    309 HE21 GLN P  18     -11.429  16.512   9.935  0.00  0.00      PROA  
ATOM    310 HE22 GLN P  18     -11.725  16.387   8.212  0.00  0.00      PROA  
ATOM    311  C   GLN P  18     -11.719  10.777   6.737  0.00  0.00      PROA  
ATOM    312  O   GLN P  18     -10.887   9.882   6.632  0.00  0.00      PROA  
ATOM    313  N   VAL P  19     -13.013  10.407   6.903  0.00  0.00      PROA  
ATOM    314  HN  VAL P  19     -13.597  11.168   7.178  0.00  0.00      PROA  
ATOM    315  CA  VAL P  19     -13.675   9.072   6.826  0.00  0.00      PROA  
ATOM    316  HA  VAL P  19     -13.112   8.425   7.482  0.00  0.00      PROA  
ATOM    317  CB  VAL P  19     -15.112   9.179   7.131  0.00  0.00      PROA  
ATOM    318  HB  VAL P  19     -15.591   9.973   6.520  0.00  0.00      PROA  
ATOM    319  CG1 VAL P  19     -15.750   7.795   6.997  0.00  0.00      PROA  
ATOM    320 HG11 VAL P  19     -15.141   6.999   7.475  0.00  0.00      PROA  
ATOM    321 HG12 VAL P  19     -15.898   7.530   5.928  0.00  0.00      PROA  
ATOM    322 HG13 VAL P  19     -16.758   7.848   7.460  0.00  0.00      PROA  
ATOM    323  CG2 VAL P  19     -15.296   9.549   8.646  0.00  0.00      PROA  
ATOM    324 HG21 VAL P  19     -14.591  10.347   8.964  0.00  0.00      PROA  
ATOM    325 HG22 VAL P  19     -15.303   8.616   9.249  0.00  0.00      PROA  
ATOM    326 HG23 VAL P  19     -16.315   9.930   8.870  0.00  0.00      PROA  
ATOM    327  C   VAL P  19     -13.386   8.394   5.542  0.00  0.00      PROA  
ATOM    328  O   VAL P  19     -13.103   7.215   5.577  0.00  0.00      PROA  
ATOM    329  N   THR P  20     -13.643   9.075   4.426  0.00  0.00      PROA  
ATOM    330  HN  THR P  20     -13.955  10.011   4.569  0.00  0.00      PROA  
ATOM    331  CA  THR P  20     -13.481   8.530   3.044  0.00  0.00      PROA  
ATOM    332  HA  THR P  20     -13.990   7.579   3.006  0.00  0.00      PROA  
ATOM    333  CB  THR P  20     -13.816   9.382   1.837  0.00  0.00      PROA  
ATOM    334  HB  THR P  20     -13.129  10.242   1.689  0.00  0.00      PROA  
ATOM    335  OG1 THR P  20     -15.011  10.087   2.005  0.00  0.00      PROA  
ATOM    336  HG1 THR P  20     -14.809  10.749   2.669  0.00  0.00      PROA  
ATOM    337  CG2 THR P  20     -13.941   8.441   0.640  0.00  0.00      PROA  
ATOM    338 HG21 THR P  20     -14.277   9.087  -0.198  0.00  0.00      PROA  
ATOM    339 HG22 THR P  20     -14.677   7.612   0.710  0.00  0.00      PROA  
ATOM    340 HG23 THR P  20     -12.961   7.967   0.417  0.00  0.00      PROA  
ATOM    341  C   THR P  20     -12.072   8.085   2.868  0.00  0.00      PROA  
ATOM    342  O   THR P  20     -11.799   6.932   2.460  0.00  0.00      PROA  
ATOM    343  N   PHE P  21     -11.083   8.926   3.257  0.00  0.00      PROA  
ATOM    344  HN  PHE P  21     -11.349   9.758   3.737  0.00  0.00      PROA  
ATOM    345  CA  PHE P  21      -9.653   8.591   3.267  0.00  0.00      PROA  
ATOM    346  HA  PHE P  21      -9.411   8.332   2.247  0.00  0.00      PROA  
ATOM    347  CB  PHE P  21      -8.780   9.848   3.674  0.00  0.00      PROA  
ATOM    348  HB1 PHE P  21      -9.231  10.259   4.603  0.00  0.00      PROA  
ATOM    349  HB2 PHE P  21      -8.927  10.548   2.824  0.00  0.00      PROA  
ATOM    350  CG  PHE P  21      -7.335   9.738   3.896  0.00  0.00      PROA  
ATOM    351  CD1 PHE P  21      -6.806   9.682   5.174  0.00  0.00      PROA  
ATOM    352  HD1 PHE P  21      -7.571   9.797   5.928  0.00  0.00      PROA  
ATOM    353  CE1 PHE P  21      -5.433   9.446   5.466  0.00  0.00      PROA  
ATOM    354  HE1 PHE P  21      -5.200   9.260   6.504  0.00  0.00      PROA  
ATOM    355  CZ  PHE P  21      -4.489   9.234   4.386  0.00  0.00      PROA  
ATOM    356  HZ  PHE P  21      -3.413   9.256   4.478  0.00  0.00      PROA  
ATOM    357  CD2 PHE P  21      -6.402   9.424   2.880  0.00  0.00      PROA  
ATOM    358  HD2 PHE P  21      -6.794   9.328   1.878  0.00  0.00      PROA  
ATOM    359  CE2 PHE P  21      -5.034   9.357   3.100  0.00  0.00      PROA  
ATOM    360  HE2 PHE P  21      -4.403   9.350   2.223  0.00  0.00      PROA  
ATOM    361  C   PHE P  21      -9.351   7.377   4.076  0.00  0.00      PROA  
ATOM    362  O   PHE P  21      -8.804   6.385   3.539  0.00  0.00      PROA  
ATOM    363  N   THR P  22      -9.896   7.395   5.323  0.00  0.00      PROA  
ATOM    364  HN  THR P  22     -10.393   8.199   5.639  0.00  0.00      PROA  
ATOM    365  CA  THR P  22      -9.751   6.272   6.288  0.00  0.00      PROA  
ATOM    366  HA  THR P  22      -8.692   6.119   6.434  0.00  0.00      PROA  
ATOM    367  CB  THR P  22     -10.586   6.532   7.599  0.00  0.00      PROA  
ATOM    368  HB  THR P  22     -11.662   6.672   7.359  0.00  0.00      PROA  
ATOM    369  OG1 THR P  22     -10.067   7.760   8.200  0.00  0.00      PROA  
ATOM    370  HG1 THR P  22     -10.543   8.523   7.865  0.00  0.00      PROA  
ATOM    371  CG2 THR P  22     -10.228   5.440   8.615  0.00  0.00      PROA  
ATOM    372 HG21 THR P  22     -10.493   4.445   8.197  0.00  0.00      PROA  
ATOM    373 HG22 THR P  22     -10.817   5.685   9.525  0.00  0.00      PROA  
ATOM    374 HG23 THR P  22      -9.177   5.512   8.968  0.00  0.00      PROA  
ATOM    375  C   THR P  22     -10.218   4.920   5.752  0.00  0.00      PROA  
ATOM    376  O   THR P  22      -9.476   3.932   5.854  0.00  0.00      PROA  
ATOM    377  N   LYS P  23     -11.482   4.869   5.186  0.00  0.00      PROA  
ATOM    378  HN  LYS P  23     -11.904   5.765   5.064  0.00  0.00      PROA  
ATOM    379  CA  LYS P  23     -12.033   3.626   4.619  0.00  0.00      PROA  
ATOM    380  HA  LYS P  23     -11.873   2.833   5.335  0.00  0.00      PROA  
ATOM    381  CB  LYS P  23     -13.572   3.622   4.367  0.00  0.00      PROA  
ATOM    382  HB1 LYS P  23     -13.781   2.574   4.064  0.00  0.00      PROA  
ATOM    383  HB2 LYS P  23     -13.771   4.280   3.494  0.00  0.00      PROA  
ATOM    384  CG  LYS P  23     -14.479   4.048   5.561  0.00  0.00      PROA  
ATOM    385  HG1 LYS P  23     -15.544   3.858   5.308  0.00  0.00      PROA  
ATOM    386  HG2 LYS P  23     -14.372   5.139   5.738  0.00  0.00      PROA  
ATOM    387  CD  LYS P  23     -14.140   3.282   6.781  0.00  0.00      PROA  
ATOM    388  HD1 LYS P  23     -13.043   3.422   6.890  0.00  0.00      PROA  
ATOM    389  HD2 LYS P  23     -14.434   2.216   6.677  0.00  0.00      PROA  
ATOM    390  CE  LYS P  23     -14.896   3.885   7.991  0.00  0.00      PROA  
ATOM    391  HE1 LYS P  23     -15.982   3.767   7.790  0.00  0.00      PROA  
ATOM    392  HE2 LYS P  23     -14.612   4.934   8.221  0.00  0.00      PROA  
ATOM    393  NZ  LYS P  23     -14.669   3.153   9.263  0.00  0.00      PROA  
ATOM    394  HZ1 LYS P  23     -15.382   3.398   9.980  0.00  0.00      PROA  
ATOM    395  HZ2 LYS P  23     -13.738   3.402   9.652  0.00  0.00      PROA  
ATOM    396  HZ3 LYS P  23     -14.758   2.121   9.164  0.00  0.00      PROA  
ATOM    397  C   LYS P  23     -11.250   3.186   3.327  0.00  0.00      PROA  
ATOM    398  O   LYS P  23     -11.065   1.969   3.036  0.00  0.00      PROA  
ATOM    399  N   ARG P  24     -10.976   4.183   2.455  0.00  0.00      PROA  
ATOM    400  HN  ARG P  24     -11.122   5.139   2.698  0.00  0.00      PROA  
ATOM    401  CA  ARG P  24     -10.223   3.885   1.210  0.00  0.00      PROA  
ATOM    402  HA  ARG P  24     -10.676   3.089   0.638  0.00  0.00      PROA  
ATOM    403  CB  ARG P  24     -10.109   5.032   0.161  0.00  0.00      PROA  
ATOM    404  HB1 ARG P  24      -9.311   4.894  -0.600  0.00  0.00      PROA  
ATOM    405  HB2 ARG P  24     -10.050   5.996   0.710  0.00  0.00      PROA  
ATOM    406  CG  ARG P  24     -11.428   5.240  -0.608  0.00  0.00      PROA  
ATOM    407  HG1 ARG P  24     -11.407   6.314  -0.891  0.00  0.00      PROA  
ATOM    408  HG2 ARG P  24     -12.297   4.993   0.039  0.00  0.00      PROA  
ATOM    409  CD  ARG P  24     -11.539   4.416  -1.833  0.00  0.00      PROA  
ATOM    410  HD1 ARG P  24     -11.640   3.392  -1.415  0.00  0.00      PROA  
ATOM    411  HD2 ARG P  24     -10.641   4.584  -2.466  0.00  0.00      PROA  
ATOM    412  NE  ARG P  24     -12.693   4.796  -2.657  0.00  0.00      PROA  
ATOM    413  HE  ARG P  24     -13.525   5.110  -2.200  0.00  0.00      PROA  
ATOM    414  CZ  ARG P  24     -12.777   4.702  -3.925  0.00  0.00      PROA  
ATOM    415  NH1 ARG P  24     -11.758   4.229  -4.670  0.00  0.00      PROA  
ATOM    416 HH11 ARG P  24     -11.891   4.204  -5.660  0.00  0.00      PROA  
ATOM    417 HH12 ARG P  24     -10.887   3.897  -4.309  0.00  0.00      PROA  
ATOM    418  NH2 ARG P  24     -13.773   5.162  -4.659  0.00  0.00      PROA  
ATOM    419 HH21 ARG P  24     -14.521   5.600  -4.160  0.00  0.00      PROA  
ATOM    420 HH22 ARG P  24     -13.656   5.155  -5.652  0.00  0.00      PROA  
ATOM    421  C   ARG P  24      -8.811   3.383   1.413  0.00  0.00      PROA  
ATOM    422  O   ARG P  24      -8.425   2.327   0.959  0.00  0.00      PROA  
ATOM    423  N   LYS P  25      -8.050   4.086   2.293  0.00  0.00      PROA  
ATOM    424  HN  LYS P  25      -8.341   4.934   2.728  0.00  0.00      PROA  
ATOM    425  CA  LYS P  25      -6.738   3.545   2.653  0.00  0.00      PROA  
ATOM    426  HA  LYS P  25      -6.108   3.355   1.796  0.00  0.00      PROA  
ATOM    427  CB  LYS P  25      -6.145   4.609   3.640  0.00  0.00      PROA  
ATOM    428  HB1 LYS P  25      -6.993   4.866   4.311  0.00  0.00      PROA  
ATOM    429  HB2 LYS P  25      -5.885   5.517   3.055  0.00  0.00      PROA  
ATOM    430  CG  LYS P  25      -4.879   4.232   4.445  0.00  0.00      PROA  
ATOM    431  HG1 LYS P  25      -4.145   3.605   3.896  0.00  0.00      PROA  
ATOM    432  HG2 LYS P  25      -5.248   3.663   5.325  0.00  0.00      PROA  
ATOM    433  CD  LYS P  25      -4.126   5.420   5.083  0.00  0.00      PROA  
ATOM    434  HD1 LYS P  25      -3.862   6.133   4.274  0.00  0.00      PROA  
ATOM    435  HD2 LYS P  25      -3.215   4.959   5.522  0.00  0.00      PROA  
ATOM    436  CE  LYS P  25      -4.953   6.240   6.020  0.00  0.00      PROA  
ATOM    437  HE1 LYS P  25      -5.759   6.778   5.478  0.00  0.00      PROA  
ATOM    438  HE2 LYS P  25      -4.232   6.970   6.447  0.00  0.00      PROA  
ATOM    439  NZ  LYS P  25      -5.561   5.472   7.070  0.00  0.00      PROA  
ATOM    440  HZ1 LYS P  25      -6.198   6.067   7.637  0.00  0.00      PROA  
ATOM    441  HZ2 LYS P  25      -4.832   5.036   7.671  0.00  0.00      PROA  
ATOM    442  HZ3 LYS P  25      -6.151   4.728   6.645  0.00  0.00      PROA  
ATOM    443  C   LYS P  25      -6.796   2.135   3.375  0.00  0.00      PROA  
ATOM    444  O   LYS P  25      -5.952   1.285   3.128  0.00  0.00      PROA  
ATOM    445  N   PHE P  26      -7.781   1.905   4.254  0.00  0.00      PROA  
ATOM    446  HN  PHE P  26      -8.545   2.489   4.519  0.00  0.00      PROA  
ATOM    447  CA  PHE P  26      -7.897   0.574   4.966  0.00  0.00      PROA  
ATOM    448  HA  PHE P  26      -6.961   0.227   5.377  0.00  0.00      PROA  
ATOM    449  CB  PHE P  26      -8.965   0.626   6.116  0.00  0.00      PROA  
ATOM    450  HB1 PHE P  26      -9.979   0.822   5.707  0.00  0.00      PROA  
ATOM    451  HB2 PHE P  26      -8.761   1.408   6.877  0.00  0.00      PROA  
ATOM    452  CG  PHE P  26      -8.986  -0.660   6.792  0.00  0.00      PROA  
ATOM    453  CD1 PHE P  26     -10.066  -1.553   6.778  0.00  0.00      PROA  
ATOM    454  HD1 PHE P  26     -10.966  -1.460   6.188  0.00  0.00      PROA  
ATOM    455  CE1 PHE P  26     -10.017  -2.828   7.392  0.00  0.00      PROA  
ATOM    456  HE1 PHE P  26     -10.867  -3.490   7.322  0.00  0.00      PROA  
ATOM    457  CZ  PHE P  26      -8.851  -3.291   7.973  0.00  0.00      PROA  
ATOM    458  HZ  PHE P  26      -8.725  -4.264   8.423  0.00  0.00      PROA  
ATOM    459  CD2 PHE P  26      -7.878  -1.062   7.514  0.00  0.00      PROA  
ATOM    460  HD2 PHE P  26      -7.041  -0.382   7.577  0.00  0.00      PROA  
ATOM    461  CE2 PHE P  26      -7.771  -2.371   8.002  0.00  0.00      PROA  
ATOM    462  HE2 PHE P  26      -6.847  -2.723   8.435  0.00  0.00      PROA  
ATOM    463  C   PHE P  26      -8.160  -0.500   4.019  0.00  0.00      PROA  
ATOM    464  O   PHE P  26      -7.566  -1.600   4.100  0.00  0.00      PROA  
ATOM    465  N   GLY P  27      -9.065  -0.287   3.061  0.00  0.00      PROA  
ATOM    466  HN  GLY P  27      -9.527   0.595   3.114  0.00  0.00      PROA  
ATOM    467  CA  GLY P  27      -9.307  -1.083   1.878  0.00  0.00      PROA  
ATOM    468  HA1 GLY P  27      -9.894  -0.489   1.193  0.00  0.00      PROA  
ATOM    469  HA2 GLY P  27      -9.779  -2.019   2.140  0.00  0.00      PROA  
ATOM    470  C   GLY P  27      -8.151  -1.355   0.954  0.00  0.00      PROA  
ATOM    471  O   GLY P  27      -7.925  -2.492   0.568  0.00  0.00      PROA  
ATOM    472  N   LEU P  28      -7.317  -0.293   0.697  0.00  0.00      PROA  
ATOM    473  HN  LEU P  28      -7.670   0.604   0.952  0.00  0.00      PROA  
ATOM    474  CA  LEU P  28      -6.031  -0.475  -0.109  0.00  0.00      PROA  
ATOM    475  HA  LEU P  28      -6.315  -0.920  -1.051  0.00  0.00      PROA  
ATOM    476  CB  LEU P  28      -5.334   0.914  -0.131  0.00  0.00      PROA  
ATOM    477  HB1 LEU P  28      -4.805   1.170   0.812  0.00  0.00      PROA  
ATOM    478  HB2 LEU P  28      -6.143   1.654  -0.313  0.00  0.00      PROA  
ATOM    479  CG  LEU P  28      -4.222   1.138  -1.210  0.00  0.00      PROA  
ATOM    480  HG  LEU P  28      -3.298   0.551  -1.017  0.00  0.00      PROA  
ATOM    481  CD1 LEU P  28      -4.754   0.665  -2.578  0.00  0.00      PROA  
ATOM    482 HD11 LEU P  28      -5.166  -0.367  -2.591  0.00  0.00      PROA  
ATOM    483 HD12 LEU P  28      -3.891   0.607  -3.276  0.00  0.00      PROA  
ATOM    484 HD13 LEU P  28      -5.492   1.386  -2.989  0.00  0.00      PROA  
ATOM    485  CD2 LEU P  28      -3.901   2.656  -1.441  0.00  0.00      PROA  
ATOM    486 HD21 LEU P  28      -3.849   3.212  -0.480  0.00  0.00      PROA  
ATOM    487 HD22 LEU P  28      -4.627   3.106  -2.151  0.00  0.00      PROA  
ATOM    488 HD23 LEU P  28      -2.852   2.728  -1.799  0.00  0.00      PROA  
ATOM    489  C   LEU P  28      -5.035  -1.365   0.645  0.00  0.00      PROA  
ATOM    490  O   LEU P  28      -4.466  -2.254   0.075  0.00  0.00      PROA  
ATOM    491  N   MET P  29      -4.902  -1.200   1.986  0.00  0.00      PROA  
ATOM    492  HN  MET P  29      -5.442  -0.473   2.403  0.00  0.00      PROA  
ATOM    493  CA  MET P  29      -4.078  -1.946   2.950  0.00  0.00      PROA  
ATOM    494  HA  MET P  29      -3.094  -2.045   2.517  0.00  0.00      PROA  
ATOM    495  CB  MET P  29      -3.854  -1.097   4.261  0.00  0.00      PROA  
ATOM    496  HB1 MET P  29      -3.422  -1.791   5.014  0.00  0.00      PROA  
ATOM    497  HB2 MET P  29      -4.813  -0.787   4.729  0.00  0.00      PROA  
ATOM    498  CG  MET P  29      -2.874   0.065   4.052  0.00  0.00      PROA  
ATOM    499  HG1 MET P  29      -3.177   0.566   3.107  0.00  0.00      PROA  
ATOM    500  HG2 MET P  29      -1.856  -0.372   3.975  0.00  0.00      PROA  
ATOM    501  SD  MET P  29      -2.768   1.192   5.489  0.00  0.00      PROA  
ATOM    502  CE  MET P  29      -1.712   2.385   4.665  0.00  0.00      PROA  
ATOM    503  HE1 MET P  29      -2.078   2.558   3.631  0.00  0.00      PROA  
ATOM    504  HE2 MET P  29      -0.655   2.056   4.561  0.00  0.00      PROA  
ATOM    505  HE3 MET P  29      -1.830   3.386   5.131  0.00  0.00      PROA  
ATOM    506  C   MET P  29      -4.529  -3.369   3.151  0.00  0.00      PROA  
ATOM    507  O   MET P  29      -3.623  -4.303   3.252  0.00  0.00      PROA  
ATOM    508  N   LYS P  30      -5.829  -3.635   3.205  0.00  0.00      PROA  
ATOM    509  HN  LYS P  30      -6.409  -2.827   3.143  0.00  0.00      PROA  
ATOM    510  CA  LYS P  30      -6.475  -4.929   3.170  0.00  0.00      PROA  
ATOM    511  HA  LYS P  30      -6.028  -5.499   3.972  0.00  0.00      PROA  
ATOM    512  CB  LYS P  30      -8.015  -4.843   3.447  0.00  0.00      PROA  
ATOM    513  HB1 LYS P  30      -8.410  -3.985   2.862  0.00  0.00      PROA  
ATOM    514  HB2 LYS P  30      -8.113  -4.656   4.537  0.00  0.00      PROA  
ATOM    515  CG  LYS P  30      -8.856  -6.105   3.031  0.00  0.00      PROA  
ATOM    516  HG1 LYS P  30      -8.372  -7.009   3.457  0.00  0.00      PROA  
ATOM    517  HG2 LYS P  30      -8.783  -6.254   1.932  0.00  0.00      PROA  
ATOM    518  CD  LYS P  30     -10.287  -6.083   3.548  0.00  0.00      PROA  
ATOM    519  HD1 LYS P  30     -10.845  -5.238   3.089  0.00  0.00      PROA  
ATOM    520  HD2 LYS P  30     -10.343  -5.907   4.643  0.00  0.00      PROA  
ATOM    521  CE  LYS P  30     -11.084  -7.424   3.388  0.00  0.00      PROA  
ATOM    522  HE1 LYS P  30     -12.161  -7.327   3.641  0.00  0.00      PROA  
ATOM    523  HE2 LYS P  30     -10.617  -8.279   3.922  0.00  0.00      PROA  
ATOM    524  NZ  LYS P  30     -11.219  -7.744   1.995  0.00  0.00      PROA  
ATOM    525  HZ1 LYS P  30     -10.423  -8.018   1.385  0.00  0.00      PROA  
ATOM    526  HZ2 LYS P  30     -11.559  -6.882   1.523  0.00  0.00      PROA  
ATOM    527  HZ3 LYS P  30     -12.077  -8.323   1.893  0.00  0.00      PROA  
ATOM    528  C   LYS P  30      -6.215  -5.667   1.774  0.00  0.00      PROA  
ATOM    529  O   LYS P  30      -6.002  -6.869   1.781  0.00  0.00      PROA  
ATOM    530  N   LYS P  31      -6.288  -4.953   0.715  0.00  0.00      PROA  
ATOM    531  HN  LYS P  31      -6.729  -4.059   0.706  0.00  0.00      PROA  
ATOM    532  CA  LYS P  31      -5.962  -5.563  -0.562  0.00  0.00      PROA  
ATOM    533  HA  LYS P  31      -6.316  -6.579  -0.475  0.00  0.00      PROA  
ATOM    534  CB  LYS P  31      -6.440  -4.773  -1.804  0.00  0.00      PROA  
ATOM    535  HB1 LYS P  31      -5.948  -5.236  -2.686  0.00  0.00      PROA  
ATOM    536  HB2 LYS P  31      -6.125  -3.708  -1.769  0.00  0.00      PROA  
ATOM    537  CG  LYS P  31      -7.875  -4.867  -2.106  0.00  0.00      PROA  
ATOM    538  HG1 LYS P  31      -8.219  -4.485  -3.090  0.00  0.00      PROA  
ATOM    539  HG2 LYS P  31      -8.486  -4.367  -1.324  0.00  0.00      PROA  
ATOM    540  CD  LYS P  31      -8.280  -6.386  -2.137  0.00  0.00      PROA  
ATOM    541  HD1 LYS P  31      -7.900  -7.057  -1.338  0.00  0.00      PROA  
ATOM    542  HD2 LYS P  31      -8.032  -6.770  -3.149  0.00  0.00      PROA  
ATOM    543  CE  LYS P  31      -9.802  -6.385  -2.043  0.00  0.00      PROA  
ATOM    544  HE1 LYS P  31     -10.218  -5.749  -2.854  0.00  0.00      PROA  
ATOM    545  HE2 LYS P  31     -10.120  -6.087  -1.021  0.00  0.00      PROA  
ATOM    546  NZ  LYS P  31     -10.319  -7.745  -2.303  0.00  0.00      PROA  
ATOM    547  HZ1 LYS P  31      -9.917  -8.366  -1.572  0.00  0.00      PROA  
ATOM    548  HZ2 LYS P  31      -9.959  -8.170  -3.181  0.00  0.00      PROA  
ATOM    549  HZ3 LYS P  31     -11.359  -7.747  -2.299  0.00  0.00      PROA  
ATOM    550  C   LYS P  31      -4.488  -5.976  -0.802  0.00  0.00      PROA  
ATOM    551  O   LYS P  31      -4.213  -6.909  -1.531  0.00  0.00      PROA  
ATOM    552  N   ALA P  32      -3.574  -5.206  -0.116  0.00  0.00      PROA  
ATOM    553  HN  ALA P  32      -3.938  -4.422   0.380  0.00  0.00      PROA  
ATOM    554  CA  ALA P  32      -2.169  -5.447  -0.016  0.00  0.00      PROA  
ATOM    555  HA  ALA P  32      -1.673  -5.644  -0.956  0.00  0.00      PROA  
ATOM    556  CB  ALA P  32      -1.507  -4.269   0.662  0.00  0.00      PROA  
ATOM    557  HB1 ALA P  32      -0.502  -4.646   0.949  0.00  0.00      PROA  
ATOM    558  HB2 ALA P  32      -1.959  -3.940   1.622  0.00  0.00      PROA  
ATOM    559  HB3 ALA P  32      -1.401  -3.323   0.089  0.00  0.00      PROA  
ATOM    560  C   ALA P  32      -1.979  -6.794   0.764  0.00  0.00      PROA  
ATOM    561  O   ALA P  32      -1.285  -7.703   0.319  0.00  0.00      PROA  
ATOM    562  N   TYR P  33      -2.652  -6.895   1.942  0.00  0.00      PROA  
ATOM    563  HN  TYR P  33      -3.067  -6.010   2.138  0.00  0.00      PROA  
ATOM    564  CA  TYR P  33      -2.747  -8.018   2.884  0.00  0.00      PROA  
ATOM    565  HA  TYR P  33      -1.709  -8.178   3.135  0.00  0.00      PROA  
ATOM    566  CB  TYR P  33      -3.559  -7.702   4.156  0.00  0.00      PROA  
ATOM    567  HB1 TYR P  33      -4.524  -7.182   3.971  0.00  0.00      PROA  
ATOM    568  HB2 TYR P  33      -2.967  -6.954   4.725  0.00  0.00      PROA  
ATOM    569  CG  TYR P  33      -3.937  -8.893   4.946  0.00  0.00      PROA  
ATOM    570  CD1 TYR P  33      -3.080  -9.426   5.990  0.00  0.00      PROA  
ATOM    571  HD1 TYR P  33      -2.092  -8.990   6.026  0.00  0.00      PROA  
ATOM    572  CE1 TYR P  33      -3.342 -10.517   6.802  0.00  0.00      PROA  
ATOM    573  HE1 TYR P  33      -2.663 -11.074   7.431  0.00  0.00      PROA  
ATOM    574  CZ  TYR P  33      -4.549 -11.160   6.460  0.00  0.00      PROA  
ATOM    575  OH  TYR P  33      -4.893 -12.408   6.961  0.00  0.00      PROA  
ATOM    576  HH  TYR P  33      -4.137 -12.760   7.436  0.00  0.00      PROA  
ATOM    577  CD2 TYR P  33      -5.189  -9.461   4.858  0.00  0.00      PROA  
ATOM    578  HD2 TYR P  33      -5.986  -9.051   4.256  0.00  0.00      PROA  
ATOM    579  CE2 TYR P  33      -5.482 -10.664   5.589  0.00  0.00      PROA  
ATOM    580  HE2 TYR P  33      -6.379 -11.252   5.462  0.00  0.00      PROA  
ATOM    581  C   TYR P  33      -3.117  -9.353   2.191  0.00  0.00      PROA  
ATOM    582  O   TYR P  33      -2.317 -10.290   2.038  0.00  0.00      PROA  
ATOM    583  N   GLU P  34      -4.315  -9.277   1.641  0.00  0.00      PROA  
ATOM    584  HN  GLU P  34      -4.838  -8.489   1.957  0.00  0.00      PROA  
ATOM    585  CA  GLU P  34      -4.865 -10.201   0.764  0.00  0.00      PROA  
ATOM    586  HA  GLU P  34      -5.349 -10.997   1.311  0.00  0.00      PROA  
ATOM    587  CB  GLU P  34      -6.123  -9.592   0.049  0.00  0.00      PROA  
ATOM    588  HB1 GLU P  34      -6.425 -10.211  -0.822  0.00  0.00      PROA  
ATOM    589  HB2 GLU P  34      -5.901  -8.568  -0.320  0.00  0.00      PROA  
ATOM    590  CG  GLU P  34      -7.359  -9.573   0.976  0.00  0.00      PROA  
ATOM    591  HG1 GLU P  34      -7.338  -8.708   1.674  0.00  0.00      PROA  
ATOM    592  HG2 GLU P  34      -7.590 -10.484   1.569  0.00  0.00      PROA  
ATOM    593  CD  GLU P  34      -8.530  -9.321   0.059  0.00  0.00      PROA  
ATOM    594  OE1 GLU P  34      -9.273  -8.315   0.275  0.00  0.00      PROA  
ATOM    595  OE2 GLU P  34      -8.736 -10.058  -0.970  0.00  0.00      PROA  
ATOM    596  C   GLU P  34      -3.942 -10.813  -0.277  0.00  0.00      PROA  
ATOM    597  O   GLU P  34      -3.622 -11.999  -0.171  0.00  0.00      PROA  
ATOM    598  N   LEU P  35      -3.330  -9.979  -1.116  0.00  0.00      PROA  
ATOM    599  HN  LEU P  35      -3.463  -8.991  -1.107  0.00  0.00      PROA  
ATOM    600  CA  LEU P  35      -2.336 -10.376  -2.084  0.00  0.00      PROA  
ATOM    601  HA  LEU P  35      -2.853 -11.118  -2.675  0.00  0.00      PROA  
ATOM    602  CB  LEU P  35      -2.008  -9.123  -2.903  0.00  0.00      PROA  
ATOM    603  HB1 LEU P  35      -1.429  -8.498  -2.191  0.00  0.00      PROA  
ATOM    604  HB2 LEU P  35      -2.975  -8.605  -3.081  0.00  0.00      PROA  
ATOM    605  CG  LEU P  35      -1.272  -9.405  -4.262  0.00  0.00      PROA  
ATOM    606  HG  LEU P  35      -0.356  -9.982  -4.015  0.00  0.00      PROA  
ATOM    607  CD1 LEU P  35      -2.142 -10.391  -5.116  0.00  0.00      PROA  
ATOM    608 HD11 LEU P  35      -3.114  -9.868  -4.991  0.00  0.00      PROA  
ATOM    609 HD12 LEU P  35      -2.251 -11.443  -4.776  0.00  0.00      PROA  
ATOM    610 HD13 LEU P  35      -1.883 -10.365  -6.196  0.00  0.00      PROA  
ATOM    611  CD2 LEU P  35      -0.918  -8.235  -5.108  0.00  0.00      PROA  
ATOM    612 HD21 LEU P  35      -0.498  -8.430  -6.118  0.00  0.00      PROA  
ATOM    613 HD22 LEU P  35      -0.271  -7.467  -4.634  0.00  0.00      PROA  
ATOM    614 HD23 LEU P  35      -1.937  -7.856  -5.339  0.00  0.00      PROA  
ATOM    615  C   LEU P  35      -1.083 -10.975  -1.469  0.00  0.00      PROA  
ATOM    616  O   LEU P  35      -0.506 -11.892  -2.043  0.00  0.00      PROA  
ATOM    617  N   SER P  36      -0.548 -10.389  -0.320  0.00  0.00      PROA  
ATOM    618  HN  SER P  36      -0.817  -9.483  -0.001  0.00  0.00      PROA  
ATOM    619  CA  SER P  36       0.631 -10.910   0.309  0.00  0.00      PROA  
ATOM    620  HA  SER P  36       1.386 -10.929  -0.463  0.00  0.00      PROA  
ATOM    621  CB  SER P  36       1.069 -10.068   1.533  0.00  0.00      PROA  
ATOM    622  HB1 SER P  36       0.166 -10.054   2.181  0.00  0.00      PROA  
ATOM    623  HB2 SER P  36       1.304  -9.073   1.097  0.00  0.00      PROA  
ATOM    624  OG  SER P  36       2.224 -10.651   2.134  0.00  0.00      PROA  
ATOM    625  HG1 SER P  36       2.886 -10.819   1.459  0.00  0.00      PROA  
ATOM    626  C   SER P  36       0.420 -12.374   0.730  0.00  0.00      PROA  
ATOM    627  O   SER P  36       1.230 -13.263   0.386  0.00  0.00      PROA  
ATOM    628  N   VAL P  37      -0.709 -12.644   1.427  0.00  0.00      PROA  
ATOM    629  HN  VAL P  37      -1.327 -11.864   1.383  0.00  0.00      PROA  
ATOM    630  CA  VAL P  37      -1.105 -13.993   1.886  0.00  0.00      PROA  
ATOM    631  HA  VAL P  37      -0.212 -14.286   2.418  0.00  0.00      PROA  
ATOM    632  CB  VAL P  37      -2.143 -14.002   3.030  0.00  0.00      PROA  
ATOM    633  HB  VAL P  37      -3.044 -13.465   2.661  0.00  0.00      PROA  
ATOM    634  CG1 VAL P  37      -2.342 -15.453   3.429  0.00  0.00      PROA  
ATOM    635 HG11 VAL P  37      -2.833 -15.547   4.421  0.00  0.00      PROA  
ATOM    636 HG12 VAL P  37      -1.323 -15.875   3.562  0.00  0.00      PROA  
ATOM    637 HG13 VAL P  37      -2.832 -16.007   2.600  0.00  0.00      PROA  
ATOM    638  CG2 VAL P  37      -1.564 -13.147   4.220  0.00  0.00      PROA  
ATOM    639 HG21 VAL P  37      -0.544 -13.439   4.547  0.00  0.00      PROA  
ATOM    640 HG22 VAL P  37      -2.211 -13.169   5.123  0.00  0.00      PROA  
ATOM    641 HG23 VAL P  37      -1.430 -12.100   3.874  0.00  0.00      PROA  
ATOM    642  C   VAL P  37      -1.533 -14.896   0.798  0.00  0.00      PROA  
ATOM    643  O   VAL P  37      -1.220 -16.098   0.813  0.00  0.00      PROA  
ATOM    644  N   LEU P  38      -2.307 -14.469  -0.214  0.00  0.00      PROA  
ATOM    645  HN  LEU P  38      -2.816 -13.612  -0.223  0.00  0.00      PROA  
ATOM    646  CA  LEU P  38      -2.799 -15.263  -1.235  0.00  0.00      PROA  
ATOM    647  HA  LEU P  38      -3.170 -16.172  -0.785  0.00  0.00      PROA  
ATOM    648  CB  LEU P  38      -3.871 -14.449  -2.052  0.00  0.00      PROA  
ATOM    649  HB1 LEU P  38      -4.154 -14.963  -2.996  0.00  0.00      PROA  
ATOM    650  HB2 LEU P  38      -3.383 -13.528  -2.438  0.00  0.00      PROA  
ATOM    651  CG  LEU P  38      -5.208 -14.310  -1.342  0.00  0.00      PROA  
ATOM    652  HG  LEU P  38      -4.987 -14.036  -0.289  0.00  0.00      PROA  
ATOM    653  CD1 LEU P  38      -5.992 -13.188  -1.980  0.00  0.00      PROA  
ATOM    654 HD11 LEU P  38      -6.735 -12.762  -1.273  0.00  0.00      PROA  
ATOM    655 HD12 LEU P  38      -6.501 -13.607  -2.874  0.00  0.00      PROA  
ATOM    656 HD13 LEU P  38      -5.293 -12.361  -2.231  0.00  0.00      PROA  
ATOM    657  CD2 LEU P  38      -5.886 -15.663  -1.222  0.00  0.00      PROA  
ATOM    658 HD21 LEU P  38      -6.497 -15.592  -0.297  0.00  0.00      PROA  
ATOM    659 HD22 LEU P  38      -5.216 -16.538  -1.079  0.00  0.00      PROA  
ATOM    660 HD23 LEU P  38      -6.452 -15.957  -2.132  0.00  0.00      PROA  
ATOM    661  C   LEU P  38      -1.700 -15.746  -2.199  0.00  0.00      PROA  
ATOM    662  O   LEU P  38      -1.699 -16.947  -2.520  0.00  0.00      PROA  
ATOM    663  N   CYS P  39      -0.739 -14.911  -2.618  0.00  0.00      PROA  
ATOM    664  HN  CYS P  39      -0.626 -13.967  -2.318  0.00  0.00      PROA  
ATOM    665  CA  CYS P  39       0.089 -15.242  -3.701  0.00  0.00      PROA  
ATOM    666  HA  CYS P  39      -0.129 -16.229  -4.083  0.00  0.00      PROA  
ATOM    667  CB  CYS P  39      -0.198 -14.412  -4.967  0.00  0.00      PROA  
ATOM    668  HB1 CYS P  39       0.605 -14.411  -5.735  0.00  0.00      PROA  
ATOM    669  HB2 CYS P  39      -0.204 -13.329  -4.720  0.00  0.00      PROA  
ATOM    670  SG  CYS P  39      -1.765 -14.781  -5.808  0.00  0.00      PROA  
ATOM    671  HG1 CYS P  39      -1.321 -15.561  -6.783  0.00  0.00      PROA  
ATOM    672  C   CYS P  39       1.550 -15.205  -3.338  0.00  0.00      PROA  
ATOM    673  O   CYS P  39       2.366 -15.207  -4.202  0.00  0.00      PROA  
ATOM    674  N   ASP P  40       1.877 -15.119  -2.081  0.00  0.00      PROA  
ATOM    675  HN  ASP P  40       1.121 -15.103  -1.431  0.00  0.00      PROA  
ATOM    676  CA  ASP P  40       3.177 -15.080  -1.448  0.00  0.00      PROA  
ATOM    677  HA  ASP P  40       2.913 -14.936  -0.411  0.00  0.00      PROA  
ATOM    678  CB  ASP P  40       4.076 -16.414  -1.664  0.00  0.00      PROA  
ATOM    679  HB1 ASP P  40       5.040 -16.421  -1.112  0.00  0.00      PROA  
ATOM    680  HB2 ASP P  40       4.292 -16.335  -2.751  0.00  0.00      PROA  
ATOM    681  CG  ASP P  40       3.416 -17.750  -1.310  0.00  0.00      PROA  
ATOM    682  OD1 ASP P  40       2.366 -17.764  -0.652  0.00  0.00      PROA  
ATOM    683  OD2 ASP P  40       3.933 -18.778  -1.811  0.00  0.00      PROA  
ATOM    684  C   ASP P  40       4.030 -13.865  -1.678  0.00  0.00      PROA  
ATOM    685  O   ASP P  40       5.231 -13.838  -1.390  0.00  0.00      PROA  
ATOM    686  N   CYS P  41       3.458 -12.784  -2.209  0.00  0.00      PROA  
ATOM    687  HN  CYS P  41       2.529 -12.763  -2.570  0.00  0.00      PROA  
ATOM    688  CA  CYS P  41       4.136 -11.505  -2.459  0.00  0.00      PROA  
ATOM    689  HA  CYS P  41       5.028 -11.593  -3.061  0.00  0.00      PROA  
ATOM    690  CB  CYS P  41       3.417 -10.521  -3.328  0.00  0.00      PROA  
ATOM    691  HB1 CYS P  41       3.824  -9.489  -3.273  0.00  0.00      PROA  
ATOM    692  HB2 CYS P  41       2.412 -10.325  -2.896  0.00  0.00      PROA  
ATOM    693  SG  CYS P  41       3.371 -10.980  -5.083  0.00  0.00      PROA  
ATOM    694  HG1 CYS P  41       4.691 -11.026  -5.179  0.00  0.00      PROA  
ATOM    695  C   CYS P  41       4.583 -10.671  -1.235  0.00  0.00      PROA  
ATOM    696  O   CYS P  41       3.720 -10.444  -0.375  0.00  0.00      PROA  
ATOM    697  N   GLU P  42       5.773 -10.044  -1.207  0.00  0.00      PROA  
ATOM    698  HN  GLU P  42       6.456 -10.350  -1.866  0.00  0.00      PROA  
ATOM    699  CA  GLU P  42       6.141  -9.040  -0.168  0.00  0.00      PROA  
ATOM    700  HA  GLU P  42       5.576  -9.162   0.744  0.00  0.00      PROA  
ATOM    701  CB  GLU P  42       7.620  -9.239   0.161  0.00  0.00      PROA  
ATOM    702  HB1 GLU P  42       8.053  -8.341   0.649  0.00  0.00      PROA  
ATOM    703  HB2 GLU P  42       8.194  -9.364  -0.782  0.00  0.00      PROA  
ATOM    704  CG  GLU P  42       7.938 -10.601   0.901  0.00  0.00      PROA  
ATOM    705  HG1 GLU P  42       7.242 -11.307   0.400  0.00  0.00      PROA  
ATOM    706  HG2 GLU P  42       7.648 -10.555   1.973  0.00  0.00      PROA  
ATOM    707  CD  GLU P  42       9.371 -11.143   0.866  0.00  0.00      PROA  
ATOM    708  OE1 GLU P  42       9.557 -12.084   0.022  0.00  0.00      PROA  
ATOM    709  OE2 GLU P  42      10.271 -10.760   1.674  0.00  0.00      PROA  
ATOM    710  C   GLU P  42       5.897  -7.663  -0.783  0.00  0.00      PROA  
ATOM    711  O   GLU P  42       6.346  -7.359  -1.903  0.00  0.00      PROA  
ATOM    712  N   ILE P  43       5.167  -6.803  -0.034  0.00  0.00      PROA  
ATOM    713  HN  ILE P  43       4.743  -7.119   0.812  0.00  0.00      PROA  
ATOM    714  CA  ILE P  43       4.761  -5.464  -0.420  0.00  0.00      PROA  
ATOM    715  HA  ILE P  43       5.239  -5.290  -1.373  0.00  0.00      PROA  
ATOM    716  CB  ILE P  43       3.234  -5.563  -0.611  0.00  0.00      PROA  
ATOM    717  HB  ILE P  43       2.736  -5.908   0.320  0.00  0.00      PROA  
ATOM    718  CG2 ILE P  43       2.658  -4.184  -0.830  0.00  0.00      PROA  
ATOM    719 HG21 ILE P  43       2.642  -3.603   0.117  0.00  0.00      PROA  
ATOM    720 HG22 ILE P  43       1.615  -4.162  -1.211  0.00  0.00      PROA  
ATOM    721 HG23 ILE P  43       3.291  -3.503  -1.438  0.00  0.00      PROA  
ATOM    722  CG1 ILE P  43       2.939  -6.562  -1.773  0.00  0.00      PROA  
ATOM    723 HG11 ILE P  43       3.249  -7.594  -1.503  0.00  0.00      PROA  
ATOM    724 HG12 ILE P  43       3.698  -6.388  -2.566  0.00  0.00      PROA  
ATOM    725  CD  ILE P  43       1.466  -6.672  -2.195  0.00  0.00      PROA  
ATOM    726  HD1 ILE P  43       0.858  -7.046  -1.344  0.00  0.00      PROA  
ATOM    727  HD2 ILE P  43       1.314  -7.329  -3.079  0.00  0.00      PROA  
ATOM    728  HD3 ILE P  43       1.020  -5.677  -2.408  0.00  0.00      PROA  
ATOM    729  C   ILE P  43       5.150  -4.359   0.574  0.00  0.00      PROA  
ATOM    730  O   ILE P  43       5.204  -4.488   1.779  0.00  0.00      PROA  
ATOM    731  N   ALA P  44       5.522  -3.194  -0.010  0.00  0.00      PROA  
ATOM    732  HN  ALA P  44       5.592  -3.156  -1.003  0.00  0.00      PROA  
ATOM    733  CA  ALA P  44       5.604  -1.895   0.677  0.00  0.00      PROA  
ATOM    734  HA  ALA P  44       5.118  -1.968   1.639  0.00  0.00      PROA  
ATOM    735  CB  ALA P  44       7.019  -1.361   1.010  0.00  0.00      PROA  
ATOM    736  HB1 ALA P  44       7.668  -2.200   1.341  0.00  0.00      PROA  
ATOM    737  HB2 ALA P  44       6.984  -0.510   1.724  0.00  0.00      PROA  
ATOM    738  HB3 ALA P  44       7.525  -0.945   0.113  0.00  0.00      PROA  
ATOM    739  C   ALA P  44       4.721  -0.837   0.018  0.00  0.00      PROA  
ATOM    740  O   ALA P  44       4.815  -0.661  -1.201  0.00  0.00      PROA  
ATOM    741  N   LEU P  45       4.049  -0.014   0.803  0.00  0.00      PROA  
ATOM    742  HN  LEU P  45       4.057  -0.230   1.776  0.00  0.00      PROA  
ATOM    743  CA  LEU P  45       3.285   1.064   0.237  0.00  0.00      PROA  
ATOM    744  HA  LEU P  45       3.537   1.291  -0.788  0.00  0.00      PROA  
ATOM    745  CB  LEU P  45       1.878   0.657   0.412  0.00  0.00      PROA  
ATOM    746  HB1 LEU P  45       1.669   0.225   1.414  0.00  0.00      PROA  
ATOM    747  HB2 LEU P  45       1.596  -0.075  -0.374  0.00  0.00      PROA  
ATOM    748  CG  LEU P  45       0.777   1.793   0.383  0.00  0.00      PROA  
ATOM    749  HG  LEU P  45       1.079   2.561   1.126  0.00  0.00      PROA  
ATOM    750  CD1 LEU P  45       0.625   2.410  -0.998  0.00  0.00      PROA  
ATOM    751 HD11 LEU P  45      -0.430   2.579  -1.302  0.00  0.00      PROA  
ATOM    752 HD12 LEU P  45       1.007   1.613  -1.671  0.00  0.00      PROA  
ATOM    753 HD13 LEU P  45       1.217   3.344  -1.111  0.00  0.00      PROA  
ATOM    754  CD2 LEU P  45      -0.538   1.187   0.848  0.00  0.00      PROA  
ATOM    755 HD21 LEU P  45      -0.437   0.810   1.888  0.00  0.00      PROA  
ATOM    756 HD22 LEU P  45      -0.892   0.375   0.177  0.00  0.00      PROA  
ATOM    757 HD23 LEU P  45      -1.425   1.855   0.818  0.00  0.00      PROA  
ATOM    758  C   LEU P  45       3.648   2.372   0.957  0.00  0.00      PROA  
ATOM    759  O   LEU P  45       3.608   2.425   2.158  0.00  0.00      PROA  
ATOM    760  N   ILE P  46       3.936   3.504   0.322  0.00  0.00      PROA  
ATOM    761  HN  ILE P  46       4.027   3.618  -0.665  0.00  0.00      PROA  
ATOM    762  CA  ILE P  46       4.176   4.760   0.959  0.00  0.00      PROA  
ATOM    763  HA  ILE P  46       4.121   4.754   2.038  0.00  0.00      PROA  
ATOM    764  CB  ILE P  46       5.501   5.379   0.612  0.00  0.00      PROA  
ATOM    765  HB  ILE P  46       5.629   5.342  -0.491  0.00  0.00      PROA  
ATOM    766  CG2 ILE P  46       5.559   6.921   1.043  0.00  0.00      PROA  
ATOM    767 HG21 ILE P  46       4.991   7.626   0.398  0.00  0.00      PROA  
ATOM    768 HG22 ILE P  46       6.640   7.154   0.937  0.00  0.00      PROA  
ATOM    769 HG23 ILE P  46       5.234   6.906   2.105  0.00  0.00      PROA  
ATOM    770  CG1 ILE P  46       6.621   4.524   1.367  0.00  0.00      PROA  
ATOM    771 HG11 ILE P  46       6.370   3.482   1.660  0.00  0.00      PROA  
ATOM    772 HG12 ILE P  46       6.900   5.044   2.308  0.00  0.00      PROA  
ATOM    773  CD  ILE P  46       7.914   4.388   0.606  0.00  0.00      PROA  
ATOM    774  HD1 ILE P  46       8.549   3.537   0.934  0.00  0.00      PROA  
ATOM    775  HD2 ILE P  46       8.491   5.332   0.704  0.00  0.00      PROA  
ATOM    776  HD3 ILE P  46       7.582   4.333  -0.453  0.00  0.00      PROA  
ATOM    777  C   ILE P  46       3.107   5.800   0.491  0.00  0.00      PROA  
ATOM    778  O   ILE P  46       2.981   6.136  -0.677  0.00  0.00      PROA  
ATOM    779  N   ILE P  47       2.302   6.368   1.474  0.00  0.00      PROA  
ATOM    780  HN  ILE P  47       2.474   6.240   2.447  0.00  0.00      PROA  
ATOM    781  CA  ILE P  47       1.289   7.386   1.179  0.00  0.00      PROA  
ATOM    782  HA  ILE P  47       1.309   7.655   0.133  0.00  0.00      PROA  
ATOM    783  CB  ILE P  47      -0.172   6.913   1.502  0.00  0.00      PROA  
ATOM    784  HB  ILE P  47      -0.229   6.852   2.610  0.00  0.00      PROA  
ATOM    785  CG2 ILE P  47      -1.131   8.013   0.960  0.00  0.00      PROA  
ATOM    786 HG21 ILE P  47      -1.026   8.933   1.573  0.00  0.00      PROA  
ATOM    787 HG22 ILE P  47      -2.173   7.727   1.221  0.00  0.00      PROA  
ATOM    788 HG23 ILE P  47      -1.050   8.150  -0.139  0.00  0.00      PROA  
ATOM    789  CG1 ILE P  47      -0.491   5.557   0.838  0.00  0.00      PROA  
ATOM    790 HG11 ILE P  47       0.378   4.901   1.060  0.00  0.00      PROA  
ATOM    791 HG12 ILE P  47      -0.642   5.791  -0.238  0.00  0.00      PROA  
ATOM    792  CD  ILE P  47      -1.752   5.032   1.493  0.00  0.00      PROA  
ATOM    793  HD1 ILE P  47      -2.621   5.718   1.390  0.00  0.00      PROA  
ATOM    794  HD2 ILE P  47      -1.632   4.968   2.595  0.00  0.00      PROA  
ATOM    795  HD3 ILE P  47      -1.948   4.027   1.062  0.00  0.00      PROA  
ATOM    796  C   ILE P  47       1.546   8.630   1.984  0.00  0.00      PROA  
ATOM    797  O   ILE P  47       1.385   8.613   3.242  0.00  0.00      PROA  
ATOM    798  N   PHE P  48       1.681   9.691   1.201  0.00  0.00      PROA  
ATOM    799  HN  PHE P  48       1.828   9.615   0.218  0.00  0.00      PROA  
ATOM    800  CA  PHE P  48       1.660  11.071   1.656  0.00  0.00      PROA  
ATOM    801  HA  PHE P  48       1.616  10.978   2.731  0.00  0.00      PROA  
ATOM    802  CB  PHE P  48       2.836  11.936   1.180  0.00  0.00      PROA  
ATOM    803  HB1 PHE P  48       2.717  12.921   1.680  0.00  0.00      PROA  
ATOM    804  HB2 PHE P  48       2.719  12.020   0.079  0.00  0.00      PROA  
ATOM    805  CG  PHE P  48       4.151  11.459   1.607  0.00  0.00      PROA  
ATOM    806  CD1 PHE P  48       5.083  10.816   0.730  0.00  0.00      PROA  
ATOM    807  HD1 PHE P  48       4.745  10.672  -0.285  0.00  0.00      PROA  
ATOM    808  CE1 PHE P  48       6.365  10.499   1.154  0.00  0.00      PROA  
ATOM    809  HE1 PHE P  48       7.172  10.145   0.530  0.00  0.00      PROA  
ATOM    810  CZ  PHE P  48       6.725  10.855   2.417  0.00  0.00      PROA  
ATOM    811  HZ  PHE P  48       7.774  10.737   2.643  0.00  0.00      PROA  
ATOM    812  CD2 PHE P  48       4.572  11.763   2.862  0.00  0.00      PROA  
ATOM    813  HD2 PHE P  48       3.892  12.192   3.584  0.00  0.00      PROA  
ATOM    814  CE2 PHE P  48       5.850  11.457   3.341  0.00  0.00      PROA  
ATOM    815  HE2 PHE P  48       6.030  11.810   4.346  0.00  0.00      PROA  
ATOM    816  C   PHE P  48       0.378  11.834   1.348  0.00  0.00      PROA  
ATOM    817  O   PHE P  48      -0.166  11.797   0.258  0.00  0.00      PROA  
ATOM    818  N   ASN P  49      -0.239  12.581   2.340  0.00  0.00      PROA  
ATOM    819  HN  ASN P  49       0.003  12.463   3.300  0.00  0.00      PROA  
ATOM    820  CA  ASN P  49      -1.291  13.490   2.016  0.00  0.00      PROA  
ATOM    821  HA  ASN P  49      -1.808  13.150   1.131  0.00  0.00      PROA  
ATOM    822  CB  ASN P  49      -2.450  13.327   3.027  0.00  0.00      PROA  
ATOM    823  HB1 ASN P  49      -2.615  12.233   3.126  0.00  0.00      PROA  
ATOM    824  HB2 ASN P  49      -3.340  13.837   2.602  0.00  0.00      PROA  
ATOM    825  CG  ASN P  49      -2.143  13.814   4.437  0.00  0.00      PROA  
ATOM    826  OD1 ASN P  49      -1.018  14.286   4.728  0.00  0.00      PROA  
ATOM    827  ND2 ASN P  49      -3.150  13.843   5.372  0.00  0.00      PROA  
ATOM    828 HD21 ASN P  49      -3.186  14.458   6.159  0.00  0.00      PROA  
ATOM    829 HD22 ASN P  49      -3.980  13.368   5.080  0.00  0.00      PROA  
ATOM    830  C   ASN P  49      -0.976  14.951   1.706  0.00  0.00      PROA  
ATOM    831  O   ASN P  49       0.201  15.411   1.628  0.00  0.00      PROA  
ATOM    832  N   HSD P  50      -1.956  15.708   1.307  0.00  0.00      PROA  
ATOM    833  HN  HSD P  50      -2.864  15.303   1.233  0.00  0.00      PROA  
ATOM    834  CA  HSD P  50      -1.782  17.055   0.803  0.00  0.00      PROA  
ATOM    835  HA  HSD P  50      -1.032  17.023   0.026  0.00  0.00      PROA  
ATOM    836  CB  HSD P  50      -3.155  17.582   0.126  0.00  0.00      PROA  
ATOM    837  HB1 HSD P  50      -3.917  17.287   0.879  0.00  0.00      PROA  
ATOM    838  HB2 HSD P  50      -3.379  17.061  -0.829  0.00  0.00      PROA  
ATOM    839  ND1 HSD P  50      -2.362  19.698  -1.085  0.00  0.00      PROA  
ATOM    840  HD1 HSD P  50      -1.684  19.207  -1.632  0.00  0.00      PROA  
ATOM    841  CG  HSD P  50      -3.157  19.080  -0.101  0.00  0.00      PROA  
ATOM    842  CE1 HSD P  50      -2.603  21.021  -1.061  0.00  0.00      PROA  
ATOM    843  HE1 HSD P  50      -2.078  21.764  -1.663  0.00  0.00      PROA  
ATOM    844  NE2 HSD P  50      -3.505  21.321  -0.165  0.00  0.00      PROA  
ATOM    845  CD2 HSD P  50      -3.877  20.088   0.467  0.00  0.00      PROA  
ATOM    846  HD2 HSD P  50      -4.786  20.079   1.055  0.00  0.00      PROA  
ATOM    847  C   HSD P  50      -1.396  17.983   1.869  0.00  0.00      PROA  
ATOM    848  O   HSD P  50      -0.814  19.065   1.624  0.00  0.00      PROA  
ATOM    849  N   SER P  51      -1.713  17.548   3.140  0.00  0.00      PROA  
ATOM    850  HN  SER P  51      -2.321  16.770   3.276  0.00  0.00      PROA  
ATOM    851  CA  SER P  51      -1.206  18.248   4.385  0.00  0.00      PROA  
ATOM    852  HA  SER P  51      -1.158  19.267   4.031  0.00  0.00      PROA  
ATOM    853  CB  SER P  51      -2.196  17.910   5.557  0.00  0.00      PROA  
ATOM    854  HB1 SER P  51      -1.866  18.446   6.473  0.00  0.00      PROA  
ATOM    855  HB2 SER P  51      -2.157  16.816   5.747  0.00  0.00      PROA  
ATOM    856  OG  SER P  51      -3.509  18.276   5.150  0.00  0.00      PROA  
ATOM    857  HG1 SER P  51      -3.877  17.633   4.540  0.00  0.00      PROA  
ATOM    858  C   SER P  51       0.167  17.779   4.941  0.00  0.00      PROA  
ATOM    859  O   SER P  51       0.650  18.321   5.884  0.00  0.00      PROA  
ATOM    860  N   ASN P  52       0.769  16.765   4.320  0.00  0.00      PROA  
ATOM    861  HN  ASN P  52       0.241  16.431   3.543  0.00  0.00      PROA  
ATOM    862  CA  ASN P  52       2.092  16.267   4.560  0.00  0.00      PROA  
ATOM    863  HA  ASN P  52       2.391  15.643   3.731  0.00  0.00      PROA  
ATOM    864  CB  ASN P  52       3.116  17.374   4.597  0.00  0.00      PROA  
ATOM    865  HB1 ASN P  52       3.136  17.969   5.535  0.00  0.00      PROA  
ATOM    866  HB2 ASN P  52       2.738  18.008   3.767  0.00  0.00      PROA  
ATOM    867  CG  ASN P  52       4.478  16.767   4.353  0.00  0.00      PROA  
ATOM    868  OD1 ASN P  52       4.606  16.087   3.343  0.00  0.00      PROA  
ATOM    869  ND2 ASN P  52       5.374  16.980   5.338  0.00  0.00      PROA  
ATOM    870 HD21 ASN P  52       6.305  16.641   5.197  0.00  0.00      PROA  
ATOM    871 HD22 ASN P  52       5.179  17.519   6.158  0.00  0.00      PROA  
ATOM    872  C   ASN P  52       2.225  15.353   5.777  0.00  0.00      PROA  
ATOM    873  O   ASN P  52       3.133  15.507   6.626  0.00  0.00      PROA  
ATOM    874  N   LYS P  53       1.290  14.424   5.935  0.00  0.00      PROA  
ATOM    875  HN  LYS P  53       0.515  14.412   5.308  0.00  0.00      PROA  
ATOM    876  CA  LYS P  53       1.406  13.387   6.974  0.00  0.00      PROA  
ATOM    877  HA  LYS P  53       2.114  13.630   7.752  0.00  0.00      PROA  
ATOM    878  CB  LYS P  53       0.056  13.133   7.818  0.00  0.00      PROA  
ATOM    879  HB1 LYS P  53       0.113  12.180   8.387  0.00  0.00      PROA  
ATOM    880  HB2 LYS P  53      -0.740  12.991   7.056  0.00  0.00      PROA  
ATOM    881  CG  LYS P  53      -0.186  14.202   8.816  0.00  0.00      PROA  
ATOM    882  HG1 LYS P  53      -0.215  15.222   8.376  0.00  0.00      PROA  
ATOM    883  HG2 LYS P  53       0.654  14.131   9.539  0.00  0.00      PROA  
ATOM    884  CD  LYS P  53      -1.565  14.004   9.568  0.00  0.00      PROA  
ATOM    885  HD1 LYS P  53      -1.760  12.959   9.893  0.00  0.00      PROA  
ATOM    886  HD2 LYS P  53      -2.475  14.058   8.932  0.00  0.00      PROA  
ATOM    887  CE  LYS P  53      -1.682  14.908  10.833  0.00  0.00      PROA  
ATOM    888  HE1 LYS P  53      -0.856  14.725  11.552  0.00  0.00      PROA  
ATOM    889  HE2 LYS P  53      -2.665  14.692  11.305  0.00  0.00      PROA  
ATOM    890  NZ  LYS P  53      -1.605  16.403  10.614  0.00  0.00      PROA  
ATOM    891  HZ1 LYS P  53      -0.661  16.600  10.225  0.00  0.00      PROA  
ATOM    892  HZ2 LYS P  53      -1.660  16.916  11.517  0.00  0.00      PROA  
ATOM    893  HZ3 LYS P  53      -2.251  16.832   9.921  0.00  0.00      PROA  
ATOM    894  C   LYS P  53       1.892  12.056   6.308  0.00  0.00      PROA  
ATOM    895  O   LYS P  53       1.290  11.609   5.284  0.00  0.00      PROA  
ATOM    896  N   LEU P  54       3.004  11.437   6.781  0.00  0.00      PROA  
ATOM    897  HN  LEU P  54       3.694  11.848   7.371  0.00  0.00      PROA  
ATOM    898  CA  LEU P  54       3.320  10.074   6.286  0.00  0.00      PROA  
ATOM    899  HA  LEU P  54       3.205  10.013   5.213  0.00  0.00      PROA  
ATOM    900  CB  LEU P  54       4.799   9.837   6.638  0.00  0.00      PROA  
ATOM    901  HB1 LEU P  54       5.032  10.197   7.663  0.00  0.00      PROA  
ATOM    902  HB2 LEU P  54       5.465  10.459   6.002  0.00  0.00      PROA  
ATOM    903  CG  LEU P  54       5.387   8.448   6.525  0.00  0.00      PROA  
ATOM    904  HG  LEU P  54       4.755   7.738   7.100  0.00  0.00      PROA  
ATOM    905  CD1 LEU P  54       5.292   7.919   5.083  0.00  0.00      PROA  
ATOM    906 HD11 LEU P  54       5.496   8.780   4.412  0.00  0.00      PROA  
ATOM    907 HD12 LEU P  54       4.252   7.559   4.927  0.00  0.00      PROA  
ATOM    908 HD13 LEU P  54       6.037   7.114   4.907  0.00  0.00      PROA  
ATOM    909  CD2 LEU P  54       6.827   8.491   6.989  0.00  0.00      PROA  
ATOM    910 HD21 LEU P  54       6.916   8.643   8.085  0.00  0.00      PROA  
ATOM    911 HD22 LEU P  54       7.472   9.262   6.517  0.00  0.00      PROA  
ATOM    912 HD23 LEU P  54       7.450   7.571   6.994  0.00  0.00      PROA  
ATOM    913  C   LEU P  54       2.430   8.895   6.754  0.00  0.00      PROA  
ATOM    914  O   LEU P  54       2.434   8.643   7.960  0.00  0.00      PROA  
ATOM    915  N   PHE P  55       1.718   8.157   5.894  0.00  0.00      PROA  
ATOM    916  HN  PHE P  55       1.602   8.371   4.927  0.00  0.00      PROA  
ATOM    917  CA  PHE P  55       1.085   6.892   6.216  0.00  0.00      PROA  
ATOM    918  HA  PHE P  55       1.216   6.684   7.268  0.00  0.00      PROA  
ATOM    919  CB  PHE P  55      -0.413   6.893   5.893  0.00  0.00      PROA  
ATOM    920  HB1 PHE P  55      -0.920   5.958   6.214  0.00  0.00      PROA  
ATOM    921  HB2 PHE P  55      -0.512   7.074   4.802  0.00  0.00      PROA  
ATOM    922  CG  PHE P  55      -1.174   8.079   6.598  0.00  0.00      PROA  
ATOM    923  CD1 PHE P  55      -1.966   7.985   7.694  0.00  0.00      PROA  
ATOM    924  HD1 PHE P  55      -1.868   7.034   8.196  0.00  0.00      PROA  
ATOM    925  CE1 PHE P  55      -2.700   9.050   8.180  0.00  0.00      PROA  
ATOM    926  HE1 PHE P  55      -3.321   8.887   9.048  0.00  0.00      PROA  
ATOM    927  CZ  PHE P  55      -2.550  10.339   7.619  0.00  0.00      PROA  
ATOM    928  HZ  PHE P  55      -3.057  11.226   7.968  0.00  0.00      PROA  
ATOM    929  CD2 PHE P  55      -1.076   9.333   5.925  0.00  0.00      PROA  
ATOM    930  HD2 PHE P  55      -0.574   9.418   4.973  0.00  0.00      PROA  
ATOM    931  CE2 PHE P  55      -1.809  10.463   6.398  0.00  0.00      PROA  
ATOM    932  HE2 PHE P  55      -1.666  11.412   5.904  0.00  0.00      PROA  
ATOM    933  C   PHE P  55       1.793   5.837   5.385  0.00  0.00      PROA  
ATOM    934  O   PHE P  55       1.907   5.982   4.203  0.00  0.00      PROA  
ATOM    935  N   GLN P  56       2.187   4.698   5.997  0.00  0.00      PROA  
ATOM    936  HN  GLN P  56       2.177   4.706   6.994  0.00  0.00      PROA  
ATOM    937  CA  GLN P  56       2.893   3.650   5.260  0.00  0.00      PROA  
ATOM    938  HA  GLN P  56       2.682   3.682   4.202  0.00  0.00      PROA  
ATOM    939  CB  GLN P  56       4.403   3.847   5.307  0.00  0.00      PROA  
ATOM    940  HB1 GLN P  56       4.633   4.844   4.874  0.00  0.00      PROA  
ATOM    941  HB2 GLN P  56       4.934   3.154   4.619  0.00  0.00      PROA  
ATOM    942  CG  GLN P  56       4.991   3.828   6.772  0.00  0.00      PROA  
ATOM    943  HG1 GLN P  56       4.903   2.857   7.303  0.00  0.00      PROA  
ATOM    944  HG2 GLN P  56       4.487   4.630   7.353  0.00  0.00      PROA  
ATOM    945  CD  GLN P  56       6.470   3.987   6.764  0.00  0.00      PROA  
ATOM    946  OE1 GLN P  56       6.982   4.826   7.505  0.00  0.00      PROA  
ATOM    947  NE2 GLN P  56       7.204   3.191   5.998  0.00  0.00      PROA  
ATOM    948 HE21 GLN P  56       8.189   3.351   5.937  0.00  0.00      PROA  
ATOM    949 HE22 GLN P  56       6.777   2.346   5.675  0.00  0.00      PROA  
ATOM    950  C   GLN P  56       2.637   2.209   5.685  0.00  0.00      PROA  
ATOM    951  O   GLN P  56       2.080   1.823   6.738  0.00  0.00      PROA  
ATOM    952  N   TYR P  57       2.901   1.261   4.765  0.00  0.00      PROA  
ATOM    953  HN  TYR P  57       3.433   1.417   3.936  0.00  0.00      PROA  
ATOM    954  CA  TYR P  57       2.583  -0.197   4.970  0.00  0.00      PROA  
ATOM    955  HA  TYR P  57       2.596  -0.485   6.011  0.00  0.00      PROA  
ATOM    956  CB  TYR P  57       1.181  -0.557   4.420  0.00  0.00      PROA  
ATOM    957  HB1 TYR P  57       1.130  -0.089   3.413  0.00  0.00      PROA  
ATOM    958  HB2 TYR P  57       0.400  -0.138   5.090  0.00  0.00      PROA  
ATOM    959  CG  TYR P  57       0.964  -2.059   4.318  0.00  0.00      PROA  
ATOM    960  CD1 TYR P  57       1.374  -2.588   3.067  0.00  0.00      PROA  
ATOM    961  HD1 TYR P  57       1.718  -2.011   2.222  0.00  0.00      PROA  
ATOM    962  CE1 TYR P  57       1.046  -3.889   2.720  0.00  0.00      PROA  
ATOM    963  HE1 TYR P  57       1.358  -4.214   1.739  0.00  0.00      PROA  
ATOM    964  CZ  TYR P  57       0.462  -4.742   3.679  0.00  0.00      PROA  
ATOM    965  OH  TYR P  57       0.406  -6.088   3.359  0.00  0.00      PROA  
ATOM    966  HH  TYR P  57       0.265  -6.501   4.214  0.00  0.00      PROA  
ATOM    967  CD2 TYR P  57       0.302  -2.860   5.224  0.00  0.00      PROA  
ATOM    968  HD2 TYR P  57      -0.069  -2.418   6.137  0.00  0.00      PROA  
ATOM    969  CE2 TYR P  57       0.138  -4.258   5.002  0.00  0.00      PROA  
ATOM    970  HE2 TYR P  57      -0.352  -4.981   5.637  0.00  0.00      PROA  
ATOM    971  C   TYR P  57       3.749  -0.986   4.470  0.00  0.00      PROA  
ATOM    972  O   TYR P  57       4.231  -0.662   3.401  0.00  0.00      PROA  
ATOM    973  N   ALA P  58       4.209  -2.037   5.169  0.00  0.00      PROA  
ATOM    974  HN  ALA P  58       3.982  -2.040   6.140  0.00  0.00      PROA  
ATOM    975  CA  ALA P  58       5.129  -3.110   4.707  0.00  0.00      PROA  
ATOM    976  HA  ALA P  58       5.224  -3.269   3.643  0.00  0.00      PROA  
ATOM    977  CB  ALA P  58       6.568  -3.115   5.263  0.00  0.00      PROA  
ATOM    978  HB1 ALA P  58       6.713  -3.576   6.263  0.00  0.00      PROA  
ATOM    979  HB2 ALA P  58       6.858  -2.044   5.319  0.00  0.00      PROA  
ATOM    980  HB3 ALA P  58       7.244  -3.566   4.505  0.00  0.00      PROA  
ATOM    981  C   ALA P  58       4.484  -4.397   5.241  0.00  0.00      PROA  
ATOM    982  O   ALA P  58       4.038  -4.506   6.323  0.00  0.00      PROA  
ATOM    983  N   SER P  59       4.435  -5.420   4.372  0.00  0.00      PROA  
ATOM    984  HN  SER P  59       4.689  -5.098   3.464  0.00  0.00      PROA  
ATOM    985  CA  SER P  59       3.970  -6.821   4.683  0.00  0.00      PROA  
ATOM    986  HA  SER P  59       2.986  -6.707   5.114  0.00  0.00      PROA  
ATOM    987  CB  SER P  59       3.730  -7.583   3.431  0.00  0.00      PROA  
ATOM    988  HB1 SER P  59       3.202  -6.874   2.758  0.00  0.00      PROA  
ATOM    989  HB2 SER P  59       3.187  -8.528   3.644  0.00  0.00      PROA  
ATOM    990  OG  SER P  59       4.917  -7.938   2.651  0.00  0.00      PROA  
ATOM    991  HG1 SER P  59       5.398  -8.636   3.102  0.00  0.00      PROA  
ATOM    992  C   SER P  59       4.822  -7.717   5.598  0.00  0.00      PROA  
ATOM    993  O   SER P  59       4.327  -8.741   6.039  0.00  0.00      PROA  
ATOM    994  N   THR P  60       6.130  -7.392   5.794  0.00  0.00      PROA  
ATOM    995  HN  THR P  60       6.416  -6.475   5.523  0.00  0.00      PROA  
ATOM    996  CA  THR P  60       7.180  -7.996   6.573  0.00  0.00      PROA  
ATOM    997  HA  THR P  60       6.751  -8.324   7.509  0.00  0.00      PROA  
ATOM    998  CB  THR P  60       7.809  -9.257   5.934  0.00  0.00      PROA  
ATOM    999  HB  THR P  60       6.936  -9.805   5.520  0.00  0.00      PROA  
ATOM   1000  OG1 THR P  60       8.505 -10.083   6.896  0.00  0.00      PROA  
ATOM   1001  HG1 THR P  60       7.787 -10.511   7.367  0.00  0.00      PROA  
ATOM   1002  CG2 THR P  60       8.758  -8.868   4.777  0.00  0.00      PROA  
ATOM   1003 HG21 THR P  60       9.598  -8.222   5.109  0.00  0.00      PROA  
ATOM   1004 HG22 THR P  60       8.099  -8.367   4.037  0.00  0.00      PROA  
ATOM   1005 HG23 THR P  60       9.248  -9.753   4.318  0.00  0.00      PROA  
ATOM   1006  C   THR P  60       8.126  -6.921   6.787  0.00  0.00      PROA  
ATOM   1007  O   THR P  60       7.868  -5.771   6.385  0.00  0.00      PROA  
ATOM   1008  N   ASP P  61       9.238  -7.195   7.468  0.00  0.00      PROA  
ATOM   1009  HN  ASP P  61       9.323  -8.097   7.884  0.00  0.00      PROA  
ATOM   1010  CA  ASP P  61      10.229  -6.185   7.865  0.00  0.00      PROA  
ATOM   1011  HA  ASP P  61       9.719  -5.549   8.574  0.00  0.00      PROA  
ATOM   1012  CB  ASP P  61      11.541  -6.778   8.547  0.00  0.00      PROA  
ATOM   1013  HB1 ASP P  61      12.388  -6.142   8.211  0.00  0.00      PROA  
ATOM   1014  HB2 ASP P  61      11.723  -7.841   8.278  0.00  0.00      PROA  
ATOM   1015  CG  ASP P  61      11.549  -6.830  10.026  0.00  0.00      PROA  
ATOM   1016  OD1 ASP P  61      12.640  -7.133  10.546  0.00  0.00      PROA  
ATOM   1017  OD2 ASP P  61      10.555  -6.578  10.772  0.00  0.00      PROA  
ATOM   1018  C   ASP P  61      10.662  -5.256   6.714  0.00  0.00      PROA  
ATOM   1019  O   ASP P  61      11.313  -5.689   5.770  0.00  0.00      PROA  
ATOM   1020  N   MET P  62      10.328  -3.934   6.877  0.00  0.00      PROA  
ATOM   1021  HN  MET P  62       9.901  -3.589   7.709  0.00  0.00      PROA  
ATOM   1022  CA  MET P  62      10.536  -2.928   5.810  0.00  0.00      PROA  
ATOM   1023  HA  MET P  62      10.066  -3.423   4.973  0.00  0.00      PROA  
ATOM   1024  CB  MET P  62       9.838  -1.633   6.282  0.00  0.00      PROA  
ATOM   1025  HB1 MET P  62      10.200  -1.221   7.248  0.00  0.00      PROA  
ATOM   1026  HB2 MET P  62       8.748  -1.832   6.371  0.00  0.00      PROA  
ATOM   1027  CG  MET P  62       9.879  -0.401   5.314  0.00  0.00      PROA  
ATOM   1028  HG1 MET P  62      10.925  -0.094   5.098  0.00  0.00      PROA  
ATOM   1029  HG2 MET P  62       9.414   0.465   5.831  0.00  0.00      PROA  
ATOM   1030  SD  MET P  62       9.061  -0.636   3.684  0.00  0.00      PROA  
ATOM   1031  CE  MET P  62       8.349   1.086   3.536  0.00  0.00      PROA  
ATOM   1032  HE1 MET P  62       7.332   1.148   3.981  0.00  0.00      PROA  
ATOM   1033  HE2 MET P  62       8.218   1.459   2.498  0.00  0.00      PROA  
ATOM   1034  HE3 MET P  62       8.899   1.839   4.139  0.00  0.00      PROA  
ATOM   1035  C   MET P  62      11.973  -2.699   5.354  0.00  0.00      PROA  
ATOM   1036  O   MET P  62      12.214  -2.377   4.209  0.00  0.00      PROA  
ATOM   1037  N   ASP P  63      12.970  -3.056   6.259  0.00  0.00      PROA  
ATOM   1038  HN  ASP P  63      12.679  -3.333   7.172  0.00  0.00      PROA  
ATOM   1039  CA  ASP P  63      14.413  -2.988   6.070  0.00  0.00      PROA  
ATOM   1040  HA  ASP P  63      14.597  -1.934   5.926  0.00  0.00      PROA  
ATOM   1041  CB  ASP P  63      15.201  -3.426   7.355  0.00  0.00      PROA  
ATOM   1042  HB1 ASP P  63      16.240  -3.717   7.091  0.00  0.00      PROA  
ATOM   1043  HB2 ASP P  63      14.736  -4.323   7.817  0.00  0.00      PROA  
ATOM   1044  CG  ASP P  63      15.412  -2.283   8.372  0.00  0.00      PROA  
ATOM   1045  OD1 ASP P  63      14.493  -1.456   8.590  0.00  0.00      PROA  
ATOM   1046  OD2 ASP P  63      16.428  -2.389   9.069  0.00  0.00      PROA  
ATOM   1047  C   ASP P  63      14.998  -3.719   4.896  0.00  0.00      PROA  
ATOM   1048  O   ASP P  63      15.691  -3.213   4.056  0.00  0.00      PROA  
ATOM   1049  N   LYS P  64      14.538  -4.971   4.839  0.00  0.00      PROA  
ATOM   1050  HN  LYS P  64      13.727  -5.248   5.350  0.00  0.00      PROA  
ATOM   1051  CA  LYS P  64      14.798  -5.949   3.810  0.00  0.00      PROA  
ATOM   1052  HA  LYS P  64      15.843  -5.975   3.536  0.00  0.00      PROA  
ATOM   1053  CB  LYS P  64      14.660  -7.399   4.363  0.00  0.00      PROA  
ATOM   1054  HB1 LYS P  64      15.419  -7.477   5.171  0.00  0.00      PROA  
ATOM   1055  HB2 LYS P  64      14.789  -8.205   3.609  0.00  0.00      PROA  
ATOM   1056  CG  LYS P  64      13.352  -7.606   5.080  0.00  0.00      PROA  
ATOM   1057  HG1 LYS P  64      12.542  -7.094   4.519  0.00  0.00      PROA  
ATOM   1058  HG2 LYS P  64      13.506  -7.103   6.058  0.00  0.00      PROA  
ATOM   1059  CD  LYS P  64      12.859  -9.046   5.236  0.00  0.00      PROA  
ATOM   1060  HD1 LYS P  64      11.977  -8.980   5.908  0.00  0.00      PROA  
ATOM   1061  HD2 LYS P  64      13.681  -9.655   5.667  0.00  0.00      PROA  
ATOM   1062  CE  LYS P  64      12.266  -9.573   3.882  0.00  0.00      PROA  
ATOM   1063  HE1 LYS P  64      13.016  -9.490   3.067  0.00  0.00      PROA  
ATOM   1064  HE2 LYS P  64      11.387  -8.973   3.565  0.00  0.00      PROA  
ATOM   1065  NZ  LYS P  64      11.857 -10.964   3.932  0.00  0.00      PROA  
ATOM   1066  HZ1 LYS P  64      11.369 -11.098   4.840  0.00  0.00      PROA  
ATOM   1067  HZ2 LYS P  64      12.681 -11.590   3.830  0.00  0.00      PROA  
ATOM   1068  HZ3 LYS P  64      11.190 -11.142   3.154  0.00  0.00      PROA  
ATOM   1069  C   LYS P  64      14.009  -5.722   2.480  0.00  0.00      PROA  
ATOM   1070  O   LYS P  64      14.493  -6.086   1.448  0.00  0.00      PROA  
ATOM   1071  N   VAL P  65      12.854  -5.063   2.535  0.00  0.00      PROA  
ATOM   1072  HN  VAL P  65      12.424  -4.758   3.381  0.00  0.00      PROA  
ATOM   1073  CA  VAL P  65      12.173  -4.795   1.299  0.00  0.00      PROA  
ATOM   1074  HA  VAL P  65      12.109  -5.711   0.731  0.00  0.00      PROA  
ATOM   1075  CB  VAL P  65      10.774  -4.446   1.728  0.00  0.00      PROA  
ATOM   1076  HB  VAL P  65      10.758  -3.563   2.401  0.00  0.00      PROA  
ATOM   1077  CG1 VAL P  65       9.848  -4.047   0.565  0.00  0.00      PROA  
ATOM   1078 HG11 VAL P  65       9.787  -4.930  -0.106  0.00  0.00      PROA  
ATOM   1079 HG12 VAL P  65      10.096  -3.126  -0.004  0.00  0.00      PROA  
ATOM   1080 HG13 VAL P  65       8.826  -3.933   0.987  0.00  0.00      PROA  
ATOM   1081  CG2 VAL P  65      10.144  -5.639   2.455  0.00  0.00      PROA  
ATOM   1082 HG21 VAL P  65       9.074  -5.451   2.683  0.00  0.00      PROA  
ATOM   1083 HG22 VAL P  65      10.574  -5.930   3.437  0.00  0.00      PROA  
ATOM   1084 HG23 VAL P  65      10.241  -6.582   1.875  0.00  0.00      PROA  
ATOM   1085  C   VAL P  65      12.801  -3.639   0.555  0.00  0.00      PROA  
ATOM   1086  O   VAL P  65      13.003  -3.700  -0.711  0.00  0.00      PROA  
ATOM   1087  N   LEU P  66      13.263  -2.659   1.279  0.00  0.00      PROA  
ATOM   1088  HN  LEU P  66      13.112  -2.646   2.265  0.00  0.00      PROA  
ATOM   1089  CA  LEU P  66      14.189  -1.616   0.734  0.00  0.00      PROA  
ATOM   1090  HA  LEU P  66      13.683  -1.095  -0.065  0.00  0.00      PROA  
ATOM   1091  CB  LEU P  66      14.253  -0.444   1.782  0.00  0.00      PROA  
ATOM   1092  HB1 LEU P  66      14.831   0.331   1.236  0.00  0.00      PROA  
ATOM   1093  HB2 LEU P  66      14.746  -0.685   2.748  0.00  0.00      PROA  
ATOM   1094  CG  LEU P  66      12.838   0.048   2.078  0.00  0.00      PROA  
ATOM   1095  HG  LEU P  66      12.184  -0.747   2.497  0.00  0.00      PROA  
ATOM   1096  CD1 LEU P  66      12.822   1.188   3.185  0.00  0.00      PROA  
ATOM   1097 HD11 LEU P  66      13.227   0.848   4.162  0.00  0.00      PROA  
ATOM   1098 HD12 LEU P  66      11.797   1.523   3.452  0.00  0.00      PROA  
ATOM   1099 HD13 LEU P  66      13.399   2.083   2.871  0.00  0.00      PROA  
ATOM   1100  CD2 LEU P  66      12.068   0.542   0.872  0.00  0.00      PROA  
ATOM   1101 HD21 LEU P  66      11.693  -0.324   0.285  0.00  0.00      PROA  
ATOM   1102 HD22 LEU P  66      12.742   1.174   0.257  0.00  0.00      PROA  
ATOM   1103 HD23 LEU P  66      11.218   1.190   1.175  0.00  0.00      PROA  
ATOM   1104  C   LEU P  66      15.561  -2.095   0.213  0.00  0.00      PROA  
ATOM   1105  O   LEU P  66      16.040  -1.781  -0.892  0.00  0.00      PROA  
ATOM   1106  N   LEU P  67      16.096  -3.047   0.997  0.00  0.00      PROA  
ATOM   1107  HN  LEU P  67      15.756  -3.272   1.907  0.00  0.00      PROA  
ATOM   1108  CA  LEU P  67      17.258  -3.698   0.638  0.00  0.00      PROA  
ATOM   1109  HA  LEU P  67      17.999  -2.971   0.339  0.00  0.00      PROA  
ATOM   1110  CB  LEU P  67      17.997  -4.511   1.753  0.00  0.00      PROA  
ATOM   1111  HB1 LEU P  67      18.780  -5.199   1.368  0.00  0.00      PROA  
ATOM   1112  HB2 LEU P  67      17.246  -5.176   2.232  0.00  0.00      PROA  
ATOM   1113  CG  LEU P  67      18.697  -3.607   2.801  0.00  0.00      PROA  
ATOM   1114  HG  LEU P  67      17.983  -2.850   3.188  0.00  0.00      PROA  
ATOM   1115  CD1 LEU P  67      19.146  -4.482   4.007  0.00  0.00      PROA  
ATOM   1116 HD11 LEU P  67      19.790  -5.295   3.610  0.00  0.00      PROA  
ATOM   1117 HD12 LEU P  67      18.329  -4.770   4.703  0.00  0.00      PROA  
ATOM   1118 HD13 LEU P  67      19.749  -3.793   4.635  0.00  0.00      PROA  
ATOM   1119  CD2 LEU P  67      19.976  -2.901   2.221  0.00  0.00      PROA  
ATOM   1120 HD21 LEU P  67      20.504  -2.435   3.080  0.00  0.00      PROA  
ATOM   1121 HD22 LEU P  67      19.627  -2.186   1.446  0.00  0.00      PROA  
ATOM   1122 HD23 LEU P  67      20.666  -3.697   1.867  0.00  0.00      PROA  
ATOM   1123  C   LEU P  67      17.096  -4.611  -0.647  0.00  0.00      PROA  
ATOM   1124  O   LEU P  67      17.996  -4.669  -1.541  0.00  0.00      PROA  
ATOM   1125  N   LYS P  68      15.910  -5.272  -0.878  0.00  0.00      PROA  
ATOM   1126  HN  LYS P  68      15.201  -5.357  -0.183  0.00  0.00      PROA  
ATOM   1127  CA  LYS P  68      15.447  -5.835  -2.192  0.00  0.00      PROA  
ATOM   1128  HA  LYS P  68      16.304  -6.433  -2.463  0.00  0.00      PROA  
ATOM   1129  CB  LYS P  68      14.165  -6.719  -1.952  0.00  0.00      PROA  
ATOM   1130  HB1 LYS P  68      13.275  -6.099  -1.714  0.00  0.00      PROA  
ATOM   1131  HB2 LYS P  68      14.306  -7.311  -1.022  0.00  0.00      PROA  
ATOM   1132  CG  LYS P  68      13.905  -7.698  -3.091  0.00  0.00      PROA  
ATOM   1133  HG1 LYS P  68      14.846  -8.172  -3.443  0.00  0.00      PROA  
ATOM   1134  HG2 LYS P  68      13.540  -7.128  -3.972  0.00  0.00      PROA  
ATOM   1135  CD  LYS P  68      12.789  -8.688  -2.918  0.00  0.00      PROA  
ATOM   1136  HD1 LYS P  68      12.453  -9.067  -3.906  0.00  0.00      PROA  
ATOM   1137  HD2 LYS P  68      11.900  -8.143  -2.536  0.00  0.00      PROA  
ATOM   1138  CE  LYS P  68      13.033  -9.856  -1.972  0.00  0.00      PROA  
ATOM   1139  HE1 LYS P  68      12.047 -10.367  -1.936  0.00  0.00      PROA  
ATOM   1140  HE2 LYS P  68      13.368  -9.636  -0.936  0.00  0.00      PROA  
ATOM   1141  NZ  LYS P  68      13.993 -10.765  -2.601  0.00  0.00      PROA  
ATOM   1142  HZ1 LYS P  68      14.492 -11.229  -1.815  0.00  0.00      PROA  
ATOM   1143  HZ2 LYS P  68      14.668 -10.269  -3.216  0.00  0.00      PROA  
ATOM   1144  HZ3 LYS P  68      13.504 -11.466  -3.194  0.00  0.00      PROA  
ATOM   1145  C   LYS P  68      15.319  -4.888  -3.333  0.00  0.00      PROA  
ATOM   1146  O   LYS P  68      15.734  -5.114  -4.516  0.00  0.00      PROA  
ATOM   1147  N   TYR P  69      14.661  -3.717  -3.115  0.00  0.00      PROA  
ATOM   1148  HN  TYR P  69      14.207  -3.616  -2.233  0.00  0.00      PROA  
ATOM   1149  CA  TYR P  69      14.546  -2.674  -4.091  0.00  0.00      PROA  
ATOM   1150  HA  TYR P  69      14.083  -3.102  -4.969  0.00  0.00      PROA  
ATOM   1151  CB  TYR P  69      13.640  -1.452  -3.655  0.00  0.00      PROA  
ATOM   1152  HB1 TYR P  69      14.141  -0.902  -2.830  0.00  0.00      PROA  
ATOM   1153  HB2 TYR P  69      12.715  -1.858  -3.192  0.00  0.00      PROA  
ATOM   1154  CG  TYR P  69      13.379  -0.363  -4.657  0.00  0.00      PROA  
ATOM   1155  CD1 TYR P  69      12.379  -0.497  -5.628  0.00  0.00      PROA  
ATOM   1156  HD1 TYR P  69      11.678  -1.318  -5.617  0.00  0.00      PROA  
ATOM   1157  CE1 TYR P  69      12.098   0.602  -6.409  0.00  0.00      PROA  
ATOM   1158  HE1 TYR P  69      11.285   0.513  -7.114  0.00  0.00      PROA  
ATOM   1159  CZ  TYR P  69      12.838   1.774  -6.352  0.00  0.00      PROA  
ATOM   1160  OH  TYR P  69      12.444   2.802  -7.214  0.00  0.00      PROA  
ATOM   1161  HH  TYR P  69      11.565   2.582  -7.532  0.00  0.00      PROA  
ATOM   1162  CD2 TYR P  69      14.148   0.792  -4.559  0.00  0.00      PROA  
ATOM   1163  HD2 TYR P  69      14.928   0.803  -3.813  0.00  0.00      PROA  
ATOM   1164  CE2 TYR P  69      13.931   1.868  -5.491  0.00  0.00      PROA  
ATOM   1165  HE2 TYR P  69      14.526   2.768  -5.461  0.00  0.00      PROA  
ATOM   1166  C   TYR P  69      15.939  -2.177  -4.624  0.00  0.00      PROA  
ATOM   1167  O   TYR P  69      16.093  -2.051  -5.876  0.00  0.00      PROA  
ATOM   1168  N   THR P  70      16.974  -1.999  -3.760  0.00  0.00      PROA  
ATOM   1169  HN  THR P  70      16.841  -2.123  -2.780  0.00  0.00      PROA  
ATOM   1170  CA  THR P  70      18.263  -1.508  -4.178  0.00  0.00      PROA  
ATOM   1171  HA  THR P  70      18.151  -0.851  -5.027  0.00  0.00      PROA  
ATOM   1172  CB  THR P  70      19.009  -0.784  -3.034  0.00  0.00      PROA  
ATOM   1173  HB  THR P  70      20.062  -0.568  -3.316  0.00  0.00      PROA  
ATOM   1174  OG1 THR P  70      18.904  -1.449  -1.819  0.00  0.00      PROA  
ATOM   1175  HG1 THR P  70      19.643  -2.061  -1.774  0.00  0.00      PROA  
ATOM   1176  CG2 THR P  70      18.308   0.594  -2.989  0.00  0.00      PROA  
ATOM   1177 HG21 THR P  70      17.267   0.609  -2.599  0.00  0.00      PROA  
ATOM   1178 HG22 THR P  70      18.277   1.025  -4.013  0.00  0.00      PROA  
ATOM   1179 HG23 THR P  70      18.800   1.299  -2.285  0.00  0.00      PROA  
ATOM   1180  C   THR P  70      19.112  -2.640  -4.563  0.00  0.00      PROA  
ATOM   1181  O   THR P  70      20.231  -2.514  -5.134  0.00  0.00      PROA  
ATOM   1182  N   GLU P  71      18.657  -3.921  -4.225  0.00  0.00      PROA  
ATOM   1183  HN  GLU P  71      17.863  -4.105  -3.651  0.00  0.00      PROA  
ATOM   1184  CA  GLU P  71      19.370  -5.051  -4.819  0.00  0.00      PROA  
ATOM   1185  HA  GLU P  71      20.415  -4.976  -4.556  0.00  0.00      PROA  
ATOM   1186  CB  GLU P  71      18.937  -6.439  -4.094  0.00  0.00      PROA  
ATOM   1187  HB1 GLU P  71      17.832  -6.517  -4.173  0.00  0.00      PROA  
ATOM   1188  HB2 GLU P  71      19.117  -6.218  -3.021  0.00  0.00      PROA  
ATOM   1189  CG  GLU P  71      19.678  -7.722  -4.590  0.00  0.00      PROA  
ATOM   1190  HG1 GLU P  71      20.726  -7.386  -4.742  0.00  0.00      PROA  
ATOM   1191  HG2 GLU P  71      19.368  -7.965  -5.629  0.00  0.00      PROA  
ATOM   1192  CD  GLU P  71      19.540  -8.979  -3.740  0.00  0.00      PROA  
ATOM   1193  OE1 GLU P  71      19.142 -10.100  -4.148  0.00  0.00      PROA  
ATOM   1194  OE2 GLU P  71      19.979  -8.878  -2.571  0.00  0.00      PROA  
ATOM   1195  C   GLU P  71      19.241  -5.128  -6.284  0.00  0.00      PROA  
ATOM   1196  O   GLU P  71      20.295  -5.251  -6.884  0.00  0.00      PROA  
ATOM   1197  N   TYR P  72      18.024  -5.005  -6.766  0.00  0.00      PROA  
ATOM   1198  HN  TYR P  72      17.289  -4.859  -6.109  0.00  0.00      PROA  
ATOM   1199  CA  TYR P  72      17.661  -5.118  -8.178  0.00  0.00      PROA  
ATOM   1200  HA  TYR P  72      18.128  -5.966  -8.658  0.00  0.00      PROA  
ATOM   1201  CB  TYR P  72      16.156  -5.342  -8.201  0.00  0.00      PROA  
ATOM   1202  HB1 TYR P  72      15.978  -5.461  -9.292  0.00  0.00      PROA  
ATOM   1203  HB2 TYR P  72      15.558  -4.506  -7.779  0.00  0.00      PROA  
ATOM   1204  CG  TYR P  72      15.641  -6.611  -7.557  0.00  0.00      PROA  
ATOM   1205  CD1 TYR P  72      16.409  -7.616  -6.916  0.00  0.00      PROA  
ATOM   1206  HD1 TYR P  72      17.468  -7.415  -6.990  0.00  0.00      PROA  
ATOM   1207  CE1 TYR P  72      15.872  -8.717  -6.303  0.00  0.00      PROA  
ATOM   1208  HE1 TYR P  72      16.524  -9.459  -5.866  0.00  0.00      PROA  
ATOM   1209  CZ  TYR P  72      14.444  -8.890  -6.408  0.00  0.00      PROA  
ATOM   1210  OH  TYR P  72      13.782  -9.965  -5.807  0.00  0.00      PROA  
ATOM   1211  HH  TYR P  72      12.901  -9.970  -6.190  0.00  0.00      PROA  
ATOM   1212  CD2 TYR P  72      14.229  -6.765  -7.641  0.00  0.00      PROA  
ATOM   1213  HD2 TYR P  72      13.657  -5.993  -8.135  0.00  0.00      PROA  
ATOM   1214  CE2 TYR P  72      13.640  -7.949  -7.086  0.00  0.00      PROA  
ATOM   1215  HE2 TYR P  72      12.568  -8.042  -7.176  0.00  0.00      PROA  
ATOM   1216  C   TYR P  72      18.012  -3.859  -8.952  0.00  0.00      PROA  
ATOM   1217  O   TYR P  72      17.816  -2.720  -8.471  0.00  0.00      PROA  
ATOM   1218  N   ASN P  73      18.497  -4.094 -10.188  0.00  0.00      PROA  
ATOM   1219  HN  ASN P  73      18.702  -5.009 -10.527  0.00  0.00      PROA  
ATOM   1220  CA  ASN P  73      18.763  -2.983 -11.104  0.00  0.00      PROA  
ATOM   1221  HA  ASN P  73      19.225  -2.169 -10.565  0.00  0.00      PROA  
ATOM   1222  CB  ASN P  73      19.806  -3.456 -12.136  0.00  0.00      PROA  
ATOM   1223  HB1 ASN P  73      19.312  -4.133 -12.866  0.00  0.00      PROA  
ATOM   1224  HB2 ASN P  73      20.457  -4.114 -11.522  0.00  0.00      PROA  
ATOM   1225  CG  ASN P  73      20.538  -2.393 -12.790  0.00  0.00      PROA  
ATOM   1226  OD1 ASN P  73      20.031  -1.463 -13.402  0.00  0.00      PROA  
ATOM   1227  ND2 ASN P  73      21.926  -2.365 -12.704  0.00  0.00      PROA  
ATOM   1228 HD21 ASN P  73      22.411  -1.655 -13.215  0.00  0.00      PROA  
ATOM   1229 HD22 ASN P  73      22.452  -2.921 -12.061  0.00  0.00      PROA  
ATOM   1230  C   ASN P  73      17.530  -2.411 -11.726  0.00  0.00      PROA  
ATOM   1231  O   ASN P  73      17.217  -1.213 -11.734  0.00  0.00      PROA  
ATOM   1232  N   GLU P  74      16.662  -3.295 -12.297  0.00  0.00      PROA  
ATOM   1233  HN  GLU P  74      16.751  -4.286 -12.235  0.00  0.00      PROA  
ATOM   1234  CA  GLU P  74      15.518  -2.887 -13.065  0.00  0.00      PROA  
ATOM   1235  HA  GLU P  74      15.454  -1.812 -13.142  0.00  0.00      PROA  
ATOM   1236  CB  GLU P  74      15.814  -3.291 -14.512  0.00  0.00      PROA  
ATOM   1237  HB1 GLU P  74      14.904  -3.164 -15.136  0.00  0.00      PROA  
ATOM   1238  HB2 GLU P  74      16.017  -4.382 -14.564  0.00  0.00      PROA  
ATOM   1239  CG  GLU P  74      16.862  -2.384 -15.166  0.00  0.00      PROA  
ATOM   1240  HG1 GLU P  74      17.714  -2.334 -14.455  0.00  0.00      PROA  
ATOM   1241  HG2 GLU P  74      16.491  -1.359 -15.383  0.00  0.00      PROA  
ATOM   1242  CD  GLU P  74      17.405  -2.969 -16.420  0.00  0.00      PROA  
ATOM   1243  OE1 GLU P  74      18.690  -3.096 -16.441  0.00  0.00      PROA  
ATOM   1244  OE2 GLU P  74      16.598  -3.195 -17.380  0.00  0.00      PROA  
ATOM   1245  C   GLU P  74      14.220  -3.418 -12.527  0.00  0.00      PROA  
ATOM   1246  O   GLU P  74      14.108  -4.638 -12.272  0.00  0.00      PROA  
ATOM   1247  N   PRO P  75      13.233  -2.554 -12.240  0.00  0.00      PROA  
ATOM   1248  CD  PRO P  75      13.349  -1.092 -12.185  0.00  0.00      PROA  
ATOM   1249  HD1 PRO P  75      13.264  -0.621 -13.188  0.00  0.00      PROA  
ATOM   1250  HD2 PRO P  75      14.278  -0.737 -11.689  0.00  0.00      PROA  
ATOM   1251  CA  PRO P  75      11.786  -2.942 -12.036  0.00  0.00      PROA  
ATOM   1252  HA  PRO P  75      11.678  -3.623 -11.205  0.00  0.00      PROA  
ATOM   1253  CB  PRO P  75      10.961  -1.645 -11.891  0.00  0.00      PROA  
ATOM   1254  HB1 PRO P  75      10.101  -1.756 -11.195  0.00  0.00      PROA  
ATOM   1255  HB2 PRO P  75      10.579  -1.293 -12.873  0.00  0.00      PROA  
ATOM   1256  CG  PRO P  75      12.080  -0.686 -11.321  0.00  0.00      PROA  
ATOM   1257  HG1 PRO P  75      11.727   0.323 -11.622  0.00  0.00      PROA  
ATOM   1258  HG2 PRO P  75      11.998  -0.773 -10.217  0.00  0.00      PROA  
ATOM   1259  C   PRO P  75      11.304  -3.714 -13.291  0.00  0.00      PROA  
ATOM   1260  O   PRO P  75      11.691  -3.366 -14.394  0.00  0.00      PROA  
ATOM   1261  N   HSD P  76      10.556  -4.833 -13.239  0.00  0.00      PROA  
ATOM   1262  HN  HSD P  76      10.185  -5.179 -12.381  0.00  0.00      PROA  
ATOM   1263  CA  HSD P  76      10.114  -5.546 -14.435  0.00  0.00      PROA  
ATOM   1264  HA  HSD P  76      10.919  -5.731 -15.130  0.00  0.00      PROA  
ATOM   1265  CB  HSD P  76       9.598  -6.969 -14.111  0.00  0.00      PROA  
ATOM   1266  HB1 HSD P  76       8.742  -7.008 -13.404  0.00  0.00      PROA  
ATOM   1267  HB2 HSD P  76      10.419  -7.489 -13.572  0.00  0.00      PROA  
ATOM   1268  ND1 HSD P  76      10.313  -8.007 -16.276  0.00  0.00      PROA  
ATOM   1269  HD1 HSD P  76      11.226  -7.614 -16.168  0.00  0.00      PROA  
ATOM   1270  CG  HSD P  76       9.354  -7.767 -15.379  0.00  0.00      PROA  
ATOM   1271  CE1 HSD P  76       9.823  -8.830 -17.216  0.00  0.00      PROA  
ATOM   1272  HE1 HSD P  76      10.329  -9.117 -18.138  0.00  0.00      PROA  
ATOM   1273  NE2 HSD P  76       8.629  -9.162 -16.969  0.00  0.00      PROA  
ATOM   1274  CD2 HSD P  76       8.348  -8.511 -15.753  0.00  0.00      PROA  
ATOM   1275  HD2 HSD P  76       7.376  -8.660 -15.299  0.00  0.00      PROA  
ATOM   1276  C   HSD P  76       8.948  -4.756 -15.148  0.00  0.00      PROA  
ATOM   1277  O   HSD P  76       8.679  -5.051 -16.258  0.00  0.00      PROA  
ATOM   1278  N   GLU P  77       8.344  -3.805 -14.395  0.00  0.00      PROA  
ATOM   1279  HN  GLU P  77       8.571  -3.732 -13.427  0.00  0.00      PROA  
ATOM   1280  CA  GLU P  77       7.494  -2.729 -14.957  0.00  0.00      PROA  
ATOM   1281  HA  GLU P  77       7.824  -2.454 -15.948  0.00  0.00      PROA  
ATOM   1282  CB  GLU P  77       6.015  -3.173 -15.044  0.00  0.00      PROA  
ATOM   1283  HB1 GLU P  77       5.452  -2.305 -15.450  0.00  0.00      PROA  
ATOM   1284  HB2 GLU P  77       5.714  -3.347 -13.989  0.00  0.00      PROA  
ATOM   1285  CG  GLU P  77       5.622  -4.424 -15.904  0.00  0.00      PROA  
ATOM   1286  HG1 GLU P  77       6.123  -5.325 -15.492  0.00  0.00      PROA  
ATOM   1287  HG2 GLU P  77       5.973  -4.163 -16.925  0.00  0.00      PROA  
ATOM   1288  CD  GLU P  77       4.083  -4.793 -15.903  0.00  0.00      PROA  
ATOM   1289  OE1 GLU P  77       3.698  -5.604 -16.812  0.00  0.00      PROA  
ATOM   1290  OE2 GLU P  77       3.303  -4.148 -15.167  0.00  0.00      PROA  
ATOM   1291  C   GLU P  77       7.680  -1.605 -14.080  0.00  0.00      PROA  
ATOM   1292  O   GLU P  77       7.908  -1.859 -12.894  0.00  0.00      PROA  
ATOM   1293  N   SER P  78       7.499  -0.394 -14.616  0.00  0.00      PROA  
ATOM   1294  HN  SER P  78       7.432  -0.319 -15.608  0.00  0.00      PROA  
ATOM   1295  CA  SER P  78       7.237   0.823 -13.842  0.00  0.00      PROA  
ATOM   1296  HA  SER P  78       7.038   0.543 -12.818  0.00  0.00      PROA  
ATOM   1297  CB  SER P  78       8.273   2.056 -13.859  0.00  0.00      PROA  
ATOM   1298  HB1 SER P  78       8.223   2.552 -14.852  0.00  0.00      PROA  
ATOM   1299  HB2 SER P  78       9.296   1.753 -13.551  0.00  0.00      PROA  
ATOM   1300  OG  SER P  78       7.769   3.024 -12.907  0.00  0.00      PROA  
ATOM   1301  HG1 SER P  78       7.355   3.711 -13.435  0.00  0.00      PROA  
ATOM   1302  C   SER P  78       5.902   1.396 -14.469  0.00  0.00      PROA  
ATOM   1303  O   SER P  78       5.943   2.045 -15.535  0.00  0.00      PROA  
ATOM   1304  N   ARG P  79       4.811   1.183 -13.783  0.00  0.00      PROA  
ATOM   1305  HN  ARG P  79       4.889   0.726 -12.900  0.00  0.00      PROA  
ATOM   1306  CA  ARG P  79       3.438   1.643 -14.109  0.00  0.00      PROA  
ATOM   1307  HA  ARG P  79       3.585   1.819 -15.165  0.00  0.00      PROA  
ATOM   1308  CB  ARG P  79       2.347   0.606 -13.889  0.00  0.00      PROA  
ATOM   1309  HB1 ARG P  79       1.322   0.984 -14.092  0.00  0.00      PROA  
ATOM   1310  HB2 ARG P  79       2.341   0.331 -12.812  0.00  0.00      PROA  
ATOM   1311  CG  ARG P  79       2.411  -0.709 -14.705  0.00  0.00      PROA  
ATOM   1312  HG1 ARG P  79       1.686  -1.485 -14.375  0.00  0.00      PROA  
ATOM   1313  HG2 ARG P  79       3.332  -1.264 -14.426  0.00  0.00      PROA  
ATOM   1314  CD  ARG P  79       2.614  -0.477 -16.242  0.00  0.00      PROA  
ATOM   1315  HD1 ARG P  79       3.564   0.051 -16.474  0.00  0.00      PROA  
ATOM   1316  HD2 ARG P  79       1.709  -0.023 -16.699  0.00  0.00      PROA  
ATOM   1317  NE  ARG P  79       2.845  -1.896 -16.777  0.00  0.00      PROA  
ATOM   1318  HE  ARG P  79       2.882  -2.615 -16.083  0.00  0.00      PROA  
ATOM   1319  CZ  ARG P  79       2.610  -2.324 -18.011  0.00  0.00      PROA  
ATOM   1320  NH1 ARG P  79       2.452  -1.587 -19.048  0.00  0.00      PROA  
ATOM   1321 HH11 ARG P  79       2.348  -1.992 -19.956  0.00  0.00      PROA  
ATOM   1322 HH12 ARG P  79       2.360  -0.601 -18.913  0.00  0.00      PROA  
ATOM   1323  NH2 ARG P  79       2.706  -3.584 -18.391  0.00  0.00      PROA  
ATOM   1324 HH21 ARG P  79       3.202  -4.182 -17.761  0.00  0.00      PROA  
ATOM   1325 HH22 ARG P  79       2.835  -3.728 -19.372  0.00  0.00      PROA  
ATOM   1326  C   ARG P  79       3.189   3.038 -13.443  0.00  0.00      PROA  
ATOM   1327  O   ARG P  79       3.548   3.264 -12.316  0.00  0.00      PROA  
ATOM   1328  N   THR P  80       2.517   3.960 -14.104  0.00  0.00      PROA  
ATOM   1329  HN  THR P  80       2.398   3.828 -15.085  0.00  0.00      PROA  
ATOM   1330  CA  THR P  80       2.110   5.149 -13.461  0.00  0.00      PROA  
ATOM   1331  HA  THR P  80       2.047   5.029 -12.389  0.00  0.00      PROA  
ATOM   1332  CB  THR P  80       3.054   6.327 -13.526  0.00  0.00      PROA  
ATOM   1333  HB  THR P  80       3.935   6.090 -12.893  0.00  0.00      PROA  
ATOM   1334  OG1 THR P  80       2.522   7.471 -12.820  0.00  0.00      PROA  
ATOM   1335  HG1 THR P  80       2.724   7.231 -11.913  0.00  0.00      PROA  
ATOM   1336  CG2 THR P  80       3.536   6.706 -14.919  0.00  0.00      PROA  
ATOM   1337 HG21 THR P  80       3.871   5.827 -15.511  0.00  0.00      PROA  
ATOM   1338 HG22 THR P  80       4.355   7.456 -14.908  0.00  0.00      PROA  
ATOM   1339 HG23 THR P  80       2.621   6.984 -15.486  0.00  0.00      PROA  
ATOM   1340  C   THR P  80       0.690   5.441 -13.980  0.00  0.00      PROA  
ATOM   1341  O   THR P  80       0.165   4.541 -14.598  0.00  0.00      PROA  
ATOM   1342  N   ASN P  81       0.041   6.573 -13.601  0.00  0.00      PROA  
ATOM   1343  HN  ASN P  81       0.741   7.174 -13.222  0.00  0.00      PROA  
ATOM   1344  CA  ASN P  81      -1.392   6.979 -13.759  0.00  0.00      PROA  
ATOM   1345  HA  ASN P  81      -1.951   6.287 -13.147  0.00  0.00      PROA  
ATOM   1346  CB  ASN P  81      -1.532   8.413 -13.291  0.00  0.00      PROA  
ATOM   1347  HB1 ASN P  81      -2.579   8.753 -13.139  0.00  0.00      PROA  
ATOM   1348  HB2 ASN P  81      -1.126   9.060 -14.098  0.00  0.00      PROA  
ATOM   1349  CG  ASN P  81      -0.913   8.675 -11.961  0.00  0.00      PROA  
ATOM   1350  OD1 ASN P  81      -1.010   7.853 -11.027  0.00  0.00      PROA  
ATOM   1351  ND2 ASN P  81      -0.037   9.655 -11.935  0.00  0.00      PROA  
ATOM   1352 HD21 ASN P  81       0.288  10.011 -11.059  0.00  0.00      PROA  
ATOM   1353 HD22 ASN P  81       0.167  10.328 -12.645  0.00  0.00      PROA  
ATOM   1354  C   ASN P  81      -1.944   6.783 -15.126  0.00  0.00      PROA  
ATOM   1355  O   ASN P  81      -3.109   6.341 -15.264  0.00  0.00      PROA  
ATOM   1356  N   ALA P  82      -1.192   7.114 -16.190  0.00  0.00      PROA  
ATOM   1357  HN  ALA P  82      -0.499   7.782 -15.930  0.00  0.00      PROA  
ATOM   1358  CA  ALA P  82      -1.527   6.855 -17.583  0.00  0.00      PROA  
ATOM   1359  HA  ALA P  82      -2.438   7.394 -17.798  0.00  0.00      PROA  
ATOM   1360  CB  ALA P  82      -0.443   7.410 -18.557  0.00  0.00      PROA  
ATOM   1361  HB1 ALA P  82      -0.127   8.447 -18.311  0.00  0.00      PROA  
ATOM   1362  HB2 ALA P  82      -0.798   7.457 -19.609  0.00  0.00      PROA  
ATOM   1363  HB3 ALA P  82       0.493   6.820 -18.468  0.00  0.00      PROA  
ATOM   1364  C   ALA P  82      -1.689   5.402 -17.907  0.00  0.00      PROA  
ATOM   1365  O   ALA P  82      -2.607   5.033 -18.642  0.00  0.00      PROA  
ATOM   1366  N   ASP P  83      -0.750   4.575 -17.397  0.00  0.00      PROA  
ATOM   1367  HN  ASP P  83      -0.113   4.944 -16.724  0.00  0.00      PROA  
ATOM   1368  CA  ASP P  83      -0.826   3.157 -17.753  0.00  0.00      PROA  
ATOM   1369  HA  ASP P  83      -0.985   3.097 -18.820  0.00  0.00      PROA  
ATOM   1370  CB  ASP P  83       0.379   2.530 -17.111  0.00  0.00      PROA  
ATOM   1371  HB1 ASP P  83       0.490   1.441 -17.302  0.00  0.00      PROA  
ATOM   1372  HB2 ASP P  83       0.265   2.711 -16.021  0.00  0.00      PROA  
ATOM   1373  CG  ASP P  83       1.618   3.333 -17.574  0.00  0.00      PROA  
ATOM   1374  OD1 ASP P  83       1.700   3.562 -18.814  0.00  0.00      PROA  
ATOM   1375  OD2 ASP P  83       2.554   3.601 -16.807  0.00  0.00      PROA  
ATOM   1376  C   ASP P  83      -2.039   2.426 -17.100  0.00  0.00      PROA  
ATOM   1377  O   ASP P  83      -2.688   1.554 -17.637  0.00  0.00      PROA  
ATOM   1378  N   ILE P  84      -2.327   2.844 -15.799  0.00  0.00      PROA  
ATOM   1379  HN  ILE P  84      -1.709   3.332 -15.187  0.00  0.00      PROA  
ATOM   1380  CA  ILE P  84      -3.499   2.435 -15.065  0.00  0.00      PROA  
ATOM   1381  HA  ILE P  84      -3.591   1.360 -15.028  0.00  0.00      PROA  
ATOM   1382  CB  ILE P  84      -3.553   3.067 -13.681  0.00  0.00      PROA  
ATOM   1383  HB  ILE P  84      -3.683   4.170 -13.683  0.00  0.00      PROA  
ATOM   1384  CG2 ILE P  84      -4.852   2.582 -12.909  0.00  0.00      PROA  
ATOM   1385 HG21 ILE P  84      -4.779   2.875 -11.840  0.00  0.00      PROA  
ATOM   1386 HG22 ILE P  84      -5.260   1.569 -13.111  0.00  0.00      PROA  
ATOM   1387 HG23 ILE P  84      -5.618   3.227 -13.391  0.00  0.00      PROA  
ATOM   1388  CG1 ILE P  84      -2.219   2.818 -12.872  0.00  0.00      PROA  
ATOM   1389 HG11 ILE P  84      -2.389   2.989 -11.787  0.00  0.00      PROA  
ATOM   1390 HG12 ILE P  84      -1.438   3.533 -13.210  0.00  0.00      PROA  
ATOM   1391  CD  ILE P  84      -1.632   1.396 -12.978  0.00  0.00      PROA  
ATOM   1392  HD1 ILE P  84      -0.713   1.245 -12.372  0.00  0.00      PROA  
ATOM   1393  HD2 ILE P  84      -1.285   1.302 -14.030  0.00  0.00      PROA  
ATOM   1394  HD3 ILE P  84      -2.503   0.757 -12.717  0.00  0.00      PROA  
ATOM   1395  C   ILE P  84      -4.798   2.811 -15.745  0.00  0.00      PROA  
ATOM   1396  O   ILE P  84      -5.677   1.915 -15.954  0.00  0.00      PROA  
ATOM   1397  N   ILE P  85      -4.964   4.078 -16.241  0.00  0.00      PROA  
ATOM   1398  HN  ILE P  85      -4.260   4.781 -16.179  0.00  0.00      PROA  
ATOM   1399  CA  ILE P  85      -6.225   4.401 -16.890  0.00  0.00      PROA  
ATOM   1400  HA  ILE P  85      -7.083   3.993 -16.376  0.00  0.00      PROA  
ATOM   1401  CB  ILE P  85      -6.432   5.963 -16.974  0.00  0.00      PROA  
ATOM   1402  HB  ILE P  85      -6.288   6.329 -15.935  0.00  0.00      PROA  
ATOM   1403  CG2 ILE P  85      -5.369   6.693 -17.778  0.00  0.00      PROA  
ATOM   1404 HG21 ILE P  85      -4.351   6.335 -17.515  0.00  0.00      PROA  
ATOM   1405 HG22 ILE P  85      -5.539   7.784 -17.655  0.00  0.00      PROA  
ATOM   1406 HG23 ILE P  85      -5.470   6.425 -18.851  0.00  0.00      PROA  
ATOM   1407  CG1 ILE P  85      -7.795   6.374 -17.460  0.00  0.00      PROA  
ATOM   1408 HG11 ILE P  85      -7.951   6.218 -18.549  0.00  0.00      PROA  
ATOM   1409 HG12 ILE P  85      -7.859   7.452 -17.197  0.00  0.00      PROA  
ATOM   1410  CD  ILE P  85      -8.945   5.689 -16.773  0.00  0.00      PROA  
ATOM   1411  HD1 ILE P  85      -8.749   5.657 -15.680  0.00  0.00      PROA  
ATOM   1412  HD2 ILE P  85      -9.144   4.711 -17.260  0.00  0.00      PROA  
ATOM   1413  HD3 ILE P  85      -9.818   6.366 -16.888  0.00  0.00      PROA  
ATOM   1414  C   ILE P  85      -6.337   3.792 -18.279  0.00  0.00      PROA  
ATOM   1415  O   ILE P  85      -7.422   3.486 -18.744  0.00  0.00      PROA  
ATOM   1416  N   GLU P  86      -5.170   3.641 -18.970  0.00  0.00      PROA  
ATOM   1417  HN  GLU P  86      -4.323   3.966 -18.557  0.00  0.00      PROA  
ATOM   1418  CA  GLU P  86      -5.222   2.883 -20.239  0.00  0.00      PROA  
ATOM   1419  HA  GLU P  86      -6.077   3.270 -20.773  0.00  0.00      PROA  
ATOM   1420  CB  GLU P  86      -3.976   2.973 -21.093  0.00  0.00      PROA  
ATOM   1421  HB1 GLU P  86      -4.149   2.480 -22.074  0.00  0.00      PROA  
ATOM   1422  HB2 GLU P  86      -3.020   2.580 -20.685  0.00  0.00      PROA  
ATOM   1423  CG  GLU P  86      -3.814   4.402 -21.520  0.00  0.00      PROA  
ATOM   1424  HG1 GLU P  86      -3.865   5.064 -20.629  0.00  0.00      PROA  
ATOM   1425  HG2 GLU P  86      -4.619   4.779 -22.186  0.00  0.00      PROA  
ATOM   1426  CD  GLU P  86      -2.527   4.657 -22.290  0.00  0.00      PROA  
ATOM   1427  OE1 GLU P  86      -2.548   4.473 -23.568  0.00  0.00      PROA  
ATOM   1428  OE2 GLU P  86      -1.497   4.935 -21.654  0.00  0.00      PROA  
ATOM   1429  C   GLU P  86      -5.422   1.380 -20.133  0.00  0.00      PROA  
ATOM   1430  O   GLU P  86      -5.789   0.757 -21.128  0.00  0.00      PROA  
ATOM   1431  N   THR P  87      -5.141   0.764 -18.980  0.00  0.00      PROA  
ATOM   1432  HN  THR P  87      -4.687   1.297 -18.271  0.00  0.00      PROA  
ATOM   1433  CA  THR P  87      -5.579  -0.663 -18.728  0.00  0.00      PROA  
ATOM   1434  HA  THR P  87      -5.471  -1.213 -19.651  0.00  0.00      PROA  
ATOM   1435  CB  THR P  87      -4.715  -1.255 -17.626  0.00  0.00      PROA  
ATOM   1436  HB  THR P  87      -4.830  -0.753 -16.642  0.00  0.00      PROA  
ATOM   1437  OG1 THR P  87      -3.356  -1.141 -17.950  0.00  0.00      PROA  
ATOM   1438  HG1 THR P  87      -3.201  -0.213 -18.137  0.00  0.00      PROA  
ATOM   1439  CG2 THR P  87      -4.957  -2.745 -17.568  0.00  0.00      PROA  
ATOM   1440 HG21 THR P  87      -4.810  -3.369 -18.476  0.00  0.00      PROA  
ATOM   1441 HG22 THR P  87      -5.955  -2.919 -17.112  0.00  0.00      PROA  
ATOM   1442 HG23 THR P  87      -4.210  -3.187 -16.875  0.00  0.00      PROA  
ATOM   1443  C   THR P  87      -7.010  -0.725 -18.355  0.00  0.00      PROA  
ATOM   1444  O   THR P  87      -7.822  -1.576 -18.723  0.00  0.00      PROA  
ATOM   1445  N   LEU P  88      -7.571   0.282 -17.590  0.00  0.00      PROA  
ATOM   1446  HN  LEU P  88      -6.931   0.971 -17.258  0.00  0.00      PROA  
ATOM   1447  CA  LEU P  88      -8.984   0.468 -17.202  0.00  0.00      PROA  
ATOM   1448  HA  LEU P  88      -9.252  -0.375 -16.582  0.00  0.00      PROA  
ATOM   1449  CB  LEU P  88      -9.142   1.617 -16.120  0.00  0.00      PROA  
ATOM   1450  HB1 LEU P  88      -8.761   2.546 -16.596  0.00  0.00      PROA  
ATOM   1451  HB2 LEU P  88      -8.521   1.425 -15.219  0.00  0.00      PROA  
ATOM   1452  CG  LEU P  88     -10.628   1.849 -15.610  0.00  0.00      PROA  
ATOM   1453  HG  LEU P  88     -11.201   2.080 -16.533  0.00  0.00      PROA  
ATOM   1454  CD1 LEU P  88     -11.169   0.455 -15.144  0.00  0.00      PROA  
ATOM   1455 HD11 LEU P  88     -11.417  -0.115 -16.064  0.00  0.00      PROA  
ATOM   1456 HD12 LEU P  88     -12.185   0.531 -14.702  0.00  0.00      PROA  
ATOM   1457 HD13 LEU P  88     -10.541  -0.128 -14.437  0.00  0.00      PROA  
ATOM   1458  CD2 LEU P  88     -10.702   2.920 -14.506  0.00  0.00      PROA  
ATOM   1459 HD21 LEU P  88     -10.183   3.878 -14.728  0.00  0.00      PROA  
ATOM   1460 HD22 LEU P  88     -10.468   2.655 -13.453  0.00  0.00      PROA  
ATOM   1461 HD23 LEU P  88     -11.786   3.159 -14.471  0.00  0.00      PROA  
ATOM   1462  C   LEU P  88      -9.804   0.735 -18.432  0.00  0.00      PROA  
ATOM   1463  O   LEU P  88     -10.978   0.387 -18.590  0.00  0.00      PROA  
ATOM   1464  N   ARG P  89      -9.195   1.426 -19.477  0.00  0.00      PROA  
ATOM   1465  HN  ARG P  89      -8.363   1.933 -19.265  0.00  0.00      PROA  
ATOM   1466  CA  ARG P  89      -9.879   1.600 -20.731  0.00  0.00      PROA  
ATOM   1467  HA  ARG P  89     -10.953   1.498 -20.683  0.00  0.00      PROA  
ATOM   1468  CB  ARG P  89      -9.633   3.037 -21.342  0.00  0.00      PROA  
ATOM   1469  HB1 ARG P  89     -10.141   3.151 -22.323  0.00  0.00      PROA  
ATOM   1470  HB2 ARG P  89      -8.563   3.327 -21.409  0.00  0.00      PROA  
ATOM   1471  CG  ARG P  89     -10.323   4.105 -20.497  0.00  0.00      PROA  
ATOM   1472  HG1 ARG P  89     -10.254   5.025 -21.115  0.00  0.00      PROA  
ATOM   1473  HG2 ARG P  89      -9.681   4.357 -19.626  0.00  0.00      PROA  
ATOM   1474  CD  ARG P  89     -11.736   3.877 -20.111  0.00  0.00      PROA  
ATOM   1475  HD1 ARG P  89     -11.728   3.082 -19.335  0.00  0.00      PROA  
ATOM   1476  HD2 ARG P  89     -12.316   3.691 -21.040  0.00  0.00      PROA  
ATOM   1477  NE  ARG P  89     -12.329   5.156 -19.539  0.00  0.00      PROA  
ATOM   1478  HE  ARG P  89     -12.292   5.910 -20.195  0.00  0.00      PROA  
ATOM   1479  CZ  ARG P  89     -12.751   5.302 -18.301  0.00  0.00      PROA  
ATOM   1480  NH1 ARG P  89     -13.108   4.248 -17.584  0.00  0.00      PROA  
ATOM   1481 HH11 ARG P  89     -13.344   3.391 -18.041  0.00  0.00      PROA  
ATOM   1482 HH12 ARG P  89     -13.636   4.381 -16.745  0.00  0.00      PROA  
ATOM   1483  NH2 ARG P  89     -12.945   6.503 -17.733  0.00  0.00      PROA  
ATOM   1484 HH21 ARG P  89     -12.840   7.373 -18.214  0.00  0.00      PROA  
ATOM   1485 HH22 ARG P  89     -13.171   6.551 -16.761  0.00  0.00      PROA  
ATOM   1486  C   ARG P  89      -9.581   0.557 -21.797  0.00  0.00      PROA  
ATOM   1487  O   ARG P  89     -10.038   0.684 -22.919  0.00  0.00      PROA  
ATOM   1488  N   LYS P  90      -8.833  -0.554 -21.537  0.00  0.00      PROA  
ATOM   1489  HN  LYS P  90      -8.422  -0.635 -20.633  0.00  0.00      PROA  
ATOM   1490  CA  LYS P  90      -8.453  -1.652 -22.373  0.00  0.00      PROA  
ATOM   1491  HA  LYS P  90      -7.820  -2.276 -21.760  0.00  0.00      PROA  
ATOM   1492  CB  LYS P  90      -9.844  -2.393 -22.764  0.00  0.00      PROA  
ATOM   1493  HB1 LYS P  90      -9.547  -3.219 -23.446  0.00  0.00      PROA  
ATOM   1494  HB2 LYS P  90     -10.403  -1.727 -23.455  0.00  0.00      PROA  
ATOM   1495  CG  LYS P  90     -10.674  -2.956 -21.614  0.00  0.00      PROA  
ATOM   1496  HG1 LYS P  90     -11.598  -3.471 -21.951  0.00  0.00      PROA  
ATOM   1497  HG2 LYS P  90     -11.121  -2.107 -21.053  0.00  0.00      PROA  
ATOM   1498  CD  LYS P  90     -10.027  -3.959 -20.655  0.00  0.00      PROA  
ATOM   1499  HD1 LYS P  90     -10.772  -4.362 -19.936  0.00  0.00      PROA  
ATOM   1500  HD2 LYS P  90      -9.269  -3.495 -19.987  0.00  0.00      PROA  
ATOM   1501  CE  LYS P  90      -9.385  -5.196 -21.397  0.00  0.00      PROA  
ATOM   1502  HE1 LYS P  90      -8.703  -5.754 -20.720  0.00  0.00      PROA  
ATOM   1503  HE2 LYS P  90      -8.842  -4.867 -22.309  0.00  0.00      PROA  
ATOM   1504  NZ  LYS P  90     -10.496  -6.083 -21.751  0.00  0.00      PROA  
ATOM   1505  HZ1 LYS P  90     -10.239  -7.089 -21.802  0.00  0.00      PROA  
ATOM   1506  HZ2 LYS P  90     -10.883  -5.774 -22.666  0.00  0.00      PROA  
ATOM   1507  HZ3 LYS P  90     -11.316  -5.963 -21.123  0.00  0.00      PROA  
ATOM   1508  C   LYS P  90      -7.650  -1.246 -23.546  0.00  0.00      PROA  
ATOM   1509  O   LYS P  90      -8.078  -1.503 -24.655  0.00  0.00      PROA  
ATOM   1510  N   LYS P  91      -6.380  -0.740 -23.408  0.00  0.00      PROA  
ATOM   1511  HN  LYS P  91      -6.095  -0.318 -22.550  0.00  0.00      PROA  
ATOM   1512  CA  LYS P  91      -5.546  -0.544 -24.603  0.00  0.00      PROA  
ATOM   1513  HA  LYS P  91      -6.111  -0.495 -25.522  0.00  0.00      PROA  
ATOM   1514  CB  LYS P  91      -4.767   0.795 -24.562  0.00  0.00      PROA  
ATOM   1515  HB1 LYS P  91      -4.100   0.842 -25.450  0.00  0.00      PROA  
ATOM   1516  HB2 LYS P  91      -4.237   0.868 -23.589  0.00  0.00      PROA  
ATOM   1517  CG  LYS P  91      -5.602   2.091 -24.602  0.00  0.00      PROA  
ATOM   1518  HG1 LYS P  91      -4.966   3.001 -24.630  0.00  0.00      PROA  
ATOM   1519  HG2 LYS P  91      -6.177   2.084 -23.652  0.00  0.00      PROA  
ATOM   1520  CD  LYS P  91      -6.683   2.119 -25.678  0.00  0.00      PROA  
ATOM   1521  HD1 LYS P  91      -7.259   3.045 -25.464  0.00  0.00      PROA  
ATOM   1522  HD2 LYS P  91      -7.442   1.310 -25.617  0.00  0.00      PROA  
ATOM   1523  CE  LYS P  91      -6.058   2.070 -27.103  0.00  0.00      PROA  
ATOM   1524  HE1 LYS P  91      -6.839   1.895 -27.874  0.00  0.00      PROA  
ATOM   1525  HE2 LYS P  91      -5.326   1.242 -27.210  0.00  0.00      PROA  
ATOM   1526  NZ  LYS P  91      -5.375   3.353 -27.377  0.00  0.00      PROA  
ATOM   1527  HZ1 LYS P  91      -5.101   3.442 -28.376  0.00  0.00      PROA  
ATOM   1528  HZ2 LYS P  91      -4.555   3.649 -26.809  0.00  0.00      PROA  
ATOM   1529  HZ3 LYS P  91      -6.159   4.035 -27.340  0.00  0.00      PROA  
ATOM   1530  C   LYS P  91      -4.537  -1.741 -24.542  0.00  0.00      PROA  
ATOM   1531  OT1 LYS P  91      -3.357  -1.638 -24.120  0.00  0.00      PROA  
ATOM   1532  OT2 LYS P  91      -4.876  -2.825 -25.180  0.00  0.00      PROA  
ATOM   1533  N   GLY P   2     -18.101 -10.552  18.533  0.00  0.00      PROB  
ATOM   1534  HT1 GLY P   2     -17.124 -10.855  18.721  0.00  0.00      PROB  
ATOM   1535  HT2 GLY P   2     -18.639 -11.241  19.097  0.00  0.00      PROB  
ATOM   1536  HT3 GLY P   2     -18.123  -9.645  19.041  0.00  0.00      PROB  
ATOM   1537  CA  GLY P   2     -18.533 -10.583  17.190  0.00  0.00      PROB  
ATOM   1538  HA1 GLY P   2     -18.121  -9.728  16.673  0.00  0.00      PROB  
ATOM   1539  HA2 GLY P   2     -19.602 -10.510  17.325  0.00  0.00      PROB  
ATOM   1540  C   GLY P   2     -18.156 -11.743  16.360  0.00  0.00      PROB  
ATOM   1541  O   GLY P   2     -17.379 -12.581  16.694  0.00  0.00      PROB  
ATOM   1542  N   ARG P   3     -18.753 -11.791  15.142  0.00  0.00      PROB  
ATOM   1543  HN  ARG P   3     -19.434 -11.106  14.896  0.00  0.00      PROB  
ATOM   1544  CA  ARG P   3     -18.494 -12.815  14.146  0.00  0.00      PROB  
ATOM   1545  HA  ARG P   3     -18.986 -13.735  14.424  0.00  0.00      PROB  
ATOM   1546  CB  ARG P   3     -19.265 -12.454  12.865  0.00  0.00      PROB  
ATOM   1547  HB1 ARG P   3     -18.715 -12.832  11.977  0.00  0.00      PROB  
ATOM   1548  HB2 ARG P   3     -19.258 -11.364  12.648  0.00  0.00      PROB  
ATOM   1549  CG  ARG P   3     -20.653 -13.075  12.706  0.00  0.00      PROB  
ATOM   1550  HG1 ARG P   3     -20.614 -14.161  12.932  0.00  0.00      PROB  
ATOM   1551  HG2 ARG P   3     -20.767 -12.962  11.606  0.00  0.00      PROB  
ATOM   1552  CD  ARG P   3     -21.807 -12.496  13.545  0.00  0.00      PROB  
ATOM   1553  HD1 ARG P   3     -21.422 -12.360  14.578  0.00  0.00      PROB  
ATOM   1554  HD2 ARG P   3     -22.599 -13.275  13.522  0.00  0.00      PROB  
ATOM   1555  NE  ARG P   3     -22.278 -11.206  12.972  0.00  0.00      PROB  
ATOM   1556  HE  ARG P   3     -22.150 -11.044  11.994  0.00  0.00      PROB  
ATOM   1557  CZ  ARG P   3     -23.353 -10.509  13.340  0.00  0.00      PROB  
ATOM   1558  NH1 ARG P   3     -23.860 -10.639  14.479  0.00  0.00      PROB  
ATOM   1559 HH11 ARG P   3     -23.469 -11.316  15.103  0.00  0.00      PROB  
ATOM   1560 HH12 ARG P   3     -24.488  -9.877  14.634  0.00  0.00      PROB  
ATOM   1561  NH2 ARG P   3     -23.912  -9.685  12.565  0.00  0.00      PROB  
ATOM   1562 HH21 ARG P   3     -23.695  -9.658  11.589  0.00  0.00      PROB  
ATOM   1563 HH22 ARG P   3     -24.802  -9.345  12.869  0.00  0.00      PROB  
ATOM   1564  C   ARG P   3     -17.039 -13.157  13.739  0.00  0.00      PROB  
ATOM   1565  O   ARG P   3     -16.218 -12.261  13.478  0.00  0.00      PROB  
ATOM   1566  N   LYS P   4     -16.671 -14.473  13.574  0.00  0.00      PROB  
ATOM   1567  HN  LYS P   4     -17.370 -15.180  13.656  0.00  0.00      PROB  
ATOM   1568  CA  LYS P   4     -15.328 -14.742  13.228  0.00  0.00      PROB  
ATOM   1569  HA  LYS P   4     -14.717 -14.153  13.896  0.00  0.00      PROB  
ATOM   1570  CB  LYS P   4     -14.950 -16.221  13.545  0.00  0.00      PROB  
ATOM   1571  HB1 LYS P   4     -13.887 -16.421  13.292  0.00  0.00      PROB  
ATOM   1572  HB2 LYS P   4     -15.614 -16.869  12.934  0.00  0.00      PROB  
ATOM   1573  CG  LYS P   4     -15.077 -16.748  15.000  0.00  0.00      PROB  
ATOM   1574  HG1 LYS P   4     -14.919 -17.847  15.048  0.00  0.00      PROB  
ATOM   1575  HG2 LYS P   4     -16.147 -16.614  15.267  0.00  0.00      PROB  
ATOM   1576  CD  LYS P   4     -14.231 -15.962  16.058  0.00  0.00      PROB  
ATOM   1577  HD1 LYS P   4     -14.823 -15.035  16.215  0.00  0.00      PROB  
ATOM   1578  HD2 LYS P   4     -13.256 -15.602  15.666  0.00  0.00      PROB  
ATOM   1579  CE  LYS P   4     -13.943 -16.737  17.341  0.00  0.00      PROB  
ATOM   1580  HE1 LYS P   4     -13.377 -16.104  18.057  0.00  0.00      PROB  
ATOM   1581  HE2 LYS P   4     -13.338 -17.669  17.334  0.00  0.00      PROB  
ATOM   1582  NZ  LYS P   4     -15.209 -17.038  18.077  0.00  0.00      PROB  
ATOM   1583  HZ1 LYS P   4     -15.010 -17.612  18.922  0.00  0.00      PROB  
ATOM   1584  HZ2 LYS P   4     -15.837 -17.674  17.547  0.00  0.00      PROB  
ATOM   1585  HZ3 LYS P   4     -15.760 -16.205  18.366  0.00  0.00      PROB  
ATOM   1586  C   LYS P   4     -15.027 -14.492  11.827  0.00  0.00      PROB  
ATOM   1587  O   LYS P   4     -15.746 -14.902  10.954  0.00  0.00      PROB  
ATOM   1588  N   LYS P   5     -13.791 -14.036  11.691  0.00  0.00      PROB  
ATOM   1589  HN  LYS P   5     -13.206 -13.959  12.494  0.00  0.00      PROB  
ATOM   1590  CA  LYS P   5     -13.108 -13.832  10.335  0.00  0.00      PROB  
ATOM   1591  HA  LYS P   5     -13.845 -13.511   9.614  0.00  0.00      PROB  
ATOM   1592  CB  LYS P   5     -12.062 -12.725  10.422  0.00  0.00      PROB  
ATOM   1593  HB1 LYS P   5     -11.354 -12.840   9.573  0.00  0.00      PROB  
ATOM   1594  HB2 LYS P   5     -11.499 -12.902  11.363  0.00  0.00      PROB  
ATOM   1595  CG  LYS P   5     -12.596 -11.321  10.516  0.00  0.00      PROB  
ATOM   1596  HG1 LYS P   5     -11.731 -10.653  10.316  0.00  0.00      PROB  
ATOM   1597  HG2 LYS P   5     -13.164 -10.996  11.414  0.00  0.00      PROB  
ATOM   1598  CD  LYS P   5     -13.523 -11.023   9.347  0.00  0.00      PROB  
ATOM   1599  HD1 LYS P   5     -14.505 -11.485   9.585  0.00  0.00      PROB  
ATOM   1600  HD2 LYS P   5     -13.066 -11.588   8.507  0.00  0.00      PROB  
ATOM   1601  CE  LYS P   5     -13.695  -9.503   9.065  0.00  0.00      PROB  
ATOM   1602  HE1 LYS P   5     -14.267  -9.327   8.129  0.00  0.00      PROB  
ATOM   1603  HE2 LYS P   5     -12.746  -8.926   9.063  0.00  0.00      PROB  
ATOM   1604  NZ  LYS P   5     -14.490  -8.900  10.183  0.00  0.00      PROB  
ATOM   1605  HZ1 LYS P   5     -15.346  -9.466  10.353  0.00  0.00      PROB  
ATOM   1606  HZ2 LYS P   5     -14.697  -7.883  10.117  0.00  0.00      PROB  
ATOM   1607  HZ3 LYS P   5     -13.824  -8.993  10.976  0.00  0.00      PROB  
ATOM   1608  C   LYS P   5     -12.590 -15.158   9.764  0.00  0.00      PROB  
ATOM   1609  O   LYS P   5     -12.020 -15.981  10.440  0.00  0.00      PROB  
ATOM   1610  N   ILE P   6     -12.895 -15.394   8.460  0.00  0.00      PROB  
ATOM   1611  HN  ILE P   6     -13.471 -14.721   8.001  0.00  0.00      PROB  
ATOM   1612  CA  ILE P   6     -12.304 -16.411   7.635  0.00  0.00      PROB  
ATOM   1613  HA  ILE P   6     -12.340 -17.372   8.127  0.00  0.00      PROB  
ATOM   1614  CB  ILE P   6     -13.002 -16.468   6.247  0.00  0.00      PROB  
ATOM   1615  HB  ILE P   6     -13.085 -15.445   5.821  0.00  0.00      PROB  
ATOM   1616  CG2 ILE P   6     -12.104 -17.256   5.230  0.00  0.00      PROB  
ATOM   1617 HG21 ILE P   6     -12.642 -17.432   4.274  0.00  0.00      PROB  
ATOM   1618 HG22 ILE P   6     -11.785 -18.253   5.602  0.00  0.00      PROB  
ATOM   1619 HG23 ILE P   6     -11.205 -16.655   4.974  0.00  0.00      PROB  
ATOM   1620  CG1 ILE P   6     -14.389 -17.106   6.447  0.00  0.00      PROB  
ATOM   1621 HG11 ILE P   6     -14.911 -17.275   5.480  0.00  0.00      PROB  
ATOM   1622 HG12 ILE P   6     -15.050 -16.446   7.048  0.00  0.00      PROB  
ATOM   1623  CD  ILE P   6     -14.392 -18.511   7.078  0.00  0.00      PROB  
ATOM   1624  HD1 ILE P   6     -14.513 -18.365   8.173  0.00  0.00      PROB  
ATOM   1625  HD2 ILE P   6     -13.381 -18.960   6.975  0.00  0.00      PROB  
ATOM   1626  HD3 ILE P   6     -15.143 -19.183   6.611  0.00  0.00      PROB  
ATOM   1627  C   ILE P   6     -10.752 -16.160   7.501  0.00  0.00      PROB  
ATOM   1628  O   ILE P   6     -10.409 -15.005   7.311  0.00  0.00      PROB  
ATOM   1629  N   GLN P   7      -9.895 -17.188   7.572  0.00  0.00      PROB  
ATOM   1630  HN  GLN P   7     -10.285 -18.075   7.807  0.00  0.00      PROB  
ATOM   1631  CA  GLN P   7      -8.414 -17.011   7.355  0.00  0.00      PROB  
ATOM   1632  HA  GLN P   7      -8.146 -15.965   7.377  0.00  0.00      PROB  
ATOM   1633  CB  GLN P   7      -7.634 -17.967   8.371  0.00  0.00      PROB  
ATOM   1634  HB1 GLN P   7      -7.911 -18.971   7.986  0.00  0.00      PROB  
ATOM   1635  HB2 GLN P   7      -8.142 -17.774   9.340  0.00  0.00      PROB  
ATOM   1636  CG  GLN P   7      -6.089 -17.733   8.373  0.00  0.00      PROB  
ATOM   1637  HG1 GLN P   7      -5.561 -18.216   7.524  0.00  0.00      PROB  
ATOM   1638  HG2 GLN P   7      -5.627 -18.167   9.286  0.00  0.00      PROB  
ATOM   1639  CD  GLN P   7      -5.511 -16.279   8.258  0.00  0.00      PROB  
ATOM   1640  OE1 GLN P   7      -5.220 -15.705   9.286  0.00  0.00      PROB  
ATOM   1641  NE2 GLN P   7      -5.227 -15.797   6.995  0.00  0.00      PROB  
ATOM   1642 HE21 GLN P   7      -4.857 -14.874   6.888  0.00  0.00      PROB  
ATOM   1643 HE22 GLN P   7      -5.445 -16.315   6.168  0.00  0.00      PROB  
ATOM   1644  C   GLN P   7      -8.115 -17.406   5.932  0.00  0.00      PROB  
ATOM   1645  O   GLN P   7      -8.034 -18.537   5.530  0.00  0.00      PROB  
ATOM   1646  N   ILE P   8      -7.841 -16.427   5.052  0.00  0.00      PROB  
ATOM   1647  HN  ILE P   8      -7.961 -15.487   5.361  0.00  0.00      PROB  
ATOM   1648  CA  ILE P   8      -7.311 -16.708   3.712  0.00  0.00      PROB  
ATOM   1649  HA  ILE P   8      -8.039 -17.378   3.279  0.00  0.00      PROB  
ATOM   1650  CB  ILE P   8      -7.324 -15.520   2.718  0.00  0.00      PROB  
ATOM   1651  HB  ILE P   8      -6.707 -15.707   1.813  0.00  0.00      PROB  
ATOM   1652  CG2 ILE P   8      -8.792 -15.284   2.321  0.00  0.00      PROB  
ATOM   1653 HG21 ILE P   8      -9.328 -14.832   3.183  0.00  0.00      PROB  
ATOM   1654 HG22 ILE P   8      -9.203 -16.240   1.930  0.00  0.00      PROB  
ATOM   1655 HG23 ILE P   8      -8.858 -14.609   1.442  0.00  0.00      PROB  
ATOM   1656  CG1 ILE P   8      -6.629 -14.259   3.354  0.00  0.00      PROB  
ATOM   1657 HG11 ILE P   8      -5.776 -14.627   3.962  0.00  0.00      PROB  
ATOM   1658 HG12 ILE P   8      -7.356 -13.829   4.076  0.00  0.00      PROB  
ATOM   1659  CD  ILE P   8      -6.152 -13.185   2.323  0.00  0.00      PROB  
ATOM   1660  HD1 ILE P   8      -6.103 -12.206   2.845  0.00  0.00      PROB  
ATOM   1661  HD2 ILE P   8      -6.822 -13.093   1.441  0.00  0.00      PROB  
ATOM   1662  HD3 ILE P   8      -5.155 -13.501   1.948  0.00  0.00      PROB  
ATOM   1663  C   ILE P   8      -5.963 -17.448   3.769  0.00  0.00      PROB  
ATOM   1664  O   ILE P   8      -5.170 -17.323   4.735  0.00  0.00      PROB  
ATOM   1665  N   GLN P   9      -5.662 -18.268   2.763  0.00  0.00      PROB  
ATOM   1666  HN  GLN P   9      -6.150 -18.256   1.893  0.00  0.00      PROB  
ATOM   1667  CA  GLN P   9      -4.359 -18.947   2.707  0.00  0.00      PROB  
ATOM   1668  HA  GLN P   9      -3.681 -18.376   3.324  0.00  0.00      PROB  
ATOM   1669  CB  GLN P   9      -4.644 -20.380   3.328  0.00  0.00      PROB  
ATOM   1670  HB1 GLN P   9      -5.508 -20.923   2.887  0.00  0.00      PROB  
ATOM   1671  HB2 GLN P   9      -4.976 -20.085   4.346  0.00  0.00      PROB  
ATOM   1672  CG  GLN P   9      -3.418 -21.346   3.377  0.00  0.00      PROB  
ATOM   1673  HG1 GLN P   9      -2.861 -21.591   2.448  0.00  0.00      PROB  
ATOM   1674  HG2 GLN P   9      -3.793 -22.294   3.819  0.00  0.00      PROB  
ATOM   1675  CD  GLN P   9      -2.393 -20.726   4.240  0.00  0.00      PROB  
ATOM   1676  OE1 GLN P   9      -1.285 -20.451   3.786  0.00  0.00      PROB  
ATOM   1677  NE2 GLN P   9      -2.619 -20.542   5.570  0.00  0.00      PROB  
ATOM   1678 HE21 GLN P   9      -1.914 -20.171   6.173  0.00  0.00      PROB  
ATOM   1679 HE22 GLN P   9      -3.506 -20.779   5.967  0.00  0.00      PROB  
ATOM   1680  C   GLN P   9      -3.864 -19.021   1.307  0.00  0.00      PROB  
ATOM   1681  O   GLN P   9      -4.616 -18.848   0.356  0.00  0.00      PROB  
ATOM   1682  N   ARG P  10      -2.539 -19.234   1.211  0.00  0.00      PROB  
ATOM   1683  HN  ARG P  10      -1.993 -19.393   2.030  0.00  0.00      PROB  
ATOM   1684  CA  ARG P  10      -1.917 -19.193  -0.062  0.00  0.00      PROB  
ATOM   1685  HA  ARG P  10      -1.953 -18.201  -0.489  0.00  0.00      PROB  
ATOM   1686  CB  ARG P  10      -0.397 -19.515   0.176  0.00  0.00      PROB  
ATOM   1687  HB1 ARG P  10      -0.061 -18.875   1.020  0.00  0.00      PROB  
ATOM   1688  HB2 ARG P  10       0.199 -19.133  -0.679  0.00  0.00      PROB  
ATOM   1689  CG  ARG P  10      -0.058 -21.010   0.388  0.00  0.00      PROB  
ATOM   1690  HG1 ARG P  10      -0.239 -21.645  -0.505  0.00  0.00      PROB  
ATOM   1691  HG2 ARG P  10      -0.648 -21.415   1.238  0.00  0.00      PROB  
ATOM   1692  CD  ARG P  10       1.409 -21.175   0.743  0.00  0.00      PROB  
ATOM   1693  HD1 ARG P  10       1.609 -22.154   1.229  0.00  0.00      PROB  
ATOM   1694  HD2 ARG P  10       1.738 -20.457   1.524  0.00  0.00      PROB  
ATOM   1695  NE  ARG P  10       2.228 -20.972  -0.518  0.00  0.00      PROB  
ATOM   1696  HE  ARG P  10       2.715 -20.112  -0.668  0.00  0.00      PROB  
ATOM   1697  CZ  ARG P  10       2.643 -21.883  -1.399  0.00  0.00      PROB  
ATOM   1698  NH1 ARG P  10       2.489 -23.177  -1.284  0.00  0.00      PROB  
ATOM   1699 HH11 ARG P  10       1.807 -23.537  -0.648  0.00  0.00      PROB  
ATOM   1700 HH12 ARG P  10       2.524 -23.761  -2.095  0.00  0.00      PROB  
ATOM   1701  NH2 ARG P  10       3.514 -21.527  -2.326  0.00  0.00      PROB  
ATOM   1702 HH21 ARG P  10       3.537 -20.536  -2.460  0.00  0.00      PROB  
ATOM   1703 HH22 ARG P  10       4.055 -22.217  -2.806  0.00  0.00      PROB  
ATOM   1704  C   ARG P  10      -2.430 -20.205  -1.116  0.00  0.00      PROB  
ATOM   1705  O   ARG P  10      -2.765 -21.328  -0.840  0.00  0.00      PROB  
ATOM   1706  N   ILE P  11      -2.239 -19.735  -2.368  0.00  0.00      PROB  
ATOM   1707  HN  ILE P  11      -2.082 -18.752  -2.422  0.00  0.00      PROB  
ATOM   1708  CA  ILE P  11      -2.526 -20.488  -3.534  0.00  0.00      PROB  
ATOM   1709  HA  ILE P  11      -3.329 -21.189  -3.360  0.00  0.00      PROB  
ATOM   1710  CB  ILE P  11      -2.975 -19.646  -4.739  0.00  0.00      PROB  
ATOM   1711  HB  ILE P  11      -2.185 -18.868  -4.814  0.00  0.00      PROB  
ATOM   1712  CG2 ILE P  11      -3.033 -20.509  -6.075  0.00  0.00      PROB  
ATOM   1713 HG21 ILE P  11      -3.882 -21.197  -5.878  0.00  0.00      PROB  
ATOM   1714 HG22 ILE P  11      -2.128 -21.084  -6.370  0.00  0.00      PROB  
ATOM   1715 HG23 ILE P  11      -3.250 -19.790  -6.893  0.00  0.00      PROB  
ATOM   1716  CG1 ILE P  11      -4.249 -18.843  -4.359  0.00  0.00      PROB  
ATOM   1717 HG11 ILE P  11      -4.288 -18.460  -3.317  0.00  0.00      PROB  
ATOM   1718 HG12 ILE P  11      -5.047 -19.615  -4.362  0.00  0.00      PROB  
ATOM   1719  CD  ILE P  11      -4.693 -17.804  -5.357  0.00  0.00      PROB  
ATOM   1720  HD1 ILE P  11      -5.717 -17.474  -5.080  0.00  0.00      PROB  
ATOM   1721  HD2 ILE P  11      -4.801 -18.221  -6.381  0.00  0.00      PROB  
ATOM   1722  HD3 ILE P  11      -4.105 -16.864  -5.292  0.00  0.00      PROB  
ATOM   1723  C   ILE P  11      -1.436 -21.369  -3.937  0.00  0.00      PROB  
ATOM   1724  O   ILE P  11      -0.314 -20.972  -4.053  0.00  0.00      PROB  
ATOM   1725  N   THR P  12      -1.641 -22.688  -4.267  0.00  0.00      PROB  
ATOM   1726  HN  THR P  12      -2.524 -23.149  -4.230  0.00  0.00      PROB  
ATOM   1727  CA  THR P  12      -0.480 -23.636  -4.280  0.00  0.00      PROB  
ATOM   1728  HA  THR P  12       0.358 -23.232  -3.730  0.00  0.00      PROB  
ATOM   1729  CB  THR P  12      -0.775 -24.780  -3.361  0.00  0.00      PROB  
ATOM   1730  HB  THR P  12      -0.075 -25.628  -3.520  0.00  0.00      PROB  
ATOM   1731  OG1 THR P  12      -2.139 -25.164  -3.577  0.00  0.00      PROB  
ATOM   1732  HG1 THR P  12      -2.118 -25.653  -4.402  0.00  0.00      PROB  
ATOM   1733  CG2 THR P  12      -0.799 -24.276  -1.895  0.00  0.00      PROB  
ATOM   1734 HG21 THR P  12       0.178 -23.924  -1.500  0.00  0.00      PROB  
ATOM   1735 HG22 THR P  12      -1.203 -25.098  -1.266  0.00  0.00      PROB  
ATOM   1736 HG23 THR P  12      -1.537 -23.448  -1.825  0.00  0.00      PROB  
ATOM   1737  C   THR P  12      -0.136 -24.126  -5.629  0.00  0.00      PROB  
ATOM   1738  O   THR P  12       0.896 -24.679  -5.831  0.00  0.00      PROB  
ATOM   1739  N   ASP P  13      -0.955 -23.823  -6.680  0.00  0.00      PROB  
ATOM   1740  HN  ASP P  13      -1.815 -23.352  -6.497  0.00  0.00      PROB  
ATOM   1741  CA  ASP P  13      -0.590 -24.108  -8.113  0.00  0.00      PROB  
ATOM   1742  HA  ASP P  13       0.260 -24.772  -8.168  0.00  0.00      PROB  
ATOM   1743  CB  ASP P  13      -1.846 -24.507  -9.025  0.00  0.00      PROB  
ATOM   1744  HB1 ASP P  13      -1.458 -24.480 -10.066  0.00  0.00      PROB  
ATOM   1745  HB2 ASP P  13      -2.696 -23.845  -8.753  0.00  0.00      PROB  
ATOM   1746  CG  ASP P  13      -2.251 -25.954  -8.830  0.00  0.00      PROB  
ATOM   1747  OD1 ASP P  13      -1.482 -26.609  -8.130  0.00  0.00      PROB  
ATOM   1748  OD2 ASP P  13      -3.349 -26.411  -9.366  0.00  0.00      PROB  
ATOM   1749  C   ASP P  13       0.018 -22.818  -8.736  0.00  0.00      PROB  
ATOM   1750  O   ASP P  13      -0.638 -21.751  -8.589  0.00  0.00      PROB  
ATOM   1751  N   GLU P  14       1.110 -22.895  -9.493  0.00  0.00      PROB  
ATOM   1752  HN  GLU P  14       1.515 -23.786  -9.684  0.00  0.00      PROB  
ATOM   1753  CA  GLU P  14       1.671 -21.776 -10.226  0.00  0.00      PROB  
ATOM   1754  HA  GLU P  14       1.979 -21.149  -9.403  0.00  0.00      PROB  
ATOM   1755  CB  GLU P  14       2.955 -22.292 -10.894  0.00  0.00      PROB  
ATOM   1756  HB1 GLU P  14       2.790 -23.017 -11.719  0.00  0.00      PROB  
ATOM   1757  HB2 GLU P  14       3.455 -22.816 -10.051  0.00  0.00      PROB  
ATOM   1758  CG  GLU P  14       4.036 -21.222 -11.237  0.00  0.00      PROB  
ATOM   1759  HG1 GLU P  14       4.110 -20.523 -10.377  0.00  0.00      PROB  
ATOM   1760  HG2 GLU P  14       3.700 -20.648 -12.127  0.00  0.00      PROB  
ATOM   1761  CD  GLU P  14       5.351 -21.813 -11.572  0.00  0.00      PROB  
ATOM   1762  OE1 GLU P  14       5.385 -22.843 -12.346  0.00  0.00      PROB  
ATOM   1763  OE2 GLU P  14       6.342 -21.433 -10.885  0.00  0.00      PROB  
ATOM   1764  C   GLU P  14       0.775 -20.990 -11.120  0.00  0.00      PROB  
ATOM   1765  O   GLU P  14       0.845 -19.725 -11.017  0.00  0.00      PROB  
ATOM   1766  N   ARG P  15       0.004 -21.615 -11.965  0.00  0.00      PROB  
ATOM   1767  HN  ARG P  15      -0.164 -22.598 -11.944  0.00  0.00      PROB  
ATOM   1768  CA  ARG P  15      -0.734 -20.811 -12.958  0.00  0.00      PROB  
ATOM   1769  HA  ARG P  15      -0.187 -19.961 -13.339  0.00  0.00      PROB  
ATOM   1770  CB  ARG P  15      -1.262 -21.729 -14.163  0.00  0.00      PROB  
ATOM   1771  HB1 ARG P  15      -1.995 -21.181 -14.792  0.00  0.00      PROB  
ATOM   1772  HB2 ARG P  15      -1.688 -22.676 -13.766  0.00  0.00      PROB  
ATOM   1773  CG  ARG P  15      -0.111 -22.192 -15.149  0.00  0.00      PROB  
ATOM   1774  HG1 ARG P  15      -0.439 -23.006 -15.830  0.00  0.00      PROB  
ATOM   1775  HG2 ARG P  15       0.594 -22.601 -14.394  0.00  0.00      PROB  
ATOM   1776  CD  ARG P  15       0.709 -21.071 -15.789  0.00  0.00      PROB  
ATOM   1777  HD1 ARG P  15       1.441 -21.404 -16.556  0.00  0.00      PROB  
ATOM   1778  HD2 ARG P  15       1.390 -20.618 -15.037  0.00  0.00      PROB  
ATOM   1779  NE  ARG P  15      -0.210 -19.994 -16.276  0.00  0.00      PROB  
ATOM   1780  HE  ARG P  15      -1.045 -20.292 -16.738  0.00  0.00      PROB  
ATOM   1781  CZ  ARG P  15       0.185 -18.743 -16.531  0.00  0.00      PROB  
ATOM   1782  NH1 ARG P  15       1.414 -18.312 -16.519  0.00  0.00      PROB  
ATOM   1783 HH11 ARG P  15       2.165 -18.964 -16.414  0.00  0.00      PROB  
ATOM   1784 HH12 ARG P  15       1.567 -17.388 -16.869  0.00  0.00      PROB  
ATOM   1785  NH2 ARG P  15      -0.676 -18.034 -17.274  0.00  0.00      PROB  
ATOM   1786 HH21 ARG P  15      -1.492 -18.524 -17.579  0.00  0.00      PROB  
ATOM   1787 HH22 ARG P  15      -0.440 -17.153 -17.685  0.00  0.00      PROB  
ATOM   1788  C   ARG P  15      -1.921 -20.164 -12.269  0.00  0.00      PROB  
ATOM   1789  O   ARG P  15      -2.281 -19.046 -12.641  0.00  0.00      PROB  
ATOM   1790  N   ASN P  16      -2.493 -20.860 -11.283  0.00  0.00      PROB  
ATOM   1791  HN  ASN P  16      -2.233 -21.819 -11.197  0.00  0.00      PROB  
ATOM   1792  CA  ASN P  16      -3.522 -20.313 -10.506  0.00  0.00      PROB  
ATOM   1793  HA  ASN P  16      -4.341 -19.995 -11.133  0.00  0.00      PROB  
ATOM   1794  CB  ASN P  16      -3.976 -21.445  -9.604  0.00  0.00      PROB  
ATOM   1795  HB1 ASN P  16      -3.256 -21.847  -8.860  0.00  0.00      PROB  
ATOM   1796  HB2 ASN P  16      -4.181 -22.320 -10.258  0.00  0.00      PROB  
ATOM   1797  CG  ASN P  16      -5.237 -21.211  -8.885  0.00  0.00      PROB  
ATOM   1798  OD1 ASN P  16      -5.822 -20.153  -8.991  0.00  0.00      PROB  
ATOM   1799  ND2 ASN P  16      -5.715 -22.199  -8.075  0.00  0.00      PROB  
ATOM   1800 HD21 ASN P  16      -6.629 -22.089  -7.684  0.00  0.00      PROB  
ATOM   1801 HD22 ASN P  16      -5.305 -23.106  -8.175  0.00  0.00      PROB  
ATOM   1802  C   ASN P  16      -3.089 -19.097  -9.689  0.00  0.00      PROB  
ATOM   1803  O   ASN P  16      -3.762 -18.089  -9.650  0.00  0.00      PROB  
ATOM   1804  N   ARG P  17      -1.898 -19.225  -9.079  0.00  0.00      PROB  
ATOM   1805  HN  ARG P  17      -1.353 -20.055  -9.173  0.00  0.00      PROB  
ATOM   1806  CA  ARG P  17      -1.300 -18.118  -8.349  0.00  0.00      PROB  
ATOM   1807  HA  ARG P  17      -1.938 -17.976  -7.489  0.00  0.00      PROB  
ATOM   1808  CB  ARG P  17       0.043 -18.643  -7.701  0.00  0.00      PROB  
ATOM   1809  HB1 ARG P  17       0.852 -18.828  -8.440  0.00  0.00      PROB  
ATOM   1810  HB2 ARG P  17      -0.203 -19.566  -7.133  0.00  0.00      PROB  
ATOM   1811  CG  ARG P  17       0.796 -17.594  -6.829  0.00  0.00      PROB  
ATOM   1812  HG1 ARG P  17       0.133 -17.311  -5.983  0.00  0.00      PROB  
ATOM   1813  HG2 ARG P  17       0.801 -16.667  -7.442  0.00  0.00      PROB  
ATOM   1814  CD  ARG P  17       2.233 -17.991  -6.532  0.00  0.00      PROB  
ATOM   1815  HD1 ARG P  17       2.792 -17.153  -6.065  0.00  0.00      PROB  
ATOM   1816  HD2 ARG P  17       2.768 -18.227  -7.477  0.00  0.00      PROB  
ATOM   1817  NE  ARG P  17       2.214 -19.206  -5.641  0.00  0.00      PROB  
ATOM   1818  HE  ARG P  17       1.573 -19.226  -4.874  0.00  0.00      PROB  
ATOM   1819  CZ  ARG P  17       2.668 -20.442  -5.931  0.00  0.00      PROB  
ATOM   1820  NH1 ARG P  17       3.628 -20.734  -6.780  0.00  0.00      PROB  
ATOM   1821 HH11 ARG P  17       4.288 -20.014  -6.995  0.00  0.00      PROB  
ATOM   1822 HH12 ARG P  17       3.875 -21.703  -6.743  0.00  0.00      PROB  
ATOM   1823  NH2 ARG P  17       2.117 -21.421  -5.392  0.00  0.00      PROB  
ATOM   1824 HH21 ARG P  17       1.287 -21.182  -4.889  0.00  0.00      PROB  
ATOM   1825 HH22 ARG P  17       2.484 -22.288  -5.732  0.00  0.00      PROB  
ATOM   1826  C   ARG P  17      -1.024 -16.894  -9.324  0.00  0.00      PROB  
ATOM   1827  O   ARG P  17      -1.314 -15.759  -9.027  0.00  0.00      PROB  
ATOM   1828  N   GLN P  18      -0.490 -17.151 -10.539  0.00  0.00      PROB  
ATOM   1829  HN  GLN P  18      -0.417 -18.085 -10.879  0.00  0.00      PROB  
ATOM   1830  CA  GLN P  18      -0.232 -16.172 -11.597  0.00  0.00      PROB  
ATOM   1831  HA  GLN P  18       0.327 -15.321 -11.238  0.00  0.00      PROB  
ATOM   1832  CB  GLN P  18       0.435 -16.834 -12.787  0.00  0.00      PROB  
ATOM   1833  HB1 GLN P  18      -0.291 -17.580 -13.177  0.00  0.00      PROB  
ATOM   1834  HB2 GLN P  18       1.352 -17.411 -12.539  0.00  0.00      PROB  
ATOM   1835  CG  GLN P  18       0.826 -15.827 -13.949  0.00  0.00      PROB  
ATOM   1836  HG1 GLN P  18      -0.103 -15.497 -14.461  0.00  0.00      PROB  
ATOM   1837  HG2 GLN P  18       1.547 -16.302 -14.649  0.00  0.00      PROB  
ATOM   1838  CD  GLN P  18       1.529 -14.527 -13.404  0.00  0.00      PROB  
ATOM   1839  OE1 GLN P  18       2.407 -14.614 -12.526  0.00  0.00      PROB  
ATOM   1840  NE2 GLN P  18       1.331 -13.326 -13.989  0.00  0.00      PROB  
ATOM   1841 HE21 GLN P  18       0.716 -13.215 -14.770  0.00  0.00      PROB  
ATOM   1842 HE22 GLN P  18       1.970 -12.588 -13.774  0.00  0.00      PROB  
ATOM   1843  C   GLN P  18      -1.526 -15.488 -12.080  0.00  0.00      PROB  
ATOM   1844  O   GLN P  18      -1.607 -14.260 -12.231  0.00  0.00      PROB  
ATOM   1845  N   VAL P  19      -2.561 -16.238 -12.414  0.00  0.00      PROB  
ATOM   1846  HN  VAL P  19      -2.437 -17.226 -12.468  0.00  0.00      PROB  
ATOM   1847  CA  VAL P  19      -3.892 -15.719 -12.843  0.00  0.00      PROB  
ATOM   1848  HA  VAL P  19      -3.602 -14.976 -13.571  0.00  0.00      PROB  
ATOM   1849  CB  VAL P  19      -4.778 -16.751 -13.448  0.00  0.00      PROB  
ATOM   1850  HB  VAL P  19      -4.769 -17.677 -12.834  0.00  0.00      PROB  
ATOM   1851  CG1 VAL P  19      -6.178 -16.219 -13.633  0.00  0.00      PROB  
ATOM   1852 HG11 VAL P  19      -6.118 -15.238 -14.150  0.00  0.00      PROB  
ATOM   1853 HG12 VAL P  19      -6.618 -16.272 -12.615  0.00  0.00      PROB  
ATOM   1854 HG13 VAL P  19      -6.783 -17.007 -14.130  0.00  0.00      PROB  
ATOM   1855  CG2 VAL P  19      -4.209 -17.254 -14.717  0.00  0.00      PROB  
ATOM   1856 HG21 VAL P  19      -3.387 -17.981 -14.541  0.00  0.00      PROB  
ATOM   1857 HG22 VAL P  19      -3.722 -16.583 -15.457  0.00  0.00      PROB  
ATOM   1858 HG23 VAL P  19      -5.061 -17.771 -15.209  0.00  0.00      PROB  
ATOM   1859  C   VAL P  19      -4.586 -14.911 -11.757  0.00  0.00      PROB  
ATOM   1860  O   VAL P  19      -5.233 -13.916 -12.025  0.00  0.00      PROB  
ATOM   1861  N   THR P  20      -4.450 -15.295 -10.444  0.00  0.00      PROB  
ATOM   1862  HN  THR P  20      -4.063 -16.199 -10.282  0.00  0.00      PROB  
ATOM   1863  CA  THR P  20      -4.916 -14.416  -9.293  0.00  0.00      PROB  
ATOM   1864  HA  THR P  20      -5.959 -14.194  -9.465  0.00  0.00      PROB  
ATOM   1865  CB  THR P  20      -4.853 -15.228  -8.028  0.00  0.00      PROB  
ATOM   1866  HB  THR P  20      -3.828 -15.582  -7.784  0.00  0.00      PROB  
ATOM   1867  OG1 THR P  20      -5.739 -16.311  -8.163  0.00  0.00      PROB  
ATOM   1868  HG1 THR P  20      -5.501 -16.817  -8.944  0.00  0.00      PROB  
ATOM   1869  CG2 THR P  20      -5.464 -14.386  -6.788  0.00  0.00      PROB  
ATOM   1870 HG21 THR P  20      -6.180 -13.613  -7.139  0.00  0.00      PROB  
ATOM   1871 HG22 THR P  20      -4.639 -13.755  -6.393  0.00  0.00      PROB  
ATOM   1872 HG23 THR P  20      -5.901 -15.063  -6.023  0.00  0.00      PROB  
ATOM   1873  C   THR P  20      -3.989 -13.211  -9.233  0.00  0.00      PROB  
ATOM   1874  O   THR P  20      -4.530 -12.139  -9.297  0.00  0.00      PROB  
ATOM   1875  N   PHE P  21      -2.609 -13.294  -9.347  0.00  0.00      PROB  
ATOM   1876  HN  PHE P  21      -2.115 -14.161  -9.341  0.00  0.00      PROB  
ATOM   1877  CA  PHE P  21      -1.726 -12.080  -9.284  0.00  0.00      PROB  
ATOM   1878  HA  PHE P  21      -1.958 -11.578  -8.356  0.00  0.00      PROB  
ATOM   1879  CB  PHE P  21      -0.234 -12.419  -9.180  0.00  0.00      PROB  
ATOM   1880  HB1 PHE P  21       0.123 -13.096  -9.985  0.00  0.00      PROB  
ATOM   1881  HB2 PHE P  21      -0.077 -12.856  -8.171  0.00  0.00      PROB  
ATOM   1882  CG  PHE P  21       0.710 -11.220  -9.210  0.00  0.00      PROB  
ATOM   1883  CD1 PHE P  21       1.341 -10.819 -10.405  0.00  0.00      PROB  
ATOM   1884  HD1 PHE P  21       1.155 -11.311 -11.348  0.00  0.00      PROB  
ATOM   1885  CE1 PHE P  21       2.236  -9.758 -10.359  0.00  0.00      PROB  
ATOM   1886  HE1 PHE P  21       2.725  -9.368 -11.240  0.00  0.00      PROB  
ATOM   1887  CZ  PHE P  21       2.447  -9.082  -9.189  0.00  0.00      PROB  
ATOM   1888  HZ  PHE P  21       3.113  -8.233  -9.155  0.00  0.00      PROB  
ATOM   1889  CD2 PHE P  21       1.021 -10.590  -7.985  0.00  0.00      PROB  
ATOM   1890  HD2 PHE P  21       0.455 -10.964  -7.145  0.00  0.00      PROB  
ATOM   1891  CE2 PHE P  21       1.879  -9.521  -7.902  0.00  0.00      PROB  
ATOM   1892  HE2 PHE P  21       2.034  -8.954  -6.996  0.00  0.00      PROB  
ATOM   1893  C   PHE P  21      -1.877 -10.978 -10.399  0.00  0.00      PROB  
ATOM   1894  O   PHE P  21      -2.038  -9.830 -10.100  0.00  0.00      PROB  
ATOM   1895  N   THR P  22      -1.910 -11.345 -11.745  0.00  0.00      PROB  
ATOM   1896  HN  THR P  22      -1.870 -12.325 -11.926  0.00  0.00      PROB  
ATOM   1897  CA  THR P  22      -2.062 -10.478 -12.839  0.00  0.00      PROB  
ATOM   1898  HA  THR P  22      -1.216  -9.822 -12.697  0.00  0.00      PROB  
ATOM   1899  CB  THR P  22      -1.716 -11.093 -14.200  0.00  0.00      PROB  
ATOM   1900  HB  THR P  22      -0.860 -11.802 -14.197  0.00  0.00      PROB  
ATOM   1901  OG1 THR P  22      -1.437 -10.064 -15.157  0.00  0.00      PROB  
ATOM   1902  HG1 THR P  22      -0.599  -9.666 -14.909  0.00  0.00      PROB  
ATOM   1903  CG2 THR P  22      -2.913 -11.931 -14.735  0.00  0.00      PROB  
ATOM   1904 HG21 THR P  22      -2.668 -12.349 -15.735  0.00  0.00      PROB  
ATOM   1905 HG22 THR P  22      -3.738 -11.202 -14.879  0.00  0.00      PROB  
ATOM   1906 HG23 THR P  22      -3.100 -12.801 -14.070  0.00  0.00      PROB  
ATOM   1907  C   THR P  22      -3.273  -9.654 -12.718  0.00  0.00      PROB  
ATOM   1908  O   THR P  22      -3.266  -8.484 -13.079  0.00  0.00      PROB  
ATOM   1909  N   LYS P  23      -4.392 -10.259 -12.278  0.00  0.00      PROB  
ATOM   1910  HN  LYS P  23      -4.208 -11.198 -11.996  0.00  0.00      PROB  
ATOM   1911  CA  LYS P  23      -5.693  -9.562 -11.987  0.00  0.00      PROB  
ATOM   1912  HA  LYS P  23      -6.033  -9.043 -12.871  0.00  0.00      PROB  
ATOM   1913  CB  LYS P  23      -6.705 -10.670 -11.706  0.00  0.00      PROB  
ATOM   1914  HB1 LYS P  23      -7.733 -10.322 -11.467  0.00  0.00      PROB  
ATOM   1915  HB2 LYS P  23      -6.292 -11.367 -10.947  0.00  0.00      PROB  
ATOM   1916  CG  LYS P  23      -6.969 -11.538 -13.020  0.00  0.00      PROB  
ATOM   1917  HG1 LYS P  23      -7.572 -12.441 -12.786  0.00  0.00      PROB  
ATOM   1918  HG2 LYS P  23      -5.998 -11.920 -13.404  0.00  0.00      PROB  
ATOM   1919  CD  LYS P  23      -7.852 -10.765 -14.019  0.00  0.00      PROB  
ATOM   1920  HD1 LYS P  23      -7.239  -9.894 -14.333  0.00  0.00      PROB  
ATOM   1921  HD2 LYS P  23      -8.704 -10.272 -13.504  0.00  0.00      PROB  
ATOM   1922  CE  LYS P  23      -8.370 -11.590 -15.172  0.00  0.00      PROB  
ATOM   1923  HE1 LYS P  23      -8.987 -12.418 -14.762  0.00  0.00      PROB  
ATOM   1924  HE2 LYS P  23      -7.560 -12.022 -15.799  0.00  0.00      PROB  
ATOM   1925  NZ  LYS P  23      -9.187 -10.733 -16.086  0.00  0.00      PROB  
ATOM   1926  HZ1 LYS P  23      -8.764  -9.867 -16.475  0.00  0.00      PROB  
ATOM   1927  HZ2 LYS P  23     -10.060 -10.576 -15.543  0.00  0.00      PROB  
ATOM   1928  HZ3 LYS P  23      -9.424 -11.392 -16.855  0.00  0.00      PROB  
ATOM   1929  C   LYS P  23      -5.699  -8.722 -10.824  0.00  0.00      PROB  
ATOM   1930  O   LYS P  23      -6.190  -7.584 -10.856  0.00  0.00      PROB  
ATOM   1931  N   ARG P  24      -5.146  -9.233  -9.703  0.00  0.00      PROB  
ATOM   1932  HN  ARG P  24      -4.743 -10.143  -9.769  0.00  0.00      PROB  
ATOM   1933  CA  ARG P  24      -5.111  -8.472  -8.475  0.00  0.00      PROB  
ATOM   1934  HA  ARG P  24      -6.088  -8.038  -8.319  0.00  0.00      PROB  
ATOM   1935  CB  ARG P  24      -4.633  -9.318  -7.254  0.00  0.00      PROB  
ATOM   1936  HB1 ARG P  24      -4.365  -8.665  -6.396  0.00  0.00      PROB  
ATOM   1937  HB2 ARG P  24      -3.776  -9.969  -7.529  0.00  0.00      PROB  
ATOM   1938  CG  ARG P  24      -5.582 -10.360  -6.546  0.00  0.00      PROB  
ATOM   1939  HG1 ARG P  24      -5.114 -10.580  -5.562  0.00  0.00      PROB  
ATOM   1940  HG2 ARG P  24      -5.536 -11.310  -7.120  0.00  0.00      PROB  
ATOM   1941  CD  ARG P  24      -7.037  -9.962  -6.284  0.00  0.00      PROB  
ATOM   1942  HD1 ARG P  24      -7.516  -9.843  -7.280  0.00  0.00      PROB  
ATOM   1943  HD2 ARG P  24      -7.230  -8.987  -5.789  0.00  0.00      PROB  
ATOM   1944  NE  ARG P  24      -7.637 -11.085  -5.490  0.00  0.00      PROB  
ATOM   1945  HE  ARG P  24      -8.217 -11.759  -5.949  0.00  0.00      PROB  
ATOM   1946  CZ  ARG P  24      -7.841 -10.957  -4.187  0.00  0.00      PROB  
ATOM   1947  NH1 ARG P  24      -7.383 -10.014  -3.390  0.00  0.00      PROB  
ATOM   1948 HH11 ARG P  24      -7.709 -10.054  -2.445  0.00  0.00      PROB  
ATOM   1949 HH12 ARG P  24      -6.726  -9.380  -3.798  0.00  0.00      PROB  
ATOM   1950  NH2 ARG P  24      -8.727 -11.689  -3.471  0.00  0.00      PROB  
ATOM   1951 HH21 ARG P  24      -9.113 -12.535  -3.838  0.00  0.00      PROB  
ATOM   1952 HH22 ARG P  24      -8.786 -11.478  -2.495  0.00  0.00      PROB  
ATOM   1953  C   ARG P  24      -4.192  -7.283  -8.564  0.00  0.00      PROB  
ATOM   1954  O   ARG P  24      -4.574  -6.205  -8.178  0.00  0.00      PROB  
ATOM   1955  N   LYS P  25      -2.889  -7.397  -9.145  0.00  0.00      PROB  
ATOM   1956  HN  LYS P  25      -2.639  -8.217  -9.654  0.00  0.00      PROB  
ATOM   1957  CA  LYS P  25      -1.912  -6.426  -9.263  0.00  0.00      PROB  
ATOM   1958  HA  LYS P  25      -1.708  -6.121  -8.247  0.00  0.00      PROB  
ATOM   1959  CB  LYS P  25      -0.557  -7.005  -9.809  0.00  0.00      PROB  
ATOM   1960  HB1 LYS P  25      -0.758  -7.770 -10.590  0.00  0.00      PROB  
ATOM   1961  HB2 LYS P  25      -0.121  -7.720  -9.079  0.00  0.00      PROB  
ATOM   1962  CG  LYS P  25       0.385  -6.023 -10.445  0.00  0.00      PROB  
ATOM   1963  HG1 LYS P  25       1.435  -6.375 -10.358  0.00  0.00      PROB  
ATOM   1964  HG2 LYS P  25       0.201  -5.008 -10.032  0.00  0.00      PROB  
ATOM   1965  CD  LYS P  25       0.151  -5.992 -11.980  0.00  0.00      PROB  
ATOM   1966  HD1 LYS P  25      -0.711  -5.308 -12.132  0.00  0.00      PROB  
ATOM   1967  HD2 LYS P  25      -0.177  -6.939 -12.459  0.00  0.00      PROB  
ATOM   1968  CE  LYS P  25       1.387  -5.548 -12.778  0.00  0.00      PROB  
ATOM   1969  HE1 LYS P  25       2.259  -6.232 -12.701  0.00  0.00      PROB  
ATOM   1970  HE2 LYS P  25       1.669  -4.600 -12.272  0.00  0.00      PROB  
ATOM   1971  NZ  LYS P  25       1.034  -5.369 -14.171  0.00  0.00      PROB  
ATOM   1972  HZ1 LYS P  25       1.800  -4.948 -14.735  0.00  0.00      PROB  
ATOM   1973  HZ2 LYS P  25       0.126  -4.911 -14.387  0.00  0.00      PROB  
ATOM   1974  HZ3 LYS P  25       0.886  -6.287 -14.638  0.00  0.00      PROB  
ATOM   1975  C   LYS P  25      -2.544  -5.191  -9.947  0.00  0.00      PROB  
ATOM   1976  O   LYS P  25      -2.503  -4.098  -9.405  0.00  0.00      PROB  
ATOM   1977  N   PHE P  26      -3.236  -5.279 -11.061  0.00  0.00      PROB  
ATOM   1978  HN  PHE P  26      -3.374  -6.167 -11.492  0.00  0.00      PROB  
ATOM   1979  CA  PHE P  26      -3.960  -4.252 -11.730  0.00  0.00      PROB  
ATOM   1980  HA  PHE P  26      -3.161  -3.528 -11.778  0.00  0.00      PROB  
ATOM   1981  CB  PHE P  26      -4.369  -4.744 -13.096  0.00  0.00      PROB  
ATOM   1982  HB1 PHE P  26      -5.033  -5.623 -12.946  0.00  0.00      PROB  
ATOM   1983  HB2 PHE P  26      -3.662  -5.126 -13.863  0.00  0.00      PROB  
ATOM   1984  CG  PHE P  26      -5.278  -3.690 -13.806  0.00  0.00      PROB  
ATOM   1985  CD1 PHE P  26      -4.769  -2.406 -13.914  0.00  0.00      PROB  
ATOM   1986  HD1 PHE P  26      -3.717  -2.208 -13.767  0.00  0.00      PROB  
ATOM   1987  CE1 PHE P  26      -5.571  -1.324 -14.242  0.00  0.00      PROB  
ATOM   1988  HE1 PHE P  26      -5.147  -0.331 -14.208  0.00  0.00      PROB  
ATOM   1989  CZ  PHE P  26      -6.855  -1.520 -14.563  0.00  0.00      PROB  
ATOM   1990  HZ  PHE P  26      -7.537  -0.696 -14.712  0.00  0.00      PROB  
ATOM   1991  CD2 PHE P  26      -6.646  -3.923 -14.086  0.00  0.00      PROB  
ATOM   1992  HD2 PHE P  26      -7.117  -4.857 -13.817  0.00  0.00      PROB  
ATOM   1993  CE2 PHE P  26      -7.427  -2.830 -14.520  0.00  0.00      PROB  
ATOM   1994  HE2 PHE P  26      -8.470  -3.044 -14.699  0.00  0.00      PROB  
ATOM   1995  C   PHE P  26      -5.134  -3.626 -10.919  0.00  0.00      PROB  
ATOM   1996  O   PHE P  26      -5.060  -2.400 -10.770  0.00  0.00      PROB  
ATOM   1997  N   GLY P  27      -6.027  -4.460 -10.285  0.00  0.00      PROB  
ATOM   1998  HN  GLY P  27      -5.898  -5.444 -10.377  0.00  0.00      PROB  
ATOM   1999  CA  GLY P  27      -7.074  -4.019  -9.424  0.00  0.00      PROB  
ATOM   2000  HA1 GLY P  27      -7.662  -4.780  -8.932  0.00  0.00      PROB  
ATOM   2001  HA2 GLY P  27      -7.728  -3.354  -9.968  0.00  0.00      PROB  
ATOM   2002  C   GLY P  27      -6.602  -3.160  -8.229  0.00  0.00      PROB  
ATOM   2003  O   GLY P  27      -7.125  -2.097  -7.932  0.00  0.00      PROB  
ATOM   2004  N   LEU P  28      -5.556  -3.638  -7.531  0.00  0.00      PROB  
ATOM   2005  HN  LEU P  28      -5.108  -4.441  -7.918  0.00  0.00      PROB  
ATOM   2006  CA  LEU P  28      -4.851  -3.018  -6.382  0.00  0.00      PROB  
ATOM   2007  HA  LEU P  28      -5.645  -2.725  -5.710  0.00  0.00      PROB  
ATOM   2008  CB  LEU P  28      -3.894  -4.014  -5.651  0.00  0.00      PROB  
ATOM   2009  HB1 LEU P  28      -3.222  -4.545  -6.358  0.00  0.00      PROB  
ATOM   2010  HB2 LEU P  28      -4.587  -4.733  -5.163  0.00  0.00      PROB  
ATOM   2011  CG  LEU P  28      -3.013  -3.496  -4.491  0.00  0.00      PROB  
ATOM   2012  HG  LEU P  28      -2.210  -2.861  -4.920  0.00  0.00      PROB  
ATOM   2013  CD1 LEU P  28      -3.786  -2.759  -3.494  0.00  0.00      PROB  
ATOM   2014 HD11 LEU P  28      -3.118  -2.509  -2.642  0.00  0.00      PROB  
ATOM   2015 HD12 LEU P  28      -4.730  -3.298  -3.264  0.00  0.00      PROB  
ATOM   2016 HD13 LEU P  28      -4.177  -1.820  -3.942  0.00  0.00      PROB  
ATOM   2017  CD2 LEU P  28      -2.299  -4.744  -3.893  0.00  0.00      PROB  
ATOM   2018 HD21 LEU P  28      -1.407  -4.435  -3.307  0.00  0.00      PROB  
ATOM   2019 HD22 LEU P  28      -1.987  -5.326  -4.786  0.00  0.00      PROB  
ATOM   2020 HD23 LEU P  28      -3.028  -5.442  -3.429  0.00  0.00      PROB  
ATOM   2021  C   LEU P  28      -4.186  -1.718  -6.825  0.00  0.00      PROB  
ATOM   2022  O   LEU P  28      -4.185  -0.773  -6.080  0.00  0.00      PROB  
ATOM   2023  N   MET P  29      -3.575  -1.733  -8.024  0.00  0.00      PROB  
ATOM   2024  HN  MET P  29      -3.509  -2.593  -8.524  0.00  0.00      PROB  
ATOM   2025  CA  MET P  29      -2.935  -0.510  -8.693  0.00  0.00      PROB  
ATOM   2026  HA  MET P  29      -2.217  -0.216  -7.942  0.00  0.00      PROB  
ATOM   2027  CB  MET P  29      -1.928  -0.764  -9.853  0.00  0.00      PROB  
ATOM   2028  HB1 MET P  29      -1.663   0.196 -10.346  0.00  0.00      PROB  
ATOM   2029  HB2 MET P  29      -2.452  -1.425 -10.577  0.00  0.00      PROB  
ATOM   2030  CG  MET P  29      -0.600  -1.421  -9.465  0.00  0.00      PROB  
ATOM   2031  HG1 MET P  29      -0.914  -2.299  -8.862  0.00  0.00      PROB  
ATOM   2032  HG2 MET P  29      -0.012  -0.808  -8.749  0.00  0.00      PROB  
ATOM   2033  SD  MET P  29       0.480  -1.916 -10.912  0.00  0.00      PROB  
ATOM   2034  CE  MET P  29       1.726  -2.580  -9.805  0.00  0.00      PROB  
ATOM   2035  HE1 MET P  29       2.190  -1.741  -9.243  0.00  0.00      PROB  
ATOM   2036  HE2 MET P  29       2.475  -3.104 -10.435  0.00  0.00      PROB  
ATOM   2037  HE3 MET P  29       1.343  -3.402  -9.163  0.00  0.00      PROB  
ATOM   2038  C   MET P  29      -3.988   0.576  -9.027  0.00  0.00      PROB  
ATOM   2039  O   MET P  29      -3.879   1.727  -8.699  0.00  0.00      PROB  
ATOM   2040  N   LYS P  30      -5.111   0.146  -9.624  0.00  0.00      PROB  
ATOM   2041  HN  LYS P  30      -5.186  -0.787  -9.968  0.00  0.00      PROB  
ATOM   2042  CA  LYS P  30      -6.266   0.914  -9.737  0.00  0.00      PROB  
ATOM   2043  HA  LYS P  30      -5.949   1.893 -10.065  0.00  0.00      PROB  
ATOM   2044  CB  LYS P  30      -7.206   0.074 -10.579  0.00  0.00      PROB  
ATOM   2045  HB1 LYS P  30      -7.165  -1.016 -10.366  0.00  0.00      PROB  
ATOM   2046  HB2 LYS P  30      -6.807   0.190 -11.609  0.00  0.00      PROB  
ATOM   2047  CG  LYS P  30      -8.710   0.465 -10.532  0.00  0.00      PROB  
ATOM   2048  HG1 LYS P  30      -8.779   1.569 -10.640  0.00  0.00      PROB  
ATOM   2049  HG2 LYS P  30      -8.936   0.224  -9.472  0.00  0.00      PROB  
ATOM   2050  CD  LYS P  30      -9.542  -0.435 -11.480  0.00  0.00      PROB  
ATOM   2051  HD1 LYS P  30      -9.174  -1.474 -11.334  0.00  0.00      PROB  
ATOM   2052  HD2 LYS P  30      -9.360  -0.015 -12.492  0.00  0.00      PROB  
ATOM   2053  CE  LYS P  30     -11.065  -0.263 -11.267  0.00  0.00      PROB  
ATOM   2054  HE1 LYS P  30     -11.583  -1.051 -11.855  0.00  0.00      PROB  
ATOM   2055  HE2 LYS P  30     -11.405   0.734 -11.620  0.00  0.00      PROB  
ATOM   2056  NZ  LYS P  30     -11.415  -0.298  -9.848  0.00  0.00      PROB  
ATOM   2057  HZ1 LYS P  30     -12.411  -0.584  -9.759  0.00  0.00      PROB  
ATOM   2058  HZ2 LYS P  30     -11.364   0.613  -9.349  0.00  0.00      PROB  
ATOM   2059  HZ3 LYS P  30     -10.833  -0.986  -9.331  0.00  0.00      PROB  
ATOM   2060  C   LYS P  30      -6.924   1.411  -8.418  0.00  0.00      PROB  
ATOM   2061  O   LYS P  30      -7.225   2.594  -8.347  0.00  0.00      PROB  
ATOM   2062  N   LYS P  31      -7.056   0.579  -7.382  0.00  0.00      PROB  
ATOM   2063  HN  LYS P  31      -7.067  -0.417  -7.435  0.00  0.00      PROB  
ATOM   2064  CA  LYS P  31      -7.374   1.207  -6.140  0.00  0.00      PROB  
ATOM   2065  HA  LYS P  31      -8.289   1.773  -6.244  0.00  0.00      PROB  
ATOM   2066  CB  LYS P  31      -7.787   0.162  -5.033  0.00  0.00      PROB  
ATOM   2067  HB1 LYS P  31      -7.746   0.641  -4.032  0.00  0.00      PROB  
ATOM   2068  HB2 LYS P  31      -7.008  -0.629  -5.077  0.00  0.00      PROB  
ATOM   2069  CG  LYS P  31      -9.185  -0.471  -5.171  0.00  0.00      PROB  
ATOM   2070  HG1 LYS P  31      -9.396  -1.168  -4.333  0.00  0.00      PROB  
ATOM   2071  HG2 LYS P  31      -9.269  -0.972  -6.159  0.00  0.00      PROB  
ATOM   2072  CD  LYS P  31     -10.418   0.526  -5.262  0.00  0.00      PROB  
ATOM   2073  HD1 LYS P  31     -10.180   1.450  -5.830  0.00  0.00      PROB  
ATOM   2074  HD2 LYS P  31     -10.651   0.621  -4.180  0.00  0.00      PROB  
ATOM   2075  CE  LYS P  31     -11.643  -0.138  -5.932  0.00  0.00      PROB  
ATOM   2076  HE1 LYS P  31     -12.024  -0.965  -5.295  0.00  0.00      PROB  
ATOM   2077  HE2 LYS P  31     -11.319  -0.508  -6.928  0.00  0.00      PROB  
ATOM   2078  NZ  LYS P  31     -12.778   0.705  -6.223  0.00  0.00      PROB  
ATOM   2079  HZ1 LYS P  31     -13.216   0.943  -5.310  0.00  0.00      PROB  
ATOM   2080  HZ2 LYS P  31     -13.416   0.139  -6.818  0.00  0.00      PROB  
ATOM   2081  HZ3 LYS P  31     -12.626   1.617  -6.699  0.00  0.00      PROB  
ATOM   2082  C   LYS P  31      -6.424   2.290  -5.659  0.00  0.00      PROB  
ATOM   2083  O   LYS P  31      -6.895   3.342  -5.155  0.00  0.00      PROB  
ATOM   2084  N   ALA P  32      -5.084   2.111  -5.766  0.00  0.00      PROB  
ATOM   2085  HN  ALA P  32      -4.703   1.258  -6.115  0.00  0.00      PROB  
ATOM   2086  CA  ALA P  32      -4.136   3.126  -5.488  0.00  0.00      PROB  
ATOM   2087  HA  ALA P  32      -4.488   3.472  -4.527  0.00  0.00      PROB  
ATOM   2088  CB  ALA P  32      -2.761   2.460  -5.474  0.00  0.00      PROB  
ATOM   2089  HB1 ALA P  32      -2.515   2.130  -6.506  0.00  0.00      PROB  
ATOM   2090  HB2 ALA P  32      -2.748   1.604  -4.766  0.00  0.00      PROB  
ATOM   2091  HB3 ALA P  32      -1.984   3.183  -5.147  0.00  0.00      PROB  
ATOM   2092  C   ALA P  32      -4.207   4.388  -6.319  0.00  0.00      PROB  
ATOM   2093  O   ALA P  32      -4.239   5.552  -5.801  0.00  0.00      PROB  
ATOM   2094  N   TYR P  33      -4.470   4.291  -7.649  0.00  0.00      PROB  
ATOM   2095  HN  TYR P  33      -4.358   3.457  -8.184  0.00  0.00      PROB  
ATOM   2096  CA  TYR P  33      -4.989   5.361  -8.456  0.00  0.00      PROB  
ATOM   2097  HA  TYR P  33      -4.303   6.195  -8.465  0.00  0.00      PROB  
ATOM   2098  CB  TYR P  33      -5.010   4.779  -9.896  0.00  0.00      PROB  
ATOM   2099  HB1 TYR P  33      -5.499   3.784  -9.835  0.00  0.00      PROB  
ATOM   2100  HB2 TYR P  33      -4.004   4.495 -10.273  0.00  0.00      PROB  
ATOM   2101  CG  TYR P  33      -5.608   5.707 -10.950  0.00  0.00      PROB  
ATOM   2102  CD1 TYR P  33      -5.020   6.914 -11.182  0.00  0.00      PROB  
ATOM   2103  HD1 TYR P  33      -4.118   7.236 -10.682  0.00  0.00      PROB  
ATOM   2104  CE1 TYR P  33      -5.391   7.652 -12.387  0.00  0.00      PROB  
ATOM   2105  HE1 TYR P  33      -4.960   8.636 -12.499  0.00  0.00      PROB  
ATOM   2106  CZ  TYR P  33      -6.441   7.174 -13.150  0.00  0.00      PROB  
ATOM   2107  OH  TYR P  33      -6.944   7.973 -14.208  0.00  0.00      PROB  
ATOM   2108  HH  TYR P  33      -6.447   8.792 -14.275  0.00  0.00      PROB  
ATOM   2109  CD2 TYR P  33      -6.673   5.257 -11.799  0.00  0.00      PROB  
ATOM   2110  HD2 TYR P  33      -7.017   4.246 -11.638  0.00  0.00      PROB  
ATOM   2111  CE2 TYR P  33      -7.058   5.974 -12.917  0.00  0.00      PROB  
ATOM   2112  HE2 TYR P  33      -7.743   5.515 -13.614  0.00  0.00      PROB  
ATOM   2113  C   TYR P  33      -6.331   6.026  -8.167  0.00  0.00      PROB  
ATOM   2114  O   TYR P  33      -6.381   7.239  -8.148  0.00  0.00      PROB  
ATOM   2115  N   GLU P  34      -7.401   5.252  -7.772  0.00  0.00      PROB  
ATOM   2116  HN  GLU P  34      -7.384   4.256  -7.790  0.00  0.00      PROB  
ATOM   2117  CA  GLU P  34      -8.617   5.821  -7.292  0.00  0.00      PROB  
ATOM   2118  HA  GLU P  34      -8.996   6.503  -8.039  0.00  0.00      PROB  
ATOM   2119  CB  GLU P  34      -9.638   4.728  -7.091  0.00  0.00      PROB  
ATOM   2120  HB1 GLU P  34     -10.521   5.133  -6.551  0.00  0.00      PROB  
ATOM   2121  HB2 GLU P  34      -9.265   3.897  -6.454  0.00  0.00      PROB  
ATOM   2122  CG  GLU P  34     -10.314   4.189  -8.411  0.00  0.00      PROB  
ATOM   2123  HG1 GLU P  34      -9.421   4.008  -9.047  0.00  0.00      PROB  
ATOM   2124  HG2 GLU P  34     -10.906   5.045  -8.800  0.00  0.00      PROB  
ATOM   2125  CD  GLU P  34     -11.348   3.041  -8.157  0.00  0.00      PROB  
ATOM   2126  OE1 GLU P  34     -12.159   3.146  -7.233  0.00  0.00      PROB  
ATOM   2127  OE2 GLU P  34     -11.382   2.069  -8.976  0.00  0.00      PROB  
ATOM   2128  C   GLU P  34      -8.485   6.669  -6.046  0.00  0.00      PROB  
ATOM   2129  O   GLU P  34      -8.970   7.768  -6.069  0.00  0.00      PROB  
ATOM   2130  N   LEU P  35      -7.752   6.242  -5.033  0.00  0.00      PROB  
ATOM   2131  HN  LEU P  35      -7.324   5.364  -5.235  0.00  0.00      PROB  
ATOM   2132  CA  LEU P  35      -7.400   7.033  -3.824  0.00  0.00      PROB  
ATOM   2133  HA  LEU P  35      -8.254   7.376  -3.260  0.00  0.00      PROB  
ATOM   2134  CB  LEU P  35      -6.691   6.170  -2.697  0.00  0.00      PROB  
ATOM   2135  HB1 LEU P  35      -5.997   5.496  -3.244  0.00  0.00      PROB  
ATOM   2136  HB2 LEU P  35      -7.511   5.511  -2.342  0.00  0.00      PROB  
ATOM   2137  CG  LEU P  35      -6.083   6.920  -1.520  0.00  0.00      PROB  
ATOM   2138  HG  LEU P  35      -5.412   7.772  -1.762  0.00  0.00      PROB  
ATOM   2139  CD1 LEU P  35      -7.167   7.476  -0.609  0.00  0.00      PROB  
ATOM   2140 HD11 LEU P  35      -7.891   7.995  -1.274  0.00  0.00      PROB  
ATOM   2141 HD12 LEU P  35      -6.759   8.229   0.098  0.00  0.00      PROB  
ATOM   2142 HD13 LEU P  35      -7.682   6.636  -0.095  0.00  0.00      PROB  
ATOM   2143  CD2 LEU P  35      -5.288   5.876  -0.727  0.00  0.00      PROB  
ATOM   2144 HD21 LEU P  35      -4.564   5.431  -1.442  0.00  0.00      PROB  
ATOM   2145 HD22 LEU P  35      -5.834   4.972  -0.382  0.00  0.00      PROB  
ATOM   2146 HD23 LEU P  35      -4.692   6.310   0.104  0.00  0.00      PROB  
ATOM   2147  C   LEU P  35      -6.516   8.206  -4.130  0.00  0.00      PROB  
ATOM   2148  O   LEU P  35      -6.727   9.310  -3.649  0.00  0.00      PROB  
ATOM   2149  N   SER P  36      -5.496   8.074  -5.065  0.00  0.00      PROB  
ATOM   2150  HN  SER P  36      -5.318   7.225  -5.557  0.00  0.00      PROB  
ATOM   2151  CA  SER P  36      -4.564   9.125  -5.532  0.00  0.00      PROB  
ATOM   2152  HA  SER P  36      -4.110   9.393  -4.589  0.00  0.00      PROB  
ATOM   2153  CB  SER P  36      -3.476   8.705  -6.600  0.00  0.00      PROB  
ATOM   2154  HB1 SER P  36      -4.073   8.265  -7.426  0.00  0.00      PROB  
ATOM   2155  HB2 SER P  36      -2.904   7.814  -6.264  0.00  0.00      PROB  
ATOM   2156  OG  SER P  36      -2.739   9.805  -7.022  0.00  0.00      PROB  
ATOM   2157  HG1 SER P  36      -2.134  10.182  -6.378  0.00  0.00      PROB  
ATOM   2158  C   SER P  36      -5.428  10.329  -6.077  0.00  0.00      PROB  
ATOM   2159  O   SER P  36      -5.268  11.465  -5.657  0.00  0.00      PROB  
ATOM   2160  N   VAL P  37      -6.288  10.011  -7.058  0.00  0.00      PROB  
ATOM   2161  HN  VAL P  37      -6.320   9.047  -7.310  0.00  0.00      PROB  
ATOM   2162  CA  VAL P  37      -7.293  10.882  -7.648  0.00  0.00      PROB  
ATOM   2163  HA  VAL P  37      -6.753  11.693  -8.113  0.00  0.00      PROB  
ATOM   2164  CB  VAL P  37      -7.928  10.167  -8.862  0.00  0.00      PROB  
ATOM   2165  HB  VAL P  37      -8.278   9.155  -8.564  0.00  0.00      PROB  
ATOM   2166  CG1 VAL P  37      -9.141  10.964  -9.368  0.00  0.00      PROB  
ATOM   2167 HG11 VAL P  37      -8.920  12.039  -9.538  0.00  0.00      PROB  
ATOM   2168 HG12 VAL P  37     -10.064  10.898  -8.753  0.00  0.00      PROB  
ATOM   2169 HG13 VAL P  37      -9.462  10.571 -10.357  0.00  0.00      PROB  
ATOM   2170  CG2 VAL P  37      -6.893  10.020 -10.003  0.00  0.00      PROB  
ATOM   2171 HG21 VAL P  37      -7.389   9.479 -10.838  0.00  0.00      PROB  
ATOM   2172 HG22 VAL P  37      -5.955   9.447  -9.845  0.00  0.00      PROB  
ATOM   2173 HG23 VAL P  37      -6.672  11.027 -10.418  0.00  0.00      PROB  
ATOM   2174  C   VAL P  37      -8.331  11.497  -6.726  0.00  0.00      PROB  
ATOM   2175  O   VAL P  37      -8.260  12.707  -6.455  0.00  0.00      PROB  
ATOM   2176  N   LEU P  38      -9.119  10.667  -6.021  0.00  0.00      PROB  
ATOM   2177  HN  LEU P  38      -8.906   9.709  -6.195  0.00  0.00      PROB  
ATOM   2178  CA  LEU P  38     -10.042  11.046  -4.985  0.00  0.00      PROB  
ATOM   2179  HA  LEU P  38     -10.733  11.734  -5.450  0.00  0.00      PROB  
ATOM   2180  CB  LEU P  38     -10.697   9.738  -4.544  0.00  0.00      PROB  
ATOM   2181  HB1 LEU P  38      -9.961   9.045  -4.083  0.00  0.00      PROB  
ATOM   2182  HB2 LEU P  38     -11.010   9.257  -5.495  0.00  0.00      PROB  
ATOM   2183  CG  LEU P  38     -11.866   9.822  -3.580  0.00  0.00      PROB  
ATOM   2184  HG  LEU P  38     -11.622  10.521  -2.751  0.00  0.00      PROB  
ATOM   2185  CD1 LEU P  38     -13.175  10.402  -4.170  0.00  0.00      PROB  
ATOM   2186 HD11 LEU P  38     -13.846  10.601  -3.307  0.00  0.00      PROB  
ATOM   2187 HD12 LEU P  38     -13.642   9.838  -5.006  0.00  0.00      PROB  
ATOM   2188 HD13 LEU P  38     -12.893  11.349  -4.678  0.00  0.00      PROB  
ATOM   2189  CD2 LEU P  38     -12.123   8.389  -2.912  0.00  0.00      PROB  
ATOM   2190 HD21 LEU P  38     -11.128   8.022  -2.581  0.00  0.00      PROB  
ATOM   2191 HD22 LEU P  38     -12.547   7.732  -3.701  0.00  0.00      PROB  
ATOM   2192 HD23 LEU P  38     -12.782   8.467  -2.021  0.00  0.00      PROB  
ATOM   2193  C   LEU P  38      -9.572  11.800  -3.838  0.00  0.00      PROB  
ATOM   2194  O   LEU P  38     -10.314  12.642  -3.401  0.00  0.00      PROB  
ATOM   2195  N   CYS P  39      -8.449  11.471  -3.235  0.00  0.00      PROB  
ATOM   2196  HN  CYS P  39      -7.895  10.761  -3.664  0.00  0.00      PROB  
ATOM   2197  CA  CYS P  39      -7.994  12.074  -1.944  0.00  0.00      PROB  
ATOM   2198  HA  CYS P  39      -8.813  12.666  -1.566  0.00  0.00      PROB  
ATOM   2199  CB  CYS P  39      -7.782  10.976  -0.821  0.00  0.00      PROB  
ATOM   2200  HB1 CYS P  39      -7.214  11.386   0.041  0.00  0.00      PROB  
ATOM   2201  HB2 CYS P  39      -7.171  10.235  -1.378  0.00  0.00      PROB  
ATOM   2202  SG  CYS P  39      -9.326  10.219  -0.210  0.00  0.00      PROB  
ATOM   2203  HG1 CYS P  39      -9.680  11.338   0.405  0.00  0.00      PROB  
ATOM   2204  C   CYS P  39      -6.740  12.943  -2.087  0.00  0.00      PROB  
ATOM   2205  O   CYS P  39      -6.217  13.318  -1.068  0.00  0.00      PROB  
ATOM   2206  N   ASP P  40      -6.346  13.437  -3.324  0.00  0.00      PROB  
ATOM   2207  HN  ASP P  40      -6.863  13.236  -4.153  0.00  0.00      PROB  
ATOM   2208  CA  ASP P  40      -5.206  14.364  -3.548  0.00  0.00      PROB  
ATOM   2209  HA  ASP P  40      -5.071  14.180  -4.603  0.00  0.00      PROB  
ATOM   2210  CB  ASP P  40      -5.612  15.813  -3.183  0.00  0.00      PROB  
ATOM   2211  HB1 ASP P  40      -4.805  16.561  -3.340  0.00  0.00      PROB  
ATOM   2212  HB2 ASP P  40      -5.754  15.748  -2.083  0.00  0.00      PROB  
ATOM   2213  CG  ASP P  40      -6.885  16.428  -3.917  0.00  0.00      PROB  
ATOM   2214  OD1 ASP P  40      -7.629  17.237  -3.366  0.00  0.00      PROB  
ATOM   2215  OD2 ASP P  40      -6.987  16.120  -5.106  0.00  0.00      PROB  
ATOM   2216  C   ASP P  40      -3.884  13.797  -2.857  0.00  0.00      PROB  
ATOM   2217  O   ASP P  40      -3.121  14.401  -2.071  0.00  0.00      PROB  
ATOM   2218  N   CYS P  41      -3.679  12.468  -3.043  0.00  0.00      PROB  
ATOM   2219  HN  CYS P  41      -4.277  11.875  -3.576  0.00  0.00      PROB  
ATOM   2220  CA  CYS P  41      -2.529  11.760  -2.487  0.00  0.00      PROB  
ATOM   2221  HA  CYS P  41      -2.079  12.340  -1.696  0.00  0.00      PROB  
ATOM   2222  CB  CYS P  41      -2.936  10.356  -1.811  0.00  0.00      PROB  
ATOM   2223  HB1 CYS P  41      -2.037   9.935  -1.313  0.00  0.00      PROB  
ATOM   2224  HB2 CYS P  41      -3.281   9.694  -2.633  0.00  0.00      PROB  
ATOM   2225  SG  CYS P  41      -4.189  10.603  -0.489  0.00  0.00      PROB  
ATOM   2226  HG1 CYS P  41      -3.563  11.648   0.033  0.00  0.00      PROB  
ATOM   2227  C   CYS P  41      -1.406  11.406  -3.347  0.00  0.00      PROB  
ATOM   2228  O   CYS P  41      -1.739  11.008  -4.430  0.00  0.00      PROB  
ATOM   2229  N   GLU P  42      -0.080  11.528  -2.910  0.00  0.00      PROB  
ATOM   2230  HN  GLU P  42       0.010  11.736  -1.939  0.00  0.00      PROB  
ATOM   2231  CA  GLU P  42       1.125  11.105  -3.583  0.00  0.00      PROB  
ATOM   2232  HA  GLU P  42       0.967  11.005  -4.647  0.00  0.00      PROB  
ATOM   2233  CB  GLU P  42       2.317  12.089  -3.476  0.00  0.00      PROB  
ATOM   2234  HB1 GLU P  42       3.282  11.579  -3.681  0.00  0.00      PROB  
ATOM   2235  HB2 GLU P  42       2.317  12.630  -2.506  0.00  0.00      PROB  
ATOM   2236  CG  GLU P  42       2.144  13.219  -4.579  0.00  0.00      PROB  
ATOM   2237  HG1 GLU P  42       1.185  13.731  -4.350  0.00  0.00      PROB  
ATOM   2238  HG2 GLU P  42       1.983  12.645  -5.517  0.00  0.00      PROB  
ATOM   2239  CD  GLU P  42       3.193  14.297  -4.749  0.00  0.00      PROB  
ATOM   2240  OE1 GLU P  42       3.264  15.286  -3.948  0.00  0.00      PROB  
ATOM   2241  OE2 GLU P  42       3.884  14.262  -5.790  0.00  0.00      PROB  
ATOM   2242  C   GLU P  42       1.381   9.696  -3.043  0.00  0.00      PROB  
ATOM   2243  O   GLU P  42       1.536   9.506  -1.886  0.00  0.00      PROB  
ATOM   2244  N   ILE P  43       1.378   8.680  -3.938  0.00  0.00      PROB  
ATOM   2245  HN  ILE P  43       1.102   8.837  -4.883  0.00  0.00      PROB  
ATOM   2246  CA  ILE P  43       1.314   7.277  -3.469  0.00  0.00      PROB  
ATOM   2247  HA  ILE P  43       1.632   7.174  -2.442  0.00  0.00      PROB  
ATOM   2248  CB  ILE P  43      -0.029   6.591  -3.673  0.00  0.00      PROB  
ATOM   2249  HB  ILE P  43      -0.212   6.586  -4.769  0.00  0.00      PROB  
ATOM   2250  CG2 ILE P  43      -0.101   5.009  -3.366  0.00  0.00      PROB  
ATOM   2251 HG21 ILE P  43       0.734   4.555  -3.942  0.00  0.00      PROB  
ATOM   2252 HG22 ILE P  43      -1.105   4.603  -3.615  0.00  0.00      PROB  
ATOM   2253 HG23 ILE P  43       0.080   4.854  -2.281  0.00  0.00      PROB  
ATOM   2254  CG1 ILE P  43      -1.185   7.392  -3.130  0.00  0.00      PROB  
ATOM   2255 HG11 ILE P  43      -1.262   8.385  -3.623  0.00  0.00      PROB  
ATOM   2256 HG12 ILE P  43      -1.045   7.531  -2.037  0.00  0.00      PROB  
ATOM   2257  CD  ILE P  43      -2.571   6.628  -3.247  0.00  0.00      PROB  
ATOM   2258  HD1 ILE P  43      -2.638   5.892  -2.418  0.00  0.00      PROB  
ATOM   2259  HD2 ILE P  43      -2.582   6.111  -4.231  0.00  0.00      PROB  
ATOM   2260  HD3 ILE P  43      -3.452   7.305  -3.258  0.00  0.00      PROB  
ATOM   2261  C   ILE P  43       2.357   6.528  -4.199  0.00  0.00      PROB  
ATOM   2262  O   ILE P  43       2.432   6.647  -5.425  0.00  0.00      PROB  
ATOM   2263  N   ALA P  44       3.086   5.681  -3.521  0.00  0.00      PROB  
ATOM   2264  HN  ALA P  44       2.990   5.649  -2.529  0.00  0.00      PROB  
ATOM   2265  CA  ALA P  44       4.055   4.764  -4.071  0.00  0.00      PROB  
ATOM   2266  HA  ALA P  44       3.829   4.800  -5.126  0.00  0.00      PROB  
ATOM   2267  CB  ALA P  44       5.432   5.344  -3.981  0.00  0.00      PROB  
ATOM   2268  HB1 ALA P  44       6.299   4.690  -4.214  0.00  0.00      PROB  
ATOM   2269  HB2 ALA P  44       5.614   5.606  -2.916  0.00  0.00      PROB  
ATOM   2270  HB3 ALA P  44       5.609   6.339  -4.441  0.00  0.00      PROB  
ATOM   2271  C   ALA P  44       3.982   3.356  -3.560  0.00  0.00      PROB  
ATOM   2272  O   ALA P  44       3.794   3.138  -2.383  0.00  0.00      PROB  
ATOM   2273  N   LEU P  45       3.951   2.384  -4.459  0.00  0.00      PROB  
ATOM   2274  HN  LEU P  45       4.025   2.646  -5.418  0.00  0.00      PROB  
ATOM   2275  CA  LEU P  45       3.605   1.030  -4.164  0.00  0.00      PROB  
ATOM   2276  HA  LEU P  45       3.687   0.794  -3.113  0.00  0.00      PROB  
ATOM   2277  CB  LEU P  45       2.126   0.741  -4.711  0.00  0.00      PROB  
ATOM   2278  HB1 LEU P  45       2.123   1.040  -5.781  0.00  0.00      PROB  
ATOM   2279  HB2 LEU P  45       1.422   1.444  -4.216  0.00  0.00      PROB  
ATOM   2280  CG  LEU P  45       1.551  -0.643  -4.559  0.00  0.00      PROB  
ATOM   2281  HG  LEU P  45       2.350  -1.224  -5.068  0.00  0.00      PROB  
ATOM   2282  CD1 LEU P  45       1.432  -1.128  -3.055  0.00  0.00      PROB  
ATOM   2283 HD11 LEU P  45       2.363  -1.160  -2.448  0.00  0.00      PROB  
ATOM   2284 HD12 LEU P  45       0.964  -2.134  -3.118  0.00  0.00      PROB  
ATOM   2285 HD13 LEU P  45       0.820  -0.358  -2.539  0.00  0.00      PROB  
ATOM   2286  CD2 LEU P  45       0.305  -0.799  -5.405  0.00  0.00      PROB  
ATOM   2287 HD21 LEU P  45       0.695  -0.570  -6.420  0.00  0.00      PROB  
ATOM   2288 HD22 LEU P  45      -0.610  -0.242  -5.109  0.00  0.00      PROB  
ATOM   2289 HD23 LEU P  45      -0.011  -1.864  -5.372  0.00  0.00      PROB  
ATOM   2290  C   LEU P  45       4.639   0.163  -4.959  0.00  0.00      PROB  
ATOM   2291  O   LEU P  45       4.769   0.260  -6.173  0.00  0.00      PROB  
ATOM   2292  N   ILE P  46       5.352  -0.687  -4.251  0.00  0.00      PROB  
ATOM   2293  HN  ILE P  46       5.284  -0.559  -3.265  0.00  0.00      PROB  
ATOM   2294  CA  ILE P  46       6.236  -1.703  -4.756  0.00  0.00      PROB  
ATOM   2295  HA  ILE P  46       6.230  -1.671  -5.836  0.00  0.00      PROB  
ATOM   2296  CB  ILE P  46       7.665  -1.471  -4.330  0.00  0.00      PROB  
ATOM   2297  HB  ILE P  46       8.319  -2.365  -4.413  0.00  0.00      PROB  
ATOM   2298  CG2 ILE P  46       8.260  -0.476  -5.320  0.00  0.00      PROB  
ATOM   2299 HG21 ILE P  46       7.727   0.489  -5.462  0.00  0.00      PROB  
ATOM   2300 HG22 ILE P  46       8.360  -1.029  -6.279  0.00  0.00      PROB  
ATOM   2301 HG23 ILE P  46       9.337  -0.358  -5.074  0.00  0.00      PROB  
ATOM   2302  CG1 ILE P  46       7.804  -0.943  -2.885  0.00  0.00      PROB  
ATOM   2303 HG11 ILE P  46       7.144  -1.571  -2.249  0.00  0.00      PROB  
ATOM   2304 HG12 ILE P  46       7.476   0.107  -2.735  0.00  0.00      PROB  
ATOM   2305  CD  ILE P  46       9.255  -1.004  -2.296  0.00  0.00      PROB  
ATOM   2306  HD1 ILE P  46      10.036  -0.402  -2.808  0.00  0.00      PROB  
ATOM   2307  HD2 ILE P  46       9.631  -2.047  -2.381  0.00  0.00      PROB  
ATOM   2308  HD3 ILE P  46       9.247  -0.606  -1.259  0.00  0.00      PROB  
ATOM   2309  C   ILE P  46       5.708  -3.058  -4.276  0.00  0.00      PROB  
ATOM   2310  O   ILE P  46       5.482  -3.353  -3.120  0.00  0.00      PROB  
ATOM   2311  N   ILE P  47       5.756  -3.989  -5.213  0.00  0.00      PROB  
ATOM   2312  HN  ILE P  47       5.909  -3.750  -6.169  0.00  0.00      PROB  
ATOM   2313  CA  ILE P  47       5.353  -5.344  -5.030  0.00  0.00      PROB  
ATOM   2314  HA  ILE P  47       5.075  -5.510  -3.999  0.00  0.00      PROB  
ATOM   2315  CB  ILE P  47       4.118  -5.743  -5.801  0.00  0.00      PROB  
ATOM   2316  HB  ILE P  47       4.304  -5.634  -6.891  0.00  0.00      PROB  
ATOM   2317  CG2 ILE P  47       3.662  -7.194  -5.416  0.00  0.00      PROB  
ATOM   2318 HG21 ILE P  47       3.706  -7.485  -4.345  0.00  0.00      PROB  
ATOM   2319 HG22 ILE P  47       4.122  -8.010  -6.013  0.00  0.00      PROB  
ATOM   2320 HG23 ILE P  47       2.600  -7.279  -5.730  0.00  0.00      PROB  
ATOM   2321  CG1 ILE P  47       2.867  -4.773  -5.533  0.00  0.00      PROB  
ATOM   2322 HG11 ILE P  47       3.123  -3.698  -5.649  0.00  0.00      PROB  
ATOM   2323 HG12 ILE P  47       2.594  -4.905  -4.464  0.00  0.00      PROB  
ATOM   2324  CD  ILE P  47       1.620  -4.894  -6.399  0.00  0.00      PROB  
ATOM   2325  HD1 ILE P  47       1.050  -5.825  -6.192  0.00  0.00      PROB  
ATOM   2326  HD2 ILE P  47       1.956  -4.864  -7.457  0.00  0.00      PROB  
ATOM   2327  HD3 ILE P  47       0.814  -4.134  -6.326  0.00  0.00      PROB  
ATOM   2328  C   ILE P  47       6.526  -6.194  -5.556  0.00  0.00      PROB  
ATOM   2329  O   ILE P  47       6.980  -6.005  -6.690  0.00  0.00      PROB  
ATOM   2330  N   PHE P  48       6.980  -7.199  -4.815  0.00  0.00      PROB  
ATOM   2331  HN  PHE P  48       6.561  -7.388  -3.930  0.00  0.00      PROB  
ATOM   2332  CA  PHE P  48       7.990  -8.169  -5.183  0.00  0.00      PROB  
ATOM   2333  HA  PHE P  48       8.303  -7.806  -6.151  0.00  0.00      PROB  
ATOM   2334  CB  PHE P  48       9.038  -8.289  -4.085  0.00  0.00      PROB  
ATOM   2335  HB1 PHE P  48       9.714  -9.143  -4.306  0.00  0.00      PROB  
ATOM   2336  HB2 PHE P  48       8.569  -8.450  -3.090  0.00  0.00      PROB  
ATOM   2337  CG  PHE P  48       9.852  -6.945  -3.993  0.00  0.00      PROB  
ATOM   2338  CD1 PHE P  48      10.939  -6.675  -4.779  0.00  0.00      PROB  
ATOM   2339  HD1 PHE P  48      11.238  -7.335  -5.579  0.00  0.00      PROB  
ATOM   2340  CE1 PHE P  48      11.577  -5.435  -4.759  0.00  0.00      PROB  
ATOM   2341  HE1 PHE P  48      12.375  -5.145  -5.426  0.00  0.00      PROB  
ATOM   2342  CZ  PHE P  48      11.170  -4.454  -3.829  0.00  0.00      PROB  
ATOM   2343  HZ  PHE P  48      11.803  -3.579  -3.846  0.00  0.00      PROB  
ATOM   2344  CD2 PHE P  48       9.578  -5.980  -2.966  0.00  0.00      PROB  
ATOM   2345  HD2 PHE P  48       8.903  -6.244  -2.165  0.00  0.00      PROB  
ATOM   2346  CE2 PHE P  48      10.247  -4.742  -2.868  0.00  0.00      PROB  
ATOM   2347  HE2 PHE P  48      10.148  -4.095  -2.009  0.00  0.00      PROB  
ATOM   2348  C   PHE P  48       7.295  -9.470  -5.466  0.00  0.00      PROB  
ATOM   2349  O   PHE P  48       6.591 -10.013  -4.568  0.00  0.00      PROB  
ATOM   2350  N   ASN P  49       7.425 -10.034  -6.677  0.00  0.00      PROB  
ATOM   2351  HN  ASN P  49       7.943  -9.625  -7.425  0.00  0.00      PROB  
ATOM   2352  CA  ASN P  49       6.842 -11.212  -7.216  0.00  0.00      PROB  
ATOM   2353  HA  ASN P  49       6.280 -11.722  -6.447  0.00  0.00      PROB  
ATOM   2354  CB  ASN P  49       5.837 -10.770  -8.303  0.00  0.00      PROB  
ATOM   2355  HB1 ASN P  49       6.420 -10.160  -9.026  0.00  0.00      PROB  
ATOM   2356  HB2 ASN P  49       5.010 -10.289  -7.738  0.00  0.00      PROB  
ATOM   2357  CG  ASN P  49       5.210 -11.938  -9.114  0.00  0.00      PROB  
ATOM   2358  OD1 ASN P  49       5.399 -12.054 -10.345  0.00  0.00      PROB  
ATOM   2359  ND2 ASN P  49       4.561 -12.924  -8.439  0.00  0.00      PROB  
ATOM   2360 HD21 ASN P  49       4.573 -12.937  -7.439  0.00  0.00      PROB  
ATOM   2361 HD22 ASN P  49       4.047 -13.605  -8.961  0.00  0.00      PROB  
ATOM   2362  C   ASN P  49       7.998 -12.126  -7.740  0.00  0.00      PROB  
ATOM   2363  O   ASN P  49       9.032 -11.650  -8.116  0.00  0.00      PROB  
ATOM   2364  N   HSD P  50       7.762 -13.444  -7.680  0.00  0.00      PROB  
ATOM   2365  HN  HSD P  50       7.001 -13.783  -7.132  0.00  0.00      PROB  
ATOM   2366  CA  HSD P  50       8.641 -14.486  -8.092  0.00  0.00      PROB  
ATOM   2367  HA  HSD P  50       9.286 -14.648  -7.241  0.00  0.00      PROB  
ATOM   2368  CB  HSD P  50       7.910 -15.816  -8.201  0.00  0.00      PROB  
ATOM   2369  HB1 HSD P  50       7.281 -15.889  -9.115  0.00  0.00      PROB  
ATOM   2370  HB2 HSD P  50       7.322 -16.062  -7.291  0.00  0.00      PROB  
ATOM   2371  ND1 HSD P  50       9.553 -17.585  -7.366  0.00  0.00      PROB  
ATOM   2372  HD1 HSD P  50       9.799 -17.213  -6.471  0.00  0.00      PROB  
ATOM   2373  CG  HSD P  50       8.739 -17.043  -8.329  0.00  0.00      PROB  
ATOM   2374  CE1 HSD P  50      10.060 -18.700  -7.827  0.00  0.00      PROB  
ATOM   2375  HE1 HSD P  50      10.685 -19.361  -7.226  0.00  0.00      PROB  
ATOM   2376  NE2 HSD P  50       9.611 -18.910  -9.070  0.00  0.00      PROB  
ATOM   2377  CD2 HSD P  50       8.821 -17.847  -9.362  0.00  0.00      PROB  
ATOM   2378  HD2 HSD P  50       8.232 -18.025 -10.253  0.00  0.00      PROB  
ATOM   2379  C   HSD P  50       9.558 -14.346  -9.270  0.00  0.00      PROB  
ATOM   2380  O   HSD P  50       9.326 -13.809 -10.338  0.00  0.00      PROB  
ATOM   2381  N   SER P  51      10.750 -14.932  -9.221  0.00  0.00      PROB  
ATOM   2382  HN  SER P  51      10.909 -15.597  -8.495  0.00  0.00      PROB  
ATOM   2383  CA  SER P  51      11.810 -14.894 -10.289  0.00  0.00      PROB  
ATOM   2384  HA  SER P  51      12.459 -15.692  -9.962  0.00  0.00      PROB  
ATOM   2385  CB  SER P  51      11.261 -15.049 -11.813  0.00  0.00      PROB  
ATOM   2386  HB1 SER P  51      10.924 -14.033 -12.110  0.00  0.00      PROB  
ATOM   2387  HB2 SER P  51      10.497 -15.854 -11.847  0.00  0.00      PROB  
ATOM   2388  OG  SER P  51      12.311 -15.390 -12.685  0.00  0.00      PROB  
ATOM   2389  HG1 SER P  51      12.728 -14.574 -12.972  0.00  0.00      PROB  
ATOM   2390  C   SER P  51      12.599 -13.604 -10.139  0.00  0.00      PROB  
ATOM   2391  O   SER P  51      13.214 -13.136 -11.112  0.00  0.00      PROB  
ATOM   2392  N   ASN P  52      12.639 -12.958  -8.977  0.00  0.00      PROB  
ATOM   2393  HN  ASN P  52      12.089 -13.265  -8.204  0.00  0.00      PROB  
ATOM   2394  CA  ASN P  52      13.321 -11.654  -8.805  0.00  0.00      PROB  
ATOM   2395  HA  ASN P  52      13.130 -11.499  -7.753  0.00  0.00      PROB  
ATOM   2396  CB  ASN P  52      14.812 -11.764  -8.988  0.00  0.00      PROB  
ATOM   2397  HB1 ASN P  52      15.339 -10.812  -8.765  0.00  0.00      PROB  
ATOM   2398  HB2 ASN P  52      15.022 -11.909 -10.070  0.00  0.00      PROB  
ATOM   2399  CG  ASN P  52      15.579 -12.778  -8.143  0.00  0.00      PROB  
ATOM   2400  OD1 ASN P  52      16.368 -13.560  -8.628  0.00  0.00      PROB  
ATOM   2401  ND2 ASN P  52      15.293 -12.826  -6.817  0.00  0.00      PROB  
ATOM   2402 HD21 ASN P  52      14.912 -12.051  -6.313  0.00  0.00      PROB  
ATOM   2403 HD22 ASN P  52      15.614 -13.653  -6.356  0.00  0.00      PROB  
ATOM   2404  C   ASN P  52      12.692 -10.506  -9.598  0.00  0.00      PROB  
ATOM   2405  O   ASN P  52      13.452  -9.692 -10.151  0.00  0.00      PROB  
ATOM   2406  N   LYS P  53      11.318 -10.404  -9.574  0.00  0.00      PROB  
ATOM   2407  HN  LYS P  53      10.788 -11.044  -9.022  0.00  0.00      PROB  
ATOM   2408  CA  LYS P  53      10.511  -9.474 -10.336  0.00  0.00      PROB  
ATOM   2409  HA  LYS P  53      11.165  -8.935 -11.006  0.00  0.00      PROB  
ATOM   2410  CB  LYS P  53       9.452 -10.106 -11.288  0.00  0.00      PROB  
ATOM   2411  HB1 LYS P  53       8.771  -9.320 -11.678  0.00  0.00      PROB  
ATOM   2412  HB2 LYS P  53       8.752 -10.813 -10.794  0.00  0.00      PROB  
ATOM   2413  CG  LYS P  53      10.084 -10.786 -12.512  0.00  0.00      PROB  
ATOM   2414  HG1 LYS P  53      10.714 -11.622 -12.141  0.00  0.00      PROB  
ATOM   2415  HG2 LYS P  53      10.661 -10.079 -13.146  0.00  0.00      PROB  
ATOM   2416  CD  LYS P  53       8.985 -11.363 -13.454  0.00  0.00      PROB  
ATOM   2417  HD1 LYS P  53       8.351 -10.619 -13.981  0.00  0.00      PROB  
ATOM   2418  HD2 LYS P  53       8.351 -11.928 -12.737  0.00  0.00      PROB  
ATOM   2419  CE  LYS P  53       9.504 -12.190 -14.645  0.00  0.00      PROB  
ATOM   2420  HE1 LYS P  53      10.233 -12.835 -14.109  0.00  0.00      PROB  
ATOM   2421  HE2 LYS P  53       9.966 -11.650 -15.499  0.00  0.00      PROB  
ATOM   2422  NZ  LYS P  53       8.543 -13.072 -15.227  0.00  0.00      PROB  
ATOM   2423  HZ1 LYS P  53       8.904 -13.555 -16.075  0.00  0.00      PROB  
ATOM   2424  HZ2 LYS P  53       7.651 -12.583 -15.441  0.00  0.00      PROB  
ATOM   2425  HZ3 LYS P  53       8.268 -13.659 -14.414  0.00  0.00      PROB  
ATOM   2426  C   LYS P  53       9.914  -8.400  -9.427  0.00  0.00      PROB  
ATOM   2427  O   LYS P  53       9.021  -8.646  -8.584  0.00  0.00      PROB  
ATOM   2428  N   LEU P  54      10.318  -7.111  -9.626  0.00  0.00      PROB  
ATOM   2429  HN  LEU P  54      11.045  -6.926 -10.283  0.00  0.00      PROB  
ATOM   2430  CA  LEU P  54       9.868  -5.942  -8.874  0.00  0.00      PROB  
ATOM   2431  HA  LEU P  54       9.346  -6.283  -7.992  0.00  0.00      PROB  
ATOM   2432  CB  LEU P  54      11.093  -5.054  -8.434  0.00  0.00      PROB  
ATOM   2433  HB1 LEU P  54      11.765  -5.136  -9.314  0.00  0.00      PROB  
ATOM   2434  HB2 LEU P  54      11.719  -5.526  -7.648  0.00  0.00      PROB  
ATOM   2435  CG  LEU P  54      10.933  -3.570  -8.255  0.00  0.00      PROB  
ATOM   2436  HG  LEU P  54      10.557  -3.200  -9.233  0.00  0.00      PROB  
ATOM   2437  CD1 LEU P  54       9.876  -3.285  -7.170  0.00  0.00      PROB  
ATOM   2438 HD11 LEU P  54       8.946  -3.861  -7.363  0.00  0.00      PROB  
ATOM   2439 HD12 LEU P  54       9.431  -2.271  -7.252  0.00  0.00      PROB  
ATOM   2440 HD13 LEU P  54      10.103  -3.441  -6.094  0.00  0.00      PROB  
ATOM   2441  CD2 LEU P  54      12.309  -2.962  -7.962  0.00  0.00      PROB  
ATOM   2442 HD21 LEU P  54      12.681  -3.325  -6.981  0.00  0.00      PROB  
ATOM   2443 HD22 LEU P  54      12.170  -1.860  -7.955  0.00  0.00      PROB  
ATOM   2444 HD23 LEU P  54      12.975  -3.192  -8.821  0.00  0.00      PROB  
ATOM   2445  C   LEU P  54       8.862  -5.170  -9.703  0.00  0.00      PROB  
ATOM   2446  O   LEU P  54       9.224  -4.625 -10.705  0.00  0.00      PROB  
ATOM   2447  N   PHE P  55       7.597  -5.121  -9.186  0.00  0.00      PROB  
ATOM   2448  HN  PHE P  55       7.303  -5.497  -8.310  0.00  0.00      PROB  
ATOM   2449  CA  PHE P  55       6.526  -4.332  -9.815  0.00  0.00      PROB  
ATOM   2450  HA  PHE P  55       6.922  -4.043 -10.777  0.00  0.00      PROB  
ATOM   2451  CB  PHE P  55       5.209  -5.061  -9.903  0.00  0.00      PROB  
ATOM   2452  HB1 PHE P  55       4.398  -4.358 -10.191  0.00  0.00      PROB  
ATOM   2453  HB2 PHE P  55       4.833  -5.414  -8.919  0.00  0.00      PROB  
ATOM   2454  CG  PHE P  55       5.266  -6.186 -10.842  0.00  0.00      PROB  
ATOM   2455  CD1 PHE P  55       5.610  -7.485 -10.362  0.00  0.00      PROB  
ATOM   2456  HD1 PHE P  55       5.865  -7.708  -9.337  0.00  0.00      PROB  
ATOM   2457  CE1 PHE P  55       5.849  -8.492 -11.336  0.00  0.00      PROB  
ATOM   2458  HE1 PHE P  55       6.379  -9.369 -10.995  0.00  0.00      PROB  
ATOM   2459  CZ  PHE P  55       5.847  -8.259 -12.704  0.00  0.00      PROB  
ATOM   2460  HZ  PHE P  55       6.054  -9.056 -13.403  0.00  0.00      PROB  
ATOM   2461  CD2 PHE P  55       5.027  -6.019 -12.186  0.00  0.00      PROB  
ATOM   2462  HD2 PHE P  55       4.661  -5.047 -12.482  0.00  0.00      PROB  
ATOM   2463  CE2 PHE P  55       5.300  -7.024 -13.101  0.00  0.00      PROB  
ATOM   2464  HE2 PHE P  55       5.084  -6.886 -14.150  0.00  0.00      PROB  
ATOM   2465  C   PHE P  55       6.325  -3.051  -9.062  0.00  0.00      PROB  
ATOM   2466  O   PHE P  55       6.226  -2.976  -7.793  0.00  0.00      PROB  
ATOM   2467  N   GLN P  56       6.307  -1.941  -9.818  0.00  0.00      PROB  
ATOM   2468  HN  GLN P  56       6.505  -2.062 -10.788  0.00  0.00      PROB  
ATOM   2469  CA  GLN P  56       6.471  -0.636  -9.287  0.00  0.00      PROB  
ATOM   2470  HA  GLN P  56       6.441  -0.697  -8.209  0.00  0.00      PROB  
ATOM   2471  CB  GLN P  56       7.860   0.023  -9.695  0.00  0.00      PROB  
ATOM   2472  HB1 GLN P  56       7.880   0.164 -10.797  0.00  0.00      PROB  
ATOM   2473  HB2 GLN P  56       8.688  -0.648  -9.382  0.00  0.00      PROB  
ATOM   2474  CG  GLN P  56       8.023   1.445  -9.098  0.00  0.00      PROB  
ATOM   2475  HG1 GLN P  56       8.023   1.243  -8.005  0.00  0.00      PROB  
ATOM   2476  HG2 GLN P  56       7.221   2.185  -9.307  0.00  0.00      PROB  
ATOM   2477  CD  GLN P  56       9.337   2.114  -9.413  0.00  0.00      PROB  
ATOM   2478  OE1 GLN P  56      10.178   2.368  -8.523  0.00  0.00      PROB  
ATOM   2479  NE2 GLN P  56       9.528   2.419 -10.714  0.00  0.00      PROB  
ATOM   2480 HE21 GLN P  56       8.809   2.257 -11.390  0.00  0.00      PROB  
ATOM   2481 HE22 GLN P  56      10.400   2.869 -10.907  0.00  0.00      PROB  
ATOM   2482  C   GLN P  56       5.307   0.226  -9.780  0.00  0.00      PROB  
ATOM   2483  O   GLN P  56       4.962   0.295 -11.020  0.00  0.00      PROB  
ATOM   2484  N   TYR P  57       4.605   0.788  -8.838  0.00  0.00      PROB  
ATOM   2485  HN  TYR P  57       4.611   0.488  -7.887  0.00  0.00      PROB  
ATOM   2486  CA  TYR P  57       3.575   1.773  -9.178  0.00  0.00      PROB  
ATOM   2487  HA  TYR P  57       3.695   2.119 -10.194  0.00  0.00      PROB  
ATOM   2488  CB  TYR P  57       2.080   1.234  -9.117  0.00  0.00      PROB  
ATOM   2489  HB1 TYR P  57       2.048   0.738  -8.123  0.00  0.00      PROB  
ATOM   2490  HB2 TYR P  57       1.855   0.471  -9.893  0.00  0.00      PROB  
ATOM   2491  CG  TYR P  57       1.014   2.332  -9.171  0.00  0.00      PROB  
ATOM   2492  CD1 TYR P  57       0.491   2.840  -7.941  0.00  0.00      PROB  
ATOM   2493  HD1 TYR P  57       0.746   2.323  -7.028  0.00  0.00      PROB  
ATOM   2494  CE1 TYR P  57      -0.356   3.922  -7.921  0.00  0.00      PROB  
ATOM   2495  HE1 TYR P  57      -0.838   4.266  -7.017  0.00  0.00      PROB  
ATOM   2496  CZ  TYR P  57      -0.627   4.684  -9.059  0.00  0.00      PROB  
ATOM   2497  OH  TYR P  57      -1.475   5.819  -9.044  0.00  0.00      PROB  
ATOM   2498  HH  TYR P  57      -1.267   6.388  -9.789  0.00  0.00      PROB  
ATOM   2499  CD2 TYR P  57       0.646   2.981 -10.300  0.00  0.00      PROB  
ATOM   2500  HD2 TYR P  57       1.024   2.717 -11.277  0.00  0.00      PROB  
ATOM   2501  CE2 TYR P  57      -0.096   4.198 -10.282  0.00  0.00      PROB  
ATOM   2502  HE2 TYR P  57      -0.065   4.760 -11.204  0.00  0.00      PROB  
ATOM   2503  C   TYR P  57       3.756   2.981  -8.323  0.00  0.00      PROB  
ATOM   2504  O   TYR P  57       3.902   2.840  -7.091  0.00  0.00      PROB  
ATOM   2505  N   ALA P  58       3.613   4.188  -8.951  0.00  0.00      PROB  
ATOM   2506  HN  ALA P  58       3.569   4.235  -9.946  0.00  0.00      PROB  
ATOM   2507  CA  ALA P  58       3.408   5.395  -8.200  0.00  0.00      PROB  
ATOM   2508  HA  ALA P  58       2.813   5.057  -7.365  0.00  0.00      PROB  
ATOM   2509  CB  ALA P  58       4.782   6.031  -7.961  0.00  0.00      PROB  
ATOM   2510  HB1 ALA P  58       5.502   5.315  -7.510  0.00  0.00      PROB  
ATOM   2511  HB2 ALA P  58       4.740   6.928  -7.308  0.00  0.00      PROB  
ATOM   2512  HB3 ALA P  58       5.296   6.356  -8.891  0.00  0.00      PROB  
ATOM   2513  C   ALA P  58       2.631   6.357  -9.052  0.00  0.00      PROB  
ATOM   2514  O   ALA P  58       2.373   6.108 -10.271  0.00  0.00      PROB  
ATOM   2515  N   SER P  59       2.091   7.410  -8.391  0.00  0.00      PROB  
ATOM   2516  HN  SER P  59       2.127   7.595  -7.412  0.00  0.00      PROB  
ATOM   2517  CA  SER P  59       1.300   8.468  -8.986  0.00  0.00      PROB  
ATOM   2518  HA  SER P  59       0.961   8.170  -9.968  0.00  0.00      PROB  
ATOM   2519  CB  SER P  59       0.066   8.795  -8.007  0.00  0.00      PROB  
ATOM   2520  HB1 SER P  59      -0.468   7.823  -7.948  0.00  0.00      PROB  
ATOM   2521  HB2 SER P  59      -0.660   9.537  -8.405  0.00  0.00      PROB  
ATOM   2522  OG  SER P  59       0.454   9.277  -6.722  0.00  0.00      PROB  
ATOM   2523  HG1 SER P  59       0.418  10.225  -6.871  0.00  0.00      PROB  
ATOM   2524  C   SER P  59       2.057   9.703  -9.207  0.00  0.00      PROB  
ATOM   2525  O   SER P  59       1.567  10.740  -9.619  0.00  0.00      PROB  
ATOM   2526  N   THR P  60       3.381   9.642  -9.036  0.00  0.00      PROB  
ATOM   2527  HN  THR P  60       3.727   8.724  -8.858  0.00  0.00      PROB  
ATOM   2528  CA  THR P  60       4.288  10.787  -9.004  0.00  0.00      PROB  
ATOM   2529  HA  THR P  60       4.183  11.280  -9.959  0.00  0.00      PROB  
ATOM   2530  CB  THR P  60       4.128  11.702  -7.751  0.00  0.00      PROB  
ATOM   2531  HB  THR P  60       3.044  11.724  -7.510  0.00  0.00      PROB  
ATOM   2532  OG1 THR P  60       4.655  12.972  -8.006  0.00  0.00      PROB  
ATOM   2533  HG1 THR P  60       4.496  13.527  -7.239  0.00  0.00      PROB  
ATOM   2534  CG2 THR P  60       4.923  11.204  -6.603  0.00  0.00      PROB  
ATOM   2535 HG21 THR P  60       4.738  11.975  -5.824  0.00  0.00      PROB  
ATOM   2536 HG22 THR P  60       6.028  11.108  -6.663  0.00  0.00      PROB  
ATOM   2537 HG23 THR P  60       4.508  10.233  -6.259  0.00  0.00      PROB  
ATOM   2538  C   THR P  60       5.652  10.086  -9.185  0.00  0.00      PROB  
ATOM   2539  O   THR P  60       5.691   8.905  -9.052  0.00  0.00      PROB  
ATOM   2540  N   ASP P  61       6.811  10.816  -9.303  0.00  0.00      PROB  
ATOM   2541  HN  ASP P  61       6.832  11.813  -9.332  0.00  0.00      PROB  
ATOM   2542  CA  ASP P  61       8.072  10.160  -9.593  0.00  0.00      PROB  
ATOM   2543  HA  ASP P  61       7.863   9.322 -10.243  0.00  0.00      PROB  
ATOM   2544  CB  ASP P  61       9.134  11.173 -10.133  0.00  0.00      PROB  
ATOM   2545  HB1 ASP P  61      10.101  10.653 -10.301  0.00  0.00      PROB  
ATOM   2546  HB2 ASP P  61       9.263  12.102  -9.538  0.00  0.00      PROB  
ATOM   2547  CG  ASP P  61       8.754  11.587 -11.570  0.00  0.00      PROB  
ATOM   2548  OD1 ASP P  61       8.590  12.751 -12.010  0.00  0.00      PROB  
ATOM   2549  OD2 ASP P  61       8.680  10.598 -12.348  0.00  0.00      PROB  
ATOM   2550  C   ASP P  61       8.685   9.535  -8.334  0.00  0.00      PROB  
ATOM   2551  O   ASP P  61       8.853  10.199  -7.306  0.00  0.00      PROB  
ATOM   2552  N   MET P  62       8.877   8.220  -8.359  0.00  0.00      PROB  
ATOM   2553  HN  MET P  62       8.832   7.673  -9.191  0.00  0.00      PROB  
ATOM   2554  CA  MET P  62       9.045   7.506  -7.091  0.00  0.00      PROB  
ATOM   2555  HA  MET P  62       8.277   7.924  -6.457  0.00  0.00      PROB  
ATOM   2556  CB  MET P  62       8.835   6.021  -7.182  0.00  0.00      PROB  
ATOM   2557  HB1 MET P  62       9.645   5.570  -7.794  0.00  0.00      PROB  
ATOM   2558  HB2 MET P  62       7.869   5.743  -7.656  0.00  0.00      PROB  
ATOM   2559  CG  MET P  62       8.927   5.251  -5.870  0.00  0.00      PROB  
ATOM   2560  HG1 MET P  62       8.392   5.816  -5.078  0.00  0.00      PROB  
ATOM   2561  HG2 MET P  62       9.965   5.186  -5.479  0.00  0.00      PROB  
ATOM   2562  SD  MET P  62       8.309   3.519  -6.024  0.00  0.00      PROB  
ATOM   2563  CE  MET P  62       8.746   3.054  -4.331  0.00  0.00      PROB  
ATOM   2564  HE1 MET P  62       8.711   3.880  -3.588  0.00  0.00      PROB  
ATOM   2565  HE2 MET P  62       9.789   2.676  -4.292  0.00  0.00      PROB  
ATOM   2566  HE3 MET P  62       8.091   2.198  -4.062  0.00  0.00      PROB  
ATOM   2567  C   MET P  62      10.379   7.859  -6.356  0.00  0.00      PROB  
ATOM   2568  O   MET P  62      10.512   7.673  -5.184  0.00  0.00      PROB  
ATOM   2569  N   ASP P  63      11.406   8.411  -7.139  0.00  0.00      PROB  
ATOM   2570  HN  ASP P  63      11.299   8.544  -8.122  0.00  0.00      PROB  
ATOM   2571  CA  ASP P  63      12.641   8.878  -6.574  0.00  0.00      PROB  
ATOM   2572  HA  ASP P  63      13.110   8.080  -6.019  0.00  0.00      PROB  
ATOM   2573  CB  ASP P  63      13.645   9.137  -7.695  0.00  0.00      PROB  
ATOM   2574  HB1 ASP P  63      14.099   8.187  -8.048  0.00  0.00      PROB  
ATOM   2575  HB2 ASP P  63      14.422   9.818  -7.286  0.00  0.00      PROB  
ATOM   2576  CG  ASP P  63      13.086  10.012  -8.861  0.00  0.00      PROB  
ATOM   2577  OD1 ASP P  63      13.716  11.050  -9.155  0.00  0.00      PROB  
ATOM   2578  OD2 ASP P  63      12.153   9.539  -9.512  0.00  0.00      PROB  
ATOM   2579  C   ASP P  63      12.445  10.126  -5.650  0.00  0.00      PROB  
ATOM   2580  O   ASP P  63      12.952  10.284  -4.566  0.00  0.00      PROB  
ATOM   2581  N   LYS P  64      11.598  10.979  -6.140  0.00  0.00      PROB  
ATOM   2582  HN  LYS P  64      11.143  10.922  -7.025  0.00  0.00      PROB  
ATOM   2583  CA  LYS P  64      11.063  12.069  -5.345  0.00  0.00      PROB  
ATOM   2584  HA  LYS P  64      11.955  12.530  -4.948  0.00  0.00      PROB  
ATOM   2585  CB  LYS P  64      10.252  13.154  -6.157  0.00  0.00      PROB  
ATOM   2586  HB1 LYS P  64      10.163  13.962  -5.399  0.00  0.00      PROB  
ATOM   2587  HB2 LYS P  64       9.228  12.740  -6.268  0.00  0.00      PROB  
ATOM   2588  CG  LYS P  64      10.841  13.555  -7.425  0.00  0.00      PROB  
ATOM   2589  HG1 LYS P  64      10.139  14.272  -7.901  0.00  0.00      PROB  
ATOM   2590  HG2 LYS P  64      11.019  12.773  -8.194  0.00  0.00      PROB  
ATOM   2591  CD  LYS P  64      12.183  14.263  -7.271  0.00  0.00      PROB  
ATOM   2592  HD1 LYS P  64      12.906  13.555  -6.811  0.00  0.00      PROB  
ATOM   2593  HD2 LYS P  64      12.072  15.101  -6.550  0.00  0.00      PROB  
ATOM   2594  CE  LYS P  64      12.915  14.845  -8.500  0.00  0.00      PROB  
ATOM   2595  HE1 LYS P  64      13.914  15.303  -8.339  0.00  0.00      PROB  
ATOM   2596  HE2 LYS P  64      12.164  15.561  -8.897  0.00  0.00      PROB  
ATOM   2597  NZ  LYS P  64      13.190  13.903  -9.563  0.00  0.00      PROB  
ATOM   2598  HZ1 LYS P  64      13.336  12.921  -9.252  0.00  0.00      PROB  
ATOM   2599  HZ2 LYS P  64      13.972  14.294 -10.126  0.00  0.00      PROB  
ATOM   2600  HZ3 LYS P  64      12.339  13.898 -10.162  0.00  0.00      PROB  
ATOM   2601  C   LYS P  64      10.362  11.667  -4.118  0.00  0.00      PROB  
ATOM   2602  O   LYS P  64      10.439  12.277  -3.016  0.00  0.00      PROB  
ATOM   2603  N   VAL P  65       9.517  10.596  -4.320  0.00  0.00      PROB  
ATOM   2604  HN  VAL P  65       9.316  10.166  -5.197  0.00  0.00      PROB  
ATOM   2605  CA  VAL P  65       8.782   9.988  -3.157  0.00  0.00      PROB  
ATOM   2606  HA  VAL P  65       8.323  10.871  -2.737  0.00  0.00      PROB  
ATOM   2607  CB  VAL P  65       7.688   8.961  -3.481  0.00  0.00      PROB  
ATOM   2608  HB  VAL P  65       8.117   7.999  -3.836  0.00  0.00      PROB  
ATOM   2609  CG1 VAL P  65       6.782   8.716  -2.220  0.00  0.00      PROB  
ATOM   2610 HG11 VAL P  65       5.996   7.987  -2.513  0.00  0.00      PROB  
ATOM   2611 HG12 VAL P  65       6.274   9.659  -1.925  0.00  0.00      PROB  
ATOM   2612 HG13 VAL P  65       7.349   8.257  -1.382  0.00  0.00      PROB  
ATOM   2613  CG2 VAL P  65       6.710   9.458  -4.504  0.00  0.00      PROB  
ATOM   2614 HG21 VAL P  65       6.000   8.677  -4.851  0.00  0.00      PROB  
ATOM   2615 HG22 VAL P  65       7.233   9.903  -5.377  0.00  0.00      PROB  
ATOM   2616 HG23 VAL P  65       6.149  10.312  -4.068  0.00  0.00      PROB  
ATOM   2617  C   VAL P  65       9.668   9.384  -2.111  0.00  0.00      PROB  
ATOM   2618  O   VAL P  65       9.522   9.664  -0.888  0.00  0.00      PROB  
ATOM   2619  N   LEU P  66      10.671   8.622  -2.498  0.00  0.00      PROB  
ATOM   2620  HN  LEU P  66      10.799   8.531  -3.483  0.00  0.00      PROB  
ATOM   2621  CA  LEU P  66      11.569   7.968  -1.591  0.00  0.00      PROB  
ATOM   2622  HA  LEU P  66      11.047   7.563  -0.736  0.00  0.00      PROB  
ATOM   2623  CB  LEU P  66      12.265   6.835  -2.191  0.00  0.00      PROB  
ATOM   2624  HB1 LEU P  66      13.090   6.481  -1.536  0.00  0.00      PROB  
ATOM   2625  HB2 LEU P  66      12.874   7.097  -3.082  0.00  0.00      PROB  
ATOM   2626  CG  LEU P  66      11.374   5.550  -2.643  0.00  0.00      PROB  
ATOM   2627  HG  LEU P  66      10.371   5.910  -2.957  0.00  0.00      PROB  
ATOM   2628  CD1 LEU P  66      12.147   4.934  -3.774  0.00  0.00      PROB  
ATOM   2629 HD11 LEU P  66      13.115   4.530  -3.407  0.00  0.00      PROB  
ATOM   2630 HD12 LEU P  66      12.391   5.662  -4.577  0.00  0.00      PROB  
ATOM   2631 HD13 LEU P  66      11.577   4.059  -4.152  0.00  0.00      PROB  
ATOM   2632  CD2 LEU P  66      11.256   4.573  -1.523  0.00  0.00      PROB  
ATOM   2633 HD21 LEU P  66      10.409   3.902  -1.780  0.00  0.00      PROB  
ATOM   2634 HD22 LEU P  66      11.266   5.098  -0.544  0.00  0.00      PROB  
ATOM   2635 HD23 LEU P  66      12.200   3.993  -1.443  0.00  0.00      PROB  
ATOM   2636  C   LEU P  66      12.565   8.949  -0.949  0.00  0.00      PROB  
ATOM   2637  O   LEU P  66      12.780   8.825   0.278  0.00  0.00      PROB  
ATOM   2638  N   LEU P  67      13.045  10.020  -1.669  0.00  0.00      PROB  
ATOM   2639  HN  LEU P  67      12.856  10.119  -2.643  0.00  0.00      PROB  
ATOM   2640  CA  LEU P  67      13.874  11.030  -1.080  0.00  0.00      PROB  
ATOM   2641  HA  LEU P  67      14.720  10.498  -0.670  0.00  0.00      PROB  
ATOM   2642  CB  LEU P  67      14.591  12.089  -1.976  0.00  0.00      PROB  
ATOM   2643  HB1 LEU P  67      14.853  12.971  -1.352  0.00  0.00      PROB  
ATOM   2644  HB2 LEU P  67      13.814  12.548  -2.623  0.00  0.00      PROB  
ATOM   2645  CG  LEU P  67      15.838  11.620  -2.721  0.00  0.00      PROB  
ATOM   2646  HG  LEU P  67      15.483  10.765  -3.336  0.00  0.00      PROB  
ATOM   2647  CD1 LEU P  67      16.452  12.700  -3.710  0.00  0.00      PROB  
ATOM   2648 HD11 LEU P  67      16.900  13.555  -3.161  0.00  0.00      PROB  
ATOM   2649 HD12 LEU P  67      15.580  13.054  -4.301  0.00  0.00      PROB  
ATOM   2650 HD13 LEU P  67      17.208  12.238  -4.379  0.00  0.00      PROB  
ATOM   2651  CD2 LEU P  67      16.991  11.204  -1.780  0.00  0.00      PROB  
ATOM   2652 HD21 LEU P  67      17.190  11.991  -1.022  0.00  0.00      PROB  
ATOM   2653 HD22 LEU P  67      17.849  10.975  -2.448  0.00  0.00      PROB  
ATOM   2654 HD23 LEU P  67      16.638  10.344  -1.171  0.00  0.00      PROB  
ATOM   2655  C   LEU P  67      13.164  11.747   0.148  0.00  0.00      PROB  
ATOM   2656  O   LEU P  67      13.693  11.789   1.285  0.00  0.00      PROB  
ATOM   2657  N   LYS P  68      11.943  12.231  -0.073  0.00  0.00      PROB  
ATOM   2658  HN  LYS P  68      11.484  12.135  -0.953  0.00  0.00      PROB  
ATOM   2659  CA  LYS P  68      11.124  12.779   1.058  0.00  0.00      PROB  
ATOM   2660  HA  LYS P  68      11.701  13.527   1.582  0.00  0.00      PROB  
ATOM   2661  CB  LYS P  68       9.922  13.494   0.476  0.00  0.00      PROB  
ATOM   2662  HB1 LYS P  68       9.575  12.765  -0.287  0.00  0.00      PROB  
ATOM   2663  HB2 LYS P  68      10.247  14.394  -0.089  0.00  0.00      PROB  
ATOM   2664  CG  LYS P  68       8.686  13.842   1.333  0.00  0.00      PROB  
ATOM   2665  HG1 LYS P  68       8.939  14.491   2.198  0.00  0.00      PROB  
ATOM   2666  HG2 LYS P  68       8.266  12.905   1.759  0.00  0.00      PROB  
ATOM   2667  CD  LYS P  68       7.504  14.517   0.533  0.00  0.00      PROB  
ATOM   2668  HD1 LYS P  68       7.025  13.778  -0.145  0.00  0.00      PROB  
ATOM   2669  HD2 LYS P  68       8.002  15.237  -0.151  0.00  0.00      PROB  
ATOM   2670  CE  LYS P  68       6.449  15.038   1.454  0.00  0.00      PROB  
ATOM   2671  HE1 LYS P  68       6.917  15.779   2.137  0.00  0.00      PROB  
ATOM   2672  HE2 LYS P  68       6.156  14.142   2.043  0.00  0.00      PROB  
ATOM   2673  NZ  LYS P  68       5.287  15.600   0.762  0.00  0.00      PROB  
ATOM   2674  HZ1 LYS P  68       5.064  15.006  -0.062  0.00  0.00      PROB  
ATOM   2675  HZ2 LYS P  68       5.538  16.548   0.414  0.00  0.00      PROB  
ATOM   2676  HZ3 LYS P  68       4.535  15.848   1.436  0.00  0.00      PROB  
ATOM   2677  C   LYS P  68      10.806  11.882   2.209  0.00  0.00      PROB  
ATOM   2678  O   LYS P  68      11.096  12.151   3.362  0.00  0.00      PROB  
ATOM   2679  N   TYR P  69      10.412  10.610   1.847  0.00  0.00      PROB  
ATOM   2680  HN  TYR P  69      10.200  10.343   0.910  0.00  0.00      PROB  
ATOM   2681  CA  TYR P  69      10.373   9.438   2.752  0.00  0.00      PROB  
ATOM   2682  HA  TYR P  69       9.555   9.654   3.423  0.00  0.00      PROB  
ATOM   2683  CB  TYR P  69       9.921   8.147   1.939  0.00  0.00      PROB  
ATOM   2684  HB1 TYR P  69      10.731   8.113   1.180  0.00  0.00      PROB  
ATOM   2685  HB2 TYR P  69       8.878   8.279   1.578  0.00  0.00      PROB  
ATOM   2686  CG  TYR P  69       9.991   6.896   2.743  0.00  0.00      PROB  
ATOM   2687  CD1 TYR P  69      10.925   5.938   2.461  0.00  0.00      PROB  
ATOM   2688  HD1 TYR P  69      11.438   6.032   1.516  0.00  0.00      PROB  
ATOM   2689  CE1 TYR P  69      11.144   4.756   3.183  0.00  0.00      PROB  
ATOM   2690  HE1 TYR P  69      11.918   4.044   2.937  0.00  0.00      PROB  
ATOM   2691  CZ  TYR P  69      10.380   4.683   4.357  0.00  0.00      PROB  
ATOM   2692  OH  TYR P  69      10.593   3.504   5.109  0.00  0.00      PROB  
ATOM   2693  HH  TYR P  69      10.327   3.686   6.014  0.00  0.00      PROB  
ATOM   2694  CD2 TYR P  69       9.186   6.771   3.859  0.00  0.00      PROB  
ATOM   2695  HD2 TYR P  69       8.476   7.524   4.165  0.00  0.00      PROB  
ATOM   2696  CE2 TYR P  69       9.385   5.632   4.671  0.00  0.00      PROB  
ATOM   2697  HE2 TYR P  69       8.812   5.468   5.572  0.00  0.00      PROB  
ATOM   2698  C   TYR P  69      11.530   9.219   3.742  0.00  0.00      PROB  
ATOM   2699  O   TYR P  69      11.357   8.996   4.927  0.00  0.00      PROB  
ATOM   2700  N   THR P  70      12.666   9.275   3.113  0.00  0.00      PROB  
ATOM   2701  HN  THR P  70      12.686   9.256   2.116  0.00  0.00      PROB  
ATOM   2702  CA  THR P  70      13.913   9.168   3.818  0.00  0.00      PROB  
ATOM   2703  HA  THR P  70      13.803   8.348   4.513  0.00  0.00      PROB  
ATOM   2704  CB  THR P  70      15.122   8.991   2.940  0.00  0.00      PROB  
ATOM   2705  HB  THR P  70      15.982   8.895   3.636  0.00  0.00      PROB  
ATOM   2706  OG1 THR P  70      15.551  10.004   2.053  0.00  0.00      PROB  
ATOM   2707  HG1 THR P  70      14.808  10.613   2.058  0.00  0.00      PROB  
ATOM   2708  CG2 THR P  70      15.164   7.559   2.291  0.00  0.00      PROB  
ATOM   2709 HG21 THR P  70      15.168   6.691   2.984  0.00  0.00      PROB  
ATOM   2710 HG22 THR P  70      16.114   7.526   1.717  0.00  0.00      PROB  
ATOM   2711 HG23 THR P  70      14.310   7.450   1.588  0.00  0.00      PROB  
ATOM   2712  C   THR P  70      14.164  10.349   4.770  0.00  0.00      PROB  
ATOM   2713  O   THR P  70      14.630  10.157   5.882  0.00  0.00      PROB  
ATOM   2714  N   GLU P  71      13.796  11.566   4.478  0.00  0.00      PROB  
ATOM   2715  HN  GLU P  71      13.332  11.838   3.639  0.00  0.00      PROB  
ATOM   2716  CA  GLU P  71      14.067  12.716   5.345  0.00  0.00      PROB  
ATOM   2717  HA  GLU P  71      14.967  12.709   5.942  0.00  0.00      PROB  
ATOM   2718  CB  GLU P  71      14.339  14.008   4.445  0.00  0.00      PROB  
ATOM   2719  HB1 GLU P  71      14.180  14.958   4.999  0.00  0.00      PROB  
ATOM   2720  HB2 GLU P  71      13.682  13.920   3.553  0.00  0.00      PROB  
ATOM   2721  CG  GLU P  71      15.833  14.019   4.003  0.00  0.00      PROB  
ATOM   2722  HG1 GLU P  71      16.040  13.111   3.397  0.00  0.00      PROB  
ATOM   2723  HG2 GLU P  71      16.480  13.955   4.904  0.00  0.00      PROB  
ATOM   2724  CD  GLU P  71      16.172  15.232   3.280  0.00  0.00      PROB  
ATOM   2725  OE1 GLU P  71      16.298  16.271   3.935  0.00  0.00      PROB  
ATOM   2726  OE2 GLU P  71      16.466  15.310   2.059  0.00  0.00      PROB  
ATOM   2727  C   GLU P  71      13.012  13.099   6.309  0.00  0.00      PROB  
ATOM   2728  O   GLU P  71      13.251  13.739   7.357  0.00  0.00      PROB  
ATOM   2729  N   TYR P  72      11.800  12.554   6.136  0.00  0.00      PROB  
ATOM   2730  HN  TYR P  72      11.655  12.065   5.279  0.00  0.00      PROB  
ATOM   2731  CA  TYR P  72      10.756  12.690   7.094  0.00  0.00      PROB  
ATOM   2732  HA  TYR P  72      10.664  13.730   7.370  0.00  0.00      PROB  
ATOM   2733  CB  TYR P  72       9.375  12.317   6.402  0.00  0.00      PROB  
ATOM   2734  HB1 TYR P  72       9.460  11.224   6.219  0.00  0.00      PROB  
ATOM   2735  HB2 TYR P  72       9.199  12.739   5.390  0.00  0.00      PROB  
ATOM   2736  CG  TYR P  72       8.131  12.688   7.209  0.00  0.00      PROB  
ATOM   2737  CD1 TYR P  72       7.438  11.777   8.011  0.00  0.00      PROB  
ATOM   2738  HD1 TYR P  72       7.928  10.830   8.186  0.00  0.00      PROB  
ATOM   2739  CE1 TYR P  72       6.367  12.181   8.798  0.00  0.00      PROB  
ATOM   2740  HE1 TYR P  72       5.917  11.423   9.424  0.00  0.00      PROB  
ATOM   2741  CZ  TYR P  72       5.734  13.430   8.660  0.00  0.00      PROB  
ATOM   2742  OH  TYR P  72       4.374  13.576   9.108  0.00  0.00      PROB  
ATOM   2743  HH  TYR P  72       4.253  14.449   9.490  0.00  0.00      PROB  
ATOM   2744  CD2 TYR P  72       7.548  13.974   7.078  0.00  0.00      PROB  
ATOM   2745  HD2 TYR P  72       7.996  14.696   6.411  0.00  0.00      PROB  
ATOM   2746  CE2 TYR P  72       6.376  14.379   7.727  0.00  0.00      PROB  
ATOM   2747  HE2 TYR P  72       5.875  15.315   7.529  0.00  0.00      PROB  
ATOM   2748  C   TYR P  72      10.942  11.747   8.333  0.00  0.00      PROB  
ATOM   2749  O   TYR P  72      11.428  10.608   8.172  0.00  0.00      PROB  
ATOM   2750  N   ASN P  73      10.515  12.290   9.484  0.00  0.00      PROB  
ATOM   2751  HN  ASN P  73      10.157  13.219   9.425  0.00  0.00      PROB  
ATOM   2752  CA  ASN P  73      10.547  11.581  10.782  0.00  0.00      PROB  
ATOM   2753  HA  ASN P  73      10.892  10.585  10.549  0.00  0.00      PROB  
ATOM   2754  CB  ASN P  73      11.589  12.216  11.783  0.00  0.00      PROB  
ATOM   2755  HB1 ASN P  73      11.462  11.834  12.818  0.00  0.00      PROB  
ATOM   2756  HB2 ASN P  73      11.382  13.304  11.867  0.00  0.00      PROB  
ATOM   2757  CG  ASN P  73      13.010  11.931  11.403  0.00  0.00      PROB  
ATOM   2758  OD1 ASN P  73      13.682  11.219  12.125  0.00  0.00      PROB  
ATOM   2759  ND2 ASN P  73      13.456  12.545  10.317  0.00  0.00      PROB  
ATOM   2760 HD21 ASN P  73      14.441  12.715  10.279  0.00  0.00      PROB  
ATOM   2761 HD22 ASN P  73      12.762  12.834   9.657  0.00  0.00      PROB  
ATOM   2762  C   ASN P  73       9.172  11.375  11.454  0.00  0.00      PROB  
ATOM   2763  O   ASN P  73       8.214  12.192  11.388  0.00  0.00      PROB  
ATOM   2764  N   GLU P  74       8.949  10.243  12.178  0.00  0.00      PROB  
ATOM   2765  HN  GLU P  74       9.678   9.563  12.178  0.00  0.00      PROB  
ATOM   2766  CA  GLU P  74       7.659   9.877  12.834  0.00  0.00      PROB  
ATOM   2767  HA  GLU P  74       7.746   8.955  13.389  0.00  0.00      PROB  
ATOM   2768  CB  GLU P  74       7.325  10.804  14.080  0.00  0.00      PROB  
ATOM   2769  HB1 GLU P  74       6.339  10.506  14.495  0.00  0.00      PROB  
ATOM   2770  HB2 GLU P  74       7.195  11.800  13.606  0.00  0.00      PROB  
ATOM   2771  CG  GLU P  74       8.379  10.692  15.188  0.00  0.00      PROB  
ATOM   2772  HG1 GLU P  74       9.380  10.949  14.778  0.00  0.00      PROB  
ATOM   2773  HG2 GLU P  74       8.461   9.716  15.712  0.00  0.00      PROB  
ATOM   2774  CD  GLU P  74       8.110  11.720  16.289  0.00  0.00      PROB  
ATOM   2775  OE1 GLU P  74       7.060  11.606  16.930  0.00  0.00      PROB  
ATOM   2776  OE2 GLU P  74       8.959  12.556  16.578  0.00  0.00      PROB  
ATOM   2777  C   GLU P  74       6.459   9.733  11.881  0.00  0.00      PROB  
ATOM   2778  O   GLU P  74       5.541  10.569  12.008  0.00  0.00      PROB  
ATOM   2779  N   PRO P  75       6.344   8.635  11.036  0.00  0.00      PROB  
ATOM   2780  CD  PRO P  75       7.086   7.440  11.308  0.00  0.00      PROB  
ATOM   2781  HD1 PRO P  75       6.714   7.004  12.260  0.00  0.00      PROB  
ATOM   2782  HD2 PRO P  75       8.189   7.569  11.286  0.00  0.00      PROB  
ATOM   2783  CA  PRO P  75       5.064   8.256  10.426  0.00  0.00      PROB  
ATOM   2784  HA  PRO P  75       4.898   8.823   9.522  0.00  0.00      PROB  
ATOM   2785  CB  PRO P  75       5.275   6.730  10.132  0.00  0.00      PROB  
ATOM   2786  HB1 PRO P  75       4.940   6.497   9.099  0.00  0.00      PROB  
ATOM   2787  HB2 PRO P  75       4.679   6.078  10.806  0.00  0.00      PROB  
ATOM   2788  CG  PRO P  75       6.753   6.474  10.247  0.00  0.00      PROB  
ATOM   2789  HG1 PRO P  75       6.965   5.440  10.595  0.00  0.00      PROB  
ATOM   2790  HG2 PRO P  75       7.378   6.630   9.341  0.00  0.00      PROB  
ATOM   2791  C   PRO P  75       3.828   8.456  11.265  0.00  0.00      PROB  
ATOM   2792  O   PRO P  75       3.752   8.074  12.399  0.00  0.00      PROB  
ATOM   2793  N   HSD P  76       2.802   9.047  10.625  0.00  0.00      PROB  
ATOM   2794  HN  HSD P  76       2.845   9.237   9.647  0.00  0.00      PROB  
ATOM   2795  CA  HSD P  76       1.485   9.216  11.205  0.00  0.00      PROB  
ATOM   2796  HA  HSD P  76       1.579   9.594  12.212  0.00  0.00      PROB  
ATOM   2797  CB  HSD P  76       0.596  10.050  10.337  0.00  0.00      PROB  
ATOM   2798  HB1 HSD P  76       0.072   9.477   9.542  0.00  0.00      PROB  
ATOM   2799  HB2 HSD P  76       1.137  10.847   9.784  0.00  0.00      PROB  
ATOM   2800  ND1 HSD P  76       0.025  11.911  11.948  0.00  0.00      PROB  
ATOM   2801  HD1 HSD P  76       0.912  12.373  11.941  0.00  0.00      PROB  
ATOM   2802  CG  HSD P  76      -0.331  10.810  11.221  0.00  0.00      PROB  
ATOM   2803  CE1 HSD P  76      -1.035  12.244  12.660  0.00  0.00      PROB  
ATOM   2804  HE1 HSD P  76      -0.981  13.080  13.357  0.00  0.00      PROB  
ATOM   2805  NE2 HSD P  76      -2.117  11.531  12.340  0.00  0.00      PROB  
ATOM   2806  CD2 HSD P  76      -1.694  10.611  11.365  0.00  0.00      PROB  
ATOM   2807  HD2 HSD P  76      -2.300   9.737  11.164  0.00  0.00      PROB  
ATOM   2808  C   HSD P  76       0.759   7.955  11.514  0.00  0.00      PROB  
ATOM   2809  O   HSD P  76       0.013   8.022  12.528  0.00  0.00      PROB  
ATOM   2810  N   GLU P  77       0.935   6.901  10.668  0.00  0.00      PROB  
ATOM   2811  HN  GLU P  77       1.482   7.082   9.854  0.00  0.00      PROB  
ATOM   2812  CA  GLU P  77       0.522   5.549  10.992  0.00  0.00      PROB  
ATOM   2813  HA  GLU P  77       0.677   5.396  12.050  0.00  0.00      PROB  
ATOM   2814  CB  GLU P  77      -1.014   5.269  10.736  0.00  0.00      PROB  
ATOM   2815  HB1 GLU P  77      -1.592   6.209  10.868  0.00  0.00      PROB  
ATOM   2816  HB2 GLU P  77      -1.299   4.580  11.559  0.00  0.00      PROB  
ATOM   2817  CG  GLU P  77      -1.413   4.608   9.347  0.00  0.00      PROB  
ATOM   2818  HG1 GLU P  77      -1.067   3.554   9.407  0.00  0.00      PROB  
ATOM   2819  HG2 GLU P  77      -0.893   5.175   8.545  0.00  0.00      PROB  
ATOM   2820  CD  GLU P  77      -2.880   4.587   9.062  0.00  0.00      PROB  
ATOM   2821  OE1 GLU P  77      -3.232   4.067   7.994  0.00  0.00      PROB  
ATOM   2822  OE2 GLU P  77      -3.685   5.105   9.882  0.00  0.00      PROB  
ATOM   2823  C   GLU P  77       1.356   4.539  10.242  0.00  0.00      PROB  
ATOM   2824  O   GLU P  77       1.907   4.880   9.214  0.00  0.00      PROB  
ATOM   2825  N   SER P  78       1.574   3.344  10.745  0.00  0.00      PROB  
ATOM   2826  HN  SER P  78       1.275   3.229  11.689  0.00  0.00      PROB  
ATOM   2827  CA  SER P  78       2.502   2.338  10.246  0.00  0.00      PROB  
ATOM   2828  HA  SER P  78       2.589   2.446   9.175  0.00  0.00      PROB  
ATOM   2829  CB  SER P  78       3.902   2.572  10.993  0.00  0.00      PROB  
ATOM   2830  HB1 SER P  78       4.211   3.617  10.772  0.00  0.00      PROB  
ATOM   2831  HB2 SER P  78       4.684   1.898  10.582  0.00  0.00      PROB  
ATOM   2832  OG  SER P  78       3.836   2.353  12.399  0.00  0.00      PROB  
ATOM   2833  HG1 SER P  78       3.295   3.023  12.823  0.00  0.00      PROB  
ATOM   2834  C   SER P  78       1.836   0.930  10.496  0.00  0.00      PROB  
ATOM   2835  O   SER P  78       1.524   0.592  11.682  0.00  0.00      PROB  
ATOM   2836  N   ARG P  79       1.722   0.209   9.385  0.00  0.00      PROB  
ATOM   2837  HN  ARG P  79       1.900   0.634   8.501  0.00  0.00      PROB  
ATOM   2838  CA  ARG P  79       0.905  -0.959   9.312  0.00  0.00      PROB  
ATOM   2839  HA  ARG P  79       0.593  -1.226  10.311  0.00  0.00      PROB  
ATOM   2840  CB  ARG P  79      -0.369  -0.689   8.482  0.00  0.00      PROB  
ATOM   2841  HB1 ARG P  79      -1.012  -1.595   8.509  0.00  0.00      PROB  
ATOM   2842  HB2 ARG P  79       0.008  -0.461   7.462  0.00  0.00      PROB  
ATOM   2843  CG  ARG P  79      -1.239   0.453   8.906  0.00  0.00      PROB  
ATOM   2844  HG1 ARG P  79      -1.958   0.652   8.082  0.00  0.00      PROB  
ATOM   2845  HG2 ARG P  79      -0.701   1.420   8.812  0.00  0.00      PROB  
ATOM   2846  CD  ARG P  79      -1.755   0.344  10.387  0.00  0.00      PROB  
ATOM   2847  HD1 ARG P  79      -0.908   0.498  11.090  0.00  0.00      PROB  
ATOM   2848  HD2 ARG P  79      -2.173  -0.656  10.629  0.00  0.00      PROB  
ATOM   2849  NE  ARG P  79      -2.767   1.380  10.603  0.00  0.00      PROB  
ATOM   2850  HE  ARG P  79      -3.384   1.524   9.830  0.00  0.00      PROB  
ATOM   2851  CZ  ARG P  79      -3.046   2.062  11.714  0.00  0.00      PROB  
ATOM   2852  NH1 ARG P  79      -2.630   1.676  12.872  0.00  0.00      PROB  
ATOM   2853 HH11 ARG P  79      -2.189   0.784  12.972  0.00  0.00      PROB  
ATOM   2854 HH12 ARG P  79      -3.238   1.830  13.651  0.00  0.00      PROB  
ATOM   2855  NH2 ARG P  79      -4.115   2.842  11.636  0.00  0.00      PROB  
ATOM   2856 HH21 ARG P  79      -4.350   3.080  10.693  0.00  0.00      PROB  
ATOM   2857 HH22 ARG P  79      -4.078   3.476  12.409  0.00  0.00      PROB  
ATOM   2858  C   ARG P  79       1.733  -2.128   8.747  0.00  0.00      PROB  
ATOM   2859  O   ARG P  79       2.472  -2.056   7.761  0.00  0.00      PROB  
ATOM   2860  N   THR P  80       1.521  -3.307   9.438  0.00  0.00      PROB  
ATOM   2861  HN  THR P  80       1.020  -3.301  10.300  0.00  0.00      PROB  
ATOM   2862  CA  THR P  80       1.988  -4.655   9.004  0.00  0.00      PROB  
ATOM   2863  HA  THR P  80       2.398  -4.691   8.005  0.00  0.00      PROB  
ATOM   2864  CB  THR P  80       2.989  -5.220  10.001  0.00  0.00      PROB  
ATOM   2865  HB  THR P  80       3.796  -4.458  10.052  0.00  0.00      PROB  
ATOM   2866  OG1 THR P  80       3.589  -6.464   9.601  0.00  0.00      PROB  
ATOM   2867  HG1 THR P  80       4.400  -6.143   9.201  0.00  0.00      PROB  
ATOM   2868  CG2 THR P  80       2.407  -5.468  11.439  0.00  0.00      PROB  
ATOM   2869 HG21 THR P  80       1.721  -4.720  11.891  0.00  0.00      PROB  
ATOM   2870 HG22 THR P  80       3.334  -5.577  12.042  0.00  0.00      PROB  
ATOM   2871 HG23 THR P  80       1.787  -6.390  11.475  0.00  0.00      PROB  
ATOM   2872  C   THR P  80       0.837  -5.558   8.986  0.00  0.00      PROB  
ATOM   2873  O   THR P  80      -0.279  -5.252   9.495  0.00  0.00      PROB  
ATOM   2874  N   ASN P  81       0.913  -6.792   8.421  0.00  0.00      PROB  
ATOM   2875  HN  ASN P  81       1.744  -6.943   7.892  0.00  0.00      PROB  
ATOM   2876  CA  ASN P  81      -0.110  -7.753   8.317  0.00  0.00      PROB  
ATOM   2877  HA  ASN P  81      -0.803  -7.194   7.706  0.00  0.00      PROB  
ATOM   2878  CB  ASN P  81       0.355  -9.069   7.617  0.00  0.00      PROB  
ATOM   2879  HB1 ASN P  81      -0.408  -9.877   7.608  0.00  0.00      PROB  
ATOM   2880  HB2 ASN P  81       1.257  -9.344   8.204  0.00  0.00      PROB  
ATOM   2881  CG  ASN P  81       0.709  -8.664   6.181  0.00  0.00      PROB  
ATOM   2882  OD1 ASN P  81       0.477  -7.607   5.589  0.00  0.00      PROB  
ATOM   2883  ND2 ASN P  81       1.414  -9.626   5.491  0.00  0.00      PROB  
ATOM   2884 HD21 ASN P  81       1.745 -10.408   6.019  0.00  0.00      PROB  
ATOM   2885 HD22 ASN P  81       1.615  -9.490   4.521  0.00  0.00      PROB  
ATOM   2886  C   ASN P  81      -0.897  -8.017   9.616  0.00  0.00      PROB  
ATOM   2887  O   ASN P  81      -2.139  -8.133   9.591  0.00  0.00      PROB  
ATOM   2888  N   ALA P  82      -0.232  -8.165  10.786  0.00  0.00      PROB  
ATOM   2889  HN  ALA P  82       0.762  -8.200  10.855  0.00  0.00      PROB  
ATOM   2890  CA  ALA P  82      -0.895  -8.326  12.050  0.00  0.00      PROB  
ATOM   2891  HA  ALA P  82      -1.366  -9.292  11.948  0.00  0.00      PROB  
ATOM   2892  CB  ALA P  82       0.203  -8.577  13.112  0.00  0.00      PROB  
ATOM   2893  HB1 ALA P  82       0.892  -7.712  13.224  0.00  0.00      PROB  
ATOM   2894  HB2 ALA P  82       0.854  -9.419  12.790  0.00  0.00      PROB  
ATOM   2895  HB3 ALA P  82      -0.346  -8.741  14.063  0.00  0.00      PROB  
ATOM   2896  C   ALA P  82      -1.807  -7.266  12.482  0.00  0.00      PROB  
ATOM   2897  O   ALA P  82      -2.890  -7.521  12.998  0.00  0.00      PROB  
ATOM   2898  N   ASP P  83      -1.524  -5.935  12.221  0.00  0.00      PROB  
ATOM   2899  HN  ASP P  83      -0.709  -5.658  11.717  0.00  0.00      PROB  
ATOM   2900  CA  ASP P  83      -2.470  -4.832  12.398  0.00  0.00      PROB  
ATOM   2901  HA  ASP P  83      -2.814  -4.820  13.422  0.00  0.00      PROB  
ATOM   2902  CB  ASP P  83      -1.845  -3.432  12.176  0.00  0.00      PROB  
ATOM   2903  HB1 ASP P  83      -2.537  -2.587  12.379  0.00  0.00      PROB  
ATOM   2904  HB2 ASP P  83      -1.442  -3.443  11.141  0.00  0.00      PROB  
ATOM   2905  CG  ASP P  83      -0.547  -3.177  13.057  0.00  0.00      PROB  
ATOM   2906  OD1 ASP P  83       0.219  -2.274  12.598  0.00  0.00      PROB  
ATOM   2907  OD2 ASP P  83      -0.319  -3.937  14.029  0.00  0.00      PROB  
ATOM   2908  C   ASP P  83      -3.669  -4.952  11.516  0.00  0.00      PROB  
ATOM   2909  O   ASP P  83      -4.753  -4.581  11.986  0.00  0.00      PROB  
ATOM   2910  N   ILE P  84      -3.595  -5.333  10.233  0.00  0.00      PROB  
ATOM   2911  HN  ILE P  84      -2.682  -5.622   9.956  0.00  0.00      PROB  
ATOM   2912  CA  ILE P  84      -4.696  -5.479   9.273  0.00  0.00      PROB  
ATOM   2913  HA  ILE P  84      -5.286  -4.574   9.314  0.00  0.00      PROB  
ATOM   2914  CB  ILE P  84      -4.144  -5.641   7.840  0.00  0.00      PROB  
ATOM   2915  HB  ILE P  84      -3.516  -6.544   7.688  0.00  0.00      PROB  
ATOM   2916  CG2 ILE P  84      -5.437  -5.811   6.889  0.00  0.00      PROB  
ATOM   2917 HG21 ILE P  84      -5.071  -5.560   5.871  0.00  0.00      PROB  
ATOM   2918 HG22 ILE P  84      -6.200  -5.051   7.161  0.00  0.00      PROB  
ATOM   2919 HG23 ILE P  84      -5.955  -6.792   6.819  0.00  0.00      PROB  
ATOM   2920  CG1 ILE P  84      -3.279  -4.513   7.475  0.00  0.00      PROB  
ATOM   2921 HG11 ILE P  84      -3.049  -4.604   6.392  0.00  0.00      PROB  
ATOM   2922 HG12 ILE P  84      -2.266  -4.513   7.932  0.00  0.00      PROB  
ATOM   2923  CD  ILE P  84      -3.876  -3.079   7.593  0.00  0.00      PROB  
ATOM   2924  HD1 ILE P  84      -3.307  -2.336   6.994  0.00  0.00      PROB  
ATOM   2925  HD2 ILE P  84      -3.770  -2.849   8.675  0.00  0.00      PROB  
ATOM   2926  HD3 ILE P  84      -4.951  -2.947   7.345  0.00  0.00      PROB  
ATOM   2927  C   ILE P  84      -5.662  -6.559   9.715  0.00  0.00      PROB  
ATOM   2928  O   ILE P  84      -6.889  -6.376   9.798  0.00  0.00      PROB  
ATOM   2929  N   ILE P  85      -5.174  -7.761  10.140  0.00  0.00      PROB  
ATOM   2930  HN  ILE P  85      -4.211  -7.951  10.312  0.00  0.00      PROB  
ATOM   2931  CA  ILE P  85      -6.058  -8.865  10.492  0.00  0.00      PROB  
ATOM   2932  HA  ILE P  85      -6.878  -8.872   9.788  0.00  0.00      PROB  
ATOM   2933  CB  ILE P  85      -5.515 -10.238  10.142  0.00  0.00      PROB  
ATOM   2934  HB  ILE P  85      -5.159 -10.365   9.098  0.00  0.00      PROB  
ATOM   2935  CG2 ILE P  85      -4.122 -10.399  10.891  0.00  0.00      PROB  
ATOM   2936 HG21 ILE P  85      -3.430  -9.531  10.933  0.00  0.00      PROB  
ATOM   2937 HG22 ILE P  85      -3.551 -11.283  10.535  0.00  0.00      PROB  
ATOM   2938 HG23 ILE P  85      -4.313 -10.633  11.961  0.00  0.00      PROB  
ATOM   2939  CG1 ILE P  85      -6.470 -11.456  10.347  0.00  0.00      PROB  
ATOM   2940 HG11 ILE P  85      -6.524 -11.602  11.447  0.00  0.00      PROB  
ATOM   2941 HG12 ILE P  85      -6.017 -12.362   9.891  0.00  0.00      PROB  
ATOM   2942  CD  ILE P  85      -7.903 -11.293   9.818  0.00  0.00      PROB  
ATOM   2943  HD1 ILE P  85      -8.464 -12.246   9.928  0.00  0.00      PROB  
ATOM   2944  HD2 ILE P  85      -8.041 -10.814   8.826  0.00  0.00      PROB  
ATOM   2945  HD3 ILE P  85      -8.412 -10.666  10.581  0.00  0.00      PROB  
ATOM   2946  C   ILE P  85      -6.606  -8.721  11.932  0.00  0.00      PROB  
ATOM   2947  O   ILE P  85      -7.795  -9.061  12.151  0.00  0.00      PROB  
ATOM   2948  N   GLU P  86      -5.893  -8.069  12.836  0.00  0.00      PROB  
ATOM   2949  HN  GLU P  86      -4.912  -7.923  12.734  0.00  0.00      PROB  
ATOM   2950  CA  GLU P  86      -6.424  -7.457  14.057  0.00  0.00      PROB  
ATOM   2951  HA  GLU P  86      -6.766  -8.261  14.692  0.00  0.00      PROB  
ATOM   2952  CB  GLU P  86      -5.295  -6.682  14.748  0.00  0.00      PROB  
ATOM   2953  HB1 GLU P  86      -4.944  -5.861  14.087  0.00  0.00      PROB  
ATOM   2954  HB2 GLU P  86      -4.498  -7.399  15.041  0.00  0.00      PROB  
ATOM   2955  CG  GLU P  86      -5.840  -5.904  16.022  0.00  0.00      PROB  
ATOM   2956  HG1 GLU P  86      -6.459  -6.579  16.651  0.00  0.00      PROB  
ATOM   2957  HG2 GLU P  86      -6.496  -5.041  15.777  0.00  0.00      PROB  
ATOM   2958  CD  GLU P  86      -4.653  -5.461  16.704  0.00  0.00      PROB  
ATOM   2959  OE1 GLU P  86      -4.386  -5.876  17.865  0.00  0.00      PROB  
ATOM   2960  OE2 GLU P  86      -3.885  -4.738  16.083  0.00  0.00      PROB  
ATOM   2961  C   GLU P  86      -7.556  -6.543  13.840  0.00  0.00      PROB  
ATOM   2962  O   GLU P  86      -8.600  -6.574  14.493  0.00  0.00      PROB  
ATOM   2963  N   THR P  87      -7.407  -5.611  12.811  0.00  0.00      PROB  
ATOM   2964  HN  THR P  87      -6.553  -5.550  12.302  0.00  0.00      PROB  
ATOM   2965  CA  THR P  87      -8.410  -4.566  12.483  0.00  0.00      PROB  
ATOM   2966  HA  THR P  87      -8.782  -4.120  13.393  0.00  0.00      PROB  
ATOM   2967  CB  THR P  87      -7.799  -3.491  11.656  0.00  0.00      PROB  
ATOM   2968  HB  THR P  87      -7.485  -3.827  10.645  0.00  0.00      PROB  
ATOM   2969  OG1 THR P  87      -6.752  -2.794  12.349  0.00  0.00      PROB  
ATOM   2970  HG1 THR P  87      -5.974  -3.353  12.297  0.00  0.00      PROB  
ATOM   2971  CG2 THR P  87      -8.830  -2.373  11.482  0.00  0.00      PROB  
ATOM   2972 HG21 THR P  87      -9.181  -1.971  12.456  0.00  0.00      PROB  
ATOM   2973 HG22 THR P  87      -9.626  -2.769  10.815  0.00  0.00      PROB  
ATOM   2974 HG23 THR P  87      -8.268  -1.559  10.976  0.00  0.00      PROB  
ATOM   2975  C   THR P  87      -9.595  -5.218  11.856  0.00  0.00      PROB  
ATOM   2976  O   THR P  87     -10.708  -4.737  12.078  0.00  0.00      PROB  
ATOM   2977  N   LEU P  88      -9.372  -6.278  11.068  0.00  0.00      PROB  
ATOM   2978  HN  LEU P  88      -8.430  -6.532  10.859  0.00  0.00      PROB  
ATOM   2979  CA  LEU P  88     -10.417  -7.166  10.521  0.00  0.00      PROB  
ATOM   2980  HA  LEU P  88     -11.246  -6.566  10.177  0.00  0.00      PROB  
ATOM   2981  CB  LEU P  88      -9.842  -8.095   9.461  0.00  0.00      PROB  
ATOM   2982  HB1 LEU P  88     -10.633  -8.845   9.246  0.00  0.00      PROB  
ATOM   2983  HB2 LEU P  88      -8.917  -8.593   9.822  0.00  0.00      PROB  
ATOM   2984  CG  LEU P  88      -9.401  -7.322   8.166  0.00  0.00      PROB  
ATOM   2985  HG  LEU P  88      -8.637  -6.527   8.305  0.00  0.00      PROB  
ATOM   2986  CD1 LEU P  88      -8.856  -8.174   7.027  0.00  0.00      PROB  
ATOM   2987 HD11 LEU P  88      -9.579  -8.991   6.815  0.00  0.00      PROB  
ATOM   2988 HD12 LEU P  88      -7.902  -8.688   7.272  0.00  0.00      PROB  
ATOM   2989 HD13 LEU P  88      -8.549  -7.572   6.145  0.00  0.00      PROB  
ATOM   2990  CD2 LEU P  88     -10.580  -6.625   7.489  0.00  0.00      PROB  
ATOM   2991 HD21 LEU P  88     -11.231  -7.261   6.852  0.00  0.00      PROB  
ATOM   2992 HD22 LEU P  88     -10.377  -5.722   6.873  0.00  0.00      PROB  
ATOM   2993 HD23 LEU P  88     -11.077  -6.148   8.360  0.00  0.00      PROB  
ATOM   2994  C   LEU P  88     -11.159  -7.887  11.677  0.00  0.00      PROB  
ATOM   2995  O   LEU P  88     -12.381  -8.013  11.762  0.00  0.00      PROB  
ATOM   2996  N   ARG P  89     -10.476  -8.442  12.687  0.00  0.00      PROB  
ATOM   2997  HN  ARG P  89      -9.492  -8.413  12.843  0.00  0.00      PROB  
ATOM   2998  CA  ARG P  89     -11.101  -9.182  13.803  0.00  0.00      PROB  
ATOM   2999  HA  ARG P  89     -11.723  -9.933  13.339  0.00  0.00      PROB  
ATOM   3000  CB  ARG P  89     -10.090  -9.908  14.707  0.00  0.00      PROB  
ATOM   3001  HB1 ARG P  89     -10.648 -10.365  15.552  0.00  0.00      PROB  
ATOM   3002  HB2 ARG P  89      -9.318  -9.195  15.068  0.00  0.00      PROB  
ATOM   3003  CG  ARG P  89      -9.429 -11.127  14.054  0.00  0.00      PROB  
ATOM   3004  HG1 ARG P  89      -8.809 -10.855  13.173  0.00  0.00      PROB  
ATOM   3005  HG2 ARG P  89     -10.179 -11.675  13.444  0.00  0.00      PROB  
ATOM   3006  CD  ARG P  89      -8.704 -12.099  15.018  0.00  0.00      PROB  
ATOM   3007  HD1 ARG P  89      -8.468 -13.055  14.504  0.00  0.00      PROB  
ATOM   3008  HD2 ARG P  89      -9.295 -12.401  15.909  0.00  0.00      PROB  
ATOM   3009  NE  ARG P  89      -7.468 -11.467  15.564  0.00  0.00      PROB  
ATOM   3010  HE  ARG P  89      -7.692 -10.761  16.236  0.00  0.00      PROB  
ATOM   3011  CZ  ARG P  89      -6.303 -11.518  14.987  0.00  0.00      PROB  
ATOM   3012  NH1 ARG P  89      -5.856 -12.401  14.167  0.00  0.00      PROB  
ATOM   3013 HH11 ARG P  89      -6.260 -13.315  14.134  0.00  0.00      PROB  
ATOM   3014 HH12 ARG P  89      -4.903 -12.411  13.865  0.00  0.00      PROB  
ATOM   3015  NH2 ARG P  89      -5.441 -10.573  15.358  0.00  0.00      PROB  
ATOM   3016 HH21 ARG P  89      -5.649  -9.961  16.121  0.00  0.00      PROB  
ATOM   3017 HH22 ARG P  89      -4.447 -10.684  15.347  0.00  0.00      PROB  
ATOM   3018  C   ARG P  89     -12.245  -8.450  14.570  0.00  0.00      PROB  
ATOM   3019  O   ARG P  89     -12.025  -7.308  15.002  0.00  0.00      PROB  
ATOM   3020  N   LYS P  90     -13.407  -9.066  14.895  0.00  0.00      PROB  
ATOM   3021  HN  LYS P  90     -13.603 -10.014  14.658  0.00  0.00      PROB  
ATOM   3022  CA  LYS P  90     -14.554  -8.425  15.513  0.00  0.00      PROB  
ATOM   3023  HA  LYS P  90     -14.304  -7.385  15.665  0.00  0.00      PROB  
ATOM   3024  CB  LYS P  90     -15.777  -8.404  14.571  0.00  0.00      PROB  
ATOM   3025  HB1 LYS P  90     -16.769  -8.511  15.059  0.00  0.00      PROB  
ATOM   3026  HB2 LYS P  90     -15.790  -9.170  13.766  0.00  0.00      PROB  
ATOM   3027  CG  LYS P  90     -15.879  -7.087  13.632  0.00  0.00      PROB  
ATOM   3028  HG1 LYS P  90     -15.126  -6.836  12.854  0.00  0.00      PROB  
ATOM   3029  HG2 LYS P  90     -15.775  -6.243  14.347  0.00  0.00      PROB  
ATOM   3030  CD  LYS P  90     -17.213  -7.063  12.934  0.00  0.00      PROB  
ATOM   3031  HD1 LYS P  90     -18.022  -6.908  13.681  0.00  0.00      PROB  
ATOM   3032  HD2 LYS P  90     -17.359  -8.078  12.506  0.00  0.00      PROB  
ATOM   3033  CE  LYS P  90     -17.422  -6.043  11.828  0.00  0.00      PROB  
ATOM   3034  HE1 LYS P  90     -18.174  -6.431  11.109  0.00  0.00      PROB  
ATOM   3035  HE2 LYS P  90     -16.513  -5.852  11.218  0.00  0.00      PROB  
ATOM   3036  NZ  LYS P  90     -17.943  -4.786  12.402  0.00  0.00      PROB  
ATOM   3037  HZ1 LYS P  90     -17.167  -4.334  12.927  0.00  0.00      PROB  
ATOM   3038  HZ2 LYS P  90     -18.762  -4.891  13.034  0.00  0.00      PROB  
ATOM   3039  HZ3 LYS P  90     -18.337  -4.158  11.673  0.00  0.00      PROB  
ATOM   3040  C   LYS P  90     -15.010  -8.882  16.886  0.00  0.00      PROB  
ATOM   3041  O   LYS P  90     -15.271 -10.062  17.116  0.00  0.00      PROB  
ATOM   3042  N   LYS P  91     -15.120  -7.930  17.809  0.00  0.00      PROB  
ATOM   3043  HN  LYS P  91     -14.934  -7.001  17.498  0.00  0.00      PROB  
ATOM   3044  CA  LYS P  91     -15.594  -8.054  19.177  0.00  0.00      PROB  
ATOM   3045  HA  LYS P  91     -15.492  -9.060  19.557  0.00  0.00      PROB  
ATOM   3046  CB  LYS P  91     -14.800  -7.216  20.247  0.00  0.00      PROB  
ATOM   3047  HB1 LYS P  91     -15.172  -7.277  21.292  0.00  0.00      PROB  
ATOM   3048  HB2 LYS P  91     -15.094  -6.166  20.035  0.00  0.00      PROB  
ATOM   3049  CG  LYS P  91     -13.283  -7.394  20.238  0.00  0.00      PROB  
ATOM   3050  HG1 LYS P  91     -12.848  -6.727  21.013  0.00  0.00      PROB  
ATOM   3051  HG2 LYS P  91     -12.822  -7.055  19.286  0.00  0.00      PROB  
ATOM   3052  CD  LYS P  91     -12.861  -8.844  20.538  0.00  0.00      PROB  
ATOM   3053  HD1 LYS P  91     -13.357  -9.565  19.853  0.00  0.00      PROB  
ATOM   3054  HD2 LYS P  91     -13.355  -8.991  21.522  0.00  0.00      PROB  
ATOM   3055  CE  LYS P  91     -11.356  -9.055  20.713  0.00  0.00      PROB  
ATOM   3056  HE1 LYS P  91     -11.212  -9.978  21.316  0.00  0.00      PROB  
ATOM   3057  HE2 LYS P  91     -10.724  -8.276  21.192  0.00  0.00      PROB  
ATOM   3058  NZ  LYS P  91     -10.739  -9.372  19.357  0.00  0.00      PROB  
ATOM   3059  HZ1 LYS P  91      -9.754  -9.661  19.520  0.00  0.00      PROB  
ATOM   3060  HZ2 LYS P  91     -10.699  -8.561  18.706  0.00  0.00      PROB  
ATOM   3061  HZ3 LYS P  91     -11.244 -10.192  18.965  0.00  0.00      PROB  
ATOM   3062  C   LYS P  91     -17.074  -7.659  19.253  0.00  0.00      PROB  
ATOM   3063  OT1 LYS P  91     -17.391  -6.569  18.697  0.00  0.00      PROB  
ATOM   3064  OT2 LYS P  91     -17.826  -8.402  19.935  0.00  0.00      PROB  
ATOM   3065  N   GLY P 133       7.651  -8.236  19.556  0.00  0.00      PROC  
ATOM   3066  HT1 GLY P 133       7.813  -7.966  20.547  0.00  0.00      PROC  
ATOM   3067  HT2 GLY P 133       8.587  -8.291  19.107  0.00  0.00      PROC  
ATOM   3068  HT3 GLY P 133       7.160  -9.150  19.635  0.00  0.00      PROC  
ATOM   3069  CA  GLY P 133       6.862  -7.287  18.775  0.00  0.00      PROC  
ATOM   3070  HA1 GLY P 133       7.513  -6.452  18.560  0.00  0.00      PROC  
ATOM   3071  HA2 GLY P 133       5.928  -7.082  19.277  0.00  0.00      PROC  
ATOM   3072  C   GLY P 133       6.476  -7.945  17.463  0.00  0.00      PROC  
ATOM   3073  O   GLY P 133       6.933  -8.962  17.039  0.00  0.00      PROC  
ATOM   3074  N   ARG P 134       5.731  -7.110  16.682  0.00  0.00      PROC  
ATOM   3075  HN  ARG P 134       5.404  -6.264  17.096  0.00  0.00      PROC  
ATOM   3076  CA  ARG P 134       5.172  -7.348  15.345  0.00  0.00      PROC  
ATOM   3077  HA  ARG P 134       5.096  -8.421  15.249  0.00  0.00      PROC  
ATOM   3078  CB  ARG P 134       3.838  -6.579  15.097  0.00  0.00      PROC  
ATOM   3079  HB1 ARG P 134       3.607  -6.568  14.010  0.00  0.00      PROC  
ATOM   3080  HB2 ARG P 134       3.994  -5.525  15.414  0.00  0.00      PROC  
ATOM   3081  CG  ARG P 134       2.704  -7.253  15.869  0.00  0.00      PROC  
ATOM   3082  HG1 ARG P 134       3.049  -7.332  16.923  0.00  0.00      PROC  
ATOM   3083  HG2 ARG P 134       2.510  -8.316  15.610  0.00  0.00      PROC  
ATOM   3084  CD  ARG P 134       1.478  -6.360  15.837  0.00  0.00      PROC  
ATOM   3085  HD1 ARG P 134       1.148  -6.212  14.786  0.00  0.00      PROC  
ATOM   3086  HD2 ARG P 134       1.600  -5.339  16.256  0.00  0.00      PROC  
ATOM   3087  NE  ARG P 134       0.371  -7.127  16.454  0.00  0.00      PROC  
ATOM   3088  HE  ARG P 134       0.629  -7.893  17.043  0.00  0.00      PROC  
ATOM   3089  CZ  ARG P 134      -0.930  -6.824  16.486  0.00  0.00      PROC  
ATOM   3090  NH1 ARG P 134      -1.407  -5.797  15.776  0.00  0.00      PROC  
ATOM   3091 HH11 ARG P 134      -0.912  -5.234  15.114  0.00  0.00      PROC  
ATOM   3092 HH12 ARG P 134      -2.371  -5.600  15.952  0.00  0.00      PROC  
ATOM   3093  NH2 ARG P 134      -1.823  -7.356  17.257  0.00  0.00      PROC  
ATOM   3094 HH21 ARG P 134      -1.477  -7.991  17.948  0.00  0.00      PROC  
ATOM   3095 HH22 ARG P 134      -2.589  -6.717  17.324  0.00  0.00      PROC  
ATOM   3096  C   ARG P 134       6.145  -7.039  14.205  0.00  0.00      PROC  
ATOM   3097  O   ARG P 134       7.157  -6.455  14.459  0.00  0.00      PROC  
ATOM   3098  N   GLU P 135       5.862  -7.518  12.949  0.00  0.00      PROC  
ATOM   3099  HN  GLU P 135       5.120  -8.178  12.858  0.00  0.00      PROC  
ATOM   3100  CA  GLU P 135       6.805  -7.273  11.839  0.00  0.00      PROC  
ATOM   3101  HA  GLU P 135       7.771  -7.633  12.161  0.00  0.00      PROC  
ATOM   3102  CB  GLU P 135       6.488  -8.050  10.536  0.00  0.00      PROC  
ATOM   3103  HB1 GLU P 135       6.925  -7.663   9.591  0.00  0.00      PROC  
ATOM   3104  HB2 GLU P 135       5.411  -7.919  10.299  0.00  0.00      PROC  
ATOM   3105  CG  GLU P 135       6.809  -9.563  10.605  0.00  0.00      PROC  
ATOM   3106  HG1 GLU P 135       6.570  -9.937  11.623  0.00  0.00      PROC  
ATOM   3107  HG2 GLU P 135       7.878  -9.736  10.355  0.00  0.00      PROC  
ATOM   3108  CD  GLU P 135       6.127 -10.446   9.547  0.00  0.00      PROC  
ATOM   3109  OE1 GLU P 135       6.815 -11.019   8.697  0.00  0.00      PROC  
ATOM   3110  OE2 GLU P 135       4.856 -10.622   9.525  0.00  0.00      PROC  
ATOM   3111  C   GLU P 135       6.890  -5.813  11.418  0.00  0.00      PROC  
ATOM   3112  O   GLU P 135       5.904  -5.110  11.379  0.00  0.00      PROC  
ATOM   3113  N   ARG P 136       8.112  -5.283  11.125  0.00  0.00      PROC  
ATOM   3114  HN  ARG P 136       8.920  -5.866  11.161  0.00  0.00      PROC  
ATOM   3115  CA  ARG P 136       8.389  -3.864  11.228  0.00  0.00      PROC  
ATOM   3116  HA  ARG P 136       7.763  -3.529  12.042  0.00  0.00      PROC  
ATOM   3117  CB  ARG P 136       9.814  -3.440  11.571  0.00  0.00      PROC  
ATOM   3118  HB1 ARG P 136      10.167  -2.470  11.162  0.00  0.00      PROC  
ATOM   3119  HB2 ARG P 136      10.530  -4.187  11.166  0.00  0.00      PROC  
ATOM   3120  CG  ARG P 136      10.147  -3.348  13.107  0.00  0.00      PROC  
ATOM   3121  HG1 ARG P 136       9.412  -2.653  13.566  0.00  0.00      PROC  
ATOM   3122  HG2 ARG P 136      11.216  -3.068  13.226  0.00  0.00      PROC  
ATOM   3123  CD  ARG P 136       9.938  -4.675  13.763  0.00  0.00      PROC  
ATOM   3124  HD1 ARG P 136       9.007  -5.227  13.514  0.00  0.00      PROC  
ATOM   3125  HD2 ARG P 136      10.046  -4.477  14.851  0.00  0.00      PROC  
ATOM   3126  NE  ARG P 136      11.131  -5.482  13.371  0.00  0.00      PROC  
ATOM   3127  HE  ARG P 136      11.010  -5.873  12.459  0.00  0.00      PROC  
ATOM   3128  CZ  ARG P 136      12.071  -6.070  14.118  0.00  0.00      PROC  
ATOM   3129  NH1 ARG P 136      12.352  -5.796  15.358  0.00  0.00      PROC  
ATOM   3130 HH11 ARG P 136      12.006  -4.937  15.736  0.00  0.00      PROC  
ATOM   3131 HH12 ARG P 136      13.289  -6.013  15.629  0.00  0.00      PROC  
ATOM   3132  NH2 ARG P 136      12.793  -6.857  13.407  0.00  0.00      PROC  
ATOM   3133 HH21 ARG P 136      12.634  -6.903  12.421  0.00  0.00      PROC  
ATOM   3134 HH22 ARG P 136      13.609  -7.192  13.878  0.00  0.00      PROC  
ATOM   3135  C   ARG P 136       7.952  -3.199   9.910  0.00  0.00      PROC  
ATOM   3136  O   ARG P 136       8.555  -3.414   8.834  0.00  0.00      PROC  
ATOM   3137  N   ALA P 137       6.971  -2.280  10.006  0.00  0.00      PROC  
ATOM   3138  HN  ALA P 137       6.406  -2.229  10.826  0.00  0.00      PROC  
ATOM   3139  CA  ALA P 137       6.538  -1.480   8.894  0.00  0.00      PROC  
ATOM   3140  HA  ALA P 137       6.701  -2.032   7.980  0.00  0.00      PROC  
ATOM   3141  CB  ALA P 137       5.043  -1.118   9.148  0.00  0.00      PROC  
ATOM   3142  HB1 ALA P 137       4.623  -0.437   8.376  0.00  0.00      PROC  
ATOM   3143  HB2 ALA P 137       5.042  -0.751  10.196  0.00  0.00      PROC  
ATOM   3144  HB3 ALA P 137       4.484  -2.075   9.217  0.00  0.00      PROC  
ATOM   3145  C   ALA P 137       7.291  -0.257   8.803  0.00  0.00      PROC  
ATOM   3146  O   ALA P 137       7.072   0.509   7.847  0.00  0.00      PROC  
ATOM   3147  N   VAL P 138       8.181   0.125   9.803  0.00  0.00      PROC  
ATOM   3148  HN  VAL P 138       8.348  -0.591  10.476  0.00  0.00      PROC  
ATOM   3149  CA  VAL P 138       8.986   1.326   9.837  0.00  0.00      PROC  
ATOM   3150  HA  VAL P 138       8.666   1.909   8.987  0.00  0.00      PROC  
ATOM   3151  CB  VAL P 138       8.814   2.134  11.123  0.00  0.00      PROC  
ATOM   3152  HB  VAL P 138       9.270   1.646  12.010  0.00  0.00      PROC  
ATOM   3153  CG1 VAL P 138       9.596   3.473  10.885  0.00  0.00      PROC  
ATOM   3154 HG11 VAL P 138      10.653   3.284  10.600  0.00  0.00      PROC  
ATOM   3155 HG12 VAL P 138       9.653   4.068  11.821  0.00  0.00      PROC  
ATOM   3156 HG13 VAL P 138       9.109   4.047  10.068  0.00  0.00      PROC  
ATOM   3157  CG2 VAL P 138       7.328   2.438  11.419  0.00  0.00      PROC  
ATOM   3158 HG21 VAL P 138       6.791   1.576  11.870  0.00  0.00      PROC  
ATOM   3159 HG22 VAL P 138       6.787   2.819  10.527  0.00  0.00      PROC  
ATOM   3160 HG23 VAL P 138       7.240   3.303  12.111  0.00  0.00      PROC  
ATOM   3161  C   VAL P 138      10.378   0.877   9.641  0.00  0.00      PROC  
ATOM   3162  O   VAL P 138      10.816   0.042  10.402  0.00  0.00      PROC  
ATOM   3163  N   ALA P 139      11.095   1.500   8.652  0.00  0.00      PROC  
ATOM   3164  HN  ALA P 139      10.682   2.287   8.200  0.00  0.00      PROC  
ATOM   3165  CA  ALA P 139      12.455   1.112   8.247  0.00  0.00      PROC  
ATOM   3166  HA  ALA P 139      12.400   0.039   8.349  0.00  0.00      PROC  
ATOM   3167  CB  ALA P 139      12.912   1.540   6.831  0.00  0.00      PROC  
ATOM   3168  HB1 ALA P 139      12.728   2.610   6.599  0.00  0.00      PROC  
ATOM   3169  HB2 ALA P 139      12.308   0.942   6.116  0.00  0.00      PROC  
ATOM   3170  HB3 ALA P 139      13.981   1.304   6.642  0.00  0.00      PROC  
ATOM   3171  C   ALA P 139      13.327   1.847   9.274  0.00  0.00      PROC  
ATOM   3172  O   ALA P 139      12.997   2.857   9.878  0.00  0.00      PROC  
ATOM   3173  N   SER P 140      14.545   1.281   9.358  0.00  0.00      PROC  
ATOM   3174  HN  SER P 140      14.575   0.437   8.827  0.00  0.00      PROC  
ATOM   3175  CA  SER P 140      15.722   1.714  10.105  0.00  0.00      PROC  
ATOM   3176  HA  SER P 140      15.371   2.093  11.053  0.00  0.00      PROC  
ATOM   3177  CB  SER P 140      16.765   0.664  10.500  0.00  0.00      PROC  
ATOM   3178  HB1 SER P 140      16.215  -0.100  11.089  0.00  0.00      PROC  
ATOM   3179  HB2 SER P 140      17.518   1.017  11.236  0.00  0.00      PROC  
ATOM   3180  OG  SER P 140      17.449   0.078   9.433  0.00  0.00      PROC  
ATOM   3181  HG1 SER P 140      16.942  -0.654   9.075  0.00  0.00      PROC  
ATOM   3182  C   SER P 140      16.555   2.919   9.463  0.00  0.00      PROC  
ATOM   3183  O   SER P 140      16.678   3.107   8.288  0.00  0.00      PROC  
ATOM   3184  N   THR P 141      17.224   3.654  10.364  0.00  0.00      PROC  
ATOM   3185  HN  THR P 141      17.268   3.562  11.355  0.00  0.00      PROC  
ATOM   3186  CA  THR P 141      17.974   4.828  10.000  0.00  0.00      PROC  
ATOM   3187  HA  THR P 141      17.353   5.444   9.366  0.00  0.00      PROC  
ATOM   3188  CB  THR P 141      18.451   5.710  11.169  0.00  0.00      PROC  
ATOM   3189  HB  THR P 141      19.287   5.168  11.660  0.00  0.00      PROC  
ATOM   3190  OG1 THR P 141      17.542   6.010  12.225  0.00  0.00      PROC  
ATOM   3191  HG1 THR P 141      17.447   5.183  12.703  0.00  0.00      PROC  
ATOM   3192  CG2 THR P 141      18.780   7.110  10.564  0.00  0.00      PROC  
ATOM   3193 HG21 THR P 141      19.560   7.072   9.773  0.00  0.00      PROC  
ATOM   3194 HG22 THR P 141      19.112   7.774  11.390  0.00  0.00      PROC  
ATOM   3195 HG23 THR P 141      17.878   7.585  10.122  0.00  0.00      PROC  
ATOM   3196  C   THR P 141      19.174   4.476   9.129  0.00  0.00      PROC  
ATOM   3197  O   THR P 141      19.363   5.068   8.088  0.00  0.00      PROC  
ATOM   3198  N   GLU P 142      20.035   3.452   9.435  0.00  0.00      PROC  
ATOM   3199  HN  GLU P 142      19.757   2.839  10.171  0.00  0.00      PROC  
ATOM   3200  CA  GLU P 142      21.087   2.959   8.436  0.00  0.00      PROC  
ATOM   3201  HA  GLU P 142      21.669   3.845   8.227  0.00  0.00      PROC  
ATOM   3202  CB  GLU P 142      21.955   1.937   9.134  0.00  0.00      PROC  
ATOM   3203  HB1 GLU P 142      21.343   1.086   9.502  0.00  0.00      PROC  
ATOM   3204  HB2 GLU P 142      22.405   2.367  10.054  0.00  0.00      PROC  
ATOM   3205  CG  GLU P 142      23.120   1.159   8.356  0.00  0.00      PROC  
ATOM   3206  HG1 GLU P 142      22.646   0.487   7.609  0.00  0.00      PROC  
ATOM   3207  HG2 GLU P 142      23.620   0.559   9.146  0.00  0.00      PROC  
ATOM   3208  CD  GLU P 142      24.067   2.084   7.777  0.00  0.00      PROC  
ATOM   3209  OE1 GLU P 142      24.473   2.935   8.638  0.00  0.00      PROC  
ATOM   3210  OE2 GLU P 142      24.595   1.941   6.644  0.00  0.00      PROC  
ATOM   3211  C   GLU P 142      20.654   2.486   7.069  0.00  0.00      PROC  
ATOM   3212  O   GLU P 142      21.300   2.845   6.041  0.00  0.00      PROC  
ATOM   3213  N   VAL P 143      19.476   1.780   6.979  0.00  0.00      PROC  
ATOM   3214  HN  VAL P 143      19.006   1.562   7.831  0.00  0.00      PROC  
ATOM   3215  CA  VAL P 143      18.804   1.414   5.722  0.00  0.00      PROC  
ATOM   3216  HA  VAL P 143      19.551   0.897   5.139  0.00  0.00      PROC  
ATOM   3217  CB  VAL P 143      17.549   0.537   5.936  0.00  0.00      PROC  
ATOM   3218  HB  VAL P 143      16.970   0.960   6.784  0.00  0.00      PROC  
ATOM   3219  CG1 VAL P 143      16.671   0.403   4.712  0.00  0.00      PROC  
ATOM   3220 HG11 VAL P 143      16.266   1.340   4.274  0.00  0.00      PROC  
ATOM   3221 HG12 VAL P 143      15.761  -0.168   4.997  0.00  0.00      PROC  
ATOM   3222 HG13 VAL P 143      17.226  -0.102   3.893  0.00  0.00      PROC  
ATOM   3223  CG2 VAL P 143      18.072  -0.854   6.327  0.00  0.00      PROC  
ATOM   3224 HG21 VAL P 143      18.707  -1.346   5.559  0.00  0.00      PROC  
ATOM   3225 HG22 VAL P 143      17.282  -1.598   6.568  0.00  0.00      PROC  
ATOM   3226 HG23 VAL P 143      18.734  -0.701   7.206  0.00  0.00      PROC  
ATOM   3227  C   VAL P 143      18.516   2.667   4.850  0.00  0.00      PROC  
ATOM   3228  O   VAL P 143      18.753   2.641   3.658  0.00  0.00      PROC  
ATOM   3229  N   LYS P 144      17.949   3.745   5.441  0.00  0.00      PROC  
ATOM   3230  HN  LYS P 144      17.906   3.709   6.437  0.00  0.00      PROC  
ATOM   3231  CA  LYS P 144      17.421   4.889   4.833  0.00  0.00      PROC  
ATOM   3232  HA  LYS P 144      16.767   4.513   4.060  0.00  0.00      PROC  
ATOM   3233  CB  LYS P 144      16.515   5.752   5.785  0.00  0.00      PROC  
ATOM   3234  HB1 LYS P 144      16.464   6.747   5.294  0.00  0.00      PROC  
ATOM   3235  HB2 LYS P 144      17.003   5.843   6.779  0.00  0.00      PROC  
ATOM   3236  CG  LYS P 144      15.123   5.264   5.917  0.00  0.00      PROC  
ATOM   3237  HG1 LYS P 144      15.300   4.208   6.212  0.00  0.00      PROC  
ATOM   3238  HG2 LYS P 144      14.793   5.233   4.856  0.00  0.00      PROC  
ATOM   3239  CD  LYS P 144      14.279   6.177   6.795  0.00  0.00      PROC  
ATOM   3240  HD1 LYS P 144      13.217   6.095   6.479  0.00  0.00      PROC  
ATOM   3241  HD2 LYS P 144      14.591   7.226   6.602  0.00  0.00      PROC  
ATOM   3242  CE  LYS P 144      14.208   5.855   8.297  0.00  0.00      PROC  
ATOM   3243  HE1 LYS P 144      15.180   5.993   8.818  0.00  0.00      PROC  
ATOM   3244  HE2 LYS P 144      14.039   4.761   8.392  0.00  0.00      PROC  
ATOM   3245  NZ  LYS P 144      13.199   6.653   9.008  0.00  0.00      PROC  
ATOM   3246  HZ1 LYS P 144      13.698   7.565   9.010  0.00  0.00      PROC  
ATOM   3247  HZ2 LYS P 144      13.247   6.340   9.999  0.00  0.00      PROC  
ATOM   3248  HZ3 LYS P 144      12.237   6.633   8.612  0.00  0.00      PROC  
ATOM   3249  C   LYS P 144      18.426   5.756   4.186  0.00  0.00      PROC  
ATOM   3250  O   LYS P 144      18.246   6.230   3.036  0.00  0.00      PROC  
ATOM   3251  N   GLN P 145      19.630   5.874   4.901  0.00  0.00      PROC  
ATOM   3252  HN  GLN P 145      19.707   5.429   5.790  0.00  0.00      PROC  
ATOM   3253  CA  GLN P 145      20.695   6.695   4.443  0.00  0.00      PROC  
ATOM   3254  HA  GLN P 145      20.370   7.707   4.252  0.00  0.00      PROC  
ATOM   3255  CB  GLN P 145      21.726   6.928   5.581  0.00  0.00      PROC  
ATOM   3256  HB1 GLN P 145      22.746   7.229   5.261  0.00  0.00      PROC  
ATOM   3257  HB2 GLN P 145      21.977   5.907   5.941  0.00  0.00      PROC  
ATOM   3258  CG  GLN P 145      21.414   7.934   6.763  0.00  0.00      PROC  
ATOM   3259  HG1 GLN P 145      22.303   8.299   7.321  0.00  0.00      PROC  
ATOM   3260  HG2 GLN P 145      20.751   7.389   7.469  0.00  0.00      PROC  
ATOM   3261  CD  GLN P 145      20.559   9.104   6.195  0.00  0.00      PROC  
ATOM   3262  OE1 GLN P 145      19.460   9.304   6.743  0.00  0.00      PROC  
ATOM   3263  NE2 GLN P 145      21.146   9.860   5.214  0.00  0.00      PROC  
ATOM   3264 HE21 GLN P 145      22.135   9.797   5.084  0.00  0.00      PROC  
ATOM   3265 HE22 GLN P 145      20.605  10.636   4.889  0.00  0.00      PROC  
ATOM   3266  C   GLN P 145      21.412   6.167   3.294  0.00  0.00      PROC  
ATOM   3267  O   GLN P 145      21.695   6.873   2.344  0.00  0.00      PROC  
ATOM   3268  N   LYS P 146      21.618   4.817   3.233  0.00  0.00      PROC  
ATOM   3269  HN  LYS P 146      21.426   4.238   4.021  0.00  0.00      PROC  
ATOM   3270  CA  LYS P 146      22.252   4.121   2.044  0.00  0.00      PROC  
ATOM   3271  HA  LYS P 146      23.222   4.565   1.875  0.00  0.00      PROC  
ATOM   3272  CB  LYS P 146      22.339   2.582   2.402  0.00  0.00      PROC  
ATOM   3273  HB1 LYS P 146      22.503   1.850   1.584  0.00  0.00      PROC  
ATOM   3274  HB2 LYS P 146      21.435   2.283   2.975  0.00  0.00      PROC  
ATOM   3275  CG  LYS P 146      23.512   2.219   3.314  0.00  0.00      PROC  
ATOM   3276  HG1 LYS P 146      23.494   1.116   3.449  0.00  0.00      PROC  
ATOM   3277  HG2 LYS P 146      23.343   2.712   4.295  0.00  0.00      PROC  
ATOM   3278  CD  LYS P 146      24.893   2.646   2.741  0.00  0.00      PROC  
ATOM   3279  HD1 LYS P 146      24.775   3.750   2.715  0.00  0.00      PROC  
ATOM   3280  HD2 LYS P 146      24.992   2.128   1.763  0.00  0.00      PROC  
ATOM   3281  CE  LYS P 146      26.134   2.366   3.547  0.00  0.00      PROC  
ATOM   3282  HE1 LYS P 146      26.868   3.015   3.023  0.00  0.00      PROC  
ATOM   3283  HE2 LYS P 146      26.457   1.307   3.460  0.00  0.00      PROC  
ATOM   3284  NZ  LYS P 146      26.182   2.872   4.897  0.00  0.00      PROC  
ATOM   3285  HZ1 LYS P 146      27.120   2.648   5.286  0.00  0.00      PROC  
ATOM   3286  HZ2 LYS P 146      25.510   2.400   5.535  0.00  0.00      PROC  
ATOM   3287  HZ3 LYS P 146      25.931   3.881   4.930  0.00  0.00      PROC  
ATOM   3288  C   LYS P 146      21.339   4.297   0.811  0.00  0.00      PROC  
ATOM   3289  O   LYS P 146      21.726   4.643  -0.306  0.00  0.00      PROC  
ATOM   3290  N   LEU P 147      20.019   4.058   1.020  0.00  0.00      PROC  
ATOM   3291  HN  LEU P 147      19.727   3.656   1.884  0.00  0.00      PROC  
ATOM   3292  CA  LEU P 147      18.946   4.410   0.102  0.00  0.00      PROC  
ATOM   3293  HA  LEU P 147      18.995   3.801  -0.789  0.00  0.00      PROC  
ATOM   3294  CB  LEU P 147      17.549   3.977   0.673  0.00  0.00      PROC  
ATOM   3295  HB1 LEU P 147      17.511   4.355   1.717  0.00  0.00      PROC  
ATOM   3296  HB2 LEU P 147      17.645   2.890   0.881  0.00  0.00      PROC  
ATOM   3297  CG  LEU P 147      16.162   4.266  -0.032  0.00  0.00      PROC  
ATOM   3298  HG  LEU P 147      15.995   5.364  -0.022  0.00  0.00      PROC  
ATOM   3299  CD1 LEU P 147      16.206   3.804  -1.499  0.00  0.00      PROC  
ATOM   3300 HD11 LEU P 147      16.616   2.774  -1.581  0.00  0.00      PROC  
ATOM   3301 HD12 LEU P 147      16.766   4.458  -2.201  0.00  0.00      PROC  
ATOM   3302 HD13 LEU P 147      15.158   3.815  -1.867  0.00  0.00      PROC  
ATOM   3303  CD2 LEU P 147      15.044   3.536   0.657  0.00  0.00      PROC  
ATOM   3304 HD21 LEU P 147      14.786   3.772   1.711  0.00  0.00      PROC  
ATOM   3305 HD22 LEU P 147      15.240   2.447   0.550  0.00  0.00      PROC  
ATOM   3306 HD23 LEU P 147      14.091   3.742   0.124  0.00  0.00      PROC  
ATOM   3307  C   LEU P 147      18.971   5.810  -0.408  0.00  0.00      PROC  
ATOM   3308  O   LEU P 147      18.758   6.132  -1.566  0.00  0.00      PROC  
ATOM   3309  N   GLN P 148      19.049   6.748   0.497  0.00  0.00      PROC  
ATOM   3310  HN  GLN P 148      18.940   6.566   1.471  0.00  0.00      PROC  
ATOM   3311  CA  GLN P 148      19.036   8.159   0.150  0.00  0.00      PROC  
ATOM   3312  HA  GLN P 148      18.159   8.305  -0.463  0.00  0.00      PROC  
ATOM   3313  CB  GLN P 148      19.004   9.000   1.418  0.00  0.00      PROC  
ATOM   3314  HB1 GLN P 148      19.883   8.707   2.032  0.00  0.00      PROC  
ATOM   3315  HB2 GLN P 148      18.091   8.726   1.989  0.00  0.00      PROC  
ATOM   3316  CG  GLN P 148      19.029  10.560   1.250  0.00  0.00      PROC  
ATOM   3317  HG1 GLN P 148      18.053  10.858   0.810  0.00  0.00      PROC  
ATOM   3318  HG2 GLN P 148      19.832  10.845   0.538  0.00  0.00      PROC  
ATOM   3319  CD  GLN P 148      19.192  11.345   2.575  0.00  0.00      PROC  
ATOM   3320  OE1 GLN P 148      20.266  11.890   2.868  0.00  0.00      PROC  
ATOM   3321  NE2 GLN P 148      18.108  11.312   3.399  0.00  0.00      PROC  
ATOM   3322 HE21 GLN P 148      18.138  11.679   4.329  0.00  0.00      PROC  
ATOM   3323 HE22 GLN P 148      17.261  10.922   3.037  0.00  0.00      PROC  
ATOM   3324  C   GLN P 148      20.289   8.526  -0.651  0.00  0.00      PROC  
ATOM   3325  O   GLN P 148      20.173   9.249  -1.653  0.00  0.00      PROC  
ATOM   3326  N   GLU P 149      21.465   8.070  -0.194  0.00  0.00      PROC  
ATOM   3327  HN  GLU P 149      21.592   7.571   0.659  0.00  0.00      PROC  
ATOM   3328  CA  GLU P 149      22.638   8.186  -1.034  0.00  0.00      PROC  
ATOM   3329  HA  GLU P 149      22.807   9.234  -1.232  0.00  0.00      PROC  
ATOM   3330  CB  GLU P 149      23.781   7.663  -0.157  0.00  0.00      PROC  
ATOM   3331  HB1 GLU P 149      24.716   7.730  -0.754  0.00  0.00      PROC  
ATOM   3332  HB2 GLU P 149      23.564   6.609   0.118  0.00  0.00      PROC  
ATOM   3333  CG  GLU P 149      24.248   8.559   1.009  0.00  0.00      PROC  
ATOM   3334  HG1 GLU P 149      23.511   8.361   1.817  0.00  0.00      PROC  
ATOM   3335  HG2 GLU P 149      24.254   9.630   0.714  0.00  0.00      PROC  
ATOM   3336  CD  GLU P 149      25.622   8.216   1.580  0.00  0.00      PROC  
ATOM   3337  OE1 GLU P 149      26.619   8.947   1.211  0.00  0.00      PROC  
ATOM   3338  OE2 GLU P 149      25.726   7.313   2.399  0.00  0.00      PROC  
ATOM   3339  C   GLU P 149      22.636   7.479  -2.370  0.00  0.00      PROC  
ATOM   3340  O   GLU P 149      23.233   7.866  -3.353  0.00  0.00      PROC  
ATOM   3341  N   PHE P 150      21.978   6.296  -2.447  0.00  0.00      PROC  
ATOM   3342  HN  PHE P 150      21.547   5.821  -1.684  0.00  0.00      PROC  
ATOM   3343  CA  PHE P 150      21.750   5.662  -3.711  0.00  0.00      PROC  
ATOM   3344  HA  PHE P 150      22.728   5.683  -4.168  0.00  0.00      PROC  
ATOM   3345  CB  PHE P 150      21.250   4.266  -3.629  0.00  0.00      PROC  
ATOM   3346  HB1 PHE P 150      20.480   4.393  -2.838  0.00  0.00      PROC  
ATOM   3347  HB2 PHE P 150      22.014   3.546  -3.267  0.00  0.00      PROC  
ATOM   3348  CG  PHE P 150      20.560   3.718  -4.877  0.00  0.00      PROC  
ATOM   3349  CD1 PHE P 150      19.171   3.564  -4.901  0.00  0.00      PROC  
ATOM   3350  HD1 PHE P 150      18.600   3.837  -4.026  0.00  0.00      PROC  
ATOM   3351  CE1 PHE P 150      18.540   2.915  -5.995  0.00  0.00      PROC  
ATOM   3352  HE1 PHE P 150      17.471   2.763  -6.009  0.00  0.00      PROC  
ATOM   3353  CZ  PHE P 150      19.285   2.455  -7.046  0.00  0.00      PROC  
ATOM   3354  HZ  PHE P 150      18.797   1.985  -7.888  0.00  0.00      PROC  
ATOM   3355  CD2 PHE P 150      21.216   3.374  -6.032  0.00  0.00      PROC  
ATOM   3356  HD2 PHE P 150      22.272   3.603  -6.003  0.00  0.00      PROC  
ATOM   3357  CE2 PHE P 150      20.622   2.731  -7.067  0.00  0.00      PROC  
ATOM   3358  HE2 PHE P 150      21.274   2.298  -7.811  0.00  0.00      PROC  
ATOM   3359  C   PHE P 150      20.919   6.499  -4.719  0.00  0.00      PROC  
ATOM   3360  O   PHE P 150      21.279   6.779  -5.923  0.00  0.00      PROC  
ATOM   3361  N   LEU P 151      19.802   7.042  -4.256  0.00  0.00      PROC  
ATOM   3362  HN  LEU P 151      19.463   6.864  -3.336  0.00  0.00      PROC  
ATOM   3363  CA  LEU P 151      18.882   7.925  -5.061  0.00  0.00      PROC  
ATOM   3364  HA  LEU P 151      18.576   7.368  -5.934  0.00  0.00      PROC  
ATOM   3365  CB  LEU P 151      17.677   8.281  -4.205  0.00  0.00      PROC  
ATOM   3366  HB1 LEU P 151      17.079   9.131  -4.597  0.00  0.00      PROC  
ATOM   3367  HB2 LEU P 151      18.119   8.553  -3.222  0.00  0.00      PROC  
ATOM   3368  CG  LEU P 151      16.635   7.228  -3.926  0.00  0.00      PROC  
ATOM   3369  HG  LEU P 151      17.207   6.329  -3.611  0.00  0.00      PROC  
ATOM   3370  CD1 LEU P 151      15.564   7.641  -2.858  0.00  0.00      PROC  
ATOM   3371 HD11 LEU P 151      16.021   7.989  -1.907  0.00  0.00      PROC  
ATOM   3372 HD12 LEU P 151      14.849   6.825  -2.621  0.00  0.00      PROC  
ATOM   3373 HD13 LEU P 151      14.923   8.441  -3.286  0.00  0.00      PROC  
ATOM   3374  CD2 LEU P 151      15.854   6.880  -5.186  0.00  0.00      PROC  
ATOM   3375 HD21 LEU P 151      15.218   7.696  -5.590  0.00  0.00      PROC  
ATOM   3376 HD22 LEU P 151      15.302   5.927  -5.039  0.00  0.00      PROC  
ATOM   3377 HD23 LEU P 151      16.591   6.617  -5.975  0.00  0.00      PROC  
ATOM   3378  C   LEU P 151      19.568   9.210  -5.601  0.00  0.00      PROC  
ATOM   3379  O   LEU P 151      19.689   9.515  -6.792  0.00  0.00      PROC  
ATOM   3380  N   LEU P 152      20.286   9.899  -4.683  0.00  0.00      PROC  
ATOM   3381  HN  LEU P 152      20.068   9.602  -3.757  0.00  0.00      PROC  
ATOM   3382  CA  LEU P 152      21.091  11.064  -5.020  0.00  0.00      PROC  
ATOM   3383  HA  LEU P 152      20.534  11.831  -5.538  0.00  0.00      PROC  
ATOM   3384  CB  LEU P 152      21.626  11.688  -3.730  0.00  0.00      PROC  
ATOM   3385  HB1 LEU P 152      22.360  12.483  -3.985  0.00  0.00      PROC  
ATOM   3386  HB2 LEU P 152      22.219  10.973  -3.120  0.00  0.00      PROC  
ATOM   3387  CG  LEU P 152      20.619  12.447  -2.744  0.00  0.00      PROC  
ATOM   3388  HG  LEU P 152      19.822  11.674  -2.689  0.00  0.00      PROC  
ATOM   3389  CD1 LEU P 152      21.226  12.694  -1.344  0.00  0.00      PROC  
ATOM   3390 HD11 LEU P 152      22.028  13.448  -1.191  0.00  0.00      PROC  
ATOM   3391 HD12 LEU P 152      21.650  11.708  -1.058  0.00  0.00      PROC  
ATOM   3392 HD13 LEU P 152      20.453  12.937  -0.584  0.00  0.00      PROC  
ATOM   3393  CD2 LEU P 152      20.095  13.745  -3.398  0.00  0.00      PROC  
ATOM   3394 HD21 LEU P 152      19.320  13.555  -4.171  0.00  0.00      PROC  
ATOM   3395 HD22 LEU P 152      20.972  14.180  -3.924  0.00  0.00      PROC  
ATOM   3396 HD23 LEU P 152      19.635  14.421  -2.645  0.00  0.00      PROC  
ATOM   3397  C   LEU P 152      22.242  10.599  -6.007  0.00  0.00      PROC  
ATOM   3398  O   LEU P 152      22.641  11.418  -6.814  0.00  0.00      PROC  
ATOM   3399  N   SER P 153      22.814   9.342  -5.798  0.00  0.00      PROC  
ATOM   3400  HN  SER P 153      22.595   8.793  -4.995  0.00  0.00      PROC  
ATOM   3401  CA  SER P 153      23.639   8.688  -6.790  0.00  0.00      PROC  
ATOM   3402  HA  SER P 153      24.440   9.377  -7.010  0.00  0.00      PROC  
ATOM   3403  CB  SER P 153      24.342   7.413  -6.293  0.00  0.00      PROC  
ATOM   3404  HB1 SER P 153      23.597   6.605  -6.128  0.00  0.00      PROC  
ATOM   3405  HB2 SER P 153      24.788   7.672  -5.309  0.00  0.00      PROC  
ATOM   3406  OG  SER P 153      25.282   6.898  -7.214  0.00  0.00      PROC  
ATOM   3407  HG1 SER P 153      24.898   6.939  -8.093  0.00  0.00      PROC  
ATOM   3408  C   SER P 153      22.991   8.433  -8.161  0.00  0.00      PROC  
ATOM   3409  O   SER P 153      23.670   8.706  -9.144  0.00  0.00      PROC  
ATOM   3410  N   LYS P 154      21.753   7.944  -8.322  0.00  0.00      PROC  
ATOM   3411  HN  LYS P 154      21.262   7.603  -7.524  0.00  0.00      PROC  
ATOM   3412  CA  LYS P 154      21.040   7.717  -9.601  0.00  0.00      PROC  
ATOM   3413  HA  LYS P 154      21.678   7.027 -10.133  0.00  0.00      PROC  
ATOM   3414  CB  LYS P 154      19.681   7.042  -9.350  0.00  0.00      PROC  
ATOM   3415  HB1 LYS P 154      19.086   7.144 -10.283  0.00  0.00      PROC  
ATOM   3416  HB2 LYS P 154      19.125   7.637  -8.594  0.00  0.00      PROC  
ATOM   3417  CG  LYS P 154      19.666   5.561  -8.958  0.00  0.00      PROC  
ATOM   3418  HG1 LYS P 154      18.648   5.178  -8.731  0.00  0.00      PROC  
ATOM   3419  HG2 LYS P 154      20.189   5.428  -7.987  0.00  0.00      PROC  
ATOM   3420  CD  LYS P 154      20.335   4.632  -9.975  0.00  0.00      PROC  
ATOM   3421  HD1 LYS P 154      20.022   3.605  -9.687  0.00  0.00      PROC  
ATOM   3422  HD2 LYS P 154      21.437   4.768  -9.940  0.00  0.00      PROC  
ATOM   3423  CE  LYS P 154      19.877   4.714 -11.498  0.00  0.00      PROC  
ATOM   3424  HE1 LYS P 154      20.654   4.080 -11.977  0.00  0.00      PROC  
ATOM   3425  HE2 LYS P 154      20.009   5.775 -11.800  0.00  0.00      PROC  
ATOM   3426  NZ  LYS P 154      18.494   4.294 -11.585  0.00  0.00      PROC  
ATOM   3427  HZ1 LYS P 154      17.927   4.986 -11.055  0.00  0.00      PROC  
ATOM   3428  HZ2 LYS P 154      18.406   3.345 -11.167  0.00  0.00      PROC  
ATOM   3429  HZ3 LYS P 154      18.171   4.278 -12.573  0.00  0.00      PROC  
ATOM   3430  C   LYS P 154      20.914   8.919 -10.452  0.00  0.00      PROC  
ATOM   3431  O   LYS P 154      21.364   8.904 -11.600  0.00  0.00      PROC  
ATOM   3432  N   SER P 155      20.448  10.074  -9.880  0.00  0.00      PROC  
ATOM   3433  HN  SER P 155      20.228  10.025  -8.909  0.00  0.00      PROC  
ATOM   3434  CA  SER P 155      20.374  11.318 -10.630  0.00  0.00      PROC  
ATOM   3435  HA  SER P 155      19.883  11.200 -11.584  0.00  0.00      PROC  
ATOM   3436  CB  SER P 155      19.674  12.334  -9.707  0.00  0.00      PROC  
ATOM   3437  HB1 SER P 155      18.641  11.960  -9.539  0.00  0.00      PROC  
ATOM   3438  HB2 SER P 155      19.711  13.386 -10.063  0.00  0.00      PROC  
ATOM   3439  OG  SER P 155      20.286  12.337  -8.383  0.00  0.00      PROC  
ATOM   3440  HG1 SER P 155      21.124  12.801  -8.452  0.00  0.00      PROC  
ATOM   3441  C   SER P 155      21.684  11.908 -11.094  0.00  0.00      PROC  
ATOM   3442  O   SER P 155      21.747  12.762 -11.978  0.00  0.00      PROC  
ATOM   3443  N   ALA P 156      22.832  11.492 -10.426  0.00  0.00      PROC  
ATOM   3444  HN  ALA P 156      22.713  10.922  -9.616  0.00  0.00      PROC  
ATOM   3445  CA  ALA P 156      24.168  12.078 -10.639  0.00  0.00      PROC  
ATOM   3446  HA  ALA P 156      24.077  12.967 -11.246  0.00  0.00      PROC  
ATOM   3447  CB  ALA P 156      24.900  12.380  -9.269  0.00  0.00      PROC  
ATOM   3448  HB1 ALA P 156      24.849  11.516  -8.573  0.00  0.00      PROC  
ATOM   3449  HB2 ALA P 156      24.517  13.332  -8.844  0.00  0.00      PROC  
ATOM   3450  HB3 ALA P 156      25.999  12.494  -9.380  0.00  0.00      PROC  
ATOM   3451  C   ALA P 156      25.052  11.152 -11.418  0.00  0.00      PROC  
ATOM   3452  O   ALA P 156      26.261  11.322 -11.437  0.00  0.00      PROC  
ATOM   3453  N   THR P 157      24.498  10.180 -12.146  0.00  0.00      PROC  
ATOM   3454  HN  THR P 157      23.504  10.097 -12.137  0.00  0.00      PROC  
ATOM   3455  CA  THR P 157      25.184   9.198 -12.951  0.00  0.00      PROC  
ATOM   3456  HA  THR P 157      25.871   8.673 -12.304  0.00  0.00      PROC  
ATOM   3457  CB  THR P 157      24.165   8.098 -13.488  0.00  0.00      PROC  
ATOM   3458  HB  THR P 157      23.394   7.779 -12.755  0.00  0.00      PROC  
ATOM   3459  OG1 THR P 157      24.821   6.830 -13.840  0.00  0.00      PROC  
ATOM   3460  HG1 THR P 157      24.902   6.766 -14.795  0.00  0.00      PROC  
ATOM   3461  CG2 THR P 157      23.323   8.626 -14.667  0.00  0.00      PROC  
ATOM   3462 HG21 THR P 157      22.711   9.514 -14.400  0.00  0.00      PROC  
ATOM   3463 HG22 THR P 157      22.608   7.867 -15.051  0.00  0.00      PROC  
ATOM   3464 HG23 THR P 157      23.915   8.994 -15.532  0.00  0.00      PROC  
ATOM   3465  C   THR P 157      25.911   9.789 -14.141  0.00  0.00      PROC  
ATOM   3466  O   THR P 157      25.406  10.676 -14.784  0.00  0.00      PROC  
ATOM   3467  N   LYS P 158      27.178   9.291 -14.440  0.00  0.00      PROC  
ATOM   3468  HN  LYS P 158      27.517   8.494 -13.947  0.00  0.00      PROC  
ATOM   3469  CA  LYS P 158      28.095   9.783 -15.489  0.00  0.00      PROC  
ATOM   3470  HA  LYS P 158      27.778  10.790 -15.719  0.00  0.00      PROC  
ATOM   3471  CB  LYS P 158      29.592   9.902 -14.964  0.00  0.00      PROC  
ATOM   3472  HB1 LYS P 158      30.236  10.268 -15.793  0.00  0.00      PROC  
ATOM   3473  HB2 LYS P 158      29.919   8.847 -14.850  0.00  0.00      PROC  
ATOM   3474  CG  LYS P 158      29.815  10.644 -13.675  0.00  0.00      PROC  
ATOM   3475  HG1 LYS P 158      30.912  10.803 -13.601  0.00  0.00      PROC  
ATOM   3476  HG2 LYS P 158      29.532   9.985 -12.827  0.00  0.00      PROC  
ATOM   3477  CD  LYS P 158      28.986  12.001 -13.642  0.00  0.00      PROC  
ATOM   3478  HD1 LYS P 158      27.884  11.903 -13.534  0.00  0.00      PROC  
ATOM   3479  HD2 LYS P 158      29.182  12.728 -14.458  0.00  0.00      PROC  
ATOM   3480  CE  LYS P 158      29.352  12.865 -12.373  0.00  0.00      PROC  
ATOM   3481  HE1 LYS P 158      28.655  13.721 -12.250  0.00  0.00      PROC  
ATOM   3482  HE2 LYS P 158      30.403  13.221 -12.435  0.00  0.00      PROC  
ATOM   3483  NZ  LYS P 158      29.145  12.084 -11.116  0.00  0.00      PROC  
ATOM   3484  HZ1 LYS P 158      30.027  11.598 -10.855  0.00  0.00      PROC  
ATOM   3485  HZ2 LYS P 158      28.290  11.494 -11.079  0.00  0.00      PROC  
ATOM   3486  HZ3 LYS P 158      29.002  12.782 -10.358  0.00  0.00      PROC  
ATOM   3487  C   LYS P 158      27.934   8.958 -16.842  0.00  0.00      PROC  
ATOM   3488  OT1 LYS P 158      28.064   9.612 -17.924  0.00  0.00      PROC  
ATOM   3489  OT2 LYS P 158      27.822   7.722 -16.788  0.00  0.00      PROC  
END
