# Supplementary material for: Mapping the Interactions Among Class IIa Histone Deacetylases and Myocyte Enhancer Factor 2s
Source: J Chem Inf Model. 2025 Jun 6;65(12):6249–60. doi: 10.1021/acs.jcim.5c00858 (PMC12199305; doi:10.1021/acs.jcim.5c00858)
Supplement: Supplementary file 3 [file ci5c00858_si_003.zip]

Archive with 52 entries (50 files):
- Sample_topology_parameter_files/
- Sample_topology_parameter_files/toppar/
- Sample_topology_parameter_files/toppar/cam.str
- Sample_topology_parameter_files/toppar/par_all36m_prot.prm
- Sample_topology_parameter_files/toppar/par_all36_carb.prm
- Sample_topology_parameter_files/toppar/par_all36_cgenff.prm
- Sample_topology_parameter_files/toppar/par_all36_lipid.prm
- Sample_topology_parameter_files/toppar/par_all36_na.prm
- Sample_topology_parameter_files/toppar/par_interface.prm
- Sample_topology_parameter_files/toppar/toppar_all36_carb_glycolipid.str
- Sample_topology_parameter_files/toppar/toppar_all36_carb_glycopeptide.str
- Sample_topology_parameter_files/toppar/toppar_all36_carb_imlab.str
- Sample_topology_parameter_files/toppar/toppar_all36_label_fluorophore.str
- Sample_topology_parameter_files/toppar/toppar_all36_label_spin.str
- Sample_topology_parameter_files/toppar/toppar_all36_lipid_archaeal.str
- Sample_topology_parameter_files/toppar/toppar_all36_lipid_bacterial.str
- Sample_topology_parameter_files/toppar/toppar_all36_lipid_cardiolipin.str
- Sample_topology_parameter_files/toppar/toppar_all36_lipid_cholesterol.str
- Sample_topology_parameter_files/toppar/toppar_all36_lipid_dag.str
- Sample_topology_parameter_files/toppar/toppar_all36_lipid_detergent.str
- Sample_topology_parameter_files/toppar/toppar_all36_lipid_ether.str
- Sample_topology_parameter_files/toppar/toppar_all36_lipid_hmmm.str
- Sample_topology_parameter_files/toppar/toppar_all36_lipid_inositol.str
- Sample_topology_parameter_files/toppar/toppar_all36_lipid_lnp.str
- Sample_topology_parameter_files/toppar/toppar_all36_lipid_lps.str
- Sample_topology_parameter_files/toppar/toppar_all36_lipid_miscellaneous.str
- Sample_topology_parameter_files/toppar/toppar_all36_lipid_model.str
- Sample_topology_parameter_files/toppar/toppar_all36_lipid_mycobacterial.str
- Sample_topology_parameter_files/toppar/toppar_all36_lipid_oxidized.str
- Sample_topology_parameter_files/toppar/toppar_all36_lipid_prot.str
- Sample_topology_parameter_files/toppar/toppar_all36_lipid_sphingo.str
- Sample_topology_parameter_files/toppar/toppar_all36_lipid_tag.str
- Sample_topology_parameter_files/toppar/toppar_all36_lipid_yeast.str
- Sample_topology_parameter_files/toppar/toppar_all36_moreions.str
- Sample_topology_parameter_files/toppar/toppar_all36_nano_lig.str
- Sample_topology_parameter_files/toppar/toppar_all36_nano_lig_patch.str
- Sample_topology_parameter_files/toppar/toppar_all36_na_nad_ppi.str
- Sample_topology_parameter_files/toppar/toppar_all36_na_rna_modified.str
- Sample_topology_parameter_files/toppar/toppar_all36_polymer_solvent.str
- Sample_topology_parameter_files/toppar/toppar_all36_prot_arg0.str
- Sample_topology_parameter_files/toppar/toppar_all36_prot_c36m_d_aminoacids.str
- Sample_topology_parameter_files/toppar/toppar_all36_prot_fluoro_alkanes.str
- Sample_topology_parameter_files/toppar/toppar_all36_prot_heme.str
- Sample_topology_parameter_files/toppar/toppar_all36_prot_model.str
- Sample_topology_parameter_files/toppar/toppar_all36_prot_modify_res.str
- Sample_topology_parameter_files/toppar/toppar_all36_prot_na_combined.str
- Sample_topology_parameter_files/toppar/toppar_all36_prot_retinol.str
- Sample_topology_parameter_files/toppar/toppar_all36_synthetic_polymer.str
- Sample_topology_parameter_files/toppar/toppar_all36_synthetic_polymer_patch.str
- Sample_topology_parameter_files/toppar/toppar_dum_noble_gases.str
- Sample_topology_parameter_files/toppar/toppar_ions_won.str
- Sample_topology_parameter_files/toppar/toppar_water_ions.str
