# Supplementary material for: Mapping the Interactions Among Class IIa Histone Deacetylases and Myocyte Enhancer Factor 2s
Source: J Chem Inf Model. 2025 Jun 6;65(12):6249–60. doi: 10.1021/acs.jcim.5c00858 (PMC12199305; doi:10.1021/acs.jcim.5c00858)
Supplement: Supplementary file 3 [file ci5c00858_si_003.zip › Sample_topology_parameter_files/toppar/toppar_all36_polymer_solvent.str]

* synthetic polymer parameter
*
BONDS

ANGLES

DIHEDRALS
CG2O2  CG2R61 CG2R61 CG2O2      3.1000  2   180.00 ! DIBPL , from CG2O2 CG261 CG2R61 CG2R61, PENALTY= 45

IMPROPERS

END

RETURN
