# Supplementary material for: Mapping the Interactions Among Class IIa Histone Deacetylases and Myocyte Enhancer Factor 2s
Source: J Chem Inf Model. 2025 Jun 6;65(12):6249–60. doi: 10.1021/acs.jcim.5c00858 (PMC12199305; doi:10.1021/acs.jcim.5c00858)
Supplement: Supplementary file 4 [file ci5c00858_si_004.zip]

Archive with 4 entries (3 files):
- Sample_configuration_files/
- Sample_configuration_files/equilibration.inp
- Sample_configuration_files/MMGBSA.inp
- Sample_configuration_files/production.inp
