# Supplementary material for: Mapping the Interactions Among Class IIa Histone Deacetylases and Myocyte Enhancer Factor 2s
Source: J Chem Inf Model. 2025 Jun 6;65(12):6249–60. doi: 10.1021/acs.jcim.5c00858 (PMC12199305; doi:10.1021/acs.jcim.5c00858)
Supplement: Supplementary file 4 [file ci5c00858_si_004.zip › Sample_configuration_files/MMGBSA.inp]

## .pdb, .psf, and .dcd files need to be generated for each component in the complex before using this template
coordinates ../coordinates.pdb
structure ../structure.psf
paraTypeCharmm on
parameters          toppar/par_all36m_prot.prm
mergeCrossterms     yes
parameters          toppar/par_all36_na.prm
parameters          toppar/par_all36_carb.prm
parameters          toppar/par_all36_lipid.prm
parameters          toppar/par_all36_cgenff.prm
parameters          toppar/toppar_water_ions.str
temperature 300


outputname component_output

numsteps 0

## implicit solvent 
gbis 			on
solventDielectric 	78.5
ionConcentration 	0.3
alphaCutoff 		15
sasa 			on
surfaceTension 		0.0072


# nonbonded parameters
exclude             	scaled1-4
1-4scaling          	1.0
switching 		on
switchDist 		15
cutoff 			16
pairListDist 		18


set ts 0

coorfile open dcd ../trajectory.dcd
    while { ![coorfile read] } {
    firstTimestep $ts
    run 0
    incr ts 1
    }
coorfile close
