# Supplementary material for: Mapping the Interactions Among Class IIa Histone Deacetylases and Myocyte Enhancer Factor 2s
Source: J Chem Inf Model. 2025 Jun 6;65(12):6249–60. doi: 10.1021/acs.jcim.5c00858 (PMC12199305; doi:10.1021/acs.jcim.5c00858)
Supplement: Supplementary file 5 [file ci5c00858_si_005.zip]

Archive with 36 entries (25 files):
- Sample_input_files_for_crystals/
- Sample_input_files_for_crystals/HDAC4_MEF2A_Crystal/
- Sample_input_files_for_crystals/HDAC4_MEF2A_Crystal/checkfft.str
- Sample_input_files_for_crystals/HDAC4_MEF2A_Crystal/HDAC4_MEF2A_Crystal.pdb
- Sample_input_files_for_crystals/HDAC4_MEF2A_Crystal/HDAC4_MEF2A_Crystal.psf
- Sample_input_files_for_crystals/HDAC4_MEF2A_Crystal/restraints/
- Sample_input_files_for_crystals/HDAC4_MEF2A_Crystal/restraints/prot_posres.ref
- Sample_input_files_for_crystals/HDAC4_MEF2A_Crystal/step3_pbcsetup.str
- Sample_input_files_for_crystals/HDAC4_MEF2D_Crystal/
- Sample_input_files_for_crystals/HDAC4_MEF2D_Crystal/checkfft.str
- Sample_input_files_for_crystals/HDAC4_MEF2D_Crystal/HDAC4_MEF2D_Crystal.pdb
- Sample_input_files_for_crystals/HDAC4_MEF2D_Crystal/HDAC4_MEF2D_Crystal.psf
- Sample_input_files_for_crystals/HDAC4_MEF2D_Crystal/restraints/
- Sample_input_files_for_crystals/HDAC4_MEF2D_Crystal/restraints/prot_posres.ref
- Sample_input_files_for_crystals/HDAC4_MEF2D_Crystal/step3_pbcsetup.str
- Sample_input_files_for_crystals/HDAC5_MEF2D_Crystal/
- Sample_input_files_for_crystals/HDAC5_MEF2D_Crystal/checkfft.str
- Sample_input_files_for_crystals/HDAC5_MEF2D_Crystal/HDAC5_MEF2D_Crystal.pdb
- Sample_input_files_for_crystals/HDAC5_MEF2D_Crystal/HDAC5_MEF2D_Crystal.psf
- Sample_input_files_for_crystals/HDAC5_MEF2D_Crystal/restraints/
- Sample_input_files_for_crystals/HDAC5_MEF2D_Crystal/restraints/prot_posres.ref
- Sample_input_files_for_crystals/HDAC5_MEF2D_Crystal/step3_pbcsetup.str
- Sample_input_files_for_crystals/HDAC7_MEF2D_Crystal/
- Sample_input_files_for_crystals/HDAC7_MEF2D_Crystal/checkfft.str
- Sample_input_files_for_crystals/HDAC7_MEF2D_Crystal/HDAC7_MEF2D_Crystal.pdb
- Sample_input_files_for_crystals/HDAC7_MEF2D_Crystal/HDAC7_MEF2D_Crystal.psf
- Sample_input_files_for_crystals/HDAC7_MEF2D_Crystal/restraints/
- Sample_input_files_for_crystals/HDAC7_MEF2D_Crystal/restraints/prot_posres.ref
- Sample_input_files_for_crystals/HDAC7_MEF2D_Crystal/step3_pbcsetup.str
- Sample_input_files_for_crystals/HDAC9_MEf2D_Crystal/
- Sample_input_files_for_crystals/HDAC9_MEf2D_Crystal/checkfft.str
- Sample_input_files_for_crystals/HDAC9_MEf2D_Crystal/HDAC9_MEF2D_Crystal.pdb
- Sample_input_files_for_crystals/HDAC9_MEf2D_Crystal/HDAC9_MEF2D_Crystal.psf
- Sample_input_files_for_crystals/HDAC9_MEf2D_Crystal/restraints/
- Sample_input_files_for_crystals/HDAC9_MEf2D_Crystal/restraints/prot_posres.ref
- Sample_input_files_for_crystals/HDAC9_MEf2D_Crystal/step3_pbcsetup.str
