# Supplementary material for: Mapping the Interactions Among Class IIa Histone Deacetylases and Myocyte Enhancer Factor 2s
Source: J Chem Inf Model. 2025 Jun 6;65(12):6249–60. doi: 10.1021/acs.jcim.5c00858 (PMC12199305; doi:10.1021/acs.jcim.5c00858)
Supplement: Supplementary file 5 [file ci5c00858_si_005.zip › Sample_input_files_for_crystals/HDAC4_MEF2A_Crystal/HDAC4_MEF2A_Crystal.psf]

PSF EXT CMAP XPLOR

         2 !NTITLE
* GENERATED BY CHARMM-GUI FF-Converter
* DATE:   03/06/24   22:10:35

     63447 !NATOM
         1 PROA     2        GLY      N        NH3     -0.300000       14.0070           0
         2 PROA     2        GLY      HT1      HC       0.330000       1.00800           0
         3 PROA     2        GLY      HT2      HC       0.330000       1.00800           0
         4 PROA     2        GLY      HT3      HC       0.330000       1.00800           0
         5 PROA     2        GLY      CA       CT2      0.130000       12.0110           0
         6 PROA     2        GLY      HA1      HB2      0.900000E-01   1.00800           0
         7 PROA     2        GLY      HA2      HB2      0.900000E-01   1.00800           0
         8 PROA     2        GLY      C        C        0.510000       12.0110           0
         9 PROA     2        GLY      O        O       -0.510000       15.9994           0
        10 PROA     3        ARG      N        NH1     -0.470000       14.0070           0
        11 PROA     3        ARG      HN       H        0.310000       1.00800           0
        12 PROA     3        ARG      CA       CT1      0.700000E-01   12.0110           0
        13 PROA     3        ARG      HA       HB1      0.900000E-01   1.00800           0
        14 PROA     3        ARG      CB       CT2     -0.180000       12.0110           0
        15 PROA     3        ARG      HB1      HA2      0.900000E-01   1.00800           0
        16 PROA     3        ARG      HB2      HA2      0.900000E-01   1.00800           0
        17 PROA     3        ARG      CG       CT2     -0.180000       12.0110           0
        18 PROA     3        ARG      HG1      HA2      0.900000E-01   1.00800           0
        19 PROA     3        ARG      HG2      HA2      0.900000E-01   1.00800           0
        20 PROA     3        ARG      CD       CT2      0.200000       12.0110           0
        21 PROA     3        ARG      HD1      HA2      0.900000E-01   1.00800           0
        22 PROA     3        ARG      HD2      HA2      0.900000E-01   1.00800           0
        23 PROA     3        ARG      NE       NC2     -0.700000       14.0070           0
        24 PROA     3        ARG      HE       HC       0.440000       1.00800           0
        25 PROA     3        ARG      CZ       C        0.640000       12.0110           0
        26 PROA     3        ARG      NH1      NC2     -0.800000       14.0070           0
        27 PROA     3        ARG      HH11     HC       0.460000       1.00800           0
        28 PROA     3        ARG      HH12     HC       0.460000       1.00800           0
        29 PROA     3        ARG      NH2      NC2     -0.800000       14.0070           0
        30 PROA     3        ARG      HH21     HC       0.460000       1.00800           0
        31 PROA     3        ARG      HH22     HC       0.460000       1.00800           0
        32 PROA     3        ARG      C        C        0.510000       12.0110           0
        33 PROA     3        ARG      O        O       -0.510000       15.9994           0
        34 PROA     4        LYS      N        NH1     -0.470000       14.0070           0
        35 PROA     4        LYS      HN       H        0.310000       1.00800           0
        36 PROA     4        LYS      CA       CT1      0.700000E-01   12.0110           0
        37 PROA     4        LYS      HA       HB1      0.900000E-01   1.00800           0
        38 PROA     4        LYS      CB       CT2     -0.180000       12.0110           0
        39 PROA     4        LYS      HB1      HA2      0.900000E-01   1.00800           0
        40 PROA     4        LYS      HB2      HA2      0.900000E-01   1.00800           0
        41 PROA     4        LYS      CG       CT2     -0.180000       12.0110           0
        42 PROA     4        LYS      HG1      HA2      0.900000E-01   1.00800           0
        43 PROA     4        LYS      HG2      HA2      0.900000E-01   1.00800           0
        44 PROA     4        LYS      CD       CT2     -0.180000       12.0110           0
        45 PROA     4        LYS      HD1      HA2      0.900000E-01   1.00800           0
        46 PROA     4        LYS      HD2      HA2      0.900000E-01   1.00800           0
        47 PROA     4        LYS      CE       CT2      0.210000       12.0110           0
        48 PROA     4        LYS      HE1      HA2      0.500000E-01   1.00800           0
        49 PROA     4        LYS      HE2      HA2      0.500000E-01   1.00800           0
        50 PROA     4        LYS      NZ       NH3     -0.300000       14.0070           0
        51 PROA     4        LYS      HZ1      HC       0.330000       1.00800           0
        52 PROA     4        LYS      HZ2      HC       0.330000       1.00800           0
        53 PROA     4        LYS      HZ3      HC       0.330000       1.00800           0
        54 PROA     4        LYS      C        C        0.510000       12.0110           0
        55 PROA     4        LYS      O        O       -0.510000       15.9994           0
        56 PROA     5        LYS      N        NH1     -0.470000       14.0070           0
        57 PROA     5        LYS      HN       H        0.310000       1.00800           0
        58 PROA     5        LYS      CA       CT1      0.700000E-01   12.0110           0
        59 PROA     5        LYS      HA       HB1      0.900000E-01   1.00800           0
        60 PROA     5        LYS      CB       CT2     -0.180000       12.0110           0
        61 PROA     5        LYS      HB1      HA2      0.900000E-01   1.00800           0
        62 PROA     5        LYS      HB2      HA2      0.900000E-01   1.00800           0
        63 PROA     5        LYS      CG       CT2     -0.180000       12.0110           0
        64 PROA     5        LYS      HG1      HA2      0.900000E-01   1.00800           0
        65 PROA     5        LYS      HG2      HA2      0.900000E-01   1.00800           0
        66 PROA     5        LYS      CD       CT2     -0.180000       12.0110           0
        67 PROA     5        LYS      HD1      HA2      0.900000E-01   1.00800           0
        68 PROA     5        LYS      HD2      HA2      0.900000E-01   1.00800           0
        69 PROA     5        LYS      CE       CT2      0.210000       12.0110           0
        70 PROA     5        LYS      HE1      HA2      0.500000E-01   1.00800           0
        71 PROA     5        LYS      HE2      HA2      0.500000E-01   1.00800           0
        72 PROA     5        LYS      NZ       NH3     -0.300000       14.0070           0
        73 PROA     5        LYS      HZ1      HC       0.330000       1.00800           0
        74 PROA     5        LYS      HZ2      HC       0.330000       1.00800           0
        75 PROA     5        LYS      HZ3      HC       0.330000       1.00800           0
        76 PROA     5        LYS      C        C        0.510000       12.0110           0
        77 PROA     5        LYS      O        O       -0.510000       15.9994           0
        78 PROA     6        ILE      N        NH1     -0.470000       14.0070           0
        79 PROA     6        ILE      HN       H        0.310000       1.00800           0
        80 PROA     6        ILE      CA       CT1      0.700000E-01   12.0110           0
        81 PROA     6        ILE      HA       HB1      0.900000E-01   1.00800           0
        82 PROA     6        ILE      CB       CT1     -0.900000E-01   12.0110           0
        83 PROA     6        ILE      HB       HA1      0.900000E-01   1.00800           0
        84 PROA     6        ILE      CG2      CT3     -0.270000       12.0110           0
        85 PROA     6        ILE      HG21     HA3      0.900000E-01   1.00800           0
        86 PROA     6        ILE      HG22     HA3      0.900000E-01   1.00800           0
        87 PROA     6        ILE      HG23     HA3      0.900000E-01   1.00800           0
        88 PROA     6        ILE      CG1      CT2     -0.180000       12.0110           0
        89 PROA     6        ILE      HG11     HA2      0.900000E-01   1.00800           0
        90 PROA     6        ILE      HG12     HA2      0.900000E-01   1.00800           0
        91 PROA     6        ILE      CD       CT3     -0.270000       12.0110           0
        92 PROA     6        ILE      HD1      HA3      0.900000E-01   1.00800           0
        93 PROA     6        ILE      HD2      HA3      0.900000E-01   1.00800           0
        94 PROA     6        ILE      HD3      HA3      0.900000E-01   1.00800           0
        95 PROA     6        ILE      C        C        0.510000       12.0110           0
        96 PROA     6        ILE      O        O       -0.510000       15.9994           0
        97 PROA     7        GLN      N        NH1     -0.470000       14.0070           0
        98 PROA     7        GLN      HN       H        0.310000       1.00800           0
        99 PROA     7        GLN      CA       CT1      0.700000E-01   12.0110           0
       100 PROA     7        GLN      HA       HB1      0.900000E-01   1.00800           0
       101 PROA     7        GLN      CB       CT2     -0.180000       12.0110           0
       102 PROA     7        GLN      HB1      HA2      0.900000E-01   1.00800           0
       103 PROA     7        GLN      HB2      HA2      0.900000E-01   1.00800           0
       104 PROA     7        GLN      CG       CT2     -0.180000       12.0110           0
       105 PROA     7        GLN      HG1      HA2      0.900000E-01   1.00800           0
       106 PROA     7        GLN      HG2      HA2      0.900000E-01   1.00800           0
       107 PROA     7        GLN      CD       CC       0.550000       12.0110           0
       108 PROA     7        GLN      OE1      O       -0.550000       15.9994           0
       109 PROA     7        GLN      NE2      NH2     -0.620000       14.0070           0
       110 PROA     7        GLN      HE21     H        0.320000       1.00800           0
       111 PROA     7        GLN      HE22     H        0.300000       1.00800           0
       112 PROA     7        GLN      C        C        0.510000       12.0110           0
       113 PROA     7        GLN      O        O       -0.510000       15.9994           0
       114 PROA     8        ILE      N        NH1     -0.470000       14.0070           0
       115 PROA     8        ILE      HN       H        0.310000       1.00800           0
       116 PROA     8        ILE      CA       CT1      0.700000E-01   12.0110           0
       117 PROA     8        ILE      HA       HB1      0.900000E-01   1.00800           0
       118 PROA     8        ILE      CB       CT1     -0.900000E-01   12.0110           0
       119 PROA     8        ILE      HB       HA1      0.900000E-01   1.00800           0
       120 PROA     8        ILE      CG2      CT3     -0.270000       12.0110           0
       121 PROA     8        ILE      HG21     HA3      0.900000E-01   1.00800           0
       122 PROA     8        ILE      HG22     HA3      0.900000E-01   1.00800           0
       123 PROA     8        ILE      HG23     HA3      0.900000E-01   1.00800           0
       124 PROA     8        ILE      CG1      CT2     -0.180000       12.0110           0
       125 PROA     8        ILE      HG11     HA2      0.900000E-01   1.00800           0
       126 PROA     8        ILE      HG12     HA2      0.900000E-01   1.00800           0
       127 PROA     8        ILE      CD       CT3     -0.270000       12.0110           0
       128 PROA     8        ILE      HD1      HA3      0.900000E-01   1.00800           0
       129 PROA     8        ILE      HD2      HA3      0.900000E-01   1.00800           0
       130 PROA     8        ILE      HD3      HA3      0.900000E-01   1.00800           0
       131 PROA     8        ILE      C        C        0.510000       12.0110           0
       132 PROA     8        ILE      O        O       -0.510000       15.9994           0
       133 PROA     9        THR      N        NH1     -0.470000       14.0070           0
       134 PROA     9        THR      HN       H        0.310000       1.00800           0
       135 PROA     9        THR      CA       CT1      0.700000E-01   12.0110           0
       136 PROA     9        THR      HA       HB1      0.900000E-01   1.00800           0
       137 PROA     9        THR      CB       CT1      0.140000       12.0110           0
       138 PROA     9        THR      HB       HA1      0.900000E-01   1.00800           0
       139 PROA     9        THR      OG1      OH1     -0.660000       15.9994           0
       140 PROA     9        THR      HG1      H        0.430000       1.00800           0
       141 PROA     9        THR      CG2      CT3     -0.270000       12.0110           0
       142 PROA     9        THR      HG21     HA3      0.900000E-01   1.00800           0
       143 PROA     9        THR      HG22     HA3      0.900000E-01   1.00800           0
       144 PROA     9        THR      HG23     HA3      0.900000E-01   1.00800           0
       145 PROA     9        THR      C        C        0.510000       12.0110           0
       146 PROA     9        THR      O        O       -0.510000       15.9994           0
       147 PROA     10       ARG      N        NH1     -0.470000       14.0070           0
       148 PROA     10       ARG      HN       H        0.310000       1.00800           0
       149 PROA     10       ARG      CA       CT1      0.700000E-01   12.0110           0
       150 PROA     10       ARG      HA       HB1      0.900000E-01   1.00800           0
       151 PROA     10       ARG      CB       CT2     -0.180000       12.0110           0
       152 PROA     10       ARG      HB1      HA2      0.900000E-01   1.00800           0
       153 PROA     10       ARG      HB2      HA2      0.900000E-01   1.00800           0
       154 PROA     10       ARG      CG       CT2     -0.180000       12.0110           0
       155 PROA     10       ARG      HG1      HA2      0.900000E-01   1.00800           0
       156 PROA     10       ARG      HG2      HA2      0.900000E-01   1.00800           0
       157 PROA     10       ARG      CD       CT2      0.200000       12.0110           0
       158 PROA     10       ARG      HD1      HA2      0.900000E-01   1.00800           0
       159 PROA     10       ARG      HD2      HA2      0.900000E-01   1.00800           0
       160 PROA     10       ARG      NE       NC2     -0.700000       14.0070           0
       161 PROA     10       ARG      HE       HC       0.440000       1.00800           0
       162 PROA     10       ARG      CZ       C        0.640000       12.0110           0
       163 PROA     10       ARG      NH1      NC2     -0.800000       14.0070           0
       164 PROA     10       ARG      HH11     HC       0.460000       1.00800           0
       165 PROA     10       ARG      HH12     HC       0.460000       1.00800           0
       166 PROA     10       ARG      NH2      NC2     -0.800000       14.0070           0
       167 PROA     10       ARG      HH21     HC       0.460000       1.00800           0
       168 PROA     10       ARG      HH22     HC       0.460000       1.00800           0
       169 PROA     10       ARG      C        C        0.510000       12.0110           0
       170 PROA     10       ARG      O        O       -0.510000       15.9994           0
       171 PROA     11       ILE      N        NH1     -0.470000       14.0070           0
       172 PROA     11       ILE      HN       H        0.310000       1.00800           0
       173 PROA     11       ILE      CA       CT1      0.700000E-01   12.0110           0
       174 PROA     11       ILE      HA       HB1      0.900000E-01   1.00800           0
       175 PROA     11       ILE      CB       CT1     -0.900000E-01   12.0110           0
       176 PROA     11       ILE      HB       HA1      0.900000E-01   1.00800           0
       177 PROA     11       ILE      CG2      CT3     -0.270000       12.0110           0
       178 PROA     11       ILE      HG21     HA3      0.900000E-01   1.00800           0
       179 PROA     11       ILE      HG22     HA3      0.900000E-01   1.00800           0
       180 PROA     11       ILE      HG23     HA3      0.900000E-01   1.00800           0
       181 PROA     11       ILE      CG1      CT2     -0.180000       12.0110           0
       182 PROA     11       ILE      HG11     HA2      0.900000E-01   1.00800           0
       183 PROA     11       ILE      HG12     HA2      0.900000E-01   1.00800           0
       184 PROA     11       ILE      CD       CT3     -0.270000       12.0110           0
       185 PROA     11       ILE      HD1      HA3      0.900000E-01   1.00800           0
       186 PROA     11       ILE      HD2      HA3      0.900000E-01   1.00800           0
       187 PROA     11       ILE      HD3      HA3      0.900000E-01   1.00800           0
       188 PROA     11       ILE      C        C        0.510000       12.0110           0
       189 PROA     11       ILE      O        O       -0.510000       15.9994           0
       190 PROA     12       MET      N        NH1     -0.470000       14.0070           0
       191 PROA     12       MET      HN       H        0.310000       1.00800           0
       192 PROA     12       MET      CA       CT1      0.700000E-01   12.0110           0
       193 PROA     12       MET      HA       HB1      0.900000E-01   1.00800           0
       194 PROA     12       MET      CB       CT2     -0.180000       12.0110           0
       195 PROA     12       MET      HB1      HA2      0.900000E-01   1.00800           0
       196 PROA     12       MET      HB2      HA2      0.900000E-01   1.00800           0
       197 PROA     12       MET      CG       CT2     -0.140000       12.0110           0
       198 PROA     12       MET      HG1      HA2      0.900000E-01   1.00800           0
       199 PROA     12       MET      HG2      HA2      0.900000E-01   1.00800           0
       200 PROA     12       MET      SD       S       -0.900000E-01   32.0600           0
       201 PROA     12       MET      CE       CT3     -0.220000       12.0110           0
       202 PROA     12       MET      HE1      HA3      0.900000E-01   1.00800           0
       203 PROA     12       MET      HE2      HA3      0.900000E-01   1.00800           0
       204 PROA     12       MET      HE3      HA3      0.900000E-01   1.00800           0
       205 PROA     12       MET      C        C        0.510000       12.0110           0
       206 PROA     12       MET      O        O       -0.510000       15.9994           0
       207 PROA     13       ASP      N        NH1     -0.470000       14.0070           0
       208 PROA     13       ASP      HN       H        0.310000       1.00800           0
       209 PROA     13       ASP      CA       CT1      0.700000E-01   12.0110           0
       210 PROA     13       ASP      HA       HB1      0.900000E-01   1.00800           0
       211 PROA     13       ASP      CB       CT2A    -0.280000       12.0110           0
       212 PROA     13       ASP      HB1      HA2      0.900000E-01   1.00800           0
       213 PROA     13       ASP      HB2      HA2      0.900000E-01   1.00800           0
       214 PROA     13       ASP      CG       CC       0.620000       12.0110           0
       215 PROA     13       ASP      OD1      OC      -0.760000       15.9994           0
       216 PROA     13       ASP      OD2      OC      -0.760000       15.9994           0
       217 PROA     13       ASP      C        C        0.510000       12.0110           0
       218 PROA     13       ASP      O        O       -0.510000       15.9994           0
       219 PROA     14       GLU      N        NH1     -0.470000       14.0070           0
       220 PROA     14       GLU      HN       H        0.310000       1.00800           0
       221 PROA     14       GLU      CA       CT1      0.700000E-01   12.0110           0
       222 PROA     14       GLU      HA       HB1      0.900000E-01   1.00800           0
       223 PROA     14       GLU      CB       CT2A    -0.180000       12.0110           0
       224 PROA     14       GLU      HB1      HA2      0.900000E-01   1.00800           0
       225 PROA     14       GLU      HB2      HA2      0.900000E-01   1.00800           0
       226 PROA     14       GLU      CG       CT2     -0.280000       12.0110           0
       227 PROA     14       GLU      HG1      HA2      0.900000E-01   1.00800           0
       228 PROA     14       GLU      HG2      HA2      0.900000E-01   1.00800           0
       229 PROA     14       GLU      CD       CC       0.620000       12.0110           0
       230 PROA     14       GLU      OE1      OC      -0.760000       15.9994           0
       231 PROA     14       GLU      OE2      OC      -0.760000       15.9994           0
       232 PROA     14       GLU      C        C        0.510000       12.0110           0
       233 PROA     14       GLU      O        O       -0.510000       15.9994           0
       234 PROA     15       ARG      N        NH1     -0.470000       14.0070           0
       235 PROA     15       ARG      HN       H        0.310000       1.00800           0
       236 PROA     15       ARG      CA       CT1      0.700000E-01   12.0110           0
       237 PROA     15       ARG      HA       HB1      0.900000E-01   1.00800           0
       238 PROA     15       ARG      CB       CT2     -0.180000       12.0110           0
       239 PROA     15       ARG      HB1      HA2      0.900000E-01   1.00800           0
       240 PROA     15       ARG      HB2      HA2      0.900000E-01   1.00800           0
       241 PROA     15       ARG      CG       CT2     -0.180000       12.0110           0
       242 PROA     15       ARG      HG1      HA2      0.900000E-01   1.00800           0
       243 PROA     15       ARG      HG2      HA2      0.900000E-01   1.00800           0
       244 PROA     15       ARG      CD       CT2      0.200000       12.0110           0
       245 PROA     15       ARG      HD1      HA2      0.900000E-01   1.00800           0
       246 PROA     15       ARG      HD2      HA2      0.900000E-01   1.00800           0
       247 PROA     15       ARG      NE       NC2     -0.700000       14.0070           0
       248 PROA     15       ARG      HE       HC       0.440000       1.00800           0
       249 PROA     15       ARG      CZ       C        0.640000       12.0110           0
       250 PROA     15       ARG      NH1      NC2     -0.800000       14.0070           0
       251 PROA     15       ARG      HH11     HC       0.460000       1.00800           0
       252 PROA     15       ARG      HH12     HC       0.460000       1.00800           0
       253 PROA     15       ARG      NH2      NC2     -0.800000       14.0070           0
       254 PROA     15       ARG      HH21     HC       0.460000       1.00800           0
       255 PROA     15       ARG      HH22     HC       0.460000       1.00800           0
       256 PROA     15       ARG      C        C        0.510000       12.0110           0
       257 PROA     15       ARG      O        O       -0.510000       15.9994           0
       258 PROA     16       ASN      N        NH1     -0.470000       14.0070           0
       259 PROA     16       ASN      HN       H        0.310000       1.00800           0
       260 PROA     16       ASN      CA       CT1      0.700000E-01   12.0110           0
       261 PROA     16       ASN      HA       HB1      0.900000E-01   1.00800           0
       262 PROA     16       ASN      CB       CT2     -0.180000       12.0110           0
       263 PROA     16       ASN      HB1      HA2      0.900000E-01   1.00800           0
       264 PROA     16       ASN      HB2      HA2      0.900000E-01   1.00800           0
       265 PROA     16       ASN      CG       CC       0.550000       12.0110           0
       266 PROA     16       ASN      OD1      O       -0.550000       15.9994           0
       267 PROA     16       ASN      ND2      NH2     -0.620000       14.0070           0
       268 PROA     16       ASN      HD21     H        0.320000       1.00800           0
       269 PROA     16       ASN      HD22     H        0.300000       1.00800           0
       270 PROA     16       ASN      C        C        0.510000       12.0110           0
       271 PROA     16       ASN      O        O       -0.510000       15.9994           0
       272 PROA     17       ARG      N        NH1     -0.470000       14.0070           0
       273 PROA     17       ARG      HN       H        0.310000       1.00800           0
       274 PROA     17       ARG      CA       CT1      0.700000E-01   12.0110           0
       275 PROA     17       ARG      HA       HB1      0.900000E-01   1.00800           0
       276 PROA     17       ARG      CB       CT2     -0.180000       12.0110           0
       277 PROA     17       ARG      HB1      HA2      0.900000E-01   1.00800           0
       278 PROA     17       ARG      HB2      HA2      0.900000E-01   1.00800           0
       279 PROA     17       ARG      CG       CT2     -0.180000       12.0110           0
       280 PROA     17       ARG      HG1      HA2      0.900000E-01   1.00800           0
       281 PROA     17       ARG      HG2      HA2      0.900000E-01   1.00800           0
       282 PROA     17       ARG      CD       CT2      0.200000       12.0110           0
       283 PROA     17       ARG      HD1      HA2      0.900000E-01   1.00800           0
       284 PROA     17       ARG      HD2      HA2      0.900000E-01   1.00800           0
       285 PROA     17       ARG      NE       NC2     -0.700000       14.0070           0
       286 PROA     17       ARG      HE       HC       0.440000       1.00800           0
       287 PROA     17       ARG      CZ       C        0.640000       12.0110           0
       288 PROA     17       ARG      NH1      NC2     -0.800000       14.0070           0
       289 PROA     17       ARG      HH11     HC       0.460000       1.00800           0
       290 PROA     17       ARG      HH12     HC       0.460000       1.00800           0
       291 PROA     17       ARG      NH2      NC2     -0.800000       14.0070           0
       292 PROA     17       ARG      HH21     HC       0.460000       1.00800           0
       293 PROA     17       ARG      HH22     HC       0.460000       1.00800           0
       294 PROA     17       ARG      C        C        0.510000       12.0110           0
       295 PROA     17       ARG      O        O       -0.510000       15.9994           0
       296 PROA     18       GLN      N        NH1     -0.470000       14.0070           0
       297 PROA     18       GLN      HN       H        0.310000       1.00800           0
       298 PROA     18       GLN      CA       CT1      0.700000E-01   12.0110           0
       299 PROA     18       GLN      HA       HB1      0.900000E-01   1.00800           0
       300 PROA     18       GLN      CB       CT2     -0.180000       12.0110           0
       301 PROA     18       GLN      HB1      HA2      0.900000E-01   1.00800           0
       302 PROA     18       GLN      HB2      HA2      0.900000E-01   1.00800           0
       303 PROA     18       GLN      CG       CT2     -0.180000       12.0110           0
       304 PROA     18       GLN      HG1      HA2      0.900000E-01   1.00800           0
       305 PROA     18       GLN      HG2      HA2      0.900000E-01   1.00800           0
       306 PROA     18       GLN      CD       CC       0.550000       12.0110           0
       307 PROA     18       GLN      OE1      O       -0.550000       15.9994           0
       308 PROA     18       GLN      NE2      NH2     -0.620000       14.0070           0
       309 PROA     18       GLN      HE21     H        0.320000       1.00800           0
       310 PROA     18       GLN      HE22     H        0.300000       1.00800           0
       311 PROA     18       GLN      C        C        0.510000       12.0110           0
       312 PROA     18       GLN      O        O       -0.510000       15.9994           0
       313 PROA     19       VAL      N        NH1     -0.470000       14.0070           0
       314 PROA     19       VAL      HN       H        0.310000       1.00800           0
       315 PROA     19       VAL      CA       CT1      0.700000E-01   12.0110           0
       316 PROA     19       VAL      HA       HB1      0.900000E-01   1.00800           0
       317 PROA     19       VAL      CB       CT1     -0.900000E-01   12.0110           0
       318 PROA     19       VAL      HB       HA1      0.900000E-01   1.00800           0
       319 PROA     19       VAL      CG1      CT3     -0.270000       12.0110           0
       320 PROA     19       VAL      HG11     HA3      0.900000E-01   1.00800           0
       321 PROA     19       VAL      HG12     HA3      0.900000E-01   1.00800           0
       322 PROA     19       VAL      HG13     HA3      0.900000E-01   1.00800           0
       323 PROA     19       VAL      CG2      CT3     -0.270000       12.0110           0
       324 PROA     19       VAL      HG21     HA3      0.900000E-01   1.00800           0
       325 PROA     19       VAL      HG22     HA3      0.900000E-01   1.00800           0
       326 PROA     19       VAL      HG23     HA3      0.900000E-01   1.00800           0
       327 PROA     19       VAL      C        C        0.510000       12.0110           0
       328 PROA     19       VAL      O        O       -0.510000       15.9994           0
       329 PROA     20       THR      N        NH1     -0.470000       14.0070           0
       330 PROA     20       THR      HN       H        0.310000       1.00800           0
       331 PROA     20       THR      CA       CT1      0.700000E-01   12.0110           0
       332 PROA     20       THR      HA       HB1      0.900000E-01   1.00800           0
       333 PROA     20       THR      CB       CT1      0.140000       12.0110           0
       334 PROA     20       THR      HB       HA1      0.900000E-01   1.00800           0
       335 PROA     20       THR      OG1      OH1     -0.660000       15.9994           0
       336 PROA     20       THR      HG1      H        0.430000       1.00800           0
       337 PROA     20       THR      CG2      CT3     -0.270000       12.0110           0
       338 PROA     20       THR      HG21     HA3      0.900000E-01   1.00800           0
       339 PROA     20       THR      HG22     HA3      0.900000E-01   1.00800           0
       340 PROA     20       THR      HG23     HA3      0.900000E-01   1.00800           0
       341 PROA     20       THR      C        C        0.510000       12.0110           0
       342 PROA     20       THR      O        O       -0.510000       15.9994           0
       343 PROA     21       PHE      N        NH1     -0.470000       14.0070           0
       344 PROA     21       PHE      HN       H        0.310000       1.00800           0
       345 PROA     21       PHE      CA       CT1      0.700000E-01   12.0110           0
       346 PROA     21       PHE      HA       HB1      0.900000E-01   1.00800           0
       347 PROA     21       PHE      CB       CT2     -0.180000       12.0110           0
       348 PROA     21       PHE      HB1      HA2      0.900000E-01   1.00800           0
       349 PROA     21       PHE      HB2      HA2      0.900000E-01   1.00800           0
       350 PROA     21       PHE      CG       CA       0.000000       12.0110           0
       351 PROA     21       PHE      CD1      CA      -0.115000       12.0110           0
       352 PROA     21       PHE      HD1      HP       0.115000       1.00800           0
       353 PROA     21       PHE      CE1      CA      -0.115000       12.0110           0
       354 PROA     21       PHE      HE1      HP       0.115000       1.00800           0
       355 PROA     21       PHE      CZ       CA      -0.115000       12.0110           0
       356 PROA     21       PHE      HZ       HP       0.115000       1.00800           0
       357 PROA     21       PHE      CD2      CA      -0.115000       12.0110           0
       358 PROA     21       PHE      HD2      HP       0.115000       1.00800           0
       359 PROA     21       PHE      CE2      CA      -0.115000       12.0110           0
       360 PROA     21       PHE      HE2      HP       0.115000       1.00800           0
       361 PROA     21       PHE      C        C        0.510000       12.0110           0
       362 PROA     21       PHE      O        O       -0.510000       15.9994           0
       363 PROA     22       THR      N        NH1     -0.470000       14.0070           0
       364 PROA     22       THR      HN       H        0.310000       1.00800           0
       365 PROA     22       THR      CA       CT1      0.700000E-01   12.0110           0
       366 PROA     22       THR      HA       HB1      0.900000E-01   1.00800           0
       367 PROA     22       THR      CB       CT1      0.140000       12.0110           0
       368 PROA     22       THR      HB       HA1      0.900000E-01   1.00800           0
       369 PROA     22       THR      OG1      OH1     -0.660000       15.9994           0
       370 PROA     22       THR      HG1      H        0.430000       1.00800           0
       371 PROA     22       THR      CG2      CT3     -0.270000       12.0110           0
       372 PROA     22       THR      HG21     HA3      0.900000E-01   1.00800           0
       373 PROA     22       THR      HG22     HA3      0.900000E-01   1.00800           0
       374 PROA     22       THR      HG23     HA3      0.900000E-01   1.00800           0
       375 PROA     22       THR      C        C        0.510000       12.0110           0
       376 PROA     22       THR      O        O       -0.510000       15.9994           0
       377 PROA     23       LYS      N        NH1     -0.470000       14.0070           0
       378 PROA     23       LYS      HN       H        0.310000       1.00800           0
       379 PROA     23       LYS      CA       CT1      0.700000E-01   12.0110           0
       380 PROA     23       LYS      HA       HB1      0.900000E-01   1.00800           0
       381 PROA     23       LYS      CB       CT2     -0.180000       12.0110           0
       382 PROA     23       LYS      HB1      HA2      0.900000E-01   1.00800           0
       383 PROA     23       LYS      HB2      HA2      0.900000E-01   1.00800           0
       384 PROA     23       LYS      CG       CT2     -0.180000       12.0110           0
       385 PROA     23       LYS      HG1      HA2      0.900000E-01   1.00800           0
       386 PROA     23       LYS      HG2      HA2      0.900000E-01   1.00800           0
       387 PROA     23       LYS      CD       CT2     -0.180000       12.0110           0
       388 PROA     23       LYS      HD1      HA2      0.900000E-01   1.00800           0
       389 PROA     23       LYS      HD2      HA2      0.900000E-01   1.00800           0
       390 PROA     23       LYS      CE       CT2      0.210000       12.0110           0
       391 PROA     23       LYS      HE1      HA2      0.500000E-01   1.00800           0
       392 PROA     23       LYS      HE2      HA2      0.500000E-01   1.00800           0
       393 PROA     23       LYS      NZ       NH3     -0.300000       14.0070           0
       394 PROA     23       LYS      HZ1      HC       0.330000       1.00800           0
       395 PROA     23       LYS      HZ2      HC       0.330000       1.00800           0
       396 PROA     23       LYS      HZ3      HC       0.330000       1.00800           0
       397 PROA     23       LYS      C        C        0.510000       12.0110           0
       398 PROA     23       LYS      O        O       -0.510000       15.9994           0
       399 PROA     24       ARG      N        NH1     -0.470000       14.0070           0
       400 PROA     24       ARG      HN       H        0.310000       1.00800           0
       401 PROA     24       ARG      CA       CT1      0.700000E-01   12.0110           0
       402 PROA     24       ARG      HA       HB1      0.900000E-01   1.00800           0
       403 PROA     24       ARG      CB       CT2     -0.180000       12.0110           0
       404 PROA     24       ARG      HB1      HA2      0.900000E-01   1.00800           0
       405 PROA     24       ARG      HB2      HA2      0.900000E-01   1.00800           0
       406 PROA     24       ARG      CG       CT2     -0.180000       12.0110           0
       407 PROA     24       ARG      HG1      HA2      0.900000E-01   1.00800           0
       408 PROA     24       ARG      HG2      HA2      0.900000E-01   1.00800           0
       409 PROA     24       ARG      CD       CT2      0.200000       12.0110           0
       410 PROA     24       ARG      HD1      HA2      0.900000E-01   1.00800           0
       411 PROA     24       ARG      HD2      HA2      0.900000E-01   1.00800           0
       412 PROA     24       ARG      NE       NC2     -0.700000       14.0070           0
       413 PROA     24       ARG      HE       HC       0.440000       1.00800           0
       414 PROA     24       ARG      CZ       C        0.640000       12.0110           0
       415 PROA     24       ARG      NH1      NC2     -0.800000       14.0070           0
       416 PROA     24       ARG      HH11     HC       0.460000       1.00800           0
       417 PROA     24       ARG      HH12     HC       0.460000       1.00800           0
       418 PROA     24       ARG      NH2      NC2     -0.800000       14.0070           0
       419 PROA     24       ARG      HH21     HC       0.460000       1.00800           0
       420 PROA     24       ARG      HH22     HC       0.460000       1.00800           0
       421 PROA     24       ARG      C        C        0.510000       12.0110           0
       422 PROA     24       ARG      O        O       -0.510000       15.9994           0
       423 PROA     25       LYS      N        NH1     -0.470000       14.0070           0
       424 PROA     25       LYS      HN       H        0.310000       1.00800           0
       425 PROA     25       LYS      CA       CT1      0.700000E-01   12.0110           0
       426 PROA     25       LYS      HA       HB1      0.900000E-01   1.00800           0
       427 PROA     25       LYS      CB       CT2     -0.180000       12.0110           0
       428 PROA     25       LYS      HB1      HA2      0.900000E-01   1.00800           0
       429 PROA     25       LYS      HB2      HA2      0.900000E-01   1.00800           0
       430 PROA     25       LYS      CG       CT2     -0.180000       12.0110           0
       431 PROA     25       LYS      HG1      HA2      0.900000E-01   1.00800           0
       432 PROA     25       LYS      HG2      HA2      0.900000E-01   1.00800           0
       433 PROA     25       LYS      CD       CT2     -0.180000       12.0110           0
       434 PROA     25       LYS      HD1      HA2      0.900000E-01   1.00800           0
       435 PROA     25       LYS      HD2      HA2      0.900000E-01   1.00800           0
       436 PROA     25       LYS      CE       CT2      0.210000       12.0110           0
       437 PROA     25       LYS      HE1      HA2      0.500000E-01   1.00800           0
       438 PROA     25       LYS      HE2      HA2      0.500000E-01   1.00800           0
       439 PROA     25       LYS      NZ       NH3     -0.300000       14.0070           0
       440 PROA     25       LYS      HZ1      HC       0.330000       1.00800           0
       441 PROA     25       LYS      HZ2      HC       0.330000       1.00800           0
       442 PROA     25       LYS      HZ3      HC       0.330000       1.00800           0
       443 PROA     25       LYS      C        C        0.510000       12.0110           0
       444 PROA     25       LYS      O        O       -0.510000       15.9994           0
       445 PROA     26       PHE      N        NH1     -0.470000       14.0070           0
       446 PROA     26       PHE      HN       H        0.310000       1.00800           0
       447 PROA     26       PHE      CA       CT1      0.700000E-01   12.0110           0
       448 PROA     26       PHE      HA       HB1      0.900000E-01   1.00800           0
       449 PROA     26       PHE      CB       CT2     -0.180000       12.0110           0
       450 PROA     26       PHE      HB1      HA2      0.900000E-01   1.00800           0
       451 PROA     26       PHE      HB2      HA2      0.900000E-01   1.00800           0
       452 PROA     26       PHE      CG       CA       0.000000       12.0110           0
       453 PROA     26       PHE      CD1      CA      -0.115000       12.0110           0
       454 PROA     26       PHE      HD1      HP       0.115000       1.00800           0
       455 PROA     26       PHE      CE1      CA      -0.115000       12.0110           0
       456 PROA     26       PHE      HE1      HP       0.115000       1.00800           0
       457 PROA     26       PHE      CZ       CA      -0.115000       12.0110           0
       458 PROA     26       PHE      HZ       HP       0.115000       1.00800           0
       459 PROA     26       PHE      CD2      CA      -0.115000       12.0110           0
       460 PROA     26       PHE      HD2      HP       0.115000       1.00800           0
       461 PROA     26       PHE      CE2      CA      -0.115000       12.0110           0
       462 PROA     26       PHE      HE2      HP       0.115000       1.00800           0
       463 PROA     26       PHE      C        C        0.510000       12.0110           0
       464 PROA     26       PHE      O        O       -0.510000       15.9994           0
       465 PROA     27       GLY      N        NH1     -0.470000       14.0070           0
       466 PROA     27       GLY      HN       H        0.310000       1.00800           0
       467 PROA     27       GLY      CA       CT2     -0.200000E-01   12.0110           0
       468 PROA     27       GLY      HA1      HB2      0.900000E-01   1.00800           0
       469 PROA     27       GLY      HA2      HB2      0.900000E-01   1.00800           0
       470 PROA     27       GLY      C        C        0.510000       12.0110           0
       471 PROA     27       GLY      O        O       -0.510000       15.9994           0
       472 PROA     28       LEU      N        NH1     -0.470000       14.0070           0
       473 PROA     28       LEU      HN       H        0.310000       1.00800           0
       474 PROA     28       LEU      CA       CT1      0.700000E-01   12.0110           0
       475 PROA     28       LEU      HA       HB1      0.900000E-01   1.00800           0
       476 PROA     28       LEU      CB       CT2     -0.180000       12.0110           0
       477 PROA     28       LEU      HB1      HA2      0.900000E-01   1.00800           0
       478 PROA     28       LEU      HB2      HA2      0.900000E-01   1.00800           0
       479 PROA     28       LEU      CG       CT1     -0.900000E-01   12.0110           0
       480 PROA     28       LEU      HG       HA1      0.900000E-01   1.00800           0
       481 PROA     28       LEU      CD1      CT3     -0.270000       12.0110           0
       482 PROA     28       LEU      HD11     HA3      0.900000E-01   1.00800           0
       483 PROA     28       LEU      HD12     HA3      0.900000E-01   1.00800           0
       484 PROA     28       LEU      HD13     HA3      0.900000E-01   1.00800           0
       485 PROA     28       LEU      CD2      CT3     -0.270000       12.0110           0
       486 PROA     28       LEU      HD21     HA3      0.900000E-01   1.00800           0
       487 PROA     28       LEU      HD22     HA3      0.900000E-01   1.00800           0
       488 PROA     28       LEU      HD23     HA3      0.900000E-01   1.00800           0
       489 PROA     28       LEU      C        C        0.510000       12.0110           0
       490 PROA     28       LEU      O        O       -0.510000       15.9994           0
       491 PROA     29       MET      N        NH1     -0.470000       14.0070           0
       492 PROA     29       MET      HN       H        0.310000       1.00800           0
       493 PROA     29       MET      CA       CT1      0.700000E-01   12.0110           0
       494 PROA     29       MET      HA       HB1      0.900000E-01   1.00800           0
       495 PROA     29       MET      CB       CT2     -0.180000       12.0110           0
       496 PROA     29       MET      HB1      HA2      0.900000E-01   1.00800           0
       497 PROA     29       MET      HB2      HA2      0.900000E-01   1.00800           0
       498 PROA     29       MET      CG       CT2     -0.140000       12.0110           0
       499 PROA     29       MET      HG1      HA2      0.900000E-01   1.00800           0
       500 PROA     29       MET      HG2      HA2      0.900000E-01   1.00800           0
       501 PROA     29       MET      SD       S       -0.900000E-01   32.0600           0
       502 PROA     29       MET      CE       CT3     -0.220000       12.0110           0
       503 PROA     29       MET      HE1      HA3      0.900000E-01   1.00800           0
       504 PROA     29       MET      HE2      HA3      0.900000E-01   1.00800           0
       505 PROA     29       MET      HE3      HA3      0.900000E-01   1.00800           0
       506 PROA     29       MET      C        C        0.510000       12.0110           0
       507 PROA     29       MET      O        O       -0.510000       15.9994           0
       508 PROA     30       LYS      N        NH1     -0.470000       14.0070           0
       509 PROA     30       LYS      HN       H        0.310000       1.00800           0
       510 PROA     30       LYS      CA       CT1      0.700000E-01   12.0110           0
       511 PROA     30       LYS      HA       HB1      0.900000E-01   1.00800           0
       512 PROA     30       LYS      CB       CT2     -0.180000       12.0110           0
       513 PROA     30       LYS      HB1      HA2      0.900000E-01   1.00800           0
       514 PROA     30       LYS      HB2      HA2      0.900000E-01   1.00800           0
       515 PROA     30       LYS      CG       CT2     -0.180000       12.0110           0
       516 PROA     30       LYS      HG1      HA2      0.900000E-01   1.00800           0
       517 PROA     30       LYS      HG2      HA2      0.900000E-01   1.00800           0
       518 PROA     30       LYS      CD       CT2     -0.180000       12.0110           0
       519 PROA     30       LYS      HD1      HA2      0.900000E-01   1.00800           0
       520 PROA     30       LYS      HD2      HA2      0.900000E-01   1.00800           0
       521 PROA     30       LYS      CE       CT2      0.210000       12.0110           0
       522 PROA     30       LYS      HE1      HA2      0.500000E-01   1.00800           0
       523 PROA     30       LYS      HE2      HA2      0.500000E-01   1.00800           0
       524 PROA     30       LYS      NZ       NH3     -0.300000       14.0070           0
       525 PROA     30       LYS      HZ1      HC       0.330000       1.00800           0
       526 PROA     30       LYS      HZ2      HC       0.330000       1.00800           0
       527 PROA     30       LYS      HZ3      HC       0.330000       1.00800           0
       528 PROA     30       LYS      C        C        0.510000       12.0110           0
       529 PROA     30       LYS      O        O       -0.510000       15.9994           0
       530 PROA     31       LYS      N        NH1     -0.470000       14.0070           0
       531 PROA     31       LYS      HN       H        0.310000       1.00800           0
       532 PROA     31       LYS      CA       CT1      0.700000E-01   12.0110           0
       533 PROA     31       LYS      HA       HB1      0.900000E-01   1.00800           0
       534 PROA     31       LYS      CB       CT2     -0.180000       12.0110           0
       535 PROA     31       LYS      HB1      HA2      0.900000E-01   1.00800           0
       536 PROA     31       LYS      HB2      HA2      0.900000E-01   1.00800           0
       537 PROA     31       LYS      CG       CT2     -0.180000       12.0110           0
       538 PROA     31       LYS      HG1      HA2      0.900000E-01   1.00800           0
       539 PROA     31       LYS      HG2      HA2      0.900000E-01   1.00800           0
       540 PROA     31       LYS      CD       CT2     -0.180000       12.0110           0
       541 PROA     31       LYS      HD1      HA2      0.900000E-01   1.00800           0
       542 PROA     31       LYS      HD2      HA2      0.900000E-01   1.00800           0
       543 PROA     31       LYS      CE       CT2      0.210000       12.0110           0
       544 PROA     31       LYS      HE1      HA2      0.500000E-01   1.00800           0
       545 PROA     31       LYS      HE2      HA2      0.500000E-01   1.00800           0
       546 PROA     31       LYS      NZ       NH3     -0.300000       14.0070           0
       547 PROA     31       LYS      HZ1      HC       0.330000       1.00800           0
       548 PROA     31       LYS      HZ2      HC       0.330000       1.00800           0
       549 PROA     31       LYS      HZ3      HC       0.330000       1.00800           0
       550 PROA     31       LYS      C        C        0.510000       12.0110           0
       551 PROA     31       LYS      O        O       -0.510000       15.9994           0
       552 PROA     32       ALA      N        NH1     -0.470000       14.0070           0
       553 PROA     32       ALA      HN       H        0.310000       1.00800           0
       554 PROA     32       ALA      CA       CT1      0.700000E-01   12.0110           0
       555 PROA     32       ALA      HA       HB1      0.900000E-01   1.00800           0
       556 PROA     32       ALA      CB       CT3     -0.270000       12.0110           0
       557 PROA     32       ALA      HB1      HA3      0.900000E-01   1.00800           0
       558 PROA     32       ALA      HB2      HA3      0.900000E-01   1.00800           0
       559 PROA     32       ALA      HB3      HA3      0.900000E-01   1.00800           0
       560 PROA     32       ALA      C        C        0.510000       12.0110           0
       561 PROA     32       ALA      O        O       -0.510000       15.9994           0
       562 PROA     33       TYR      N        NH1     -0.470000       14.0070           0
       563 PROA     33       TYR      HN       H        0.310000       1.00800           0
       564 PROA     33       TYR      CA       CT1      0.700000E-01   12.0110           0
       565 PROA     33       TYR      HA       HB1      0.900000E-01   1.00800           0
       566 PROA     33       TYR      CB       CT2     -0.180000       12.0110           0
       567 PROA     33       TYR      HB1      HA2      0.900000E-01   1.00800           0
       568 PROA     33       TYR      HB2      HA2      0.900000E-01   1.00800           0
       569 PROA     33       TYR      CG       CA       0.000000       12.0110           0
       570 PROA     33       TYR      CD1      CA      -0.115000       12.0110           0
       571 PROA     33       TYR      HD1      HP       0.115000       1.00800           0
       572 PROA     33       TYR      CE1      CA      -0.115000       12.0110           0
       573 PROA     33       TYR      HE1      HP       0.115000       1.00800           0
       574 PROA     33       TYR      CZ       CA       0.110000       12.0110           0
       575 PROA     33       TYR      OH       OH1     -0.540000       15.9994           0
       576 PROA     33       TYR      HH       H        0.430000       1.00800           0
       577 PROA     33       TYR      CD2      CA      -0.115000       12.0110           0
       578 PROA     33       TYR      HD2      HP       0.115000       1.00800           0
       579 PROA     33       TYR      CE2      CA      -0.115000       12.0110           0
       580 PROA     33       TYR      HE2      HP       0.115000       1.00800           0
       581 PROA     33       TYR      C        C        0.510000       12.0110           0
       582 PROA     33       TYR      O        O       -0.510000       15.9994           0
       583 PROA     34       GLU      N        NH1     -0.470000       14.0070           0
       584 PROA     34       GLU      HN       H        0.310000       1.00800           0
       585 PROA     34       GLU      CA       CT1      0.700000E-01   12.0110           0
       586 PROA     34       GLU      HA       HB1      0.900000E-01   1.00800           0
       587 PROA     34       GLU      CB       CT2A    -0.180000       12.0110           0
       588 PROA     34       GLU      HB1      HA2      0.900000E-01   1.00800           0
       589 PROA     34       GLU      HB2      HA2      0.900000E-01   1.00800           0
       590 PROA     34       GLU      CG       CT2     -0.280000       12.0110           0
       591 PROA     34       GLU      HG1      HA2      0.900000E-01   1.00800           0
       592 PROA     34       GLU      HG2      HA2      0.900000E-01   1.00800           0
       593 PROA     34       GLU      CD       CC       0.620000       12.0110           0
       594 PROA     34       GLU      OE1      OC      -0.760000       15.9994           0
       595 PROA     34       GLU      OE2      OC      -0.760000       15.9994           0
       596 PROA     34       GLU      C        C        0.510000       12.0110           0
       597 PROA     34       GLU      O        O       -0.510000       15.9994           0
       598 PROA     35       LEU      N        NH1     -0.470000       14.0070           0
       599 PROA     35       LEU      HN       H        0.310000       1.00800           0
       600 PROA     35       LEU      CA       CT1      0.700000E-01   12.0110           0
       601 PROA     35       LEU      HA       HB1      0.900000E-01   1.00800           0
       602 PROA     35       LEU      CB       CT2     -0.180000       12.0110           0
       603 PROA     35       LEU      HB1      HA2      0.900000E-01   1.00800           0
       604 PROA     35       LEU      HB2      HA2      0.900000E-01   1.00800           0
       605 PROA     35       LEU      CG       CT1     -0.900000E-01   12.0110           0
       606 PROA     35       LEU      HG       HA1      0.900000E-01   1.00800           0
       607 PROA     35       LEU      CD1      CT3     -0.270000       12.0110           0
       608 PROA     35       LEU      HD11     HA3      0.900000E-01   1.00800           0
       609 PROA     35       LEU      HD12     HA3      0.900000E-01   1.00800           0
       610 PROA     35       LEU      HD13     HA3      0.900000E-01   1.00800           0
       611 PROA     35       LEU      CD2      CT3     -0.270000       12.0110           0
       612 PROA     35       LEU      HD21     HA3      0.900000E-01   1.00800           0
       613 PROA     35       LEU      HD22     HA3      0.900000E-01   1.00800           0
       614 PROA     35       LEU      HD23     HA3      0.900000E-01   1.00800           0
       615 PROA     35       LEU      C        C        0.510000       12.0110           0
       616 PROA     35       LEU      O        O       -0.510000       15.9994           0
       617 PROA     36       SER      N        NH1     -0.470000       14.0070           0
       618 PROA     36       SER      HN       H        0.310000       1.00800           0
       619 PROA     36       SER      CA       CT1      0.700000E-01   12.0110           0
       620 PROA     36       SER      HA       HB1      0.900000E-01   1.00800           0
       621 PROA     36       SER      CB       CT2      0.500000E-01   12.0110           0
       622 PROA     36       SER      HB1      HA2      0.900000E-01   1.00800           0
       623 PROA     36       SER      HB2      HA2      0.900000E-01   1.00800           0
       624 PROA     36       SER      OG       OH1     -0.660000       15.9994           0
       625 PROA     36       SER      HG1      H        0.430000       1.00800           0
       626 PROA     36       SER      C        C        0.510000       12.0110           0
       627 PROA     36       SER      O        O       -0.510000       15.9994           0
       628 PROA     37       VAL      N        NH1     -0.470000       14.0070           0
       629 PROA     37       VAL      HN       H        0.310000       1.00800           0
       630 PROA     37       VAL      CA       CT1      0.700000E-01   12.0110           0
       631 PROA     37       VAL      HA       HB1      0.900000E-01   1.00800           0
       632 PROA     37       VAL      CB       CT1     -0.900000E-01   12.0110           0
       633 PROA     37       VAL      HB       HA1      0.900000E-01   1.00800           0
       634 PROA     37       VAL      CG1      CT3     -0.270000       12.0110           0
       635 PROA     37       VAL      HG11     HA3      0.900000E-01   1.00800           0
       636 PROA     37       VAL      HG12     HA3      0.900000E-01   1.00800           0
       637 PROA     37       VAL      HG13     HA3      0.900000E-01   1.00800           0
       638 PROA     37       VAL      CG2      CT3     -0.270000       12.0110           0
       639 PROA     37       VAL      HG21     HA3      0.900000E-01   1.00800           0
       640 PROA     37       VAL      HG22     HA3      0.900000E-01   1.00800           0
       641 PROA     37       VAL      HG23     HA3      0.900000E-01   1.00800           0
       642 PROA     37       VAL      C        C        0.510000       12.0110           0
       643 PROA     37       VAL      O        O       -0.510000       15.9994           0
       644 PROA     38       LEU      N        NH1     -0.470000       14.0070           0
       645 PROA     38       LEU      HN       H        0.310000       1.00800           0
       646 PROA     38       LEU      CA       CT1      0.700000E-01   12.0110           0
       647 PROA     38       LEU      HA       HB1      0.900000E-01   1.00800           0
       648 PROA     38       LEU      CB       CT2     -0.180000       12.0110           0
       649 PROA     38       LEU      HB1      HA2      0.900000E-01   1.00800           0
       650 PROA     38       LEU      HB2      HA2      0.900000E-01   1.00800           0
       651 PROA     38       LEU      CG       CT1     -0.900000E-01   12.0110           0
       652 PROA     38       LEU      HG       HA1      0.900000E-01   1.00800           0
       653 PROA     38       LEU      CD1      CT3     -0.270000       12.0110           0
       654 PROA     38       LEU      HD11     HA3      0.900000E-01   1.00800           0
       655 PROA     38       LEU      HD12     HA3      0.900000E-01   1.00800           0
       656 PROA     38       LEU      HD13     HA3      0.900000E-01   1.00800           0
       657 PROA     38       LEU      CD2      CT3     -0.270000       12.0110           0
       658 PROA     38       LEU      HD21     HA3      0.900000E-01   1.00800           0
       659 PROA     38       LEU      HD22     HA3      0.900000E-01   1.00800           0
       660 PROA     38       LEU      HD23     HA3      0.900000E-01   1.00800           0
       661 PROA     38       LEU      C        C        0.510000       12.0110           0
       662 PROA     38       LEU      O        O       -0.510000       15.9994           0
       663 PROA     39       CYS      N        NH1     -0.470000       14.0070           0
       664 PROA     39       CYS      HN       H        0.310000       1.00800           0
       665 PROA     39       CYS      CA       CT1      0.700000E-01   12.0110           0
       666 PROA     39       CYS      HA       HB1      0.900000E-01   1.00800           0
       667 PROA     39       CYS      CB       CT2     -0.110000       12.0110           0
       668 PROA     39       CYS      HB1      HA2      0.900000E-01   1.00800           0
       669 PROA     39       CYS      HB2      HA2      0.900000E-01   1.00800           0
       670 PROA     39       CYS      SG       S       -0.230000       32.0600           0
       671 PROA     39       CYS      HG1      HS       0.160000       1.00800           0
       672 PROA     39       CYS      C        C        0.510000       12.0110           0
       673 PROA     39       CYS      O        O       -0.510000       15.9994           0
       674 PROA     40       ASP      N        NH1     -0.470000       14.0070           0
       675 PROA     40       ASP      HN       H        0.310000       1.00800           0
       676 PROA     40       ASP      CA       CT1      0.700000E-01   12.0110           0
       677 PROA     40       ASP      HA       HB1      0.900000E-01   1.00800           0
       678 PROA     40       ASP      CB       CT2A    -0.280000       12.0110           0
       679 PROA     40       ASP      HB1      HA2      0.900000E-01   1.00800           0
       680 PROA     40       ASP      HB2      HA2      0.900000E-01   1.00800           0
       681 PROA     40       ASP      CG       CC       0.620000       12.0110           0
       682 PROA     40       ASP      OD1      OC      -0.760000       15.9994           0
       683 PROA     40       ASP      OD2      OC      -0.760000       15.9994           0
       684 PROA     40       ASP      C        C        0.510000       12.0110           0
       685 PROA     40       ASP      O        O       -0.510000       15.9994           0
       686 PROA     41       CYS      N        NH1     -0.470000       14.0070           0
       687 PROA     41       CYS      HN       H        0.310000       1.00800           0
       688 PROA     41       CYS      CA       CT1      0.700000E-01   12.0110           0
       689 PROA     41       CYS      HA       HB1      0.900000E-01   1.00800           0
       690 PROA     41       CYS      CB       CT2     -0.110000       12.0110           0
       691 PROA     41       CYS      HB1      HA2      0.900000E-01   1.00800           0
       692 PROA     41       CYS      HB2      HA2      0.900000E-01   1.00800           0
       693 PROA     41       CYS      SG       S       -0.230000       32.0600           0
       694 PROA     41       CYS      HG1      HS       0.160000       1.00800           0
       695 PROA     41       CYS      C        C        0.510000       12.0110           0
       696 PROA     41       CYS      O        O       -0.510000       15.9994           0
       697 PROA     42       GLU      N        NH1     -0.470000       14.0070           0
       698 PROA     42       GLU      HN       H        0.310000       1.00800           0
       699 PROA     42       GLU      CA       CT1      0.700000E-01   12.0110           0
       700 PROA     42       GLU      HA       HB1      0.900000E-01   1.00800           0
       701 PROA     42       GLU      CB       CT2A    -0.180000       12.0110           0
       702 PROA     42       GLU      HB1      HA2      0.900000E-01   1.00800           0
       703 PROA     42       GLU      HB2      HA2      0.900000E-01   1.00800           0
       704 PROA     42       GLU      CG       CT2     -0.280000       12.0110           0
       705 PROA     42       GLU      HG1      HA2      0.900000E-01   1.00800           0
       706 PROA     42       GLU      HG2      HA2      0.900000E-01   1.00800           0
       707 PROA     42       GLU      CD       CC       0.620000       12.0110           0
       708 PROA     42       GLU      OE1      OC      -0.760000       15.9994           0
       709 PROA     42       GLU      OE2      OC      -0.760000       15.9994           0
       710 PROA     42       GLU      C        C        0.510000       12.0110           0
       711 PROA     42       GLU      O        O       -0.510000       15.9994           0
       712 PROA     43       ILE      N        NH1     -0.470000       14.0070           0
       713 PROA     43       ILE      HN       H        0.310000       1.00800           0
       714 PROA     43       ILE      CA       CT1      0.700000E-01   12.0110           0
       715 PROA     43       ILE      HA       HB1      0.900000E-01   1.00800           0
       716 PROA     43       ILE      CB       CT1     -0.900000E-01   12.0110           0
       717 PROA     43       ILE      HB       HA1      0.900000E-01   1.00800           0
       718 PROA     43       ILE      CG2      CT3     -0.270000       12.0110           0
       719 PROA     43       ILE      HG21     HA3      0.900000E-01   1.00800           0
       720 PROA     43       ILE      HG22     HA3      0.900000E-01   1.00800           0
       721 PROA     43       ILE      HG23     HA3      0.900000E-01   1.00800           0
       722 PROA     43       ILE      CG1      CT2     -0.180000       12.0110           0
       723 PROA     43       ILE      HG11     HA2      0.900000E-01   1.00800           0
       724 PROA     43       ILE      HG12     HA2      0.900000E-01   1.00800           0
       725 PROA     43       ILE      CD       CT3     -0.270000       12.0110           0
       726 PROA     43       ILE      HD1      HA3      0.900000E-01   1.00800           0
       727 PROA     43       ILE      HD2      HA3      0.900000E-01   1.00800           0
       728 PROA     43       ILE      HD3      HA3      0.900000E-01   1.00800           0
       729 PROA     43       ILE      C        C        0.510000       12.0110           0
       730 PROA     43       ILE      O        O       -0.510000       15.9994           0
       731 PROA     44       ALA      N        NH1     -0.470000       14.0070           0
       732 PROA     44       ALA      HN       H        0.310000       1.00800           0
       733 PROA     44       ALA      CA       CT1      0.700000E-01   12.0110           0
       734 PROA     44       ALA      HA       HB1      0.900000E-01   1.00800           0
       735 PROA     44       ALA      CB       CT3     -0.270000       12.0110           0
       736 PROA     44       ALA      HB1      HA3      0.900000E-01   1.00800           0
       737 PROA     44       ALA      HB2      HA3      0.900000E-01   1.00800           0
       738 PROA     44       ALA      HB3      HA3      0.900000E-01   1.00800           0
       739 PROA     44       ALA      C        C        0.510000       12.0110           0
       740 PROA     44       ALA      O        O       -0.510000       15.9994           0
       741 PROA     45       LEU      N        NH1     -0.470000       14.0070           0
       742 PROA     45       LEU      HN       H        0.310000       1.00800           0
       743 PROA     45       LEU      CA       CT1      0.700000E-01   12.0110           0
       744 PROA     45       LEU      HA       HB1      0.900000E-01   1.00800           0
       745 PROA     45       LEU      CB       CT2     -0.180000       12.0110           0
       746 PROA     45       LEU      HB1      HA2      0.900000E-01   1.00800           0
       747 PROA     45       LEU      HB2      HA2      0.900000E-01   1.00800           0
       748 PROA     45       LEU      CG       CT1     -0.900000E-01   12.0110           0
       749 PROA     45       LEU      HG       HA1      0.900000E-01   1.00800           0
       750 PROA     45       LEU      CD1      CT3     -0.270000       12.0110           0
       751 PROA     45       LEU      HD11     HA3      0.900000E-01   1.00800           0
       752 PROA     45       LEU      HD12     HA3      0.900000E-01   1.00800           0
       753 PROA     45       LEU      HD13     HA3      0.900000E-01   1.00800           0
       754 PROA     45       LEU      CD2      CT3     -0.270000       12.0110           0
       755 PROA     45       LEU      HD21     HA3      0.900000E-01   1.00800           0
       756 PROA     45       LEU      HD22     HA3      0.900000E-01   1.00800           0
       757 PROA     45       LEU      HD23     HA3      0.900000E-01   1.00800           0
       758 PROA     45       LEU      C        C        0.510000       12.0110           0
       759 PROA     45       LEU      O        O       -0.510000       15.9994           0
       760 PROA     46       ILE      N        NH1     -0.470000       14.0070           0
       761 PROA     46       ILE      HN       H        0.310000       1.00800           0
       762 PROA     46       ILE      CA       CT1      0.700000E-01   12.0110           0
       763 PROA     46       ILE      HA       HB1      0.900000E-01   1.00800           0
       764 PROA     46       ILE      CB       CT1     -0.900000E-01   12.0110           0
       765 PROA     46       ILE      HB       HA1      0.900000E-01   1.00800           0
       766 PROA     46       ILE      CG2      CT3     -0.270000       12.0110           0
       767 PROA     46       ILE      HG21     HA3      0.900000E-01   1.00800           0
       768 PROA     46       ILE      HG22     HA3      0.900000E-01   1.00800           0
       769 PROA     46       ILE      HG23     HA3      0.900000E-01   1.00800           0
       770 PROA     46       ILE      CG1      CT2     -0.180000       12.0110           0
       771 PROA     46       ILE      HG11     HA2      0.900000E-01   1.00800           0
       772 PROA     46       ILE      HG12     HA2      0.900000E-01   1.00800           0
       773 PROA     46       ILE      CD       CT3     -0.270000       12.0110           0
       774 PROA     46       ILE      HD1      HA3      0.900000E-01   1.00800           0
       775 PROA     46       ILE      HD2      HA3      0.900000E-01   1.00800           0
       776 PROA     46       ILE      HD3      HA3      0.900000E-01   1.00800           0
       777 PROA     46       ILE      C        C        0.510000       12.0110           0
       778 PROA     46       ILE      O        O       -0.510000       15.9994           0
       779 PROA     47       ILE      N        NH1     -0.470000       14.0070           0
       780 PROA     47       ILE      HN       H        0.310000       1.00800           0
       781 PROA     47       ILE      CA       CT1      0.700000E-01   12.0110           0
       782 PROA     47       ILE      HA       HB1      0.900000E-01   1.00800           0
       783 PROA     47       ILE      CB       CT1     -0.900000E-01   12.0110           0
       784 PROA     47       ILE      HB       HA1      0.900000E-01   1.00800           0
       785 PROA     47       ILE      CG2      CT3     -0.270000       12.0110           0
       786 PROA     47       ILE      HG21     HA3      0.900000E-01   1.00800           0
       787 PROA     47       ILE      HG22     HA3      0.900000E-01   1.00800           0
       788 PROA     47       ILE      HG23     HA3      0.900000E-01   1.00800           0
       789 PROA     47       ILE      CG1      CT2     -0.180000       12.0110           0
       790 PROA     47       ILE      HG11     HA2      0.900000E-01   1.00800           0
       791 PROA     47       ILE      HG12     HA2      0.900000E-01   1.00800           0
       792 PROA     47       ILE      CD       CT3     -0.270000       12.0110           0
       793 PROA     47       ILE      HD1      HA3      0.900000E-01   1.00800           0
       794 PROA     47       ILE      HD2      HA3      0.900000E-01   1.00800           0
       795 PROA     47       ILE      HD3      HA3      0.900000E-01   1.00800           0
       796 PROA     47       ILE      C        C        0.510000       12.0110           0
       797 PROA     47       ILE      O        O       -0.510000       15.9994           0
       798 PROA     48       PHE      N        NH1     -0.470000       14.0070           0
       799 PROA     48       PHE      HN       H        0.310000       1.00800           0
       800 PROA     48       PHE      CA       CT1      0.700000E-01   12.0110           0
       801 PROA     48       PHE      HA       HB1      0.900000E-01   1.00800           0
       802 PROA     48       PHE      CB       CT2     -0.180000       12.0110           0
       803 PROA     48       PHE      HB1      HA2      0.900000E-01   1.00800           0
       804 PROA     48       PHE      HB2      HA2      0.900000E-01   1.00800           0
       805 PROA     48       PHE      CG       CA       0.000000       12.0110           0
       806 PROA     48       PHE      CD1      CA      -0.115000       12.0110           0
       807 PROA     48       PHE      HD1      HP       0.115000       1.00800           0
       808 PROA     48       PHE      CE1      CA      -0.115000       12.0110           0
       809 PROA     48       PHE      HE1      HP       0.115000       1.00800           0
       810 PROA     48       PHE      CZ       CA      -0.115000       12.0110           0
       811 PROA     48       PHE      HZ       HP       0.115000       1.00800           0
       812 PROA     48       PHE      CD2      CA      -0.115000       12.0110           0
       813 PROA     48       PHE      HD2      HP       0.115000       1.00800           0
       814 PROA     48       PHE      CE2      CA      -0.115000       12.0110           0
       815 PROA     48       PHE      HE2      HP       0.115000       1.00800           0
       816 PROA     48       PHE      C        C        0.510000       12.0110           0
       817 PROA     48       PHE      O        O       -0.510000       15.9994           0
       818 PROA     49       ASN      N        NH1     -0.470000       14.0070           0
       819 PROA     49       ASN      HN       H        0.310000       1.00800           0
       820 PROA     49       ASN      CA       CT1      0.700000E-01   12.0110           0
       821 PROA     49       ASN      HA       HB1      0.900000E-01   1.00800           0
       822 PROA     49       ASN      CB       CT2     -0.180000       12.0110           0
       823 PROA     49       ASN      HB1      HA2      0.900000E-01   1.00800           0
       824 PROA     49       ASN      HB2      HA2      0.900000E-01   1.00800           0
       825 PROA     49       ASN      CG       CC       0.550000       12.0110           0
       826 PROA     49       ASN      OD1      O       -0.550000       15.9994           0
       827 PROA     49       ASN      ND2      NH2     -0.620000       14.0070           0
       828 PROA     49       ASN      HD21     H        0.320000       1.00800           0
       829 PROA     49       ASN      HD22     H        0.300000       1.00800           0
       830 PROA     49       ASN      C        C        0.510000       12.0110           0
       831 PROA     49       ASN      O        O       -0.510000       15.9994           0
       832 PROA     50       SER      N        NH1     -0.470000       14.0070           0
       833 PROA     50       SER      HN       H        0.310000       1.00800           0
       834 PROA     50       SER      CA       CT1      0.700000E-01   12.0110           0
       835 PROA     50       SER      HA       HB1      0.900000E-01   1.00800           0
       836 PROA     50       SER      CB       CT2      0.500000E-01   12.0110           0
       837 PROA     50       SER      HB1      HA2      0.900000E-01   1.00800           0
       838 PROA     50       SER      HB2      HA2      0.900000E-01   1.00800           0
       839 PROA     50       SER      OG       OH1     -0.660000       15.9994           0
       840 PROA     50       SER      HG1      H        0.430000       1.00800           0
       841 PROA     50       SER      C        C        0.510000       12.0110           0
       842 PROA     50       SER      O        O       -0.510000       15.9994           0
       843 PROA     51       SER      N        NH1     -0.470000       14.0070           0
       844 PROA     51       SER      HN       H        0.310000       1.00800           0
       845 PROA     51       SER      CA       CT1      0.700000E-01   12.0110           0
       846 PROA     51       SER      HA       HB1      0.900000E-01   1.00800           0
       847 PROA     51       SER      CB       CT2      0.500000E-01   12.0110           0
       848 PROA     51       SER      HB1      HA2      0.900000E-01   1.00800           0
       849 PROA     51       SER      HB2      HA2      0.900000E-01   1.00800           0
       850 PROA     51       SER      OG       OH1     -0.660000       15.9994           0
       851 PROA     51       SER      HG1      H        0.430000       1.00800           0
       852 PROA     51       SER      C        C        0.510000       12.0110           0
       853 PROA     51       SER      O        O       -0.510000       15.9994           0
       854 PROA     52       ASN      N        NH1     -0.470000       14.0070           0
       855 PROA     52       ASN      HN       H        0.310000       1.00800           0
       856 PROA     52       ASN      CA       CT1      0.700000E-01   12.0110           0
       857 PROA     52       ASN      HA       HB1      0.900000E-01   1.00800           0
       858 PROA     52       ASN      CB       CT2     -0.180000       12.0110           0
       859 PROA     52       ASN      HB1      HA2      0.900000E-01   1.00800           0
       860 PROA     52       ASN      HB2      HA2      0.900000E-01   1.00800           0
       861 PROA     52       ASN      CG       CC       0.550000       12.0110           0
       862 PROA     52       ASN      OD1      O       -0.550000       15.9994           0
       863 PROA     52       ASN      ND2      NH2     -0.620000       14.0070           0
       864 PROA     52       ASN      HD21     H        0.320000       1.00800           0
       865 PROA     52       ASN      HD22     H        0.300000       1.00800           0
       866 PROA     52       ASN      C        C        0.510000       12.0110           0
       867 PROA     52       ASN      O        O       -0.510000       15.9994           0
       868 PROA     53       LYS      N        NH1     -0.470000       14.0070           0
       869 PROA     53       LYS      HN       H        0.310000       1.00800           0
       870 PROA     53       LYS      CA       CT1      0.700000E-01   12.0110           0
       871 PROA     53       LYS      HA       HB1      0.900000E-01   1.00800           0
       872 PROA     53       LYS      CB       CT2     -0.180000       12.0110           0
       873 PROA     53       LYS      HB1      HA2      0.900000E-01   1.00800           0
       874 PROA     53       LYS      HB2      HA2      0.900000E-01   1.00800           0
       875 PROA     53       LYS      CG       CT2     -0.180000       12.0110           0
       876 PROA     53       LYS      HG1      HA2      0.900000E-01   1.00800           0
       877 PROA     53       LYS      HG2      HA2      0.900000E-01   1.00800           0
       878 PROA     53       LYS      CD       CT2     -0.180000       12.0110           0
       879 PROA     53       LYS      HD1      HA2      0.900000E-01   1.00800           0
       880 PROA     53       LYS      HD2      HA2      0.900000E-01   1.00800           0
       881 PROA     53       LYS      CE       CT2      0.210000       12.0110           0
       882 PROA     53       LYS      HE1      HA2      0.500000E-01   1.00800           0
       883 PROA     53       LYS      HE2      HA2      0.500000E-01   1.00800           0
       884 PROA     53       LYS      NZ       NH3     -0.300000       14.0070           0
       885 PROA     53       LYS      HZ1      HC       0.330000       1.00800           0
       886 PROA     53       LYS      HZ2      HC       0.330000       1.00800           0
       887 PROA     53       LYS      HZ3      HC       0.330000       1.00800           0
       888 PROA     53       LYS      C        C        0.510000       12.0110           0
       889 PROA     53       LYS      O        O       -0.510000       15.9994           0
       890 PROA     54       LEU      N        NH1     -0.470000       14.0070           0
       891 PROA     54       LEU      HN       H        0.310000       1.00800           0
       892 PROA     54       LEU      CA       CT1      0.700000E-01   12.0110           0
       893 PROA     54       LEU      HA       HB1      0.900000E-01   1.00800           0
       894 PROA     54       LEU      CB       CT2     -0.180000       12.0110           0
       895 PROA     54       LEU      HB1      HA2      0.900000E-01   1.00800           0
       896 PROA     54       LEU      HB2      HA2      0.900000E-01   1.00800           0
       897 PROA     54       LEU      CG       CT1     -0.900000E-01   12.0110           0
       898 PROA     54       LEU      HG       HA1      0.900000E-01   1.00800           0
       899 PROA     54       LEU      CD1      CT3     -0.270000       12.0110           0
       900 PROA     54       LEU      HD11     HA3      0.900000E-01   1.00800           0
       901 PROA     54       LEU      HD12     HA3      0.900000E-01   1.00800           0
       902 PROA     54       LEU      HD13     HA3      0.900000E-01   1.00800           0
       903 PROA     54       LEU      CD2      CT3     -0.270000       12.0110           0
       904 PROA     54       LEU      HD21     HA3      0.900000E-01   1.00800           0
       905 PROA     54       LEU      HD22     HA3      0.900000E-01   1.00800           0
       906 PROA     54       LEU      HD23     HA3      0.900000E-01   1.00800           0
       907 PROA     54       LEU      C        C        0.510000       12.0110           0
       908 PROA     54       LEU      O        O       -0.510000       15.9994           0
       909 PROA     55       PHE      N        NH1     -0.470000       14.0070           0
       910 PROA     55       PHE      HN       H        0.310000       1.00800           0
       911 PROA     55       PHE      CA       CT1      0.700000E-01   12.0110           0
       912 PROA     55       PHE      HA       HB1      0.900000E-01   1.00800           0
       913 PROA     55       PHE      CB       CT2     -0.180000       12.0110           0
       914 PROA     55       PHE      HB1      HA2      0.900000E-01   1.00800           0
       915 PROA     55       PHE      HB2      HA2      0.900000E-01   1.00800           0
       916 PROA     55       PHE      CG       CA       0.000000       12.0110           0
       917 PROA     55       PHE      CD1      CA      -0.115000       12.0110           0
       918 PROA     55       PHE      HD1      HP       0.115000       1.00800           0
       919 PROA     55       PHE      CE1      CA      -0.115000       12.0110           0
       920 PROA     55       PHE      HE1      HP       0.115000       1.00800           0
       921 PROA     55       PHE      CZ       CA      -0.115000       12.0110           0
       922 PROA     55       PHE      HZ       HP       0.115000       1.00800           0
       923 PROA     55       PHE      CD2      CA      -0.115000       12.0110           0
       924 PROA     55       PHE      HD2      HP       0.115000       1.00800           0
       925 PROA     55       PHE      CE2      CA      -0.115000       12.0110           0
       926 PROA     55       PHE      HE2      HP       0.115000       1.00800           0
       927 PROA     55       PHE      C        C        0.510000       12.0110           0
       928 PROA     55       PHE      O        O       -0.510000       15.9994           0
       929 PROA     56       GLN      N        NH1     -0.470000       14.0070           0
       930 PROA     56       GLN      HN       H        0.310000       1.00800           0
       931 PROA     56       GLN      CA       CT1      0.700000E-01   12.0110           0
       932 PROA     56       GLN      HA       HB1      0.900000E-01   1.00800           0
       933 PROA     56       GLN      CB       CT2     -0.180000       12.0110           0
       934 PROA     56       GLN      HB1      HA2      0.900000E-01   1.00800           0
       935 PROA     56       GLN      HB2      HA2      0.900000E-01   1.00800           0
       936 PROA     56       GLN      CG       CT2     -0.180000       12.0110           0
       937 PROA     56       GLN      HG1      HA2      0.900000E-01   1.00800           0
       938 PROA     56       GLN      HG2      HA2      0.900000E-01   1.00800           0
       939 PROA     56       GLN      CD       CC       0.550000       12.0110           0
       940 PROA     56       GLN      OE1      O       -0.550000       15.9994           0
       941 PROA     56       GLN      NE2      NH2     -0.620000       14.0070           0
       942 PROA     56       GLN      HE21     H        0.320000       1.00800           0
       943 PROA     56       GLN      HE22     H        0.300000       1.00800           0
       944 PROA     56       GLN      C        C        0.510000       12.0110           0
       945 PROA     56       GLN      O        O       -0.510000       15.9994           0
       946 PROA     57       TYR      N        NH1     -0.470000       14.0070           0
       947 PROA     57       TYR      HN       H        0.310000       1.00800           0
       948 PROA     57       TYR      CA       CT1      0.700000E-01   12.0110           0
       949 PROA     57       TYR      HA       HB1      0.900000E-01   1.00800           0
       950 PROA     57       TYR      CB       CT2     -0.180000       12.0110           0
       951 PROA     57       TYR      HB1      HA2      0.900000E-01   1.00800           0
       952 PROA     57       TYR      HB2      HA2      0.900000E-01   1.00800           0
       953 PROA     57       TYR      CG       CA       0.000000       12.0110           0
       954 PROA     57       TYR      CD1      CA      -0.115000       12.0110           0
       955 PROA     57       TYR      HD1      HP       0.115000       1.00800           0
       956 PROA     57       TYR      CE1      CA      -0.115000       12.0110           0
       957 PROA     57       TYR      HE1      HP       0.115000       1.00800           0
       958 PROA     57       TYR      CZ       CA       0.110000       12.0110           0
       959 PROA     57       TYR      OH       OH1     -0.540000       15.9994           0
       960 PROA     57       TYR      HH       H        0.430000       1.00800           0
       961 PROA     57       TYR      CD2      CA      -0.115000       12.0110           0
       962 PROA     57       TYR      HD2      HP       0.115000       1.00800           0
       963 PROA     57       TYR      CE2      CA      -0.115000       12.0110           0
       964 PROA     57       TYR      HE2      HP       0.115000       1.00800           0
       965 PROA     57       TYR      C        C        0.510000       12.0110           0
       966 PROA     57       TYR      O        O       -0.510000       15.9994           0
       967 PROA     58       ALA      N        NH1     -0.470000       14.0070           0
       968 PROA     58       ALA      HN       H        0.310000       1.00800           0
       969 PROA     58       ALA      CA       CT1      0.700000E-01   12.0110           0
       970 PROA     58       ALA      HA       HB1      0.900000E-01   1.00800           0
       971 PROA     58       ALA      CB       CT3     -0.270000       12.0110           0
       972 PROA     58       ALA      HB1      HA3      0.900000E-01   1.00800           0
       973 PROA     58       ALA      HB2      HA3      0.900000E-01   1.00800           0
       974 PROA     58       ALA      HB3      HA3      0.900000E-01   1.00800           0
       975 PROA     58       ALA      C        C        0.510000       12.0110           0
       976 PROA     58       ALA      O        O       -0.510000       15.9994           0
       977 PROA     59       SER      N        NH1     -0.470000       14.0070           0
       978 PROA     59       SER      HN       H        0.310000       1.00800           0
       979 PROA     59       SER      CA       CT1      0.700000E-01   12.0110           0
       980 PROA     59       SER      HA       HB1      0.900000E-01   1.00800           0
       981 PROA     59       SER      CB       CT2      0.500000E-01   12.0110           0
       982 PROA     59       SER      HB1      HA2      0.900000E-01   1.00800           0
       983 PROA     59       SER      HB2      HA2      0.900000E-01   1.00800           0
       984 PROA     59       SER      OG       OH1     -0.660000       15.9994           0
       985 PROA     59       SER      HG1      H        0.430000       1.00800           0
       986 PROA     59       SER      C        C        0.510000       12.0110           0
       987 PROA     59       SER      O        O       -0.510000       15.9994           0
       988 PROA     60       THR      N        NH1     -0.470000       14.0070           0
       989 PROA     60       THR      HN       H        0.310000       1.00800           0
       990 PROA     60       THR      CA       CT1      0.700000E-01   12.0110           0
       991 PROA     60       THR      HA       HB1      0.900000E-01   1.00800           0
       992 PROA     60       THR      CB       CT1      0.140000       12.0110           0
       993 PROA     60       THR      HB       HA1      0.900000E-01   1.00800           0
       994 PROA     60       THR      OG1      OH1     -0.660000       15.9994           0
       995 PROA     60       THR      HG1      H        0.430000       1.00800           0
       996 PROA     60       THR      CG2      CT3     -0.270000       12.0110           0
       997 PROA     60       THR      HG21     HA3      0.900000E-01   1.00800           0
       998 PROA     60       THR      HG22     HA3      0.900000E-01   1.00800           0
       999 PROA     60       THR      HG23     HA3      0.900000E-01   1.00800           0
      1000 PROA     60       THR      C        C        0.510000       12.0110           0
      1001 PROA     60       THR      O        O       -0.510000       15.9994           0
      1002 PROA     61       ASP      N        NH1     -0.470000       14.0070           0
      1003 PROA     61       ASP      HN       H        0.310000       1.00800           0
      1004 PROA     61       ASP      CA       CT1      0.700000E-01   12.0110           0
      1005 PROA     61       ASP      HA       HB1      0.900000E-01   1.00800           0
      1006 PROA     61       ASP      CB       CT2A    -0.280000       12.0110           0
      1007 PROA     61       ASP      HB1      HA2      0.900000E-01   1.00800           0
      1008 PROA     61       ASP      HB2      HA2      0.900000E-01   1.00800           0
      1009 PROA     61       ASP      CG       CC       0.620000       12.0110           0
      1010 PROA     61       ASP      OD1      OC      -0.760000       15.9994           0
      1011 PROA     61       ASP      OD2      OC      -0.760000       15.9994           0
      1012 PROA     61       ASP      C        C        0.510000       12.0110           0
      1013 PROA     61       ASP      O        O       -0.510000       15.9994           0
      1014 PROA     62       MET      N        NH1     -0.470000       14.0070           0
      1015 PROA     62       MET      HN       H        0.310000       1.00800           0
      1016 PROA     62       MET      CA       CT1      0.700000E-01   12.0110           0
      1017 PROA     62       MET      HA       HB1      0.900000E-01   1.00800           0
      1018 PROA     62       MET      CB       CT2     -0.180000       12.0110           0
      1019 PROA     62       MET      HB1      HA2      0.900000E-01   1.00800           0
      1020 PROA     62       MET      HB2      HA2      0.900000E-01   1.00800           0
      1021 PROA     62       MET      CG       CT2     -0.140000       12.0110           0
      1022 PROA     62       MET      HG1      HA2      0.900000E-01   1.00800           0
      1023 PROA     62       MET      HG2      HA2      0.900000E-01   1.00800           0
      1024 PROA     62       MET      SD       S       -0.900000E-01   32.0600           0
      1025 PROA     62       MET      CE       CT3     -0.220000       12.0110           0
      1026 PROA     62       MET      HE1      HA3      0.900000E-01   1.00800           0
      1027 PROA     62       MET      HE2      HA3      0.900000E-01   1.00800           0
      1028 PROA     62       MET      HE3      HA3      0.900000E-01   1.00800           0
      1029 PROA     62       MET      C        C        0.510000       12.0110           0
      1030 PROA     62       MET      O        O       -0.510000       15.9994           0
      1031 PROA     63       ASP      N        NH1     -0.470000       14.0070           0
      1032 PROA     63       ASP      HN       H        0.310000       1.00800           0
      1033 PROA     63       ASP      CA       CT1      0.700000E-01   12.0110           0
      1034 PROA     63       ASP      HA       HB1      0.900000E-01   1.00800           0
      1035 PROA     63       ASP      CB       CT2A    -0.280000       12.0110           0
      1036 PROA     63       ASP      HB1      HA2      0.900000E-01   1.00800           0
      1037 PROA     63       ASP      HB2      HA2      0.900000E-01   1.00800           0
      1038 PROA     63       ASP      CG       CC       0.620000       12.0110           0
      1039 PROA     63       ASP      OD1      OC      -0.760000       15.9994           0
      1040 PROA     63       ASP      OD2      OC      -0.760000       15.9994           0
      1041 PROA     63       ASP      C        C        0.510000       12.0110           0
      1042 PROA     63       ASP      O        O       -0.510000       15.9994           0
      1043 PROA     64       LYS      N        NH1     -0.470000       14.0070           0
      1044 PROA     64       LYS      HN       H        0.310000       1.00800           0
      1045 PROA     64       LYS      CA       CT1      0.700000E-01   12.0110           0
      1046 PROA     64       LYS      HA       HB1      0.900000E-01   1.00800           0
      1047 PROA     64       LYS      CB       CT2     -0.180000       12.0110           0
      1048 PROA     64       LYS      HB1      HA2      0.900000E-01   1.00800           0
      1049 PROA     64       LYS      HB2      HA2      0.900000E-01   1.00800           0
      1050 PROA     64       LYS      CG       CT2     -0.180000       12.0110           0
      1051 PROA     64       LYS      HG1      HA2      0.900000E-01   1.00800           0
      1052 PROA     64       LYS      HG2      HA2      0.900000E-01   1.00800           0
      1053 PROA     64       LYS      CD       CT2     -0.180000       12.0110           0
      1054 PROA     64       LYS      HD1      HA2      0.900000E-01   1.00800           0
      1055 PROA     64       LYS      HD2      HA2      0.900000E-01   1.00800           0
      1056 PROA     64       LYS      CE       CT2      0.210000       12.0110           0
      1057 PROA     64       LYS      HE1      HA2      0.500000E-01   1.00800           0
      1058 PROA     64       LYS      HE2      HA2      0.500000E-01   1.00800           0
      1059 PROA     64       LYS      NZ       NH3     -0.300000       14.0070           0
      1060 PROA     64       LYS      HZ1      HC       0.330000       1.00800           0
      1061 PROA     64       LYS      HZ2      HC       0.330000       1.00800           0
      1062 PROA     64       LYS      HZ3      HC       0.330000       1.00800           0
      1063 PROA     64       LYS      C        C        0.510000       12.0110           0
      1064 PROA     64       LYS      O        O       -0.510000       15.9994           0
      1065 PROA     65       VAL      N        NH1     -0.470000       14.0070           0
      1066 PROA     65       VAL      HN       H        0.310000       1.00800           0
      1067 PROA     65       VAL      CA       CT1      0.700000E-01   12.0110           0
      1068 PROA     65       VAL      HA       HB1      0.900000E-01   1.00800           0
      1069 PROA     65       VAL      CB       CT1     -0.900000E-01   12.0110           0
      1070 PROA     65       VAL      HB       HA1      0.900000E-01   1.00800           0
      1071 PROA     65       VAL      CG1      CT3     -0.270000       12.0110           0
      1072 PROA     65       VAL      HG11     HA3      0.900000E-01   1.00800           0
      1073 PROA     65       VAL      HG12     HA3      0.900000E-01   1.00800           0
      1074 PROA     65       VAL      HG13     HA3      0.900000E-01   1.00800           0
      1075 PROA     65       VAL      CG2      CT3     -0.270000       12.0110           0
      1076 PROA     65       VAL      HG21     HA3      0.900000E-01   1.00800           0
      1077 PROA     65       VAL      HG22     HA3      0.900000E-01   1.00800           0
      1078 PROA     65       VAL      HG23     HA3      0.900000E-01   1.00800           0
      1079 PROA     65       VAL      C        C        0.510000       12.0110           0
      1080 PROA     65       VAL      O        O       -0.510000       15.9994           0
      1081 PROA     66       LEU      N        NH1     -0.470000       14.0070           0
      1082 PROA     66       LEU      HN       H        0.310000       1.00800           0
      1083 PROA     66       LEU      CA       CT1      0.700000E-01   12.0110           0
      1084 PROA     66       LEU      HA       HB1      0.900000E-01   1.00800           0
      1085 PROA     66       LEU      CB       CT2     -0.180000       12.0110           0
      1086 PROA     66       LEU      HB1      HA2      0.900000E-01   1.00800           0
      1087 PROA     66       LEU      HB2      HA2      0.900000E-01   1.00800           0
      1088 PROA     66       LEU      CG       CT1     -0.900000E-01   12.0110           0
      1089 PROA     66       LEU      HG       HA1      0.900000E-01   1.00800           0
      1090 PROA     66       LEU      CD1      CT3     -0.270000       12.0110           0
      1091 PROA     66       LEU      HD11     HA3      0.900000E-01   1.00800           0
      1092 PROA     66       LEU      HD12     HA3      0.900000E-01   1.00800           0
      1093 PROA     66       LEU      HD13     HA3      0.900000E-01   1.00800           0
      1094 PROA     66       LEU      CD2      CT3     -0.270000       12.0110           0
      1095 PROA     66       LEU      HD21     HA3      0.900000E-01   1.00800           0
      1096 PROA     66       LEU      HD22     HA3      0.900000E-01   1.00800           0
      1097 PROA     66       LEU      HD23     HA3      0.900000E-01   1.00800           0
      1098 PROA     66       LEU      C        C        0.510000       12.0110           0
      1099 PROA     66       LEU      O        O       -0.510000       15.9994           0
      1100 PROA     67       LEU      N        NH1     -0.470000       14.0070           0
      1101 PROA     67       LEU      HN       H        0.310000       1.00800           0
      1102 PROA     67       LEU      CA       CT1      0.700000E-01   12.0110           0
      1103 PROA     67       LEU      HA       HB1      0.900000E-01   1.00800           0
      1104 PROA     67       LEU      CB       CT2     -0.180000       12.0110           0
      1105 PROA     67       LEU      HB1      HA2      0.900000E-01   1.00800           0
      1106 PROA     67       LEU      HB2      HA2      0.900000E-01   1.00800           0
      1107 PROA     67       LEU      CG       CT1     -0.900000E-01   12.0110           0
      1108 PROA     67       LEU      HG       HA1      0.900000E-01   1.00800           0
      1109 PROA     67       LEU      CD1      CT3     -0.270000       12.0110           0
      1110 PROA     67       LEU      HD11     HA3      0.900000E-01   1.00800           0
      1111 PROA     67       LEU      HD12     HA3      0.900000E-01   1.00800           0
      1112 PROA     67       LEU      HD13     HA3      0.900000E-01   1.00800           0
      1113 PROA     67       LEU      CD2      CT3     -0.270000       12.0110           0
      1114 PROA     67       LEU      HD21     HA3      0.900000E-01   1.00800           0
      1115 PROA     67       LEU      HD22     HA3      0.900000E-01   1.00800           0
      1116 PROA     67       LEU      HD23     HA3      0.900000E-01   1.00800           0
      1117 PROA     67       LEU      C        C        0.510000       12.0110           0
      1118 PROA     67       LEU      O        O       -0.510000       15.9994           0
      1119 PROA     68       LYS      N        NH1     -0.470000       14.0070           0
      1120 PROA     68       LYS      HN       H        0.310000       1.00800           0
      1121 PROA     68       LYS      CA       CT1      0.700000E-01   12.0110           0
      1122 PROA     68       LYS      HA       HB1      0.900000E-01   1.00800           0
      1123 PROA     68       LYS      CB       CT2     -0.180000       12.0110           0
      1124 PROA     68       LYS      HB1      HA2      0.900000E-01   1.00800           0
      1125 PROA     68       LYS      HB2      HA2      0.900000E-01   1.00800           0
      1126 PROA     68       LYS      CG       CT2     -0.180000       12.0110           0
      1127 PROA     68       LYS      HG1      HA2      0.900000E-01   1.00800           0
      1128 PROA     68       LYS      HG2      HA2      0.900000E-01   1.00800           0
      1129 PROA     68       LYS      CD       CT2     -0.180000       12.0110           0
      1130 PROA     68       LYS      HD1      HA2      0.900000E-01   1.00800           0
      1131 PROA     68       LYS      HD2      HA2      0.900000E-01   1.00800           0
      1132 PROA     68       LYS      CE       CT2      0.210000       12.0110           0
      1133 PROA     68       LYS      HE1      HA2      0.500000E-01   1.00800           0
      1134 PROA     68       LYS      HE2      HA2      0.500000E-01   1.00800           0
      1135 PROA     68       LYS      NZ       NH3     -0.300000       14.0070           0
      1136 PROA     68       LYS      HZ1      HC       0.330000       1.00800           0
      1137 PROA     68       LYS      HZ2      HC       0.330000       1.00800           0
      1138 PROA     68       LYS      HZ3      HC       0.330000       1.00800           0
      1139 PROA     68       LYS      C        C        0.510000       12.0110           0
      1140 PROA     68       LYS      O        O       -0.510000       15.9994           0
      1141 PROA     69       TYR      N        NH1     -0.470000       14.0070           0
      1142 PROA     69       TYR      HN       H        0.310000       1.00800           0
      1143 PROA     69       TYR      CA       CT1      0.700000E-01   12.0110           0
      1144 PROA     69       TYR      HA       HB1      0.900000E-01   1.00800           0
      1145 PROA     69       TYR      CB       CT2     -0.180000       12.0110           0
      1146 PROA     69       TYR      HB1      HA2      0.900000E-01   1.00800           0
      1147 PROA     69       TYR      HB2      HA2      0.900000E-01   1.00800           0
      1148 PROA     69       TYR      CG       CA       0.000000       12.0110           0
      1149 PROA     69       TYR      CD1      CA      -0.115000       12.0110           0
      1150 PROA     69       TYR      HD1      HP       0.115000       1.00800           0
      1151 PROA     69       TYR      CE1      CA      -0.115000       12.0110           0
      1152 PROA     69       TYR      HE1      HP       0.115000       1.00800           0
      1153 PROA     69       TYR      CZ       CA       0.110000       12.0110           0
      1154 PROA     69       TYR      OH       OH1     -0.540000       15.9994           0
      1155 PROA     69       TYR      HH       H        0.430000       1.00800           0
      1156 PROA     69       TYR      CD2      CA      -0.115000       12.0110           0
      1157 PROA     69       TYR      HD2      HP       0.115000       1.00800           0
      1158 PROA     69       TYR      CE2      CA      -0.115000       12.0110           0
      1159 PROA     69       TYR      HE2      HP       0.115000       1.00800           0
      1160 PROA     69       TYR      C        C        0.510000       12.0110           0
      1161 PROA     69       TYR      O        O       -0.510000       15.9994           0
      1162 PROA     70       THR      N        NH1     -0.470000       14.0070           0
      1163 PROA     70       THR      HN       H        0.310000       1.00800           0
      1164 PROA     70       THR      CA       CT1      0.700000E-01   12.0110           0
      1165 PROA     70       THR      HA       HB1      0.900000E-01   1.00800           0
      1166 PROA     70       THR      CB       CT1      0.140000       12.0110           0
      1167 PROA     70       THR      HB       HA1      0.900000E-01   1.00800           0
      1168 PROA     70       THR      OG1      OH1     -0.660000       15.9994           0
      1169 PROA     70       THR      HG1      H        0.430000       1.00800           0
      1170 PROA     70       THR      CG2      CT3     -0.270000       12.0110           0
      1171 PROA     70       THR      HG21     HA3      0.900000E-01   1.00800           0
      1172 PROA     70       THR      HG22     HA3      0.900000E-01   1.00800           0
      1173 PROA     70       THR      HG23     HA3      0.900000E-01   1.00800           0
      1174 PROA     70       THR      C        C        0.510000       12.0110           0
      1175 PROA     70       THR      O        O       -0.510000       15.9994           0
      1176 PROA     71       GLU      N        NH1     -0.470000       14.0070           0
      1177 PROA     71       GLU      HN       H        0.310000       1.00800           0
      1178 PROA     71       GLU      CA       CT1      0.700000E-01   12.0110           0
      1179 PROA     71       GLU      HA       HB1      0.900000E-01   1.00800           0
      1180 PROA     71       GLU      CB       CT2A    -0.180000       12.0110           0
      1181 PROA     71       GLU      HB1      HA2      0.900000E-01   1.00800           0
      1182 PROA     71       GLU      HB2      HA2      0.900000E-01   1.00800           0
      1183 PROA     71       GLU      CG       CT2     -0.280000       12.0110           0
      1184 PROA     71       GLU      HG1      HA2      0.900000E-01   1.00800           0
      1185 PROA     71       GLU      HG2      HA2      0.900000E-01   1.00800           0
      1186 PROA     71       GLU      CD       CC       0.620000       12.0110           0
      1187 PROA     71       GLU      OE1      OC      -0.760000       15.9994           0
      1188 PROA     71       GLU      OE2      OC      -0.760000       15.9994           0
      1189 PROA     71       GLU      C        C        0.510000       12.0110           0
      1190 PROA     71       GLU      O        O       -0.510000       15.9994           0
      1191 PROA     72       TYR      N        NH1     -0.470000       14.0070           0
      1192 PROA     72       TYR      HN       H        0.310000       1.00800           0
      1193 PROA     72       TYR      CA       CT1      0.700000E-01   12.0110           0
      1194 PROA     72       TYR      HA       HB1      0.900000E-01   1.00800           0
      1195 PROA     72       TYR      CB       CT2     -0.180000       12.0110           0
      1196 PROA     72       TYR      HB1      HA2      0.900000E-01   1.00800           0
      1197 PROA     72       TYR      HB2      HA2      0.900000E-01   1.00800           0
      1198 PROA     72       TYR      CG       CA       0.000000       12.0110           0
      1199 PROA     72       TYR      CD1      CA      -0.115000       12.0110           0
      1200 PROA     72       TYR      HD1      HP       0.115000       1.00800           0
      1201 PROA     72       TYR      CE1      CA      -0.115000       12.0110           0
      1202 PROA     72       TYR      HE1      HP       0.115000       1.00800           0
      1203 PROA     72       TYR      CZ       CA       0.110000       12.0110           0
      1204 PROA     72       TYR      OH       OH1     -0.540000       15.9994           0
      1205 PROA     72       TYR      HH       H        0.430000       1.00800           0
      1206 PROA     72       TYR      CD2      CA      -0.115000       12.0110           0
      1207 PROA     72       TYR      HD2      HP       0.115000       1.00800           0
      1208 PROA     72       TYR      CE2      CA      -0.115000       12.0110           0
      1209 PROA     72       TYR      HE2      HP       0.115000       1.00800           0
      1210 PROA     72       TYR      C        C        0.510000       12.0110           0
      1211 PROA     72       TYR      O        O       -0.510000       15.9994           0
      1212 PROA     73       ASN      N        NH1     -0.470000       14.0070           0
      1213 PROA     73       ASN      HN       H        0.310000       1.00800           0
      1214 PROA     73       ASN      CA       CT1      0.700000E-01   12.0110           0
      1215 PROA     73       ASN      HA       HB1      0.900000E-01   1.00800           0
      1216 PROA     73       ASN      CB       CT2     -0.180000       12.0110           0
      1217 PROA     73       ASN      HB1      HA2      0.900000E-01   1.00800           0
      1218 PROA     73       ASN      HB2      HA2      0.900000E-01   1.00800           0
      1219 PROA     73       ASN      CG       CC       0.550000       12.0110           0
      1220 PROA     73       ASN      OD1      O       -0.550000       15.9994           0
      1221 PROA     73       ASN      ND2      NH2     -0.620000       14.0070           0
      1222 PROA     73       ASN      HD21     H        0.320000       1.00800           0
      1223 PROA     73       ASN      HD22     H        0.300000       1.00800           0
      1224 PROA     73       ASN      C        C        0.510000       12.0110           0
      1225 PROA     73       ASN      O        O       -0.510000       15.9994           0
      1226 PROA     74       GLU      N        NH1     -0.470000       14.0070           0
      1227 PROA     74       GLU      HN       H        0.310000       1.00800           0
      1228 PROA     74       GLU      CA       CT1      0.700000E-01   12.0110           0
      1229 PROA     74       GLU      HA       HB1      0.900000E-01   1.00800           0
      1230 PROA     74       GLU      CB       CT2A    -0.180000       12.0110           0
      1231 PROA     74       GLU      HB1      HA2      0.900000E-01   1.00800           0
      1232 PROA     74       GLU      HB2      HA2      0.900000E-01   1.00800           0
      1233 PROA     74       GLU      CG       CT2     -0.280000       12.0110           0
      1234 PROA     74       GLU      HG1      HA2      0.900000E-01   1.00800           0
      1235 PROA     74       GLU      HG2      HA2      0.900000E-01   1.00800           0
      1236 PROA     74       GLU      CD       CC       0.620000       12.0110           0
      1237 PROA     74       GLU      OE1      OC      -0.760000       15.9994           0
      1238 PROA     74       GLU      OE2      OC      -0.760000       15.9994           0
      1239 PROA     74       GLU      C        C        0.510000       12.0110           0
      1240 PROA     74       GLU      O        O       -0.510000       15.9994           0
      1241 PROA     75       PRO      N        N       -0.290000       14.0070           0
      1242 PROA     75       PRO      CD       CP3      0.000000       12.0110           0
      1243 PROA     75       PRO      HD1      HA2      0.900000E-01   1.00800           0
      1244 PROA     75       PRO      HD2      HA2      0.900000E-01   1.00800           0
      1245 PROA     75       PRO      CA       CP1      0.200000E-01   12.0110           0
      1246 PROA     75       PRO      HA       HB1      0.900000E-01   1.00800           0
      1247 PROA     75       PRO      CB       CP2     -0.180000       12.0110           0
      1248 PROA     75       PRO      HB1      HA2      0.900000E-01   1.00800           0
      1249 PROA     75       PRO      HB2      HA2      0.900000E-01   1.00800           0
      1250 PROA     75       PRO      CG       CP2     -0.180000       12.0110           0
      1251 PROA     75       PRO      HG1      HA2      0.900000E-01   1.00800           0
      1252 PROA     75       PRO      HG2      HA2      0.900000E-01   1.00800           0
      1253 PROA     75       PRO      C        C        0.510000       12.0110           0
      1254 PROA     75       PRO      O        O       -0.510000       15.9994           0
      1255 PROA     76       HSD      N        NH1     -0.470000       14.0070           0
      1256 PROA     76       HSD      HN       H        0.310000       1.00800           0
      1257 PROA     76       HSD      CA       CT1      0.700000E-01   12.0110           0
      1258 PROA     76       HSD      HA       HB1      0.900000E-01   1.00800           0
      1259 PROA     76       HSD      CB       CT2     -0.900000E-01   12.0110           0
      1260 PROA     76       HSD      HB1      HA2      0.900000E-01   1.00800           0
      1261 PROA     76       HSD      HB2      HA2      0.900000E-01   1.00800           0
      1262 PROA     76       HSD      ND1      NR1     -0.360000       14.0070           0
      1263 PROA     76       HSD      HD1      H        0.320000       1.00800           0
      1264 PROA     76       HSD      CG       CPH1    -0.500000E-01   12.0110           0
      1265 PROA     76       HSD      CE1      CPH2     0.250000       12.0110           0
      1266 PROA     76       HSD      HE1      HR1      0.130000       1.00800           0
      1267 PROA     76       HSD      NE2      NR2     -0.700000       14.0070           0
      1268 PROA     76       HSD      CD2      CPH1     0.220000       12.0110           0
      1269 PROA     76       HSD      HD2      HR3      0.100000       1.00800           0
      1270 PROA     76       HSD      C        C        0.510000       12.0110           0
      1271 PROA     76       HSD      O        O       -0.510000       15.9994           0
      1272 PROA     77       GLU      N        NH1     -0.470000       14.0070           0
      1273 PROA     77       GLU      HN       H        0.310000       1.00800           0
      1274 PROA     77       GLU      CA       CT1      0.700000E-01   12.0110           0
      1275 PROA     77       GLU      HA       HB1      0.900000E-01   1.00800           0
      1276 PROA     77       GLU      CB       CT2A    -0.180000       12.0110           0
      1277 PROA     77       GLU      HB1      HA2      0.900000E-01   1.00800           0
      1278 PROA     77       GLU      HB2      HA2      0.900000E-01   1.00800           0
      1279 PROA     77       GLU      CG       CT2     -0.280000       12.0110           0
      1280 PROA     77       GLU      HG1      HA2      0.900000E-01   1.00800           0
      1281 PROA     77       GLU      HG2      HA2      0.900000E-01   1.00800           0
      1282 PROA     77       GLU      CD       CC       0.620000       12.0110           0
      1283 PROA     77       GLU      OE1      OC      -0.760000       15.9994           0
      1284 PROA     77       GLU      OE2      OC      -0.760000       15.9994           0
      1285 PROA     77       GLU      C        C        0.510000       12.0110           0
      1286 PROA     77       GLU      O        O       -0.510000       15.9994           0
      1287 PROA     78       SER      N        NH1     -0.470000       14.0070           0
      1288 PROA     78       SER      HN       H        0.310000       1.00800           0
      1289 PROA     78       SER      CA       CT1      0.700000E-01   12.0110           0
      1290 PROA     78       SER      HA       HB1      0.900000E-01   1.00800           0
      1291 PROA     78       SER      CB       CT2      0.500000E-01   12.0110           0
      1292 PROA     78       SER      HB1      HA2      0.900000E-01   1.00800           0
      1293 PROA     78       SER      HB2      HA2      0.900000E-01   1.00800           0
      1294 PROA     78       SER      OG       OH1     -0.660000       15.9994           0
      1295 PROA     78       SER      HG1      H        0.430000       1.00800           0
      1296 PROA     78       SER      C        C        0.510000       12.0110           0
      1297 PROA     78       SER      O        O       -0.510000       15.9994           0
      1298 PROA     79       ARG      N        NH1     -0.470000       14.0070           0
      1299 PROA     79       ARG      HN       H        0.310000       1.00800           0
      1300 PROA     79       ARG      CA       CT1      0.700000E-01   12.0110           0
      1301 PROA     79       ARG      HA       HB1      0.900000E-01   1.00800           0
      1302 PROA     79       ARG      CB       CT2     -0.180000       12.0110           0
      1303 PROA     79       ARG      HB1      HA2      0.900000E-01   1.00800           0
      1304 PROA     79       ARG      HB2      HA2      0.900000E-01   1.00800           0
      1305 PROA     79       ARG      CG       CT2     -0.180000       12.0110           0
      1306 PROA     79       ARG      HG1      HA2      0.900000E-01   1.00800           0
      1307 PROA     79       ARG      HG2      HA2      0.900000E-01   1.00800           0
      1308 PROA     79       ARG      CD       CT2      0.200000       12.0110           0
      1309 PROA     79       ARG      HD1      HA2      0.900000E-01   1.00800           0
      1310 PROA     79       ARG      HD2      HA2      0.900000E-01   1.00800           0
      1311 PROA     79       ARG      NE       NC2     -0.700000       14.0070           0
      1312 PROA     79       ARG      HE       HC       0.440000       1.00800           0
      1313 PROA     79       ARG      CZ       C        0.640000       12.0110           0
      1314 PROA     79       ARG      NH1      NC2     -0.800000       14.0070           0
      1315 PROA     79       ARG      HH11     HC       0.460000       1.00800           0
      1316 PROA     79       ARG      HH12     HC       0.460000       1.00800           0
      1317 PROA     79       ARG      NH2      NC2     -0.800000       14.0070           0
      1318 PROA     79       ARG      HH21     HC       0.460000       1.00800           0
      1319 PROA     79       ARG      HH22     HC       0.460000       1.00800           0
      1320 PROA     79       ARG      C        C        0.510000       12.0110           0
      1321 PROA     79       ARG      O        O       -0.510000       15.9994           0
      1322 PROA     80       THR      N        NH1     -0.470000       14.0070           0
      1323 PROA     80       THR      HN       H        0.310000       1.00800           0
      1324 PROA     80       THR      CA       CT1      0.700000E-01   12.0110           0
      1325 PROA     80       THR      HA       HB1      0.900000E-01   1.00800           0
      1326 PROA     80       THR      CB       CT1      0.140000       12.0110           0
      1327 PROA     80       THR      HB       HA1      0.900000E-01   1.00800           0
      1328 PROA     80       THR      OG1      OH1     -0.660000       15.9994           0
      1329 PROA     80       THR      HG1      H        0.430000       1.00800           0
      1330 PROA     80       THR      CG2      CT3     -0.270000       12.0110           0
      1331 PROA     80       THR      HG21     HA3      0.900000E-01   1.00800           0
      1332 PROA     80       THR      HG22     HA3      0.900000E-01   1.00800           0
      1333 PROA     80       THR      HG23     HA3      0.900000E-01   1.00800           0
      1334 PROA     80       THR      C        C        0.510000       12.0110           0
      1335 PROA     80       THR      O        O       -0.510000       15.9994           0
      1336 PROA     81       ASN      N        NH1     -0.470000       14.0070           0
      1337 PROA     81       ASN      HN       H        0.310000       1.00800           0
      1338 PROA     81       ASN      CA       CT1      0.700000E-01   12.0110           0
      1339 PROA     81       ASN      HA       HB1      0.900000E-01   1.00800           0
      1340 PROA     81       ASN      CB       CT2     -0.180000       12.0110           0
      1341 PROA     81       ASN      HB1      HA2      0.900000E-01   1.00800           0
      1342 PROA     81       ASN      HB2      HA2      0.900000E-01   1.00800           0
      1343 PROA     81       ASN      CG       CC       0.550000       12.0110           0
      1344 PROA     81       ASN      OD1      O       -0.550000       15.9994           0
      1345 PROA     81       ASN      ND2      NH2     -0.620000       14.0070           0
      1346 PROA     81       ASN      HD21     H        0.320000       1.00800           0
      1347 PROA     81       ASN      HD22     H        0.300000       1.00800           0
      1348 PROA     81       ASN      C        C        0.510000       12.0110           0
      1349 PROA     81       ASN      O        O       -0.510000       15.9994           0
      1350 PROA     82       SER      N        NH1     -0.470000       14.0070           0
      1351 PROA     82       SER      HN       H        0.310000       1.00800           0
      1352 PROA     82       SER      CA       CT1      0.700000E-01   12.0110           0
      1353 PROA     82       SER      HA       HB1      0.900000E-01   1.00800           0
      1354 PROA     82       SER      CB       CT2      0.500000E-01   12.0110           0
      1355 PROA     82       SER      HB1      HA2      0.900000E-01   1.00800           0
      1356 PROA     82       SER      HB2      HA2      0.900000E-01   1.00800           0
      1357 PROA     82       SER      OG       OH1     -0.660000       15.9994           0
      1358 PROA     82       SER      HG1      H        0.430000       1.00800           0
      1359 PROA     82       SER      C        C        0.510000       12.0110           0
      1360 PROA     82       SER      O        O       -0.510000       15.9994           0
      1361 PROA     83       ASP      N        NH1     -0.470000       14.0070           0
      1362 PROA     83       ASP      HN       H        0.310000       1.00800           0
      1363 PROA     83       ASP      CA       CT1      0.700000E-01   12.0110           0
      1364 PROA     83       ASP      HA       HB1      0.900000E-01   1.00800           0
      1365 PROA     83       ASP      CB       CT2A    -0.280000       12.0110           0
      1366 PROA     83       ASP      HB1      HA2      0.900000E-01   1.00800           0
      1367 PROA     83       ASP      HB2      HA2      0.900000E-01   1.00800           0
      1368 PROA     83       ASP      CG       CC       0.620000       12.0110           0
      1369 PROA     83       ASP      OD1      OC      -0.760000       15.9994           0
      1370 PROA     83       ASP      OD2      OC      -0.760000       15.9994           0
      1371 PROA     83       ASP      C        C        0.510000       12.0110           0
      1372 PROA     83       ASP      O        O       -0.510000       15.9994           0
      1373 PROA     84       ILE      N        NH1     -0.470000       14.0070           0
      1374 PROA     84       ILE      HN       H        0.310000       1.00800           0
      1375 PROA     84       ILE      CA       CT1      0.700000E-01   12.0110           0
      1376 PROA     84       ILE      HA       HB1      0.900000E-01   1.00800           0
      1377 PROA     84       ILE      CB       CT1     -0.900000E-01   12.0110           0
      1378 PROA     84       ILE      HB       HA1      0.900000E-01   1.00800           0
      1379 PROA     84       ILE      CG2      CT3     -0.270000       12.0110           0
      1380 PROA     84       ILE      HG21     HA3      0.900000E-01   1.00800           0
      1381 PROA     84       ILE      HG22     HA3      0.900000E-01   1.00800           0
      1382 PROA     84       ILE      HG23     HA3      0.900000E-01   1.00800           0
      1383 PROA     84       ILE      CG1      CT2     -0.180000       12.0110           0
      1384 PROA     84       ILE      HG11     HA2      0.900000E-01   1.00800           0
      1385 PROA     84       ILE      HG12     HA2      0.900000E-01   1.00800           0
      1386 PROA     84       ILE      CD       CT3     -0.270000       12.0110           0
      1387 PROA     84       ILE      HD1      HA3      0.900000E-01   1.00800           0
      1388 PROA     84       ILE      HD2      HA3      0.900000E-01   1.00800           0
      1389 PROA     84       ILE      HD3      HA3      0.900000E-01   1.00800           0
      1390 PROA     84       ILE      C        C        0.510000       12.0110           0
      1391 PROA     84       ILE      O        O       -0.510000       15.9994           0
      1392 PROA     85       VAL      N        NH1     -0.470000       14.0070           0
      1393 PROA     85       VAL      HN       H        0.310000       1.00800           0
      1394 PROA     85       VAL      CA       CT1      0.700000E-01   12.0110           0
      1395 PROA     85       VAL      HA       HB1      0.900000E-01   1.00800           0
      1396 PROA     85       VAL      CB       CT1     -0.900000E-01   12.0110           0
      1397 PROA     85       VAL      HB       HA1      0.900000E-01   1.00800           0
      1398 PROA     85       VAL      CG1      CT3     -0.270000       12.0110           0
      1399 PROA     85       VAL      HG11     HA3      0.900000E-01   1.00800           0
      1400 PROA     85       VAL      HG12     HA3      0.900000E-01   1.00800           0
      1401 PROA     85       VAL      HG13     HA3      0.900000E-01   1.00800           0
      1402 PROA     85       VAL      CG2      CT3     -0.270000       12.0110           0
      1403 PROA     85       VAL      HG21     HA3      0.900000E-01   1.00800           0
      1404 PROA     85       VAL      HG22     HA3      0.900000E-01   1.00800           0
      1405 PROA     85       VAL      HG23     HA3      0.900000E-01   1.00800           0
      1406 PROA     85       VAL      C        C        0.510000       12.0110           0
      1407 PROA     85       VAL      O        O       -0.510000       15.9994           0
      1408 PROA     86       GLU      N        NH1     -0.470000       14.0070           0
      1409 PROA     86       GLU      HN       H        0.310000       1.00800           0
      1410 PROA     86       GLU      CA       CT1      0.700000E-01   12.0110           0
      1411 PROA     86       GLU      HA       HB1      0.900000E-01   1.00800           0
      1412 PROA     86       GLU      CB       CT2A    -0.180000       12.0110           0
      1413 PROA     86       GLU      HB1      HA2      0.900000E-01   1.00800           0
      1414 PROA     86       GLU      HB2      HA2      0.900000E-01   1.00800           0
      1415 PROA     86       GLU      CG       CT2     -0.280000       12.0110           0
      1416 PROA     86       GLU      HG1      HA2      0.900000E-01   1.00800           0
      1417 PROA     86       GLU      HG2      HA2      0.900000E-01   1.00800           0
      1418 PROA     86       GLU      CD       CC       0.620000       12.0110           0
      1419 PROA     86       GLU      OE1      OC      -0.760000       15.9994           0
      1420 PROA     86       GLU      OE2      OC      -0.760000       15.9994           0
      1421 PROA     86       GLU      C        C        0.510000       12.0110           0
      1422 PROA     86       GLU      O        O       -0.510000       15.9994           0
      1423 PROA     87       ALA      N        NH1     -0.470000       14.0070           0
      1424 PROA     87       ALA      HN       H        0.310000       1.00800           0
      1425 PROA     87       ALA      CA       CT1      0.700000E-01   12.0110           0
      1426 PROA     87       ALA      HA       HB1      0.900000E-01   1.00800           0
      1427 PROA     87       ALA      CB       CT3     -0.270000       12.0110           0
      1428 PROA     87       ALA      HB1      HA3      0.900000E-01   1.00800           0
      1429 PROA     87       ALA      HB2      HA3      0.900000E-01   1.00800           0
      1430 PROA     87       ALA      HB3      HA3      0.900000E-01   1.00800           0
      1431 PROA     87       ALA      C        C        0.510000       12.0110           0
      1432 PROA     87       ALA      O        O       -0.510000       15.9994           0
      1433 PROA     88       LEU      N        NH1     -0.470000       14.0070           0
      1434 PROA     88       LEU      HN       H        0.310000       1.00800           0
      1435 PROA     88       LEU      CA       CT1      0.700000E-01   12.0110           0
      1436 PROA     88       LEU      HA       HB1      0.900000E-01   1.00800           0
      1437 PROA     88       LEU      CB       CT2     -0.180000       12.0110           0
      1438 PROA     88       LEU      HB1      HA2      0.900000E-01   1.00800           0
      1439 PROA     88       LEU      HB2      HA2      0.900000E-01   1.00800           0
      1440 PROA     88       LEU      CG       CT1     -0.900000E-01   12.0110           0
      1441 PROA     88       LEU      HG       HA1      0.900000E-01   1.00800           0
      1442 PROA     88       LEU      CD1      CT3     -0.270000       12.0110           0
      1443 PROA     88       LEU      HD11     HA3      0.900000E-01   1.00800           0
      1444 PROA     88       LEU      HD12     HA3      0.900000E-01   1.00800           0
      1445 PROA     88       LEU      HD13     HA3      0.900000E-01   1.00800           0
      1446 PROA     88       LEU      CD2      CT3     -0.270000       12.0110           0
      1447 PROA     88       LEU      HD21     HA3      0.900000E-01   1.00800           0
      1448 PROA     88       LEU      HD22     HA3      0.900000E-01   1.00800           0
      1449 PROA     88       LEU      HD23     HA3      0.900000E-01   1.00800           0
      1450 PROA     88       LEU      C        C        0.510000       12.0110           0
      1451 PROA     88       LEU      O        O       -0.510000       15.9994           0
      1452 PROA     89       ASN      N        NH1     -0.470000       14.0070           0
      1453 PROA     89       ASN      HN       H        0.310000       1.00800           0
      1454 PROA     89       ASN      CA       CT1      0.700000E-01   12.0110           0
      1455 PROA     89       ASN      HA       HB1      0.900000E-01   1.00800           0
      1456 PROA     89       ASN      CB       CT2     -0.180000       12.0110           0
      1457 PROA     89       ASN      HB1      HA2      0.900000E-01   1.00800           0
      1458 PROA     89       ASN      HB2      HA2      0.900000E-01   1.00800           0
      1459 PROA     89       ASN      CG       CC       0.550000       12.0110           0
      1460 PROA     89       ASN      OD1      O       -0.550000       15.9994           0
      1461 PROA     89       ASN      ND2      NH2     -0.620000       14.0070           0
      1462 PROA     89       ASN      HD21     H        0.320000       1.00800           0
      1463 PROA     89       ASN      HD22     H        0.300000       1.00800           0
      1464 PROA     89       ASN      C        C        0.510000       12.0110           0
      1465 PROA     89       ASN      O        O       -0.510000       15.9994           0
      1466 PROA     90       LYS      N        NH1     -0.470000       14.0070           0
      1467 PROA     90       LYS      HN       H        0.310000       1.00800           0
      1468 PROA     90       LYS      CA       CT1      0.700000E-01   12.0110           0
      1469 PROA     90       LYS      HA       HB1      0.900000E-01   1.00800           0
      1470 PROA     90       LYS      CB       CT2     -0.180000       12.0110           0
      1471 PROA     90       LYS      HB1      HA2      0.900000E-01   1.00800           0
      1472 PROA     90       LYS      HB2      HA2      0.900000E-01   1.00800           0
      1473 PROA     90       LYS      CG       CT2     -0.180000       12.0110           0
      1474 PROA     90       LYS      HG1      HA2      0.900000E-01   1.00800           0
      1475 PROA     90       LYS      HG2      HA2      0.900000E-01   1.00800           0
      1476 PROA     90       LYS      CD       CT2     -0.180000       12.0110           0
      1477 PROA     90       LYS      HD1      HA2      0.900000E-01   1.00800           0
      1478 PROA     90       LYS      HD2      HA2      0.900000E-01   1.00800           0
      1479 PROA     90       LYS      CE       CT2      0.210000       12.0110           0
      1480 PROA     90       LYS      HE1      HA2      0.500000E-01   1.00800           0
      1481 PROA     90       LYS      HE2      HA2      0.500000E-01   1.00800           0
      1482 PROA     90       LYS      NZ       NH3     -0.300000       14.0070           0
      1483 PROA     90       LYS      HZ1      HC       0.330000       1.00800           0
      1484 PROA     90       LYS      HZ2      HC       0.330000       1.00800           0
      1485 PROA     90       LYS      HZ3      HC       0.330000       1.00800           0
      1486 PROA     90       LYS      C        C        0.510000       12.0110           0
      1487 PROA     90       LYS      O        O       -0.510000       15.9994           0
      1488 PROA     91       LYS      N        NH1     -0.470000       14.0070           0
      1489 PROA     91       LYS      HN       H        0.310000       1.00800           0
      1490 PROA     91       LYS      CA       CT1      0.700000E-01   12.0110           0
      1491 PROA     91       LYS      HA       HB1      0.900000E-01   1.00800           0
      1492 PROA     91       LYS      CB       CT2     -0.180000       12.0110           0
      1493 PROA     91       LYS      HB1      HA2      0.900000E-01   1.00800           0
      1494 PROA     91       LYS      HB2      HA2      0.900000E-01   1.00800           0
      1495 PROA     91       LYS      CG       CT2     -0.180000       12.0110           0
      1496 PROA     91       LYS      HG1      HA2      0.900000E-01   1.00800           0
      1497 PROA     91       LYS      HG2      HA2      0.900000E-01   1.00800           0
      1498 PROA     91       LYS      CD       CT2     -0.180000       12.0110           0
      1499 PROA     91       LYS      HD1      HA2      0.900000E-01   1.00800           0
      1500 PROA     91       LYS      HD2      HA2      0.900000E-01   1.00800           0
      1501 PROA     91       LYS      CE       CT2      0.210000       12.0110           0
      1502 PROA     91       LYS      HE1      HA2      0.500000E-01   1.00800           0
      1503 PROA     91       LYS      HE2      HA2      0.500000E-01   1.00800           0
      1504 PROA     91       LYS      NZ       NH3     -0.300000       14.0070           0
      1505 PROA     91       LYS      HZ1      HC       0.330000       1.00800           0
      1506 PROA     91       LYS      HZ2      HC       0.330000       1.00800           0
      1507 PROA     91       LYS      HZ3      HC       0.330000       1.00800           0
      1508 PROA     91       LYS      C        CC       0.340000       12.0110           0
      1509 PROA     91       LYS      OT1      OC      -0.670000       15.9994           0
      1510 PROA     91       LYS      OT2      OC      -0.670000       15.9994           0
      1511 PROB     4        LYS      N        NH3     -0.300000       14.0070           0
      1512 PROB     4        LYS      HT1      HC       0.330000       1.00800           0
      1513 PROB     4        LYS      HT2      HC       0.330000       1.00800           0
      1514 PROB     4        LYS      HT3      HC       0.330000       1.00800           0
      1515 PROB     4        LYS      CA       CT1      0.210000       12.0110           0
      1516 PROB     4        LYS      HA       HB1      0.100000       1.00800           0
      1517 PROB     4        LYS      CB       CT2     -0.180000       12.0110           0
      1518 PROB     4        LYS      HB1      HA2      0.900000E-01   1.00800           0
      1519 PROB     4        LYS      HB2      HA2      0.900000E-01   1.00800           0
      1520 PROB     4        LYS      CG       CT2     -0.180000       12.0110           0
      1521 PROB     4        LYS      HG1      HA2      0.900000E-01   1.00800           0
      1522 PROB     4        LYS      HG2      HA2      0.900000E-01   1.00800           0
      1523 PROB     4        LYS      CD       CT2     -0.180000       12.0110           0
      1524 PROB     4        LYS      HD1      HA2      0.900000E-01   1.00800           0
      1525 PROB     4        LYS      HD2      HA2      0.900000E-01   1.00800           0
      1526 PROB     4        LYS      CE       CT2      0.210000       12.0110           0
      1527 PROB     4        LYS      HE1      HA2      0.500000E-01   1.00800           0
      1528 PROB     4        LYS      HE2      HA2      0.500000E-01   1.00800           0
      1529 PROB     4        LYS      NZ       NH3     -0.300000       14.0070           0
      1530 PROB     4        LYS      HZ1      HC       0.330000       1.00800           0
      1531 PROB     4        LYS      HZ2      HC       0.330000       1.00800           0
      1532 PROB     4        LYS      HZ3      HC       0.330000       1.00800           0
      1533 PROB     4        LYS      C        C        0.510000       12.0110           0
      1534 PROB     4        LYS      O        O       -0.510000       15.9994           0
      1535 PROB     5        LYS      N        NH1     -0.470000       14.0070           0
      1536 PROB     5        LYS      HN       H        0.310000       1.00800           0
      1537 PROB     5        LYS      CA       CT1      0.700000E-01   12.0110           0
      1538 PROB     5        LYS      HA       HB1      0.900000E-01   1.00800           0
      1539 PROB     5        LYS      CB       CT2     -0.180000       12.0110           0
      1540 PROB     5        LYS      HB1      HA2      0.900000E-01   1.00800           0
      1541 PROB     5        LYS      HB2      HA2      0.900000E-01   1.00800           0
      1542 PROB     5        LYS      CG       CT2     -0.180000       12.0110           0
      1543 PROB     5        LYS      HG1      HA2      0.900000E-01   1.00800           0
      1544 PROB     5        LYS      HG2      HA2      0.900000E-01   1.00800           0
      1545 PROB     5        LYS      CD       CT2     -0.180000       12.0110           0
      1546 PROB     5        LYS      HD1      HA2      0.900000E-01   1.00800           0
      1547 PROB     5        LYS      HD2      HA2      0.900000E-01   1.00800           0
      1548 PROB     5        LYS      CE       CT2      0.210000       12.0110           0
      1549 PROB     5        LYS      HE1      HA2      0.500000E-01   1.00800           0
      1550 PROB     5        LYS      HE2      HA2      0.500000E-01   1.00800           0
      1551 PROB     5        LYS      NZ       NH3     -0.300000       14.0070           0
      1552 PROB     5        LYS      HZ1      HC       0.330000       1.00800           0
      1553 PROB     5        LYS      HZ2      HC       0.330000       1.00800           0
      1554 PROB     5        LYS      HZ3      HC       0.330000       1.00800           0
      1555 PROB     5        LYS      C        C        0.510000       12.0110           0
      1556 PROB     5        LYS      O        O       -0.510000       15.9994           0
      1557 PROB     6        ILE      N        NH1     -0.470000       14.0070           0
      1558 PROB     6        ILE      HN       H        0.310000       1.00800           0
      1559 PROB     6        ILE      CA       CT1      0.700000E-01   12.0110           0
      1560 PROB     6        ILE      HA       HB1      0.900000E-01   1.00800           0
      1561 PROB     6        ILE      CB       CT1     -0.900000E-01   12.0110           0
      1562 PROB     6        ILE      HB       HA1      0.900000E-01   1.00800           0
      1563 PROB     6        ILE      CG2      CT3     -0.270000       12.0110           0
      1564 PROB     6        ILE      HG21     HA3      0.900000E-01   1.00800           0
      1565 PROB     6        ILE      HG22     HA3      0.900000E-01   1.00800           0
      1566 PROB     6        ILE      HG23     HA3      0.900000E-01   1.00800           0
      1567 PROB     6        ILE      CG1      CT2     -0.180000       12.0110           0
      1568 PROB     6        ILE      HG11     HA2      0.900000E-01   1.00800           0
      1569 PROB     6        ILE      HG12     HA2      0.900000E-01   1.00800           0
      1570 PROB     6        ILE      CD       CT3     -0.270000       12.0110           0
      1571 PROB     6        ILE      HD1      HA3      0.900000E-01   1.00800           0
      1572 PROB     6        ILE      HD2      HA3      0.900000E-01   1.00800           0
      1573 PROB     6        ILE      HD3      HA3      0.900000E-01   1.00800           0
      1574 PROB     6        ILE      C        C        0.510000       12.0110           0
      1575 PROB     6        ILE      O        O       -0.510000       15.9994           0
      1576 PROB     7        GLN      N        NH1     -0.470000       14.0070           0
      1577 PROB     7        GLN      HN       H        0.310000       1.00800           0
      1578 PROB     7        GLN      CA       CT1      0.700000E-01   12.0110           0
      1579 PROB     7        GLN      HA       HB1      0.900000E-01   1.00800           0
      1580 PROB     7        GLN      CB       CT2     -0.180000       12.0110           0
      1581 PROB     7        GLN      HB1      HA2      0.900000E-01   1.00800           0
      1582 PROB     7        GLN      HB2      HA2      0.900000E-01   1.00800           0
      1583 PROB     7        GLN      CG       CT2     -0.180000       12.0110           0
      1584 PROB     7        GLN      HG1      HA2      0.900000E-01   1.00800           0
      1585 PROB     7        GLN      HG2      HA2      0.900000E-01   1.00800           0
      1586 PROB     7        GLN      CD       CC       0.550000       12.0110           0
      1587 PROB     7        GLN      OE1      O       -0.550000       15.9994           0
      1588 PROB     7        GLN      NE2      NH2     -0.620000       14.0070           0
      1589 PROB     7        GLN      HE21     H        0.320000       1.00800           0
      1590 PROB     7        GLN      HE22     H        0.300000       1.00800           0
      1591 PROB     7        GLN      C        C        0.510000       12.0110           0
      1592 PROB     7        GLN      O        O       -0.510000       15.9994           0
      1593 PROB     8        ILE      N        NH1     -0.470000       14.0070           0
      1594 PROB     8        ILE      HN       H        0.310000       1.00800           0
      1595 PROB     8        ILE      CA       CT1      0.700000E-01   12.0110           0
      1596 PROB     8        ILE      HA       HB1      0.900000E-01   1.00800           0
      1597 PROB     8        ILE      CB       CT1     -0.900000E-01   12.0110           0
      1598 PROB     8        ILE      HB       HA1      0.900000E-01   1.00800           0
      1599 PROB     8        ILE      CG2      CT3     -0.270000       12.0110           0
      1600 PROB     8        ILE      HG21     HA3      0.900000E-01   1.00800           0
      1601 PROB     8        ILE      HG22     HA3      0.900000E-01   1.00800           0
      1602 PROB     8        ILE      HG23     HA3      0.900000E-01   1.00800           0
      1603 PROB     8        ILE      CG1      CT2     -0.180000       12.0110           0
      1604 PROB     8        ILE      HG11     HA2      0.900000E-01   1.00800           0
      1605 PROB     8        ILE      HG12     HA2      0.900000E-01   1.00800           0
      1606 PROB     8        ILE      CD       CT3     -0.270000       12.0110           0
      1607 PROB     8        ILE      HD1      HA3      0.900000E-01   1.00800           0
      1608 PROB     8        ILE      HD2      HA3      0.900000E-01   1.00800           0
      1609 PROB     8        ILE      HD3      HA3      0.900000E-01   1.00800           0
      1610 PROB     8        ILE      C        C        0.510000       12.0110           0
      1611 PROB     8        ILE      O        O       -0.510000       15.9994           0
      1612 PROB     9        THR      N        NH1     -0.470000       14.0070           0
      1613 PROB     9        THR      HN       H        0.310000       1.00800           0
      1614 PROB     9        THR      CA       CT1      0.700000E-01   12.0110           0
      1615 PROB     9        THR      HA       HB1      0.900000E-01   1.00800           0
      1616 PROB     9        THR      CB       CT1      0.140000       12.0110           0
      1617 PROB     9        THR      HB       HA1      0.900000E-01   1.00800           0
      1618 PROB     9        THR      OG1      OH1     -0.660000       15.9994           0
      1619 PROB     9        THR      HG1      H        0.430000       1.00800           0
      1620 PROB     9        THR      CG2      CT3     -0.270000       12.0110           0
      1621 PROB     9        THR      HG21     HA3      0.900000E-01   1.00800           0
      1622 PROB     9        THR      HG22     HA3      0.900000E-01   1.00800           0
      1623 PROB     9        THR      HG23     HA3      0.900000E-01   1.00800           0
      1624 PROB     9        THR      C        C        0.510000       12.0110           0
      1625 PROB     9        THR      O        O       -0.510000       15.9994           0
      1626 PROB     10       ARG      N        NH1     -0.470000       14.0070           0
      1627 PROB     10       ARG      HN       H        0.310000       1.00800           0
      1628 PROB     10       ARG      CA       CT1      0.700000E-01   12.0110           0
      1629 PROB     10       ARG      HA       HB1      0.900000E-01   1.00800           0
      1630 PROB     10       ARG      CB       CT2     -0.180000       12.0110           0
      1631 PROB     10       ARG      HB1      HA2      0.900000E-01   1.00800           0
      1632 PROB     10       ARG      HB2      HA2      0.900000E-01   1.00800           0
      1633 PROB     10       ARG      CG       CT2     -0.180000       12.0110           0
      1634 PROB     10       ARG      HG1      HA2      0.900000E-01   1.00800           0
      1635 PROB     10       ARG      HG2      HA2      0.900000E-01   1.00800           0
      1636 PROB     10       ARG      CD       CT2      0.200000       12.0110           0
      1637 PROB     10       ARG      HD1      HA2      0.900000E-01   1.00800           0
      1638 PROB     10       ARG      HD2      HA2      0.900000E-01   1.00800           0
      1639 PROB     10       ARG      NE       NC2     -0.700000       14.0070           0
      1640 PROB     10       ARG      HE       HC       0.440000       1.00800           0
      1641 PROB     10       ARG      CZ       C        0.640000       12.0110           0
      1642 PROB     10       ARG      NH1      NC2     -0.800000       14.0070           0
      1643 PROB     10       ARG      HH11     HC       0.460000       1.00800           0
      1644 PROB     10       ARG      HH12     HC       0.460000       1.00800           0
      1645 PROB     10       ARG      NH2      NC2     -0.800000       14.0070           0
      1646 PROB     10       ARG      HH21     HC       0.460000       1.00800           0
      1647 PROB     10       ARG      HH22     HC       0.460000       1.00800           0
      1648 PROB     10       ARG      C        C        0.510000       12.0110           0
      1649 PROB     10       ARG      O        O       -0.510000       15.9994           0
      1650 PROB     11       ILE      N        NH1     -0.470000       14.0070           0
      1651 PROB     11       ILE      HN       H        0.310000       1.00800           0
      1652 PROB     11       ILE      CA       CT1      0.700000E-01   12.0110           0
      1653 PROB     11       ILE      HA       HB1      0.900000E-01   1.00800           0
      1654 PROB     11       ILE      CB       CT1     -0.900000E-01   12.0110           0
      1655 PROB     11       ILE      HB       HA1      0.900000E-01   1.00800           0
      1656 PROB     11       ILE      CG2      CT3     -0.270000       12.0110           0
      1657 PROB     11       ILE      HG21     HA3      0.900000E-01   1.00800           0
      1658 PROB     11       ILE      HG22     HA3      0.900000E-01   1.00800           0
      1659 PROB     11       ILE      HG23     HA3      0.900000E-01   1.00800           0
      1660 PROB     11       ILE      CG1      CT2     -0.180000       12.0110           0
      1661 PROB     11       ILE      HG11     HA2      0.900000E-01   1.00800           0
      1662 PROB     11       ILE      HG12     HA2      0.900000E-01   1.00800           0
      1663 PROB     11       ILE      CD       CT3     -0.270000       12.0110           0
      1664 PROB     11       ILE      HD1      HA3      0.900000E-01   1.00800           0
      1665 PROB     11       ILE      HD2      HA3      0.900000E-01   1.00800           0
      1666 PROB     11       ILE      HD3      HA3      0.900000E-01   1.00800           0
      1667 PROB     11       ILE      C        C        0.510000       12.0110           0
      1668 PROB     11       ILE      O        O       -0.510000       15.9994           0
      1669 PROB     12       MET      N        NH1     -0.470000       14.0070           0
      1670 PROB     12       MET      HN       H        0.310000       1.00800           0
      1671 PROB     12       MET      CA       CT1      0.700000E-01   12.0110           0
      1672 PROB     12       MET      HA       HB1      0.900000E-01   1.00800           0
      1673 PROB     12       MET      CB       CT2     -0.180000       12.0110           0
      1674 PROB     12       MET      HB1      HA2      0.900000E-01   1.00800           0
      1675 PROB     12       MET      HB2      HA2      0.900000E-01   1.00800           0
      1676 PROB     12       MET      CG       CT2     -0.140000       12.0110           0
      1677 PROB     12       MET      HG1      HA2      0.900000E-01   1.00800           0
      1678 PROB     12       MET      HG2      HA2      0.900000E-01   1.00800           0
      1679 PROB     12       MET      SD       S       -0.900000E-01   32.0600           0
      1680 PROB     12       MET      CE       CT3     -0.220000       12.0110           0
      1681 PROB     12       MET      HE1      HA3      0.900000E-01   1.00800           0
      1682 PROB     12       MET      HE2      HA3      0.900000E-01   1.00800           0
      1683 PROB     12       MET      HE3      HA3      0.900000E-01   1.00800           0
      1684 PROB     12       MET      C        C        0.510000       12.0110           0
      1685 PROB     12       MET      O        O       -0.510000       15.9994           0
      1686 PROB     13       ASP      N        NH1     -0.470000       14.0070           0
      1687 PROB     13       ASP      HN       H        0.310000       1.00800           0
      1688 PROB     13       ASP      CA       CT1      0.700000E-01   12.0110           0
      1689 PROB     13       ASP      HA       HB1      0.900000E-01   1.00800           0
      1690 PROB     13       ASP      CB       CT2A    -0.280000       12.0110           0
      1691 PROB     13       ASP      HB1      HA2      0.900000E-01   1.00800           0
      1692 PROB     13       ASP      HB2      HA2      0.900000E-01   1.00800           0
      1693 PROB     13       ASP      CG       CC       0.620000       12.0110           0
      1694 PROB     13       ASP      OD1      OC      -0.760000       15.9994           0
      1695 PROB     13       ASP      OD2      OC      -0.760000       15.9994           0
      1696 PROB     13       ASP      C        C        0.510000       12.0110           0
      1697 PROB     13       ASP      O        O       -0.510000       15.9994           0
      1698 PROB     14       GLU      N        NH1     -0.470000       14.0070           0
      1699 PROB     14       GLU      HN       H        0.310000       1.00800           0
      1700 PROB     14       GLU      CA       CT1      0.700000E-01   12.0110           0
      1701 PROB     14       GLU      HA       HB1      0.900000E-01   1.00800           0
      1702 PROB     14       GLU      CB       CT2A    -0.180000       12.0110           0
      1703 PROB     14       GLU      HB1      HA2      0.900000E-01   1.00800           0
      1704 PROB     14       GLU      HB2      HA2      0.900000E-01   1.00800           0
      1705 PROB     14       GLU      CG       CT2     -0.280000       12.0110           0
      1706 PROB     14       GLU      HG1      HA2      0.900000E-01   1.00800           0
      1707 PROB     14       GLU      HG2      HA2      0.900000E-01   1.00800           0
      1708 PROB     14       GLU      CD       CC       0.620000       12.0110           0
      1709 PROB     14       GLU      OE1      OC      -0.760000       15.9994           0
      1710 PROB     14       GLU      OE2      OC      -0.760000       15.9994           0
      1711 PROB     14       GLU      C        C        0.510000       12.0110           0
      1712 PROB     14       GLU      O        O       -0.510000       15.9994           0
      1713 PROB     15       ARG      N        NH1     -0.470000       14.0070           0
      1714 PROB     15       ARG      HN       H        0.310000       1.00800           0
      1715 PROB     15       ARG      CA       CT1      0.700000E-01   12.0110           0
      1716 PROB     15       ARG      HA       HB1      0.900000E-01   1.00800           0
      1717 PROB     15       ARG      CB       CT2     -0.180000       12.0110           0
      1718 PROB     15       ARG      HB1      HA2      0.900000E-01   1.00800           0
      1719 PROB     15       ARG      HB2      HA2      0.900000E-01   1.00800           0
      1720 PROB     15       ARG      CG       CT2     -0.180000       12.0110           0
      1721 PROB     15       ARG      HG1      HA2      0.900000E-01   1.00800           0
      1722 PROB     15       ARG      HG2      HA2      0.900000E-01   1.00800           0
      1723 PROB     15       ARG      CD       CT2      0.200000       12.0110           0
      1724 PROB     15       ARG      HD1      HA2      0.900000E-01   1.00800           0
      1725 PROB     15       ARG      HD2      HA2      0.900000E-01   1.00800           0
      1726 PROB     15       ARG      NE       NC2     -0.700000       14.0070           0
      1727 PROB     15       ARG      HE       HC       0.440000       1.00800           0
      1728 PROB     15       ARG      CZ       C        0.640000       12.0110           0
      1729 PROB     15       ARG      NH1      NC2     -0.800000       14.0070           0
      1730 PROB     15       ARG      HH11     HC       0.460000       1.00800           0
      1731 PROB     15       ARG      HH12     HC       0.460000       1.00800           0
      1732 PROB     15       ARG      NH2      NC2     -0.800000       14.0070           0
      1733 PROB     15       ARG      HH21     HC       0.460000       1.00800           0
      1734 PROB     15       ARG      HH22     HC       0.460000       1.00800           0
      1735 PROB     15       ARG      C        C        0.510000       12.0110           0
      1736 PROB     15       ARG      O        O       -0.510000       15.9994           0
      1737 PROB     16       ASN      N        NH1     -0.470000       14.0070           0
      1738 PROB     16       ASN      HN       H        0.310000       1.00800           0
      1739 PROB     16       ASN      CA       CT1      0.700000E-01   12.0110           0
      1740 PROB     16       ASN      HA       HB1      0.900000E-01   1.00800           0
      1741 PROB     16       ASN      CB       CT2     -0.180000       12.0110           0
      1742 PROB     16       ASN      HB1      HA2      0.900000E-01   1.00800           0
      1743 PROB     16       ASN      HB2      HA2      0.900000E-01   1.00800           0
      1744 PROB     16       ASN      CG       CC       0.550000       12.0110           0
      1745 PROB     16       ASN      OD1      O       -0.550000       15.9994           0
      1746 PROB     16       ASN      ND2      NH2     -0.620000       14.0070           0
      1747 PROB     16       ASN      HD21     H        0.320000       1.00800           0
      1748 PROB     16       ASN      HD22     H        0.300000       1.00800           0
      1749 PROB     16       ASN      C        C        0.510000       12.0110           0
      1750 PROB     16       ASN      O        O       -0.510000       15.9994           0
      1751 PROB     17       ARG      N        NH1     -0.470000       14.0070           0
      1752 PROB     17       ARG      HN       H        0.310000       1.00800           0
      1753 PROB     17       ARG      CA       CT1      0.700000E-01   12.0110           0
      1754 PROB     17       ARG      HA       HB1      0.900000E-01   1.00800           0
      1755 PROB     17       ARG      CB       CT2     -0.180000       12.0110           0
      1756 PROB     17       ARG      HB1      HA2      0.900000E-01   1.00800           0
      1757 PROB     17       ARG      HB2      HA2      0.900000E-01   1.00800           0
      1758 PROB     17       ARG      CG       CT2     -0.180000       12.0110           0
      1759 PROB     17       ARG      HG1      HA2      0.900000E-01   1.00800           0
      1760 PROB     17       ARG      HG2      HA2      0.900000E-01   1.00800           0
      1761 PROB     17       ARG      CD       CT2      0.200000       12.0110           0
      1762 PROB     17       ARG      HD1      HA2      0.900000E-01   1.00800           0
      1763 PROB     17       ARG      HD2      HA2      0.900000E-01   1.00800           0
      1764 PROB     17       ARG      NE       NC2     -0.700000       14.0070           0
      1765 PROB     17       ARG      HE       HC       0.440000       1.00800           0
      1766 PROB     17       ARG      CZ       C        0.640000       12.0110           0
      1767 PROB     17       ARG      NH1      NC2     -0.800000       14.0070           0
      1768 PROB     17       ARG      HH11     HC       0.460000       1.00800           0
      1769 PROB     17       ARG      HH12     HC       0.460000       1.00800           0
      1770 PROB     17       ARG      NH2      NC2     -0.800000       14.0070           0
      1771 PROB     17       ARG      HH21     HC       0.460000       1.00800           0
      1772 PROB     17       ARG      HH22     HC       0.460000       1.00800           0
      1773 PROB     17       ARG      C        C        0.510000       12.0110           0
      1774 PROB     17       ARG      O        O       -0.510000       15.9994           0
      1775 PROB     18       GLN      N        NH1     -0.470000       14.0070           0
      1776 PROB     18       GLN      HN       H        0.310000       1.00800           0
      1777 PROB     18       GLN      CA       CT1      0.700000E-01   12.0110           0
      1778 PROB     18       GLN      HA       HB1      0.900000E-01   1.00800           0
      1779 PROB     18       GLN      CB       CT2     -0.180000       12.0110           0
      1780 PROB     18       GLN      HB1      HA2      0.900000E-01   1.00800           0
      1781 PROB     18       GLN      HB2      HA2      0.900000E-01   1.00800           0
      1782 PROB     18       GLN      CG       CT2     -0.180000       12.0110           0
      1783 PROB     18       GLN      HG1      HA2      0.900000E-01   1.00800           0
      1784 PROB     18       GLN      HG2      HA2      0.900000E-01   1.00800           0
      1785 PROB     18       GLN      CD       CC       0.550000       12.0110           0
      1786 PROB     18       GLN      OE1      O       -0.550000       15.9994           0
      1787 PROB     18       GLN      NE2      NH2     -0.620000       14.0070           0
      1788 PROB     18       GLN      HE21     H        0.320000       1.00800           0
      1789 PROB     18       GLN      HE22     H        0.300000       1.00800           0
      1790 PROB     18       GLN      C        C        0.510000       12.0110           0
      1791 PROB     18       GLN      O        O       -0.510000       15.9994           0
      1792 PROB     19       VAL      N        NH1     -0.470000       14.0070           0
      1793 PROB     19       VAL      HN       H        0.310000       1.00800           0
      1794 PROB     19       VAL      CA       CT1      0.700000E-01   12.0110           0
      1795 PROB     19       VAL      HA       HB1      0.900000E-01   1.00800           0
      1796 PROB     19       VAL      CB       CT1     -0.900000E-01   12.0110           0
      1797 PROB     19       VAL      HB       HA1      0.900000E-01   1.00800           0
      1798 PROB     19       VAL      CG1      CT3     -0.270000       12.0110           0
      1799 PROB     19       VAL      HG11     HA3      0.900000E-01   1.00800           0
      1800 PROB     19       VAL      HG12     HA3      0.900000E-01   1.00800           0
      1801 PROB     19       VAL      HG13     HA3      0.900000E-01   1.00800           0
      1802 PROB     19       VAL      CG2      CT3     -0.270000       12.0110           0
      1803 PROB     19       VAL      HG21     HA3      0.900000E-01   1.00800           0
      1804 PROB     19       VAL      HG22     HA3      0.900000E-01   1.00800           0
      1805 PROB     19       VAL      HG23     HA3      0.900000E-01   1.00800           0
      1806 PROB     19       VAL      C        C        0.510000       12.0110           0
      1807 PROB     19       VAL      O        O       -0.510000       15.9994           0
      1808 PROB     20       THR      N        NH1     -0.470000       14.0070           0
      1809 PROB     20       THR      HN       H        0.310000       1.00800           0
      1810 PROB     20       THR      CA       CT1      0.700000E-01   12.0110           0
      1811 PROB     20       THR      HA       HB1      0.900000E-01   1.00800           0
      1812 PROB     20       THR      CB       CT1      0.140000       12.0110           0
      1813 PROB     20       THR      HB       HA1      0.900000E-01   1.00800           0
      1814 PROB     20       THR      OG1      OH1     -0.660000       15.9994           0
      1815 PROB     20       THR      HG1      H        0.430000       1.00800           0
      1816 PROB     20       THR      CG2      CT3     -0.270000       12.0110           0
      1817 PROB     20       THR      HG21     HA3      0.900000E-01   1.00800           0
      1818 PROB     20       THR      HG22     HA3      0.900000E-01   1.00800           0
      1819 PROB     20       THR      HG23     HA3      0.900000E-01   1.00800           0
      1820 PROB     20       THR      C        C        0.510000       12.0110           0
      1821 PROB     20       THR      O        O       -0.510000       15.9994           0
      1822 PROB     21       PHE      N        NH1     -0.470000       14.0070           0
      1823 PROB     21       PHE      HN       H        0.310000       1.00800           0
      1824 PROB     21       PHE      CA       CT1      0.700000E-01   12.0110           0
      1825 PROB     21       PHE      HA       HB1      0.900000E-01   1.00800           0
      1826 PROB     21       PHE      CB       CT2     -0.180000       12.0110           0
      1827 PROB     21       PHE      HB1      HA2      0.900000E-01   1.00800           0
      1828 PROB     21       PHE      HB2      HA2      0.900000E-01   1.00800           0
      1829 PROB     21       PHE      CG       CA       0.000000       12.0110           0
      1830 PROB     21       PHE      CD1      CA      -0.115000       12.0110           0
      1831 PROB     21       PHE      HD1      HP       0.115000       1.00800           0
      1832 PROB     21       PHE      CE1      CA      -0.115000       12.0110           0
      1833 PROB     21       PHE      HE1      HP       0.115000       1.00800           0
      1834 PROB     21       PHE      CZ       CA      -0.115000       12.0110           0
      1835 PROB     21       PHE      HZ       HP       0.115000       1.00800           0
      1836 PROB     21       PHE      CD2      CA      -0.115000       12.0110           0
      1837 PROB     21       PHE      HD2      HP       0.115000       1.00800           0
      1838 PROB     21       PHE      CE2      CA      -0.115000       12.0110           0
      1839 PROB     21       PHE      HE2      HP       0.115000       1.00800           0
      1840 PROB     21       PHE      C        C        0.510000       12.0110           0
      1841 PROB     21       PHE      O        O       -0.510000       15.9994           0
      1842 PROB     22       THR      N        NH1     -0.470000       14.0070           0
      1843 PROB     22       THR      HN       H        0.310000       1.00800           0
      1844 PROB     22       THR      CA       CT1      0.700000E-01   12.0110           0
      1845 PROB     22       THR      HA       HB1      0.900000E-01   1.00800           0
      1846 PROB     22       THR      CB       CT1      0.140000       12.0110           0
      1847 PROB     22       THR      HB       HA1      0.900000E-01   1.00800           0
      1848 PROB     22       THR      OG1      OH1     -0.660000       15.9994           0
      1849 PROB     22       THR      HG1      H        0.430000       1.00800           0
      1850 PROB     22       THR      CG2      CT3     -0.270000       12.0110           0
      1851 PROB     22       THR      HG21     HA3      0.900000E-01   1.00800           0
      1852 PROB     22       THR      HG22     HA3      0.900000E-01   1.00800           0
      1853 PROB     22       THR      HG23     HA3      0.900000E-01   1.00800           0
      1854 PROB     22       THR      C        C        0.510000       12.0110           0
      1855 PROB     22       THR      O        O       -0.510000       15.9994           0
      1856 PROB     23       LYS      N        NH1     -0.470000       14.0070           0
      1857 PROB     23       LYS      HN       H        0.310000       1.00800           0
      1858 PROB     23       LYS      CA       CT1      0.700000E-01   12.0110           0
      1859 PROB     23       LYS      HA       HB1      0.900000E-01   1.00800           0
      1860 PROB     23       LYS      CB       CT2     -0.180000       12.0110           0
      1861 PROB     23       LYS      HB1      HA2      0.900000E-01   1.00800           0
      1862 PROB     23       LYS      HB2      HA2      0.900000E-01   1.00800           0
      1863 PROB     23       LYS      CG       CT2     -0.180000       12.0110           0
      1864 PROB     23       LYS      HG1      HA2      0.900000E-01   1.00800           0
      1865 PROB     23       LYS      HG2      HA2      0.900000E-01   1.00800           0
      1866 PROB     23       LYS      CD       CT2     -0.180000       12.0110           0
      1867 PROB     23       LYS      HD1      HA2      0.900000E-01   1.00800           0
      1868 PROB     23       LYS      HD2      HA2      0.900000E-01   1.00800           0
      1869 PROB     23       LYS      CE       CT2      0.210000       12.0110           0
      1870 PROB     23       LYS      HE1      HA2      0.500000E-01   1.00800           0
      1871 PROB     23       LYS      HE2      HA2      0.500000E-01   1.00800           0
      1872 PROB     23       LYS      NZ       NH3     -0.300000       14.0070           0
      1873 PROB     23       LYS      HZ1      HC       0.330000       1.00800           0
      1874 PROB     23       LYS      HZ2      HC       0.330000       1.00800           0
      1875 PROB     23       LYS      HZ3      HC       0.330000       1.00800           0
      1876 PROB     23       LYS      C        C        0.510000       12.0110           0
      1877 PROB     23       LYS      O        O       -0.510000       15.9994           0
      1878 PROB     24       ARG      N        NH1     -0.470000       14.0070           0
      1879 PROB     24       ARG      HN       H        0.310000       1.00800           0
      1880 PROB     24       ARG      CA       CT1      0.700000E-01   12.0110           0
      1881 PROB     24       ARG      HA       HB1      0.900000E-01   1.00800           0
      1882 PROB     24       ARG      CB       CT2     -0.180000       12.0110           0
      1883 PROB     24       ARG      HB1      HA2      0.900000E-01   1.00800           0
      1884 PROB     24       ARG      HB2      HA2      0.900000E-01   1.00800           0
      1885 PROB     24       ARG      CG       CT2     -0.180000       12.0110           0
      1886 PROB     24       ARG      HG1      HA2      0.900000E-01   1.00800           0
      1887 PROB     24       ARG      HG2      HA2      0.900000E-01   1.00800           0
      1888 PROB     24       ARG      CD       CT2      0.200000       12.0110           0
      1889 PROB     24       ARG      HD1      HA2      0.900000E-01   1.00800           0
      1890 PROB     24       ARG      HD2      HA2      0.900000E-01   1.00800           0
      1891 PROB     24       ARG      NE       NC2     -0.700000       14.0070           0
      1892 PROB     24       ARG      HE       HC       0.440000       1.00800           0
      1893 PROB     24       ARG      CZ       C        0.640000       12.0110           0
      1894 PROB     24       ARG      NH1      NC2     -0.800000       14.0070           0
      1895 PROB     24       ARG      HH11     HC       0.460000       1.00800           0
      1896 PROB     24       ARG      HH12     HC       0.460000       1.00800           0
      1897 PROB     24       ARG      NH2      NC2     -0.800000       14.0070           0
      1898 PROB     24       ARG      HH21     HC       0.460000       1.00800           0
      1899 PROB     24       ARG      HH22     HC       0.460000       1.00800           0
      1900 PROB     24       ARG      C        C        0.510000       12.0110           0
      1901 PROB     24       ARG      O        O       -0.510000       15.9994           0
      1902 PROB     25       LYS      N        NH1     -0.470000       14.0070           0
      1903 PROB     25       LYS      HN       H        0.310000       1.00800           0
      1904 PROB     25       LYS      CA       CT1      0.700000E-01   12.0110           0
      1905 PROB     25       LYS      HA       HB1      0.900000E-01   1.00800           0
      1906 PROB     25       LYS      CB       CT2     -0.180000       12.0110           0
      1907 PROB     25       LYS      HB1      HA2      0.900000E-01   1.00800           0
      1908 PROB     25       LYS      HB2      HA2      0.900000E-01   1.00800           0
      1909 PROB     25       LYS      CG       CT2     -0.180000       12.0110           0
      1910 PROB     25       LYS      HG1      HA2      0.900000E-01   1.00800           0
      1911 PROB     25       LYS      HG2      HA2      0.900000E-01   1.00800           0
      1912 PROB     25       LYS      CD       CT2     -0.180000       12.0110           0
      1913 PROB     25       LYS      HD1      HA2      0.900000E-01   1.00800           0
      1914 PROB     25       LYS      HD2      HA2      0.900000E-01   1.00800           0
      1915 PROB     25       LYS      CE       CT2      0.210000       12.0110           0
      1916 PROB     25       LYS      HE1      HA2      0.500000E-01   1.00800           0
      1917 PROB     25       LYS      HE2      HA2      0.500000E-01   1.00800           0
      1918 PROB     25       LYS      NZ       NH3     -0.300000       14.0070           0
      1919 PROB     25       LYS      HZ1      HC       0.330000       1.00800           0
      1920 PROB     25       LYS      HZ2      HC       0.330000       1.00800           0
      1921 PROB     25       LYS      HZ3      HC       0.330000       1.00800           0
      1922 PROB     25       LYS      C        C        0.510000       12.0110           0
      1923 PROB     25       LYS      O        O       -0.510000       15.9994           0
      1924 PROB     26       PHE      N        NH1     -0.470000       14.0070           0
      1925 PROB     26       PHE      HN       H        0.310000       1.00800           0
      1926 PROB     26       PHE      CA       CT1      0.700000E-01   12.0110           0
      1927 PROB     26       PHE      HA       HB1      0.900000E-01   1.00800           0
      1928 PROB     26       PHE      CB       CT2     -0.180000       12.0110           0
      1929 PROB     26       PHE      HB1      HA2      0.900000E-01   1.00800           0
      1930 PROB     26       PHE      HB2      HA2      0.900000E-01   1.00800           0
      1931 PROB     26       PHE      CG       CA       0.000000       12.0110           0
      1932 PROB     26       PHE      CD1      CA      -0.115000       12.0110           0
      1933 PROB     26       PHE      HD1      HP       0.115000       1.00800           0
      1934 PROB     26       PHE      CE1      CA      -0.115000       12.0110           0
      1935 PROB     26       PHE      HE1      HP       0.115000       1.00800           0
      1936 PROB     26       PHE      CZ       CA      -0.115000       12.0110           0
      1937 PROB     26       PHE      HZ       HP       0.115000       1.00800           0
      1938 PROB     26       PHE      CD2      CA      -0.115000       12.0110           0
      1939 PROB     26       PHE      HD2      HP       0.115000       1.00800           0
      1940 PROB     26       PHE      CE2      CA      -0.115000       12.0110           0
      1941 PROB     26       PHE      HE2      HP       0.115000       1.00800           0
      1942 PROB     26       PHE      C        C        0.510000       12.0110           0
      1943 PROB     26       PHE      O        O       -0.510000       15.9994           0
      1944 PROB     27       GLY      N        NH1     -0.470000       14.0070           0
      1945 PROB     27       GLY      HN       H        0.310000       1.00800           0
      1946 PROB     27       GLY      CA       CT2     -0.200000E-01   12.0110           0
      1947 PROB     27       GLY      HA1      HB2      0.900000E-01   1.00800           0
      1948 PROB     27       GLY      HA2      HB2      0.900000E-01   1.00800           0
      1949 PROB     27       GLY      C        C        0.510000       12.0110           0
      1950 PROB     27       GLY      O        O       -0.510000       15.9994           0
      1951 PROB     28       LEU      N        NH1     -0.470000       14.0070           0
      1952 PROB     28       LEU      HN       H        0.310000       1.00800           0
      1953 PROB     28       LEU      CA       CT1      0.700000E-01   12.0110           0
      1954 PROB     28       LEU      HA       HB1      0.900000E-01   1.00800           0
      1955 PROB     28       LEU      CB       CT2     -0.180000       12.0110           0
      1956 PROB     28       LEU      HB1      HA2      0.900000E-01   1.00800           0
      1957 PROB     28       LEU      HB2      HA2      0.900000E-01   1.00800           0
      1958 PROB     28       LEU      CG       CT1     -0.900000E-01   12.0110           0
      1959 PROB     28       LEU      HG       HA1      0.900000E-01   1.00800           0
      1960 PROB     28       LEU      CD1      CT3     -0.270000       12.0110           0
      1961 PROB     28       LEU      HD11     HA3      0.900000E-01   1.00800           0
      1962 PROB     28       LEU      HD12     HA3      0.900000E-01   1.00800           0
      1963 PROB     28       LEU      HD13     HA3      0.900000E-01   1.00800           0
      1964 PROB     28       LEU      CD2      CT3     -0.270000       12.0110           0
      1965 PROB     28       LEU      HD21     HA3      0.900000E-01   1.00800           0
      1966 PROB     28       LEU      HD22     HA3      0.900000E-01   1.00800           0
      1967 PROB     28       LEU      HD23     HA3      0.900000E-01   1.00800           0
      1968 PROB     28       LEU      C        C        0.510000       12.0110           0
      1969 PROB     28       LEU      O        O       -0.510000       15.9994           0
      1970 PROB     29       MET      N        NH1     -0.470000       14.0070           0
      1971 PROB     29       MET      HN       H        0.310000       1.00800           0
      1972 PROB     29       MET      CA       CT1      0.700000E-01   12.0110           0
      1973 PROB     29       MET      HA       HB1      0.900000E-01   1.00800           0
      1974 PROB     29       MET      CB       CT2     -0.180000       12.0110           0
      1975 PROB     29       MET      HB1      HA2      0.900000E-01   1.00800           0
      1976 PROB     29       MET      HB2      HA2      0.900000E-01   1.00800           0
      1977 PROB     29       MET      CG       CT2     -0.140000       12.0110           0
      1978 PROB     29       MET      HG1      HA2      0.900000E-01   1.00800           0
      1979 PROB     29       MET      HG2      HA2      0.900000E-01   1.00800           0
      1980 PROB     29       MET      SD       S       -0.900000E-01   32.0600           0
      1981 PROB     29       MET      CE       CT3     -0.220000       12.0110           0
      1982 PROB     29       MET      HE1      HA3      0.900000E-01   1.00800           0
      1983 PROB     29       MET      HE2      HA3      0.900000E-01   1.00800           0
      1984 PROB     29       MET      HE3      HA3      0.900000E-01   1.00800           0
      1985 PROB     29       MET      C        C        0.510000       12.0110           0
      1986 PROB     29       MET      O        O       -0.510000       15.9994           0
      1987 PROB     30       LYS      N        NH1     -0.470000       14.0070           0
      1988 PROB     30       LYS      HN       H        0.310000       1.00800           0
      1989 PROB     30       LYS      CA       CT1      0.700000E-01   12.0110           0
      1990 PROB     30       LYS      HA       HB1      0.900000E-01   1.00800           0
      1991 PROB     30       LYS      CB       CT2     -0.180000       12.0110           0
      1992 PROB     30       LYS      HB1      HA2      0.900000E-01   1.00800           0
      1993 PROB     30       LYS      HB2      HA2      0.900000E-01   1.00800           0
      1994 PROB     30       LYS      CG       CT2     -0.180000       12.0110           0
      1995 PROB     30       LYS      HG1      HA2      0.900000E-01   1.00800           0
      1996 PROB     30       LYS      HG2      HA2      0.900000E-01   1.00800           0
      1997 PROB     30       LYS      CD       CT2     -0.180000       12.0110           0
      1998 PROB     30       LYS      HD1      HA2      0.900000E-01   1.00800           0
      1999 PROB     30       LYS      HD2      HA2      0.900000E-01   1.00800           0
      2000 PROB     30       LYS      CE       CT2      0.210000       12.0110           0
      2001 PROB     30       LYS      HE1      HA2      0.500000E-01   1.00800           0
      2002 PROB     30       LYS      HE2      HA2      0.500000E-01   1.00800           0
      2003 PROB     30       LYS      NZ       NH3     -0.300000       14.0070           0
      2004 PROB     30       LYS      HZ1      HC       0.330000       1.00800           0
      2005 PROB     30       LYS      HZ2      HC       0.330000       1.00800           0
      2006 PROB     30       LYS      HZ3      HC       0.330000       1.00800           0
      2007 PROB     30       LYS      C        C        0.510000       12.0110           0
      2008 PROB     30       LYS      O        O       -0.510000       15.9994           0
      2009 PROB     31       LYS      N        NH1     -0.470000       14.0070           0
      2010 PROB     31       LYS      HN       H        0.310000       1.00800           0
      2011 PROB     31       LYS      CA       CT1      0.700000E-01   12.0110           0
      2012 PROB     31       LYS      HA       HB1      0.900000E-01   1.00800           0
      2013 PROB     31       LYS      CB       CT2     -0.180000       12.0110           0
      2014 PROB     31       LYS      HB1      HA2      0.900000E-01   1.00800           0
      2015 PROB     31       LYS      HB2      HA2      0.900000E-01   1.00800           0
      2016 PROB     31       LYS      CG       CT2     -0.180000       12.0110           0
      2017 PROB     31       LYS      HG1      HA2      0.900000E-01   1.00800           0
      2018 PROB     31       LYS      HG2      HA2      0.900000E-01   1.00800           0
      2019 PROB     31       LYS      CD       CT2     -0.180000       12.0110           0
      2020 PROB     31       LYS      HD1      HA2      0.900000E-01   1.00800           0
      2021 PROB     31       LYS      HD2      HA2      0.900000E-01   1.00800           0
      2022 PROB     31       LYS      CE       CT2      0.210000       12.0110           0
      2023 PROB     31       LYS      HE1      HA2      0.500000E-01   1.00800           0
      2024 PROB     31       LYS      HE2      HA2      0.500000E-01   1.00800           0
      2025 PROB     31       LYS      NZ       NH3     -0.300000       14.0070           0
      2026 PROB     31       LYS      HZ1      HC       0.330000       1.00800           0
      2027 PROB     31       LYS      HZ2      HC       0.330000       1.00800           0
      2028 PROB     31       LYS      HZ3      HC       0.330000       1.00800           0
      2029 PROB     31       LYS      C        C        0.510000       12.0110           0
      2030 PROB     31       LYS      O        O       -0.510000       15.9994           0
      2031 PROB     32       ALA      N        NH1     -0.470000       14.0070           0
      2032 PROB     32       ALA      HN       H        0.310000       1.00800           0
      2033 PROB     32       ALA      CA       CT1      0.700000E-01   12.0110           0
      2034 PROB     32       ALA      HA       HB1      0.900000E-01   1.00800           0
      2035 PROB     32       ALA      CB       CT3     -0.270000       12.0110           0
      2036 PROB     32       ALA      HB1      HA3      0.900000E-01   1.00800           0
      2037 PROB     32       ALA      HB2      HA3      0.900000E-01   1.00800           0
      2038 PROB     32       ALA      HB3      HA3      0.900000E-01   1.00800           0
      2039 PROB     32       ALA      C        C        0.510000       12.0110           0
      2040 PROB     32       ALA      O        O       -0.510000       15.9994           0
      2041 PROB     33       TYR      N        NH1     -0.470000       14.0070           0
      2042 PROB     33       TYR      HN       H        0.310000       1.00800           0
      2043 PROB     33       TYR      CA       CT1      0.700000E-01   12.0110           0
      2044 PROB     33       TYR      HA       HB1      0.900000E-01   1.00800           0
      2045 PROB     33       TYR      CB       CT2     -0.180000       12.0110           0
      2046 PROB     33       TYR      HB1      HA2      0.900000E-01   1.00800           0
      2047 PROB     33       TYR      HB2      HA2      0.900000E-01   1.00800           0
      2048 PROB     33       TYR      CG       CA       0.000000       12.0110           0
      2049 PROB     33       TYR      CD1      CA      -0.115000       12.0110           0
      2050 PROB     33       TYR      HD1      HP       0.115000       1.00800           0
      2051 PROB     33       TYR      CE1      CA      -0.115000       12.0110           0
      2052 PROB     33       TYR      HE1      HP       0.115000       1.00800           0
      2053 PROB     33       TYR      CZ       CA       0.110000       12.0110           0
      2054 PROB     33       TYR      OH       OH1     -0.540000       15.9994           0
      2055 PROB     33       TYR      HH       H        0.430000       1.00800           0
      2056 PROB     33       TYR      CD2      CA      -0.115000       12.0110           0
      2057 PROB     33       TYR      HD2      HP       0.115000       1.00800           0
      2058 PROB     33       TYR      CE2      CA      -0.115000       12.0110           0
      2059 PROB     33       TYR      HE2      HP       0.115000       1.00800           0
      2060 PROB     33       TYR      C        C        0.510000       12.0110           0
      2061 PROB     33       TYR      O        O       -0.510000       15.9994           0
      2062 PROB     34       GLU      N        NH1     -0.470000       14.0070           0
      2063 PROB     34       GLU      HN       H        0.310000       1.00800           0
      2064 PROB     34       GLU      CA       CT1      0.700000E-01   12.0110           0
      2065 PROB     34       GLU      HA       HB1      0.900000E-01   1.00800           0
      2066 PROB     34       GLU      CB       CT2A    -0.180000       12.0110           0
      2067 PROB     34       GLU      HB1      HA2      0.900000E-01   1.00800           0
      2068 PROB     34       GLU      HB2      HA2      0.900000E-01   1.00800           0
      2069 PROB     34       GLU      CG       CT2     -0.280000       12.0110           0
      2070 PROB     34       GLU      HG1      HA2      0.900000E-01   1.00800           0
      2071 PROB     34       GLU      HG2      HA2      0.900000E-01   1.00800           0
      2072 PROB     34       GLU      CD       CC       0.620000       12.0110           0
      2073 PROB     34       GLU      OE1      OC      -0.760000       15.9994           0
      2074 PROB     34       GLU      OE2      OC      -0.760000       15.9994           0
      2075 PROB     34       GLU      C        C        0.510000       12.0110           0
      2076 PROB     34       GLU      O        O       -0.510000       15.9994           0
      2077 PROB     35       LEU      N        NH1     -0.470000       14.0070           0
      2078 PROB     35       LEU      HN       H        0.310000       1.00800           0
      2079 PROB     35       LEU      CA       CT1      0.700000E-01   12.0110           0
      2080 PROB     35       LEU      HA       HB1      0.900000E-01   1.00800           0
      2081 PROB     35       LEU      CB       CT2     -0.180000       12.0110           0
      2082 PROB     35       LEU      HB1      HA2      0.900000E-01   1.00800           0
      2083 PROB     35       LEU      HB2      HA2      0.900000E-01   1.00800           0
      2084 PROB     35       LEU      CG       CT1     -0.900000E-01   12.0110           0
      2085 PROB     35       LEU      HG       HA1      0.900000E-01   1.00800           0
      2086 PROB     35       LEU      CD1      CT3     -0.270000       12.0110           0
      2087 PROB     35       LEU      HD11     HA3      0.900000E-01   1.00800           0
      2088 PROB     35       LEU      HD12     HA3      0.900000E-01   1.00800           0
      2089 PROB     35       LEU      HD13     HA3      0.900000E-01   1.00800           0
      2090 PROB     35       LEU      CD2      CT3     -0.270000       12.0110           0
      2091 PROB     35       LEU      HD21     HA3      0.900000E-01   1.00800           0
      2092 PROB     35       LEU      HD22     HA3      0.900000E-01   1.00800           0
      2093 PROB     35       LEU      HD23     HA3      0.900000E-01   1.00800           0
      2094 PROB     35       LEU      C        C        0.510000       12.0110           0
      2095 PROB     35       LEU      O        O       -0.510000       15.9994           0
      2096 PROB     36       SER      N        NH1     -0.470000       14.0070           0
      2097 PROB     36       SER      HN       H        0.310000       1.00800           0
      2098 PROB     36       SER      CA       CT1      0.700000E-01   12.0110           0
      2099 PROB     36       SER      HA       HB1      0.900000E-01   1.00800           0
      2100 PROB     36       SER      CB       CT2      0.500000E-01   12.0110           0
      2101 PROB     36       SER      HB1      HA2      0.900000E-01   1.00800           0
      2102 PROB     36       SER      HB2      HA2      0.900000E-01   1.00800           0
      2103 PROB     36       SER      OG       OH1     -0.660000       15.9994           0
      2104 PROB     36       SER      HG1      H        0.430000       1.00800           0
      2105 PROB     36       SER      C        C        0.510000       12.0110           0
      2106 PROB     36       SER      O        O       -0.510000       15.9994           0
      2107 PROB     37       VAL      N        NH1     -0.470000       14.0070           0
      2108 PROB     37       VAL      HN       H        0.310000       1.00800           0
      2109 PROB     37       VAL      CA       CT1      0.700000E-01   12.0110           0
      2110 PROB     37       VAL      HA       HB1      0.900000E-01   1.00800           0
      2111 PROB     37       VAL      CB       CT1     -0.900000E-01   12.0110           0
      2112 PROB     37       VAL      HB       HA1      0.900000E-01   1.00800           0
      2113 PROB     37       VAL      CG1      CT3     -0.270000       12.0110           0
      2114 PROB     37       VAL      HG11     HA3      0.900000E-01   1.00800           0
      2115 PROB     37       VAL      HG12     HA3      0.900000E-01   1.00800           0
      2116 PROB     37       VAL      HG13     HA3      0.900000E-01   1.00800           0
      2117 PROB     37       VAL      CG2      CT3     -0.270000       12.0110           0
      2118 PROB     37       VAL      HG21     HA3      0.900000E-01   1.00800           0
      2119 PROB     37       VAL      HG22     HA3      0.900000E-01   1.00800           0
      2120 PROB     37       VAL      HG23     HA3      0.900000E-01   1.00800           0
      2121 PROB     37       VAL      C        C        0.510000       12.0110           0
      2122 PROB     37       VAL      O        O       -0.510000       15.9994           0
      2123 PROB     38       LEU      N        NH1     -0.470000       14.0070           0
      2124 PROB     38       LEU      HN       H        0.310000       1.00800           0
      2125 PROB     38       LEU      CA       CT1      0.700000E-01   12.0110           0
      2126 PROB     38       LEU      HA       HB1      0.900000E-01   1.00800           0
      2127 PROB     38       LEU      CB       CT2     -0.180000       12.0110           0
      2128 PROB     38       LEU      HB1      HA2      0.900000E-01   1.00800           0
      2129 PROB     38       LEU      HB2      HA2      0.900000E-01   1.00800           0
      2130 PROB     38       LEU      CG       CT1     -0.900000E-01   12.0110           0
      2131 PROB     38       LEU      HG       HA1      0.900000E-01   1.00800           0
      2132 PROB     38       LEU      CD1      CT3     -0.270000       12.0110           0
      2133 PROB     38       LEU      HD11     HA3      0.900000E-01   1.00800           0
      2134 PROB     38       LEU      HD12     HA3      0.900000E-01   1.00800           0
      2135 PROB     38       LEU      HD13     HA3      0.900000E-01   1.00800           0
      2136 PROB     38       LEU      CD2      CT3     -0.270000       12.0110           0
      2137 PROB     38       LEU      HD21     HA3      0.900000E-01   1.00800           0
      2138 PROB     38       LEU      HD22     HA3      0.900000E-01   1.00800           0
      2139 PROB     38       LEU      HD23     HA3      0.900000E-01   1.00800           0
      2140 PROB     38       LEU      C        C        0.510000       12.0110           0
      2141 PROB     38       LEU      O        O       -0.510000       15.9994           0
      2142 PROB     39       CYS      N        NH1     -0.470000       14.0070           0
      2143 PROB     39       CYS      HN       H        0.310000       1.00800           0
      2144 PROB     39       CYS      CA       CT1      0.700000E-01   12.0110           0
      2145 PROB     39       CYS      HA       HB1      0.900000E-01   1.00800           0
      2146 PROB     39       CYS      CB       CT2     -0.110000       12.0110           0
      2147 PROB     39       CYS      HB1      HA2      0.900000E-01   1.00800           0
      2148 PROB     39       CYS      HB2      HA2      0.900000E-01   1.00800           0
      2149 PROB     39       CYS      SG       S       -0.230000       32.0600           0
      2150 PROB     39       CYS      HG1      HS       0.160000       1.00800           0
      2151 PROB     39       CYS      C        C        0.510000       12.0110           0
      2152 PROB     39       CYS      O        O       -0.510000       15.9994           0
      2153 PROB     40       ASP      N        NH1     -0.470000       14.0070           0
      2154 PROB     40       ASP      HN       H        0.310000       1.00800           0
      2155 PROB     40       ASP      CA       CT1      0.700000E-01   12.0110           0
      2156 PROB     40       ASP      HA       HB1      0.900000E-01   1.00800           0
      2157 PROB     40       ASP      CB       CT2A    -0.280000       12.0110           0
      2158 PROB     40       ASP      HB1      HA2      0.900000E-01   1.00800           0
      2159 PROB     40       ASP      HB2      HA2      0.900000E-01   1.00800           0
      2160 PROB     40       ASP      CG       CC       0.620000       12.0110           0
      2161 PROB     40       ASP      OD1      OC      -0.760000       15.9994           0
      2162 PROB     40       ASP      OD2      OC      -0.760000       15.9994           0
      2163 PROB     40       ASP      C        C        0.510000       12.0110           0
      2164 PROB     40       ASP      O        O       -0.510000       15.9994           0
      2165 PROB     41       CYS      N        NH1     -0.470000       14.0070           0
      2166 PROB     41       CYS      HN       H        0.310000       1.00800           0
      2167 PROB     41       CYS      CA       CT1      0.700000E-01   12.0110           0
      2168 PROB     41       CYS      HA       HB1      0.900000E-01   1.00800           0
      2169 PROB     41       CYS      CB       CT2     -0.110000       12.0110           0
      2170 PROB     41       CYS      HB1      HA2      0.900000E-01   1.00800           0
      2171 PROB     41       CYS      HB2      HA2      0.900000E-01   1.00800           0
      2172 PROB     41       CYS      SG       S       -0.230000       32.0600           0
      2173 PROB     41       CYS      HG1      HS       0.160000       1.00800           0
      2174 PROB     41       CYS      C        C        0.510000       12.0110           0
      2175 PROB     41       CYS      O        O       -0.510000       15.9994           0
      2176 PROB     42       GLU      N        NH1     -0.470000       14.0070           0
      2177 PROB     42       GLU      HN       H        0.310000       1.00800           0
      2178 PROB     42       GLU      CA       CT1      0.700000E-01   12.0110           0
      2179 PROB     42       GLU      HA       HB1      0.900000E-01   1.00800           0
      2180 PROB     42       GLU      CB       CT2A    -0.180000       12.0110           0
      2181 PROB     42       GLU      HB1      HA2      0.900000E-01   1.00800           0
      2182 PROB     42       GLU      HB2      HA2      0.900000E-01   1.00800           0
      2183 PROB     42       GLU      CG       CT2     -0.280000       12.0110           0
      2184 PROB     42       GLU      HG1      HA2      0.900000E-01   1.00800           0
      2185 PROB     42       GLU      HG2      HA2      0.900000E-01   1.00800           0
      2186 PROB     42       GLU      CD       CC       0.620000       12.0110           0
      2187 PROB     42       GLU      OE1      OC      -0.760000       15.9994           0
      2188 PROB     42       GLU      OE2      OC      -0.760000       15.9994           0
      2189 PROB     42       GLU      C        C        0.510000       12.0110           0
      2190 PROB     42       GLU      O        O       -0.510000       15.9994           0
      2191 PROB     43       ILE      N        NH1     -0.470000       14.0070           0
      2192 PROB     43       ILE      HN       H        0.310000       1.00800           0
      2193 PROB     43       ILE      CA       CT1      0.700000E-01   12.0110           0
      2194 PROB     43       ILE      HA       HB1      0.900000E-01   1.00800           0
      2195 PROB     43       ILE      CB       CT1     -0.900000E-01   12.0110           0
      2196 PROB     43       ILE      HB       HA1      0.900000E-01   1.00800           0
      2197 PROB     43       ILE      CG2      CT3     -0.270000       12.0110           0
      2198 PROB     43       ILE      HG21     HA3      0.900000E-01   1.00800           0
      2199 PROB     43       ILE      HG22     HA3      0.900000E-01   1.00800           0
      2200 PROB     43       ILE      HG23     HA3      0.900000E-01   1.00800           0
      2201 PROB     43       ILE      CG1      CT2     -0.180000       12.0110           0
      2202 PROB     43       ILE      HG11     HA2      0.900000E-01   1.00800           0
      2203 PROB     43       ILE      HG12     HA2      0.900000E-01   1.00800           0
      2204 PROB     43       ILE      CD       CT3     -0.270000       12.0110           0
      2205 PROB     43       ILE      HD1      HA3      0.900000E-01   1.00800           0
      2206 PROB     43       ILE      HD2      HA3      0.900000E-01   1.00800           0
      2207 PROB     43       ILE      HD3      HA3      0.900000E-01   1.00800           0
      2208 PROB     43       ILE      C        C        0.510000       12.0110           0
      2209 PROB     43       ILE      O        O       -0.510000       15.9994           0
      2210 PROB     44       ALA      N        NH1     -0.470000       14.0070           0
      2211 PROB     44       ALA      HN       H        0.310000       1.00800           0
      2212 PROB     44       ALA      CA       CT1      0.700000E-01   12.0110           0
      2213 PROB     44       ALA      HA       HB1      0.900000E-01   1.00800           0
      2214 PROB     44       ALA      CB       CT3     -0.270000       12.0110           0
      2215 PROB     44       ALA      HB1      HA3      0.900000E-01   1.00800           0
      2216 PROB     44       ALA      HB2      HA3      0.900000E-01   1.00800           0
      2217 PROB     44       ALA      HB3      HA3      0.900000E-01   1.00800           0
      2218 PROB     44       ALA      C        C        0.510000       12.0110           0
      2219 PROB     44       ALA      O        O       -0.510000       15.9994           0
      2220 PROB     45       LEU      N        NH1     -0.470000       14.0070           0
      2221 PROB     45       LEU      HN       H        0.310000       1.00800           0
      2222 PROB     45       LEU      CA       CT1      0.700000E-01   12.0110           0
      2223 PROB     45       LEU      HA       HB1      0.900000E-01   1.00800           0
      2224 PROB     45       LEU      CB       CT2     -0.180000       12.0110           0
      2225 PROB     45       LEU      HB1      HA2      0.900000E-01   1.00800           0
      2226 PROB     45       LEU      HB2      HA2      0.900000E-01   1.00800           0
      2227 PROB     45       LEU      CG       CT1     -0.900000E-01   12.0110           0
      2228 PROB     45       LEU      HG       HA1      0.900000E-01   1.00800           0
      2229 PROB     45       LEU      CD1      CT3     -0.270000       12.0110           0
      2230 PROB     45       LEU      HD11     HA3      0.900000E-01   1.00800           0
      2231 PROB     45       LEU      HD12     HA3      0.900000E-01   1.00800           0
      2232 PROB     45       LEU      HD13     HA3      0.900000E-01   1.00800           0
      2233 PROB     45       LEU      CD2      CT3     -0.270000       12.0110           0
      2234 PROB     45       LEU      HD21     HA3      0.900000E-01   1.00800           0
      2235 PROB     45       LEU      HD22     HA3      0.900000E-01   1.00800           0
      2236 PROB     45       LEU      HD23     HA3      0.900000E-01   1.00800           0
      2237 PROB     45       LEU      C        C        0.510000       12.0110           0
      2238 PROB     45       LEU      O        O       -0.510000       15.9994           0
      2239 PROB     46       ILE      N        NH1     -0.470000       14.0070           0
      2240 PROB     46       ILE      HN       H        0.310000       1.00800           0
      2241 PROB     46       ILE      CA       CT1      0.700000E-01   12.0110           0
      2242 PROB     46       ILE      HA       HB1      0.900000E-01   1.00800           0
      2243 PROB     46       ILE      CB       CT1     -0.900000E-01   12.0110           0
      2244 PROB     46       ILE      HB       HA1      0.900000E-01   1.00800           0
      2245 PROB     46       ILE      CG2      CT3     -0.270000       12.0110           0
      2246 PROB     46       ILE      HG21     HA3      0.900000E-01   1.00800           0
      2247 PROB     46       ILE      HG22     HA3      0.900000E-01   1.00800           0
      2248 PROB     46       ILE      HG23     HA3      0.900000E-01   1.00800           0
      2249 PROB     46       ILE      CG1      CT2     -0.180000       12.0110           0
      2250 PROB     46       ILE      HG11     HA2      0.900000E-01   1.00800           0
      2251 PROB     46       ILE      HG12     HA2      0.900000E-01   1.00800           0
      2252 PROB     46       ILE      CD       CT3     -0.270000       12.0110           0
      2253 PROB     46       ILE      HD1      HA3      0.900000E-01   1.00800           0
      2254 PROB     46       ILE      HD2      HA3      0.900000E-01   1.00800           0
      2255 PROB     46       ILE      HD3      HA3      0.900000E-01   1.00800           0
      2256 PROB     46       ILE      C        C        0.510000       12.0110           0
      2257 PROB     46       ILE      O        O       -0.510000       15.9994           0
      2258 PROB     47       ILE      N        NH1     -0.470000       14.0070           0
      2259 PROB     47       ILE      HN       H        0.310000       1.00800           0
      2260 PROB     47       ILE      CA       CT1      0.700000E-01   12.0110           0
      2261 PROB     47       ILE      HA       HB1      0.900000E-01   1.00800           0
      2262 PROB     47       ILE      CB       CT1     -0.900000E-01   12.0110           0
      2263 PROB     47       ILE      HB       HA1      0.900000E-01   1.00800           0
      2264 PROB     47       ILE      CG2      CT3     -0.270000       12.0110           0
      2265 PROB     47       ILE      HG21     HA3      0.900000E-01   1.00800           0
      2266 PROB     47       ILE      HG22     HA3      0.900000E-01   1.00800           0
      2267 PROB     47       ILE      HG23     HA3      0.900000E-01   1.00800           0
      2268 PROB     47       ILE      CG1      CT2     -0.180000       12.0110           0
      2269 PROB     47       ILE      HG11     HA2      0.900000E-01   1.00800           0
      2270 PROB     47       ILE      HG12     HA2      0.900000E-01   1.00800           0
      2271 PROB     47       ILE      CD       CT3     -0.270000       12.0110           0
      2272 PROB     47       ILE      HD1      HA3      0.900000E-01   1.00800           0
      2273 PROB     47       ILE      HD2      HA3      0.900000E-01   1.00800           0
      2274 PROB     47       ILE      HD3      HA3      0.900000E-01   1.00800           0
      2275 PROB     47       ILE      C        C        0.510000       12.0110           0
      2276 PROB     47       ILE      O        O       -0.510000       15.9994           0
      2277 PROB     48       PHE      N        NH1     -0.470000       14.0070           0
      2278 PROB     48       PHE      HN       H        0.310000       1.00800           0
      2279 PROB     48       PHE      CA       CT1      0.700000E-01   12.0110           0
      2280 PROB     48       PHE      HA       HB1      0.900000E-01   1.00800           0
      2281 PROB     48       PHE      CB       CT2     -0.180000       12.0110           0
      2282 PROB     48       PHE      HB1      HA2      0.900000E-01   1.00800           0
      2283 PROB     48       PHE      HB2      HA2      0.900000E-01   1.00800           0
      2284 PROB     48       PHE      CG       CA       0.000000       12.0110           0
      2285 PROB     48       PHE      CD1      CA      -0.115000       12.0110           0
      2286 PROB     48       PHE      HD1      HP       0.115000       1.00800           0
      2287 PROB     48       PHE      CE1      CA      -0.115000       12.0110           0
      2288 PROB     48       PHE      HE1      HP       0.115000       1.00800           0
      2289 PROB     48       PHE      CZ       CA      -0.115000       12.0110           0
      2290 PROB     48       PHE      HZ       HP       0.115000       1.00800           0
      2291 PROB     48       PHE      CD2      CA      -0.115000       12.0110           0
      2292 PROB     48       PHE      HD2      HP       0.115000       1.00800           0
      2293 PROB     48       PHE      CE2      CA      -0.115000       12.0110           0
      2294 PROB     48       PHE      HE2      HP       0.115000       1.00800           0
      2295 PROB     48       PHE      C        C        0.510000       12.0110           0
      2296 PROB     48       PHE      O        O       -0.510000       15.9994           0
      2297 PROB     49       ASN      N        NH1     -0.470000       14.0070           0
      2298 PROB     49       ASN      HN       H        0.310000       1.00800           0
      2299 PROB     49       ASN      CA       CT1      0.700000E-01   12.0110           0
      2300 PROB     49       ASN      HA       HB1      0.900000E-01   1.00800           0
      2301 PROB     49       ASN      CB       CT2     -0.180000       12.0110           0
      2302 PROB     49       ASN      HB1      HA2      0.900000E-01   1.00800           0
      2303 PROB     49       ASN      HB2      HA2      0.900000E-01   1.00800           0
      2304 PROB     49       ASN      CG       CC       0.550000       12.0110           0
      2305 PROB     49       ASN      OD1      O       -0.550000       15.9994           0
      2306 PROB     49       ASN      ND2      NH2     -0.620000       14.0070           0
      2307 PROB     49       ASN      HD21     H        0.320000       1.00800           0
      2308 PROB     49       ASN      HD22     H        0.300000       1.00800           0
      2309 PROB     49       ASN      C        C        0.510000       12.0110           0
      2310 PROB     49       ASN      O        O       -0.510000       15.9994           0
      2311 PROB     50       SER      N        NH1     -0.470000       14.0070           0
      2312 PROB     50       SER      HN       H        0.310000       1.00800           0
      2313 PROB     50       SER      CA       CT1      0.700000E-01   12.0110           0
      2314 PROB     50       SER      HA       HB1      0.900000E-01   1.00800           0
      2315 PROB     50       SER      CB       CT2      0.500000E-01   12.0110           0
      2316 PROB     50       SER      HB1      HA2      0.900000E-01   1.00800           0
      2317 PROB     50       SER      HB2      HA2      0.900000E-01   1.00800           0
      2318 PROB     50       SER      OG       OH1     -0.660000       15.9994           0
      2319 PROB     50       SER      HG1      H        0.430000       1.00800           0
      2320 PROB     50       SER      C        C        0.510000       12.0110           0
      2321 PROB     50       SER      O        O       -0.510000       15.9994           0
      2322 PROB     51       SER      N        NH1     -0.470000       14.0070           0
      2323 PROB     51       SER      HN       H        0.310000       1.00800           0
      2324 PROB     51       SER      CA       CT1      0.700000E-01   12.0110           0
      2325 PROB     51       SER      HA       HB1      0.900000E-01   1.00800           0
      2326 PROB     51       SER      CB       CT2      0.500000E-01   12.0110           0
      2327 PROB     51       SER      HB1      HA2      0.900000E-01   1.00800           0
      2328 PROB     51       SER      HB2      HA2      0.900000E-01   1.00800           0
      2329 PROB     51       SER      OG       OH1     -0.660000       15.9994           0
      2330 PROB     51       SER      HG1      H        0.430000       1.00800           0
      2331 PROB     51       SER      C        C        0.510000       12.0110           0
      2332 PROB     51       SER      O        O       -0.510000       15.9994           0
      2333 PROB     52       ASN      N        NH1     -0.470000       14.0070           0
      2334 PROB     52       ASN      HN       H        0.310000       1.00800           0
      2335 PROB     52       ASN      CA       CT1      0.700000E-01   12.0110           0
      2336 PROB     52       ASN      HA       HB1      0.900000E-01   1.00800           0
      2337 PROB     52       ASN      CB       CT2     -0.180000       12.0110           0
      2338 PROB     52       ASN      HB1      HA2      0.900000E-01   1.00800           0
      2339 PROB     52       ASN      HB2      HA2      0.900000E-01   1.00800           0
      2340 PROB     52       ASN      CG       CC       0.550000       12.0110           0
      2341 PROB     52       ASN      OD1      O       -0.550000       15.9994           0
      2342 PROB     52       ASN      ND2      NH2     -0.620000       14.0070           0
      2343 PROB     52       ASN      HD21     H        0.320000       1.00800           0
      2344 PROB     52       ASN      HD22     H        0.300000       1.00800           0
      2345 PROB     52       ASN      C        C        0.510000       12.0110           0
      2346 PROB     52       ASN      O        O       -0.510000       15.9994           0
      2347 PROB     53       LYS      N        NH1     -0.470000       14.0070           0
      2348 PROB     53       LYS      HN       H        0.310000       1.00800           0
      2349 PROB     53       LYS      CA       CT1      0.700000E-01   12.0110           0
      2350 PROB     53       LYS      HA       HB1      0.900000E-01   1.00800           0
      2351 PROB     53       LYS      CB       CT2     -0.180000       12.0110           0
      2352 PROB     53       LYS      HB1      HA2      0.900000E-01   1.00800           0
      2353 PROB     53       LYS      HB2      HA2      0.900000E-01   1.00800           0
      2354 PROB     53       LYS      CG       CT2     -0.180000       12.0110           0
      2355 PROB     53       LYS      HG1      HA2      0.900000E-01   1.00800           0
      2356 PROB     53       LYS      HG2      HA2      0.900000E-01   1.00800           0
      2357 PROB     53       LYS      CD       CT2     -0.180000       12.0110           0
      2358 PROB     53       LYS      HD1      HA2      0.900000E-01   1.00800           0
      2359 PROB     53       LYS      HD2      HA2      0.900000E-01   1.00800           0
      2360 PROB     53       LYS      CE       CT2      0.210000       12.0110           0
      2361 PROB     53       LYS      HE1      HA2      0.500000E-01   1.00800           0
      2362 PROB     53       LYS      HE2      HA2      0.500000E-01   1.00800           0
      2363 PROB     53       LYS      NZ       NH3     -0.300000       14.0070           0
      2364 PROB     53       LYS      HZ1      HC       0.330000       1.00800           0
      2365 PROB     53       LYS      HZ2      HC       0.330000       1.00800           0
      2366 PROB     53       LYS      HZ3      HC       0.330000       1.00800           0
      2367 PROB     53       LYS      C        C        0.510000       12.0110           0
      2368 PROB     53       LYS      O        O       -0.510000       15.9994           0
      2369 PROB     54       LEU      N        NH1     -0.470000       14.0070           0
      2370 PROB     54       LEU      HN       H        0.310000       1.00800           0
      2371 PROB     54       LEU      CA       CT1      0.700000E-01   12.0110           0
      2372 PROB     54       LEU      HA       HB1      0.900000E-01   1.00800           0
      2373 PROB     54       LEU      CB       CT2     -0.180000       12.0110           0
      2374 PROB     54       LEU      HB1      HA2      0.900000E-01   1.00800           0
      2375 PROB     54       LEU      HB2      HA2      0.900000E-01   1.00800           0
      2376 PROB     54       LEU      CG       CT1     -0.900000E-01   12.0110           0
      2377 PROB     54       LEU      HG       HA1      0.900000E-01   1.00800           0
      2378 PROB     54       LEU      CD1      CT3     -0.270000       12.0110           0
      2379 PROB     54       LEU      HD11     HA3      0.900000E-01   1.00800           0
      2380 PROB     54       LEU      HD12     HA3      0.900000E-01   1.00800           0
      2381 PROB     54       LEU      HD13     HA3      0.900000E-01   1.00800           0
      2382 PROB     54       LEU      CD2      CT3     -0.270000       12.0110           0
      2383 PROB     54       LEU      HD21     HA3      0.900000E-01   1.00800           0
      2384 PROB     54       LEU      HD22     HA3      0.900000E-01   1.00800           0
      2385 PROB     54       LEU      HD23     HA3      0.900000E-01   1.00800           0
      2386 PROB     54       LEU      C        C        0.510000       12.0110           0
      2387 PROB     54       LEU      O        O       -0.510000       15.9994           0
      2388 PROB     55       PHE      N        NH1     -0.470000       14.0070           0
      2389 PROB     55       PHE      HN       H        0.310000       1.00800           0
      2390 PROB     55       PHE      CA       CT1      0.700000E-01   12.0110           0
      2391 PROB     55       PHE      HA       HB1      0.900000E-01   1.00800           0
      2392 PROB     55       PHE      CB       CT2     -0.180000       12.0110           0
      2393 PROB     55       PHE      HB1      HA2      0.900000E-01   1.00800           0
      2394 PROB     55       PHE      HB2      HA2      0.900000E-01   1.00800           0
      2395 PROB     55       PHE      CG       CA       0.000000       12.0110           0
      2396 PROB     55       PHE      CD1      CA      -0.115000       12.0110           0
      2397 PROB     55       PHE      HD1      HP       0.115000       1.00800           0
      2398 PROB     55       PHE      CE1      CA      -0.115000       12.0110           0
      2399 PROB     55       PHE      HE1      HP       0.115000       1.00800           0
      2400 PROB     55       PHE      CZ       CA      -0.115000       12.0110           0
      2401 PROB     55       PHE      HZ       HP       0.115000       1.00800           0
      2402 PROB     55       PHE      CD2      CA      -0.115000       12.0110           0
      2403 PROB     55       PHE      HD2      HP       0.115000       1.00800           0
      2404 PROB     55       PHE      CE2      CA      -0.115000       12.0110           0
      2405 PROB     55       PHE      HE2      HP       0.115000       1.00800           0
      2406 PROB     55       PHE      C        C        0.510000       12.0110           0
      2407 PROB     55       PHE      O        O       -0.510000       15.9994           0
      2408 PROB     56       GLN      N        NH1     -0.470000       14.0070           0
      2409 PROB     56       GLN      HN       H        0.310000       1.00800           0
      2410 PROB     56       GLN      CA       CT1      0.700000E-01   12.0110           0
      2411 PROB     56       GLN      HA       HB1      0.900000E-01   1.00800           0
      2412 PROB     56       GLN      CB       CT2     -0.180000       12.0110           0
      2413 PROB     56       GLN      HB1      HA2      0.900000E-01   1.00800           0
      2414 PROB     56       GLN      HB2      HA2      0.900000E-01   1.00800           0
      2415 PROB     56       GLN      CG       CT2     -0.180000       12.0110           0
      2416 PROB     56       GLN      HG1      HA2      0.900000E-01   1.00800           0
      2417 PROB     56       GLN      HG2      HA2      0.900000E-01   1.00800           0
      2418 PROB     56       GLN      CD       CC       0.550000       12.0110           0
      2419 PROB     56       GLN      OE1      O       -0.550000       15.9994           0
      2420 PROB     56       GLN      NE2      NH2     -0.620000       14.0070           0
      2421 PROB     56       GLN      HE21     H        0.320000       1.00800           0
      2422 PROB     56       GLN      HE22     H        0.300000       1.00800           0
      2423 PROB     56       GLN      C        C        0.510000       12.0110           0
      2424 PROB     56       GLN      O        O       -0.510000       15.9994           0
      2425 PROB     57       TYR      N        NH1     -0.470000       14.0070           0
      2426 PROB     57       TYR      HN       H        0.310000       1.00800           0
      2427 PROB     57       TYR      CA       CT1      0.700000E-01   12.0110           0
      2428 PROB     57       TYR      HA       HB1      0.900000E-01   1.00800           0
      2429 PROB     57       TYR      CB       CT2     -0.180000       12.0110           0
      2430 PROB     57       TYR      HB1      HA2      0.900000E-01   1.00800           0
      2431 PROB     57       TYR      HB2      HA2      0.900000E-01   1.00800           0
      2432 PROB     57       TYR      CG       CA       0.000000       12.0110           0
      2433 PROB     57       TYR      CD1      CA      -0.115000       12.0110           0
      2434 PROB     57       TYR      HD1      HP       0.115000       1.00800           0
      2435 PROB     57       TYR      CE1      CA      -0.115000       12.0110           0
      2436 PROB     57       TYR      HE1      HP       0.115000       1.00800           0
      2437 PROB     57       TYR      CZ       CA       0.110000       12.0110           0
      2438 PROB     57       TYR      OH       OH1     -0.540000       15.9994           0
      2439 PROB     57       TYR      HH       H        0.430000       1.00800           0
      2440 PROB     57       TYR      CD2      CA      -0.115000       12.0110           0
      2441 PROB     57       TYR      HD2      HP       0.115000       1.00800           0
      2442 PROB     57       TYR      CE2      CA      -0.115000       12.0110           0
      2443 PROB     57       TYR      HE2      HP       0.115000       1.00800           0
      2444 PROB     57       TYR      C        C        0.510000       12.0110           0
      2445 PROB     57       TYR      O        O       -0.510000       15.9994           0
      2446 PROB     58       ALA      N        NH1     -0.470000       14.0070           0
      2447 PROB     58       ALA      HN       H        0.310000       1.00800           0
      2448 PROB     58       ALA      CA       CT1      0.700000E-01   12.0110           0
      2449 PROB     58       ALA      HA       HB1      0.900000E-01   1.00800           0
      2450 PROB     58       ALA      CB       CT3     -0.270000       12.0110           0
      2451 PROB     58       ALA      HB1      HA3      0.900000E-01   1.00800           0
      2452 PROB     58       ALA      HB2      HA3      0.900000E-01   1.00800           0
      2453 PROB     58       ALA      HB3      HA3      0.900000E-01   1.00800           0
      2454 PROB     58       ALA      C        C        0.510000       12.0110           0
      2455 PROB     58       ALA      O        O       -0.510000       15.9994           0
      2456 PROB     59       SER      N        NH1     -0.470000       14.0070           0
      2457 PROB     59       SER      HN       H        0.310000       1.00800           0
      2458 PROB     59       SER      CA       CT1      0.700000E-01   12.0110           0
      2459 PROB     59       SER      HA       HB1      0.900000E-01   1.00800           0
      2460 PROB     59       SER      CB       CT2      0.500000E-01   12.0110           0
      2461 PROB     59       SER      HB1      HA2      0.900000E-01   1.00800           0
      2462 PROB     59       SER      HB2      HA2      0.900000E-01   1.00800           0
      2463 PROB     59       SER      OG       OH1     -0.660000       15.9994           0
      2464 PROB     59       SER      HG1      H        0.430000       1.00800           0
      2465 PROB     59       SER      C        C        0.510000       12.0110           0
      2466 PROB     59       SER      O        O       -0.510000       15.9994           0
      2467 PROB     62       MET      N        NH1     -0.470000       14.0070           0
      2468 PROB     62       MET      HN       H        0.310000       1.00800           0
      2469 PROB     62       MET      CA       CT1      0.700000E-01   12.0110           0
      2470 PROB     62       MET      HA       HB1      0.900000E-01   1.00800           0
      2471 PROB     62       MET      CB       CT2     -0.180000       12.0110           0
      2472 PROB     62       MET      HB1      HA2      0.900000E-01   1.00800           0
      2473 PROB     62       MET      HB2      HA2      0.900000E-01   1.00800           0
      2474 PROB     62       MET      CG       CT2     -0.140000       12.0110           0
      2475 PROB     62       MET      HG1      HA2      0.900000E-01   1.00800           0
      2476 PROB     62       MET      HG2      HA2      0.900000E-01   1.00800           0
      2477 PROB     62       MET      SD       S       -0.900000E-01   32.0600           0
      2478 PROB     62       MET      CE       CT3     -0.220000       12.0110           0
      2479 PROB     62       MET      HE1      HA3      0.900000E-01   1.00800           0
      2480 PROB     62       MET      HE2      HA3      0.900000E-01   1.00800           0
      2481 PROB     62       MET      HE3      HA3      0.900000E-01   1.00800           0
      2482 PROB     62       MET      C        C        0.510000       12.0110           0
      2483 PROB     62       MET      O        O       -0.510000       15.9994           0
      2484 PROB     63       ASP      N        NH1     -0.470000       14.0070           0
      2485 PROB     63       ASP      HN       H        0.310000       1.00800           0
      2486 PROB     63       ASP      CA       CT1      0.700000E-01   12.0110           0
      2487 PROB     63       ASP      HA       HB1      0.900000E-01   1.00800           0
      2488 PROB     63       ASP      CB       CT2A    -0.280000       12.0110           0
      2489 PROB     63       ASP      HB1      HA2      0.900000E-01   1.00800           0
      2490 PROB     63       ASP      HB2      HA2      0.900000E-01   1.00800           0
      2491 PROB     63       ASP      CG       CC       0.620000       12.0110           0
      2492 PROB     63       ASP      OD1      OC      -0.760000       15.9994           0
      2493 PROB     63       ASP      OD2      OC      -0.760000       15.9994           0
      2494 PROB     63       ASP      C        C        0.510000       12.0110           0
      2495 PROB     63       ASP      O        O       -0.510000       15.9994           0
      2496 PROB     64       LYS      N        NH1     -0.470000       14.0070           0
      2497 PROB     64       LYS      HN       H        0.310000       1.00800           0
      2498 PROB     64       LYS      CA       CT1      0.700000E-01   12.0110           0
      2499 PROB     64       LYS      HA       HB1      0.900000E-01   1.00800           0
      2500 PROB     64       LYS      CB       CT2     -0.180000       12.0110           0
      2501 PROB     64       LYS      HB1      HA2      0.900000E-01   1.00800           0
      2502 PROB     64       LYS      HB2      HA2      0.900000E-01   1.00800           0
      2503 PROB     64       LYS      CG       CT2     -0.180000       12.0110           0
      2504 PROB     64       LYS      HG1      HA2      0.900000E-01   1.00800           0
      2505 PROB     64       LYS      HG2      HA2      0.900000E-01   1.00800           0
      2506 PROB     64       LYS      CD       CT2     -0.180000       12.0110           0
      2507 PROB     64       LYS      HD1      HA2      0.900000E-01   1.00800           0
      2508 PROB     64       LYS      HD2      HA2      0.900000E-01   1.00800           0
      2509 PROB     64       LYS      CE       CT2      0.210000       12.0110           0
      2510 PROB     64       LYS      HE1      HA2      0.500000E-01   1.00800           0
      2511 PROB     64       LYS      HE2      HA2      0.500000E-01   1.00800           0
      2512 PROB     64       LYS      NZ       NH3     -0.300000       14.0070           0
      2513 PROB     64       LYS      HZ1      HC       0.330000       1.00800           0
      2514 PROB     64       LYS      HZ2      HC       0.330000       1.00800           0
      2515 PROB     64       LYS      HZ3      HC       0.330000       1.00800           0
      2516 PROB     64       LYS      C        C        0.510000       12.0110           0
      2517 PROB     64       LYS      O        O       -0.510000       15.9994           0
      2518 PROB     65       VAL      N        NH1     -0.470000       14.0070           0
      2519 PROB     65       VAL      HN       H        0.310000       1.00800           0
      2520 PROB     65       VAL      CA       CT1      0.700000E-01   12.0110           0
      2521 PROB     65       VAL      HA       HB1      0.900000E-01   1.00800           0
      2522 PROB     65       VAL      CB       CT1     -0.900000E-01   12.0110           0
      2523 PROB     65       VAL      HB       HA1      0.900000E-01   1.00800           0
      2524 PROB     65       VAL      CG1      CT3     -0.270000       12.0110           0
      2525 PROB     65       VAL      HG11     HA3      0.900000E-01   1.00800           0
      2526 PROB     65       VAL      HG12     HA3      0.900000E-01   1.00800           0
      2527 PROB     65       VAL      HG13     HA3      0.900000E-01   1.00800           0
      2528 PROB     65       VAL      CG2      CT3     -0.270000       12.0110           0
      2529 PROB     65       VAL      HG21     HA3      0.900000E-01   1.00800           0
      2530 PROB     65       VAL      HG22     HA3      0.900000E-01   1.00800           0
      2531 PROB     65       VAL      HG23     HA3      0.900000E-01   1.00800           0
      2532 PROB     65       VAL      C        C        0.510000       12.0110           0
      2533 PROB     65       VAL      O        O       -0.510000       15.9994           0
      2534 PROB     66       LEU      N        NH1     -0.470000       14.0070           0
      2535 PROB     66       LEU      HN       H        0.310000       1.00800           0
      2536 PROB     66       LEU      CA       CT1      0.700000E-01   12.0110           0
      2537 PROB     66       LEU      HA       HB1      0.900000E-01   1.00800           0
      2538 PROB     66       LEU      CB       CT2     -0.180000       12.0110           0
      2539 PROB     66       LEU      HB1      HA2      0.900000E-01   1.00800           0
      2540 PROB     66       LEU      HB2      HA2      0.900000E-01   1.00800           0
      2541 PROB     66       LEU      CG       CT1     -0.900000E-01   12.0110           0
      2542 PROB     66       LEU      HG       HA1      0.900000E-01   1.00800           0
      2543 PROB     66       LEU      CD1      CT3     -0.270000       12.0110           0
      2544 PROB     66       LEU      HD11     HA3      0.900000E-01   1.00800           0
      2545 PROB     66       LEU      HD12     HA3      0.900000E-01   1.00800           0
      2546 PROB     66       LEU      HD13     HA3      0.900000E-01   1.00800           0
      2547 PROB     66       LEU      CD2      CT3     -0.270000       12.0110           0
      2548 PROB     66       LEU      HD21     HA3      0.900000E-01   1.00800           0
      2549 PROB     66       LEU      HD22     HA3      0.900000E-01   1.00800           0
      2550 PROB     66       LEU      HD23     HA3      0.900000E-01   1.00800           0
      2551 PROB     66       LEU      C        C        0.510000       12.0110           0
      2552 PROB     66       LEU      O        O       -0.510000       15.9994           0
      2553 PROB     67       LEU      N        NH1     -0.470000       14.0070           0
      2554 PROB     67       LEU      HN       H        0.310000       1.00800           0
      2555 PROB     67       LEU      CA       CT1      0.700000E-01   12.0110           0
      2556 PROB     67       LEU      HA       HB1      0.900000E-01   1.00800           0
      2557 PROB     67       LEU      CB       CT2     -0.180000       12.0110           0
      2558 PROB     67       LEU      HB1      HA2      0.900000E-01   1.00800           0
      2559 PROB     67       LEU      HB2      HA2      0.900000E-01   1.00800           0
      2560 PROB     67       LEU      CG       CT1     -0.900000E-01   12.0110           0
      2561 PROB     67       LEU      HG       HA1      0.900000E-01   1.00800           0
      2562 PROB     67       LEU      CD1      CT3     -0.270000       12.0110           0
      2563 PROB     67       LEU      HD11     HA3      0.900000E-01   1.00800           0
      2564 PROB     67       LEU      HD12     HA3      0.900000E-01   1.00800           0
      2565 PROB     67       LEU      HD13     HA3      0.900000E-01   1.00800           0
      2566 PROB     67       LEU      CD2      CT3     -0.270000       12.0110           0
      2567 PROB     67       LEU      HD21     HA3      0.900000E-01   1.00800           0
      2568 PROB     67       LEU      HD22     HA3      0.900000E-01   1.00800           0
      2569 PROB     67       LEU      HD23     HA3      0.900000E-01   1.00800           0
      2570 PROB     67       LEU      C        C        0.510000       12.0110           0
      2571 PROB     67       LEU      O        O       -0.510000       15.9994           0
      2572 PROB     68       LYS      N        NH1     -0.470000       14.0070           0
      2573 PROB     68       LYS      HN       H        0.310000       1.00800           0
      2574 PROB     68       LYS      CA       CT1      0.700000E-01   12.0110           0
      2575 PROB     68       LYS      HA       HB1      0.900000E-01   1.00800           0
      2576 PROB     68       LYS      CB       CT2     -0.180000       12.0110           0
      2577 PROB     68       LYS      HB1      HA2      0.900000E-01   1.00800           0
      2578 PROB     68       LYS      HB2      HA2      0.900000E-01   1.00800           0
      2579 PROB     68       LYS      CG       CT2     -0.180000       12.0110           0
      2580 PROB     68       LYS      HG1      HA2      0.900000E-01   1.00800           0
      2581 PROB     68       LYS      HG2      HA2      0.900000E-01   1.00800           0
      2582 PROB     68       LYS      CD       CT2     -0.180000       12.0110           0
      2583 PROB     68       LYS      HD1      HA2      0.900000E-01   1.00800           0
      2584 PROB     68       LYS      HD2      HA2      0.900000E-01   1.00800           0
      2585 PROB     68       LYS      CE       CT2      0.210000       12.0110           0
      2586 PROB     68       LYS      HE1      HA2      0.500000E-01   1.00800           0
      2587 PROB     68       LYS      HE2      HA2      0.500000E-01   1.00800           0
      2588 PROB     68       LYS      NZ       NH3     -0.300000       14.0070           0
      2589 PROB     68       LYS      HZ1      HC       0.330000       1.00800           0
      2590 PROB     68       LYS      HZ2      HC       0.330000       1.00800           0
      2591 PROB     68       LYS      HZ3      HC       0.330000       1.00800           0
      2592 PROB     68       LYS      C        C        0.510000       12.0110           0
      2593 PROB     68       LYS      O        O       -0.510000       15.9994           0
      2594 PROB     69       TYR      N        NH1     -0.470000       14.0070           0
      2595 PROB     69       TYR      HN       H        0.310000       1.00800           0
      2596 PROB     69       TYR      CA       CT1      0.700000E-01   12.0110           0
      2597 PROB     69       TYR      HA       HB1      0.900000E-01   1.00800           0
      2598 PROB     69       TYR      CB       CT2     -0.180000       12.0110           0
      2599 PROB     69       TYR      HB1      HA2      0.900000E-01   1.00800           0
      2600 PROB     69       TYR      HB2      HA2      0.900000E-01   1.00800           0
      2601 PROB     69       TYR      CG       CA       0.000000       12.0110           0
      2602 PROB     69       TYR      CD1      CA      -0.115000       12.0110           0
      2603 PROB     69       TYR      HD1      HP       0.115000       1.00800           0
      2604 PROB     69       TYR      CE1      CA      -0.115000       12.0110           0
      2605 PROB     69       TYR      HE1      HP       0.115000       1.00800           0
      2606 PROB     69       TYR      CZ       CA       0.110000       12.0110           0
      2607 PROB     69       TYR      OH       OH1     -0.540000       15.9994           0
      2608 PROB     69       TYR      HH       H        0.430000       1.00800           0
      2609 PROB     69       TYR      CD2      CA      -0.115000       12.0110           0
      2610 PROB     69       TYR      HD2      HP       0.115000       1.00800           0
      2611 PROB     69       TYR      CE2      CA      -0.115000       12.0110           0
      2612 PROB     69       TYR      HE2      HP       0.115000       1.00800           0
      2613 PROB     69       TYR      C        C        0.510000       12.0110           0
      2614 PROB     69       TYR      O        O       -0.510000       15.9994           0
      2615 PROB     70       THR      N        NH1     -0.470000       14.0070           0
      2616 PROB     70       THR      HN       H        0.310000       1.00800           0
      2617 PROB     70       THR      CA       CT1      0.700000E-01   12.0110           0
      2618 PROB     70       THR      HA       HB1      0.900000E-01   1.00800           0
      2619 PROB     70       THR      CB       CT1      0.140000       12.0110           0
      2620 PROB     70       THR      HB       HA1      0.900000E-01   1.00800           0
      2621 PROB     70       THR      OG1      OH1     -0.660000       15.9994           0
      2622 PROB     70       THR      HG1      H        0.430000       1.00800           0
      2623 PROB     70       THR      CG2      CT3     -0.270000       12.0110           0
      2624 PROB     70       THR      HG21     HA3      0.900000E-01   1.00800           0
      2625 PROB     70       THR      HG22     HA3      0.900000E-01   1.00800           0
      2626 PROB     70       THR      HG23     HA3      0.900000E-01   1.00800           0
      2627 PROB     70       THR      C        C        0.510000       12.0110           0
      2628 PROB     70       THR      O        O       -0.510000       15.9994           0
      2629 PROB     71       GLU      N        NH1     -0.470000       14.0070           0
      2630 PROB     71       GLU      HN       H        0.310000       1.00800           0
      2631 PROB     71       GLU      CA       CT1      0.700000E-01   12.0110           0
      2632 PROB     71       GLU      HA       HB1      0.900000E-01   1.00800           0
      2633 PROB     71       GLU      CB       CT2A    -0.180000       12.0110           0
      2634 PROB     71       GLU      HB1      HA2      0.900000E-01   1.00800           0
      2635 PROB     71       GLU      HB2      HA2      0.900000E-01   1.00800           0
      2636 PROB     71       GLU      CG       CT2     -0.280000       12.0110           0
      2637 PROB     71       GLU      HG1      HA2      0.900000E-01   1.00800           0
      2638 PROB     71       GLU      HG2      HA2      0.900000E-01   1.00800           0
      2639 PROB     71       GLU      CD       CC       0.620000       12.0110           0
      2640 PROB     71       GLU      OE1      OC      -0.760000       15.9994           0
      2641 PROB     71       GLU      OE2      OC      -0.760000       15.9994           0
      2642 PROB     71       GLU      C        C        0.510000       12.0110           0
      2643 PROB     71       GLU      O        O       -0.510000       15.9994           0
      2644 PROB     72       TYR      N        NH1     -0.470000       14.0070           0
      2645 PROB     72       TYR      HN       H        0.310000       1.00800           0
      2646 PROB     72       TYR      CA       CT1      0.700000E-01   12.0110           0
      2647 PROB     72       TYR      HA       HB1      0.900000E-01   1.00800           0
      2648 PROB     72       TYR      CB       CT2     -0.180000       12.0110           0
      2649 PROB     72       TYR      HB1      HA2      0.900000E-01   1.00800           0
      2650 PROB     72       TYR      HB2      HA2      0.900000E-01   1.00800           0
      2651 PROB     72       TYR      CG       CA       0.000000       12.0110           0
      2652 PROB     72       TYR      CD1      CA      -0.115000       12.0110           0
      2653 PROB     72       TYR      HD1      HP       0.115000       1.00800           0
      2654 PROB     72       TYR      CE1      CA      -0.115000       12.0110           0
      2655 PROB     72       TYR      HE1      HP       0.115000       1.00800           0
      2656 PROB     72       TYR      CZ       CA       0.110000       12.0110           0
      2657 PROB     72       TYR      OH       OH1     -0.540000       15.9994           0
      2658 PROB     72       TYR      HH       H        0.430000       1.00800           0
      2659 PROB     72       TYR      CD2      CA      -0.115000       12.0110           0
      2660 PROB     72       TYR      HD2      HP       0.115000       1.00800           0
      2661 PROB     72       TYR      CE2      CA      -0.115000       12.0110           0
      2662 PROB     72       TYR      HE2      HP       0.115000       1.00800           0
      2663 PROB     72       TYR      C        C        0.510000       12.0110           0
      2664 PROB     72       TYR      O        O       -0.510000       15.9994           0
      2665 PROB     73       ASN      N        NH1     -0.470000       14.0070           0
      2666 PROB     73       ASN      HN       H        0.310000       1.00800           0
      2667 PROB     73       ASN      CA       CT1      0.700000E-01   12.0110           0
      2668 PROB     73       ASN      HA       HB1      0.900000E-01   1.00800           0
      2669 PROB     73       ASN      CB       CT2     -0.180000       12.0110           0
      2670 PROB     73       ASN      HB1      HA2      0.900000E-01   1.00800           0
      2671 PROB     73       ASN      HB2      HA2      0.900000E-01   1.00800           0
      2672 PROB     73       ASN      CG       CC       0.550000       12.0110           0
      2673 PROB     73       ASN      OD1      O       -0.550000       15.9994           0
      2674 PROB     73       ASN      ND2      NH2     -0.620000       14.0070           0
      2675 PROB     73       ASN      HD21     H        0.320000       1.00800           0
      2676 PROB     73       ASN      HD22     H        0.300000       1.00800           0
      2677 PROB     73       ASN      C        C        0.510000       12.0110           0
      2678 PROB     73       ASN      O        O       -0.510000       15.9994           0
      2679 PROB     74       GLU      N        NH1     -0.470000       14.0070           0
      2680 PROB     74       GLU      HN       H        0.310000       1.00800           0
      2681 PROB     74       GLU      CA       CT1      0.700000E-01   12.0110           0
      2682 PROB     74       GLU      HA       HB1      0.900000E-01   1.00800           0
      2683 PROB     74       GLU      CB       CT2A    -0.180000       12.0110           0
      2684 PROB     74       GLU      HB1      HA2      0.900000E-01   1.00800           0
      2685 PROB     74       GLU      HB2      HA2      0.900000E-01   1.00800           0
      2686 PROB     74       GLU      CG       CT2     -0.280000       12.0110           0
      2687 PROB     74       GLU      HG1      HA2      0.900000E-01   1.00800           0
      2688 PROB     74       GLU      HG2      HA2      0.900000E-01   1.00800           0
      2689 PROB     74       GLU      CD       CC       0.620000       12.0110           0
      2690 PROB     74       GLU      OE1      OC      -0.760000       15.9994           0
      2691 PROB     74       GLU      OE2      OC      -0.760000       15.9994           0
      2692 PROB     74       GLU      C        C        0.510000       12.0110           0
      2693 PROB     74       GLU      O        O       -0.510000       15.9994           0
      2694 PROB     75       PRO      N        N       -0.290000       14.0070           0
      2695 PROB     75       PRO      CD       CP3      0.000000       12.0110           0
      2696 PROB     75       PRO      HD1      HA2      0.900000E-01   1.00800           0
      2697 PROB     75       PRO      HD2      HA2      0.900000E-01   1.00800           0
      2698 PROB     75       PRO      CA       CP1      0.200000E-01   12.0110           0
      2699 PROB     75       PRO      HA       HB1      0.900000E-01   1.00800           0
      2700 PROB     75       PRO      CB       CP2     -0.180000       12.0110           0
      2701 PROB     75       PRO      HB1      HA2      0.900000E-01   1.00800           0
      2702 PROB     75       PRO      HB2      HA2      0.900000E-01   1.00800           0
      2703 PROB     75       PRO      CG       CP2     -0.180000       12.0110           0
      2704 PROB     75       PRO      HG1      HA2      0.900000E-01   1.00800           0
      2705 PROB     75       PRO      HG2      HA2      0.900000E-01   1.00800           0
      2706 PROB     75       PRO      C        C        0.510000       12.0110           0
      2707 PROB     75       PRO      O        O       -0.510000       15.9994           0
      2708 PROB     76       HSD      N        NH1     -0.470000       14.0070           0
      2709 PROB     76       HSD      HN       H        0.310000       1.00800           0
      2710 PROB     76       HSD      CA       CT1      0.700000E-01   12.0110           0
      2711 PROB     76       HSD      HA       HB1      0.900000E-01   1.00800           0
      2712 PROB     76       HSD      CB       CT2     -0.900000E-01   12.0110           0
      2713 PROB     76       HSD      HB1      HA2      0.900000E-01   1.00800           0
      2714 PROB     76       HSD      HB2      HA2      0.900000E-01   1.00800           0
      2715 PROB     76       HSD      ND1      NR1     -0.360000       14.0070           0
      2716 PROB     76       HSD      HD1      H        0.320000       1.00800           0
      2717 PROB     76       HSD      CG       CPH1    -0.500000E-01   12.0110           0
      2718 PROB     76       HSD      CE1      CPH2     0.250000       12.0110           0
      2719 PROB     76       HSD      HE1      HR1      0.130000       1.00800           0
      2720 PROB     76       HSD      NE2      NR2     -0.700000       14.0070           0
      2721 PROB     76       HSD      CD2      CPH1     0.220000       12.0110           0
      2722 PROB     76       HSD      HD2      HR3      0.100000       1.00800           0
      2723 PROB     76       HSD      C        C        0.510000       12.0110           0
      2724 PROB     76       HSD      O        O       -0.510000       15.9994           0
      2725 PROB     77       GLU      N        NH1     -0.470000       14.0070           0
      2726 PROB     77       GLU      HN       H        0.310000       1.00800           0
      2727 PROB     77       GLU      CA       CT1      0.700000E-01   12.0110           0
      2728 PROB     77       GLU      HA       HB1      0.900000E-01   1.00800           0
      2729 PROB     77       GLU      CB       CT2A    -0.180000       12.0110           0
      2730 PROB     77       GLU      HB1      HA2      0.900000E-01   1.00800           0
      2731 PROB     77       GLU      HB2      HA2      0.900000E-01   1.00800           0
      2732 PROB     77       GLU      CG       CT2     -0.280000       12.0110           0
      2733 PROB     77       GLU      HG1      HA2      0.900000E-01   1.00800           0
      2734 PROB     77       GLU      HG2      HA2      0.900000E-01   1.00800           0
      2735 PROB     77       GLU      CD       CC       0.620000       12.0110           0
      2736 PROB     77       GLU      OE1      OC      -0.760000       15.9994           0
      2737 PROB     77       GLU      OE2      OC      -0.760000       15.9994           0
      2738 PROB     77       GLU      C        C        0.510000       12.0110           0
      2739 PROB     77       GLU      O        O       -0.510000       15.9994           0
      2740 PROB     78       SER      N        NH1     -0.470000       14.0070           0
      2741 PROB     78       SER      HN       H        0.310000       1.00800           0
      2742 PROB     78       SER      CA       CT1      0.700000E-01   12.0110           0
      2743 PROB     78       SER      HA       HB1      0.900000E-01   1.00800           0
      2744 PROB     78       SER      CB       CT2      0.500000E-01   12.0110           0
      2745 PROB     78       SER      HB1      HA2      0.900000E-01   1.00800           0
      2746 PROB     78       SER      HB2      HA2      0.900000E-01   1.00800           0
      2747 PROB     78       SER      OG       OH1     -0.660000       15.9994           0
      2748 PROB     78       SER      HG1      H        0.430000       1.00800           0
      2749 PROB     78       SER      C        C        0.510000       12.0110           0
      2750 PROB     78       SER      O        O       -0.510000       15.9994           0
      2751 PROB     79       ARG      N        NH1     -0.470000       14.0070           0
      2752 PROB     79       ARG      HN       H        0.310000       1.00800           0
      2753 PROB     79       ARG      CA       CT1      0.700000E-01   12.0110           0
      2754 PROB     79       ARG      HA       HB1      0.900000E-01   1.00800           0
      2755 PROB     79       ARG      CB       CT2     -0.180000       12.0110           0
      2756 PROB     79       ARG      HB1      HA2      0.900000E-01   1.00800           0
      2757 PROB     79       ARG      HB2      HA2      0.900000E-01   1.00800           0
      2758 PROB     79       ARG      CG       CT2     -0.180000       12.0110           0
      2759 PROB     79       ARG      HG1      HA2      0.900000E-01   1.00800           0
      2760 PROB     79       ARG      HG2      HA2      0.900000E-01   1.00800           0
      2761 PROB     79       ARG      CD       CT2      0.200000       12.0110           0
      2762 PROB     79       ARG      HD1      HA2      0.900000E-01   1.00800           0
      2763 PROB     79       ARG      HD2      HA2      0.900000E-01   1.00800           0
      2764 PROB     79       ARG      NE       NC2     -0.700000       14.0070           0
      2765 PROB     79       ARG      HE       HC       0.440000       1.00800           0
      2766 PROB     79       ARG      CZ       C        0.640000       12.0110           0
      2767 PROB     79       ARG      NH1      NC2     -0.800000       14.0070           0
      2768 PROB     79       ARG      HH11     HC       0.460000       1.00800           0
      2769 PROB     79       ARG      HH12     HC       0.460000       1.00800           0
      2770 PROB     79       ARG      NH2      NC2     -0.800000       14.0070           0
      2771 PROB     79       ARG      HH21     HC       0.460000       1.00800           0
      2772 PROB     79       ARG      HH22     HC       0.460000       1.00800           0
      2773 PROB     79       ARG      C        C        0.510000       12.0110           0
      2774 PROB     79       ARG      O        O       -0.510000       15.9994           0
      2775 PROB     80       THR      N        NH1     -0.470000       14.0070           0
      2776 PROB     80       THR      HN       H        0.310000       1.00800           0
      2777 PROB     80       THR      CA       CT1      0.700000E-01   12.0110           0
      2778 PROB     80       THR      HA       HB1      0.900000E-01   1.00800           0
      2779 PROB     80       THR      CB       CT1      0.140000       12.0110           0
      2780 PROB     80       THR      HB       HA1      0.900000E-01   1.00800           0
      2781 PROB     80       THR      OG1      OH1     -0.660000       15.9994           0
      2782 PROB     80       THR      HG1      H        0.430000       1.00800           0
      2783 PROB     80       THR      CG2      CT3     -0.270000       12.0110           0
      2784 PROB     80       THR      HG21     HA3      0.900000E-01   1.00800           0
      2785 PROB     80       THR      HG22     HA3      0.900000E-01   1.00800           0
      2786 PROB     80       THR      HG23     HA3      0.900000E-01   1.00800           0
      2787 PROB     80       THR      C        C        0.510000       12.0110           0
      2788 PROB     80       THR      O        O       -0.510000       15.9994           0
      2789 PROB     81       ASN      N        NH1     -0.470000       14.0070           0
      2790 PROB     81       ASN      HN       H        0.310000       1.00800           0
      2791 PROB     81       ASN      CA       CT1      0.700000E-01   12.0110           0
      2792 PROB     81       ASN      HA       HB1      0.900000E-01   1.00800           0
      2793 PROB     81       ASN      CB       CT2     -0.180000       12.0110           0
      2794 PROB     81       ASN      HB1      HA2      0.900000E-01   1.00800           0
      2795 PROB     81       ASN      HB2      HA2      0.900000E-01   1.00800           0
      2796 PROB     81       ASN      CG       CC       0.550000       12.0110           0
      2797 PROB     81       ASN      OD1      O       -0.550000       15.9994           0
      2798 PROB     81       ASN      ND2      NH2     -0.620000       14.0070           0
      2799 PROB     81       ASN      HD21     H        0.320000       1.00800           0
      2800 PROB     81       ASN      HD22     H        0.300000       1.00800           0
      2801 PROB     81       ASN      C        C        0.510000       12.0110           0
      2802 PROB     81       ASN      O        O       -0.510000       15.9994           0
      2803 PROB     82       SER      N        NH1     -0.470000       14.0070           0
      2804 PROB     82       SER      HN       H        0.310000       1.00800           0
      2805 PROB     82       SER      CA       CT1      0.700000E-01   12.0110           0
      2806 PROB     82       SER      HA       HB1      0.900000E-01   1.00800           0
      2807 PROB     82       SER      CB       CT2      0.500000E-01   12.0110           0
      2808 PROB     82       SER      HB1      HA2      0.900000E-01   1.00800           0
      2809 PROB     82       SER      HB2      HA2      0.900000E-01   1.00800           0
      2810 PROB     82       SER      OG       OH1     -0.660000       15.9994           0
      2811 PROB     82       SER      HG1      H        0.430000       1.00800           0
      2812 PROB     82       SER      C        C        0.510000       12.0110           0
      2813 PROB     82       SER      O        O       -0.510000       15.9994           0
      2814 PROB     83       ASP      N        NH1     -0.470000       14.0070           0
      2815 PROB     83       ASP      HN       H        0.310000       1.00800           0
      2816 PROB     83       ASP      CA       CT1      0.700000E-01   12.0110           0
      2817 PROB     83       ASP      HA       HB1      0.900000E-01   1.00800           0
      2818 PROB     83       ASP      CB       CT2A    -0.280000       12.0110           0
      2819 PROB     83       ASP      HB1      HA2      0.900000E-01   1.00800           0
      2820 PROB     83       ASP      HB2      HA2      0.900000E-01   1.00800           0
      2821 PROB     83       ASP      CG       CC       0.620000       12.0110           0
      2822 PROB     83       ASP      OD1      OC      -0.760000       15.9994           0
      2823 PROB     83       ASP      OD2      OC      -0.760000       15.9994           0
      2824 PROB     83       ASP      C        C        0.510000       12.0110           0
      2825 PROB     83       ASP      O        O       -0.510000       15.9994           0
      2826 PROB     84       ILE      N        NH1     -0.470000       14.0070           0
      2827 PROB     84       ILE      HN       H        0.310000       1.00800           0
      2828 PROB     84       ILE      CA       CT1      0.700000E-01   12.0110           0
      2829 PROB     84       ILE      HA       HB1      0.900000E-01   1.00800           0
      2830 PROB     84       ILE      CB       CT1     -0.900000E-01   12.0110           0
      2831 PROB     84       ILE      HB       HA1      0.900000E-01   1.00800           0
      2832 PROB     84       ILE      CG2      CT3     -0.270000       12.0110           0
      2833 PROB     84       ILE      HG21     HA3      0.900000E-01   1.00800           0
      2834 PROB     84       ILE      HG22     HA3      0.900000E-01   1.00800           0
      2835 PROB     84       ILE      HG23     HA3      0.900000E-01   1.00800           0
      2836 PROB     84       ILE      CG1      CT2     -0.180000       12.0110           0
      2837 PROB     84       ILE      HG11     HA2      0.900000E-01   1.00800           0
      2838 PROB     84       ILE      HG12     HA2      0.900000E-01   1.00800           0
      2839 PROB     84       ILE      CD       CT3     -0.270000       12.0110           0
      2840 PROB     84       ILE      HD1      HA3      0.900000E-01   1.00800           0
      2841 PROB     84       ILE      HD2      HA3      0.900000E-01   1.00800           0
      2842 PROB     84       ILE      HD3      HA3      0.900000E-01   1.00800           0
      2843 PROB     84       ILE      C        C        0.510000       12.0110           0
      2844 PROB     84       ILE      O        O       -0.510000       15.9994           0
      2845 PROB     85       VAL      N        NH1     -0.470000       14.0070           0
      2846 PROB     85       VAL      HN       H        0.310000       1.00800           0
      2847 PROB     85       VAL      CA       CT1      0.700000E-01   12.0110           0
      2848 PROB     85       VAL      HA       HB1      0.900000E-01   1.00800           0
      2849 PROB     85       VAL      CB       CT1     -0.900000E-01   12.0110           0
      2850 PROB     85       VAL      HB       HA1      0.900000E-01   1.00800           0
      2851 PROB     85       VAL      CG1      CT3     -0.270000       12.0110           0
      2852 PROB     85       VAL      HG11     HA3      0.900000E-01   1.00800           0
      2853 PROB     85       VAL      HG12     HA3      0.900000E-01   1.00800           0
      2854 PROB     85       VAL      HG13     HA3      0.900000E-01   1.00800           0
      2855 PROB     85       VAL      CG2      CT3     -0.270000       12.0110           0
      2856 PROB     85       VAL      HG21     HA3      0.900000E-01   1.00800           0
      2857 PROB     85       VAL      HG22     HA3      0.900000E-01   1.00800           0
      2858 PROB     85       VAL      HG23     HA3      0.900000E-01   1.00800           0
      2859 PROB     85       VAL      C        C        0.510000       12.0110           0
      2860 PROB     85       VAL      O        O       -0.510000       15.9994           0
      2861 PROB     86       GLU      N        NH1     -0.470000       14.0070           0
      2862 PROB     86       GLU      HN       H        0.310000       1.00800           0
      2863 PROB     86       GLU      CA       CT1      0.700000E-01   12.0110           0
      2864 PROB     86       GLU      HA       HB1      0.900000E-01   1.00800           0
      2865 PROB     86       GLU      CB       CT2A    -0.180000       12.0110           0
      2866 PROB     86       GLU      HB1      HA2      0.900000E-01   1.00800           0
      2867 PROB     86       GLU      HB2      HA2      0.900000E-01   1.00800           0
      2868 PROB     86       GLU      CG       CT2     -0.280000       12.0110           0
      2869 PROB     86       GLU      HG1      HA2      0.900000E-01   1.00800           0
      2870 PROB     86       GLU      HG2      HA2      0.900000E-01   1.00800           0
      2871 PROB     86       GLU      CD       CC       0.620000       12.0110           0
      2872 PROB     86       GLU      OE1      OC      -0.760000       15.9994           0
      2873 PROB     86       GLU      OE2      OC      -0.760000       15.9994           0
      2874 PROB     86       GLU      C        C        0.510000       12.0110           0
      2875 PROB     86       GLU      O        O       -0.510000       15.9994           0
      2876 PROB     87       ALA      N        NH1     -0.470000       14.0070           0
      2877 PROB     87       ALA      HN       H        0.310000       1.00800           0
      2878 PROB     87       ALA      CA       CT1      0.700000E-01   12.0110           0
      2879 PROB     87       ALA      HA       HB1      0.900000E-01   1.00800           0
      2880 PROB     87       ALA      CB       CT3     -0.270000       12.0110           0
      2881 PROB     87       ALA      HB1      HA3      0.900000E-01   1.00800           0
      2882 PROB     87       ALA      HB2      HA3      0.900000E-01   1.00800           0
      2883 PROB     87       ALA      HB3      HA3      0.900000E-01   1.00800           0
      2884 PROB     87       ALA      C        CC       0.340000       12.0110           0
      2885 PROB     87       ALA      OT1      OC      -0.670000       15.9994           0
      2886 PROB     87       ALA      OT2      OC      -0.670000       15.9994           0
      2887 PROC     145      LYS      N        NH3     -0.300000       14.0070           0
      2888 PROC     145      LYS      HT1      HC       0.330000       1.00800           0
      2889 PROC     145      LYS      HT2      HC       0.330000       1.00800           0
      2890 PROC     145      LYS      HT3      HC       0.330000       1.00800           0
      2891 PROC     145      LYS      CA       CT1      0.210000       12.0110           0
      2892 PROC     145      LYS      HA       HB1      0.100000       1.00800           0
      2893 PROC     145      LYS      CB       CT2     -0.180000       12.0110           0
      2894 PROC     145      LYS      HB1      HA2      0.900000E-01   1.00800           0
      2895 PROC     145      LYS      HB2      HA2      0.900000E-01   1.00800           0
      2896 PROC     145      LYS      CG       CT2     -0.180000       12.0110           0
      2897 PROC     145      LYS      HG1      HA2      0.900000E-01   1.00800           0
      2898 PROC     145      LYS      HG2      HA2      0.900000E-01   1.00800           0
      2899 PROC     145      LYS      CD       CT2     -0.180000       12.0110           0
      2900 PROC     145      LYS      HD1      HA2      0.900000E-01   1.00800           0
      2901 PROC     145      LYS      HD2      HA2      0.900000E-01   1.00800           0
      2902 PROC     145      LYS      CE       CT2      0.210000       12.0110           0
      2903 PROC     145      LYS      HE1      HA2      0.500000E-01   1.00800           0
      2904 PROC     145      LYS      HE2      HA2      0.500000E-01   1.00800           0
      2905 PROC     145      LYS      NZ       NH3     -0.300000       14.0070           0
      2906 PROC     145      LYS      HZ1      HC       0.330000       1.00800           0
      2907 PROC     145      LYS      HZ2      HC       0.330000       1.00800           0
      2908 PROC     145      LYS      HZ3      HC       0.330000       1.00800           0
      2909 PROC     145      LYS      C        C        0.510000       12.0110           0
      2910 PROC     145      LYS      O        O       -0.510000       15.9994           0
      2911 PROC     146      GLN      N        NH1     -0.470000       14.0070           0
      2912 PROC     146      GLN      HN       H        0.310000       1.00800           0
      2913 PROC     146      GLN      CA       CT1      0.700000E-01   12.0110           0
      2914 PROC     146      GLN      HA       HB1      0.900000E-01   1.00800           0
      2915 PROC     146      GLN      CB       CT2     -0.180000       12.0110           0
      2916 PROC     146      GLN      HB1      HA2      0.900000E-01   1.00800           0
      2917 PROC     146      GLN      HB2      HA2      0.900000E-01   1.00800           0
      2918 PROC     146      GLN      CG       CT2     -0.180000       12.0110           0
      2919 PROC     146      GLN      HG1      HA2      0.900000E-01   1.00800           0
      2920 PROC     146      GLN      HG2      HA2      0.900000E-01   1.00800           0
      2921 PROC     146      GLN      CD       CC       0.550000       12.0110           0
      2922 PROC     146      GLN      OE1      O       -0.550000       15.9994           0
      2923 PROC     146      GLN      NE2      NH2     -0.620000       14.0070           0
      2924 PROC     146      GLN      HE21     H        0.320000       1.00800           0
      2925 PROC     146      GLN      HE22     H        0.300000       1.00800           0
      2926 PROC     146      GLN      C        C        0.510000       12.0110           0
      2927 PROC     146      GLN      O        O       -0.510000       15.9994           0
      2928 PROC     147      HSD      N        NH1     -0.470000       14.0070           0
      2929 PROC     147      HSD      HN       H        0.310000       1.00800           0
      2930 PROC     147      HSD      CA       CT1      0.700000E-01   12.0110           0
      2931 PROC     147      HSD      HA       HB1      0.900000E-01   1.00800           0
      2932 PROC     147      HSD      CB       CT2     -0.900000E-01   12.0110           0
      2933 PROC     147      HSD      HB1      HA2      0.900000E-01   1.00800           0
      2934 PROC     147      HSD      HB2      HA2      0.900000E-01   1.00800           0
      2935 PROC     147      HSD      ND1      NR1     -0.360000       14.0070           0
      2936 PROC     147      HSD      HD1      H        0.320000       1.00800           0
      2937 PROC     147      HSD      CG       CPH1    -0.500000E-01   12.0110           0
      2938 PROC     147      HSD      CE1      CPH2     0.250000       12.0110           0
      2939 PROC     147      HSD      HE1      HR1      0.130000       1.00800           0
      2940 PROC     147      HSD      NE2      NR2     -0.700000       14.0070           0
      2941 PROC     147      HSD      CD2      CPH1     0.220000       12.0110           0
      2942 PROC     147      HSD      HD2      HR3      0.100000       1.00800           0
      2943 PROC     147      HSD      C        C        0.510000       12.0110           0
      2944 PROC     147      HSD      O        O       -0.510000       15.9994           0
      2945 PROC     148      ARG      N        NH1     -0.470000       14.0070           0
      2946 PROC     148      ARG      HN       H        0.310000       1.00800           0
      2947 PROC     148      ARG      CA       CT1      0.700000E-01   12.0110           0
      2948 PROC     148      ARG      HA       HB1      0.900000E-01   1.00800           0
      2949 PROC     148      ARG      CB       CT2     -0.180000       12.0110           0
      2950 PROC     148      ARG      HB1      HA2      0.900000E-01   1.00800           0
      2951 PROC     148      ARG      HB2      HA2      0.900000E-01   1.00800           0
      2952 PROC     148      ARG      CG       CT2     -0.180000       12.0110           0
      2953 PROC     148      ARG      HG1      HA2      0.900000E-01   1.00800           0
      2954 PROC     148      ARG      HG2      HA2      0.900000E-01   1.00800           0
      2955 PROC     148      ARG      CD       CT2      0.200000       12.0110           0
      2956 PROC     148      ARG      HD1      HA2      0.900000E-01   1.00800           0
      2957 PROC     148      ARG      HD2      HA2      0.900000E-01   1.00800           0
      2958 PROC     148      ARG      NE       NC2     -0.700000       14.0070           0
      2959 PROC     148      ARG      HE       HC       0.440000       1.00800           0
      2960 PROC     148      ARG      CZ       C        0.640000       12.0110           0
      2961 PROC     148      ARG      NH1      NC2     -0.800000       14.0070           0
      2962 PROC     148      ARG      HH11     HC       0.460000       1.00800           0
      2963 PROC     148      ARG      HH12     HC       0.460000       1.00800           0
      2964 PROC     148      ARG      NH2      NC2     -0.800000       14.0070           0
      2965 PROC     148      ARG      HH21     HC       0.460000       1.00800           0
      2966 PROC     148      ARG      HH22     HC       0.460000       1.00800           0
      2967 PROC     148      ARG      C        C        0.510000       12.0110           0
      2968 PROC     148      ARG      O        O       -0.510000       15.9994           0
      2969 PROC     149      GLU      N        NH1     -0.470000       14.0070           0
      2970 PROC     149      GLU      HN       H        0.310000       1.00800           0
      2971 PROC     149      GLU      CA       CT1      0.700000E-01   12.0110           0
      2972 PROC     149      GLU      HA       HB1      0.900000E-01   1.00800           0
      2973 PROC     149      GLU      CB       CT2A    -0.180000       12.0110           0
      2974 PROC     149      GLU      HB1      HA2      0.900000E-01   1.00800           0
      2975 PROC     149      GLU      HB2      HA2      0.900000E-01   1.00800           0
      2976 PROC     149      GLU      CG       CT2     -0.280000       12.0110           0
      2977 PROC     149      GLU      HG1      HA2      0.900000E-01   1.00800           0
      2978 PROC     149      GLU      HG2      HA2      0.900000E-01   1.00800           0
      2979 PROC     149      GLU      CD       CC       0.620000       12.0110           0
      2980 PROC     149      GLU      OE1      OC      -0.760000       15.9994           0
      2981 PROC     149      GLU      OE2      OC      -0.760000       15.9994           0
      2982 PROC     149      GLU      C        C        0.510000       12.0110           0
      2983 PROC     149      GLU      O        O       -0.510000       15.9994           0
      2984 PROC     150      GLN      N        NH1     -0.470000       14.0070           0
      2985 PROC     150      GLN      HN       H        0.310000       1.00800           0
      2986 PROC     150      GLN      CA       CT1      0.700000E-01   12.0110           0
      2987 PROC     150      GLN      HA       HB1      0.900000E-01   1.00800           0
      2988 PROC     150      GLN      CB       CT2     -0.180000       12.0110           0
      2989 PROC     150      GLN      HB1      HA2      0.900000E-01   1.00800           0
      2990 PROC     150      GLN      HB2      HA2      0.900000E-01   1.00800           0
      2991 PROC     150      GLN      CG       CT2     -0.180000       12.0110           0
      2992 PROC     150      GLN      HG1      HA2      0.900000E-01   1.00800           0
      2993 PROC     150      GLN      HG2      HA2      0.900000E-01   1.00800           0
      2994 PROC     150      GLN      CD       CC       0.550000       12.0110           0
      2995 PROC     150      GLN      OE1      O       -0.550000       15.9994           0
      2996 PROC     150      GLN      NE2      NH2     -0.620000       14.0070           0
      2997 PROC     150      GLN      HE21     H        0.320000       1.00800           0
      2998 PROC     150      GLN      HE22     H        0.300000       1.00800           0
      2999 PROC     150      GLN      C        C        0.510000       12.0110           0
      3000 PROC     150      GLN      O        O       -0.510000       15.9994           0
      3001 PROC     151      LYS      N        NH1     -0.470000       14.0070           0
      3002 PROC     151      LYS      HN       H        0.310000       1.00800           0
      3003 PROC     151      LYS      CA       CT1      0.700000E-01   12.0110           0
      3004 PROC     151      LYS      HA       HB1      0.900000E-01   1.00800           0
      3005 PROC     151      LYS      CB       CT2     -0.180000       12.0110           0
      3006 PROC     151      LYS      HB1      HA2      0.900000E-01   1.00800           0
      3007 PROC     151      LYS      HB2      HA2      0.900000E-01   1.00800           0
      3008 PROC     151      LYS      CG       CT2     -0.180000       12.0110           0
      3009 PROC     151      LYS      HG1      HA2      0.900000E-01   1.00800           0
      3010 PROC     151      LYS      HG2      HA2      0.900000E-01   1.00800           0
      3011 PROC     151      LYS      CD       CT2     -0.180000       12.0110           0
      3012 PROC     151      LYS      HD1      HA2      0.900000E-01   1.00800           0
      3013 PROC     151      LYS      HD2      HA2      0.900000E-01   1.00800           0
      3014 PROC     151      LYS      CE       CT2      0.210000       12.0110           0
      3015 PROC     151      LYS      HE1      HA2      0.500000E-01   1.00800           0
      3016 PROC     151      LYS      HE2      HA2      0.500000E-01   1.00800           0
      3017 PROC     151      LYS      NZ       NH3     -0.300000       14.0070           0
      3018 PROC     151      LYS      HZ1      HC       0.330000       1.00800           0
      3019 PROC     151      LYS      HZ2      HC       0.330000       1.00800           0
      3020 PROC     151      LYS      HZ3      HC       0.330000       1.00800           0
      3021 PROC     151      LYS      C        C        0.510000       12.0110           0
      3022 PROC     151      LYS      O        O       -0.510000       15.9994           0
      3023 PROC     152      LEU      N        NH1     -0.470000       14.0070           0
      3024 PROC     152      LEU      HN       H        0.310000       1.00800           0
      3025 PROC     152      LEU      CA       CT1      0.700000E-01   12.0110           0
      3026 PROC     152      LEU      HA       HB1      0.900000E-01   1.00800           0
      3027 PROC     152      LEU      CB       CT2     -0.180000       12.0110           0
      3028 PROC     152      LEU      HB1      HA2      0.900000E-01   1.00800           0
      3029 PROC     152      LEU      HB2      HA2      0.900000E-01   1.00800           0
      3030 PROC     152      LEU      CG       CT1     -0.900000E-01   12.0110           0
      3031 PROC     152      LEU      HG       HA1      0.900000E-01   1.00800           0
      3032 PROC     152      LEU      CD1      CT3     -0.270000       12.0110           0
      3033 PROC     152      LEU      HD11     HA3      0.900000E-01   1.00800           0
      3034 PROC     152      LEU      HD12     HA3      0.900000E-01   1.00800           0
      3035 PROC     152      LEU      HD13     HA3      0.900000E-01   1.00800           0
      3036 PROC     152      LEU      CD2      CT3     -0.270000       12.0110           0
      3037 PROC     152      LEU      HD21     HA3      0.900000E-01   1.00800           0
      3038 PROC     152      LEU      HD22     HA3      0.900000E-01   1.00800           0
      3039 PROC     152      LEU      HD23     HA3      0.900000E-01   1.00800           0
      3040 PROC     152      LEU      C        C        0.510000       12.0110           0
      3041 PROC     152      LEU      O        O       -0.510000       15.9994           0
      3042 PROC     153      GLN      N        NH1     -0.470000       14.0070           0
      3043 PROC     153      GLN      HN       H        0.310000       1.00800           0
      3044 PROC     153      GLN      CA       CT1      0.700000E-01   12.0110           0
      3045 PROC     153      GLN      HA       HB1      0.900000E-01   1.00800           0
      3046 PROC     153      GLN      CB       CT2     -0.180000       12.0110           0
      3047 PROC     153      GLN      HB1      HA2      0.900000E-01   1.00800           0
      3048 PROC     153      GLN      HB2      HA2      0.900000E-01   1.00800           0
      3049 PROC     153      GLN      CG       CT2     -0.180000       12.0110           0
      3050 PROC     153      GLN      HG1      HA2      0.900000E-01   1.00800           0
      3051 PROC     153      GLN      HG2      HA2      0.900000E-01   1.00800           0
      3052 PROC     153      GLN      CD       CC       0.550000       12.0110           0
      3053 PROC     153      GLN      OE1      O       -0.550000       15.9994           0
      3054 PROC     153      GLN      NE2      NH2     -0.620000       14.0070           0
      3055 PROC     153      GLN      HE21     H        0.320000       1.00800           0
      3056 PROC     153      GLN      HE22     H        0.300000       1.00800           0
      3057 PROC     153      GLN      C        C        0.510000       12.0110           0
      3058 PROC     153      GLN      O        O       -0.510000       15.9994           0
      3059 PROC     154      GLN      N        NH1     -0.470000       14.0070           0
      3060 PROC     154      GLN      HN       H        0.310000       1.00800           0
      3061 PROC     154      GLN      CA       CT1      0.700000E-01   12.0110           0
      3062 PROC     154      GLN      HA       HB1      0.900000E-01   1.00800           0
      3063 PROC     154      GLN      CB       CT2     -0.180000       12.0110           0
      3064 PROC     154      GLN      HB1      HA2      0.900000E-01   1.00800           0
      3065 PROC     154      GLN      HB2      HA2      0.900000E-01   1.00800           0
      3066 PROC     154      GLN      CG       CT2     -0.180000       12.0110           0
      3067 PROC     154      GLN      HG1      HA2      0.900000E-01   1.00800           0
      3068 PROC     154      GLN      HG2      HA2      0.900000E-01   1.00800           0
      3069 PROC     154      GLN      CD       CC       0.550000       12.0110           0
      3070 PROC     154      GLN      OE1      O       -0.550000       15.9994           0
      3071 PROC     154      GLN      NE2      NH2     -0.620000       14.0070           0
      3072 PROC     154      GLN      HE21     H        0.320000       1.00800           0
      3073 PROC     154      GLN      HE22     H        0.300000       1.00800           0
      3074 PROC     154      GLN      C        C        0.510000       12.0110           0
      3075 PROC     154      GLN      O        O       -0.510000       15.9994           0
      3076 PROC     155      LEU      N        NH1     -0.470000       14.0070           0
      3077 PROC     155      LEU      HN       H        0.310000       1.00800           0
      3078 PROC     155      LEU      CA       CT1      0.700000E-01   12.0110           0
      3079 PROC     155      LEU      HA       HB1      0.900000E-01   1.00800           0
      3080 PROC     155      LEU      CB       CT2     -0.180000       12.0110           0
      3081 PROC     155      LEU      HB1      HA2      0.900000E-01   1.00800           0
      3082 PROC     155      LEU      HB2      HA2      0.900000E-01   1.00800           0
      3083 PROC     155      LEU      CG       CT1     -0.900000E-01   12.0110           0
      3084 PROC     155      LEU      HG       HA1      0.900000E-01   1.00800           0
      3085 PROC     155      LEU      CD1      CT3     -0.270000       12.0110           0
      3086 PROC     155      LEU      HD11     HA3      0.900000E-01   1.00800           0
      3087 PROC     155      LEU      HD12     HA3      0.900000E-01   1.00800           0
      3088 PROC     155      LEU      HD13     HA3      0.900000E-01   1.00800           0
      3089 PROC     155      LEU      CD2      CT3     -0.270000       12.0110           0
      3090 PROC     155      LEU      HD21     HA3      0.900000E-01   1.00800           0
      3091 PROC     155      LEU      HD22     HA3      0.900000E-01   1.00800           0
      3092 PROC     155      LEU      HD23     HA3      0.900000E-01   1.00800           0
      3093 PROC     155      LEU      C        C        0.510000       12.0110           0
      3094 PROC     155      LEU      O        O       -0.510000       15.9994           0
      3095 PROC     156      LYS      N        NH1     -0.470000       14.0070           0
      3096 PROC     156      LYS      HN       H        0.310000       1.00800           0
      3097 PROC     156      LYS      CA       CT1      0.700000E-01   12.0110           0
      3098 PROC     156      LYS      HA       HB1      0.900000E-01   1.00800           0
      3099 PROC     156      LYS      CB       CT2     -0.180000       12.0110           0
      3100 PROC     156      LYS      HB1      HA2      0.900000E-01   1.00800           0
      3101 PROC     156      LYS      HB2      HA2      0.900000E-01   1.00800           0
      3102 PROC     156      LYS      CG       CT2     -0.180000       12.0110           0
      3103 PROC     156      LYS      HG1      HA2      0.900000E-01   1.00800           0
      3104 PROC     156      LYS      HG2      HA2      0.900000E-01   1.00800           0
      3105 PROC     156      LYS      CD       CT2     -0.180000       12.0110           0
      3106 PROC     156      LYS      HD1      HA2      0.900000E-01   1.00800           0
      3107 PROC     156      LYS      HD2      HA2      0.900000E-01   1.00800           0
      3108 PROC     156      LYS      CE       CT2      0.210000       12.0110           0
      3109 PROC     156      LYS      HE1      HA2      0.500000E-01   1.00800           0
      3110 PROC     156      LYS      HE2      HA2      0.500000E-01   1.00800           0
      3111 PROC     156      LYS      NZ       NH3     -0.300000       14.0070           0
      3112 PROC     156      LYS      HZ1      HC       0.330000       1.00800           0
      3113 PROC     156      LYS      HZ2      HC       0.330000       1.00800           0
      3114 PROC     156      LYS      HZ3      HC       0.330000       1.00800           0
      3115 PROC     156      LYS      C        C        0.510000       12.0110           0
      3116 PROC     156      LYS      O        O       -0.510000       15.9994           0
      3117 PROC     157      ASN      N        NH1     -0.470000       14.0070           0
      3118 PROC     157      ASN      HN       H        0.310000       1.00800           0
      3119 PROC     157      ASN      CA       CT1      0.700000E-01   12.0110           0
      3120 PROC     157      ASN      HA       HB1      0.900000E-01   1.00800           0
      3121 PROC     157      ASN      CB       CT2     -0.180000       12.0110           0
      3122 PROC     157      ASN      HB1      HA2      0.900000E-01   1.00800           0
      3123 PROC     157      ASN      HB2      HA2      0.900000E-01   1.00800           0
      3124 PROC     157      ASN      CG       CC       0.550000       12.0110           0
      3125 PROC     157      ASN      OD1      O       -0.550000       15.9994           0
      3126 PROC     157      ASN      ND2      NH2     -0.620000       14.0070           0
      3127 PROC     157      ASN      HD21     H        0.320000       1.00800           0
      3128 PROC     157      ASN      HD22     H        0.300000       1.00800           0
      3129 PROC     157      ASN      C        C        0.510000       12.0110           0
      3130 PROC     157      ASN      O        O       -0.510000       15.9994           0
      3131 PROC     158      LYS      N        NH1     -0.470000       14.0070           0
      3132 PROC     158      LYS      HN       H        0.310000       1.00800           0
      3133 PROC     158      LYS      CA       CT1      0.700000E-01   12.0110           0
      3134 PROC     158      LYS      HA       HB1      0.900000E-01   1.00800           0
      3135 PROC     158      LYS      CB       CT2     -0.180000       12.0110           0
      3136 PROC     158      LYS      HB1      HA2      0.900000E-01   1.00800           0
      3137 PROC     158      LYS      HB2      HA2      0.900000E-01   1.00800           0
      3138 PROC     158      LYS      CG       CT2     -0.180000       12.0110           0
      3139 PROC     158      LYS      HG1      HA2      0.900000E-01   1.00800           0
      3140 PROC     158      LYS      HG2      HA2      0.900000E-01   1.00800           0
      3141 PROC     158      LYS      CD       CT2     -0.180000       12.0110           0
      3142 PROC     158      LYS      HD1      HA2      0.900000E-01   1.00800           0
      3143 PROC     158      LYS      HD2      HA2      0.900000E-01   1.00800           0
      3144 PROC     158      LYS      CE       CT2      0.210000       12.0110           0
      3145 PROC     158      LYS      HE1      HA2      0.500000E-01   1.00800           0
      3146 PROC     158      LYS      HE2      HA2      0.500000E-01   1.00800           0
      3147 PROC     158      LYS      NZ       NH3     -0.300000       14.0070           0
      3148 PROC     158      LYS      HZ1      HC       0.330000       1.00800           0
      3149 PROC     158      LYS      HZ2      HC       0.330000       1.00800           0
      3150 PROC     158      LYS      HZ3      HC       0.330000       1.00800           0
      3151 PROC     158      LYS      C        C        0.510000       12.0110           0
      3152 PROC     158      LYS      O        O       -0.510000       15.9994           0
      3153 PROC     159      GLU      N        NH1     -0.470000       14.0070           0
      3154 PROC     159      GLU      HN       H        0.310000       1.00800           0
      3155 PROC     159      GLU      CA       CT1      0.700000E-01   12.0110           0
      3156 PROC     159      GLU      HA       HB1      0.900000E-01   1.00800           0
      3157 PROC     159      GLU      CB       CT2A    -0.180000       12.0110           0
      3158 PROC     159      GLU      HB1      HA2      0.900000E-01   1.00800           0
      3159 PROC     159      GLU      HB2      HA2      0.900000E-01   1.00800           0
      3160 PROC     159      GLU      CG       CT2     -0.280000       12.0110           0
      3161 PROC     159      GLU      HG1      HA2      0.900000E-01   1.00800           0
      3162 PROC     159      GLU      HG2      HA2      0.900000E-01   1.00800           0
      3163 PROC     159      GLU      CD       CC       0.620000       12.0110           0
      3164 PROC     159      GLU      OE1      OC      -0.760000       15.9994           0
      3165 PROC     159      GLU      OE2      OC      -0.760000       15.9994           0
      3166 PROC     159      GLU      C        C        0.510000       12.0110           0
      3167 PROC     159      GLU      O        O       -0.510000       15.9994           0
      3168 PROC     160      LYS      N        NH1     -0.470000       14.0070           0
      3169 PROC     160      LYS      HN       H        0.310000       1.00800           0
      3170 PROC     160      LYS      CA       CT1      0.700000E-01   12.0110           0
      3171 PROC     160      LYS      HA       HB1      0.900000E-01   1.00800           0
      3172 PROC     160      LYS      CB       CT2     -0.180000       12.0110           0
      3173 PROC     160      LYS      HB1      HA2      0.900000E-01   1.00800           0
      3174 PROC     160      LYS      HB2      HA2      0.900000E-01   1.00800           0
      3175 PROC     160      LYS      CG       CT2     -0.180000       12.0110           0
      3176 PROC     160      LYS      HG1      HA2      0.900000E-01   1.00800           0
      3177 PROC     160      LYS      HG2      HA2      0.900000E-01   1.00800           0
      3178 PROC     160      LYS      CD       CT2     -0.180000       12.0110           0
      3179 PROC     160      LYS      HD1      HA2      0.900000E-01   1.00800           0
      3180 PROC     160      LYS      HD2      HA2      0.900000E-01   1.00800           0
      3181 PROC     160      LYS      CE       CT2      0.210000       12.0110           0
      3182 PROC     160      LYS      HE1      HA2      0.500000E-01   1.00800           0
      3183 PROC     160      LYS      HE2      HA2      0.500000E-01   1.00800           0
      3184 PROC     160      LYS      NZ       NH3     -0.300000       14.0070           0
      3185 PROC     160      LYS      HZ1      HC       0.330000       1.00800           0
      3186 PROC     160      LYS      HZ2      HC       0.330000       1.00800           0
      3187 PROC     160      LYS      HZ3      HC       0.330000       1.00800           0
      3188 PROC     160      LYS      C        C        0.510000       12.0110           0
      3189 PROC     160      LYS      O        O       -0.510000       15.9994           0
      3190 PROC     161      GLY      N        NH1     -0.470000       14.0070           0
      3191 PROC     161      GLY      HN       H        0.310000       1.00800           0
      3192 PROC     161      GLY      CA       CT2     -0.200000E-01   12.0110           0
      3193 PROC     161      GLY      HA1      HB2      0.900000E-01   1.00800           0
      3194 PROC     161      GLY      HA2      HB2      0.900000E-01   1.00800           0
      3195 PROC     161      GLY      C        C        0.510000       12.0110           0
      3196 PROC     161      GLY      O        O       -0.510000       15.9994           0
      3197 PROC     162      LYS      N        NH1     -0.470000       14.0070           0
      3198 PROC     162      LYS      HN       H        0.310000       1.00800           0
      3199 PROC     162      LYS      CA       CT1      0.700000E-01   12.0110           0
      3200 PROC     162      LYS      HA       HB1      0.900000E-01   1.00800           0
      3201 PROC     162      LYS      CB       CT2     -0.180000       12.0110           0
      3202 PROC     162      LYS      HB1      HA2      0.900000E-01   1.00800           0
      3203 PROC     162      LYS      HB2      HA2      0.900000E-01   1.00800           0
      3204 PROC     162      LYS      CG       CT2     -0.180000       12.0110           0
      3205 PROC     162      LYS      HG1      HA2      0.900000E-01   1.00800           0
      3206 PROC     162      LYS      HG2      HA2      0.900000E-01   1.00800           0
      3207 PROC     162      LYS      CD       CT2     -0.180000       12.0110           0
      3208 PROC     162      LYS      HD1      HA2      0.900000E-01   1.00800           0
      3209 PROC     162      LYS      HD2      HA2      0.900000E-01   1.00800           0
      3210 PROC     162      LYS      CE       CT2      0.210000       12.0110           0
      3211 PROC     162      LYS      HE1      HA2      0.500000E-01   1.00800           0
      3212 PROC     162      LYS      HE2      HA2      0.500000E-01   1.00800           0
      3213 PROC     162      LYS      NZ       NH3     -0.300000       14.0070           0
      3214 PROC     162      LYS      HZ1      HC       0.330000       1.00800           0
      3215 PROC     162      LYS      HZ2      HC       0.330000       1.00800           0
      3216 PROC     162      LYS      HZ3      HC       0.330000       1.00800           0
      3217 PROC     162      LYS      C        C        0.510000       12.0110           0
      3218 PROC     162      LYS      O        O       -0.510000       15.9994           0
      3219 PROC     163      GLU      N        NH1     -0.470000       14.0070           0
      3220 PROC     163      GLU      HN       H        0.310000       1.00800           0
      3221 PROC     163      GLU      CA       CT1      0.700000E-01   12.0110           0
      3222 PROC     163      GLU      HA       HB1      0.900000E-01   1.00800           0
      3223 PROC     163      GLU      CB       CT2A    -0.180000       12.0110           0
      3224 PROC     163      GLU      HB1      HA2      0.900000E-01   1.00800           0
      3225 PROC     163      GLU      HB2      HA2      0.900000E-01   1.00800           0
      3226 PROC     163      GLU      CG       CT2     -0.280000       12.0110           0
      3227 PROC     163      GLU      HG1      HA2      0.900000E-01   1.00800           0
      3228 PROC     163      GLU      HG2      HA2      0.900000E-01   1.00800           0
      3229 PROC     163      GLU      CD       CC       0.620000       12.0110           0
      3230 PROC     163      GLU      OE1      OC      -0.760000       15.9994           0
      3231 PROC     163      GLU      OE2      OC      -0.760000       15.9994           0
      3232 PROC     163      GLU      C        C        0.510000       12.0110           0
      3233 PROC     163      GLU      O        O       -0.510000       15.9994           0
      3234 PROC     164      SER      N        NH1     -0.470000       14.0070           0
      3235 PROC     164      SER      HN       H        0.310000       1.00800           0
      3236 PROC     164      SER      CA       CT1      0.700000E-01   12.0110           0
      3237 PROC     164      SER      HA       HB1      0.900000E-01   1.00800           0
      3238 PROC     164      SER      CB       CT2      0.500000E-01   12.0110           0
      3239 PROC     164      SER      HB1      HA2      0.900000E-01   1.00800           0
      3240 PROC     164      SER      HB2      HA2      0.900000E-01   1.00800           0
      3241 PROC     164      SER      OG       OH1     -0.660000       15.9994           0
      3242 PROC     164      SER      HG1      H        0.430000       1.00800           0
      3243 PROC     164      SER      C        C        0.510000       12.0110           0
      3244 PROC     164      SER      O        O       -0.510000       15.9994           0
      3245 PROC     165      ALA      N        NH1     -0.470000       14.0070           0
      3246 PROC     165      ALA      HN       H        0.310000       1.00800           0
      3247 PROC     165      ALA      CA       CT1      0.700000E-01   12.0110           0
      3248 PROC     165      ALA      HA       HB1      0.900000E-01   1.00800           0
      3249 PROC     165      ALA      CB       CT3     -0.270000       12.0110           0
      3250 PROC     165      ALA      HB1      HA3      0.900000E-01   1.00800           0
      3251 PROC     165      ALA      HB2      HA3      0.900000E-01   1.00800           0
      3252 PROC     165      ALA      HB3      HA3      0.900000E-01   1.00800           0
      3253 PROC     165      ALA      C        C        0.510000       12.0110           0
      3254 PROC     165      ALA      O        O       -0.510000       15.9994           0
      3255 PROC     166      VAL      N        NH1     -0.470000       14.0070           0
      3256 PROC     166      VAL      HN       H        0.310000       1.00800           0
      3257 PROC     166      VAL      CA       CT1      0.700000E-01   12.0110           0
      3258 PROC     166      VAL      HA       HB1      0.900000E-01   1.00800           0
      3259 PROC     166      VAL      CB       CT1     -0.900000E-01   12.0110           0
      3260 PROC     166      VAL      HB       HA1      0.900000E-01   1.00800           0
      3261 PROC     166      VAL      CG1      CT3     -0.270000       12.0110           0
      3262 PROC     166      VAL      HG11     HA3      0.900000E-01   1.00800           0
      3263 PROC     166      VAL      HG12     HA3      0.900000E-01   1.00800           0
      3264 PROC     166      VAL      HG13     HA3      0.900000E-01   1.00800           0
      3265 PROC     166      VAL      CG2      CT3     -0.270000       12.0110           0
      3266 PROC     166      VAL      HG21     HA3      0.900000E-01   1.00800           0
      3267 PROC     166      VAL      HG22     HA3      0.900000E-01   1.00800           0
      3268 PROC     166      VAL      HG23     HA3      0.900000E-01   1.00800           0
      3269 PROC     166      VAL      C        C        0.510000       12.0110           0
      3270 PROC     166      VAL      O        O       -0.510000       15.9994           0
      3271 PROC     167      ALA      N        NH1     -0.470000       14.0070           0
      3272 PROC     167      ALA      HN       H        0.310000       1.00800           0
      3273 PROC     167      ALA      CA       CT1      0.700000E-01   12.0110           0
      3274 PROC     167      ALA      HA       HB1      0.900000E-01   1.00800           0
      3275 PROC     167      ALA      CB       CT3     -0.270000       12.0110           0
      3276 PROC     167      ALA      HB1      HA3      0.900000E-01   1.00800           0
      3277 PROC     167      ALA      HB2      HA3      0.900000E-01   1.00800           0
      3278 PROC     167      ALA      HB3      HA3      0.900000E-01   1.00800           0
      3279 PROC     167      ALA      C        C        0.510000       12.0110           0
      3280 PROC     167      ALA      O        O       -0.510000       15.9994           0
      3281 PROC     168      SER      N        NH1     -0.470000       14.0070           0
      3282 PROC     168      SER      HN       H        0.310000       1.00800           0
      3283 PROC     168      SER      CA       CT1      0.700000E-01   12.0110           0
      3284 PROC     168      SER      HA       HB1      0.900000E-01   1.00800           0
      3285 PROC     168      SER      CB       CT2      0.500000E-01   12.0110           0
      3286 PROC     168      SER      HB1      HA2      0.900000E-01   1.00800           0
      3287 PROC     168      SER      HB2      HA2      0.900000E-01   1.00800           0
      3288 PROC     168      SER      OG       OH1     -0.660000       15.9994           0
      3289 PROC     168      SER      HG1      H        0.430000       1.00800           0
      3290 PROC     168      SER      C        C        0.510000       12.0110           0
      3291 PROC     168      SER      O        O       -0.510000       15.9994           0
      3292 PROC     169      THR      N        NH1     -0.470000       14.0070           0
      3293 PROC     169      THR      HN       H        0.310000       1.00800           0
      3294 PROC     169      THR      CA       CT1      0.700000E-01   12.0110           0
      3295 PROC     169      THR      HA       HB1      0.900000E-01   1.00800           0
      3296 PROC     169      THR      CB       CT1      0.140000       12.0110           0
      3297 PROC     169      THR      HB       HA1      0.900000E-01   1.00800           0
      3298 PROC     169      THR      OG1      OH1     -0.660000       15.9994           0
      3299 PROC     169      THR      HG1      H        0.430000       1.00800           0
      3300 PROC     169      THR      CG2      CT3     -0.270000       12.0110           0
      3301 PROC     169      THR      HG21     HA3      0.900000E-01   1.00800           0
      3302 PROC     169      THR      HG22     HA3      0.900000E-01   1.00800           0
      3303 PROC     169      THR      HG23     HA3      0.900000E-01   1.00800           0
      3304 PROC     169      THR      C        C        0.510000       12.0110           0
      3305 PROC     169      THR      O        O       -0.510000       15.9994           0
      3306 PROC     170      GLU      N        NH1     -0.470000       14.0070           0
      3307 PROC     170      GLU      HN       H        0.310000       1.00800           0
      3308 PROC     170      GLU      CA       CT1      0.700000E-01   12.0110           0
      3309 PROC     170      GLU      HA       HB1      0.900000E-01   1.00800           0
      3310 PROC     170      GLU      CB       CT2A    -0.180000       12.0110           0
      3311 PROC     170      GLU      HB1      HA2      0.900000E-01   1.00800           0
      3312 PROC     170      GLU      HB2      HA2      0.900000E-01   1.00800           0
      3313 PROC     170      GLU      CG       CT2     -0.280000       12.0110           0
      3314 PROC     170      GLU      HG1      HA2      0.900000E-01   1.00800           0
      3315 PROC     170      GLU      HG2      HA2      0.900000E-01   1.00800           0
      3316 PROC     170      GLU      CD       CC       0.620000       12.0110           0
      3317 PROC     170      GLU      OE1      OC      -0.760000       15.9994           0
      3318 PROC     170      GLU      OE2      OC      -0.760000       15.9994           0
      3319 PROC     170      GLU      C        C        0.510000       12.0110           0
      3320 PROC     170      GLU      O        O       -0.510000       15.9994           0
      3321 PROC     171      VAL      N        NH1     -0.470000       14.0070           0
      3322 PROC     171      VAL      HN       H        0.310000       1.00800           0
      3323 PROC     171      VAL      CA       CT1      0.700000E-01   12.0110           0
      3324 PROC     171      VAL      HA       HB1      0.900000E-01   1.00800           0
      3325 PROC     171      VAL      CB       CT1     -0.900000E-01   12.0110           0
      3326 PROC     171      VAL      HB       HA1      0.900000E-01   1.00800           0
      3327 PROC     171      VAL      CG1      CT3     -0.270000       12.0110           0
      3328 PROC     171      VAL      HG11     HA3      0.900000E-01   1.00800           0
      3329 PROC     171      VAL      HG12     HA3      0.900000E-01   1.00800           0
      3330 PROC     171      VAL      HG13     HA3      0.900000E-01   1.00800           0
      3331 PROC     171      VAL      CG2      CT3     -0.270000       12.0110           0
      3332 PROC     171      VAL      HG21     HA3      0.900000E-01   1.00800           0
      3333 PROC     171      VAL      HG22     HA3      0.900000E-01   1.00800           0
      3334 PROC     171      VAL      HG23     HA3      0.900000E-01   1.00800           0
      3335 PROC     171      VAL      C        C        0.510000       12.0110           0
      3336 PROC     171      VAL      O        O       -0.510000       15.9994           0
      3337 PROC     172      LYS      N        NH1     -0.470000       14.0070           0
      3338 PROC     172      LYS      HN       H        0.310000       1.00800           0
      3339 PROC     172      LYS      CA       CT1      0.700000E-01   12.0110           0
      3340 PROC     172      LYS      HA       HB1      0.900000E-01   1.00800           0
      3341 PROC     172      LYS      CB       CT2     -0.180000       12.0110           0
      3342 PROC     172      LYS      HB1      HA2      0.900000E-01   1.00800           0
      3343 PROC     172      LYS      HB2      HA2      0.900000E-01   1.00800           0
      3344 PROC     172      LYS      CG       CT2     -0.180000       12.0110           0
      3345 PROC     172      LYS      HG1      HA2      0.900000E-01   1.00800           0
      3346 PROC     172      LYS      HG2      HA2      0.900000E-01   1.00800           0
      3347 PROC     172      LYS      CD       CT2     -0.180000       12.0110           0
      3348 PROC     172      LYS      HD1      HA2      0.900000E-01   1.00800           0
      3349 PROC     172      LYS      HD2      HA2      0.900000E-01   1.00800           0
      3350 PROC     172      LYS      CE       CT2      0.210000       12.0110           0
      3351 PROC     172      LYS      HE1      HA2      0.500000E-01   1.00800           0
      3352 PROC     172      LYS      HE2      HA2      0.500000E-01   1.00800           0
      3353 PROC     172      LYS      NZ       NH3     -0.300000       14.0070           0
      3354 PROC     172      LYS      HZ1      HC       0.330000       1.00800           0
      3355 PROC     172      LYS      HZ2      HC       0.330000       1.00800           0
      3356 PROC     172      LYS      HZ3      HC       0.330000       1.00800           0
      3357 PROC     172      LYS      C        C        0.510000       12.0110           0
      3358 PROC     172      LYS      O        O       -0.510000       15.9994           0
      3359 PROC     173      MET      N        NH1     -0.470000       14.0070           0
      3360 PROC     173      MET      HN       H        0.310000       1.00800           0
      3361 PROC     173      MET      CA       CT1      0.700000E-01   12.0110           0
      3362 PROC     173      MET      HA       HB1      0.900000E-01   1.00800           0
      3363 PROC     173      MET      CB       CT2     -0.180000       12.0110           0
      3364 PROC     173      MET      HB1      HA2      0.900000E-01   1.00800           0
      3365 PROC     173      MET      HB2      HA2      0.900000E-01   1.00800           0
      3366 PROC     173      MET      CG       CT2     -0.140000       12.0110           0
      3367 PROC     173      MET      HG1      HA2      0.900000E-01   1.00800           0
      3368 PROC     173      MET      HG2      HA2      0.900000E-01   1.00800           0
      3369 PROC     173      MET      SD       S       -0.900000E-01   32.0600           0
      3370 PROC     173      MET      CE       CT3     -0.220000       12.0110           0
      3371 PROC     173      MET      HE1      HA3      0.900000E-01   1.00800           0
      3372 PROC     173      MET      HE2      HA3      0.900000E-01   1.00800           0
      3373 PROC     173      MET      HE3      HA3      0.900000E-01   1.00800           0
      3374 PROC     173      MET      C        C        0.510000       12.0110           0
      3375 PROC     173      MET      O        O       -0.510000       15.9994           0
      3376 PROC     174      LYS      N        NH1     -0.470000       14.0070           0
      3377 PROC     174      LYS      HN       H        0.310000       1.00800           0
      3378 PROC     174      LYS      CA       CT1      0.700000E-01   12.0110           0
      3379 PROC     174      LYS      HA       HB1      0.900000E-01   1.00800           0
      3380 PROC     174      LYS      CB       CT2     -0.180000       12.0110           0
      3381 PROC     174      LYS      HB1      HA2      0.900000E-01   1.00800           0
      3382 PROC     174      LYS      HB2      HA2      0.900000E-01   1.00800           0
      3383 PROC     174      LYS      CG       CT2     -0.180000       12.0110           0
      3384 PROC     174      LYS      HG1      HA2      0.900000E-01   1.00800           0
      3385 PROC     174      LYS      HG2      HA2      0.900000E-01   1.00800           0
      3386 PROC     174      LYS      CD       CT2     -0.180000       12.0110           0
      3387 PROC     174      LYS      HD1      HA2      0.900000E-01   1.00800           0
      3388 PROC     174      LYS      HD2      HA2      0.900000E-01   1.00800           0
      3389 PROC     174      LYS      CE       CT2      0.210000       12.0110           0
      3390 PROC     174      LYS      HE1      HA2      0.500000E-01   1.00800           0
      3391 PROC     174      LYS      HE2      HA2      0.500000E-01   1.00800           0
      3392 PROC     174      LYS      NZ       NH3     -0.300000       14.0070           0
      3393 PROC     174      LYS      HZ1      HC       0.330000       1.00800           0
      3394 PROC     174      LYS      HZ2      HC       0.330000       1.00800           0
      3395 PROC     174      LYS      HZ3      HC       0.330000       1.00800           0
      3396 PROC     174      LYS      C        C        0.510000       12.0110           0
      3397 PROC     174      LYS      O        O       -0.510000       15.9994           0
      3398 PROC     175      LEU      N        NH1     -0.470000       14.0070           0
      3399 PROC     175      LEU      HN       H        0.310000       1.00800           0
      3400 PROC     175      LEU      CA       CT1      0.700000E-01   12.0110           0
      3401 PROC     175      LEU      HA       HB1      0.900000E-01   1.00800           0
      3402 PROC     175      LEU      CB       CT2     -0.180000       12.0110           0
      3403 PROC     175      LEU      HB1      HA2      0.900000E-01   1.00800           0
      3404 PROC     175      LEU      HB2      HA2      0.900000E-01   1.00800           0
      3405 PROC     175      LEU      CG       CT1     -0.900000E-01   12.0110           0
      3406 PROC     175      LEU      HG       HA1      0.900000E-01   1.00800           0
      3407 PROC     175      LEU      CD1      CT3     -0.270000       12.0110           0
      3408 PROC     175      LEU      HD11     HA3      0.900000E-01   1.00800           0
      3409 PROC     175      LEU      HD12     HA3      0.900000E-01   1.00800           0
      3410 PROC     175      LEU      HD13     HA3      0.900000E-01   1.00800           0
      3411 PROC     175      LEU      CD2      CT3     -0.270000       12.0110           0
      3412 PROC     175      LEU      HD21     HA3      0.900000E-01   1.00800           0
      3413 PROC     175      LEU      HD22     HA3      0.900000E-01   1.00800           0
      3414 PROC     175      LEU      HD23     HA3      0.900000E-01   1.00800           0
      3415 PROC     175      LEU      C        C        0.510000       12.0110           0
      3416 PROC     175      LEU      O        O       -0.510000       15.9994           0
      3417 PROC     176      GLN      N        NH1     -0.470000       14.0070           0
      3418 PROC     176      GLN      HN       H        0.310000       1.00800           0
      3419 PROC     176      GLN      CA       CT1      0.700000E-01   12.0110           0
      3420 PROC     176      GLN      HA       HB1      0.900000E-01   1.00800           0
      3421 PROC     176      GLN      CB       CT2     -0.180000       12.0110           0
      3422 PROC     176      GLN      HB1      HA2      0.900000E-01   1.00800           0
      3423 PROC     176      GLN      HB2      HA2      0.900000E-01   1.00800           0
      3424 PROC     176      GLN      CG       CT2     -0.180000       12.0110           0
      3425 PROC     176      GLN      HG1      HA2      0.900000E-01   1.00800           0
      3426 PROC     176      GLN      HG2      HA2      0.900000E-01   1.00800           0
      3427 PROC     176      GLN      CD       CC       0.550000       12.0110           0
      3428 PROC     176      GLN      OE1      O       -0.550000       15.9994           0
      3429 PROC     176      GLN      NE2      NH2     -0.620000       14.0070           0
      3430 PROC     176      GLN      HE21     H        0.320000       1.00800           0
      3431 PROC     176      GLN      HE22     H        0.300000       1.00800           0
      3432 PROC     176      GLN      C        C        0.510000       12.0110           0
      3433 PROC     176      GLN      O        O       -0.510000       15.9994           0
      3434 PROC     177      GLU      N        NH1     -0.470000       14.0070           0
      3435 PROC     177      GLU      HN       H        0.310000       1.00800           0
      3436 PROC     177      GLU      CA       CT1      0.700000E-01   12.0110           0
      3437 PROC     177      GLU      HA       HB1      0.900000E-01   1.00800           0
      3438 PROC     177      GLU      CB       CT2A    -0.180000       12.0110           0
      3439 PROC     177      GLU      HB1      HA2      0.900000E-01   1.00800           0
      3440 PROC     177      GLU      HB2      HA2      0.900000E-01   1.00800           0
      3441 PROC     177      GLU      CG       CT2     -0.280000       12.0110           0
      3442 PROC     177      GLU      HG1      HA2      0.900000E-01   1.00800           0
      3443 PROC     177      GLU      HG2      HA2      0.900000E-01   1.00800           0
      3444 PROC     177      GLU      CD       CC       0.620000       12.0110           0
      3445 PROC     177      GLU      OE1      OC      -0.760000       15.9994           0
      3446 PROC     177      GLU      OE2      OC      -0.760000       15.9994           0
      3447 PROC     177      GLU      C        C        0.510000       12.0110           0
      3448 PROC     177      GLU      O        O       -0.510000       15.9994           0
      3449 PROC     178      PHE      N        NH1     -0.470000       14.0070           0
      3450 PROC     178      PHE      HN       H        0.310000       1.00800           0
      3451 PROC     178      PHE      CA       CT1      0.700000E-01   12.0110           0
      3452 PROC     178      PHE      HA       HB1      0.900000E-01   1.00800           0
      3453 PROC     178      PHE      CB       CT2     -0.180000       12.0110           0
      3454 PROC     178      PHE      HB1      HA2      0.900000E-01   1.00800           0
      3455 PROC     178      PHE      HB2      HA2      0.900000E-01   1.00800           0
      3456 PROC     178      PHE      CG       CA       0.000000       12.0110           0
      3457 PROC     178      PHE      CD1      CA      -0.115000       12.0110           0
      3458 PROC     178      PHE      HD1      HP       0.115000       1.00800           0
      3459 PROC     178      PHE      CE1      CA      -0.115000       12.0110           0
      3460 PROC     178      PHE      HE1      HP       0.115000       1.00800           0
      3461 PROC     178      PHE      CZ       CA      -0.115000       12.0110           0
      3462 PROC     178      PHE      HZ       HP       0.115000       1.00800           0
      3463 PROC     178      PHE      CD2      CA      -0.115000       12.0110           0
      3464 PROC     178      PHE      HD2      HP       0.115000       1.00800           0
      3465 PROC     178      PHE      CE2      CA      -0.115000       12.0110           0
      3466 PROC     178      PHE      HE2      HP       0.115000       1.00800           0
      3467 PROC     178      PHE      C        C        0.510000       12.0110           0
      3468 PROC     178      PHE      O        O       -0.510000       15.9994           0
      3469 PROC     179      VAL      N        NH1     -0.470000       14.0070           0
      3470 PROC     179      VAL      HN       H        0.310000       1.00800           0
      3471 PROC     179      VAL      CA       CT1      0.700000E-01   12.0110           0
      3472 PROC     179      VAL      HA       HB1      0.900000E-01   1.00800           0
      3473 PROC     179      VAL      CB       CT1     -0.900000E-01   12.0110           0
      3474 PROC     179      VAL      HB       HA1      0.900000E-01   1.00800           0
      3475 PROC     179      VAL      CG1      CT3     -0.270000       12.0110           0
      3476 PROC     179      VAL      HG11     HA3      0.900000E-01   1.00800           0
      3477 PROC     179      VAL      HG12     HA3      0.900000E-01   1.00800           0
      3478 PROC     179      VAL      HG13     HA3      0.900000E-01   1.00800           0
      3479 PROC     179      VAL      CG2      CT3     -0.270000       12.0110           0
      3480 PROC     179      VAL      HG21     HA3      0.900000E-01   1.00800           0
      3481 PROC     179      VAL      HG22     HA3      0.900000E-01   1.00800           0
      3482 PROC     179      VAL      HG23     HA3      0.900000E-01   1.00800           0
      3483 PROC     179      VAL      C        C        0.510000       12.0110           0
      3484 PROC     179      VAL      O        O       -0.510000       15.9994           0
      3485 PROC     180      LEU      N        NH1     -0.470000       14.0070           0
      3486 PROC     180      LEU      HN       H        0.310000       1.00800           0
      3487 PROC     180      LEU      CA       CT1      0.700000E-01   12.0110           0
      3488 PROC     180      LEU      HA       HB1      0.900000E-01   1.00800           0
      3489 PROC     180      LEU      CB       CT2     -0.180000       12.0110           0
      3490 PROC     180      LEU      HB1      HA2      0.900000E-01   1.00800           0
      3491 PROC     180      LEU      HB2      HA2      0.900000E-01   1.00800           0
      3492 PROC     180      LEU      CG       CT1     -0.900000E-01   12.0110           0
      3493 PROC     180      LEU      HG       HA1      0.900000E-01   1.00800           0
      3494 PROC     180      LEU      CD1      CT3     -0.270000       12.0110           0
      3495 PROC     180      LEU      HD11     HA3      0.900000E-01   1.00800           0
      3496 PROC     180      LEU      HD12     HA3      0.900000E-01   1.00800           0
      3497 PROC     180      LEU      HD13     HA3      0.900000E-01   1.00800           0
      3498 PROC     180      LEU      CD2      CT3     -0.270000       12.0110           0
      3499 PROC     180      LEU      HD21     HA3      0.900000E-01   1.00800           0
      3500 PROC     180      LEU      HD22     HA3      0.900000E-01   1.00800           0
      3501 PROC     180      LEU      HD23     HA3      0.900000E-01   1.00800           0
      3502 PROC     180      LEU      C        C        0.510000       12.0110           0
      3503 PROC     180      LEU      O        O       -0.510000       15.9994           0
      3504 PROC     181      ASN      N        NH1     -0.470000       14.0070           0
      3505 PROC     181      ASN      HN       H        0.310000       1.00800           0
      3506 PROC     181      ASN      CA       CT1      0.700000E-01   12.0110           0
      3507 PROC     181      ASN      HA       HB1      0.900000E-01   1.00800           0
      3508 PROC     181      ASN      CB       CT2     -0.180000       12.0110           0
      3509 PROC     181      ASN      HB1      HA2      0.900000E-01   1.00800           0
      3510 PROC     181      ASN      HB2      HA2      0.900000E-01   1.00800           0
      3511 PROC     181      ASN      CG       CC       0.550000       12.0110           0
      3512 PROC     181      ASN      OD1      O       -0.550000       15.9994           0
      3513 PROC     181      ASN      ND2      NH2     -0.620000       14.0070           0
      3514 PROC     181      ASN      HD21     H        0.320000       1.00800           0
      3515 PROC     181      ASN      HD22     H        0.300000       1.00800           0
      3516 PROC     181      ASN      C        C        0.510000       12.0110           0
      3517 PROC     181      ASN      O        O       -0.510000       15.9994           0
      3518 PROC     182      LYS      N        NH1     -0.470000       14.0070           0
      3519 PROC     182      LYS      HN       H        0.310000       1.00800           0
      3520 PROC     182      LYS      CA       CT1      0.700000E-01   12.0110           0
      3521 PROC     182      LYS      HA       HB1      0.900000E-01   1.00800           0
      3522 PROC     182      LYS      CB       CT2     -0.180000       12.0110           0
      3523 PROC     182      LYS      HB1      HA2      0.900000E-01   1.00800           0
      3524 PROC     182      LYS      HB2      HA2      0.900000E-01   1.00800           0
      3525 PROC     182      LYS      CG       CT2     -0.180000       12.0110           0
      3526 PROC     182      LYS      HG1      HA2      0.900000E-01   1.00800           0
      3527 PROC     182      LYS      HG2      HA2      0.900000E-01   1.00800           0
      3528 PROC     182      LYS      CD       CT2     -0.180000       12.0110           0
      3529 PROC     182      LYS      HD1      HA2      0.900000E-01   1.00800           0
      3530 PROC     182      LYS      HD2      HA2      0.900000E-01   1.00800           0
      3531 PROC     182      LYS      CE       CT2      0.210000       12.0110           0
      3532 PROC     182      LYS      HE1      HA2      0.500000E-01   1.00800           0
      3533 PROC     182      LYS      HE2      HA2      0.500000E-01   1.00800           0
      3534 PROC     182      LYS      NZ       NH3     -0.300000       14.0070           0
      3535 PROC     182      LYS      HZ1      HC       0.330000       1.00800           0
      3536 PROC     182      LYS      HZ2      HC       0.330000       1.00800           0
      3537 PROC     182      LYS      HZ3      HC       0.330000       1.00800           0
      3538 PROC     182      LYS      C        C        0.510000       12.0110           0
      3539 PROC     182      LYS      O        O       -0.510000       15.9994           0
      3540 PROC     183      LYS      N        NH1     -0.470000       14.0070           0
      3541 PROC     183      LYS      HN       H        0.310000       1.00800           0
      3542 PROC     183      LYS      CA       CT1      0.700000E-01   12.0110           0
      3543 PROC     183      LYS      HA       HB1      0.900000E-01   1.00800           0
      3544 PROC     183      LYS      CB       CT2     -0.180000       12.0110           0
      3545 PROC     183      LYS      HB1      HA2      0.900000E-01   1.00800           0
      3546 PROC     183      LYS      HB2      HA2      0.900000E-01   1.00800           0
      3547 PROC     183      LYS      CG       CT2     -0.180000       12.0110           0
      3548 PROC     183      LYS      HG1      HA2      0.900000E-01   1.00800           0
      3549 PROC     183      LYS      HG2      HA2      0.900000E-01   1.00800           0
      3550 PROC     183      LYS      CD       CT2     -0.180000       12.0110           0
      3551 PROC     183      LYS      HD1      HA2      0.900000E-01   1.00800           0
      3552 PROC     183      LYS      HD2      HA2      0.900000E-01   1.00800           0
      3553 PROC     183      LYS      CE       CT2      0.210000       12.0110           0
      3554 PROC     183      LYS      HE1      HA2      0.500000E-01   1.00800           0
      3555 PROC     183      LYS      HE2      HA2      0.500000E-01   1.00800           0
      3556 PROC     183      LYS      NZ       NH3     -0.300000       14.0070           0
      3557 PROC     183      LYS      HZ1      HC       0.330000       1.00800           0
      3558 PROC     183      LYS      HZ2      HC       0.330000       1.00800           0
      3559 PROC     183      LYS      HZ3      HC       0.330000       1.00800           0
      3560 PROC     183      LYS      C        CC       0.340000       12.0110           0
      3561 PROC     183      LYS      OT1      OC      -0.670000       15.9994           0
      3562 PROC     183      LYS      OT2      OC      -0.670000       15.9994           0
      3563 SOLV     1        TIP3     OH2      OT      -0.834000       15.9994           0
      3564 SOLV     1        TIP3     H1       HT       0.417000       1.00800           0
      3565 SOLV     1        TIP3     H2       HT       0.417000       1.00800           0
      3566 SOLV     2        TIP3     OH2      OT      -0.834000       15.9994           0
      3567 SOLV     2        TIP3     H1       HT       0.417000       1.00800           0
      3568 SOLV     2        TIP3     H2       HT       0.417000       1.00800           0
      3569 SOLV     3        TIP3     OH2      OT      -0.834000       15.9994           0
      3570 SOLV     3        TIP3     H1       HT       0.417000       1.00800           0
      3571 SOLV     3        TIP3     H2       HT       0.417000       1.00800           0
      3572 SOLV     4        TIP3     OH2      OT      -0.834000       15.9994           0
      3573 SOLV     4        TIP3     H1       HT       0.417000       1.00800           0
      3574 SOLV     4        TIP3     H2       HT       0.417000       1.00800           0
      3575 SOLV     5        TIP3     OH2      OT      -0.834000       15.9994           0
      3576 SOLV     5        TIP3     H1       HT       0.417000       1.00800           0
      3577 SOLV     5        TIP3     H2       HT       0.417000       1.00800           0
      3578 SOLV     6        TIP3     OH2      OT      -0.834000       15.9994           0
      3579 SOLV     6        TIP3     H1       HT       0.417000       1.00800           0
      3580 SOLV     6        TIP3     H2       HT       0.417000       1.00800           0
      3581 SOLV     7        TIP3     OH2      OT      -0.834000       15.9994           0
      3582 SOLV     7        TIP3     H1       HT       0.417000       1.00800           0
      3583 SOLV     7        TIP3     H2       HT       0.417000       1.00800           0
      3584 SOLV     8        TIP3     OH2      OT      -0.834000       15.9994           0
      3585 SOLV     8        TIP3     H1       HT       0.417000       1.00800           0
      3586 SOLV     8        TIP3     H2       HT       0.417000       1.00800           0
      3587 SOLV     9        TIP3     OH2      OT      -0.834000       15.9994           0
      3588 SOLV     9        TIP3     H1       HT       0.417000       1.00800           0
      3589 SOLV     9        TIP3     H2       HT       0.417000       1.00800           0
      3590 SOLV     10       TIP3     OH2      OT      -0.834000       15.9994           0
      3591 SOLV     10       TIP3     H1       HT       0.417000       1.00800           0
      3592 SOLV     10       TIP3     H2       HT       0.417000       1.00800           0
      3593 SOLV     11       TIP3     OH2      OT      -0.834000       15.9994           0
      3594 SOLV     11       TIP3     H1       HT       0.417000       1.00800           0
      3595 SOLV     11       TIP3     H2       HT       0.417000       1.00800           0
      3596 SOLV     12       TIP3     OH2      OT      -0.834000       15.9994           0
      3597 SOLV     12       TIP3     H1       HT       0.417000       1.00800           0
      3598 SOLV     12       TIP3     H2       HT       0.417000       1.00800           0
      3599 SOLV     13       TIP3     OH2      OT      -0.834000       15.9994           0
      3600 SOLV     13       TIP3     H1       HT       0.417000       1.00800           0
      3601 SOLV     13       TIP3     H2       HT       0.417000       1.00800           0
      3602 SOLV     14       TIP3     OH2      OT      -0.834000       15.9994           0
      3603 SOLV     14       TIP3     H1       HT       0.417000       1.00800           0
      3604 SOLV     14       TIP3     H2       HT       0.417000       1.00800           0
      3605 SOLV     15       TIP3     OH2      OT      -0.834000       15.9994           0
      3606 SOLV     15       TIP3     H1       HT       0.417000       1.00800           0
      3607 SOLV     15       TIP3     H2       HT       0.417000       1.00800           0
      3608 SOLV     16       TIP3     OH2      OT      -0.834000       15.9994           0
      3609 SOLV     16       TIP3     H1       HT       0.417000       1.00800           0
      3610 SOLV     16       TIP3     H2       HT       0.417000       1.00800           0
      3611 SOLV     17       TIP3     OH2      OT      -0.834000       15.9994           0
      3612 SOLV     17       TIP3     H1       HT       0.417000       1.00800           0
      3613 SOLV     17       TIP3     H2       HT       0.417000       1.00800           0
      3614 SOLV     18       TIP3     OH2      OT      -0.834000       15.9994           0
      3615 SOLV     18       TIP3     H1       HT       0.417000       1.00800           0
      3616 SOLV     18       TIP3     H2       HT       0.417000       1.00800           0
      3617 SOLV     19       TIP3     OH2      OT      -0.834000       15.9994           0
      3618 SOLV     19       TIP3     H1       HT       0.417000       1.00800           0
      3619 SOLV     19       TIP3     H2       HT       0.417000       1.00800           0
      3620 SOLV     20       TIP3     OH2      OT      -0.834000       15.9994           0
      3621 SOLV     20       TIP3     H1       HT       0.417000       1.00800           0
      3622 SOLV     20       TIP3     H2       HT       0.417000       1.00800           0
      3623 SOLV     21       TIP3     OH2      OT      -0.834000       15.9994           0
      3624 SOLV     21       TIP3     H1       HT       0.417000       1.00800           0
      3625 SOLV     21       TIP3     H2       HT       0.417000       1.00800           0
      3626 SOLV     22       TIP3     OH2      OT      -0.834000       15.9994           0
      3627 SOLV     22       TIP3     H1       HT       0.417000       1.00800           0
      3628 SOLV     22       TIP3     H2       HT       0.417000       1.00800           0
      3629 SOLV     23       TIP3     OH2      OT      -0.834000       15.9994           0
      3630 SOLV     23       TIP3     H1       HT       0.417000       1.00800           0
      3631 SOLV     23       TIP3     H2       HT       0.417000       1.00800           0
      3632 SOLV     24       TIP3     OH2      OT      -0.834000       15.9994           0
      3633 SOLV     24       TIP3     H1       HT       0.417000       1.00800           0
      3634 SOLV     24       TIP3     H2       HT       0.417000       1.00800           0
      3635 SOLV     25       TIP3     OH2      OT      -0.834000       15.9994           0
      3636 SOLV     25       TIP3     H1       HT       0.417000       1.00800           0
      3637 SOLV     25       TIP3     H2       HT       0.417000       1.00800           0
      3638 SOLV     26       TIP3     OH2      OT      -0.834000       15.9994           0
      3639 SOLV     26       TIP3     H1       HT       0.417000       1.00800           0
      3640 SOLV     26       TIP3     H2       HT       0.417000       1.00800           0
      3641 SOLV     27       TIP3     OH2      OT      -0.834000       15.9994           0
      3642 SOLV     27       TIP3     H1       HT       0.417000       1.00800           0
      3643 SOLV     27       TIP3     H2       HT       0.417000       1.00800           0
      3644 SOLV     28       TIP3     OH2      OT      -0.834000       15.9994           0
      3645 SOLV     28       TIP3     H1       HT       0.417000       1.00800           0
      3646 SOLV     28       TIP3     H2       HT       0.417000       1.00800           0
      3647 SOLV     29       TIP3     OH2      OT      -0.834000       15.9994           0
      3648 SOLV     29       TIP3     H1       HT       0.417000       1.00800           0
      3649 SOLV     29       TIP3     H2       HT       0.417000       1.00800           0
      3650 SOLV     30       TIP3     OH2      OT      -0.834000       15.9994           0
      3651 SOLV     30       TIP3     H1       HT       0.417000       1.00800           0
      3652 SOLV     30       TIP3     H2       HT       0.417000       1.00800           0
      3653 SOLV     31       TIP3     OH2      OT      -0.834000       15.9994           0
      3654 SOLV     31       TIP3     H1       HT       0.417000       1.00800           0
      3655 SOLV     31       TIP3     H2       HT       0.417000       1.00800           0
      3656 SOLV     32       TIP3     OH2      OT      -0.834000       15.9994           0
      3657 SOLV     32       TIP3     H1       HT       0.417000       1.00800           0
      3658 SOLV     32       TIP3     H2       HT       0.417000       1.00800           0
      3659 SOLV     33       TIP3     OH2      OT      -0.834000       15.9994           0
      3660 SOLV     33       TIP3     H1       HT       0.417000       1.00800           0
      3661 SOLV     33       TIP3     H2       HT       0.417000       1.00800           0
      3662 SOLV     34       TIP3     OH2      OT      -0.834000       15.9994           0
      3663 SOLV     34       TIP3     H1       HT       0.417000       1.00800           0
      3664 SOLV     34       TIP3     H2       HT       0.417000       1.00800           0
      3665 SOLV     35       TIP3     OH2      OT      -0.834000       15.9994           0
      3666 SOLV     35       TIP3     H1       HT       0.417000       1.00800           0
      3667 SOLV     35       TIP3     H2       HT       0.417000       1.00800           0
      3668 SOLV     36       TIP3     OH2      OT      -0.834000       15.9994           0
      3669 SOLV     36       TIP3     H1       HT       0.417000       1.00800           0
      3670 SOLV     36       TIP3     H2       HT       0.417000       1.00800           0
      3671 SOLV     37       TIP3     OH2      OT      -0.834000       15.9994           0
      3672 SOLV     37       TIP3     H1       HT       0.417000       1.00800           0
      3673 SOLV     37       TIP3     H2       HT       0.417000       1.00800           0
      3674 SOLV     38       TIP3     OH2      OT      -0.834000       15.9994           0
      3675 SOLV     38       TIP3     H1       HT       0.417000       1.00800           0
      3676 SOLV     38       TIP3     H2       HT       0.417000       1.00800           0
      3677 SOLV     39       TIP3     OH2      OT      -0.834000       15.9994           0
      3678 SOLV     39       TIP3     H1       HT       0.417000       1.00800           0
      3679 SOLV     39       TIP3     H2       HT       0.417000       1.00800           0
      3680 SOLV     40       TIP3     OH2      OT      -0.834000       15.9994           0
      3681 SOLV     40       TIP3     H1       HT       0.417000       1.00800           0
      3682 SOLV     40       TIP3     H2       HT       0.417000       1.00800           0
      3683 SOLV     41       TIP3     OH2      OT      -0.834000       15.9994           0
      3684 SOLV     41       TIP3     H1       HT       0.417000       1.00800           0
      3685 SOLV     41       TIP3     H2       HT       0.417000       1.00800           0
      3686 SOLV     42       TIP3     OH2      OT      -0.834000       15.9994           0
      3687 SOLV     42       TIP3     H1       HT       0.417000       1.00800           0
      3688 SOLV     42       TIP3     H2       HT       0.417000       1.00800           0
      3689 SOLV     43       TIP3     OH2      OT      -0.834000       15.9994           0
      3690 SOLV     43       TIP3     H1       HT       0.417000       1.00800           0
      3691 SOLV     43       TIP3     H2       HT       0.417000       1.00800           0
      3692 SOLV     44       TIP3     OH2      OT      -0.834000       15.9994           0
      3693 SOLV     44       TIP3     H1       HT       0.417000       1.00800           0
      3694 SOLV     44       TIP3     H2       HT       0.417000       1.00800           0
      3695 SOLV     45       TIP3     OH2      OT      -0.834000       15.9994           0
      3696 SOLV     45       TIP3     H1       HT       0.417000       1.00800           0
      3697 SOLV     45       TIP3     H2       HT       0.417000       1.00800           0
      3698 SOLV     46       TIP3     OH2      OT      -0.834000       15.9994           0
      3699 SOLV     46       TIP3     H1       HT       0.417000       1.00800           0
      3700 SOLV     46       TIP3     H2       HT       0.417000       1.00800           0
      3701 SOLV     47       TIP3     OH2      OT      -0.834000       15.9994           0
      3702 SOLV     47       TIP3     H1       HT       0.417000       1.00800           0
      3703 SOLV     47       TIP3     H2       HT       0.417000       1.00800           0
      3704 SOLV     48       TIP3     OH2      OT      -0.834000       15.9994           0
      3705 SOLV     48       TIP3     H1       HT       0.417000       1.00800           0
      3706 SOLV     48       TIP3     H2       HT       0.417000       1.00800           0
      3707 SOLV     49       TIP3     OH2      OT      -0.834000       15.9994           0
      3708 SOLV     49       TIP3     H1       HT       0.417000       1.00800           0
      3709 SOLV     49       TIP3     H2       HT       0.417000       1.00800           0
      3710 SOLV     50       TIP3     OH2      OT      -0.834000       15.9994           0
      3711 SOLV     50       TIP3     H1       HT       0.417000       1.00800           0
      3712 SOLV     50       TIP3     H2       HT       0.417000       1.00800           0
      3713 SOLV     51       TIP3     OH2      OT      -0.834000       15.9994           0
      3714 SOLV     51       TIP3     H1       HT       0.417000       1.00800           0
      3715 SOLV     51       TIP3     H2       HT       0.417000       1.00800           0
      3716 SOLV     52       TIP3     OH2      OT      -0.834000       15.9994           0
      3717 SOLV     52       TIP3     H1       HT       0.417000       1.00800           0
      3718 SOLV     52       TIP3     H2       HT       0.417000       1.00800           0
      3719 SOLV     53       TIP3     OH2      OT      -0.834000       15.9994           0
      3720 SOLV     53       TIP3     H1       HT       0.417000       1.00800           0
      3721 SOLV     53       TIP3     H2       HT       0.417000       1.00800           0
      3722 SOLV     54       TIP3     OH2      OT      -0.834000       15.9994           0
      3723 SOLV     54       TIP3     H1       HT       0.417000       1.00800           0
      3724 SOLV     54       TIP3     H2       HT       0.417000       1.00800           0
      3725 SOLV     55       TIP3     OH2      OT      -0.834000       15.9994           0
      3726 SOLV     55       TIP3     H1       HT       0.417000       1.00800           0
      3727 SOLV     55       TIP3     H2       HT       0.417000       1.00800           0
      3728 SOLV     56       TIP3     OH2      OT      -0.834000       15.9994           0
      3729 SOLV     56       TIP3     H1       HT       0.417000       1.00800           0
      3730 SOLV     56       TIP3     H2       HT       0.417000       1.00800           0
      3731 SOLV     57       TIP3     OH2      OT      -0.834000       15.9994           0
      3732 SOLV     57       TIP3     H1       HT       0.417000       1.00800           0
      3733 SOLV     57       TIP3     H2       HT       0.417000       1.00800           0
      3734 SOLV     58       TIP3     OH2      OT      -0.834000       15.9994           0
      3735 SOLV     58       TIP3     H1       HT       0.417000       1.00800           0
      3736 SOLV     58       TIP3     H2       HT       0.417000       1.00800           0
      3737 SOLV     59       TIP3     OH2      OT      -0.834000       15.9994           0
      3738 SOLV     59       TIP3     H1       HT       0.417000       1.00800           0
      3739 SOLV     59       TIP3     H2       HT       0.417000       1.00800           0
      3740 SOLV     60       TIP3     OH2      OT      -0.834000       15.9994           0
      3741 SOLV     60       TIP3     H1       HT       0.417000       1.00800           0
      3742 SOLV     60       TIP3     H2       HT       0.417000       1.00800           0
      3743 SOLV     61       TIP3     OH2      OT      -0.834000       15.9994           0
      3744 SOLV     61       TIP3     H1       HT       0.417000       1.00800           0
      3745 SOLV     61       TIP3     H2       HT       0.417000       1.00800           0
      3746 SOLV     62       TIP3     OH2      OT      -0.834000       15.9994           0
      3747 SOLV     62       TIP3     H1       HT       0.417000       1.00800           0
      3748 SOLV     62       TIP3     H2       HT       0.417000       1.00800           0
      3749 SOLV     63       TIP3     OH2      OT      -0.834000       15.9994           0
      3750 SOLV     63       TIP3     H1       HT       0.417000       1.00800           0
      3751 SOLV     63       TIP3     H2       HT       0.417000       1.00800           0
      3752 SOLV     64       TIP3     OH2      OT      -0.834000       15.9994           0
      3753 SOLV     64       TIP3     H1       HT       0.417000       1.00800           0
      3754 SOLV     64       TIP3     H2       HT       0.417000       1.00800           0
      3755 SOLV     65       TIP3     OH2      OT      -0.834000       15.9994           0
      3756 SOLV     65       TIP3     H1       HT       0.417000       1.00800           0
      3757 SOLV     65       TIP3     H2       HT       0.417000       1.00800           0
      3758 SOLV     66       TIP3     OH2      OT      -0.834000       15.9994           0
      3759 SOLV     66       TIP3     H1       HT       0.417000       1.00800           0
      3760 SOLV     66       TIP3     H2       HT       0.417000       1.00800           0
      3761 SOLV     67       TIP3     OH2      OT      -0.834000       15.9994           0
      3762 SOLV     67       TIP3     H1       HT       0.417000       1.00800           0
      3763 SOLV     67       TIP3     H2       HT       0.417000       1.00800           0
      3764 SOLV     68       TIP3     OH2      OT      -0.834000       15.9994           0
      3765 SOLV     68       TIP3     H1       HT       0.417000       1.00800           0
      3766 SOLV     68       TIP3     H2       HT       0.417000       1.00800           0
      3767 SOLV     69       TIP3     OH2      OT      -0.834000       15.9994           0
      3768 SOLV     69       TIP3     H1       HT       0.417000       1.00800           0
      3769 SOLV     69       TIP3     H2       HT       0.417000       1.00800           0
      3770 SOLV     70       TIP3     OH2      OT      -0.834000       15.9994           0
      3771 SOLV     70       TIP3     H1       HT       0.417000       1.00800           0
      3772 SOLV     70       TIP3     H2       HT       0.417000       1.00800           0
      3773 SOLV     71       TIP3     OH2      OT      -0.834000       15.9994           0
      3774 SOLV     71       TIP3     H1       HT       0.417000       1.00800           0
      3775 SOLV     71       TIP3     H2       HT       0.417000       1.00800           0
      3776 SOLV     72       TIP3     OH2      OT      -0.834000       15.9994           0
      3777 SOLV     72       TIP3     H1       HT       0.417000       1.00800           0
      3778 SOLV     72       TIP3     H2       HT       0.417000       1.00800           0
      3779 SOLV     73       TIP3     OH2      OT      -0.834000       15.9994           0
      3780 SOLV     73       TIP3     H1       HT       0.417000       1.00800           0
      3781 SOLV     73       TIP3     H2       HT       0.417000       1.00800           0
      3782 SOLV     74       TIP3     OH2      OT      -0.834000       15.9994           0
      3783 SOLV     74       TIP3     H1       HT       0.417000       1.00800           0
      3784 SOLV     74       TIP3     H2       HT       0.417000       1.00800           0
      3785 SOLV     75       TIP3     OH2      OT      -0.834000       15.9994           0
      3786 SOLV     75       TIP3     H1       HT       0.417000       1.00800           0
      3787 SOLV     75       TIP3     H2       HT       0.417000       1.00800           0
      3788 SOLV     76       TIP3     OH2      OT      -0.834000       15.9994           0
      3789 SOLV     76       TIP3     H1       HT       0.417000       1.00800           0
      3790 SOLV     76       TIP3     H2       HT       0.417000       1.00800           0
      3791 SOLV     77       TIP3     OH2      OT      -0.834000       15.9994           0
      3792 SOLV     77       TIP3     H1       HT       0.417000       1.00800           0
      3793 SOLV     77       TIP3     H2       HT       0.417000       1.00800           0
      3794 SOLV     78       TIP3     OH2      OT      -0.834000       15.9994           0
      3795 SOLV     78       TIP3     H1       HT       0.417000       1.00800           0
      3796 SOLV     78       TIP3     H2       HT       0.417000       1.00800           0
      3797 SOLV     79       TIP3     OH2      OT      -0.834000       15.9994           0
      3798 SOLV     79       TIP3     H1       HT       0.417000       1.00800           0
      3799 SOLV     79       TIP3     H2       HT       0.417000       1.00800           0
      3800 SOLV     80       TIP3     OH2      OT      -0.834000       15.9994           0
      3801 SOLV     80       TIP3     H1       HT       0.417000       1.00800           0
      3802 SOLV     80       TIP3     H2       HT       0.417000       1.00800           0
      3803 SOLV     81       TIP3     OH2      OT      -0.834000       15.9994           0
      3804 SOLV     81       TIP3     H1       HT       0.417000       1.00800           0
      3805 SOLV     81       TIP3     H2       HT       0.417000       1.00800           0
      3806 SOLV     82       TIP3     OH2      OT      -0.834000       15.9994           0
      3807 SOLV     82       TIP3     H1       HT       0.417000       1.00800           0
      3808 SOLV     82       TIP3     H2       HT       0.417000       1.00800           0
      3809 SOLV     83       TIP3     OH2      OT      -0.834000       15.9994           0
      3810 SOLV     83       TIP3     H1       HT       0.417000       1.00800           0
      3811 SOLV     83       TIP3     H2       HT       0.417000       1.00800           0
      3812 SOLV     84       TIP3     OH2      OT      -0.834000       15.9994           0
      3813 SOLV     84       TIP3     H1       HT       0.417000       1.00800           0
      3814 SOLV     84       TIP3     H2       HT       0.417000       1.00800           0
      3815 SOLV     85       TIP3     OH2      OT      -0.834000       15.9994           0
      3816 SOLV     85       TIP3     H1       HT       0.417000       1.00800           0
      3817 SOLV     85       TIP3     H2       HT       0.417000       1.00800           0
      3818 SOLV     86       TIP3     OH2      OT      -0.834000       15.9994           0
      3819 SOLV     86       TIP3     H1       HT       0.417000       1.00800           0
      3820 SOLV     86       TIP3     H2       HT       0.417000       1.00800           0
      3821 SOLV     87       TIP3     OH2      OT      -0.834000       15.9994           0
      3822 SOLV     87       TIP3     H1       HT       0.417000       1.00800           0
      3823 SOLV     87       TIP3     H2       HT       0.417000       1.00800           0
      3824 SOLV     88       TIP3     OH2      OT      -0.834000       15.9994           0
      3825 SOLV     88       TIP3     H1       HT       0.417000       1.00800           0
      3826 SOLV     88       TIP3     H2       HT       0.417000       1.00800           0
      3827 SOLV     89       TIP3     OH2      OT      -0.834000       15.9994           0
      3828 SOLV     89       TIP3     H1       HT       0.417000       1.00800           0
      3829 SOLV     89       TIP3     H2       HT       0.417000       1.00800           0
      3830 SOLV     90       TIP3     OH2      OT      -0.834000       15.9994           0
      3831 SOLV     90       TIP3     H1       HT       0.417000       1.00800           0
      3832 SOLV     90       TIP3     H2       HT       0.417000       1.00800           0
      3833 SOLV     91       TIP3     OH2      OT      -0.834000       15.9994           0
      3834 SOLV     91       TIP3     H1       HT       0.417000       1.00800           0
      3835 SOLV     91       TIP3     H2       HT       0.417000       1.00800           0
      3836 SOLV     92       TIP3     OH2      OT      -0.834000       15.9994           0
      3837 SOLV     92       TIP3     H1       HT       0.417000       1.00800           0
      3838 SOLV     92       TIP3     H2       HT       0.417000       1.00800           0
      3839 SOLV     93       TIP3     OH2      OT      -0.834000       15.9994           0
      3840 SOLV     93       TIP3     H1       HT       0.417000       1.00800           0
      3841 SOLV     93       TIP3     H2       HT       0.417000       1.00800           0
      3842 SOLV     94       TIP3     OH2      OT      -0.834000       15.9994           0
      3843 SOLV     94       TIP3     H1       HT       0.417000       1.00800           0
      3844 SOLV     94       TIP3     H2       HT       0.417000       1.00800           0
      3845 SOLV     95       TIP3     OH2      OT      -0.834000       15.9994           0
      3846 SOLV     95       TIP3     H1       HT       0.417000       1.00800           0
      3847 SOLV     95       TIP3     H2       HT       0.417000       1.00800           0
      3848 SOLV     96       TIP3     OH2      OT      -0.834000       15.9994           0
      3849 SOLV     96       TIP3     H1       HT       0.417000       1.00800           0
      3850 SOLV     96       TIP3     H2       HT       0.417000       1.00800           0
      3851 SOLV     97       TIP3     OH2      OT      -0.834000       15.9994           0
      3852 SOLV     97       TIP3     H1       HT       0.417000       1.00800           0
      3853 SOLV     97       TIP3     H2       HT       0.417000       1.00800           0
      3854 SOLV     98       TIP3     OH2      OT      -0.834000       15.9994           0
      3855 SOLV     98       TIP3     H1       HT       0.417000       1.00800           0
      3856 SOLV     98       TIP3     H2       HT       0.417000       1.00800           0
      3857 SOLV     99       TIP3     OH2      OT      -0.834000       15.9994           0
      3858 SOLV     99       TIP3     H1       HT       0.417000       1.00800           0
      3859 SOLV     99       TIP3     H2       HT       0.417000       1.00800           0
      3860 SOLV     100      TIP3     OH2      OT      -0.834000       15.9994           0
      3861 SOLV     100      TIP3     H1       HT       0.417000       1.00800           0
      3862 SOLV     100      TIP3     H2       HT       0.417000       1.00800           0
      3863 SOLV     101      TIP3     OH2      OT      -0.834000       15.9994           0
      3864 SOLV     101      TIP3     H1       HT       0.417000       1.00800           0
      3865 SOLV     101      TIP3     H2       HT       0.417000       1.00800           0
      3866 SOLV     102      TIP3     OH2      OT      -0.834000       15.9994           0
      3867 SOLV     102      TIP3     H1       HT       0.417000       1.00800           0
      3868 SOLV     102      TIP3     H2       HT       0.417000       1.00800           0
      3869 SOLV     103      TIP3     OH2      OT      -0.834000       15.9994           0
      3870 SOLV     103      TIP3     H1       HT       0.417000       1.00800           0
      3871 SOLV     103      TIP3     H2       HT       0.417000       1.00800           0
      3872 SOLV     104      TIP3     OH2      OT      -0.834000       15.9994           0
      3873 SOLV     104      TIP3     H1       HT       0.417000       1.00800           0
      3874 SOLV     104      TIP3     H2       HT       0.417000       1.00800           0
      3875 SOLV     105      TIP3     OH2      OT      -0.834000       15.9994           0
      3876 SOLV     105      TIP3     H1       HT       0.417000       1.00800           0
      3877 SOLV     105      TIP3     H2       HT       0.417000       1.00800           0
      3878 SOLV     106      TIP3     OH2      OT      -0.834000       15.9994           0
      3879 SOLV     106      TIP3     H1       HT       0.417000       1.00800           0
      3880 SOLV     106      TIP3     H2       HT       0.417000       1.00800           0
      3881 SOLV     107      TIP3     OH2      OT      -0.834000       15.9994           0
      3882 SOLV     107      TIP3     H1       HT       0.417000       1.00800           0
      3883 SOLV     107      TIP3     H2       HT       0.417000       1.00800           0
      3884 SOLV     108      TIP3     OH2      OT      -0.834000       15.9994           0
      3885 SOLV     108      TIP3     H1       HT       0.417000       1.00800           0
      3886 SOLV     108      TIP3     H2       HT       0.417000       1.00800           0
      3887 SOLV     109      TIP3     OH2      OT      -0.834000       15.9994           0
      3888 SOLV     109      TIP3     H1       HT       0.417000       1.00800           0
      3889 SOLV     109      TIP3     H2       HT       0.417000       1.00800           0
      3890 SOLV     110      TIP3     OH2      OT      -0.834000       15.9994           0
      3891 SOLV     110      TIP3     H1       HT       0.417000       1.00800           0
      3892 SOLV     110      TIP3     H2       HT       0.417000       1.00800           0
      3893 SOLV     111      TIP3     OH2      OT      -0.834000       15.9994           0
      3894 SOLV     111      TIP3     H1       HT       0.417000       1.00800           0
      3895 SOLV     111      TIP3     H2       HT       0.417000       1.00800           0
      3896 SOLV     112      TIP3     OH2      OT      -0.834000       15.9994           0
      3897 SOLV     112      TIP3     H1       HT       0.417000       1.00800           0
      3898 SOLV     112      TIP3     H2       HT       0.417000       1.00800           0
      3899 SOLV     113      TIP3     OH2      OT      -0.834000       15.9994           0
      3900 SOLV     113      TIP3     H1       HT       0.417000       1.00800           0
      3901 SOLV     113      TIP3     H2       HT       0.417000       1.00800           0
      3902 SOLV     114      TIP3     OH2      OT      -0.834000       15.9994           0
      3903 SOLV     114      TIP3     H1       HT       0.417000       1.00800           0
      3904 SOLV     114      TIP3     H2       HT       0.417000       1.00800           0
      3905 SOLV     115      TIP3     OH2      OT      -0.834000       15.9994           0
      3906 SOLV     115      TIP3     H1       HT       0.417000       1.00800           0
      3907 SOLV     115      TIP3     H2       HT       0.417000       1.00800           0
      3908 SOLV     116      TIP3     OH2      OT      -0.834000       15.9994           0
      3909 SOLV     116      TIP3     H1       HT       0.417000       1.00800           0
      3910 SOLV     116      TIP3     H2       HT       0.417000       1.00800           0
      3911 SOLV     117      TIP3     OH2      OT      -0.834000       15.9994           0
      3912 SOLV     117      TIP3     H1       HT       0.417000       1.00800           0
      3913 SOLV     117      TIP3     H2       HT       0.417000       1.00800           0
      3914 SOLV     118      TIP3     OH2      OT      -0.834000       15.9994           0
      3915 SOLV     118      TIP3     H1       HT       0.417000       1.00800           0
      3916 SOLV     118      TIP3     H2       HT       0.417000       1.00800           0
      3917 SOLV     119      TIP3     OH2      OT      -0.834000       15.9994           0
      3918 SOLV     119      TIP3     H1       HT       0.417000       1.00800           0
      3919 SOLV     119      TIP3     H2       HT       0.417000       1.00800           0
      3920 SOLV     120      TIP3     OH2      OT      -0.834000       15.9994           0
      3921 SOLV     120      TIP3     H1       HT       0.417000       1.00800           0
      3922 SOLV     120      TIP3     H2       HT       0.417000       1.00800           0
      3923 SOLV     121      TIP3     OH2      OT      -0.834000       15.9994           0
      3924 SOLV     121      TIP3     H1       HT       0.417000       1.00800           0
      3925 SOLV     121      TIP3     H2       HT       0.417000       1.00800           0
      3926 SOLV     122      TIP3     OH2      OT      -0.834000       15.9994           0
      3927 SOLV     122      TIP3     H1       HT       0.417000       1.00800           0
      3928 SOLV     122      TIP3     H2       HT       0.417000       1.00800           0
      3929 SOLV     123      TIP3     OH2      OT      -0.834000       15.9994           0
      3930 SOLV     123      TIP3     H1       HT       0.417000       1.00800           0
      3931 SOLV     123      TIP3     H2       HT       0.417000       1.00800           0
      3932 SOLV     124      TIP3     OH2      OT      -0.834000       15.9994           0
      3933 SOLV     124      TIP3     H1       HT       0.417000       1.00800           0
      3934 SOLV     124      TIP3     H2       HT       0.417000       1.00800           0
      3935 SOLV     125      TIP3     OH2      OT      -0.834000       15.9994           0
      3936 SOLV     125      TIP3     H1       HT       0.417000       1.00800           0
      3937 SOLV     125      TIP3     H2       HT       0.417000       1.00800           0
      3938 SOLV     126      TIP3     OH2      OT      -0.834000       15.9994           0
      3939 SOLV     126      TIP3     H1       HT       0.417000       1.00800           0
      3940 SOLV     126      TIP3     H2       HT       0.417000       1.00800           0
      3941 SOLV     127      TIP3     OH2      OT      -0.834000       15.9994           0
      3942 SOLV     127      TIP3     H1       HT       0.417000       1.00800           0
      3943 SOLV     127      TIP3     H2       HT       0.417000       1.00800           0
      3944 SOLV     128      TIP3     OH2      OT      -0.834000       15.9994           0
      3945 SOLV     128      TIP3     H1       HT       0.417000       1.00800           0
      3946 SOLV     128      TIP3     H2       HT       0.417000       1.00800           0
      3947 SOLV     129      TIP3     OH2      OT      -0.834000       15.9994           0
      3948 SOLV     129      TIP3     H1       HT       0.417000       1.00800           0
      3949 SOLV     129      TIP3     H2       HT       0.417000       1.00800           0
      3950 SOLV     130      TIP3     OH2      OT      -0.834000       15.9994           0
      3951 SOLV     130      TIP3     H1       HT       0.417000       1.00800           0
      3952 SOLV     130      TIP3     H2       HT       0.417000       1.00800           0
      3953 SOLV     131      TIP3     OH2      OT      -0.834000       15.9994           0
      3954 SOLV     131      TIP3     H1       HT       0.417000       1.00800           0
      3955 SOLV     131      TIP3     H2       HT       0.417000       1.00800           0
      3956 SOLV     132      TIP3     OH2      OT      -0.834000       15.9994           0
      3957 SOLV     132      TIP3     H1       HT       0.417000       1.00800           0
      3958 SOLV     132      TIP3     H2       HT       0.417000       1.00800           0
      3959 SOLV     133      TIP3     OH2      OT      -0.834000       15.9994           0
      3960 SOLV     133      TIP3     H1       HT       0.417000       1.00800           0
      3961 SOLV     133      TIP3     H2       HT       0.417000       1.00800           0
      3962 SOLV     134      TIP3     OH2      OT      -0.834000       15.9994           0
      3963 SOLV     134      TIP3     H1       HT       0.417000       1.00800           0
      3964 SOLV     134      TIP3     H2       HT       0.417000       1.00800           0
      3965 SOLV     135      TIP3     OH2      OT      -0.834000       15.9994           0
      3966 SOLV     135      TIP3     H1       HT       0.417000       1.00800           0
      3967 SOLV     135      TIP3     H2       HT       0.417000       1.00800           0
      3968 SOLV     136      TIP3     OH2      OT      -0.834000       15.9994           0
      3969 SOLV     136      TIP3     H1       HT       0.417000       1.00800           0
      3970 SOLV     136      TIP3     H2       HT       0.417000       1.00800           0
      3971 SOLV     137      TIP3     OH2      OT      -0.834000       15.9994           0
      3972 SOLV     137      TIP3     H1       HT       0.417000       1.00800           0
      3973 SOLV     137      TIP3     H2       HT       0.417000       1.00800           0
      3974 SOLV     138      TIP3     OH2      OT      -0.834000       15.9994           0
      3975 SOLV     138      TIP3     H1       HT       0.417000       1.00800           0
      3976 SOLV     138      TIP3     H2       HT       0.417000       1.00800           0
      3977 SOLV     139      TIP3     OH2      OT      -0.834000       15.9994           0
      3978 SOLV     139      TIP3     H1       HT       0.417000       1.00800           0
      3979 SOLV     139      TIP3     H2       HT       0.417000       1.00800           0
      3980 SOLV     140      TIP3     OH2      OT      -0.834000       15.9994           0
      3981 SOLV     140      TIP3     H1       HT       0.417000       1.00800           0
      3982 SOLV     140      TIP3     H2       HT       0.417000       1.00800           0
      3983 SOLV     141      TIP3     OH2      OT      -0.834000       15.9994           0
      3984 SOLV     141      TIP3     H1       HT       0.417000       1.00800           0
      3985 SOLV     141      TIP3     H2       HT       0.417000       1.00800           0
      3986 SOLV     142      TIP3     OH2      OT      -0.834000       15.9994           0
      3987 SOLV     142      TIP3     H1       HT       0.417000       1.00800           0
      3988 SOLV     142      TIP3     H2       HT       0.417000       1.00800           0
      3989 SOLV     143      TIP3     OH2      OT      -0.834000       15.9994           0
      3990 SOLV     143      TIP3     H1       HT       0.417000       1.00800           0
      3991 SOLV     143      TIP3     H2       HT       0.417000       1.00800           0
      3992 SOLV     144      TIP3     OH2      OT      -0.834000       15.9994           0
      3993 SOLV     144      TIP3     H1       HT       0.417000       1.00800           0
      3994 SOLV     144      TIP3     H2       HT       0.417000       1.00800           0
      3995 SOLV     145      TIP3     OH2      OT      -0.834000       15.9994           0
      3996 SOLV     145      TIP3     H1       HT       0.417000       1.00800           0
      3997 SOLV     145      TIP3     H2       HT       0.417000       1.00800           0
      3998 SOLV     146      TIP3     OH2      OT      -0.834000       15.9994           0
      3999 SOLV     146      TIP3     H1       HT       0.417000       1.00800           0
      4000 SOLV     146      TIP3     H2       HT       0.417000       1.00800           0
      4001 SOLV     147      TIP3     OH2      OT      -0.834000       15.9994           0
      4002 SOLV     147      TIP3     H1       HT       0.417000       1.00800           0
      4003 SOLV     147      TIP3     H2       HT       0.417000       1.00800           0
      4004 SOLV     148      TIP3     OH2      OT      -0.834000       15.9994           0
      4005 SOLV     148      TIP3     H1       HT       0.417000       1.00800           0
      4006 SOLV     148      TIP3     H2       HT       0.417000       1.00800           0
      4007 SOLV     149      TIP3     OH2      OT      -0.834000       15.9994           0
      4008 SOLV     149      TIP3     H1       HT       0.417000       1.00800           0
      4009 SOLV     149      TIP3     H2       HT       0.417000       1.00800           0
      4010 SOLV     150      TIP3     OH2      OT      -0.834000       15.9994           0
      4011 SOLV     150      TIP3     H1       HT       0.417000       1.00800           0
      4012 SOLV     150      TIP3     H2       HT       0.417000       1.00800           0
      4013 SOLV     151      TIP3     OH2      OT      -0.834000       15.9994           0
      4014 SOLV     151      TIP3     H1       HT       0.417000       1.00800           0
      4015 SOLV     151      TIP3     H2       HT       0.417000       1.00800           0
      4016 SOLV     152      TIP3     OH2      OT      -0.834000       15.9994           0
      4017 SOLV     152      TIP3     H1       HT       0.417000       1.00800           0
      4018 SOLV     152      TIP3     H2       HT       0.417000       1.00800           0
      4019 SOLV     153      TIP3     OH2      OT      -0.834000       15.9994           0
      4020 SOLV     153      TIP3     H1       HT       0.417000       1.00800           0
      4021 SOLV     153      TIP3     H2       HT       0.417000       1.00800           0
      4022 SOLV     154      TIP3     OH2      OT      -0.834000       15.9994           0
      4023 SOLV     154      TIP3     H1       HT       0.417000       1.00800           0
      4024 SOLV     154      TIP3     H2       HT       0.417000       1.00800           0
      4025 SOLV     155      TIP3     OH2      OT      -0.834000       15.9994           0
      4026 SOLV     155      TIP3     H1       HT       0.417000       1.00800           0
      4027 SOLV     155      TIP3     H2       HT       0.417000       1.00800           0
      4028 SOLV     156      TIP3     OH2      OT      -0.834000       15.9994           0
      4029 SOLV     156      TIP3     H1       HT       0.417000       1.00800           0
      4030 SOLV     156      TIP3     H2       HT       0.417000       1.00800           0
      4031 SOLV     157      TIP3     OH2      OT      -0.834000       15.9994           0
      4032 SOLV     157      TIP3     H1       HT       0.417000       1.00800           0
      4033 SOLV     157      TIP3     H2       HT       0.417000       1.00800           0
      4034 SOLV     158      TIP3     OH2      OT      -0.834000       15.9994           0
      4035 SOLV     158      TIP3     H1       HT       0.417000       1.00800           0
      4036 SOLV     158      TIP3     H2       HT       0.417000       1.00800           0
      4037 SOLV     159      TIP3     OH2      OT      -0.834000       15.9994           0
      4038 SOLV     159      TIP3     H1       HT       0.417000       1.00800           0
      4039 SOLV     159      TIP3     H2       HT       0.417000       1.00800           0
      4040 SOLV     160      TIP3     OH2      OT      -0.834000       15.9994           0
      4041 SOLV     160      TIP3     H1       HT       0.417000       1.00800           0
      4042 SOLV     160      TIP3     H2       HT       0.417000       1.00800           0
      4043 SOLV     161      TIP3     OH2      OT      -0.834000       15.9994           0
      4044 SOLV     161      TIP3     H1       HT       0.417000       1.00800           0
      4045 SOLV     161      TIP3     H2       HT       0.417000       1.00800           0
      4046 SOLV     162      TIP3     OH2      OT      -0.834000       15.9994           0
      4047 SOLV     162      TIP3     H1       HT       0.417000       1.00800           0
      4048 SOLV     162      TIP3     H2       HT       0.417000       1.00800           0
      4049 SOLV     163      TIP3     OH2      OT      -0.834000       15.9994           0
      4050 SOLV     163      TIP3     H1       HT       0.417000       1.00800           0
      4051 SOLV     163      TIP3     H2       HT       0.417000       1.00800           0
      4052 SOLV     164      TIP3     OH2      OT      -0.834000       15.9994           0
      4053 SOLV     164      TIP3     H1       HT       0.417000       1.00800           0
      4054 SOLV     164      TIP3     H2       HT       0.417000       1.00800           0
      4055 SOLV     165      TIP3     OH2      OT      -0.834000       15.9994           0
      4056 SOLV     165      TIP3     H1       HT       0.417000       1.00800           0
      4057 SOLV     165      TIP3     H2       HT       0.417000       1.00800           0
      4058 SOLV     166      TIP3     OH2      OT      -0.834000       15.9994           0
      4059 SOLV     166      TIP3     H1       HT       0.417000       1.00800           0
      4060 SOLV     166      TIP3     H2       HT       0.417000       1.00800           0
      4061 SOLV     167      TIP3     OH2      OT      -0.834000       15.9994           0
      4062 SOLV     167      TIP3     H1       HT       0.417000       1.00800           0
      4063 SOLV     167      TIP3     H2       HT       0.417000       1.00800           0
      4064 SOLV     168      TIP3     OH2      OT      -0.834000       15.9994           0
      4065 SOLV     168      TIP3     H1       HT       0.417000       1.00800           0
      4066 SOLV     168      TIP3     H2       HT       0.417000       1.00800           0
      4067 SOLV     169      TIP3     OH2      OT      -0.834000       15.9994           0
      4068 SOLV     169      TIP3     H1       HT       0.417000       1.00800           0
      4069 SOLV     169      TIP3     H2       HT       0.417000       1.00800           0
      4070 SOLV     170      TIP3     OH2      OT      -0.834000       15.9994           0
      4071 SOLV     170      TIP3     H1       HT       0.417000       1.00800           0
      4072 SOLV     170      TIP3     H2       HT       0.417000       1.00800           0
      4073 SOLV     171      TIP3     OH2      OT      -0.834000       15.9994           0
      4074 SOLV     171      TIP3     H1       HT       0.417000       1.00800           0
      4075 SOLV     171      TIP3     H2       HT       0.417000       1.00800           0
      4076 SOLV     172      TIP3     OH2      OT      -0.834000       15.9994           0
      4077 SOLV     172      TIP3     H1       HT       0.417000       1.00800           0
      4078 SOLV     172      TIP3     H2       HT       0.417000       1.00800           0
      4079 SOLV     173      TIP3     OH2      OT      -0.834000       15.9994           0
      4080 SOLV     173      TIP3     H1       HT       0.417000       1.00800           0
      4081 SOLV     173      TIP3     H2       HT       0.417000       1.00800           0
      4082 SOLV     174      TIP3     OH2      OT      -0.834000       15.9994           0
      4083 SOLV     174      TIP3     H1       HT       0.417000       1.00800           0
      4084 SOLV     174      TIP3     H2       HT       0.417000       1.00800           0
      4085 SOLV     175      TIP3     OH2      OT      -0.834000       15.9994           0
      4086 SOLV     175      TIP3     H1       HT       0.417000       1.00800           0
      4087 SOLV     175      TIP3     H2       HT       0.417000       1.00800           0
      4088 SOLV     176      TIP3     OH2      OT      -0.834000       15.9994           0
      4089 SOLV     176      TIP3     H1       HT       0.417000       1.00800           0
      4090 SOLV     176      TIP3     H2       HT       0.417000       1.00800           0
      4091 SOLV     177      TIP3     OH2      OT      -0.834000       15.9994           0
      4092 SOLV     177      TIP3     H1       HT       0.417000       1.00800           0
      4093 SOLV     177      TIP3     H2       HT       0.417000       1.00800           0
      4094 SOLV     178      TIP3     OH2      OT      -0.834000       15.9994           0
      4095 SOLV     178      TIP3     H1       HT       0.417000       1.00800           0
      4096 SOLV     178      TIP3     H2       HT       0.417000       1.00800           0
      4097 SOLV     179      TIP3     OH2      OT      -0.834000       15.9994           0
      4098 SOLV     179      TIP3     H1       HT       0.417000       1.00800           0
      4099 SOLV     179      TIP3     H2       HT       0.417000       1.00800           0
      4100 SOLV     180      TIP3     OH2      OT      -0.834000       15.9994           0
      4101 SOLV     180      TIP3     H1       HT       0.417000       1.00800           0
      4102 SOLV     180      TIP3     H2       HT       0.417000       1.00800           0
      4103 SOLV     181      TIP3     OH2      OT      -0.834000       15.9994           0
      4104 SOLV     181      TIP3     H1       HT       0.417000       1.00800           0
      4105 SOLV     181      TIP3     H2       HT       0.417000       1.00800           0
      4106 SOLV     182      TIP3     OH2      OT      -0.834000       15.9994           0
      4107 SOLV     182      TIP3     H1       HT       0.417000       1.00800           0
      4108 SOLV     182      TIP3     H2       HT       0.417000       1.00800           0
      4109 SOLV     183      TIP3     OH2      OT      -0.834000       15.9994           0
      4110 SOLV     183      TIP3     H1       HT       0.417000       1.00800           0
      4111 SOLV     183      TIP3     H2       HT       0.417000       1.00800           0
      4112 SOLV     184      TIP3     OH2      OT      -0.834000       15.9994           0
      4113 SOLV     184      TIP3     H1       HT       0.417000       1.00800           0
      4114 SOLV     184      TIP3     H2       HT       0.417000       1.00800           0
      4115 SOLV     185      TIP3     OH2      OT      -0.834000       15.9994           0
      4116 SOLV     185      TIP3     H1       HT       0.417000       1.00800           0
      4117 SOLV     185      TIP3     H2       HT       0.417000       1.00800           0
      4118 SOLV     186      TIP3     OH2      OT      -0.834000       15.9994           0
      4119 SOLV     186      TIP3     H1       HT       0.417000       1.00800           0
      4120 SOLV     186      TIP3     H2       HT       0.417000       1.00800           0
      4121 SOLV     187      TIP3     OH2      OT      -0.834000       15.9994           0
      4122 SOLV     187      TIP3     H1       HT       0.417000       1.00800           0
      4123 SOLV     187      TIP3     H2       HT       0.417000       1.00800           0
      4124 SOLV     188      TIP3     OH2      OT      -0.834000       15.9994           0
      4125 SOLV     188      TIP3     H1       HT       0.417000       1.00800           0
      4126 SOLV     188      TIP3     H2       HT       0.417000       1.00800           0
      4127 SOLV     189      TIP3     OH2      OT      -0.834000       15.9994           0
      4128 SOLV     189      TIP3     H1       HT       0.417000       1.00800           0
      4129 SOLV     189      TIP3     H2       HT       0.417000       1.00800           0
      4130 SOLV     190      TIP3     OH2      OT      -0.834000       15.9994           0
      4131 SOLV     190      TIP3     H1       HT       0.417000       1.00800           0
      4132 SOLV     190      TIP3     H2       HT       0.417000       1.00800           0
      4133 SOLV     191      TIP3     OH2      OT      -0.834000       15.9994           0
      4134 SOLV     191      TIP3     H1       HT       0.417000       1.00800           0
      4135 SOLV     191      TIP3     H2       HT       0.417000       1.00800           0
      4136 SOLV     192      TIP3     OH2      OT      -0.834000       15.9994           0
      4137 SOLV     192      TIP3     H1       HT       0.417000       1.00800           0
      4138 SOLV     192      TIP3     H2       HT       0.417000       1.00800           0
      4139 SOLV     193      TIP3     OH2      OT      -0.834000       15.9994           0
      4140 SOLV     193      TIP3     H1       HT       0.417000       1.00800           0
      4141 SOLV     193      TIP3     H2       HT       0.417000       1.00800           0
      4142 SOLV     194      TIP3     OH2      OT      -0.834000       15.9994           0
      4143 SOLV     194      TIP3     H1       HT       0.417000       1.00800           0
      4144 SOLV     194      TIP3     H2       HT       0.417000       1.00800           0
      4145 SOLV     195      TIP3     OH2      OT      -0.834000       15.9994           0
      4146 SOLV     195      TIP3     H1       HT       0.417000       1.00800           0
      4147 SOLV     195      TIP3     H2       HT       0.417000       1.00800           0
      4148 SOLV     196      TIP3     OH2      OT      -0.834000       15.9994           0
      4149 SOLV     196      TIP3     H1       HT       0.417000       1.00800           0
      4150 SOLV     196      TIP3     H2       HT       0.417000       1.00800           0
      4151 SOLV     197      TIP3     OH2      OT      -0.834000       15.9994           0
      4152 SOLV     197      TIP3     H1       HT       0.417000       1.00800           0
      4153 SOLV     197      TIP3     H2       HT       0.417000       1.00800           0
      4154 SOLV     198      TIP3     OH2      OT      -0.834000       15.9994           0
      4155 SOLV     198      TIP3     H1       HT       0.417000       1.00800           0
      4156 SOLV     198      TIP3     H2       HT       0.417000       1.00800           0
      4157 SOLV     199      TIP3     OH2      OT      -0.834000       15.9994           0
      4158 SOLV     199      TIP3     H1       HT       0.417000       1.00800           0
      4159 SOLV     199      TIP3     H2       HT       0.417000       1.00800           0
      4160 SOLV     200      TIP3     OH2      OT      -0.834000       15.9994           0
      4161 SOLV     200      TIP3     H1       HT       0.417000       1.00800           0
      4162 SOLV     200      TIP3     H2       HT       0.417000       1.00800           0
      4163 SOLV     201      TIP3     OH2      OT      -0.834000       15.9994           0
      4164 SOLV     201      TIP3     H1       HT       0.417000       1.00800           0
      4165 SOLV     201      TIP3     H2       HT       0.417000       1.00800           0
      4166 SOLV     202      TIP3     OH2      OT      -0.834000       15.9994           0
      4167 SOLV     202      TIP3     H1       HT       0.417000       1.00800           0
      4168 SOLV     202      TIP3     H2       HT       0.417000       1.00800           0
      4169 SOLV     203      TIP3     OH2      OT      -0.834000       15.9994           0
      4170 SOLV     203      TIP3     H1       HT       0.417000       1.00800           0
      4171 SOLV     203      TIP3     H2       HT       0.417000       1.00800           0
      4172 SOLV     204      TIP3     OH2      OT      -0.834000       15.9994           0
      4173 SOLV     204      TIP3     H1       HT       0.417000       1.00800           0
      4174 SOLV     204      TIP3     H2       HT       0.417000       1.00800           0
      4175 SOLV     205      TIP3     OH2      OT      -0.834000       15.9994           0
      4176 SOLV     205      TIP3     H1       HT       0.417000       1.00800           0
      4177 SOLV     205      TIP3     H2       HT       0.417000       1.00800           0
      4178 SOLV     206      TIP3     OH2      OT      -0.834000       15.9994           0
      4179 SOLV     206      TIP3     H1       HT       0.417000       1.00800           0
      4180 SOLV     206      TIP3     H2       HT       0.417000       1.00800           0
      4181 SOLV     207      TIP3     OH2      OT      -0.834000       15.9994           0
      4182 SOLV     207      TIP3     H1       HT       0.417000       1.00800           0
      4183 SOLV     207      TIP3     H2       HT       0.417000       1.00800           0
      4184 SOLV     208      TIP3     OH2      OT      -0.834000       15.9994           0
      4185 SOLV     208      TIP3     H1       HT       0.417000       1.00800           0
      4186 SOLV     208      TIP3     H2       HT       0.417000       1.00800           0
      4187 SOLV     209      TIP3     OH2      OT      -0.834000       15.9994           0
      4188 SOLV     209      TIP3     H1       HT       0.417000       1.00800           0
      4189 SOLV     209      TIP3     H2       HT       0.417000       1.00800           0
      4190 SOLV     210      TIP3     OH2      OT      -0.834000       15.9994           0
      4191 SOLV     210      TIP3     H1       HT       0.417000       1.00800           0
      4192 SOLV     210      TIP3     H2       HT       0.417000       1.00800           0
      4193 SOLV     211      TIP3     OH2      OT      -0.834000       15.9994           0
      4194 SOLV     211      TIP3     H1       HT       0.417000       1.00800           0
      4195 SOLV     211      TIP3     H2       HT       0.417000       1.00800           0
      4196 SOLV     212      TIP3     OH2      OT      -0.834000       15.9994           0
      4197 SOLV     212      TIP3     H1       HT       0.417000       1.00800           0
      4198 SOLV     212      TIP3     H2       HT       0.417000       1.00800           0
      4199 SOLV     213      TIP3     OH2      OT      -0.834000       15.9994           0
      4200 SOLV     213      TIP3     H1       HT       0.417000       1.00800           0
      4201 SOLV     213      TIP3     H2       HT       0.417000       1.00800           0
      4202 SOLV     214      TIP3     OH2      OT      -0.834000       15.9994           0
      4203 SOLV     214      TIP3     H1       HT       0.417000       1.00800           0
      4204 SOLV     214      TIP3     H2       HT       0.417000       1.00800           0
      4205 SOLV     215      TIP3     OH2      OT      -0.834000       15.9994           0
      4206 SOLV     215      TIP3     H1       HT       0.417000       1.00800           0
      4207 SOLV     215      TIP3     H2       HT       0.417000       1.00800           0
      4208 SOLV     216      TIP3     OH2      OT      -0.834000       15.9994           0
      4209 SOLV     216      TIP3     H1       HT       0.417000       1.00800           0
      4210 SOLV     216      TIP3     H2       HT       0.417000       1.00800           0
      4211 SOLV     217      TIP3     OH2      OT      -0.834000       15.9994           0
      4212 SOLV     217      TIP3     H1       HT       0.417000       1.00800           0
      4213 SOLV     217      TIP3     H2       HT       0.417000       1.00800           0
      4214 SOLV     218      TIP3     OH2      OT      -0.834000       15.9994           0
      4215 SOLV     218      TIP3     H1       HT       0.417000       1.00800           0
      4216 SOLV     218      TIP3     H2       HT       0.417000       1.00800           0
      4217 SOLV     219      TIP3     OH2      OT      -0.834000       15.9994           0
      4218 SOLV     219      TIP3     H1       HT       0.417000       1.00800           0
      4219 SOLV     219      TIP3     H2       HT       0.417000       1.00800           0
      4220 SOLV     220      TIP3     OH2      OT      -0.834000       15.9994           0
      4221 SOLV     220      TIP3     H1       HT       0.417000       1.00800           0
      4222 SOLV     220      TIP3     H2       HT       0.417000       1.00800           0
      4223 SOLV     221      TIP3     OH2      OT      -0.834000       15.9994           0
      4224 SOLV     221      TIP3     H1       HT       0.417000       1.00800           0
      4225 SOLV     221      TIP3     H2       HT       0.417000       1.00800           0
      4226 SOLV     222      TIP3     OH2      OT      -0.834000       15.9994           0
      4227 SOLV     222      TIP3     H1       HT       0.417000       1.00800           0
      4228 SOLV     222      TIP3     H2       HT       0.417000       1.00800           0
      4229 SOLV     223      TIP3     OH2      OT      -0.834000       15.9994           0
      4230 SOLV     223      TIP3     H1       HT       0.417000       1.00800           0
      4231 SOLV     223      TIP3     H2       HT       0.417000       1.00800           0
      4232 SOLV     224      TIP3     OH2      OT      -0.834000       15.9994           0
      4233 SOLV     224      TIP3     H1       HT       0.417000       1.00800           0
      4234 SOLV     224      TIP3     H2       HT       0.417000       1.00800           0
      4235 SOLV     225      TIP3     OH2      OT      -0.834000       15.9994           0
      4236 SOLV     225      TIP3     H1       HT       0.417000       1.00800           0
      4237 SOLV     225      TIP3     H2       HT       0.417000       1.00800           0
      4238 SOLV     226      TIP3     OH2      OT      -0.834000       15.9994           0
      4239 SOLV     226      TIP3     H1       HT       0.417000       1.00800           0
      4240 SOLV     226      TIP3     H2       HT       0.417000       1.00800           0
      4241 SOLV     227      TIP3     OH2      OT      -0.834000       15.9994           0
      4242 SOLV     227      TIP3     H1       HT       0.417000       1.00800           0
      4243 SOLV     227      TIP3     H2       HT       0.417000       1.00800           0
      4244 SOLV     228      TIP3     OH2      OT      -0.834000       15.9994           0
      4245 SOLV     228      TIP3     H1       HT       0.417000       1.00800           0
      4246 SOLV     228      TIP3     H2       HT       0.417000       1.00800           0
      4247 SOLV     229      TIP3     OH2      OT      -0.834000       15.9994           0
      4248 SOLV     229      TIP3     H1       HT       0.417000       1.00800           0
      4249 SOLV     229      TIP3     H2       HT       0.417000       1.00800           0
      4250 SOLV     230      TIP3     OH2      OT      -0.834000       15.9994           0
      4251 SOLV     230      TIP3     H1       HT       0.417000       1.00800           0
      4252 SOLV     230      TIP3     H2       HT       0.417000       1.00800           0
      4253 SOLV     231      TIP3     OH2      OT      -0.834000       15.9994           0
      4254 SOLV     231      TIP3     H1       HT       0.417000       1.00800           0
      4255 SOLV     231      TIP3     H2       HT       0.417000       1.00800           0
      4256 SOLV     232      TIP3     OH2      OT      -0.834000       15.9994           0
      4257 SOLV     232      TIP3     H1       HT       0.417000       1.00800           0
      4258 SOLV     232      TIP3     H2       HT       0.417000       1.00800           0
      4259 SOLV     233      TIP3     OH2      OT      -0.834000       15.9994           0
      4260 SOLV     233      TIP3     H1       HT       0.417000       1.00800           0
      4261 SOLV     233      TIP3     H2       HT       0.417000       1.00800           0
      4262 SOLV     234      TIP3     OH2      OT      -0.834000       15.9994           0
      4263 SOLV     234      TIP3     H1       HT       0.417000       1.00800           0
      4264 SOLV     234      TIP3     H2       HT       0.417000       1.00800           0
      4265 SOLV     235      TIP3     OH2      OT      -0.834000       15.9994           0
      4266 SOLV     235      TIP3     H1       HT       0.417000       1.00800           0
      4267 SOLV     235      TIP3     H2       HT       0.417000       1.00800           0
      4268 SOLV     236      TIP3     OH2      OT      -0.834000       15.9994           0
      4269 SOLV     236      TIP3     H1       HT       0.417000       1.00800           0
      4270 SOLV     236      TIP3     H2       HT       0.417000       1.00800           0
      4271 SOLV     237      TIP3     OH2      OT      -0.834000       15.9994           0
      4272 SOLV     237      TIP3     H1       HT       0.417000       1.00800           0
      4273 SOLV     237      TIP3     H2       HT       0.417000       1.00800           0
      4274 SOLV     238      TIP3     OH2      OT      -0.834000       15.9994           0
      4275 SOLV     238      TIP3     H1       HT       0.417000       1.00800           0
      4276 SOLV     238      TIP3     H2       HT       0.417000       1.00800           0
      4277 SOLV     239      TIP3     OH2      OT      -0.834000       15.9994           0
      4278 SOLV     239      TIP3     H1       HT       0.417000       1.00800           0
      4279 SOLV     239      TIP3     H2       HT       0.417000       1.00800           0
      4280 SOLV     240      TIP3     OH2      OT      -0.834000       15.9994           0
      4281 SOLV     240      TIP3     H1       HT       0.417000       1.00800           0
      4282 SOLV     240      TIP3     H2       HT       0.417000       1.00800           0
      4283 SOLV     241      TIP3     OH2      OT      -0.834000       15.9994           0
      4284 SOLV     241      TIP3     H1       HT       0.417000       1.00800           0
      4285 SOLV     241      TIP3     H2       HT       0.417000       1.00800           0
      4286 SOLV     242      TIP3     OH2      OT      -0.834000       15.9994           0
      4287 SOLV     242      TIP3     H1       HT       0.417000       1.00800           0
      4288 SOLV     242      TIP3     H2       HT       0.417000       1.00800           0
      4289 SOLV     243      TIP3     OH2      OT      -0.834000       15.9994           0
      4290 SOLV     243      TIP3     H1       HT       0.417000       1.00800           0
      4291 SOLV     243      TIP3     H2       HT       0.417000       1.00800           0
      4292 SOLV     244      TIP3     OH2      OT      -0.834000       15.9994           0
      4293 SOLV     244      TIP3     H1       HT       0.417000       1.00800           0
      4294 SOLV     244      TIP3     H2       HT       0.417000       1.00800           0
      4295 SOLV     245      TIP3     OH2      OT      -0.834000       15.9994           0
      4296 SOLV     245      TIP3     H1       HT       0.417000       1.00800           0
      4297 SOLV     245      TIP3     H2       HT       0.417000       1.00800           0
      4298 SOLV     246      TIP3     OH2      OT      -0.834000       15.9994           0
      4299 SOLV     246      TIP3     H1       HT       0.417000       1.00800           0
      4300 SOLV     246      TIP3     H2       HT       0.417000       1.00800           0
      4301 SOLV     247      TIP3     OH2      OT      -0.834000       15.9994           0
      4302 SOLV     247      TIP3     H1       HT       0.417000       1.00800           0
      4303 SOLV     247      TIP3     H2       HT       0.417000       1.00800           0
      4304 SOLV     248      TIP3     OH2      OT      -0.834000       15.9994           0
      4305 SOLV     248      TIP3     H1       HT       0.417000       1.00800           0
      4306 SOLV     248      TIP3     H2       HT       0.417000       1.00800           0
      4307 SOLV     249      TIP3     OH2      OT      -0.834000       15.9994           0
      4308 SOLV     249      TIP3     H1       HT       0.417000       1.00800           0
      4309 SOLV     249      TIP3     H2       HT       0.417000       1.00800           0
      4310 SOLV     250      TIP3     OH2      OT      -0.834000       15.9994           0
      4311 SOLV     250      TIP3     H1       HT       0.417000       1.00800           0
      4312 SOLV     250      TIP3     H2       HT       0.417000       1.00800           0
      4313 SOLV     251      TIP3     OH2      OT      -0.834000       15.9994           0
      4314 SOLV     251      TIP3     H1       HT       0.417000       1.00800           0
      4315 SOLV     251      TIP3     H2       HT       0.417000       1.00800           0
      4316 SOLV     252      TIP3     OH2      OT      -0.834000       15.9994           0
      4317 SOLV     252      TIP3     H1       HT       0.417000       1.00800           0
      4318 SOLV     252      TIP3     H2       HT       0.417000       1.00800           0
      4319 SOLV     253      TIP3     OH2      OT      -0.834000       15.9994           0
      4320 SOLV     253      TIP3     H1       HT       0.417000       1.00800           0
      4321 SOLV     253      TIP3     H2       HT       0.417000       1.00800           0
      4322 SOLV     254      TIP3     OH2      OT      -0.834000       15.9994           0
      4323 SOLV     254      TIP3     H1       HT       0.417000       1.00800           0
      4324 SOLV     254      TIP3     H2       HT       0.417000       1.00800           0
      4325 SOLV     255      TIP3     OH2      OT      -0.834000       15.9994           0
      4326 SOLV     255      TIP3     H1       HT       0.417000       1.00800           0
      4327 SOLV     255      TIP3     H2       HT       0.417000       1.00800           0
      4328 SOLV     256      TIP3     OH2      OT      -0.834000       15.9994           0
      4329 SOLV     256      TIP3     H1       HT       0.417000       1.00800           0
      4330 SOLV     256      TIP3     H2       HT       0.417000       1.00800           0
      4331 SOLV     257      TIP3     OH2      OT      -0.834000       15.9994           0
      4332 SOLV     257      TIP3     H1       HT       0.417000       1.00800           0
      4333 SOLV     257      TIP3     H2       HT       0.417000       1.00800           0
      4334 SOLV     258      TIP3     OH2      OT      -0.834000       15.9994           0
      4335 SOLV     258      TIP3     H1       HT       0.417000       1.00800           0
      4336 SOLV     258      TIP3     H2       HT       0.417000       1.00800           0
      4337 SOLV     259      TIP3     OH2      OT      -0.834000       15.9994           0
      4338 SOLV     259      TIP3     H1       HT       0.417000       1.00800           0
      4339 SOLV     259      TIP3     H2       HT       0.417000       1.00800           0
      4340 SOLV     260      TIP3     OH2      OT      -0.834000       15.9994           0
      4341 SOLV     260      TIP3     H1       HT       0.417000       1.00800           0
      4342 SOLV     260      TIP3     H2       HT       0.417000       1.00800           0
      4343 SOLV     261      TIP3     OH2      OT      -0.834000       15.9994           0
      4344 SOLV     261      TIP3     H1       HT       0.417000       1.00800           0
      4345 SOLV     261      TIP3     H2       HT       0.417000       1.00800           0
      4346 SOLV     262      TIP3     OH2      OT      -0.834000       15.9994           0
      4347 SOLV     262      TIP3     H1       HT       0.417000       1.00800           0
      4348 SOLV     262      TIP3     H2       HT       0.417000       1.00800           0
      4349 SOLV     263      TIP3     OH2      OT      -0.834000       15.9994           0
      4350 SOLV     263      TIP3     H1       HT       0.417000       1.00800           0
      4351 SOLV     263      TIP3     H2       HT       0.417000       1.00800           0
      4352 SOLV     264      TIP3     OH2      OT      -0.834000       15.9994           0
      4353 SOLV     264      TIP3     H1       HT       0.417000       1.00800           0
      4354 SOLV     264      TIP3     H2       HT       0.417000       1.00800           0
      4355 SOLV     265      TIP3     OH2      OT      -0.834000       15.9994           0
      4356 SOLV     265      TIP3     H1       HT       0.417000       1.00800           0
      4357 SOLV     265      TIP3     H2       HT       0.417000       1.00800           0
      4358 SOLV     266      TIP3     OH2      OT      -0.834000       15.9994           0
      4359 SOLV     266      TIP3     H1       HT       0.417000       1.00800           0
      4360 SOLV     266      TIP3     H2       HT       0.417000       1.00800           0
      4361 SOLV     267      TIP3     OH2      OT      -0.834000       15.9994           0
      4362 SOLV     267      TIP3     H1       HT       0.417000       1.00800           0
      4363 SOLV     267      TIP3     H2       HT       0.417000       1.00800           0
      4364 SOLV     268      TIP3     OH2      OT      -0.834000       15.9994           0
      4365 SOLV     268      TIP3     H1       HT       0.417000       1.00800           0
      4366 SOLV     268      TIP3     H2       HT       0.417000       1.00800           0
      4367 SOLV     269      TIP3     OH2      OT      -0.834000       15.9994           0
      4368 SOLV     269      TIP3     H1       HT       0.417000       1.00800           0
      4369 SOLV     269      TIP3     H2       HT       0.417000       1.00800           0
      4370 SOLV     270      TIP3     OH2      OT      -0.834000       15.9994           0
      4371 SOLV     270      TIP3     H1       HT       0.417000       1.00800           0
      4372 SOLV     270      TIP3     H2       HT       0.417000       1.00800           0
      4373 SOLV     271      TIP3     OH2      OT      -0.834000       15.9994           0
      4374 SOLV     271      TIP3     H1       HT       0.417000       1.00800           0
      4375 SOLV     271      TIP3     H2       HT       0.417000       1.00800           0
      4376 SOLV     272      TIP3     OH2      OT      -0.834000       15.9994           0
      4377 SOLV     272      TIP3     H1       HT       0.417000       1.00800           0
      4378 SOLV     272      TIP3     H2       HT       0.417000       1.00800           0
      4379 SOLV     273      TIP3     OH2      OT      -0.834000       15.9994           0
      4380 SOLV     273      TIP3     H1       HT       0.417000       1.00800           0
      4381 SOLV     273      TIP3     H2       HT       0.417000       1.00800           0
      4382 SOLV     274      TIP3     OH2      OT      -0.834000       15.9994           0
      4383 SOLV     274      TIP3     H1       HT       0.417000       1.00800           0
      4384 SOLV     274      TIP3     H2       HT       0.417000       1.00800           0
      4385 SOLV     275      TIP3     OH2      OT      -0.834000       15.9994           0
      4386 SOLV     275      TIP3     H1       HT       0.417000       1.00800           0
      4387 SOLV     275      TIP3     H2       HT       0.417000       1.00800           0
      4388 SOLV     276      TIP3     OH2      OT      -0.834000       15.9994           0
      4389 SOLV     276      TIP3     H1       HT       0.417000       1.00800           0
      4390 SOLV     276      TIP3     H2       HT       0.417000       1.00800           0
      4391 SOLV     277      TIP3     OH2      OT      -0.834000       15.9994           0
      4392 SOLV     277      TIP3     H1       HT       0.417000       1.00800           0
      4393 SOLV     277      TIP3     H2       HT       0.417000       1.00800           0
      4394 SOLV     278      TIP3     OH2      OT      -0.834000       15.9994           0
[truncated: 8,524,172 more chars]
