# Supplementary material for: Mapping the Interactions Among Class IIa Histone Deacetylases and Myocyte Enhancer Factor 2s
Source: J Chem Inf Model. 2025 Jun 6;65(12):6249–60. doi: 10.1021/acs.jcim.5c00858 (PMC12199305; doi:10.1021/acs.jcim.5c00858)
Supplement: Supplementary file 5 [file ci5c00858_si_005.zip › Sample_input_files_for_crystals/HDAC4_MEF2A_Crystal/restraints/prot_posres.ref]

ATOM      1  N   GLY     2      16.907  15.618   0.005  1.00  1.00      PROA N
ATOM      2  HT1 GLY     2      16.027  15.090  -0.181  1.00  0.00      PROA H
ATOM      3  HT2 GLY     2      16.692  16.640   0.015  1.00  0.00      PROA H
ATOM      4  HT3 GLY     2      17.249  15.353   0.958  1.00  0.00      PROA H
ATOM      5  CA  GLY     2      17.939  15.290  -0.965  1.00  1.00      PROA C
ATOM      6  HA1 GLY     2      17.564  15.525  -1.951  1.00  0.00      PROA H
ATOM      7  HA2 GLY     2      18.188  14.243  -0.843  1.00  0.00      PROA H
ATOM      8  C   GLY     2      19.224  16.063  -0.749  1.00  1.00      PROA C
ATOM      9  O   GLY     2      20.041  15.685   0.091  1.00  1.00      PROA O
ATOM     10  N   ARG     3      19.417  17.134  -1.522  1.00  1.00      PROA N
ATOM     11  HN  ARG     3      18.836  17.408  -2.283  1.00  0.00      PROA H
ATOM     12  CA  ARG     3      20.516  18.053  -1.244  1.00  1.00      PROA C
ATOM     13  HA  ARG     3      21.457  17.518  -1.310  1.00  0.00      PROA H
ATOM     14  CB  ARG     3      20.505  19.212  -2.241  1.00  0.50      PROA C
ATOM     15  HB1 ARG     3      21.098  20.054  -1.795  1.00  0.00      PROA H
ATOM     16  HB2 ARG     3      19.471  19.596  -2.382  1.00  0.00      PROA H
ATOM     17  CG  ARG     3      21.179  18.922  -3.568  1.00  0.50      PROA C
ATOM     18  HG1 ARG     3      20.606  18.152  -4.127  1.00  0.00      PROA H
ATOM     19  HG2 ARG     3      22.203  18.515  -3.389  1.00  0.00      PROA H
ATOM     20  CD  ARG     3      21.302  20.204  -4.372  1.00  0.50      PROA C
ATOM     21  HD1 ARG     3      22.029  20.892  -3.879  1.00  0.00      PROA H
ATOM     22  HD2 ARG     3      20.299  20.680  -4.394  1.00  0.00      PROA H
ATOM     23  NE  ARG     3      21.719  19.973  -5.750  1.00  0.50      PROA N
ATOM     24  HE  ARG     3      22.111  19.091  -6.024  1.00  0.00      PROA H
ATOM     25  CZ  ARG     3      21.741  20.919  -6.683  1.00  0.50      PROA C
ATOM     26  NH1 ARG     3      21.364  22.155  -6.381  1.00  0.50      PROA N
ATOM     27 HH11 ARG     3      21.329  22.374  -5.415  1.00  0.00      PROA H
ATOM     28 HH12 ARG     3      21.614  22.860  -7.034  1.00  0.00      PROA H
ATOM     29  NH2 ARG     3      22.131  20.631  -7.917  1.00  0.50      PROA N
ATOM     30 HH21 ARG     3      22.348  19.672  -8.091  1.00  0.00      PROA H
ATOM     31 HH22 ARG     3      21.949  21.247  -8.679  1.00  0.00      PROA H
ATOM     32  C   ARG     3      20.422  18.571   0.183  1.00  1.00      PROA C
ATOM     33  O   ARG     3      21.344  18.398   0.987  1.00  1.00      PROA O
ATOM     34  N   LYS     4      19.303  19.209   0.513  1.00  1.00      PROA N
ATOM     35  HN  LYS     4      18.647  19.474  -0.186  1.00  0.00      PROA H
ATOM     36  CA  LYS     4      18.953  19.546   1.883  1.00  1.00      PROA C
ATOM     37  HA  LYS     4      19.605  19.019   2.562  1.00  0.00      PROA H
ATOM     38  CB  LYS     4      18.978  21.060   2.125  1.00  0.50      PROA C
ATOM     39  HB1 LYS     4      18.448  21.309   3.074  1.00  0.00      PROA H
ATOM     40  HB2 LYS     4      18.406  21.562   1.309  1.00  0.00      PROA H
ATOM     41  CG  LYS     4      20.378  21.654   2.184  1.00  0.50      PROA C
ATOM     42  HG1 LYS     4      20.342  22.732   2.450  1.00  0.00      PROA H
ATOM     43  HG2 LYS     4      20.831  21.592   1.163  1.00  0.00      PROA H
ATOM     44  CD  LYS     4      21.283  20.864   3.127  1.00  0.50      PROA C
ATOM     45  HD1 LYS     4      22.320  21.269   3.035  1.00  0.00      PROA H
ATOM     46  HD2 LYS     4      21.390  19.800   2.852  1.00  0.00      PROA H
ATOM     47  CE  LYS     4      20.833  20.964   4.581  1.00  0.50      PROA C
ATOM     48  HE1 LYS     4      21.458  20.268   5.188  1.00  0.00      PROA H
ATOM     49  HE2 LYS     4      19.770  20.688   4.724  1.00  0.00      PROA H
ATOM     50  NZ  LYS     4      21.057  22.323   5.146  1.00  0.50      PROA N
ATOM     51  HZ1 LYS     4      20.521  23.037   4.621  1.00  0.00      PROA H
ATOM     52  HZ2 LYS     4      22.077  22.549   5.097  1.00  0.00      PROA H
ATOM     53  HZ3 LYS     4      20.790  22.358   6.151  1.00  0.00      PROA H
ATOM     54  C   LYS     4      17.573  18.989   2.196  1.00  1.00      PROA C
ATOM     55  O   LYS     4      16.678  18.996   1.345  1.00  1.00      PROA O
ATOM     56  N   LYS     5      17.410  18.508   3.424  1.00  1.00      PROA N
ATOM     57  HN  LYS     5      18.132  18.557   4.109  1.00  0.00      PROA H
ATOM     58  CA  LYS     5      16.176  17.850   3.834  1.00  1.00      PROA C
ATOM     59  HA  LYS     5      15.888  17.127   3.085  1.00  0.00      PROA H
ATOM     60  CB  LYS     5      16.393  17.125   5.160  1.00  0.50      PROA C
ATOM     61  HB1 LYS     5      16.880  17.840   5.867  1.00  0.00      PROA H
ATOM     62  HB2 LYS     5      17.107  16.297   5.004  1.00  0.00      PROA H
ATOM     63  CG  LYS     5      15.120  16.623   5.813  1.00  0.50      PROA C
ATOM     64  HG1 LYS     5      14.620  15.885   5.144  1.00  0.00      PROA H
ATOM     65  HG2 LYS     5      14.398  17.452   6.000  1.00  0.00      PROA H
ATOM     66  CD  LYS     5      15.421  15.987   7.160  1.00  0.50      PROA C
ATOM     67  HD1 LYS     5      15.916  16.726   7.830  1.00  0.00      PROA H
ATOM     68  HD2 LYS     5      16.134  15.143   7.002  1.00  0.00      PROA H
ATOM     69  CE  LYS     5      14.157  15.464   7.819  1.00  0.50      PROA C
ATOM     70  HE1 LYS     5      13.630  14.747   7.153  1.00  0.00      PROA H
ATOM     71  HE2 LYS     5      13.466  16.306   8.050  1.00  0.00      PROA H
ATOM     72  NZ  LYS     5      14.453  14.758   9.097  1.00  0.50      PROA N
ATOM     73  HZ1 LYS     5      15.016  15.361   9.747  1.00  0.00      PROA H
ATOM     74  HZ2 LYS     5      14.962  13.869   8.894  1.00  0.00      PROA H
ATOM     75  HZ3 LYS     5      13.555  14.551   9.590  1.00  0.00      PROA H
ATOM     76  C   LYS     5      15.046  18.865   3.961  1.00  1.00      PROA C
ATOM     77  O   LYS     5      15.132  19.803   4.761  1.00  1.00      PROA O
ATOM     78  N   ILE     6      13.990  18.677   3.182  1.00  1.00      PROA N
ATOM     79  HN  ILE     6      13.945  17.950   2.513  1.00  0.00      PROA H
ATOM     80  CA  ILE     6      12.782  19.477   3.330  1.00  1.00      PROA C
ATOM     81  HA  ILE     6      13.032  20.439   3.762  1.00  0.00      PROA H
ATOM     82  CB  ILE     6      12.103  19.738   1.969  1.00  0.50      PROA C
ATOM     83  HB  ILE     6      11.207  20.385   2.141  1.00  0.00      PROA H
ATOM     84  CG2 ILE     6      13.052  20.481   1.043  1.00  0.50      PROA C
ATOM     85 HG21 ILE     6      13.916  19.848   0.752  1.00  0.00      PROA H
ATOM     86 HG22 ILE     6      13.451  21.389   1.550  1.00  0.00      PROA H
ATOM     87 HG23 ILE     6      12.536  20.816   0.119  1.00  0.00      PROA H
ATOM     88  CG1 ILE     6      11.641  18.427   1.332  1.00  0.50      PROA C
ATOM     89 HG11 ILE     6      10.965  17.884   2.035  1.00  0.00      PROA H
ATOM     90 HG12 ILE     6      12.514  17.768   1.130  1.00  0.00      PROA H
ATOM     91  CD  ILE     6      10.860  18.619   0.050  1.00  0.50      PROA C
ATOM     92  HD1 ILE     6      11.498  19.036  -0.758  1.00  0.00      PROA H
ATOM     93  HD2 ILE     6      10.013  19.320   0.219  1.00  0.00      PROA H
ATOM     94  HD3 ILE     6      10.440  17.654  -0.307  1.00  0.00      PROA H
ATOM     95  C   ILE     6      11.852  18.762   4.298  1.00  1.00      PROA C
ATOM     96  O   ILE     6      11.865  17.532   4.417  1.00  1.00      PROA O
ATOM     97  N   GLN     7      11.038  19.542   5.004  1.00  1.00      PROA N
ATOM     98  HN  GLN     7      11.012  20.530   4.881  1.00  0.00      PROA H
ATOM     99  CA  GLN     7      10.223  18.999   6.079  1.00  1.00      PROA C
ATOM    100  HA  GLN     7      10.832  18.339   6.682  1.00  0.00      PROA H
ATOM    101  CB  GLN     7       9.672  20.125   6.951  1.00  0.50      PROA C
ATOM    102  HB1 GLN     7       8.887  19.744   7.649  1.00  0.00      PROA H
ATOM    103  HB2 GLN     7       9.167  20.879   6.304  1.00  0.00      PROA H
ATOM    104  CG  GLN     7      10.731  20.817   7.791  1.00  0.50      PROA C
ATOM    105  HG1 GLN     7      10.256  21.639   8.373  1.00  0.00      PROA H
ATOM    106  HG2 GLN     7      11.491  21.285   7.129  1.00  0.00      PROA H
ATOM    107  CD  GLN     7      11.389  19.877   8.783  1.00  0.50      PROA C
ATOM    108  OE1 GLN     7      10.724  19.050   9.406  1.00  0.50      PROA O
ATOM    109  NE2 GLN     7      12.703  19.998   8.930  1.00  0.50      PROA N
ATOM    110 HE21 GLN     7      13.131  19.355   9.578  1.00  0.00      PROA H
ATOM    111 HE22 GLN     7      13.177  20.799   8.586  1.00  0.00      PROA H
ATOM    112  C   GLN     7       9.082  18.148   5.525  1.00  1.00      PROA C
ATOM    113  O   GLN     7       8.783  18.145   4.327  1.00  1.00      PROA O
ATOM    114  N   ILE     8       8.441  17.413   6.430  1.00  1.00      PROA N
ATOM    115  HN  ILE     8       8.659  17.466   7.401  1.00  0.00      PROA H
ATOM    116  CA  ILE     8       7.327  16.525   6.059  1.00  1.00      PROA C
ATOM    117  HA  ILE     8       7.472  16.161   5.053  1.00  0.00      PROA H
ATOM    118  CB  ILE     8       7.216  15.320   6.998  1.00  0.50      PROA C
ATOM    119  HB  ILE     8       6.808  15.644   7.989  1.00  0.00      PROA H
ATOM    120  CG2 ILE     8       6.299  14.266   6.402  1.00  0.50      PROA C
ATOM    121 HG21 ILE     8       6.577  13.998   5.362  1.00  0.00      PROA H
ATOM    122 HG22 ILE     8       5.261  14.653   6.388  1.00  0.00      PROA H
ATOM    123 HG23 ILE     8       6.296  13.345   7.024  1.00  0.00      PROA H
ATOM    124  CG1 ILE     8       8.598  14.721   7.253  1.00  0.50      PROA C
ATOM    125 HG11 ILE     8       8.433  13.881   7.972  1.00  0.00      PROA H
ATOM    126 HG12 ILE     8       9.256  15.455   7.770  1.00  0.00      PROA H
ATOM    127  CD  ILE     8       9.262  14.181   6.010  1.00  0.50      PROA C
ATOM    128  HD1 ILE     8       9.375  14.976   5.241  1.00  0.00      PROA H
ATOM    129  HD2 ILE     8       8.676  13.349   5.561  1.00  0.00      PROA H
ATOM    130  HD3 ILE     8      10.278  13.791   6.229  1.00  0.00      PROA H
ATOM    131  C   ILE     8       6.080  17.392   6.060  1.00  1.00      PROA C
ATOM    132  O   ILE     8       5.269  17.398   6.993  1.00  1.00      PROA O
ATOM    133  N   THR     9       5.914  18.155   4.982  1.00  1.00      PROA N
ATOM    134  HN  THR     9       6.593  18.148   4.248  1.00  0.00      PROA H
ATOM    135  CA  THR     9       4.813  19.093   4.858  1.00  1.00      PROA C
ATOM    136  HA  THR     9       4.011  18.784   5.504  1.00  0.00      PROA H
ATOM    137  CB  THR     9       5.242  20.516   5.249  1.00  0.50      PROA C
ATOM    138  HB  THR     9       5.922  20.930   4.472  1.00  0.00      PROA H
ATOM    139  OG1 THR     9       5.969  20.472   6.483  1.00  0.50      PROA O
ATOM    140  HG1 THR     9       5.582  19.747   6.998  1.00  0.00      PROA H
ATOM    141  CG2 THR     9       4.034  21.426   5.426  1.00  0.50      PROA C
ATOM    142 HG21 THR     9       3.216  20.881   5.941  1.00  0.00      PROA H
ATOM    143 HG22 THR     9       3.658  21.778   4.442  1.00  0.00      PROA H
ATOM    144 HG23 THR     9       4.292  22.312   6.039  1.00  0.00      PROA H
ATOM    145  C   THR     9       4.298  19.058   3.427  1.00  1.00      PROA C
ATOM    146  O   THR     9       5.036  18.730   2.494  1.00  1.00      PROA O
ATOM    147  N   ARG    10       3.018  19.385   3.268  1.00  1.00      PROA N
ATOM    148  HN  ARG    10       2.423  19.458   4.065  1.00  0.00      PROA H
ATOM    149  CA  ARG    10       2.409  19.428   1.947  1.00  1.00      PROA C
ATOM    150  HA  ARG    10       2.482  18.440   1.508  1.00  0.00      PROA H
ATOM    151  CB  ARG    10       0.940  19.831   2.063  1.00  0.50      PROA C
ATOM    152  HB1 ARG    10       0.888  20.744   2.695  1.00  0.00      PROA H
ATOM    153  HB2 ARG    10       0.433  19.008   2.615  1.00  0.00      PROA H
ATOM    154  CG  ARG    10       0.284  20.151   0.733  1.00  0.50      PROA C
ATOM    155  HG1 ARG    10       0.381  19.270   0.056  1.00  0.00      PROA H
ATOM    156  HG2 ARG    10       0.759  21.023   0.227  1.00  0.00      PROA H
ATOM    157  CD  ARG    10      -1.186  20.476   0.912  1.00  0.50      PROA C
ATOM    158  HD1 ARG    10      -1.660  20.573  -0.096  1.00  0.00      PROA H
ATOM    159  HD2 ARG    10      -1.289  21.449   1.449  1.00  0.00      PROA H
ATOM    160  NE  ARG    10      -1.879  19.447   1.681  1.00  0.50      PROA N
ATOM    161  HE  ARG    10      -1.361  18.693   2.066  1.00  0.00      PROA H
ATOM    162  CZ  ARG    10      -3.190  19.430   1.888  1.00  0.50      PROA C
ATOM    163  NH1 ARG    10      -3.953  20.387   1.378  1.00  0.50      PROA N
ATOM    164 HH11 ARG    10      -3.564  20.987   0.697  1.00  0.00      PROA H
ATOM    165 HH12 ARG    10      -4.938  20.247   1.367  1.00  0.00      PROA H
ATOM    166  NH2 ARG    10      -3.740  18.457   2.601  1.00  0.50      PROA N
ATOM    167 HH21 ARG    10      -3.127  17.701   2.790  1.00  0.00      PROA H
ATOM    168 HH22 ARG    10      -4.472  18.041   2.047  1.00  0.00      PROA H
ATOM    169  C   ARG    10       3.148  20.404   1.042  1.00  1.00      PROA C
ATOM    170  O   ARG    10       3.369  21.564   1.405  1.00  1.00      PROA O
ATOM    171  N   ILE    11       3.534  19.929  -0.140  1.00  1.00      PROA N
ATOM    172  HN  ILE    11       3.448  18.952  -0.347  1.00  0.00      PROA H
ATOM    173  CA  ILE    11       4.159  20.778  -1.148  1.00  1.00      PROA C
ATOM    174  HA  ILE    11       4.826  21.474  -0.665  1.00  0.00      PROA H
ATOM    175  CB  ILE    11       4.913  19.949  -2.192  1.00  0.50      PROA C
ATOM    176  HB  ILE    11       4.229  19.159  -2.584  1.00  0.00      PROA H
ATOM    177  CG2 ILE    11       5.369  20.830  -3.346  1.00  0.50      PROA C
ATOM    178 HG21 ILE    11       5.921  21.723  -2.985  1.00  0.00      PROA H
ATOM    179 HG22 ILE    11       4.512  21.179  -3.955  1.00  0.00      PROA H
ATOM    180 HG23 ILE    11       6.041  20.253  -4.016  1.00  0.00      PROA H
ATOM    181  CG1 ILE    11       6.112  19.256  -1.547  1.00  0.50      PROA C
ATOM    182 HG11 ILE    11       6.653  18.686  -2.337  1.00  0.00      PROA H
ATOM    183 HG12 ILE    11       5.751  18.512  -0.798  1.00  0.00      PROA H
ATOM    184  CD  ILE    11       7.068  20.214  -0.871  1.00  0.50      PROA C
ATOM    185  HD1 ILE    11       6.607  20.679   0.028  1.00  0.00      PROA H
ATOM    186  HD2 ILE    11       7.412  21.019  -1.554  1.00  0.00      PROA H
ATOM    187  HD3 ILE    11       7.966  19.663  -0.520  1.00  0.00      PROA H
ATOM    188  C   ILE    11       3.064  21.618  -1.796  1.00  1.00      PROA C
ATOM    189  O   ILE    11       2.237  21.102  -2.551  1.00  1.00      PROA O
ATOM    190  N   MET    12       3.057  22.918  -1.498  1.00  1.00      PROA N
ATOM    191  HN  MET    12       3.679  23.307  -0.824  1.00  0.00      PROA H
ATOM    192  CA  MET    12       2.017  23.790  -2.032  1.00  1.00      PROA C
ATOM    193  HA  MET    12       1.054  23.325  -1.870  1.00  0.00      PROA H
ATOM    194  CB  MET    12       2.049  25.138  -1.312  1.00  0.50      PROA C
ATOM    195  HB1 MET    12       1.191  25.764  -1.648  1.00  0.00      PROA H
ATOM    196  HB2 MET    12       2.970  25.690  -1.609  1.00  0.00      PROA H
ATOM    197  CG  MET    12       2.062  25.021   0.205  1.00  0.50      PROA C
ATOM    198  HG1 MET    12       2.115  26.056   0.619  1.00  0.00      PROA H
ATOM    199  HG2 MET    12       2.982  24.506   0.556  1.00  0.00      PROA H
ATOM    200  SD  MET    12       0.602  24.192   0.866  1.00  0.50      PROA S
ATOM    201  CE  MET    12      -0.681  25.344   0.382  1.00  0.50      PROA C
ATOM    202  HE1 MET    12      -0.839  25.332  -0.719  1.00  0.00      PROA H
ATOM    203  HE2 MET    12      -0.425  26.386   0.671  1.00  0.00      PROA H
ATOM    204  HE3 MET    12      -1.655  25.091   0.855  1.00  0.00      PROA H
ATOM    205  C   MET    12       2.158  23.982  -3.538  1.00  1.00      PROA C
ATOM    206  O   MET    12       1.163  24.243  -4.222  1.00  1.00      PROA O
ATOM    207  N   ASP    13       3.371  23.851  -4.070  1.00  1.00      PROA N
ATOM    208  HN  ASP    13       4.143  23.596  -3.506  1.00  0.00      PROA H
ATOM    209  CA  ASP    13       3.578  23.975  -5.505  1.00  1.00      PROA C
ATOM    210  HA  ASP    13       3.033  24.838  -5.856  1.00  0.00      PROA H
ATOM    211  CB  ASP    13       5.066  24.148  -5.816  1.00  0.50      PROA C
ATOM    212  HB1 ASP    13       5.635  23.226  -5.588  1.00  0.00      PROA H
ATOM    213  HB2 ASP    13       5.459  24.974  -5.186  1.00  0.00      PROA H
ATOM    214  CG  ASP    13       5.325  24.542  -7.261  1.00  0.50      PROA C
ATOM    215  OD1 ASP    13       4.351  24.787  -8.003  1.00  0.50      PROA O
ATOM    216  OD2 ASP    13       6.508  24.604  -7.655  1.00  0.50      PROA O
ATOM    217  C   ASP    13       3.024  22.752  -6.229  1.00  1.00      PROA C
ATOM    218  O   ASP    13       2.930  21.659  -5.667  1.00  1.00      PROA O
ATOM    219  N   GLU    14       2.648  22.949  -7.492  1.00  1.00      PROA N
ATOM    220  HN  GLU    14       2.852  23.839  -7.917  1.00  0.00      PROA H
ATOM    221  CA  GLU    14       2.072  21.872  -8.287  1.00  1.00      PROA C
ATOM    222  HA  GLU    14       1.516  21.198  -7.648  1.00  0.00      PROA H
ATOM    223  CB  GLU    14       1.103  22.445  -9.325  1.00  0.50      PROA C
ATOM    224  HB1 GLU    14       0.818  21.662 -10.069  1.00  0.00      PROA H
ATOM    225  HB2 GLU    14       1.620  23.257  -9.888  1.00  0.00      PROA H
ATOM    226  CG  GLU    14      -0.169  23.023  -8.733  1.00  0.50      PROA C
ATOM    227  HG1 GLU    14      -0.766  23.520  -9.529  1.00  0.00      PROA H
ATOM    228  HG2 GLU    14       0.056  23.777  -7.950  1.00  0.00      PROA H
ATOM    229  CD  GLU    14      -1.061  21.958  -8.129  1.00  0.50      PROA C
ATOM    230  OE1 GLU    14      -1.004  20.797  -8.589  1.00  0.50      PROA O
ATOM    231  OE2 GLU    14      -1.820  22.279  -7.192  1.00  0.50      PROA O
ATOM    232  C   GLU    14       3.143  21.035  -8.978  1.00  1.00      PROA C
ATOM    233  O   GLU    14       3.088  19.801  -8.945  1.00  1.00      PROA O
ATOM    234  N   ARG    15       4.124  21.691  -9.602  1.00  1.00      PROA N
ATOM    235  HN  ARG    15       4.177  22.685  -9.521  1.00  0.00      PROA H
ATOM    236  CA  ARG    15       5.121  20.967 -10.384  1.00  1.00      PROA C
ATOM    237  HA  ARG    15       4.622  20.229 -11.000  1.00  0.00      PROA H
ATOM    238  CB  ARG    15       5.887  21.930 -11.291  1.00  0.50      PROA C
ATOM    239  HB1 ARG    15       6.811  21.406 -11.649  1.00  0.00      PROA H
ATOM    240  HB2 ARG    15       6.238  22.815 -10.716  1.00  0.00      PROA H
ATOM    241  CG  ARG    15       5.150  22.321 -12.564  1.00  0.50      PROA C
ATOM    242  HG1 ARG    15       4.718  21.413 -13.046  1.00  0.00      PROA H
ATOM    243  HG2 ARG    15       5.872  22.771 -13.279  1.00  0.00      PROA H
ATOM    244  CD  ARG    15       4.053  23.336 -12.295  1.00  0.50      PROA C
ATOM    245  HD1 ARG    15       3.284  22.930 -11.603  1.00  0.00      PROA H
ATOM    246  HD2 ARG    15       3.484  23.545 -13.232  1.00  0.00      PROA H
ATOM    247  NE  ARG    15       4.585  24.567 -11.719  1.00  0.50      PROA N
ATOM    248  HE  ARG    15       4.591  24.688 -10.723  1.00  0.00      PROA H
ATOM    249  CZ  ARG    15       4.992  25.610 -12.434  1.00  0.50      PROA C
ATOM    250  NH1 ARG    15       4.929  25.571 -13.758  1.00  0.50      PROA N
ATOM    251 HH11 ARG    15       4.503  24.783 -14.180  1.00  0.00      PROA H
ATOM    252 HH12 ARG    15       5.091  26.396 -14.280  1.00  0.00      PROA H
ATOM    253  NH2 ARG    15       5.462  26.691 -11.828  1.00  0.50      PROA N
ATOM    254 HH21 ARG    15       5.415  26.704 -10.833  1.00  0.00      PROA H
ATOM    255 HH22 ARG    15       5.642  27.553 -12.313  1.00  0.00      PROA H
ATOM    256  C   ARG    15       6.086  20.203  -9.487  1.00  1.00      PROA C
ATOM    257  O   ARG    15       6.453  19.063  -9.793  1.00  1.00      PROA O
ATOM    258  N   ASN    16       6.520  20.818  -8.385  1.00  1.00      PROA N
ATOM    259  HN  ASN    16       6.289  21.773  -8.197  1.00  0.00      PROA H
ATOM    260  CA  ASN    16       7.388  20.106  -7.455  1.00  1.00      PROA C
ATOM    261  HA  ASN    16       8.230  19.722  -8.018  1.00  0.00      PROA H
ATOM    262  CB  ASN    16       7.889  21.051  -6.364  1.00  0.50      PROA C
ATOM    263  HB1 ASN    16       7.045  21.413  -5.741  1.00  0.00      PROA H
ATOM    264  HB2 ASN    16       8.345  21.942  -6.854  1.00  0.00      PROA H
ATOM    265  CG  ASN    16       8.952  20.415  -5.486  1.00  0.50      PROA C
ATOM    266  OD1 ASN    16       9.490  19.358  -5.812  1.00  0.50      PROA O
ATOM    267  ND2 ASN    16       9.263  21.062  -4.368  1.00  0.50      PROA N
ATOM    268 HD21 ASN    16      10.071  20.776  -3.867  1.00  0.00      PROA H
ATOM    269 HD22 ASN    16       8.870  21.966  -4.201  1.00  0.00      PROA H
ATOM    270  C   ASN    16       6.665  18.913  -6.844  1.00  1.00      PROA C
ATOM    271  O   ASN    16       7.235  17.823  -6.734  1.00  1.00      PROA O
ATOM    272  N   ARG    17       5.401  19.098  -6.458  1.00  1.00      PROA N
ATOM    273  HN  ARG    17       4.923  19.969  -6.559  1.00  0.00      PROA H
ATOM    274  CA  ARG    17       4.615  17.979  -5.952  1.00  1.00      PROA C
ATOM    275  HA  ARG    17       5.175  17.492  -5.166  1.00  0.00      PROA H
ATOM    276  CB  ARG    17       3.294  18.483  -5.369  1.00  0.50      PROA C
ATOM    277  HB1 ARG    17       2.696  18.953  -6.188  1.00  0.00      PROA H
ATOM    278  HB2 ARG    17       3.505  19.301  -4.649  1.00  0.00      PROA H
ATOM    279  CG  ARG    17       2.462  17.417  -4.672  1.00  0.50      PROA C
ATOM    280  HG1 ARG    17       3.110  16.912  -3.925  1.00  0.00      PROA H
ATOM    281  HG2 ARG    17       2.102  16.651  -5.396  1.00  0.00      PROA H
ATOM    282  CD  ARG    17       1.267  18.031  -3.962  1.00  0.50      PROA C
ATOM    283  HD1 ARG    17       1.638  18.782  -3.226  1.00  0.00      PROA H
ATOM    284  HD2 ARG    17       0.695  17.247  -3.421  1.00  0.00      PROA H
ATOM    285  NE  ARG    17       0.353  18.678  -4.897  1.00  0.50      PROA N
ATOM    286  HE  ARG    17       0.414  18.512  -5.879  1.00  0.00      PROA H
ATOM    287  CZ  ARG    17      -0.669  19.445  -4.533  1.00  0.50      PROA C
ATOM    288  NH1 ARG    17      -0.908  19.670  -3.249  1.00  0.50      PROA N
ATOM    289 HH11 ARG    17      -0.260  19.338  -2.592  1.00  0.00      PROA H
ATOM    290 HH12 ARG    17      -1.690  20.263  -3.077  1.00  0.00      PROA H
ATOM    291  NH2 ARG    17      -1.449  19.991  -5.455  1.00  0.50      PROA N
ATOM    292 HH21 ARG    17      -1.159  20.144  -6.407  1.00  0.00      PROA H
ATOM    293 HH22 ARG    17      -2.216  20.584  -5.175  1.00  0.00      PROA H
ATOM    294  C   ARG    17       4.358  16.941  -7.038  1.00  1.00      PROA C
ATOM    295  O   ARG    17       4.171  15.760  -6.729  1.00  1.00      PROA O
ATOM    296  N   GLN    18       4.354  17.357  -8.306  1.00  1.00      PROA N
ATOM    297  HN  GLN    18       4.300  18.331  -8.532  1.00  0.00      PROA H
ATOM    298  CA  GLN    18       4.120  16.416  -9.398  1.00  1.00      PROA C
ATOM    299  HA  GLN    18       3.294  15.768  -9.131  1.00  0.00      PROA H
ATOM    300  CB  GLN    18       3.746  17.175 -10.672  1.00  0.50      PROA C
ATOM    301  HB1 GLN    18       4.548  17.912 -10.904  1.00  0.00      PROA H
ATOM    302  HB2 GLN    18       2.827  17.775 -10.477  1.00  0.00      PROA H
ATOM    303  CG  GLN    18       3.559  16.289 -11.893  1.00  0.50      PROA C
ATOM    304  HG1 GLN    18       4.415  15.607 -12.060  1.00  0.00      PROA H
ATOM    305  HG2 GLN    18       3.496  16.955 -12.787  1.00  0.00      PROA H
ATOM    306  CD  GLN    18       2.252  15.525 -11.861  1.00  0.50      PROA C
ATOM    307  OE1 GLN    18       1.233  16.035 -11.396  1.00  0.50      PROA O
ATOM    308  NE2 GLN    18       2.272  14.293 -12.358  1.00  0.50      PROA N
ATOM    309 HE21 GLN    18       1.384  13.847 -12.427  1.00  0.00      PROA H
ATOM    310 HE22 GLN    18       3.058  13.978 -12.881  1.00  0.00      PROA H
ATOM    311  C   GLN    18       5.341  15.537  -9.639  1.00  1.00      PROA C
ATOM    312  O   GLN    18       5.237  14.304  -9.668  1.00  1.00      PROA O
ATOM    313  N   VAL    19       6.509  16.157  -9.816  1.00  1.00      PROA N
ATOM    314  HN  VAL    19       6.554  17.163  -9.821  1.00  0.00      PROA H
ATOM    315  CA  VAL    19       7.716  15.401 -10.128  1.00  1.00      PROA C
ATOM    316  HA  VAL    19       7.491  14.697 -10.919  1.00  0.00      PROA H
ATOM    317  CB  VAL    19       8.818  16.347 -10.638  1.00  0.50      PROA C
ATOM    318  HB  VAL    19       9.073  17.062  -9.817  1.00  0.00      PROA H
ATOM    319  CG1 VAL    19      10.066  15.564 -11.023  1.00  0.50      PROA C
ATOM    320 HG11 VAL    19       9.869  14.976 -11.948  1.00  0.00      PROA H
ATOM    321 HG12 VAL    19      10.402  14.861 -10.249  1.00  0.00      PROA H
ATOM    322 HG13 VAL    19      10.900  16.265 -11.249  1.00  0.00      PROA H
ATOM    323  CG2 VAL    19       8.309  17.160 -11.819  1.00  0.50      PROA C
ATOM    324 HG21 VAL    19       7.366  17.705 -11.617  1.00  0.00      PROA H
ATOM    325 HG22 VAL    19       8.145  16.504 -12.701  1.00  0.00      PROA H
ATOM    326 HG23 VAL    19       9.067  17.920 -12.099  1.00  0.00      PROA H
ATOM    327  C   VAL    19       8.176  14.596  -8.919  1.00  1.00      PROA C
ATOM    328  O   VAL    19       8.633  13.454  -9.056  1.00  1.00      PROA O
ATOM    329  N   THR    20       8.065  15.172  -7.717  1.00  1.00      PROA N
ATOM    330  HN  THR    20       7.720  16.109  -7.614  1.00  0.00      PROA H
ATOM    331  CA  THR    20       8.383  14.409  -6.513  1.00  1.00      PROA C
ATOM    332  HA  THR    20       9.384  14.020  -6.602  1.00  0.00      PROA H
ATOM    333  CB  THR    20       8.321  15.305  -5.275  1.00  0.50      PROA C
ATOM    334  HB  THR    20       7.283  15.697  -5.139  1.00  0.00      PROA H
ATOM    335  OG1 THR    20       9.200  16.423  -5.443  1.00  0.50      PROA O
ATOM    336  HG1 THR    20       8.683  17.130  -5.877  1.00  0.00      PROA H
ATOM    337  CG2 THR    20       8.732  14.532  -4.029  1.00  0.50      PROA C
ATOM    338 HG21 THR    20       9.749  14.106  -4.154  1.00  0.00      PROA H
ATOM    339 HG22 THR    20       8.011  13.721  -3.795  1.00  0.00      PROA H
ATOM    340 HG23 THR    20       8.743  15.231  -3.166  1.00  0.00      PROA H
ATOM    341  C   THR    20       7.440  13.223  -6.357  1.00  1.00      PROA C
ATOM    342  O   THR    20       7.850  12.149  -5.901  1.00  1.00      PROA O
ATOM    343  N   PHE    21       6.171  13.398  -6.739  1.00  1.00      PROA N
ATOM    344  HN  PHE    21       5.802  14.271  -7.061  1.00  0.00      PROA H
ATOM    345  CA  PHE    21       5.231  12.284  -6.696  1.00  1.00      PROA C
ATOM    346  HA  PHE    21       5.222  11.875  -5.695  1.00  0.00      PROA H
ATOM    347  CB  PHE    21       3.824  12.766  -7.052  1.00  0.50      PROA C
ATOM    348  HB1 PHE    21       3.822  13.357  -7.990  1.00  0.00      PROA H
ATOM    349  HB2 PHE    21       3.450  13.442  -6.254  1.00  0.00      PROA H
ATOM    350  CG  PHE    21       2.815  11.661  -7.195  1.00  0.50      PROA C
ATOM    351  CD1 PHE    21       2.288  11.034  -6.078  1.00  0.50      PROA C
ATOM    352  HD1 PHE    21       2.564  11.378  -5.092  1.00  0.00      PROA H
ATOM    353  CE1 PHE    21       1.356  10.020  -6.208  1.00  0.50      PROA C
ATOM    354  HE1 PHE    21       0.943   9.548  -5.325  1.00  0.00      PROA H
ATOM    355  CZ  PHE    21       0.937   9.629  -7.465  1.00  0.50      PROA C
ATOM    356  HZ  PHE    21       0.199   8.841  -7.566  1.00  0.00      PROA H
ATOM    357  CD2 PHE    21       2.381  11.262  -8.449  1.00  0.50      PROA C
ATOM    358  HD2 PHE    21       2.774  11.755  -9.328  1.00  0.00      PROA H
ATOM    359  CE2 PHE    21       1.450  10.250  -8.586  1.00  0.50      PROA C
ATOM    360  HE2 PHE    21       1.092   9.956  -9.564  1.00  0.00      PROA H
ATOM    361  C   PHE    21       5.667  11.163  -7.629  1.00  1.00      PROA C
ATOM    362  O   PHE    21       5.604   9.985  -7.262  1.00  1.00      PROA O
ATOM    363  N   THR    22       6.133  11.510  -8.830  1.00  1.00      PROA N
ATOM    364  HN  THR    22       6.139  12.473  -9.098  1.00  0.00      PROA H
ATOM    365  CA  THR    22       6.505  10.488  -9.804  1.00  1.00      PROA C
ATOM    366  HA  THR    22       5.703   9.771  -9.865  1.00  0.00      PROA H
ATOM    367  CB  THR    22       6.682  11.122 -11.185  1.00  0.50      PROA C
ATOM    368  HB  THR    22       7.509  11.872 -11.171  1.00  0.00      PROA H
ATOM    369  OG1 THR    22       5.476  11.798 -11.558  1.00  0.50      PROA O
ATOM    370  HG1 THR    22       5.392  12.585 -11.004  1.00  0.00      PROA H
ATOM    371  CG2 THR    22       6.996  10.057 -12.225  1.00  0.50      PROA C
ATOM    372 HG21 THR    22       6.234   9.251 -12.222  1.00  0.00      PROA H
ATOM    373 HG22 THR    22       7.998   9.615 -12.063  1.00  0.00      PROA H
ATOM    374 HG23 THR    22       7.003  10.516 -13.240  1.00  0.00      PROA H
ATOM    375  C   THR    22       7.773   9.751  -9.386  1.00  1.00      PROA C
ATOM    376  O   THR    22       7.836   8.516  -9.468  1.00  1.00      PROA O
ATOM    377  N   LYS    23       8.793  10.485  -8.933  1.00  1.00      PROA N
ATOM    378  HN  LYS    23       8.737  11.486  -8.915  1.00  0.00      PROA H
ATOM    379  CA  LYS    23      10.055   9.852  -8.556  1.00  1.00      PROA C
ATOM    380  HA  LYS    23      10.395   9.218  -9.360  1.00  0.00      PROA H
ATOM    381  CB  LYS    23      11.118  10.916  -8.291  1.00  0.50      PROA C
ATOM    382  HB1 LYS    23      12.036  10.422  -7.889  1.00  0.00      PROA H
ATOM    383  HB2 LYS    23      10.676  11.524  -7.479  1.00  0.00      PROA H
ATOM    384  CG  LYS    23      11.525  11.719  -9.511  1.00  0.50      PROA C
ATOM    385  HG1 LYS    23      10.642  12.210  -9.979  1.00  0.00      PROA H
ATOM    386  HG2 LYS    23      11.948  11.024 -10.277  1.00  0.00      PROA H
ATOM    387  CD  LYS    23      12.560  12.762  -9.134  1.00  0.50      PROA C
ATOM    388  HD1 LYS    23      12.905  13.330 -10.019  1.00  0.00      PROA H
ATOM    389  HD2 LYS    23      13.443  12.209  -8.731  1.00  0.00      PROA H
ATOM    390  CE  LYS    23      12.005  13.721  -8.094  1.00  0.50      PROA C
ATOM    391  HE1 LYS    23      11.335  13.288  -7.334  1.00  0.00      PROA H
ATOM    392  HE2 LYS    23      11.436  14.541  -8.575  1.00  0.00      PROA H
ATOM    393  NZ  LYS    23      13.087  14.358  -7.297  1.00  0.50      PROA N
ATOM    394  HZ1 LYS    23      13.645  15.052  -7.842  1.00  0.00      PROA H
ATOM    395  HZ2 LYS    23      13.741  13.622  -6.967  1.00  0.00      PROA H
ATOM    396  HZ3 LYS    23      12.690  14.830  -6.442  1.00  0.00      PROA H
ATOM    397  C   LYS    23       9.884   8.956  -7.337  1.00  1.00      PROA C
ATOM    398  O   LYS    23      10.286   7.786  -7.352  1.00  1.00      PROA O
ATOM    399  N   ARG    24       9.293   9.490  -6.266  1.00  1.00      PROA N
ATOM    400  HN  ARG    24       8.911  10.416  -6.290  1.00  0.00      PROA H
ATOM    401  CA  ARG    24       9.087   8.707  -5.054  1.00  1.00      PROA C
ATOM    402  HA  ARG    24      10.034   8.262  -4.780  1.00  0.00      PROA H
ATOM    403  CB  ARG    24       8.614   9.622  -3.918  1.00  0.50      PROA C
ATOM    404  HB1 ARG    24       7.571   9.960  -4.113  1.00  0.00      PROA H
ATOM    405  HB2 ARG    24       9.259  10.527  -3.987  1.00  0.00      PROA H
ATOM    406  CG  ARG    24       8.744   9.024  -2.523  1.00  0.50      PROA C
ATOM    407  HG1 ARG    24       9.757   8.580  -2.396  1.00  0.00      PROA H
ATOM    408  HG2 ARG    24       8.001   8.202  -2.400  1.00  0.00      PROA H
ATOM    409  CD  ARG    24       8.514  10.078  -1.446  1.00  0.50      PROA C
ATOM    410  HD1 ARG    24       8.440   9.608  -0.438  1.00  0.00      PROA H
ATOM    411  HD2 ARG    24       7.519  10.551  -1.630  1.00  0.00      PROA H
ATOM    412  NE  ARG    24       9.510  11.146  -1.497  1.00  0.50      PROA N
ATOM    413  HE  ARG    24       9.406  11.881  -2.156  1.00  0.00      PROA H
ATOM    414  CZ  ARG    24      10.566  11.224  -0.692  1.00  0.50      PROA C
ATOM    415  NH1 ARG    24      10.765  10.297   0.234  1.00  0.50      PROA N
ATOM    416 HH11 ARG    24       9.983   9.731   0.436  1.00  0.00      PROA H
ATOM    417 HH12 ARG    24      11.143  10.545   1.151  1.00  0.00      PROA H
ATOM    418  NH2 ARG    24      11.419  12.231  -0.810  1.00  0.50      PROA N
ATOM    419 HH21 ARG    24      11.098  13.103  -1.201  1.00  0.00      PROA H
ATOM    420 HH22 ARG    24      12.189  12.230  -0.189  1.00  0.00      PROA H
ATOM    421  C   ARG    24       8.099   7.566  -5.268  1.00  1.00      PROA C
ATOM    422  O   ARG    24       8.146   6.579  -4.526  1.00  1.00      PROA O
ATOM    423  N   LYS    25       7.212   7.673  -6.262  1.00  1.00      PROA N
ATOM    424  HN  LYS    25       7.101   8.513  -6.792  1.00  0.00      PROA H
ATOM    425  CA  LYS    25       6.317   6.563  -6.583  1.00  1.00      PROA C
ATOM    426  HA  LYS    25       5.866   6.189  -5.672  1.00  0.00      PROA H
ATOM    427  CB  LYS    25       5.209   7.033  -7.529  1.00  0.50      PROA C
ATOM    428  HB1 LYS    25       5.661   7.752  -8.225  1.00  0.00      PROA H
ATOM    429  HB2 LYS    25       4.519   7.642  -6.891  1.00  0.00      PROA H
ATOM    430  CG  LYS    25       4.378   5.924  -8.165  1.00  0.50      PROA C
ATOM    431  HG1 LYS    25       3.306   6.235  -8.167  1.00  0.00      PROA H
ATOM    432  HG2 LYS    25       4.417   4.995  -7.552  1.00  0.00      PROA H
ATOM    433  CD  LYS    25       4.809   5.646  -9.603  1.00  0.50      PROA C
ATOM    434  HD1 LYS    25       4.114   4.905 -10.065  1.00  0.00      PROA H
ATOM    435  HD2 LYS    25       5.812   5.173  -9.634  1.00  0.00      PROA H
ATOM    436  CE  LYS    25       4.833   6.917 -10.444  1.00  0.50      PROA C
ATOM    437  HE1 LYS    25       5.181   6.610 -11.462  1.00  0.00      PROA H
ATOM    438  HE2 LYS    25       5.529   7.707 -10.138  1.00  0.00      PROA H
ATOM    439  NZ  LYS    25       3.478   7.501 -10.652  1.00  0.50      PROA N
ATOM    440  HZ1 LYS    25       3.044   7.741  -9.744  1.00  0.00      PROA H
ATOM    441  HZ2 LYS    25       2.884   6.792 -11.136  1.00  0.00      PROA H
ATOM    442  HZ3 LYS    25       3.472   8.364 -11.251  1.00  0.00      PROA H
ATOM    443  C   LYS    25       7.088   5.401  -7.194  1.00  1.00      PROA C
ATOM    444  O   LYS    25       6.930   4.248  -6.774  1.00  1.00      PROA O
ATOM    445  N   PHE    26       7.923   5.685  -8.196  1.00  1.00      PROA N
ATOM    446  HN  PHE    26       8.033   6.620  -8.540  1.00  0.00      PROA H
ATOM    447  CA  PHE    26       8.686   4.627  -8.849  1.00  1.00      PROA C
ATOM    448  HA  PHE    26       8.002   3.841  -9.144  1.00  0.00      PROA H
ATOM    449  CB  PHE    26       9.391   5.176 -10.088  1.00  0.50      PROA C
ATOM    450  HB1 PHE    26      10.051   6.030  -9.810  1.00  0.00      PROA H
ATOM    451  HB2 PHE    26       8.642   5.586 -10.802  1.00  0.00      PROA H
ATOM    452  CG  PHE    26      10.219   4.156 -10.813  1.00  0.50      PROA C
ATOM    453  CD1 PHE    26       9.617   3.209 -11.624  1.00  0.50      PROA C
ATOM    454  HD1 PHE    26       8.595   3.570 -11.589  1.00  0.00      PROA H
ATOM    455  CE1 PHE    26      10.374   2.266 -12.292  1.00  0.50      PROA C
ATOM    456  HE1 PHE    26      10.160   1.500 -13.032  1.00  0.00      PROA H
ATOM    457  CZ  PHE    26      11.747   2.262 -12.155  1.00  0.50      PROA C
ATOM    458  HZ  PHE    26      12.350   1.550 -12.708  1.00  0.00      PROA H
ATOM    459  CD2 PHE    26      11.597   4.141 -10.683  1.00  0.50      PROA C
ATOM    460  HD2 PHE    26      12.083   4.887 -10.072  1.00  0.00      PROA H
ATOM    461  CE2 PHE    26      12.361   3.200 -11.349  1.00  0.50      PROA C
ATOM    462  HE2 PHE    26      13.439   3.210 -11.264  1.00  0.00      PROA H
ATOM    463  C   PHE    26       9.691   4.000  -7.891  1.00  1.00      PROA C
ATOM    464  O   PHE    26       9.907   2.783  -7.919  1.00  1.00      PROA O
ATOM    465  N   GLY    27      10.314   4.815  -7.038  1.00  1.00      PROA N
ATOM    466  HN  GLY    27      10.170   5.809  -7.094  1.00  0.00      PROA H
ATOM    467  CA  GLY    27      11.212   4.269  -6.035  1.00  1.00      PROA C
ATOM    468  HA1 GLY    27      11.660   5.099  -5.509  1.00  0.00      PROA H
ATOM    469  HA2 GLY    27      11.934   3.625  -6.516  1.00  0.00      PROA H
ATOM    470  C   GLY    27      10.484   3.426  -5.008  1.00  1.00      PROA C
ATOM    471  O   GLY    27      11.013   2.416  -4.531  1.00  1.00      PROA O
ATOM    472  N   LEU    28       9.259   3.824  -4.654  1.00  1.00      PROA N
ATOM    473  HN  LEU    28       8.837   4.657  -5.014  1.00  0.00      PROA H
ATOM    474  CA  LEU    28       8.451   3.026  -3.739  1.00  1.00      PROA C
ATOM    475  HA  LEU    28       9.030   2.844  -2.846  1.00  0.00      PROA H
ATOM    476  CB  LEU    28       7.172   3.784  -3.380  1.00  0.50      PROA C
ATOM    477  HB1 LEU    28       6.583   3.961  -4.309  1.00  0.00      PROA H
ATOM    478  HB2 LEU    28       7.472   4.787  -2.998  1.00  0.00      PROA H
ATOM    479  CG  LEU    28       6.230   3.189  -2.332  1.00  0.50      PROA C
ATOM    480  HG  LEU    28       5.940   2.163  -2.665  1.00  0.00      PROA H
ATOM    481  CD1 LEU    28       6.920   3.089  -0.983  1.00  0.50      PROA C
ATOM    482 HD11 LEU    28       7.168   4.109  -0.624  1.00  0.00      PROA H
ATOM    483 HD12 LEU    28       7.855   2.502  -1.058  1.00  0.00      PROA H
ATOM    484 HD13 LEU    28       6.265   2.615  -0.221  1.00  0.00      PROA H
ATOM    485  CD2 LEU    28       4.959   4.020  -2.227  1.00  0.50      PROA C
ATOM    486 HD21 LEU    28       4.441   4.071  -3.208  1.00  0.00      PROA H
ATOM    487 HD22 LEU    28       5.195   5.056  -1.903  1.00  0.00      PROA H
ATOM    488 HD23 LEU    28       4.258   3.577  -1.486  1.00  0.00      PROA H
ATOM    489  C   LEU    28       8.120   1.665  -4.342  1.00  1.00      PROA C
ATOM    490  O   LEU    28       8.067   0.655  -3.629  1.00  1.00      PROA O
ATOM    491  N   MET    29       7.902   1.617  -5.659  1.00  1.00      PROA N
ATOM    492  HN  MET    29       7.846   2.449  -6.214  1.00  0.00      PROA H
ATOM    493  CA  MET    29       7.637   0.343  -6.319  1.00  1.00      PROA C
ATOM    494  HA  MET    29       6.925  -0.225  -5.733  1.00  0.00      PROA H
ATOM    495  CB  MET    29       7.035   0.581  -7.706  1.00  0.50      PROA C
ATOM    496  HB1 MET    29       6.914  -0.402  -8.225  1.00  0.00      PROA H
ATOM    497  HB2 MET    29       7.744   1.194  -8.309  1.00  0.00      PROA H
ATOM    498  CG  MET    29       5.674   1.262  -7.689  1.00  0.50      PROA C
ATOM    499  HG1 MET    29       5.709   2.210  -7.118  1.00  0.00      PROA H
ATOM    500  HG2 MET    29       4.959   0.597  -7.151  1.00  0.00      PROA H
ATOM    501  SD  MET    29       5.042   1.583  -9.347  1.00  0.50      PROA S
ATOM    502  CE  MET    29       3.431   2.269  -8.969  1.00  0.50      PROA C
ATOM    503  HE1 MET    29       3.496   3.094  -8.233  1.00  0.00      PROA H
ATOM    504  HE2 MET    29       2.758   1.489  -8.549  1.00  0.00      PROA H
ATOM    505  HE3 MET    29       2.943   2.654  -9.892  1.00  0.00      PROA H
ATOM    506  C   MET    29       8.897  -0.506  -6.431  1.00  1.00      PROA C
ATOM    507  O   MET    29       8.808  -1.737  -6.513  1.00  1.00      PROA O
ATOM    508  N   LYS    30      10.074   0.125  -6.436  1.00  1.00      PROA N
ATOM    509  HN  LYS    30      10.113   1.122  -6.487  1.00  0.00      PROA H
ATOM    510  CA  LYS    30      11.317  -0.636  -6.501  1.00  1.00      PROA C
ATOM    511  HA  LYS    30      11.199  -1.443  -7.213  1.00  0.00      PROA H
ATOM    512  CB  LYS    30      12.465   0.257  -6.972  1.00  0.50      PROA C
ATOM    513  HB1 LYS    30      12.554   1.145  -6.306  1.00  0.00      PROA H
ATOM    514  HB2 LYS    30      12.201   0.638  -7.988  1.00  0.00      PROA H
ATOM    515  CG  LYS    30      13.805  -0.459  -7.033  1.00  0.50      PROA C
ATOM    516  HG1 LYS    30      13.647  -1.401  -7.608  1.00  0.00      PROA H
ATOM    517  HG2 LYS    30      14.140  -0.744  -6.006  1.00  0.00      PROA H
ATOM    518  CD  LYS    30      14.882   0.401  -7.669  1.00  0.50      PROA C
ATOM    519  HD1 LYS    30      14.999   1.348  -7.091  1.00  0.00      PROA H
ATOM    520  HD2 LYS    30      14.589   0.683  -8.705  1.00  0.00      PROA H
ATOM    521  CE  LYS    30      16.220  -0.320  -7.681  1.00  0.50      PROA C
ATOM    522  HE1 LYS    30      16.601  -0.473  -6.646  1.00  0.00      PROA H
ATOM    523  HE2 LYS    30      16.971   0.279  -8.242  1.00  0.00      PROA H
ATOM    524  NZ  LYS    30      16.123  -1.662  -8.323  1.00  0.50      PROA N
ATOM    525  HZ1 LYS    30      15.529  -1.649  -9.166  1.00  0.00      PROA H
ATOM    526  HZ2 LYS    30      15.820  -2.369  -7.628  1.00  0.00      PROA H
ATOM    527  HZ3 LYS    30      17.120  -1.878  -8.624  1.00  0.00      PROA H
ATOM    528  C   LYS    30      11.654  -1.269  -5.157  1.00  1.00      PROA C
ATOM    529  O   LYS    30      12.087  -2.426  -5.107  1.00  1.00      PROA O
ATOM    530  N   LYS    31      11.471  -0.529  -4.061  1.00  1.00      PROA N
ATOM    531  HN  LYS    31      11.157   0.419  -4.131  1.00  0.00      PROA H
ATOM    532  CA  LYS    31      11.657  -1.117  -2.739  1.00  1.00      PROA C
ATOM    533  HA  LYS    31      12.651  -1.545  -2.695  1.00  0.00      PROA H
ATOM    534  CB  LYS    31      11.501  -0.047  -1.657  1.00  0.50      PROA C
ATOM    535  HB1 LYS    31      11.679  -0.469  -0.646  1.00  0.00      PROA H
ATOM    536  HB2 LYS    31      10.435   0.288  -1.694  1.00  0.00      PROA H
ATOM    537  CG  LYS    31      12.306   1.218  -1.908  1.00  0.50      PROA C
ATOM    538  HG1 LYS    31      11.938   2.038  -1.249  1.00  0.00      PROA H
ATOM    539  HG2 LYS    31      12.218   1.569  -2.940  1.00  0.00      PROA H
ATOM    540  CD  LYS    31      13.792   0.997  -1.692  1.00  0.50      PROA C
ATOM    541  HD1 LYS    31      14.333   1.887  -2.094  1.00  0.00      PROA H
ATOM    542  HD2 LYS    31      14.147   0.110  -2.267  1.00  0.00      PROA H
ATOM    543  CE  LYS    31      14.111   0.856  -0.217  1.00  0.50      PROA C
ATOM    544  HE1 LYS    31      13.698  -0.090   0.194  1.00  0.00      PROA H
ATOM    545  HE2 LYS    31      13.677   1.707   0.348  1.00  0.00      PROA H
ATOM    546  NZ  LYS    31      15.578   0.845   0.020  1.00  0.50      PROA N
ATOM    547  HZ1 LYS    31      16.036   1.714  -0.358  1.00  0.00      PROA H
ATOM    548  HZ2 LYS    31      16.033   0.042  -0.451  1.00  0.00      PROA H
ATOM    549  HZ3 LYS    31      15.752   0.778   1.050  1.00  0.00      PROA H
ATOM    550  C   LYS    31      10.673  -2.256  -2.504  1.00  1.00      PROA C
ATOM    551  O   LYS    31      11.006  -3.240  -1.833  1.00  1.00      PROA O
ATOM    552  N   ALA    32       9.460  -2.140  -3.052  1.00  1.00      PROA N
ATOM    553  HN  ALA    32       9.161  -1.313  -3.528  1.00  0.00      PROA H
ATOM    554  CA  ALA    32       8.502  -3.236  -2.976  1.00  1.00      PROA C
ATOM    555  HA  ALA    32       8.476  -3.616  -1.963  1.00  0.00      PROA H
ATOM    556  CB  ALA    32       7.105  -2.740  -3.346  1.00  0.50      PROA C
ATOM    557  HB1 ALA    32       7.079  -2.363  -4.392  1.00  0.00      PROA H
ATOM    558  HB2 ALA    32       6.797  -1.913  -2.672  1.00  0.00      PROA H
ATOM    559  HB3 ALA    32       6.356  -3.558  -3.256  1.00  0.00      PROA H
ATOM    560  C   ALA    32       8.908  -4.392  -3.876  1.00  1.00      PROA C
ATOM    561  O   ALA    32       8.631  -5.553  -3.555  1.00  1.00      PROA O
ATOM    562  N   TYR    33       9.552  -4.099  -5.007  1.00  1.00      PROA N
ATOM    563  HN  TYR    33       9.602  -3.165  -5.358  1.00  0.00      PROA H
ATOM    564  CA  TYR    33      10.054  -5.169  -5.860  1.00  1.00      PROA C
ATOM    565  HA  TYR    33       9.253  -5.870  -6.061  1.00  0.00      PROA H
ATOM    566  CB  TYR    33      10.524  -4.599  -7.199  1.00  0.50      PROA C
ATOM    567  HB1 TYR    33      11.123  -3.680  -7.039  1.00  0.00      PROA H
ATOM    568  HB2 TYR    33       9.631  -4.313  -7.799  1.00  0.00      PROA H
ATOM    569  CG  TYR    33      11.357  -5.564  -8.006  1.00  0.50      PROA C
ATOM    570  CD1 TYR    33      10.761  -6.586  -8.734  1.00  0.50      PROA C
ATOM    571  HD1 TYR    33       9.687  -6.668  -8.722  1.00  0.00      PROA H
ATOM    572  CE1 TYR    33      11.522  -7.472  -9.472  1.00  0.50      PROA C
ATOM    573  HE1 TYR    33      11.034  -8.258 -10.029  1.00  0.00      PROA H
ATOM    574  CZ  TYR    33      12.896  -7.341  -9.487  1.00  0.50      PROA C
ATOM    575  OH  TYR    33      13.662  -8.217 -10.218  1.00  0.50      PROA O
ATOM    576  HH  TYR    33      13.078  -8.919 -10.525  1.00  0.00      PROA H
ATOM    577  CD2 TYR    33      12.741  -5.455  -8.040  1.00  0.50      PROA C
ATOM    578  HD2 TYR    33      13.221  -4.675  -7.464  1.00  0.00      PROA H
ATOM    579  CE2 TYR    33      13.507  -6.335  -8.772  1.00  0.50      PROA C
ATOM    580  HE2 TYR    33      14.584  -6.234  -8.783  1.00  0.00      PROA H
ATOM    581  C   TYR    33      11.178  -5.932  -5.173  1.00  1.00      PROA C
ATOM    582  O   TYR    33      11.269  -7.160  -5.295  1.00  1.00      PROA O
ATOM    583  N   GLU    34      12.043  -5.223  -4.445  1.00  1.00      PROA N
ATOM    584  HN  GLU    34      12.011  -4.221  -4.450  1.00  0.00      PROA H
ATOM    585  CA  GLU    34      13.123  -5.890  -3.728  1.00  1.00      PROA C
ATOM    586  HA  GLU    34      13.672  -6.509  -4.426  1.00  0.00      PROA H
ATOM    587  CB  GLU    34      14.070  -4.856  -3.120  1.00  0.50      PROA C
ATOM    588  HB1 GLU    34      14.826  -5.389  -2.494  1.00  0.00      PROA H
ATOM    589  HB2 GLU    34      13.485  -4.178  -2.457  1.00  0.00      PROA H
ATOM    590  CG  GLU    34      14.806  -4.025  -4.150  1.00  0.50      PROA C
ATOM    591  HG1 GLU    34      14.122  -3.465  -4.809  1.00  0.00      PROA H
ATOM    592  HG2 GLU    34      15.418  -4.687  -4.802  1.00  0.00      PROA H
ATOM    593  CD  GLU    34      15.757  -3.031  -3.521  1.00  0.50      PROA C
ATOM    594  OE1 GLU    34      16.014  -3.140  -2.303  1.00  0.50      PROA O
ATOM    595  OE2 GLU    34      16.243  -2.139  -4.245  1.00  0.50      PROA O
ATOM    596  C   GLU    34      12.574  -6.817  -2.650  1.00  1.00      PROA C
ATOM    597  O   GLU    34      12.983  -7.979  -2.546  1.00  1.00      PROA O
ATOM    598  N   LEU    35      11.630  -6.324  -1.847  1.00  1.00      PROA N
ATOM    599  HN  LEU    35      11.271  -5.399  -1.978  1.00  0.00      PROA H
ATOM    600  CA  LEU    35      11.084  -7.141  -0.767  1.00  1.00      PROA C
ATOM    601  HA  LEU    35      11.909  -7.578  -0.223  1.00  0.00      PROA H
ATOM    602  CB  LEU    35      10.244  -6.277   0.172  1.00  0.50      PROA C
ATOM    603  HB1 LEU    35       9.383  -5.860  -0.406  1.00  0.00      PROA H
ATOM    604  HB2 LEU    35      10.831  -5.401   0.513  1.00  0.00      PROA H
ATOM    605  CG  LEU    35       9.680  -6.992   1.400  1.00  0.50      PROA C
ATOM    606  HG  LEU    35       9.000  -7.813   1.076  1.00  0.00      PROA H
ATOM    607  CD1 LEU    35      10.807  -7.599   2.219  1.00  0.50      PROA C
ATOM    608 HD11 LEU    35      11.673  -6.923   2.297  1.00  0.00      PROA H
ATOM    609 HD12 LEU    35      11.148  -8.544   1.745  1.00  0.00      PROA H
ATOM    610 HD13 LEU    35      10.431  -7.831   3.236  1.00  0.00      PROA H
ATOM    611  CD2 LEU    35       8.847  -6.042   2.244  1.00  0.50      PROA C
ATOM    612 HD21 LEU    35       7.996  -5.638   1.653  1.00  0.00      PROA H
ATOM    613 HD22 LEU    35       9.462  -5.190   2.604  1.00  0.00      PROA H
ATOM    614 HD23 LEU    35       8.430  -6.572   3.128  1.00  0.00      PROA H
ATOM    615  C   LEU    35      10.255  -8.301  -1.305  1.00  1.00      PROA C
ATOM    616  O   LEU    35      10.249  -9.389  -0.718  1.00  1.00      PROA O
ATOM    617  N   SER    36       9.559  -8.094  -2.427  1.00  1.00      PROA N
ATOM    618  HN  SER    36       9.509  -7.198  -2.868  1.00  0.00      PROA H
ATOM    619  CA  SER    36       8.708  -9.151  -2.967  1.00  1.00      PROA C
ATOM    620  HA  SER    36       8.043  -9.506  -2.196  1.00  0.00      PROA H
ATOM    621  CB  SER    36       7.851  -8.610  -4.113  1.00  0.50      PROA C
ATOM    622  HB1 SER    36       7.239  -7.745  -3.781  1.00  0.00      PROA H
ATOM    623  HB2 SER    36       7.143  -9.406  -4.441  1.00  0.00      PROA H
ATOM    624  OG  SER    36       8.649  -8.229  -5.221  1.00  0.50      PROA O
ATOM    625  HG1 SER    36       9.128  -7.426  -4.991  1.00  0.00      PROA H
ATOM    626  C   SER    36       9.532 -10.341  -3.437  1.00  1.00      PROA C
ATOM    627  O   SER    36       9.119 -11.497  -3.275  1.00  1.00      PROA O
ATOM    628  N   VAL    37      10.704 -10.080  -4.011  1.00  1.00      PROA N
ATOM    629  HN  VAL    37      10.943  -9.138  -4.241  1.00  0.00      PROA H
ATOM    630  CA  VAL    37      11.532 -11.146  -4.565  1.00  1.00      PROA C
ATOM    631  HA  VAL    37      10.902 -11.969  -4.874  1.00  0.00      PROA H
ATOM    632  CB  VAL    37      12.275 -10.634  -5.816  1.00  0.50      PROA C
ATOM    633  HB  VAL    37      12.936  -9.782  -5.520  1.00  0.00      PROA H
ATOM    634  CG1 VAL    37      13.137 -11.735  -6.417  1.00  0.50      PROA C
ATOM    635 HG11 VAL    37      12.541 -12.658  -6.571  1.00  0.00      PROA H
ATOM    636 HG12 VAL    37      14.001 -11.985  -5.766  1.00  0.00      PROA H
ATOM    637 HG13 VAL    37      13.532 -11.421  -7.407  1.00  0.00      PROA H
ATOM    638  CG2 VAL    37      11.287 -10.103  -6.843  1.00  0.50      PROA C
ATOM    639 HG21 VAL    37      10.693  -9.247  -6.464  1.00  0.00      PROA H
ATOM    640 HG22 VAL    37      10.576 -10.901  -7.148  1.00  0.00      PROA H
ATOM    641 HG23 VAL    37      11.826  -9.758  -7.750  1.00  0.00      PROA H
ATOM    642  C   VAL    37      12.504 -11.700  -3.528  1.00  1.00      PROA C
ATOM    643  O   VAL    37      12.701 -12.914  -3.445  1.00  1.00      PROA O
ATOM    644  N   LEU    38      13.118 -10.828  -2.724  1.00  1.00      PROA N
ATOM    645  HN  LEU    38      12.948  -9.841  -2.789  1.00  0.00      PROA H
ATOM    646  CA  LEU    38      14.144 -11.279  -1.786  1.00  1.00      PROA C
ATOM    647  HA  LEU    38      14.882 -11.854  -2.330  1.00  0.00      PROA H
ATOM    648  CB  LEU    38      14.820 -10.078  -1.123  1.00  0.50      PROA C
ATOM    649  HB1 LEU    38      15.393 -10.428  -0.231  1.00  0.00      PROA H
ATOM    650  HB2 LEU    38      14.019  -9.404  -0.742  1.00  0.00      PROA H
ATOM    651  CG  LEU    38      15.809  -9.255  -1.949  1.00  0.50      PROA C
ATOM    652  HG  LEU    38      15.325  -8.970  -2.917  1.00  0.00      PROA H
ATOM    653  CD1 LEU    38      16.168  -7.978  -1.210  1.00  0.50      PROA C
ATOM    654 HD11 LEU    38      16.661  -8.218  -0.245  1.00  0.00      PROA H
ATOM    655 HD12 LEU    38      15.255  -7.376  -1.015  1.00  0.00      PROA H
ATOM    656 HD13 LEU    38      16.867  -7.365  -1.822  1.00  0.00      PROA H
ATOM    657  CD2 LEU    38      17.059 -10.057  -2.257  1.00  0.50      PROA C
ATOM    658 HD21 LEU    38      16.815 -10.827  -3.011  1.00  0.00      PROA H
ATOM    659 HD22 LEU    38      17.466 -10.552  -1.350  1.00  0.00      PROA H
ATOM    660 HD23 LEU    38      17.849  -9.408  -2.693  1.00  0.00      PROA H
ATOM    661  C   LEU    38      13.572 -12.212  -0.725  1.00  1.00      PROA C
ATOM    662  O   LEU    38      14.228 -13.183  -0.329  1.00  1.00      PROA O
ATOM    663  N   CYS    39      12.358 -11.939  -0.252  1.00  1.00      PROA N
ATOM    664  HN  CYS    39      11.835 -11.165  -0.608  1.00  0.00      PROA H
ATOM    665  CA  CYS    39      11.773 -12.694   0.848  1.00  1.00      PROA C
ATOM    666  HA  CYS    39      12.497 -13.378   1.246  1.00  0.00      PROA H
ATOM    667  CB  CYS    39      11.331 -11.739   1.964  1.00  0.50      PROA C
ATOM    668  HB1 CYS    39      10.848 -12.312   2.788  1.00  0.00      PROA H
ATOM    669  HB2 CYS    39      10.549 -11.063   1.545  1.00  0.00      PROA H
ATOM    670  SG  CYS    39      12.665 -10.733   2.654  1.00  0.50      PROA S
ATOM    671  HG1 CYS    39      12.976 -11.583   3.630  1.00  0.00      PROA H
ATOM    672  C   CYS    39      10.596 -13.565   0.433  1.00  1.00      PROA C
ATOM    673  O   CYS    39       9.976 -14.189   1.301  1.00  1.00      PROA O
ATOM    674  N   ASP    40      10.273 -13.625  -0.858  1.00  1.00      PROA N
ATOM    675  HN  ASP    40      10.802 -13.134  -1.544  1.00  0.00      PROA H
ATOM    676  CA  ASP    40       9.169 -14.435  -1.375  1.00  1.00      PROA C
ATOM    677  HA  ASP    40       9.044 -14.167  -2.416  1.00  0.00      PROA H
ATOM    678  CB  ASP    40       9.481 -15.930  -1.256  1.00  0.50      PROA C
ATOM    679  HB1 ASP    40       9.470 -16.257  -0.195  1.00  0.00      PROA H
ATOM    680  HB2 ASP    40      10.488 -16.135  -1.670  1.00  0.00      PROA H
ATOM    681  CG  ASP    40       8.495 -16.791  -2.020  1.00  0.50      PROA C
ATOM    682  OD1 ASP    40       7.711 -16.236  -2.816  1.00  0.50      PROA O
ATOM    683  OD2 ASP    40       8.502 -18.024  -1.823  1.00  0.50      PROA O
ATOM    684  C   ASP    40       7.858 -14.090  -0.667  1.00  1.00      PROA C
ATOM    685  O   ASP    40       7.252 -14.908   0.026  1.00  1.00      PROA O
ATOM    686  N   CYS    41       7.433 -12.843  -0.847  1.00  1.00      PROA N
ATOM    687  HN  CYS    41       7.893 -12.248  -1.504  1.00  0.00      PROA H
ATOM    688  CA  CYS    41       6.184 -12.360  -0.284  1.00  1.00      PROA C
ATOM    689  HA  CYS    41       5.590 -13.193   0.073  1.00  0.00      PROA H
ATOM    690  CB  CYS    41       6.425 -11.383   0.876  1.00  0.50      PROA C
ATOM    691  HB1 CYS    41       7.001 -11.935   1.652  1.00  0.00      PROA H
ATOM    692  HB2 CYS    41       5.456 -11.092   1.331  1.00  0.00      PROA H
ATOM    693  SG  CYS    41       7.310  -9.879   0.419  1.00  0.50      PROA S
ATOM    694  HG1 CYS    41       8.407 -10.476  -0.034  1.00  0.00      PROA H
ATOM    695  C   CYS    41       5.367 -11.686  -1.375  1.00  1.00      PROA C
ATOM    696  O   CYS    41       5.916 -11.110  -2.318  1.00  1.00      PROA O
ATOM    697  N   GLU    42       4.048 -11.770  -1.242  1.00  1.00      PROA N
ATOM    698  HN  GLU    42       3.638 -12.198  -0.432  1.00  0.00      PROA H
ATOM    699  CA  GLU    42       3.128 -11.185  -2.205  1.00  1.00      PROA C
ATOM    700  HA  GLU    42       3.645 -11.030  -3.137  1.00  0.00      PROA H
ATOM    701  CB  GLU    42       1.949 -12.121  -2.461  1.00  0.50      PROA C
ATOM    702  HB1 GLU    42       1.189 -11.618  -3.102  1.00  0.00      PROA H
ATOM    703  HB2 GLU    42       1.461 -12.343  -1.481  1.00  0.00      PROA H
ATOM    704  CG  GLU    42       2.372 -13.413  -3.130  1.00  0.50      PROA C
ATOM    705  HG1 GLU    42       3.178 -13.903  -2.549  1.00  0.00      PROA H
ATOM    706  HG2 GLU    42       2.755 -13.209  -4.152  1.00  0.00      PROA H
ATOM    707  CD  GLU    42       1.242 -14.405  -3.248  1.00  0.50      PROA C
ATOM    708  OE1 GLU    42       0.169 -14.152  -2.664  1.00  0.50      PROA O
ATOM    709  OE2 GLU    42       1.430 -15.437  -3.926  1.00  0.50      PROA O
ATOM    710  C   GLU    42       2.651  -9.833  -1.695  1.00  1.00      PROA C
ATOM    711  O   GLU    42       2.172  -9.725  -0.561  1.00  1.00      PROA O
ATOM    712  N   ILE    43       2.781  -8.810  -2.537  1.00  1.00      PROA N
ATOM    713  HN  ILE    43       3.015  -8.985  -3.495  1.00  0.00      PROA H
ATOM    714  CA  ILE    43       2.605  -7.423  -2.131  1.00  1.00      PROA C
ATOM    715  HA  ILE    43       2.174  -7.379  -1.143  1.00  0.00      PROA H
ATOM    716  CB  ILE    43       3.949  -6.670  -2.112  1.00  0.50      PROA C
ATOM    717  HB  ILE    43       4.468  -6.854  -3.083  1.00  0.00      PROA H
ATOM    718  CG2 ILE    43       3.725  -5.177  -1.966  1.00  0.50      PROA C
ATOM    719 HG21 ILE    43       3.076  -4.981  -1.085  1.00  0.00      PROA H
ATOM    720 HG22 ILE    43       3.235  -4.741  -2.863  1.00  0.00      PROA H
ATOM    721 HG23 ILE    43       4.677  -4.626  -1.829  1.00  0.00      PROA H
ATOM    722  CG1 ILE    43       4.841  -7.200  -0.989  1.00  0.50      PROA C
ATOM    723 HG11 ILE    43       4.936  -8.306  -1.110  1.00  0.00      PROA H
ATOM    724 HG12 ILE    43       4.368  -7.042  -0.011  1.00  0.00      PROA H
ATOM    725  CD  ILE    43       6.243  -6.635  -1.011  1.00  0.50      PROA C
ATOM    726  HD1 ILE    43       6.247  -5.563  -0.720  1.00  0.00      PROA H
ATOM    727  HD2 ILE    43       6.692  -6.720  -2.021  1.00  0.00      PROA H
ATOM    728  HD3 ILE    43       6.895  -7.175  -0.293  1.00  0.00      PROA H
ATOM    729  C   ILE    43       1.628  -6.745  -3.080  1.00  1.00      PROA C
ATOM    730  O   ILE    43       1.783  -6.829  -4.303  1.00  1.00      PROA O
ATOM    731  N   ALA    44       0.631  -6.068  -2.513  1.00  1.00      PROA N
ATOM    732  HN  ALA    44       0.510  -6.082  -1.514  1.00  0.00      PROA H
ATOM    733  CA  ALA    44      -0.328  -5.269  -3.264  1.00  1.00      PROA C
ATOM    734  HA  ALA    44      -0.072  -5.278  -4.317  1.00  0.00      PROA H
ATOM    735  CB  ALA    44      -1.748  -5.818  -3.107  1.00  0.50      PROA C
ATOM    736  HB1 ALA    44      -2.172  -5.581  -2.118  1.00  0.00      PROA H
ATOM    737  HB2 ALA    44      -1.740  -6.914  -3.221  1.00  0.00      PROA H
ATOM    738  HB3 ALA    44      -2.422  -5.369  -3.870  1.00  0.00      PROA H
ATOM    739  C   ALA    44      -0.257  -3.830  -2.774  1.00  1.00      PROA C
ATOM    740  O   ALA    44      -0.302  -3.581  -1.564  1.00  1.00      PROA O
ATOM    741  N   LEU    45      -0.145  -2.885  -3.707  1.00  1.00      PROA N
ATOM    742  HN  LEU    45      -0.127  -3.134  -4.684  1.00  0.00      PROA H
ATOM    743  CA  LEU    45      -0.004  -1.472  -3.379  1.00  1.00      PROA C
ATOM    744  HA  LEU    45      -0.253  -1.328  -2.341  1.00  0.00      PROA H
ATOM    745  CB  LEU    45       1.427  -0.986  -3.637  1.00  0.50      PROA C
ATOM    746  HB1 LEU    45       1.650  -1.180  -4.704  1.00  0.00      PROA H
ATOM    747  HB2 LEU    45       2.114  -1.630  -3.042  1.00  0.00      PROA H
ATOM    748  CG  LEU    45       1.738   0.480  -3.322  1.00  0.50      PROA C
ATOM    749  HG  LEU    45       1.003   1.120  -3.868  1.00  0.00      PROA H
ATOM    750  CD1 LEU    45       1.594   0.758  -1.834  1.00  0.50      PROA C
ATOM    751 HD11 LEU    45       2.477   0.396  -1.280  1.00  0.00      PROA H
ATOM    752 HD12 LEU    45       0.712   0.266  -1.402  1.00  0.00      PROA H
ATOM    753 HD13 LEU    45       1.517   1.848  -1.661  1.00  0.00      PROA H
ATOM    754  CD2 LEU    45       3.132   0.850  -3.813  1.00  0.50      PROA C
ATOM    755 HD21 LEU    45       3.173   0.809  -4.924  1.00  0.00      PROA H
ATOM    756 HD22 LEU    45       3.878   0.132  -3.411  1.00  0.00      PROA H
ATOM    757 HD23 LEU    45       3.411   1.868  -3.479  1.00  0.00      PROA H
ATOM    758  C   LEU    45      -0.993  -0.656  -4.198  1.00  1.00      PROA C
ATOM    759  O   LEU    45      -1.017  -0.756  -5.429  1.00  1.00      PROA O
ATOM    760  N   ILE    46      -1.797   0.158  -3.516  1.00  1.00      PROA N
ATOM    761  HN  ILE    46      -1.744   0.187  -2.511  1.00  0.00      PROA H
ATOM    762  CA  ILE    46      -2.781   1.032  -4.146  1.00  1.00      PROA C
ATOM    763  HA  ILE    46      -2.728   0.935  -5.223  1.00  0.00      PROA H
ATOM    764  CB  ILE    46      -4.215   0.690  -3.699  1.00  0.50      PROA C
ATOM    765  HB  ILE    46      -4.298   0.891  -2.616  1.00  0.00      PROA H
ATOM    766  CG2 ILE    46      -5.226   1.569  -4.422  1.00  0.50      PROA C
ATOM    767 HG21 ILE    46      -5.183   1.379  -5.515  1.00  0.00      PROA H
ATOM    768 HG22 ILE    46      -5.050   2.650  -4.242  1.00  0.00      PROA H
ATOM    769 HG23 ILE    46      -6.262   1.357  -4.083  1.00  0.00      PROA H
ATOM    770  CG1 ILE    46      -4.514  -0.790  -3.946  1.00  0.50      PROA C
ATOM    771 HG11 ILE    46      -3.713  -1.436  -3.520  1.00  0.00      PROA H
ATOM    772 HG12 ILE    46      -4.524  -0.975  -5.047  1.00  0.00      PROA H
ATOM    773  CD  ILE    46      -5.821  -1.259  -3.341  1.00  0.50      PROA C
ATOM    774  HD1 ILE    46      -6.678  -0.676  -3.742  1.00  0.00      PROA H
ATOM    775  HD2 ILE    46      -5.813  -1.132  -2.237  1.00  0.00      PROA H
ATOM    776  HD3 ILE    46      -6.021  -2.316  -3.622  1.00  0.00      PROA H
ATOM    777  C   ILE    46      -2.430   2.470  -3.789  1.00  1.00      PROA C
ATOM    778  O   ILE    46      -2.187   2.779  -2.617  1.00  1.00      PROA O
ATOM    779  N   ILE    47      -2.402   3.345  -4.797  1.00  1.00      PROA N
ATOM    780  HN  ILE    47      -2.515   3.064  -5.753  1.00  0.00      PROA H
ATOM    781  CA  ILE    47      -2.007   4.737  -4.606  1.00  1.00      PROA C
ATOM    782  HA  ILE    47      -2.075   5.002  -3.560  1.00  0.00      PROA H
ATOM    783  CB  ILE    47      -0.571   5.009  -5.091  1.00  0.50      PROA C
ATOM    784  HB  ILE    47      -0.483   4.721  -6.163  1.00  0.00      PROA H
ATOM    785  CG2 ILE    47      -0.245   6.490  -4.978  1.00  0.50      PROA C
ATOM    786 HG21 ILE    47      -0.458   6.873  -3.958  1.00  0.00      PROA H
ATOM    787 HG22 ILE    47      -0.852   7.088  -5.692  1.00  0.00      PROA H
ATOM    788 HG23 ILE    47       0.816   6.701  -5.215  1.00  0.00      PROA H
ATOM    789  CG1 ILE    47       0.435   4.170  -4.303  1.00  0.50      PROA C
ATOM    790 HG11 ILE    47       0.137   3.099  -4.362  1.00  0.00      PROA H
ATOM    791 HG12 ILE    47       0.406   4.460  -3.238  1.00  0.00      PROA H
ATOM    792  CD  ILE    47       1.851   4.267  -4.823  1.00  0.50      PROA C
ATOM    793  HD1 ILE    47       2.282   5.275  -4.650  1.00  0.00      PROA H
ATOM    794  HD2 ILE    47       1.879   4.045  -5.913  1.00  0.00      PROA H
ATOM    795  HD3 ILE    47       2.499   3.533  -4.307  1.00  0.00      PROA H
ATOM    796  C   ILE    47      -2.987   5.633  -5.351  1.00  1.00      PROA C
ATOM    797  O   ILE    47      -3.093   5.555  -6.580  1.00  1.00      PROA O
ATOM    798  N   PHE    48      -3.695   6.485  -4.613  1.00  1.00      PROA N
ATOM    799  HN  PHE    48      -3.620   6.484  -3.608  1.00  0.00      PROA H
ATOM    800  CA  PHE    48      -4.502   7.557  -5.181  1.00  1.00      PROA C
ATOM    801  HA  PHE    48      -4.568   7.446  -6.256  1.00  0.00      PROA H
ATOM    802  CB  PHE    48      -5.913   7.572  -4.589  1.00  0.50      PROA C
ATOM    803  HB1 PHE    48      -6.410   8.549  -4.790  1.00  0.00      PROA H
ATOM    804  HB2 PHE    48      -5.855   7.453  -3.484  1.00  0.00      PROA H
ATOM    805  CG  PHE    48      -6.825   6.522  -5.152  1.00  0.50      PROA C
ATOM    806  CD1 PHE    48      -7.385   6.672  -6.411  1.00  0.50      PROA C
ATOM    807  HD1 PHE    48      -7.147   7.548  -6.999  1.00  0.00      PROA H
ATOM    808  CE1 PHE    48      -8.230   5.710  -6.929  1.00  0.50      PROA C
ATOM    809  HE1 PHE    48      -8.663   5.841  -7.913  1.00  0.00      PROA H
ATOM    810  CZ  PHE    48      -8.532   4.586  -6.187  1.00  0.50      PROA C
ATOM    811  HZ  PHE    48      -9.195   3.835  -6.595  1.00  0.00      PROA H
ATOM    812  CD2 PHE    48      -7.140   5.392  -4.416  1.00  0.50      PROA C
ATOM    813  HD2 PHE    48      -6.698   5.268  -3.440  1.00  0.00      PROA H
ATOM    814  CE2 PHE    48      -7.986   4.427  -4.928  1.00  0.50      PROA C
ATOM    815  HE2 PHE    48      -8.220   3.545  -4.344  1.00  0.00      PROA H
ATOM    816  C   PHE    48      -3.809   8.884  -4.907  1.00  1.00      PROA C
ATOM    817  O   PHE    48      -3.527   9.210  -3.750  1.00  1.00      PROA O
ATOM    818  N   ASN    49      -3.540   9.644  -5.962  1.00  1.00      PROA N
ATOM    819  HN  ASN    49      -3.879   9.387  -6.868  1.00  0.00      PROA H
ATOM    820  CA  ASN    49      -2.858  10.924  -5.822  1.00  1.00      PROA C
ATOM    821  HA  ASN    49      -2.042  10.813  -5.128  1.00  0.00      PROA H
ATOM    822  CB  ASN    49      -2.291  11.370  -7.167  1.00  0.50      PROA C
ATOM    823  HB1 ASN    49      -1.553  10.602  -7.485  1.00  0.00      PROA H
ATOM    824  HB2 ASN    49      -1.757  12.340  -7.095  1.00  0.00      PROA H
ATOM    825  CG  ASN    49      -3.349  11.444  -8.253  1.00  0.50      PROA C
ATOM    826  OD1 ASN    49      -4.529  11.193  -8.005  1.00  0.50      PROA O
ATOM    827  ND2 ASN    49      -2.931  11.798  -9.461  1.00  0.50      PROA N
ATOM    828 HD21 ASN    49      -3.626  11.867 -10.172  1.00  0.00      PROA H
ATOM    829 HD22 ASN    49      -1.977  12.044  -9.612  1.00  0.00      PROA H
ATOM    830  C   ASN    49      -3.820  11.959  -5.239  1.00  1.00      PROA C
ATOM    831  O   ASN    49      -4.950  11.656  -4.846  1.00  1.00      PROA O
ATOM    832  N   SER    50      -3.367  13.212  -5.174  1.00  1.00      PROA N
ATOM    833  HN  SER    50      -2.436  13.496  -5.381  1.00  0.00      PROA H
ATOM    834  CA  SER    50      -4.248  14.294  -4.757  1.00  1.00      PROA C
ATOM    835  HA  SER    50      -4.763  14.000  -3.851  1.00  0.00      PROA H
ATOM    836  CB  SER    50      -3.434  15.553  -4.453  1.00  0.50      PROA C
ATOM    837  HB1 SER    50      -2.682  15.320  -3.668  1.00  0.00      PROA H
ATOM    838  HB2 SER    50      -4.091  16.358  -4.049  1.00  0.00      PROA H
ATOM    839  OG  SER    50      -2.741  16.005  -5.604  1.00  0.50      PROA O
ATOM    840  HG1 SER    50      -3.358  16.536  -6.123  1.00  0.00      PROA H
ATOM    841  C   SER    50      -5.308  14.602  -5.806  1.00  1.00      PROA C
ATOM    842  O   SER    50      -6.342  15.191  -5.471  1.00  1.00      PROA O
ATOM    843  N   SER    51      -5.078  14.218  -7.059  1.00  1.00      PROA N
ATOM    844  HN  SER    51      -4.199  13.826  -7.299  1.00  0.00      PROA H
ATOM    845  CA  SER    51      -6.039  14.417  -8.134  1.00  1.00      PROA C
ATOM    846  HA  SER    51      -6.644  15.289  -7.922  1.00  0.00      PROA H
ATOM    847  CB  SER    51      -5.308  14.670  -9.454  1.00  0.50      PROA C
ATOM    848  HB1 SER    51      -6.036  14.874 -10.274  1.00  0.00      PROA H
ATOM    849  HB2 SER    51      -4.724  13.771  -9.742  1.00  0.00      PROA H
ATOM    850  OG  SER    51      -4.420  15.768  -9.343  1.00  0.50      PROA O
ATOM    851  HG1 SER    51      -4.938  16.552  -9.586  1.00  0.00      PROA H
ATOM    852  C   SER    51      -7.000  13.245  -8.290  1.00  1.00      PROA C
ATOM    853  O   SER    51      -7.755  13.208  -9.268  1.00  1.00      PROA O
ATOM    854  N   ASN    52      -6.979  12.290  -7.358  1.00  1.00      PROA N
ATOM    855  HN  ASN    52      -6.328  12.335  -6.600  1.00  0.00      PROA H
ATOM    856  CA  ASN    52      -7.904  11.155  -7.355  1.00  1.00      PROA C
ATOM    857  HA  ASN    52      -7.596  10.494  -6.557  1.00  0.00      PROA H
ATOM    858  CB  ASN    52      -9.344  11.622  -7.129  1.00  0.50      PROA C
ATOM    859  HB1 ASN    52     -10.047  10.775  -7.313  1.00  0.00      PROA H
ATOM    860  HB2 ASN    52      -9.617  12.427  -7.840  1.00  0.00      PROA H
ATOM    861  CG  ASN    52      -9.603  12.036  -5.694  1.00  0.50      PROA C
ATOM    862  OD1 ASN    52      -9.131  11.395  -4.755  1.00  0.50      PROA O
ATOM    863  ND2 ASN    52     -10.358  13.114  -5.516  1.00  0.50      PROA N
ATOM    864 HD21 ASN    52     -10.454  13.428  -4.571  1.00  0.00      PROA H
ATOM    865 HD22 ASN    52     -10.621  13.674  -6.299  1.00  0.00      PROA H
ATOM    866  C   ASN    52      -7.787  10.332  -8.639  1.00  1.00      PROA C
ATOM    867  O   ASN    52      -8.784   9.974  -9.271  1.00  1.00      PROA O
ATOM    868  N   LYS    53      -6.549  10.033  -9.024  1.00  1.00      PROA N
ATOM    869  HN  LYS    53      -5.767  10.413  -8.522  1.00  0.00      PROA H
ATOM    870  CA  LYS    53      -6.260   9.135 -10.132  1.00  1.00      PROA C
ATOM    871  HA  LYS    53      -7.185   8.804 -10.591  1.00  0.00      PROA H
ATOM    872  CB  LYS    53      -5.405   9.819 -11.204  1.00  0.50      PROA C
ATOM    873  HB1 LYS    53      -4.395  10.026 -10.793  1.00  0.00      PROA H
ATOM    874  HB2 LYS    53      -5.891  10.797 -11.435  1.00  0.00      PROA H
ATOM    875  CG  LYS    53      -5.287   9.020 -12.492  1.00  0.50      PROA C
ATOM    876  HG1 LYS    53      -6.308   8.844 -12.910  1.00  0.00      PROA H
ATOM    877  HG2 LYS    53      -4.837   8.022 -12.279  1.00  0.00      PROA H
ATOM    878  CD  LYS    53      -4.414   9.730 -13.509  1.00  0.50      PROA C
ATOM    879  HD1 LYS    53      -3.422   9.931 -13.050  1.00  0.00      PROA H
ATOM    880  HD2 LYS    53      -4.882  10.714 -13.748  1.00  0.00      PROA H
ATOM    881  CE  LYS    53      -4.269   8.906 -14.776  1.00  0.50      PROA C
ATOM    882  HE1 LYS    53      -5.257   8.778 -15.273  1.00  0.00      PROA H
ATOM    883  HE2 LYS    53      -3.863   7.897 -14.536  1.00  0.00      PROA H
ATOM    884  NZ  LYS    53      -3.342   9.546 -15.748  1.00  0.50      PROA N
ATOM    885  HZ1 LYS    53      -2.380   9.596 -15.367  1.00  0.00      PROA H
ATOM    886  HZ2 LYS    53      -3.643  10.508 -16.002  1.00  0.00      PROA H
ATOM    887  HZ3 LYS    53      -3.315   8.989 -16.631  1.00  0.00      PROA H
ATOM    888  C   LYS    53      -5.547   7.903  -9.591  1.00  1.00      PROA C
ATOM    889  O   LYS    53      -4.723   8.005  -8.678  1.00  1.00      PROA O
ATOM    890  N   LEU    54      -5.867   6.742 -10.157  1.00  1.00      PROA N
ATOM    891  HN  LEU    54      -6.512   6.690 -10.915  1.00  0.00      PROA H
ATOM    892  CA  LEU    54      -5.422   5.468  -9.605  1.00  1.00      PROA C
ATOM    893  HA  LEU    54      -5.312   5.576  -8.534  1.00  0.00      PROA H
ATOM    894  CB  LEU    54      -6.457   4.378  -9.885  1.00  0.50      PROA C
ATOM    895  HB1 LEU    54      -6.620   4.314 -10.986  1.00  0.00      PROA H
ATOM    896  HB2 LEU    54      -7.428   4.683  -9.437  1.00  0.00      PROA H
ATOM    897  CG  LEU    54      -6.118   2.973  -9.384  1.00  0.50      PROA C
ATOM    898  HG  LEU    54      -5.194   2.612  -9.900  1.00  0.00      PROA H
ATOM    899  CD1 LEU    54      -5.864   2.981  -7.884  1.00  0.50      PROA C
ATOM    900 HD11 LEU    54      -6.779   3.264  -7.338  1.00  0.00      PROA H
ATOM    901 HD12 LEU    54      -5.041   3.659  -7.587  1.00  0.00      PROA H
ATOM    902 HD13 LEU    54      -5.591   1.952  -7.562  1.00  0.00      PROA H
ATOM    903  CD2 LEU    54      -7.233   2.005  -9.737  1.00  0.50      PROA C
ATOM    904 HD21 LEU    54      -7.460   2.045 -10.824  1.00  0.00      PROA H
ATOM    905 HD22 LEU    54      -8.164   2.238  -9.180  1.00  0.00      PROA H
ATOM    906 HD23 LEU    54      -6.920   0.965  -9.507  1.00  0.00      PROA H
ATOM    907  C   LEU    54      -4.066   5.060 -10.172  1.00  1.00      PROA C
ATOM    908  O   LEU    54      -3.854   5.098 -11.388  1.00  1.00      PROA O
ATOM    909  N   PHE    55      -3.156   4.672  -9.279  1.00  1.00      PROA N
ATOM    910  HN  PHE    55      -3.313   4.792  -8.294  1.00  0.00      PROA H
ATOM    911  CA  PHE    55      -1.888   4.049  -9.647  1.00  1.00      PROA C
ATOM    912  HA  PHE    55      -1.969   3.623 -10.640  1.00  0.00      PROA H
ATOM    913  CB  PHE    55      -0.727   5.047  -9.599  1.00  0.50      PROA C
ATOM    914  HB1 PHE    55       0.219   4.536  -9.885  1.00  0.00      PROA H
ATOM    915  HB2 PHE    55      -0.613   5.424  -8.556  1.00  0.00      PROA H
ATOM    916  CG  PHE    55      -0.905   6.228 -10.504  1.00  0.50      PROA C
ATOM    917  CD1 PHE    55      -0.584   6.141 -11.848  1.00  0.50      PROA C
ATOM    918  HD1 PHE    55      -0.124   5.247 -12.193  1.00  0.00      PROA H
ATOM    919  CE1 PHE    55      -0.745   7.229 -12.684  1.00  0.50      PROA C
ATOM    920  HE1 PHE    55      -0.485   7.136 -13.729  1.00  0.00      PROA H
ATOM    921  CZ  PHE    55      -1.231   8.419 -12.179  1.00  0.50      PROA C
ATOM    922  HZ  PHE    55      -1.340   9.279 -12.824  1.00  0.00      PROA H
ATOM    923  CD2 PHE    55      -1.389   7.426 -10.010  1.00  0.50      PROA C
ATOM    924  HD2 PHE    55      -1.682   7.491  -8.969  1.00  0.00      PROA H
ATOM    925  CE2 PHE    55      -1.553   8.518 -10.840  1.00  0.50      PROA C
ATOM    926  HE2 PHE    55      -1.954   9.439 -10.444  1.00  0.00      PROA H
ATOM    927  C   PHE    55      -1.643   2.902  -8.681  1.00  1.00      PROA C
ATOM    928  O   PHE    55      -1.621   3.112  -7.464  1.00  1.00      PROA O
ATOM    929  N   GLN    56      -1.461   1.696  -9.212  1.00  1.00      PROA N
ATOM    930  HN  GLN    56      -1.403   1.551 -10.204  1.00  0.00      PROA H
ATOM    931  CA  GLN    56      -1.386   0.498  -8.390  1.00  1.00      PROA C
ATOM    932  HA  GLN    56      -1.246   0.765  -7.352  1.00  0.00      PROA H
ATOM    933  CB  GLN    56      -2.668  -0.340  -8.514  1.00  0.50      PROA C
ATOM    934  HB1 GLN    56      -3.507   0.265  -8.093  1.00  0.00      PROA H
ATOM    935  HB2 GLN    56      -2.591  -1.248  -7.873  1.00  0.00      PROA H
ATOM    936  CG  GLN    56      -3.023  -0.719  -9.945  1.00  0.50      PROA C
ATOM    937  HG1 GLN    56      -2.175  -1.290 -10.376  1.00  0.00      PROA H
ATOM    938  HG2 GLN    56      -3.183   0.188 -10.560  1.00  0.00      PROA H
ATOM    939  CD  GLN    56      -4.255  -1.597 -10.032  1.00  0.50      PROA C
ATOM    940  OE1 GLN    56      -4.872  -1.925  -9.018  1.00  0.50      PROA O
ATOM    941  NE2 GLN    56      -4.621  -1.984 -11.250  1.00  0.50      PROA N
ATOM    942 HE21 GLN    56      -5.309  -2.710 -11.292  1.00  0.00      PROA H
ATOM    943 HE22 GLN    56      -4.090  -1.727 -12.043  1.00  0.00      PROA H
ATOM    944  C   GLN    56      -0.180  -0.346  -8.779  1.00  1.00      PROA C
ATOM    945  O   GLN    56       0.417  -0.170  -9.844  1.00  1.00      PROA O
ATOM    946  N   TYR    57       0.173  -1.270  -7.885  1.00  1.00      PROA N
ATOM    947  HN  TYR    57      -0.332  -1.354  -7.018  1.00  0.00      PROA H
ATOM    948  CA  TYR    57       1.238  -2.235  -8.118  1.00  1.00      PROA C
ATOM    949  HA  TYR    57       1.325  -2.423  -9.180  1.00  0.00      PROA H
ATOM    950  CB  TYR    57       2.585  -1.756  -7.557  1.00  0.50      PROA C
ATOM    951  HB1 TYR    57       2.460  -1.363  -6.533  1.00  0.00      PROA H
ATOM    952  HB2 TYR    57       2.959  -0.922  -8.189  1.00  0.00      PROA H
ATOM    953  CG  TYR    57       3.641  -2.842  -7.532  1.00  0.50      PROA C
ATOM    954  CD1 TYR    57       4.300  -3.221  -8.694  1.00  0.50      PROA C
ATOM    955  HD1 TYR    57       4.035  -2.736  -9.619  1.00  0.00      PROA H
ATOM    956  CE1 TYR    57       5.261  -4.217  -8.681  1.00  0.50      PROA C
ATOM    957  HE1 TYR    57       5.756  -4.496  -9.600  1.00  0.00      PROA H
ATOM    958  CZ  TYR    57       5.574  -4.848  -7.497  1.00  0.50      PROA C
ATOM    959  OH  TYR    57       6.530  -5.837  -7.483  1.00  0.50      PROA O
ATOM    960  HH  TYR    57       6.570  -6.306  -8.322  1.00  0.00      PROA H
ATOM    961  CD2 TYR    57       3.973  -3.496  -6.350  1.00  0.50      PROA C
ATOM    962  HD2 TYR    57       3.451  -3.239  -5.437  1.00  0.00      PROA H
ATOM    963  CE2 TYR    57       4.933  -4.492  -6.328  1.00  0.50      PROA C
ATOM    964  HE2 TYR    57       5.171  -5.005  -5.406  1.00  0.00      PROA H
ATOM    965  C   TYR    57       0.871  -3.564  -7.479  1.00  1.00      PROA C
ATOM    966  O   TYR    57       0.306  -3.603  -6.382  1.00  1.00      PROA O
ATOM    967  N   ALA    58       1.204  -4.651  -8.170  1.00  1.00      PROA N
ATOM    968  HN  ALA    58       1.631  -4.604  -9.077  1.00  0.00      PROA H
ATOM    969  CA  ALA    58       1.002  -6.003  -7.672  1.00  1.00      PROA C
ATOM    970  HA  ALA    58       0.810  -5.990  -6.606  1.00  0.00      PROA H
ATOM    971  CB  ALA    58      -0.166  -6.695  -8.379  1.00  0.50      PROA C
ATOM    972  HB1 ALA    58      -0.267  -6.318  -9.420  1.00  0.00      PROA H
ATOM    973  HB2 ALA    58      -1.108  -6.494  -7.831  1.00  0.00      PROA H
ATOM    974  HB3 ALA    58      -0.043  -7.796  -8.438  1.00  0.00      PROA H
ATOM    975  C   ALA    58       2.281  -6.801  -7.873  1.00  1.00      PROA C
ATOM    976  O   ALA    58       2.972  -6.636  -8.884  1.00  1.00      PROA O
ATOM    977  N   SER    59       2.597  -7.662  -6.905  1.00  1.00      PROA N
ATOM    978  HN  SER    59       2.019  -7.729  -6.084  1.00  0.00      PROA H
ATOM    979  CA  SER    59       3.805  -8.473  -7.009  1.00  1.00      PROA C
ATOM    980  HA  SER    59       4.622  -7.839  -7.327  1.00  0.00      PROA H
ATOM    981  CB  SER    59       4.151  -9.076  -5.646  1.00  0.50      PROA C
ATOM    982  HB1 SER    59       4.224  -8.240  -4.914  1.00  0.00      PROA H
ATOM    983  HB2 SER    59       5.139  -9.587  -5.676  1.00  0.00      PROA H
ATOM    984  OG  SER    59       3.152  -9.986  -5.225  1.00  0.50      PROA O
ATOM    985  HG1 SER    59       3.335 -10.842  -5.637  1.00  0.00      PROA H
ATOM    986  C   SER    59       3.640  -9.566  -8.058  1.00  1.00      PROA C
ATOM    987  O   SER    59       4.399  -9.635  -9.031  1.00  1.00      PROA O
ATOM    988  N   THR    60       2.646 -10.434  -7.875  1.00  1.00      PROA N
ATOM    989  HN  THR    60       2.035 -10.332  -7.095  1.00  0.00      PROA H
ATOM    990  CA  THR    60       2.386 -11.534  -8.794  1.00  1.00      PROA C
ATOM    991  HA  THR    60       3.181 -11.617  -9.522  1.00  0.00      PROA H
ATOM    992  CB  THR    60       2.314 -12.859  -8.023  1.00  0.50      PROA C
ATOM    993  HB  THR    60       2.146 -13.698  -8.743  1.00  0.00      PROA H
ATOM    994  OG1 THR    60       1.225 -12.813  -7.091  1.00  0.50      PROA O
ATOM    995  HG1 THR    60       1.210 -13.683  -6.662  1.00  0.00      PROA H
ATOM    996  CG2 THR    60       3.611 -13.104  -7.267  1.00  0.50      PROA C
ATOM    997 HG21 THR    60       3.764 -12.373  -6.450  1.00  0.00      PROA H
ATOM    998 HG22 THR    60       4.480 -13.056  -7.958  1.00  0.00      PROA H
ATOM    999 HG23 THR    60       3.596 -14.119  -6.810  1.00  0.00      PROA H
ATOM   1000  C   THR    60       1.105 -11.315  -9.594  1.00  1.00      PROA C
ATOM   1001  O   THR    60       1.144 -11.260 -10.825  1.00  1.00      PROA O
ATOM   1002  N   ASP    61      -0.035 -11.191  -8.919  1.00  1.00      PROA N
ATOM   1003  HN  ASP    61      -0.050 -11.411  -7.946  1.00  0.00      PROA H
ATOM   1004  CA  ASP    61      -1.308 -10.971  -9.593  1.00  1.00      PROA C
ATOM   1005  HA  ASP    61      -1.136 -10.398 -10.499  1.00  0.00      PROA H
ATOM   1006  CB  ASP    61      -1.993 -12.299  -9.931  1.00  0.50      PROA C
ATOM   1007  HB1 ASP    61      -2.247 -12.860  -9.021  1.00  0.00      PROA H
ATOM   1008  HB2 ASP    61      -1.280 -12.913 -10.521  1.00  0.00      PROA H
ATOM   1009  CG  ASP    61      -3.225 -12.117 -10.796  1.00  0.50      PROA C
ATOM   1010  OD1 ASP    61      -3.476 -10.982 -11.253  1.00  0.50      PROA O
ATOM   1011  OD2 ASP    61      -3.943 -13.112 -11.017  1.00  0.50      PROA O
ATOM   1012  C   ASP    61      -2.194 -10.127  -8.691  1.00  1.00      PROA C
ATOM   1013  O   ASP    61      -2.398 -10.472  -7.524  1.00  1.00      PROA O
ATOM   1014  N   MET    62      -2.717  -9.027  -9.236  1.00  1.00      PROA N
ATOM   1015  HN  MET    62      -2.630  -8.863 -10.218  1.00  0.00      PROA H
ATOM   1016  CA  MET    62      -3.509  -8.104  -8.429  1.00  1.00      PROA C
ATOM   1017  HA  MET    62      -2.940  -7.846  -7.568  1.00  0.00      PROA H
ATOM   1018  CB  MET    62      -3.811  -6.837  -9.229  1.00  0.50      PROA C
ATOM   1019  HB1 MET    62      -4.299  -7.127 -10.189  1.00  0.00      PROA H
ATOM   1020  HB2 MET    62      -2.855  -6.340  -9.502  1.00  0.00      PROA H
ATOM   1021  CG  MET    62      -4.734  -5.864  -8.518  1.00  0.50      PROA C
ATOM   1022  HG1 MET    62      -5.723  -6.329  -8.309  1.00  0.00      PROA H
ATOM   1023  HG2 MET    62      -4.945  -5.011  -9.204  1.00  0.00      PROA H
ATOM   1024  SD  MET    62      -4.019  -5.207  -6.998  1.00  0.50      PROA S
ATOM   1025  CE  MET    62      -2.725  -4.165  -7.663  1.00  0.50      PROA C
ATOM   1026  HE1 MET    62      -3.155  -3.391  -8.322  1.00  0.00      PROA H
ATOM   1027  HE2 MET    62      -1.995  -4.726  -8.272  1.00  0.00      PROA H
ATOM   1028  HE3 MET    62      -2.178  -3.654  -6.845  1.00  0.00      PROA H
ATOM   1029  C   MET    62      -4.801  -8.757  -7.953  1.00  1.00      PROA C
ATOM   1030  O   MET    62      -5.135  -8.704  -6.764  1.00  1.00      PROA O
ATOM   1031  N   ASP    63      -5.542  -9.381  -8.873  1.00  1.00      PROA N
ATOM   1032  HN  ASP    63      -5.279  -9.427  -9.834  1.00  0.00      PROA H
ATOM   1033  CA  ASP    63      -6.823  -9.972  -8.503  1.00  1.00      PROA C
ATOM   1034  HA  ASP    63      -7.410  -9.228  -7.977  1.00  0.00      PROA H
ATOM   1035  CB  ASP    63      -7.577 -10.416  -9.754  1.00  0.50      PROA C
ATOM   1036  HB1 ASP    63      -8.522 -10.916  -9.449  1.00  0.00      PROA H
ATOM   1037  HB2 ASP    63      -6.963 -11.115 -10.362  1.00  0.00      PROA H
ATOM   1038  CG  ASP    63      -7.996  -9.253 -10.627  1.00  0.50      PROA C
ATOM   1039  OD1 ASP    63      -8.171  -8.141 -10.091  1.00  0.50      PROA O
ATOM   1040  OD2 ASP    63      -8.149  -9.451 -11.851  1.00  0.50      PROA O
ATOM   1041  C   ASP    63      -6.651 -11.145  -7.548  1.00  1.00      PROA C
ATOM   1042  O   ASP    63      -7.499 -11.361  -6.676  1.00  1.00      PROA O
ATOM   1043  N   LYS    64      -5.568 -11.910  -7.694  1.00  1.00      PROA N
ATOM   1044  HN  LYS    64      -4.936 -11.743  -8.449  1.00  0.00      PROA H
ATOM   1045  CA  LYS    64      -5.367 -13.066  -6.826  1.00  1.00      PROA C
ATOM   1046  HA  LYS    64      -6.299 -13.610  -6.747  1.00  0.00      PROA H
ATOM   1047  CB  LYS    64      -4.309 -13.987  -7.429  1.00  0.50      PROA C
ATOM   1048  HB1 LYS    64      -3.354 -13.419  -7.464  1.00  0.00      PROA H
ATOM   1049  HB2 LYS    64      -4.603 -14.227  -8.479  1.00  0.00      PROA H
ATOM   1050  CG  LYS    64      -4.067 -15.269  -6.655  1.00  0.50      PROA C
ATOM   1051  HG1 LYS    64      -5.021 -15.838  -6.553  1.00  0.00      PROA H
ATOM   1052  HG2 LYS    64      -3.710 -15.016  -5.630  1.00  0.00      PROA H
ATOM   1053  CD  LYS    64      -3.022 -16.114  -7.363  1.00  0.50      PROA C
ATOM   1054  HD1 LYS    64      -2.187 -15.441  -7.676  1.00  0.00      PROA H
ATOM   1055  HD2 LYS    64      -3.464 -16.552  -8.284  1.00  0.00      PROA H
ATOM   1056  CE  LYS    64      -2.474 -17.211  -6.468  1.00  0.50      PROA C
ATOM   1057  HE1 LYS    64      -3.258 -17.972  -6.259  1.00  0.00      PROA H
ATOM   1058  HE2 LYS    64      -2.105 -16.785  -5.510  1.00  0.00      PROA H
ATOM   1059  NZ  LYS    64      -1.321 -17.895  -7.117  1.00  0.50      PROA N
ATOM   1060  HZ1 LYS    64      -0.486 -17.263  -7.187  1.00  0.00      PROA H
ATOM   1061  HZ2 LYS    64      -1.552 -18.144  -8.103  1.00  0.00      PROA H
ATOM   1062  HZ3 LYS    64      -1.030 -18.762  -6.630  1.00  0.00      PROA H
ATOM   1063  C   LYS    64      -4.978 -12.637  -5.416  1.00  1.00      PROA C
ATOM   1064  O   LYS    64      -5.403 -13.256  -4.434  1.00  1.00      PROA O
ATOM   1065  N   VAL    65      -4.177 -11.576  -5.295  1.00  1.00      PROA N
ATOM   1066  HN  VAL    65      -3.831 -11.092  -6.101  1.00  0.00      PROA H
ATOM   1067  CA  VAL    65      -3.769 -11.103  -3.975  1.00  1.00      PROA C
ATOM   1068  HA  VAL    65      -3.474 -11.949  -3.369  1.00  0.00      PROA H
ATOM   1069  CB  VAL    65      -2.567 -10.148  -4.092  1.00  0.50      PROA C
ATOM   1070  HB  VAL    65      -2.823  -9.396  -4.867  1.00  0.00      PROA H
ATOM   1071  CG1 VAL    65      -2.303  -9.464  -2.761  1.00  0.50      PROA C
ATOM   1072 HG11 VAL    65      -2.233 -10.216  -1.945  1.00  0.00      PROA H
ATOM   1073 HG12 VAL    65      -3.094  -8.730  -2.496  1.00  0.00      PROA H
ATOM   1074 HG13 VAL    65      -1.332  -8.923  -2.793  1.00  0.00      PROA H
ATOM   1075  CG2 VAL    65      -1.331 -10.907  -4.547  1.00  0.50      PROA C
ATOM   1076 HG21 VAL    65      -1.405 -11.280  -5.586  1.00  0.00      PROA H
ATOM   1077 HG22 VAL    65      -1.189 -11.799  -3.895  1.00  0.00      PROA H
ATOM   1078 HG23 VAL    65      -0.417 -10.300  -4.414  1.00  0.00      PROA H
ATOM   1079  C   VAL    65      -4.942 -10.446  -3.258  1.00  1.00      PROA C
ATOM   1080  O   VAL    65      -5.205 -10.724  -2.081  1.00  1.00      PROA O
ATOM   1081  N   LEU    66      -5.667  -9.566  -3.956  1.00  1.00      PROA N
ATOM   1082  HN  LEU    66      -5.471  -9.339  -4.915  1.00  0.00      PROA H
ATOM   1083  CA  LEU    66      -6.825  -8.920  -3.344  1.00  1.00      PROA C
ATOM   1084  HA  LEU    66      -6.509  -8.435  -2.432  1.00  0.00      PROA H
ATOM   1085  CB  LEU    66      -7.422  -7.888  -4.300  1.00  0.50      PROA C
ATOM   1086  HB1 LEU    66      -8.389  -7.518  -3.885  1.00  0.00      PROA H
ATOM   1087  HB2 LEU    66      -7.659  -8.400  -5.264  1.00  0.00      PROA H
ATOM   1088  CG  LEU    66      -6.585  -6.651  -4.635  1.00  0.50      PROA C
ATOM   1089  HG  LEU    66      -5.611  -6.978  -5.072  1.00  0.00      PROA H
ATOM   1090  CD1 LEU    66      -7.297  -5.796  -5.670  1.00  0.50      PROA C
ATOM   1091 HD11 LEU    66      -8.288  -5.472  -5.290  1.00  0.00      PROA H
ATOM   1092 HD12 LEU    66      -7.452  -6.375  -6.607  1.00  0.00      PROA H
ATOM   1093 HD13 LEU    66      -6.703  -4.890  -5.917  1.00  0.00      PROA H
ATOM   1094  CD2 LEU    66      -6.283  -5.837  -3.384  1.00  0.50      PROA C
ATOM   1095 HD21 LEU    66      -5.700  -6.428  -2.647  1.00  0.00      PROA H
ATOM   1096 HD22 LEU    66      -7.224  -5.493  -2.905  1.00  0.00      PROA H
ATOM   1097 HD23 LEU    66      -5.677  -4.948  -3.663  1.00  0.00      PROA H
ATOM   1098  C   LEU    66      -7.877  -9.945  -2.939  1.00  1.00      PROA C
ATOM   1099  O   LEU    66      -8.478  -9.837  -1.863  1.00  1.00      PROA O
ATOM   1100  N   LEU    67      -8.107 -10.954  -3.784  1.00  1.00      PROA N
ATOM   1101  HN  LEU    67      -7.676 -11.015  -4.687  1.00  0.00      PROA H
ATOM   1102  CA  LEU    67      -9.086 -11.984  -3.453  1.00  1.00      PROA C
ATOM   1103  HA  LEU    67      -9.978 -11.464  -3.141  1.00  0.00      PROA H
ATOM   1104  CB  LEU    67      -9.346 -12.868  -4.671  1.00  0.50      PROA C
ATOM   1105  HB1 LEU    67      -8.502 -13.562  -4.872  1.00  0.00      PROA H
ATOM   1106  HB2 LEU    67      -9.395 -12.161  -5.533  1.00  0.00      PROA H
ATOM   1107  CG  LEU    67     -10.691 -13.592  -4.738  1.00  0.50      PROA C
ATOM   1108  HG  LEU    67     -10.655 -14.483  -4.059  1.00  0.00      PROA H
ATOM   1109  CD1 LEU    67     -11.806 -12.682  -4.262  1.00  0.50      PROA C
ATOM   1110 HD11 LEU    67     -11.739 -11.671  -4.714  1.00  0.00      PROA H
ATOM   1111 HD12 LEU    67     -11.822 -12.609  -3.159  1.00  0.00      PROA H
ATOM   1112 HD13 LEU    67     -12.751 -13.164  -4.581  1.00  0.00      PROA H
ATOM   1113  CD2 LEU    67     -10.956 -14.056  -6.157  1.00  0.50      PROA C
ATOM   1114 HD21 LEU    67     -10.130 -14.708  -6.515  1.00  0.00      PROA H
ATOM   1115 HD22 LEU    67     -11.032 -13.187  -6.845  1.00  0.00      PROA H
ATOM   1116 HD23 LEU    67     -11.903 -14.634  -6.211  1.00  0.00      PROA H
ATOM   1117  C   LEU    67      -8.633 -12.820  -2.264  1.00  1.00      PROA C
ATOM   1118  O   LEU    67      -9.468 -13.277  -1.475  1.00  1.00      PROA O
ATOM   1119  N   LYS    68      -7.324 -13.038  -2.123  1.00  1.00      PROA N
ATOM   1120  HN  LYS    68      -6.672 -12.768  -2.830  1.00  0.00      PROA H
ATOM   1121  CA  LYS    68      -6.803 -13.633  -0.897  1.00  1.00      PROA C
ATOM   1122  HA  LYS    68      -7.302 -14.580  -0.727  1.00  0.00      PROA H
ATOM   1123  CB  LYS    68      -5.294 -13.847  -1.011  1.00  0.50      PROA C
ATOM   1124  HB1 LYS    68      -4.877 -13.991   0.017  1.00  0.00      PROA H
ATOM   1125  HB2 LYS    68      -4.805 -12.944  -1.425  1.00  0.00      PROA H
ATOM   1126  CG  LYS    68      -4.869 -15.056  -1.815  1.00  0.50      PROA C
ATOM   1127  HG1 LYS    68      -5.233 -14.993  -2.860  1.00  0.00      PROA H
ATOM   1128  HG2 LYS    68      -5.343 -15.956  -1.360  1.00  0.00      PROA H
ATOM   1129  CD  LYS    68      -3.357 -15.194  -1.760  1.00  0.50      PROA C
ATOM   1130  HD1 LYS    68      -3.054 -15.228  -0.687  1.00  0.00      PROA H
ATOM   1131  HD2 LYS    68      -2.890 -14.286  -2.212  1.00  0.00      PROA H
ATOM   1132  CE  LYS    68      -2.871 -16.439  -2.471  1.00  0.50      PROA C
ATOM   1133  HE1 LYS    68      -3.097 -16.376  -3.555  1.00  0.00      PROA H
ATOM   1134  HE2 LYS    68      -3.356 -17.347  -2.048  1.00  0.00      PROA H
ATOM   1135  NZ  LYS    68      -1.400 -16.590  -2.302  1.00  0.50      PROA N
ATOM   1136  HZ1 LYS    68      -1.197 -16.643  -1.274  1.00  0.00      PROA H
ATOM   1137  HZ2 LYS    68      -0.891 -15.713  -2.615  1.00  0.00      PROA H
ATOM   1138  HZ3 LYS    68      -0.972 -17.410  -2.766  1.00  0.00      PROA H
ATOM   1139  C   LYS    68      -7.118 -12.755   0.306  1.00  1.00      PROA C
ATOM   1140  O   LYS    68      -7.567 -13.244   1.349  1.00  1.00      PROA O
ATOM   1141  N   TYR    69      -6.884 -11.445   0.173  1.00  1.00      PROA N
ATOM   1142  HN  TYR    69      -6.521 -11.085  -0.690  1.00  0.00      PROA H
ATOM   1143  CA  TYR    69      -7.095 -10.523   1.284  1.00  1.00      PROA C
ATOM   1144  HA  TYR    69      -6.532 -10.874   2.135  1.00  0.00      PROA H
ATOM   1145  CB  TYR    69      -6.617  -9.124   0.889  1.00  0.50      PROA C
ATOM   1146  HB1 TYR    69      -7.074  -8.837  -0.082  1.00  0.00      PROA H
ATOM   1147  HB2 TYR    69      -5.518  -9.128   0.737  1.00  0.00      PROA H
ATOM   1148  CG  TYR    69      -6.943  -8.047   1.896  1.00  0.50      PROA C
ATOM   1149  CD1 TYR    69      -6.280  -7.982   3.115  1.00  0.50      PROA C
ATOM   1150  HD1 TYR    69      -5.519  -8.717   3.338  1.00  0.00      PROA H
ATOM   1151  CE1 TYR    69      -6.575  -6.997   4.036  1.00  0.50      PROA C
ATOM   1152  HE1 TYR    69      -6.048  -6.925   4.966  1.00  0.00      PROA H
ATOM   1153  CZ  TYR    69      -7.539  -6.056   3.743  1.00  0.50      PROA C
ATOM   1154  OH  TYR    69      -7.833  -5.073   4.658  1.00  0.50      PROA O
ATOM   1155  HH  TYR    69      -6.963  -4.767   4.986  1.00  0.00      PROA H
ATOM   1156  CD2 TYR    69      -7.907  -7.085   1.623  1.00  0.50      PROA C
ATOM   1157  HD2 TYR    69      -8.439  -7.122   0.682  1.00  0.00      PROA H
ATOM   1158  CE2 TYR    69      -8.207  -6.096   2.539  1.00  0.50      PROA C
ATOM   1159  HE2 TYR    69      -8.987  -5.383   2.329  1.00  0.00      PROA H
ATOM   1160  C   TYR    69      -8.552 -10.489   1.722  1.00  1.00      PROA C
ATOM   1161  O   TYR    69      -8.838 -10.278   2.907  1.00  1.00      PROA O
ATOM   1162  N   THR    70      -9.482 -10.696   0.790  1.00  1.00      PROA N
ATOM   1163  HN  THR    70      -9.243 -10.807  -0.179  1.00  0.00      PROA H
ATOM   1164  CA  THR    70     -10.895 -10.766   1.142  1.00  1.00      PROA C
ATOM   1165  HA  THR    70     -11.137  -9.925   1.769  1.00  0.00      PROA H
ATOM   1166  CB  THR    70     -11.758 -10.702  -0.121  1.00  0.50      PROA C
ATOM   1167  HB  THR    70     -12.840 -10.819   0.137  1.00  0.00      PROA H
ATOM   1168  OG1 THR    70     -11.392 -11.771  -1.006  1.00  0.50      PROA O
ATOM   1169  HG1 THR    70     -11.057 -12.547  -0.534  1.00  0.00      PROA H
ATOM   1170  CG2 THR    70     -11.572  -9.371  -0.831  1.00  0.50      PROA C
ATOM   1171 HG21 THR    70     -10.522  -9.188  -1.109  1.00  0.00      PROA H
ATOM   1172 HG22 THR    70     -11.910  -8.540  -0.179  1.00  0.00      PROA H
ATOM   1173 HG23 THR    70     -12.176  -9.355  -1.763  1.00  0.00      PROA H
ATOM   1174  C   THR    70     -11.240 -12.028   1.921  1.00  1.00      PROA C
ATOM   1175  O   THR    70     -12.333 -12.104   2.495  1.00  1.00      PROA O
ATOM   1176  N   GLU    71     -10.345 -13.011   1.957  1.00  1.00      PROA N
ATOM   1177  HN  GLU    71      -9.465 -12.938   1.478  1.00  0.00      PROA H
ATOM   1178  CA  GLU    71     -10.597 -14.304   2.582  1.00  1.00      PROA C
ATOM   1179  HA  GLU    71     -11.593 -14.327   3.001  1.00  0.00      PROA H
ATOM   1180  CB  GLU    71     -10.509 -15.422   1.546  1.00  0.50      PROA C
ATOM   1181  HB1 GLU    71     -10.704 -16.420   1.998  1.00  0.00      PROA H
ATOM   1182  HB2 GLU    71      -9.444 -15.422   1.198  1.00  0.00      PROA H
ATOM   1183  CG  GLU    71     -11.416 -15.217   0.346  1.00  0.50      PROA C
ATOM   1184  HG1 GLU    71     -11.446 -14.168  -0.001  1.00  0.00      PROA H
ATOM   1185  HG2 GLU    71     -12.456 -15.508   0.600  1.00  0.00      PROA H
ATOM   1186  CD  GLU    71     -10.975 -16.015  -0.864  1.00  0.50      PROA C
ATOM   1187  OE1 GLU    71      -9.840 -16.536  -0.853  1.00  0.50      PROA O
ATOM   1188  OE2 GLU    71     -11.762 -16.117  -1.827  1.00  0.50      PROA O
ATOM   1189  C   GLU    71      -9.630 -14.560   3.732  1.00  1.00      PROA C
ATOM   1190  O   GLU    71      -9.140 -15.676   3.919  1.00  1.00      PROA O
ATOM   1191  N   TYR    72      -9.337 -13.523   4.515  1.00  1.00      PROA N
ATOM   1192  HN  TYR    72      -9.639 -12.610   4.250  1.00  0.00      PROA H
ATOM   1193  CA  TYR    72      -8.437 -13.641   5.661  1.00  1.00      PROA C
ATOM   1194  HA  TYR    72      -8.388 -14.675   5.973  1.00  0.00      PROA H
ATOM   1195  CB  TYR    72      -7.031 -13.148   5.319  1.00  0.50      PROA C
ATOM   1196  HB1 TYR    72      -7.025 -12.052   5.120  1.00  0.00      PROA H
ATOM   1197  HB2 TYR    72      -6.708 -13.643   4.373  1.00  0.00      PROA H
ATOM   1198  CG  TYR    72      -6.001 -13.476   6.374  1.00  0.50      PROA C
ATOM   1199  CD1 TYR    72      -5.412 -14.732   6.425  1.00  0.50      PROA C
ATOM   1200  HD1 TYR    72      -5.694 -15.476   5.692  1.00  0.00      PROA H
ATOM   1201  CE1 TYR    72      -4.470 -15.039   7.386  1.00  0.50      PROA C
ATOM   1202  HE1 TYR    72      -4.019 -16.021   7.420  1.00  0.00      PROA H
ATOM   1203  CZ  TYR    72      -4.105 -14.086   8.312  1.00  0.50      PROA C
ATOM   1204  OH  TYR    72      -3.168 -14.389   9.270  1.00  0.50      PROA O
ATOM   1205  HH  TYR    72      -3.543 -15.151   9.779  1.00  0.00      PROA H
ATOM   1206  CD2 TYR    72      -5.618 -12.532   7.317  1.00  0.50      PROA C
ATOM   1207  HD2 TYR    72      -6.071 -11.549   7.294  1.00  0.00      PROA H
ATOM   1208  CE2 TYR    72      -4.676 -12.831   8.283  1.00  0.50      PROA C
ATOM   1209  HE2 TYR    72      -4.394 -12.091   9.020  1.00  0.00      PROA H
ATOM   1210  C   TYR    72      -9.033 -12.840   6.810  1.00  1.00      PROA C
ATOM   1211  O   TYR    72      -9.109 -11.610   6.738  1.00  1.00      PROA O
ATOM   1212  N   ASN    73      -9.444 -13.534   7.870  1.00  1.00      PROA N
ATOM   1213  HN  ASN    73      -9.339 -14.523   7.902  1.00  0.00      PROA H
ATOM   1214  CA  ASN    73     -10.143 -12.887   8.972  1.00  1.00      PROA C
ATOM   1215  HA  ASN    73     -10.097 -11.810   8.858  1.00  0.00      PROA H
ATOM   1216  CB  ASN    73     -11.608 -13.337   8.994  1.00  0.50      PROA C
ATOM   1217  HB1 ASN    73     -11.692 -14.397   9.315  1.00  0.00      PROA H
ATOM   1218  HB2 ASN    73     -11.996 -13.264   7.961  1.00  0.00      PROA H
ATOM   1219  CG  ASN    73     -12.472 -12.467   9.882  1.00  0.50      PROA C
ATOM   1220  OD1 ASN    73     -12.017 -11.451  10.408  1.00  0.50      PROA O
ATOM   1221  ND2 ASN    73     -13.730 -12.859  10.049  1.00  0.50      PROA N
ATOM   1222 HD21 ASN    73     -14.332 -12.228  10.531  1.00  0.00      PROA H
ATOM   1223 HD22 ASN    73     -13.984 -13.809   9.889  1.00  0.00      PROA H
ATOM   1224  C   ASN    73      -9.451 -13.187  10.297  1.00  1.00      PROA C
ATOM   1225  O   ASN    73     -10.094 -13.604  11.265  1.00  1.00      PROA O
ATOM   1226  N   GLU    74      -8.141 -12.981  10.346  1.00  1.00      PROA N
ATOM   1227  HN  GLU    74      -7.655 -12.623   9.554  1.00  0.00      PROA H
ATOM   1228  CA  GLU    74      -7.322 -13.257  11.512  1.00  1.00      PROA C
ATOM   1229  HA  GLU    74      -7.948 -13.660  12.293  1.00  0.00      PROA H
ATOM   1230  CB  GLU    74      -6.225 -14.278  11.176  1.00  0.50      PROA C
ATOM   1231  HB1 GLU    74      -5.585 -14.454  12.073  1.00  0.00      PROA H
ATOM   1232  HB2 GLU    74      -5.559 -13.833  10.417  1.00  0.00      PROA H
ATOM   1233  CG  GLU    74      -6.734 -15.623  10.688  1.00  0.50      PROA C
ATOM   1234  HG1 GLU    74      -7.305 -15.506   9.743  1.00  0.00      PROA H
ATOM   1235  HG2 GLU    74      -7.397 -16.088  11.446  1.00  0.00      PROA H
ATOM   1236  CD  GLU    74      -5.606 -16.598  10.402  1.00  0.50      PROA C
ATOM   1237  OE1 GLU    74      -4.432 -16.216  10.587  1.00  0.50      PROA O
ATOM   1238  OE2 GLU    74      -5.889 -17.743   9.992  1.00  0.50      PROA O
ATOM   1239  C   GLU    74      -6.681 -11.971  12.024  1.00  1.00      PROA C
ATOM   1240  O   GLU    74      -6.539 -10.999  11.273  1.00  1.00      PROA O
ATOM   1241  N   PRO    75      -6.301 -11.928  13.301  1.00  1.00      PROA N
ATOM   1242  CD  PRO    75      -6.610 -12.886  14.376  1.00  0.50      PROA C
ATOM   1243  HD1 PRO    75      -6.492 -13.934  14.031  1.00  0.00      PROA H
ATOM   1244  HD2 PRO    75      -7.653 -12.704  14.725  1.00  0.00      PROA H
ATOM   1245  CA  PRO    75      -5.545 -10.771  13.798  1.00  1.00      PROA C
ATOM   1246  HA  PRO    75      -6.100  -9.867  13.591  1.00  0.00      PROA H
ATOM   1247  CB  PRO    75      -5.390 -11.059  15.295  1.00  0.50      PROA C
ATOM   1248  HB1 PRO    75      -6.190 -10.505  15.841  1.00  0.00      PROA H
ATOM   1249  HB2 PRO    75      -4.414 -10.729  15.711  1.00  0.00      PROA H
ATOM   1250  CG  PRO    75      -5.615 -12.527  15.438  1.00  0.50      PROA C
ATOM   1251  HG1 PRO    75      -4.672 -13.058  15.186  1.00  0.00      PROA H
ATOM   1252  HG2 PRO    75      -5.944 -12.819  16.459  1.00  0.00      PROA H
ATOM   1253  C   PRO    75      -4.197 -10.664  13.098  1.00  1.00      PROA C
ATOM   1254  O   PRO    75      -3.545 -11.669  12.805  1.00  1.00      PROA O
ATOM   1255  N   HSD    76      -3.785  -9.430  12.831  1.00  1.00      PROA N
ATOM   1256  HN  HSD    76      -4.308  -8.632  13.135  1.00  0.00      PROA H
ATOM   1257  CA  HSD    76      -2.617  -9.179  11.999  1.00  1.00      PROA C
ATOM   1258  HA  HSD    76      -1.814  -9.830  12.312  1.00  0.00      PROA H
ATOM   1259  CB  HSD    76      -2.942  -9.418  10.522  1.00  0.50      PROA C
ATOM   1260  HB1 HSD    76      -3.048 -10.507  10.323  1.00  0.00      PROA H
ATOM   1261  HB2 HSD    76      -2.141  -9.023   9.895  1.00  0.00      PROA H
ATOM   1262  ND1 HSD    76      -5.441  -9.210  10.213  1.00  0.50      PROA N
ATOM   1263  HD1 HSD    76      -5.660 -10.074  10.667  1.00  0.00      PROA H
ATOM   1264  CG  HSD    76      -4.170  -8.701  10.052  1.00  0.50      PROA C
ATOM   1265  CE1 HSD    76      -6.320  -8.364   9.708  1.00  0.50      PROA C
ATOM   1266  HE1 HSD    76      -7.403  -8.506   9.719  1.00  0.00      PROA H
ATOM   1267  NE2 HSD    76      -5.666  -7.323   9.226  1.00  0.50      PROA N
ATOM   1268  CD2 HSD    76      -4.320  -7.508   9.430  1.00  0.50      PROA C
ATOM   1269  HD2 HSD    76      -3.579  -6.781   9.126  1.00  0.00      PROA H
ATOM   1270  C   HSD    76      -2.149  -7.752  12.236  1.00  1.00      PROA C
ATOM   1271  O   HSD    76      -2.843  -6.945  12.859  1.00  1.00      PROA O
ATOM   1272  N   GLU    77      -0.957  -7.446  11.729  1.00  1.00      PROA N
ATOM   1273  HN  GLU    77      -0.445  -8.082  11.157  1.00  0.00      PROA H
ATOM   1274  CA  GLU    77      -0.398  -6.109  11.878  1.00  1.00      PROA C
ATOM   1275  HA  GLU    77      -0.699  -5.688  12.829  1.00  0.00      PROA H
ATOM   1276  CB  GLU    77       1.127  -6.145  11.846  1.00  0.50      PROA C
ATOM   1277  HB1 GLU    77       1.308  -6.737  10.964  1.00  0.00      PROA H
ATOM   1278  HB2 GLU    77       1.486  -6.738  12.720  1.00  0.00      PROA H
ATOM   1279  CG  GLU    77       1.763  -4.766  11.861  1.00  0.50      PROA C
ATOM   1280  HG1 GLU    77       1.431  -4.213  12.769  1.00  0.00      PROA H
ATOM   1281  HG2 GLU    77       1.482  -4.166  10.970  1.00  0.00      PROA H
ATOM   1282  CD  GLU    77       3.276  -4.816  11.888  1.00  0.50      PROA C
ATOM   1283  OE1 GLU    77       3.844  -5.837  11.451  1.00  0.50      PROA O
ATOM   1284  OE2 GLU    77       3.900  -3.837  12.350  1.00  0.50      PROA O
ATOM   1285  C   GLU    77      -0.929  -5.198  10.780  1.00  1.00      PROA C
ATOM   1286  O   GLU    77      -0.727  -5.464   9.590  1.00  1.00      PROA O
ATOM   1287  N   SER    78      -1.609  -4.129  11.181  1.00  1.00      PROA N
ATOM   1288  HN  SER    78      -1.847  -3.982  12.146  1.00  0.00      PROA H
ATOM   1289  CA  SER    78      -2.050  -3.080  10.276  1.00  1.00      PROA C
ATOM   1290  HA  SER    78      -1.610  -3.231   9.314  1.00  0.00      PROA H
ATOM   1291  CB  SER    78      -3.572  -3.077  10.117  1.00  0.50      PROA C
ATOM   1292  HB1 SER    78      -4.054  -2.837  11.094  1.00  0.00      PROA H
ATOM   1293  HB2 SER    78      -3.903  -4.093   9.811  1.00  0.00      PROA H
ATOM   1294  OG  SER    78      -3.977  -2.136   9.138  1.00  0.50      PROA O
ATOM   1295  HG1 SER    78      -4.942  -2.000   9.126  1.00  0.00      PROA H
ATOM   1296  C   SER    78      -1.573  -1.745  10.824  1.00  1.00      PROA C
ATOM   1297  O   SER    78      -1.700  -1.479  12.023  1.00  1.00      PROA O
ATOM   1298  N   ARG    79      -1.020  -0.911   9.949  1.00  1.00      PROA N
ATOM   1299  HN  ARG    79      -1.047  -1.131   8.975  1.00  0.00      PROA H
ATOM   1300  CA  ARG    79      -0.401   0.338  10.364  1.00  1.00      PROA C
ATOM   1301  HA  ARG    79      -0.641   0.545  11.399  1.00  0.00      PROA H
ATOM   1302  CB  ARG    79       1.122   0.292  10.166  1.00  0.50      PROA C
ATOM   1303  HB1 ARG    79       1.581   1.269  10.436  1.00  0.00      PROA H
ATOM   1304  HB2 ARG    79       1.317   0.116   9.082  1.00  0.00      PROA H
ATOM   1305  CG  ARG    79       1.800  -0.830  10.937  1.00  0.50      PROA C
ATOM   1306  HG1 ARG    79       2.875  -0.901  10.657  1.00  0.00      PROA H
ATOM   1307  HG2 ARG    79       1.339  -1.808  10.671  1.00  0.00      PROA H
ATOM   1308  CD  ARG    79       1.680  -0.620  12.438  1.00  0.50      PROA C
ATOM   1309  HD1 ARG    79       2.014  -1.561  12.943  1.00  0.00      PROA H
ATOM   1310  HD2 ARG    79       0.622  -0.433  12.736  1.00  0.00      PROA H
ATOM   1311  NE  ARG    79       2.535   0.469  12.902  1.00  0.50      PROA N
ATOM   1312  HE  ARG    79       3.223   0.822  12.282  1.00  0.00      PROA H
ATOM   1313  CZ  ARG    79       2.581   0.902  14.157  1.00  0.50      PROA C
ATOM   1314  NH1 ARG    79       1.813   0.344  15.083  1.00  0.50      PROA N
ATOM   1315 HH11 ARG    79       1.140  -0.326  14.794  1.00  0.00      PROA H
ATOM   1316 HH12 ARG    79       1.832   0.655  16.026  1.00  0.00      PROA H
ATOM   1317  NH2 ARG    79       3.391   1.898  14.487  1.00  0.50      PROA N
ATOM   1318 HH21 ARG    79       3.801   2.426  13.757  1.00  0.00      PROA H
ATOM   1319 HH22 ARG    79       3.144   2.405  15.305  1.00  0.00      PROA H
ATOM   1320  C   ARG    79      -0.997   1.509   9.596  1.00  1.00      PROA C
ATOM   1321  O   ARG    79      -1.621   1.341   8.546  1.00  1.00      PROA O
ATOM   1322  N   THR    80      -0.789   2.706  10.146  1.00  1.00      PROA N
ATOM   1323  HN  THR    80      -0.451   2.757  11.083  1.00  0.00      PROA H
ATOM   1324  CA  THR    80      -1.307   3.946   9.588  1.00  1.00      PROA C
ATOM   1325  HA  THR    80      -1.545   3.771   8.564  1.00  0.00      PROA H
ATOM   1326  CB  THR    80      -2.567   4.411  10.333  1.00  0.50      PROA C
ATOM   1327  HB  THR    80      -2.311   4.971  11.264  1.00  0.00      PROA H
ATOM   1328  OG1 THR    80      -3.317   3.268  10.761  1.00  0.50      PROA O
ATOM   1329  HG1 THR    80      -2.908   2.963  11.591  1.00  0.00      PROA H
ATOM   1330  CG2 THR    80      -3.450   5.271   9.434  1.00  0.50      PROA C
ATOM   1331 HG21 THR    80      -3.684   4.723   8.496  1.00  0.00      PROA H
ATOM   1332 HG22 THR    80      -3.006   6.252   9.190  1.00  0.00      PROA H
ATOM   1333 HG23 THR    80      -4.419   5.453   9.950  1.00  0.00      PROA H
ATOM   1334  C   THR    80      -0.219   5.012   9.661  1.00  1.00      PROA C
ATOM   1335  O   THR    80       0.809   4.836  10.321  1.00  1.00      PROA O
ATOM   1336  N   ASN    81      -0.454   6.131   8.965  1.00  1.00      PROA N
ATOM   1337  HN  ASN    81      -1.263   6.188   8.380  1.00  0.00      PROA H
ATOM   1338  CA  ASN    81       0.474   7.257   9.031  1.00  1.00      PROA C
ATOM   1339  HA  ASN    81       1.455   6.914   8.727  1.00  0.00      PROA H
ATOM   1340  CB  ASN    81      -0.012   8.395   8.133  1.00  0.50      PROA C
ATOM   1341  HB1 ASN    81       0.465   9.360   8.424  1.00  0.00      PROA H
ATOM   1342  HB2 ASN    81      -1.113   8.516   8.240  1.00  0.00      PROA H
ATOM   1343  CG  ASN    81       0.359   8.194   6.676  1.00  0.50      PROA C
ATOM   1344  OD1 ASN    81       1.394   7.608   6.364  1.00  0.50      PROA O
ATOM   1345  ND2 ASN    81      -0.486   8.686   5.774  1.00  0.50      PROA N
ATOM   1346 HD21 ASN    81      -1.107   9.414   6.070  1.00  0.00      PROA H
ATOM   1347 HD22 ASN    81      -0.099   8.713   4.853  1.00  0.00      PROA H
ATOM   1348  C   ASN    81       0.646   7.750  10.462  1.00  1.00      PROA C
ATOM   1349  O   ASN    81       1.770   8.017  10.906  1.00  1.00      PROA O
ATOM   1350  N   SER    82      -0.461   7.881  11.200  1.00  1.00      PROA N
ATOM   1351  HN  SER    82      -1.371   7.622  10.884  1.00  0.00      PROA H
ATOM   1352  CA  SER    82      -0.373   8.297  12.595  1.00  1.00      PROA C
ATOM   1353  HA  SER    82       0.186   9.220  12.658  1.00  0.00      PROA H
ATOM   1354  CB  SER    82      -1.771   8.536  13.163  1.00  0.50      PROA C
ATOM   1355  HB1 SER    82      -2.291   9.294  12.539  1.00  0.00      PROA H
ATOM   1356  HB2 SER    82      -1.715   8.918  14.209  1.00  0.00      PROA H
ATOM   1357  OG  SER    82      -2.537   7.345  13.142  1.00  0.50      PROA O
ATOM   1358  HG1 SER    82      -2.367   6.834  13.957  1.00  0.00      PROA H
ATOM   1359  C   SER    82       0.371   7.269  13.440  1.00  1.00      PROA C
ATOM   1360  O   SER    82       0.993   7.629  14.446  1.00  1.00      PROA O
ATOM   1361  N   ASP    83       0.314   5.992  13.056  1.00  1.00      PROA N
ATOM   1362  HN  ASP    83      -0.319   5.676  12.359  1.00  0.00      PROA H
ATOM   1363  CA  ASP    83       1.075   4.978  13.776  1.00  1.00      PROA C
ATOM   1364  HA  ASP    83       0.961   5.153  14.842  1.00  0.00      PROA H
ATOM   1365  CB  ASP    83       0.537   3.585  13.450  1.00  0.50      PROA C
ATOM   1366  HB1 ASP    83       1.067   2.867  14.091  1.00  0.00      PROA H
ATOM   1367  HB2 ASP    83       0.655   3.306  12.390  1.00  0.00      PROA H
ATOM   1368  CG  ASP    83      -0.907   3.399  13.883  1.00  0.50      PROA C
ATOM   1369  OD1 ASP    83      -1.316   4.012  14.892  1.00  0.50      PROA O
ATOM   1370  OD2 ASP    83      -1.633   2.636  13.212  1.00  0.50      PROA O
ATOM   1371  C   ASP    83       2.563   5.065  13.458  1.00  1.00      PROA C
ATOM   1372  O   ASP    83       3.394   4.720  14.304  1.00  1.00      PROA O
ATOM   1373  N   ILE    84       2.915   5.521  12.253  1.00  1.00      PROA N
ATOM   1374  HN  ILE    84       2.212   5.714  11.567  1.00  0.00      PROA H
ATOM   1375  CA  ILE    84       4.322   5.728  11.921  1.00  1.00      PROA C
ATOM   1376  HA  ILE    84       4.894   4.879  12.258  1.00  0.00      PROA H
ATOM   1377  CB  ILE    84       4.489   5.908  10.399  1.00  0.50      PROA C
ATOM   1378  HB  ILE    84       3.760   6.676  10.045  1.00  0.00      PROA H
ATOM   1379  CG2 ILE    84       5.892   6.393  10.059  1.00  0.50      PROA C
ATOM   1380 HG21 ILE    84       6.665   5.768  10.554  1.00  0.00      PROA H
ATOM   1381 HG22 ILE    84       6.037   7.450  10.372  1.00  0.00      PROA H
ATOM   1382 HG23 ILE    84       6.051   6.349   8.960  1.00  0.00      PROA H
ATOM   1383  CG1 ILE    84       4.185   4.598   9.669  1.00  0.50      PROA C
ATOM   1384 HG11 ILE    84       4.244   4.786   8.571  1.00  0.00      PROA H
ATOM   1385 HG12 ILE    84       3.140   4.279   9.877  1.00  0.00      PROA H
ATOM   1386  CD  ILE    84       5.125   3.471  10.030  1.00  0.50      PROA C
ATOM   1387  HD1 ILE    84       5.059   3.197  11.102  1.00  0.00      PROA H
ATOM   1388  HD2 ILE    84       6.181   3.714   9.788  1.00  0.00      PROA H
ATOM   1389  HD3 ILE    84       4.858   2.560   9.446  1.00  0.00      PROA H
ATOM   1390  C   ILE    84       4.882   6.914  12.695  1.00  1.00      PROA C
ATOM   1391  O   ILE    84       6.029   6.886  13.158  1.00  1.00      PROA O
ATOM   1392  N   VAL    85       4.082   7.969  12.851  1.00  1.00      PROA N
ATOM   1393  HN  VAL    85       3.169   7.992  12.438  1.00  0.00      PROA H
ATOM   1394  CA  VAL    85       4.495   9.109  13.664  1.00  1.00      PROA C
ATOM   1395  HA  VAL    85       5.463   9.448  13.324  1.00  0.00      PROA H
ATOM   1396  CB  VAL    85       3.489  10.264  13.516  1.00  0.50      PROA C
ATOM   1397  HB  VAL    85       2.475   9.898  13.818  1.00  0.00      PROA H
ATOM   1398  CG1 VAL    85       3.867  11.423  14.426  1.00  0.50      PROA C
ATOM   1399 HG11 VAL    85       4.916  11.745  14.256  1.00  0.00      PROA H
ATOM   1400 HG12 VAL    85       3.749  11.141  15.492  1.00  0.00      PROA H
ATOM   1401 HG13 VAL    85       3.204  12.296  14.233  1.00  0.00      PROA H
ATOM   1402  CG2 VAL    85       3.409  10.718  12.068  1.00  0.50      PROA C
ATOM   1403 HG21 VAL    85       3.084   9.915  11.382  1.00  0.00      PROA H
ATOM   1404 HG22 VAL    85       4.408  11.079  11.745  1.00  0.00      PROA H
ATOM   1405 HG23 VAL    85       2.696  11.566  11.999  1.00  0.00      PROA H
ATOM   1406  C   VAL    85       4.657   8.691  15.120  1.00  1.00      PROA C
ATOM   1407  O   VAL    85       5.637   9.051  15.782  1.00  1.00      PROA O
ATOM   1408  N   GLU    86       3.703   7.916  15.637  1.00  1.00      PROA N
ATOM   1409  HN  GLU    86       2.847   7.706  15.155  1.00  0.00      PROA H
ATOM   1410  CA  GLU    86       3.776   7.445  17.014  1.00  1.00      PROA C
ATOM   1411  HA  GLU    86       4.041   8.272  17.659  1.00  0.00      PROA H
ATOM   1412  CB  GLU    86       2.414   6.909  17.465  1.00  0.50      PROA C
ATOM   1413  HB1 GLU    86       2.517   6.353  18.428  1.00  0.00      PROA H
ATOM   1414  HB2 GLU    86       2.034   6.179  16.711  1.00  0.00      PROA H
ATOM   1415  CG  GLU    86       1.357   7.983  17.700  1.00  0.50      PROA C
ATOM   1416  HG1 GLU    86       1.128   8.536  16.770  1.00  0.00      PROA H
ATOM   1417  HG2 GLU    86       1.718   8.705  18.463  1.00  0.00      PROA H
ATOM   1418  CD  GLU    86       0.054   7.403  18.221  1.00  0.50      PROA C
ATOM   1419  OE1 GLU    86      -0.165   6.184  18.049  1.00  0.50      PROA O
ATOM   1420  OE2 GLU    86      -0.749   8.160  18.807  1.00  0.50      PROA O
ATOM   1421  C   GLU    86       4.838   6.370  17.216  1.00  1.00      PROA C
ATOM   1422  O   GLU    86       5.020   5.919  18.355  1.00  1.00      PROA O
ATOM   1423  N   ALA    87       5.541   5.952  16.163  1.00  1.00      PROA N
ATOM   1424  HN  ALA    87       5.292   6.294  15.262  1.00  0.00      PROA H
ATOM   1425  CA  ALA    87       6.571   4.922  16.261  1.00  1.00      PROA C
ATOM   1426  HA  ALA    87       6.578   4.476  17.227  1.00  0.00      PROA H
ATOM   1427  CB  ALA    87       6.287   3.793  15.264  1.00  0.50      PROA C
ATOM   1428  HB1 ALA    87       6.248   4.182  14.224  1.00  0.00      PROA H
ATOM   1429  HB2 ALA    87       5.301   3.347  15.505  1.00  0.00      PROA H
ATOM   1430  HB3 ALA    87       7.053   2.992  15.327  1.00  0.00      PROA H
ATOM   1431  C   ALA    87       7.978   5.447  16.026  1.00  1.00      PROA C
ATOM   1432  O   ALA    87       8.923   4.968  16.657  1.00  1.00      PROA O
ATOM   1433  N   LEU    88       8.147   6.424  15.129  1.00  1.00      PROA N
ATOM   1434  HN  LEU    88       7.369   6.781  14.606  1.00  0.00      PROA H
ATOM   1435  CA  LEU    88       9.486   6.880  14.770  1.00  1.00      PROA C
ATOM   1436  HA  LEU    88      10.160   6.038  14.786  1.00  0.00      PROA H
ATOM   1437  CB  LEU    88       9.463   7.522  13.382  1.00  0.50      PROA C
ATOM   1438  HB1 LEU    88      10.311   8.240  13.272  1.00  0.00      PROA H
ATOM   1439  HB2 LEU    88       8.525   8.113  13.277  1.00  0.00      PROA H
ATOM   1440  CG  LEU    88       9.582   6.533  12.221  1.00  0.50      PROA C
ATOM   1441  HG  LEU    88       8.771   5.768  12.327  1.00  0.00      PROA H
ATOM   1442  CD1 LEU    88       9.397   7.231  10.885  1.00  0.50      PROA C
ATOM   1443 HD11 LEU    88      10.137   8.052  10.797  1.00  0.00      PROA H
ATOM   1444 HD12 LEU    88       8.380   7.684  10.841  1.00  0.00      PROA H
ATOM   1445 HD13 LEU    88       9.496   6.509  10.047  1.00  0.00      PROA H
ATOM   1446  CD2 LEU    88      10.930   5.836  12.280  1.00  0.50      PROA C
ATOM   1447 HD21 LEU    88      11.007   5.158  13.156  1.00  0.00      PROA H
ATOM   1448 HD22 LEU    88      11.745   6.590  12.356  1.00  0.00      PROA H
ATOM   1449 HD23 LEU    88      11.093   5.237  11.359  1.00  0.00      PROA H
ATOM   1450  C   LEU    88      10.065   7.851  15.792  1.00  1.00      PROA C
ATOM   1451  O   LEU    88      11.285   7.888  15.978  1.00  1.00      PROA O
ATOM   1452  N   ASN    89       9.221   8.639  16.454  1.00  1.00      PROA N
ATOM   1453  HN  ASN    89       8.236   8.586  16.296  1.00  0.00      PROA H
ATOM   1454  CA  ASN    89       9.684   9.609  17.445  1.00  1.00      PROA C
ATOM   1455  HA  ASN    89      10.700   9.912  17.221  1.00  0.00      PROA H
ATOM   1456  CB  ASN    89       8.798  10.850  17.427  1.00  0.50      PROA C
ATOM   1457  HB1 ASN    89       9.086  11.536  18.256  1.00  0.00      PROA H
ATOM   1458  HB2 ASN    89       7.737  10.549  17.586  1.00  0.00      PROA H
ATOM   1459  CG  ASN    89       8.930  11.639  16.141  1.00  0.50      PROA C
ATOM   1460  OD1 ASN    89       9.988  11.651  15.514  1.00  0.50      PROA O
ATOM   1461  ND2 ASN    89       7.851  12.304  15.740  1.00  0.50      PROA N
ATOM   1462 HD21 ASN    89       7.914  12.836  14.899  1.00  0.00      PROA H
ATOM   1463 HD22 ASN    89       6.999  12.238  16.262  1.00  0.00      PROA H
ATOM   1464  C   ASN    89       9.729   8.976  18.837  1.00  1.00      PROA C
ATOM   1465  O   ASN    89       9.038   9.386  19.770  1.00  1.00      PROA O
ATOM   1466  N   LYS    90      10.573   7.952  18.962  1.00  1.00      PROA N
ATOM   1467  HN  LYS    90      11.068   7.618  18.165  1.00  0.00      PROA H
ATOM   1468  CA  LYS    90      10.739   7.230  20.216  1.00  1.00      PROA C
ATOM   1469  HA  LYS    90      10.136   7.676  20.998  1.00  0.00      PROA H
ATOM   1470  CB  LYS    90      10.301   5.772  20.054  1.00  0.50      PROA C
ATOM   1471  HB1 LYS    90      10.614   5.179  20.948  1.00  0.00      PROA H
ATOM   1472  HB2 LYS    90      10.806   5.323  19.169  1.00  0.00      PROA H
ATOM   1473  CG  LYS    90       8.797   5.596  19.930  1.00  0.50      PROA C
ATOM   1474  HG1 LYS    90       8.432   6.083  18.996  1.00  0.00      PROA H
ATOM   1475  HG2 LYS    90       8.351   6.147  20.791  1.00  0.00      PROA H
ATOM   1476  CD  LYS    90       8.412   4.126  19.947  1.00  0.50      PROA C
ATOM   1477  HD1 LYS    90       8.871   3.641  20.838  1.00  0.00      PROA H
ATOM   1478  HD2 LYS    90       8.825   3.627  19.041  1.00  0.00      PROA H
ATOM   1479  CE  LYS    90       6.904   3.950  19.982  1.00  0.50      PROA C
ATOM   1480  HE1 LYS    90       6.670   2.870  20.127  1.00  0.00      PROA H
ATOM   1481  HE2 LYS    90       6.413   4.266  19.066  1.00  0.00      PROA H
ATOM   1482  NZ  LYS    90       6.277   4.688  21.115  1.00  0.50      PROA N
ATOM   1483  HZ1 LYS    90       6.337   5.712  20.968  1.00  0.00      PROA H
ATOM   1484  HZ2 LYS    90       6.771   4.426  22.006  1.00  0.00      PROA H
ATOM   1485  HZ3 LYS    90       5.280   4.408  21.230  1.00  0.00      PROA H
ATOM   1486  C   LYS    90      12.166   7.294  20.744  1.00  1.00      PROA C
ATOM   1487  O   LYS    90      12.515   6.533  21.655  1.00  1.00      PROA O
ATOM   1488  N   LYS    91      12.997   8.172  20.196  1.00  1.00      PROA N
ATOM   1489  HN  LYS    91      12.668   8.914  19.624  1.00  0.00      PROA H
ATOM   1490  CA  LYS    91      14.343   8.387  20.709  1.00  1.00      PROA C
ATOM   1491  HA  LYS    91      14.455   7.961  21.699  1.00  0.00      PROA H
ATOM   1492  CB  LYS    91      15.384   7.769  19.774  1.00  0.50      PROA C
ATOM   1493  HB1 LYS    91      16.353   8.306  19.906  1.00  0.00      PROA H
ATOM   1494  HB2 LYS    91      15.048   7.940  18.728  1.00  0.00      PROA H
ATOM   1495  CG  LYS    91      15.649   6.299  20.041  1.00  0.50      PROA C
ATOM   1496  HG1 LYS    91      14.686   5.778  20.252  1.00  0.00      PROA H
ATOM   1497  HG2 LYS    91      16.270   6.224  20.958  1.00  0.00      PROA H
ATOM   1498  CD  LYS    91      16.326   5.638  18.856  1.00  0.50      PROA C
ATOM   1499  HD1 LYS    91      15.642   5.734  17.988  1.00  0.00      PROA H
ATOM   1500  HD2 LYS    91      16.442   4.553  19.074  1.00  0.00      PROA H
ATOM   1501  CE  LYS    91      17.667   6.277  18.553  1.00  0.50      PROA C
ATOM   1502  HE1 LYS    91      18.360   6.183  19.416  1.00  0.00      PROA H
ATOM   1503  HE2 LYS    91      17.552   7.356  18.309  1.00  0.00      PROA H
ATOM   1504  NZ  LYS    91      18.308   5.643  17.369  1.00  0.50      PROA N
ATOM   1505  HZ1 LYS    91      17.602   5.577  16.600  1.00  0.00      PROA H
ATOM   1506  HZ2 LYS    91      18.545   4.659  17.629  1.00  0.00      PROA H
ATOM   1507  HZ3 LYS    91      19.149   6.150  17.024  1.00  0.00      PROA H
ATOM   1508  C   LYS    91      14.603   9.874  20.885  1.00  1.00      PROA C
ATOM   1509  OT1 LYS    91      13.678  10.676  20.584  1.00  0.50      PROA O
ATOM   1510  OT2 LYS    91      15.729  10.231  21.324  1.00  0.50      PROA O
TER
ATOM   1511  N   LYS     4      27.265  -5.724   1.779  1.00  1.00      PROB N
ATOM   1512  HT1 LYS     4      26.892  -4.772   2.042  1.00  0.00      PROB H
ATOM   1513  HT2 LYS     4      28.078  -5.874   2.399  1.00  0.00      PROB H
ATOM   1514  HT3 LYS     4      26.509  -6.425   1.965  1.00  0.00      PROB H
ATOM   1515  CA  LYS     4      27.653  -5.665   0.372  1.00  1.00      PROB C
ATOM   1516  HA  LYS     4      28.264  -4.781   0.234  1.00  0.00      PROB H
ATOM   1517  CB  LYS     4      28.422  -6.924  -0.028  1.00  0.50      PROB C
ATOM   1518  HB1 LYS     4      28.189  -7.211  -1.087  1.00  0.00      PROB H
ATOM   1519  HB2 LYS     4      28.116  -7.816   0.543  1.00  0.00      PROB H
ATOM   1520  CG  LYS     4      29.926  -6.742  -0.068  1.00  0.50      PROB C
ATOM   1521  HG1 LYS     4      30.183  -5.754  -0.520  1.00  0.00      PROB H
ATOM   1522  HG2 LYS     4      30.376  -7.517  -0.736  1.00  0.00      PROB H
ATOM   1523  CD  LYS     4      30.527  -6.861   1.315  1.00  0.50      PROB C
ATOM   1524  HD1 LYS     4      30.070  -6.133   2.019  1.00  0.00      PROB H
ATOM   1525  HD2 LYS     4      31.609  -6.588   1.233  1.00  0.00      PROB H
ATOM   1526  CE  LYS     4      30.413  -8.287   1.820  1.00  0.50      PROB C
ATOM   1527  HE1 LYS     4      30.867  -8.986   1.081  1.00  0.00      PROB H
ATOM   1528  HE2 LYS     4      29.359  -8.596   1.991  1.00  0.00      PROB H
ATOM   1529  NZ  LYS     4      31.128  -8.481   3.107  1.00  0.50      PROB N
ATOM   1530  HZ1 LYS     4      30.578  -7.996   3.856  1.00  0.00      PROB H
ATOM   1531  HZ2 LYS     4      32.106  -8.097   3.131  1.00  0.00      PROB H
ATOM   1532  HZ3 LYS     4      31.176  -9.484   3.359  1.00  0.00      PROB H
ATOM   1533  C   LYS     4      26.447  -5.496  -0.540  1.00  1.00      PROB C
ATOM   1534  O   LYS     4      25.302  -5.580  -0.099  1.00  1.00      PROB O
ATOM   1535  N   LYS     5      26.718  -5.254  -1.820  1.00  1.00      PROB N
ATOM   1536  HN  LYS     5      27.657  -5.189  -2.166  1.00  0.00      PROB H
ATOM   1537  CA  LYS     5      25.665  -5.186  -2.825  1.00  1.00      PROB C
ATOM   1538  HA  LYS     5      24.817  -4.640  -2.430  1.00  0.00      PROB H
ATOM   1539  CB  LYS     5      26.170  -4.458  -4.068  1.00  0.50      PROB C
ATOM   1540  HB1 LYS     5      27.137  -4.895  -4.397  1.00  0.00      PROB H
ATOM   1541  HB2 LYS     5      26.363  -3.398  -3.775  1.00  0.00      PROB H
ATOM   1542  CG  LYS     5      25.214  -4.480  -5.252  1.00  0.50      PROB C
ATOM   1543  HG1 LYS     5      24.217  -4.110  -4.926  1.00  0.00      PROB H
ATOM   1544  HG2 LYS     5      25.079  -5.529  -5.601  1.00  0.00      PROB H
ATOM   1545  CD  LYS     5      25.748  -3.618  -6.389  1.00  0.50      PROB C
ATOM   1546  HD1 LYS     5      26.767  -3.957  -6.681  1.00  0.00      PROB H
ATOM   1547  HD2 LYS     5      25.824  -2.568  -6.027  1.00  0.00      PROB H
ATOM   1548  CE  LYS     5      24.835  -3.648  -7.607  1.00  0.50      PROB C
ATOM   1549  HE1 LYS     5      25.183  -2.906  -8.351  1.00  0.00      PROB H
ATOM   1550  HE2 LYS     5      23.791  -3.397  -7.319  1.00  0.00      PROB H
ATOM   1551  NZ  LYS     5      24.829  -4.981  -8.270  1.00  0.50      PROB N
ATOM   1552  HZ1 LYS     5      24.424  -5.662  -7.596  1.00  0.00      PROB H
ATOM   1553  HZ2 LYS     5      25.797  -5.261  -8.519  1.00  0.00      PROB H
ATOM   1554  HZ3 LYS     5      24.213  -4.966  -9.122  1.00  0.00      PROB H
ATOM   1555  C   LYS     5      25.208  -6.599  -3.161  1.00  1.00      PROB C
ATOM   1556  O   LYS     5      25.933  -7.354  -3.818  1.00  1.00      PROB O
ATOM   1557  N   ILE     6      24.019  -6.968  -2.700  1.00  1.00      PROB N
ATOM   1558  HN  ILE     6      23.439  -6.340  -2.193  1.00  0.00      PROB H
ATOM   1559  CA  ILE     6      23.495  -8.304  -2.934  1.00  1.00      PROB C
ATOM   1560  HA  ILE     6      24.315  -8.994  -3.081  1.00  0.00      PROB H
ATOM   1561  CB  ILE     6      22.662  -8.805  -1.738  1.00  0.50      PROB C
ATOM   1562  HB  ILE     6      22.348  -9.858  -1.932  1.00  0.00      PROB H
ATOM   1563  CG2 ILE     6      23.492  -8.782  -0.462  1.00  0.50      PROB C
ATOM   1564 HG21 ILE     6      23.707  -7.739  -0.144  1.00  0.00      PROB H
ATOM   1565 HG22 ILE     6      24.454  -9.309  -0.635  1.00  0.00      PROB H
ATOM   1566 HG23 ILE     6      22.963  -9.295   0.369  1.00  0.00      PROB H
ATOM   1567  CG1 ILE     6      21.396  -7.961  -1.577  1.00  0.50      PROB C
ATOM   1568 HG11 ILE     6      20.800  -7.965  -2.520  1.00  0.00      PROB H
ATOM   1569 HG12 ILE     6      21.668  -6.900  -1.373  1.00  0.00      PROB H
ATOM   1570  CD  ILE     6      20.472  -8.450  -0.485  1.00  0.50      PROB C
ATOM   1571  HD1 ILE     6      20.928  -8.325   0.521  1.00  0.00      PROB H
ATOM   1572  HD2 ILE     6      20.222  -9.524  -0.633  1.00  0.00      PROB H
ATOM   1573  HD3 ILE     6      19.521  -7.873  -0.501  1.00  0.00      PROB H
ATOM   1574  C   ILE     6      22.670  -8.304  -4.215  1.00  1.00      PROB C
ATOM   1575  O   ILE     6      22.241  -7.259  -4.712  1.00  1.00      PROB O
ATOM   1576  N   GLN     7      22.447  -9.496  -4.756  1.00  1.00      PROB N
ATOM   1577  HN  GLN     7      22.847 -10.326  -4.379  1.00  0.00      PROB H
ATOM   1578  CA  GLN     7      21.661  -9.659  -5.968  1.00  1.00      PROB C
ATOM   1579  HA  GLN     7      21.723  -8.758  -6.565  1.00  0.00      PROB H
ATOM   1580  CB  GLN     7      22.171 -10.844  -6.789  1.00  0.50      PROB C
ATOM   1581  HB1 GLN     7      21.440 -11.116  -7.589  1.00  0.00      PROB H
ATOM   1582  HB2 GLN     7      22.247 -11.739  -6.127  1.00  0.00      PROB H
ATOM   1583  CG  GLN     7      23.515 -10.600  -7.456  1.00  0.50      PROB C
ATOM   1584  HG1 GLN     7      23.824 -11.530  -7.982  1.00  0.00      PROB H
ATOM   1585  HG2 GLN     7      24.282 -10.384  -6.680  1.00  0.00      PROB H
ATOM   1586  CD  GLN     7      23.463  -9.480  -8.479  1.00  0.50      PROB C
ATOM   1587  OE1 GLN     7      22.502  -9.361  -9.240  1.00  0.50      PROB O
ATOM   1588  NE2 GLN     7      24.499  -8.648  -8.499  1.00  0.50      PROB N
ATOM   1589 HE21 GLN     7      25.245  -8.789  -7.844  1.00  0.00      PROB H
ATOM   1590 HE22 GLN     7      24.601  -8.091  -9.319  1.00  0.00      PROB H
ATOM   1591  C   GLN     7      20.186  -9.848  -5.632  1.00  1.00      PROB C
ATOM   1592  O   GLN     7      19.814 -10.169  -4.499  1.00  1.00      PROB O
ATOM   1593  N   ILE     8      19.342  -9.642  -6.638  1.00  1.00      PROB N
ATOM   1594  HN  ILE     8      19.672  -9.424  -7.550  1.00  0.00      PROB H
ATOM   1595  CA  ILE     8      17.884  -9.746  -6.458  1.00  1.00      PROB C
ATOM   1596  HA  ILE     8      17.621  -9.461  -5.449  1.00  0.00      PROB H
ATOM   1597  CB  ILE     8      17.116  -8.851  -7.435  1.00  0.50      PROB C
ATOM   1598  HB  ILE     8      17.259  -9.222  -8.480  1.00  0.00      PROB H
ATOM   1599  CG2 ILE     8      15.632  -8.859  -7.109  1.00  0.50      PROB C
ATOM   1600 HG21 ILE     8      15.437  -8.612  -6.044  1.00  0.00      PROB H
ATOM   1601 HG22 ILE     8      15.191  -9.859  -7.310  1.00  0.00      PROB H
ATOM   1602 HG23 ILE     8      15.091  -8.131  -7.742  1.00  0.00      PROB H
ATOM   1603  CG1 ILE     8      17.658  -7.424  -7.380  1.00  0.50      PROB C
ATOM   1604 HG11 ILE     8      17.084  -6.813  -8.117  1.00  0.00      PROB H
ATOM   1605 HG12 ILE     8      18.718  -7.389  -7.711  1.00  0.00      PROB H
ATOM   1606  CD  ILE     8      17.533  -6.781  -6.016  1.00  0.50      PROB C
ATOM   1607  HD1 ILE     8      18.113  -7.335  -5.247  1.00  0.00      PROB H
ATOM   1608  HD2 ILE     8      16.476  -6.714  -5.682  1.00  0.00      PROB H
ATOM   1609  HD3 ILE     8      17.937  -5.743  -6.044  1.00  0.00      PROB H
ATOM   1610  C   ILE     8      17.543 -11.224  -6.615  1.00  1.00      PROB C
ATOM   1611  O   ILE     8      17.163 -11.709  -7.682  1.00  1.00      PROB O
ATOM   1612  N   THR     9      17.685 -11.960  -5.515  1.00  1.00      PROB N
ATOM   1613  HN  THR     9      18.050 -11.558  -4.675  1.00  0.00      PROB H
ATOM   1614  CA  THR     9      17.416 -13.390  -5.509  1.00  1.00      PROB C
ATOM   1615  HA  THR     9      16.637 -13.610  -6.227  1.00  0.00      PROB H
ATOM   1616  CB  THR     9      18.674 -14.201  -5.852  1.00  0.50      PROB C
ATOM   1617  HB  THR     9      19.372 -14.244  -4.986  1.00  0.00      PROB H
ATOM   1618  OG1 THR     9      19.381 -13.559  -6.921  1.00  0.50      PROB O
ATOM   1619  HG1 THR     9      18.704 -13.242  -7.530  1.00  0.00      PROB H
ATOM   1620  CG2 THR     9      18.304 -15.613  -6.292  1.00  0.50      PROB C
ATOM   1621 HG21 THR     9      17.521 -15.594  -7.078  1.00  0.00      PROB H
ATOM   1622 HG22 THR     9      17.945 -16.227  -5.441  1.00  0.00      PROB H
ATOM   1623 HG23 THR     9      19.185 -16.121  -6.720  1.00  0.00      PROB H
ATOM   1624  C   THR     9      16.880 -13.776  -4.138  1.00  1.00      PROB C
ATOM   1625  O   THR     9      17.113 -13.085  -3.143  1.00  1.00      PROB O
ATOM   1626  N   ARG    10      16.147 -14.888  -4.101  1.00  1.00      PROB N
ATOM   1627  HN  ARG    10      15.948 -15.420  -4.924  1.00  0.00      PROB H
ATOM   1628  CA  ARG    10      15.571 -15.372  -2.853  1.00  1.00      PROB C
ATOM   1629  HA  ARG    10      14.922 -14.599  -2.459  1.00  0.00      PROB H
ATOM   1630  CB  ARG    10      14.751 -16.636  -3.110  1.00  0.50      PROB C
ATOM   1631  HB1 ARG    10      15.407 -17.367  -3.639  1.00  0.00      PROB H
ATOM   1632  HB2 ARG    10      13.943 -16.336  -3.815  1.00  0.00      PROB H
ATOM   1633  CG  ARG    10      14.215 -17.300  -1.851  1.00  0.50      PROB C
ATOM   1634  HG1 ARG    10      13.657 -16.546  -1.248  1.00  0.00      PROB H
ATOM   1635  HG2 ARG    10      15.044 -17.701  -1.224  1.00  0.00      PROB H
ATOM   1636  CD  ARG    10      13.280 -18.443  -2.199  1.00  0.50      PROB C
ATOM   1637  HD1 ARG    10      12.827 -18.853  -1.264  1.00  0.00      PROB H
ATOM   1638  HD2 ARG    10      13.861 -19.257  -2.700  1.00  0.00      PROB H
ATOM   1639  NE  ARG    10      12.217 -18.008  -3.099  1.00  0.50      PROB N
ATOM   1640  HE  ARG    10      12.158 -17.062  -3.406  1.00  0.00      PROB H
ATOM   1641  CZ  ARG    10      11.227 -18.787  -3.523  1.00  0.50      PROB C
ATOM   1642  NH1 ARG    10      11.158 -20.051  -3.129  1.00  0.50      PROB N
ATOM   1643 HH11 ARG    10      10.325 -20.529  -3.391  1.00  0.00      PROB H
ATOM   1644 HH12 ARG    10      11.618 -20.305  -2.288  1.00  0.00      PROB H
ATOM   1645  NH2 ARG    10      10.303 -18.302  -4.342  1.00  0.50      PROB N
ATOM   1646 HH21 ARG    10      10.152 -17.320  -4.445  1.00  0.00      PROB H
ATOM   1647 HH22 ARG    10       9.502 -18.864  -4.504  1.00  0.00      PROB H
ATOM   1648  C   ARG    10      16.662 -15.649  -1.826  1.00  1.00      PROB C
ATOM   1649  O   ARG    10      17.655 -16.321  -2.121  1.00  1.00      PROB O
ATOM   1650  N   ILE    11      16.476 -15.122  -0.618  1.00  1.00      PROB N
ATOM   1651  HN  ILE    11      15.693 -14.522  -0.439  1.00  0.00      PROB H
ATOM   1652  CA  ILE    11      17.419 -15.353   0.471  1.00  1.00      PROB C
ATOM   1653  HA  ILE    11      18.423 -15.251   0.092  1.00  0.00      PROB H
ATOM   1654  CB  ILE    11      17.184 -14.382   1.634  1.00  0.50      PROB C
ATOM   1655  HB  ILE    11      16.110 -14.434   1.925  1.00  0.00      PROB H
ATOM   1656  CG2 ILE    11      18.057 -14.754   2.822  1.00  0.50      PROB C
ATOM   1657 HG21 ILE    11      19.116 -14.900   2.522  1.00  0.00      PROB H
ATOM   1658 HG22 ILE    11      17.702 -15.688   3.305  1.00  0.00      PROB H
ATOM   1659 HG23 ILE    11      18.021 -13.947   3.583  1.00  0.00      PROB H
ATOM   1660  CG1 ILE    11      17.472 -12.950   1.191  1.00  0.50      PROB C
ATOM   1661 HG11 ILE    11      17.302 -12.275   2.062  1.00  0.00      PROB H
ATOM   1662 HG12 ILE    11      16.744 -12.645   0.403  1.00  0.00      PROB H
ATOM   1663  CD  ILE    11      18.876 -12.753   0.670  1.00  0.50      PROB C
ATOM   1664  HD1 ILE    11      19.022 -13.285  -0.294  1.00  0.00      PROB H
ATOM   1665  HD2 ILE    11      19.646 -13.093   1.394  1.00  0.00      PROB H
ATOM   1666  HD3 ILE    11      19.057 -11.672   0.473  1.00  0.00      PROB H
ATOM   1667  C   ILE    11      17.272 -16.804   0.919  1.00  1.00      PROB C
ATOM   1668  O   ILE    11      16.233 -17.193   1.462  1.00  1.00      PROB O
ATOM   1669  N   MET    12      18.312 -17.610   0.692  1.00  1.00      PROB N
ATOM   1670  HN  MET    12      19.089 -17.321   0.144  1.00  0.00      PROB H
ATOM   1671  CA  MET    12      18.224 -19.026   1.030  1.00  1.00      PROB C
ATOM   1672  HA  MET    12      17.313 -19.430   0.607  1.00  0.00      PROB H
ATOM   1673  CB  MET    12      19.412 -19.783   0.435  1.00  0.50      PROB C
ATOM   1674  HB1 MET    12      19.303 -20.865   0.689  1.00  0.00      PROB H
ATOM   1675  HB2 MET    12      20.350 -19.420   0.916  1.00  0.00      PROB H
ATOM   1676  CG  MET    12      19.585 -19.673  -1.097  1.00  0.50      PROB C
ATOM   1677  HG1 MET    12      19.701 -18.611  -1.402  1.00  0.00      PROB H
ATOM   1678  HG2 MET    12      18.662 -20.049  -1.590  1.00  0.00      PROB H
ATOM   1679  SD  MET    12      21.038 -20.628  -1.639  1.00  0.50      PROB S
ATOM   1680  CE  MET    12      20.949 -20.291  -3.425  1.00  0.50      PROB C
ATOM   1681  HE1 MET    12      21.309 -19.263  -3.638  1.00  0.00      PROB H
ATOM   1682  HE2 MET    12      19.910 -20.354  -3.793  1.00  0.00      PROB H
ATOM   1683  HE3 MET    12      21.569 -21.006  -4.007  1.00  0.00      PROB H
ATOM   1684  C   MET    12      18.150 -19.245   2.536  1.00  1.00      PROB C
ATOM   1685  O   MET    12      17.566 -20.237   2.986  1.00  1.00      PROB O
ATOM   1686  N   ASP    13      18.718 -18.337   3.326  1.00  1.00      PROB N
ATOM   1687  HN  ASP    13      19.166 -17.543   2.937  1.00  0.00      PROB H
ATOM   1688  CA  ASP    13      18.675 -18.459   4.774  1.00  1.00      PROB C
ATOM   1689  HA  ASP    13      18.852 -19.499   5.024  1.00  0.00      PROB H
ATOM   1690  CB  ASP    13      19.746 -17.577   5.418  1.00  0.50      PROB C
ATOM   1691  HB1 ASP    13      19.483 -16.510   5.339  1.00  0.00      PROB H
ATOM   1692  HB2 ASP    13      20.708 -17.729   4.893  1.00  0.00      PROB H
ATOM   1693  CG  ASP    13      19.996 -17.925   6.877  1.00  0.50      PROB C
ATOM   1694  OD1 ASP    13      19.341 -18.855   7.393  1.00  0.50      PROB O
ATOM   1695  OD2 ASP    13      20.854 -17.270   7.507  1.00  0.50      PROB O
ATOM   1696  C   ASP    13      17.293 -18.083   5.302  1.00  1.00      PROB C
ATOM   1697  O   ASP    13      16.539 -17.338   4.672  1.00  1.00      PROB O
ATOM   1698  N   GLU    14      16.966 -18.620   6.479  1.00  1.00      PROB N
ATOM   1699  HN  GLU    14      17.696 -19.097   6.981  1.00  0.00      PROB H
ATOM   1700  CA  GLU    14      15.692 -18.349   7.134  1.00  1.00      PROB C
ATOM   1701  HA  GLU    14      14.924 -18.187   6.388  1.00  0.00      PROB H
ATOM   1702  CB  GLU    14      15.275 -19.548   7.996  1.00  0.50      PROB C
ATOM   1703  HB1 GLU    14      14.432 -19.263   8.672  1.00  0.00      PROB H
ATOM   1704  HB2 GLU    14      16.128 -19.826   8.655  1.00  0.00      PROB H
ATOM   1705  CG  GLU    14      14.861 -20.778   7.203  1.00  0.50      PROB C
ATOM   1706  HG1 GLU    14      14.767 -21.651   7.887  1.00  0.00      PROB H
ATOM   1707  HG2 GLU    14      15.613 -21.029   6.425  1.00  0.00      PROB H
ATOM   1708  CD  GLU    14      13.514 -20.614   6.525  1.00  0.50      PROB C
ATOM   1709  OE1 GLU    14      12.695 -19.805   7.012  1.00  0.50      PROB O
ATOM   1710  OE2 GLU    14      13.274 -21.291   5.503  1.00  0.50      PROB O
ATOM   1711  C   GLU    14      15.748 -17.086   7.989  1.00  1.00      PROB C
ATOM   1712  O   GLU    14      14.868 -16.224   7.888  1.00  1.00      PROB O
ATOM   1713  N   ARG    15      16.775 -16.963   8.836  1.00  1.00      PROB N
ATOM   1714  HN  ARG    15      17.485 -17.661   8.871  1.00  0.00      PROB H
ATOM   1715  CA  ARG    15      16.862 -15.818   9.739  1.00  1.00      PROB C
ATOM   1716  HA  ARG    15      15.901 -15.673  10.218  1.00  0.00      PROB H
ATOM   1717  CB  ARG    15      17.910 -16.082  10.819  1.00  0.50      PROB C
ATOM   1718  HB1 ARG    15      17.477 -16.841  11.512  1.00  0.00      PROB H
ATOM   1719  HB2 ARG    15      18.064 -15.165  11.426  1.00  0.00      PROB H
ATOM   1720  CG  ARG    15      19.274 -16.619  10.323  1.00  0.50      PROB C
ATOM   1721  HG1 ARG    15      19.724 -15.891   9.613  1.00  0.00      PROB H
ATOM   1722  HG2 ARG    15      19.129 -17.577   9.775  1.00  0.00      PROB H
ATOM   1723  CD  ARG    15      20.295 -16.869  11.446  1.00  0.50      PROB C
ATOM   1724  HD1 ARG    15      19.897 -17.646  12.138  1.00  0.00      PROB H
ATOM   1725  HD2 ARG    15      20.506 -15.942  12.021  1.00  0.00      PROB H
ATOM   1726  NE  ARG    15      21.549 -17.383  10.797  1.00  0.50      PROB N
ATOM   1727  HE  ARG    15      21.546 -17.502   9.797  1.00  0.00      PROB H
ATOM   1728  CZ  ARG    15      22.651 -17.706  11.488  1.00  0.50      PROB C
ATOM   1729  NH1 ARG    15      23.707 -18.152  10.811  1.00  0.50      PROB N
ATOM   1730 HH11 ARG    15      23.626 -18.242   9.826  1.00  0.00      PROB H
ATOM   1731 HH12 ARG    15      24.516 -18.460  11.294  1.00  0.00      PROB H
ATOM   1732  NH2 ARG    15      22.723 -17.568  12.808  1.00  0.50      PROB N
ATOM   1733 HH21 ARG    15      21.877 -17.375  13.292  1.00  0.00      PROB H
ATOM   1734 HH22 ARG    15      23.481 -17.989  13.293  1.00  0.00      PROB H
ATOM   1735  C   ARG    15      17.181 -14.534   8.983  1.00  1.00      PROB C
ATOM   1736  O   ARG    15      16.617 -13.475   9.286  1.00  1.00      PROB O
ATOM   1737  N   ASN    16      18.093 -14.601   8.011  1.00  1.00      PROB N
ATOM   1738  HN  ASN    16      18.579 -15.453   7.821  1.00  0.00      PROB H
ATOM   1739  CA  ASN    16      18.401 -13.417   7.218  1.00  1.00      PROB C
ATOM   1740  HA  ASN    16      18.669 -12.618   7.891  1.00  0.00      PROB H
ATOM   1741  CB  ASN    16      19.571 -13.700   6.274  1.00  0.50      PROB C
ATOM   1742  HB1 ASN    16      19.283 -14.460   5.522  1.00  0.00      PROB H
ATOM   1743  HB2 ASN    16      20.422 -14.104   6.869  1.00  0.00      PROB H
ATOM   1744  CG  ASN    16      20.058 -12.454   5.554  1.00  0.50      PROB C
ATOM   1745  OD1 ASN    16      19.661 -11.336   5.886  1.00  0.50      PROB O
ATOM   1746  ND2 ASN    16      20.930 -12.640   4.570  1.00  0.50      PROB N
ATOM   1747 HD21 ASN    16      21.306 -11.821   4.148  1.00  0.00      PROB H
ATOM   1748 HD22 ASN    16      21.343 -13.537   4.432  1.00  0.00      PROB H
ATOM   1749  C   ASN    16      17.179 -12.954   6.436  1.00  1.00      PROB C
ATOM   1750  O   ASN    16      16.884 -11.754   6.386  1.00  1.00      PROB O
ATOM   1751  N   ARG    17      16.449 -13.893   5.832  1.00  1.00      PROB N
ATOM   1752  HN  ARG    17      16.679 -14.864   5.866  1.00  0.00      PROB H
ATOM   1753  CA  ARG    17      15.207 -13.545   5.154  1.00  1.00      PROB C
ATOM   1754  HA  ARG    17      15.414 -12.762   4.438  1.00  0.00      PROB H
ATOM   1755  CB  ARG    17      14.665 -14.765   4.408  1.00  0.50      PROB C
ATOM   1756  HB1 ARG    17      14.407 -15.554   5.154  1.00  0.00      PROB H
ATOM   1757  HB2 ARG    17      15.484 -15.201   3.798  1.00  0.00      PROB H
ATOM   1758  CG  ARG    17      13.474 -14.494   3.507  1.00  0.50      PROB C
ATOM   1759  HG1 ARG    17      13.747 -13.662   2.821  1.00  0.00      PROB H
ATOM   1760  HG2 ARG    17      12.585 -14.182   4.100  1.00  0.00      PROB H
ATOM   1761  CD  ARG    17      13.122 -15.726   2.686  1.00  0.50      PROB C
ATOM   1762  HD1 ARG    17      14.009 -15.989   2.061  1.00  0.00      PROB H
ATOM   1763  HD2 ARG    17      12.258 -15.512   2.015  1.00  0.00      PROB H
ATOM   1764  NE  ARG    17      12.764 -16.865   3.529  1.00  0.50      PROB N
ATOM   1765  HE  ARG    17      12.450 -16.706   4.479  1.00  0.00      PROB H
ATOM   1766  CZ  ARG    17      12.661 -18.115   3.090  1.00  0.50      PROB C
ATOM   1767  NH1 ARG    17      12.895 -18.393   1.816  1.00  0.50      PROB N
ATOM   1768 HH11 ARG    17      13.447 -17.740   1.326  1.00  0.00      PROB H
ATOM   1769 HH12 ARG    17      12.898 -19.376   1.596  1.00  0.00      PROB H
ATOM   1770  NH2 ARG    17      12.328 -19.090   3.927  1.00  0.50      PROB N
ATOM   1771 HH21 ARG    17      12.356 -18.928   4.916  1.00  0.00      PROB H
ATOM   1772 HH22 ARG    17      12.561 -20.035   3.708  1.00  0.00      PROB H
ATOM   1773  C   ARG    17      14.168 -13.008   6.132  1.00  1.00      PROB C
ATOM   1774  O   ARG    17      13.303 -12.219   5.743  1.00  1.00      PROB O
ATOM   1775  N   GLN    18      14.245 -13.413   7.402  1.00  1.00      PROB N
ATOM   1776  HN  GLN    18      14.879 -14.132   7.687  1.00  0.00      PROB H
ATOM   1777  CA  GLN    18      13.260 -12.970   8.384  1.00  1.00      PROB C
ATOM   1778  HA  GLN    18      12.270 -13.040   7.949  1.00  0.00      PROB H
ATOM   1779  CB  GLN    18      13.311 -13.872   9.619  1.00  0.50      PROB C
ATOM   1780  HB1 GLN    18      14.345 -13.879  10.028  1.00  0.00      PROB H
ATOM   1781  HB2 GLN    18      13.096 -14.925   9.321  1.00  0.00      PROB H
ATOM   1782  CG  GLN    18      12.383 -13.442  10.747  1.00  0.50      PROB C
ATOM   1783  HG1 GLN    18      12.495 -12.376  11.025  1.00  0.00      PROB H
ATOM   1784  HG2 GLN    18      12.669 -14.034  11.652  1.00  0.00      PROB H
ATOM   1785  CD  GLN    18      10.934 -13.799  10.487  1.00  0.50      PROB C
ATOM   1786  OE1 GLN    18      10.633 -14.839   9.900  1.00  0.50      PROB O
ATOM   1787  NE2 GLN    18      10.025 -12.935  10.924  1.00  0.50      PROB N
ATOM   1788 HE21 GLN    18       9.070 -13.218  10.897  1.00  0.00      PROB H
ATOM   1789 HE22 GLN    18      10.310 -12.152  11.470  1.00  0.00      PROB H
ATOM   1790  C   GLN    18      13.483 -11.512   8.772  1.00  1.00      PROB C
ATOM   1791  O   GLN    18      12.565 -10.687   8.680  1.00  1.00      PROB O
ATOM   1792  N   VAL    19      14.698 -11.176   9.207  1.00  1.00      PROB N
ATOM   1793  HN  VAL    19      15.409 -11.877   9.308  1.00  0.00      PROB H
ATOM   1794  CA  VAL    19      14.970  -9.821   9.676  1.00  1.00      PROB C
ATOM   1795  HA  VAL    19      14.150  -9.502  10.307  1.00  0.00      PROB H
ATOM   1796  CB  VAL    19      16.244  -9.810  10.538  1.00  0.50      PROB C
ATOM   1797  HB  VAL    19      17.124  -9.988   9.874  1.00  0.00      PROB H
ATOM   1798  CG1 VAL    19      16.417  -8.462  11.231  1.00  0.50      PROB C
ATOM   1799 HG11 VAL    19      15.728  -8.418  12.108  1.00  0.00      PROB H
ATOM   1800 HG12 VAL    19      16.164  -7.596  10.605  1.00  0.00      PROB H
ATOM   1801 HG13 VAL    19      17.449  -8.353  11.628  1.00  0.00      PROB H
ATOM   1802  CG2 VAL    19      16.198 -10.935  11.563  1.00  0.50      PROB C
ATOM   1803 HG21 VAL    19      16.211 -11.949  11.118  1.00  0.00      PROB H
ATOM   1804 HG22 VAL    19      15.293 -10.838  12.202  1.00  0.00      PROB H
ATOM   1805 HG23 VAL    19      17.083 -10.864  12.233  1.00  0.00      PROB H
ATOM   1806  C   VAL    19      15.061  -8.838   8.510  1.00  1.00      PROB C
ATOM   1807  O   VAL    19      14.701  -7.665   8.658  1.00  1.00      PROB O
ATOM   1808  N   THR    20      15.535  -9.285   7.343  1.00  1.00      PROB N
ATOM   1809  HN  THR    20      15.887 -10.218   7.236  1.00  0.00      PROB H
ATOM   1810  CA  THR    20      15.483  -8.430   6.160  1.00  1.00      PROB C
ATOM   1811  HA  THR    20      15.959  -7.488   6.386  1.00  0.00      PROB H
ATOM   1812  CB  THR    20      16.223  -9.081   4.988  1.00  0.50      PROB C
ATOM   1813  HB  THR    20      15.757 -10.066   4.741  1.00  0.00      PROB H
ATOM   1814  OG1 THR    20      17.590  -9.311   5.348  1.00  0.50      PROB O
ATOM   1815  HG1 THR    20      17.661 -10.216   5.706  1.00  0.00      PROB H
ATOM   1816  CG2 THR    20      16.174  -8.188   3.752  1.00  0.50      PROB C
ATOM   1817 HG21 THR    20      16.555  -7.175   4.001  1.00  0.00      PROB H
ATOM   1818 HG22 THR    20      15.143  -8.111   3.348  1.00  0.00      PROB H
ATOM   1819 HG23 THR    20      16.821  -8.624   2.959  1.00  0.00      PROB H
ATOM   1820  C   THR    20      14.041  -8.137   5.769  1.00  1.00      PROB C
ATOM   1821  O   THR    20      13.722  -7.029   5.320  1.00  1.00      PROB O
ATOM   1822  N   PHE    21      13.157  -9.124   5.927  1.00  1.00      PROB N
ATOM   1823  HN  PHE    21      13.404 -10.044   6.233  1.00  0.00      PROB H
ATOM   1824  CA  PHE    21      11.738  -8.890   5.689  1.00  1.00      PROB C
ATOM   1825  HA  PHE    21      11.621  -8.542   4.678  1.00  0.00      PROB H
ATOM   1826  CB  PHE    21      10.953 -10.190   5.878  1.00  0.50      PROB C
ATOM   1827  HB1 PHE    21      11.211 -10.695   6.825  1.00  0.00      PROB H
ATOM   1828  HB2 PHE    21      11.207 -10.907   5.071  1.00  0.00      PROB H
ATOM   1829  CG  PHE    21       9.461 -10.011   5.852  1.00  0.50      PROB C
ATOM   1830  CD1 PHE    21       8.798  -9.763   4.661  1.00  0.50      PROB C
ATOM   1831  HD1 PHE    21       9.354  -9.712   3.736  1.00  0.00      PROB H
ATOM   1832  CE1 PHE    21       7.423  -9.601   4.637  1.00  0.50      PROB C
ATOM   1833  HE1 PHE    21       6.917  -9.411   3.698  1.00  0.00      PROB H
ATOM   1834  CZ  PHE    21       6.697  -9.693   5.809  1.00  0.50      PROB C
ATOM   1835  HZ  PHE    21       5.621  -9.565   5.792  1.00  0.00      PROB H
ATOM   1836  CD2 PHE    21       8.719 -10.105   7.019  1.00  0.50      PROB C
ATOM   1837  HD2 PHE    21       9.219 -10.305   7.958  1.00  0.00      PROB H
ATOM   1838  CE2 PHE    21       7.346  -9.945   7.001  1.00  0.50      PROB C
ATOM   1839  HE2 PHE    21       6.777 -10.030   7.921  1.00  0.00      PROB H
ATOM   1840  C   PHE    21      11.209  -7.798   6.607  1.00  1.00      PROB C
ATOM   1841  O   PHE    21      10.505  -6.885   6.160  1.00  1.00      PROB O
ATOM   1842  N   THR    22      11.563  -7.861   7.893  1.00  1.00      PROB N
ATOM   1843  HN  THR    22      12.085  -8.646   8.224  1.00  0.00      PROB H
ATOM   1844  CA  THR    22      11.063  -6.878   8.851  1.00  1.00      PROB C
ATOM   1845  HA  THR    22       9.989  -6.850   8.776  1.00  0.00      PROB H
ATOM   1846  CB  THR    22      11.437  -7.294  10.274  1.00  0.50      PROB C
ATOM   1847  HB  THR    22      12.546  -7.355  10.389  1.00  0.00      PROB H
ATOM   1848  OG1 THR    22      10.891  -8.586  10.559  1.00  0.50      PROB O
ATOM   1849  HG1 THR    22      11.447  -9.252  10.138  1.00  0.00      PROB H
ATOM   1850  CG2 THR    22      10.892  -6.288  11.279  1.00  0.50      PROB C
ATOM   1851 HG21 THR    22       9.804  -6.140  11.132  1.00  0.00      PROB H
ATOM   1852 HG22 THR    22      11.398  -5.303  11.207  1.00  0.00      PROB H
ATOM   1853 HG23 THR    22      11.051  -6.664  12.316  1.00  0.00      PROB H
ATOM   1854  C   THR    22      11.600  -5.483   8.549  1.00  1.00      PROB C
ATOM   1855  O   THR    22      10.844  -4.504   8.545  1.00  1.00      PROB O
ATOM   1856  N   LYS    23      12.904  -5.372   8.289  1.00  1.00      PROB N
ATOM   1857  HN  LYS    23      13.505  -6.174   8.317  1.00  0.00      PROB H
ATOM   1858  CA  LYS    23      13.511  -4.053   8.138  1.00  1.00      PROB C
ATOM   1859  HA  LYS    23      13.158  -3.413   8.937  1.00  0.00      PROB H
ATOM   1860  CB  LYS    23      15.032  -4.166   8.234  1.00  0.50      PROB C
ATOM   1861  HB1 LYS    23      15.461  -3.160   8.016  1.00  0.00      PROB H
ATOM   1862  HB2 LYS    23      15.395  -4.889   7.471  1.00  0.00      PROB H
ATOM   1863  CG  LYS    23      15.519  -4.543   9.624  1.00  0.50      PROB C
ATOM   1864  HG1 LYS    23      15.125  -5.541   9.921  1.00  0.00      PROB H
ATOM   1865  HG2 LYS    23      15.081  -3.821  10.349  1.00  0.00      PROB H
ATOM   1866  CD  LYS    23      17.034  -4.541   9.717  1.00  0.50      PROB C
ATOM   1867  HD1 LYS    23      17.304  -4.640  10.798  1.00  0.00      PROB H
ATOM   1868  HD2 LYS    23      17.438  -3.565   9.363  1.00  0.00      PROB H
ATOM   1869  CE  LYS    23      17.638  -5.700   8.947  1.00  0.50      PROB C
ATOM   1870  HE1 LYS    23      17.471  -5.567   7.854  1.00  0.00      PROB H
ATOM   1871  HE2 LYS    23      17.210  -6.675   9.230  1.00  0.00      PROB H
ATOM   1872  NZ  LYS    23      19.110  -5.776   9.151  1.00  0.50      PROB N
ATOM   1873  HZ1 LYS    23      19.342  -5.809  10.166  1.00  0.00      PROB H
ATOM   1874  HZ2 LYS    23      19.500  -4.890   8.728  1.00  0.00      PROB H
ATOM   1875  HZ3 LYS    23      19.520  -6.597   8.666  1.00  0.00      PROB H
ATOM   1876  C   LYS    23      13.092  -3.387   6.834  1.00  1.00      PROB C
ATOM   1877  O   LYS    23      12.791  -2.187   6.815  1.00  1.00      PROB O
ATOM   1878  N   ARG    24      13.058  -4.142   5.735  1.00  1.00      PROB N
ATOM   1879  HN  ARG    24      13.269  -5.123   5.756  1.00  0.00      PROB H
ATOM   1880  CA  ARG    24      12.609  -3.565   4.477  1.00  1.00      PROB C
ATOM   1881  HA  ARG    24      13.079  -2.598   4.359  1.00  0.00      PROB H
ATOM   1882  CB  ARG    24      13.029  -4.452   3.302  1.00  0.50      PROB C
ATOM   1883  HB1 ARG    24      12.332  -5.307   3.218  1.00  0.00      PROB H
ATOM   1884  HB2 ARG    24      14.024  -4.873   3.578  1.00  0.00      PROB H
ATOM   1885  CG  ARG    24      13.176  -3.697   1.984  1.00  0.50      PROB C
ATOM   1886  HG1 ARG    24      13.900  -2.860   2.108  1.00  0.00      PROB H
ATOM   1887  HG2 ARG    24      12.192  -3.259   1.694  1.00  0.00      PROB H
ATOM   1888  CD  ARG    24      13.647  -4.611   0.864  1.00  0.50      PROB C
ATOM   1889  HD1 ARG    24      13.679  -4.069  -0.110  1.00  0.00      PROB H
ATOM   1890  HD2 ARG    24      12.914  -5.437   0.737  1.00  0.00      PROB H
ATOM   1891  NE  ARG    24      14.927  -5.246   1.171  1.00  0.50      PROB N
ATOM   1892  HE  ARG    24      14.928  -6.101   1.673  1.00  0.00      PROB H
ATOM   1893  CZ  ARG    24      16.110  -4.757   0.811  1.00  0.50      PROB C
ATOM   1894  NH1 ARG    24      16.182  -3.623   0.129  1.00  0.50      PROB N
ATOM   1895 HH11 ARG    24      17.002  -3.522  -0.434  1.00  0.00      PROB H
ATOM   1896 HH12 ARG    24      15.522  -3.493  -0.624  1.00  0.00      PROB H
ATOM   1897  NH2 ARG    24      17.221  -5.405   1.133  1.00  0.50      PROB N
ATOM   1898 HH21 ARG    24      17.164  -6.316   1.511  1.00  0.00      PROB H
ATOM   1899 HH22 ARG    24      18.145  -5.095   0.850  1.00  0.00      PROB H
ATOM   1900  C   ARG    24      11.102  -3.341   4.459  1.00  1.00      PROB C
ATOM   1901  O   ARG    24      10.623  -2.495   3.697  1.00  1.00      PROB O
ATOM   1902  N   LYS    25      10.344  -4.078   5.277  1.00  1.00      PROB N
ATOM   1903  HN  LYS    25      10.704  -4.850   5.803  1.00  0.00      PROB H
ATOM   1904  CA  LYS    25       8.919  -3.792   5.422  1.00  1.00      PROB C
ATOM   1905  HA  LYS    25       8.461  -3.726   4.443  1.00  0.00      PROB H
ATOM   1906  CB  LYS    25       8.236  -4.908   6.220  1.00  0.50      PROB C
ATOM   1907  HB1 LYS    25       8.935  -5.248   6.995  1.00  0.00      PROB H
ATOM   1908  HB2 LYS    25       8.158  -5.769   5.511  1.00  0.00      PROB H
ATOM   1909  CG  LYS    25       6.821  -4.597   6.710  1.00  0.50      PROB C
ATOM   1910  HG1 LYS    25       6.201  -5.522   6.644  1.00  0.00      PROB H
ATOM   1911  HG2 LYS    25       6.325  -3.853   6.047  1.00  0.00      PROB H
ATOM   1912  CD  LYS    25       6.810  -4.116   8.161  1.00  0.50      PROB C
ATOM   1913  HD1 LYS    25       5.801  -3.867   8.521  1.00  0.00      PROB H
ATOM   1914  HD2 LYS    25       7.337  -3.146   8.253  1.00  0.00      PROB H
ATOM   1915  CE  LYS    25       7.512  -5.095   9.091  1.00  0.50      PROB C
ATOM   1916  HE1 LYS    25       7.515  -4.627  10.104  1.00  0.00      PROB H
ATOM   1917  HE2 LYS    25       8.561  -5.320   8.878  1.00  0.00      PROB H
ATOM   1918  NZ  LYS    25       6.764  -6.375   9.235  1.00  0.50      PROB N
ATOM   1919  HZ1 LYS    25       6.524  -6.796   8.323  1.00  0.00      PROB H
ATOM   1920  HZ2 LYS    25       5.848  -6.128   9.692  1.00  0.00      PROB H
ATOM   1921  HZ3 LYS    25       7.254  -7.035   9.873  1.00  0.00      PROB H
ATOM   1922  C   LYS    25       8.708  -2.443   6.095  1.00  1.00      PROB C
ATOM   1923  O   LYS    25       7.914  -1.617   5.629  1.00  1.00      PROB O
ATOM   1924  N   PHE    26       9.412  -2.208   7.204  1.00  1.00      PROB N
ATOM   1925  HN  PHE    26      10.011  -2.907   7.602  1.00  0.00      PROB H
ATOM   1926  CA  PHE    26       9.262  -0.952   7.929  1.00  1.00      PROB C
ATOM   1927  HA  PHE    26       8.208  -0.777   8.109  1.00  0.00      PROB H
ATOM   1928  CB  PHE    26       9.992  -1.035   9.267  1.00  0.50      PROB C
ATOM   1929  HB1 PHE    26      11.051  -1.339   9.105  1.00  0.00      PROB H
ATOM   1930  HB2 PHE    26       9.523  -1.825   9.898  1.00  0.00      PROB H
ATOM   1931  CG  PHE    26       9.971   0.244  10.046  1.00  0.50      PROB C
ATOM   1932  CD1 PHE    26       8.849   0.609  10.767  1.00  0.50      PROB C
ATOM   1933  HD1 PHE    26       7.980  -0.037  10.746  1.00  0.00      PROB H
ATOM   1934  CE1 PHE    26       8.824   1.787  11.482  1.00  0.50      PROB C
ATOM   1935  HE1 PHE    26       7.936   2.078  12.031  1.00  0.00      PROB H
ATOM   1936  CZ  PHE    26       9.928   2.615  11.483  1.00  0.50      PROB C
ATOM   1937  HZ  PHE    26       9.889   3.508  12.080  1.00  0.00      PROB H
ATOM   1938  CD2 PHE    26      11.073   1.084  10.053  1.00  0.50      PROB C
ATOM   1939  HD2 PHE    26      11.959   0.793   9.504  1.00  0.00      PROB H
ATOM   1940  CE2 PHE    26      11.053   2.264  10.767  1.00  0.50      PROB C
ATOM   1941  HE2 PHE    26      11.926   2.901  10.789  1.00  0.00      PROB H
ATOM   1942  C   PHE    26       9.772   0.224   7.108  1.00  1.00      PROB C
ATOM   1943  O   PHE    26       9.208   1.323   7.172  1.00  1.00      PROB O
ATOM   1944  N   GLY    27      10.844   0.019   6.342  1.00  1.00      PROB N
ATOM   1945  HN  GLY    27      11.346  -0.849   6.400  1.00  0.00      PROB H
ATOM   1946  CA  GLY    27      11.321   1.069   5.462  1.00  1.00      PROB C
ATOM   1947  HA1 GLY    27      12.250   0.734   5.028  1.00  0.00      PROB H
ATOM   1948  HA2 GLY    27      11.435   1.988   6.022  1.00  0.00      PROB H
ATOM   1949  C   GLY    27      10.370   1.349   4.319  1.00  1.00      PROB C
ATOM   1950  O   GLY    27      10.238   2.497   3.882  1.00  1.00      PROB O
ATOM   1951  N   LEU    28       9.686   0.312   3.828  1.00  1.00      PROB N
ATOM   1952  HN  LEU    28       9.810  -0.621   4.167  1.00  0.00      PROB H
ATOM   1953  CA  LEU    28       8.709   0.503   2.763  1.00  1.00      PROB C
ATOM   1954  HA  LEU    28       9.175   1.093   1.989  1.00  0.00      PROB H
ATOM   1955  CB  LEU    28       8.282  -0.853   2.207  1.00  0.50      PROB C
ATOM   1956  HB1 LEU    28       7.745  -1.428   2.996  1.00  0.00      PROB H
ATOM   1957  HB2 LEU    28       9.204  -1.429   1.965  1.00  0.00      PROB H
ATOM   1958  CG  LEU    28       7.431  -0.836   0.941  1.00  0.50      PROB C
ATOM   1959  HG  LEU    28       6.498  -0.252   1.142  1.00  0.00      PROB H
ATOM   1960  CD1 LEU    28       8.196  -0.183  -0.195  1.00  0.50      PROB C
ATOM   1961 HD11 LEU    28       9.113  -0.774  -0.395  1.00  0.00      PROB H
ATOM   1962 HD12 LEU    28       8.479   0.857   0.053  1.00  0.00      PROB H
ATOM   1963 HD13 LEU    28       7.584  -0.172  -1.122  1.00  0.00      PROB H
ATOM   1964  CD2 LEU    28       7.027  -2.252   0.577  1.00  0.50      PROB C
ATOM   1965 HD21 LEU    28       6.482  -2.734   1.416  1.00  0.00      PROB H
ATOM   1966 HD22 LEU    28       7.919  -2.871   0.340  1.00  0.00      PROB H
ATOM   1967 HD23 LEU    28       6.354  -2.249  -0.308  1.00  0.00      PROB H
ATOM   1968  C   LEU    28       7.502   1.289   3.258  1.00  1.00      PROB C
ATOM   1969  O   LEU    28       6.969   2.139   2.534  1.00  1.00      PROB O
ATOM   1970  N   MET    29       7.048   1.010   4.484  1.00  1.00      PROB N
ATOM   1971  HN  MET    29       7.402   0.237   5.014  1.00  0.00      PROB H
ATOM   1972  CA  MET    29       6.006   1.835   5.087  1.00  1.00      PROB C
ATOM   1973  HA  MET    29       5.139   1.838   4.439  1.00  0.00      PROB H
ATOM   1974  CB  MET    29       5.608   1.285   6.457  1.00  0.50      PROB C
ATOM   1975  HB1 MET    29       4.921   2.030   6.934  1.00  0.00      PROB H
ATOM   1976  HB2 MET    29       6.507   1.201   7.110  1.00  0.00      PROB H
ATOM   1977  CG  MET    29       4.876  -0.044   6.440  1.00  0.50      PROB C
ATOM   1978  HG1 MET    29       5.576  -0.861   6.163  1.00  0.00      PROB H
ATOM   1979  HG2 MET    29       4.074  -0.020   5.668  1.00  0.00      PROB H
ATOM   1980  SD  MET    29       4.134  -0.372   8.053  1.00  0.50      PROB S
ATOM   1981  CE  MET    29       3.725  -2.109   7.900  1.00  0.50      PROB C
ATOM   1982  HE1 MET    29       4.525  -2.660   7.368  1.00  0.00      PROB H
ATOM   1983  HE2 MET    29       2.786  -2.241   7.318  1.00  0.00      PROB H
ATOM   1984  HE3 MET    29       3.573  -2.575   8.898  1.00  0.00      PROB H
ATOM   1985  C   MET    29       6.460   3.279   5.235  1.00  1.00      PROB C
ATOM   1986  O   MET    29       5.653   4.203   5.087  1.00  1.00      PROB O
ATOM   1987  N   LYS    30       7.746   3.491   5.527  1.00  1.00      PROB N
ATOM   1988  HN  LYS    30       8.357   2.721   5.714  1.00  0.00      PROB H
ATOM   1989  CA  LYS    30       8.250   4.844   5.733  1.00  1.00      PROB C
ATOM   1990  HA  LYS    30       7.581   5.358   6.410  1.00  0.00      PROB H
ATOM   1991  CB  LYS    30       9.642   4.790   6.359  1.00  0.50      PROB C
ATOM   1992  HB1 LYS    30      10.337   4.228   5.692  1.00  0.00      PROB H
ATOM   1993  HB2 LYS    30       9.565   4.202   7.304  1.00  0.00      PROB H
ATOM   1994  CG  LYS    30      10.243   6.152   6.659  1.00  0.50      PROB C
ATOM   1995  HG1 LYS    30       9.512   6.706   7.292  1.00  0.00      PROB H
ATOM   1996  HG2 LYS    30      10.377   6.726   5.710  1.00  0.00      PROB H
ATOM   1997  CD  LYS    30      11.593   6.025   7.344  1.00  0.50      PROB C
ATOM   1998  HD1 LYS    30      12.277   5.430   6.690  1.00  0.00      PROB H
ATOM   1999  HD2 LYS    30      11.487   5.462   8.299  1.00  0.00      PROB H
ATOM   2000  CE  LYS    30      12.220   7.388   7.590  1.00  0.50      PROB C
ATOM   2001  HE1 LYS    30      12.417   7.908   6.626  1.00  0.00      PROB H
ATOM   2002  HE2 LYS    30      13.178   7.278   8.137  1.00  0.00      PROB H
ATOM   2003  NZ  LYS    30      11.341   8.266   8.410  1.00  0.50      PROB N
ATOM   2004  HZ1 LYS    30      11.034   7.762   9.265  1.00  0.00      PROB H
ATOM   2005  HZ2 LYS    30      10.517   8.526   7.831  1.00  0.00      PROB H
ATOM   2006  HZ3 LYS    30      11.867   9.124   8.673  1.00  0.00      PROB H
ATOM   2007  C   LYS    30       8.272   5.631   4.431  1.00  1.00      PROB C
ATOM   2008  O   LYS    30       7.900   6.810   4.406  1.00  1.00      PROB O
ATOM   2009  N   LYS    31       8.709   4.999   3.338  1.00  1.00      PROB N
ATOM   2010  HN  LYS    31       9.055   4.058   3.398  1.00  0.00      PROB H
ATOM   2011  CA  LYS    31       8.674   5.663   2.040  1.00  1.00      PROB C
ATOM   2012  HA  LYS    31       9.178   6.615   2.131  1.00  0.00      PROB H
ATOM   2013  CB  LYS    31       9.359   4.795   0.986  1.00  0.50      PROB C
ATOM   2014  HB1 LYS    31       9.318   5.272  -0.016  1.00  0.00      PROB H
ATOM   2015  HB2 LYS    31       8.771   3.845   0.914  1.00  0.00      PROB H
ATOM   2016  CG  LYS    31      10.762   4.365   1.357  1.00  0.50      PROB C
ATOM   2017  HG1 LYS    31      11.165   3.679   0.576  1.00  0.00      PROB H
ATOM   2018  HG2 LYS    31      10.809   3.816   2.297  1.00  0.00      PROB H
ATOM   2019  CD  LYS    31      11.671   5.563   1.523  1.00  0.50      PROB C
ATOM   2020  HD1 LYS    31      12.658   5.185   1.886  1.00  0.00      PROB H
ATOM   2021  HD2 LYS    31      11.285   6.245   2.313  1.00  0.00      PROB H
ATOM   2022  CE  LYS    31      11.867   6.287   0.207  1.00  0.50      PROB C
ATOM   2023  HE1 LYS    31      10.913   6.718  -0.168  1.00  0.00      PROB H
ATOM   2024  HE2 LYS    31      12.267   5.587  -0.561  1.00  0.00      PROB H
ATOM   2025  NZ  LYS    31      12.830   7.417   0.333  1.00  0.50      PROB N
ATOM   2026  HZ1 LYS    31      13.731   7.027   0.676  1.00  0.00      PROB H
ATOM   2027  HZ2 LYS    31      12.485   8.133   1.005  1.00  0.00      PROB H
ATOM   2028  HZ3 LYS    31      13.013   7.830  -0.609  1.00  0.00      PROB H
ATOM   2029  C   LYS    31       7.243   5.976   1.625  1.00  1.00      PROB C
ATOM   2030  O   LYS    31       6.975   7.021   1.023  1.00  1.00      PROB O
ATOM   2031  N   ALA    32       6.310   5.074   1.936  1.00  1.00      PROB N
ATOM   2032  HN  ALA    32       6.525   4.190   2.360  1.00  0.00      PROB H
ATOM   2033  CA  ALA    32       4.902   5.355   1.686  1.00  1.00      PROB C
ATOM   2034  HA  ALA    32       4.787   5.702   0.668  1.00  0.00      PROB H
ATOM   2035  CB  ALA    32       4.072   4.085   1.863  1.00  0.50      PROB C
ATOM   2036  HB1 ALA    32       4.137   3.706   2.907  1.00  0.00      PROB H
ATOM   2037  HB2 ALA    32       4.440   3.282   1.188  1.00  0.00      PROB H
ATOM   2038  HB3 ALA    32       3.001   4.270   1.629  1.00  0.00      PROB H
ATOM   2039  C   ALA    32       4.389   6.458   2.597  1.00  1.00      PROB C
ATOM   2040  O   ALA    32       3.506   7.228   2.203  1.00  1.00      PROB O
ATOM   2041  N   TYR    33       4.925   6.550   3.816  1.00  1.00      PROB N
ATOM   2042  HN  TYR    33       5.468   5.799   4.199  1.00  0.00      PROB H
ATOM   2043  CA  TYR    33       4.549   7.644   4.704  1.00  1.00      PROB C
ATOM   2044  HA  TYR    33       3.470   7.689   4.775  1.00  0.00      PROB H
ATOM   2045  CB  TYR    33       5.096   7.391   6.111  1.00  0.50      PROB C
ATOM   2046  HB1 TYR    33       6.142   7.034   6.065  1.00  0.00      PROB H
ATOM   2047  HB2 TYR    33       4.495   6.585   6.591  1.00  0.00      PROB H
ATOM   2048  CG  TYR    33       5.059   8.609   7.007  1.00  0.50      PROB C
ATOM   2049  CD1 TYR    33       3.878   9.012   7.615  1.00  0.50      PROB C
ATOM   2050  HD1 TYR    33       3.014   8.401   7.547  1.00  0.00      PROB H
ATOM   2051  CE1 TYR    33       3.839  10.125   8.434  1.00  0.50      PROB C
ATOM   2052  HE1 TYR    33       2.910  10.404   8.909  1.00  0.00      PROB H
ATOM   2053  CZ  TYR    33       4.992  10.848   8.654  1.00  0.50      PROB C
ATOM   2054  OH  TYR    33       4.962  11.956   9.467  1.00  0.50      PROB O
ATOM   2055  HH  TYR    33       4.049  12.153   9.700  1.00  0.00      PROB H
ATOM   2056  CD2 TYR    33       6.208   9.354   7.246  1.00  0.50      PROB C
ATOM   2057  HD2 TYR    33       7.131   9.061   6.767  1.00  0.00      PROB H
ATOM   2058  CE2 TYR    33       6.178  10.468   8.063  1.00  0.50      PROB C
ATOM   2059  HE2 TYR    33       7.072  11.050   8.241  1.00  0.00      PROB H
ATOM   2060  C   TYR    33       5.039   8.981   4.168  1.00  1.00      PROB C
ATOM   2061  O   TYR    33       4.334   9.992   4.266  1.00  1.00      PROB O
ATOM   2062  N   GLU    34       6.243   9.011   3.597  1.00  1.00      PROB N
ATOM   2063  HN  GLU    34       6.830   8.200   3.629  1.00  0.00      PROB H
ATOM   2064  CA  GLU    34       6.766  10.266   3.069  1.00  1.00      PROB C
ATOM   2065  HA  GLU    34       6.637  11.039   3.817  1.00  0.00      PROB H
ATOM   2066  CB  GLU    34       8.253  10.120   2.756  1.00  0.50      PROB C
ATOM   2067  HB1 GLU    34       8.601  11.066   2.273  1.00  0.00      PROB H
ATOM   2068  HB2 GLU    34       8.390   9.281   2.036  1.00  0.00      PROB H
ATOM   2069  CG  GLU    34       9.102   9.865   3.988  1.00  0.50      PROB C
ATOM   2070  HG1 GLU    34       8.849   8.911   4.480  1.00  0.00      PROB H
ATOM   2071  HG2 GLU    34       8.931  10.673   4.733  1.00  0.00      PROB H
ATOM   2072  CD  GLU    34      10.584   9.849   3.685  1.00  0.50      PROB C
ATOM   2073  OE1 GLU    34      10.963  10.197   2.547  1.00  0.50      PROB O
ATOM   2074  OE2 GLU    34      11.369   9.486   4.585  1.00  0.50      PROB O
ATOM   2075  C   GLU    34       5.991  10.711   1.837  1.00  1.00      PROB C
ATOM   2076  O   GLU    34       5.680  11.897   1.686  1.00  1.00      PROB O
ATOM   2077  N   LEU    35       5.653   9.772   0.953  1.00  1.00      PROB N
ATOM   2078  HN  LEU    35       5.872   8.806   1.112  1.00  0.00      PROB H
ATOM   2079  CA  LEU    35       4.882  10.127  -0.232  1.00  1.00      PROB C
ATOM   2080  HA  LEU    35       5.332  10.997  -0.689  1.00  0.00      PROB H
ATOM   2081  CB  LEU    35       4.879   8.966  -1.225  1.00  0.50      PROB C
ATOM   2082  HB1 LEU    35       4.463   8.062  -0.718  1.00  0.00      PROB H
ATOM   2083  HB2 LEU    35       5.928   8.722  -1.492  1.00  0.00      PROB H
ATOM   2084  CG  LEU    35       4.086   9.188  -2.514  1.00  0.50      PROB C
ATOM   2085  HG  LEU    35       3.011   9.274  -2.270  1.00  0.00      PROB H
ATOM   2086  CD1 LEU    35       4.538  10.465  -3.204  1.00  0.50      PROB C
ATOM   2087 HD11 LEU    35       5.643  10.543  -3.209  1.00  0.00      PROB H
ATOM   2088 HD12 LEU    35       4.119  11.363  -2.703  1.00  0.00      PROB H
ATOM   2089 HD13 LEU    35       4.203  10.459  -4.259  1.00  0.00      PROB H
ATOM   2090  CD2 LEU    35       4.234   7.993  -3.442  1.00  0.50      PROB C
ATOM   2091 HD21 LEU    35       3.864   7.068  -2.948  1.00  0.00      PROB H
ATOM   2092 HD22 LEU    35       5.296   7.840  -3.728  1.00  0.00      PROB H
ATOM   2093 HD23 LEU    35       3.639   8.147  -4.369  1.00  0.00      PROB H
ATOM   2094  C   LEU    35       3.457  10.525   0.133  1.00  1.00      PROB C
ATOM   2095  O   LEU    35       2.880  11.422  -0.492  1.00  1.00      PROB O
ATOM   2096  N   SER    36       2.877   9.876   1.146  1.00  1.00      PROB N
ATOM   2097  HN  SER    36       3.317   9.113   1.620  1.00  0.00      PROB H
ATOM   2098  CA  SER    36       1.488  10.158   1.502  1.00  1.00      PROB C
ATOM   2099  HA  SER    36       0.867  10.077   0.626  1.00  0.00      PROB H
ATOM   2100  CB  SER    36       0.989   9.136   2.522  1.00  0.50      PROB C
ATOM   2101  HB1 SER    36       1.049   8.108   2.102  1.00  0.00      PROB H
ATOM   2102  HB2 SER    36      -0.085   9.338   2.744  1.00  0.00      PROB H
ATOM   2103  OG  SER    36       1.732   9.205   3.727  1.00  0.50      PROB O
ATOM   2104  HG1 SER    36       2.547   8.705   3.595  1.00  0.00      PROB H
ATOM   2105  C   SER    36       1.327  11.575   2.040  1.00  1.00      PROB C
ATOM   2106  O   SER    36       0.330  12.249   1.749  1.00  1.00      PROB O
ATOM   2107  N   VAL    37       2.301  12.050   2.812  1.00  1.00      PROB N
ATOM   2108  HN  VAL    37       3.010  11.426   3.142  1.00  0.00      PROB H
ATOM   2109  CA  VAL    37       2.195  13.359   3.451  1.00  1.00      PROB C
ATOM   2110  HA  VAL    37       1.155  13.588   3.634  1.00  0.00      PROB H
ATOM   2111  CB  VAL    37       2.913  13.338   4.815  1.00  0.50      PROB C
ATOM   2112  HB  VAL    37       3.995  13.114   4.654  1.00  0.00      PROB H
ATOM   2113  CG1 VAL    37       2.788  14.693   5.500  1.00  0.50      PROB C
ATOM   2114 HG11 VAL    37       1.726  15.017   5.490  1.00  0.00      PROB H
ATOM   2115 HG12 VAL    37       3.391  15.477   4.993  1.00  0.00      PROB H
ATOM   2116 HG13 VAL    37       3.118  14.633   6.560  1.00  0.00      PROB H
ATOM   2117  CG2 VAL    37       2.352  12.236   5.698  1.00  0.50      PROB C
ATOM   2118 HG21 VAL    37       2.463  11.227   5.252  1.00  0.00      PROB H
ATOM   2119 HG22 VAL    37       1.270  12.406   5.885  1.00  0.00      PROB H
ATOM   2120 HG23 VAL    37       2.875  12.225   6.678  1.00  0.00      PROB H
ATOM   2121  C   VAL    37       2.742  14.465   2.558  1.00  1.00      PROB C
ATOM   2122  O   VAL    37       2.140  15.537   2.455  1.00  1.00      PROB O
ATOM   2123  N   LEU    38       3.884  14.232   1.909  1.00  1.00      PROB N
ATOM   2124  HN  LEU    38       4.361  13.355   1.987  1.00  0.00      PROB H
ATOM   2125  CA  LEU    38       4.516  15.288   1.122  1.00  1.00      PROB C
ATOM   2126  HA  LEU    38       4.623  16.166   1.746  1.00  0.00      PROB H
ATOM   2127  CB  LEU    38       5.885  14.829   0.623  1.00  0.50      PROB C
ATOM   2128  HB1 LEU    38       6.240  15.542  -0.160  1.00  0.00      PROB H
ATOM   2129  HB2 LEU    38       5.759  13.841   0.125  1.00  0.00      PROB H
ATOM   2130  CG  LEU    38       7.018  14.737   1.645  1.00  0.50      PROB C
ATOM   2131  HG  LEU    38       6.674  14.107   2.503  1.00  0.00      PROB H
ATOM   2132  CD1 LEU    38       8.234  14.073   1.020  1.00  0.50      PROB C
ATOM   2133 HD11 LEU    38       8.595  14.693   0.178  1.00  0.00      PROB H
ATOM   2134 HD12 LEU    38       7.967  13.063   0.640  1.00  0.00      PROB H
ATOM   2135 HD13 LEU    38       9.045  13.964   1.772  1.00  0.00      PROB H
ATOM   2136  CD2 LEU    38       7.374  16.113   2.180  1.00  0.50      PROB C
ATOM   2137 HD21 LEU    38       6.510  16.563   2.714  1.00  0.00      PROB H
ATOM   2138 HD22 LEU    38       7.660  16.803   1.358  1.00  0.00      PROB H
ATOM   2139 HD23 LEU    38       8.222  16.051   2.894  1.00  0.00      PROB H
ATOM   2140  C   LEU    38       3.640  15.715  -0.049  1.00  1.00      PROB C
ATOM   2141  O   LEU    38       3.550  16.907  -0.363  1.00  1.00      PROB O
ATOM   2142  N   CYS    39       2.986  14.760  -0.706  1.00  1.00      PROB N
ATOM   2143  HN  CYS    39       3.051  13.805  -0.417  1.00  0.00      PROB H
ATOM   2144  CA  CYS    39       2.191  15.044  -1.892  1.00  1.00      PROB C
ATOM   2145  HA  CYS    39       2.365  16.056  -2.213  1.00  0.00      PROB H
ATOM   2146  CB  CYS    39       2.582  14.094  -3.031  1.00  0.50      PROB C
ATOM   2147  HB1 CYS    39       1.927  14.269  -3.916  1.00  0.00      PROB H
ATOM   2148  HB2 CYS    39       2.384  13.051  -2.691  1.00  0.00      PROB H
ATOM   2149  SG  CYS    39       4.305  14.234  -3.552  1.00  0.50      PROB S
ATOM   2150  HG1 CYS    39       4.067  15.104  -4.532  1.00  0.00      PROB H
ATOM   2151  C   CYS    39       0.690  14.955  -1.652  1.00  1.00      PROB C
ATOM   2152  O   CYS    39      -0.080  15.104  -2.606  1.00  1.00      PROB O
ATOM   2153  N   ASP    40       0.258  14.713  -0.415  1.00  1.00      PROB N
ATOM   2154  HN  ASP    40       0.898  14.611   0.341  1.00  0.00      PROB H
ATOM   2155  CA  ASP    40      -1.158  14.614  -0.064  1.00  1.00      PROB C
ATOM   2156  HA  ASP    40      -1.203  14.242   0.951  1.00  0.00      PROB H
ATOM   2157  CB  ASP    40      -1.839  15.982  -0.152  1.00  0.50      PROB C
ATOM   2158  HB1 ASP    40      -1.949  16.302  -1.211  1.00  0.00      PROB H
ATOM   2159  HB2 ASP    40      -1.226  16.739   0.375  1.00  0.00      PROB H
ATOM   2160  CG  ASP    40      -3.215  15.985   0.479  1.00  0.50      PROB C
ATOM   2161  OD1 ASP    40      -3.540  15.012   1.191  1.00  0.50      PROB O
ATOM   2162  OD2 ASP    40      -3.973  16.953   0.264  1.00  0.50      PROB O
ATOM   2163  C   ASP    40      -1.869  13.586  -0.945  1.00  1.00      PROB C
ATOM   2164  O   ASP    40      -2.785  13.898  -1.707  1.00  1.00      PROB O
ATOM   2165  N   CYS    41      -1.416  12.341  -0.833  1.00  1.00      PROB N
ATOM   2166  HN  CYS    41      -0.754  12.118  -0.120  1.00  0.00      PROB H
ATOM   2167  CA  CYS    41      -1.981  11.233  -1.588  1.00  1.00      PROB C
ATOM   2168  HA  CYS    41      -2.911  11.537  -2.054  1.00  0.00      PROB H
ATOM   2169  CB  CYS    41      -1.014  10.745  -2.674  1.00  0.50      PROB C
ATOM   2170  HB1 CYS    41      -0.802  11.612  -3.340  1.00  0.00      PROB H
ATOM   2171  HB2 CYS    41      -1.469   9.959  -3.293  1.00  0.00      PROB H
ATOM   2172  SG  CYS    41       0.528  10.061  -2.042  1.00  0.50      PROB S
ATOM   2173  HG1 CYS    41       0.974  11.175  -1.470  1.00  0.00      PROB H
ATOM   2174  C   CYS    41      -2.320  10.095  -0.638  1.00  1.00      PROB C
ATOM   2175  O   CYS    41      -1.681   9.923   0.404  1.00  1.00      PROB O
ATOM   2176  N   GLU    42      -3.336   9.317  -1.005  1.00  1.00      PROB N
ATOM   2177  HN  GLU    42      -3.743   9.409  -1.919  1.00  0.00      PROB H
ATOM   2178  CA  GLU    42      -3.810   8.208  -0.190  1.00  1.00      PROB C
ATOM   2179  HA  GLU    42      -3.431   8.342   0.805  1.00  0.00      PROB H
ATOM   2180  CB  GLU    42      -5.339   8.186  -0.136  1.00  0.50      PROB C
ATOM   2181  HB1 GLU    42      -5.663   7.276   0.425  1.00  0.00      PROB H
ATOM   2182  HB2 GLU    42      -5.747   8.103  -1.169  1.00  0.00      PROB H
ATOM   2183  CG  GLU    42      -5.927   9.407   0.561  1.00  0.50      PROB C
ATOM   2184  HG1 GLU    42      -5.660  10.304  -0.027  1.00  0.00      PROB H
ATOM   2185  HG2 GLU    42      -5.500   9.506   1.582  1.00  0.00      PROB H
ATOM   2186  CD  GLU    42      -7.435   9.347   0.701  1.00  0.50      PROB C
ATOM   2187  OE1 GLU    42      -8.050   8.403   0.162  1.00  0.50      PROB O
ATOM   2188  OE2 GLU    42      -8.003  10.246   1.355  1.00  0.50      PROB O
ATOM   2189  C   GLU    42      -3.266   6.895  -0.737  1.00  1.00      PROB C
ATOM   2190  O   GLU    42      -3.402   6.608  -1.932  1.00  1.00      PROB O
ATOM   2191  N   ILE    43      -2.648   6.102   0.140  1.00  1.00      PROB N
ATOM   2192  HN  ILE    43      -2.722   6.305   1.120  1.00  0.00      PROB H
ATOM   2193  CA  ILE    43      -1.891   4.920  -0.252  1.00  1.00      PROB C
ATOM   2194  HA  ILE    43      -2.114   4.679  -1.278  1.00  0.00      PROB H
ATOM   2195  CB  ILE    43      -0.372   5.161  -0.117  1.00  0.50      PROB C
ATOM   2196  HB  ILE    43      -0.151   5.432   0.944  1.00  0.00      PROB H
ATOM   2197  CG2 ILE    43       0.408   3.910  -0.481  1.00  0.50      PROB C
ATOM   2198 HG21 ILE    43       0.057   3.497  -1.449  1.00  0.00      PROB H
ATOM   2199 HG22 ILE    43       0.264   3.117   0.285  1.00  0.00      PROB H
ATOM   2200 HG23 ILE    43       1.499   4.095  -0.544  1.00  0.00      PROB H
ATOM   2201  CG1 ILE    43       0.064   6.334  -0.998  1.00  0.50      PROB C
ATOM   2202 HG11 ILE    43      -0.566   7.226  -0.775  1.00  0.00      PROB H
ATOM   2203 HG12 ILE    43      -0.112   6.085  -2.061  1.00  0.00      PROB H
ATOM   2204  CD  ILE    43       1.494   6.765  -0.770  1.00  0.50      PROB C
ATOM   2205  HD1 ILE    43       2.210   5.995  -1.126  1.00  0.00      PROB H
ATOM   2206  HD2 ILE    43       1.684   6.944   0.310  1.00  0.00      PROB H
ATOM   2207  HD3 ILE    43       1.716   7.700  -1.320  1.00  0.00      PROB H
ATOM   2208  C   ILE    43      -2.323   3.734   0.601  1.00  1.00      PROB C
ATOM   2209  O   ILE    43      -2.496   3.860   1.818  1.00  1.00      PROB O
ATOM   2210  N   ALA    44      -2.490   2.577  -0.043  1.00  1.00      PROB N
ATOM   2211  HN  ALA    44      -2.367   2.530  -1.041  1.00  0.00      PROB H
ATOM   2212  CA  ALA    44      -2.808   1.327   0.633  1.00  1.00      PROB C
ATOM   2213  HA  ALA    44      -2.712   1.456   1.703  1.00  0.00      PROB H
ATOM   2214  CB  ALA    44      -4.234   0.863   0.318  1.00  0.50      PROB C
ATOM   2215  HB1 ALA    44      -4.353   0.523  -0.720  1.00  0.00      PROB H
ATOM   2216  HB2 ALA    44      -4.953   1.680   0.526  1.00  0.00      PROB H
ATOM   2217  HB3 ALA    44      -4.508   0.007   0.975  1.00  0.00      PROB H
ATOM   2218  C   ALA    44      -1.807   0.260   0.213  1.00  1.00      PROB C
ATOM   2219  O   ALA    44      -1.480   0.138  -0.972  1.00  1.00      PROB O
ATOM   2220  N   LEU    45      -1.329  -0.513   1.186  1.00  1.00      PROB N
ATOM   2221  HN  LEU    45      -1.642  -0.393   2.135  1.00  0.00      PROB H
ATOM   2222  CA  LEU    45      -0.293  -1.514   0.950  1.00  1.00      PROB C
ATOM   2223  HA  LEU    45      -0.252  -1.750  -0.100  1.00  0.00      PROB H
ATOM   2224  CB  LEU    45       1.075  -1.000   1.409  1.00  0.50      PROB C
ATOM   2225  HB1 LEU    45       0.967  -0.670   2.462  1.00  0.00      PROB H
ATOM   2226  HB2 LEU    45       1.325  -0.091   0.821  1.00  0.00      PROB H
ATOM   2227  CG  LEU    45       2.246  -1.977   1.333  1.00  0.50      PROB C
ATOM   2228  HG  LEU    45       1.986  -2.914   1.882  1.00  0.00      PROB H
ATOM   2229  CD1 LEU    45       2.540  -2.340  -0.114  1.00  0.50      PROB C
ATOM   2230 HD11 LEU    45       2.857  -1.458  -0.695  1.00  0.00      PROB H
ATOM   2231 HD12 LEU    45       1.669  -2.807  -0.606  1.00  0.00      PROB H
ATOM   2232 HD13 LEU    45       3.380  -3.066  -0.142  1.00  0.00      PROB H
ATOM   2233  CD2 LEU    45       3.475  -1.387   2.016  1.00  0.50      PROB C
ATOM   2234 HD21 LEU    45       3.307  -1.285   3.109  1.00  0.00      PROB H
ATOM   2235 HD22 LEU    45       3.692  -0.380   1.598  1.00  0.00      PROB H
ATOM   2236 HD23 LEU    45       4.370  -2.013   1.842  1.00  0.00      PROB H
ATOM   2237  C   LEU    45      -0.657  -2.792   1.689  1.00  1.00      PROB C
ATOM   2238  O   LEU    45      -0.837  -2.771   2.909  1.00  1.00      PROB O
ATOM   2239  N   ILE    46      -0.759  -3.898   0.956  1.00  1.00      PROB N
ATOM   2240  HN  ILE    46      -0.618  -3.862  -0.041  1.00  0.00      PROB H
ATOM   2241  CA  ILE    46      -1.116  -5.198   1.513  1.00  1.00      PROB C
ATOM   2242  HA  ILE    46      -1.223  -5.130   2.587  1.00  0.00      PROB H
ATOM   2243  CB  ILE    46      -2.440  -5.723   0.931  1.00  0.50      PROB C
ATOM   2244  HB  ILE    46      -2.352  -5.772  -0.172  1.00  0.00      PROB H
ATOM   2245  CG2 ILE    46      -2.733  -7.123   1.447  1.00  0.50      PROB C
ATOM   2246 HG21 ILE    46      -2.846  -7.104   2.548  1.00  0.00      PROB H
ATOM   2247 HG22 ILE    46      -1.940  -7.853   1.180  1.00  0.00      PROB H
ATOM   2248 HG23 ILE    46      -3.674  -7.522   1.013  1.00  0.00      PROB H
ATOM   2249  CG1 ILE    46      -3.585  -4.768   1.271  1.00  0.50      PROB C
ATOM   2250 HG11 ILE    46      -3.378  -3.773   0.812  1.00  0.00      PROB H
ATOM   2251 HG12 ILE    46      -3.634  -4.618   2.375  1.00  0.00      PROB H
ATOM   2252  CD  ILE    46      -4.936  -5.229   0.772  1.00  0.50      PROB C
ATOM   2253  HD1 ILE    46      -5.296  -6.087   1.370  1.00  0.00      PROB H
ATOM   2254  HD2 ILE    46      -4.883  -5.546  -0.291  1.00  0.00      PROB H
ATOM   2255  HD3 ILE    46      -5.689  -4.417   0.873  1.00  0.00      PROB H
ATOM   2256  C   ILE    46       0.022  -6.169   1.233  1.00  1.00      PROB C
ATOM   2257  O   ILE    46       0.459  -6.302   0.083  1.00  1.00      PROB O
ATOM   2258  N   ILE    47       0.492  -6.848   2.276  1.00  1.00      PROB N
ATOM   2259  HN  ILE    47       0.172  -6.674   3.212  1.00  0.00      PROB H
ATOM   2260  CA  ILE    47       1.657  -7.721   2.187  1.00  1.00      PROB C
ATOM   2261  HA  ILE    47       1.885  -7.927   1.151  1.00  0.00      PROB H
ATOM   2262  CB  ILE    47       2.895  -7.087   2.846  1.00  0.50      PROB C
ATOM   2263  HB  ILE    47       2.686  -6.921   3.927  1.00  0.00      PROB H
ATOM   2264  CG2 ILE    47       4.096  -8.010   2.723  1.00  0.50      PROB C
ATOM   2265 HG21 ILE    47       4.285  -8.286   1.665  1.00  0.00      PROB H
ATOM   2266 HG22 ILE    47       3.933  -8.954   3.287  1.00  0.00      PROB H
ATOM   2267 HG23 ILE    47       5.014  -7.545   3.134  1.00  0.00      PROB H
ATOM   2268  CG1 ILE    47       3.195  -5.722   2.221  1.00  0.50      PROB C
ATOM   2269 HG11 ILE    47       2.272  -5.099   2.281  1.00  0.00      PROB H
ATOM   2270 HG12 ILE    47       3.423  -5.793   1.145  1.00  0.00      PROB H
ATOM   2271  CD  ILE    47       4.246  -4.922   2.955  1.00  0.50      PROB C
ATOM   2272  HD1 ILE    47       5.227  -5.441   2.955  1.00  0.00      PROB H
ATOM   2273  HD2 ILE    47       3.936  -4.745   4.008  1.00  0.00      PROB H
ATOM   2274  HD3 ILE    47       4.391  -3.941   2.464  1.00  0.00      PROB H
ATOM   2275  C   ILE    47       1.322  -9.051   2.848  1.00  1.00      PROB C
ATOM   2276  O   ILE    47       0.935  -9.083   4.023  1.00  1.00      PROB O
ATOM   2277  N   PHE    48       1.465 -10.142   2.096  1.00  1.00      PROB N
ATOM   2278  HN  PHE    48       1.701 -10.060   1.120  1.00  0.00      PROB H
ATOM   2279  CA  PHE    48       1.402 -11.498   2.630  1.00  1.00      PROB C
ATOM   2280  HA  PHE    48       1.131 -11.477   3.678  1.00  0.00      PROB H
ATOM   2281  CB  PHE    48       0.396 -12.359   1.867  1.00  0.50      PROB C
ATOM   2282  HB1 PHE    48       0.578 -13.439   2.065  1.00  0.00      PROB H
ATOM   2283  HB2 PHE    48       0.519 -12.200   0.771  1.00  0.00      PROB H
ATOM   2284  CG  PHE    48      -1.031 -12.102   2.245  1.00  0.50      PROB C
ATOM   2285  CD1 PHE    48      -1.564 -12.640   3.406  1.00  0.50      PROB C
ATOM   2286  HD1 PHE    48      -0.941 -13.244   4.051  1.00  0.00      PROB H
ATOM   2287  CE1 PHE    48      -2.883 -12.405   3.753  1.00  0.50      PROB C
ATOM   2288  HE1 PHE    48      -3.294 -12.840   4.656  1.00  0.00      PROB H
ATOM   2289  CZ  PHE    48      -3.681 -11.629   2.935  1.00  0.50      PROB C
ATOM   2290  HZ  PHE    48      -4.715 -11.456   3.204  1.00  0.00      PROB H
ATOM   2291  CD2 PHE    48      -1.844 -11.329   1.435  1.00  0.50      PROB C
ATOM   2292  HD2 PHE    48      -1.442 -10.905   0.524  1.00  0.00      PROB H
ATOM   2293  CE2 PHE    48      -3.160 -11.090   1.776  1.00  0.50      PROB C
ATOM   2294  HE2 PHE    48      -3.785 -10.496   1.123  1.00  0.00      PROB H
ATOM   2295  C   PHE    48       2.793 -12.110   2.542  1.00  1.00      PROB C
ATOM   2296  O   PHE    48       3.364 -12.203   1.451  1.00  1.00      PROB O
ATOM   2297  N   ASN    49       3.326 -12.534   3.686  1.00  1.00      PROB N
ATOM   2298  HN  ASN    49       2.778 -12.544   4.523  1.00  0.00      PROB H
ATOM   2299  CA  ASN    49       4.679 -13.070   3.757  1.00  1.00      PROB C
ATOM   2300  HA  ASN    49       5.317 -12.487   3.112  1.00  0.00      PROB H
ATOM   2301  CB  ASN    49       5.205 -12.984   5.188  1.00  0.50      PROB C
ATOM   2302  HB1 ASN    49       5.192 -11.911   5.481  1.00  0.00      PROB H
ATOM   2303  HB2 ASN    49       6.251 -13.342   5.270  1.00  0.00      PROB H
ATOM   2304  CG  ASN    49       4.327 -13.724   6.184  1.00  0.50      PROB C
ATOM   2305  OD1 ASN    49       3.302 -14.303   5.824  1.00  0.50      PROB O
ATOM   2306  ND2 ASN    49       4.737 -13.714   7.447  1.00  0.50      PROB N
ATOM   2307 HD21 ASN    49       4.146 -14.148   8.122  1.00  0.00      PROB H
ATOM   2308 HD22 ASN    49       5.674 -13.453   7.693  1.00  0.00      PROB H
ATOM   2309  C   ASN    49       4.698 -14.504   3.227  1.00  1.00      PROB C
ATOM   2310  O   ASN    49       3.699 -15.023   2.722  1.00  1.00      PROB O
ATOM   2311  N   SER    50       5.855 -15.163   3.328  1.00  1.00      PROB N
ATOM   2312  HN  SER    50       6.717 -14.744   3.590  1.00  0.00      PROB H
ATOM   2313  CA  SER    50       5.934 -16.572   2.963  1.00  1.00      PROB C
ATOM   2314  HA  SER    50       5.427 -16.721   2.017  1.00  0.00      PROB H
ATOM   2315  CB  SER    50       7.394 -16.993   2.789  1.00  0.50      PROB C
ATOM   2316  HB1 SER    50       7.853 -16.361   1.992  1.00  0.00      PROB H
ATOM   2317  HB2 SER    50       7.466 -18.052   2.450  1.00  0.00      PROB H
ATOM   2318  OG  SER    50       8.126 -16.803   3.988  1.00  0.50      PROB O
ATOM   2319  HG1 SER    50       8.039 -17.615   4.508  1.00  0.00      PROB H
ATOM   2320  C   SER    50       5.254 -17.465   3.990  1.00  1.00      PROB C
ATOM   2321  O   SER    50       4.927 -18.615   3.678  1.00  1.00      PROB O
ATOM   2322  N   SER    51       5.038 -16.963   5.205  1.00  1.00      PROB N
ATOM   2323  HN  SER    51       5.342 -16.042   5.415  1.00  0.00      PROB H
ATOM   2324  CA  SER    51       4.366 -17.704   6.262  1.00  1.00      PROB C
ATOM   2325  HA  SER    51       4.515 -18.765   6.110  1.00  0.00      PROB H
ATOM   2326  CB  SER    51       4.956 -17.327   7.623  1.00  0.50      PROB C
ATOM   2327  HB1 SER    51       4.441 -17.908   8.422  1.00  0.00      PROB H
ATOM   2328  HB2 SER    51       4.813 -16.253   7.849  1.00  0.00      PROB H
ATOM   2329  OG  SER    51       6.335 -17.641   7.685  1.00  0.50      PROB O
ATOM   2330  HG1 SER    51       6.433 -18.536   7.322  1.00  0.00      PROB H
ATOM   2331  C   SER    51       2.860 -17.479   6.271  1.00  1.00      PROB C
ATOM   2332  O   SER    51       2.189 -17.902   7.218  1.00  1.00      PROB O
ATOM   2333  N   ASN    52       2.321 -16.817   5.245  1.00  1.00      PROB N
ATOM   2334  HN  ASN    52       2.898 -16.446   4.517  1.00  0.00      PROB H
ATOM   2335  CA  ASN    52       0.878 -16.628   5.083  1.00  1.00      PROB C
ATOM   2336  HA  ASN    52       0.735 -15.979   4.230  1.00  0.00      PROB H
ATOM   2337  CB  ASN    52       0.173 -17.967   4.852  1.00  0.50      PROB C
ATOM   2338  HB1 ASN    52      -0.929 -17.798   4.879  1.00  0.00      PROB H
ATOM   2339  HB2 ASN    52       0.415 -18.689   5.656  1.00  0.00      PROB H
ATOM   2340  CG  ASN    52       0.455 -18.544   3.479  1.00  0.50      PROB C
ATOM   2341  OD1 ASN    52       0.553 -17.811   2.494  1.00  0.50      PROB O
ATOM   2342  ND2 ASN    52       0.588 -19.863   3.407  1.00  0.50      PROB N
ATOM   2343 HD21 ASN    52       0.828 -20.230   2.511  1.00  0.00      PROB H
ATOM   2344 HD22 ASN    52       0.660 -20.405   4.237  1.00  0.00      PROB H
ATOM   2345  C   ASN    52       0.268 -15.884   6.271  1.00  1.00      PROB C
ATOM   2346  O   ASN    52      -0.756 -16.285   6.828  1.00  1.00      PROB O
ATOM   2347  N   LYS    53       0.911 -14.787   6.661  1.00  1.00      PROB N
ATOM   2348  HN  LYS    53       1.786 -14.535   6.232  1.00  0.00      PROB H
ATOM   2349  CA  LYS    53       0.360 -13.861   7.638  1.00  1.00      PROB C
ATOM   2350  HA  LYS    53      -0.629 -14.186   7.941  1.00  0.00      PROB H
ATOM   2351  CB  LYS    53       1.239 -13.753   8.889  1.00  0.50      PROB C
ATOM   2352  HB1 LYS    53       2.252 -13.386   8.618  1.00  0.00      PROB H
ATOM   2353  HB2 LYS    53       1.350 -14.784   9.292  1.00  0.00      PROB H
ATOM   2354  CG  LYS    53       0.635 -12.862   9.966  1.00  0.50      PROB C
ATOM   2355  HG1 LYS    53      -0.441 -13.138  10.089  1.00  0.00      PROB H
ATOM   2356  HG2 LYS    53       0.678 -11.794   9.643  1.00  0.00      PROB H
ATOM   2357  CD  LYS    53       1.332 -13.008  11.304  1.00  0.50      PROB C
ATOM   2358  HD1 LYS    53       2.405 -12.733  11.195  1.00  0.00      PROB H
ATOM   2359  HD2 LYS    53       1.285 -14.080  11.612  1.00  0.00      PROB H
ATOM   2360  CE  LYS    53       0.659 -12.135  12.353  1.00  0.50      PROB C
ATOM   2361  HE1 LYS    53      -0.434 -12.348  12.387  1.00  0.00      PROB H
ATOM   2362  HE2 LYS    53       0.803 -11.060  12.104  1.00  0.00      PROB H
ATOM   2363  NZ  LYS    53       1.202 -12.367  13.718  1.00  0.50      PROB N
ATOM   2364  HZ1 LYS    53       2.238 -12.237  13.691  1.00  0.00      PROB H
ATOM   2365  HZ2 LYS    53       1.003 -13.345  14.039  1.00  0.00      PROB H
ATOM   2366  HZ3 LYS    53       0.806 -11.699  14.407  1.00  0.00      PROB H
ATOM   2367  C   LYS    53       0.199 -12.495   6.987  1.00  1.00      PROB C
ATOM   2368  O   LYS    53       1.024 -12.088   6.162  1.00  1.00      PROB O
ATOM   2369  N   LEU    54      -0.871 -11.795   7.353  1.00  1.00      PROB N
ATOM   2370  HN  LEU    54      -1.521 -12.163   8.011  1.00  0.00      PROB H
ATOM   2371  CA  LEU    54      -1.220 -10.532   6.720  1.00  1.00      PROB C
ATOM   2372  HA  LEU    54      -0.910 -10.565   5.682  1.00  0.00      PROB H
ATOM   2373  CB  LEU    54      -2.731 -10.309   6.777  1.00  0.50      PROB C
ATOM   2374  HB1 LEU    54      -3.064 -10.411   7.834  1.00  0.00      PROB H
ATOM   2375  HB2 LEU    54      -3.219 -11.131   6.209  1.00  0.00      PROB H
ATOM   2376  CG  LEU    54      -3.272  -8.982   6.245  1.00  0.50      PROB C
ATOM   2377  HG  LEU    54      -2.879  -8.156   6.887  1.00  0.00      PROB H
ATOM   2378  CD1 LEU    54      -2.823  -8.747   4.811  1.00  0.50      PROB C
ATOM   2379 HD11 LEU    54      -3.309  -9.465   4.128  1.00  0.00      PROB H
ATOM   2380 HD12 LEU    54      -1.728  -8.820   4.671  1.00  0.00      PROB H
ATOM   2381 HD13 LEU    54      -3.141  -7.728   4.503  1.00  0.00      PROB H
ATOM   2382  CD2 LEU    54      -4.786  -8.967   6.345  1.00  0.50      PROB C
ATOM   2383 HD21 LEU    54      -5.113  -9.432   7.300  1.00  0.00      PROB H
ATOM   2384 HD22 LEU    54      -5.262  -9.522   5.510  1.00  0.00      PROB H
ATOM   2385 HD23 LEU    54      -5.152  -7.925   6.374  1.00  0.00      PROB H
ATOM   2386  C   LEU    54      -0.488  -9.373   7.386  1.00  1.00      PROB C
ATOM   2387  O   LEU    54      -0.412  -9.298   8.616  1.00  1.00      PROB O
ATOM   2388  N   PHE    55       0.056  -8.482   6.562  1.00  1.00      PROB N
ATOM   2389  HN  PHE    55       0.131  -8.670   5.577  1.00  0.00      PROB H
ATOM   2390  CA  PHE    55       0.639  -7.224   7.021  1.00  1.00      PROB C
ATOM   2391  HA  PHE    55       0.241  -6.975   7.995  1.00  0.00      PROB H
ATOM   2392  CB  PHE    55       2.164  -7.295   7.089  1.00  0.50      PROB C
ATOM   2393  HB1 PHE    55       2.585  -6.301   7.325  1.00  0.00      PROB H
ATOM   2394  HB2 PHE    55       2.551  -7.585   6.085  1.00  0.00      PROB H
ATOM   2395  CG  PHE    55       2.681  -8.298   8.081  1.00  0.50      PROB C
ATOM   2396  CD1 PHE    55       2.732  -7.992   9.431  1.00  0.50      PROB C
ATOM   2397  HD1 PHE    55       2.536  -6.973   9.660  1.00  0.00      PROB H
ATOM   2398  CE1 PHE    55       3.209  -8.909  10.348  1.00  0.50      PROB C
ATOM   2399  HE1 PHE    55       3.282  -8.633  11.393  1.00  0.00      PROB H
ATOM   2400  CZ  PHE    55       3.646 -10.145   9.920  1.00  0.50      PROB C
ATOM   2401  HZ  PHE    55       4.026 -10.863  10.633  1.00  0.00      PROB H
ATOM   2402  CD2 PHE    55       3.125  -9.541   7.664  1.00  0.50      PROB C
ATOM   2403  HD2 PHE    55       3.060  -9.805   6.617  1.00  0.00      PROB H
ATOM   2404  CE2 PHE    55       3.606 -10.463   8.576  1.00  0.50      PROB C
ATOM   2405  HE2 PHE    55       3.929 -11.433   8.241  1.00  0.00      PROB H
ATOM   2406  C   PHE    55       0.186  -6.143   6.050  1.00  1.00      PROB C
ATOM   2407  O   PHE    55       0.585  -6.153   4.882  1.00  1.00      PROB O
ATOM   2408  N   GLN    56      -0.651  -5.224   6.522  1.00  1.00      PROB N
ATOM   2409  HN  GLN    56      -0.897  -5.194   7.493  1.00  0.00      PROB H
ATOM   2410  CA  GLN    56      -1.233  -4.204   5.666  1.00  1.00      PROB C
ATOM   2411  HA  GLN    56      -0.773  -4.240   4.692  1.00  0.00      PROB H
ATOM   2412  CB  GLN    56      -2.746  -4.402   5.504  1.00  0.50      PROB C
ATOM   2413  HB1 GLN    56      -2.901  -5.331   4.904  1.00  0.00      PROB H
ATOM   2414  HB2 GLN    56      -3.161  -3.569   4.896  1.00  0.00      PROB H
ATOM   2415  CG  GLN    56      -3.500  -4.548   6.816  1.00  0.50      PROB C
ATOM   2416  HG1 GLN    56      -3.255  -3.678   7.453  1.00  0.00      PROB H
ATOM   2417  HG2 GLN    56      -3.187  -5.475   7.341  1.00  0.00      PROB H
ATOM   2418  CD  GLN    56      -5.002  -4.586   6.620  1.00  0.50      PROB C
ATOM   2419  OE1 GLN    56      -5.493  -4.493   5.497  1.00  0.50      PROB O
ATOM   2420  NE2 GLN    56      -5.741  -4.720   7.715  1.00  0.50      PROB N
ATOM   2421 HE21 GLN    56      -5.352  -5.177   8.512  1.00  0.00      PROB H
ATOM   2422 HE22 GLN    56      -6.726  -4.714   7.590  1.00  0.00      PROB H
ATOM   2423  C   GLN    56      -0.942  -2.821   6.232  1.00  1.00      PROB C
ATOM   2424  O   GLN    56      -0.656  -2.657   7.422  1.00  1.00      PROB O
ATOM   2425  N   TYR    57      -1.017  -1.822   5.356  1.00  1.00      PROB N
ATOM   2426  HN  TYR    57      -1.192  -2.015   4.384  1.00  0.00      PROB H
ATOM   2427  CA  TYR    57      -0.799  -0.436   5.739  1.00  1.00      PROB C
ATOM   2428  HA  TYR    57      -1.031  -0.308   6.788  1.00  0.00      PROB H
ATOM   2429  CB  TYR    57       0.645   0.003   5.466  1.00  0.50      PROB C
ATOM   2430  HB1 TYR    57       0.979  -0.399   4.490  1.00  0.00      PROB H
ATOM   2431  HB2 TYR    57       1.309  -0.432   6.244  1.00  0.00      PROB H
ATOM   2432  CG  TYR    57       0.830   1.502   5.466  1.00  0.50      PROB C
ATOM   2433  CD1 TYR    57       0.865   2.217   6.655  1.00  0.50      PROB C
ATOM   2434  HD1 TYR    57       0.775   1.687   7.587  1.00  0.00      PROB H
ATOM   2435  CE1 TYR    57       1.031   3.588   6.657  1.00  0.50      PROB C
ATOM   2436  HE1 TYR    57       1.083   4.122   7.589  1.00  0.00      PROB H
ATOM   2437  CZ  TYR    57       1.164   4.260   5.460  1.00  0.50      PROB C
ATOM   2438  OH  TYR    57       1.312   5.658   5.467  1.00  0.50      PROB O
ATOM   2439  HH  TYR    57       1.325   6.043   6.350  1.00  0.00      PROB H
ATOM   2440  CD2 TYR    57       0.967   2.203   4.275  1.00  0.50      PROB C
ATOM   2441  HD2 TYR    57       0.921   1.666   3.336  1.00  0.00      PROB H
ATOM   2442  CE2 TYR    57       1.133   3.571   4.267  1.00  0.50      PROB C
ATOM   2443  HE2 TYR    57       1.216   4.111   3.334  1.00  0.00      PROB H
ATOM   2444  C   TYR    57      -1.770   0.460   4.982  1.00  1.00      PROB C
ATOM   2445  O   TYR    57      -2.054   0.225   3.803  1.00  1.00      PROB O
ATOM   2446  N   ALA    58      -2.272   1.483   5.666  1.00  1.00      PROB N
ATOM   2447  HN  ALA    58      -2.064   1.613   6.641  1.00  0.00      PROB H
ATOM   2448  CA  ALA    58      -3.185   2.448   5.077  1.00  1.00      PROB C
ATOM   2449  HA  ALA    58      -3.144   2.391   3.996  1.00  0.00      PROB H
ATOM   2450  CB  ALA    58      -4.624   2.214   5.541  1.00  0.50      PROB C
ATOM   2451  HB1 ALA    58      -4.642   1.852   6.594  1.00  0.00      PROB H
ATOM   2452  HB2 ALA    58      -5.133   1.479   4.897  1.00  0.00      PROB H
ATOM   2453  HB3 ALA    58      -5.233   3.141   5.490  1.00  0.00      PROB H
ATOM   2454  C   ALA    58      -2.749   3.857   5.444  1.00  1.00      PROB C
ATOM   2455  O   ALA    58      -2.205   4.096   6.523  1.00  1.00      PROB O
ATOM   2456  N   SER    59      -2.995   4.792   4.532  1.00  1.00      PROB N
ATOM   2457  HN  SER    59      -3.318   4.544   3.616  1.00  0.00      PROB H
ATOM   2458  CA  SER    59      -2.642   6.187   4.766  1.00  1.00      PROB C
ATOM   2459  HA  SER    59      -1.751   6.227   5.378  1.00  0.00      PROB H
ATOM   2460  CB  SER    59      -2.356   6.900   3.445  1.00  0.50      PROB C
ATOM   2461  HB1 SER    59      -1.634   6.280   2.863  1.00  0.00      PROB H
ATOM   2462  HB2 SER    59      -1.886   7.893   3.616  1.00  0.00      PROB H
ATOM   2463  OG  SER    59      -3.548   7.071   2.703  1.00  0.50      PROB O
ATOM   2464  HG1 SER    59      -4.014   7.853   3.030  1.00  0.00      PROB H
ATOM   2465  C   SER    59      -3.758   6.908   5.514  1.00  1.00      PROB C
ATOM   2466  O   SER    59      -3.738   7.008   6.740  1.00  1.00      PROB O
ATOM   2467  N   MET    62      -7.886   2.557   5.323  1.00  1.00      PROB N
ATOM   2468  HN  MET    62      -8.614   2.608   6.003  1.00  0.00      PROB H
ATOM   2469  CA  MET    62      -7.930   1.280   4.620  1.00  1.00      PROB C
ATOM   2470  HA  MET    62      -7.165   1.298   3.858  1.00  0.00      PROB H
ATOM   2471  CB  MET    62      -7.688   0.123   5.592  1.00  0.50      PROB C
ATOM   2472  HB1 MET    62      -8.434   0.170   6.421  1.00  0.00      PROB H
ATOM   2473  HB2 MET    62      -6.693   0.249   6.073  1.00  0.00      PROB H
ATOM   2474  CG  MET    62      -7.792  -1.252   4.956  1.00  0.50      PROB C
ATOM   2475  HG1 MET    62      -8.823  -1.442   4.583  1.00  0.00      PROB H
ATOM   2476  HG2 MET    62      -7.608  -2.015   5.745  1.00  0.00      PROB H
ATOM   2477  SD  MET    62      -6.594  -1.491   3.631  1.00  0.50      PROB S
ATOM   2478  CE  MET    62      -5.057  -1.367   4.542  1.00  0.50      PROB C
ATOM   2479  HE1 MET    62      -5.167  -1.739   5.584  1.00  0.00      PROB H
ATOM   2480  HE2 MET    62      -4.659  -0.343   4.573  1.00  0.00      PROB H
ATOM   2481  HE3 MET    62      -4.280  -1.981   4.041  1.00  0.00      PROB H
ATOM   2482  C   MET    62      -9.260   1.096   3.912  1.00  1.00      PROB C
ATOM   2483  O   MET    62      -9.302   0.838   2.710  1.00  1.00      PROB O
ATOM   2484  N   ASP    63     -10.349   1.229   4.672  1.00  1.00      PROB N
ATOM   2485  HN  ASP    63     -10.332   1.226   5.670  1.00  0.00      PROB H
ATOM   2486  CA  ASP    63     -11.677   1.070   4.091  1.00  1.00      PROB C
ATOM   2487  HA  ASP    63     -11.728   0.099   3.612  1.00  0.00      PROB H
ATOM   2488  CB  ASP    63     -12.740   1.148   5.184  1.00  0.50      PROB C
ATOM   2489  HB1 ASP    63     -13.759   1.069   4.747  1.00  0.00      PROB H
ATOM   2490  HB2 ASP    63     -12.683   2.106   5.745  1.00  0.00      PROB H
ATOM   2491  CG  ASP    63     -12.626   0.020   6.187  1.00  0.50      PROB C
ATOM   2492  OD1 ASP    63     -12.250  -1.098   5.777  1.00  0.50      PROB O
ATOM   2493  OD2 ASP    63     -12.909   0.252   7.382  1.00  0.50      PROB O
ATOM   2494  C   ASP    63     -11.939   2.114   3.014  1.00  1.00      PROB C
ATOM   2495  O   ASP    63     -12.563   1.813   1.990  1.00  1.00      PROB O
ATOM   2496  N   LYS    64     -11.464   3.344   3.219  1.00  1.00      PROB N
ATOM   2497  HN  LYS    64     -11.010   3.560   4.077  1.00  0.00      PROB H
ATOM   2498  CA  LYS    64     -11.741   4.398   2.248  1.00  1.00      PROB C
ATOM   2499  HA  LYS    64     -12.795   4.367   2.001  1.00  0.00      PROB H
ATOM   2500  CB  LYS    64     -11.412   5.769   2.836  1.00  0.50      PROB C
ATOM   2501  HB1 LYS    64     -10.332   5.826   3.105  1.00  0.00      PROB H
ATOM   2502  HB2 LYS    64     -12.003   5.863   3.780  1.00  0.00      PROB H
ATOM   2503  CG  LYS    64     -11.786   6.918   1.907  1.00  0.50      PROB C
ATOM   2504  HG1 LYS    64     -12.838   6.755   1.571  1.00  0.00      PROB H
ATOM   2505  HG2 LYS    64     -11.131   6.899   1.005  1.00  0.00      PROB H
ATOM   2506  CD  LYS    64     -11.679   8.273   2.587  1.00  0.50      PROB C
ATOM   2507  HD1 LYS    64     -10.601   8.478   2.790  1.00  0.00      PROB H
ATOM   2508  HD2 LYS    64     -12.232   8.234   3.556  1.00  0.00      PROB H
ATOM   2509  CE  LYS    64     -12.267   9.369   1.709  1.00  0.50      PROB C
ATOM   2510  HE1 LYS    64     -13.349   9.198   1.519  1.00  0.00      PROB H
ATOM   2511  HE2 LYS    64     -11.716   9.390   0.752  1.00  0.00      PROB H
ATOM   2512  NZ  LYS    64     -12.099  10.721   2.308  1.00  0.50      PROB N
ATOM   2513  HZ1 LYS    64     -11.079  10.931   2.420  1.00  0.00      PROB H
ATOM   2514  HZ2 LYS    64     -12.543  10.755   3.245  1.00  0.00      PROB H
ATOM   2515  HZ3 LYS    64     -12.498  11.444   1.678  1.00  0.00      PROB H
ATOM   2516  C   LYS    64     -10.972   4.176   0.953  1.00  1.00      PROB C
ATOM   2517  O   LYS    64     -11.511   4.386  -0.140  1.00  1.00      PROB O
ATOM   2518  N   VAL    65      -9.713   3.748   1.051  1.00  1.00      PROB N
ATOM   2519  HN  VAL    65      -9.294   3.548   1.931  1.00  0.00      PROB H
ATOM   2520  CA  VAL    65      -8.905   3.563  -0.150  1.00  1.00      PROB C
ATOM   2521  HA  VAL    65      -9.026   4.427  -0.790  1.00  0.00      PROB H
ATOM   2522  CB  VAL    65      -7.416   3.447   0.219  1.00  0.50      PROB C
ATOM   2523  HB  VAL    65      -7.263   2.537   0.852  1.00  0.00      PROB H
ATOM   2524  CG1 VAL    65      -6.565   3.315  -1.032  1.00  0.50      PROB C
ATOM   2525 HG11 VAL    65      -6.793   4.143  -1.730  1.00  0.00      PROB H
ATOM   2526 HG12 VAL    65      -6.744   2.351  -1.556  1.00  0.00      PROB H
ATOM   2527 HG13 VAL    65      -5.484   3.373  -0.783  1.00  0.00      PROB H
ATOM   2528  CG2 VAL    65      -6.981   4.657   1.038  1.00  0.50      PROB C
ATOM   2529 HG21 VAL    65      -7.474   4.680   2.031  1.00  0.00      PROB H
ATOM   2530 HG22 VAL    65      -7.230   5.602   0.507  1.00  0.00      PROB H
ATOM   2531 HG23 VAL    65      -5.883   4.637   1.211  1.00  0.00      PROB H
ATOM   2532  C   VAL    65      -9.390   2.352  -0.938  1.00  1.00      PROB C
ATOM   2533  O   VAL    65      -9.558   2.417  -2.164  1.00  1.00      PROB O
ATOM   2534  N   LEU    66      -9.630   1.232  -0.248  1.00  1.00      PROB N
ATOM   2535  HN  LEU    66      -9.485   1.160   0.743  1.00  0.00      PROB H
ATOM   2536  CA  LEU    66     -10.153   0.048  -0.924  1.00  1.00      PROB C
ATOM   2537  HA  LEU    66      -9.476  -0.224  -1.721  1.00  0.00      PROB H
ATOM   2538  CB  LEU    66     -10.285  -1.112   0.064  1.00  0.50      PROB C
ATOM   2539  HB1 LEU    66     -10.810  -1.957  -0.444  1.00  0.00      PROB H
ATOM   2540  HB2 LEU    66     -10.936  -0.785   0.910  1.00  0.00      PROB H
ATOM   2541  CG  LEU    66      -9.015  -1.709   0.676  1.00  0.50      PROB C
ATOM   2542  HG  LEU    66      -8.477  -0.918   1.249  1.00  0.00      PROB H
ATOM   2543  CD1 LEU    66      -9.376  -2.829   1.639  1.00  0.50      PROB C
ATOM   2544 HD11 LEU    66      -9.911  -3.646   1.111  1.00  0.00      PROB H
ATOM   2545 HD12 LEU    66     -10.026  -2.446   2.456  1.00  0.00      PROB H
ATOM   2546 HD13 LEU    66      -8.455  -3.245   2.103  1.00  0.00      PROB H
ATOM   2547  CD2 LEU    66      -8.070  -2.216  -0.401  1.00  0.50      PROB C
ATOM   2548 HD21 LEU    66      -7.749  -1.389  -1.068  1.00  0.00      PROB H
ATOM   2549 HD22 LEU    66      -8.558  -3.006  -1.011  1.00  0.00      PROB H
ATOM   2550 HD23 LEU    66      -7.164  -2.645   0.080  1.00  0.00      PROB H
ATOM   2551  C   LEU    66     -11.497   0.336  -1.583  1.00  1.00      PROB C
ATOM   2552  O   LEU    66     -11.731  -0.059  -2.733  1.00  1.00      PROB O
ATOM   2553  N   LEU    67     -12.392   1.027  -0.872  1.00  1.00      PROB N
ATOM   2554  HN  LEU    67     -12.221   1.307   0.076  1.00  0.00      PROB H
ATOM   2555  CA  LEU    67     -13.707   1.330  -1.426  1.00  1.00      PROB C
ATOM   2556  HA  LEU    67     -14.087   0.395  -1.805  1.00  0.00      PROB H
ATOM   2557  CB  LEU    67     -14.605   1.921  -0.340  1.00  0.50      PROB C
ATOM   2558  HB1 LEU    67     -14.371   2.982  -0.119  1.00  0.00      PROB H
ATOM   2559  HB2 LEU    67     -14.332   1.338   0.573  1.00  0.00      PROB H
ATOM   2560  CG  LEU    67     -16.113   1.672  -0.428  1.00  0.50      PROB C
ATOM   2561  HG  LEU    67     -16.568   2.442  -1.101  1.00  0.00      PROB H
ATOM   2562  CD1 LEU    67     -16.404   0.305  -1.022  1.00  0.50      PROB C
ATOM   2563 HD11 LEU    67     -15.709  -0.468  -0.642  1.00  0.00      PROB H
ATOM   2564 HD12 LEU    67     -16.332   0.355  -2.124  1.00  0.00      PROB H
ATOM   2565 HD13 LEU    67     -17.443   0.001  -0.780  1.00  0.00      PROB H
ATOM   2566  CD2 LEU    67     -16.735   1.789   0.953  1.00  0.50      PROB C
ATOM   2567 HD21 LEU    67     -16.506   2.779   1.401  1.00  0.00      PROB H
ATOM   2568 HD22 LEU    67     -16.337   1.003   1.632  1.00  0.00      PROB H
ATOM   2569 HD23 LEU    67     -17.839   1.679   0.898  1.00  0.00      PROB H
ATOM   2570  C   LEU    67     -13.607   2.274  -2.618  1.00  1.00      PROB C
ATOM   2571  O   LEU    67     -14.419   2.184  -3.546  1.00  1.00      PROB O
ATOM   2572  N   LYS    68     -12.628   3.182  -2.612  1.00  1.00      PROB N
ATOM   2573  HN  LYS    68     -12.032   3.302  -1.817  1.00  0.00      PROB H
ATOM   2574  CA  LYS    68     -12.378   3.997  -3.796  1.00  1.00      PROB C
ATOM   2575  HA  LYS    68     -13.299   4.487  -4.082  1.00  0.00      PROB H
ATOM   2576  CB  LYS    68     -11.303   5.045  -3.503  1.00  0.50      PROB C
ATOM   2577  HB1 LYS    68     -10.894   5.429  -4.470  1.00  0.00      PROB H
ATOM   2578  HB2 LYS    68     -10.456   4.567  -2.964  1.00  0.00      PROB H
ATOM   2579  CG  LYS    68     -11.782   6.254  -2.727  1.00  0.50      PROB C
ATOM   2580  HG1 LYS    68     -12.220   5.954  -1.753  1.00  0.00      PROB H
ATOM   2581  HG2 LYS    68     -12.600   6.739  -3.313  1.00  0.00      PROB H
ATOM   2582  CD  LYS    68     -10.643   7.240  -2.536  1.00  0.50      PROB C
ATOM   2583  HD1 LYS    68     -10.198   7.470  -3.533  1.00  0.00      PROB H
ATOM   2584  HD2 LYS    68      -9.850   6.748  -1.921  1.00  0.00      PROB H
ATOM   2585  CE  LYS    68     -11.102   8.517  -1.862  1.00  0.50      PROB C
ATOM   2586  HE1 LYS    68     -11.516   8.263  -0.870  1.00  0.00      PROB H
ATOM   2587  HE2 LYS    68     -11.884   9.009  -2.481  1.00  0.00      PROB H
ATOM   2588  NZ  LYS    68      -9.969   9.468  -1.703  1.00  0.50      PROB N
ATOM   2589  HZ1 LYS    68      -9.483   9.628  -2.608  1.00  0.00      PROB H
ATOM   2590  HZ2 LYS    68      -9.263   9.064  -1.017  1.00  0.00      PROB H
ATOM   2591  HZ3 LYS    68     -10.307  10.379  -1.333  1.00  0.00      PROB H
ATOM   2592  C   LYS    68     -11.962   3.131  -4.976  1.00  1.00      PROB C
ATOM   2593  O   LYS    68     -12.435   3.331  -6.101  1.00  1.00      PROB O
ATOM   2594  N   TYR    69     -11.074   2.159  -4.734  1.00  1.00      PROB N
ATOM   2595  HN  TYR    69     -10.700   2.015  -3.815  1.00  0.00      PROB H
ATOM   2596  CA  TYR    69     -10.606   1.288  -5.806  1.00  1.00      PROB C
ATOM   2597  HA  TYR    69     -10.228   1.894  -6.618  1.00  0.00      PROB H
ATOM   2598  CB  TYR    69      -9.489   0.382  -5.288  1.00  0.50      PROB C
ATOM   2599  HB1 TYR    69      -9.810  -0.115  -4.348  1.00  0.00      PROB H
ATOM   2600  HB2 TYR    69      -8.594   0.996  -5.046  1.00  0.00      PROB H
ATOM   2601  CG  TYR    69      -9.063  -0.691  -6.263  1.00  0.50      PROB C
ATOM   2602  CD1 TYR    69      -8.294  -0.381  -7.375  1.00  0.50      PROB C
ATOM   2603  HD1 TYR    69      -7.996   0.644  -7.528  1.00  0.00      PROB H
ATOM   2604  CE1 TYR    69      -7.901  -1.358  -8.268  1.00  0.50      PROB C
ATOM   2605  HE1 TYR    69      -7.301  -1.120  -9.135  1.00  0.00      PROB H
ATOM   2606  CZ  TYR    69      -8.275  -2.667  -8.052  1.00  0.50      PROB C
ATOM   2607  OH  TYR    69      -7.885  -3.644  -8.938  1.00  0.50      PROB O
ATOM   2608  HH  TYR    69      -8.297  -4.472  -8.680  1.00  0.00      PROB H
ATOM   2609  CD2 TYR    69      -9.424  -2.017  -6.066  1.00  0.50      PROB C
ATOM   2610  HD2 TYR    69     -10.032  -2.281  -5.211  1.00  0.00      PROB H
ATOM   2611  CE2 TYR    69      -9.037  -3.001  -6.953  1.00  0.50      PROB C
ATOM   2612  HE2 TYR    69      -9.344  -4.025  -6.793  1.00  0.00      PROB H
ATOM   2613  C   TYR    69     -11.739   0.459  -6.393  1.00  1.00      PROB C
ATOM   2614  O   TYR    69     -11.705   0.112  -7.581  1.00  1.00      PROB O
ATOM   2615  N   THR    70     -12.747   0.133  -5.585  1.00  1.00      PROB N
ATOM   2616  HN  THR    70     -12.683   0.308  -4.602  1.00  0.00      PROB H
ATOM   2617  CA  THR    70     -13.898  -0.605  -6.087  1.00  1.00      PROB C
ATOM   2618  HA  THR    70     -13.546  -1.406  -6.709  1.00  0.00      PROB H
ATOM   2619  CB  THR    70     -14.690  -1.203  -4.922  1.00  0.50      PROB C
ATOM   2620  HB  THR    70     -15.589  -1.743  -5.306  1.00  0.00      PROB H
ATOM   2621  OG1 THR    70     -15.120  -0.153  -4.045  1.00  0.50      PROB O
ATOM   2622  HG1 THR    70     -14.728   0.704  -4.291  1.00  0.00      PROB H
ATOM   2623  CG2 THR    70     -13.832  -2.193  -4.142  1.00  0.50      PROB C
ATOM   2624 HG21 THR    70     -12.909  -1.737  -3.750  1.00  0.00      PROB H
ATOM   2625 HG22 THR    70     -13.538  -3.037  -4.802  1.00  0.00      PROB H
ATOM   2626 HG23 THR    70     -14.405  -2.603  -3.284  1.00  0.00      PROB H
ATOM   2627  C   THR    70     -14.821   0.257  -6.937  1.00  1.00      PROB C
ATOM   2628  O   THR    70     -15.746  -0.279  -7.556  1.00  1.00      PROB O
ATOM   2629  N   GLU    71     -14.596   1.567  -6.985  1.00  1.00      PROB N
ATOM   2630  HN  GLU    71     -13.815   1.966  -6.502  1.00  0.00      PROB H
ATOM   2631  CA  GLU    71     -15.477   2.500  -7.677  1.00  1.00      PROB C
ATOM   2632  HA  GLU    71     -16.250   1.958  -8.207  1.00  0.00      PROB H
ATOM   2633  CB  GLU    71     -16.153   3.431  -6.674  1.00  0.50      PROB C
ATOM   2634  HB1 GLU    71     -16.810   4.164  -7.192  1.00  0.00      PROB H
ATOM   2635  HB2 GLU    71     -15.317   3.993  -6.191  1.00  0.00      PROB H
ATOM   2636  CG  GLU    71     -16.938   2.707  -5.592  1.00  0.50      PROB C
ATOM   2637  HG1 GLU    71     -16.397   1.824  -5.196  1.00  0.00      PROB H
ATOM   2638  HG2 GLU    71     -17.906   2.344  -5.996  1.00  0.00      PROB H
ATOM   2639  CD  GLU    71     -17.208   3.583  -4.388  1.00  0.50      PROB C
ATOM   2640  OE1 GLU    71     -16.605   4.671  -4.300  1.00  0.50      PROB O
ATOM   2641  OE2 GLU    71     -18.022   3.182  -3.530  1.00  0.50      PROB O
ATOM   2642  C   GLU    71     -14.723   3.300  -8.732  1.00  1.00      PROB C
ATOM   2643  O   GLU    71     -14.945   4.499  -8.904  1.00  1.00      PROB O
ATOM   2644  N   TYR    72     -13.819   2.636  -9.451  1.00  1.00      PROB N
ATOM   2645  HN  TYR    72     -13.605   1.681  -9.242  1.00  0.00      PROB H
ATOM   2646  CA  TYR    72     -13.006   3.295 -10.473  1.00  1.00      PROB C
ATOM   2647  HA  TYR    72     -13.580   4.096 -10.920  1.00  0.00      PROB H
ATOM   2648  CB  TYR    72     -11.721   3.859  -9.872  1.00  0.50      PROB C
ATOM   2649  HB1 TYR    72     -11.071   3.036  -9.495  1.00  0.00      PROB H
ATOM   2650  HB2 TYR    72     -11.984   4.485  -8.989  1.00  0.00      PROB H
ATOM   2651  CG  TYR    72     -10.926   4.726 -10.817  1.00  0.50      PROB C
ATOM   2652  CD1 TYR    72     -11.274   6.054 -11.030  1.00  0.50      PROB C
ATOM   2653  HD1 TYR    72     -12.133   6.466 -10.517  1.00  0.00      PROB H
ATOM   2654  CE1 TYR    72     -10.551   6.852 -11.892  1.00  0.50      PROB C
ATOM   2655  HE1 TYR    72     -10.840   7.882 -12.058  1.00  0.00      PROB H
ATOM   2656  CZ  TYR    72      -9.462   6.327 -12.553  1.00  0.50      PROB C
ATOM   2657  OH  TYR    72      -8.741   7.121 -13.414  1.00  0.50      PROB O
ATOM   2658  HH  TYR    72      -9.381   7.399 -14.117  1.00  0.00      PROB H
ATOM   2659  CD2 TYR    72      -9.825   4.221 -11.495  1.00  0.50      PROB C
ATOM   2660  HD2 TYR    72      -9.543   3.185 -11.350  1.00  0.00      PROB H
ATOM   2661  CE2 TYR    72      -9.095   5.012 -12.360  1.00  0.50      PROB C
ATOM   2662  HE2 TYR    72      -8.248   4.601 -12.893  1.00  0.00      PROB H
ATOM   2663  C   TYR    72     -12.705   2.275 -11.562  1.00  1.00      PROB C
ATOM   2664  O   TYR    72     -11.951   1.326 -11.330  1.00  1.00      PROB O
ATOM   2665  N   ASN    73     -13.295   2.469 -12.742  1.00  1.00      PROB N
ATOM   2666  HN  ASN    73     -13.851   3.274 -12.912  1.00  0.00      PROB H
ATOM   2667  CA  ASN    73     -13.137   1.525 -13.843  1.00  1.00      PROB C
ATOM   2668  HA  ASN    73     -12.410   0.765 -13.576  1.00  0.00      PROB H
ATOM   2669  CB  ASN    73     -14.472   0.847 -14.167  1.00  0.50      PROB C
ATOM   2670  HB1 ASN    73     -15.172   1.534 -14.685  1.00  0.00      PROB H
ATOM   2671  HB2 ASN    73     -14.936   0.550 -13.199  1.00  0.00      PROB H
ATOM   2672  CG  ASN    73     -14.302  -0.421 -14.991  1.00  0.50      PROB C
ATOM   2673  OD1 ASN    73     -13.226  -0.689 -15.525  1.00  0.50      PROB O
ATOM   2674  ND2 ASN    73     -15.371  -1.203 -15.101  1.00  0.50      PROB N
ATOM   2675 HD21 ASN    73     -15.222  -2.090 -15.547  1.00  0.00      PROB H
ATOM   2676 HD22 ASN    73     -16.241  -0.942 -14.696  1.00  0.00      PROB H
ATOM   2677  C   ASN    73     -12.581   2.224 -15.080  1.00  1.00      PROB C
ATOM   2678  O   ASN    73     -13.190   2.184 -16.156  1.00  1.00      PROB O
ATOM   2679  N   GLU    74     -11.431   2.866 -14.938  1.00  1.00      PROB N
ATOM   2680  HN  GLU    74     -10.954   2.852 -14.064  1.00  0.00      PROB H
ATOM   2681  CA  GLU    74     -10.740   3.535 -16.026  1.00  1.00      PROB C
ATOM   2682  HA  GLU    74     -11.320   3.427 -16.931  1.00  0.00      PROB H
ATOM   2683  CB  GLU    74     -10.555   5.031 -15.728  1.00  0.50      PROB C
ATOM   2684  HB1 GLU    74      -9.919   5.493 -16.520  1.00  0.00      PROB H
ATOM   2685  HB2 GLU    74      -9.990   5.123 -14.782  1.00  0.00      PROB H
ATOM   2686  CG  GLU    74     -11.846   5.825 -15.641  1.00  0.50      PROB C
ATOM   2687  HG1 GLU    74     -12.477   5.451 -14.809  1.00  0.00      PROB H
ATOM   2688  HG2 GLU    74     -12.419   5.731 -16.589  1.00  0.00      PROB H
ATOM   2689  CD  GLU    74     -11.601   7.301 -15.398  1.00  0.50      PROB C
ATOM   2690  OE1 GLU    74     -10.422   7.692 -15.261  1.00  0.50      PROB O
ATOM   2691  OE2 GLU    74     -12.584   8.070 -15.343  1.00  0.50      PROB O
ATOM   2692  C   GLU    74      -9.378   2.889 -16.247  1.00  1.00      PROB C
ATOM   2693  O   GLU    74      -8.834   2.247 -15.342  1.00  1.00      PROB O
ATOM   2694  N   PRO    75      -8.807   3.023 -17.444  1.00  1.00      PROB N
ATOM   2695  CD  PRO    75      -9.411   3.513 -18.694  1.00  0.50      PROB C
ATOM   2696  HD1 PRO    75     -10.047   4.411 -18.525  1.00  0.00      PROB H
ATOM   2697  HD2 PRO    75     -10.021   2.690 -19.131  1.00  0.00      PROB H
ATOM   2698  CA  PRO    75      -7.426   2.571 -17.643  1.00  1.00      PROB C
ATOM   2699  HA  PRO    75      -7.346   1.526 -17.375  1.00  0.00      PROB H
ATOM   2700  CB  PRO    75      -7.172   2.832 -19.133  1.00  0.50      PROB C
ATOM   2701  HB1 PRO    75      -7.348   1.873 -19.676  1.00  0.00      PROB H
ATOM   2702  HB2 PRO    75      -6.137   3.166 -19.357  1.00  0.00      PROB H
ATOM   2703  CG  PRO    75      -8.215   3.820 -19.543  1.00  0.50      PROB C
ATOM   2704  HG1 PRO    75      -7.860   4.851 -19.298  1.00  0.00      PROB H
ATOM   2705  HG2 PRO    75      -8.447   3.765 -20.628  1.00  0.00      PROB H
ATOM   2706  C   PRO    75      -6.467   3.355 -16.758  1.00  1.00      PROB C
ATOM   2707  O   PRO    75      -6.577   4.575 -16.615  1.00  1.00      PROB O
ATOM   2708  N   HSD    76      -5.520   2.636 -16.159  1.00  1.00      PROB N
ATOM   2709  HN  HSD    76      -5.424   1.653 -16.304  1.00  0.00      PROB H
ATOM   2710  CA  HSD    76      -4.611   3.217 -15.181  1.00  1.00      PROB C
ATOM   2711  HA  HSD    76      -4.322   4.206 -15.507  1.00  0.00      PROB H
ATOM   2712  CB  HSD    76      -5.261   3.286 -13.795  1.00  0.50      PROB C
ATOM   2713  HB1 HSD    76      -6.050   4.071 -13.806  1.00  0.00      PROB H
ATOM   2714  HB2 HSD    76      -4.517   3.571 -13.029  1.00  0.00      PROB H
ATOM   2715  ND1 HSD    76      -7.128   1.590 -13.811  1.00  0.50      PROB N
ATOM   2716  HD1 HSD    76      -7.715   2.088 -14.455  1.00  0.00      PROB H
ATOM   2717  CG  HSD    76      -5.891   1.999 -13.363  1.00  0.50      PROB C
ATOM   2718  CE1 HSD    76      -7.426   0.421 -13.271  1.00  0.50      PROB C
ATOM   2719  HE1 HSD    76      -8.352  -0.131 -13.446  1.00  0.00      PROB H
ATOM   2720  NE2 HSD    76      -6.424   0.056 -12.492  1.00  0.50      PROB N
ATOM   2721  CD2 HSD    76      -5.450   1.024 -12.533  1.00  0.50      PROB C
ATOM   2722  HD2 HSD    76      -4.531   0.944 -11.975  1.00  0.00      PROB H
ATOM   2723  C   HSD    76      -3.343   2.379 -15.140  1.00  1.00      PROB C
ATOM   2724  O   HSD    76      -3.318   1.238 -15.610  1.00  1.00      PROB O
ATOM   2725  N   GLU    77      -2.290   2.955 -14.563  1.00  1.00      PROB N
ATOM   2726  HN  GLU    77      -2.342   3.853 -14.144  1.00  0.00      PROB H
ATOM   2727  CA  GLU    77      -0.998   2.284 -14.517  1.00  1.00      PROB C
ATOM   2728  HA  GLU    77      -0.818   1.800 -15.469  1.00  0.00      PROB H
ATOM   2729  CB  GLU    77       0.130   3.283 -14.268  1.00  0.50      PROB C
ATOM   2730  HB1 GLU    77      -0.115   3.778 -13.324  1.00  0.00      PROB H
ATOM   2731  HB2 GLU    77       0.140   4.034 -15.090  1.00  0.00      PROB H
ATOM   2732  CG  GLU    77       1.488   2.613 -14.116  1.00  0.50      PROB C
ATOM   2733  HG1 GLU    77       1.704   2.002 -15.018  1.00  0.00      PROB H
ATOM   2734  HG2 GLU    77       1.532   1.949 -13.226  1.00  0.00      PROB H
ATOM   2735  CD  GLU    77       2.626   3.603 -13.991  1.00  0.50      PROB C
ATOM   2736  OE1 GLU    77       2.475   4.752 -14.456  1.00  0.50      PROB O
ATOM   2737  OE2 GLU    77       3.675   3.231 -13.424  1.00  0.50      PROB O
ATOM   2738  C   GLU    77      -1.000   1.209 -13.437  1.00  1.00      PROB C
ATOM   2739  O   GLU    77      -1.208   1.503 -12.255  1.00  1.00      PROB O
ATOM   2740  N   SER    78      -0.765  -0.034 -13.848  1.00  1.00      PROB N
ATOM   2741  HN  SER    78      -0.654  -0.226 -14.821  1.00  0.00      PROB H
ATOM   2742  CA  SER    78      -0.557  -1.152 -12.938  1.00  1.00      PROB C
ATOM   2743  HA  SER    78      -0.436  -0.789 -11.931  1.00  0.00      PROB H
ATOM   2744  CB  SER    78      -1.734  -2.132 -12.973  1.00  0.50      PROB C
ATOM   2745  HB1 SER    78      -1.851  -2.595 -13.978  1.00  0.00      PROB H
ATOM   2746  HB2 SER    78      -2.649  -1.531 -12.790  1.00  0.00      PROB H
ATOM   2747  OG  SER    78      -1.604  -3.118 -11.966  1.00  0.50      PROB O
ATOM   2748  HG1 SER    78      -1.163  -3.877 -12.392  1.00  0.00      PROB H
ATOM   2749  C   SER    78       0.730  -1.852 -13.344  1.00  1.00      PROB C
ATOM   2750  O   SER    78       0.939  -2.130 -14.529  1.00  1.00      PROB O
ATOM   2751  N   ARG    79       1.591  -2.133 -12.370  1.00  1.00      PROB N
ATOM   2752  HN  ARG    79       1.343  -1.955 -11.421  1.00  0.00      PROB H
ATOM   2753  CA  ARG    79       2.901  -2.703 -12.638  1.00  1.00      PROB C
ATOM   2754  HA  ARG    79       3.026  -2.895 -13.697  1.00  0.00      PROB H
ATOM   2755  CB  ARG    79       4.023  -1.764 -12.172  1.00  0.50      PROB C
ATOM   2756  HB1 ARG    79       4.827  -2.323 -11.637  1.00  0.00      PROB H
ATOM   2757  HB2 ARG    79       3.594  -1.039 -11.442  1.00  0.00      PROB H
ATOM   2758  CG  ARG    79       4.760  -0.984 -13.287  1.00  0.50      PROB C
ATOM   2759  HG1 ARG    79       3.993  -0.360 -13.792  1.00  0.00      PROB H
ATOM   2760  HG2 ARG    79       5.173  -1.704 -14.028  1.00  0.00      PROB H
ATOM   2761  CD  ARG    79       5.875  -0.058 -12.771  1.00  0.50      PROB C
ATOM   2762  HD1 ARG    79       6.627  -0.625 -12.208  1.00  0.00      PROB H
ATOM   2763  HD2 ARG    79       5.411   0.721 -12.121  1.00  0.00      PROB H
ATOM   2764  NE  ARG    79       6.480   0.615 -13.971  1.00  0.50      PROB N
ATOM   2765  HE  ARG    79       6.067   0.479 -14.888  1.00  0.00      PROB H
ATOM   2766  CZ  ARG    79       7.487   1.496 -13.884  1.00  0.50      PROB C
ATOM   2767  NH1 ARG    79       7.948   2.033 -15.011  1.00  0.50      PROB N
ATOM   2768 HH11 ARG    79       7.414   2.834 -15.262  1.00  0.00      PROB H
ATOM   2769 HH12 ARG    79       7.648   1.425 -15.769  1.00  0.00      PROB H
ATOM   2770  NH2 ARG    79       8.009   1.861 -12.717  1.00  0.50      PROB N
ATOM   2771 HH21 ARG    79       7.671   1.454 -11.885  1.00  0.00      PROB H
ATOM   2772 HH22 ARG    79       8.755   2.493 -12.840  1.00  0.00      PROB H
ATOM   2773  C   ARG    79       3.044  -4.060 -11.960  1.00  1.00      PROB C
ATOM   2774  O   ARG    79       2.313  -4.396 -11.023  1.00  1.00      PROB O
ATOM   2775  N   THR    80       4.010  -4.835 -12.447  1.00  1.00      PROB N
ATOM   2776  HN  THR    80       4.463  -4.577 -13.300  1.00  0.00      PROB H
ATOM   2777  CA  THR    80       4.286  -6.171 -11.940  1.00  1.00      PROB C
ATOM   2778  HA  THR    80       3.862  -6.268 -10.957  1.00  0.00      PROB H
ATOM   2779  CB  THR    80       3.684  -7.251 -12.851  1.00  0.50      PROB C
ATOM   2780  HB  THR    80       4.366  -7.505 -13.696  1.00  0.00      PROB H
ATOM   2781  OG1 THR    80       2.482  -6.751 -13.451  1.00  0.50      PROB O
ATOM   2782  HG1 THR    80       2.767  -6.086 -14.103  1.00  0.00      PROB H
ATOM   2783  CG2 THR    80       3.344  -8.506 -12.054  1.00  0.50      PROB C
ATOM   2784 HG21 THR    80       2.701  -8.245 -11.183  1.00  0.00      PROB H
ATOM   2785 HG22 THR    80       4.233  -9.052 -11.690  1.00  0.00      PROB H
ATOM   2786 HG23 THR    80       2.761  -9.211 -12.687  1.00  0.00      PROB H
ATOM   2787  C   THR    80       5.796  -6.343 -11.819  1.00  1.00      PROB C
ATOM   2788  O   THR    80       6.576  -5.478 -12.228  1.00  1.00      PROB O
ATOM   2789  N   ASN    81       6.205  -7.476 -11.241  1.00  1.00      PROB N
ATOM   2790  HN  ASN    81       5.537  -8.110 -10.844  1.00  0.00      PROB H
ATOM   2791  CA  ASN    81       7.627  -7.759 -11.081  1.00  1.00      PROB C
ATOM   2792  HA  ASN    81       8.086  -6.928 -10.557  1.00  0.00      PROB H
ATOM   2793  CB  ASN    81       7.818  -9.053 -10.288  1.00  0.50      PROB C
ATOM   2794  HB1 ASN    81       8.886  -9.357 -10.285  1.00  0.00      PROB H
ATOM   2795  HB2 ASN    81       7.222  -9.874 -10.745  1.00  0.00      PROB H
ATOM   2796  CG  ASN    81       7.465  -8.895  -8.821  1.00  0.50      PROB C
ATOM   2797  OD1 ASN    81       7.749  -7.866  -8.211  1.00  0.50      PROB O
ATOM   2798  ND2 ASN    81       6.843  -9.920  -8.249  1.00  0.50      PROB N
ATOM   2799 HD21 ASN    81       6.739  -9.871  -7.262  1.00  0.00      PROB H
ATOM   2800 HD22 ASN    81       6.323 -10.564  -8.808  1.00  0.00      PROB H
ATOM   2801  C   ASN    81       8.331  -7.849 -12.429  1.00  1.00      PROB C
ATOM   2802  O   ASN    81       9.440  -7.326 -12.596  1.00  1.00      PROB O
ATOM   2803  N   SER    82       7.702  -8.508 -13.406  1.00  1.00      PROB N
ATOM   2804  HN  SER    82       6.788  -8.897 -13.306  1.00  0.00      PROB H
ATOM   2805  CA  SER    82       8.294  -8.589 -14.737  1.00  1.00      PROB C
ATOM   2806  HA  SER    82       9.308  -8.952 -14.656  1.00  0.00      PROB H
ATOM   2807  CB  SER    82       7.499  -9.562 -15.609  1.00  0.50      PROB C
ATOM   2808  HB1 SER    82       7.457 -10.554 -15.108  1.00  0.00      PROB H
ATOM   2809  HB2 SER    82       7.996  -9.700 -16.600  1.00  0.00      PROB H
ATOM   2810  OG  SER    82       6.175  -9.100 -15.809  1.00  0.50      PROB O
ATOM   2811  HG1 SER    82       6.216  -8.327 -16.401  1.00  0.00      PROB H
ATOM   2812  C   SER    82       8.366  -7.222 -15.402  1.00  1.00      PROB C
ATOM   2813  O   SER    82       9.261  -6.978 -16.221  1.00  1.00      PROB O
ATOM   2814  N   ASP    83       7.440  -6.320 -15.070  1.00  1.00      PROB N
ATOM   2815  HN  ASP    83       6.643  -6.543 -14.521  1.00  0.00      PROB H
ATOM   2816  CA  ASP    83       7.507  -4.965 -15.603  1.00  1.00      PROB C
ATOM   2817  HA  ASP    83       7.714  -5.021 -16.667  1.00  0.00      PROB H
ATOM   2818  CB  ASP    83       6.171  -4.252 -15.400  1.00  0.50      PROB C
ATOM   2819  HB1 ASP    83       6.209  -3.241 -15.863  1.00  0.00      PROB H
ATOM   2820  HB2 ASP    83       5.945  -4.130 -14.324  1.00  0.00      PROB H
ATOM   2821  CG  ASP    83       5.016  -4.978 -16.060  1.00  0.50      PROB C
ATOM   2822  OD1 ASP    83       5.240  -5.639 -17.096  1.00  0.50      PROB O
ATOM   2823  OD2 ASP    83       3.884  -4.892 -15.541  1.00  0.50      PROB O
ATOM   2824  C   ASP    83       8.637  -4.172 -14.962  1.00  1.00      PROB C
ATOM   2825  O   ASP    83       9.208  -3.282 -15.603  1.00  1.00      PROB O
ATOM   2826  N   ILE    84       8.970  -4.473 -13.705  1.00  1.00      PROB N
ATOM   2827  HN  ILE    84       8.419  -5.121 -13.183  1.00  0.00      PROB H
ATOM   2828  CA  ILE    84      10.118  -3.833 -13.068  1.00  1.00      PROB C
ATOM   2829  HA  ILE    84      10.068  -2.769 -13.251  1.00  0.00      PROB H
ATOM   2830  CB  ILE    84      10.106  -4.105 -11.553  1.00  0.50      PROB C
ATOM   2831  HB  ILE    84      10.004  -5.202 -11.380  1.00  0.00      PROB H
ATOM   2832  CG2 ILE    84      11.406  -3.641 -10.910  1.00  0.50      PROB C
ATOM   2833 HG21 ILE    84      11.790  -2.721 -11.401  1.00  0.00      PROB H
ATOM   2834 HG22 ILE    84      12.183  -4.432 -10.990  1.00  0.00      PROB H
ATOM   2835 HG23 ILE    84      11.248  -3.421  -9.833  1.00  0.00      PROB H
ATOM   2836  CG1 ILE    84       8.904  -3.424 -10.894  1.00  0.50      PROB C
ATOM   2837 HG11 ILE    84       8.888  -3.724  -9.821  1.00  0.00      PROB H
ATOM   2838 HG12 ILE    84       7.952  -3.793 -11.328  1.00  0.00      PROB H
ATOM   2839  CD  ILE    84       8.930  -1.912 -10.982  1.00  0.50      PROB C
ATOM   2840  HD1 ILE    84       9.915  -1.524 -11.318  1.00  0.00      PROB H
ATOM   2841  HD2 ILE    84       8.685  -1.447 -10.002  1.00  0.00      PROB H
ATOM   2842  HD3 ILE    84       8.201  -1.592 -11.743  1.00  0.00      PROB H
ATOM   2843  C   ILE    84      11.414  -4.304 -13.718  1.00  1.00      PROB C
ATOM   2844  O   ILE    84      12.349  -3.517 -13.912  1.00  1.00      PROB O
ATOM   2845  N   VAL    85      11.488  -5.591 -14.068  1.00  1.00      PROB N
ATOM   2846  HN  VAL    85      10.719  -6.206 -13.901  1.00  0.00      PROB H
ATOM   2847  CA  VAL    85      12.662  -6.107 -14.765  1.00  1.00      PROB C
ATOM   2848  HA  VAL    85      13.547  -5.819 -14.218  1.00  0.00      PROB H
ATOM   2849  CB  VAL    85      12.598  -7.644 -14.851  1.00  0.50      PROB C
ATOM   2850  HB  VAL    85      11.651  -7.931 -15.372  1.00  0.00      PROB H
ATOM   2851  CG1 VAL    85      13.772  -8.180 -15.659  1.00  0.50      PROB C
ATOM   2852 HG11 VAL    85      14.733  -7.805 -15.249  1.00  0.00      PROB H
ATOM   2853 HG12 VAL    85      13.700  -7.882 -16.728  1.00  0.00      PROB H
ATOM   2854 HG13 VAL    85      13.788  -9.291 -15.623  1.00  0.00      PROB H
ATOM   2855  CG2 VAL    85      12.581  -8.254 -13.458  1.00  0.50      PROB C
ATOM   2856 HG21 VAL    85      11.736  -7.884 -12.847  1.00  0.00      PROB H
ATOM   2857 HG22 VAL    85      13.526  -8.009 -12.927  1.00  0.00      PROB H
ATOM   2858 HG23 VAL    85      12.502  -9.361 -13.525  1.00  0.00      PROB H
ATOM   2859  C   VAL    85      12.784  -5.474 -16.145  1.00  1.00      PROB C
ATOM   2860  O   VAL    85      13.880  -5.088 -16.571  1.00  1.00      PROB O
ATOM   2861  N   GLU    86      11.667  -5.350 -16.862  1.00  1.00      PROB N
ATOM   2862  HN  GLU    86      10.784  -5.723 -16.568  1.00  0.00      PROB H
ATOM   2863  CA  GLU    86      11.677  -4.715 -18.174  1.00  1.00      PROB C
ATOM   2864  HA  GLU    86      12.518  -5.087 -18.741  1.00  0.00      PROB H
ATOM   2865  CB  GLU    86      10.393  -5.055 -18.936  1.00  0.50      PROB C
ATOM   2866  HB1 GLU    86      10.321  -4.424 -19.855  1.00  0.00      PROB H
ATOM   2867  HB2 GLU    86       9.511  -4.811 -18.300  1.00  0.00      PROB H
ATOM   2868  CG  GLU    86      10.301  -6.505 -19.392  1.00  0.50      PROB C
ATOM   2869  HG1 GLU    86      10.253  -7.197 -18.527  1.00  0.00      PROB H
ATOM   2870  HG2 GLU    86      11.192  -6.772 -19.998  1.00  0.00      PROB H
ATOM   2871  CD  GLU    86       9.073  -6.772 -20.244  1.00  0.50      PROB C
ATOM   2872  OE1 GLU    86       8.052  -6.079 -20.049  1.00  0.50      PROB O
ATOM   2873  OE2 GLU    86       9.131  -7.669 -21.111  1.00  0.50      PROB O
ATOM   2874  C   GLU    86      11.845  -3.202 -18.097  1.00  1.00      PROB C
ATOM   2875  O   GLU    86      11.929  -2.555 -19.148  1.00  1.00      PROB O
ATOM   2876  N   ALA    87      11.898  -2.626 -16.899  1.00  1.00      PROB N
ATOM   2877  HN  ALA    87      11.928  -3.161 -16.063  1.00  0.00      PROB H
ATOM   2878  CA  ALA    87      12.102  -1.191 -16.743  1.00  1.00      PROB C
ATOM   2879  HA  ALA    87      11.865  -0.680 -17.665  1.00  0.00      PROB H
ATOM   2880  CB  ALA    87      11.201  -0.643 -15.647  1.00  0.50      PROB C
ATOM   2881  HB1 ALA    87      11.443  -1.134 -14.681  1.00  0.00      PROB H
ATOM   2882  HB2 ALA    87      10.138  -0.859 -15.890  1.00  0.00      PROB H
ATOM   2883  HB3 ALA    87      11.336   0.453 -15.536  1.00  0.00      PROB H
ATOM   2884  C   ALA    87      13.563  -0.880 -16.437  1.00  1.00      PROB C
ATOM   2885  OT1 ALA    87      14.371  -1.844 -16.361  1.00  0.50      PROB O
ATOM   2886  OT2 ALA    87      13.890   0.327 -16.276  1.00  0.50      PROB O
TER
ATOM   2887  N   LYS   145     -31.581  -4.613   0.604  1.00  1.00      PROC N
ATOM   2888  HT1 LYS   145     -31.471  -4.301   1.588  1.00  0.00      PROC H
ATOM   2889  HT2 LYS   145     -31.895  -5.609   0.662  1.00  0.00      PROC H
ATOM   2890  HT3 LYS   145     -32.401  -4.124   0.186  1.00  0.00      PROC H
ATOM   2891  CA  LYS   145     -30.436  -4.542  -0.296  1.00  1.00      PROC C
ATOM   2892  HA  LYS   145     -29.629  -5.109   0.134  1.00  0.00      PROC H
ATOM   2893  CB  LYS   145     -30.818  -5.070  -1.684  1.00  0.50      PROC C
ATOM   2894  HB1 LYS   145     -29.987  -4.846  -2.401  1.00  0.00      PROC H
ATOM   2895  HB2 LYS   145     -31.715  -4.545  -2.088  1.00  0.00      PROC H
ATOM   2896  CG  LYS   145     -31.032  -6.576  -1.734  1.00  0.50      PROC C
ATOM   2897  HG1 LYS   145     -31.248  -6.877  -2.787  1.00  0.00      PROC H
ATOM   2898  HG2 LYS   145     -31.910  -6.876  -1.121  1.00  0.00      PROC H
ATOM   2899  CD  LYS   145     -29.812  -7.336  -1.232  1.00  0.50      PROC C
ATOM   2900  HD1 LYS   145     -29.550  -7.054  -0.196  1.00  0.00      PROC H
ATOM   2901  HD2 LYS   145     -28.964  -7.088  -1.905  1.00  0.00      PROC H
ATOM   2902  CE  LYS   145     -30.061  -8.837  -1.237  1.00  0.50      PROC C
ATOM   2903  HE1 LYS   145     -30.315  -9.168  -2.271  1.00  0.00      PROC H
ATOM   2904  HE2 LYS   145     -30.904  -9.108  -0.569  1.00  0.00      PROC H
ATOM   2905  NZ  LYS   145     -28.873  -9.622  -0.806  1.00  0.50      PROC N
ATOM   2906  HZ1 LYS   145     -28.725  -9.635   0.216  1.00  0.00      PROC H
ATOM   2907  HZ2 LYS   145     -28.014  -9.220  -1.277  1.00  0.00      PROC H
ATOM   2908  HZ3 LYS   145     -28.975 -10.614  -1.127  1.00  0.00      PROC H
ATOM   2909  C   LYS   145     -29.867  -3.135  -0.412  1.00  1.00      PROC C
ATOM   2910  O   LYS   145     -28.740  -2.980  -0.896  1.00  1.00      PROC O
ATOM   2911  N   GLN   146     -30.618  -2.115   0.005  1.00  1.00      PROC N
ATOM   2912  HN  GLN   146     -31.612  -2.152   0.019  1.00  0.00      PROC H
ATOM   2913  CA  GLN   146     -30.075  -0.779   0.201  1.00  1.00      PROC C
ATOM   2914  HA  GLN   146     -29.152  -0.671  -0.363  1.00  0.00      PROC H
ATOM   2915  CB  GLN   146     -31.048   0.287  -0.329  1.00  0.50      PROC C
ATOM   2916  HB1 GLN   146     -31.287   0.046  -1.393  1.00  0.00      PROC H
ATOM   2917  HB2 GLN   146     -30.495   1.252  -0.350  1.00  0.00      PROC H
ATOM   2918  CG  GLN   146     -32.334   0.446   0.477  1.00  0.50      PROC C
ATOM   2919  HG1 GLN   146     -32.083   0.689   1.535  1.00  0.00      PROC H
ATOM   2920  HG2 GLN   146     -32.925  -0.484   0.487  1.00  0.00      PROC H
ATOM   2921  CD  GLN   146     -33.182   1.624   0.010  1.00  0.50      PROC C
ATOM   2922  OE1 GLN   146     -32.714   2.487  -0.735  1.00  0.50      PROC O
ATOM   2923  NE2 GLN   146     -34.436   1.661   0.448  1.00  0.50      PROC N
ATOM   2924 HE21 GLN   146     -34.978   2.452   0.165  1.00  0.00      PROC H
ATOM   2925 HE22 GLN   146     -34.725   1.085   1.210  1.00  0.00      PROC H
ATOM   2926  C   GLN   146     -29.750  -0.494   1.663  1.00  1.00      PROC C
ATOM   2927  O   GLN   146     -29.044   0.480   1.948  1.00  1.00      PROC O
ATOM   2928  N   HSD   147     -30.250  -1.318   2.589  1.00  1.00      PROC N
ATOM   2929  HN  HSD   147     -30.922  -2.005   2.348  1.00  0.00      PROC H
ATOM   2930  CA  HSD   147     -29.862  -1.192   3.991  1.00  1.00      PROC C
ATOM   2931  HA  HSD   147     -29.925  -0.146   4.268  1.00  0.00      PROC H
ATOM   2932  CB  HSD   147     -30.813  -2.005   4.874  1.00  0.50      PROC C
ATOM   2933  HB1 HSD   147     -30.665  -3.097   4.722  1.00  0.00      PROC H
ATOM   2934  HB2 HSD   147     -31.860  -1.772   4.576  1.00  0.00      PROC H
ATOM   2935  ND1 HSD   147     -31.165  -2.527   7.319  1.00  0.50      PROC N
ATOM   2936  HD1 HSD   147     -31.683  -3.382   7.179  1.00  0.00      PROC H
ATOM   2937  CG  HSD   147     -30.730  -1.669   6.332  1.00  0.50      PROC C
ATOM   2938  CE1 HSD   147     -30.975  -1.969   8.501  1.00  0.50      PROC C
ATOM   2939  HE1 HSD   147     -31.242  -2.416   9.465  1.00  0.00      PROC H
ATOM   2940  NE2 HSD   147     -30.435  -0.779   8.318  1.00  0.50      PROC N
ATOM   2941  CD2 HSD   147     -30.274  -0.565   6.969  1.00  0.50      PROC C
ATOM   2942  HD2 HSD   147     -29.884   0.370   6.585  1.00  0.00      PROC H
ATOM   2943  C   HSD   147     -28.423  -1.640   4.211  1.00  1.00      PROC C
ATOM   2944  O   HSD   147     -27.721  -1.076   5.058  1.00  1.00      PROC O
ATOM   2945  N   ARG   148     -27.969  -2.646   3.459  1.00  1.00      PROC N
ATOM   2946  HN  ARG   148     -28.539  -3.125   2.809  1.00  0.00      PROC H
ATOM   2947  CA  ARG   148     -26.575  -3.064   3.549  1.00  1.00      PROC C
ATOM   2948  HA  ARG   148     -26.270  -3.103   4.587  1.00  0.00      PROC H
ATOM   2949  CB  ARG   148     -26.402  -4.459   2.946  1.00  0.50      PROC C
ATOM   2950  HB1 ARG   148     -27.053  -5.151   3.526  1.00  0.00      PROC H
ATOM   2951  HB2 ARG   148     -25.347  -4.787   3.120  1.00  0.00      PROC H
ATOM   2952  CG  ARG   148     -26.715  -4.538   1.459  1.00  0.50      PROC C
ATOM   2953  HG1 ARG   148     -26.027  -3.872   0.885  1.00  0.00      PROC H
ATOM   2954  HG2 ARG   148     -27.750  -4.206   1.246  1.00  0.00      PROC H
ATOM   2955  CD  ARG   148     -26.504  -5.941   0.905  1.00  0.50      PROC C
ATOM   2956  HD1 ARG   148     -25.432  -6.241   0.993  1.00  0.00      PROC H
ATOM   2957  HD2 ARG   148     -26.715  -5.915  -0.192  1.00  0.00      PROC H
ATOM   2958  NE  ARG   148     -27.410  -6.915   1.507  1.00  0.50      PROC N
ATOM   2959  HE  ARG   148     -28.322  -7.017   1.156  1.00  0.00      PROC H
ATOM   2960  CZ  ARG   148     -27.061  -7.786   2.448  1.00  0.50      PROC C
ATOM   2961  NH1 ARG   148     -25.815  -7.815   2.903  1.00  0.50      PROC N
ATOM   2962 HH11 ARG   148     -25.126  -7.181   2.572  1.00  0.00      PROC H
ATOM   2963 HH12 ARG   148     -25.522  -8.543   3.534  1.00  0.00      PROC H
ATOM   2964  NH2 ARG   148     -27.959  -8.632   2.933  1.00  0.50      PROC N
ATOM   2965 HH21 ARG   148     -27.687  -9.353   3.581  1.00  0.00      PROC H
ATOM   2966 HH22 ARG   148     -28.932  -8.537   2.783  1.00  0.00      PROC H
ATOM   2967  C   ARG   148     -25.653  -2.071   2.858  1.00  1.00      PROC C
ATOM   2968  O   ARG   148     -24.471  -1.974   3.208  1.00  1.00      PROC O
ATOM   2969  N   GLU   149     -26.174  -1.328   1.878  1.00  1.00      PROC N
ATOM   2970  HN  GLU   149     -27.083  -1.475   1.511  1.00  0.00      PROC H
ATOM   2971  CA  GLU   149     -25.393  -0.305   1.196  1.00  1.00      PROC C
ATOM   2972  HA  GLU   149     -24.372  -0.647   1.077  1.00  0.00      PROC H
ATOM   2973  CB  GLU   149     -25.965  -0.055  -0.204  1.00  0.50      PROC C
ATOM   2974  HB1 GLU   149     -25.408   0.779  -0.696  1.00  0.00      PROC H
ATOM   2975  HB2 GLU   149     -27.026   0.272  -0.118  1.00  0.00      PROC H
ATOM   2976  CG  GLU   149     -25.878  -1.268  -1.129  1.00  0.50      PROC C
ATOM   2977  HG1 GLU   149     -26.367  -2.160  -0.695  1.00  0.00      PROC H
ATOM   2978  HG2 GLU   149     -24.811  -1.515  -1.316  1.00  0.00      PROC H
ATOM   2979  CD  GLU   149     -26.521  -1.030  -2.484  1.00  0.50      PROC C
ATOM   2980  OE1 GLU   149     -27.216  -0.005  -2.649  1.00  0.50      PROC O
ATOM   2981  OE2 GLU   149     -26.333  -1.873  -3.388  1.00  0.50      PROC O
ATOM   2982  C   GLU   149     -25.332   1.000   1.980  1.00  1.00      PROC C
ATOM   2983  O   GLU   149     -24.445   1.822   1.721  1.00  1.00      PROC O
ATOM   2984  N   GLN   150     -26.250   1.210   2.927  1.00  1.00      PROC N
ATOM   2985  HN  GLN   150     -27.059   0.634   2.990  1.00  0.00      PROC H
ATOM   2986  CA  GLN   150     -26.108   2.331   3.851  1.00  1.00      PROC C
ATOM   2987  HA  GLN   150     -25.842   3.219   3.291  1.00  0.00      PROC H
ATOM   2988  CB  GLN   150     -27.422   2.589   4.586  1.00  0.50      PROC C
ATOM   2989  HB1 GLN   150     -27.238   3.341   5.396  1.00  0.00      PROC H
ATOM   2990  HB2 GLN   150     -27.755   1.647   5.078  1.00  0.00      PROC H
ATOM   2991  CG  GLN   150     -28.543   3.130   3.712  1.00  0.50      PROC C
ATOM   2992  HG1 GLN   150     -28.769   2.491   2.851  1.00  0.00      PROC H
ATOM   2993  HG2 GLN   150     -28.188   4.099   3.290  1.00  0.00      PROC H
ATOM   2994  CD  GLN   150     -29.804   3.424   4.500  1.00  0.50      PROC C
ATOM   2995  OE1 GLN   150     -29.809   3.385   5.732  1.00  0.50      PROC O
ATOM   2996  NE2 GLN   150     -30.885   3.719   3.789  1.00  0.50      PROC N
ATOM   2997 HE21 GLN   150     -31.710   3.927   4.308  1.00  0.00      PROC H
ATOM   2998 HE22 GLN   150     -30.830   3.776   2.795  1.00  0.00      PROC H
ATOM   2999  C   GLN   150     -24.989   2.083   4.851  1.00  1.00      PROC C
ATOM   3000  O   GLN   150     -24.394   3.039   5.366  1.00  1.00      PROC O
ATOM   3001  N   LYS   151     -24.683   0.814   5.131  1.00  1.00      PROC N
ATOM   3002  HN  LYS   151     -25.125   0.052   4.666  1.00  0.00      PROC H
ATOM   3003  CA  LYS   151     -23.577   0.484   6.020  1.00  1.00      PROC C
ATOM   3004  HA  LYS   151     -23.640   1.100   6.901  1.00  0.00      PROC H
ATOM   3005  CB  LYS   151     -23.632  -0.997   6.393  1.00  0.50      PROC C
ATOM   3006  HB1 LYS   151     -22.752  -1.253   7.036  1.00  0.00      PROC H
ATOM   3007  HB2 LYS   151     -23.530  -1.623   5.476  1.00  0.00      PROC H
ATOM   3008  CG  LYS   151     -24.890  -1.392   7.143  1.00  0.50      PROC C
ATOM   3009  HG1 LYS   151     -24.845  -2.482   7.362  1.00  0.00      PROC H
ATOM   3010  HG2 LYS   151     -25.765  -1.216   6.490  1.00  0.00      PROC H
ATOM   3011  CD  LYS   151     -24.975  -0.666   8.473  1.00  0.50      PROC C
ATOM   3012  HD1 LYS   151     -24.773   0.423   8.398  1.00  0.00      PROC H
ATOM   3013  HD2 LYS   151     -24.200  -1.095   9.155  1.00  0.00      PROC H
ATOM   3014  CE  LYS   151     -26.334  -0.856   9.118  1.00  0.50      PROC C
ATOM   3015  HE1 LYS   151     -26.409  -0.487  10.157  1.00  0.00      PROC H
ATOM   3016  HE2 LYS   151     -26.565  -1.941   9.115  1.00  0.00      PROC H
ATOM   3017  NZ  LYS   151     -27.413  -0.243   8.296  1.00  0.50      PROC N
ATOM   3018  HZ1 LYS   151     -27.294  -0.512   7.300  1.00  0.00      PROC H
ATOM   3019  HZ2 LYS   151     -27.344   0.791   8.392  1.00  0.00      PROC H
ATOM   3020  HZ3 LYS   151     -28.361  -0.536   8.637  1.00  0.00      PROC H
ATOM   3021  C   LYS   151     -22.226   0.812   5.402  1.00  1.00      PROC C
ATOM   3022  O   LYS   151     -21.229   0.882   6.127  1.00  1.00      PROC O
ATOM   3023  N   LEU   152     -22.167   1.002   4.084  1.00  1.00      PROC N
ATOM   3024  HN  LEU   152     -22.945   0.844   3.484  1.00  0.00      PROC H
ATOM   3025  CA  LEU   152     -20.921   1.400   3.442  1.00  1.00      PROC C
ATOM   3026  HA  LEU   152     -20.093   0.866   3.891  1.00  0.00      PROC H
ATOM   3027  CB  LEU   152     -20.958   1.063   1.951  1.00  0.50      PROC C
ATOM   3028  HB1 LEU   152     -20.389   1.825   1.361  1.00  0.00      PROC H
ATOM   3029  HB2 LEU   152     -22.002   1.110   1.575  1.00  0.00      PROC H
ATOM   3030  CG  LEU   152     -20.329  -0.272   1.553  1.00  0.50      PROC C
ATOM   3031  HG  LEU   152     -19.265  -0.267   1.903  1.00  0.00      PROC H
ATOM   3032  CD1 LEU   152     -21.047  -1.436   2.222  1.00  0.50      PROC C
ATOM   3033 HD11 LEU   152     -22.115  -1.472   1.922  1.00  0.00      PROC H
ATOM   3034 HD12 LEU   152     -20.999  -1.356   3.330  1.00  0.00      PROC H
ATOM   3035 HD13 LEU   152     -20.571  -2.401   1.948  1.00  0.00      PROC H
ATOM   3036  CD2 LEU   152     -20.325  -0.435   0.041  1.00  0.50      PROC C
ATOM   3037 HD21 LEU   152     -19.827   0.438  -0.436  1.00  0.00      PROC H
ATOM   3038 HD22 LEU   152     -21.365  -0.502  -0.347  1.00  0.00      PROC H
ATOM   3039 HD23 LEU   152     -19.765  -1.347  -0.252  1.00  0.00      PROC H
ATOM   3040  C   LEU   152     -20.611   2.878   3.622  1.00  1.00      PROC C
ATOM   3041  O   LEU   152     -19.461   3.280   3.424  1.00  1.00      PROC O
ATOM   3042  N   GLN   153     -21.601   3.692   3.995  1.00  1.00      PROC N
ATOM   3043  HN  GLN   153     -22.527   3.339   4.099  1.00  0.00      PROC H
ATOM   3044  CA  GLN   153     -21.358   5.114   4.207  1.00  1.00      PROC C
ATOM   3045  HA  GLN   153     -20.590   5.452   3.524  1.00  0.00      PROC H
ATOM   3046  CB  GLN   153     -22.636   5.917   3.953  1.00  0.50      PROC C
ATOM   3047  HB1 GLN   153     -22.508   6.953   4.347  1.00  0.00      PROC H
ATOM   3048  HB2 GLN   153     -23.461   5.448   4.532  1.00  0.00      PROC H
ATOM   3049  CG  GLN   153     -23.029   6.016   2.487  1.00  0.50      PROC C
ATOM   3050  HG1 GLN   153     -23.973   6.589   2.369  1.00  0.00      PROC H
ATOM   3051  HG2 GLN   153     -23.200   4.996   2.070  1.00  0.00      PROC H
ATOM   3052  CD  GLN   153     -21.954   6.660   1.633  1.00  0.50      PROC C
ATOM   3053  OE1 GLN   153     -21.360   6.013   0.769  1.00  0.50      PROC O
ATOM   3054  NE2 GLN   153     -21.699   7.942   1.868  1.00  0.50      PROC N
ATOM   3055 HE21 GLN   153     -21.027   8.382   1.281  1.00  0.00      PROC H
ATOM   3056 HE22 GLN   153     -22.324   8.457   2.447  1.00  0.00      PROC H
ATOM   3057  C   GLN   153     -20.827   5.398   5.606  1.00  1.00      PROC C
ATOM   3058  O   GLN   153     -20.005   6.303   5.785  1.00  1.00      PROC O
ATOM   3059  N   GLN   154     -21.280   4.642   6.609  1.00  1.00      PROC N
ATOM   3060  HN  GLN   154     -21.922   3.899   6.459  1.00  0.00      PROC H
ATOM   3061  CA  GLN   154     -20.726   4.807   7.947  1.00  1.00      PROC C
ATOM   3062  HA  GLN   154     -20.741   5.858   8.204  1.00  0.00      PROC H
ATOM   3063  CB  GLN   154     -21.558   4.040   8.977  1.00  0.50      PROC C
ATOM   3064  HB1 GLN   154     -22.619   4.364   8.935  1.00  0.00      PROC H
ATOM   3065  HB2 GLN   154     -21.165   4.386   9.967  1.00  0.00      PROC H
ATOM   3066  CG  GLN   154     -21.448   2.532   8.878  1.00  0.50      PROC C
ATOM   3067  HG1 GLN   154     -20.442   2.214   8.587  1.00  0.00      PROC H
ATOM   3068  HG2 GLN   154     -22.141   2.173   8.091  1.00  0.00      PROC H
ATOM   3069  CD  GLN   154     -21.769   1.842  10.188  1.00  0.50      PROC C
ATOM   3070  OE1 GLN   154     -21.671   2.443  11.257  1.00  0.50      PROC O
ATOM   3071  NE2 GLN   154     -22.154   0.575  10.111  1.00  0.50      PROC N
ATOM   3072 HE21 GLN   154     -22.143   0.034  10.954  1.00  0.00      PROC H
ATOM   3073 HE22 GLN   154     -21.989   0.084   9.259  1.00  0.00      PROC H
ATOM   3074  C   GLN   154     -19.271   4.361   8.019  1.00  1.00      PROC C
ATOM   3075  O   GLN   154     -18.571   4.723   8.970  1.00  1.00      PROC O
ATOM   3076  N   LEU   155     -18.801   3.591   7.037  1.00  1.00      PROC N
ATOM   3077  HN  LEU   155     -19.403   3.200   6.354  1.00  0.00      PROC H
ATOM   3078  CA  LEU   155     -17.395   3.220   6.954  1.00  1.00      PROC C
ATOM   3079  HA  LEU   155     -16.896   3.376   7.905  1.00  0.00      PROC H
ATOM   3080  CB  LEU   155     -17.249   1.737   6.591  1.00  0.50      PROC C
ATOM   3081  HB1 LEU   155     -16.231   1.596   6.141  1.00  0.00      PROC H
ATOM   3082  HB2 LEU   155     -17.978   1.455   5.802  1.00  0.00      PROC H
ATOM   3083  CG  LEU   155     -17.254   0.685   7.706  1.00  0.50      PROC C
ATOM   3084  HG  LEU   155     -16.639   1.070   8.560  1.00  0.00      PROC H
ATOM   3085  CD1 LEU   155     -18.661   0.394   8.197  1.00  0.50      PROC C
ATOM   3086 HD11 LEU   155     -19.386   0.433   7.371  1.00  0.00      PROC H
ATOM   3087 HD12 LEU   155     -18.907   1.113   9.003  1.00  0.00      PROC H
ATOM   3088 HD13 LEU   155     -18.705  -0.623   8.645  1.00  0.00      PROC H
ATOM   3089  CD2 LEU   155     -16.580  -0.588   7.219  1.00  0.50      PROC C
ATOM   3090 HD21 LEU   155     -15.523  -0.384   6.931  1.00  0.00      PROC H
ATOM   3091 HD22 LEU   155     -17.117  -1.011   6.345  1.00  0.00      PROC H
ATOM   3092 HD23 LEU   155     -16.558  -1.350   8.029  1.00  0.00      PROC H
ATOM   3093  C   LEU   155     -16.617   4.048   5.942  1.00  1.00      PROC C
ATOM   3094  O   LEU   155     -15.404   4.219   6.103  1.00  1.00      PROC O
ATOM   3095  N   LYS   156     -17.279   4.571   4.909  1.00  1.00      PROC N
ATOM   3096  HN  LYS   156     -18.240   4.353   4.770  1.00  0.00      PROC H
ATOM   3097  CA  LYS   156     -16.585   5.233   3.810  1.00  1.00      PROC C
ATOM   3098  HA  LYS   156     -15.759   4.603   3.503  1.00  0.00      PROC H
ATOM   3099  CB  LYS   156     -17.534   5.444   2.628  1.00  0.50      PROC C
ATOM   3100  HB1 LYS   156     -18.457   5.982   2.930  1.00  0.00      PROC H
ATOM   3101  HB2 LYS   156     -17.844   4.430   2.288  1.00  0.00      PROC H
ATOM   3102  CG  LYS   156     -16.893   6.085   1.409  1.00  0.50      PROC C
ATOM   3103  HG1 LYS   156     -16.000   5.479   1.121  1.00  0.00      PROC H
ATOM   3104  HG2 LYS   156     -16.542   7.119   1.627  1.00  0.00      PROC H
ATOM   3105  CD  LYS   156     -17.865   6.137   0.244  1.00  0.50      PROC C
ATOM   3106  HD1 LYS   156     -18.749   6.754   0.519  1.00  0.00      PROC H
ATOM   3107  HD2 LYS   156     -18.229   5.097   0.049  1.00  0.00      PROC H
ATOM   3108  CE  LYS   156     -17.195   6.684  -1.005  1.00  0.50      PROC C
ATOM   3109  HE1 LYS   156     -16.258   6.126  -1.228  1.00  0.00      PROC H
ATOM   3110  HE2 LYS   156     -16.946   7.759  -0.865  1.00  0.00      PROC H
ATOM   3111  NZ  LYS   156     -18.073   6.568  -2.202  1.00  0.50      PROC N
ATOM   3112  HZ1 LYS   156     -19.057   6.400  -1.918  1.00  0.00      PROC H
ATOM   3113  HZ2 LYS   156     -17.746   5.730  -2.758  1.00  0.00      PROC H
ATOM   3114  HZ3 LYS   156     -17.995   7.415  -2.798  1.00  0.00      PROC H
ATOM   3115  C   LYS   156     -15.986   6.572   4.222  1.00  1.00      PROC C
ATOM   3116  O   LYS   156     -14.783   6.664   4.498  1.00  1.00      PROC O
ATOM   3117  N   ASN   157     -16.821   7.611   4.268  1.00  1.00      PROC N
ATOM   3118  HN  ASN   157     -17.792   7.436   4.151  1.00  0.00      PROC H
ATOM   3119  CA  ASN   157     -16.349   8.986   4.378  1.00  1.00      PROC C
ATOM   3120  HA  ASN   157     -15.627   9.148   3.587  1.00  0.00      PROC H
ATOM   3121  CB  ASN   157     -17.523   9.955   4.231  1.00  0.50      PROC C
ATOM   3122  HB1 ASN   157     -17.190  10.997   4.408  1.00  0.00      PROC H
ATOM   3123  HB2 ASN   157     -18.294   9.709   4.997  1.00  0.00      PROC H
ATOM   3124  CG  ASN   157     -18.155   9.892   2.857  1.00  0.50      PROC C
ATOM   3125  OD1 ASN   157     -17.475   9.641   1.860  1.00  0.50      PROC O
ATOM   3126  ND2 ASN   157     -19.462  10.112   2.797  1.00  0.50      PROC N
ATOM   3127 HD21 ASN   157     -19.886  10.207   1.893  1.00  0.00      PROC H
ATOM   3128 HD22 ASN   157     -19.960  10.286   3.637  1.00  0.00      PROC H
ATOM   3129  C   ASN   157     -15.607   9.248   5.683  1.00  1.00      PROC C
ATOM   3130  O   ASN   157     -14.374   9.315   5.697  1.00  1.00      PROC O
ATOM   3131  N   LYS   158     -16.338   9.403   6.784  1.00  1.00      PROC N
ATOM   3132  HN  LYS   158     -17.308   9.174   6.817  1.00  0.00      PROC H
ATOM   3133  CA  LYS   158     -15.720   9.833   8.027  1.00  1.00      PROC C
ATOM   3134  HA  LYS   158     -14.679   9.536   8.040  1.00  0.00      PROC H
ATOM   3135  CB  LYS   158     -15.827  11.354   8.205  1.00  0.50      PROC C
ATOM   3136  HB1 LYS   158     -15.716  11.620   9.279  1.00  0.00      PROC H
ATOM   3137  HB2 LYS   158     -16.836  11.685   7.868  1.00  0.00      PROC H
ATOM   3138  CG  LYS   158     -14.742  12.136   7.494  1.00  0.50      PROC C
ATOM   3139  HG1 LYS   158     -14.775  11.944   6.398  1.00  0.00      PROC H
ATOM   3140  HG2 LYS   158     -13.755  11.748   7.852  1.00  0.00      PROC H
ATOM   3141  CD  LYS   158     -14.828  13.623   7.804  1.00  0.50      PROC C
ATOM   3142  HD1 LYS   158     -13.785  13.984   7.984  1.00  0.00      PROC H
ATOM   3143  HD2 LYS   158     -15.410  13.796   8.735  1.00  0.00      PROC H
ATOM   3144  CE  LYS   158     -15.418  14.395   6.636  1.00  0.50      PROC C
ATOM   3145  HE1 LYS   158     -16.495  14.159   6.494  1.00  0.00      PROC H
ATOM   3146  HE2 LYS   158     -14.872  14.127   5.704  1.00  0.00      PROC H
ATOM   3147  NZ  LYS   158     -15.276  15.866   6.814  1.00  0.50      PROC N
ATOM   3148  HZ1 LYS   158     -14.403  16.165   7.295  1.00  0.00      PROC H
ATOM   3149  HZ2 LYS   158     -16.108  16.242   7.327  1.00  0.00      PROC H
ATOM   3150  HZ3 LYS   158     -15.287  16.324   5.881  1.00  0.00      PROC H
ATOM   3151  C   LYS   158     -16.349   9.151   9.231  1.00  1.00      PROC C
ATOM   3152  O   LYS   158     -17.562   8.925   9.279  1.00  1.00      PROC O
ATOM   3153  N   GLU   159     -15.496   8.825  10.199  1.00  1.00      PROC N
ATOM   3154  HN  GLU   159     -14.548   8.615   9.975  1.00  0.00      PROC H
ATOM   3155  CA  GLU   159     -15.883   8.640  11.589  1.00  1.00      PROC C
ATOM   3156  HA  GLU   159     -16.958   8.644  11.674  1.00  0.00      PROC H
ATOM   3157  CB  GLU   159     -15.398   7.286  12.104  1.00  0.50      PROC C
ATOM   3158  HB1 GLU   159     -15.659   7.134  13.178  1.00  0.00      PROC H
ATOM   3159  HB2 GLU   159     -14.283   7.276  12.039  1.00  0.00      PROC H
ATOM   3160  CG  GLU   159     -15.953   6.117  11.311  1.00  0.50      PROC C
ATOM   3161  HG1 GLU   159     -15.946   6.308  10.216  1.00  0.00      PROC H
ATOM   3162  HG2 GLU   159     -17.001   5.896  11.597  1.00  0.00      PROC H
ATOM   3163  CD  GLU   159     -15.148   4.845  11.486  1.00  0.50      PROC C
ATOM   3164  OE1 GLU   159     -14.198   4.843  12.297  1.00  0.50      PROC O
ATOM   3165  OE2 GLU   159     -15.466   3.846  10.806  1.00  0.50      PROC O
ATOM   3166  C   GLU   159     -15.336   9.787  12.433  1.00  1.00      PROC C
ATOM   3167  O   GLU   159     -14.996   9.610  13.606  1.00  1.00      PROC O
ATOM   3168  N   LYS   160     -15.254  10.974  11.822  1.00  1.00      PROC N
ATOM   3169  HN  LYS   160     -15.636  11.049  10.908  1.00  0.00      PROC H
ATOM   3170  CA  LYS   160     -14.552  12.139  12.371  1.00  1.00      PROC C
ATOM   3171  HA  LYS   160     -14.518  12.789  11.521  1.00  0.00      PROC H
ATOM   3172  CB  LYS   160     -15.291  12.728  13.576  1.00  0.50      PROC C
ATOM   3173  HB1 LYS   160     -15.097  12.132  14.493  1.00  0.00      PROC H
ATOM   3174  HB2 LYS   160     -16.384  12.651  13.366  1.00  0.00      PROC H
ATOM   3175  CG  LYS   160     -14.970  14.199  13.835  1.00  0.50      PROC C
ATOM   3176  HG1 LYS   160     -13.968  14.266  14.324  1.00  0.00      PROC H
ATOM   3177  HG2 LYS   160     -15.700  14.630  14.553  1.00  0.00      PROC H
ATOM   3178  CD  LYS   160     -14.931  15.015  12.543  1.00  0.50      PROC C
ATOM   3179  HD1 LYS   160     -14.240  14.631  11.777  1.00  0.00      PROC H
ATOM   3180  HD2 LYS   160     -14.500  16.004  12.847  1.00  0.00      PROC H
ATOM   3181  CE  LYS   160     -16.327  15.308  12.010  1.00  0.50      PROC C
ATOM   3182  HE1 LYS   160     -16.929  15.841  12.781  1.00  0.00      PROC H
ATOM   3183  HE2 LYS   160     -16.850  14.367  11.756  1.00  0.00      PROC H
ATOM   3184  NZ  LYS   160     -16.291  16.167  10.793  1.00  0.50      PROC N
ATOM   3185  HZ1 LYS   160     -15.622  15.788  10.104  1.00  0.00      PROC H
ATOM   3186  HZ2 LYS   160     -15.929  17.107  11.073  1.00  0.00      PROC H
ATOM   3187  HZ3 LYS   160     -17.243  16.327  10.382  1.00  0.00      PROC H
ATOM   3188  C   LYS   160     -13.102  11.801  12.716  1.00  1.00      PROC C
ATOM   3189  O   LYS   160     -12.527  12.339  13.665  1.00  1.00      PROC O
ATOM   3190  N   GLY   161     -12.504  10.903  11.936  1.00  1.00      PROC N
ATOM   3191  HN  GLY   161     -12.990  10.455  11.195  1.00  0.00      PROC H
ATOM   3192  CA  GLY   161     -11.084  10.623  12.050  1.00  1.00      PROC C
ATOM   3193  HA1 GLY   161     -10.543  11.553  11.973  1.00  0.00      PROC H
ATOM   3194  HA2 GLY   161     -10.820   9.928  11.267  1.00  0.00      PROC H
ATOM   3195  C   GLY   161     -10.658   9.991  13.355  1.00  1.00      PROC C
ATOM   3196  O   GLY   161      -9.528  10.210  13.800  1.00  1.00      PROC O
ATOM   3197  N   LYS   162     -11.533   9.208  13.985  1.00  1.00      PROC N
ATOM   3198  HN  LYS   162     -12.466   9.096  13.663  1.00  0.00      PROC H
ATOM   3199  CA  LYS   162     -11.173   8.527  15.222  1.00  1.00      PROC C
ATOM   3200  HA  LYS   162     -10.737   9.241  15.909  1.00  0.00      PROC H
ATOM   3201  CB  LYS   162     -12.405   7.890  15.868  1.00  0.50      PROC C
ATOM   3202  HB1 LYS   162     -12.086   7.277  16.744  1.00  0.00      PROC H
ATOM   3203  HB2 LYS   162     -12.904   7.202  15.145  1.00  0.00      PROC H
ATOM   3204  CG  LYS   162     -13.443   8.894  16.350  1.00  0.50      PROC C
ATOM   3205  HG1 LYS   162     -13.683   9.600  15.534  1.00  0.00      PROC H
ATOM   3206  HG2 LYS   162     -12.971   9.496  17.165  1.00  0.00      PROC H
ATOM   3207  CD  LYS   162     -14.670   8.192  16.909  1.00  0.50      PROC C
ATOM   3208  HD1 LYS   162     -14.374   7.549  17.766  1.00  0.00      PROC H
ATOM   3209  HD2 LYS   162     -15.108   7.528  16.129  1.00  0.00      PROC H
ATOM   3210  CE  LYS   162     -15.707   9.191  17.398  1.00  0.50      PROC C
ATOM   3211  HE1 LYS   162     -15.302   9.819  18.222  1.00  0.00      PROC H
ATOM   3212  HE2 LYS   162     -16.597   8.642  17.778  1.00  0.00      PROC H
ATOM   3213  NZ  LYS   162     -16.163  10.095  16.306  1.00  0.50      PROC N
ATOM   3214  HZ1 LYS   162     -15.940   9.642  15.390  1.00  0.00      PROC H
ATOM   3215  HZ2 LYS   162     -15.674  11.004  16.388  1.00  0.00      PROC H
ATOM   3216  HZ3 LYS   162     -17.193  10.221  16.415  1.00  0.00      PROC H
ATOM   3217  C   LYS   162     -10.107   7.472  14.956  1.00  1.00      PROC C
ATOM   3218  O   LYS   162      -8.930   7.673  15.268  1.00  1.00      PROC O
ATOM   3219  N   GLU   163     -10.513   6.344  14.378  1.00  1.00      PROC N
ATOM   3220  HN  GLU   163     -11.483   6.173  14.236  1.00  0.00      PROC H
ATOM   3221  CA  GLU   163      -9.624   5.241  14.015  1.00  1.00      PROC C
ATOM   3222  HA  GLU   163      -8.634   5.620  13.796  1.00  0.00      PROC H
ATOM   3223  CB  GLU   163      -9.514   4.217  15.145  1.00  0.50      PROC C
ATOM   3224  HB1 GLU   163      -9.159   3.223  14.782  1.00  0.00      PROC H
ATOM   3225  HB2 GLU   163     -10.535   4.112  15.562  1.00  0.00      PROC H
ATOM   3226  CG  GLU   163      -8.597   4.610  16.289  1.00  0.50      PROC C
ATOM   3227  HG1 GLU   163      -8.918   5.568  16.748  1.00  0.00      PROC H
ATOM   3228  HG2 GLU   163      -7.552   4.732  15.932  1.00  0.00      PROC H
ATOM   3229  CD  GLU   163      -8.602   3.576  17.401  1.00  0.50      PROC C
ATOM   3230  OE1 GLU   163      -9.690   3.280  17.935  1.00  0.50      PROC O
ATOM   3231  OE2 GLU   163      -7.521   3.045  17.729  1.00  0.50      PROC O
ATOM   3232  C   GLU   163     -10.125   4.573  12.742  1.00  1.00      PROC C
ATOM   3233  O   GLU   163     -10.138   3.342  12.627  1.00  1.00      PROC O
ATOM   3234  N   SER   164     -10.540   5.384  11.766  1.00  1.00      PROC N
ATOM   3235  HN  SER   164     -10.509   6.362  11.913  1.00  0.00      PROC H
ATOM   3236  CA  SER   164     -11.277   4.864  10.618  1.00  1.00      PROC C
ATOM   3237  HA  SER   164     -12.079   4.229  10.980  1.00  0.00      PROC H
ATOM   3238  CB  SER   164     -11.880   6.026   9.826  1.00  0.50      PROC C
ATOM   3239  HB1 SER   164     -11.090   6.696   9.425  1.00  0.00      PROC H
ATOM   3240  HB2 SER   164     -12.529   6.610  10.517  1.00  0.00      PROC H
ATOM   3241  OG  SER   164     -12.687   5.557   8.758  1.00  0.50      PROC O
ATOM   3242  HG1 SER   164     -13.300   4.883   9.108  1.00  0.00      PROC H
ATOM   3243  C   SER   164     -10.397   3.997   9.723  1.00  1.00      PROC C
ATOM   3244  O   SER   164     -10.792   2.896   9.323  1.00  1.00      PROC O
ATOM   3245  N   ALA   165      -9.199   4.478   9.397  1.00  1.00      PROC N
ATOM   3246  HN  ALA   165      -8.851   5.298   9.828  1.00  0.00      PROC H
ATOM   3247  CA  ALA   165      -8.333   3.826   8.413  1.00  1.00      PROC C
ATOM   3248  HA  ALA   165      -8.947   3.281   7.710  1.00  0.00      PROC H
ATOM   3249  CB  ALA   165      -7.503   4.864   7.668  1.00  0.50      PROC C
ATOM   3250  HB1 ALA   165      -6.888   5.455   8.382  1.00  0.00      PROC H
ATOM   3251  HB2 ALA   165      -8.169   5.559   7.113  1.00  0.00      PROC H
ATOM   3252  HB3 ALA   165      -6.809   4.378   6.950  1.00  0.00      PROC H
ATOM   3253  C   ALA   165      -7.445   2.813   9.124  1.00  1.00      PROC C
ATOM   3254  O   ALA   165      -6.317   3.114   9.513  1.00  1.00      PROC O
ATOM   3255  N   VAL   166      -7.957   1.594   9.303  1.00  1.00      PROC N
ATOM   3256  HN  VAL   166      -8.921   1.419   9.101  1.00  0.00      PROC H
ATOM   3257  CA  VAL   166      -7.186   0.524   9.932  1.00  1.00      PROC C
ATOM   3258  HA  VAL   166      -6.132   0.772   9.927  1.00  0.00      PROC H
ATOM   3259  CB  VAL   166      -7.626   0.286  11.387  1.00  0.50      PROC C
ATOM   3260  HB  VAL   166      -8.715   0.033  11.426  1.00  0.00      PROC H
ATOM   3261  CG1 VAL   166      -6.833  -0.865  11.986  1.00  0.50      PROC C
ATOM   3262 HG11 VAL   166      -5.742  -0.697  11.862  1.00  0.00      PROC H
ATOM   3263 HG12 VAL   166      -7.093  -1.842  11.534  1.00  0.00      PROC H
ATOM   3264 HG13 VAL   166      -7.048  -0.945  13.074  1.00  0.00      PROC H
ATOM   3265  CG2 VAL   166      -7.442   1.546  12.217  1.00  0.50      PROC C
ATOM   3266 HG21 VAL   166      -8.055   2.381  11.823  1.00  0.00      PROC H
ATOM   3267 HG22 VAL   166      -6.379   1.872  12.206  1.00  0.00      PROC H
ATOM   3268 HG23 VAL   166      -7.748   1.372  13.270  1.00  0.00      PROC H
ATOM   3269  C   VAL   166      -7.311  -0.761   9.125  1.00  1.00      PROC C
ATOM   3270  O   VAL   166      -6.392  -1.138   8.389  1.00  1.00      PROC O
ATOM   3271  N   ALA   167      -8.443  -1.447   9.259  1.00  1.00      PROC N
ATOM   3272  HN  ALA   167      -9.214  -1.110   9.796  1.00  0.00      PROC H
ATOM   3273  CA  ALA   167      -8.620  -2.752   8.641  1.00  1.00      PROC C
ATOM   3274  HA  ALA   167      -7.946  -2.852   7.802  1.00  0.00      PROC H
ATOM   3275  CB  ALA   167      -8.362  -3.877   9.649  1.00  0.50      PROC C
ATOM   3276  HB1 ALA   167      -9.105  -3.824  10.475  1.00  0.00      PROC H
ATOM   3277  HB2 ALA   167      -7.354  -3.747  10.095  1.00  0.00      PROC H
ATOM   3278  HB3 ALA   167      -8.407  -4.881   9.178  1.00  0.00      PROC H
ATOM   3279  C   ALA   167     -10.023  -2.823   8.053  1.00  1.00      PROC C
ATOM   3280  O   ALA   167     -10.748  -1.826   7.997  1.00  1.00      PROC O
ATOM   3281  N   SER   168     -10.399  -4.020   7.609  1.00  1.00      PROC N
ATOM   3282  HN  SER   168      -9.829  -4.823   7.720  1.00  0.00      PROC H
ATOM   3283  CA  SER   168     -11.670  -4.249   6.945  1.00  1.00      PROC C
ATOM   3284  HA  SER   168     -12.298  -3.371   7.053  1.00  0.00      PROC H
ATOM   3285  CB  SER   168     -11.473  -4.530   5.448  1.00  0.50      PROC C
ATOM   3286  HB1 SER   168     -10.975  -3.639   4.995  1.00  0.00      PROC H
ATOM   3287  HB2 SER   168     -12.452  -4.655   4.936  1.00  0.00      PROC H
ATOM   3288  OG  SER   168     -10.672  -5.682   5.244  1.00  0.50      PROC O
ATOM   3289  HG1 SER   168      -9.752  -5.381   5.125  1.00  0.00      PROC H
ATOM   3290  C   SER   168     -12.401  -5.411   7.604  1.00  1.00      PROC C
ATOM   3291  O   SER   168     -11.797  -6.264   8.261  1.00  1.00      PROC O
ATOM   3292  N   THR   169     -13.722  -5.423   7.419  1.00  1.00      PROC N
ATOM   3293  HN  THR   169     -14.132  -4.599   7.043  1.00  0.00      PROC H
ATOM   3294  CA  THR   169     -14.584  -6.476   7.945  1.00  1.00      PROC C
ATOM   3295  HA  THR   169     -14.030  -7.396   8.043  1.00  0.00      PROC H
ATOM   3296  CB  THR   169     -15.106  -6.103   9.339  1.00  0.50      PROC C
ATOM   3297  HB  THR   169     -14.238  -6.080  10.045  1.00  0.00      PROC H
ATOM   3298  OG1 THR   169     -16.058  -7.084   9.780  1.00  0.50      PROC O
ATOM   3299  HG1 THR   169     -16.335  -6.797  10.660  1.00  0.00      PROC H
ATOM   3300  CG2 THR   169     -15.766  -4.725   9.329  1.00  0.50      PROC C
ATOM   3301 HG21 THR   169     -16.695  -4.664   8.747  1.00  0.00      PROC H
ATOM   3302 HG22 THR   169     -15.079  -3.949   8.935  1.00  0.00      PROC H
ATOM   3303 HG23 THR   169     -16.002  -4.413  10.364  1.00  0.00      PROC H
ATOM   3304  C   THR   169     -15.753  -6.770   7.009  1.00  1.00      PROC C
ATOM   3305  O   THR   169     -16.128  -7.933   6.835  1.00  1.00      PROC O
ATOM   3306  N   GLU   170     -16.341  -5.738   6.404  1.00  1.00      PROC N
ATOM   3307  HN  GLU   170     -16.159  -4.812   6.719  1.00  0.00      PROC H
ATOM   3308  CA  GLU   170     -17.456  -5.923   5.489  1.00  1.00      PROC C
ATOM   3309  HA  GLU   170     -17.701  -6.972   5.394  1.00  0.00      PROC H
ATOM   3310  CB  GLU   170     -18.709  -5.214   6.024  1.00  0.50      PROC C
ATOM   3311  HB1 GLU   170     -19.585  -5.385   5.357  1.00  0.00      PROC H
ATOM   3312  HB2 GLU   170     -18.502  -4.114   6.008  1.00  0.00      PROC H
ATOM   3313  CG  GLU   170     -19.063  -5.605   7.449  1.00  0.50      PROC C
ATOM   3314  HG1 GLU   170     -18.203  -5.702   8.127  1.00  0.00      PROC H
ATOM   3315  HG2 GLU   170     -19.558  -6.597   7.452  1.00  0.00      PROC H
ATOM   3316  CD  GLU   170     -20.023  -4.629   8.094  1.00  0.50      PROC C
ATOM   3317  OE1 GLU   170     -20.623  -3.817   7.359  1.00  0.50      PROC O
ATOM   3318  OE2 GLU   170     -20.172  -4.665   9.333  1.00  0.50      PROC O
ATOM   3319  C   GLU   170     -17.172  -5.434   4.079  1.00  1.00      PROC C
ATOM   3320  O   GLU   170     -17.857  -5.867   3.148  1.00  1.00      PROC O
ATOM   3321  N   VAL   171     -16.187  -4.552   3.891  1.00  1.00      PROC N
ATOM   3322  HN  VAL   171     -15.720  -4.110   4.650  1.00  0.00      PROC H
ATOM   3323  CA  VAL   171     -15.778  -4.132   2.556  1.00  1.00      PROC C
ATOM   3324  HA  VAL   171     -16.667  -3.860   2.004  1.00  0.00      PROC H
ATOM   3325  CB  VAL   171     -14.870  -2.889   2.655  1.00  0.50      PROC C
ATOM   3326  HB  VAL   171     -13.806  -3.197   2.820  1.00  0.00      PROC H
ATOM   3327  CG1 VAL   171     -14.934  -2.067   1.376  1.00  0.50      PROC C
ATOM   3328 HG11 VAL   171     -15.973  -1.720   1.191  1.00  0.00      PROC H
ATOM   3329 HG12 VAL   171     -14.587  -2.646   0.495  1.00  0.00      PROC H
ATOM   3330 HG13 VAL   171     -14.284  -1.167   1.466  1.00  0.00      PROC H
ATOM   3331  CG2 VAL   171     -15.259  -2.044   3.858  1.00  0.50      PROC C
ATOM   3332 HG21 VAL   171     -14.975  -2.508   4.826  1.00  0.00      PROC H
ATOM   3333 HG22 VAL   171     -16.344  -1.803   3.861  1.00  0.00      PROC H
ATOM   3334 HG23 VAL   171     -14.705  -1.078   3.825  1.00  0.00      PROC H
ATOM   3335  C   VAL   171     -15.079  -5.246   1.794  1.00  1.00      PROC C
ATOM   3336  O   VAL   171     -14.907  -5.139   0.574  1.00  1.00      PROC O
ATOM   3337  N   LYS   172     -14.669  -6.314   2.485  1.00  1.00      PROC N
ATOM   3338  HN  LYS   172     -14.742  -6.349   3.475  1.00  0.00      PROC H
ATOM   3339  CA  LYS   172     -14.108  -7.470   1.795  1.00  1.00      PROC C
ATOM   3340  HA  LYS   172     -13.301  -7.140   1.154  1.00  0.00      PROC H
ATOM   3341  CB  LYS   172     -13.559  -8.478   2.808  1.00  0.50      PROC C
ATOM   3342  HB1 LYS   172     -13.311  -9.436   2.288  1.00  0.00      PROC H
ATOM   3343  HB2 LYS   172     -14.365  -8.712   3.539  1.00  0.00      PROC H
ATOM   3344  CG  LYS   172     -12.304  -8.014   3.528  1.00  0.50      PROC C
ATOM   3345  HG1 LYS   172     -12.457  -7.005   3.970  1.00  0.00      PROC H
ATOM   3346  HG2 LYS   172     -11.475  -7.914   2.786  1.00  0.00      PROC H
ATOM   3347  CD  LYS   172     -11.879  -8.991   4.615  1.00  0.50      PROC C
ATOM   3348  HD1 LYS   172     -10.836  -8.716   4.912  1.00  0.00      PROC H
ATOM   3349  HD2 LYS   172     -11.847 -10.028   4.210  1.00  0.00      PROC H
ATOM   3350  CE  LYS   172     -12.789  -8.900   5.828  1.00  0.50      PROC C
ATOM   3351  HE1 LYS   172     -13.804  -9.291   5.599  1.00  0.00      PROC H
ATOM   3352  HE2 LYS   172     -12.875  -7.842   6.152  1.00  0.00      PROC H
ATOM   3353  NZ  LYS   172     -12.258  -9.681   6.980  1.00  0.50      PROC N
ATOM   3354  HZ1 LYS   172     -11.397  -9.226   7.346  1.00  0.00      PROC H
ATOM   3355  HZ2 LYS   172     -12.038 -10.647   6.658  1.00  0.00      PROC H
ATOM   3356  HZ3 LYS   172     -12.974  -9.738   7.738  1.00  0.00      PROC H
ATOM   3357  C   LYS   172     -15.144  -8.129   0.897  1.00  1.00      PROC C
ATOM   3358  O   LYS   172     -14.798  -8.678  -0.154  1.00  1.00      PROC O
ATOM   3359  N   MET   173     -16.416  -8.088   1.294  1.00  1.00      PROC N
ATOM   3360  HN  MET   173     -16.691  -7.661   2.151  1.00  0.00      PROC H
ATOM   3361  CA  MET   173     -17.471  -8.604   0.431  1.00  1.00      PROC C
ATOM   3362  HA  MET   173     -17.198  -9.598   0.098  1.00  0.00      PROC H
ATOM   3363  CB  MET   173     -18.784  -8.683   1.209  1.00  0.50      PROC C
ATOM   3364  HB1 MET   173     -19.576  -9.020   0.498  1.00  0.00      PROC H
ATOM   3365  HB2 MET   173     -19.049  -7.661   1.567  1.00  0.00      PROC H
ATOM   3366  CG  MET   173     -18.739  -9.637   2.388  1.00  0.50      PROC C
ATOM   3367  HG1 MET   173     -17.813  -9.489   2.985  1.00  0.00      PROC H
ATOM   3368  HG2 MET   173     -18.703 -10.683   2.004  1.00  0.00      PROC H
ATOM   3369  SD  MET   173     -20.153  -9.429   3.481  1.00  0.50      PROC S
ATOM   3370  CE  MET   173     -21.485  -9.365   2.285  1.00  0.50      PROC C
ATOM   3371  HE1 MET   173     -21.375 -10.175   1.529  1.00  0.00      PROC H
ATOM   3372  HE2 MET   173     -21.502  -8.396   1.745  1.00  0.00      PROC H
ATOM   3373  HE3 MET   173     -22.473  -9.507   2.768  1.00  0.00      PROC H
ATOM   3374  C   MET   173     -17.627  -7.740  -0.815  1.00  1.00      PROC C
ATOM   3375  O   MET   173     -17.775  -8.263  -1.925  1.00  1.00      PROC O
ATOM   3376  N   LYS   174     -17.583  -6.415  -0.651  1.00  1.00      PROC N
ATOM   3377  HN  LYS   174     -17.433  -6.020   0.249  1.00  0.00      PROC H
ATOM   3378  CA  LYS   174     -17.696  -5.517  -1.795  1.00  1.00      PROC C
ATOM   3379  HA  LYS   174     -18.549  -5.817  -2.393  1.00  0.00      PROC H
ATOM   3380  CB  LYS   174     -17.897  -4.082  -1.310  1.00  0.50      PROC C
ATOM   3381  HB1 LYS   174     -17.079  -3.856  -0.583  1.00  0.00      PROC H
ATOM   3382  HB2 LYS   174     -18.851  -4.016  -0.749  1.00  0.00      PROC H
ATOM   3383  CG  LYS   174     -17.835  -3.020  -2.400  1.00  0.50      PROC C
ATOM   3384  HG1 LYS   174     -16.904  -3.065  -3.006  1.00  0.00      PROC H
ATOM   3385  HG2 LYS   174     -17.803  -2.032  -1.879  1.00  0.00      PROC H
ATOM   3386  CD  LYS   174     -19.071  -3.030  -3.290  1.00  0.50      PROC C
ATOM   3387  HD1 LYS   174     -19.987  -3.156  -2.670  1.00  0.00      PROC H
ATOM   3388  HD2 LYS   174     -19.000  -3.909  -3.974  1.00  0.00      PROC H
ATOM   3389  CE  LYS   174     -19.172  -1.737  -4.090  1.00  0.50      PROC C
ATOM   3390  HE1 LYS   174     -18.221  -1.561  -4.643  1.00  0.00      PROC H
ATOM   3391  HE2 LYS   174     -19.353  -0.868  -3.420  1.00  0.00      PROC H
ATOM   3392  NZ  LYS   174     -20.268  -1.781  -5.096  1.00  0.50      PROC N
ATOM   3393  HZ1 LYS   174     -21.218  -1.758  -4.669  1.00  0.00      PROC H
ATOM   3394  HZ2 LYS   174     -20.198  -2.595  -5.737  1.00  0.00      PROC H
ATOM   3395  HZ3 LYS   174     -20.232  -0.929  -5.691  1.00  0.00      PROC H
ATOM   3396  C   LYS   174     -16.473  -5.616  -2.695  1.00  1.00      PROC C
ATOM   3397  O   LYS   174     -16.590  -5.538  -3.924  1.00  1.00      PROC O
ATOM   3398  N   LEU   175     -15.291  -5.791  -2.100  1.00  1.00      PROC N
ATOM   3399  HN  LEU   175     -15.187  -5.757  -1.103  1.00  0.00      PROC H
ATOM   3400  CA  LEU   175     -14.079  -5.948  -2.894  1.00  1.00      PROC C
ATOM   3401  HA  LEU   175     -14.039  -5.148  -3.619  1.00  0.00      PROC H
ATOM   3402  CB  LEU   175     -12.852  -5.881  -1.986  1.00  0.50      PROC C
ATOM   3403  HB1 LEU   175     -12.942  -6.667  -1.202  1.00  0.00      PROC H
ATOM   3404  HB2 LEU   175     -12.862  -4.898  -1.460  1.00  0.00      PROC H
ATOM   3405  CG  LEU   175     -11.500  -6.041  -2.678  1.00  0.50      PROC C
ATOM   3406  HG  LEU   175     -11.463  -7.023  -3.213  1.00  0.00      PROC H
ATOM   3407  CD1 LEU   175     -11.296  -4.932  -3.693  1.00  0.50      PROC C
ATOM   3408 HD11 LEU   175     -11.365  -3.934  -3.210  1.00  0.00      PROC H
ATOM   3409 HD12 LEU   175     -12.048  -4.988  -4.509  1.00  0.00      PROC H
ATOM   3410 HD13 LEU   175     -10.292  -5.022  -4.162  1.00  0.00      PROC H
ATOM   3411  CD2 LEU   175     -10.375  -6.050  -1.658  1.00  0.50      PROC C
ATOM   3412 HD21 LEU   175     -10.508  -6.861  -0.914  1.00  0.00      PROC H
ATOM   3413 HD22 LEU   175     -10.337  -5.082  -1.112  1.00  0.00      PROC H
ATOM   3414 HD23 LEU   175      -9.396  -6.203  -2.161  1.00  0.00      PROC H
ATOM   3415  C   LEU   175     -14.097  -7.256  -3.674  1.00  1.00      PROC C
ATOM   3416  O   LEU   175     -13.682  -7.297  -4.839  1.00  1.00      PROC O
ATOM   3417  N   GLN   176     -14.575  -8.335  -3.049  1.00  1.00      PROC N
ATOM   3418  HN  GLN   176     -14.813  -8.327  -2.076  1.00  0.00      PROC H
ATOM   3419  CA  GLN   176     -14.663  -9.613  -3.744  1.00  1.00      PROC C
ATOM   3420  HA  GLN   176     -13.699  -9.842  -4.181  1.00  0.00      PROC H
ATOM   3421  CB  GLN   176     -15.033 -10.721  -2.755  1.00  0.50      PROC C
ATOM   3422  HB1 GLN   176     -15.938 -10.425  -2.177  1.00  0.00      PROC H
ATOM   3423  HB2 GLN   176     -14.190 -10.777  -2.021  1.00  0.00      PROC H
ATOM   3424  CG  GLN   176     -15.237 -12.089  -3.384  1.00  0.50      PROC C
ATOM   3425  HG1 GLN   176     -14.396 -12.305  -4.056  1.00  0.00      PROC H
ATOM   3426  HG2 GLN   176     -16.149 -12.096  -4.018  1.00  0.00      PROC H
ATOM   3427  CD  GLN   176     -15.347 -13.201  -2.354  1.00  0.50      PROC C
ATOM   3428  OE1 GLN   176     -15.082 -12.995  -1.170  1.00  0.50      PROC O
ATOM   3429  NE2 GLN   176     -15.736 -14.388  -2.805  1.00  0.50      PROC N
ATOM   3430 HE21 GLN   176     -15.728 -15.134  -2.146  1.00  0.00      PROC H
ATOM   3431 HE22 GLN   176     -15.952 -14.518  -3.768  1.00  0.00      PROC H
ATOM   3432  C   GLN   176     -15.668  -9.547  -4.889  1.00  1.00      PROC C
ATOM   3433  O   GLN   176     -15.431 -10.106  -5.967  1.00  1.00      PROC O
ATOM   3434  N   GLU   177     -16.792  -8.859  -4.678  1.00  1.00      PROC N
ATOM   3435  HN  GLU   177     -16.998  -8.451  -3.786  1.00  0.00      PROC H
ATOM   3436  CA  GLU   177     -17.799  -8.756  -5.728  1.00  1.00      PROC C
ATOM   3437  HA  GLU   177     -17.974  -9.737  -6.152  1.00  0.00      PROC H
ATOM   3438  CB  GLU   177     -19.113  -8.229  -5.151  1.00  0.50      PROC C
ATOM   3439  HB1 GLU   177     -19.792  -7.977  -6.002  1.00  0.00      PROC H
ATOM   3440  HB2 GLU   177     -18.921  -7.300  -4.566  1.00  0.00      PROC H
ATOM   3441  CG  GLU   177     -19.870  -9.240  -4.302  1.00  0.50      PROC C
ATOM   3442  HG1 GLU   177     -19.304  -9.486  -3.383  1.00  0.00      PROC H
ATOM   3443  HG2 GLU   177     -20.037 -10.177  -4.877  1.00  0.00      PROC H
ATOM   3444  CD  GLU   177     -21.223  -8.725  -3.852  1.00  0.50      PROC C
ATOM   3445  OE1 GLU   177     -21.378  -7.492  -3.727  1.00  0.50      PROC O
ATOM   3446  OE2 GLU   177     -22.135  -9.550  -3.631  1.00  0.50      PROC O
ATOM   3447  C   GLU   177     -17.330  -7.867  -6.874  1.00  1.00      PROC C
ATOM   3448  O   GLU   177     -17.692  -8.108  -8.030  1.00  1.00      PROC O
ATOM   3449  N   PHE   178     -16.527  -6.842  -6.578  1.00  1.00      PROC N
ATOM   3450  HN  PHE   178     -16.263  -6.634  -5.635  1.00  0.00      PROC H
ATOM   3451  CA  PHE   178     -16.019  -5.979  -7.638  1.00  1.00      PROC C
ATOM   3452  HA  PHE   178     -16.815  -5.766  -8.339  1.00  0.00      PROC H
ATOM   3453  CB  PHE   178     -15.515  -4.656  -7.055  1.00  0.50      PROC C
ATOM   3454  HB1 PHE   178     -14.723  -4.857  -6.297  1.00  0.00      PROC H
ATOM   3455  HB2 PHE   178     -16.347  -4.136  -6.533  1.00  0.00      PROC H
ATOM   3456  CG  PHE   178     -14.971  -3.711  -8.089  1.00  0.50      PROC C
ATOM   3457  CD1 PHE   178     -15.817  -3.103  -9.002  1.00  0.50      PROC C
ATOM   3458  HD1 PHE   178     -16.878  -3.302  -8.965  1.00  0.00      PROC H
ATOM   3459  CE1 PHE   178     -15.323  -2.233  -9.958  1.00  0.50      PROC C
ATOM   3460  HE1 PHE   178     -15.997  -1.746 -10.648  1.00  0.00      PROC H
ATOM   3461  CZ  PHE   178     -13.970  -1.960 -10.008  1.00  0.50      PROC C
ATOM   3462  HZ  PHE   178     -13.573  -1.271 -10.742  1.00  0.00      PROC H
ATOM   3463  CD2 PHE   178     -13.616  -3.432  -8.151  1.00  0.50      PROC C
ATOM   3464  HD2 PHE   178     -12.934  -3.907  -7.459  1.00  0.00      PROC H
ATOM   3465  CE2 PHE   178     -13.113  -2.560  -9.103  1.00  0.50      PROC C
ATOM   3466  HE2 PHE   178     -12.052  -2.344  -9.136  1.00  0.00      PROC H
ATOM   3467  C   PHE   178     -14.912  -6.650  -8.439  1.00  1.00      PROC C
ATOM   3468  O   PHE   178     -14.765  -6.373  -9.635  1.00  1.00      PROC O
ATOM   3469  N   VAL   179     -14.126  -7.526  -7.809  1.00  1.00      PROC N
ATOM   3470  HN  VAL   179     -14.179  -7.674  -6.822  1.00  0.00      PROC H
ATOM   3471  CA  VAL   179     -13.038  -8.188  -8.525  1.00  1.00      PROC C
ATOM   3472  HA  VAL   179     -12.524  -7.469  -9.153  1.00  0.00      PROC H
ATOM   3473  CB  VAL   179     -12.015  -8.772  -7.534  1.00  0.50      PROC C
ATOM   3474  HB  VAL   179     -12.566  -9.325  -6.734  1.00  0.00      PROC H
ATOM   3475  CG1 VAL   179     -11.086  -9.745  -8.245  1.00  0.50      PROC C
ATOM   3476 HG11 VAL   179     -10.624  -9.262  -9.136  1.00  0.00      PROC H
ATOM   3477 HG12 VAL   179     -11.601 -10.672  -8.568  1.00  0.00      PROC H
ATOM   3478 HG13 VAL   179     -10.258 -10.047  -7.566  1.00  0.00      PROC H
ATOM   3479  CG2 VAL   179     -11.213  -7.657  -6.884  1.00  0.50      PROC C
ATOM   3480 HG21 VAL   179     -11.866  -6.886  -6.428  1.00  0.00      PROC H
ATOM   3481 HG22 VAL   179     -10.572  -7.160  -7.647  1.00  0.00      PROC H
ATOM   3482 HG23 VAL   179     -10.547  -8.067  -6.094  1.00  0.00      PROC H
ATOM   3483  C   VAL   179     -13.586  -9.257  -9.462  1.00  1.00      PROC C
ATOM   3484  O   VAL   179     -13.157  -9.369 -10.617  1.00  1.00      PROC O
ATOM   3485  N   LEU   180     -14.545 -10.055  -8.988  1.00  1.00      PROC N
ATOM   3486  HN  LEU   180     -14.856  -9.984  -8.040  1.00  0.00      PROC H
ATOM   3487  CA  LEU   180     -15.113 -11.111  -9.817  1.00  1.00      PROC C
ATOM   3488  HA  LEU   180     -14.307 -11.665 -10.280  1.00  0.00      PROC H
ATOM   3489  CB  LEU   180     -15.951 -12.066  -8.966  1.00  0.50      PROC C
ATOM   3490  HB1 LEU   180     -16.769 -12.501  -9.591  1.00  0.00      PROC H
ATOM   3491  HB2 LEU   180     -16.456 -11.511  -8.145  1.00  0.00      PROC H
ATOM   3492  CG  LEU   180     -15.212 -13.285  -8.410  1.00  0.50      PROC C
ATOM   3493  HG  LEU   180     -14.413 -13.575  -9.138  1.00  0.00      PROC H
ATOM   3494  CD1 LEU   180     -14.551 -12.982  -7.072  1.00  0.50      PROC C
ATOM   3495 HD11 LEU   180     -15.314 -12.686  -6.323  1.00  0.00      PROC H
ATOM   3496 HD12 LEU   180     -13.817 -12.153  -7.169  1.00  0.00      PROC H
ATOM   3497 HD13 LEU   180     -14.016 -13.879  -6.692  1.00  0.00      PROC H
ATOM   3498  CD2 LEU   180     -16.152 -14.476  -8.298  1.00  0.50      PROC C
ATOM   3499 HD21 LEU   180     -16.583 -14.735  -9.289  1.00  0.00      PROC H
ATOM   3500 HD22 LEU   180     -16.985 -14.255  -7.598  1.00  0.00      PROC H
ATOM   3501 HD23 LEU   180     -15.602 -15.366  -7.922  1.00  0.00      PROC H
ATOM   3502  C   LEU   180     -15.955 -10.578 -10.967  1.00  1.00      PROC C
ATOM   3503  O   LEU   180     -16.342 -11.363 -11.840  1.00  1.00      PROC O
ATOM   3504  N   ASN   181     -16.249  -9.280 -10.995  1.00  1.00      PROC N
ATOM   3505  HN  ASN   181     -15.922  -8.680 -10.268  1.00  0.00      PROC H
ATOM   3506  CA  ASN   181     -16.942  -8.667 -12.118  1.00  1.00      PROC C
ATOM   3507  HA  ASN   181     -17.613  -9.389 -12.566  1.00  0.00      PROC H
ATOM   3508  CB  ASN   181     -17.749  -7.455 -11.646  1.00  0.50      PROC C
ATOM   3509  HB1 ASN   181     -18.101  -6.850 -12.514  1.00  0.00      PROC H
ATOM   3510  HB2 ASN   181     -17.099  -6.805 -11.021  1.00  0.00      PROC H
ATOM   3511  CG  ASN   181     -19.006  -7.850 -10.893  1.00  0.50      PROC C
ATOM   3512  OD1 ASN   181     -19.646  -8.851 -11.217  1.00  0.50      PROC O
ATOM   3513  ND2 ASN   181     -19.364  -7.066  -9.884  1.00  0.50      PROC N
ATOM   3514 HD21 ASN   181     -20.087  -7.415  -9.298  1.00  0.00      PROC H
ATOM   3515 HD22 ASN   181     -18.760  -6.320  -9.627  1.00  0.00      PROC H
ATOM   3516  C   ASN   181     -15.994  -8.259 -13.238  1.00  1.00      PROC C
ATOM   3517  O   ASN   181     -16.426  -7.612 -14.196  1.00  1.00      PROC O
ATOM   3518  N   LYS   182     -14.714  -8.615 -13.133  1.00  1.00      PROC N
ATOM   3519  HN  LYS   182     -14.351  -9.056 -12.311  1.00  0.00      PROC H
ATOM   3520  CA  LYS   182     -13.750  -8.395 -14.208  1.00  1.00      PROC C
ATOM   3521  HA  LYS   182     -13.940  -7.433 -14.663  1.00  0.00      PROC H
ATOM   3522  CB  LYS   182     -12.325  -8.414 -13.664  1.00  0.50      PROC C
ATOM   3523  HB1 LYS   182     -12.066  -9.404 -13.227  1.00  0.00      PROC H
ATOM   3524  HB2 LYS   182     -12.323  -7.696 -12.806  1.00  0.00      PROC H
ATOM   3525  CG  LYS   182     -11.254  -7.949 -14.645  1.00  0.50      PROC C
ATOM   3526  HG1 LYS   182     -10.441  -7.500 -14.023  1.00  0.00      PROC H
ATOM   3527  HG2 LYS   182     -11.656  -7.144 -15.296  1.00  0.00      PROC H
ATOM   3528  CD  LYS   182     -10.675  -9.105 -15.450  1.00  0.50      PROC C
ATOM   3529  HD1 LYS   182     -11.468  -9.614 -16.040  1.00  0.00      PROC H
ATOM   3530  HD2 LYS   182     -10.236  -9.859 -14.757  1.00  0.00      PROC H
ATOM   3531  CE  LYS   182      -9.637  -8.624 -16.451  1.00  0.50      PROC C
ATOM   3532  HE1 LYS   182     -10.079  -7.903 -17.173  1.00  0.00      PROC H
ATOM   3533  HE2 LYS   182      -9.236  -9.492 -17.022  1.00  0.00      PROC H
ATOM   3534  NZ  LYS   182      -8.485  -7.958 -15.783  1.00  0.50      PROC N
ATOM   3535  HZ1 LYS   182      -8.242  -8.496 -14.923  1.00  0.00      PROC H
ATOM   3536  HZ2 LYS   182      -8.742  -6.992 -15.501  1.00  0.00      PROC H
ATOM   3537  HZ3 LYS   182      -7.640  -7.934 -16.398  1.00  0.00      PROC H
ATOM   3538  C   LYS   182     -13.974  -9.480 -15.253  1.00  1.00      PROC C
ATOM   3539  O   LYS   182     -13.514 -10.613 -15.099  1.00  1.00      PROC O
ATOM   3540  N   LYS   183     -14.695  -9.138 -16.314  1.00  1.00      PROC N
ATOM   3541  HN  LYS   183     -15.006  -8.214 -16.494  1.00  0.00      PROC H
ATOM   3542  CA  LYS   183     -15.079 -10.117 -17.322  1.00  1.00      PROC C
ATOM   3543  HA  LYS   183     -14.545 -11.045 -17.172  1.00  0.00      PROC H
ATOM   3544  CB  LYS   183     -16.583 -10.392 -17.239  1.00  0.50      PROC C
ATOM   3545  HB1 LYS   183     -16.868 -11.151 -17.990  1.00  0.00      PROC H
ATOM   3546  HB2 LYS   183     -17.086  -9.439 -17.532  1.00  0.00      PROC H
ATOM   3547  CG  LYS   183     -17.052 -10.771 -15.841  1.00  0.50      PROC C
ATOM   3548  HG1 LYS   183     -16.607 -10.083 -15.092  1.00  0.00      PROC H
ATOM   3549  HG2 LYS   183     -16.672 -11.775 -15.580  1.00  0.00      PROC H
ATOM   3550  CD  LYS   183     -18.551 -10.593 -15.676  1.00  0.50      PROC C
ATOM   3551  HD1 LYS   183     -18.879  -9.683 -16.230  1.00  0.00      PROC H
ATOM   3552  HD2 LYS   183     -18.782 -10.417 -14.598  1.00  0.00      PROC H
ATOM   3553  CE  LYS   183     -19.312 -11.812 -16.158  1.00  0.50      PROC C
ATOM   3554  HE1 LYS   183     -19.055 -12.039 -17.215  1.00  0.00      PROC H
ATOM   3555  HE2 LYS   183     -20.410 -11.643 -16.090  1.00  0.00      PROC H
ATOM   3556  NZ  LYS   183     -18.989 -13.009 -15.336  1.00  0.50      PROC N
ATOM   3557  HZ1 LYS   183     -19.387 -12.932 -14.376  1.00  0.00      PROC H
ATOM   3558  HZ2 LYS   183     -17.952 -13.099 -15.233  1.00  0.00      PROC H
ATOM   3559  HZ3 LYS   183     -19.345 -13.869 -15.816  1.00  0.00      PROC H
ATOM   3560  C   LYS   183     -14.701  -9.648 -18.723  1.00  1.00      PROC C
ATOM   3561  OT1 LYS   183     -14.132  -8.530 -18.839  1.00  0.50      PROC O
ATOM   3562  OT2 LYS   183     -14.977 -10.402 -19.694  1.00  0.50      PROC O
TER
ATOM   3563  OH2 TIP3    1     -32.835 -34.957 -33.713  1.00  0.00      SOLV O
ATOM   3564  H1  TIP3    1     -32.795 -35.089 -32.744  1.00  0.00      SOLV H
ATOM   3565  H2  TIP3    1     -33.445 -35.680 -33.949  1.00  0.00      SOLV H
ATOM   3566  OH2 TIP3    2     -40.779 -34.879 -31.853  1.00  0.00      SOLV O
ATOM   3567  H1  TIP3    2     -40.800 -35.794 -31.526  1.00  0.00      SOLV H
ATOM   3568  H2  TIP3    2     -39.839 -34.670 -31.792  1.00  0.00      SOLV H
ATOM   3569  OH2 TIP3    3     -29.494 -31.778 -35.080  1.00  0.00      SOLV O
ATOM   3570  H1  TIP3    3     -29.717 -32.395 -34.364  1.00  0.00      SOLV H
ATOM   3571  H2  TIP3    3     -29.133 -31.031 -34.570  1.00  0.00      SOLV H
ATOM   3572  OH2 TIP3    4     -39.721 -30.449 -33.538  1.00  0.00      SOLV O
ATOM   3573  H1  TIP3    4     -39.909 -31.381 -33.789  1.00  0.00      SOLV H
ATOM   3574  H2  TIP3    4     -38.752 -30.504 -33.451  1.00  0.00      SOLV H
ATOM   3575  OH2 TIP3    5     -42.889 -37.022 -37.977  1.00  0.00      SOLV O
ATOM   3576  H1  TIP3    5     -42.800 -36.121 -37.632  1.00  0.00      SOLV H
ATOM   3577  H2  TIP3    5     -43.860 -37.103 -38.040  1.00  0.00      SOLV H
ATOM   3578  OH2 TIP3    6     -42.202 -34.723 -35.590  1.00  0.00      SOLV O
ATOM   3579  H1  TIP3    6     -42.010 -35.517 -35.060  1.00  0.00      SOLV H
ATOM   3580  H2  TIP3    6     -41.416 -34.671 -36.141  1.00  0.00      SOLV H
ATOM   3581  OH2 TIP3    7     -32.124 -26.517 -34.752  1.00  0.00      SOLV O
ATOM   3582  H1  TIP3    7     -31.678 -27.174 -35.324  1.00  0.00      SOLV H
ATOM   3583  H2  TIP3    7     -32.501 -27.075 -34.064  1.00  0.00      SOLV H
ATOM   3584  OH2 TIP3    8     -34.780 -32.112 -32.958  1.00  0.00      SOLV O
ATOM   3585  H1  TIP3    8     -34.410 -32.717 -33.612  1.00  0.00      SOLV H
ATOM   3586  H2  TIP3    8     -33.989 -31.975 -32.391  1.00  0.00      SOLV H
ATOM   3587  OH2 TIP3    9     -26.079 -40.516 -32.321  1.00  0.00      SOLV O
ATOM   3588  H1  TIP3    9     -25.830 -39.918 -31.588  1.00  0.00      SOLV H
ATOM   3589  H2  TIP3    9     -25.530 -40.166 -33.044  1.00  0.00      SOLV H
ATOM   3590  OH2 TIP3   10     -31.472 -37.813 -33.081  1.00  0.00      SOLV O
ATOM   3591  H1  TIP3   10     -31.194 -38.739 -32.914  1.00  0.00      SOLV H
ATOM   3592  H2  TIP3   10     -32.351 -37.946 -33.470  1.00  0.00      SOLV H
ATOM   3593  OH2 TIP3   11     -38.262 -39.742 -35.589  1.00  0.00      SOLV O
ATOM   3594  H1  TIP3   11     -38.209 -38.871 -36.033  1.00  0.00      SOLV H
ATOM   3595  H2  TIP3   11     -38.702 -40.267 -36.288  1.00  0.00      SOLV H
ATOM   3596  OH2 TIP3   12     -30.480 -39.404 -37.337  1.00  0.00      SOLV O
ATOM   3597  H1  TIP3   12     -30.086 -39.726 -36.499  1.00  0.00      SOLV H
ATOM   3598  H2  TIP3   12     -29.689 -39.063 -37.784  1.00  0.00      SOLV H
ATOM   3599  OH2 TIP3   13     -40.618 -37.014 -35.344  1.00  0.00      SOLV O
ATOM   3600  H1  TIP3   13     -40.914 -37.370 -34.489  1.00  0.00      SOLV H
ATOM   3601  H2  TIP3   13     -40.971 -37.652 -35.981  1.00  0.00      SOLV H
ATOM   3602  OH2 TIP3   14     -36.728 -35.859 -35.403  1.00  0.00      SOLV O
ATOM   3603  H1  TIP3   14     -35.973 -36.401 -35.143  1.00  0.00      SOLV H
ATOM   3604  H2  TIP3   14     -37.216 -36.482 -35.993  1.00  0.00      SOLV H
ATOM   3605  OH2 TIP3   15     -25.534 -39.154 -29.937  1.00  0.00      SOLV O
ATOM   3606  H1  TIP3   15     -26.190 -38.458 -30.148  1.00  0.00      SOLV H
ATOM   3607  H2  TIP3   15     -25.367 -38.982 -28.994  1.00  0.00      SOLV H
ATOM   3608  OH2 TIP3   16     -39.449 -40.832 -31.380  1.00  0.00      SOLV O
ATOM   3609  H1  TIP3   16     -39.750 -40.264 -32.121  1.00  0.00      SOLV H
ATOM   3610  H2  TIP3   16     -40.156 -40.649 -30.727  1.00  0.00      SOLV H
ATOM   3611  OH2 TIP3   17     -32.115 -31.335 -38.078  1.00  0.00      SOLV O
ATOM   3612  H1  TIP3   17     -32.525 -31.363 -38.953  1.00  0.00      SOLV H
ATOM   3613  H2  TIP3   17     -32.583 -30.566 -37.686  1.00  0.00      SOLV H
ATOM   3614  OH2 TIP3   18     -36.843 -33.066 -31.366  1.00  0.00      SOLV O
ATOM   3615  H1  TIP3   18     -37.460 -32.374 -31.039  1.00  0.00      SOLV H
ATOM   3616  H2  TIP3   18     -36.192 -32.536 -31.868  1.00  0.00      SOLV H
ATOM   3617  OH2 TIP3   19     -29.035 -40.136 -35.079  1.00  0.00      SOLV O
ATOM   3618  H1  TIP3   19     -29.443 -40.517 -34.287  1.00  0.00      SOLV H
ATOM   3619  H2  TIP3   19     -28.371 -39.544 -34.686  1.00  0.00      SOLV H
ATOM   3620  OH2 TIP3   20     -39.955 -39.184 -33.480  1.00  0.00      SOLV O
ATOM   3621  H1  TIP3   20     -39.382 -38.548 -33.000  1.00  0.00      SOLV H
ATOM   3622  H2  TIP3   20     -39.368 -39.401 -34.235  1.00  0.00      SOLV H
ATOM   3623  OH2 TIP3   21     -38.488 -31.058 -30.355  1.00  0.00      SOLV O
ATOM   3624  H1  TIP3   21     -38.484 -30.112 -30.602  1.00  0.00      SOLV H
ATOM   3625  H2  TIP3   21     -39.402 -31.130 -30.019  1.00  0.00      SOLV H
ATOM   3626  OH2 TIP3   22     -42.435 -31.550 -39.786  1.00  0.00      SOLV O
ATOM   3627  H1  TIP3   22     -42.834 -31.043 -40.511  1.00  0.00      SOLV H
ATOM   3628  H2  TIP3   22     -42.372 -30.890 -39.072  1.00  0.00      SOLV H
ATOM   3629  OH2 TIP3   23     -28.869 -29.695 -32.968  1.00  0.00      SOLV O
ATOM   3630  H1  TIP3   23     -29.836 -29.654 -32.796  1.00  0.00      SOLV H
ATOM   3631  H2  TIP3   23     -28.671 -28.754 -33.157  1.00  0.00      SOLV H
ATOM   3632  OH2 TIP3   24     -28.414 -41.623 -31.091  1.00  0.00      SOLV O
ATOM   3633  H1  TIP3   24     -29.200 -41.373 -31.594  1.00  0.00      SOLV H
ATOM   3634  H2  TIP3   24     -27.695 -41.367 -31.703  1.00  0.00      SOLV H
ATOM   3635  OH2 TIP3   25     -35.875 -43.138 -34.398  1.00  0.00      SOLV O
ATOM   3636  H1  TIP3   25     -35.489 -43.887 -33.896  1.00  0.00      SOLV H
ATOM   3637  H2  TIP3   25     -36.712 -42.989 -33.905  1.00  0.00      SOLV H
ATOM   3638  OH2 TIP3   26     -30.750 -28.050 -36.606  1.00  0.00      SOLV O
ATOM   3639  H1  TIP3   26     -30.294 -28.889 -36.840  1.00  0.00      SOLV H
ATOM   3640  H2  TIP3   26     -29.973 -27.442 -36.648  1.00  0.00      SOLV H
ATOM   3641  OH2 TIP3   27     -29.449 -30.306 -37.499  1.00  0.00      SOLV O
ATOM   3642  H1  TIP3   27     -30.120 -30.715 -38.065  1.00  0.00      SOLV H
ATOM   3643  H2  TIP3   27     -29.424 -30.908 -36.730  1.00  0.00      SOLV H
ATOM   3644  OH2 TIP3   28     -27.796 -31.651 -29.311  1.00  0.00      SOLV O
ATOM   3645  H1  TIP3   28     -27.789 -32.242 -30.093  1.00  0.00      SOLV H
ATOM   3646  H2  TIP3   28     -27.672 -30.769 -29.726  1.00  0.00      SOLV H
ATOM   3647  OH2 TIP3   29     -32.921 -34.616 -38.846  1.00  0.00      SOLV O
ATOM   3648  H1  TIP3   29     -33.676 -34.081 -39.168  1.00  0.00      SOLV H
ATOM   3649  H2  TIP3   29     -32.550 -34.912 -39.700  1.00  0.00      SOLV H
ATOM   3650  OH2 TIP3   30     -33.255 -36.338 -42.696  1.00  0.00      SOLV O
ATOM   3651  H1  TIP3   30     -32.589 -36.111 -42.031  1.00  0.00      SOLV H
ATOM   3652  H2  TIP3   30     -32.753 -36.890 -43.313  1.00  0.00      SOLV H
ATOM   3653  OH2 TIP3   31     -26.002 -35.248 -31.206  1.00  0.00      SOLV O
ATOM   3654  H1  TIP3   31     -26.699 -34.558 -31.220  1.00  0.00      SOLV H
ATOM   3655  H2  TIP3   31     -25.391 -34.888 -31.885  1.00  0.00      SOLV H
ATOM   3656  OH2 TIP3   32     -30.027 -36.348 -29.361  1.00  0.00      SOLV O
ATOM   3657  H1  TIP3   32     -30.039 -35.682 -28.642  1.00  0.00      SOLV H
ATOM   3658  H2  TIP3   32     -30.711 -35.983 -29.954  1.00  0.00      SOLV H
ATOM   3659  OH2 TIP3   33     -38.253 -33.849 -36.586  1.00  0.00      SOLV O
ATOM   3660  H1  TIP3   33     -38.548 -34.198 -37.455  1.00  0.00      SOLV H
ATOM   3661  H2  TIP3   33     -37.702 -34.584 -36.248  1.00  0.00      SOLV H
ATOM   3662  OH2 TIP3   34     -36.884 -30.389 -33.892  1.00  0.00      SOLV O
ATOM   3663  H1  TIP3   34     -36.907 -30.541 -34.850  1.00  0.00      SOLV H
ATOM   3664  H2  TIP3   34     -36.140 -30.955 -33.606  1.00  0.00      SOLV H
ATOM   3665  OH2 TIP3   35     -37.851 -35.185 -32.829  1.00  0.00      SOLV O
ATOM   3666  H1  TIP3   35     -37.518 -35.154 -33.746  1.00  0.00      SOLV H
ATOM   3667  H2  TIP3   35     -37.470 -34.374 -32.433  1.00  0.00      SOLV H
ATOM   3668  OH2 TIP3   36     -31.487 -29.536 -32.298  1.00  0.00      SOLV O
ATOM   3669  H1  TIP3   36     -31.642 -28.793 -31.685  1.00  0.00      SOLV H
ATOM   3670  H2  TIP3   36     -31.952 -30.280 -31.879  1.00  0.00      SOLV H
ATOM   3671  OH2 TIP3   37     -36.760 -30.561 -28.262  1.00  0.00      SOLV O
ATOM   3672  H1  TIP3   37     -37.461 -29.968 -27.919  1.00  0.00      SOLV H
ATOM   3673  H2  TIP3   37     -37.231 -30.922 -29.043  1.00  0.00      SOLV H
ATOM   3674  OH2 TIP3   38     -30.993 -35.352 -40.775  1.00  0.00      SOLV O
ATOM   3675  H1  TIP3   38     -30.392 -34.741 -40.334  1.00  0.00      SOLV H
ATOM   3676  H2  TIP3   38     -30.694 -35.170 -41.704  1.00  0.00      SOLV H
ATOM   3677  OH2 TIP3   39     -40.003 -34.692 -28.837  1.00  0.00      SOLV O
ATOM   3678  H1  TIP3   39     -39.993 -33.904 -28.264  1.00  0.00      SOLV H
ATOM   3679  H2  TIP3   39     -40.893 -34.628 -29.232  1.00  0.00      SOLV H
ATOM   3680  OH2 TIP3   40     -33.288 -28.834 -37.355  1.00  0.00      SOLV O
ATOM   3681  H1  TIP3   40     -32.470 -28.432 -37.008  1.00  0.00      SOLV H
ATOM   3682  H2  TIP3   40     -33.668 -28.112 -37.875  1.00  0.00      SOLV H
ATOM   3683  OH2 TIP3   41     -38.773 -28.898 -27.412  1.00  0.00      SOLV O
ATOM   3684  H1  TIP3   41     -38.767 -28.544 -28.325  1.00  0.00      SOLV H
ATOM   3685  H2  TIP3   41     -39.729 -28.887 -27.216  1.00  0.00      SOLV H
ATOM   3686  OH2 TIP3   42     -27.086 -43.181 -40.949  1.00  0.00      SOLV O
ATOM   3687  H1  TIP3   42     -28.018 -43.351 -41.132  1.00  0.00      SOLV H
ATOM   3688  H2  TIP3   42     -26.910 -42.386 -41.477  1.00  0.00      SOLV H
ATOM   3689  OH2 TIP3   43     -39.129 -34.723 -39.093  1.00  0.00      SOLV O
ATOM   3690  H1  TIP3   43     -39.613 -34.093 -39.671  1.00  0.00      SOLV H
ATOM   3691  H2  TIP3   43     -39.660 -35.522 -39.181  1.00  0.00      SOLV H
ATOM   3692  OH2 TIP3   44     -26.114 -29.098 -42.492  1.00  0.00      SOLV O
ATOM   3693  H1  TIP3   44     -25.786 -28.195 -42.633  1.00  0.00      SOLV H
ATOM   3694  H2  TIP3   44     -25.301 -29.634 -42.548  1.00  0.00      SOLV H
ATOM   3695  OH2 TIP3   45     -42.651 -32.433 -30.021  1.00  0.00      SOLV O
ATOM   3696  H1  TIP3   45     -43.080 -32.422 -30.890  1.00  0.00      SOLV H
ATOM   3697  H2  TIP3   45     -42.802 -33.363 -29.750  1.00  0.00      SOLV H
ATOM   3698  OH2 TIP3   46     -42.849 -29.410 -34.083  1.00  0.00      SOLV O
ATOM   3699  H1  TIP3   46     -42.172 -29.996 -33.727  1.00  0.00      SOLV H
ATOM   3700  H2  TIP3   46     -43.523 -29.406 -33.371  1.00  0.00      SOLV H
ATOM   3701  OH2 TIP3   47     -25.162 -28.871 -27.462  1.00  0.00      SOLV O
ATOM   3702  H1  TIP3   47     -25.349 -29.824 -27.520  1.00  0.00      SOLV H
ATOM   3703  H2  TIP3   47     -26.036 -28.534 -27.167  1.00  0.00      SOLV H
ATOM   3704  OH2 TIP3   48     -34.307 -29.480 -28.848  1.00  0.00      SOLV O
ATOM   3705  H1  TIP3   48     -34.322 -28.624 -28.367  1.00  0.00      SOLV H
ATOM   3706  H2  TIP3   48     -35.201 -29.830 -28.637  1.00  0.00      SOLV H
ATOM   3707  OH2 TIP3   49     -33.580 -25.789 -39.019  1.00  0.00      SOLV O
ATOM   3708  H1  TIP3   49     -33.776 -25.680 -39.965  1.00  0.00      SOLV H
ATOM   3709  H2  TIP3   49     -33.808 -24.915 -38.650  1.00  0.00      SOLV H
ATOM   3710  OH2 TIP3   50     -40.127 -26.891 -37.057  1.00  0.00      SOLV O
ATOM   3711  H1  TIP3   50     -39.960 -27.241 -36.154  1.00  0.00      SOLV H
ATOM   3712  H2  TIP3   50     -40.758 -27.559 -37.389  1.00  0.00      SOLV H
ATOM   3713  OH2 TIP3   51     -31.006 -26.427 -41.957  1.00  0.00      SOLV O
ATOM   3714  H1  TIP3   51     -30.383 -27.001 -42.450  1.00  0.00      SOLV H
ATOM   3715  H2  TIP3   51     -30.756 -26.608 -41.032  1.00  0.00      SOLV H
ATOM   3716  OH2 TIP3   52     -30.960 -26.519 -39.196  1.00  0.00      SOLV O
ATOM   3717  H1  TIP3   52     -31.925 -26.368 -39.090  1.00  0.00      SOLV H
ATOM   3718  H2  TIP3   52     -30.778 -27.148 -38.482  1.00  0.00      SOLV H
ATOM   3719  OH2 TIP3   53     -28.151 -37.598 -27.184  1.00  0.00      SOLV O
ATOM   3720  H1  TIP3   53     -28.783 -37.248 -27.826  1.00  0.00      SOLV H
ATOM   3721  H2  TIP3   53     -28.112 -38.543 -27.437  1.00  0.00      SOLV H
ATOM   3722  OH2 TIP3   54     -40.915 -30.705 -28.957  1.00  0.00      SOLV O
ATOM   3723  H1  TIP3   54     -40.585 -31.331 -28.282  1.00  0.00      SOLV H
ATOM   3724  H2  TIP3   54     -41.621 -31.254 -29.378  1.00  0.00      SOLV H
ATOM   3725  OH2 TIP3   55     -38.242 -42.769 -32.982  1.00  0.00      SOLV O
ATOM   3726  H1  TIP3   55     -39.040 -42.909 -33.528  1.00  0.00      SOLV H
ATOM   3727  H2  TIP3   55     -38.580 -42.058 -32.401  1.00  0.00      SOLV H
ATOM   3728  OH2 TIP3   56     -33.608 -42.393 -29.647  1.00  0.00      SOLV O
ATOM   3729  H1  TIP3   56     -33.265 -43.287 -29.506  1.00  0.00      SOLV H
ATOM   3730  H2  TIP3   56     -34.562 -42.581 -29.732  1.00  0.00      SOLV H
ATOM   3731  OH2 TIP3   57     -30.477 -39.086 -29.032  1.00  0.00      SOLV O
ATOM   3732  H1  TIP3   57     -31.149 -39.196 -28.318  1.00  0.00      SOLV H
ATOM   3733  H2  TIP3   57     -30.458 -38.118 -29.158  1.00  0.00      SOLV H
ATOM   3734  OH2 TIP3   58     -29.864 -34.633 -43.057  1.00  0.00      SOLV O
ATOM   3735  H1  TIP3   58     -30.139 -34.525 -43.989  1.00  0.00      SOLV H
ATOM   3736  H2  TIP3   58     -29.001 -34.172 -43.109  1.00  0.00      SOLV H
ATOM   3737  OH2 TIP3   59     -34.017 -40.275 -42.464  1.00  0.00      SOLV O
ATOM   3738  H1  TIP3   59     -34.482 -40.448 -41.621  1.00  0.00      SOLV H
ATOM   3739  H2  TIP3   59     -34.472 -40.898 -43.040  1.00  0.00      SOLV H
ATOM   3740  OH2 TIP3   60     -38.201 -37.687 -31.915  1.00  0.00      SOLV O
ATOM   3741  H1  TIP3   60     -38.913 -37.532 -31.256  1.00  0.00      SOLV H
ATOM   3742  H2  TIP3   60     -38.070 -36.773 -32.259  1.00  0.00      SOLV H
ATOM   3743  OH2 TIP3   61     -38.068 -37.489 -37.103  1.00  0.00      SOLV O
ATOM   3744  H1  TIP3   61     -39.044 -37.558 -37.202  1.00  0.00      SOLV H
ATOM   3745  H2  TIP3   61     -37.806 -37.815 -37.991  1.00  0.00      SOLV H
ATOM   3746  OH2 TIP3   62     -33.522 -36.895 -27.024  1.00  0.00      SOLV O
ATOM   3747  H1  TIP3   62     -34.007 -37.670 -26.659  1.00  0.00      SOLV H
ATOM   3748  H2  TIP3   62     -32.678 -36.978 -26.540  1.00  0.00      SOLV H
ATOM   3749  OH2 TIP3   63     -40.424 -37.412 -30.331  1.00  0.00      SOLV O
ATOM   3750  H1  TIP3   63     -40.333 -36.917 -29.505  1.00  0.00      SOLV H
ATOM   3751  H2  TIP3   63     -40.778 -38.269 -30.021  1.00  0.00      SOLV H
ATOM   3752  OH2 TIP3   64     -37.011 -40.091 -43.419  1.00  0.00      SOLV O
ATOM   3753  H1  TIP3   64     -37.287 -40.277 -42.505  1.00  0.00      SOLV H
ATOM   3754  H2  TIP3   64     -37.870 -40.116 -43.868  1.00  0.00      SOLV H
ATOM   3755  OH2 TIP3   65     -43.494 -40.047 -36.637  1.00  0.00      SOLV O
ATOM   3756  H1  TIP3   65     -43.104 -40.196 -35.745  1.00  0.00      SOLV H
ATOM   3757  H2  TIP3   65     -43.198 -40.843 -37.098  1.00  0.00      SOLV H
ATOM   3758  OH2 TIP3   66     -42.565 -39.477 -40.680  1.00  0.00      SOLV O
ATOM   3759  H1  TIP3   66     -41.966 -39.438 -41.446  1.00  0.00      SOLV H
ATOM   3760  H2  TIP3   66     -42.760 -38.538 -40.600  1.00  0.00      SOLV H
ATOM   3761  OH2 TIP3   67     -32.449 -36.080 -31.157  1.00  0.00      SOLV O
ATOM   3762  H1  TIP3   67     -32.022 -36.744 -31.736  1.00  0.00      SOLV H
ATOM   3763  H2  TIP3   67     -33.021 -36.660 -30.607  1.00  0.00      SOLV H
ATOM   3764  OH2 TIP3   68     -35.347 -39.525 -35.881  1.00  0.00      SOLV O
ATOM   3765  H1  TIP3   68     -36.286 -39.770 -35.758  1.00  0.00      SOLV H
ATOM   3766  H2  TIP3   68     -34.887 -40.266 -35.432  1.00  0.00      SOLV H
ATOM   3767  OH2 TIP3   69     -40.516 -38.420 -37.821  1.00  0.00      SOLV O
ATOM   3768  H1  TIP3   69     -41.429 -38.177 -38.067  1.00  0.00      SOLV H
ATOM   3769  H2  TIP3   69     -40.450 -39.372 -38.022  1.00  0.00      SOLV H
ATOM   3770  OH2 TIP3   70     -37.391 -38.454 -39.546  1.00  0.00      SOLV O
ATOM   3771  H1  TIP3   70     -36.421 -38.361 -39.457  1.00  0.00      SOLV H
ATOM   3772  H2  TIP3   70     -37.612 -37.849 -40.290  1.00  0.00      SOLV H
ATOM   3773  OH2 TIP3   71     -31.199 -40.597 -33.003  1.00  0.00      SOLV O
ATOM   3774  H1  TIP3   71     -31.709 -40.559 -32.161  1.00  0.00      SOLV H
ATOM   3775  H2  TIP3   71     -31.846 -41.020 -33.588  1.00  0.00      SOLV H
ATOM   3776  OH2 TIP3   72     -38.281 -37.081 -41.687  1.00  0.00      SOLV O
ATOM   3777  H1  TIP3   72     -38.916 -37.462 -42.307  1.00  0.00      SOLV H
ATOM   3778  H2  TIP3   72     -37.564 -36.791 -42.288  1.00  0.00      SOLV H
ATOM   3779  OH2 TIP3   73     -27.903 -25.098 -26.463  1.00  0.00      SOLV O
ATOM   3780  H1  TIP3   73     -27.602 -24.675 -27.289  1.00  0.00      SOLV H
ATOM   3781  H2  TIP3   73     -27.137 -24.901 -25.876  1.00  0.00      SOLV H
ATOM   3782  OH2 TIP3   74     -40.104 -32.448 -26.975  1.00  0.00      SOLV O
ATOM   3783  H1  TIP3   74     -39.475 -32.372 -26.244  1.00  0.00      SOLV H
ATOM   3784  H2  TIP3   74     -40.958 -32.484 -26.492  1.00  0.00      SOLV H
ATOM   3785  OH2 TIP3   75     -34.252 -37.508 -34.184  1.00  0.00      SOLV O
ATOM   3786  H1  TIP3   75     -34.530 -38.182 -34.834  1.00  0.00      SOLV H
ATOM   3787  H2  TIP3   75     -34.717 -37.843 -33.383  1.00  0.00      SOLV H
ATOM   3788  OH2 TIP3   76     -39.417 -41.074 -37.751  1.00  0.00      SOLV O
ATOM   3789  H1  TIP3   76     -39.878 -41.883 -37.452  1.00  0.00      SOLV H
ATOM   3790  H2  TIP3   76     -38.590 -41.437 -38.100  1.00  0.00      SOLV H
ATOM   3791  OH2 TIP3   77     -35.552 -38.470 -31.936  1.00  0.00      SOLV O
ATOM   3792  H1  TIP3   77     -36.475 -38.144 -31.860  1.00  0.00      SOLV H
ATOM   3793  H2  TIP3   77     -35.147 -38.179 -31.096  1.00  0.00      SOLV H
ATOM   3794  OH2 TIP3   78     -35.053 -32.788 -39.987  1.00  0.00      SOLV O
ATOM   3795  H1  TIP3   78     -35.809 -33.184 -40.470  1.00  0.00      SOLV H
ATOM   3796  H2  TIP3   78     -35.489 -32.540 -39.135  1.00  0.00      SOLV H
ATOM   3797  OH2 TIP3   79     -27.948 -33.309 -31.517  1.00  0.00      SOLV O
ATOM   3798  H1  TIP3   79     -27.363 -32.723 -32.053  1.00  0.00      SOLV H
ATOM   3799  H2  TIP3   79     -28.724 -33.419 -32.099  1.00  0.00      SOLV H
ATOM   3800  OH2 TIP3   80     -31.287 -40.042 -42.090  1.00  0.00      SOLV O
ATOM   3801  H1  TIP3   80     -32.248 -39.936 -42.221  1.00  0.00      SOLV H
ATOM   3802  H2  TIP3   80     -31.023 -39.225 -41.620  1.00  0.00      SOLV H
ATOM   3803  OH2 TIP3   81     -33.713 -32.324 -28.992  1.00  0.00      SOLV O
ATOM   3804  H1  TIP3   81     -33.543 -32.714 -28.126  1.00  0.00      SOLV H
ATOM   3805  H2  TIP3   81     -33.856 -31.385 -28.787  1.00  0.00      SOLV H
ATOM   3806  OH2 TIP3   82     -30.545 -38.057 -40.338  1.00  0.00      SOLV O
ATOM   3807  H1  TIP3   82     -29.700 -38.114 -39.859  1.00  0.00      SOLV H
ATOM   3808  H2  TIP3   82     -30.665 -37.096 -40.450  1.00  0.00      SOLV H
ATOM   3809  OH2 TIP3   83     -39.677 -33.076 -34.284  1.00  0.00      SOLV O
ATOM   3810  H1  TIP3   83     -39.247 -33.338 -35.121  1.00  0.00      SOLV H
ATOM   3811  H2  TIP3   83     -40.072 -33.904 -33.980  1.00  0.00      SOLV H
ATOM   3812  OH2 TIP3   84     -33.044 -31.193 -41.016  1.00  0.00      SOLV O
ATOM   3813  H1  TIP3   84     -33.387 -30.290 -40.811  1.00  0.00      SOLV H
ATOM   3814  H2  TIP3   84     -33.792 -31.749 -40.705  1.00  0.00      SOLV H
ATOM   3815  OH2 TIP3   85     -42.914 -35.025 -29.143  1.00  0.00      SOLV O
ATOM   3816  H1  TIP3   85     -43.006 -35.422 -28.266  1.00  0.00      SOLV H
ATOM   3817  H2  TIP3   85     -43.596 -35.491 -29.669  1.00  0.00      SOLV H
ATOM   3818  OH2 TIP3   86     -35.761 -35.263 -26.902  1.00  0.00      SOLV O
ATOM   3819  H1  TIP3   86     -36.298 -35.638 -27.619  1.00  0.00      SOLV H
ATOM   3820  H2  TIP3   86     -34.902 -35.715 -27.050  1.00  0.00      SOLV H
ATOM   3821  OH2 TIP3   87     -31.531 -30.007 -28.888  1.00  0.00      SOLV O
ATOM   3822  H1  TIP3   87     -32.465 -29.762 -29.014  1.00  0.00      SOLV H
ATOM   3823  H2  TIP3   87     -31.358 -29.621 -28.006  1.00  0.00      SOLV H
ATOM   3824  OH2 TIP3   88     -25.821 -37.425 -40.419  1.00  0.00      SOLV O
ATOM   3825  H1  TIP3   88     -26.268 -37.529 -41.291  1.00  0.00      SOLV H
ATOM   3826  H2  TIP3   88     -25.613 -36.473 -40.526  1.00  0.00      SOLV H
ATOM   3827  OH2 TIP3   89     -25.577 -31.792 -27.740  1.00  0.00      SOLV O
ATOM   3828  H1  TIP3   89     -26.484 -31.614 -28.073  1.00  0.00      SOLV H
ATOM   3829  H2  TIP3   89     -25.108 -31.927 -28.595  1.00  0.00      SOLV H
ATOM   3830  OH2 TIP3   90     -27.298 -28.898 -40.043  1.00  0.00      SOLV O
ATOM   3831  H1  TIP3   90     -27.909 -29.620 -39.858  1.00  0.00      SOLV H
ATOM   3832  H2  TIP3   90     -27.013 -29.084 -40.963  1.00  0.00      SOLV H
ATOM   3833  OH2 TIP3   91     -30.141 -33.980 -33.275  1.00  0.00      SOLV O
ATOM   3834  H1  TIP3   91     -31.107 -34.101 -33.281  1.00  0.00      SOLV H
ATOM   3835  H2  TIP3   91     -29.845 -34.860 -33.569  1.00  0.00      SOLV H
ATOM   3836  OH2 TIP3   92     -37.486 -29.719 -36.937  1.00  0.00      SOLV O
ATOM   3837  H1  TIP3   92     -37.257 -28.829 -37.269  1.00  0.00      SOLV H
ATOM   3838  H2  TIP3   92     -38.440 -29.733 -37.084  1.00  0.00      SOLV H
ATOM   3839  OH2 TIP3   93     -41.843 -35.047 -42.221  1.00  0.00      SOLV O
ATOM   3840  H1  TIP3   93     -41.296 -34.456 -41.652  1.00  0.00      SOLV H
ATOM   3841  H2  TIP3   93     -42.611 -34.484 -42.378  1.00  0.00      SOLV H
ATOM   3842  OH2 TIP3   94     -36.356 -32.129 -37.709  1.00  0.00      SOLV O
ATOM   3843  H1  TIP3   94     -36.627 -31.233 -37.420  1.00  0.00      SOLV H
ATOM   3844  H2  TIP3   94     -37.016 -32.682 -37.249  1.00  0.00      SOLV H
ATOM   3845  OH2 TIP3   95     -35.710 -27.838 -31.093  1.00  0.00      SOLV O
ATOM   3846  H1  TIP3   95     -35.103 -27.103 -31.324  1.00  0.00      SOLV H
ATOM   3847  H2  TIP3   95     -35.117 -28.416 -30.590  1.00  0.00      SOLV H
ATOM   3848  OH2 TIP3   96     -37.518 -26.986 -37.979  1.00  0.00      SOLV O
ATOM   3849  H1  TIP3   96     -38.453 -26.837 -37.724  1.00  0.00      SOLV H
ATOM   3850  H2  TIP3   96     -37.105 -26.156 -37.653  1.00  0.00      SOLV H
ATOM   3851  OH2 TIP3   97     -32.471 -32.126 -31.420  1.00  0.00      SOLV O
ATOM   3852  H1  TIP3   97     -32.887 -32.247 -30.536  1.00  0.00      SOLV H
ATOM   3853  H2  TIP3   97     -31.598 -32.507 -31.260  1.00  0.00      SOLV H
ATOM   3854  OH2 TIP3   98     -30.228 -31.007 -42.199  1.00  0.00      SOLV O
ATOM   3855  H1  TIP3   98     -29.635 -31.452 -41.565  1.00  0.00      SOLV H
ATOM   3856  H2  TIP3   98     -31.056 -30.969 -41.705  1.00  0.00      SOLV H
ATOM   3857  OH2 TIP3   99     -29.498 -27.464 -29.144  1.00  0.00      SOLV O
ATOM   3858  H1  TIP3   99     -30.316 -27.764 -29.582  1.00  0.00      SOLV H
ATOM   3859  H2  TIP3   99     -29.295 -26.662 -29.676  1.00  0.00      SOLV H
ATOM   3860  OH2 TIP3  100     -25.344 -26.327 -42.321  1.00  0.00      SOLV O
ATOM   3861  H1  TIP3  100     -24.728 -25.656 -41.953  1.00  0.00      SOLV H
ATOM   3862  H2  TIP3  100     -26.190 -25.943 -41.998  1.00  0.00      SOLV H
ATOM   3863  OH2 TIP3  101     -41.377 -40.058 -29.524  1.00  0.00      SOLV O
ATOM   3864  H1  TIP3  101     -42.295 -40.184 -29.814  1.00  0.00      SOLV H
ATOM   3865  H2  TIP3  101     -41.283 -40.814 -28.914  1.00  0.00      SOLV H
ATOM   3866  OH2 TIP3  102     -28.858 -32.291 -40.090  1.00  0.00      SOLV O
ATOM   3867  H1  TIP3  102     -29.057 -32.659 -39.229  1.00  0.00      SOLV H
ATOM   3868  H2  TIP3  102     -27.878 -32.336 -40.077  1.00  0.00      SOLV H
ATOM   3869  OH2 TIP3  103     -41.576 -28.327 -31.243  1.00  0.00      SOLV O
ATOM   3870  H1  TIP3  103     -41.262 -29.238 -31.187  1.00  0.00      SOLV H
ATOM   3871  H2  TIP3  103     -41.361 -27.987 -30.368  1.00  0.00      SOLV H
ATOM   3872  OH2 TIP3  104     -35.843 -29.806 -43.824  1.00  0.00      SOLV O
ATOM   3873  H1  TIP3  104     -35.627 -30.660 -44.224  1.00  0.00      SOLV H
ATOM   3874  H2  TIP3  104     -36.315 -30.046 -43.003  1.00  0.00      SOLV H
ATOM   3875  OH2 TIP3  105     -37.090 -30.211 -41.370  1.00  0.00      SOLV O
ATOM   3876  H1  TIP3  105     -36.641 -30.687 -40.659  1.00  0.00      SOLV H
ATOM   3877  H2  TIP3  105     -36.955 -29.278 -41.084  1.00  0.00      SOLV H
ATOM   3878  OH2 TIP3  106     -40.525 -33.105 -40.827  1.00  0.00      SOLV O
ATOM   3879  H1  TIP3  106     -41.219 -32.603 -40.332  1.00  0.00      SOLV H
ATOM   3880  H2  TIP3  106     -40.114 -32.358 -41.304  1.00  0.00      SOLV H
ATOM   3881  OH2 TIP3  107     -32.451 -40.178 -30.626  1.00  0.00      SOLV O
ATOM   3882  H1  TIP3  107     -31.716 -40.022 -30.001  1.00  0.00      SOLV H
ATOM   3883  H2  TIP3  107     -32.894 -40.965 -30.227  1.00  0.00      SOLV H
ATOM   3884  OH2 TIP3  108     -32.026 -40.724 -39.275  1.00  0.00      SOLV O
ATOM   3885  H1  TIP3  108     -31.662 -40.469 -40.141  1.00  0.00      SOLV H
ATOM   3886  H2  TIP3  108     -31.445 -40.218 -38.666  1.00  0.00      SOLV H
ATOM   3887  OH2 TIP3  109     -34.139 -28.773 -40.596  1.00  0.00      SOLV O
ATOM   3888  H1  TIP3  109     -34.975 -28.292 -40.446  1.00  0.00      SOLV H
ATOM   3889  H2  TIP3  109     -33.874 -28.417 -41.469  1.00  0.00      SOLV H
ATOM   3890  OH2 TIP3  110     -34.808 -38.850 -38.601  1.00  0.00      SOLV O
ATOM   3891  H1  TIP3  110     -33.852 -38.721 -38.585  1.00  0.00      SOLV H
ATOM   3892  H2  TIP3  110     -35.002 -39.064 -37.664  1.00  0.00      SOLV H
ATOM   3893  OH2 TIP3  111     -33.918 -37.831 -29.649  1.00  0.00      SOLV O
ATOM   3894  H1  TIP3  111     -33.843 -37.544 -28.714  1.00  0.00      SOLV H
ATOM   3895  H2  TIP3  111     -33.550 -38.731 -29.618  1.00  0.00      SOLV H
ATOM   3896  OH2 TIP3  112     -34.085 -41.751 -37.817  1.00  0.00      SOLV O
ATOM   3897  H1  TIP3  112     -33.762 -41.413 -36.969  1.00  0.00      SOLV H
ATOM   3898  H2  TIP3  112     -33.324 -41.532 -38.401  1.00  0.00      SOLV H
ATOM   3899  OH2 TIP3  113     -36.680 -27.660 -40.513  1.00  0.00      SOLV O
ATOM   3900  H1  TIP3  113     -36.675 -26.801 -40.993  1.00  0.00      SOLV H
ATOM   3901  H2  TIP3  113     -36.998 -27.382 -39.624  1.00  0.00      SOLV H
ATOM   3902  OH2 TIP3  114     -38.100 -40.728 -40.900  1.00  0.00      SOLV O
ATOM   3903  H1  TIP3  114     -38.124 -39.911 -40.355  1.00  0.00      SOLV H
ATOM   3904  H2  TIP3  114     -37.209 -41.047 -40.645  1.00  0.00      SOLV H
ATOM   3905  OH2 TIP3  115     -27.988 -40.051 -28.540  1.00  0.00      SOLV O
ATOM   3906  H1  TIP3  115     -28.949 -39.933 -28.708  1.00  0.00      SOLV H
ATOM   3907  H2  TIP3  115     -27.644 -39.956 -29.438  1.00  0.00      SOLV H
ATOM   3908  OH2 TIP3  116     -29.676 -36.465 -34.669  1.00  0.00      SOLV O
ATOM   3909  H1  TIP3  116     -30.346 -36.986 -34.173  1.00  0.00      SOLV H
ATOM   3910  H2  TIP3  116     -28.872 -36.902 -34.302  1.00  0.00      SOLV H
ATOM   3911  OH2 TIP3  117     -39.805 -30.707 -42.158  1.00  0.00      SOLV O
ATOM   3912  H1  TIP3  117     -39.039 -30.275 -41.737  1.00  0.00      SOLV H
ATOM   3913  H2  TIP3  117     -39.349 -31.214 -42.858  1.00  0.00      SOLV H
ATOM   3914  OH2 TIP3  118     -41.620 -37.785 -42.820  1.00  0.00      SOLV O
ATOM   3915  H1  TIP3  118     -41.607 -36.856 -42.518  1.00  0.00      SOLV H
ATOM   3916  H2  TIP3  118     -41.972 -37.680 -43.716  1.00  0.00      SOLV H
ATOM   3917  OH2 TIP3  119     -28.189 -26.978 -32.978  1.00  0.00      SOLV O
ATOM   3918  H1  TIP3  119     -28.327 -26.287 -33.666  1.00  0.00      SOLV H
ATOM   3919  H2  TIP3  119     -27.210 -26.920 -32.885  1.00  0.00      SOLV H
ATOM   3920  OH2 TIP3  120     -40.823 -42.986 -34.188  1.00  0.00      SOLV O
ATOM   3921  H1  TIP3  120     -40.835 -42.975 -35.164  1.00  0.00      SOLV H
ATOM   3922  H2  TIP3  120     -40.740 -43.950 -34.031  1.00  0.00      SOLV H
ATOM   3923  OH2 TIP3  121     -41.813 -28.986 -38.216  1.00  0.00      SOLV O
ATOM   3924  H1  TIP3  121     -42.592 -28.763 -37.686  1.00  0.00      SOLV H
ATOM   3925  H2  TIP3  121     -41.909 -28.379 -38.983  1.00  0.00      SOLV H
ATOM   3926  OH2 TIP3  122     -42.253 -26.251 -26.559  1.00  0.00      SOLV O
ATOM   3927  H1  TIP3  122     -41.682 -26.179 -25.768  1.00  0.00      SOLV H
ATOM   3928  H2  TIP3  122     -42.208 -27.222 -26.676  1.00  0.00      SOLV H
ATOM   3929  OH2 TIP3  123     -33.761 -28.180 -43.242  1.00  0.00      SOLV O
ATOM   3930  H1  TIP3  123     -34.497 -28.742 -43.568  1.00  0.00      SOLV H
ATOM   3931  H2  TIP3  123     -33.121 -28.258 -43.976  1.00  0.00      SOLV H
ATOM   3932  OH2 TIP3  124     -31.496 -29.142 -26.231  1.00  0.00      SOLV O
ATOM   3933  H1  TIP3  124     -31.788 -29.965 -25.784  1.00  0.00      SOLV H
ATOM   3934  H2  TIP3  124     -30.696 -28.898 -25.716  1.00  0.00      SOLV H
ATOM   3935  OH2 TIP3  125     -29.392 -28.224 -43.292  1.00  0.00      SOLV O
ATOM   3936  H1  TIP3  125     -28.927 -29.055 -43.110  1.00  0.00      SOLV H
ATOM   3937  H2  TIP3  125     -28.857 -27.842 -44.018  1.00  0.00      SOLV H
ATOM   3938  OH2 TIP3  126     -42.644 -32.612 -25.969  1.00  0.00      SOLV O
ATOM   3939  H1  TIP3  126     -42.537 -33.561 -26.198  1.00  0.00      SOLV H
ATOM   3940  H2  TIP3  126     -43.527 -32.421 -26.317  1.00  0.00      SOLV H
ATOM   3941  OH2 TIP3  127     -38.353 -32.636 -43.512  1.00  0.00      SOLV O
ATOM   3942  H1  TIP3  127     -37.874 -33.043 -42.759  1.00  0.00      SOLV H
ATOM   3943  H2  TIP3  127     -37.644 -32.238 -44.026  1.00  0.00      SOLV H
ATOM   3944  OH2 TIP3  128     -36.262 -32.585 -26.343  1.00  0.00      SOLV O
ATOM   3945  H1  TIP3  128     -36.206 -32.138 -27.206  1.00  0.00      SOLV H
ATOM   3946  H2  TIP3  128     -35.988 -33.504 -26.564  1.00  0.00      SOLV H
ATOM   3947  OH2 TIP3  129     -33.022 -31.575 -43.772  1.00  0.00      SOLV O
ATOM   3948  H1  TIP3  129     -33.067 -31.292 -42.836  1.00  0.00      SOLV H
ATOM   3949  H2  TIP3  129     -32.484 -32.372 -43.691  1.00  0.00      SOLV H
ATOM   3950  OH2 TIP3  130     -30.365 -32.528 -28.853  1.00  0.00      SOLV O
ATOM   3951  H1  TIP3  130     -29.440 -32.218 -28.939  1.00  0.00      SOLV H
ATOM   3952  H2  TIP3  130     -30.838 -31.671 -28.898  1.00  0.00      SOLV H
ATOM   3953  OH2 TIP3  131     -42.137 -35.264 -26.268  1.00  0.00      SOLV O
ATOM   3954  H1  TIP3  131     -41.576 -35.991 -26.572  1.00  0.00      SOLV H
ATOM   3955  H2  TIP3  131     -41.923 -35.245 -25.310  1.00  0.00      SOLV H
ATOM   3956  OH2 TIP3  132     -37.160 -34.032 -41.350  1.00  0.00      SOLV O
ATOM   3957  H1  TIP3  132     -37.736 -34.510 -40.727  1.00  0.00      SOLV H
ATOM   3958  H2  TIP3  132     -36.773 -34.773 -41.868  1.00  0.00      SOLV H
ATOM   3959  OH2 TIP3  133     -37.820 -36.412 -28.885  1.00  0.00      SOLV O
ATOM   3960  H1  TIP3  133     -38.524 -35.730 -28.935  1.00  0.00      SOLV H
ATOM   3961  H2  TIP3  133     -37.121 -36.021 -29.458  1.00  0.00      SOLV H
ATOM   3962  OH2 TIP3  134     -36.018 -36.012 -42.886  1.00  0.00      SOLV O
ATOM   3963  H1  TIP3  134     -36.082 -36.008 -43.858  1.00  0.00      SOLV H
ATOM   3964  H2  TIP3  134     -35.051 -36.149 -42.768  1.00  0.00      SOLV H
ATOM   3965  OH2 TIP3  135     -32.741 -33.768 -25.528  1.00  0.00      SOLV O
ATOM   3966  H1  TIP3  135     -31.872 -34.098 -25.790  1.00  0.00      SOLV H
ATOM   3967  H2  TIP3  135     -33.080 -34.515 -25.000  1.00  0.00      SOLV H
ATOM   3968  OH2 TIP3  136     -37.298 -38.909 -27.960  1.00  0.00      SOLV O
ATOM   3969  H1  TIP3  136     -37.224 -39.523 -28.718  1.00  0.00      SOLV H
ATOM   3970  H2  TIP3  136     -37.475 -38.054 -28.416  1.00  0.00      SOLV H
ATOM   3971  OH2 TIP3  137     -36.983 -40.520 -30.260  1.00  0.00      SOLV O
ATOM   3972  H1  TIP3  137     -36.475 -40.074 -30.959  1.00  0.00      SOLV H
ATOM   3973  H2  TIP3  137     -37.875 -40.578 -30.673  1.00  0.00      SOLV H
ATOM   3974  OH2 TIP3  138     -35.755 -35.257 -30.137  1.00  0.00      SOLV O
ATOM   3975  H1  TIP3  138     -34.809 -35.197 -30.306  1.00  0.00      SOLV H
ATOM   3976  H2  TIP3  138     -36.094 -34.435 -30.553  1.00  0.00      SOLV H
ATOM   3977  OH2 TIP3  139     -31.279 -37.385 -25.308  1.00  0.00      SOLV O
ATOM   3978  H1  TIP3  139     -30.991 -38.299 -25.161  1.00  0.00      SOLV H
ATOM   3979  H2  TIP3  139     -30.437 -36.908 -25.302  1.00  0.00      SOLV H
ATOM   3980  OH2 TIP3  140     -29.810 -34.569 -27.143  1.00  0.00      SOLV O
ATOM   3981  H1  TIP3  140     -30.121 -33.807 -27.686  1.00  0.00      SOLV H
ATOM   3982  H2  TIP3  140     -28.835 -34.445 -27.221  1.00  0.00      SOLV H
ATOM   3983  OH2 TIP3  141     -38.911 -38.090 -25.787  1.00  0.00      SOLV O
ATOM   3984  H1  TIP3  141     -39.694 -38.651 -25.968  1.00  0.00      SOLV H
ATOM   3985  H2  TIP3  141     -38.404 -38.198 -26.615  1.00  0.00      SOLV H
ATOM   3986  OH2 TIP3  142     -36.253 -43.109 -29.695  1.00  0.00      SOLV O
ATOM   3987  H1  TIP3  142     -36.492 -42.160 -29.793  1.00  0.00      SOLV H
ATOM   3988  H2  TIP3  142     -36.955 -43.531 -30.199  1.00  0.00      SOLV H
ATOM   3989  OH2 TIP3  143     -34.998 -39.076 -26.363  1.00  0.00      SOLV O
ATOM   3990  H1  TIP3  143     -35.340 -39.438 -25.528  1.00  0.00      SOLV H
ATOM   3991  H2  TIP3  143     -35.818 -39.084 -26.902  1.00  0.00      SOLV H
ATOM   3992  OH2 TIP3  144     -32.377 -39.742 -27.242  1.00  0.00      SOLV O
ATOM   3993  H1  TIP3  144     -33.281 -39.733 -26.872  1.00  0.00      SOLV H
ATOM   3994  H2  TIP3  144     -31.915 -40.364 -26.645  1.00  0.00      SOLV H
ATOM   3995  OH2 TIP3  145     -30.764 -41.217 -25.425  1.00  0.00      SOLV O
ATOM   3996  H1  TIP3  145     -30.894 -42.136 -25.173  1.00  0.00      SOLV H
ATOM   3997  H2  TIP3  145     -30.954 -40.749 -24.580  1.00  0.00      SOLV H
ATOM   3998  OH2 TIP3  146     -40.937 -39.915 -26.120  1.00  0.00      SOLV O
ATOM   3999  H1  TIP3  146     -40.985 -40.706 -26.697  1.00  0.00      SOLV H
ATOM   4000  H2  TIP3  146     -40.889 -40.328 -25.235  1.00  0.00      SOLV H
ATOM   4001  OH2 TIP3  147     -35.348 -42.049 -25.236  1.00  0.00      SOLV O
ATOM   4002  H1  TIP3  147     -35.645 -42.824 -25.724  1.00  0.00      SOLV H
ATOM   4003  H2  TIP3  147     -36.139 -41.474 -25.187  1.00  0.00      SOLV H
ATOM   4004  OH2 TIP3  148     -36.299 -25.328 -41.925  1.00  0.00      SOLV O
ATOM   4005  H1  TIP3  148     -35.322 -25.428 -41.937  1.00  0.00      SOLV H
ATOM   4006  H2  TIP3  148     -36.439 -24.672 -42.611  1.00  0.00      SOLV H
ATOM   4007  OH2 TIP3  149     -42.543 -30.590 -42.567  1.00  0.00      SOLV O
ATOM   4008  H1  TIP3  149     -41.585 -30.513 -42.363  1.00  0.00      SOLV H
ATOM   4009  H2  TIP3  149     -42.535 -31.231 -43.285  1.00  0.00      SOLV H
ATOM   4010  OH2 TIP3  150     -42.853 -27.302 -35.730  1.00  0.00      SOLV O
ATOM   4011  H1  TIP3  150     -42.873 -28.203 -35.336  1.00  0.00      SOLV H
ATOM   4012  H2  TIP3  150     -42.364 -26.844 -35.025  1.00  0.00      SOLV H
ATOM   4013  OH2 TIP3  151     -25.543 -26.530 -32.522  1.00  0.00      SOLV O
ATOM   4014  H1  TIP3  151     -25.471 -26.382 -31.563  1.00  0.00      SOLV H
ATOM   4015  H2  TIP3  151     -24.720 -26.137 -32.850  1.00  0.00      SOLV H
ATOM   4016  OH2 TIP3  152     -26.053 -26.902 -29.731  1.00  0.00      SOLV O
ATOM   4017  H1  TIP3  152     -26.518 -27.689 -30.081  1.00  0.00      SOLV H
ATOM   4018  H2  TIP3  152     -25.454 -27.328 -29.098  1.00  0.00      SOLV H
ATOM   4019  OH2 TIP3  153     -27.582 -31.202 -25.000  1.00  0.00      SOLV O
ATOM   4020  H1  TIP3  153     -28.422 -31.083 -24.513  1.00  0.00      SOLV H
ATOM   4021  H2  TIP3  153     -27.042 -30.463 -24.650  1.00  0.00      SOLV H
ATOM   4022  OH2 TIP3  154     -26.210 -32.873 -39.592  1.00  0.00      SOLV O
ATOM   4023  H1  TIP3  154     -25.423 -32.287 -39.577  1.00  0.00      SOLV H
ATOM   4024  H2  TIP3  154     -25.999 -33.490 -38.859  1.00  0.00      SOLV H
ATOM   4025  OH2 TIP3  155     -25.756 -34.855 -37.707  1.00  0.00      SOLV O
ATOM   4026  H1  TIP3  155     -26.609 -35.150 -37.342  1.00  0.00      SOLV H
ATOM   4027  H2  TIP3  155     -25.198 -34.730 -36.909  1.00  0.00      SOLV H
ATOM   4028  OH2 TIP3  156     -25.861 -31.957 -32.625  1.00  0.00      SOLV O
ATOM   4029  H1  TIP3  156     -25.273 -32.590 -33.079  1.00  0.00      SOLV H
ATOM   4030  H2  TIP3  156     -25.565 -31.100 -32.998  1.00  0.00      SOLV H
ATOM   4031  OH2 TIP3  157     -27.629 -29.144 -30.442  1.00  0.00      SOLV O
ATOM   4032  H1  TIP3  157     -28.370 -28.651 -30.042  1.00  0.00      SOLV H
ATOM   4033  H2  TIP3  157     -27.952 -29.317 -31.350  1.00  0.00      SOLV H
ATOM   4034  OH2 TIP3  158     -25.515 -34.772 -41.448  1.00  0.00      SOLV O
ATOM   4035  H1  TIP3  158     -26.091 -34.619 -42.214  1.00  0.00      SOLV H
ATOM   4036  H2  TIP3  158     -25.818 -34.061 -40.844  1.00  0.00      SOLV H
ATOM   4037  OH2 TIP3  159     -26.900 -37.188 -42.854  1.00  0.00      SOLV O
ATOM   4038  H1  TIP3  159     -27.265 -36.618 -43.540  1.00  0.00      SOLV H
ATOM   4039  H2  TIP3  159     -27.375 -38.032 -43.013  1.00  0.00      SOLV H
ATOM   4040  OH2 TIP3  160     -28.382 -36.068 -37.161  1.00  0.00      SOLV O
ATOM   4041  H1  TIP3  160     -28.232 -36.915 -37.623  1.00  0.00      SOLV H
ATOM   4042  H2  TIP3  160     -28.615 -36.358 -36.262  1.00  0.00      SOLV H
ATOM   4043  OH2 TIP3  161     -43.127 -33.643 -32.833  1.00  0.00      SOLV O
ATOM   4044  H1  TIP3  161     -43.029 -33.800 -33.786  1.00  0.00      SOLV H
ATOM   4045  H2  TIP3  161     -42.315 -34.082 -32.500  1.00  0.00      SOLV H
ATOM   4046  OH2 TIP3  162     -27.111 -34.196 -27.344  1.00  0.00      SOLV O
ATOM   4047  H1  TIP3  162     -26.493 -34.957 -27.428  1.00  0.00      SOLV H
ATOM   4048  H2  TIP3  162     -26.562 -33.452 -27.646  1.00  0.00      SOLV H
ATOM   4049  OH2 TIP3  163     -25.689 -36.478 -27.314  1.00  0.00      SOLV O
ATOM   4050  H1  TIP3  163     -26.557 -36.918 -27.184  1.00  0.00      SOLV H
ATOM   4051  H2  TIP3  163     -25.086 -37.230 -27.132  1.00  0.00      SOLV H
ATOM   4052  OH2 TIP3  164     -27.917 -39.622 -43.287  1.00  0.00      SOLV O
ATOM   4053  H1  TIP3  164     -27.249 -40.170 -42.819  1.00  0.00      SOLV H
ATOM   4054  H2  TIP3  164     -28.612 -40.307 -43.399  1.00  0.00      SOLV H
ATOM   4055  OH2 TIP3  165     -28.144 -38.488 -38.752  1.00  0.00      SOLV O
ATOM   4056  H1  TIP3  165     -27.951 -39.456 -38.688  1.00  0.00      SOLV H
ATOM   4057  H2  TIP3  165     -27.366 -38.207 -39.266  1.00  0.00      SOLV H
ATOM   4058  OH2 TIP3  166     -27.797 -37.973 -33.400  1.00  0.00      SOLV O
ATOM   4059  H1  TIP3  166     -26.817 -37.910 -33.482  1.00  0.00      SOLV H
ATOM   4060  H2  TIP3  166     -27.868 -37.959 -32.427  1.00  0.00      SOLV H
ATOM   4061  OH2 TIP3  167     -27.605 -37.403 -30.621  1.00  0.00      SOLV O
ATOM   4062  H1  TIP3  167     -28.407 -37.000 -30.238  1.00  0.00      SOLV H
ATOM   4063  H2  TIP3  167     -27.045 -36.611 -30.788  1.00  0.00      SOLV H
ATOM   4064  OH2 TIP3  168     -43.052 -38.229 -26.615  1.00  0.00      SOLV O
ATOM   4065  H1  TIP3  168     -42.280 -38.829 -26.562  1.00  0.00      SOLV H
ATOM   4066  H2  TIP3  168     -43.755 -38.881 -26.832  1.00  0.00      SOLV H
ATOM   4067  OH2 TIP3  169     -25.330 -43.214 -24.964  1.00  0.00      SOLV O
ATOM   4068  H1  TIP3  169     -24.607 -43.803 -25.231  1.00  0.00      SOLV H
ATOM   4069  H2  TIP3  169     -25.424 -42.607 -25.727  1.00  0.00      SOLV H
ATOM   4070  OH2 TIP3  170     -27.574 -41.154 -38.667  1.00  0.00      SOLV O
ATOM   4071  H1  TIP3  170     -27.424 -41.677 -37.858  1.00  0.00      SOLV H
ATOM   4072  H2  TIP3  170     -28.286 -41.692 -39.087  1.00  0.00      SOLV H
ATOM   4073  OH2 TIP3  171     -42.275 -40.557 -34.248  1.00  0.00      SOLV O
ATOM   4074  H1  TIP3  171     -41.862 -41.423 -34.059  1.00  0.00      SOLV H
ATOM   4075  H2  TIP3  171     -41.591 -39.955 -33.892  1.00  0.00      SOLV H
ATOM   4076  OH2 TIP3  172     -42.768 -36.609 -33.505  1.00  0.00      SOLV O
ATOM   4077  H1  TIP3  172     -43.514 -37.032 -33.939  1.00  0.00      SOLV H
ATOM   4078  H2  TIP3  172     -43.096 -36.497 -32.601  1.00  0.00      SOLV H
ATOM   4079  OH2 TIP3  173     -25.825 -41.212 -26.813  1.00  0.00      SOLV O
ATOM   4080  H1  TIP3  173     -26.688 -40.780 -26.659  1.00  0.00      SOLV H
ATOM   4081  H2  TIP3  173     -25.943 -41.548 -27.726  1.00  0.00      SOLV H
ATOM   4082  OH2 TIP3  174     -25.827 -41.100 -42.312  1.00  0.00      SOLV O
ATOM   4083  H1  TIP3  174     -25.392 -41.821 -42.790  1.00  0.00      SOLV H
ATOM   4084  H2  TIP3  174     -25.080 -40.673 -41.845  1.00  0.00      SOLV H
ATOM   4085  OH2 TIP3  175     -42.995 -41.984 -38.938  1.00  0.00      SOLV O
ATOM   4086  H1  TIP3  175     -43.954 -41.818 -38.991  1.00  0.00      SOLV H
ATOM   4087  H2  TIP3  175     -42.660 -41.230 -39.459  1.00  0.00      SOLV H
ATOM   4088  OH2 TIP3  176     -28.715 -26.362 -37.017  1.00  0.00      SOLV O
ATOM   4089  H1  TIP3  176     -28.043 -26.381 -37.730  1.00  0.00      SOLV H
ATOM   4090  H2  TIP3  176     -28.263 -25.844 -36.333  1.00  0.00      SOLV H
ATOM   4091  OH2 TIP3  177     -43.335 -42.001 -30.604  1.00  0.00      SOLV O
ATOM   4092  H1  TIP3  177     -43.389 -42.884 -30.202  1.00  0.00      SOLV H
ATOM   4093  H2  TIP3  177     -43.742 -42.170 -31.463  1.00  0.00      SOLV H
ATOM   4094  OH2 TIP3  178     -41.596 -29.024 -26.488  1.00  0.00      SOLV O
ATOM   4095  H1  TIP3  178     -41.800 -29.721 -27.128  1.00  0.00      SOLV H
ATOM   4096  H2  TIP3  178     -41.746 -29.485 -25.632  1.00  0.00      SOLV H
ATOM   4097  OH2 TIP3  179     -38.314 -28.254 -30.228  1.00  0.00      SOLV O
ATOM   4098  H1  TIP3  179     -38.616 -27.391 -30.582  1.00  0.00      SOLV H
ATOM   4099  H2  TIP3  179     -37.371 -28.177 -30.480  1.00  0.00      SOLV H
ATOM   4100  OH2 TIP3  180     -34.248 -27.067 -27.469  1.00  0.00      SOLV O
ATOM   4101  H1  TIP3  180     -34.076 -27.329 -26.541  1.00  0.00      SOLV H
ATOM   4102  H2  TIP3  180     -33.412 -26.596 -27.686  1.00  0.00      SOLV H
ATOM   4103  OH2 TIP3  181     -31.924 -25.694 -27.949  1.00  0.00      SOLV O
ATOM   4104  H1  TIP3  181     -31.177 -26.167 -28.343  1.00  0.00      SOLV H
ATOM   4105  H2  TIP3  181     -31.498 -25.333 -27.140  1.00  0.00      SOLV H
ATOM   4106  OH2 TIP3  182     -26.311 -42.384 -29.217  1.00  0.00      SOLV O
ATOM   4107  H1  TIP3  182     -27.070 -41.794 -29.385  1.00  0.00      SOLV H
ATOM   4108  H2  TIP3  182     -26.699 -43.221 -29.539  1.00  0.00      SOLV H
ATOM   4109  OH2 TIP3  183     -41.096 -25.182 -30.216  1.00  0.00      SOLV O
ATOM   4110  H1  TIP3  183     -41.849 -24.685 -30.603  1.00  0.00      SOLV H
ATOM   4111  H2  TIP3  183     -41.173 -24.922 -29.291  1.00  0.00      SOLV H
ATOM   4112  OH2 TIP3  184     -38.540 -25.642 -31.120  1.00  0.00      SOLV O
ATOM   4113  H1  TIP3  184     -39.474 -25.443 -30.880  1.00  0.00      SOLV H
ATOM   4114  H2  TIP3  184     -38.451 -25.145 -31.958  1.00  0.00      SOLV H
ATOM   4115  OH2 TIP3  185     -33.958 -25.824 -31.954  1.00  0.00      SOLV O
ATOM   4116  H1  TIP3  185     -34.392 -25.389 -32.712  1.00  0.00      SOLV H
ATOM   4117  H2  TIP3  185     -33.817 -25.065 -31.349  1.00  0.00      SOLV H
ATOM   4118  OH2 TIP3  186     -31.607 -27.046 -30.988  1.00  0.00      SOLV O
ATOM   4119  H1  TIP3  186     -32.412 -26.620 -31.344  1.00  0.00      SOLV H
ATOM   4120  H2  TIP3  186     -30.940 -26.352 -31.142  1.00  0.00      SOLV H
ATOM   4121  OH2 TIP3  187     -29.205 -25.412 -30.914  1.00  0.00      SOLV O
ATOM   4122  H1  TIP3  187     -29.059 -24.471 -31.156  1.00  0.00      SOLV H
ATOM   4123  H2  TIP3  187     -28.781 -25.873 -31.670  1.00  0.00      SOLV H
ATOM   4124  OH2 TIP3  188     -41.535 -26.538 -33.378  1.00  0.00      SOLV O
ATOM   4125  H1  TIP3  188     -41.689 -27.121 -32.603  1.00  0.00      SOLV H
ATOM   4126  H2  TIP3  188     -40.792 -27.032 -33.787  1.00  0.00      SOLV H
ATOM   4127  OH2 TIP3  189     -39.538 -27.917 -34.586  1.00  0.00      SOLV O
ATOM   4128  H1  TIP3  189     -39.681 -28.833 -34.254  1.00  0.00      SOLV H
ATOM   4129  H2  TIP3  189     -38.616 -27.750 -34.306  1.00  0.00      SOLV H
ATOM   4130  OH2 TIP3  190     -36.885 -27.535 -33.681  1.00  0.00      SOLV O
ATOM   4131  H1  TIP3  190     -36.706 -28.458 -33.942  1.00  0.00      SOLV H
ATOM   4132  H2  TIP3  190     -36.627 -27.575 -32.741  1.00  0.00      SOLV H
ATOM   4133  OH2 TIP3  191     -33.687 -41.512 -34.877  1.00  0.00      SOLV O
ATOM   4134  H1  TIP3  191     -34.359 -42.166 -34.590  1.00  0.00      SOLV H
ATOM   4135  H2  TIP3  191     -32.934 -42.096 -35.126  1.00  0.00      SOLV H
ATOM   4136  OH2 TIP3  192     -28.245 -42.949 -34.391  1.00  0.00      SOLV O
ATOM   4137  H1  TIP3  192     -27.467 -42.856 -34.979  1.00  0.00      SOLV H
ATOM   4138  H2  TIP3  192     -28.891 -42.452 -34.903  1.00  0.00      SOLV H
ATOM   4139  OH2 TIP3  193     -26.527 -42.533 -36.460  1.00  0.00      SOLV O
ATOM   4140  H1  TIP3  193     -25.834 -42.999 -36.937  1.00  0.00      SOLV H
ATOM   4141  H2  TIP3  193     -26.090 -41.659 -36.315  1.00  0.00      SOLV H
ATOM   4142  OH2 TIP3  194     -40.942 -43.251 -36.966  1.00  0.00      SOLV O
ATOM   4143  H1  TIP3  194     -41.687 -43.127 -37.578  1.00  0.00      SOLV H
ATOM   4144  H2  TIP3  194     -40.780 -44.204 -37.006  1.00  0.00      SOLV H
ATOM   4145  OH2 TIP3  195     -42.323 -43.664 -41.009  1.00  0.00      SOLV O
ATOM   4146  H1  TIP3  195     -41.742 -42.990 -41.429  1.00  0.00      SOLV H
ATOM   4147  H2  TIP3  195     -42.668 -43.157 -40.252  1.00  0.00      SOLV H
ATOM   4148  OH2 TIP3  196     -36.602 -42.516 -37.013  1.00  0.00      SOLV O
ATOM   4149  H1  TIP3  196     -35.732 -42.214 -37.347  1.00  0.00      SOLV H
ATOM   4150  H2  TIP3  196     -36.401 -42.672 -36.068  1.00  0.00      SOLV H
ATOM   4151  OH2 TIP3  197     -31.525 -42.901 -35.766  1.00  0.00      SOLV O
ATOM   4152  H1  TIP3  197     -31.098 -42.698 -36.607  1.00  0.00      SOLV H
ATOM   4153  H2  TIP3  197     -31.010 -43.691 -35.485  1.00  0.00      SOLV H
ATOM   4154  OH2 TIP3  198     -29.753 -42.621 -39.477  1.00  0.00      SOLV O
ATOM   4155  H1  TIP3  198     -30.652 -42.427 -39.770  1.00  0.00      SOLV H
ATOM   4156  H2  TIP3  198     -29.641 -43.566 -39.725  1.00  0.00      SOLV H
ATOM   4157  OH2 TIP3  199     -42.259 -27.263 -40.224  1.00  0.00      SOLV O
ATOM   4158  H1  TIP3  199     -42.922 -27.625 -40.813  1.00  0.00      SOLV H
ATOM   4159  H2  TIP3  199     -42.280 -26.309 -40.469  1.00  0.00      SOLV H
ATOM   4160  OH2 TIP3  200     -40.343 -42.000 -41.888  1.00  0.00      SOLV O
ATOM   4161  H1  TIP3  200     -39.927 -42.063 -42.760  1.00  0.00      SOLV H
ATOM   4162  H2  TIP3  200     -39.636 -41.538 -41.387  1.00  0.00      SOLV H
ATOM   4163  OH2 TIP3  201     -35.466 -41.029 -40.179  1.00  0.00      SOLV O
ATOM   4164  H1  TIP3  201     -35.085 -41.703 -39.590  1.00  0.00      SOLV H
ATOM   4165  H2  TIP3  201     -35.287 -40.231 -39.637  1.00  0.00      SOLV H
ATOM   4166  OH2 TIP3  202     -33.612 -25.778 -42.005  1.00  0.00      SOLV O
ATOM   4167  H1  TIP3  202     -32.628 -25.816 -41.937  1.00  0.00      SOLV H
ATOM   4168  H2  TIP3  202     -33.722 -26.592 -42.549  1.00  0.00      SOLV H
ATOM   4169  OH2 TIP3  203     -26.763 -26.462 -38.979  1.00  0.00      SOLV O
ATOM   4170  H1  TIP3  203     -26.945 -27.368 -39.329  1.00  0.00      SOLV H
ATOM   4171  H2  TIP3  203     -26.964 -25.914 -39.766  1.00  0.00      SOLV H
ATOM   4172  OH2 TIP3  204     -41.069 -42.237 -27.587  1.00  0.00      SOLV O
ATOM   4173  H1  TIP3  204     -41.562 -43.021 -27.858  1.00  0.00      SOLV H
ATOM   4174  H2  TIP3  204     -40.392 -42.623 -26.995  1.00  0.00      SOLV H
ATOM   4175  OH2 TIP3  205     -39.094 -42.869 -25.634  1.00  0.00      SOLV O
ATOM   4176  H1  TIP3  205     -38.250 -42.674 -26.059  1.00  0.00      SOLV H
ATOM   4177  H2  TIP3  205     -38.897 -43.719 -25.186  1.00  0.00      SOLV H
ATOM   4178  OH2 TIP3  206     -40.706 -26.522 -43.313  1.00  0.00      SOLV O
ATOM   4179  H1  TIP3  206     -41.091 -26.159 -42.502  1.00  0.00      SOLV H
ATOM   4180  H2  TIP3  206     -39.893 -26.928 -42.997  1.00  0.00      SOLV H
ATOM   4181  OH2 TIP3  207     -27.701 -27.805 -26.952  1.00  0.00      SOLV O
ATOM   4182  H1  TIP3  207     -28.334 -27.817 -27.697  1.00  0.00      SOLV H
ATOM   4183  H2  TIP3  207     -27.721 -26.855 -26.717  1.00  0.00      SOLV H
ATOM   4184  OH2 TIP3  208     -13.108 -33.929 -37.063  1.00  0.00      SOLV O
ATOM   4185  H1  TIP3  208     -13.218 -32.956 -37.111  1.00  0.00      SOLV H
ATOM   4186  H2  TIP3  208     -13.808 -34.200 -37.683  1.00  0.00      SOLV H
ATOM   4187  OH2 TIP3  209     -14.147 -34.632 -33.429  1.00  0.00      SOLV O
ATOM   4188  H1  TIP3  209     -14.083 -35.114 -32.585  1.00  0.00      SOLV H
ATOM   4189  H2  TIP3  209     -14.560 -35.293 -34.007  1.00  0.00      SOLV H
ATOM   4190  OH2 TIP3  210     -22.013 -35.037 -31.884  1.00  0.00      SOLV O
ATOM   4191  H1  TIP3  210     -21.952 -35.872 -31.381  1.00  0.00      SOLV H
ATOM   4192  H2  TIP3  210     -21.141 -34.653 -31.713  1.00  0.00      SOLV H
ATOM   4193  OH2 TIP3  211     -10.535 -31.588 -35.161  1.00  0.00      SOLV O
ATOM   4194  H1  TIP3  211     -10.940 -32.334 -34.702  1.00  0.00      SOLV H
ATOM   4195  H2  TIP3  211     -10.280 -31.004 -34.427  1.00  0.00      SOLV H
ATOM   4196  OH2 TIP3  212     -20.903 -30.506 -33.672  1.00  0.00      SOLV O
ATOM   4197  H1  TIP3  212     -21.115 -31.434 -33.895  1.00  0.00      SOLV H
ATOM   4198  H2  TIP3  212     -19.944 -30.575 -33.500  1.00  0.00      SOLV H
ATOM   4199  OH2 TIP3  213     -24.192 -37.238 -38.235  1.00  0.00      SOLV O
ATOM   4200  H1  TIP3  213     -24.533 -36.371 -37.956  1.00  0.00      SOLV H
ATOM   4201  H2  TIP3  213     -24.825 -37.449 -38.946  1.00  0.00      SOLV H
ATOM   4202  OH2 TIP3  214     -23.753 -34.869 -35.793  1.00  0.00      SOLV O
ATOM   4203  H1  TIP3  214     -23.444 -35.762 -35.522  1.00  0.00      SOLV H
ATOM   4204  H2  TIP3  214     -22.916 -34.426 -35.996  1.00  0.00      SOLV H
ATOM   4205  OH2 TIP3  215     -13.318 -26.523 -34.794  1.00  0.00      SOLV O
ATOM   4206  H1  TIP3  215     -12.862 -27.189 -35.348  1.00  0.00      SOLV H
ATOM   4207  H2  TIP3  215     -13.634 -27.058 -34.058  1.00  0.00      SOLV H
ATOM   4208  OH2 TIP3  216     -15.900 -32.186 -32.952  1.00  0.00      SOLV O
ATOM   4209  H1  TIP3  216     -15.469 -32.900 -33.452  1.00  0.00      SOLV H
ATOM   4210  H2  TIP3  216     -15.129 -31.917 -32.405  1.00  0.00      SOLV H
ATOM   4211  OH2 TIP3  217      -7.196 -40.597 -32.307  1.00  0.00      SOLV O
ATOM   4212  H1  TIP3  217      -6.929 -39.956 -31.618  1.00  0.00      SOLV H
ATOM   4213  H2  TIP3  217      -6.691 -40.263 -33.069  1.00  0.00      SOLV H
ATOM   4214  OH2 TIP3  218     -12.711 -37.842 -32.892  1.00  0.00      SOLV O
ATOM   4215  H1  TIP3  218     -12.495 -38.787 -32.802  1.00  0.00      SOLV H
ATOM   4216  H2  TIP3  218     -12.814 -37.764 -33.860  1.00  0.00      SOLV H
ATOM   4217  OH2 TIP3  219     -19.401 -39.765 -35.534  1.00  0.00      SOLV O
ATOM   4218  H1  TIP3  219     -19.262 -38.913 -36.000  1.00  0.00      SOLV H
ATOM   4219  H2  TIP3  219     -19.824 -40.281 -36.249  1.00  0.00      SOLV H
ATOM   4220  OH2 TIP3  220     -11.558 -39.527 -37.248  1.00  0.00      SOLV O
ATOM   4221  H1  TIP3  220     -11.055 -39.936 -36.513  1.00  0.00      SOLV H
ATOM   4222  H2  TIP3  220     -10.835 -39.151 -37.784  1.00  0.00      SOLV H
ATOM   4223  OH2 TIP3  221     -22.886 -37.329 -34.934  1.00  0.00      SOLV O
ATOM   4224  H1  TIP3  221     -22.250 -37.752 -34.324  1.00  0.00      SOLV H
ATOM   4225  H2  TIP3  221     -22.585 -37.723 -35.781  1.00  0.00      SOLV H
ATOM   4226  OH2 TIP3  222     -17.894 -35.889 -35.326  1.00  0.00      SOLV O
ATOM   4227  H1  TIP3  222     -17.043 -36.301 -35.064  1.00  0.00      SOLV H
ATOM   4228  H2  TIP3  222     -18.257 -36.561 -35.941  1.00  0.00      SOLV H
ATOM   4229  OH2 TIP3  223      -6.644 -39.136 -29.970  1.00  0.00      SOLV O
ATOM   4230  H1  TIP3  223      -7.276 -38.437 -30.240  1.00  0.00      SOLV H
ATOM   4231  H2  TIP3  223      -6.670 -39.047 -29.007  1.00  0.00      SOLV H
ATOM   4232  OH2 TIP3  224     -20.616 -40.737 -31.464  1.00  0.00      SOLV O
ATOM   4233  H1  TIP3  224     -20.929 -40.146 -32.175  1.00  0.00      SOLV H
ATOM   4234  H2  TIP3  224     -21.340 -40.626 -30.812  1.00  0.00      SOLV H
ATOM   4235  OH2 TIP3  225     -13.662 -31.381 -38.018  1.00  0.00      SOLV O
ATOM   4236  H1  TIP3  225     -13.560 -31.160 -38.951  1.00  0.00      SOLV H
ATOM   4237  H2  TIP3  225     -13.959 -30.522 -37.653  1.00  0.00      SOLV H
ATOM   4238  OH2 TIP3  226     -18.003 -33.098 -31.408  1.00  0.00      SOLV O
ATOM   4239  H1  TIP3  226     -18.559 -32.373 -31.042  1.00  0.00      SOLV H
ATOM   4240  H2  TIP3  226     -17.304 -32.594 -31.877  1.00  0.00      SOLV H
ATOM   4241  OH2 TIP3  227     -10.179 -40.325 -34.944  1.00  0.00      SOLV O
ATOM   4242  H1  TIP3  227     -10.801 -40.364 -34.194  1.00  0.00      SOLV H
ATOM   4243  H2  TIP3  227      -9.543 -39.656 -34.627  1.00  0.00      SOLV H
ATOM   4244  OH2 TIP3  228     -21.115 -38.992 -33.563  1.00  0.00      SOLV O
ATOM   4245  H1  TIP3  228     -20.492 -38.445 -33.032  1.00  0.00      SOLV H
ATOM   4246  H2  TIP3  228     -20.489 -39.330 -34.247  1.00  0.00      SOLV H
ATOM   4247  OH2 TIP3  229     -19.609 -31.062 -30.397  1.00  0.00      SOLV O
ATOM   4248  H1  TIP3  229     -19.616 -30.102 -30.591  1.00  0.00      SOLV H
ATOM   4249  H2  TIP3  229     -20.538 -31.168 -30.098  1.00  0.00      SOLV H
ATOM   4250  OH2 TIP3  230     -23.817 -31.431 -39.724  1.00  0.00      SOLV O
ATOM   4251  H1  TIP3  230     -23.902 -30.961 -40.579  1.00  0.00      SOLV H
ATOM   4252  H2  TIP3  230     -23.495 -30.711 -39.140  1.00  0.00      SOLV H
ATOM   4253  OH2 TIP3  231      -9.993 -29.694 -32.884  1.00  0.00      SOLV O
ATOM   4254  H1  TIP3  231     -10.968 -29.669 -32.751  1.00  0.00      SOLV H
ATOM   4255  H2  TIP3  231      -9.819 -28.763 -33.132  1.00  0.00      SOLV H
ATOM   4256  OH2 TIP3  232      -9.548 -41.619 -31.090  1.00  0.00      SOLV O
ATOM   4257  H1  TIP3  232     -10.333 -41.352 -31.589  1.00  0.00      SOLV H
ATOM   4258  H2  TIP3  232      -8.825 -41.349 -31.694  1.00  0.00      SOLV H
ATOM   4259  OH2 TIP3  233     -17.032 -43.157 -34.409  1.00  0.00      SOLV O
ATOM   4260  H1  TIP3  233     -16.623 -43.888 -33.900  1.00  0.00      SOLV H
ATOM   4261  H2  TIP3  233     -17.855 -43.002 -33.896  1.00  0.00      SOLV H
ATOM   4262  OH2 TIP3  234     -11.921 -28.057 -36.618  1.00  0.00      SOLV O
ATOM   4263  H1  TIP3  234     -11.511 -28.914 -36.888  1.00  0.00      SOLV H
ATOM   4264  H2  TIP3  234     -11.117 -27.485 -36.650  1.00  0.00      SOLV H
ATOM   4265  OH2 TIP3  235     -10.674 -30.272 -37.600  1.00  0.00      SOLV O
ATOM   4266  H1  TIP3  235     -10.626 -30.926 -38.313  1.00  0.00      SOLV H
ATOM   4267  H2  TIP3  235     -10.565 -30.830 -36.799  1.00  0.00      SOLV H
ATOM   4268  OH2 TIP3  236      -8.905 -31.672 -29.312  1.00  0.00      SOLV O
ATOM   4269  H1  TIP3  236      -8.960 -32.255 -30.100  1.00  0.00      SOLV H
ATOM   4270  H2  TIP3  236      -8.830 -30.786 -29.731  1.00  0.00      SOLV H
ATOM   4271  OH2 TIP3  237     -14.565 -34.707 -39.307  1.00  0.00      SOLV O
ATOM   4272  H1  TIP3  237     -15.113 -33.954 -39.601  1.00  0.00      SOLV H
ATOM   4273  H2  TIP3  237     -13.874 -34.738 -39.997  1.00  0.00      SOLV H
ATOM   4274  OH2 TIP3  238     -14.405 -36.311 -42.663  1.00  0.00      SOLV O
ATOM   4275  H1  TIP3  238     -13.760 -35.989 -42.007  1.00  0.00      SOLV H
ATOM   4276  H2  TIP3  238     -13.848 -36.846 -43.245  1.00  0.00      SOLV H
ATOM   4277  OH2 TIP3  239      -7.104 -35.186 -31.120  1.00  0.00      SOLV O
ATOM   4278  H1  TIP3  239      -7.846 -34.543 -31.185  1.00  0.00      SOLV H
ATOM   4279  H2  TIP3  239      -6.550 -34.871 -31.870  1.00  0.00      SOLV H
ATOM   4280  OH2 TIP3  240     -10.950 -34.506 -38.656  1.00  0.00      SOLV O
ATOM   4281  H1  TIP3  240     -11.613 -34.303 -37.957  1.00  0.00      SOLV H
ATOM   4282  H2  TIP3  240     -10.262 -34.964 -38.127  1.00  0.00      SOLV H
ATOM   4283  OH2 TIP3  241     -11.167 -36.357 -29.393  1.00  0.00      SOLV O
ATOM   4284  H1  TIP3  241     -11.212 -35.632 -28.741  1.00  0.00      SOLV H
ATOM   4285  H2  TIP3  241     -11.848 -36.061 -30.031  1.00  0.00      SOLV H
ATOM   4286  OH2 TIP3  242     -19.413 -33.881 -36.528  1.00  0.00      SOLV O
ATOM   4287  H1  TIP3  242     -19.665 -34.222 -37.412  1.00  0.00      SOLV H
ATOM   4288  H2  TIP3  242     -18.824 -34.589 -36.192  1.00  0.00      SOLV H
ATOM   4289  OH2 TIP3  243     -18.049 -30.489 -33.891  1.00  0.00      SOLV O
ATOM   4290  H1  TIP3  243     -17.974 -30.557 -34.855  1.00  0.00      SOLV H
ATOM   4291  H2  TIP3  243     -17.279 -31.012 -33.587  1.00  0.00      SOLV H
ATOM   4292  OH2 TIP3  244     -19.186 -35.022 -32.984  1.00  0.00      SOLV O
ATOM   4293  H1  TIP3  244     -18.624 -35.191 -33.770  1.00  0.00      SOLV H
ATOM   4294  H2  TIP3  244     -18.664 -34.350 -32.492  1.00  0.00      SOLV H
ATOM   4295  OH2 TIP3  245     -12.625 -29.516 -32.309  1.00  0.00      SOLV O
ATOM   4296  H1  TIP3  245     -12.792 -28.800 -31.670  1.00  0.00      SOLV H
ATOM   4297  H2  TIP3  245     -13.062 -30.290 -31.905  1.00  0.00      SOLV H
ATOM   4298  OH2 TIP3  246     -17.909 -30.639 -28.247  1.00  0.00      SOLV O
ATOM   4299  H1  TIP3  246     -18.525 -30.005 -27.819  1.00  0.00      SOLV H
ATOM   4300  H2  TIP3  246     -18.452 -30.913 -29.015  1.00  0.00      SOLV H
ATOM   4301  OH2 TIP3  247     -12.359 -35.338 -40.852  1.00  0.00      SOLV O
ATOM   4302  H1  TIP3  247     -11.814 -34.951 -40.126  1.00  0.00      SOLV H
ATOM   4303  H2  TIP3  247     -11.850 -35.018 -41.639  1.00  0.00      SOLV H
ATOM   4304  OH2 TIP3  248     -21.128 -34.658 -28.868  1.00  0.00      SOLV O
ATOM   4305  H1  TIP3  248     -21.064 -33.874 -28.284  1.00  0.00      SOLV H
ATOM   4306  H2  TIP3  248     -22.086 -34.651 -29.063  1.00  0.00      SOLV H
ATOM   4307  OH2 TIP3  249     -14.469 -28.751 -37.366  1.00  0.00      SOLV O
ATOM   4308  H1  TIP3  249     -13.612 -28.444 -37.012  1.00  0.00      SOLV H
ATOM   4309  H2  TIP3  249     -14.795 -27.964 -37.822  1.00  0.00      SOLV H
ATOM   4310  OH2 TIP3  250     -19.884 -28.818 -27.548  1.00  0.00      SOLV O
ATOM   4311  H1  TIP3  250     -19.965 -28.518 -28.472  1.00  0.00      SOLV H
ATOM   4312  H2  TIP3  250     -20.823 -28.951 -27.287  1.00  0.00      SOLV H
ATOM   4313  OH2 TIP3  251      -8.285 -43.230 -41.028  1.00  0.00      SOLV O
ATOM   4314  H1  TIP3  251      -9.247 -43.151 -41.065  1.00  0.00      SOLV H
ATOM   4315  H2  TIP3  251      -7.999 -42.425 -41.491  1.00  0.00      SOLV H
ATOM   4316  OH2 TIP3  252     -20.322 -34.711 -39.090  1.00  0.00      SOLV O
ATOM   4317  H1  TIP3  252     -20.772 -34.032 -39.635  1.00  0.00      SOLV H
ATOM   4318  H2  TIP3  252     -20.828 -35.501 -39.306  1.00  0.00      SOLV H
ATOM   4319  OH2 TIP3  253      -7.271 -29.090 -42.531  1.00  0.00      SOLV O
ATOM   4320  H1  TIP3  253      -6.922 -28.189 -42.636  1.00  0.00      SOLV H
ATOM   4321  H2  TIP3  253      -6.462 -29.637 -42.567  1.00  0.00      SOLV H
ATOM   4322  OH2 TIP3  254     -24.421 -32.365 -30.114  1.00  0.00      SOLV O
ATOM   4323  H1  TIP3  254     -24.830 -32.330 -30.999  1.00  0.00      SOLV H
ATOM   4324  H2  TIP3  254     -24.202 -33.315 -30.006  1.00  0.00      SOLV H
ATOM   4325  OH2 TIP3  255     -24.515 -29.574 -33.428  1.00  0.00      SOLV O
ATOM   4326  H1  TIP3  255     -23.567 -29.749 -33.354  1.00  0.00      SOLV H
ATOM   4327  H2  TIP3  255     -24.624 -28.870 -32.769  1.00  0.00      SOLV H
ATOM   4328  OH2 TIP3  256      -6.283 -28.845 -27.439  1.00  0.00      SOLV O
ATOM   4329  H1  TIP3  256      -6.483 -29.791 -27.561  1.00  0.00      SOLV H
ATOM   4330  H2  TIP3  256      -7.170 -28.515 -27.172  1.00  0.00      SOLV H
ATOM   4331  OH2 TIP3  257     -15.472 -29.496 -28.837  1.00  0.00      SOLV O
ATOM   4332  H1  TIP3  257     -15.461 -28.651 -28.334  1.00  0.00      SOLV H
ATOM   4333  H2  TIP3  257     -16.354 -29.848 -28.583  1.00  0.00      SOLV H
ATOM   4334  OH2 TIP3  258     -14.750 -25.787 -39.018  1.00  0.00      SOLV O
ATOM   4335  H1  TIP3  258     -14.901 -25.609 -39.959  1.00  0.00      SOLV H
ATOM   4336  H2  TIP3  258     -14.943 -24.923 -38.605  1.00  0.00      SOLV H
ATOM   4337  OH2 TIP3  259     -21.333 -26.887 -37.025  1.00  0.00      SOLV O
ATOM   4338  H1  TIP3  259     -21.100 -27.215 -36.128  1.00  0.00      SOLV H
ATOM   4339  H2  TIP3  259     -21.962 -27.569 -37.312  1.00  0.00      SOLV H
ATOM   4340  OH2 TIP3  260     -12.182 -26.462 -41.967  1.00  0.00      SOLV O
ATOM   4341  H1  TIP3  260     -11.555 -27.035 -42.455  1.00  0.00      SOLV H
ATOM   4342  H2  TIP3  260     -11.913 -26.611 -41.041  1.00  0.00      SOLV H
ATOM   4343  OH2 TIP3  261     -12.109 -26.503 -39.204  1.00  0.00      SOLV O
ATOM   4344  H1  TIP3  261     -13.072 -26.384 -39.060  1.00  0.00      SOLV H
ATOM   4345  H2  TIP3  261     -11.875 -27.114 -38.487  1.00  0.00      SOLV H
ATOM   4346  OH2 TIP3  262      -9.276 -37.556 -27.206  1.00  0.00      SOLV O
ATOM   4347  H1  TIP3  262      -9.913 -37.172 -27.826  1.00  0.00      SOLV H
ATOM   4348  H2  TIP3  262      -9.248 -38.487 -27.503  1.00  0.00      SOLV H
ATOM   4349  OH2 TIP3  263     -22.142 -30.986 -29.378  1.00  0.00      SOLV O
ATOM   4350  H1  TIP3  263     -21.922 -31.355 -28.500  1.00  0.00      SOLV H
ATOM   4351  H2  TIP3  263     -22.975 -31.450 -29.593  1.00  0.00      SOLV H
ATOM   4352  OH2 TIP3  264     -19.398 -42.763 -32.959  1.00  0.00      SOLV O
ATOM   4353  H1  TIP3  264     -20.205 -42.861 -33.501  1.00  0.00      SOLV H
ATOM   4354  H2  TIP3  264     -19.684 -42.016 -32.399  1.00  0.00      SOLV H
ATOM   4355  OH2 TIP3  265     -14.752 -42.399 -29.611  1.00  0.00      SOLV O
ATOM   4356  H1  TIP3  265     -14.398 -43.297 -29.537  1.00  0.00      SOLV H
ATOM   4357  H2  TIP3  265     -15.699 -42.592 -29.744  1.00  0.00      SOLV H
ATOM   4358  OH2 TIP3  266     -11.603 -39.092 -28.992  1.00  0.00      SOLV O
ATOM   4359  H1  TIP3  266     -12.299 -39.172 -28.299  1.00  0.00      SOLV H
ATOM   4360  H2  TIP3  266     -11.598 -38.132 -29.181  1.00  0.00      SOLV H
ATOM   4361  OH2 TIP3  267     -11.006 -34.610 -43.032  1.00  0.00      SOLV O
ATOM   4362  H1  TIP3  267     -11.263 -34.490 -43.966  1.00  0.00      SOLV H
ATOM   4363  H2  TIP3  267     -10.132 -34.170 -43.064  1.00  0.00      SOLV H
ATOM   4364  OH2 TIP3  268     -15.152 -40.246 -42.477  1.00  0.00      SOLV O
ATOM   4365  H1  TIP3  268     -15.606 -40.390 -41.623  1.00  0.00      SOLV H
ATOM   4366  H2  TIP3  268     -15.535 -40.960 -42.995  1.00  0.00      SOLV H
ATOM   4367  OH2 TIP3  269     -19.384 -37.559 -31.981  1.00  0.00      SOLV O
ATOM   4368  H1  TIP3  269     -20.028 -37.426 -31.257  1.00  0.00      SOLV H
ATOM   4369  H2  TIP3  269     -19.291 -36.642 -32.323  1.00  0.00      SOLV H
ATOM   4370  OH2 TIP3  270     -19.302 -37.531 -37.069  1.00  0.00      SOLV O
ATOM   4371  H1  TIP3  270     -20.270 -37.631 -37.176  1.00  0.00      SOLV H
ATOM   4372  H2  TIP3  270     -18.997 -37.809 -37.961  1.00  0.00      SOLV H
ATOM   4373  OH2 TIP3  271     -13.799 -37.182 -38.305  1.00  0.00      SOLV O
ATOM   4374  H1  TIP3  271     -14.082 -36.297 -38.624  1.00  0.00      SOLV H
ATOM   4375  H2  TIP3  271     -13.112 -37.421 -38.956  1.00  0.00      SOLV H
ATOM   4376  OH2 TIP3  272     -14.681 -36.896 -27.024  1.00  0.00      SOLV O
ATOM   4377  H1  TIP3  272     -15.166 -37.666 -26.655  1.00  0.00      SOLV H
ATOM   4378  H2  TIP3  272     -13.835 -36.974 -26.546  1.00  0.00      SOLV H
ATOM   4379  OH2 TIP3  273     -12.899 -37.647 -35.631  1.00  0.00      SOLV O
ATOM   4380  H1  TIP3  273     -13.242 -37.083 -36.352  1.00  0.00      SOLV H
ATOM   4381  H2  TIP3  273     -12.564 -38.388 -36.179  1.00  0.00      SOLV H
ATOM   4382  OH2 TIP3  274     -21.633 -37.374 -30.339  1.00  0.00      SOLV O
ATOM   4383  H1  TIP3  274     -21.384 -36.953 -29.503  1.00  0.00      SOLV H
ATOM   4384  H2  TIP3  274     -21.961 -38.246 -30.044  1.00  0.00      SOLV H
ATOM   4385  OH2 TIP3  275     -18.206 -40.004 -43.415  1.00  0.00      SOLV O
ATOM   4386  H1  TIP3  275     -18.439 -40.234 -42.499  1.00  0.00      SOLV H
ATOM   4387  H2  TIP3  275     -19.060 -40.151 -43.858  1.00  0.00      SOLV H
ATOM   4388  OH2 TIP3  276     -24.994 -40.359 -36.338  1.00  0.00      SOLV O
ATOM   4389  H1  TIP3  276     -24.406 -40.289 -35.555  1.00  0.00      SOLV H
ATOM   4390  H2  TIP3  276     -24.376 -40.343 -37.077  1.00  0.00      SOLV H
ATOM   4391  OH2 TIP3  277     -23.994 -39.541 -40.949  1.00  0.00      SOLV O
ATOM   4392  H1  TIP3  277     -23.300 -39.124 -41.500  1.00  0.00      SOLV H
ATOM   4393  H2  TIP3  277     -24.542 -38.761 -40.740  1.00  0.00      SOLV H
ATOM   4394  OH2 TIP3  278     -13.615 -36.111 -31.043  1.00  0.00      SOLV O
ATOM   4395  H1  TIP3  278     -13.239 -36.746 -31.697  1.00  0.00      SOLV H
ATOM   4396  H2  TIP3  278     -14.202 -36.709 -30.536  1.00  0.00      SOLV H
ATOM   4397  OH2 TIP3  279     -16.552 -39.792 -36.082  1.00  0.00      SOLV O
ATOM   4398  H1  TIP3  279     -17.457 -39.918 -35.745  1.00  0.00      SOLV H
ATOM   4399  H2  TIP3  279     -16.016 -40.249 -35.405  1.00  0.00      SOLV H
ATOM   4400  OH2 TIP3  280     -21.918 -38.385 -37.280  1.00  0.00      SOLV O
ATOM   4401  H1  TIP3  280     -22.723 -38.088 -37.765  1.00  0.00      SOLV H
ATOM   4402  H2  TIP3  280     -21.707 -39.247 -37.686  1.00  0.00      SOLV H
ATOM   4403  OH2 TIP3  281     -18.566 -38.443 -39.532  1.00  0.00      SOLV O
ATOM   4404  H1  TIP3  281     -17.593 -38.420 -39.391  1.00  0.00      SOLV H
ATOM   4405  H2  TIP3  281     -18.698 -37.815 -40.276  1.00  0.00      SOLV H
ATOM   4406  OH2 TIP3  282     -12.304 -40.619 -33.021  1.00  0.00      SOLV O
ATOM   4407  H1  TIP3  282     -12.791 -40.568 -32.166  1.00  0.00      SOLV H
ATOM   4408  H2  TIP3  282     -12.998 -40.994 -33.591  1.00  0.00      SOLV H
ATOM   4409  OH2 TIP3  283     -19.400 -37.041 -41.699  1.00  0.00      SOLV O
ATOM   4410  H1  TIP3  283     -19.986 -37.587 -42.236  1.00  0.00      SOLV H
ATOM   4411  H2  TIP3  283     -18.707 -36.790 -42.341  1.00  0.00      SOLV H
ATOM   4412  OH2 TIP3  284      -9.004 -25.118 -26.451  1.00  0.00      SOLV O
ATOM   4413  H1  TIP3  284      -8.760 -24.674 -27.284  1.00  0.00      SOLV H
ATOM   4414  H2  TIP3  284      -8.279 -24.836 -25.861  1.00  0.00      SOLV H
ATOM   4415  OH2 TIP3  285     -21.323 -32.487 -27.060  1.00  0.00      SOLV O
ATOM   4416  H1  TIP3  285     -20.643 -32.417 -26.360  1.00  0.00      SOLV H
ATOM   4417  H2  TIP3  285     -22.133 -32.458 -26.513  1.00  0.00      SOLV H
ATOM   4418  OH2 TIP3  286     -15.611 -37.138 -34.264  1.00  0.00      SOLV O
ATOM   4419  H1  TIP3  286     -14.880 -37.579 -34.722  1.00  0.00      SOLV H
ATOM   4420  H2  TIP3  286     -15.834 -37.780 -33.568  1.00  0.00      SOLV H
ATOM   4421  OH2 TIP3  287     -20.584 -40.917 -37.764  1.00  0.00      SOLV O
ATOM   4422  H1  TIP3  287     -21.014 -41.754 -37.503  1.00  0.00      SOLV H
ATOM   4423  H2  TIP3  287     -19.761 -41.235 -38.164  1.00  0.00      SOLV H
ATOM   4424  OH2 TIP3  288     -16.816 -38.684 -31.780  1.00  0.00      SOLV O
ATOM   4425  H1  TIP3  288     -17.637 -38.156 -31.819  1.00  0.00      SOLV H
ATOM   4426  H2  TIP3  288     -16.306 -38.255 -31.064  1.00  0.00      SOLV H
ATOM   4427  OH2 TIP3  289     -16.307 -32.640 -40.117  1.00  0.00      SOLV O
ATOM   4428  H1  TIP3  289     -17.066 -33.101 -40.528  1.00  0.00      SOLV H
ATOM   4429  H2  TIP3  289     -16.668 -32.453 -39.215  1.00  0.00      SOLV H
ATOM   4430  OH2 TIP3  290      -9.114 -33.353 -31.494  1.00  0.00      SOLV O
ATOM   4431  H1  TIP3  290      -8.591 -32.754 -32.070  1.00  0.00      SOLV H
ATOM   4432  H2  TIP3  290      -9.909 -33.528 -32.044  1.00  0.00      SOLV H
ATOM   4433  OH2 TIP3  291     -12.421 -39.927 -42.090  1.00  0.00      SOLV O
ATOM   4434  H1  TIP3  291     -13.386 -39.858 -42.215  1.00  0.00      SOLV H
ATOM   4435  H2  TIP3  291     -12.193 -39.127 -41.582  1.00  0.00      SOLV H
ATOM   4436  OH2 TIP3  292     -14.848 -32.329 -28.966  1.00  0.00      SOLV O
ATOM   4437  H1  TIP3  292     -14.744 -32.652 -28.064  1.00  0.00      SOLV H
ATOM   4438  H2  TIP3  292     -15.033 -31.383 -28.834  1.00  0.00      SOLV H
ATOM   4439  OH2 TIP3  293     -11.759 -37.973 -40.187  1.00  0.00      SOLV O
ATOM   4440  H1  TIP3  293     -10.861 -38.078 -39.815  1.00  0.00      SOLV H
ATOM   4441  H2  TIP3  293     -11.748 -37.047 -40.499  1.00  0.00      SOLV H
ATOM   4442  OH2 TIP3  294     -21.099 -33.255 -34.428  1.00  0.00      SOLV O
ATOM   4443  H1  TIP3  294     -20.503 -33.360 -35.198  1.00  0.00      SOLV H
ATOM   4444  H2  TIP3  294     -20.754 -33.940 -33.832  1.00  0.00      SOLV H
ATOM   4445  OH2 TIP3  295     -14.165 -31.161 -41.018  1.00  0.00      SOLV O
ATOM   4446  H1  TIP3  295     -14.513 -30.262 -40.805  1.00  0.00      SOLV H
ATOM   4447  H2  TIP3  295     -14.902 -31.713 -40.676  1.00  0.00      SOLV H
ATOM   4448  OH2 TIP3  296     -23.928 -34.884 -29.035  1.00  0.00      SOLV O
ATOM   4449  H1  TIP3  296     -23.970 -35.208 -28.114  1.00  0.00      SOLV H
ATOM   4450  H2  TIP3  296     -24.625 -35.412 -29.457  1.00  0.00      SOLV H
ATOM   4451  OH2 TIP3  297     -16.904 -35.222 -26.881  1.00  0.00      SOLV O
ATOM   4452  H1  TIP3  297     -17.404 -35.548 -27.643  1.00  0.00      SOLV H
ATOM   4453  H2  TIP3  297     -16.036 -35.656 -27.026  1.00  0.00      SOLV H
ATOM   4454  OH2 TIP3  298     -12.655 -29.996 -28.928  1.00  0.00      SOLV O
ATOM   4455  H1  TIP3  298     -13.592 -29.766 -29.057  1.00  0.00      SOLV H
ATOM   4456  H2  TIP3  298     -12.507 -29.644 -28.025  1.00  0.00      SOLV H
ATOM   4457  OH2 TIP3  299      -7.045 -37.583 -40.390  1.00  0.00      SOLV O
ATOM   4458  H1  TIP3  299      -7.399 -37.414 -41.294  1.00  0.00      SOLV H
ATOM   4459  H2  TIP3  299      -6.685 -36.702 -40.196  1.00  0.00      SOLV H
ATOM   4460  OH2 TIP3  300      -6.685 -31.764 -27.757  1.00  0.00      SOLV O
ATOM   4461  H1  TIP3  300      -7.597 -31.602 -28.088  1.00  0.00      SOLV H
ATOM   4462  H2  TIP3  300      -6.229 -31.932 -28.613  1.00  0.00      SOLV H
ATOM   4463  OH2 TIP3  301      -8.470 -28.883 -40.080  1.00  0.00      SOLV O
ATOM   4464  H1  TIP3  301      -8.975 -29.667 -39.834  1.00  0.00      SOLV H
ATOM   4465  H2  TIP3  301      -8.162 -29.101 -40.985  1.00  0.00      SOLV H
ATOM   4466  OH2 TIP3  302     -11.311 -34.050 -33.127  1.00  0.00      SOLV O
ATOM   4467  H1  TIP3  302     -12.271 -34.119 -33.293  1.00  0.00      SOLV H
ATOM   4468  H2  TIP3  302     -10.980 -34.791 -33.673  1.00  0.00      SOLV H
ATOM   4469  OH2 TIP3  303     -18.604 -29.711 -36.922  1.00  0.00      SOLV O
ATOM   4470  H1  TIP3  303     -18.312 -28.837 -37.245  1.00  0.00      SOLV H
ATOM   4471  H2  TIP3  303     -19.553 -29.660 -37.078  1.00  0.00      SOLV H
ATOM   4472  OH2 TIP3  304     -22.873 -35.129 -42.161  1.00  0.00      SOLV O
ATOM   4473  H1  TIP3  304     -22.445 -34.410 -41.645  1.00  0.00      SOLV H
ATOM   4474  H2  TIP3  304     -23.814 -34.988 -41.914  1.00  0.00      SOLV H
ATOM   4475  OH2 TIP3  305     -17.580 -32.141 -37.790  1.00  0.00      SOLV O
ATOM   4476  H1  TIP3  305     -17.774 -31.244 -37.452  1.00  0.00      SOLV H
ATOM   4477  H2  TIP3  305     -18.154 -32.688 -37.226  1.00  0.00      SOLV H
ATOM   4478  OH2 TIP3  306     -16.861 -27.841 -31.110  1.00  0.00      SOLV O
ATOM   4479  H1  TIP3  306     -16.247 -27.103 -31.317  1.00  0.00      SOLV H
ATOM   4480  H2  TIP3  306     -16.293 -28.400 -30.557  1.00  0.00      SOLV H
ATOM   4481  OH2 TIP3  307     -18.675 -26.959 -37.978  1.00  0.00      SOLV O
ATOM   4482  H1  TIP3  307     -19.597 -26.785 -37.709  1.00  0.00      SOLV H
ATOM   4483  H2  TIP3  307     -18.229 -26.149 -37.643  1.00  0.00      SOLV H
ATOM   4484  OH2 TIP3  308     -13.619 -32.009 -31.406  1.00  0.00      SOLV O
ATOM   4485  H1  TIP3  308     -13.973 -32.213 -30.513  1.00  0.00      SOLV H
ATOM   4486  H2  TIP3  308     -12.872 -32.619 -31.464  1.00  0.00      SOLV H
ATOM   4487  OH2 TIP3  309     -11.427 -31.086 -42.178  1.00  0.00      SOLV O
ATOM   4488  H1  TIP3  309     -10.781 -31.440 -41.541  1.00  0.00      SOLV H
ATOM   4489  H2  TIP3  309     -12.214 -31.005 -41.623  1.00  0.00      SOLV H
ATOM   4490  OH2 TIP3  310     -10.614 -27.477 -29.141  1.00  0.00      SOLV O
ATOM   4491  H1  TIP3  310     -11.446 -27.793 -29.543  1.00  0.00      SOLV H
ATOM   4492  H2  TIP3  310     -10.448 -26.673 -29.684  1.00  0.00      SOLV H
ATOM   4493  OH2 TIP3  311      -6.488 -26.327 -42.321  1.00  0.00      SOLV O
ATOM   4494  H1  TIP3  311      -5.873 -25.660 -41.945  1.00  0.00      SOLV H
ATOM   4495  H2  TIP3  311      -7.336 -25.949 -41.999  1.00  0.00      SOLV H
ATOM   4496  OH2 TIP3  312     -22.610 -40.047 -29.640  1.00  0.00      SOLV O
ATOM   4497  H1  TIP3  312     -23.566 -39.960 -29.794  1.00  0.00      SOLV H
ATOM   4498  H2  TIP3  312     -22.572 -40.785 -29.004  1.00  0.00      SOLV H
ATOM   4499  OH2 TIP3  313     -10.061 -32.141 -39.883  1.00  0.00      SOLV O
ATOM   4500  H1  TIP3  313     -10.403 -32.965 -39.485  1.00  0.00      SOLV H
ATOM   4501  H2  TIP3  313      -9.098 -32.338 -39.885  1.00  0.00      SOLV H
ATOM   4502  OH2 TIP3  314     -22.864 -28.375 -31.238  1.00  0.00      SOLV O
ATOM   4503  H1  TIP3  314     -22.505 -29.209 -30.893  1.00  0.00      SOLV H
ATOM   4504  H2  TIP3  314     -22.618 -27.756 -30.536  1.00  0.00      SOLV H
ATOM   4505  OH2 TIP3  315     -17.007 -29.862 -43.839  1.00  0.00      SOLV O
ATOM   4506  H1  TIP3  315     -16.551 -30.694 -44.020  1.00  0.00      SOLV H
ATOM   4507  H2  TIP3  315     -17.443 -30.029 -42.978  1.00  0.00      SOLV H
ATOM   4508  OH2 TIP3  316     -18.221 -30.219 -41.367  1.00  0.00      SOLV O
ATOM   4509  H1  TIP3  316     -17.685 -30.693 -40.713  1.00  0.00      SOLV H
ATOM   4510  H2  TIP3  316     -18.101 -29.288 -41.062  1.00  0.00      SOLV H
ATOM   4511  OH2 TIP3  317     -21.791 -33.023 -40.741  1.00  0.00      SOLV O
ATOM   4512  H1  TIP3  317     -22.494 -32.533 -40.262  1.00  0.00      SOLV H
ATOM   4513  H2  TIP3  317     -21.362 -32.282 -41.215  1.00  0.00      SOLV H
ATOM   4514  OH2 TIP3  318     -13.551 -40.212 -30.620  1.00  0.00      SOLV O
ATOM   4515  H1  TIP3  318     -12.838 -40.047 -29.977  1.00  0.00      SOLV H
ATOM   4516  H2  TIP3  318     -14.025 -40.977 -30.217  1.00  0.00      SOLV H
ATOM   4517  OH2 TIP3  319     -13.079 -40.857 -39.283  1.00  0.00      SOLV O
ATOM   4518  H1  TIP3  319     -12.781 -40.496 -40.136  1.00  0.00      SOLV H
ATOM   4519  H2  TIP3  319     -12.599 -40.284 -38.651  1.00  0.00      SOLV H
ATOM   4520  OH2 TIP3  320     -15.322 -28.779 -40.621  1.00  0.00      SOLV O
ATOM   4521  H1  TIP3  320     -16.135 -28.279 -40.426  1.00  0.00      SOLV H
ATOM   4522  H2  TIP3  320     -15.029 -28.363 -41.453  1.00  0.00      SOLV H
ATOM   4523  OH2 TIP3  321     -16.001 -38.825 -38.621  1.00  0.00      SOLV O
ATOM   4524  H1  TIP3  321     -15.205 -38.262 -38.504  1.00  0.00      SOLV H
ATOM   4525  H2  TIP3  321     -16.161 -39.109 -37.693  1.00  0.00      SOLV H
ATOM   4526  OH2 TIP3  322     -15.138 -37.883 -29.631  1.00  0.00      SOLV O
ATOM   4527  H1  TIP3  322     -15.013 -37.582 -28.707  1.00  0.00      SOLV H
ATOM   4528  H2  TIP3  322     -14.706 -38.754 -29.633  1.00  0.00      SOLV H
ATOM   4529  OH2 TIP3  323     -15.238 -41.800 -37.872  1.00  0.00      SOLV O
ATOM   4530  H1  TIP3  323     -15.081 -41.254 -37.087  1.00  0.00      SOLV H
ATOM   4531  H2  TIP3  323     -14.440 -41.586 -38.403  1.00  0.00      SOLV H
ATOM   4532  OH2 TIP3  324     -17.876 -27.655 -40.522  1.00  0.00      SOLV O
ATOM   4533  H1  TIP3  324     -17.852 -26.798 -41.002  1.00  0.00      SOLV H
ATOM   4534  H2  TIP3  324     -18.162 -27.368 -39.625  1.00  0.00      SOLV H
ATOM   4535  OH2 TIP3  325     -19.237 -40.735 -40.892  1.00  0.00      SOLV O
ATOM   4536  H1  TIP3  325     -19.239 -39.914 -40.353  1.00  0.00      SOLV H
ATOM   4537  H2  TIP3  325     -18.347 -41.068 -40.646  1.00  0.00      SOLV H
ATOM   4538  OH2 TIP3  326      -9.104 -40.016 -28.576  1.00  0.00      SOLV O
ATOM   4539  H1  TIP3  326     -10.076 -39.904 -28.666  1.00  0.00      SOLV H
ATOM   4540  H2  TIP3  326      -8.851 -39.952 -29.507  1.00  0.00      SOLV H
ATOM   4541  OH2 TIP3  327     -10.515 -36.316 -34.649  1.00  0.00      SOLV O
ATOM   4542  H1  TIP3  327     -11.349 -36.771 -34.858  1.00  0.00      SOLV H
ATOM   4543  H2  TIP3  327     -10.022 -36.994 -34.139  1.00  0.00      SOLV H
ATOM   4544  OH2 TIP3  328     -20.950 -30.706 -42.139  1.00  0.00      SOLV O
ATOM   4545  H1  TIP3  328     -20.174 -30.285 -41.720  1.00  0.00      SOLV H
ATOM   4546  H2  TIP3  328     -20.497 -31.217 -42.840  1.00  0.00      SOLV H
ATOM   4547  OH2 TIP3  329     -22.718 -37.829 -42.778  1.00  0.00      SOLV O
ATOM   4548  H1  TIP3  329     -22.663 -36.896 -42.475  1.00  0.00      SOLV H
ATOM   4549  H2  TIP3  329     -23.367 -37.751 -43.488  1.00  0.00      SOLV H
ATOM   4550  OH2 TIP3  330      -9.333 -26.963 -32.967  1.00  0.00      SOLV O
ATOM   4551  H1  TIP3  330      -9.474 -26.285 -33.667  1.00  0.00      SOLV H
ATOM   4552  H2  TIP3  330      -8.352 -26.929 -32.900  1.00  0.00      SOLV H
ATOM   4553  OH2 TIP3  331     -21.915 -43.010 -34.223  1.00  0.00      SOLV O
ATOM   4554  H1  TIP3  331     -21.979 -42.969 -35.197  1.00  0.00      SOLV H
ATOM   4555  H2  TIP3  331     -21.858 -43.976 -34.088  1.00  0.00      SOLV H
ATOM   4556  OH2 TIP3  332     -23.050 -29.100 -38.351  1.00  0.00      SOLV O
ATOM   4557  H1  TIP3  332     -23.784 -28.774 -37.814  1.00  0.00      SOLV H
ATOM   4558  H2  TIP3  332     -23.049 -28.449 -39.091  1.00  0.00      SOLV H
ATOM   4559  OH2 TIP3  333     -23.610 -26.133 -26.501  1.00  0.00      SOLV O
ATOM   4560  H1  TIP3  333     -22.938 -26.340 -25.811  1.00  0.00      SOLV H
ATOM   4561  H2  TIP3  333     -23.881 -27.026 -26.764  1.00  0.00      SOLV H
ATOM   4562  OH2 TIP3  334     -19.318 -27.606 -25.085  1.00  0.00      SOLV O
ATOM   4563  H1  TIP3  334     -18.432 -27.893 -24.829  1.00  0.00      SOLV H
ATOM   4564  H2  TIP3  334     -19.400 -28.007 -25.973  1.00  0.00      SOLV H
ATOM   4565  OH2 TIP3  335     -14.961 -28.139 -43.301  1.00  0.00      SOLV O
ATOM   4566  H1  TIP3  335     -15.674 -28.723 -43.631  1.00  0.00      SOLV H
ATOM   4567  H2  TIP3  335     -14.244 -28.324 -43.944  1.00  0.00      SOLV H
ATOM   4568  OH2 TIP3  336     -12.580 -29.176 -26.302  1.00  0.00      SOLV O
ATOM   4569  H1  TIP3  336     -12.916 -29.967 -25.822  1.00  0.00      SOLV H
ATOM   4570  H2  TIP3  336     -11.859 -28.869 -25.719  1.00  0.00      SOLV H
ATOM   4571  OH2 TIP3  337     -10.573 -28.261 -43.338  1.00  0.00      SOLV O
ATOM   4572  H1  TIP3  337     -10.032 -29.020 -43.072  1.00  0.00      SOLV H
ATOM   4573  H2  TIP3  337     -10.016 -27.847 -44.031  1.00  0.00      SOLV H
ATOM   4574  OH2 TIP3  338     -23.781 -32.578 -25.767  1.00  0.00      SOLV O
ATOM   4575  H1  TIP3  338     -23.773 -33.540 -25.916  1.00  0.00      SOLV H
ATOM   4576  H2  TIP3  338     -24.489 -32.281 -26.377  1.00  0.00      SOLV H
ATOM   4577  OH2 TIP3  339     -19.478 -32.619 -43.528  1.00  0.00      SOLV O
ATOM   4578  H1  TIP3  339     -19.034 -33.038 -42.758  1.00  0.00      SOLV H
ATOM   4579  H2  TIP3  339     -18.759 -32.133 -43.947  1.00  0.00      SOLV H
ATOM   4580  OH2 TIP3  340     -17.250 -32.447 -26.246  1.00  0.00      SOLV O
ATOM   4581  H1  TIP3  340     -17.371 -31.992 -27.105  1.00  0.00      SOLV H
ATOM   4582  H2  TIP3  340     -17.041 -33.366 -26.512  1.00  0.00      SOLV H
ATOM   4583  OH2 TIP3  341     -14.249 -31.604 -43.740  1.00  0.00      SOLV O
ATOM   4584  H1  TIP3  341     -14.229 -31.318 -42.801  1.00  0.00      SOLV H
ATOM   4585  H2  TIP3  341     -13.595 -32.315 -43.710  1.00  0.00      SOLV H
ATOM   4586  OH2 TIP3  342     -11.489 -32.535 -28.754  1.00  0.00      SOLV O
ATOM   4587  H1  TIP3  342     -10.584 -32.198 -28.905  1.00  0.00      SOLV H
ATOM   4588  H2  TIP3  342     -12.004 -31.713 -28.891  1.00  0.00      SOLV H
ATOM   4589  OH2 TIP3  343     -22.989 -35.337 -26.247  1.00  0.00      SOLV O
ATOM   4590  H1  TIP3  343     -22.175 -35.816 -26.444  1.00  0.00      SOLV H
ATOM   4591  H2  TIP3  343     -22.906 -35.213 -25.276  1.00  0.00      SOLV H
ATOM   4592  OH2 TIP3  344     -18.346 -34.053 -41.417  1.00  0.00      SOLV O
ATOM   4593  H1  TIP3  344     -18.852 -34.560 -40.760  1.00  0.00      SOLV H
ATOM   4594  H2  TIP3  344     -17.924 -34.769 -41.939  1.00  0.00      SOLV H
ATOM   4595  OH2 TIP3  345     -19.023 -36.447 -28.982  1.00  0.00      SOLV O
ATOM   4596  H1  TIP3  345     -19.662 -35.701 -28.969  1.00  0.00      SOLV H
ATOM   4597  H2  TIP3  345     -18.272 -36.053 -29.482  1.00  0.00      SOLV H
ATOM   4598  OH2 TIP3  346     -17.125 -36.010 -42.994  1.00  0.00      SOLV O
ATOM   4599  H1  TIP3  346     -17.020 -36.569 -43.785  1.00  0.00      SOLV H
ATOM   4600  H2  TIP3  346     -16.183 -36.002 -42.707  1.00  0.00      SOLV H
ATOM   4601  OH2 TIP3  347     -13.907 -33.805 -25.529  1.00  0.00      SOLV O
ATOM   4602  H1  TIP3  347     -13.067 -34.133 -25.870  1.00  0.00      SOLV H
ATOM   4603  H2  TIP3  347     -14.226 -34.557 -25.000  1.00  0.00      SOLV H
ATOM   4604  OH2 TIP3  348     -18.451 -38.906 -27.963  1.00  0.00      SOLV O
ATOM   4605  H1  TIP3  348     -18.370 -39.533 -28.711  1.00  0.00      SOLV H
ATOM   4606  H2  TIP3  348     -18.613 -38.059 -28.437  1.00  0.00      SOLV H
ATOM   4607  OH2 TIP3  349     -18.183 -40.560 -30.216  1.00  0.00      SOLV O
ATOM   4608  H1  TIP3  349     -17.629 -40.055 -30.849  1.00  0.00      SOLV H
ATOM   4609  H2  TIP3  349     -19.046 -40.572 -30.685  1.00  0.00      SOLV H
ATOM   4610  OH2 TIP3  350     -16.914 -35.270 -30.142  1.00  0.00      SOLV O
ATOM   4611  H1  TIP3  350     -15.960 -35.218 -30.283  1.00  0.00      SOLV H
ATOM   4612  H2  TIP3  350     -17.224 -34.433 -30.552  1.00  0.00      SOLV H
ATOM   4613  OH2 TIP3  351     -12.418 -37.383 -25.297  1.00  0.00      SOLV O
ATOM   4614  H1  TIP3  351     -12.084 -38.291 -25.253  1.00  0.00      SOLV H
ATOM   4615  H2  TIP3  351     -11.600 -36.868 -25.340  1.00  0.00      SOLV H
ATOM   4616  OH2 TIP3  352     -10.970 -34.575 -27.072  1.00  0.00      SOLV O
ATOM   4617  H1  TIP3  352     -11.289 -33.817 -27.619  1.00  0.00      SOLV H
ATOM   4618  H2  TIP3  352     -10.000 -34.455 -27.181  1.00  0.00      SOLV H
ATOM   4619  OH2 TIP3  353     -20.059 -38.105 -25.788  1.00  0.00      SOLV O
ATOM   4620  H1  TIP3  353     -20.859 -38.642 -25.969  1.00  0.00      SOLV H
ATOM   4621  H2  TIP3  353     -19.549 -38.232 -26.612  1.00  0.00      SOLV H
ATOM   4622  OH2 TIP3  354     -17.400 -43.123 -29.736  1.00  0.00      SOLV O
ATOM   4623  H1  TIP3  354     -17.604 -42.162 -29.784  1.00  0.00      SOLV H
ATOM   4624  H2  TIP3  354     -18.143 -43.481 -30.227  1.00  0.00      SOLV H
ATOM   4625  OH2 TIP3  355     -16.147 -39.092 -26.372  1.00  0.00      SOLV O
ATOM   4626  H1  TIP3  355     -16.523 -39.427 -25.541  1.00  0.00      SOLV H
ATOM   4627  H2  TIP3  355     -16.952 -39.081 -26.931  1.00  0.00      SOLV H
ATOM   4628  OH2 TIP3  356     -13.518 -39.727 -27.211  1.00  0.00      SOLV O
ATOM   4629  H1  TIP3  356     -14.435 -39.714 -26.873  1.00  0.00      SOLV H
ATOM   4630  H2  TIP3  356     -13.083 -40.366 -26.618  1.00  0.00      SOLV H
ATOM   4631  OH2 TIP3  357     -11.813 -41.215 -25.364  1.00  0.00      SOLV O
ATOM   4632  H1  TIP3  357     -12.076 -42.122 -25.173  1.00  0.00      SOLV H
ATOM   4633  H2  TIP3  357     -12.039 -40.761 -24.520  1.00  0.00      SOLV H
ATOM   4634  OH2 TIP3  358     -22.115 -39.895 -26.131  1.00  0.00      SOLV O
ATOM   4635  H1  TIP3  358     -22.134 -40.713 -26.671  1.00  0.00      SOLV H
ATOM   4636  H2  TIP3  358     -22.067 -40.265 -25.228  1.00  0.00      SOLV H
ATOM   4637  OH2 TIP3  359     -16.489 -42.055 -25.235  1.00  0.00      SOLV O
ATOM   4638  H1  TIP3  359     -16.788 -42.837 -25.712  1.00  0.00      SOLV H
ATOM   4639  H2  TIP3  359     -17.277 -41.476 -25.198  1.00  0.00      SOLV H
ATOM   4640  OH2 TIP3  360     -17.456 -25.352 -41.969  1.00  0.00      SOLV O
ATOM   4641  H1  TIP3  360     -16.480 -25.460 -41.961  1.00  0.00      SOLV H
ATOM   4642  H2  TIP3  360     -17.563 -24.582 -42.532  1.00  0.00      SOLV H
ATOM   4643  OH2 TIP3  361     -23.721 -30.583 -42.399  1.00  0.00      SOLV O
ATOM   4644  H1  TIP3  361     -22.743 -30.496 -42.373  1.00  0.00      SOLV H
ATOM   4645  H2  TIP3  361     -23.848 -31.211 -43.122  1.00  0.00      SOLV H
ATOM   4646  OH2 TIP3  362     -24.797 -25.375 -37.385  1.00  0.00      SOLV O
ATOM   4647  H1  TIP3  362     -25.423 -25.756 -38.039  1.00  0.00      SOLV H
ATOM   4648  H2  TIP3  362     -24.627 -26.155 -36.816  1.00  0.00      SOLV H
ATOM   4649  OH2 TIP3  363     -24.227 -27.474 -35.690  1.00  0.00      SOLV O
ATOM   4650  H1  TIP3  363     -24.631 -28.231 -35.239  1.00  0.00      SOLV H
ATOM   4651  H2  TIP3  363     -23.763 -27.053 -34.941  1.00  0.00      SOLV H
ATOM   4652  OH2 TIP3  364      -6.667 -26.582 -32.524  1.00  0.00      SOLV O
ATOM   4653  H1  TIP3  364      -6.628 -26.410 -31.567  1.00  0.00      SOLV H
ATOM   4654  H2  TIP3  364      -5.895 -26.096 -32.851  1.00  0.00      SOLV H
ATOM   4655  OH2 TIP3  365      -7.187 -26.901 -29.744  1.00  0.00      SOLV O
ATOM   4656  H1  TIP3  365      -7.695 -27.656 -30.108  1.00  0.00      SOLV H
ATOM   4657  H2  TIP3  365      -6.626 -27.368 -29.107  1.00  0.00      SOLV H
ATOM   4658  OH2 TIP3  366      -8.695 -31.238 -24.982  1.00  0.00      SOLV O
ATOM   4659  H1  TIP3  366      -9.556 -31.116 -24.531  1.00  0.00      SOLV H
ATOM   4660  H2  TIP3  366      -8.195 -30.461 -24.659  1.00  0.00      SOLV H
ATOM   4661  OH2 TIP3  367      -7.390 -32.816 -39.658  1.00  0.00      SOLV O
ATOM   4662  H1  TIP3  367      -6.564 -32.289 -39.619  1.00  0.00      SOLV H
ATOM   4663  H2  TIP3  367      -7.259 -33.403 -38.873  1.00  0.00      SOLV H
ATOM   4664  OH2 TIP3  368      -6.996 -34.595 -37.675  1.00  0.00      SOLV O
ATOM   4665  H1  TIP3  368      -7.724 -35.168 -37.369  1.00  0.00      SOLV H
ATOM   4666  H2  TIP3  368      -6.315 -34.723 -36.988  1.00  0.00      SOLV H
ATOM   4667  OH2 TIP3  369      -6.946 -31.965 -32.532  1.00  0.00      SOLV O
ATOM   4668  H1  TIP3  369      -6.462 -32.601 -33.090  1.00  0.00      SOLV H
ATOM   4669  H2  TIP3  369      -6.729 -31.112 -32.965  1.00  0.00      SOLV H
ATOM   4670  OH2 TIP3  370      -8.758 -29.141 -30.419  1.00  0.00      SOLV O
ATOM   4671  H1  TIP3  370      -9.510 -28.654 -30.029  1.00  0.00      SOLV H
ATOM   4672  H2  TIP3  370      -9.087 -29.330 -31.325  1.00  0.00      SOLV H
ATOM   4673  OH2 TIP3  371      -6.655 -34.731 -41.491  1.00  0.00      SOLV O
ATOM   4674  H1  TIP3  371      -7.287 -34.542 -42.198  1.00  0.00      SOLV H
ATOM   4675  H2  TIP3  371      -6.931 -34.079 -40.814  1.00  0.00      SOLV H
ATOM   4676  OH2 TIP3  372      -8.029 -37.185 -42.889  1.00  0.00      SOLV O
ATOM   4677  H1  TIP3  372      -8.405 -36.608 -43.562  1.00  0.00      SOLV H
ATOM   4678  H2  TIP3  372      -8.525 -38.019 -43.020  1.00  0.00      SOLV H
ATOM   4679  OH2 TIP3  373      -9.271 -36.108 -37.112  1.00  0.00      SOLV O
ATOM   4680  H1  TIP3  373      -9.290 -37.033 -37.407  1.00  0.00      SOLV H
ATOM   4681  H2  TIP3  373      -9.645 -36.150 -36.207  1.00  0.00      SOLV H
ATOM   4682  OH2 TIP3  374     -24.286 -34.194 -33.114  1.00  0.00      SOLV O
ATOM   4683  H1  TIP3  374     -24.082 -34.318 -34.063  1.00  0.00      SOLV H
ATOM   4684  H2  TIP3  374     -23.404 -34.391 -32.716  1.00  0.00      SOLV H
ATOM   4685  OH2 TIP3  375      -8.266 -34.208 -27.321  1.00  0.00      SOLV O
ATOM   4686  H1  TIP3  375      -7.628 -34.946 -27.435  1.00  0.00      SOLV H
ATOM   4687  H2  TIP3  375      -7.791 -33.457 -27.713  1.00  0.00      SOLV H
ATOM   4688  OH2 TIP3  376      -6.790 -36.473 -27.320  1.00  0.00      SOLV O
ATOM   4689  H1  TIP3  376      -7.681 -36.869 -27.206  1.00  0.00      SOLV H
ATOM   4690  H2  TIP3  376      -6.233 -37.251 -27.099  1.00  0.00      SOLV H
ATOM   4691  OH2 TIP3  377      -9.104 -39.622 -43.283  1.00  0.00      SOLV O
ATOM   4692  H1  TIP3  377      -8.417 -40.155 -42.829  1.00  0.00      SOLV H
ATOM   4693  H2  TIP3  377      -9.820 -40.290 -43.312  1.00  0.00      SOLV H
ATOM   4694  OH2 TIP3  378      -9.328 -38.551 -38.779  1.00  0.00      SOLV O
ATOM   4695  H1  TIP3  378      -9.060 -39.500 -38.757  1.00  0.00      SOLV H
ATOM   4696  H2  TIP3  378      -8.545 -38.178 -39.236  1.00  0.00      SOLV H
ATOM   4697  OH2 TIP3  379      -8.982 -38.215 -33.354  1.00  0.00      SOLV O
ATOM   4698  H1  TIP3  379      -8.017 -38.063 -33.476  1.00  0.00      SOLV H
ATOM   4699  H2  TIP3  379      -9.036 -38.073 -32.391  1.00  0.00      SOLV H
ATOM   4700  OH2 TIP3  380      -8.721 -37.391 -30.630  1.00  0.00      SOLV O
ATOM   4701  H1  TIP3  380      -9.547 -36.997 -30.289  1.00  0.00      SOLV H
ATOM   4702  H2  TIP3  380      -8.179 -36.589 -30.799  1.00  0.00      SOLV H
ATOM   4703  OH2 TIP3  381     -24.443 -38.874 -27.109  1.00  0.00      SOLV O
ATOM   4704  H1  TIP3  381     -23.531 -39.080 -26.811  1.00  0.00      SOLV H
ATOM   4705  H2  TIP3  381     -24.892 -39.705 -26.847  1.00  0.00      SOLV H
ATOM   4706  OH2 TIP3  382      -6.423 -43.144 -24.977  1.00  0.00      SOLV O
ATOM   4707  H1  TIP3  382      -5.773 -43.789 -25.295  1.00  0.00      SOLV H
ATOM   4708  H2  TIP3  382      -6.561 -42.561 -25.753  1.00  0.00      SOLV H
ATOM   4709  OH2 TIP3  383      -8.699 -41.197 -38.668  1.00  0.00      SOLV O
ATOM   4710  H1  TIP3  383      -8.546 -41.712 -37.855  1.00  0.00      SOLV H
ATOM   4711  H2  TIP3  383      -9.416 -41.729 -39.086  1.00  0.00      SOLV H
ATOM   4712  OH2 TIP3  384     -23.415 -40.550 -34.104  1.00  0.00      SOLV O
ATOM   4713  H1  TIP3  384     -23.005 -41.421 -33.934  1.00  0.00      SOLV H
ATOM   4714  H2  TIP3  384     -22.687 -39.951 -33.858  1.00  0.00      SOLV H
ATOM   4715  OH2 TIP3  385     -25.109 -37.643 -33.284  1.00  0.00      SOLV O
ATOM   4716  H1  TIP3  385     -24.393 -37.594 -33.951  1.00  0.00      SOLV H
ATOM   4717  H2  TIP3  385     -24.814 -36.983 -32.644  1.00  0.00      SOLV H
ATOM   4718  OH2 TIP3  386      -6.973 -41.168 -26.845  1.00  0.00      SOLV O
ATOM   4719  H1  TIP3  386      -7.842 -40.741 -26.717  1.00  0.00      SOLV H
ATOM   4720  H2  TIP3  386      -7.084 -41.540 -27.746  1.00  0.00      SOLV H
ATOM   4721  OH2 TIP3  387      -6.985 -41.122 -42.327  1.00  0.00      SOLV O
ATOM   4722  H1  TIP3  387      -6.462 -41.848 -42.693  1.00  0.00      SOLV H
ATOM   4723  H2  TIP3  387      -6.306 -40.614 -41.832  1.00  0.00      SOLV H
ATOM   4724  OH2 TIP3  388     -24.684 -41.529 -39.149  1.00  0.00      SOLV O
ATOM   4725  H1  TIP3  388     -25.650 -41.383 -39.149  1.00  0.00      SOLV H
ATOM   4726  H2  TIP3  388     -24.372 -40.782 -39.702  1.00  0.00      SOLV H
ATOM   4727  OH2 TIP3  389      -9.861 -26.377 -37.035  1.00  0.00      SOLV O
ATOM   4728  H1  TIP3  389      -9.163 -26.389 -37.720  1.00  0.00      SOLV H
ATOM   4729  H2  TIP3  389      -9.454 -25.836 -36.340  1.00  0.00      SOLV H
ATOM   4730  OH2 TIP3  390     -24.390 -42.422 -31.267  1.00  0.00      SOLV O
ATOM   4731  H1  TIP3  390     -24.832 -42.446 -30.404  1.00  0.00      SOLV H
ATOM   4732  H2  TIP3  390     -24.927 -41.758 -31.733  1.00  0.00      SOLV H
ATOM   4733  OH2 TIP3  391     -22.500 -29.166 -26.630  1.00  0.00      SOLV O
ATOM   4734  H1  TIP3  391     -23.400 -29.158 -27.004  1.00  0.00      SOLV H
ATOM   4735  H2  TIP3  391     -22.662 -29.436 -25.717  1.00  0.00      SOLV H
ATOM   4736  OH2 TIP3  392     -19.500 -28.282 -30.376  1.00  0.00      SOLV O
ATOM   4737  H1  TIP3  392     -19.738 -27.374 -30.662  1.00  0.00      SOLV H
ATOM   4738  H2  TIP3  392     -18.539 -28.231 -30.564  1.00  0.00      SOLV H
ATOM   4739  OH2 TIP3  393     -15.370 -27.075 -27.479  1.00  0.00      SOLV O
ATOM   4740  H1  TIP3  393     -15.213 -27.315 -26.540  1.00  0.00      SOLV H
ATOM   4741  H2  TIP3  393     -14.539 -26.593 -27.682  1.00  0.00      SOLV H
ATOM   4742  OH2 TIP3  394     -13.074 -25.670 -27.964  1.00  0.00      SOLV O
ATOM   4743  H1  TIP3  394     -12.337 -26.170 -28.341  1.00  0.00      SOLV H
ATOM   4744  H2  TIP3  394     -12.661 -25.329 -27.140  1.00  0.00      SOLV H
ATOM   4745  OH2 TIP3  395      -7.477 -42.393 -29.216  1.00  0.00      SOLV O
ATOM   4746  H1  TIP3  395      -8.201 -41.776 -29.434  1.00  0.00      SOLV H
ATOM   4747  H2  TIP3  395      -7.887 -43.220 -29.536  1.00  0.00      SOLV H
ATOM   4748  OH2 TIP3  396     -22.375 -25.306 -30.259  1.00  0.00      SOLV O
ATOM   4749  H1  TIP3  396     -23.123 -24.777 -30.614  1.00  0.00      SOLV H
ATOM   4750  H2  TIP3  396     -22.308 -24.936 -29.367  1.00  0.00      SOLV H
ATOM   4751  OH2 TIP3  397     -19.752 -25.660 -31.133  1.00  0.00      SOLV O
ATOM   4752  H1  TIP3  397     -20.679 -25.438 -30.899  1.00  0.00      SOLV H
ATOM   4753  H2  TIP3  397     -19.615 -25.110 -31.931  1.00  0.00      SOLV H
ATOM   4754  OH2 TIP3  398     -15.101 -25.822 -31.957  1.00  0.00      SOLV O
ATOM   4755  H1  TIP3  398     -15.502 -25.374 -32.725  1.00  0.00      SOLV H
ATOM   4756  H2  TIP3  398     -14.961 -25.066 -31.348  1.00  0.00      SOLV H
ATOM   4757  OH2 TIP3  399     -12.750 -27.023 -30.974  1.00  0.00      SOLV O
ATOM   4758  H1  TIP3  399     -13.569 -26.622 -31.327  1.00  0.00      SOLV H
ATOM   4759  H2  TIP3  399     -12.105 -26.314 -31.134  1.00  0.00      SOLV H
ATOM   4760  OH2 TIP3  400     -10.300 -25.403 -30.883  1.00  0.00      SOLV O
ATOM   4761  H1  TIP3  400     -10.193 -24.461 -31.144  1.00  0.00      SOLV H
ATOM   4762  H2  TIP3  400      -9.922 -25.865 -31.662  1.00  0.00      SOLV H
ATOM   4763  OH2 TIP3  401     -22.781 -26.594 -33.436  1.00  0.00      SOLV O
ATOM   4764  H1  TIP3  401     -22.796 -27.057 -32.572  1.00  0.00      SOLV H
ATOM   4765  H2  TIP3  401     -21.987 -27.023 -33.829  1.00  0.00      SOLV H
ATOM   4766  OH2 TIP3  402     -20.693 -27.912 -34.573  1.00  0.00      SOLV O
ATOM   4767  H1  TIP3  402     -20.783 -28.845 -34.270  1.00  0.00      SOLV H
ATOM   4768  H2  TIP3  402     -19.772 -27.716 -34.293  1.00  0.00      SOLV H
ATOM   4769  OH2 TIP3  403     -18.073 -27.552 -33.669  1.00  0.00      SOLV O
ATOM   4770  H1  TIP3  403     -17.832 -28.462 -33.916  1.00  0.00      SOLV H
ATOM   4771  H2  TIP3  403     -17.784 -27.552 -32.736  1.00  0.00      SOLV H
ATOM   4772  OH2 TIP3  404     -14.776 -41.506 -34.758  1.00  0.00      SOLV O
ATOM   4773  H1  TIP3  404     -15.482 -42.155 -34.565  1.00  0.00      SOLV H
ATOM   4774  H2  TIP3  404     -14.065 -42.088 -35.112  1.00  0.00      SOLV H
ATOM   4775  OH2 TIP3  405      -9.303 -43.082 -34.428  1.00  0.00      SOLV O
ATOM   4776  H1  TIP3  405      -8.607 -42.973 -35.112  1.00  0.00      SOLV H
ATOM   4777  H2  TIP3  405      -9.828 -42.286 -34.613  1.00  0.00      SOLV H
ATOM   4778  OH2 TIP3  406      -7.619 -42.571 -36.477  1.00  0.00      SOLV O
ATOM   4779  H1  TIP3  406      -6.941 -42.983 -37.021  1.00  0.00      SOLV H
ATOM   4780  H2  TIP3  406      -7.190 -41.695 -36.310  1.00  0.00      SOLV H
ATOM   4781  OH2 TIP3  407     -22.052 -43.212 -37.007  1.00  0.00      SOLV O
ATOM   4782  H1  TIP3  407     -22.770 -43.185 -37.654  1.00  0.00      SOLV H
ATOM   4783  H2  TIP3  407     -21.709 -44.111 -37.098  1.00  0.00      SOLV H
ATOM   4784  OH2 TIP3  408     -23.433 -43.451 -40.720  1.00  0.00      SOLV O
ATOM   4785  H1  TIP3  408     -22.851 -42.818 -41.195  1.00  0.00      SOLV H
ATOM   4786  H2  TIP3  408     -24.013 -42.842 -40.224  1.00  0.00      SOLV H
ATOM   4787  OH2 TIP3  409     -17.776 -42.544 -37.016  1.00  0.00      SOLV O
ATOM   4788  H1  TIP3  409     -16.928 -42.187 -37.351  1.00  0.00      SOLV H
ATOM   4789  H2  TIP3  409     -17.553 -42.688 -36.073  1.00  0.00      SOLV H
ATOM   4790  OH2 TIP3  410     -12.689 -42.935 -35.777  1.00  0.00      SOLV O
ATOM   4791  H1  TIP3  410     -12.226 -42.645 -36.570  1.00  0.00      SOLV H
ATOM   4792  H2  TIP3  410     -12.144 -43.710 -35.517  1.00  0.00      SOLV H
ATOM   4793  OH2 TIP3  411     -10.839 -42.636 -39.585  1.00  0.00      SOLV O
ATOM   4794  H1  TIP3  411     -11.767 -42.376 -39.688  1.00  0.00      SOLV H
ATOM   4795  H2  TIP3  411     -10.846 -43.593 -39.802  1.00  0.00      SOLV H
ATOM   4796  OH2 TIP3  412     -23.450 -27.202 -40.216  1.00  0.00      SOLV O
ATOM   4797  H1  TIP3  412     -24.191 -27.367 -40.815  1.00  0.00      SOLV H
ATOM   4798  H2  TIP3  412     -23.430 -26.226 -40.218  1.00  0.00      SOLV H
ATOM   4799  OH2 TIP3  413     -21.524 -41.934 -41.944  1.00  0.00      SOLV O
ATOM   4800  H1  TIP3  413     -21.076 -42.120 -42.780  1.00  0.00      SOLV H
ATOM   4801  H2  TIP3  413     -20.811 -41.476 -41.449  1.00  0.00      SOLV H
ATOM   4802  OH2 TIP3  414     -16.594 -41.016 -40.178  1.00  0.00      SOLV O
ATOM   4803  H1  TIP3  414     -16.209 -41.696 -39.594  1.00  0.00      SOLV H
ATOM   4804  H2  TIP3  414     -16.373 -40.222 -39.641  1.00  0.00      SOLV H
ATOM   4805  OH2 TIP3  415     -14.766 -25.756 -42.081  1.00  0.00      SOLV O
ATOM   4806  H1  TIP3  415     -13.785 -25.808 -41.968  1.00  0.00      SOLV H
ATOM   4807  H2  TIP3  415     -14.870 -26.605 -42.573  1.00  0.00      SOLV H
ATOM   4808  OH2 TIP3  416      -7.884 -26.467 -38.992  1.00  0.00      SOLV O
ATOM   4809  H1  TIP3  416      -8.094 -27.369 -39.337  1.00  0.00      SOLV H
ATOM   4810  H2  TIP3  416      -8.101 -25.917 -39.772  1.00  0.00      SOLV H
ATOM   4811  OH2 TIP3  417     -22.263 -42.235 -27.532  1.00  0.00      SOLV O
ATOM   4812  H1  TIP3  417     -22.806 -43.027 -27.612  1.00  0.00      SOLV H
ATOM   4813  H2  TIP3  417     -21.507 -42.577 -27.012  1.00  0.00      SOLV H
ATOM   4814  OH2 TIP3  418     -20.247 -42.846 -25.644  1.00  0.00      SOLV O
ATOM   4815  H1  TIP3  418     -19.393 -42.688 -26.063  1.00  0.00      SOLV H
ATOM   4816  H2  TIP3  418     -20.090 -43.713 -25.211  1.00  0.00      SOLV H
ATOM   4817  OH2 TIP3  419     -21.816 -26.512 -43.354  1.00  0.00      SOLV O
ATOM   4818  H1  TIP3  419     -22.218 -26.211 -42.529  1.00  0.00      SOLV H
ATOM   4819  H2  TIP3  419     -20.991 -26.902 -43.042  1.00  0.00      SOLV H
ATOM   4820  OH2 TIP3  420      -8.830 -27.823 -26.950  1.00  0.00      SOLV O
ATOM   4821  H1  TIP3  420      -9.473 -27.858 -27.688  1.00  0.00      SOLV H
ATOM   4822  H2  TIP3  420      -8.882 -26.871 -26.724  1.00  0.00      SOLV H
ATOM   4823  OH2 TIP3  421       5.772 -33.893 -37.066  1.00  0.00      SOLV O
ATOM   4824  H1  TIP3  421       5.655 -32.921 -37.145  1.00  0.00      SOLV H
ATOM   4825  H2  TIP3  421       5.073 -34.186 -37.680  1.00  0.00      SOLV H
ATOM   4826  OH2 TIP3  422       4.768 -34.637 -33.493  1.00  0.00      SOLV O
ATOM   4827  H1  TIP3  422       4.732 -35.165 -32.683  1.00  0.00      SOLV H
ATOM   4828  H2  TIP3  422       4.325 -35.220 -34.131  1.00  0.00      SOLV H
ATOM   4829  OH2 TIP3  423      -3.086 -34.990 -31.927  1.00  0.00      SOLV O
ATOM   4830  H1  TIP3  423      -2.972 -35.834 -31.463  1.00  0.00      SOLV H
ATOM   4831  H2  TIP3  423      -2.187 -34.631 -31.907  1.00  0.00      SOLV H
ATOM   4832  OH2 TIP3  424       8.366 -31.614 -35.164  1.00  0.00      SOLV O
ATOM   4833  H1  TIP3  424       7.872 -32.307 -34.710  1.00  0.00      SOLV H
ATOM   4834  H2  TIP3  424       8.604 -31.012 -34.438  1.00  0.00      SOLV H
ATOM   4835  OH2 TIP3  425      -1.998 -30.445 -33.588  1.00  0.00      SOLV O
ATOM   4836  H1  TIP3  425      -2.205 -31.375 -33.829  1.00  0.00      SOLV H
ATOM   4837  H2  TIP3  425      -1.032 -30.515 -33.482  1.00  0.00      SOLV H
ATOM   4838  OH2 TIP3  426      -4.936 -34.868 -35.755  1.00  0.00      SOLV O
ATOM   4839  H1  TIP3  426      -4.732 -35.774 -35.458  1.00  0.00      SOLV H
ATOM   4840  H2  TIP3  426      -4.299 -34.845 -36.506  1.00  0.00      SOLV H
ATOM   4841  OH2 TIP3  427       5.599 -26.507 -34.742  1.00  0.00      SOLV O
ATOM   4842  H1  TIP3  427       6.032 -27.160 -35.330  1.00  0.00      SOLV H
ATOM   4843  H2  TIP3  427       5.182 -27.077 -34.088  1.00  0.00      SOLV H
ATOM   4844  OH2 TIP3  428       2.925 -32.207 -32.927  1.00  0.00      SOLV O
ATOM   4845  H1  TIP3  428       3.342 -32.855 -33.517  1.00  0.00      SOLV H
ATOM   4846  H2  TIP3  428       3.714 -31.956 -32.400  1.00  0.00      SOLV H
ATOM   4847  OH2 TIP3  429      11.649 -40.581 -32.293  1.00  0.00      SOLV O
ATOM   4848  H1  TIP3  429      11.898 -39.966 -31.575  1.00  0.00      SOLV H
ATOM   4849  H2  TIP3  429      12.103 -40.176 -33.051  1.00  0.00      SOLV H
ATOM   4850  OH2 TIP3  430       6.188 -37.830 -32.884  1.00  0.00      SOLV O
ATOM   4851  H1  TIP3  430       6.392 -38.782 -32.839  1.00  0.00      SOLV H
ATOM   4852  H2  TIP3  430       6.025 -37.724 -33.843  1.00  0.00      SOLV H
ATOM   4853  OH2 TIP3  431      -0.511 -39.761 -35.528  1.00  0.00      SOLV O
ATOM   4854  H1  TIP3  431      -0.435 -38.930 -36.051  1.00  0.00      SOLV H
ATOM   4855  H2  TIP3  431      -0.902 -40.338 -36.226  1.00  0.00      SOLV H
ATOM   4856  OH2 TIP3  432       7.274 -39.517 -37.234  1.00  0.00      SOLV O
ATOM   4857  H1  TIP3  432       7.783 -39.927 -36.503  1.00  0.00      SOLV H
ATOM   4858  H2  TIP3  432       7.991 -39.139 -37.775  1.00  0.00      SOLV H
ATOM   4859  OH2 TIP3  433      -4.168 -37.471 -35.026  1.00  0.00      SOLV O
ATOM   4860  H1  TIP3  433      -3.411 -37.898 -34.590  1.00  0.00      SOLV H
ATOM   4861  H2  TIP3  433      -3.773 -37.259 -35.906  1.00  0.00      SOLV H
ATOM   4862  OH2 TIP3  434       0.922 -35.898 -35.302  1.00  0.00      SOLV O
ATOM   4863  H1  TIP3  434       1.778 -36.304 -35.065  1.00  0.00      SOLV H
ATOM   4864  H2  TIP3  434       0.576 -36.554 -35.950  1.00  0.00      SOLV H
ATOM   4865  OH2 TIP3  435      12.169 -39.162 -29.921  1.00  0.00      SOLV O
ATOM   4866  H1  TIP3  435      11.550 -38.443 -30.168  1.00  0.00      SOLV H
ATOM   4867  H2  TIP3  435      12.378 -38.932 -28.999  1.00  0.00      SOLV H
ATOM   4868  OH2 TIP3  436      -1.750 -40.716 -31.427  1.00  0.00      SOLV O
ATOM   4869  H1  TIP3  436      -2.059 -40.169 -32.176  1.00  0.00      SOLV H
ATOM   4870  H2  TIP3  436      -2.512 -40.626 -30.822  1.00  0.00      SOLV H
ATOM   4871  OH2 TIP3  437       5.302 -31.345 -38.022  1.00  0.00      SOLV O
ATOM   4872  H1  TIP3  437       5.208 -31.189 -38.971  1.00  0.00      SOLV H
ATOM   4873  H2  TIP3  437       4.944 -30.507 -37.661  1.00  0.00      SOLV H
ATOM   4874  OH2 TIP3  438       0.902 -33.147 -31.278  1.00  0.00      SOLV O
ATOM   4875  H1  TIP3  438       0.309 -32.424 -30.975  1.00  0.00      SOLV H
ATOM   4876  H2  TIP3  438       1.555 -32.649 -31.815  1.00  0.00      SOLV H
ATOM   4877  OH2 TIP3  439       8.712 -40.263 -34.976  1.00  0.00      SOLV O
ATOM   4878  H1  TIP3  439       8.134 -40.419 -34.214  1.00  0.00      SOLV H
ATOM   4879  H2  TIP3  439       9.322 -39.591 -34.613  1.00  0.00      SOLV H
ATOM   4880  OH2 TIP3  440      -2.237 -39.018 -33.577  1.00  0.00      SOLV O
ATOM   4881  H1  TIP3  440      -1.610 -38.460 -33.072  1.00  0.00      SOLV H
ATOM   4882  H2  TIP3  440      -1.635 -39.343 -34.289  1.00  0.00      SOLV H
ATOM   4883  OH2 TIP3  441      -0.722 -31.084 -30.353  1.00  0.00      SOLV O
ATOM   4884  H1  TIP3  441      -0.741 -30.140 -30.609  1.00  0.00      SOLV H
ATOM   4885  H2  TIP3  441      -1.664 -31.191 -30.094  1.00  0.00      SOLV H
ATOM   4886  OH2 TIP3  442      -4.955 -31.415 -39.716  1.00  0.00      SOLV O
ATOM   4887  H1  TIP3  442      -5.004 -30.962 -40.579  1.00  0.00      SOLV H
ATOM   4888  H2  TIP3  442      -4.593 -30.720 -39.137  1.00  0.00      SOLV H
ATOM   4889  OH2 TIP3  443       8.863 -29.693 -32.907  1.00  0.00      SOLV O
ATOM   4890  H1  TIP3  443       7.889 -29.664 -32.766  1.00  0.00      SOLV H
ATOM   4891  H2  TIP3  443       9.040 -28.762 -33.151  1.00  0.00      SOLV H
ATOM   4892  OH2 TIP3  444       9.291 -41.642 -31.102  1.00  0.00      SOLV O
ATOM   4893  H1  TIP3  444       8.511 -41.370 -31.605  1.00  0.00      SOLV H
ATOM   4894  H2  TIP3  444      10.019 -41.357 -31.692  1.00  0.00      SOLV H
ATOM   4895  OH2 TIP3  445       1.868 -43.105 -34.352  1.00  0.00      SOLV O
ATOM   4896  H1  TIP3  445       2.237 -43.871 -33.869  1.00  0.00      SOLV H
ATOM   4897  H2  TIP3  445       1.013 -42.972 -33.887  1.00  0.00      SOLV H
ATOM   4898  OH2 TIP3  446       6.946 -28.042 -36.601  1.00  0.00      SOLV O
ATOM   4899  H1  TIP3  446       7.359 -28.899 -36.864  1.00  0.00      SOLV H
ATOM   4900  H2  TIP3  446       7.747 -27.468 -36.645  1.00  0.00      SOLV H
ATOM   4901  OH2 TIP3  447       8.231 -30.241 -37.569  1.00  0.00      SOLV O
ATOM   4902  H1  TIP3  447       8.044 -30.880 -38.269  1.00  0.00      SOLV H
ATOM   4903  H2  TIP3  447       8.333 -30.819 -36.783  1.00  0.00      SOLV H
ATOM   4904  OH2 TIP3  448       9.914 -31.651 -29.308  1.00  0.00      SOLV O
ATOM   4905  H1  TIP3  448       9.918 -32.241 -30.092  1.00  0.00      SOLV H
ATOM   4906  H2  TIP3  448      10.037 -30.771 -29.723  1.00  0.00      SOLV H
ATOM   4907  OH2 TIP3  449       4.318 -34.696 -39.284  1.00  0.00      SOLV O
ATOM   4908  H1  TIP3  449       3.707 -33.987 -39.575  1.00  0.00      SOLV H
ATOM   4909  H2  TIP3  449       4.949 -34.732 -40.026  1.00  0.00      SOLV H
ATOM   4910  OH2 TIP3  450       4.481 -36.294 -42.686  1.00  0.00      SOLV O
ATOM   4911  H1  TIP3  450       5.136 -36.003 -42.028  1.00  0.00      SOLV H
ATOM   4912  H2  TIP3  450       4.998 -36.887 -43.247  1.00  0.00      SOLV H
ATOM   4913  OH2 TIP3  451      11.716 -35.245 -31.184  1.00  0.00      SOLV O
ATOM   4914  H1  TIP3  451      11.004 -34.568 -31.212  1.00  0.00      SOLV H
ATOM   4915  H2  TIP3  451      12.316 -34.880 -31.873  1.00  0.00      SOLV H
ATOM   4916  OH2 TIP3  452       7.920 -34.499 -38.639  1.00  0.00      SOLV O
ATOM   4917  H1  TIP3  452       7.226 -34.284 -37.972  1.00  0.00      SOLV H
ATOM   4918  H2  TIP3  452       8.576 -34.958 -38.078  1.00  0.00      SOLV H
ATOM   4919  OH2 TIP3  453       7.716 -36.365 -29.368  1.00  0.00      SOLV O
ATOM   4920  H1  TIP3  453       7.698 -35.641 -28.712  1.00  0.00      SOLV H
ATOM   4921  H2  TIP3  453       7.071 -36.028 -30.022  1.00  0.00      SOLV H
ATOM   4922  OH2 TIP3  454      -0.595 -33.903 -36.594  1.00  0.00      SOLV O
ATOM   4923  H1  TIP3  454      -1.248 -34.442 -37.092  1.00  0.00      SOLV H
ATOM   4924  H2  TIP3  454      -0.024 -34.601 -36.219  1.00  0.00      SOLV H
ATOM   4925  OH2 TIP3  455       0.828 -30.427 -33.897  1.00  0.00      SOLV O
ATOM   4926  H1  TIP3  455       0.823 -30.537 -34.861  1.00  0.00      SOLV H
ATOM   4927  H2  TIP3  455       1.568 -31.005 -33.623  1.00  0.00      SOLV H
ATOM   4928  OH2 TIP3  456      -0.220 -35.156 -32.852  1.00  0.00      SOLV O
ATOM   4929  H1  TIP3  456       0.189 -35.234 -33.742  1.00  0.00      SOLV H
ATOM   4930  H2  TIP3  456       0.227 -34.368 -32.484  1.00  0.00      SOLV H
ATOM   4931  OH2 TIP3  457       6.241 -29.520 -32.300  1.00  0.00      SOLV O
ATOM   4932  H1  TIP3  457       6.055 -28.794 -31.678  1.00  0.00      SOLV H
ATOM   4933  H2  TIP3  457       5.781 -30.285 -31.908  1.00  0.00      SOLV H
ATOM   4934  OH2 TIP3  458       0.920 -30.641 -28.188  1.00  0.00      SOLV O
ATOM   4935  H1  TIP3  458       0.289 -29.985 -27.816  1.00  0.00      SOLV H
ATOM   4936  H2  TIP3  458       0.413 -30.925 -28.979  1.00  0.00      SOLV H
ATOM   4937  OH2 TIP3  459       6.523 -35.360 -40.847  1.00  0.00      SOLV O
ATOM   4938  H1  TIP3  459       7.042 -34.941 -40.121  1.00  0.00      SOLV H
ATOM   4939  H2  TIP3  459       7.032 -35.040 -41.634  1.00  0.00      SOLV H
ATOM   4940  OH2 TIP3  460      -2.267 -34.780 -28.746  1.00  0.00      SOLV O
ATOM   4941  H1  TIP3  460      -2.208 -33.953 -28.223  1.00  0.00      SOLV H
ATOM   4942  H2  TIP3  460      -3.196 -34.713 -29.049  1.00  0.00      SOLV H
ATOM   4943  OH2 TIP3  461       4.402 -28.782 -37.352  1.00  0.00      SOLV O
ATOM   4944  H1  TIP3  461       5.243 -28.418 -37.019  1.00  0.00      SOLV H
ATOM   4945  H2  TIP3  461       4.052 -28.052 -37.881  1.00  0.00      SOLV H
ATOM   4946  OH2 TIP3  462      -1.023 -28.810 -27.530  1.00  0.00      SOLV O
ATOM   4947  H1  TIP3  462      -1.091 -28.522 -28.462  1.00  0.00      SOLV H
ATOM   4948  H2  TIP3  462      -1.965 -28.967 -27.294  1.00  0.00      SOLV H
ATOM   4949  OH2 TIP3  463      10.643 -43.257 -40.897  1.00  0.00      SOLV O
ATOM   4950  H1  TIP3  463       9.689 -43.317 -41.046  1.00  0.00      SOLV H
ATOM   4951  H2  TIP3  463      10.881 -42.470 -41.421  1.00  0.00      SOLV H
ATOM   4952  OH2 TIP3  464      11.603 -29.097 -42.528  1.00  0.00      SOLV O
ATOM   4953  H1  TIP3  464      11.911 -28.181 -42.629  1.00  0.00      SOLV H
ATOM   4954  H2  TIP3  464      12.431 -29.609 -42.538  1.00  0.00      SOLV H
ATOM   4955  OH2 TIP3  465      -5.544 -32.381 -30.127  1.00  0.00      SOLV O
ATOM   4956  H1  TIP3  465      -6.019 -32.251 -30.977  1.00  0.00      SOLV H
ATOM   4957  H2  TIP3  465      -5.333 -33.332 -30.148  1.00  0.00      SOLV H
ATOM   4958  OH2 TIP3  466      -5.689 -29.543 -33.442  1.00  0.00      SOLV O
ATOM   4959  H1  TIP3  466      -4.741 -29.702 -33.346  1.00  0.00      SOLV H
ATOM   4960  H2  TIP3  466      -5.828 -28.808 -32.824  1.00  0.00      SOLV H
ATOM   4961  OH2 TIP3  467      12.511 -28.539 -27.578  1.00  0.00      SOLV O
ATOM   4962  H1  TIP3  467      12.629 -29.501 -27.579  1.00  0.00      SOLV H
ATOM   4963  H2  TIP3  467      11.593 -28.456 -27.242  1.00  0.00      SOLV H
ATOM   4964  OH2 TIP3  468       3.381 -29.529 -28.814  1.00  0.00      SOLV O
ATOM   4965  H1  TIP3  468       3.395 -28.671 -28.334  1.00  0.00      SOLV H
ATOM   4966  H2  TIP3  468       2.487 -29.856 -28.572  1.00  0.00      SOLV H
ATOM   4967  OH2 TIP3  469       4.141 -25.786 -39.015  1.00  0.00      SOLV O
ATOM   4968  H1  TIP3  469       3.934 -25.673 -39.959  1.00  0.00      SOLV H
ATOM   4969  H2  TIP3  469       3.917 -24.914 -38.641  1.00  0.00      SOLV H
ATOM   4970  OH2 TIP3  470      -2.464 -26.888 -37.041  1.00  0.00      SOLV O
ATOM   4971  H1  TIP3  470      -2.282 -27.228 -36.138  1.00  0.00      SOLV H
ATOM   4972  H2  TIP3  470      -3.039 -27.593 -37.392  1.00  0.00      SOLV H
ATOM   4973  OH2 TIP3  471       6.706 -26.438 -41.955  1.00  0.00      SOLV O
ATOM   4974  H1  TIP3  471       7.340 -27.006 -42.441  1.00  0.00      SOLV H
ATOM   4975  H2  TIP3  471       6.953 -26.606 -41.027  1.00  0.00      SOLV H
ATOM   4976  OH2 TIP3  472       6.759 -26.508 -39.197  1.00  0.00      SOLV O
ATOM   4977  H1  TIP3  472       5.794 -26.355 -39.097  1.00  0.00      SOLV H
ATOM   4978  H2  TIP3  472       6.927 -27.160 -38.500  1.00  0.00      SOLV H
ATOM   4979  OH2 TIP3  473       9.513 -37.609 -27.167  1.00  0.00      SOLV O
ATOM   4980  H1  TIP3  473       8.968 -37.201 -27.855  1.00  0.00      SOLV H
ATOM   4981  H2  TIP3  473       9.577 -38.535 -27.479  1.00  0.00      SOLV H
ATOM   4982  OH2 TIP3  474      -3.277 -30.996 -29.384  1.00  0.00      SOLV O
ATOM   4983  H1  TIP3  474      -3.086 -31.382 -28.508  1.00  0.00      SOLV H
ATOM   4984  H2  TIP3  474      -4.107 -31.453 -29.632  1.00  0.00      SOLV H
ATOM   4985  OH2 TIP3  475      -0.524 -42.783 -32.934  1.00  0.00      SOLV O
ATOM   4986  H1  TIP3  475      -1.310 -42.886 -33.508  1.00  0.00      SOLV H
ATOM   4987  H2  TIP3  475      -0.835 -42.030 -32.396  1.00  0.00      SOLV H
ATOM   4988  OH2 TIP3  476       4.149 -42.349 -29.612  1.00  0.00      SOLV O
ATOM   4989  H1  TIP3  476       4.519 -43.243 -29.669  1.00  0.00      SOLV H
ATOM   4990  H2  TIP3  476       3.196 -42.548 -29.695  1.00  0.00      SOLV H
ATOM   4991  OH2 TIP3  477       7.251 -39.096 -29.061  1.00  0.00      SOLV O
ATOM   4992  H1  TIP3  477       6.613 -39.158 -28.315  1.00  0.00      SOLV H
ATOM   4993  H2  TIP3  477       7.330 -38.132 -29.203  1.00  0.00      SOLV H
ATOM   4994  OH2 TIP3  478       7.910 -34.663 -43.013  1.00  0.00      SOLV O
ATOM   4995  H1  TIP3  478       7.595 -34.551 -43.932  1.00  0.00      SOLV H
ATOM   4996  H2  TIP3  478       8.745 -34.158 -43.081  1.00  0.00      SOLV H
ATOM   4997  OH2 TIP3  479       3.749 -40.337 -42.478  1.00  0.00      SOLV O
ATOM   4998  H1  TIP3  479       3.258 -40.464 -41.640  1.00  0.00      SOLV H
ATOM   4999  H2  TIP3  479       3.246 -40.931 -43.048  1.00  0.00      SOLV H
ATOM   5000  OH2 TIP3  480      -0.473 -37.646 -31.891  1.00  0.00      SOLV O
ATOM   5001  H1  TIP3  480      -1.204 -37.514 -31.248  1.00  0.00      SOLV H
ATOM   5002  H2  TIP3  480      -0.373 -36.731 -32.249  1.00  0.00      SOLV H
ATOM   5003  OH2 TIP3  481      -0.198 -37.617 -37.099  1.00  0.00      SOLV O
ATOM   5004  H1  TIP3  481      -1.061 -37.154 -37.249  1.00  0.00      SOLV H
ATOM   5005  H2  TIP3  481      -0.061 -37.972 -38.004  1.00  0.00      SOLV H
ATOM   5006  OH2 TIP3  482       5.097 -37.130 -38.237  1.00  0.00      SOLV O
ATOM   5007  H1  TIP3  482       4.779 -36.265 -38.580  1.00  0.00      SOLV H
ATOM   5008  H2  TIP3  482       5.718 -37.406 -38.937  1.00  0.00      SOLV H
ATOM   5009  OH2 TIP3  483       5.982 -37.628 -35.620  1.00  0.00      SOLV O
ATOM   5010  H1  TIP3  483       5.611 -37.093 -36.353  1.00  0.00      SOLV H
ATOM   5011  H2  TIP3  483       6.298 -38.387 -36.156  1.00  0.00      SOLV H
ATOM   5012  OH2 TIP3  484      -2.685 -37.383 -30.292  1.00  0.00      SOLV O
ATOM   5013  H1  TIP3  484      -2.976 -36.800 -29.577  1.00  0.00      SOLV H
ATOM   5014  H2  TIP3  484      -3.115 -38.233 -30.064  1.00  0.00      SOLV H
ATOM   5015  OH2 TIP3  485       0.697 -40.016 -43.350  1.00  0.00      SOLV O
ATOM   5016  H1  TIP3  485       0.410 -40.274 -42.460  1.00  0.00      SOLV H
ATOM   5017  H2  TIP3  485      -0.133 -40.166 -43.842  1.00  0.00      SOLV H
ATOM   5018  OH2 TIP3  486      -6.100 -40.392 -36.321  1.00  0.00      SOLV O
ATOM   5019  H1  TIP3  486      -5.541 -40.281 -35.524  1.00  0.00      SOLV H
ATOM   5020  H2  TIP3  486      -5.500 -40.136 -37.031  1.00  0.00      SOLV H
ATOM   5021  OH2 TIP3  487      -5.171 -39.571 -40.971  1.00  0.00      SOLV O
ATOM   5022  H1  TIP3  487      -4.383 -39.127 -41.336  1.00  0.00      SOLV H
ATOM   5023  H2  TIP3  487      -5.717 -38.800 -40.703  1.00  0.00      SOLV H
ATOM   5024  OH2 TIP3  488       5.242 -36.178 -30.996  1.00  0.00      SOLV O
ATOM   5025  H1  TIP3  488       5.704 -36.695 -31.700  1.00  0.00      SOLV H
ATOM   5026  H2  TIP3  488       4.554 -36.802 -30.754  1.00  0.00      SOLV H
ATOM   5027  OH2 TIP3  489       2.370 -39.811 -36.071  1.00  0.00      SOLV O
ATOM   5028  H1  TIP3  489       1.415 -39.874 -35.873  1.00  0.00      SOLV H
ATOM   5029  H2  TIP3  489       2.766 -40.286 -35.320  1.00  0.00      SOLV H
ATOM   5030  OH2 TIP3  490       0.379 -38.507 -39.594  1.00  0.00      SOLV O
ATOM   5031  H1  TIP3  490       1.342 -38.382 -39.506  1.00  0.00      SOLV H
ATOM   5032  H2  TIP3  490       0.132 -37.853 -40.289  1.00  0.00      SOLV H
ATOM   5033  OH2 TIP3  491       6.447 -40.611 -32.916  1.00  0.00      SOLV O
ATOM   5034  H1  TIP3  491       5.844 -40.548 -32.154  1.00  0.00      SOLV H
ATOM   5035  H2  TIP3  491       5.845 -41.014 -33.572  1.00  0.00      SOLV H
ATOM   5036  OH2 TIP3  492      -0.487 -37.046 -41.680  1.00  0.00      SOLV O
ATOM   5037  H1  TIP3  492      -1.321 -37.391 -42.022  1.00  0.00      SOLV H
ATOM   5038  H2  TIP3  492       0.059 -36.943 -42.477  1.00  0.00      SOLV H
ATOM   5039  OH2 TIP3  493       9.852 -25.104 -26.454  1.00  0.00      SOLV O
ATOM   5040  H1  TIP3  493      10.109 -24.690 -27.299  1.00  0.00      SOLV H
ATOM   5041  H2  TIP3  493      10.592 -24.843 -25.875  1.00  0.00      SOLV H
ATOM   5042  OH2 TIP3  494      -2.464 -32.505 -27.059  1.00  0.00      SOLV O
ATOM   5043  H1  TIP3  494      -1.816 -32.403 -26.337  1.00  0.00      SOLV H
ATOM   5044  H2  TIP3  494      -3.298 -32.478 -26.550  1.00  0.00      SOLV H
ATOM   5045  OH2 TIP3  495       3.252 -37.141 -34.209  1.00  0.00      SOLV O
ATOM   5046  H1  TIP3  495       3.882 -37.637 -34.752  1.00  0.00      SOLV H
ATOM   5047  H2  TIP3  495       2.939 -37.818 -33.584  1.00  0.00      SOLV H
ATOM   5048  OH2 TIP3  496      -1.534 -41.038 -37.679  1.00  0.00      SOLV O
ATOM   5049  H1  TIP3  496      -2.043 -41.858 -37.632  1.00  0.00      SOLV H
ATOM   5050  H2  TIP3  496      -0.937 -41.187 -38.423  1.00  0.00      SOLV H
ATOM   5051  OH2 TIP3  497       2.058 -38.644 -31.888  1.00  0.00      SOLV O
ATOM   5052  H1  TIP3  497       1.157 -38.268 -32.005  1.00  0.00      SOLV H
ATOM   5053  H2  TIP3  497       2.366 -38.186 -31.100  1.00  0.00      SOLV H
ATOM   5054  OH2 TIP3  498       2.549 -32.674 -40.083  1.00  0.00      SOLV O
ATOM   5055  H1  TIP3  498       1.794 -33.146 -40.496  1.00  0.00      SOLV H
ATOM   5056  H2  TIP3  498       2.174 -32.475 -39.189  1.00  0.00      SOLV H
ATOM   5057  OH2 TIP3  499       9.746 -33.353 -31.491  1.00  0.00      SOLV O
ATOM   5058  H1  TIP3  499      10.277 -32.754 -32.061  1.00  0.00      SOLV H
ATOM   5059  H2  TIP3  499       8.954 -33.520 -32.046  1.00  0.00      SOLV H
ATOM   5060  OH2 TIP3  500       6.463 -39.920 -42.118  1.00  0.00      SOLV O
ATOM   5061  H1  TIP3  500       5.494 -39.947 -42.247  1.00  0.00      SOLV H
ATOM   5062  H2  TIP3  500       6.604 -39.117 -41.586  1.00  0.00      SOLV H
ATOM   5063  OH2 TIP3  501       3.974 -32.333 -28.918  1.00  0.00      SOLV O
[truncated: 4,612,345 more chars]
