# Supplementary material for: Mapping the Interactions Among Class IIa Histone Deacetylases and Myocyte Enhancer Factor 2s
Source: J Chem Inf Model. 2025 Jun 6;65(12):6249–60. doi: 10.1021/acs.jcim.5c00858 (PMC12199305; doi:10.1021/acs.jcim.5c00858)
Supplement: Supplementary file 5 [file ci5c00858_si_005.zip › Sample_input_files_for_crystals/HDAC4_MEF2D_Crystal/checkfft.str]

set fftx 80
set ffty 80
set fftz 80
