# Supplementary material for: Mapping the Interactions Among Class IIa Histone Deacetylases and Myocyte Enhancer Factor 2s
Source: J Chem Inf Model. 2025 Jun 6;65(12):6249–60. doi: 10.1021/acs.jcim.5c00858 (PMC12199305; doi:10.1021/acs.jcim.5c00858)
Supplement: Supplementary file 5 [file ci5c00858_si_005.zip › Sample_input_files_for_crystals/HDAC4_MEF2D_Crystal/HDAC4_MEF2D_Crystal.pdb]

ATOM      1  N   GLY   169     -20.021  -3.585   8.823  1.00  0.00      PROA N
ATOM      2  HT1 GLY   169     -19.558  -4.219   9.520  1.00  0.00      PROA H
ATOM      3  HT2 GLY   169     -19.987  -2.623   9.231  1.00  0.00      PROA H
ATOM      4  HT3 GLY   169     -19.520  -3.635   7.922  1.00  0.00      PROA H
ATOM      5  CA  GLY   169     -21.436  -4.028   8.728  1.00  0.00      PROA C
ATOM      6  HA1 GLY   169     -21.976  -3.761   9.626  1.00  0.00      PROA H
ATOM      7  HA2 GLY   169     -21.418  -5.094   8.551  1.00  0.00      PROA H
ATOM      8  C   GLY   169     -22.122  -3.406   7.517  1.00  0.00      PROA C
ATOM      9  O   GLY   169     -22.013  -3.920   6.410  1.00  0.00      PROA O
ATOM     10  N   GLU   170     -22.818  -2.290   7.746  1.00  0.00      PROA N
ATOM     11  HN  GLU   170     -23.246  -2.090   8.648  1.00  0.00      PROA H
ATOM     12  CA  GLU   170     -23.362  -1.483   6.665  1.00  0.00      PROA C
ATOM     13  HA  GLU   170     -24.053  -2.082   6.087  1.00  0.00      PROA H
ATOM     14  CB  GLU   170     -24.073  -0.248   7.222  1.00  0.00      PROA C
ATOM     15  HB1 GLU   170     -24.085   0.569   6.461  1.00  0.00      PROA H
ATOM     16  HB2 GLU   170     -23.532   0.136   8.107  1.00  0.00      PROA H
ATOM     17  CG  GLU   170     -25.526  -0.500   7.580  1.00  0.00      PROA C
ATOM     18  HG1 GLU   170     -26.069  -0.879   6.686  1.00  0.00      PROA H
ATOM     19  HG2 GLU   170     -26.020   0.439   7.899  1.00  0.00      PROA H
ATOM     20  CD  GLU   170     -25.757  -1.519   8.686  1.00  0.00      PROA C
ATOM     21  OE1 GLU   170     -24.800  -1.812   9.433  1.00  0.00      PROA O
ATOM     22  OE2 GLU   170     -26.895  -2.015   8.800  1.00  0.00      PROA O
ATOM     23  C   GLU   170     -22.232  -1.053   5.736  1.00  0.00      PROA C
ATOM     24  O   GLU   170     -22.432  -0.930   4.532  1.00  0.00      PROA O
ATOM     25  N   VAL   171     -21.049  -0.825   6.316  1.00  0.00      PROA N
ATOM     26  HN  VAL   171     -21.000  -0.796   7.310  1.00  0.00      PROA H
ATOM     27  CA  VAL   171     -19.877  -0.387   5.574  1.00  0.00      PROA C
ATOM     28  HA  VAL   171     -20.096   0.558   5.102  1.00  0.00      PROA H
ATOM     29  CB  VAL   171     -18.674  -0.218   6.526  1.00  0.00      PROA C
ATOM     30  HB  VAL   171     -18.258  -1.229   6.765  1.00  0.00      PROA H
ATOM     31  CG1 VAL   171     -17.546   0.596   5.896  1.00  0.00      PROA C
ATOM     32 HG11 VAL   171     -17.834   1.663   5.790  1.00  0.00      PROA H
ATOM     33 HG12 VAL   171     -17.279   0.207   4.889  1.00  0.00      PROA H
ATOM     34 HG13 VAL   171     -16.637   0.534   6.529  1.00  0.00      PROA H
ATOM     35  CG2 VAL   171     -19.108   0.393   7.853  1.00  0.00      PROA C
ATOM     36 HG21 VAL   171     -19.723  -0.295   8.467  1.00  0.00      PROA H
ATOM     37 HG22 VAL   171     -19.673   1.337   7.690  1.00  0.00      PROA H
ATOM     38 HG23 VAL   171     -18.210   0.644   8.463  1.00  0.00      PROA H
ATOM     39  C   VAL   171     -19.583  -1.409   4.474  1.00  0.00      PROA C
ATOM     40  O   VAL   171     -19.105  -1.050   3.393  1.00  0.00      PROA O
ATOM     41  N   LYS   172     -19.855  -2.691   4.768  1.00  0.00      PROA N
ATOM     42  HN  LYS   172     -20.409  -2.920   5.562  1.00  0.00      PROA H
ATOM     43  CA  LYS   172     -19.611  -3.763   3.824  1.00  0.00      PROA C
ATOM     44  HA  LYS   172     -18.637  -3.621   3.374  1.00  0.00      PROA H
ATOM     45  CB  LYS   172     -19.698  -5.127   4.506  1.00  0.00      PROA C
ATOM     46  HB1 LYS   172     -20.749  -5.494   4.590  1.00  0.00      PROA H
ATOM     47  HB2 LYS   172     -19.362  -4.999   5.560  1.00  0.00      PROA H
ATOM     48  CG  LYS   172     -18.842  -6.227   3.890  1.00  0.00      PROA C
ATOM     49  HG1 LYS   172     -18.545  -5.914   2.889  1.00  0.00      PROA H
ATOM     50  HG2 LYS   172     -19.508  -7.118   3.749  1.00  0.00      PROA H
ATOM     51  CD  LYS   172     -17.646  -6.692   4.707  1.00  0.00      PROA C
ATOM     52  HD1 LYS   172     -17.390  -7.744   4.490  1.00  0.00      PROA H
ATOM     53  HD2 LYS   172     -17.985  -6.761   5.768  1.00  0.00      PROA H
ATOM     54  CE  LYS   172     -16.421  -5.816   4.560  1.00  0.00      PROA C
ATOM     55  HE1 LYS   172     -16.587  -5.004   3.818  1.00  0.00      PROA H
ATOM     56  HE2 LYS   172     -15.537  -6.411   4.235  1.00  0.00      PROA H
ATOM     57  NZ  LYS   172     -16.036  -5.189   5.849  1.00  0.00      PROA N
ATOM     58  HZ1 LYS   172     -15.798  -5.941   6.529  1.00  0.00      PROA H
ATOM     59  HZ2 LYS   172     -16.774  -4.570   6.225  1.00  0.00      PROA H
ATOM     60  HZ3 LYS   172     -15.188  -4.596   5.722  1.00  0.00      PROA H
ATOM     61  C   LYS   172     -20.652  -3.700   2.719  1.00  0.00      PROA C
ATOM     62  O   LYS   172     -20.290  -3.651   1.550  1.00  0.00      PROA O
ATOM     63  N   MET   173     -21.934  -3.711   3.107  1.00  0.00      PROA N
ATOM     64  HN  MET   173     -22.189  -3.813   4.065  1.00  0.00      PROA H
ATOM     65  CA  MET   173     -23.023  -3.674   2.139  1.00  0.00      PROA C
ATOM     66  HA  MET   173     -23.059  -4.618   1.610  1.00  0.00      PROA H
ATOM     67  CB  MET   173     -24.356  -3.394   2.837  1.00  0.00      PROA C
ATOM     68  HB1 MET   173     -24.238  -2.716   3.692  1.00  0.00      PROA H
ATOM     69  HB2 MET   173     -24.603  -4.370   3.330  1.00  0.00      PROA H
ATOM     70  CG  MET   173     -25.509  -3.120   1.880  1.00  0.00      PROA C
ATOM     71  HG1 MET   173     -26.445  -3.484   2.327  1.00  0.00      PROA H
ATOM     72  HG2 MET   173     -25.375  -3.738   0.960  1.00  0.00      PROA H
ATOM     73  SD  MET   173     -25.718  -1.372   1.407  1.00  0.00      PROA S
ATOM     74  CE  MET   173     -25.410  -0.579   2.985  1.00  0.00      PROA C
ATOM     75  HE1 MET   173     -24.435  -0.828   3.412  1.00  0.00      PROA H
ATOM     76  HE2 MET   173     -26.171  -0.904   3.726  1.00  0.00      PROA H
ATOM     77  HE3 MET   173     -25.490   0.523   2.879  1.00  0.00      PROA H
ATOM     78  C   MET   173     -22.737  -2.586   1.103  1.00  0.00      PROA C
ATOM     79  O   MET   173     -22.999  -2.770  -0.080  1.00  0.00      PROA O
ATOM     80  N   LYS   174     -22.185  -1.466   1.584  1.00  0.00      PROA N
ATOM     81  HN  LYS   174     -22.032  -1.366   2.565  1.00  0.00      PROA H
ATOM     82  CA  LYS   174     -21.871  -0.337   0.732  1.00  0.00      PROA C
ATOM     83  HA  LYS   174     -22.723  -0.094   0.111  1.00  0.00      PROA H
ATOM     84  CB  LYS   174     -21.493   0.841   1.628  1.00  0.00      PROA C
ATOM     85  HB1 LYS   174     -21.103   1.684   1.014  1.00  0.00      PROA H
ATOM     86  HB2 LYS   174     -20.654   0.512   2.282  1.00  0.00      PROA H
ATOM     87  CG  LYS   174     -22.623   1.346   2.514  1.00  0.00      PROA C
ATOM     88  HG1 LYS   174     -23.262   0.507   2.756  1.00  0.00      PROA H
ATOM     89  HG2 LYS   174     -23.181   2.005   1.811  1.00  0.00      PROA H
ATOM     90  CD  LYS   174     -22.134   1.969   3.802  1.00  0.00      PROA C
ATOM     91  HD1 LYS   174     -21.062   2.201   3.738  1.00  0.00      PROA H
ATOM     92  HD2 LYS   174     -22.245   1.299   4.667  1.00  0.00      PROA H
ATOM     93  CE  LYS   174     -22.893   3.224   4.171  1.00  0.00      PROA C
ATOM     94  HE1 LYS   174     -22.347   4.115   3.784  1.00  0.00      PROA H
ATOM     95  HE2 LYS   174     -22.994   3.317   5.270  1.00  0.00      PROA H
ATOM     96  NZ  LYS   174     -24.238   3.241   3.550  1.00  0.00      PROA N
ATOM     97  HZ1 LYS   174     -24.840   2.478   3.910  1.00  0.00      PROA H
ATOM     98  HZ2 LYS   174     -24.175   3.150   2.516  1.00  0.00      PROA H
ATOM     99  HZ3 LYS   174     -24.688   4.163   3.757  1.00  0.00      PROA H
ATOM    100  C   LYS   174     -20.716  -0.703  -0.199  1.00  0.00      PROA C
ATOM    101  O   LYS   174     -20.790  -0.437  -1.405  1.00  0.00      PROA O
ATOM    102  N   LEU   175     -19.661  -1.313   0.371  1.00  0.00      PROA N
ATOM    103  HN  LEU   175     -19.642  -1.526   1.344  1.00  0.00      PROA H
ATOM    104  CA  LEU   175     -18.533  -1.751  -0.433  1.00  0.00      PROA C
ATOM    105  HA  LEU   175     -18.143  -0.884  -0.950  1.00  0.00      PROA H
ATOM    106  CB  LEU   175     -17.457  -2.386   0.450  1.00  0.00      PROA C
ATOM    107  HB1 LEU   175     -17.872  -3.257   1.000  1.00  0.00      PROA H
ATOM    108  HB2 LEU   175     -17.163  -1.623   1.207  1.00  0.00      PROA H
ATOM    109  CG  LEU   175     -16.186  -2.826  -0.290  1.00  0.00      PROA C
ATOM    110  HG  LEU   175     -16.444  -3.683  -0.964  1.00  0.00      PROA H
ATOM    111  CD1 LEU   175     -15.608  -1.713  -1.159  1.00  0.00      PROA C
ATOM    112 HD11 LEU   175     -15.341  -0.824  -0.550  1.00  0.00      PROA H
ATOM    113 HD12 LEU   175     -16.328  -1.396  -1.941  1.00  0.00      PROA H
ATOM    114 HD13 LEU   175     -14.698  -2.067  -1.685  1.00  0.00      PROA H
ATOM    115  CD2 LEU   175     -15.122  -3.292   0.682  1.00  0.00      PROA C
ATOM    116 HD21 LEU   175     -15.541  -4.054   1.365  1.00  0.00      PROA H
ATOM    117 HD22 LEU   175     -14.762  -2.435   1.287  1.00  0.00      PROA H
ATOM    118 HD23 LEU   175     -14.258  -3.728   0.133  1.00  0.00      PROA H
ATOM    119  C   LEU   175     -19.025  -2.721  -1.500  1.00  0.00      PROA C
ATOM    120  O   LEU   175     -18.742  -2.525  -2.672  1.00  0.00      PROA O
ATOM    121  N   GLN   176     -19.797  -3.722  -1.074  1.00  0.00      PROA N
ATOM    122  HN  GLN   176     -20.055  -3.778  -0.106  1.00  0.00      PROA H
ATOM    123  CA  GLN   176     -20.314  -4.722  -1.992  1.00  0.00      PROA C
ATOM    124  HA  GLN   176     -19.489  -5.219  -2.471  1.00  0.00      PROA H
ATOM    125  CB  GLN   176     -21.134  -5.771  -1.250  1.00  0.00      PROA C
ATOM    126  HB1 GLN   176     -21.344  -6.618  -1.938  1.00  0.00      PROA H
ATOM    127  HB2 GLN   176     -22.126  -5.333  -0.971  1.00  0.00      PROA H
ATOM    128  CG  GLN   176     -20.504  -6.207   0.055  1.00  0.00      PROA C
ATOM    129  HG1 GLN   176     -20.059  -5.536   0.743  1.00  0.00      PROA H
ATOM    130  HG2 GLN   176     -19.636  -6.822  -0.294  1.00  0.00      PROA H
ATOM    131  CD  GLN   176     -21.378  -7.177   0.812  1.00  0.00      PROA C
ATOM    132  OE1 GLN   176     -21.726  -6.948   1.973  1.00  0.00      PROA O
ATOM    133  NE2 GLN   176     -21.771  -8.253   0.144  1.00  0.00      PROA N
ATOM    134 HE21 GLN   176     -22.240  -8.965   0.652  1.00  0.00      PROA H
ATOM    135 HE22 GLN   176     -21.441  -8.404  -0.793  1.00  0.00      PROA H
ATOM    136  C   GLN   176     -21.201  -4.037  -3.026  1.00  0.00      PROA C
ATOM    137  O   GLN   176     -21.004  -4.219  -4.224  1.00  0.00      PROA O
ATOM    138  N   GLU   177     -22.172  -3.264  -2.539  1.00  0.00      PROA N
ATOM    139  HN  GLU   177     -22.295  -3.104  -1.556  1.00  0.00      PROA H
ATOM    140  CA  GLU   177     -23.175  -2.622  -3.426  1.00  0.00      PROA C
ATOM    141  HA  GLU   177     -23.824  -3.400  -3.799  1.00  0.00      PROA H
ATOM    142  CB  GLU   177     -23.961  -1.589  -2.621  1.00  0.00      PROA C
ATOM    143  HB1 GLU   177     -23.593  -0.574  -2.832  1.00  0.00      PROA H
ATOM    144  HB2 GLU   177     -23.840  -1.593  -1.553  1.00  0.00      PROA H
ATOM    145  CG  GLU   177     -25.459  -1.667  -2.835  1.00  0.00      PROA C
ATOM    146  HG1 GLU   177     -25.994  -1.563  -1.866  1.00  0.00      PROA H
ATOM    147  HG2 GLU   177     -25.739  -2.653  -3.261  1.00  0.00      PROA H
ATOM    148  CD  GLU   177     -26.005  -0.603  -3.770  1.00  0.00      PROA C
ATOM    149  OE1 GLU   177     -25.353  -0.331  -4.798  1.00  0.00      PROA O
ATOM    150  OE2 GLU   177     -27.078  -0.047  -3.467  1.00  0.00      PROA O
ATOM    151  C   GLU   177     -22.541  -1.945  -4.639  1.00  0.00      PROA C
ATOM    152  O   GLU   177     -22.970  -2.250  -5.768  1.00  0.00      PROA O
ATOM    153  N   PHE   178     -21.570  -1.060  -4.424  1.00  0.00      PROA N
ATOM    154  HN  PHE   178     -21.255  -0.827  -3.503  1.00  0.00      PROA H
ATOM    155  CA  PHE   178     -21.043  -0.283  -5.576  1.00  0.00      PROA C
ATOM    156  HA  PHE   178     -21.786  -0.279  -6.364  1.00  0.00      PROA H
ATOM    157  CB  PHE   178     -20.829   1.182  -5.178  1.00  0.00      PROA C
ATOM    158  HB1 PHE   178     -21.334   1.743  -6.002  1.00  0.00      PROA H
ATOM    159  HB2 PHE   178     -19.858   1.649  -5.238  1.00  0.00      PROA H
ATOM    160  CG  PHE   178     -21.592   1.629  -3.956  1.00  0.00      PROA C
ATOM    161  CD1 PHE   178     -22.974   1.550  -3.910  1.00  0.00      PROA C
ATOM    162  HD1 PHE   178     -23.503   1.166  -4.771  1.00  0.00      PROA H
ATOM    163  CE1 PHE   178     -23.671   1.961  -2.785  1.00  0.00      PROA C
ATOM    164  HE1 PHE   178     -24.751   1.897  -2.801  1.00  0.00      PROA H
ATOM    165  CZ  PHE   178     -22.996   2.463  -1.698  1.00  0.00      PROA C
ATOM    166  HZ  PHE   178     -23.525   2.852  -0.840  1.00  0.00      PROA H
ATOM    167  CD2 PHE   178     -20.926   2.144  -2.855  1.00  0.00      PROA C
ATOM    168  HD2 PHE   178     -19.860   2.272  -2.880  1.00  0.00      PROA H
ATOM    169  CE2 PHE   178     -21.625   2.555  -1.731  1.00  0.00      PROA C
ATOM    170  HE2 PHE   178     -21.080   2.983  -0.901  1.00  0.00      PROA H
ATOM    171  C   PHE   178     -19.807  -0.954  -6.187  1.00  0.00      PROA C
ATOM    172  O   PHE   178     -19.287  -0.409  -7.173  1.00  0.00      PROA O
ATOM    173  N   VAL   179     -19.338  -2.072  -5.631  1.00  0.00      PROA N
ATOM    174  HN  VAL   179     -19.683  -2.448  -4.770  1.00  0.00      PROA H
ATOM    175  CA  VAL   179     -18.238  -2.804  -6.328  1.00  0.00      PROA C
ATOM    176  HA  VAL   179     -17.611  -2.107  -6.862  1.00  0.00      PROA H
ATOM    177  CB  VAL   179     -17.328  -3.626  -5.397  1.00  0.00      PROA C
ATOM    178  HB  VAL   179     -16.599  -4.179  -6.049  1.00  0.00      PROA H
ATOM    179  CG1 VAL   179     -16.471  -2.752  -4.494  1.00  0.00      PROA C
ATOM    180 HG11 VAL   179     -17.049  -2.005  -3.946  1.00  0.00      PROA H
ATOM    181 HG12 VAL   179     -15.728  -2.192  -5.105  1.00  0.00      PROA H
ATOM    182 HG13 VAL   179     -15.916  -3.374  -3.762  1.00  0.00      PROA H
ATOM    183  CG2 VAL   179     -18.083  -4.683  -4.613  1.00  0.00      PROA C
ATOM    184 HG21 VAL   179     -18.579  -5.416  -5.282  1.00  0.00      PROA H
ATOM    185 HG22 VAL   179     -18.836  -4.204  -4.017  1.00  0.00      PROA H
ATOM    186 HG23 VAL   179     -17.390  -5.211  -3.926  1.00  0.00      PROA H
ATOM    187  C   VAL   179     -18.913  -3.699  -7.369  1.00  0.00      PROA C
ATOM    188  O   VAL   179     -18.191  -4.351  -8.142  1.00  0.00      PROA O
ATOM    189  N   LEU   180     -20.248  -3.728  -7.367  1.00  0.00      PROA N
ATOM    190  HN  LEU   180     -20.769  -3.277  -6.645  1.00  0.00      PROA H
ATOM    191  CA  LEU   180     -21.003  -4.509  -8.378  1.00  0.00      PROA C
ATOM    192  HA  LEU   180     -20.441  -5.386  -8.671  1.00  0.00      PROA H
ATOM    193  CB  LEU   180     -22.357  -4.890  -7.780  1.00  0.00      PROA C
ATOM    194  HB1 LEU   180     -22.906  -5.532  -8.505  1.00  0.00      PROA H
ATOM    195  HB2 LEU   180     -22.961  -3.964  -7.632  1.00  0.00      PROA H
ATOM    196  CG  LEU   180     -22.286  -5.617  -6.440  1.00  0.00      PROA C
ATOM    197  HG  LEU   180     -21.769  -4.906  -5.912  1.00  0.00      PROA H
ATOM    198  CD1 LEU   180     -23.674  -5.842  -5.863  1.00  0.00      PROA C
ATOM    199 HD11 LEU   180     -24.259  -6.528  -6.512  1.00  0.00      PROA H
ATOM    200 HD12 LEU   180     -24.216  -4.875  -5.781  1.00  0.00      PROA H
ATOM    201 HD13 LEU   180     -23.602  -6.288  -4.848  1.00  0.00      PROA H
ATOM    202  CD2 LEU   180     -21.534  -6.933  -6.571  1.00  0.00      PROA C
ATOM    203 HD21 LEU   180     -20.490  -6.752  -6.906  1.00  0.00      PROA H
ATOM    204 HD22 LEU   180     -22.039  -7.594  -7.307  1.00  0.00      PROA H
ATOM    205 HD23 LEU   180     -21.508  -7.442  -5.585  1.00  0.00      PROA H
ATOM    206  C   LEU   180     -21.166  -3.635  -9.622  1.00  0.00      PROA C
ATOM    207  O   LEU   180     -21.598  -4.171 -10.660  1.00  0.00      PROA O
ATOM    208  N   ASN   181     -20.837  -2.344  -9.510  1.00  0.00      PROA N
ATOM    209  HN  ASN   181     -20.401  -2.012  -8.681  1.00  0.00      PROA H
ATOM    210  CA  ASN   181     -20.888  -1.422 -10.675  1.00  0.00      PROA C
ATOM    211  HA  ASN   181     -21.927  -1.242 -10.895  1.00  0.00      PROA H
ATOM    212  CB  ASN   181     -20.176  -0.106 -10.359  1.00  0.00      PROA C
ATOM    213  HB1 ASN   181     -19.108  -0.312 -10.126  1.00  0.00      PROA H
ATOM    214  HB2 ASN   181     -20.628   0.362  -9.459  1.00  0.00      PROA H
ATOM    215  CG  ASN   181     -20.219   0.901 -11.489  1.00  0.00      PROA C
ATOM    216  OD1 ASN   181     -19.462   1.870 -11.487  1.00  0.00      PROA O
ATOM    217  ND2 ASN   181     -21.100   0.690 -12.453  1.00  0.00      PROA N
ATOM    218 HD21 ASN   181     -21.091  -0.275 -12.755  1.00  0.00      PROA H
ATOM    219 HD22 ASN   181     -21.135   1.373 -13.172  1.00  0.00      PROA H
ATOM    220  C   ASN   181     -20.261  -2.116 -11.887  1.00  0.00      PROA C
ATOM    221  OT1 ASN   181     -19.821  -3.287 -11.737  1.00  0.00      PROA O
ATOM    222  OT2 ASN   181     -20.216  -1.481 -12.975  1.00  0.00      PROA O
TER
ATOM    223  N   GLY     2      20.414  -5.492   0.394  1.00  0.00      PROB N
ATOM    224  HT1 GLY     2      19.519  -5.054   0.732  1.00  0.00      PROB H
ATOM    225  HT2 GLY     2      20.361  -5.592  -0.641  1.00  0.00      PROB H
ATOM    226  HT3 GLY     2      21.189  -4.826   0.601  1.00  0.00      PROB H
ATOM    227  CA  GLY     2      20.706  -6.806   1.053  1.00  0.00      PROB C
ATOM    228  HA1 GLY     2      19.972  -7.523   0.713  1.00  0.00      PROB H
ATOM    229  HA2 GLY     2      20.697  -6.653   2.121  1.00  0.00      PROB H
ATOM    230  C   GLY     2      22.093  -7.338   0.679  1.00  0.00      PROB C
ATOM    231  O   GLY     2      22.789  -6.730  -0.136  1.00  0.00      PROB O
ATOM    232  N   ARG     3      22.459  -8.471   1.287  1.00  0.00      PROB N
ATOM    233  HN  ARG     3      21.861  -8.946   1.928  1.00  0.00      PROB H
ATOM    234  CA  ARG     3      23.787  -9.052   1.169  1.00  0.00      PROB C
ATOM    235  HA  ARG     3      24.516  -8.285   1.402  1.00  0.00      PROB H
ATOM    236  CB  ARG     3      23.983 -10.245   2.113  1.00  0.00      PROB C
ATOM    237  HB1 ARG     3      25.002 -10.673   1.949  1.00  0.00      PROB H
ATOM    238  HB2 ARG     3      23.256 -11.046   1.841  1.00  0.00      PROB H
ATOM    239  CG  ARG     3      23.819  -9.927   3.591  1.00  0.00      PROB C
ATOM    240  HG1 ARG     3      23.918 -10.887   4.152  1.00  0.00      PROB H
ATOM    241  HG2 ARG     3      22.816  -9.517   3.833  1.00  0.00      PROB H
ATOM    242  CD  ARG     3      24.900  -8.968   4.044  1.00  0.00      PROB C
ATOM    243  HD1 ARG     3      24.582  -7.921   3.819  1.00  0.00      PROB H
ATOM    244  HD2 ARG     3      25.836  -9.119   3.452  1.00  0.00      PROB H
ATOM    245  NE  ARG     3      25.247  -9.023   5.467  1.00  0.00      PROB N
ATOM    246  HE  ARG     3      25.243  -8.172   6.013  1.00  0.00      PROB H
ATOM    247  CZ  ARG     3      26.008  -9.961   6.029  1.00  0.00      PROB C
ATOM    248  NH1 ARG     3      26.499 -10.943   5.290  1.00  0.00      PROB N
ATOM    249 HH11 ARG     3      26.499 -10.821   4.310  1.00  0.00      PROB H
ATOM    250 HH12 ARG     3      27.074 -11.673   5.676  1.00  0.00      PROB H
ATOM    251  NH2 ARG     3      26.266  -9.906   7.326  1.00  0.00      PROB N
ATOM    252 HH21 ARG     3      26.152  -9.007   7.744  1.00  0.00      PROB H
ATOM    253 HH22 ARG     3      26.933 -10.543   7.702  1.00  0.00      PROB H
ATOM    254  C   ARG     3      24.071  -9.460  -0.277  1.00  0.00      PROB C
ATOM    255  O   ARG     3      25.232  -9.432  -0.692  1.00  0.00      PROB O
ATOM    256  N   LYS     4      23.016  -9.852  -1.023  1.00  0.00      PROB N
ATOM    257  HN  LYS     4      22.120  -9.970  -0.609  1.00  0.00      PROB H
ATOM    258  CA  LYS     4      23.087 -10.072  -2.465  1.00  0.00      PROB C
ATOM    259  HA  LYS     4      23.858  -9.414  -2.848  1.00  0.00      PROB H
ATOM    260  CB  LYS     4      23.474 -11.511  -2.852  1.00  0.00      PROB C
ATOM    261  HB1 LYS     4      24.303 -11.848  -2.187  1.00  0.00      PROB H
ATOM    262  HB2 LYS     4      23.914 -11.463  -3.875  1.00  0.00      PROB H
ATOM    263  CG  LYS     4      22.348 -12.531  -2.838  1.00  0.00      PROB C
ATOM    264  HG1 LYS     4      21.336 -12.084  -2.948  1.00  0.00      PROB H
ATOM    265  HG2 LYS     4      22.364 -13.017  -1.832  1.00  0.00      PROB H
ATOM    266  CD  LYS     4      22.465 -13.601  -3.911  1.00  0.00      PROB C
ATOM    267  HD1 LYS     4      21.756 -14.434  -3.692  1.00  0.00      PROB H
ATOM    268  HD2 LYS     4      23.494 -14.028  -3.852  1.00  0.00      PROB H
ATOM    269  CE  LYS     4      22.206 -13.068  -5.307  1.00  0.00      PROB C
ATOM    270  HE1 LYS     4      22.657 -12.091  -5.548  1.00  0.00      PROB H
ATOM    271  HE2 LYS     4      21.101 -13.028  -5.361  1.00  0.00      PROB H
ATOM    272  NZ  LYS     4      22.556 -14.071  -6.339  1.00  0.00      PROB N
ATOM    273  HZ1 LYS     4      22.158 -14.997  -6.095  1.00  0.00      PROB H
ATOM    274  HZ2 LYS     4      23.595 -14.143  -6.407  1.00  0.00      PROB H
ATOM    275  HZ3 LYS     4      22.155 -13.818  -7.269  1.00  0.00      PROB H
ATOM    276  C   LYS     4      21.773  -9.627  -3.112  1.00  0.00      PROB C
ATOM    277  O   LYS     4      20.737  -9.558  -2.456  1.00  0.00      PROB O
ATOM    278  N   LYS     5      21.848  -9.307  -4.407  1.00  0.00      PROB N
ATOM    279  HN  LYS     5      22.708  -9.404  -4.904  1.00  0.00      PROB H
ATOM    280  CA  LYS     5      20.699  -8.870  -5.185  1.00  0.00      PROB C
ATOM    281  HA  LYS     5      20.211  -8.070  -4.650  1.00  0.00      PROB H
ATOM    282  CB  LYS     5      21.161  -8.375  -6.555  1.00  0.00      PROB C
ATOM    283  HB1 LYS     5      21.444  -9.236  -7.205  1.00  0.00      PROB H
ATOM    284  HB2 LYS     5      22.100  -7.828  -6.298  1.00  0.00      PROB H
ATOM    285  CG  LYS     5      20.243  -7.417  -7.295  1.00  0.00      PROB C
ATOM    286  HG1 LYS     5      20.124  -6.473  -6.714  1.00  0.00      PROB H
ATOM    287  HG2 LYS     5      19.230  -7.874  -7.412  1.00  0.00      PROB H
ATOM    288  CD  LYS     5      20.796  -7.105  -8.674  1.00  0.00      PROB C
ATOM    289  HD1 LYS     5      20.175  -6.328  -9.174  1.00  0.00      PROB H
ATOM    290  HD2 LYS     5      20.698  -8.042  -9.272  1.00  0.00      PROB H
ATOM    291  CE  LYS     5      22.259  -6.688  -8.650  1.00  0.00      PROB C
ATOM    292  HE1 LYS     5      22.908  -7.308  -7.999  1.00  0.00      PROB H
ATOM    293  HE2 LYS     5      22.345  -5.632  -8.307  1.00  0.00      PROB H
ATOM    294  NZ  LYS     5      22.917  -6.793  -9.975  1.00  0.00      PROB N
ATOM    295  HZ1 LYS     5      22.361  -6.335 -10.720  1.00  0.00      PROB H
ATOM    296  HZ2 LYS     5      23.096  -7.784 -10.259  1.00  0.00      PROB H
ATOM    297  HZ3 LYS     5      23.862  -6.348  -9.930  1.00  0.00      PROB H
ATOM    298  C   LYS     5      19.723 -10.041  -5.322  1.00  0.00      PROB C
ATOM    299  O   LYS     5      20.088 -11.157  -5.703  1.00  0.00      PROB O
ATOM    300  N   ILE     6      18.478  -9.774  -4.933  1.00  0.00      PROB N
ATOM    301  HN  ILE     6      18.248  -8.863  -4.631  1.00  0.00      PROB H
ATOM    302  CA  ILE     6      17.337 -10.666  -5.020  1.00  0.00      PROB C
ATOM    303  HA  ILE     6      17.660 -11.688  -4.895  1.00  0.00      PROB H
ATOM    304  CB  ILE     6      16.344 -10.235  -3.930  1.00  0.00      PROB C
ATOM    305  HB  ILE     6      16.901 -10.273  -2.966  1.00  0.00      PROB H
ATOM    306  CG2 ILE     6      15.886  -8.789  -4.127  1.00  0.00      PROB C
ATOM    307 HG21 ILE     6      15.224  -8.704  -5.017  1.00  0.00      PROB H
ATOM    308 HG22 ILE     6      16.726  -8.081  -4.262  1.00  0.00      PROB H
ATOM    309 HG23 ILE     6      15.304  -8.440  -3.249  1.00  0.00      PROB H
ATOM    310  CG1 ILE     6      15.147 -11.169  -3.809  1.00  0.00      PROB C
ATOM    311 HG11 ILE     6      15.511 -12.219  -3.766  1.00  0.00      PROB H
ATOM    312 HG12 ILE     6      14.499 -11.065  -4.703  1.00  0.00      PROB H
ATOM    313  CD  ILE     6      14.298 -10.883  -2.582  1.00  0.00      PROB C
ATOM    314  HD1 ILE     6      13.779  -9.906  -2.664  1.00  0.00      PROB H
ATOM    315  HD2 ILE     6      14.921 -10.890  -1.662  1.00  0.00      PROB H
ATOM    316  HD3 ILE     6      13.517 -11.667  -2.466  1.00  0.00      PROB H
ATOM    317  C   ILE     6      16.705 -10.501  -6.393  1.00  0.00      PROB C
ATOM    318  O   ILE     6      16.904  -9.472  -7.039  1.00  0.00      PROB O
ATOM    319  N   GLN     7      16.049 -11.561  -6.879  1.00  0.00      PROB N
ATOM    320  HN  GLN     7      16.003 -12.414  -6.371  1.00  0.00      PROB H
ATOM    321  CA  GLN     7      15.224 -11.504  -8.081  1.00  0.00      PROB C
ATOM    322  HA  GLN     7      15.456 -10.619  -8.657  1.00  0.00      PROB H
ATOM    323  CB  GLN     7      15.397 -12.760  -8.954  1.00  0.00      PROB C
ATOM    324  HB1 GLN     7      14.619 -12.809  -9.752  1.00  0.00      PROB H
ATOM    325  HB2 GLN     7      15.235 -13.651  -8.301  1.00  0.00      PROB H
ATOM    326  CG  GLN     7      16.780 -12.904  -9.585  1.00  0.00      PROB C
ATOM    327  HG1 GLN     7      16.946 -13.987  -9.804  1.00  0.00      PROB H
ATOM    328  HG2 GLN     7      17.591 -12.591  -8.896  1.00  0.00      PROB H
ATOM    329  CD  GLN     7      16.940 -12.206 -10.917  1.00  0.00      PROB C
ATOM    330  OE1 GLN     7      17.030 -12.844 -11.970  1.00  0.00      PROB O
ATOM    331  NE2 GLN     7      16.993 -10.883 -10.897  1.00  0.00      PROB N
ATOM    332 HE21 GLN     7      17.138 -10.437 -11.774  1.00  0.00      PROB H
ATOM    333 HE22 GLN     7      17.091 -10.410 -10.026  1.00  0.00      PROB H
ATOM    334  C   GLN     7      13.769 -11.392  -7.631  1.00  0.00      PROB C
ATOM    335  O   GLN     7      13.410 -11.941  -6.586  1.00  0.00      PROB O
ATOM    336  N   ILE     8      12.953 -10.655  -8.403  1.00  0.00      PROB N
ATOM    337  HN  ILE     8      13.246 -10.225  -9.251  1.00  0.00      PROB H
ATOM    338  CA  ILE     8      11.535 -10.558  -8.103  1.00  0.00      PROB C
ATOM    339  HA  ILE     8      11.385 -10.637  -7.036  1.00  0.00      PROB H
ATOM    340  CB  ILE     8      10.938  -9.194  -8.532  1.00  0.00      PROB C
ATOM    341  HB  ILE     8      11.025  -9.119  -9.646  1.00  0.00      PROB H
ATOM    342  CG2 ILE     8       9.460  -9.116  -8.207  1.00  0.00      PROB C
ATOM    343 HG21 ILE     8       9.269  -9.336  -7.135  1.00  0.00      PROB H
ATOM    344 HG22 ILE     8       8.875  -9.829  -8.826  1.00  0.00      PROB H
ATOM    345 HG23 ILE     8       9.066  -8.100  -8.422  1.00  0.00      PROB H
ATOM    346  CG1 ILE     8      11.696  -7.995  -7.953  1.00  0.00      PROB C
ATOM    347 HG11 ILE     8      11.104  -7.076  -8.173  1.00  0.00      PROB H
ATOM    348 HG12 ILE     8      12.651  -7.888  -8.518  1.00  0.00      PROB H
ATOM    349  CD  ILE     8      12.021  -8.070  -6.482  1.00  0.00      PROB C
ATOM    350  HD1 ILE     8      12.738  -8.891  -6.266  1.00  0.00      PROB H
ATOM    351  HD2 ILE     8      11.100  -8.252  -5.885  1.00  0.00      PROB H
ATOM    352  HD3 ILE     8      12.478  -7.117  -6.135  1.00  0.00      PROB H
ATOM    353  C   ILE     8      10.830 -11.767  -8.727  1.00  0.00      PROB C
ATOM    354  O   ILE     8      10.418 -11.732  -9.884  1.00  0.00      PROB O
ATOM    355  N   GLN     9      10.737 -12.848  -7.943  1.00  0.00      PROB N
ATOM    356  HN  GLN     9      11.154 -12.838  -7.037  1.00  0.00      PROB H
ATOM    357  CA  GLN     9      10.079 -14.102  -8.283  1.00  0.00      PROB C
ATOM    358  HA  GLN     9       9.188 -13.874  -8.849  1.00  0.00      PROB H
ATOM    359  CB  GLN     9      11.002 -15.037  -9.079  1.00  0.00      PROB C
ATOM    360  HB1 GLN     9      11.217 -14.545 -10.059  1.00  0.00      PROB H
ATOM    361  HB2 GLN     9      10.439 -15.973  -9.307  1.00  0.00      PROB H
ATOM    362  CG  GLN     9      12.332 -15.353  -8.400  1.00  0.00      PROB C
ATOM    363  HG1 GLN     9      12.163 -15.750  -7.374  1.00  0.00      PROB H
ATOM    364  HG2 GLN     9      12.939 -14.427  -8.313  1.00  0.00      PROB H
ATOM    365  CD  GLN     9      13.155 -16.370  -9.160  1.00  0.00      PROB C
ATOM    366  OE1 GLN     9      14.265 -16.085  -9.614  1.00  0.00      PROB O
ATOM    367  NE2 GLN     9      12.619 -17.572  -9.312  1.00  0.00      PROB N
ATOM    368 HE21 GLN     9      13.121 -18.227  -9.874  1.00  0.00      PROB H
ATOM    369 HE22 GLN     9      11.706 -17.762  -8.962  1.00  0.00      PROB H
ATOM    370  C   GLN     9       9.619 -14.747  -6.975  1.00  0.00      PROB C
ATOM    371  O   GLN     9      10.223 -14.514  -5.936  1.00  0.00      PROB O
ATOM    372  N   ARG    10       8.586 -15.593  -7.035  1.00  0.00      PROB N
ATOM    373  HN  ARG    10       8.153 -15.819  -7.904  1.00  0.00      PROB H
ATOM    374  CA  ARG    10       8.074 -16.300  -5.870  1.00  0.00      PROB C
ATOM    375  HA  ARG    10       7.665 -15.548  -5.211  1.00  0.00      PROB H
ATOM    376  CB  ARG    10       6.950 -17.252  -6.288  1.00  0.00      PROB C
ATOM    377  HB1 ARG    10       7.386 -18.194  -6.688  1.00  0.00      PROB H
ATOM    378  HB2 ARG    10       6.384 -16.774  -7.125  1.00  0.00      PROB H
ATOM    379  CG  ARG    10       5.942 -17.536  -5.182  1.00  0.00      PROB C
ATOM    380  HG1 ARG    10       5.370 -16.593  -4.997  1.00  0.00      PROB H
ATOM    381  HG2 ARG    10       6.504 -17.718  -4.238  1.00  0.00      PROB H
ATOM    382  CD  ARG    10       4.950 -18.623  -5.531  1.00  0.00      PROB C
ATOM    383  HD1 ARG    10       5.260 -19.221  -6.419  1.00  0.00      PROB H
ATOM    384  HD2 ARG    10       3.943 -18.194  -5.756  1.00  0.00      PROB H
ATOM    385  NE  ARG    10       4.839 -19.502  -4.366  1.00  0.00      PROB N
ATOM    386  HE  ARG    10       3.922 -19.632  -3.990  1.00  0.00      PROB H
ATOM    387  CZ  ARG    10       5.818 -20.293  -3.927  1.00  0.00      PROB C
ATOM    388  NH1 ARG    10       6.983 -20.337  -4.558  1.00  0.00      PROB N
ATOM    389 HH11 ARG    10       7.140 -19.645  -5.246  1.00  0.00      PROB H
ATOM    390 HH12 ARG    10       7.706 -20.823  -4.086  1.00  0.00      PROB H
ATOM    391  NH2 ARG    10       5.637 -21.032  -2.848  1.00  0.00      PROB N
ATOM    392 HH21 ARG    10       4.724 -21.155  -2.473  1.00  0.00      PROB H
ATOM    393 HH22 ARG    10       6.271 -21.810  -2.735  1.00  0.00      PROB H
ATOM    394  C   ARG    10       9.197 -17.028  -5.124  1.00  0.00      PROB C
ATOM    395  O   ARG    10      10.067 -17.631  -5.739  1.00  0.00      PROB O
ATOM    396  N   ILE    11       9.242 -16.835  -3.800  1.00  0.00      PROB N
ATOM    397  HN  ILE    11       8.576 -16.223  -3.365  1.00  0.00      PROB H
ATOM    398  CA  ILE    11      10.234 -17.432  -2.916  1.00  0.00      PROB C
ATOM    399  HA  ILE    11      11.172 -17.531  -3.446  1.00  0.00      PROB H
ATOM    400  CB  ILE    11      10.445 -16.544  -1.663  1.00  0.00      PROB C
ATOM    401  HB  ILE    11       9.431 -16.364  -1.229  1.00  0.00      PROB H
ATOM    402  CG2 ILE    11      11.279 -17.256  -0.595  1.00  0.00      PROB C
ATOM    403 HG21 ILE    11      12.276 -17.537  -0.996  1.00  0.00      PROB H
ATOM    404 HG22 ILE    11      10.776 -18.175  -0.221  1.00  0.00      PROB H
ATOM    405 HG23 ILE    11      11.432 -16.599   0.286  1.00  0.00      PROB H
ATOM    406  CG1 ILE    11      11.018 -15.167  -2.021  1.00  0.00      PROB C
ATOM    407 HG11 ILE    11      10.535 -14.780  -2.949  1.00  0.00      PROB H
ATOM    408 HG12 ILE    11      12.103 -15.306  -2.226  1.00  0.00      PROB H
ATOM    409  CD  ILE    11      10.830 -14.137  -0.921  1.00  0.00      PROB C
ATOM    410  HD1 ILE    11      11.349 -14.443   0.014  1.00  0.00      PROB H
ATOM    411  HD2 ILE    11       9.749 -14.008  -0.689  1.00  0.00      PROB H
ATOM    412  HD3 ILE    11      11.242 -13.152  -1.227  1.00  0.00      PROB H
ATOM    413  C   ILE    11       9.741 -18.829  -2.550  1.00  0.00      PROB C
ATOM    414  O   ILE    11       8.595 -18.974  -2.125  1.00  0.00      PROB O
ATOM    415  N   THR    12      10.632 -19.823  -2.652  1.00  0.00      PROB N
ATOM    416  HN  THR    12      11.567 -19.647  -2.945  1.00  0.00      PROB H
ATOM    417  CA  THR    12      10.290 -21.237  -2.574  1.00  0.00      PROB C
ATOM    418  HA  THR    12       9.233 -21.346  -2.770  1.00  0.00      PROB H
ATOM    419  CB  THR    12      11.020 -22.045  -3.662  1.00  0.00      PROB C
ATOM    420  HB  THR    12      10.624 -23.089  -3.648  1.00  0.00      PROB H
ATOM    421  OG1 THR    12      12.414 -22.064  -3.349  1.00  0.00      PROB O
ATOM    422  HG1 THR    12      12.795 -22.743  -3.916  1.00  0.00      PROB H
ATOM    423  CG2 THR    12      10.870 -21.465  -5.051  1.00  0.00      PROB C
ATOM    424 HG21 THR    12      11.420 -20.505  -5.158  1.00  0.00      PROB H
ATOM    425 HG22 THR    12       9.800 -21.279  -5.285  1.00  0.00      PROB H
ATOM    426 HG23 THR    12      11.257 -22.173  -5.806  1.00  0.00      PROB H
ATOM    427  C   THR    12      10.481 -21.773  -1.149  1.00  0.00      PROB C
ATOM    428  O   THR    12       9.641 -22.540  -0.662  1.00  0.00      PROB O
ATOM    429  N   ASP    13      11.557 -21.342  -0.464  1.00  0.00      PROB N
ATOM    430  HN  ASP    13      12.253 -20.773  -0.883  1.00  0.00      PROB H
ATOM    431  CA  ASP    13      11.720 -21.709   0.936  1.00  0.00      PROB C
ATOM    432  HA  ASP    13      11.588 -22.783   1.013  1.00  0.00      PROB H
ATOM    433  CB  ASP    13      13.104 -21.378   1.488  1.00  0.00      PROB C
ATOM    434  HB1 ASP    13      13.303 -20.291   1.433  1.00  0.00      PROB H
ATOM    435  HB2 ASP    13      13.874 -21.903   0.883  1.00  0.00      PROB H
ATOM    436  CG  ASP    13      13.289 -21.839   2.928  1.00  0.00      PROB C
ATOM    437  OD1 ASP    13      13.137 -23.058   3.173  1.00  0.00      PROB O
ATOM    438  OD2 ASP    13      13.558 -20.991   3.796  1.00  0.00      PROB O
ATOM    439  C   ASP    13      10.602 -21.055   1.747  1.00  0.00      PROB C
ATOM    440  O   ASP    13      10.557 -19.836   1.854  1.00  0.00      PROB O
ATOM    441  N   GLU    14       9.713 -21.897   2.298  1.00  0.00      PROB N
ATOM    442  HN  GLU    14       9.820 -22.875   2.139  1.00  0.00      PROB H
ATOM    443  CA  GLU    14       8.504 -21.528   3.016  1.00  0.00      PROB C
ATOM    444  HA  GLU    14       7.820 -21.049   2.329  1.00  0.00      PROB H
ATOM    445  CB  GLU    14       7.849 -22.800   3.564  1.00  0.00      PROB C
ATOM    446  HB1 GLU    14       8.645 -23.443   4.008  1.00  0.00      PROB H
ATOM    447  HB2 GLU    14       7.408 -23.370   2.714  1.00  0.00      PROB H
ATOM    448  CG  GLU    14       6.795 -22.577   4.636  1.00  0.00      PROB C
ATOM    449  HG1 GLU    14       7.195 -22.029   5.514  1.00  0.00      PROB H
ATOM    450  HG2 GLU    14       6.479 -23.576   5.016  1.00  0.00      PROB H
ATOM    451  CD  GLU    14       5.497 -21.892   4.228  1.00  0.00      PROB C
ATOM    452  OE1 GLU    14       5.309 -21.638   3.006  1.00  0.00      PROB O
ATOM    453  OE2 GLU    14       4.661 -21.629   5.138  1.00  0.00      PROB O
ATOM    454  C   GLU    14       8.795 -20.516   4.129  1.00  0.00      PROB C
ATOM    455  O   GLU    14       8.030 -19.567   4.304  1.00  0.00      PROB O
ATOM    456  N   ARG    15       9.862 -20.750   4.904  1.00  0.00      PROB N
ATOM    457  HN  ARG    15      10.453 -21.530   4.713  1.00  0.00      PROB H
ATOM    458  CA  ARG    15      10.208 -19.890   6.027  1.00  0.00      PROB C
ATOM    459  HA  ARG    15       9.277 -19.605   6.499  1.00  0.00      PROB H
ATOM    460  CB  ARG    15      11.043 -20.607   7.090  1.00  0.00      PROB C
ATOM    461  HB1 ARG    15      12.128 -20.595   6.843  1.00  0.00      PROB H
ATOM    462  HB2 ARG    15      10.719 -21.674   7.042  1.00  0.00      PROB H
ATOM    463  CG  ARG    15      10.782 -20.078   8.499  1.00  0.00      PROB C
ATOM    464  HG1 ARG    15       9.673 -20.006   8.620  1.00  0.00      PROB H
ATOM    465  HG2 ARG    15      11.181 -19.044   8.602  1.00  0.00      PROB H
ATOM    466  CD  ARG    15      11.273 -20.934   9.654  1.00  0.00      PROB C
ATOM    467  HD1 ARG    15      10.704 -20.685  10.574  1.00  0.00      PROB H
ATOM    468  HD2 ARG    15      12.336 -20.660   9.853  1.00  0.00      PROB H
ATOM    469  NE  ARG    15      11.104 -22.366   9.431  1.00  0.00      PROB N
ATOM    470  HE  ARG    15      10.192 -22.738   9.291  1.00  0.00      PROB H
ATOM    471  CZ  ARG    15      12.081 -23.269   9.463  1.00  0.00      PROB C
ATOM    472  NH1 ARG    15      13.324 -22.909   9.742  1.00  0.00      PROB N
ATOM    473 HH11 ARG    15      13.528 -21.973   9.985  1.00  0.00      PROB H
ATOM    474 HH12 ARG    15      14.019 -23.625   9.634  1.00  0.00      PROB H
ATOM    475  NH2 ARG    15      11.805 -24.541   9.236  1.00  0.00      PROB N
ATOM    476 HH21 ARG    15      10.860 -24.850   9.230  1.00  0.00      PROB H
ATOM    477 HH22 ARG    15      12.555 -25.189   9.320  1.00  0.00      PROB H
ATOM    478  C   ARG    15      10.853 -18.592   5.541  1.00  0.00      PROB C
ATOM    479  O   ARG    15      10.577 -17.528   6.097  1.00  0.00      PROB O
ATOM    480  N   ASN    16      11.676 -18.669   4.479  1.00  0.00      PROB N
ATOM    481  HN  ASN    16      11.991 -19.558   4.125  1.00  0.00      PROB H
ATOM    482  CA  ASN    16      12.220 -17.459   3.868  1.00  0.00      PROB C
ATOM    483  HA  ASN    16      12.753 -16.944   4.659  1.00  0.00      PROB H
ATOM    484  CB  ASN    16      13.197 -17.714   2.717  1.00  0.00      PROB C
ATOM    485  HB1 ASN    16      12.650 -18.150   1.855  1.00  0.00      PROB H
ATOM    486  HB2 ASN    16      13.932 -18.476   3.059  1.00  0.00      PROB H
ATOM    487  CG  ASN    16      13.966 -16.473   2.301  1.00  0.00      PROB C
ATOM    488  OD1 ASN    16      14.226 -15.594   3.122  1.00  0.00      PROB O
ATOM    489  ND2 ASN    16      14.303 -16.367   1.022  1.00  0.00      PROB N
ATOM    490 HD21 ASN    16      14.856 -15.579   0.777  1.00  0.00      PROB H
ATOM    491 HD22 ASN    16      14.210 -17.155   0.417  1.00  0.00      PROB H
ATOM    492  C   ASN    16      11.077 -16.536   3.452  1.00  0.00      PROB C
ATOM    493  O   ASN    16      11.130 -15.357   3.742  1.00  0.00      PROB O
ATOM    494  N   ARG    17      10.035 -17.120   2.864  1.00  0.00      PROB N
ATOM    495  HN  ARG    17      10.073 -18.115   2.712  1.00  0.00      PROB H
ATOM    496  CA  ARG    17       8.875 -16.433   2.330  1.00  0.00      PROB C
ATOM    497  HA  ARG    17       9.237 -15.674   1.650  1.00  0.00      PROB H
ATOM    498  CB  ARG    17       7.931 -17.391   1.595  1.00  0.00      PROB C
ATOM    499  HB1 ARG    17       7.325 -18.014   2.288  1.00  0.00      PROB H
ATOM    500  HB2 ARG    17       8.566 -18.116   1.028  1.00  0.00      PROB H
ATOM    501  CG  ARG    17       7.087 -16.638   0.576  1.00  0.00      PROB C
ATOM    502  HG1 ARG    17       7.382 -16.922  -0.459  1.00  0.00      PROB H
ATOM    503  HG2 ARG    17       7.290 -15.545   0.670  1.00  0.00      PROB H
ATOM    504  CD  ARG    17       5.585 -16.836   0.776  1.00  0.00      PROB C
ATOM    505  HD1 ARG    17       5.049 -15.905   0.492  1.00  0.00      PROB H
ATOM    506  HD2 ARG    17       5.369 -16.967   1.862  1.00  0.00      PROB H
ATOM    507  NE  ARG    17       5.009 -17.878  -0.053  1.00  0.00      PROB N
ATOM    508  HE  ARG    17       5.246 -17.918  -1.017  1.00  0.00      PROB H
ATOM    509  CZ  ARG    17       4.356 -18.946   0.388  1.00  0.00      PROB C
ATOM    510  NH1 ARG    17       4.191 -19.134   1.684  1.00  0.00      PROB N
ATOM    511 HH11 ARG    17       4.690 -18.582   2.331  1.00  0.00      PROB H
ATOM    512 HH12 ARG    17       4.079 -20.083   2.017  1.00  0.00      PROB H
ATOM    513  NH2 ARG    17       3.869 -19.820  -0.482  1.00  0.00      PROB N
ATOM    514 HH21 ARG    17       3.393 -20.629  -0.123  1.00  0.00      PROB H
ATOM    515 HH22 ARG    17       3.503 -19.445  -1.321  1.00  0.00      PROB H
ATOM    516  C   ARG    17       8.074 -15.741   3.424  1.00  0.00      PROB C
ATOM    517  O   ARG    17       7.663 -14.597   3.238  1.00  0.00      PROB O
ATOM    518  N   GLN    18       7.846 -16.452   4.539  1.00  0.00      PROB N
ATOM    519  HN  GLN    18       8.159 -17.405   4.599  1.00  0.00      PROB H
ATOM    520  CA  GLN    18       7.065 -15.959   5.667  1.00  0.00      PROB C
ATOM    521  HA  GLN    18       6.138 -15.558   5.286  1.00  0.00      PROB H
ATOM    522  CB  GLN    18       6.804 -17.079   6.683  1.00  0.00      PROB C
ATOM    523  HB1 GLN    18       6.466 -16.664   7.663  1.00  0.00      PROB H
ATOM    524  HB2 GLN    18       7.783 -17.578   6.894  1.00  0.00      PROB H
ATOM    525  CG  GLN    18       5.837 -18.152   6.234  1.00  0.00      PROB C
ATOM    526  HG1 GLN    18       5.820 -18.988   6.971  1.00  0.00      PROB H
ATOM    527  HG2 GLN    18       6.147 -18.601   5.268  1.00  0.00      PROB H
ATOM    528  CD  GLN    18       4.410 -17.708   6.036  1.00  0.00      PROB C
ATOM    529  OE1 GLN    18       3.600 -18.436   5.459  1.00  0.00      PROB O
ATOM    530  NE2 GLN    18       4.087 -16.519   6.523  1.00  0.00      PROB N
ATOM    531 HE21 GLN    18       3.152 -16.219   6.359  1.00  0.00      PROB H
ATOM    532 HE22 GLN    18       4.752 -16.007   7.056  1.00  0.00      PROB H
ATOM    533  C   GLN    18       7.797 -14.800   6.349  1.00  0.00      PROB C
ATOM    534  O   GLN    18       7.162 -13.830   6.783  1.00  0.00      PROB O
ATOM    535  N   VAL    19       9.132 -14.919   6.434  1.00  0.00      PROB N
ATOM    536  HN  VAL    19       9.578 -15.764   6.123  1.00  0.00      PROB H
ATOM    537  CA  VAL    19      10.001 -13.956   7.103  1.00  0.00      PROB C
ATOM    538  HA  VAL    19       9.545 -13.676   8.043  1.00  0.00      PROB H
ATOM    539  CB  VAL    19      11.397 -14.551   7.397  1.00  0.00      PROB C
ATOM    540  HB  VAL    19      11.778 -15.005   6.446  1.00  0.00      PROB H
ATOM    541  CG1 VAL    19      12.395 -13.508   7.842  1.00  0.00      PROB C
ATOM    542 HG11 VAL    19      11.977 -12.897   8.668  1.00  0.00      PROB H
ATOM    543 HG12 VAL    19      12.671 -12.831   7.007  1.00  0.00      PROB H
ATOM    544 HG13 VAL    19      13.327 -13.995   8.199  1.00  0.00      PROB H
ATOM    545  CG2 VAL    19      11.345 -15.675   8.425  1.00  0.00      PROB C
ATOM    546 HG21 VAL    19      10.595 -16.448   8.166  1.00  0.00      PROB H
ATOM    547 HG22 VAL    19      11.057 -15.269   9.418  1.00  0.00      PROB H
ATOM    548 HG23 VAL    19      12.338 -16.169   8.514  1.00  0.00      PROB H
ATOM    549  C   VAL    19      10.076 -12.686   6.258  1.00  0.00      PROB C
ATOM    550  O   VAL    19       9.760 -11.615   6.772  1.00  0.00      PROB O
ATOM    551  N   THR    20      10.411 -12.833   4.965  1.00  0.00      PROB N
ATOM    552  HN  THR    20      10.646 -13.752   4.634  1.00  0.00      PROB H
ATOM    553  CA  THR    20      10.386 -11.749   3.999  1.00  0.00      PROB C
ATOM    554  HA  THR    20      11.122 -11.016   4.294  1.00  0.00      PROB H
ATOM    555  CB  THR    20      10.704 -12.251   2.577  1.00  0.00      PROB C
ATOM    556  HB  THR    20       9.954 -13.026   2.281  1.00  0.00      PROB H
ATOM    557  OG1 THR    20      11.987 -12.866   2.554  1.00  0.00      PROB O
ATOM    558  HG1 THR    20      11.907 -13.729   2.996  1.00  0.00      PROB H
ATOM    559  CG2 THR    20      10.711 -11.145   1.539  1.00  0.00      PROB C
ATOM    560 HG21 THR    20      11.374 -10.315   1.855  1.00  0.00      PROB H
ATOM    561 HG22 THR    20       9.684 -10.751   1.389  1.00  0.00      PROB H
ATOM    562 HG23 THR    20      11.074 -11.536   0.564  1.00  0.00      PROB H
ATOM    563  C   THR    20       9.018 -11.056   4.022  1.00  0.00      PROB C
ATOM    564  O   THR    20       8.952  -9.834   4.057  1.00  0.00      PROB O
ATOM    565  N   PHE    21       7.942 -11.848   4.042  1.00  0.00      PROB N
ATOM    566  HN  PHE    21       8.026 -12.847   3.989  1.00  0.00      PROB H
ATOM    567  CA  PHE    21       6.583 -11.345   4.069  1.00  0.00      PROB C
ATOM    568  HA  PHE    21       6.452 -10.746   3.179  1.00  0.00      PROB H
ATOM    569  CB  PHE    21       5.549 -12.475   4.020  1.00  0.00      PROB C
ATOM    570  HB1 PHE    21       5.733 -13.205   4.835  1.00  0.00      PROB H
ATOM    571  HB2 PHE    21       5.628 -13.029   3.062  1.00  0.00      PROB H
ATOM    572  CG  PHE    21       4.136 -11.965   4.145  1.00  0.00      PROB C
ATOM    573  CD1 PHE    21       3.532 -11.282   3.106  1.00  0.00      PROB C
ATOM    574  HD1 PHE    21       4.056 -11.173   2.167  1.00  0.00      PROB H
ATOM    575  CE1 PHE    21       2.243 -10.775   3.231  1.00  0.00      PROB C
ATOM    576  HE1 PHE    21       1.786 -10.270   2.388  1.00  0.00      PROB H
ATOM    577  CZ  PHE    21       1.558 -10.912   4.406  1.00  0.00      PROB C
ATOM    578  HZ  PHE    21       0.551 -10.525   4.508  1.00  0.00      PROB H
ATOM    579  CD2 PHE    21       3.437 -12.095   5.337  1.00  0.00      PROB C
ATOM    580  HD2 PHE    21       3.891 -12.604   6.177  1.00  0.00      PROB H
ATOM    581  CE2 PHE    21       2.157 -11.583   5.456  1.00  0.00      PROB C
ATOM    582  HE2 PHE    21       1.611 -11.706   6.382  1.00  0.00      PROB H
ATOM    583  C   PHE    21       6.335 -10.389   5.240  1.00  0.00      PROB C
ATOM    584  O   PHE    21       5.866  -9.275   5.002  1.00  0.00      PROB O
ATOM    585  N   THR    22       6.610 -10.826   6.478  1.00  0.00      PROB N
ATOM    586  HN  THR    22       7.017 -11.729   6.627  1.00  0.00      PROB H
ATOM    587  CA  THR    22       6.381  -9.975   7.637  1.00  0.00      PROB C
ATOM    588  HA  THR    22       5.375  -9.596   7.551  1.00  0.00      PROB H
ATOM    589  CB  THR    22       6.406 -10.711   8.984  1.00  0.00      PROB C
ATOM    590  HB  THR    22       6.731 -10.011   9.796  1.00  0.00      PROB H
ATOM    591  OG1 THR    22       7.328 -11.786   8.970  1.00  0.00      PROB O
ATOM    592  HG1 THR    22       6.978 -12.481   8.397  1.00  0.00      PROB H
ATOM    593  CG2 THR    22       5.043 -11.233   9.382  1.00  0.00      PROB C
ATOM    594 HG21 THR    22       4.648 -11.890   8.577  1.00  0.00      PROB H
ATOM    595 HG22 THR    22       4.330 -10.397   9.539  1.00  0.00      PROB H
ATOM    596 HG23 THR    22       5.093 -11.833  10.311  1.00  0.00      PROB H
ATOM    597  C   THR    22       7.248  -8.715   7.614  1.00  0.00      PROB C
ATOM    598  O   THR    22       6.784  -7.673   8.053  1.00  0.00      PROB O
ATOM    599  N   LYS    23       8.490  -8.840   7.131  1.00  0.00      PROB N
ATOM    600  HN  LYS    23       8.825  -9.751   6.879  1.00  0.00      PROB H
ATOM    601  CA  LYS    23       9.460  -7.746   7.088  1.00  0.00      PROB C
ATOM    602  HA  LYS    23       9.463  -7.256   8.054  1.00  0.00      PROB H
ATOM    603  CB  LYS    23      10.879  -8.227   6.772  1.00  0.00      PROB C
ATOM    604  HB1 LYS    23      11.521  -7.332   6.578  1.00  0.00      PROB H
ATOM    605  HB2 LYS    23      10.887  -8.851   5.850  1.00  0.00      PROB H
ATOM    606  CG  LYS    23      11.556  -8.987   7.910  1.00  0.00      PROB C
ATOM    607  HG1 LYS    23      11.174 -10.030   7.954  1.00  0.00      PROB H
ATOM    608  HG2 LYS    23      11.224  -8.503   8.865  1.00  0.00      PROB H
ATOM    609  CD  LYS    23      13.078  -8.984   7.943  1.00  0.00      PROB C
ATOM    610  HD1 LYS    23      13.342  -9.465   8.917  1.00  0.00      PROB H
ATOM    611  HD2 LYS    23      13.446  -7.933   8.001  1.00  0.00      PROB H
ATOM    612  CE  LYS    23      13.791  -9.704   6.811  1.00  0.00      PROB C
ATOM    613  HE1 LYS    23      14.027  -9.006   5.979  1.00  0.00      PROB H
ATOM    614  HE2 LYS    23      13.132 -10.513   6.418  1.00  0.00      PROB H
ATOM    615  NZ  LYS    23      15.048 -10.355   7.259  1.00  0.00      PROB N
ATOM    616  HZ1 LYS    23      14.878 -10.907   8.126  1.00  0.00      PROB H
ATOM    617  HZ2 LYS    23      15.790  -9.648   7.439  1.00  0.00      PROB H
ATOM    618  HZ3 LYS    23      15.396 -11.031   6.528  1.00  0.00      PROB H
ATOM    619  C   LYS    23       9.044  -6.694   6.069  1.00  0.00      PROB C
ATOM    620  O   LYS    23       8.935  -5.522   6.414  1.00  0.00      PROB O
ATOM    621  N   ARG    24       8.786  -7.119   4.827  1.00  0.00      PROB N
ATOM    622  HN  ARG    24       8.849  -8.104   4.630  1.00  0.00      PROB H
ATOM    623  CA  ARG    24       8.453  -6.240   3.713  1.00  0.00      PROB C
ATOM    624  HA  ARG    24       9.148  -5.412   3.716  1.00  0.00      PROB H
ATOM    625  CB  ARG    24       8.550  -6.973   2.373  1.00  0.00      PROB C
ATOM    626  HB1 ARG    24       7.873  -6.501   1.622  1.00  0.00      PROB H
ATOM    627  HB2 ARG    24       8.193  -8.020   2.505  1.00  0.00      PROB H
ATOM    628  CG  ARG    24       9.954  -6.952   1.789  1.00  0.00      PROB C
ATOM    629  HG1 ARG    24      10.655  -7.469   2.488  1.00  0.00      PROB H
ATOM    630  HG2 ARG    24      10.289  -5.894   1.690  1.00  0.00      PROB H
ATOM    631  CD  ARG    24       9.987  -7.620   0.441  1.00  0.00      PROB C
ATOM    632  HD1 ARG    24       9.181  -7.227  -0.222  1.00  0.00      PROB H
ATOM    633  HD2 ARG    24       9.762  -8.704   0.567  1.00  0.00      PROB H
ATOM    634  NE  ARG    24      11.292  -7.517  -0.197  1.00  0.00      PROB N
ATOM    635  HE  ARG    24      12.046  -8.106   0.107  1.00  0.00      PROB H
ATOM    636  CZ  ARG    24      11.607  -6.669  -1.176  1.00  0.00      PROB C
ATOM    637  NH1 ARG    24      10.723  -5.813  -1.647  1.00  0.00      PROB N
ATOM    638 HH11 ARG    24       9.836  -5.703  -1.196  1.00  0.00      PROB H
ATOM    639 HH12 ARG    24      10.913  -5.294  -2.505  1.00  0.00      PROB H
ATOM    640  NH2 ARG    24      12.817  -6.687  -1.705  1.00  0.00      PROB N
ATOM    641 HH21 ARG    24      13.483  -7.312  -1.301  1.00  0.00      PROB H
ATOM    642 HH22 ARG    24      12.983  -6.114  -2.500  1.00  0.00      PROB H
ATOM    643  C   ARG    24       7.072  -5.622   3.880  1.00  0.00      PROB C
ATOM    644  O   ARG    24       6.858  -4.480   3.475  1.00  0.00      PROB O
ATOM    645  N   LYS    25       6.143  -6.398   4.461  1.00  0.00      PROB N
ATOM    646  HN  LYS    25       6.321  -7.358   4.701  1.00  0.00      PROB H
ATOM    647  CA  LYS    25       4.842  -5.879   4.834  1.00  0.00      PROB C
ATOM    648  HA  LYS    25       4.353  -5.489   3.951  1.00  0.00      PROB H
ATOM    649  CB  LYS    25       3.975  -6.974   5.452  1.00  0.00      PROB C
ATOM    650  HB1 LYS    25       4.568  -7.485   6.246  1.00  0.00      PROB H
ATOM    651  HB2 LYS    25       3.774  -7.730   4.656  1.00  0.00      PROB H
ATOM    652  CG  LYS    25       2.648  -6.512   6.048  1.00  0.00      PROB C
ATOM    653  HG1 LYS    25       2.161  -5.829   5.310  1.00  0.00      PROB H
ATOM    654  HG2 LYS    25       2.810  -5.912   6.972  1.00  0.00      PROB H
ATOM    655  CD  LYS    25       1.700  -7.668   6.296  1.00  0.00      PROB C
ATOM    656  HD1 LYS    25       1.545  -8.220   5.340  1.00  0.00      PROB H
ATOM    657  HD2 LYS    25       0.700  -7.276   6.602  1.00  0.00      PROB H
ATOM    658  CE  LYS    25       2.196  -8.647   7.344  1.00  0.00      PROB C
ATOM    659  HE1 LYS    25       3.200  -9.051   7.098  1.00  0.00      PROB H
ATOM    660  HE2 LYS    25       1.496  -9.505   7.429  1.00  0.00      PROB H
ATOM    661  NZ  LYS    25       2.263  -7.994   8.678  1.00  0.00      PROB N
ATOM    662  HZ1 LYS    25       1.312  -7.612   8.950  1.00  0.00      PROB H
ATOM    663  HZ2 LYS    25       2.936  -7.207   8.711  1.00  0.00      PROB H
ATOM    664  HZ3 LYS    25       2.499  -8.676   9.427  1.00  0.00      PROB H
ATOM    665  C   LYS    25       5.044  -4.707   5.789  1.00  0.00      PROB C
ATOM    666  O   LYS    25       4.430  -3.665   5.630  1.00  0.00      PROB O
ATOM    667  N   PHE    26       5.892  -4.875   6.804  1.00  0.00      PROB N
ATOM    668  HN  PHE    26       6.353  -5.743   6.998  1.00  0.00      PROB H
ATOM    669  CA  PHE    26       6.139  -3.761   7.705  1.00  0.00      PROB C
ATOM    670  HA  PHE    26       5.174  -3.432   8.072  1.00  0.00      PROB H
ATOM    671  CB  PHE    26       6.989  -4.148   8.923  1.00  0.00      PROB C
ATOM    672  HB1 PHE    26       7.996  -4.507   8.617  1.00  0.00      PROB H
ATOM    673  HB2 PHE    26       6.501  -4.978   9.479  1.00  0.00      PROB H
ATOM    674  CG  PHE    26       7.125  -2.974   9.855  1.00  0.00      PROB C
ATOM    675  CD1 PHE    26       6.035  -2.515  10.600  1.00  0.00      PROB C
ATOM    676  HD1 PHE    26       5.087  -3.034  10.538  1.00  0.00      PROB H
ATOM    677  CE1 PHE    26       6.160  -1.391  11.395  1.00  0.00      PROB C
ATOM    678  HE1 PHE    26       5.312  -1.045  11.973  1.00  0.00      PROB H
ATOM    679  CZ  PHE    26       7.368  -0.724  11.473  1.00  0.00      PROB C
ATOM    680  HZ  PHE    26       7.451   0.150  12.105  1.00  0.00      PROB H
ATOM    681  CD2 PHE    26       8.322  -2.281   9.921  1.00  0.00      PROB C
ATOM    682  HD2 PHE    26       9.162  -2.612   9.327  1.00  0.00      PROB H
ATOM    683  CE2 PHE    26       8.446  -1.162  10.733  1.00  0.00      PROB C
ATOM    684  HE2 PHE    26       9.383  -0.622  10.767  1.00  0.00      PROB H
ATOM    685  C   PHE    26       6.722  -2.577   6.942  1.00  0.00      PROB C
ATOM    686  O   PHE    26       6.301  -1.448   7.154  1.00  0.00      PROB O
ATOM    687  N   GLY    27       7.661  -2.855   6.038  1.00  0.00      PROB N
ATOM    688  HN  GLY    27       7.947  -3.813   5.948  1.00  0.00      PROB H
ATOM    689  CA  GLY    27       8.383  -1.836   5.290  1.00  0.00      PROB C
ATOM    690  HA1 GLY    27       9.030  -2.334   4.586  1.00  0.00      PROB H
ATOM    691  HA2 GLY    27       8.909  -1.201   5.990  1.00  0.00      PROB H
ATOM    692  C   GLY    27       7.432  -0.944   4.505  1.00  0.00      PROB C
ATOM    693  O   GLY    27       7.495   0.285   4.604  1.00  0.00      PROB O
ATOM    694  N   LEU    28       6.484  -1.608   3.849  1.00  0.00      PROB N
ATOM    695  HN  LEU    28       6.466  -2.609   3.921  1.00  0.00      PROB H
ATOM    696  CA  LEU    28       5.472  -1.027   2.988  1.00  0.00      PROB C
ATOM    697  HA  LEU    28       5.937  -0.360   2.275  1.00  0.00      PROB H
ATOM    698  CB  LEU    28       4.773  -2.201   2.291  1.00  0.00      PROB C
ATOM    699  HB1 LEU    28       4.335  -2.854   3.084  1.00  0.00      PROB H
ATOM    700  HB2 LEU    28       5.527  -2.824   1.762  1.00  0.00      PROB H
ATOM    701  CG  LEU    28       3.662  -1.834   1.318  1.00  0.00      PROB C
ATOM    702  HG  LEU    28       3.139  -0.906   1.657  1.00  0.00      PROB H
ATOM    703  CD1 LEU    28       4.249  -1.554  -0.056  1.00  0.00      PROB C
ATOM    704 HD11 LEU    28       4.728  -2.471  -0.459  1.00  0.00      PROB H
ATOM    705 HD12 LEU    28       5.004  -0.744   0.002  1.00  0.00      PROB H
ATOM    706 HD13 LEU    28       3.453  -1.231  -0.759  1.00  0.00      PROB H
ATOM    707  CD2 LEU    28       2.612  -2.926   1.275  1.00  0.00      PROB C
ATOM    708 HD21 LEU    28       2.084  -3.010   2.250  1.00  0.00      PROB H
ATOM    709 HD22 LEU    28       3.076  -3.907   1.042  1.00  0.00      PROB H
ATOM    710 HD23 LEU    28       1.861  -2.712   0.487  1.00  0.00      PROB H
ATOM    711  C   LEU    28       4.473  -0.220   3.822  1.00  0.00      PROB C
ATOM    712  O   LEU    28       4.066   0.860   3.411  1.00  0.00      PROB O
ATOM    713  N   MET    29       4.090  -0.714   4.999  1.00  0.00      PROB N
ATOM    714  HN  MET    29       4.384  -1.620   5.313  1.00  0.00      PROB H
ATOM    715  CA  MET    29       3.215   0.045   5.881  1.00  0.00      PROB C
ATOM    716  HA  MET    29       2.362   0.395   5.313  1.00  0.00      PROB H
ATOM    717  CB  MET    29       2.705  -0.805   7.051  1.00  0.00      PROB C
ATOM    718  HB1 MET    29       2.201  -0.144   7.795  1.00  0.00      PROB H
ATOM    719  HB2 MET    29       3.555  -1.312   7.559  1.00  0.00      PROB H
ATOM    720  CG  MET    29       1.663  -1.850   6.601  1.00  0.00      PROB C
ATOM    721  HG1 MET    29       2.143  -2.557   5.891  1.00  0.00      PROB H
ATOM    722  HG2 MET    29       0.865  -1.321   6.034  1.00  0.00      PROB H
ATOM    723  SD  MET    29       0.904  -2.777   7.941  1.00  0.00      PROB S
ATOM    724  CE  MET    29      -0.218  -3.851   7.051  1.00  0.00      PROB C
ATOM    725  HE1 MET    29       0.328  -4.497   6.332  1.00  0.00      PROB H
ATOM    726  HE2 MET    29      -0.974  -3.268   6.483  1.00  0.00      PROB H
ATOM    727  HE3 MET    29      -0.767  -4.517   7.754  1.00  0.00      PROB H
ATOM    728  C   MET    29       3.923   1.286   6.409  1.00  0.00      PROB C
ATOM    729  O   MET    29       3.296   2.335   6.566  1.00  0.00      PROB O
ATOM    730  N   LYS    30       5.230   1.166   6.657  1.00  0.00      PROB N
ATOM    731  HN  LYS    30       5.672   0.267   6.580  1.00  0.00      PROB H
ATOM    732  CA  LYS    30       6.052   2.264   7.138  1.00  0.00      PROB C
ATOM    733  HA  LYS    30       5.568   2.679   8.010  1.00  0.00      PROB H
ATOM    734  CB  LYS    30       7.448   1.770   7.538  1.00  0.00      PROB C
ATOM    735  HB1 LYS    30       8.033   1.508   6.630  1.00  0.00      PROB H
ATOM    736  HB2 LYS    30       7.333   0.831   8.130  1.00  0.00      PROB H
ATOM    737  CG  LYS    30       8.234   2.770   8.375  1.00  0.00      PROB C
ATOM    738  HG1 LYS    30       7.735   2.876   9.368  1.00  0.00      PROB H
ATOM    739  HG2 LYS    30       8.130   3.766   7.871  1.00  0.00      PROB H
ATOM    740  CD  LYS    30       9.698   2.525   8.557  1.00  0.00      PROB C
ATOM    741  HD1 LYS    30      10.146   2.261   7.568  1.00  0.00      PROB H
ATOM    742  HD2 LYS    30       9.865   1.663   9.241  1.00  0.00      PROB H
ATOM    743  CE  LYS    30      10.359   3.791   9.077  1.00  0.00      PROB C
ATOM    744  HE1 LYS    30       9.927   4.087  10.058  1.00  0.00      PROB H
ATOM    745  HE2 LYS    30      10.183   4.616   8.360  1.00  0.00      PROB H
ATOM    746  NZ  LYS    30      11.823   3.656   9.245  1.00  0.00      PROB N
ATOM    747  HZ1 LYS    30      12.280   3.453   8.330  1.00  0.00      PROB H
ATOM    748  HZ2 LYS    30      12.074   2.886   9.892  1.00  0.00      PROB H
ATOM    749  HZ3 LYS    30      12.208   4.556   9.605  1.00  0.00      PROB H
ATOM    750  C   LYS    30       6.112   3.382   6.092  1.00  0.00      PROB C
ATOM    751  O   LYS    30       5.999   4.563   6.431  1.00  0.00      PROB O
ATOM    752  N   LYS    31       6.290   2.989   4.815  1.00  0.00      PROB N
ATOM    753  HN  LYS    31       6.456   2.019   4.624  1.00  0.00      PROB H
ATOM    754  CA  LYS    31       6.281   3.911   3.697  1.00  0.00      PROB C
ATOM    755  HA  LYS    31       7.008   4.689   3.885  1.00  0.00      PROB H
ATOM    756  CB  LYS    31       6.572   3.197   2.371  1.00  0.00      PROB C
ATOM    757  HB1 LYS    31       6.345   3.890   1.526  1.00  0.00      PROB H
ATOM    758  HB2 LYS    31       5.870   2.333   2.281  1.00  0.00      PROB H
ATOM    759  CG  LYS    31       7.985   2.673   2.155  1.00  0.00      PROB C
ATOM    760  HG1 LYS    31       7.994   2.163   1.161  1.00  0.00      PROB H
ATOM    761  HG2 LYS    31       8.228   1.889   2.909  1.00  0.00      PROB H
ATOM    762  CD  LYS    31       9.040   3.734   2.184  1.00  0.00      PROB C
ATOM    763  HD1 LYS    31       9.351   3.878   3.249  1.00  0.00      PROB H
ATOM    764  HD2 LYS    31       8.628   4.708   1.834  1.00  0.00      PROB H
ATOM    765  CE  LYS    31      10.242   3.375   1.320  1.00  0.00      PROB C
ATOM    766  HE1 LYS    31      10.027   3.518   0.239  1.00  0.00      PROB H
ATOM    767  HE2 LYS    31      10.502   2.303   1.485  1.00  0.00      PROB H
ATOM    768  NZ  LYS    31      11.461   4.157   1.661  1.00  0.00      PROB N
ATOM    769  HZ1 LYS    31      11.702   4.034   2.676  1.00  0.00      PROB H
ATOM    770  HZ2 LYS    31      11.412   5.164   1.416  1.00  0.00      PROB H
ATOM    771  HZ3 LYS    31      12.265   3.741   1.117  1.00  0.00      PROB H
ATOM    772  C   LYS    31       4.913   4.584   3.610  1.00  0.00      PROB C
ATOM    773  O   LYS    31       4.848   5.778   3.352  1.00  0.00      PROB O
ATOM    774  N   ALA    32       3.830   3.815   3.779  1.00  0.00      PROB N
ATOM    775  HN  ALA    32       3.916   2.829   3.938  1.00  0.00      PROB H
ATOM    776  CA  ALA    32       2.474   4.341   3.739  1.00  0.00      PROB C
ATOM    777  HA  ALA    32       2.343   4.872   2.806  1.00  0.00      PROB H
ATOM    778  CB  ALA    32       1.479   3.217   3.805  1.00  0.00      PROB C
ATOM    779  HB1 ALA    32       1.537   2.671   4.772  1.00  0.00      PROB H
ATOM    780  HB2 ALA    32       1.660   2.485   2.988  1.00  0.00      PROB H
ATOM    781  HB3 ALA    32       0.442   3.603   3.694  1.00  0.00      PROB H
ATOM    782  C   ALA    32       2.260   5.360   4.864  1.00  0.00      PROB C
ATOM    783  O   ALA    32       1.742   6.443   4.616  1.00  0.00      PROB O
ATOM    784  N   TYR    33       2.687   5.026   6.086  1.00  0.00      PROB N
ATOM    785  HN  TYR    33       3.008   4.093   6.271  1.00  0.00      PROB H
ATOM    786  CA  TYR    33       2.681   5.962   7.193  1.00  0.00      PROB C
ATOM    787  HA  TYR    33       1.654   6.212   7.419  1.00  0.00      PROB H
ATOM    788  CB  TYR    33       3.333   5.349   8.429  1.00  0.00      PROB C
ATOM    789  HB1 TYR    33       4.131   4.643   8.112  1.00  0.00      PROB H
ATOM    790  HB2 TYR    33       2.578   4.753   8.990  1.00  0.00      PROB H
ATOM    791  CG  TYR    33       3.942   6.349   9.374  1.00  0.00      PROB C
ATOM    792  CD1 TYR    33       3.145   7.247  10.078  1.00  0.00      PROB C
ATOM    793  HD1 TYR    33       2.082   7.240   9.910  1.00  0.00      PROB H
ATOM    794  CE1 TYR    33       3.690   8.158  10.973  1.00  0.00      PROB C
ATOM    795  HE1 TYR    33       3.045   8.840  11.507  1.00  0.00      PROB H
ATOM    796  CZ  TYR    33       5.064   8.185  11.163  1.00  0.00      PROB C
ATOM    797  OH  TYR    33       5.611   9.071  12.041  1.00  0.00      PROB O
ATOM    798  HH  TYR    33       4.921   9.675  12.329  1.00  0.00      PROB H
ATOM    799  CD2 TYR    33       5.314   6.389   9.587  1.00  0.00      PROB C
ATOM    800  HD2 TYR    33       5.954   5.703   9.048  1.00  0.00      PROB H
ATOM    801  CE2 TYR    33       5.883   7.312  10.453  1.00  0.00      PROB C
ATOM    802  HE2 TYR    33       6.953   7.340  10.600  1.00  0.00      PROB H
ATOM    803  C   TYR    33       3.360   7.281   6.804  1.00  0.00      PROB C
ATOM    804  O   TYR    33       2.794   8.364   6.971  1.00  0.00      PROB O
ATOM    805  N   GLU    34       4.586   7.184   6.284  1.00  0.00      PROB N
ATOM    806  HN  GLU    34       5.033   6.290   6.208  1.00  0.00      PROB H
ATOM    807  CA  GLU    34       5.374   8.359   5.946  1.00  0.00      PROB C
ATOM    808  HA  GLU    34       5.438   8.981   6.830  1.00  0.00      PROB H
ATOM    809  CB  GLU    34       6.791   7.967   5.534  1.00  0.00      PROB C
ATOM    810  HB1 GLU    34       7.302   8.851   5.083  1.00  0.00      PROB H
ATOM    811  HB2 GLU    34       6.726   7.171   4.756  1.00  0.00      PROB H
ATOM    812  CG  GLU    34       7.650   7.482   6.688  1.00  0.00      PROB C
ATOM    813  HG1 GLU    34       7.153   6.635   7.206  1.00  0.00      PROB H
ATOM    814  HG2 GLU    34       7.766   8.289   7.430  1.00  0.00      PROB H
ATOM    815  CD  GLU    34       9.036   6.989   6.294  1.00  0.00      PROB C
ATOM    816  OE1 GLU    34       9.346   6.985   5.069  1.00  0.00      PROB O
ATOM    817  OE2 GLU    34       9.815   6.619   7.208  1.00  0.00      PROB O
ATOM    818  C   GLU    34       4.659   9.203   4.884  1.00  0.00      PROB C
ATOM    819  O   GLU    34       4.511  10.409   5.055  1.00  0.00      PROB O
ATOM    820  N   LEU    35       4.162   8.550   3.828  1.00  0.00      PROB N
ATOM    821  HN  LEU    35       4.245   7.550   3.779  1.00  0.00      PROB H
ATOM    822  CA  LEU    35       3.486   9.217   2.725  1.00  0.00      PROB C
ATOM    823  HA  LEU    35       4.154   9.968   2.331  1.00  0.00      PROB H
ATOM    824  CB  LEU    35       3.141   8.171   1.665  1.00  0.00      PROB C
ATOM    825  HB1 LEU    35       2.475   7.394   2.108  1.00  0.00      PROB H
ATOM    826  HB2 LEU    35       4.088   7.656   1.385  1.00  0.00      PROB H
ATOM    827  CG  LEU    35       2.495   8.701   0.381  1.00  0.00      PROB C
ATOM    828  HG  LEU    35       1.454   9.029   0.607  1.00  0.00      PROB H
ATOM    829  CD1 LEU    35       3.260   9.898  -0.180  1.00  0.00      PROB C
ATOM    830 HD11 LEU    35       4.329   9.651  -0.325  1.00  0.00      PROB H
ATOM    831 HD12 LEU    35       3.181  10.772   0.499  1.00  0.00      PROB H
ATOM    832 HD13 LEU    35       2.831  10.198  -1.160  1.00  0.00      PROB H
ATOM    833  CD2 LEU    35       2.417   7.578  -0.668  1.00  0.00      PROB C
ATOM    834 HD21 LEU    35       1.769   6.760  -0.290  1.00  0.00      PROB H
ATOM    835 HD22 LEU    35       3.424   7.172  -0.893  1.00  0.00      PROB H
ATOM    836 HD23 LEU    35       1.967   7.965  -1.607  1.00  0.00      PROB H
ATOM    837  C   LEU    35       2.222   9.941   3.194  1.00  0.00      PROB C
ATOM    838  O   LEU    35       1.874  10.989   2.674  1.00  0.00      PROB O
ATOM    839  N   SER    36       1.499   9.358   4.149  1.00  0.00      PROB N
ATOM    840  HN  SER    36       1.766   8.454   4.491  1.00  0.00      PROB H
ATOM    841  CA  SER    36       0.240   9.893   4.638  1.00  0.00      PROB C
ATOM    842  HA  SER    36      -0.386  10.122   3.791  1.00  0.00      PROB H
ATOM    843  CB  SER    36      -0.485   8.864   5.497  1.00  0.00      PROB C
ATOM    844  HB1 SER    36      -0.593   7.898   4.960  1.00  0.00      PROB H
ATOM    845  HB2 SER    36      -1.502   9.277   5.684  1.00  0.00      PROB H
ATOM    846  OG  SER    36       0.191   8.668   6.735  1.00  0.00      PROB O
ATOM    847  HG1 SER    36       1.123   8.440   6.560  1.00  0.00      PROB H
ATOM    848  C   SER    36       0.469  11.203   5.389  1.00  0.00      PROB C
ATOM    849  O   SER    36      -0.378  12.083   5.355  1.00  0.00      PROB O
ATOM    850  N   VAL    37       1.595  11.296   6.105  1.00  0.00      PROB N
ATOM    851  HN  VAL    37       2.224  10.523   6.132  1.00  0.00      PROB H
ATOM    852  CA  VAL    37       1.875  12.405   7.004  1.00  0.00      PROB C
ATOM    853  HA  VAL    37       0.937  12.814   7.359  1.00  0.00      PROB H
ATOM    854  CB  VAL    37       2.697  12.002   8.240  1.00  0.00      PROB C
ATOM    855  HB  VAL    37       3.653  11.541   7.892  1.00  0.00      PROB H
ATOM    856  CG1 VAL    37       3.025  13.235   9.068  1.00  0.00      PROB C
ATOM    857 HG11 VAL    37       2.107  13.830   9.268  1.00  0.00      PROB H
ATOM    858 HG12 VAL    37       3.763  13.892   8.560  1.00  0.00      PROB H
ATOM    859 HG13 VAL    37       3.464  12.943  10.048  1.00  0.00      PROB H
ATOM    860  CG2 VAL    37       1.988  10.970   9.102  1.00  0.00      PROB C
ATOM    861 HG21 VAL    37       1.812  10.028   8.542  1.00  0.00      PROB H
ATOM    862 HG22 VAL    37       1.004  11.359   9.433  1.00  0.00      PROB H
ATOM    863 HG23 VAL    37       2.594  10.731  10.001  1.00  0.00      PROB H
ATOM    864  C   VAL    37       2.565  13.528   6.241  1.00  0.00      PROB C
ATOM    865  O   VAL    37       2.140  14.685   6.320  1.00  0.00      PROB O
ATOM    866  N   LEU    38       3.643  13.181   5.527  1.00  0.00      PROB N
ATOM    867  HN  LEU    38       3.943  12.226   5.508  1.00  0.00      PROB H
ATOM    868  CA  LEU    38       4.409  14.118   4.710  1.00  0.00      PROB C
ATOM    869  HA  LEU    38       4.843  14.868   5.353  1.00  0.00      PROB H
ATOM    870  CB  LEU    38       5.489  13.358   3.923  1.00  0.00      PROB C
ATOM    871  HB1 LEU    38       5.852  14.001   3.086  1.00  0.00      PROB H
ATOM    872  HB2 LEU    38       5.015  12.461   3.462  1.00  0.00      PROB H
ATOM    873  CG  LEU    38       6.735  12.925   4.683  1.00  0.00      PROB C
ATOM    874  HG  LEU    38       6.418  12.333   5.578  1.00  0.00      PROB H
ATOM    875  CD1 LEU    38       7.595  12.025   3.794  1.00  0.00      PROB C
ATOM    876 HD11 LEU    38       7.924  12.580   2.891  1.00  0.00      PROB H
ATOM    877 HD12 LEU    38       7.014  11.132   3.480  1.00  0.00      PROB H
ATOM    878 HD13 LEU    38       8.492  11.685   4.353  1.00  0.00      PROB H
ATOM    879  CD2 LEU    38       7.535  14.125   5.159  1.00  0.00      PROB C
ATOM    880 HD21 LEU    38       6.938  14.739   5.849  1.00  0.00      PROB H
ATOM    881 HD22 LEU    38       7.849  14.765   4.309  1.00  0.00      PROB H
ATOM    882 HD23 LEU    38       8.444  13.801   5.709  1.00  0.00      PROB H
ATOM    883  C   LEU    38       3.493  14.857   3.733  1.00  0.00      PROB C
ATOM    884  O   LEU    38       3.577  16.076   3.620  1.00  0.00      PROB O
ATOM    885  N   CYS    39       2.637  14.096   3.038  1.00  0.00      PROB N
ATOM    886  HN  CYS    39       2.573  13.114   3.209  1.00  0.00      PROB H
ATOM    887  CA  CYS    39       1.856  14.591   1.917  1.00  0.00      PROB C
ATOM    888  HA  CYS    39       2.197  15.581   1.653  1.00  0.00      PROB H
ATOM    889  CB  CYS    39       2.038  13.694   0.702  1.00  0.00      PROB C
ATOM    890  HB1 CYS    39       1.425  14.080  -0.144  1.00  0.00      PROB H
ATOM    891  HB2 CYS    39       1.654  12.677   0.934  1.00  0.00      PROB H
ATOM    892  SG  CYS    39       3.768  13.602   0.187  1.00  0.00      PROB S
ATOM    893  HG1 CYS    39       3.724  14.711  -0.549  1.00  0.00      PROB H
ATOM    894  C   CYS    39       0.370  14.750   2.245  1.00  0.00      PROB C
ATOM    895  O   CYS    39      -0.398  15.165   1.386  1.00  0.00      PROB O
ATOM    896  N   ASP    40      -0.019  14.460   3.488  1.00  0.00      PROB N
ATOM    897  HN  ASP    40       0.626  14.136   4.173  1.00  0.00      PROB H
ATOM    898  CA  ASP    40      -1.391  14.657   3.949  1.00  0.00      PROB C
ATOM    899  HA  ASP    40      -1.492  14.194   4.920  1.00  0.00      PROB H
ATOM    900  CB  ASP    40      -1.665  16.161   4.089  1.00  0.00      PROB C
ATOM    901  HB1 ASP    40      -1.564  16.647   3.093  1.00  0.00      PROB H
ATOM    902  HB2 ASP    40      -0.886  16.570   4.710  1.00  0.00      PROB H
ATOM    903  CG  ASP    40      -3.058  16.494   4.592  1.00  0.00      PROB C
ATOM    904  OD1 ASP    40      -3.443  15.885   5.614  1.00  0.00      PROB O
ATOM    905  OD2 ASP    40      -3.736  17.310   3.931  1.00  0.00      PROB O
ATOM    906  C   ASP    40      -2.376  13.941   3.009  1.00  0.00      PROB C
ATOM    907  O   ASP    40      -3.122  14.619   2.297  1.00  0.00      PROB O
ATOM    908  N   CYS    41      -2.299  12.607   2.951  1.00  0.00      PROB N
ATOM    909  HN  CYS    41      -1.674  12.125   3.561  1.00  0.00      PROB H
ATOM    910  CA  CYS    41      -3.124  11.826   2.028  1.00  0.00      PROB C
ATOM    911  HA  CYS    41      -4.006  12.394   1.762  1.00  0.00      PROB H
ATOM    912  CB  CYS    41      -2.335  11.486   0.763  1.00  0.00      PROB C
ATOM    913  HB1 CYS    41      -2.195  12.445   0.218  1.00  0.00      PROB H
ATOM    914  HB2 CYS    41      -2.919  10.808   0.103  1.00  0.00      PROB H
ATOM    915  SG  CYS    41      -0.692  10.806   1.090  1.00  0.00      PROB S
ATOM    916  HG1 CYS    41      -1.162   9.816   1.845  1.00  0.00      PROB H
ATOM    917  C   CYS    41      -3.616  10.532   2.678  1.00  0.00      PROB C
ATOM    918  O   CYS    41      -2.794   9.768   3.152  1.00  0.00      PROB O
ATOM    919  N   GLU    42      -4.931  10.288   2.691  1.00  0.00      PROB N
ATOM    920  HN  GLU    42      -5.549  10.925   2.238  1.00  0.00      PROB H
ATOM    921  CA  GLU    42      -5.544   9.078   3.232  1.00  0.00      PROB C
ATOM    922  HA  GLU    42      -5.229   8.976   4.262  1.00  0.00      PROB H
ATOM    923  CB  GLU    42      -7.068   9.160   3.130  1.00  0.00      PROB C
ATOM    924  HB1 GLU    42      -7.492   8.423   3.850  1.00  0.00      PROB H
ATOM    925  HB2 GLU    42      -7.413   8.855   2.112  1.00  0.00      PROB H
ATOM    926  CG  GLU    42      -7.654  10.535   3.392  1.00  0.00      PROB C
ATOM    927  HG1 GLU    42      -7.410  11.256   2.581  1.00  0.00      PROB H
ATOM    928  HG2 GLU    42      -7.232  10.936   4.341  1.00  0.00      PROB H
ATOM    929  CD  GLU    42      -9.156  10.509   3.542  1.00  0.00      PROB C
ATOM    930  OE1 GLU    42      -9.704  11.492   4.071  1.00  0.00      PROB O
ATOM    931  OE2 GLU    42      -9.774   9.499   3.138  1.00  0.00      PROB O
ATOM    932  C   GLU    42      -5.091   7.861   2.429  1.00  0.00      PROB C
ATOM    933  O   GLU    42      -4.975   7.952   1.217  1.00  0.00      PROB O
ATOM    934  N   ILE    43      -4.777   6.743   3.103  1.00  0.00      PROB N
ATOM    935  HN  ILE    43      -4.860   6.697   4.091  1.00  0.00      PROB H
ATOM    936  CA  ILE    43      -4.282   5.549   2.431  1.00  0.00      PROB C
ATOM    937  HA  ILE    43      -4.553   5.576   1.388  1.00  0.00      PROB H
ATOM    938  CB  ILE    43      -2.737   5.481   2.549  1.00  0.00      PROB C
ATOM    939  HB  ILE    43      -2.495   5.550   3.640  1.00  0.00      PROB H
ATOM    940  CG2 ILE    43      -2.163   4.163   2.045  1.00  0.00      PROB C
ATOM    941 HG21 ILE    43      -2.465   4.010   0.986  1.00  0.00      PROB H
ATOM    942 HG22 ILE    43      -2.529   3.298   2.637  1.00  0.00      PROB H
ATOM    943 HG23 ILE    43      -1.056   4.155   2.096  1.00  0.00      PROB H
ATOM    944  CG1 ILE    43      -2.074   6.688   1.889  1.00  0.00      PROB C
ATOM    945 HG11 ILE    43      -2.510   7.598   2.348  1.00  0.00      PROB H
ATOM    946 HG12 ILE    43      -2.319   6.776   0.821  1.00  0.00      PROB H
ATOM    947  CD  ILE    43      -0.600   6.824   2.129  1.00  0.00      PROB C
ATOM    948  HD1 ILE    43      -0.029   6.069   1.547  1.00  0.00      PROB H
ATOM    949  HD2 ILE    43      -0.362   6.679   3.204  1.00  0.00      PROB H
ATOM    950  HD3 ILE    43      -0.242   7.832   1.827  1.00  0.00      PROB H
ATOM    951  C   ILE    43      -4.956   4.329   3.051  1.00  0.00      PROB C
ATOM    952  O   ILE    43      -5.060   4.226   4.267  1.00  0.00      PROB O
ATOM    953  N   ALA    44      -5.300   3.360   2.206  1.00  0.00      PROB N
ATOM    954  HN  ALA    44      -5.218   3.500   1.215  1.00  0.00      PROB H
ATOM    955  CA  ALA    44      -5.796   2.059   2.635  1.00  0.00      PROB C
ATOM    956  HA  ALA    44      -5.664   1.937   3.702  1.00  0.00      PROB H
ATOM    957  CB  ALA    44      -7.266   1.925   2.300  1.00  0.00      PROB C
ATOM    958  HB1 ALA    44      -7.456   2.138   1.229  1.00  0.00      PROB H
ATOM    959  HB2 ALA    44      -7.867   2.634   2.909  1.00  0.00      PROB H
ATOM    960  HB3 ALA    44      -7.636   0.899   2.514  1.00  0.00      PROB H
ATOM    961  C   ALA    44      -4.956   0.984   1.945  1.00  0.00      PROB C
ATOM    962  O   ALA    44      -4.727   1.059   0.733  1.00  0.00      PROB O
ATOM    963  N   LEU    45      -4.498   0.002   2.730  1.00  0.00      PROB N
ATOM    964  HN  LEU    45      -4.709  -0.009   3.713  1.00  0.00      PROB H
ATOM    965  CA  LEU    45      -3.743  -1.122   2.189  1.00  0.00      PROB C
ATOM    966  HA  LEU    45      -3.665  -1.060   1.111  1.00  0.00      PROB H
ATOM    967  CB  LEU    45      -2.354  -1.138   2.836  1.00  0.00      PROB C
ATOM    968  HB1 LEU    45      -2.161  -2.054   3.439  1.00  0.00      PROB H
ATOM    969  HB2 LEU    45      -2.337  -0.290   3.553  1.00  0.00      PROB H
ATOM    970  CG  LEU    45      -1.176  -0.931   1.892  1.00  0.00      PROB C
ATOM    971  HG  LEU    45      -1.448  -0.101   1.196  1.00  0.00      PROB H
ATOM    972  CD1 LEU    45       0.068  -0.514   2.664  1.00  0.00      PROB C
ATOM    973 HD11 LEU    45       0.368  -1.311   3.378  1.00  0.00      PROB H
ATOM    974 HD12 LEU    45      -0.120   0.420   3.237  1.00  0.00      PROB H
ATOM    975 HD13 LEU    45       0.912  -0.330   1.966  1.00  0.00      PROB H
ATOM    976  CD2 LEU    45      -0.941  -2.189   1.085  1.00  0.00      PROB C
ATOM    977 HD21 LEU    45      -1.866  -2.486   0.541  1.00  0.00      PROB H
ATOM    978 HD22 LEU    45      -0.644  -3.035   1.740  1.00  0.00      PROB H
ATOM    979 HD23 LEU    45      -0.148  -2.025   0.326  1.00  0.00      PROB H
ATOM    980  C   LEU    45      -4.482  -2.412   2.523  1.00  0.00      PROB C
ATOM    981  O   LEU    45      -4.768  -2.628   3.699  1.00  0.00      PROB O
ATOM    982  N   ILE    46      -4.769  -3.253   1.515  1.00  0.00      PROB N
ATOM    983  HN  ILE    46      -4.598  -3.000   0.559  1.00  0.00      PROB H
ATOM    984  CA  ILE    46      -5.359  -4.563   1.755  1.00  0.00      PROB C
ATOM    985  HA  ILE    46      -5.450  -4.746   2.817  1.00  0.00      PROB H
ATOM    986  CB  ILE    46      -6.778  -4.671   1.156  1.00  0.00      PROB C
ATOM    987  HB  ILE    46      -6.723  -4.307   0.101  1.00  0.00      PROB H
ATOM    988  CG2 ILE    46      -7.264  -6.118   1.129  1.00  0.00      PROB C
ATOM    989 HG21 ILE    46      -7.162  -6.577   2.130  1.00  0.00      PROB H
ATOM    990 HG22 ILE    46      -6.687  -6.731   0.404  1.00  0.00      PROB H
ATOM    991 HG23 ILE    46      -8.331  -6.176   0.824  1.00  0.00      PROB H
ATOM    992  CG1 ILE    46      -7.765  -3.764   1.903  1.00  0.00      PROB C
ATOM    993 HG11 ILE    46      -7.278  -2.789   2.133  1.00  0.00      PROB H
ATOM    994 HG12 ILE    46      -8.014  -4.234   2.882  1.00  0.00      PROB H
ATOM    995  CD  ILE    46      -9.042  -3.458   1.143  1.00  0.00      PROB C
ATOM    996  HD1 ILE    46      -9.613  -4.384   0.918  1.00  0.00      PROB H
ATOM    997  HD2 ILE    46      -8.817  -2.949   0.180  1.00  0.00      PROB H
ATOM    998  HD3 ILE    46      -9.702  -2.792   1.742  1.00  0.00      PROB H
ATOM    999  C   ILE    46      -4.410  -5.638   1.221  1.00  0.00      PROB C
ATOM   1000  O   ILE    46      -4.011  -5.563   0.062  1.00  0.00      PROB O
ATOM   1001  N   ILE    47      -4.054  -6.617   2.074  1.00  0.00      PROB N
ATOM   1002  HN  ILE    47      -4.360  -6.608   3.031  1.00  0.00      PROB H
ATOM   1003  CA  ILE    47      -3.156  -7.703   1.705  1.00  0.00      PROB C
ATOM   1004  HA  ILE    47      -3.012  -7.702   0.635  1.00  0.00      PROB H
ATOM   1005  CB  ILE    47      -1.774  -7.558   2.378  1.00  0.00      PROB C
ATOM   1006  HB  ILE    47      -1.926  -7.648   3.477  1.00  0.00      PROB H
ATOM   1007  CG2 ILE    47      -0.842  -8.674   1.928  1.00  0.00      PROB C
ATOM   1008 HG21 ILE    47      -0.709  -8.647   0.824  1.00  0.00      PROB H
ATOM   1009 HG22 ILE    47      -1.237  -9.677   2.200  1.00  0.00      PROB H
ATOM   1010 HG23 ILE    47       0.156  -8.579   2.401  1.00  0.00      PROB H
ATOM   1011  CG1 ILE    47      -1.147  -6.181   2.134  1.00  0.00      PROB C
ATOM   1012 HG11 ILE    47      -1.878  -5.413   2.491  1.00  0.00      PROB H
ATOM   1013 HG12 ILE    47      -1.030  -5.979   1.057  1.00  0.00      PROB H
ATOM   1014  CD  ILE    47       0.124  -5.896   2.869  1.00  0.00      PROB C
ATOM   1015  HD1 ILE    47       0.957  -6.524   2.486  1.00  0.00      PROB H
ATOM   1016  HD2 ILE    47      -0.000  -6.100   3.956  1.00  0.00      PROB H
ATOM   1017  HD3 ILE    47       0.418  -4.831   2.748  1.00  0.00      PROB H
ATOM   1018  C   ILE    47      -3.800  -9.036   2.081  1.00  0.00      PROB C
ATOM   1019  O   ILE    47      -4.176  -9.219   3.237  1.00  0.00      PROB O
ATOM   1020  N   PHE    48      -3.926  -9.940   1.093  1.00  0.00      PROB N
ATOM   1021  HN  PHE    48      -3.696  -9.681   0.151  1.00  0.00      PROB H
ATOM   1022  CA  PHE    48      -4.208 -11.352   1.324  1.00  0.00      PROB C
ATOM   1023  HA  PHE    48      -4.498 -11.507   2.352  1.00  0.00      PROB H
ATOM   1024  CB  PHE    48      -5.310 -11.866   0.399  1.00  0.00      PROB C
ATOM   1025  HB1 PHE    48      -5.419 -12.970   0.501  1.00  0.00      PROB H
ATOM   1026  HB2 PHE    48      -5.046 -11.655  -0.662  1.00  0.00      PROB H
ATOM   1027  CG  PHE    48      -6.666 -11.273   0.688  1.00  0.00      PROB C
ATOM   1028  CD1 PHE    48      -7.357 -11.596   1.850  1.00  0.00      PROB C
ATOM   1029  HD1 PHE    48      -6.930 -12.299   2.551  1.00  0.00      PROB H
ATOM   1030  CE1 PHE    48      -8.595 -11.028   2.111  1.00  0.00      PROB C
ATOM   1031  HE1 PHE    48      -9.138 -11.300   3.003  1.00  0.00      PROB H
ATOM   1032  CZ  PHE    48      -9.149 -10.132   1.216  1.00  0.00      PROB C
ATOM   1033  HZ  PHE    48     -10.118  -9.700   1.417  1.00  0.00      PROB H
ATOM   1034  CD2 PHE    48      -7.216 -10.334  -0.176  1.00  0.00      PROB C
ATOM   1035  HD2 PHE    48      -6.677 -10.046  -1.069  1.00  0.00      PROB H
ATOM   1036  CE2 PHE    48      -8.451  -9.765   0.089  1.00  0.00      PROB C
ATOM   1037  HE2 PHE    48      -8.877  -9.046  -0.601  1.00  0.00      PROB H
ATOM   1038  C   PHE    48      -2.939 -12.152   1.062  1.00  0.00      PROB C
ATOM   1039  O   PHE    48      -2.375 -12.064  -0.037  1.00  0.00      PROB O
ATOM   1040  N   ASN    49      -2.456 -12.850   2.106  1.00  0.00      PROB N
ATOM   1041  HN  ASN    49      -2.954 -12.882   2.973  1.00  0.00      PROB H
ATOM   1042  CA  ASN    49      -1.325 -13.748   1.919  1.00  0.00      PROB C
ATOM   1043  HA  ASN    49      -0.641 -13.283   1.221  1.00  0.00      PROB H
ATOM   1044  CB  ASN    49      -0.533 -14.025   3.201  1.00  0.00      PROB C
ATOM   1045  HB1 ASN    49      -0.298 -13.050   3.681  1.00  0.00      PROB H
ATOM   1046  HB2 ASN    49       0.430 -14.525   2.960  1.00  0.00      PROB H
ATOM   1047  CG  ASN    49      -1.292 -14.883   4.184  1.00  0.00      PROB C
ATOM   1048  OD1 ASN    49      -2.398 -15.320   3.904  1.00  0.00      PROB O
ATOM   1049  ND2 ASN    49      -0.719 -15.117   5.351  1.00  0.00      PROB N
ATOM   1050 HD21 ASN    49      -1.163 -15.764   5.977  1.00  0.00      PROB H
ATOM   1051 HD22 ASN    49       0.206 -14.793   5.513  1.00  0.00      PROB H
ATOM   1052  C   ASN    49      -1.818 -15.029   1.240  1.00  0.00      PROB C
ATOM   1053  O   ASN    49      -3.017 -15.221   1.022  1.00  0.00      PROB O
ATOM   1054  N   HSD    50      -0.866 -15.924   0.971  1.00  0.00      PROB N
ATOM   1055  HN  HSD    50       0.091 -15.702   1.123  1.00  0.00      PROB H
ATOM   1056  CA  HSD    50      -1.121 -17.173   0.276  1.00  0.00      PROB C
ATOM   1057  HA  HSD    50      -1.611 -16.930  -0.659  1.00  0.00      PROB H
ATOM   1058  CB  HSD    50       0.216 -17.861  -0.077  1.00  0.00      PROB C
ATOM   1059  HB1 HSD    50       0.804 -18.020   0.846  1.00  0.00      PROB H
ATOM   1060  HB2 HSD    50       0.799 -17.215  -0.767  1.00  0.00      PROB H
ATOM   1061  ND1 HSD    50      -0.384 -19.362  -2.003  1.00  0.00      PROB N
ATOM   1062  HD1 HSD    50      -0.406 -18.632  -2.699  1.00  0.00      PROB H
ATOM   1063  CG  HSD    50      -0.008 -19.198  -0.689  1.00  0.00      PROB C
ATOM   1064  CE1 HSD    50      -0.562 -20.641  -2.255  1.00  0.00      PROB C
ATOM   1065  HE1 HSD    50      -0.885 -21.059  -3.211  1.00  0.00      PROB H
ATOM   1066  NE2 HSD    50      -0.305 -21.314  -1.137  1.00  0.00      PROB N
ATOM   1067  CD2 HSD    50      -0.001 -20.424  -0.144  1.00  0.00      PROB C
ATOM   1068  HD2 HSD    50       0.221 -20.733   0.870  1.00  0.00      PROB H
ATOM   1069  C   HSD    50      -2.112 -18.060   1.039  1.00  0.00      PROB C
ATOM   1070  O   HSD    50      -2.778 -18.881   0.423  1.00  0.00      PROB O
ATOM   1071  N   SER    51      -2.209 -17.896   2.364  1.00  0.00      PROB N
ATOM   1072  HN  SER    51      -1.673 -17.185   2.807  1.00  0.00      PROB H
ATOM   1073  CA  SER    51      -3.120 -18.635   3.231  1.00  0.00      PROB C
ATOM   1074  HA  SER    51      -3.311 -19.610   2.800  1.00  0.00      PROB H
ATOM   1075  CB  SER    51      -2.515 -18.815   4.596  1.00  0.00      PROB C
ATOM   1076  HB1 SER    51      -3.245 -19.251   5.317  1.00  0.00      PROB H
ATOM   1077  HB2 SER    51      -2.179 -17.835   5.005  1.00  0.00      PROB H
ATOM   1078  OG  SER    51      -1.414 -19.703   4.546  1.00  0.00      PROB O
ATOM   1079  HG1 SER    51      -1.772 -20.608   4.384  1.00  0.00      PROB H
ATOM   1080  C   SER    51      -4.483 -17.946   3.376  1.00  0.00      PROB C
ATOM   1081  O   SER    51      -5.266 -18.339   4.244  1.00  0.00      PROB O
ATOM   1082  N   ASN    52      -4.739 -16.914   2.552  1.00  0.00      PROB N
ATOM   1083  HN  ASN    52      -4.036 -16.617   1.899  1.00  0.00      PROB H
ATOM   1084  CA  ASN    52      -6.001 -16.187   2.497  1.00  0.00      PROB C
ATOM   1085  HA  ASN    52      -5.857 -15.396   1.775  1.00  0.00      PROB H
ATOM   1086  CB  ASN    52      -7.202 -17.051   2.061  1.00  0.00      PROB C
ATOM   1087  HB1 ASN    52      -8.157 -16.507   2.193  1.00  0.00      PROB H
ATOM   1088  HB2 ASN    52      -7.249 -17.960   2.698  1.00  0.00      PROB H
ATOM   1089  CG  ASN    52      -7.178 -17.434   0.598  1.00  0.00      PROB C
ATOM   1090  OD1 ASN    52      -6.730 -16.662  -0.250  1.00  0.00      PROB O
ATOM   1091  ND2 ASN    52      -7.695 -18.613   0.271  1.00  0.00      PROB N
ATOM   1092 HD21 ASN    52      -7.664 -18.878  -0.695  1.00  0.00      PROB H
ATOM   1093 HD22 ASN    52      -7.841 -19.321   0.960  1.00  0.00      PROB H
ATOM   1094  C   ASN    52      -6.289 -15.465   3.816  1.00  0.00      PROB C
ATOM   1095  O   ASN    52      -7.446 -15.325   4.196  1.00  0.00      PROB O
ATOM   1096  N   LYS    53      -5.248 -15.012   4.512  1.00  0.00      PROB N
ATOM   1097  HN  LYS    53      -4.307 -15.188   4.209  1.00  0.00      PROB H
ATOM   1098  CA  LYS    53      -5.442 -14.212   5.713  1.00  0.00      PROB C
ATOM   1099  HA  LYS    53      -6.421 -14.397   6.136  1.00  0.00      PROB H
ATOM   1100  CB  LYS    53      -4.396 -14.534   6.796  1.00  0.00      PROB C
ATOM   1101  HB1 LYS    53      -4.431 -13.719   7.559  1.00  0.00      PROB H
ATOM   1102  HB2 LYS    53      -3.378 -14.526   6.353  1.00  0.00      PROB H
ATOM   1103  CG  LYS    53      -4.637 -15.843   7.535  1.00  0.00      PROB C
ATOM   1104  HG1 LYS    53      -4.342 -16.698   6.883  1.00  0.00      PROB H
ATOM   1105  HG2 LYS    53      -5.737 -15.938   7.707  1.00  0.00      PROB H
ATOM   1106  CD  LYS    53      -3.947 -15.912   8.872  1.00  0.00      PROB C
ATOM   1107  HD1 LYS    53      -4.197 -14.991   9.419  1.00  0.00      PROB H
ATOM   1108  HD2 LYS    53      -2.847 -15.899   8.686  1.00  0.00      PROB H
ATOM   1109  CE  LYS    53      -4.349 -17.146   9.645  1.00  0.00      PROB C
ATOM   1110  HE1 LYS    53      -4.239 -18.052   9.006  1.00  0.00      PROB H
ATOM   1111  HE2 LYS    53      -5.403 -17.087   9.991  1.00  0.00      PROB H
ATOM   1112  NZ  LYS    53      -3.482 -17.329  10.830  1.00  0.00      PROB N
ATOM   1113  HZ1 LYS    53      -3.686 -16.610  11.543  1.00  0.00      PROB H
ATOM   1114  HZ2 LYS    53      -2.488 -17.305  10.529  1.00  0.00      PROB H
ATOM   1115  HZ3 LYS    53      -3.659 -18.304  11.196  1.00  0.00      PROB H
ATOM   1116  C   LYS    53      -5.394 -12.747   5.297  1.00  0.00      PROB C
ATOM   1117  O   LYS    53      -4.504 -12.350   4.554  1.00  0.00      PROB O
ATOM   1118  N   LEU    54      -6.351 -11.955   5.781  1.00  0.00      PROB N
ATOM   1119  HN  LEU    54      -7.074 -12.319   6.358  1.00  0.00      PROB H
ATOM   1120  CA  LEU    54      -6.420 -10.530   5.478  1.00  0.00      PROB C
ATOM   1121  HA  LEU    54      -6.081 -10.350   4.467  1.00  0.00      PROB H
ATOM   1122  CB  LEU    54      -7.874 -10.069   5.637  1.00  0.00      PROB C
ATOM   1123  HB1 LEU    54      -8.208 -10.371   6.657  1.00  0.00      PROB H
ATOM   1124  HB2 LEU    54      -8.531 -10.608   4.925  1.00  0.00      PROB H
ATOM   1125  CG  LEU    54      -8.095  -8.559   5.503  1.00  0.00      PROB C
ATOM   1126  HG  LEU    54      -7.273  -7.999   6.011  1.00  0.00      PROB H
ATOM   1127  CD1 LEU    54      -8.094  -8.174   4.047  1.00  0.00      PROB C
ATOM   1128 HD11 LEU    54      -8.967  -8.619   3.524  1.00  0.00      PROB H
ATOM   1129 HD12 LEU    54      -7.167  -8.514   3.536  1.00  0.00      PROB H
ATOM   1130 HD13 LEU    54      -8.159  -7.069   3.955  1.00  0.00      PROB H
ATOM   1131  CD2 LEU    54      -9.365  -8.090   6.196  1.00  0.00      PROB C
ATOM   1132 HD21 LEU    54      -9.702  -8.797   6.974  1.00  0.00      PROB H
ATOM   1133 HD22 LEU    54     -10.197  -8.042   5.458  1.00  0.00      PROB H
ATOM   1134 HD23 LEU    54      -9.243  -7.074   6.629  1.00  0.00      PROB H
ATOM   1135  C   LEU    54      -5.522  -9.760   6.445  1.00  0.00      PROB C
ATOM   1136  O   LEU    54      -5.635  -9.974   7.641  1.00  0.00      PROB O
ATOM   1137  N   PHE    55      -4.649  -8.879   5.917  1.00  0.00      PROB N
ATOM   1138  HN  PHE    55      -4.531  -8.853   4.917  1.00  0.00      PROB H
ATOM   1139  CA  PHE    55      -3.918  -7.871   6.678  1.00  0.00      PROB C
ATOM   1140  HA  PHE    55      -4.228  -7.894   7.714  1.00  0.00      PROB H
ATOM   1141  CB  PHE    55      -2.395  -8.072   6.559  1.00  0.00      PROB C
ATOM   1142  HB1 PHE    55      -1.878  -7.341   7.223  1.00  0.00      PROB H
ATOM   1143  HB2 PHE    55      -2.064  -7.867   5.522  1.00  0.00      PROB H
ATOM   1144  CG  PHE    55      -1.881  -9.451   6.882  1.00  0.00      PROB C
ATOM   1145  CD1 PHE    55      -2.153 -10.520   6.040  1.00  0.00      PROB C
ATOM   1146  HD1 PHE    55      -2.702 -10.370   5.121  1.00  0.00      PROB H
ATOM   1147  CE1 PHE    55      -1.708 -11.797   6.349  1.00  0.00      PROB C
ATOM   1148  HE1 PHE    55      -1.957 -12.615   5.689  1.00  0.00      PROB H
ATOM   1149  CZ  PHE    55      -0.997 -12.020   7.515  1.00  0.00      PROB C
ATOM   1150  HZ  PHE    55      -0.670 -13.020   7.766  1.00  0.00      PROB H
ATOM   1151  CD2 PHE    55      -1.171  -9.686   8.050  1.00  0.00      PROB C
ATOM   1152  HD2 PHE    55      -0.977  -8.875   8.716  1.00  0.00      PROB H
ATOM   1153  CE2 PHE    55      -0.719 -10.965   8.360  1.00  0.00      PROB C
ATOM   1154  HE2 PHE    55      -0.185 -11.122   9.284  1.00  0.00      PROB H
ATOM   1155  C   PHE    55      -4.260  -6.504   6.087  1.00  0.00      PROB C
ATOM   1156  O   PHE    55      -4.300  -6.335   4.861  1.00  0.00      PROB O
ATOM   1157  N   GLN    56      -4.486  -5.512   6.948  1.00  0.00      PROB N
ATOM   1158  HN  GLN    56      -4.511  -5.659   7.939  1.00  0.00      PROB H
ATOM   1159  CA  GLN    56      -4.860  -4.204   6.442  1.00  0.00      PROB C
ATOM   1160  HA  GLN    56      -4.488  -4.101   5.436  1.00  0.00      PROB H
ATOM   1161  CB  GLN    56      -6.376  -4.018   6.414  1.00  0.00      PROB C
ATOM   1162  HB1 GLN    56      -6.798  -4.842   5.787  1.00  0.00      PROB H
ATOM   1163  HB2 GLN    56      -6.599  -3.091   5.868  1.00  0.00      PROB H
ATOM   1164  CG  GLN    56      -7.011  -4.082   7.788  1.00  0.00      PROB C
ATOM   1165  HG1 GLN    56      -6.507  -3.363   8.468  1.00  0.00      PROB H
ATOM   1166  HG2 GLN    56      -6.906  -5.098   8.226  1.00  0.00      PROB H
ATOM   1167  CD  GLN    56      -8.484  -3.760   7.707  1.00  0.00      PROB C
ATOM   1168  OE1 GLN    56      -9.207  -4.280   6.849  1.00  0.00      PROB O
ATOM   1169  NE2 GLN    56      -8.930  -2.880   8.598  1.00  0.00      PROB N
ATOM   1170 HE21 GLN    56      -8.350  -2.709   9.398  1.00  0.00      PROB H
ATOM   1171 HE22 GLN    56      -9.871  -2.561   8.536  1.00  0.00      PROB H
ATOM   1172  C   GLN    56      -4.175  -3.096   7.232  1.00  0.00      PROB C
ATOM   1173  O   GLN    56      -3.876  -3.255   8.406  1.00  0.00      PROB O
ATOM   1174  N   TYR    57      -3.984  -1.963   6.544  1.00  0.00      PROB N
ATOM   1175  HN  TYR    57      -4.284  -1.927   5.587  1.00  0.00      PROB H
ATOM   1176  CA  TYR    57      -3.479  -0.729   7.100  1.00  0.00      PROB C
ATOM   1177  HA  TYR    57      -3.528  -0.763   8.172  1.00  0.00      PROB H
ATOM   1178  CB  TYR    57      -2.048  -0.470   6.620  1.00  0.00      PROB C
ATOM   1179  HB1 TYR    57      -1.925  -0.810   5.573  1.00  0.00      PROB H
ATOM   1180  HB2 TYR    57      -1.344  -1.056   7.247  1.00  0.00      PROB H
ATOM   1181  CG  TYR    57      -1.666   0.990   6.696  1.00  0.00      PROB C
ATOM   1182  CD1 TYR    57      -1.197   1.530   7.882  1.00  0.00      PROB C
ATOM   1183  HD1 TYR    57      -1.107   0.892   8.753  1.00  0.00      PROB H
ATOM   1184  CE1 TYR    57      -0.855   2.864   7.985  1.00  0.00      PROB C
ATOM   1185  HE1 TYR    57      -0.495   3.254   8.927  1.00  0.00      PROB H
ATOM   1186  CZ  TYR    57      -1.002   3.699   6.889  1.00  0.00      PROB C
ATOM   1187  OH  TYR    57      -0.666   5.016   6.997  1.00  0.00      PROB O
ATOM   1188  HH  TYR    57      -0.444   5.178   7.921  1.00  0.00      PROB H
ATOM   1189  CD2 TYR    57      -1.782   1.836   5.605  1.00  0.00      PROB C
ATOM   1190  HD2 TYR    57      -2.171   1.458   4.672  1.00  0.00      PROB H
ATOM   1191  CE2 TYR    57      -1.458   3.184   5.686  1.00  0.00      PROB C
ATOM   1192  HE2 TYR    57      -1.574   3.834   4.834  1.00  0.00      PROB H
ATOM   1193  C   TYR    57      -4.382   0.398   6.605  1.00  0.00      PROB C
ATOM   1194  O   TYR    57      -4.843   0.364   5.459  1.00  0.00      PROB O
ATOM   1195  N   ALA    58      -4.595   1.385   7.489  1.00  0.00      PROB N
ATOM   1196  HN  ALA    58      -4.268   1.322   8.435  1.00  0.00      PROB H
ATOM   1197  CA  ALA    58      -5.349   2.581   7.140  1.00  0.00      PROB C
ATOM   1198  HA  ALA    58      -5.294   2.757   6.077  1.00  0.00      PROB H
ATOM   1199  CB  ALA    58      -6.793   2.425   7.576  1.00  0.00      PROB C
ATOM   1200  HB1 ALA    58      -6.864   1.891   8.550  1.00  0.00      PROB H
ATOM   1201  HB2 ALA    58      -7.380   1.885   6.815  1.00  0.00      PROB H
ATOM   1202  HB3 ALA    58      -7.285   3.415   7.691  1.00  0.00      PROB H
ATOM   1203  C   ALA    58      -4.688   3.757   7.844  1.00  0.00      PROB C
ATOM   1204  O   ALA    58      -4.355   3.642   9.011  1.00  0.00      PROB O
ATOM   1205  N   SER    59      -4.495   4.863   7.124  1.00  0.00      PROB N
ATOM   1206  HN  SER    59      -4.732   4.852   6.151  1.00  0.00      PROB H
ATOM   1207  CA  SER    59      -3.934   6.068   7.712  1.00  0.00      PROB C
ATOM   1208  HA  SER    59      -2.889   5.879   7.903  1.00  0.00      PROB H
ATOM   1209  CB  SER    59      -4.097   7.233   6.771  1.00  0.00      PROB C
ATOM   1210  HB1 SER    59      -5.117   7.670   6.774  1.00  0.00      PROB H
ATOM   1211  HB2 SER    59      -3.888   6.882   5.736  1.00  0.00      PROB H
ATOM   1212  OG  SER    59      -3.177   8.261   7.047  1.00  0.00      PROB O
ATOM   1213  HG1 SER    59      -2.286   7.915   6.908  1.00  0.00      PROB H
ATOM   1214  C   SER    59      -4.602   6.335   9.064  1.00  0.00      PROB C
ATOM   1215  O   SER    59      -3.935   6.261  10.104  1.00  0.00      PROB O
ATOM   1216  N   THR    60      -5.929   6.557   9.052  1.00  0.00      PROB N
ATOM   1217  HN  THR    60      -6.411   6.609   8.176  1.00  0.00      PROB H
ATOM   1218  CA  THR    60      -6.696   6.713  10.289  1.00  0.00      PROB C
ATOM   1219  HA  THR    60      -6.088   6.397  11.128  1.00  0.00      PROB H
ATOM   1220  CB  THR    60      -7.088   8.177  10.556  1.00  0.00      PROB C
ATOM   1221  HB  THR    60      -7.243   8.696   9.578  1.00  0.00      PROB H
ATOM   1222  OG1 THR    60      -6.022   8.822  11.256  1.00  0.00      PROB O
ATOM   1223  HG1 THR    60      -5.234   8.637  10.729  1.00  0.00      PROB H
ATOM   1224  CG2 THR    60      -8.341   8.326  11.390  1.00  0.00      PROB C
ATOM   1225 HG21 THR    60      -8.240   7.770  12.348  1.00  0.00      PROB H
ATOM   1226 HG22 THR    60      -9.246   7.952  10.866  1.00  0.00      PROB H
ATOM   1227 HG23 THR    60      -8.515   9.395  11.640  1.00  0.00      PROB H
ATOM   1228  C   THR    60      -7.867   5.725  10.363  1.00  0.00      PROB C
ATOM   1229  O   THR    60      -8.049   5.062  11.381  1.00  0.00      PROB O
ATOM   1230  N   ASP    61      -8.666   5.641   9.290  1.00  0.00      PROB N
ATOM   1231  HN  ASP    61      -8.472   6.144   8.454  1.00  0.00      PROB H
ATOM   1232  CA  ASP    61      -9.877   4.827   9.272  1.00  0.00      PROB C
ATOM   1233  HA  ASP    61      -9.780   4.025   9.997  1.00  0.00      PROB H
ATOM   1234  CB  ASP    61     -11.135   5.654   9.559  1.00  0.00      PROB C
ATOM   1235  HB1 ASP    61     -11.985   5.408   8.886  1.00  0.00      PROB H
ATOM   1236  HB2 ASP    61     -10.888   6.721   9.443  1.00  0.00      PROB H
ATOM   1237  CG  ASP    61     -11.686   5.451  10.965  1.00  0.00      PROB C
ATOM   1238  OD1 ASP    61     -11.852   4.270  11.372  1.00  0.00      PROB O
ATOM   1239  OD2 ASP    61     -11.929   6.468  11.650  1.00  0.00      PROB O
ATOM   1240  C   ASP    61     -10.061   4.143   7.917  1.00  0.00      PROB C
ATOM   1241  O   ASP    61     -10.109   4.823   6.905  1.00  0.00      PROB O
ATOM   1242  N   MET    62     -10.177   2.813   7.943  1.00  0.00      PROB N
ATOM   1243  HN  MET    62     -10.181   2.309   8.811  1.00  0.00      PROB H
ATOM   1244  CA  MET    62     -10.293   2.025   6.730  1.00  0.00      PROB C
ATOM   1245  HA  MET    62      -9.563   2.361   6.006  1.00  0.00      PROB H
ATOM   1246  CB  MET    62     -10.069   0.541   7.042  1.00  0.00      PROB C
ATOM   1247  HB1 MET    62     -10.803   0.255   7.834  1.00  0.00      PROB H
ATOM   1248  HB2 MET    62      -9.072   0.388   7.495  1.00  0.00      PROB H
ATOM   1249  CG  MET    62     -10.362  -0.350   5.845  1.00  0.00      PROB C
ATOM   1250  HG1 MET    62     -11.330  -0.157   5.352  1.00  0.00      PROB H
ATOM   1251  HG2 MET    62     -10.461  -1.382   6.252  1.00  0.00      PROB H
ATOM   1252  SD  MET    62      -9.007  -0.397   4.655  1.00  0.00      PROB S
ATOM   1253  CE  MET    62      -7.639  -0.807   5.726  1.00  0.00      PROB C
ATOM   1254  HE1 MET    62      -7.938  -1.586   6.447  1.00  0.00      PROB H
ATOM   1255  HE2 MET    62      -7.268   0.049   6.304  1.00  0.00      PROB H
ATOM   1256  HE3 MET    62      -6.790  -1.179   5.115  1.00  0.00      PROB H
ATOM   1257  C   MET    62     -11.682   2.247   6.116  1.00  0.00      PROB C
ATOM   1258  O   MET    62     -11.857   2.144   4.900  1.00  0.00      PROB O
ATOM   1259  N   ASP    63     -12.676   2.531   6.957  1.00  0.00      PROB N
ATOM   1260  HN  ASP    63     -12.529   2.593   7.952  1.00  0.00      PROB H
ATOM   1261  CA  ASP    63     -14.071   2.630   6.551  1.00  0.00      PROB C
ATOM   1262  HA  ASP    63     -14.293   1.734   5.985  1.00  0.00      PROB H
ATOM   1263  CB  ASP    63     -14.984   2.660   7.778  1.00  0.00      PROB C
ATOM   1264  HB1 ASP    63     -15.940   2.143   7.591  1.00  0.00      PROB H
ATOM   1265  HB2 ASP    63     -15.232   3.700   8.075  1.00  0.00      PROB H
ATOM   1266  CG  ASP    63     -14.320   2.043   9.005  1.00  0.00      PROB C
ATOM   1267  OD1 ASP    63     -13.440   2.718   9.595  1.00  0.00      PROB O
ATOM   1268  OD2 ASP    63     -14.644   0.885   9.327  1.00  0.00      PROB O
ATOM   1269  C   ASP    63     -14.293   3.812   5.599  1.00  0.00      PROB C
ATOM   1270  O   ASP    63     -14.670   3.614   4.444  1.00  0.00      PROB O
ATOM   1271  N   LYS    64     -14.056   5.037   6.104  1.00  0.00      PROB N
ATOM   1272  HN  LYS    64     -13.737   5.111   7.044  1.00  0.00      PROB H
ATOM   1273  CA  LYS    64     -14.229   6.259   5.331  1.00  0.00      PROB C
ATOM   1274  HA  LYS    64     -15.286   6.427   5.174  1.00  0.00      PROB H
ATOM   1275  CB  LYS    64     -13.599   7.461   6.041  1.00  0.00      PROB C
ATOM   1276  HB1 LYS    64     -12.527   7.230   6.242  1.00  0.00      PROB H
ATOM   1277  HB2 LYS    64     -14.091   7.560   7.037  1.00  0.00      PROB H
ATOM   1278  CG  LYS    64     -13.700   8.794   5.309  1.00  0.00      PROB C
ATOM   1279  HG1 LYS    64     -14.437   9.410   5.881  1.00  0.00      PROB H
ATOM   1280  HG2 LYS    64     -14.146   8.682   4.293  1.00  0.00      PROB H
ATOM   1281  CD  LYS    64     -12.381   9.550   5.202  1.00  0.00      PROB C
ATOM   1282  HD1 LYS    64     -11.777   9.142   4.368  1.00  0.00      PROB H
ATOM   1283  HD2 LYS    64     -11.796   9.362   6.133  1.00  0.00      PROB H
ATOM   1284  CE  LYS    64     -12.590  11.056   5.132  1.00  0.00      PROB C
ATOM   1285  HE1 LYS    64     -11.861  11.560   5.808  1.00  0.00      PROB H
ATOM   1286  HE2 LYS    64     -13.611  11.352   5.455  1.00  0.00      PROB H
ATOM   1287  NZ  LYS    64     -12.358  11.625   3.774  1.00  0.00      PROB N
ATOM   1288  HZ1 LYS    64     -13.053  11.215   3.112  1.00  0.00      PROB H
ATOM   1289  HZ2 LYS    64     -11.330  11.451   3.595  1.00  0.00      PROB H
ATOM   1290  HZ3 LYS    64     -12.529  12.651   3.823  1.00  0.00      PROB H
ATOM   1291  C   LYS    64     -13.593   6.122   3.952  1.00  0.00      PROB C
ATOM   1292  O   LYS    64     -14.288   6.241   2.945  1.00  0.00      PROB O
ATOM   1293  N   VAL    65     -12.283   5.820   3.926  1.00  0.00      PROB N
ATOM   1294  HN  VAL    65     -11.777   5.646   4.765  1.00  0.00      PROB H
ATOM   1295  CA  VAL    65     -11.558   5.653   2.671  1.00  0.00      PROB C
ATOM   1296  HA  VAL    65     -11.507   6.618   2.189  1.00  0.00      PROB H
ATOM   1297  CB  VAL    65     -10.125   5.140   2.910  1.00  0.00      PROB C
ATOM   1298  HB  VAL    65     -10.214   4.159   3.450  1.00  0.00      PROB H
ATOM   1299  CG1 VAL    65      -9.348   4.865   1.632  1.00  0.00      PROB C
ATOM   1300 HG11 VAL    65      -9.332   5.766   0.984  1.00  0.00      PROB H
ATOM   1301 HG12 VAL    65      -9.800   4.029   1.054  1.00  0.00      PROB H
ATOM   1302 HG13 VAL    65      -8.296   4.591   1.860  1.00  0.00      PROB H
ATOM   1303  CG2 VAL    65      -9.359   6.064   3.840  1.00  0.00      PROB C
ATOM   1304 HG21 VAL    65      -9.857   6.169   4.826  1.00  0.00      PROB H
ATOM   1305 HG22 VAL    65      -9.268   7.072   3.381  1.00  0.00      PROB H
ATOM   1306 HG23 VAL    65      -8.340   5.653   4.004  1.00  0.00      PROB H
ATOM   1307  C   VAL    65     -12.351   4.739   1.735  1.00  0.00      PROB C
ATOM   1308  O   VAL    65     -12.691   5.164   0.639  1.00  0.00      PROB O
ATOM   1309  N   LEU    66     -12.680   3.520   2.187  1.00  0.00      PROB N
ATOM   1310  HN  LEU    66     -12.469   3.217   3.117  1.00  0.00      PROB H
ATOM   1311  CA  LEU    66     -13.330   2.541   1.330  1.00  0.00      PROB C
ATOM   1312  HA  LEU    66     -12.710   2.378   0.462  1.00  0.00      PROB H
ATOM   1313  CB  LEU    66     -13.530   1.235   2.103  1.00  0.00      PROB C
ATOM   1314  HB1 LEU    66     -14.237   0.584   1.535  1.00  0.00      PROB H
ATOM   1315  HB2 LEU    66     -14.004   1.459   3.085  1.00  0.00      PROB H
ATOM   1316  CG  LEU    66     -12.276   0.392   2.335  1.00  0.00      PROB C
ATOM   1317  HG  LEU    66     -11.538   0.967   2.935  1.00  0.00      PROB H
ATOM   1318  CD1 LEU    66     -12.635  -0.881   3.082  1.00  0.00      PROB C
ATOM   1319 HD11 LEU    66     -13.318  -1.508   2.476  1.00  0.00      PROB H
ATOM   1320 HD12 LEU    66     -13.133  -0.642   4.045  1.00  0.00      PROB H
ATOM   1321 HD13 LEU    66     -11.722  -1.478   3.297  1.00  0.00      PROB H
ATOM   1322  CD2 LEU    66     -11.577   0.025   1.037  1.00  0.00      PROB C
ATOM   1323 HD21 LEU    66     -11.199   0.925   0.509  1.00  0.00      PROB H
ATOM   1324 HD22 LEU    66     -12.271  -0.515   0.357  1.00  0.00      PROB H
ATOM   1325 HD23 LEU    66     -10.708  -0.638   1.239  1.00  0.00      PROB H
ATOM   1326  C   LEU    66     -14.656   3.069   0.783  1.00  0.00      PROB C
ATOM   1327  O   LEU    66     -14.955   2.868  -0.398  1.00  0.00      PROB O
ATOM   1328  N   LEU    67     -15.425   3.765   1.634  1.00  0.00      PROB N
ATOM   1329  HN  LEU    67     -15.127   3.928   2.577  1.00  0.00      PROB H
ATOM   1330  CA  LEU    67     -16.691   4.353   1.219  1.00  0.00      PROB C
ATOM   1331  HA  LEU    67     -17.322   3.573   0.818  1.00  0.00      PROB H
ATOM   1332  CB  LEU    67     -17.367   5.026   2.419  1.00  0.00      PROB C
ATOM   1333  HB1 LEU    67     -18.313   5.509   2.084  1.00  0.00      PROB H
ATOM   1334  HB2 LEU    67     -16.717   5.838   2.810  1.00  0.00      PROB H
ATOM   1335  CG  LEU    67     -17.712   4.085   3.571  1.00  0.00      PROB C
ATOM   1336  HG  LEU    67     -16.838   3.446   3.811  1.00  0.00      PROB H
ATOM   1337  CD1 LEU    67     -18.102   4.830   4.828  1.00  0.00      PROB C
ATOM   1338 HD11 LEU    67     -18.940   5.529   4.611  1.00  0.00      PROB H
ATOM   1339 HD12 LEU    67     -17.247   5.429   5.205  1.00  0.00      PROB H
ATOM   1340 HD13 LEU    67     -18.425   4.124   5.618  1.00  0.00      PROB H
ATOM   1341  CD2 LEU    67     -18.808   3.125   3.159  1.00  0.00      PROB C
ATOM   1342 HD21 LEU    67     -18.495   2.513   2.285  1.00  0.00      PROB H
ATOM   1343 HD22 LEU    67     -19.722   3.691   2.877  1.00  0.00      PROB H
ATOM   1344 HD23 LEU    67     -19.030   2.430   3.994  1.00  0.00      PROB H
ATOM   1345  C   LEU    67     -16.452   5.339   0.073  1.00  0.00      PROB C
ATOM   1346  O   LEU    67     -16.965   5.145  -1.031  1.00  0.00      PROB O
ATOM   1347  N   LYS    68     -15.652   6.390   0.341  1.00  0.00      PROB N
ATOM   1348  HN  LYS    68     -15.265   6.500   1.257  1.00  0.00      PROB H
ATOM   1349  CA  LYS    68     -15.345   7.399  -0.663  1.00  0.00      PROB C
ATOM   1350  HA  LYS    68     -16.237   7.971  -0.863  1.00  0.00      PROB H
ATOM   1351  CB  LYS    68     -14.245   8.336  -0.166  1.00  0.00      PROB C
ATOM   1352  HB1 LYS    68     -13.431   7.670   0.202  1.00  0.00      PROB H
ATOM   1353  HB2 LYS    68     -14.677   8.873   0.710  1.00  0.00      PROB H
ATOM   1354  CG  LYS    68     -13.716   9.337  -1.181  1.00  0.00      PROB C
ATOM   1355  HG1 LYS    68     -14.589   9.842  -1.665  1.00  0.00      PROB H
ATOM   1356  HG2 LYS    68     -13.198   8.806  -2.000  1.00  0.00      PROB H
ATOM   1357  CD  LYS    68     -12.835  10.393  -0.558  1.00  0.00      PROB C
ATOM   1358  HD1 LYS    68     -13.458  11.295  -0.341  1.00  0.00      PROB H
ATOM   1359  HD2 LYS    68     -12.083  10.693  -1.324  1.00  0.00      PROB H
ATOM   1360  CE  LYS    68     -12.189   9.940   0.735  1.00  0.00      PROB C
ATOM   1361  HE1 LYS    68     -11.842   8.884   0.652  1.00  0.00      PROB H
ATOM   1362  HE2 LYS    68     -12.888  10.015   1.593  1.00  0.00      PROB H
ATOM   1363  NZ  LYS    68     -10.954  10.706   1.044  1.00  0.00      PROB N
ATOM   1364  HZ1 LYS    68     -11.140  11.716   1.189  1.00  0.00      PROB H
ATOM   1365  HZ2 LYS    68     -10.306  10.590   0.240  1.00  0.00      PROB H
ATOM   1366  HZ3 LYS    68     -10.489  10.271   1.894  1.00  0.00      PROB H
ATOM   1367  C   LYS    68     -14.919   6.745  -1.976  1.00  0.00      PROB C
ATOM   1368  O   LYS    68     -15.360   7.171  -3.052  1.00  0.00      PROB O
ATOM   1369  N   TYR    69     -14.109   5.683  -1.877  1.00  0.00      PROB N
ATOM   1370  HN  TYR    69     -13.820   5.345  -0.980  1.00  0.00      PROB H
ATOM   1371  CA  TYR    69     -13.598   5.022  -3.067  1.00  0.00      PROB C
ATOM   1372  HA  TYR    69     -13.070   5.724  -3.692  1.00  0.00      PROB H
ATOM   1373  CB  TYR    69     -12.723   3.814  -2.721  1.00  0.00      PROB C
ATOM   1374  HB1 TYR    69     -13.188   3.184  -1.939  1.00  0.00      PROB H
ATOM   1375  HB2 TYR    69     -11.754   4.171  -2.313  1.00  0.00      PROB H
ATOM   1376  CG  TYR    69     -12.444   2.924  -3.908  1.00  0.00      PROB C
ATOM   1377  CD1 TYR    69     -11.393   3.187  -4.759  1.00  0.00      PROB C
ATOM   1378  HD1 TYR    69     -10.754   4.032  -4.554  1.00  0.00      PROB H
ATOM   1379  CE1 TYR    69     -11.153   2.404  -5.875  1.00  0.00      PROB C
ATOM   1380  HE1 TYR    69     -10.309   2.772  -6.368  1.00  0.00      PROB H
ATOM   1381  CZ  TYR    69     -11.986   1.347  -6.168  1.00  0.00      PROB C
ATOM   1382  OH  TYR    69     -11.762   0.547  -7.253  1.00  0.00      PROB O
ATOM   1383  HH  TYR    69     -11.101   1.021  -7.773  1.00  0.00      PROB H
ATOM   1384  CD2 TYR    69     -13.250   1.842  -4.203  1.00  0.00      PROB C
ATOM   1385  HD2 TYR    69     -14.030   1.564  -3.536  1.00  0.00      PROB H
ATOM   1386  CE2 TYR    69     -13.047   1.071  -5.334  1.00  0.00      PROB C
ATOM   1387  HE2 TYR    69     -13.719   0.256  -5.571  1.00  0.00      PROB H
ATOM   1388  C   TYR    69     -14.758   4.503  -3.909  1.00  0.00      PROB C
ATOM   1389  O   TYR    69     -14.878   4.827  -5.101  1.00  0.00      PROB O
ATOM   1390  N   THR    70     -15.576   3.626  -3.300  1.00  0.00      PROB N
ATOM   1391  HN  THR    70     -15.456   3.449  -2.326  1.00  0.00      PROB H
ATOM   1392  CA  THR    70     -16.677   2.975  -4.006  1.00  0.00      PROB C
ATOM   1393  HA  THR    70     -16.296   2.621  -4.954  1.00  0.00      PROB H
ATOM   1394  CB  THR    70     -17.142   1.752  -3.217  1.00  0.00      PROB C
ATOM   1395  HB  THR    70     -17.774   2.116  -2.370  1.00  0.00      PROB H
ATOM   1396  OG1 THR    70     -16.032   1.111  -2.587  1.00  0.00      PROB O
ATOM   1397  HG1 THR    70     -15.712   1.707  -1.898  1.00  0.00      PROB H
ATOM   1398  CG2 THR    70     -17.963   0.789  -4.039  1.00  0.00      PROB C
ATOM   1399 HG21 THR    70     -18.060   1.163  -5.078  1.00  0.00      PROB H
ATOM   1400 HG22 THR    70     -18.913   0.489  -3.561  1.00  0.00      PROB H
ATOM   1401 HG23 THR    70     -17.378  -0.136  -4.180  1.00  0.00      PROB H
ATOM   1402  C   THR    70     -17.785   3.985  -4.313  1.00  0.00      PROB C
ATOM   1403  O   THR    70     -18.588   3.743  -5.220  1.00  0.00      PROB O
ATOM   1404  N   GLU    71     -17.795   5.119  -3.581  1.00  0.00      PROB N
ATOM   1405  HN  GLU    71     -17.180   5.241  -2.797  1.00  0.00      PROB H
ATOM   1406  CA  GLU    71     -18.751   6.188  -3.825  1.00  0.00      PROB C
ATOM   1407  HA  GLU    71     -19.754   5.790  -3.752  1.00  0.00      PROB H
ATOM   1408  CB  GLU    71     -18.559   7.327  -2.827  1.00  0.00      PROB C
ATOM   1409  HB1 GLU    71     -18.911   8.296  -3.257  1.00  0.00      PROB H
ATOM   1410  HB2 GLU    71     -17.498   7.465  -2.596  1.00  0.00      PROB H
ATOM   1411  CG  GLU    71     -19.335   7.131  -1.535  1.00  0.00      PROB C
ATOM   1412  HG1 GLU    71     -19.270   6.070  -1.210  1.00  0.00      PROB H
ATOM   1413  HG2 GLU    71     -20.408   7.368  -1.686  1.00  0.00      PROB H
ATOM   1414  CD  GLU    71     -18.810   7.981  -0.393  1.00  0.00      PROB C
ATOM   1415  OE1 GLU    71     -18.478   9.143  -0.668  1.00  0.00      PROB O
ATOM   1416  OE2 GLU    71     -18.701   7.466   0.753  1.00  0.00      PROB O
ATOM   1417  C   GLU    71     -18.575   6.699  -5.254  1.00  0.00      PROB C
ATOM   1418  O   GLU    71     -19.508   6.579  -6.054  1.00  0.00      PROB O
ATOM   1419  N   TYR    72     -17.407   7.295  -5.548  1.00  0.00      PROB N
ATOM   1420  HN  TYR    72     -16.640   7.258  -4.902  1.00  0.00      PROB H
ATOM   1421  CA  TYR    72     -17.168   7.909  -6.855  1.00  0.00      PROB C
ATOM   1422  HA  TYR    72     -18.076   7.865  -7.441  1.00  0.00      PROB H
ATOM   1423  CB  TYR    72     -16.779   9.386  -6.714  1.00  0.00      PROB C
ATOM   1424  HB1 TYR    72     -17.230   9.776  -5.781  1.00  0.00      PROB H
ATOM   1425  HB2 TYR    72     -17.192   9.968  -7.566  1.00  0.00      PROB H
ATOM   1426  CG  TYR    72     -15.300   9.653  -6.666  1.00  0.00      PROB C
ATOM   1427  CD1 TYR    72     -14.585   9.839  -7.842  1.00  0.00      PROB C
ATOM   1428  HD1 TYR    72     -15.105   9.823  -8.786  1.00  0.00      PROB H
ATOM   1429  CE1 TYR    72     -13.224  10.106  -7.831  1.00  0.00      PROB C
ATOM   1430  HE1 TYR    72     -12.621  10.227  -8.697  1.00  0.00      PROB H
ATOM   1431  CZ  TYR    72     -12.564  10.196  -6.619  1.00  0.00      PROB C
ATOM   1432  OH  TYR    72     -11.227  10.462  -6.596  1.00  0.00      PROB O
ATOM   1433  HH  TYR    72     -11.156  11.172  -5.942  1.00  0.00      PROB H
ATOM   1434  CD2 TYR    72     -14.617   9.730  -5.458  1.00  0.00      PROB C
ATOM   1435  HD2 TYR    72     -15.154   9.582  -4.530  1.00  0.00      PROB H
ATOM   1436  CE2 TYR    72     -13.261  10.015  -5.432  1.00  0.00      PROB C
ATOM   1437  HE2 TYR    72     -12.809  10.164  -4.469  1.00  0.00      PROB H
ATOM   1438  C   TYR    72     -16.104   7.116  -7.613  1.00  0.00      PROB C
ATOM   1439  O   TYR    72     -15.054   6.802  -7.050  1.00  0.00      PROB O
ATOM   1440  N   ASN    73     -16.371   6.818  -8.895  1.00  0.00      PROB N
ATOM   1441  HN  ASN    73     -17.238   7.058  -9.316  1.00  0.00      PROB H
ATOM   1442  CA  ASN    73     -15.455   6.055  -9.727  1.00  0.00      PROB C
ATOM   1443  HA  ASN    73     -14.488   5.990  -9.240  1.00  0.00      PROB H
ATOM   1444  CB  ASN    73     -15.959   4.628  -9.983  1.00  0.00      PROB C
ATOM   1445  HB1 ASN    73     -15.562   4.202 -10.932  1.00  0.00      PROB H
ATOM   1446  HB2 ASN    73     -17.066   4.608 -10.060  1.00  0.00      PROB H
ATOM   1447  CG  ASN    73     -15.505   3.628  -8.937  1.00  0.00      PROB C
ATOM   1448  OD1 ASN    73     -14.733   2.718  -9.242  1.00  0.00      PROB O
ATOM   1449  ND2 ASN    73     -15.971   3.794  -7.705  1.00  0.00      PROB N
ATOM   1450 HD21 ASN    73     -15.591   3.186  -7.013  1.00  0.00      PROB H
ATOM   1451 HD22 ASN    73     -16.412   4.643  -7.439  1.00  0.00      PROB H
ATOM   1452  C   ASN    73     -15.150   6.803 -11.024  1.00  0.00      PROB C
ATOM   1453  O   ASN    73     -15.066   6.170 -12.078  1.00  0.00      PROB O
ATOM   1454  N   GLU    74     -14.961   8.130 -10.935  1.00  0.00      PROB N
ATOM   1455  HN  GLU    74     -14.973   8.573 -10.046  1.00  0.00      PROB H
ATOM   1456  CA  GLU    74     -14.549   8.946 -12.077  1.00  0.00      PROB C
ATOM   1457  HA  GLU    74     -15.210   8.675 -12.889  1.00  0.00      PROB H
ATOM   1458  CB  GLU    74     -14.712  10.431 -11.764  1.00  0.00      PROB C
ATOM   1459  HB1 GLU    74     -15.555  10.534 -11.041  1.00  0.00      PROB H
ATOM   1460  HB2 GLU    74     -15.029  10.979 -12.681  1.00  0.00      PROB H
ATOM   1461  CG  GLU    74     -13.471  11.108 -11.204  1.00  0.00      PROB C
ATOM   1462  HG1 GLU    74     -12.750  11.270 -12.040  1.00  0.00      PROB H
ATOM   1463  HG2 GLU    74     -12.940  10.479 -10.499  1.00  0.00      PROB H
ATOM   1464  CD  GLU    74     -13.761  12.490 -10.644  1.00  0.00      PROB C
ATOM   1465  OE1 GLU    74     -13.441  13.490 -11.334  1.00  0.00      PROB O
ATOM   1466  OE2 GLU    74     -14.308  12.575  -9.523  1.00  0.00      PROB O
ATOM   1467  C   GLU    74     -13.112   8.613 -12.476  1.00  0.00      PROB C
ATOM   1468  O   GLU    74     -12.375   8.069 -11.659  1.00  0.00      PROB O
ATOM   1469  N   PRO    75     -12.662   8.935 -13.717  1.00  0.00      PROB N
ATOM   1470  CD  PRO    75     -13.465   9.590 -14.766  1.00  0.00      PROB C
ATOM   1471  HD1 PRO    75     -13.638  10.649 -14.468  1.00  0.00      PROB H
ATOM   1472  HD2 PRO    75     -14.434   9.065 -14.918  1.00  0.00      PROB H
ATOM   1473  CA  PRO    75     -11.312   8.603 -14.184  1.00  0.00      PROB C
ATOM   1474  HA  PRO    75     -11.250   7.546 -14.360  1.00  0.00      PROB H
ATOM   1475  CB  PRO    75     -11.187   9.479 -15.440  1.00  0.00      PROB C
ATOM   1476  HB1 PRO    75     -10.449   9.062 -16.160  1.00  0.00      PROB H
ATOM   1477  HB2 PRO    75     -10.886  10.518 -15.170  1.00  0.00      PROB H
ATOM   1478  CG  PRO    75     -12.581   9.513 -15.990  1.00  0.00      PROB C
ATOM   1479  HG1 PRO    75     -12.743  10.365 -16.678  1.00  0.00      PROB H
ATOM   1480  HG2 PRO    75     -12.790   8.561 -16.534  1.00  0.00      PROB H
ATOM   1481  C   PRO    75     -10.219   8.979 -13.184  1.00  0.00      PROB C
ATOM   1482  O   PRO    75     -10.361   9.985 -12.500  1.00  0.00      PROB O
ATOM   1483  N   HSD    76      -9.181   8.136 -13.071  1.00  0.00      PROB N
ATOM   1484  HN  HSD    76      -9.152   7.281 -13.586  1.00  0.00      PROB H
ATOM   1485  CA  HSD    76      -8.127   8.305 -12.075  1.00  0.00      PROB C
ATOM   1486  HA  HSD    76      -7.767   9.322 -12.123  1.00  0.00      PROB H
ATOM   1487  CB  HSD    76      -8.701   8.004 -10.685  1.00  0.00      PROB C
ATOM   1488  HB1 HSD    76      -9.522   8.711 -10.434  1.00  0.00      PROB H
ATOM   1489  HB2 HSD    76      -7.917   8.125  -9.915  1.00  0.00      PROB H
ATOM   1490  ND1 HSD    76     -10.530   6.289 -10.750  1.00  0.00      PROB N
ATOM   1491  HD1 HSD    76     -11.260   6.963 -10.951  1.00  0.00      PROB H
ATOM   1492  CG  HSD    76      -9.198   6.605 -10.582  1.00  0.00      PROB C
ATOM   1493  CE1 HSD    76     -10.705   4.993 -10.595  1.00  0.00      PROB C
ATOM   1494  HE1 HSD    76     -11.663   4.470 -10.640  1.00  0.00      PROB H
ATOM   1495  NE2 HSD    76      -9.520   4.453 -10.313  1.00  0.00      PROB N
ATOM   1496  CD2 HSD    76      -8.572   5.442 -10.289  1.00  0.00      PROB C
ATOM   1497  HD2 HSD    76      -7.679   5.262  -9.734  1.00  0.00      PROB H
ATOM   1498  C   HSD    76      -6.950   7.363 -12.362  1.00  0.00      PROB C
ATOM   1499  O   HSD    76      -7.152   6.303 -12.959  1.00  0.00      PROB O
ATOM   1500  N   GLU    77      -5.727   7.758 -11.947  1.00  0.00      PROB N
ATOM   1501  HN  GLU    77      -5.621   8.585 -11.410  1.00  0.00      PROB H
ATOM   1502  CA  GLU    77      -4.575   6.868 -12.032  1.00  0.00      PROB C
ATOM   1503  HA  GLU    77      -4.334   6.727 -13.076  1.00  0.00      PROB H
ATOM   1504  CB  GLU    77      -3.348   7.417 -11.290  1.00  0.00      PROB C
ATOM   1505  HB1 GLU    77      -3.740   7.914 -10.374  1.00  0.00      PROB H
ATOM   1506  HB2 GLU    77      -2.877   8.195 -11.926  1.00  0.00      PROB H
ATOM   1507  CG  GLU    77      -2.342   6.347 -10.863  1.00  0.00      PROB C
ATOM   1508  HG1 GLU    77      -2.237   5.635 -11.713  1.00  0.00      PROB H
ATOM   1509  HG2 GLU    77      -2.734   5.768  -9.996  1.00  0.00      PROB H
ATOM   1510  CD  GLU    77      -0.925   6.769 -10.534  1.00  0.00      PROB C
ATOM   1511  OE1 GLU    77      -0.663   7.019  -9.341  1.00  0.00      PROB O
ATOM   1512  OE2 GLU    77      -0.085   6.798 -11.469  1.00  0.00      PROB O
ATOM   1513  C   GLU    77      -5.027   5.511 -11.491  1.00  0.00      PROB C
ATOM   1514  O   GLU    77      -5.716   5.455 -10.473  1.00  0.00      PROB O
ATOM   1515  N   SER    78      -4.661   4.437 -12.199  1.00  0.00      PROB N
ATOM   1516  HN  SER    78      -4.120   4.527 -13.027  1.00  0.00      PROB H
ATOM   1517  CA  SER    78      -5.162   3.105 -11.916  1.00  0.00      PROB C
ATOM   1518  HA  SER    78      -5.334   2.995 -10.855  1.00  0.00      PROB H
ATOM   1519  CB  SER    78      -6.465   2.895 -12.659  1.00  0.00      PROB C
ATOM   1520  HB1 SER    78      -6.330   2.939 -13.764  1.00  0.00      PROB H
ATOM   1521  HB2 SER    78      -7.172   3.712 -12.379  1.00  0.00      PROB H
ATOM   1522  OG  SER    78      -7.075   1.679 -12.293  1.00  0.00      PROB O
ATOM   1523  HG1 SER    78      -6.650   0.985 -12.824  1.00  0.00      PROB H
ATOM   1524  C   SER    78      -4.105   2.076 -12.321  1.00  0.00      PROB C
ATOM   1525  O   SER    78      -4.272   1.403 -13.339  1.00  0.00      PROB O
ATOM   1526  N   ARG    79      -3.055   1.912 -11.505  1.00  0.00      PROB N
ATOM   1527  HN  ARG    79      -3.080   2.297 -10.582  1.00  0.00      PROB H
ATOM   1528  CA  ARG    79      -1.906   1.102 -11.893  1.00  0.00      PROB C
ATOM   1529  HA  ARG    79      -1.810   1.115 -12.974  1.00  0.00      PROB H
ATOM   1530  CB  ARG    79      -0.634   1.659 -11.257  1.00  0.00      PROB C
ATOM   1531  HB1 ARG    79       0.248   1.030 -11.512  1.00  0.00      PROB H
ATOM   1532  HB2 ARG    79      -0.775   1.584 -10.148  1.00  0.00      PROB H
ATOM   1533  CG  ARG    79      -0.341   3.117 -11.566  1.00  0.00      PROB C
ATOM   1534  HG1 ARG    79       0.284   3.511 -10.728  1.00  0.00      PROB H
ATOM   1535  HG2 ARG    79      -1.266   3.728 -11.553  1.00  0.00      PROB H
ATOM   1536  CD  ARG    79       0.405   3.337 -12.863  1.00  0.00      PROB C
ATOM   1537  HD1 ARG    79      -0.286   3.889 -13.550  1.00  0.00      PROB H
ATOM   1538  HD2 ARG    79       0.558   2.365 -13.378  1.00  0.00      PROB H
ATOM   1539  NE  ARG    79       1.623   4.148 -12.779  1.00  0.00      PROB N
ATOM   1540  HE  ARG    79       1.488   5.111 -12.540  1.00  0.00      PROB H
ATOM   1541  CZ  ARG    79       2.857   3.686 -13.008  1.00  0.00      PROB C
ATOM   1542  NH1 ARG    79       3.033   2.411 -13.313  1.00  0.00      PROB N
ATOM   1543 HH11 ARG    79       3.896   2.153 -13.738  1.00  0.00      PROB H
ATOM   1544 HH12 ARG    79       2.203   1.900 -13.499  1.00  0.00      PROB H
ATOM   1545  NH2 ARG    79       3.904   4.492 -12.933  1.00  0.00      PROB N
ATOM   1546 HH21 ARG    79       4.710   4.132 -13.398  1.00  0.00      PROB H
ATOM   1547 HH22 ARG    79       3.654   5.432 -13.116  1.00  0.00      PROB H
ATOM   1548  C   ARG    79      -2.103  -0.349 -11.470  1.00  0.00      PROB C
ATOM   1549  O   ARG    79      -2.901  -0.625 -10.584  1.00  0.00      PROB O
ATOM   1550  N   THR    80      -1.386  -1.250 -12.141  1.00  0.00      PROB N
ATOM   1551  HN  THR    80      -0.907  -0.972 -12.972  1.00  0.00      PROB H
ATOM   1552  CA  THR    80      -1.265  -2.661 -11.814  1.00  0.00      PROB C
ATOM   1553  HA  THR    80      -1.588  -2.812 -10.797  1.00  0.00      PROB H
ATOM   1554  CB  THR    80      -2.106  -3.544 -12.756  1.00  0.00      PROB C
ATOM   1555  HB  THR    80      -2.012  -4.612 -12.436  1.00  0.00      PROB H
ATOM   1556  OG1 THR    80      -1.621  -3.452 -14.096  1.00  0.00      PROB O
ATOM   1557  HG1 THR    80      -1.811  -2.558 -14.437  1.00  0.00      PROB H
ATOM   1558  CG2 THR    80      -3.583  -3.230 -12.740  1.00  0.00      PROB C
ATOM   1559 HG21 THR    80      -3.776  -2.192 -13.087  1.00  0.00      PROB H
ATOM   1560 HG22 THR    80      -3.996  -3.333 -11.713  1.00  0.00      PROB H
ATOM   1561 HG23 THR    80      -4.141  -3.922 -13.408  1.00  0.00      PROB H
ATOM   1562  C   THR    80       0.212  -3.061 -11.897  1.00  0.00      PROB C
ATOM   1563  O   THR    80       1.065  -2.244 -12.238  1.00  0.00      PROB O
ATOM   1564  N   ASN    81       0.513  -4.330 -11.604  1.00  0.00      PROB N
ATOM   1565  HN  ASN    81      -0.190  -4.945 -11.240  1.00  0.00      PROB H
ATOM   1566  CA  ASN    81       1.861  -4.860 -11.730  1.00  0.00      PROB C
ATOM   1567  HA  ASN    81       2.491  -4.278 -11.070  1.00  0.00      PROB H
ATOM   1568  CB  ASN    81       1.946  -6.331 -11.304  1.00  0.00      PROB C
ATOM   1569  HB1 ASN    81       2.896  -6.774 -11.681  1.00  0.00      PROB H
ATOM   1570  HB2 ASN    81       1.099  -6.903 -11.739  1.00  0.00      PROB H
ATOM   1571  CG  ASN    81       1.938  -6.516  -9.798  1.00  0.00      PROB C
ATOM   1572  OD1 ASN    81       1.767  -5.565  -9.043  1.00  0.00      PROB O
ATOM   1573  ND2 ASN    81       2.125  -7.742  -9.342  1.00  0.00      PROB N
ATOM   1574 HD21 ASN    81       2.097  -7.890  -8.350  1.00  0.00      PROB H
ATOM   1575 HD22 ASN    81       2.203  -8.523  -9.958  1.00  0.00      PROB H
ATOM   1576  C   ASN    81       2.410  -4.564 -13.130  1.00  0.00      PROB C
ATOM   1577  O   ASN    81       3.510  -4.027 -13.269  1.00  0.00      PROB O
ATOM   1578  N   ALA    82       1.618  -4.864 -14.163  1.00  0.00      PROB N
ATOM   1579  HN  ALA    82       0.658  -5.096 -14.025  1.00  0.00      PROB H
ATOM   1580  CA  ALA    82       2.055  -4.687 -15.538  1.00  0.00      PROB C
ATOM   1581  HA  ALA    82       2.942  -5.285 -15.683  1.00  0.00      PROB H
ATOM   1582  CB  ALA    82       1.007  -5.167 -16.511  1.00  0.00      PROB C
ATOM   1583  HB1 ALA    82       0.064  -4.585 -16.395  1.00  0.00      PROB H
ATOM   1584  HB2 ALA    82       0.768  -6.240 -16.348  1.00  0.00      PROB H
ATOM   1585  HB3 ALA    82       1.352  -5.058 -17.563  1.00  0.00      PROB H
ATOM   1586  C   ALA    82       2.508  -3.245 -15.788  1.00  0.00      PROB C
ATOM   1587  O   ALA    82       3.495  -3.040 -16.480  1.00  0.00      PROB O
ATOM   1588  N   ASP    83       1.786  -2.248 -15.243  1.00  0.00      PROB N
ATOM   1589  HN  ASP    83       0.860  -2.401 -14.890  1.00  0.00      PROB H
ATOM   1590  CA  ASP    83       2.177  -0.848 -15.343  1.00  0.00      PROB C
ATOM   1591  HA  ASP    83       2.284  -0.625 -16.397  1.00  0.00      PROB H
ATOM   1592  CB  ASP    83       1.133   0.104 -14.743  1.00  0.00      PROB C
ATOM   1593  HB1 ASP    83       1.457   1.146 -14.951  1.00  0.00      PROB H
ATOM   1594  HB2 ASP    83       1.029  -0.060 -13.651  1.00  0.00      PROB H
ATOM   1595  CG  ASP    83      -0.254   0.002 -15.339  1.00  0.00      PROB C
ATOM   1596  OD1 ASP    83      -0.682  -1.130 -15.643  1.00  0.00      PROB O
ATOM   1597  OD2 ASP    83      -0.931   1.055 -15.409  1.00  0.00      PROB O
ATOM   1598  C   ASP    83       3.541  -0.605 -14.685  1.00  0.00      PROB C
ATOM   1599  O   ASP    83       4.376   0.121 -15.221  1.00  0.00      PROB O
ATOM   1600  N   ILE    84       3.751  -1.189 -13.496  1.00  0.00      PROB N
ATOM   1601  HN  ILE    84       3.047  -1.806 -13.132  1.00  0.00      PROB H
ATOM   1602  CA  ILE    84       4.946  -0.980 -12.696  1.00  0.00      PROB C
ATOM   1603  HA  ILE    84       5.142   0.079 -12.634  1.00  0.00      PROB H
ATOM   1604  CB  ILE    84       4.753  -1.546 -11.274  1.00  0.00      PROB C
ATOM   1605  HB  ILE    84       4.464  -2.623 -11.384  1.00  0.00      PROB H
ATOM   1606  CG2 ILE    84       6.051  -1.539 -10.474  1.00  0.00      PROB C
ATOM   1607 HG21 ILE    84       6.485  -0.519 -10.430  1.00  0.00      PROB H
ATOM   1608 HG22 ILE    84       6.805  -2.231 -10.909  1.00  0.00      PROB H
ATOM   1609 HG23 ILE    84       5.852  -1.878  -9.434  1.00  0.00      PROB H
ATOM   1610  CG1 ILE    84       3.582  -0.884 -10.539  1.00  0.00      PROB C
ATOM   1611 HG11 ILE    84       3.442  -1.412  -9.565  1.00  0.00      PROB H
ATOM   1612 HG12 ILE    84       2.642  -1.028 -11.105  1.00  0.00      PROB H
ATOM   1613  CD  ILE    84       3.746   0.594 -10.277  1.00  0.00      PROB C
ATOM   1614  HD1 ILE    84       3.846   1.153 -11.226  1.00  0.00      PROB H
ATOM   1615  HD2 ILE    84       4.636   0.794  -9.642  1.00  0.00      PROB H
ATOM   1616  HD3 ILE    84       2.851   0.991  -9.748  1.00  0.00      PROB H
ATOM   1617  C   ILE    84       6.147  -1.598 -13.410  1.00  0.00      PROB C
ATOM   1618  O   ILE    84       7.188  -0.946 -13.533  1.00  0.00      PROB O
ATOM   1619  N   ILE    85       6.006  -2.862 -13.846  1.00  0.00      PROB N
ATOM   1620  HN  ILE    85       5.144  -3.359 -13.692  1.00  0.00      PROB H
ATOM   1621  CA  ILE    85       7.034  -3.521 -14.638  1.00  0.00      PROB C
ATOM   1622  HA  ILE    85       7.928  -3.581 -14.035  1.00  0.00      PROB H
ATOM   1623  CB  ILE    85       6.630  -4.957 -15.021  1.00  0.00      PROB C
ATOM   1624  HB  ILE    85       5.548  -4.944 -15.302  1.00  0.00      PROB H
ATOM   1625  CG2 ILE    85       7.421  -5.452 -16.235  1.00  0.00      PROB C
ATOM   1626 HG21 ILE    85       8.506  -5.302 -16.090  1.00  0.00      PROB H
ATOM   1627 HG22 ILE    85       7.108  -4.930 -17.166  1.00  0.00      PROB H
ATOM   1628 HG23 ILE    85       7.243  -6.534 -16.407  1.00  0.00      PROB H
ATOM   1629  CG1 ILE    85       6.796  -5.894 -13.819  1.00  0.00      PROB C
ATOM   1630 HG11 ILE    85       6.441  -5.378 -12.896  1.00  0.00      PROB H
ATOM   1631 HG12 ILE    85       7.885  -6.091 -13.677  1.00  0.00      PROB H
ATOM   1632  CD  ILE    85       6.055  -7.215 -13.930  1.00  0.00      PROB C
ATOM   1633  HD1 ILE    85       6.230  -7.697 -14.910  1.00  0.00      PROB H
ATOM   1634  HD2 ILE    85       4.961  -7.059 -13.818  1.00  0.00      PROB H
ATOM   1635  HD3 ILE    85       6.382  -7.925 -13.141  1.00  0.00      PROB H
ATOM   1636  C   ILE    85       7.409  -2.654 -15.845  1.00  0.00      PROB C
ATOM   1637  O   ILE    85       8.601  -2.479 -16.129  1.00  0.00      PROB O
ATOM   1638  N   GLU    86       6.398  -2.095 -16.526  1.00  0.00      PROB N
ATOM   1639  HN  GLU    86       5.442  -2.337 -16.337  1.00  0.00      PROB H
ATOM   1640  CA  GLU    86       6.635  -1.193 -17.644  1.00  0.00      PROB C
ATOM   1641  HA  GLU    86       7.178  -1.757 -18.372  1.00  0.00      PROB H
ATOM   1642  CB  GLU    86       5.320  -0.717 -18.277  1.00  0.00      PROB C
ATOM   1643  HB1 GLU    86       4.714  -0.116 -17.574  1.00  0.00      PROB H
ATOM   1644  HB2 GLU    86       4.725  -1.638 -18.504  1.00  0.00      PROB H
ATOM   1645  CG  GLU    86       5.519   0.044 -19.578  1.00  0.00      PROB C
ATOM   1646  HG1 GLU    86       5.938   1.048 -19.368  1.00  0.00      PROB H
ATOM   1647  HG2 GLU    86       4.526   0.156 -20.058  1.00  0.00      PROB H
ATOM   1648  CD  GLU    86       6.410  -0.675 -20.578  1.00  0.00      PROB C
ATOM   1649  OE1 GLU    86       7.359  -0.039 -21.063  1.00  0.00      PROB O
ATOM   1650  OE2 GLU    86       6.203  -1.897 -20.793  1.00  0.00      PROB O
ATOM   1651  C   GLU    86       7.513  -0.007 -17.234  1.00  0.00      PROB C
ATOM   1652  O   GLU    86       8.521   0.249 -17.887  1.00  0.00      PROB O
ATOM   1653  N   THR    87       7.089   0.748 -16.207  1.00  0.00      PROB N
ATOM   1654  HN  THR    87       6.292   0.412 -15.701  1.00  0.00      PROB H
ATOM   1655  CA  THR    87       7.793   1.961 -15.798  1.00  0.00      PROB C
ATOM   1656  HA  THR    87       7.748   2.661 -16.620  1.00  0.00      PROB H
ATOM   1657  CB  THR    87       7.157   2.606 -14.563  1.00  0.00      PROB C
ATOM   1658  HB  THR    87       7.323   1.935 -13.686  1.00  0.00      PROB H
ATOM   1659  OG1 THR    87       5.745   2.654 -14.767  1.00  0.00      PROB O
ATOM   1660  HG1 THR    87       5.541   1.959 -15.414  1.00  0.00      PROB H
ATOM   1661  CG2 THR    87       7.701   3.983 -14.256  1.00  0.00      PROB C
ATOM   1662 HG21 THR    87       7.377   4.695 -15.051  1.00  0.00      PROB H
ATOM   1663 HG22 THR    87       8.804   3.993 -14.239  1.00  0.00      PROB H
ATOM   1664 HG23 THR    87       7.298   4.354 -13.289  1.00  0.00      PROB H
ATOM   1665  C   THR    87       9.267   1.655 -15.535  1.00  0.00      PROB C
ATOM   1666  O   THR    87      10.143   2.303 -16.112  1.00  0.00      PROB O
ATOM   1667  N   LEU    88       9.537   0.606 -14.744  1.00  0.00      PROB N
ATOM   1668  HN  LEU    88       8.806   0.012 -14.396  1.00  0.00      PROB H
ATOM   1669  CA  LEU    88      10.900   0.188 -14.447  1.00  0.00      PROB C
ATOM   1670  HA  LEU    88      11.395   0.952 -13.879  1.00  0.00      PROB H
ATOM   1671  CB  LEU    88      10.876  -1.115 -13.645  1.00  0.00      PROB C
ATOM   1672  HB1 LEU    88      11.926  -1.394 -13.387  1.00  0.00      PROB H
ATOM   1673  HB2 LEU    88      10.468  -1.935 -14.283  1.00  0.00      PROB H
ATOM   1674  CG  LEU    88      10.062  -1.097 -12.360  1.00  0.00      PROB C
ATOM   1675  HG  LEU    88       9.015  -0.945 -12.541  1.00  0.00      PROB H
ATOM   1676  CD1 LEU    88      10.181  -2.427 -11.643  1.00  0.00      PROB C
ATOM   1677 HD11 LEU    88      11.240  -2.643 -11.382  1.00  0.00      PROB H
ATOM   1678 HD12 LEU    88       9.812  -3.256 -12.287  1.00  0.00      PROB H
ATOM   1679 HD13 LEU    88       9.581  -2.432 -10.708  1.00  0.00      PROB H
ATOM   1680  CD2 LEU    88      10.449   0.079 -11.469  1.00  0.00      PROB C
ATOM   1681 HD21 LEU    88      10.240   1.044 -11.970  1.00  0.00      PROB H
ATOM   1682 HD22 LEU    88      11.532   0.026 -11.223  1.00  0.00      PROB H
ATOM   1683 HD23 LEU    88       9.863   0.044 -10.526  1.00  0.00      PROB H
ATOM   1684  C   LEU    88      11.713   0.031 -15.735  1.00  0.00      PROB C
ATOM   1685  O   LEU    88      12.785   0.645 -15.844  1.00  0.00      PROB O
ATOM   1686  N   ARG    89      11.161  -0.716 -16.706  1.00  0.00      PROB N
ATOM   1687  HN  ARG    89      10.270  -1.156 -16.598  1.00  0.00      PROB H
ATOM   1688  CA  ARG    89      11.807  -0.867 -18.006  1.00  0.00      PROB C
ATOM   1689  HA  ARG    89      12.707  -1.449 -17.866  1.00  0.00      PROB H
ATOM   1690  CB  ARG    89      10.893  -1.549 -19.027  1.00  0.00      PROB C
ATOM   1691  HB1 ARG    89      11.492  -1.741 -19.949  1.00  0.00      PROB H
ATOM   1692  HB2 ARG    89      10.073  -0.854 -19.314  1.00  0.00      PROB H
ATOM   1693  CG  ARG    89      10.256  -2.850 -18.582  1.00  0.00      PROB C
ATOM   1694  HG1 ARG    89      10.044  -2.927 -17.541  1.00  0.00      PROB H
ATOM   1695  HG2 ARG    89      11.071  -3.605 -18.672  1.00  0.00      PROB H
ATOM   1696  CD  ARG    89       9.169  -3.243 -19.566  1.00  0.00      PROB C
ATOM   1697  HD1 ARG    89       8.405  -2.454 -19.679  1.00  0.00      PROB H
ATOM   1698  HD2 ARG    89       8.644  -4.151 -19.182  1.00  0.00      PROB H
ATOM   1699  NE  ARG    89       9.734  -3.600 -20.868  1.00  0.00      PROB N
ATOM   1700  HE  ARG    89      10.211  -4.472 -20.956  1.00  0.00      PROB H
ATOM   1701  CZ  ARG    89       9.786  -2.798 -21.930  1.00  0.00      PROB C
ATOM   1702  NH1 ARG    89       9.339  -1.560 -21.834  1.00  0.00      PROB N
ATOM   1703 HH11 ARG    89       9.166  -1.092 -22.687  1.00  0.00      PROB H
ATOM   1704 HH12 ARG    89       8.625  -1.338 -21.155  1.00  0.00      PROB H
ATOM   1705  NH2 ARG    89      10.320  -3.217 -23.059  1.00  0.00      PROB N
ATOM   1706 HH21 ARG    89      10.661  -4.154 -23.051  1.00  0.00      PROB H
ATOM   1707 HH22 ARG    89      10.707  -2.532 -23.672  1.00  0.00      PROB H
ATOM   1708  C   ARG    89      12.220   0.495 -18.578  1.00  0.00      PROB C
ATOM   1709  O   ARG    89      13.391   0.682 -18.915  1.00  0.00      PROB O
ATOM   1710  N   LYS    90      11.275   1.448 -18.611  1.00  0.00      PROB N
ATOM   1711  HN  LYS    90      10.352   1.245 -18.283  1.00  0.00      PROB H
ATOM   1712  CA  LYS    90      11.548   2.782 -19.130  1.00  0.00      PROB C
ATOM   1713  HA  LYS    90      11.859   2.675 -20.160  1.00  0.00      PROB H
ATOM   1714  CB  LYS    90      10.308   3.676 -19.036  1.00  0.00      PROB C
ATOM   1715  HB1 LYS    90      10.475   4.572 -19.674  1.00  0.00      PROB H
ATOM   1716  HB2 LYS    90      10.174   4.040 -17.990  1.00  0.00      PROB H
ATOM   1717  CG  LYS    90       9.003   3.008 -19.434  1.00  0.00      PROB C
ATOM   1718  HG1 LYS    90       8.214   3.793 -19.335  1.00  0.00      PROB H
ATOM   1719  HG2 LYS    90       8.710   2.231 -18.731  1.00  0.00      PROB H
ATOM   1720  CD  LYS    90       9.030   2.523 -20.880  1.00  0.00      PROB C
ATOM   1721  HD1 LYS    90       9.061   1.421 -20.927  1.00  0.00      PROB H
ATOM   1722  HD2 LYS    90      10.010   2.837 -21.317  1.00  0.00      PROB H
ATOM   1723  CE  LYS    90       8.002   3.178 -21.787  1.00  0.00      PROB C
ATOM   1724  HE1 LYS    90       8.203   2.926 -22.849  1.00  0.00      PROB H
ATOM   1725  HE2 LYS    90       8.035   4.285 -21.687  1.00  0.00      PROB H
ATOM   1726  NZ  LYS    90       6.627   2.726 -21.456  1.00  0.00      PROB N
ATOM   1727  HZ1 LYS    90       6.312   3.112 -20.547  1.00  0.00      PROB H
ATOM   1728  HZ2 LYS    90       6.708   1.672 -21.379  1.00  0.00      PROB H
ATOM   1729  HZ3 LYS    90       5.960   2.971 -22.213  1.00  0.00      PROB H
ATOM   1730  C   LYS    90      12.716   3.417 -18.375  1.00  0.00      PROB C
ATOM   1731  O   LYS    90      13.693   3.814 -19.008  1.00  0.00      PROB O
ATOM   1732  N   LYS    91      12.645   3.421 -17.034  1.00  0.00      PROB N
ATOM   1733  HN  LYS    91      11.893   2.943 -16.576  1.00  0.00      PROB H
ATOM   1734  CA  LYS    91      13.697   4.029 -16.225  1.00  0.00      PROB C
ATOM   1735  HA  LYS    91      13.802   5.062 -16.527  1.00  0.00      PROB H
ATOM   1736  CB  LYS    91      13.353   3.969 -14.735  1.00  0.00      PROB C
ATOM   1737  HB1 LYS    91      14.050   4.610 -14.151  1.00  0.00      PROB H
ATOM   1738  HB2 LYS    91      13.554   2.915 -14.418  1.00  0.00      PROB H
ATOM   1739  CG  LYS    91      11.901   4.264 -14.390  1.00  0.00      PROB C
ATOM   1740  HG1 LYS    91      11.208   4.149 -15.243  1.00  0.00      PROB H
ATOM   1741  HG2 LYS    91      11.875   5.363 -14.193  1.00  0.00      PROB H
ATOM   1742  CD  LYS    91      11.360   3.472 -13.212  1.00  0.00      PROB C
ATOM   1743  HD1 LYS    91      12.110   2.702 -12.912  1.00  0.00      PROB H
ATOM   1744  HD2 LYS    91      10.433   2.929 -13.471  1.00  0.00      PROB H
ATOM   1745  CE  LYS    91      11.131   4.366 -12.001  1.00  0.00      PROB C
ATOM   1746  HE1 LYS    91      12.076   4.901 -11.768  1.00  0.00      PROB H
ATOM   1747  HE2 LYS    91      10.837   3.774 -11.114  1.00  0.00      PROB H
ATOM   1748  NZ  LYS    91      10.074   5.374 -12.276  1.00  0.00      PROB N
ATOM   1749  HZ1 LYS    91       9.148   4.925 -12.406  1.00  0.00      PROB H
ATOM   1750  HZ2 LYS    91      10.314   5.926 -13.124  1.00  0.00      PROB H
ATOM   1751  HZ3 LYS    91      10.007   6.027 -11.456  1.00  0.00      PROB H
ATOM   1752  C   LYS    91      15.033   3.340 -16.510  1.00  0.00      PROB C
ATOM   1753  O   LYS    91      16.063   4.018 -16.590  1.00  0.00      PROB O
ATOM   1754  N   GLY    92      14.998   2.004 -16.677  1.00  0.00      PROB N
ATOM   1755  HN  GLY    92      14.133   1.496 -16.604  1.00  0.00      PROB H
ATOM   1756  CA  GLY    92      16.208   1.244 -16.957  1.00  0.00      PROB C
ATOM   1757  HA1 GLY    92      16.659   1.637 -17.857  1.00  0.00      PROB H
ATOM   1758  HA2 GLY    92      15.928   0.203 -17.037  1.00  0.00      PROB H
ATOM   1759  C   GLY    92      17.220   1.366 -15.821  1.00  0.00      PROB C
ATOM   1760  O   GLY    92      16.923   0.950 -14.707  1.00  0.00      PROB O
ATOM   1761  N   PHE    93      18.399   1.941 -16.100  1.00  0.00      PROB N
ATOM   1762  HN  PHE    93      18.537   2.409 -16.963  1.00  0.00      PROB H
ATOM   1763  CA  PHE    93      19.416   2.171 -15.082  1.00  0.00      PROB C
ATOM   1764  HA  PHE    93      19.363   1.388 -14.342  1.00  0.00      PROB H
ATOM   1765  CB  PHE    93      20.815   2.160 -15.701  1.00  0.00      PROB C
ATOM   1766  HB1 PHE    93      21.574   2.380 -14.917  1.00  0.00      PROB H
ATOM   1767  HB2 PHE    93      20.891   2.972 -16.458  1.00  0.00      PROB H
ATOM   1768  CG  PHE    93      21.205   0.855 -16.344  1.00  0.00      PROB C
ATOM   1769  CD1 PHE    93      21.650  -0.219 -15.586  1.00  0.00      PROB C
ATOM   1770  HD1 PHE    93      21.726  -0.113 -14.513  1.00  0.00      PROB H
ATOM   1771  CE1 PHE    93      22.019  -1.412 -16.190  1.00  0.00      PROB C
ATOM   1772  HE1 PHE    93      22.401  -2.234 -15.600  1.00  0.00      PROB H
ATOM   1773  CZ  PHE    93      21.961  -1.543 -17.559  1.00  0.00      PROB C
ATOM   1774  HZ  PHE    93      22.279  -2.466 -18.032  1.00  0.00      PROB H
ATOM   1775  CD2 PHE    93      21.146   0.705 -17.718  1.00  0.00      PROB C
ATOM   1776  HD2 PHE    93      20.813   1.532 -18.329  1.00  0.00      PROB H
ATOM   1777  CE2 PHE    93      21.527  -0.486 -18.324  1.00  0.00      PROB C
ATOM   1778  HE2 PHE    93      21.492  -0.595 -19.400  1.00  0.00      PROB H
ATOM   1779  C   PHE    93      19.148   3.485 -14.334  1.00  0.00      PROB C
ATOM   1780  OT1 PHE    93      18.141   4.163 -14.672  1.00  0.00      PROB O
ATOM   1781  OT2 PHE    93      19.947   3.819 -13.420  1.00  0.00      PROB O
TER
ATOM   1782  N   GLY     2      18.174   9.755   1.612  1.00  0.00      PROC N
ATOM   1783  HT1 GLY     2      17.220   9.335   1.468  1.00  0.00      PROC H
ATOM   1784  HT2 GLY     2      18.368   9.832   2.632  1.00  0.00      PROC H
ATOM   1785  HT3 GLY     2      18.880   9.122   1.180  1.00  0.00      PROC H
ATOM   1786  CA  GLY     2      18.205  11.098   0.975  1.00  0.00      PROC C
ATOM   1787  HA1 GLY     2      17.425  11.684   1.439  1.00  0.00      PROC H
ATOM   1788  HA2 GLY     2      18.088  10.976  -0.090  1.00  0.00      PROC H
ATOM   1789  C   GLY     2      19.528  11.809   1.230  1.00  0.00      PROC C
ATOM   1790  O   GLY     2      20.422  11.261   1.881  1.00  0.00      PROC O
ATOM   1791  N   ARG     3      19.635  13.056   0.731  1.00  0.00      PROC N
ATOM   1792  HN  ARG     3      18.887  13.442   0.184  1.00  0.00      PROC H
ATOM   1793  CA  ARG     3      20.741  13.945   1.060  1.00  0.00      PROC C
ATOM   1794  HA  ARG     3      21.665  13.427   0.852  1.00  0.00      PROC H
ATOM   1795  CB  ARG     3      20.645  15.250   0.261  1.00  0.00      PROC C
ATOM   1796  HB1 ARG     3      21.343  15.974   0.736  1.00  0.00      PROC H
ATOM   1797  HB2 ARG     3      19.621  15.678   0.357  1.00  0.00      PROC H
ATOM   1798  CG  ARG     3      21.048  15.127  -1.201  1.00  0.00      PROC C
ATOM   1799  HG1 ARG     3      21.138  16.133  -1.661  1.00  0.00      PROC H
ATOM   1800  HG2 ARG     3      20.214  14.599  -1.728  1.00  0.00      PROC H
ATOM   1801  CD  ARG     3      22.329  14.364  -1.473  1.00  0.00      PROC C
ATOM   1802  HD1 ARG     3      22.256  13.330  -1.064  1.00  0.00      PROC H
ATOM   1803  HD2 ARG     3      23.207  14.828  -0.974  1.00  0.00      PROC H
ATOM   1804  NE  ARG     3      22.523  14.191  -2.899  1.00  0.00      PROC N
ATOM   1805  HE  ARG     3      22.031  13.461  -3.367  1.00  0.00      PROC H
ATOM   1806  CZ  ARG     3      23.340  14.933  -3.649  1.00  0.00      PROC C
ATOM   1807  NH1 ARG     3      24.043  15.922  -3.112  1.00  0.00      PROC N
ATOM   1808 HH11 ARG     3      24.043  16.070  -2.124  1.00  0.00      PROC H
ATOM   1809 HH12 ARG     3      24.658  16.447  -3.694  1.00  0.00      PROC H
ATOM   1810  NH2 ARG     3      23.483  14.661  -4.936  1.00  0.00      PROC N
ATOM   1811 HH21 ARG     3      23.093  13.847  -5.358  1.00  0.00      PROC H
ATOM   1812 HH22 ARG     3      24.161  15.180  -5.453  1.00  0.00      PROC H
ATOM   1813  C   ARG     3      20.814  14.188   2.568  1.00  0.00      PROC C
ATOM   1814  O   ARG     3      21.897  14.408   3.101  1.00  0.00      PROC O
ATOM   1815  N   LYS     4      19.651  14.156   3.233  1.00  0.00      PROC N
ATOM   1816  HN  LYS     4      18.794  14.020   2.747  1.00  0.00      PROC H
ATOM   1817  CA  LYS     4      19.522  14.358   4.665  1.00  0.00      PROC C
ATOM   1818  HA  LYS     4      20.420  14.025   5.169  1.00  0.00      PROC H
ATOM   1819  CB  LYS     4      19.206  15.822   4.995  1.00  0.00      PROC C
ATOM   1820  HB1 LYS     4      18.979  15.904   6.087  1.00  0.00      PROC H
ATOM   1821  HB2 LYS     4      18.280  16.128   4.451  1.00  0.00      PROC H
ATOM   1822  CG  LYS     4      20.286  16.853   4.703  1.00  0.00      PROC C
ATOM   1823  HG1 LYS     4      20.408  16.919   3.596  1.00  0.00      PROC H
ATOM   1824  HG2 LYS     4      21.260  16.516   5.125  1.00  0.00      PROC H
ATOM   1825  CD  LYS     4      19.896  18.201   5.255  1.00  0.00      PROC C
ATOM   1826  HD1 LYS     4      19.997  18.168   6.362  1.00  0.00      PROC H
ATOM   1827  HD2 LYS     4      18.817  18.395   5.038  1.00  0.00      PROC H
ATOM   1828  CE  LYS     4      20.708  19.336   4.668  1.00  0.00      PROC C
ATOM   1829  HE1 LYS     4      20.289  19.657   3.689  1.00  0.00      PROC H
ATOM   1830  HE2 LYS     4      21.755  18.990   4.503  1.00  0.00      PROC H
ATOM   1831  NZ  LYS     4      20.797  20.528   5.555  1.00  0.00      PROC N
ATOM   1832  HZ1 LYS     4      21.230  20.267   6.459  1.00  0.00      PROC H
ATOM   1833  HZ2 LYS     4      19.868  20.962   5.748  1.00  0.00      PROC H
ATOM   1834  HZ3 LYS     4      21.404  21.253   5.121  1.00  0.00      PROC H
ATOM   1835  C   LYS     4      18.344  13.528   5.173  1.00  0.00      PROC C
ATOM   1836  O   LYS     4      17.405  13.264   4.440  1.00  0.00      PROC O
ATOM   1837  N   LYS     5      18.402  13.113   6.449  1.00  0.00      PROC N
ATOM   1838  HN  LYS     5      19.212  13.282   7.001  1.00  0.00      PROC H
ATOM   1839  CA  LYS     5      17.229  12.686   7.196  1.00  0.00      PROC C
ATOM   1840  HA  LYS     5      16.767  11.860   6.672  1.00  0.00      PROC H
ATOM   1841  CB  LYS     5      17.668  12.266   8.599  1.00  0.00      PROC C
ATOM   1842  HB1 LYS     5      17.998  13.152   9.190  1.00  0.00      PROC H
ATOM   1843  HB2 LYS     5      18.572  11.623   8.465  1.00  0.00      PROC H
ATOM   1844  CG  LYS     5      16.664  11.446   9.404  1.00  0.00      PROC C
ATOM   1845  HG1 LYS     5      16.235  10.658   8.740  1.00  0.00      PROC H
ATOM   1846  HG2 LYS     5      15.824  12.109   9.719  1.00  0.00      PROC H
ATOM   1847  CD  LYS     5      17.293  10.786  10.603  1.00  0.00      PROC C
ATOM   1848  HD1 LYS     5      17.786  11.550  11.247  1.00  0.00      PROC H
ATOM   1849  HD2 LYS     5      18.116  10.131  10.220  1.00  0.00      PROC H
ATOM   1850  CE  LYS     5      16.335   9.894  11.367  1.00  0.00      PROC C
ATOM   1851  HE1 LYS     5      16.836   8.938  11.638  1.00  0.00      PROC H
ATOM   1852  HE2 LYS     5      15.427   9.665  10.770  1.00  0.00      PROC H
ATOM   1853  NZ  LYS     5      15.912  10.547  12.625  1.00  0.00      PROC N
ATOM   1854  HZ1 LYS     5      15.442  11.455  12.435  1.00  0.00      PROC H
ATOM   1855  HZ2 LYS     5      16.722  10.745  13.246  1.00  0.00      PROC H
ATOM   1856  HZ3 LYS     5      15.244   9.936  13.159  1.00  0.00      PROC H
ATOM   1857  C   LYS     5      16.250  13.863   7.263  1.00  0.00      PROC C
ATOM   1858  O   LYS     5      16.673  15.011   7.444  1.00  0.00      PROC O
ATOM   1859  N   ILE     6      14.952  13.571   7.073  1.00  0.00      PROC N
ATOM   1860  HN  ILE     6      14.671  12.642   6.860  1.00  0.00      PROC H
ATOM   1861  CA  ILE     6      13.849  14.484   7.352  1.00  0.00      PROC C
ATOM   1862  HA  ILE     6      14.241  15.436   7.686  1.00  0.00      PROC H
ATOM   1863  CB  ILE     6      12.964  14.721   6.112  1.00  0.00      PROC C
ATOM   1864  HB  ILE     6      12.139  15.420   6.406  1.00  0.00      PROC H
ATOM   1865  CG2 ILE     6      13.764  15.408   5.025  1.00  0.00      PROC C
ATOM   1866 HG21 ILE     6      14.558  14.742   4.626  1.00  0.00      PROC H
ATOM   1867 HG22 ILE     6      14.249  16.326   5.418  1.00  0.00      PROC H
ATOM   1868 HG23 ILE     6      13.109  15.719   4.183  1.00  0.00      PROC H
ATOM   1869  CG1 ILE     6      12.314  13.433   5.596  1.00  0.00      PROC C
ATOM   1870 HG11 ILE     6      11.766  12.940   6.432  1.00  0.00      PROC H
ATOM   1871 HG12 ILE     6      13.097  12.726   5.242  1.00  0.00      PROC H
ATOM   1872  CD  ILE     6      11.301  13.662   4.508  1.00  0.00      PROC C
ATOM   1873  HD1 ILE     6      11.782  14.023   3.573  1.00  0.00      PROC H
ATOM   1874  HD2 ILE     6      10.559  14.429   4.828  1.00  0.00      PROC H
ATOM   1875  HD3 ILE     6      10.748  12.727   4.279  1.00  0.00      PROC H
ATOM   1876  C   ILE     6      13.027  13.905   8.492  1.00  0.00      PROC C
ATOM   1877  O   ILE     6      13.008  12.690   8.669  1.00  0.00      PROC O
ATOM   1878  N   GLN     7      12.348  14.794   9.231  1.00  0.00      PROC N
ATOM   1879  HN  GLN     7      12.418  15.769   9.038  1.00  0.00      PROC H
ATOM   1880  CA  GLN     7      11.315  14.440  10.190  1.00  0.00      PROC C
ATOM   1881  HA  GLN     7      11.641  13.600  10.787  1.00  0.00      PROC H
ATOM   1882  CB  GLN     7      11.014  15.658  11.069  1.00  0.00      PROC C
ATOM   1883  HB1 GLN     7      10.108  15.481  11.693  1.00  0.00      PROC H
ATOM   1884  HB2 GLN     7      10.772  16.498  10.373  1.00  0.00      PROC H
ATOM   1885  CG  GLN     7      12.162  16.059  12.001  1.00  0.00      PROC C
ATOM   1886  HG1 GLN     7      13.137  15.884  11.499  1.00  0.00      PROC H
ATOM   1887  HG2 GLN     7      12.128  15.425  12.910  1.00  0.00      PROC H
ATOM   1888  CD  GLN     7      12.155  17.527  12.359  1.00  0.00      PROC C
ATOM   1889  OE1 GLN     7      11.741  18.376  11.567  1.00  0.00      PROC O
ATOM   1890  NE2 GLN     7      12.635  17.844  13.554  1.00  0.00      PROC N
ATOM   1891 HE21 GLN     7      12.538  18.802  13.819  1.00  0.00      PROC H
ATOM   1892 HE22 GLN     7      12.859  17.126  14.204  1.00  0.00      PROC H
ATOM   1893  C   GLN     7      10.067  14.036   9.417  1.00  0.00      PROC C
ATOM   1894  O   GLN     7       9.829  14.567   8.337  1.00  0.00      PROC O
ATOM   1895  N   ILE     8       9.295  13.084   9.960  1.00  0.00      PROC N
ATOM   1896  HN  ILE     8       9.545  12.633  10.814  1.00  0.00      PROC H
ATOM   1897  CA  ILE     8       8.005  12.747   9.372  1.00  0.00      PROC C
ATOM   1898  HA  ILE     8       8.048  12.906   8.303  1.00  0.00      PROC H
ATOM   1899  CB  ILE     8       7.618  11.261   9.580  1.00  0.00      PROC C
ATOM   1900  HB  ILE     8       7.500  11.089  10.680  1.00  0.00      PROC H
ATOM   1901  CG2 ILE     8       6.273  10.961   8.937  1.00  0.00      PROC C
ATOM   1902 HG21 ILE     8       6.282  11.205   7.854  1.00  0.00      PROC H
ATOM   1903 HG22 ILE     8       5.458  11.537   9.424  1.00  0.00      PROC H
ATOM   1904 HG23 ILE     8       6.024   9.883   9.046  1.00  0.00      PROC H
ATOM   1905  CG1 ILE     8       8.704  10.291   9.099  1.00  0.00      PROC C
ATOM   1906 HG11 ILE     8       8.298   9.258   9.177  1.00  0.00      PROC H
ATOM   1907 HG12 ILE     8       9.555  10.335   9.821  1.00  0.00      PROC H
ATOM   1908  CD  ILE     8       9.251  10.553   7.714  1.00  0.00      PROC C
ATOM   1909  HD1 ILE     8       9.871  11.476   7.692  1.00  0.00      PROC H
ATOM   1910  HD2 ILE     8       8.421  10.677   6.984  1.00  0.00      PROC H
ATOM   1911  HD3 ILE     8       9.863   9.688   7.379  1.00  0.00      PROC H
ATOM   1912  C   ILE     8       6.966  13.731   9.908  1.00  0.00      PROC C
ATOM   1913  O   ILE     8       6.381  13.516  10.964  1.00  0.00      PROC O
ATOM   1914  N   GLN     9       6.791  14.839   9.169  1.00  0.00      PROC N
ATOM   1915  HN  GLN     9       7.325  14.979   8.336  1.00  0.00      PROC H
ATOM   1916  CA  GLN     9       5.874  15.933   9.487  1.00  0.00      PROC C
ATOM   1917  HA  GLN     9       5.009  15.513   9.984  1.00  0.00      PROC H
ATOM   1918  CB  GLN     9       6.512  16.958  10.437  1.00  0.00      PROC C
ATOM   1919  HB1 GLN     9       6.666  16.446  11.412  1.00  0.00      PROC H
ATOM   1920  HB2 GLN     9       5.809  17.804  10.601  1.00  0.00      PROC H
ATOM   1921  CG  GLN     9       7.846  17.498   9.926  1.00  0.00      PROC C
ATOM   1922  HG1 GLN     9       7.670  18.029   8.961  1.00  0.00      PROC H
ATOM   1923  HG2 GLN     9       8.545  16.663   9.707  1.00  0.00      PROC H
ATOM   1924  CD  GLN     9       8.606  18.473  10.804  1.00  0.00      PROC C
ATOM   1925  OE1 GLN     9       9.125  19.477  10.315  1.00  0.00      PROC O
ATOM   1926  NE2 GLN     9       8.718  18.193  12.100  1.00  0.00      PROC N
ATOM   1927 HE21 GLN     9       9.328  18.789  12.619  1.00  0.00      PROC H
ATOM   1928 HE22 GLN     9       8.158  17.483  12.505  1.00  0.00      PROC H
ATOM   1929  C   GLN     9       5.352  16.517   8.167  1.00  0.00      PROC C
ATOM   1930  O   GLN     9       5.930  16.282   7.107  1.00  0.00      PROC O
ATOM   1931  N   ARG    10       4.203  17.196   8.219  1.00  0.00      PROC N
ATOM   1932  HN  ARG    10       3.726  17.367   9.089  1.00  0.00      PROC H
ATOM   1933  CA  ARG    10       3.527  17.620   6.997  1.00  0.00      PROC C
ATOM   1934  HA  ARG    10       3.474  16.770   6.331  1.00  0.00      PROC H
ATOM   1935  CB  ARG    10       2.088  18.062   7.301  1.00  0.00      PROC C
ATOM   1936  HB1 ARG    10       2.032  18.750   8.157  1.00  0.00      PROC H
ATOM   1937  HB2 ARG    10       1.562  17.131   7.629  1.00  0.00      PROC H
ATOM   1938  CG  ARG    10       1.330  18.651   6.117  1.00  0.00      PROC C
ATOM   1939  HG1 ARG    10       1.659  18.137   5.182  1.00  0.00      PROC H
ATOM   1940  HG2 ARG    10       1.581  19.731   6.015  1.00  0.00      PROC H
ATOM   1941  CD  ARG    10      -0.179  18.477   6.211  1.00  0.00      PROC C
ATOM   1942  HD1 ARG    10      -0.260  17.370   6.261  1.00  0.00      PROC H
ATOM   1943  HD2 ARG    10      -0.748  18.890   5.350  1.00  0.00      PROC H
ATOM   1944  NE  ARG    10      -0.749  18.934   7.480  1.00  0.00      PROC N
ATOM   1945  HE  ARG    10      -0.370  19.777   7.868  1.00  0.00      PROC H
ATOM   1946  CZ  ARG    10      -1.793  18.399   8.105  1.00  0.00      PROC C
ATOM   1947  NH1 ARG    10      -2.420  17.350   7.599  1.00  0.00      PROC N
ATOM   1948 HH11 ARG    10      -3.313  17.069   7.947  1.00  0.00      PROC H
ATOM   1949 HH12 ARG    10      -2.276  17.013   6.666  1.00  0.00      PROC H
ATOM   1950  NH2 ARG    10      -2.206  18.923   9.245  1.00  0.00      PROC N
ATOM   1951 HH21 ARG    10      -1.743  19.728   9.594  1.00  0.00      PROC H
ATOM   1952 HH22 ARG    10      -3.085  18.634   9.594  1.00  0.00      PROC H
ATOM   1953  C   ARG    10       4.373  18.676   6.289  1.00  0.00      PROC C
ATOM   1954  O   ARG    10       4.792  19.645   6.922  1.00  0.00      PROC O
ATOM   1955  N   ILE    11       4.559  18.499   4.975  1.00  0.00      PROC N
ATOM   1956  HN  ILE    11       4.196  17.676   4.532  1.00  0.00      PROC H
ATOM   1957  CA  ILE    11       5.276  19.420   4.105  1.00  0.00      PROC C
ATOM   1958  HA  ILE    11       6.112  19.839   4.648  1.00  0.00      PROC H
ATOM   1959  CB  ILE    11       5.789  18.696   2.836  1.00  0.00      PROC C
ATOM   1960  HB  ILE    11       4.891  18.235   2.349  1.00  0.00      PROC H
ATOM   1961  CG2 ILE    11       6.387  19.683   1.829  1.00  0.00      PROC C
ATOM   1962 HG21 ILE    11       7.245  20.224   2.282  1.00  0.00      PROC H
ATOM   1963 HG22 ILE    11       5.640  20.433   1.492  1.00  0.00      PROC H
ATOM   1964 HG23 ILE    11       6.741  19.157   0.920  1.00  0.00      PROC H
ATOM   1965  CG1 ILE    11       6.738  17.534   3.149  1.00  0.00      PROC C
ATOM   1966 HG11 ILE    11       6.291  16.891   3.943  1.00  0.00      PROC H
ATOM   1967 HG12 ILE    11       7.684  17.946   3.567  1.00  0.00      PROC H
ATOM   1968  CD  ILE    11       7.052  16.635   1.948  1.00  0.00      PROC C
ATOM   1969  HD1 ILE    11       7.583  17.193   1.150  1.00  0.00      PROC H
ATOM   1970  HD2 ILE    11       6.114  16.214   1.527  1.00  0.00      PROC H
ATOM   1971  HD3 ILE    11       7.704  15.793   2.261  1.00  0.00      PROC H
ATOM   1972  C   ILE    11       4.321  20.560   3.729  1.00  0.00      PROC C
ATOM   1973  O   ILE    11       3.213  20.302   3.246  1.00  0.00      PROC O
ATOM   1974  N   THR    12       4.764  21.813   3.917  1.00  0.00      PROC N
ATOM   1975  HN  THR    12       5.652  21.987   4.339  1.00  0.00      PROC H
ATOM   1976  CA  THR    12       3.925  22.995   3.754  1.00  0.00      PROC C
ATOM   1977  HA  THR    12       2.889  22.687   3.773  1.00  0.00      PROC H
ATOM   1978  CB  THR    12       4.076  23.963   4.937  1.00  0.00      PROC C
ATOM   1979  HB  THR    12       3.361  24.812   4.790  1.00  0.00      PROC H
ATOM   1980  OG1 THR    12       5.400  24.494   4.940  1.00  0.00      PROC O
ATOM   1981  HG1 THR    12       5.434  25.184   4.269  1.00  0.00      PROC H
ATOM   1982  CG2 THR    12       3.740  23.312   6.267  1.00  0.00      PROC C
ATOM   1983 HG21 THR    12       4.437  22.477   6.490  1.00  0.00      PROC H
ATOM   1984 HG22 THR    12       2.705  22.908   6.257  1.00  0.00      PROC H
ATOM   1985 HG23 THR    12       3.818  24.056   7.088  1.00  0.00      PROC H
ATOM   1986  C   THR    12       4.116  23.621   2.372  1.00  0.00      PROC C
ATOM   1987  O   THR    12       3.201  24.213   1.814  1.00  0.00      PROC O
ATOM   1988  N   ASP    13       5.313  23.493   1.803  1.00  0.00      PROC N
ATOM   1989  HN  ASP    13       6.053  23.060   2.303  1.00  0.00      PROC H
ATOM   1990  CA  ASP    13       5.589  23.882   0.432  1.00  0.00      PROC C
ATOM   1991  HA  ASP    13       5.249  24.901   0.292  1.00  0.00      PROC H
ATOM   1992  CB  ASP    13       7.097  23.815   0.160  1.00  0.00      PROC C
ATOM   1993  HB1 ASP    13       7.459  22.792   0.384  1.00  0.00      PROC H
ATOM   1994  HB2 ASP    13       7.614  24.523   0.843  1.00  0.00      PROC H
ATOM   1995  CG  ASP    13       7.524  24.163  -1.259  1.00  0.00      PROC C
ATOM   1996  OD1 ASP    13       6.654  24.545  -2.084  1.00  0.00      PROC O
ATOM   1997  OD2 ASP    13       8.712  23.963  -1.555  1.00  0.00      PROC O
ATOM   1998  C   ASP    13       4.790  22.987  -0.514  1.00  0.00      PROC C
ATOM   1999  O   ASP    13       5.016  21.774  -0.569  1.00  0.00      PROC O
ATOM   2000  N   GLU    14       3.906  23.616  -1.300  1.00  0.00      PROC N
ATOM   2001  HN  GLU    14       3.763  24.590  -1.174  1.00  0.00      PROC H
ATOM   2002  CA  GLU    14       2.988  22.956  -2.218  1.00  0.00      PROC C
ATOM   2003  HA  GLU    14       2.379  22.273  -1.640  1.00  0.00      PROC H
ATOM   2004  CB  GLU    14       2.081  23.974  -2.917  1.00  0.00      PROC C
ATOM   2005  HB1 GLU    14       1.439  23.405  -3.630  1.00  0.00      PROC H
ATOM   2006  HB2 GLU    14       2.692  24.692  -3.501  1.00  0.00      PROC H
ATOM   2007  CG  GLU    14       1.164  24.742  -1.977  1.00  0.00      PROC C
ATOM   2008  HG1 GLU    14       0.419  25.327  -2.559  1.00  0.00      PROC H
ATOM   2009  HG2 GLU    14       1.770  25.459  -1.385  1.00  0.00      PROC H
ATOM   2010  CD  GLU    14       0.383  23.924  -0.957  1.00  0.00      PROC C
ATOM   2011  OE1 GLU    14      -0.039  22.786  -1.281  1.00  0.00      PROC O
ATOM   2012  OE2 GLU    14       0.219  24.422   0.185  1.00  0.00      PROC O
ATOM   2013  C   GLU    14       3.738  22.103  -3.240  1.00  0.00      PROC C
ATOM   2014  O   GLU    14       3.314  20.974  -3.527  1.00  0.00      PROC O
ATOM   2015  N   ARG    15       4.809  22.661  -3.829  1.00  0.00      PROC N
ATOM   2016  HN  ARG    15       5.166  23.532  -3.473  1.00  0.00      PROC H
ATOM   2017  CA  ARG    15       5.524  22.011  -4.919  1.00  0.00      PROC C
ATOM   2018  HA  ARG    15       4.776  21.586  -5.577  1.00  0.00      PROC H
ATOM   2019  CB  ARG    15       6.345  23.009  -5.745  1.00  0.00      PROC C
ATOM   2020  HB1 ARG    15       7.308  23.219  -5.225  1.00  0.00      PROC H
ATOM   2021  HB2 ARG    15       5.786  23.976  -5.768  1.00  0.00      PROC H
ATOM   2022  CG  ARG    15       6.568  22.564  -7.184  1.00  0.00      PROC C
ATOM   2023  HG1 ARG    15       5.625  22.589  -7.769  1.00  0.00      PROC H
ATOM   2024  HG2 ARG    15       6.842  21.480  -7.125  1.00  0.00      PROC H
ATOM   2025  CD  ARG    15       7.725  23.219  -7.927  1.00  0.00      PROC C
ATOM   2026  HD1 ARG    15       8.180  22.450  -8.597  1.00  0.00      PROC H
ATOM   2027  HD2 ARG    15       8.542  23.523  -7.231  1.00  0.00      PROC H
ATOM   2028  NE  ARG    15       7.333  24.316  -8.804  1.00  0.00      PROC N
ATOM   2029  HE  ARG    15       7.088  24.151  -9.760  1.00  0.00      PROC H
ATOM   2030  CZ  ARG    15       7.318  25.605  -8.464  1.00  0.00      PROC C
ATOM   2031  NH1 ARG    15       7.669  25.975  -7.244  1.00  0.00      PROC N
ATOM   2032 HH11 ARG    15       8.018  25.313  -6.596  1.00  0.00      PROC H
ATOM   2033 HH12 ARG    15       7.765  26.933  -6.957  1.00  0.00      PROC H
ATOM   2034  NH2 ARG    15       6.936  26.517  -9.338  1.00  0.00      PROC N
ATOM   2035 HH21 ARG    15       6.577  26.207 -10.234  1.00  0.00      PROC H
ATOM   2036 HH22 ARG    15       6.834  27.458  -9.036  1.00  0.00      PROC H
ATOM   2037  C   ARG    15       6.356  20.838  -4.390  1.00  0.00      PROC C
ATOM   2038  O   ARG    15       6.329  19.756  -4.970  1.00  0.00      PROC O
ATOM   2039  N   ASN    16       7.051  21.068  -3.265  1.00  0.00      PROC N
ATOM   2040  HN  ASN    16       7.018  21.975  -2.835  1.00  0.00      PROC H
ATOM   2041  CA  ASN    16       7.797  20.022  -2.590  1.00  0.00      PROC C
ATOM   2042  HA  ASN    16       8.528  19.657  -3.295  1.00  0.00      PROC H
ATOM   2043  CB  ASN    16       8.508  20.497  -1.319  1.00  0.00      PROC C
ATOM   2044  HB1 ASN    16       7.760  20.767  -0.545  1.00  0.00      PROC H
ATOM   2045  HB2 ASN    16       9.081  21.418  -1.567  1.00  0.00      PROC H
ATOM   2046  CG  ASN    16       9.510  19.489  -0.779  1.00  0.00      PROC C
ATOM   2047  OD1 ASN    16      10.094  18.715  -1.546  1.00  0.00      PROC O
ATOM   2048  ND2 ASN    16       9.692  19.463   0.535  1.00  0.00      PROC N
ATOM   2049 HD21 ASN    16      10.419  18.869   0.877  1.00  0.00      PROC H
ATOM   2050 HD22 ASN    16       9.206  20.093   1.132  1.00  0.00      PROC H
ATOM   2051  C   ASN    16       6.874  18.839  -2.298  1.00  0.00      PROC C
ATOM   2052  O   ASN    16       7.252  17.707  -2.628  1.00  0.00      PROC O
ATOM   2053  N   ARG    17       5.660  19.137  -1.780  1.00  0.00      PROC N
ATOM   2054  HN  ARG    17       5.416  20.094  -1.588  1.00  0.00      PROC H
ATOM   2055  CA  ARG    17       4.673  18.159  -1.344  1.00  0.00      PROC C
ATOM   2056  HA  ARG    17       5.126  17.524  -0.596  1.00  0.00      PROC H
ATOM   2057  CB  ARG    17       3.455  18.883  -0.759  1.00  0.00      PROC C
ATOM   2058  HB1 ARG    17       2.963  19.541  -1.509  1.00  0.00      PROC H
ATOM   2059  HB2 ARG    17       3.880  19.574   0.009  1.00  0.00      PROC H
ATOM   2060  CG  ARG    17       2.415  17.994  -0.103  1.00  0.00      PROC C
ATOM   2061  HG1 ARG    17       2.957  17.083   0.250  1.00  0.00      PROC H
ATOM   2062  HG2 ARG    17       1.656  17.637  -0.833  1.00  0.00      PROC H
ATOM   2063  CD  ARG    17       1.777  18.590   1.147  1.00  0.00      PROC C
ATOM   2064  HD1 ARG    17       2.467  19.377   1.465  1.00  0.00      PROC H
ATOM   2065  HD2 ARG    17       1.654  17.828   1.951  1.00  0.00      PROC H
ATOM   2066  NE  ARG    17       0.499  19.221   0.896  1.00  0.00      PROC N
ATOM   2067  HE  ARG    17       0.024  19.097   0.026  1.00  0.00      PROC H
ATOM   2068  CZ  ARG    17      -0.198  19.928   1.797  1.00  0.00      PROC C
ATOM   2069  NH1 ARG    17       0.252  20.139   3.031  1.00  0.00      PROC N
ATOM   2070 HH11 ARG    17       1.244  20.057   3.139  1.00  0.00      PROC H
ATOM   2071 HH12 ARG    17      -0.260  20.785   3.584  1.00  0.00      PROC H
ATOM   2072  NH2 ARG    17      -1.371  20.439   1.451  1.00  0.00      PROC N
ATOM   2073 HH21 ARG    17      -1.899  20.898   2.152  1.00  0.00      PROC H
ATOM   2074 HH22 ARG    17      -1.414  20.874   0.548  1.00  0.00      PROC H
ATOM   2075  C   ARG    17       4.203  17.275  -2.497  1.00  0.00      PROC C
ATOM   2076  O   ARG    17       4.098  16.062  -2.340  1.00  0.00      PROC O
ATOM   2077  N   GLN    18       3.911  17.900  -3.641  1.00  0.00      PROC N
ATOM   2078  HN  GLN    18       3.929  18.902  -3.674  1.00  0.00      PROC H
ATOM   2079  CA  GLN    18       3.452  17.224  -4.841  1.00  0.00      PROC C
ATOM   2080  HA  GLN    18       2.644  16.560  -4.568  1.00  0.00      PROC H
ATOM   2081  CB  GLN    18       2.949  18.256  -5.851  1.00  0.00      PROC C
ATOM   2082  HB1 GLN    18       2.793  17.774  -6.845  1.00  0.00      PROC H
ATOM   2083  HB2 GLN    18       3.722  19.049  -5.981  1.00  0.00      PROC H
ATOM   2084  CG  GLN    18       1.631  18.908  -5.430  1.00  0.00      PROC C
ATOM   2085  HG1 GLN    18       1.398  19.730  -6.147  1.00  0.00      PROC H
ATOM   2086  HG2 GLN    18       1.751  19.374  -4.428  1.00  0.00      PROC H
ATOM   2087  CD  GLN    18       0.421  18.000  -5.371  1.00  0.00      PROC C
ATOM   2088  OE1 GLN    18       0.465  16.816  -5.742  1.00  0.00      PROC O
ATOM   2089  NE2 GLN    18      -0.673  18.556  -4.871  1.00  0.00      PROC N
ATOM   2090 HE21 GLN    18      -0.649  19.508  -4.582  1.00  0.00      PROC H
ATOM   2091 HE22 GLN    18      -1.558  18.101  -4.982  1.00  0.00      PROC H
ATOM   2092  C   GLN    18       4.555  16.348  -5.430  1.00  0.00      PROC C
ATOM   2093  O   GLN    18       4.260  15.280  -5.958  1.00  0.00      PROC O
ATOM   2094  N   VAL    19       5.807  16.821  -5.325  1.00  0.00      PROC N
ATOM   2095  HN  VAL    19       5.951  17.734  -4.933  1.00  0.00      PROC H
ATOM   2096  CA  VAL    19       6.988  16.148  -5.854  1.00  0.00      PROC C
ATOM   2097  HA  VAL    19       6.758  15.779  -6.844  1.00  0.00      PROC H
ATOM   2098  CB  VAL    19       8.182  17.120  -5.974  1.00  0.00      PROC C
ATOM   2099  HB  VAL    19       8.276  17.672  -5.007  1.00  0.00      PROC H
ATOM   2100  CG1 VAL    19       9.500  16.402  -6.235  1.00  0.00      PROC C
ATOM   2101 HG11 VAL    19       9.380  15.664  -7.058  1.00  0.00      PROC H
ATOM   2102 HG12 VAL    19       9.867  15.878  -5.327  1.00  0.00      PROC H
ATOM   2103 HG13 VAL    19      10.266  17.141  -6.547  1.00  0.00      PROC H
ATOM   2104  CG2 VAL    19       7.938  18.158  -7.071  1.00  0.00      PROC C
ATOM   2105 HG21 VAL    19       6.941  18.636  -6.976  1.00  0.00      PROC H
ATOM   2106 HG22 VAL    19       7.979  17.672  -8.070  1.00  0.00      PROC H
ATOM   2107 HG23 VAL    19       8.713  18.952  -7.037  1.00  0.00      PROC H
ATOM   2108  C   VAL    19       7.309  14.917  -5.002  1.00  0.00      PROC C
ATOM   2109  O   VAL    19       7.524  13.830  -5.521  1.00  0.00      PROC O
ATOM   2110  N   THR    20       7.380  15.104  -3.684  1.00  0.00      PROC N
ATOM   2111  HN  THR    20       7.271  16.037  -3.326  1.00  0.00      PROC H
ATOM   2112  CA  THR    20       7.506  14.019  -2.728  1.00  0.00      PROC C
ATOM   2113  HA  THR    20       8.447  13.521  -2.902  1.00  0.00      PROC H
ATOM   2114  CB  THR    20       7.475  14.555  -1.295  1.00  0.00      PROC C
ATOM   2115  HB  THR    20       6.489  15.050  -1.108  1.00  0.00      PROC H
ATOM   2116  OG1 THR    20       8.469  15.562  -1.130  1.00  0.00      PROC O
ATOM   2117  HG1 THR    20       8.179  16.362  -1.600  1.00  0.00      PROC H
ATOM   2118  CG2 THR    20       7.673  13.479  -0.248  1.00  0.00      PROC C
ATOM   2119 HG21 THR    20       8.585  12.886  -0.462  1.00  0.00      PROC H
ATOM   2120 HG22 THR    20       6.785  12.812  -0.223  1.00  0.00      PROC H
ATOM   2121 HG23 THR    20       7.772  13.940   0.760  1.00  0.00      PROC H
ATOM   2122  C   THR    20       6.385  12.998  -2.955  1.00  0.00      PROC C
ATOM   2123  O   THR    20       6.638  11.788  -2.978  1.00  0.00      PROC O
ATOM   2124  N   PHE    21       5.149  13.500  -3.130  1.00  0.00      PROC N
ATOM   2125  HN  PHE    21       4.963  14.485  -3.058  1.00  0.00      PROC H
ATOM   2126  CA  PHE    21       3.970  12.673  -3.315  1.00  0.00      PROC C
ATOM   2127  HA  PHE    21       3.870  12.057  -2.432  1.00  0.00      PROC H
ATOM   2128  CB  PHE    21       2.705  13.516  -3.444  1.00  0.00      PROC C
ATOM   2129  HB1 PHE    21       2.794  14.264  -4.257  1.00  0.00      PROC H
ATOM   2130  HB2 PHE    21       2.531  14.085  -2.505  1.00  0.00      PROC H
ATOM   2131  CG  PHE    21       1.471  12.684  -3.704  1.00  0.00      PROC C
ATOM   2132  CD1 PHE    21       0.867  11.997  -2.667  1.00  0.00      PROC C
ATOM   2133  HD1 PHE    21       1.280  12.062  -1.668  1.00  0.00      PROC H
ATOM   2134  CE1 PHE    21      -0.275  11.248  -2.881  1.00  0.00      PROC C
ATOM   2135  HE1 PHE    21      -0.735  10.725  -2.050  1.00  0.00      PROC H
ATOM   2136  CZ  PHE    21      -0.823  11.151  -4.141  1.00  0.00      PROC C
ATOM   2137  HZ  PHE    21      -1.721  10.568  -4.303  1.00  0.00      PROC H
ATOM   2138  CD2 PHE    21       0.907  12.595  -4.970  1.00  0.00      PROC C
ATOM   2139  HD2 PHE    21       1.351  13.143  -5.789  1.00  0.00      PROC H
ATOM   2140  CE2 PHE    21      -0.244  11.849  -5.184  1.00  0.00      PROC C
ATOM   2141  HE2 PHE    21      -0.689  11.812  -6.169  1.00  0.00      PROC H
ATOM   2142  C   PHE    21       4.121  11.703  -4.487  1.00  0.00      PROC C
ATOM   2143  O   PHE    21       3.928  10.509  -4.309  1.00  0.00      PROC O
ATOM   2144  N   THR    22       4.417  12.218  -5.687  1.00  0.00      PROC N
ATOM   2145  HN  THR    22       4.526  13.210  -5.761  1.00  0.00      PROC H
ATOM   2146  CA  THR    22       4.540  11.400  -6.887  1.00  0.00      PROC C
ATOM   2147  HA  THR    22       3.614  10.859  -7.013  1.00  0.00      PROC H
ATOM   2148  CB  THR    22       4.786  12.241  -8.152  1.00  0.00      PROC C
ATOM   2149  HB  THR    22       5.801  12.701  -8.085  1.00  0.00      PROC H
ATOM   2150  OG1 THR    22       3.854  13.327  -8.186  1.00  0.00      PROC O
ATOM   2151  HG1 THR    22       4.085  13.932  -7.463  1.00  0.00      PROC H
ATOM   2152  CG2 THR    22       4.710  11.421  -9.427  1.00  0.00      PROC C
ATOM   2153 HG21 THR    22       3.709  10.954  -9.532  1.00  0.00      PROC H
ATOM   2154 HG22 THR    22       5.484  10.625  -9.459  1.00  0.00      PROC H
ATOM   2155 HG23 THR    22       4.867  12.082 -10.308  1.00  0.00      PROC H
ATOM   2156  C   THR    22       5.665  10.371  -6.759  1.00  0.00      PROC C
ATOM   2157  O   THR    22       5.496   9.239  -7.213  1.00  0.00      PROC O
ATOM   2158  N   LYS    23       6.790  10.783  -6.155  1.00  0.00      PROC N
ATOM   2159  HN  LYS    23       6.853  11.724  -5.815  1.00  0.00      PROC H
ATOM   2160  CA  LYS    23       7.992   9.974  -6.015  1.00  0.00      PROC C
ATOM   2161  HA  LYS    23       8.250   9.562  -6.982  1.00  0.00      PROC H
ATOM   2162  CB  LYS    23       9.161  10.800  -5.464  1.00  0.00      PROC C
ATOM   2163  HB1 LYS    23       9.899  10.135  -4.951  1.00  0.00      PROC H
ATOM   2164  HB2 LYS    23       8.757  11.493  -4.689  1.00  0.00      PROC H
ATOM   2165  CG  LYS    23       9.953  11.590  -6.486  1.00  0.00      PROC C
ATOM   2166  HG1 LYS    23       9.211  12.159  -7.102  1.00  0.00      PROC H
ATOM   2167  HG2 LYS    23      10.500  10.920  -7.180  1.00  0.00      PROC H
ATOM   2168  CD  LYS    23      10.900  12.605  -5.873  1.00  0.00      PROC C
ATOM   2169  HD1 LYS    23      10.335  13.143  -5.074  1.00  0.00      PROC H
ATOM   2170  HD2 LYS    23      11.131  13.358  -6.661  1.00  0.00      PROC H
ATOM   2171  CE  LYS    23      12.203  12.041  -5.349  1.00  0.00      PROC C
ATOM   2172  HE1 LYS    23      12.929  11.883  -6.176  1.00  0.00      PROC H
ATOM   2173  HE2 LYS    23      12.038  11.069  -4.833  1.00  0.00      PROC H
ATOM   2174  NZ  LYS    23      12.808  12.963  -4.364  1.00  0.00      PROC N
ATOM   2175  HZ1 LYS    23      12.274  13.107  -3.485  1.00  0.00      PROC H
ATOM   2176  HZ2 LYS    23      12.892  13.889  -4.850  1.00  0.00      PROC H
ATOM   2177  HZ3 LYS    23      13.797  12.686  -4.134  1.00  0.00      PROC H
ATOM   2178  C   LYS    23       7.751   8.787  -5.083  1.00  0.00      PROC C
ATOM   2179  O   LYS    23       8.104   7.660  -5.446  1.00  0.00      PROC O
ATOM   2180  N   ARG    24       7.241   9.079  -3.868  1.00  0.00      PROC N
ATOM   2181  HN  ARG    24       7.001  10.028  -3.641  1.00  0.00      PROC H
ATOM   2182  CA  ARG    24       7.041   8.095  -2.824  1.00  0.00      PROC C
ATOM   2183  HA  ARG    24       7.912   7.456  -2.772  1.00  0.00      PROC H
ATOM   2184  CB  ARG    24       6.823   8.776  -1.476  1.00  0.00      PROC C
ATOM   2185  HB1 ARG    24       6.213   8.128  -0.799  1.00  0.00      PROC H
ATOM   2186  HB2 ARG    24       6.239   9.711  -1.634  1.00  0.00      PROC H
ATOM   2187  CG  ARG    24       8.119   9.064  -0.740  1.00  0.00      PROC C
ATOM   2188  HG1 ARG    24       8.823   9.621  -1.398  1.00  0.00      PROC H
ATOM   2189  HG2 ARG    24       8.598   8.106  -0.443  1.00  0.00      PROC H
ATOM   2190  CD  ARG    24       7.808   9.888   0.502  1.00  0.00      PROC C
ATOM   2191  HD1 ARG    24       6.996   9.414   1.103  1.00  0.00      PROC H
ATOM   2192  HD2 ARG    24       7.415  10.876   0.191  1.00  0.00      PROC H
ATOM   2193  NE  ARG    24       8.992  10.107   1.333  1.00  0.00      PROC N
ATOM   2194  HE  ARG    24       9.722  10.679   0.963  1.00  0.00      PROC H
ATOM   2195  CZ  ARG    24       9.426   9.296   2.290  1.00  0.00      PROC C
ATOM   2196  NH1 ARG    24       8.774   8.184   2.561  1.00  0.00      PROC N
ATOM   2197 HH11 ARG    24       7.868   8.075   2.193  1.00  0.00      PROC H
ATOM   2198 HH12 ARG    24       9.013   7.707   3.435  1.00  0.00      PROC H
ATOM   2199  NH2 ARG    24      10.520   9.597   2.964  1.00  0.00      PROC N
ATOM   2200 HH21 ARG    24      10.988  10.456   2.808  1.00  0.00      PROC H
ATOM   2201 HH22 ARG    24      10.751   9.000   3.730  1.00  0.00      PROC H
ATOM   2202  C   ARG    24       5.853   7.199  -3.135  1.00  0.00      PROC C
ATOM   2203  O   ARG    24       5.858   6.035  -2.756  1.00  0.00      PROC O
ATOM   2204  N   LYS    25       4.822   7.759  -3.779  1.00  0.00      PROC N
ATOM   2205  HN  LYS    25       4.778   8.744  -3.969  1.00  0.00      PROC H
ATOM   2206  CA  LYS    25       3.704   6.959  -4.255  1.00  0.00      PROC C
ATOM   2207  HA  LYS    25       3.249   6.467  -3.405  1.00  0.00      PROC H
ATOM   2208  CB  LYS    25       2.652   7.826  -4.940  1.00  0.00      PROC C
ATOM   2209  HB1 LYS    25       3.141   8.439  -5.729  1.00  0.00      PROC H
ATOM   2210  HB2 LYS    25       2.250   8.534  -4.176  1.00  0.00      PROC H
ATOM   2211  CG  LYS    25       1.486   7.038  -5.529  1.00  0.00      PROC C
ATOM   2212  HG1 LYS    25       1.095   6.342  -4.746  1.00  0.00      PROC H
ATOM   2213  HG2 LYS    25       1.822   6.400  -6.377  1.00  0.00      PROC H
ATOM   2214  CD  LYS    25       0.313   7.928  -5.982  1.00  0.00      PROC C
ATOM   2215  HD1 LYS    25      -0.133   8.415  -5.084  1.00  0.00      PROC H
ATOM   2216  HD2 LYS    25      -0.480   7.270  -6.413  1.00  0.00      PROC H
ATOM   2217  CE  LYS    25       0.643   9.014  -6.999  1.00  0.00      PROC C
ATOM   2218  HE1 LYS    25       1.315   9.771  -6.537  1.00  0.00      PROC H
ATOM   2219  HE2 LYS    25      -0.286   9.529  -7.323  1.00  0.00      PROC H
ATOM   2220  NZ  LYS    25       1.327   8.498  -8.220  1.00  0.00      PROC N
ATOM   2221  HZ1 LYS    25       0.605   7.866  -8.698  1.00  0.00      PROC H
ATOM   2222  HZ2 LYS    25       2.150   7.923  -7.979  1.00  0.00      PROC H
ATOM   2223  HZ3 LYS    25       1.559   9.257  -8.882  1.00  0.00      PROC H
ATOM   2224  C   LYS    25       4.236   5.854  -5.168  1.00  0.00      PROC C
ATOM   2225  O   LYS    25       3.931   4.687  -4.978  1.00  0.00      PROC O
ATOM   2226  N   PHE    26       5.068   6.219  -6.134  1.00  0.00      PROC N
ATOM   2227  HN  PHE    26       5.327   7.171  -6.297  1.00  0.00      PROC H
ATOM   2228  CA  PHE    26       5.591   5.200  -7.024  1.00  0.00      PROC C
ATOM   2229  HA  PHE    26       4.750   4.631  -7.406  1.00  0.00      PROC H
ATOM   2230  CB  PHE    26       6.364   5.770  -8.221  1.00  0.00      PROC C
ATOM   2231  HB1 PHE    26       7.253   6.347  -7.882  1.00  0.00      PROC H
ATOM   2232  HB2 PHE    26       5.713   6.464  -8.798  1.00  0.00      PROC H
ATOM   2233  CG  PHE    26       6.803   4.660  -9.140  1.00  0.00      PROC C
ATOM   2234  CD1 PHE    26       5.867   4.033  -9.956  1.00  0.00      PROC C
ATOM   2235  HD1 PHE    26       4.840   4.374  -9.958  1.00  0.00      PROC H
ATOM   2236  CE1 PHE    26       6.237   2.984 -10.793  1.00  0.00      PROC C
ATOM   2237  HE1 PHE    26       5.505   2.524 -11.440  1.00  0.00      PROC H
ATOM   2238  CZ  PHE    26       7.536   2.517 -10.775  1.00  0.00      PROC C
ATOM   2239  HZ  PHE    26       7.809   1.666 -11.388  1.00  0.00      PROC H
ATOM   2240  CD2 PHE    26       8.107   4.161  -9.123  1.00  0.00      PROC C
ATOM   2241  HD2 PHE    26       8.826   4.583  -8.435  1.00  0.00      PROC H
ATOM   2242  CE2 PHE    26       8.469   3.099  -9.936  1.00  0.00      PROC C
ATOM   2243  HE2 PHE    26       9.462   2.679  -9.866  1.00  0.00      PROC H
ATOM   2244  C   PHE    26       6.442   4.214  -6.225  1.00  0.00      PROC C
ATOM   2245  O   PHE    26       6.379   3.002  -6.472  1.00  0.00      PROC O
ATOM   2246  N   GLY    27       7.240   4.735  -5.270  1.00  0.00      PROC N
ATOM   2247  HN  GLY    27       7.312   5.730  -5.183  1.00  0.00      PROC H
ATOM   2248  CA  GLY    27       8.051   3.904  -4.394  1.00  0.00      PROC C
ATOM   2249  HA1 GLY    27       8.538   4.539  -3.671  1.00  0.00      PROC H
ATOM   2250  HA2 GLY    27       8.745   3.355  -5.013  1.00  0.00      PROC H
ATOM   2251  C   GLY    27       7.184   2.888  -3.646  1.00  0.00      PROC C
ATOM   2252  O   GLY    27       7.483   1.684  -3.650  1.00  0.00      PROC O
ATOM   2253  N   LEU    28       6.040   3.385  -3.146  1.00  0.00      PROC N
ATOM   2254  HN  LEU    28       5.816   4.358  -3.252  1.00  0.00      PROC H
ATOM   2255  CA  LEU    28       5.082   2.597  -2.401  1.00  0.00      PROC C
ATOM   2256  HA  LEU    28       5.599   2.162  -1.559  1.00  0.00      PROC H
ATOM   2257  CB  LEU    28       3.950   3.507  -1.932  1.00  0.00      PROC C
ATOM   2258  HB1 LEU    28       3.384   3.913  -2.796  1.00  0.00      PROC H
ATOM   2259  HB2 LEU    28       4.410   4.378  -1.410  1.00  0.00      PROC H
ATOM   2260  CG  LEU    28       2.949   2.887  -0.964  1.00  0.00      PROC C
ATOM   2261  HG  LEU    28       2.396   2.073  -1.498  1.00  0.00      PROC H
ATOM   2262  CD1 LEU    28       3.607   2.291   0.263  1.00  0.00      PROC C
ATOM   2263 HD11 LEU    28       4.164   3.069   0.824  1.00  0.00      PROC H
ATOM   2264 HD12 LEU    28       4.301   1.467  -0.001  1.00  0.00      PROC H
ATOM   2265 HD13 LEU    28       2.836   1.869   0.946  1.00  0.00      PROC H
ATOM   2266  CD2 LEU    28       1.949   3.943  -0.547  1.00  0.00      PROC C
ATOM   2267 HD21 LEU    28       1.525   4.464  -1.430  1.00  0.00      PROC H
ATOM   2268 HD22 LEU    28       2.435   4.698   0.107  1.00  0.00      PROC H
ATOM   2269 HD23 LEU    28       1.111   3.485   0.025  1.00  0.00      PROC H
ATOM   2270  C   LEU    28       4.576   1.445  -3.266  1.00  0.00      PROC C
ATOM   2271  O   LEU    28       4.793   0.305  -2.910  1.00  0.00      PROC O
ATOM   2272  N   MET    29       4.104   1.763  -4.471  1.00  0.00      PROC N
ATOM   2273  HN  MET    29       4.054   2.726  -4.745  1.00  0.00      PROC H
ATOM   2274  CA  MET    29       3.531   0.805  -5.394  1.00  0.00      PROC C
ATOM   2275  HA  MET    29       2.743   0.255  -4.897  1.00  0.00      PROC H
ATOM   2276  CB  MET    29       2.972   1.522  -6.628  1.00  0.00      PROC C
ATOM   2277  HB1 MET    29       2.750   0.763  -7.419  1.00  0.00      PROC H
ATOM   2278  HB2 MET    29       3.734   2.223  -7.037  1.00  0.00      PROC H
ATOM   2279  CG  MET    29       1.667   2.259  -6.362  1.00  0.00      PROC C
ATOM   2280  HG1 MET    29       1.833   3.023  -5.570  1.00  0.00      PROC H
ATOM   2281  HG2 MET    29       0.922   1.533  -5.963  1.00  0.00      PROC H
ATOM   2282  SD  MET    29       0.981   3.063  -7.838  1.00  0.00      PROC S
ATOM   2283  CE  MET    29      -0.362   3.990  -7.086  1.00  0.00      PROC C
ATOM   2284  HE1 MET    29      -0.008   4.605  -6.234  1.00  0.00      PROC H
ATOM   2285  HE2 MET    29      -1.155   3.307  -6.708  1.00  0.00      PROC H
ATOM   2286  HE3 MET    29      -0.839   4.668  -7.829  1.00  0.00      PROC H
ATOM   2287  C   MET    29       4.580  -0.214  -5.835  1.00  0.00      PROC C
ATOM   2288  O   MET    29       4.253  -1.391  -5.995  1.00  0.00      PROC O
ATOM   2289  N   LYS    30       5.836   0.235  -5.980  1.00  0.00      PROC N
ATOM   2290  HN  LYS    30       6.035   1.214  -5.885  1.00  0.00      PROC H
ATOM   2291  CA  LYS    30       6.919  -0.638  -6.406  1.00  0.00      PROC C
ATOM   2292  HA  LYS    30       6.581  -1.184  -7.276  1.00  0.00      PROC H
ATOM   2293  CB  LYS    30       8.173   0.158  -6.792  1.00  0.00      PROC C
ATOM   2294  HB1 LYS    30       8.602   0.626  -5.882  1.00  0.00      PROC H
ATOM   2295  HB2 LYS    30       7.856   0.993  -7.461  1.00  0.00      PROC H
ATOM   2296  CG  LYS    30       9.226  -0.661  -7.519  1.00  0.00      PROC C
ATOM   2297  HG1 LYS    30       8.827  -0.964  -8.517  1.00  0.00      PROC H
ATOM   2298  HG2 LYS    30       9.369  -1.613  -6.944  1.00  0.00      PROC H
ATOM   2299  CD  LYS    30      10.583  -0.037  -7.669  1.00  0.00      PROC C
ATOM   2300  HD1 LYS    30      10.885   0.375  -6.676  1.00  0.00      PROC H
ATOM   2301  HD2 LYS    30      10.539   0.813  -8.385  1.00  0.00      PROC H
ATOM   2302  CE  LYS    30      11.604  -1.068  -8.105  1.00  0.00      PROC C
ATOM   2303  HE1 LYS    30      11.400  -1.421  -9.138  1.00  0.00      PROC H
ATOM   2304  HE2 LYS    30      11.582  -1.944  -7.434  1.00  0.00      PROC H
ATOM   2305  NZ  LYS    30      12.982  -0.517  -8.070  1.00  0.00      PROC N
ATOM   2306  HZ1 LYS    30      13.302  -0.317  -7.094  1.00  0.00      PROC H
ATOM   2307  HZ2 LYS    30      13.097   0.344  -8.635  1.00  0.00      PROC H
ATOM   2308  HZ3 LYS    30      13.638  -1.232  -8.465  1.00  0.00      PROC H
ATOM   2309  C   LYS    30       7.206  -1.673  -5.316  1.00  0.00      PROC C
ATOM   2310  O   LYS    30       7.420  -2.846  -5.624  1.00  0.00      PROC O
ATOM   2311  N   LYS    31       7.199  -1.236  -4.048  1.00  0.00      PROC N
ATOM   2312  HN  LYS    31       6.992  -0.275  -3.848  1.00  0.00      PROC H
ATOM   2313  CA  LYS    31       7.353  -2.149  -2.922  1.00  0.00      PROC C
ATOM   2314  HA  LYS    31       8.246  -2.736  -3.084  1.00  0.00      PROC H
ATOM   2315  CB  LYS    31       7.444  -1.406  -1.587  1.00  0.00      PROC C
ATOM   2316  HB1 LYS    31       7.327  -2.123  -0.742  1.00  0.00      PROC H
ATOM   2317  HB2 LYS    31       6.592  -0.692  -1.528  1.00  0.00      PROC H
ATOM   2318  CG  LYS    31       8.729  -0.623  -1.354  1.00  0.00      PROC C
ATOM   2319  HG1 LYS    31       8.636  -0.105  -0.369  1.00  0.00      PROC H
ATOM   2320  HG2 LYS    31       8.854   0.164  -2.130  1.00  0.00      PROC H
ATOM   2321  CD  LYS    31       9.928  -1.542  -1.327  1.00  0.00      PROC C
ATOM   2322  HD1 LYS    31      10.161  -1.833  -2.381  1.00  0.00      PROC H
ATOM   2323  HD2 LYS    31       9.637  -2.478  -0.791  1.00  0.00      PROC H
ATOM   2324  CE  LYS    31      11.150  -0.973  -0.647  1.00  0.00      PROC C
ATOM   2325  HE1 LYS    31      10.985  -0.841   0.434  1.00  0.00      PROC H
ATOM   2326  HE2 LYS    31      11.449   0.001  -1.094  1.00  0.00      PROC H
ATOM   2327  NZ  LYS    31      12.265  -1.932  -0.850  1.00  0.00      PROC N
ATOM   2328  HZ1 LYS    31      12.485  -2.066  -1.857  1.00  0.00      PROC H
ATOM   2329  HZ2 LYS    31      12.035  -2.848  -0.426  1.00  0.00      PROC H
ATOM   2330  HZ3 LYS    31      13.130  -1.603  -0.359  1.00  0.00      PROC H
ATOM   2331  C   LYS    31       6.200  -3.150  -2.886  1.00  0.00      PROC C
ATOM   2332  O   LYS    31       6.432  -4.329  -2.613  1.00  0.00      PROC O
ATOM   2333  N   ALA    32       4.973  -2.661  -3.141  1.00  0.00      PROC N
ATOM   2334  HN  ALA    32       4.829  -1.686  -3.321  1.00  0.00      PROC H
ATOM   2335  CA  ALA    32       3.798  -3.517  -3.188  1.00  0.00      PROC C
ATOM   2336  HA  ALA    32       3.742  -4.061  -2.254  1.00  0.00      PROC H
ATOM   2337  CB  ALA    32       2.538  -2.716  -3.337  1.00  0.00      PROC C
ATOM   2338  HB1 ALA    32       2.522  -2.154  -4.296  1.00  0.00      PROC H
ATOM   2339  HB2 ALA    32       2.424  -1.985  -2.510  1.00  0.00      PROC H
ATOM   2340  HB3 ALA    32       1.645  -3.382  -3.329  1.00  0.00      PROC H
ATOM   2341  C   ALA    32       3.931  -4.574  -4.290  1.00  0.00      PROC C
ATOM   2342  O   ALA    32       3.705  -5.752  -4.037  1.00  0.00      PROC O
ATOM   2343  N   TYR    33       4.335  -4.144  -5.494  1.00  0.00      PROC N
ATOM   2344  HN  TYR    33       4.392  -3.160  -5.682  1.00  0.00      PROC H
ATOM   2345  CA  TYR    33       4.637  -5.047  -6.592  1.00  0.00      PROC C
ATOM   2346  HA  TYR    33       3.724  -5.547  -6.888  1.00  0.00      PROC H
ATOM   2347  CB  TYR    33       5.206  -4.272  -7.785  1.00  0.00      PROC C
ATOM   2348  HB1 TYR    33       5.725  -3.364  -7.413  1.00  0.00      PROC H
ATOM   2349  HB2 TYR    33       4.364  -3.923  -8.425  1.00  0.00      PROC H
ATOM   2350  CG  TYR    33       6.172  -5.037  -8.660  1.00  0.00      PROC C
ATOM   2351  CD1 TYR    33       5.750  -6.114  -9.427  1.00  0.00      PROC C
ATOM   2352  HD1 TYR    33       4.716  -6.426  -9.368  1.00  0.00      PROC H
ATOM   2353  CE1 TYR    33       6.628  -6.825 -10.228  1.00  0.00      PROC C
ATOM   2354  HE1 TYR    33       6.271  -7.672 -10.797  1.00  0.00      PROC H
ATOM   2355  CZ  TYR    33       7.953  -6.422 -10.303  1.00  0.00      PROC C
ATOM   2356  OH  TYR    33       8.831  -7.099 -11.104  1.00  0.00      PROC O
ATOM   2357  HH  TYR    33       8.378  -7.872 -11.452  1.00  0.00      PROC H
ATOM   2358  CD2 TYR    33       7.507  -4.675  -8.727  1.00  0.00      PROC C
ATOM   2359  HD2 TYR    33       7.859  -3.843  -8.132  1.00  0.00      PROC H
ATOM   2360  CE2 TYR    33       8.395  -5.340  -9.551  1.00  0.00      PROC C
ATOM   2361  HE2 TYR    33       9.433  -5.043  -9.601  1.00  0.00      PROC H
ATOM   2362  C   TYR    33       5.606  -6.137  -6.146  1.00  0.00      PROC C
ATOM   2363  O   TYR    33       5.336  -7.319  -6.367  1.00  0.00      PROC O
ATOM   2364  N   GLU    34       6.731  -5.741  -5.527  1.00  0.00      PROC N
ATOM   2365  HN  GLU    34       6.925  -4.764  -5.423  1.00  0.00      PROC H
ATOM   2366  CA  GLU    34       7.771  -6.686  -5.146  1.00  0.00      PROC C
ATOM   2367  HA  GLU    34       8.058  -7.240  -6.030  1.00  0.00      PROC H
ATOM   2368  CB  GLU    34       9.002  -5.953  -4.614  1.00  0.00      PROC C
ATOM   2369  HB1 GLU    34       9.629  -6.668  -4.031  1.00  0.00      PROC H
ATOM   2370  HB2 GLU    34       8.659  -5.152  -3.919  1.00  0.00      PROC H
ATOM   2371  CG  GLU    34       9.891  -5.370  -5.694  1.00  0.00      PROC C
ATOM   2372  HG1 GLU    34       9.251  -4.761  -6.373  1.00  0.00      PROC H
ATOM   2373  HG2 GLU    34      10.354  -6.144  -6.319  1.00  0.00      PROC H
ATOM   2374  CD  GLU    34      10.968  -4.404  -5.193  1.00  0.00      PROC C
ATOM   2375  OE1 GLU    34      11.172  -4.283  -3.961  1.00  0.00      PROC O
ATOM   2376  OE2 GLU    34      11.615  -3.755  -6.037  1.00  0.00      PROC O
ATOM   2377  C   GLU    34       7.208  -7.720  -4.167  1.00  0.00      PROC C
ATOM   2378  O   GLU    34       7.331  -8.928  -4.392  1.00  0.00      PROC O
ATOM   2379  N   LEU    35       6.514  -7.226  -3.129  1.00  0.00      PROC N
ATOM   2380  HN  LEU    35       6.346  -6.239  -3.074  1.00  0.00      PROC H
ATOM   2381  CA  LEU    35       5.945  -8.063  -2.086  1.00  0.00      PROC C
ATOM   2382  HA  LEU    35       6.742  -8.626  -1.624  1.00  0.00      PROC H
ATOM   2383  CB  LEU    35       5.258  -7.157  -1.062  1.00  0.00      PROC C
ATOM   2384  HB1 LEU    35       4.544  -6.490  -1.601  1.00  0.00      PROC H
ATOM   2385  HB2 LEU    35       6.033  -6.501  -0.609  1.00  0.00      PROC H
ATOM   2386  CG  LEU    35       4.487  -7.847   0.060  1.00  0.00      PROC C
ATOM   2387  HG  LEU    35       3.628  -8.410  -0.367  1.00  0.00      PROC H
ATOM   2388  CD1 LEU    35       5.388  -8.811   0.804  1.00  0.00      PROC C
ATOM   2389 HD11 LEU    35       6.318  -8.309   1.137  1.00  0.00      PROC H
ATOM   2390 HD12 LEU    35       5.655  -9.679   0.167  1.00  0.00      PROC H
ATOM   2391 HD13 LEU    35       4.868  -9.195   1.707  1.00  0.00      PROC H
ATOM   2392  CD2 LEU    35       3.925  -6.802   1.019  1.00  0.00      PROC C
ATOM   2393 HD21 LEU    35       3.239  -6.114   0.480  1.00  0.00      PROC H
ATOM   2394 HD22 LEU    35       4.740  -6.206   1.481  1.00  0.00      PROC H
ATOM   2395 HD23 LEU    35       3.347  -7.297   1.829  1.00  0.00      PROC H
ATOM   2396  C   LEU    35       4.958  -9.081  -2.672  1.00  0.00      PROC C
ATOM   2397  O   LEU    35       4.934 -10.237  -2.241  1.00  0.00      PROC O
ATOM   2398  N   SER    36       4.132  -8.637  -3.630  1.00  0.00      PROC N
ATOM   2399  HN  SER    36       4.161  -7.679  -3.925  1.00  0.00      PROC H
ATOM   2400  CA  SER    36       3.028  -9.434  -4.131  1.00  0.00      PROC C
ATOM   2401  HA  SER    36       2.483  -9.875  -3.351  1.00  0.00      PROC H
ATOM   2402  CB  SER    36       2.043  -8.594  -4.899  1.00  0.00      PROC C
ATOM   2403  HB1 SER    36       1.726  -7.708  -4.312  1.00  0.00      PROC H
ATOM   2404  HB2 SER    36       1.121  -9.182  -5.116  1.00  0.00      PROC H
ATOM   2405  OG  SER    36       2.573  -8.171  -6.155  1.00  0.00      PROC O
ATOM   2406  HG1 SER    36       3.407  -7.709  -5.986  1.00  0.00      PROC H
ATOM   2407  C   SER    36       3.540 -10.621  -4.948  1.00  0.00      PROC C
ATOM   2408  O   SER    36       2.915 -11.681  -4.934  1.00  0.00      PROC O
ATOM   2409  N   VAL    37       4.691 -10.443  -5.607  1.00  0.00      PROC N
ATOM   2410  HN  VAL    37       5.099  -9.533  -5.638  1.00  0.00      PROC H
ATOM   2411  CA  VAL    37       5.326 -11.484  -6.401  1.00  0.00      PROC C
ATOM   2412  HA  VAL    37       4.549 -12.081  -6.852  1.00  0.00      PROC H
ATOM   2413  CB  VAL    37       6.210 -10.884  -7.516  1.00  0.00      PROC C
ATOM   2414  HB  VAL    37       6.925 -10.176  -7.022  1.00  0.00      PROC H
ATOM   2415  CG1 VAL    37       7.046 -11.948  -8.214  1.00  0.00      PROC C
ATOM   2416 HG11 VAL    37       6.403 -12.782  -8.561  1.00  0.00      PROC H
ATOM   2417 HG12 VAL    37       7.833 -12.357  -7.550  1.00  0.00      PROC H
ATOM   2418 HG13 VAL    37       7.543 -11.523  -9.114  1.00  0.00      PROC H
ATOM   2419  CG2 VAL    37       5.420 -10.042  -8.507  1.00  0.00      PROC C
ATOM   2420 HG21 VAL    37       4.871  -9.218  -8.004  1.00  0.00      PROC H
ATOM   2421 HG22 VAL    37       4.675 -10.674  -9.039  1.00  0.00      PROC H
ATOM   2422 HG23 VAL    37       6.095  -9.599  -9.269  1.00  0.00      PROC H
ATOM   2423  C   VAL    37       6.155 -12.410  -5.506  1.00  0.00      PROC C
ATOM   2424  O   VAL    37       6.047 -13.625  -5.617  1.00  0.00      PROC O
ATOM   2425  N   LEU    38       7.019 -11.819  -4.666  1.00  0.00      PROC N
ATOM   2426  HN  LEU    38       7.059 -10.817  -4.627  1.00  0.00      PROC H
ATOM   2427  CA  LEU    38       7.957 -12.550  -3.833  1.00  0.00      PROC C
ATOM   2428  HA  LEU    38       8.585 -13.158  -4.468  1.00  0.00      PROC H
ATOM   2429  CB  LEU    38       8.797 -11.568  -3.008  1.00  0.00      PROC C
ATOM   2430  HB1 LEU    38       9.283 -12.105  -2.163  1.00  0.00      PROC H
ATOM   2431  HB2 LEU    38       8.107 -10.814  -2.564  1.00  0.00      PROC H
ATOM   2432  CG  LEU    38       9.912 -10.824  -3.753  1.00  0.00      PROC C
ATOM   2433  HG  LEU    38       9.476 -10.325  -4.654  1.00  0.00      PROC H
ATOM   2434  CD1 LEU    38      10.530  -9.745  -2.863  1.00  0.00      PROC C
ATOM   2435 HD11 LEU    38      10.974 -10.203  -1.954  1.00  0.00      PROC H
ATOM   2436 HD12 LEU    38       9.753  -9.013  -2.555  1.00  0.00      PROC H
ATOM   2437 HD13 LEU    38      11.326  -9.201  -3.415  1.00  0.00      PROC H
ATOM   2438  CD2 LEU    38      10.990 -11.782  -4.205  1.00  0.00      PROC C
ATOM   2439 HD21 LEU    38      10.598 -12.453  -4.990  1.00  0.00      PROC H
ATOM   2440 HD22 LEU    38      11.355 -12.394  -3.356  1.00  0.00      PROC H
ATOM   2441 HD23 LEU    38      11.851 -11.226  -4.634  1.00  0.00      PROC H
ATOM   2442  C   LEU    38       7.206 -13.514  -2.923  1.00  0.00      PROC C
ATOM   2443  O   LEU    38       7.563 -14.690  -2.830  1.00  0.00      PROC O
ATOM   2444  N   CYS    39       6.170 -13.005  -2.249  1.00  0.00      PROC N
ATOM   2445  HN  CYS    39       5.834 -12.074  -2.412  1.00  0.00      PROC H
ATOM   2446  CA  CYS    39       5.462 -13.822  -1.227  1.00  0.00      PROC C
ATOM   2447  HA  CYS    39       6.019 -14.726  -1.041  1.00  0.00      PROC H
ATOM   2448  CB  CYS    39       5.371 -13.029   0.074  1.00  0.00      PROC C
ATOM   2449  HB1 CYS    39       5.007 -13.687   0.894  1.00  0.00      PROC H
ATOM   2450  HB2 CYS    39       4.605 -12.227  -0.051  1.00  0.00      PROC H
ATOM   2451  SG  CYS    39       6.934 -12.249   0.551  1.00  0.00      PROC S
ATOM   2452  HG1 CYS    39       6.936 -11.420  -0.483  1.00  0.00      PROC H
ATOM   2453  C   CYS    39       4.065 -14.256  -1.692  1.00  0.00      PROC C
ATOM   2454  O   CYS    39       3.201 -14.441  -0.820  1.00  0.00      PROC O
ATOM   2455  N   ASP    40       3.853 -14.419  -3.001  1.00  0.00      PROC N
ATOM   2456  HN  ASP    40       4.549 -14.204  -3.680  1.00  0.00      PROC H
ATOM   2457  CA  ASP    40       2.562 -14.941  -3.528  1.00  0.00      PROC C
ATOM   2458  HA  ASP    40       2.480 -14.612  -4.557  1.00  0.00      PROC H
ATOM   2459  CB  ASP    40       2.533 -16.468  -3.455  1.00  0.00      PROC C
ATOM   2460  HB1 ASP    40       2.401 -16.822  -2.413  1.00  0.00      PROC H
ATOM   2461  HB2 ASP    40       3.506 -16.849  -3.818  1.00  0.00      PROC H
ATOM   2462  CG  ASP    40       1.469 -17.115  -4.322  1.00  0.00      PROC C
ATOM   2463  OD1 ASP    40       0.678 -16.373  -4.932  1.00  0.00      PROC O
ATOM   2464  OD2 ASP    40       1.442 -18.359  -4.377  1.00  0.00      PROC O
ATOM   2465  C   ASP    40       1.377 -14.332  -2.773  1.00  0.00      PROC C
ATOM   2466  O   ASP    40       0.588 -15.101  -2.198  1.00  0.00      PROC O
ATOM   2467  N   CYS    41       1.251 -13.006  -2.795  1.00  0.00      PROC N
ATOM   2468  HN  CYS    41       1.782 -12.457  -3.442  1.00  0.00      PROC H
ATOM   2469  CA  CYS    41       0.140 -12.332  -2.073  1.00  0.00      PROC C
ATOM   2470  HA  CYS    41      -0.604 -13.065  -1.787  1.00  0.00      PROC H
ATOM   2471  CB  CYS    41       0.649 -11.634  -0.814  1.00  0.00      PROC C
ATOM   2472  HB1 CYS    41       1.186 -12.398  -0.207  1.00  0.00      PROC H
ATOM   2473  HB2 CYS    41      -0.202 -11.278  -0.202  1.00  0.00      PROC H
ATOM   2474  SG  CYS    41       1.730 -10.215  -1.119  1.00  0.00      PROC S
ATOM   2475  HG1 CYS    41       2.682 -10.919  -1.723  1.00  0.00      PROC H
ATOM   2476  C   CYS    41      -0.577 -11.353  -3.011  1.00  0.00      PROC C
ATOM   2477  O   CYS    41      -0.003 -11.014  -4.057  1.00  0.00      PROC O
ATOM   2478  N   GLU    42      -1.791 -10.936  -2.645  1.00  0.00      PROC N
ATOM   2479  HN  GLU    42      -2.211 -11.275  -1.802  1.00  0.00      PROC H
ATOM   2480  CA  GLU    42      -2.581  -9.996  -3.482  1.00  0.00      PROC C
ATOM   2481  HA  GLU    42      -2.045  -9.784  -4.394  1.00  0.00      PROC H
ATOM   2482  CB  GLU    42      -3.938 -10.613  -3.810  1.00  0.00      PROC C
ATOM   2483  HB1 GLU    42      -4.691  -9.804  -3.986  1.00  0.00      PROC H
ATOM   2484  HB2 GLU    42      -4.298 -11.212  -2.945  1.00  0.00      PROC H
ATOM   2485  CG  GLU    42      -3.909 -11.449  -5.074  1.00  0.00      PROC C
ATOM   2486  HG1 GLU    42      -4.927 -11.823  -5.309  1.00  0.00      PROC H
ATOM   2487  HG2 GLU    42      -3.230 -12.320  -4.933  1.00  0.00      PROC H
ATOM   2488  CD  GLU    42      -3.435 -10.695  -6.304  1.00  0.00      PROC C
ATOM   2489  OE1 GLU    42      -4.072  -9.683  -6.656  1.00  0.00      PROC O
ATOM   2490  OE2 GLU    42      -2.429 -11.118  -6.903  1.00  0.00      PROC O
ATOM   2491  C   GLU    42      -2.705  -8.663  -2.742  1.00  0.00      PROC C
ATOM   2492  O   GLU    42      -2.971  -8.694  -1.528  1.00  0.00      PROC O
ATOM   2493  N   ILE    43      -2.535  -7.541  -3.449  1.00  0.00      PROC N
ATOM   2494  HN  ILE    43      -2.388  -7.576  -4.447  1.00  0.00      PROC H
ATOM   2495  CA  ILE    43      -2.505  -6.226  -2.744  1.00  0.00      PROC C
ATOM   2496  HA  ILE    43      -2.937  -6.340  -1.768  1.00  0.00      PROC H
ATOM   2497  CB  ILE    43      -1.045  -5.758  -2.567  1.00  0.00      PROC C
ATOM   2498  HB  ILE    43      -0.578  -5.767  -3.585  1.00  0.00      PROC H
ATOM   2499  CG2 ILE    43      -0.992  -4.336  -2.035  1.00  0.00      PROC C
ATOM   2500 HG21 ILE    43      -1.566  -4.266  -1.084  1.00  0.00      PROC H
ATOM   2501 HG22 ILE    43      -1.411  -3.598  -2.751  1.00  0.00      PROC H
ATOM   2502 HG23 ILE    43       0.052  -4.029  -1.826  1.00  0.00      PROC H
ATOM   2503  CG1 ILE    43      -0.237  -6.721  -1.692  1.00  0.00      PROC C
ATOM   2504 HG11 ILE    43      -0.371  -7.755  -2.089  1.00  0.00      PROC H
ATOM   2505 HG12 ILE    43      -0.623  -6.754  -0.665  1.00  0.00      PROC H
ATOM   2506  CD  ILE    43       1.253  -6.488  -1.746  1.00  0.00      PROC C
ATOM   2507  HD1 ILE    43       1.531  -5.597  -1.144  1.00  0.00      PROC H
ATOM   2508  HD2 ILE    43       1.584  -6.308  -2.788  1.00  0.00      PROC H
ATOM   2509  HD3 ILE    43       1.805  -7.363  -1.344  1.00  0.00      PROC H
ATOM   2510  C   ILE    43      -3.334  -5.158  -3.462  1.00  0.00      PROC C
ATOM   2511  O   ILE    43      -3.230  -5.061  -4.694  1.00  0.00      PROC O
ATOM   2512  N   ALA    44      -4.136  -4.401  -2.712  1.00  0.00      PROC N
ATOM   2513  HN  ALA    44      -4.231  -4.597  -1.735  1.00  0.00      PROC H
ATOM   2514  CA  ALA    44      -4.876  -3.269  -3.240  1.00  0.00      PROC C
ATOM   2515  HA  ALA    44      -4.621  -3.114  -4.278  1.00  0.00      PROC H
ATOM   2516  CB  ALA    44      -6.375  -3.528  -3.155  1.00  0.00      PROC C
ATOM   2517  HB1 ALA    44      -6.689  -3.749  -2.114  1.00  0.00      PROC H
ATOM   2518  HB2 ALA    44      -6.645  -4.396  -3.795  1.00  0.00      PROC H
ATOM   2519  HB3 ALA    44      -6.954  -2.652  -3.521  1.00  0.00      PROC H
ATOM   2520  C   ALA    44      -4.443  -2.024  -2.466  1.00  0.00      PROC C
ATOM   2521  O   ALA    44      -4.413  -2.045  -1.229  1.00  0.00      PROC O
ATOM   2522  N   LEU    45      -4.084  -0.952  -3.195  1.00  0.00      PROC N
ATOM   2523  HN  LEU    45      -4.143  -0.990  -4.200  1.00  0.00      PROC H
ATOM   2524  CA  LEU    45      -3.715   0.308  -2.565  1.00  0.00      PROC C
ATOM   2525  HA  LEU    45      -3.779   0.228  -1.489  1.00  0.00      PROC H
ATOM   2526  CB  LEU    45      -2.279   0.656  -2.986  1.00  0.00      PROC C
ATOM   2527  HB1 LEU    45      -2.263   0.690  -4.086  1.00  0.00      PROC H
ATOM   2528  HB2 LEU    45      -1.624  -0.187  -2.666  1.00  0.00      PROC H
ATOM   2529  CG  LEU    45      -1.713   1.957  -2.434  1.00  0.00      PROC C
ATOM   2530  HG  LEU    45      -2.341   2.802  -2.812  1.00  0.00      PROC H
ATOM   2531  CD1 LEU    45      -1.728   2.001  -0.915  1.00  0.00      PROC C
ATOM   2532 HD11 LEU    45      -1.136   1.156  -0.506  1.00  0.00      PROC H
ATOM   2533 HD12 LEU    45      -2.761   1.939  -0.517  1.00  0.00      PROC H
ATOM   2534 HD13 LEU    45      -1.278   2.949  -0.555  1.00  0.00      PROC H
ATOM   2535  CD2 LEU    45      -0.309   2.162  -2.957  1.00  0.00      PROC C
ATOM   2536 HD21 LEU    45      -0.325   2.268  -4.064  1.00  0.00      PROC H
ATOM   2537 HD22 LEU    45       0.326   1.285  -2.702  1.00  0.00      PROC H
ATOM   2538 HD23 LEU    45       0.165   3.061  -2.527  1.00  0.00      PROC H
ATOM   2539  C   LEU    45      -4.691   1.399  -3.006  1.00  0.00      PROC C
ATOM   2540  O   LEU    45      -4.881   1.564  -4.205  1.00  0.00      PROC O
ATOM   2541  N   ILE    46      -5.283   2.128  -2.053  1.00  0.00      PROC N
ATOM   2542  HN  ILE    46      -5.142   1.904  -1.087  1.00  0.00      PROC H
ATOM   2543  CA  ILE    46      -6.177   3.239  -2.352  1.00  0.00      PROC C
ATOM   2544  HA  ILE    46      -6.216   3.420  -3.418  1.00  0.00      PROC H
ATOM   2545  CB  ILE    46      -7.612   2.959  -1.857  1.00  0.00      PROC C
ATOM   2546  HB  ILE    46      -7.536   2.615  -0.801  1.00  0.00      PROC H
ATOM   2547  CG2 ILE    46      -8.470   4.229  -1.880  1.00  0.00      PROC C
ATOM   2548 HG21 ILE    46      -8.467   4.672  -2.891  1.00  0.00      PROC H
ATOM   2549 HG22 ILE    46      -8.110   4.990  -1.157  1.00  0.00      PROC H
ATOM   2550 HG23 ILE    46      -9.522   3.996  -1.613  1.00  0.00      PROC H
ATOM   2551  CG1 ILE    46      -8.270   1.820  -2.651  1.00  0.00      PROC C
ATOM   2552 HG11 ILE    46      -7.529   1.005  -2.817  1.00  0.00      PROC H
ATOM   2553 HG12 ILE    46      -8.563   2.203  -3.657  1.00  0.00      PROC H
ATOM   2554  CD  ILE    46      -9.471   1.206  -1.967  1.00  0.00      PROC C
ATOM   2555  HD1 ILE    46     -10.281   1.953  -1.824  1.00  0.00      PROC H
ATOM   2556  HD2 ILE    46      -9.193   0.793  -0.974  1.00  0.00      PROC H
ATOM   2557  HD3 ILE    46      -9.897   0.379  -2.573  1.00  0.00      PROC H
ATOM   2558  C   ILE    46      -5.599   4.493  -1.706  1.00  0.00      PROC C
ATOM   2559  O   ILE    46      -5.240   4.463  -0.532  1.00  0.00      PROC O
ATOM   2560  N   ILE    47      -5.440   5.585  -2.482  1.00  0.00      PROC N
ATOM   2561  HN  ILE    47      -5.628   5.550  -3.470  1.00  0.00      PROC H
ATOM   2562  CA  ILE    47      -4.838   6.814  -1.969  1.00  0.00      PROC C
ATOM   2563  HA  ILE    47      -4.842   6.801  -0.890  1.00  0.00      PROC H
ATOM   2564  CB  ILE    47      -3.372   6.920  -2.444  1.00  0.00      PROC C
ATOM   2565  HB  ILE    47      -3.379   6.817  -3.557  1.00  0.00      PROC H
ATOM   2566  CG2 ILE    47      -2.799   8.295  -2.105  1.00  0.00      PROC C
ATOM   2567 HG21 ILE    47      -2.861   8.477  -1.009  1.00  0.00      PROC H
ATOM   2568 HG22 ILE    47      -3.336   9.114  -2.629  1.00  0.00      PROC H
ATOM   2569 HG23 ILE    47      -1.736   8.373  -2.408  1.00  0.00      PROC H
ATOM   2570  CG1 ILE    47      -2.519   5.772  -1.893  1.00  0.00      PROC C
ATOM   2571 HG11 ILE    47      -3.000   4.811  -2.187  1.00  0.00      PROC H
ATOM   2572 HG12 ILE    47      -2.517   5.762  -0.794  1.00  0.00      PROC H
ATOM   2573  CD  ILE    47      -1.112   5.715  -2.448  1.00  0.00      PROC C
ATOM   2574  HD1 ILE    47      -0.540   6.633  -2.200  1.00  0.00      PROC H
ATOM   2575  HD2 ILE    47      -1.131   5.586  -3.552  1.00  0.00      PROC H
ATOM   2576  HD3 ILE    47      -0.575   4.860  -1.994  1.00  0.00      PROC H
ATOM   2577  C   ILE    47      -5.649   8.038  -2.397  1.00  0.00      PROC C
ATOM   2578  O   ILE    47      -5.787   8.268  -3.598  1.00  0.00      PROC O
ATOM   2579  N   PHE    48      -6.128   8.822  -1.426  1.00  0.00      PROC N
ATOM   2580  HN  PHE    48      -5.955   8.586  -0.467  1.00  0.00      PROC H
ATOM   2581  CA  PHE    48      -6.716  10.125  -1.685  1.00  0.00      PROC C
ATOM   2582  HA  PHE    48      -6.872  10.261  -2.747  1.00  0.00      PROC H
ATOM   2583  CB  PHE    48      -8.057  10.262  -0.953  1.00  0.00      PROC C
ATOM   2584  HB1 PHE    48      -8.395  11.322  -0.974  1.00  0.00      PROC H
ATOM   2585  HB2 PHE    48      -7.935   9.958   0.111  1.00  0.00      PROC H
ATOM   2586  CG  PHE    48      -9.147   9.441  -1.589  1.00  0.00      PROC C
ATOM   2587  CD1 PHE    48      -9.685   9.829  -2.801  1.00  0.00      PROC C
ATOM   2588  HD1 PHE    48      -9.331  10.728  -3.287  1.00  0.00      PROC H
ATOM   2589  CE1 PHE    48     -10.646   9.063  -3.432  1.00  0.00      PROC C
ATOM   2590  HE1 PHE    48     -10.999   9.355  -4.397  1.00  0.00      PROC H
ATOM   2591  CZ  PHE    48     -11.080   7.898  -2.852  1.00  0.00      PROC C
ATOM   2592  HZ  PHE    48     -11.830   7.307  -3.359  1.00  0.00      PROC H
ATOM   2593  CD2 PHE    48      -9.590   8.256  -1.015  1.00  0.00      PROC C
ATOM   2594  HD2 PHE    48      -9.163   7.913  -0.083  1.00  0.00      PROC H
ATOM   2595  CE2 PHE    48     -10.561   7.493  -1.645  1.00  0.00      PROC C
ATOM   2596  HE2 PHE    48     -10.907   6.568  -1.198  1.00  0.00      PROC H
ATOM   2597  C   PHE    48      -5.746  11.200  -1.229  1.00  0.00      PROC C
ATOM   2598  O   PHE    48      -5.400  11.225  -0.053  1.00  0.00      PROC O
ATOM   2599  N   ASN    49      -5.342  12.081  -2.153  1.00  0.00      PROC N
ATOM   2600  HN  ASN    49      -5.687  12.016  -3.091  1.00  0.00      PROC H
ATOM   2601  CA  ASN    49      -4.506  13.229  -1.793  1.00  0.00      PROC C
ATOM   2602  HA  ASN    49      -3.763  12.889  -1.090  1.00  0.00      PROC H
ATOM   2603  CB  ASN    49      -3.781  13.834  -3.002  1.00  0.00      PROC C
ATOM   2604  HB1 ASN    49      -3.231  13.016  -3.516  1.00  0.00      PROC H
ATOM   2605  HB2 ASN    49      -3.040  14.595  -2.680  1.00  0.00      PROC H
ATOM   2606  CG  ASN    49      -4.736  14.490  -3.988  1.00  0.00      PROC C
ATOM   2607  OD1 ASN    49      -5.872  14.774  -3.640  1.00  0.00      PROC O
ATOM   2608  ND2 ASN    49      -4.326  14.632  -5.240  1.00  0.00      PROC N
ATOM   2609 HD21 ASN    49      -4.943  15.094  -5.872  1.00  0.00      PROC H
ATOM   2610 HD22 ASN    49      -3.381  14.446  -5.491  1.00  0.00      PROC H
ATOM   2611  C   ASN    49      -5.354  14.268  -1.059  1.00  0.00      PROC C
ATOM   2612  O   ASN    49      -6.561  14.068  -0.888  1.00  0.00      PROC O
ATOM   2613  N   HSD    50      -4.743  15.409  -0.694  1.00  0.00      PROC N
ATOM   2614  HN  HSD    50      -3.755  15.505  -0.741  1.00  0.00      PROC H
ATOM   2615  CA  HSD    50      -5.432  16.482   0.020  1.00  0.00      PROC C
ATOM   2616  HA  HSD    50      -5.847  16.054   0.925  1.00  0.00      PROC H
ATOM   2617  CB  HSD    50      -4.430  17.557   0.458  1.00  0.00      PROC C
ATOM   2618  HB1 HSD    50      -3.850  17.883  -0.433  1.00  0.00      PROC H
ATOM   2619  HB2 HSD    50      -3.712  17.103   1.181  1.00  0.00      PROC H
ATOM   2620  ND1 HSD    50      -4.405  20.024   1.002  1.00  0.00      PROC N
ATOM   2621  HD1 HSD    50      -3.578  20.217   0.469  1.00  0.00      PROC H
ATOM   2622  CG  HSD    50      -5.001  18.767   1.115  1.00  0.00      PROC C
ATOM   2623  CE1 HSD    50      -5.101  20.903   1.695  1.00  0.00      PROC C
ATOM   2624  HE1 HSD    50      -4.877  21.967   1.778  1.00  0.00      PROC H
ATOM   2625  NE2 HSD    50      -6.120  20.264   2.276  1.00  0.00      PROC N
ATOM   2626  CD2 HSD    50      -6.061  18.937   1.938  1.00  0.00      PROC C
ATOM   2627  HD2 HSD    50      -6.774  18.218   2.319  1.00  0.00      PROC H
ATOM   2628  C   HSD    50      -6.636  17.011  -0.777  1.00  0.00      PROC C
ATOM   2629  O   HSD    50      -7.679  17.344  -0.213  1.00  0.00      PROC O
ATOM   2630  N   SER    51      -6.518  16.987  -2.115  1.00  0.00      PROC N
ATOM   2631  HN  SER    51      -5.695  16.621  -2.535  1.00  0.00      PROC H
ATOM   2632  CA  SER    51      -7.541  17.448  -3.043  1.00  0.00      PROC C
ATOM   2633  HA  SER    51      -8.147  18.196  -2.550  1.00  0.00      PROC H
ATOM   2634  CB  SER    51      -6.891  18.073  -4.237  1.00  0.00      PROC C
ATOM   2635  HB1 SER    51      -7.644  18.484  -4.949  1.00  0.00      PROC H
ATOM   2636  HB2 SER    51      -6.260  17.337  -4.786  1.00  0.00      PROC H
ATOM   2637  OG  SER    51      -6.073  19.130  -3.782  1.00  0.00      PROC O
ATOM   2638  HG1 SER    51      -6.630  19.721  -3.264  1.00  0.00      PROC H
ATOM   2639  C   SER    51      -8.502  16.332  -3.470  1.00  0.00      PROC C
ATOM   2640  O   SER    51      -9.108  16.410  -4.544  1.00  0.00      PROC O
ATOM   2641  N   ASN    52      -8.535  15.245  -2.686  1.00  0.00      PROC N
ATOM   2642  HN  ASN    52      -7.860  15.199  -1.946  1.00  0.00      PROC H
ATOM   2643  CA  ASN    52      -9.453  14.118  -2.807  1.00  0.00      PROC C
ATOM   2644  HA  ASN    52      -9.044  13.329  -2.194  1.00  0.00      PROC H
ATOM   2645  CB  ASN    52     -10.848  14.461  -2.300  1.00  0.00      PROC C
ATOM   2646  HB1 ASN    52     -11.541  13.598  -2.416  1.00  0.00      PROC H
ATOM   2647  HB2 ASN    52     -11.274  15.302  -2.888  1.00  0.00      PROC H
ATOM   2648  CG  ASN    52     -10.878  14.863  -0.833  1.00  0.00      PROC C
ATOM   2649  OD1 ASN    52     -11.892  15.347  -0.343  1.00  0.00      PROC O
ATOM   2650  ND2 ASN    52      -9.769  14.720  -0.119  1.00  0.00      PROC N
ATOM   2651 HD21 ASN    52      -9.769  15.069   0.826  1.00  0.00      PROC H
ATOM   2652 HD22 ASN    52      -8.902  14.502  -0.554  1.00  0.00      PROC H
ATOM   2653  C   ASN    52      -9.455  13.520  -4.215  1.00  0.00      PROC C
ATOM   2654  O   ASN    52     -10.490  13.074  -4.698  1.00  0.00      PROC O
ATOM   2655  N   LYS    53      -8.289  13.547  -4.882  1.00  0.00      PROC N
ATOM   2656  HN  LYS    53      -7.498  14.022  -4.494  1.00  0.00      PROC H
ATOM   2657  CA  LYS    53      -8.122  12.789  -6.106  1.00  0.00      PROC C
ATOM   2658  HA  LYS    53      -9.079  12.694  -6.606  1.00  0.00      PROC H
ATOM   2659  CB  LYS    53      -7.160  13.452  -7.102  1.00  0.00      PROC C
ATOM   2660  HB1 LYS    53      -6.188  13.643  -6.612  1.00  0.00      PROC H
ATOM   2661  HB2 LYS    53      -7.607  14.436  -7.376  1.00  0.00      PROC H
ATOM   2662  CG  LYS    53      -6.924  12.635  -8.370  1.00  0.00      PROC C
ATOM   2663  HG1 LYS    53      -7.900  12.188  -8.685  1.00  0.00      PROC H
ATOM   2664  HG2 LYS    53      -6.246  11.782  -8.125  1.00  0.00      PROC H
ATOM   2665  CD  LYS    53      -6.369  13.410  -9.544  1.00  0.00      PROC C
ATOM   2666  HD1 LYS    53      -5.495  14.023  -9.226  1.00  0.00      PROC H
ATOM   2667  HD2 LYS    53      -7.165  14.115  -9.886  1.00  0.00      PROC H
ATOM   2668  CE  LYS    53      -5.950  12.478 -10.665  1.00  0.00      PROC C
ATOM   2669  HE1 LYS    53      -6.563  11.547 -10.623  1.00  0.00      PROC H
ATOM   2670  HE2 LYS    53      -4.882  12.191 -10.550  1.00  0.00      PROC H
ATOM   2671  NZ  LYS    53      -6.139  13.037 -12.032  1.00  0.00      PROC N
ATOM   2672  HZ1 LYS    53      -5.686  13.992 -12.012  1.00  0.00      PROC H
ATOM   2673  HZ2 LYS    53      -7.146  13.226 -12.220  1.00  0.00      PROC H
ATOM   2674  HZ3 LYS    53      -5.712  12.476 -12.793  1.00  0.00      PROC H
ATOM   2675  C   LYS    53      -7.648  11.379  -5.742  1.00  0.00      PROC C
ATOM   2676  O   LYS    53      -6.705  11.231  -4.961  1.00  0.00      PROC O
ATOM   2677  N   LEU    54      -8.315  10.378  -6.335  1.00  0.00      PROC N
ATOM   2678  HN  LEU    54      -9.111  10.543  -6.917  1.00  0.00      PROC H
ATOM   2679  CA  LEU    54      -8.038   8.979  -6.105  1.00  0.00      PROC C
ATOM   2680  HA  LEU    54      -7.824   8.827  -5.056  1.00  0.00      PROC H
ATOM   2681  CB  LEU    54      -9.249   8.147  -6.522  1.00  0.00      PROC C
ATOM   2682  HB1 LEU    54      -9.491   8.373  -7.587  1.00  0.00      PROC H
ATOM   2683  HB2 LEU    54     -10.149   8.393  -5.940  1.00  0.00      PROC H
ATOM   2684  CG  LEU    54      -9.057   6.630  -6.391  1.00  0.00      PROC C
ATOM   2685  HG  LEU    54      -8.091   6.322  -6.857  1.00  0.00      PROC H
ATOM   2686  CD1 LEU    54      -9.042   6.197  -4.934  1.00  0.00      PROC C
ATOM   2687 HD11 LEU    54     -10.063   6.267  -4.511  1.00  0.00      PROC H
ATOM   2688 HD12 LEU    54      -8.343   6.802  -4.323  1.00  0.00      PROC H
ATOM   2689 HD13 LEU    54      -8.729   5.131  -4.889  1.00  0.00      PROC H
ATOM   2690  CD2 LEU    54     -10.100   5.846  -7.173  1.00  0.00      PROC C
ATOM   2691 HD21 LEU    54     -10.181   6.232  -8.206  1.00  0.00      PROC H
ATOM   2692 HD22 LEU    54     -11.104   5.939  -6.702  1.00  0.00      PROC H
ATOM   2693 HD23 LEU    54      -9.839   4.768  -7.231  1.00  0.00      PROC H
ATOM   2694  C   LEU    54      -6.834   8.533  -6.922  1.00  0.00      PROC C
ATOM   2695  O   LEU    54      -6.682   8.896  -8.080  1.00  0.00      PROC O
ATOM   2696  N   PHE    55      -5.955   7.769  -6.271  1.00  0.00      PROC N
ATOM   2697  HN  PHE    55      -6.016   7.668  -5.274  1.00  0.00      PROC H
ATOM   2698  CA  PHE    55      -4.975   6.947  -6.975  1.00  0.00      PROC C
ATOM   2699  HA  PHE    55      -5.240   6.896  -8.025  1.00  0.00      PROC H
ATOM   2700  CB  PHE    55      -3.560   7.512  -6.849  1.00  0.00      PROC C
ATOM   2701  HB1 PHE    55      -2.869   6.947  -7.516  1.00  0.00      PROC H
ATOM   2702  HB2 PHE    55      -3.205   7.385  -5.803  1.00  0.00      PROC H
ATOM   2703  CG  PHE    55      -3.434   8.991  -7.160  1.00  0.00      PROC C
ATOM   2704  CD1 PHE    55      -3.905   9.950  -6.262  1.00  0.00      PROC C
ATOM   2705  HD1 PHE    55      -4.381   9.639  -5.342  1.00  0.00      PROC H
ATOM   2706  CE1 PHE    55      -3.808  11.301  -6.539  1.00  0.00      PROC C
ATOM   2707  HE1 PHE    55      -4.222  12.012  -5.838  1.00  0.00      PROC H
ATOM   2708  CZ  PHE    55      -3.189  11.721  -7.690  1.00  0.00      PROC C
ATOM   2709  HZ  PHE    55      -3.115  12.779  -7.912  1.00  0.00      PROC H
ATOM   2710  CD2 PHE    55      -2.823   9.433  -8.325  1.00  0.00      PROC C
ATOM   2711  HD2 PHE    55      -2.413   8.716  -9.016  1.00  0.00      PROC H
ATOM   2712  CE2 PHE    55      -2.728  10.791  -8.599  1.00  0.00      PROC C
ATOM   2713  HE2 PHE    55      -2.263  11.119  -9.520  1.00  0.00      PROC H
ATOM   2714  C   PHE    55      -5.083   5.534  -6.425  1.00  0.00      PROC C
ATOM   2715  O   PHE    55      -5.153   5.342  -5.208  1.00  0.00      PROC O
ATOM   2716  N   GLN    56      -5.099   4.544  -7.329  1.00  0.00      PROC N
ATOM   2717  HN  GLN    56      -5.103   4.697  -8.318  1.00  0.00      PROC H
ATOM   2718  CA  GLN    56      -5.279   3.181  -6.873  1.00  0.00      PROC C
ATOM   2719  HA  GLN    56      -5.023   3.118  -5.830  1.00  0.00      PROC H
ATOM   2720  CB  GLN    56      -6.739   2.772  -7.049  1.00  0.00      PROC C
ATOM   2721  HB1 GLN    56      -7.416   3.580  -6.690  1.00  0.00      PROC H
ATOM   2722  HB2 GLN    56      -6.928   1.879  -6.405  1.00  0.00      PROC H
ATOM   2723  CG  GLN    56      -7.043   2.417  -8.486  1.00  0.00      PROC C
ATOM   2724  HG1 GLN    56      -6.292   1.730  -8.933  1.00  0.00      PROC H
ATOM   2725  HG2 GLN    56      -7.036   3.339  -9.108  1.00  0.00      PROC H
ATOM   2726  CD  GLN    56      -8.383   1.766  -8.682  1.00  0.00      PROC C
ATOM   2727  OE1 GLN    56      -9.384   2.150  -8.067  1.00  0.00      PROC O
ATOM   2728  NE2 GLN    56      -8.395   0.825  -9.604  1.00  0.00      PROC N
ATOM   2729 HE21 GLN    56      -9.270   0.388  -9.788  1.00  0.00      PROC H
ATOM   2730 HE22 GLN    56      -7.675   0.825 -10.298  1.00  0.00      PROC H
ATOM   2731  C   GLN    56      -4.338   2.228  -7.604  1.00  0.00      PROC C
ATOM   2732  O   GLN    56      -3.910   2.496  -8.731  1.00  0.00      PROC O
ATOM   2733  N   TYR    57      -4.062   1.106  -6.945  1.00  0.00      PROC N
ATOM   2734  HN  TYR    57      -4.484   0.944  -6.048  1.00  0.00      PROC H
ATOM   2735  CA  TYR    57      -3.156   0.082  -7.428  1.00  0.00      PROC C
ATOM   2736  HA  TYR    57      -3.189   0.065  -8.499  1.00  0.00      PROC H
ATOM   2737  CB  TYR    57      -1.725   0.306  -6.916  1.00  0.00      PROC C
ATOM   2738  HB1 TYR    57      -1.711   0.793  -5.932  1.00  0.00      PROC H
ATOM   2739  HB2 TYR    57      -1.220   1.005  -7.619  1.00  0.00      PROC H
ATOM   2740  CG  TYR    57      -0.923  -0.964  -6.857  1.00  0.00      PROC C
ATOM   2741  CD1 TYR    57      -0.968  -1.748  -5.717  1.00  0.00      PROC C
ATOM   2742  HD1 TYR    57      -1.571  -1.439  -4.874  1.00  0.00      PROC H
ATOM   2743  CE1 TYR    57      -0.267  -2.936  -5.638  1.00  0.00      PROC C
ATOM   2744  HE1 TYR    57      -0.330  -3.555  -4.756  1.00  0.00      PROC H
ATOM   2745  CZ  TYR    57       0.473  -3.369  -6.720  1.00  0.00      PROC C
ATOM   2746  OH  TYR    57       1.117  -4.567  -6.663  1.00  0.00      PROC O
ATOM   2747  HH  TYR    57       1.323  -4.847  -7.573  1.00  0.00      PROC H
ATOM   2748  CD2 TYR    57      -0.193  -1.426  -7.948  1.00  0.00      PROC C
ATOM   2749  HD2 TYR    57      -0.190  -0.853  -8.865  1.00  0.00      PROC H
ATOM   2750  CE2 TYR    57       0.506  -2.620  -7.884  1.00  0.00      PROC C
ATOM   2751  HE2 TYR    57       1.053  -2.974  -8.746  1.00  0.00      PROC H
ATOM   2752  C   TYR    57      -3.672  -1.266  -6.936  1.00  0.00      PROC C
ATOM   2753  O   TYR    57      -4.155  -1.358  -5.814  1.00  0.00      PROC O
ATOM   2754  N   ALA    58      -3.533  -2.298  -7.782  1.00  0.00      PROC N
ATOM   2755  HN  ALA    58      -3.199  -2.157  -8.713  1.00  0.00      PROC H
ATOM   2756  CA  ALA    58      -3.845  -3.674  -7.432  1.00  0.00      PROC C
ATOM   2757  HA  ALA    58      -3.785  -3.772  -6.369  1.00  0.00      PROC H
ATOM   2758  CB  ALA    58      -5.234  -4.029  -7.907  1.00  0.00      PROC C
ATOM   2759  HB1 ALA    58      -5.322  -3.933  -9.012  1.00  0.00      PROC H
ATOM   2760  HB2 ALA    58      -5.977  -3.339  -7.446  1.00  0.00      PROC H
ATOM   2761  HB3 ALA    58      -5.510  -5.066  -7.615  1.00  0.00      PROC H
ATOM   2762  C   ALA    58      -2.815  -4.584  -8.084  1.00  0.00      PROC C
ATOM   2763  O   ALA    58      -2.419  -4.336  -9.217  1.00  0.00      PROC O
ATOM   2764  N   SER    59      -2.319  -5.573  -7.338  1.00  0.00      PROC N
ATOM   2765  HN  SER    59      -2.626  -5.725  -6.392  1.00  0.00      PROC H
ATOM   2766  CA  SER    59      -1.325  -6.491  -7.874  1.00  0.00      PROC C
ATOM   2767  HA  SER    59      -0.464  -5.914  -8.159  1.00  0.00      PROC H
ATOM   2768  CB  SER    59      -0.903  -7.521  -6.867  1.00  0.00      PROC C
ATOM   2769  HB1 SER    59      -0.217  -7.031  -6.136  1.00  0.00      PROC H
ATOM   2770  HB2 SER    59      -0.347  -8.375  -7.318  1.00  0.00      PROC H
ATOM   2771  OG  SER    59      -2.021  -7.991  -6.133  1.00  0.00      PROC O
ATOM   2772  HG1 SER    59      -2.466  -8.748  -6.585  1.00  0.00      PROC H
ATOM   2773  C   SER    59      -1.853  -7.111  -9.163  1.00  0.00      PROC C
ATOM   2774  O   SER    59      -1.155  -7.078 -10.179  1.00  0.00      PROC O
ATOM   2775  N   THR    60      -3.083  -7.653  -9.124  1.00  0.00      PROC N
ATOM   2776  HN  THR    60      -3.554  -7.720  -8.244  1.00  0.00      PROC H
ATOM   2777  CA  THR    60      -3.690  -8.323 -10.274  1.00  0.00      PROC C
ATOM   2778  HA  THR    60      -3.046  -8.200 -11.133  1.00  0.00      PROC H
ATOM   2779  CB  THR    60      -3.826  -9.834 -10.038  1.00  0.00      PROC C
ATOM   2780  HB  THR    60      -3.910 -10.022  -8.949  1.00  0.00      PROC H
ATOM   2781  OG1 THR    60      -2.651 -10.491 -10.517  1.00  0.00      PROC O
ATOM   2782  HG1 THR    60      -2.376 -11.047  -9.767  1.00  0.00      PROC H
ATOM   2783  CG2 THR    60      -5.034 -10.471 -10.710  1.00  0.00      PROC C
ATOM   2784 HG21 THR    60      -5.045 -10.242 -11.798  1.00  0.00      PROC H
ATOM   2785 HG22 THR    60      -5.975 -10.117 -10.240  1.00  0.00      PROC H
ATOM   2786 HG23 THR    60      -4.992 -11.576 -10.593  1.00  0.00      PROC H
ATOM   2787  C   THR    60      -4.985  -7.635 -10.744  1.00  0.00      PROC C
ATOM   2788  O   THR    60      -5.119  -7.346 -11.929  1.00  0.00      PROC O
ATOM   2789  N   ASP    61      -5.908  -7.354  -9.816  1.00  0.00      PROC N
ATOM   2790  HN  ASP    61      -5.763  -7.561  -8.852  1.00  0.00      PROC H
ATOM   2791  CA  ASP    61      -7.267  -7.000 -10.195  1.00  0.00      PROC C
ATOM   2792  HA  ASP    61      -7.228  -6.271 -10.996  1.00  0.00      PROC H
ATOM   2793  CB  ASP    61      -8.035  -8.241 -10.673  1.00  0.00      PROC C
ATOM   2794  HB1 ASP    61      -8.139  -8.945  -9.830  1.00  0.00      PROC H
ATOM   2795  HB2 ASP    61      -7.416  -8.718 -11.463  1.00  0.00      PROC H
ATOM   2796  CG  ASP    61      -9.393  -7.972 -11.301  1.00  0.00      PROC C
ATOM   2797  OD1 ASP    61     -10.121  -7.069 -10.842  1.00  0.00      PROC O
ATOM   2798  OD2 ASP    61      -9.723  -8.696 -12.266  1.00  0.00      PROC O
ATOM   2799  C   ASP    61      -7.959  -6.335  -9.012  1.00  0.00      PROC C
ATOM   2800  O   ASP    61      -8.394  -7.012  -8.084  1.00  0.00      PROC O
ATOM   2801  N   MET    62      -8.180  -5.021  -9.112  1.00  0.00      PROC N
ATOM   2802  HN  MET    62      -7.961  -4.549  -9.960  1.00  0.00      PROC H
ATOM   2803  CA  MET    62      -8.776  -4.229  -8.053  1.00  0.00      PROC C
ATOM   2804  HA  MET    62      -8.108  -4.276  -7.207  1.00  0.00      PROC H
ATOM   2805  CB  MET    62      -9.000  -2.795  -8.516  1.00  0.00      PROC C
ATOM   2806  HB1 MET    62      -9.677  -2.797  -9.404  1.00  0.00      PROC H
ATOM   2807  HB2 MET    62      -8.025  -2.367  -8.842  1.00  0.00      PROC H
ATOM   2808  CG  MET    62      -9.609  -1.917  -7.447  1.00  0.00      PROC C
ATOM   2809  HG1 MET    62     -10.641  -2.230  -7.187  1.00  0.00      PROC H
ATOM   2810  HG2 MET    62      -9.691  -0.885  -7.850  1.00  0.00      PROC H
ATOM   2811  SD  MET    62      -8.532  -1.926  -6.010  1.00  0.00      PROC S
ATOM   2812  CE  MET    62      -8.831  -0.298  -5.320  1.00  0.00      PROC C
ATOM   2813  HE1 MET    62      -9.579  -0.331  -4.509  1.00  0.00      PROC H
ATOM   2814  HE2 MET    62      -9.194   0.408  -6.095  1.00  0.00      PROC H
ATOM   2815  HE3 MET    62      -7.893   0.118  -4.900  1.00  0.00      PROC H
ATOM   2816  C   MET    62     -10.107  -4.794  -7.581  1.00  0.00      PROC C
ATOM   2817  O   MET    62     -10.349  -4.817  -6.378  1.00  0.00      PROC O
ATOM   2818  N   ASP    63     -10.917  -5.317  -8.509  1.00  0.00      PROC N
ATOM   2819  HN  ASP    63     -10.660  -5.415  -9.477  1.00  0.00      PROC H
ATOM   2820  CA  ASP    63     -12.253  -5.813  -8.202  1.00  0.00      PROC C
ATOM   2821  HA  ASP    63     -12.783  -5.016  -7.694  1.00  0.00      PROC H
ATOM   2822  CB  ASP    63     -13.017  -6.152  -9.481  1.00  0.00      PROC C
ATOM   2823  HB1 ASP    63     -14.082  -6.375  -9.264  1.00  0.00      PROC H
ATOM   2824  HB2 ASP    63     -12.560  -7.029  -9.983  1.00  0.00      PROC H
ATOM   2825  CG  ASP    63     -12.984  -5.011 -10.485  1.00  0.00      PROC C
ATOM   2826  OD1 ASP    63     -13.508  -3.917 -10.127  1.00  0.00      PROC O
ATOM   2827  OD2 ASP    63     -12.399  -5.208 -11.591  1.00  0.00      PROC O
ATOM   2828  C   ASP    63     -12.203  -6.997  -7.239  1.00  0.00      PROC C
ATOM   2829  O   ASP    63     -12.643  -6.881  -6.089  1.00  0.00      PROC O
ATOM   2830  N   LYS    64     -11.606  -8.116  -7.677  1.00  0.00      PROC N
ATOM   2831  HN  LYS    64     -11.203  -8.102  -8.593  1.00  0.00      PROC H
ATOM   2832  CA  LYS    64     -11.491  -9.323  -6.863  1.00  0.00      PROC C
ATOM   2833  HA  LYS    64     -12.467  -9.778  -6.858  1.00  0.00      PROC H
ATOM   2834  CB  LYS    64     -10.443 -10.267  -7.452  1.00  0.00      PROC C
ATOM   2835  HB1 LYS    64     -10.596 -11.279  -7.034  1.00  0.00      PROC H
ATOM   2836  HB2 LYS    64      -9.421  -9.937  -7.138  1.00  0.00      PROC H
ATOM   2837  CG  LYS    64     -10.388 -10.304  -8.969  1.00  0.00      PROC C
ATOM   2838  HG1 LYS    64     -10.141  -9.303  -9.359  1.00  0.00      PROC H
ATOM   2839  HG2 LYS    64     -11.414 -10.543  -9.347  1.00  0.00      PROC H
ATOM   2840  CD  LYS    64      -9.428 -11.349  -9.470  1.00  0.00      PROC C
ATOM   2841  HD1 LYS    64      -9.649 -12.282  -8.892  1.00  0.00      PROC H
ATOM   2842  HD2 LYS    64      -8.386 -11.075  -9.191  1.00  0.00      PROC H
ATOM   2843  CE  LYS    64      -9.585 -11.719 -10.926  1.00  0.00      PROC C
ATOM   2844  HE1 LYS    64     -10.504 -11.278 -11.370  1.00  0.00      PROC H
ATOM   2845  HE2 LYS    64      -9.638 -12.821 -11.013  1.00  0.00      PROC H
ATOM   2846  NZ  LYS    64      -8.419 -11.270 -11.731  1.00  0.00      PROC N
ATOM   2847  HZ1 LYS    64      -7.525 -11.400 -11.229  1.00  0.00      PROC H
ATOM   2848  HZ2 LYS    64      -8.612 -10.253 -11.948  1.00  0.00      PROC H
ATOM   2849  HZ3 LYS    64      -8.430 -11.812 -12.625  1.00  0.00      PROC H
ATOM   2850  C   LYS    64     -11.130  -8.994  -5.411  1.00  0.00      PROC C
ATOM   2851  O   LYS    64     -11.851  -9.403  -4.504  1.00  0.00      PROC O
ATOM   2852  N   VAL    65     -10.077  -8.194  -5.212  1.00  0.00      PROC N
ATOM   2853  HN  VAL    65      -9.578  -7.816  -5.991  1.00  0.00      PROC H
ATOM   2854  CA  VAL    65      -9.591  -7.857  -3.883  1.00  0.00      PROC C
ATOM   2855  HA  VAL    65      -9.343  -8.786  -3.391  1.00  0.00      PROC H
ATOM   2856  CB  VAL    65      -8.332  -6.966  -3.916  1.00  0.00      PROC C
ATOM   2857  HB  VAL    65      -8.652  -5.907  -4.105  1.00  0.00      PROC H
ATOM   2858  CG1 VAL    65      -7.582  -6.966  -2.588  1.00  0.00      PROC C
ATOM   2859 HG11 VAL    65      -7.247  -7.996  -2.341  1.00  0.00      PROC H
ATOM   2860 HG12 VAL    65      -8.232  -6.598  -1.765  1.00  0.00      PROC H
ATOM   2861 HG13 VAL    65      -6.681  -6.321  -2.641  1.00  0.00      PROC H
ATOM   2862  CG2 VAL    65      -7.408  -7.297  -5.083  1.00  0.00      PROC C
ATOM   2863 HG21 VAL    65      -7.797  -6.820  -5.993  1.00  0.00      PROC H
ATOM   2864 HG22 VAL    65      -7.306  -8.393  -5.234  1.00  0.00      PROC H
ATOM   2865 HG23 VAL    65      -6.394  -6.877  -4.910  1.00  0.00      PROC H
ATOM   2866  C   VAL    65     -10.717  -7.200  -3.090  1.00  0.00      PROC C
ATOM   2867  O   VAL    65     -11.044  -7.656  -1.983  1.00  0.00      PROC O
ATOM   2868  N   LEU    66     -11.319  -6.143  -3.665  1.00  0.00      PROC N
ATOM   2869  HN  LEU    66     -11.101  -5.847  -4.601  1.00  0.00      PROC H
ATOM   2870  CA  LEU    66     -12.361  -5.414  -2.971  1.00  0.00      PROC C
ATOM   2871  HA  LEU    66     -11.971  -5.099  -2.017  1.00  0.00      PROC H
ATOM   2872  CB  LEU    66     -12.758  -4.200  -3.806  1.00  0.00      PROC C
ATOM   2873  HB1 LEU    66     -13.729  -3.790  -3.445  1.00  0.00      PROC H
ATOM   2874  HB2 LEU    66     -12.902  -4.509  -4.867  1.00  0.00      PROC H
ATOM   2875  CG  LEU    66     -11.742  -3.053  -3.744  1.00  0.00      PROC C
ATOM   2876  HG  LEU    66     -10.747  -3.454  -4.061  1.00  0.00      PROC H
ATOM   2877  CD1 LEU    66     -12.103  -1.944  -4.723  1.00  0.00      PROC C
ATOM   2878 HD11 LEU    66     -13.101  -1.536  -4.457  1.00  0.00      PROC H
ATOM   2879 HD12 LEU    66     -12.176  -2.343  -5.757  1.00  0.00      PROC H
ATOM   2880 HD13 LEU    66     -11.379  -1.115  -4.709  1.00  0.00      PROC H
ATOM   2881  CD2 LEU    66     -11.603  -2.492  -2.329  1.00  0.00      PROC C
ATOM   2882 HD21 LEU    66     -11.220  -3.249  -1.618  1.00  0.00      PROC H
ATOM   2883 HD22 LEU    66     -12.581  -2.116  -1.965  1.00  0.00      PROC H
ATOM   2884 HD23 LEU    66     -10.890  -1.641  -2.335  1.00  0.00      PROC H
ATOM   2885  C   LEU    66     -13.536  -6.331  -2.623  1.00  0.00      PROC C
ATOM   2886  O   LEU    66     -14.157  -6.125  -1.588  1.00  0.00      PROC O
ATOM   2887  N   LEU    67     -13.856  -7.287  -3.507  1.00  0.00      PROC N
ATOM   2888  HN  LEU    67     -13.369  -7.326  -4.386  1.00  0.00      PROC H
ATOM   2889  CA  LEU    67     -14.841  -8.317  -3.226  1.00  0.00      PROC C
ATOM   2890  HA  LEU    67     -15.741  -7.842  -2.865  1.00  0.00      PROC H
ATOM   2891  CB  LEU    67     -15.117  -9.152  -4.480  1.00  0.00      PROC C
ATOM   2892  HB1 LEU    67     -15.706 -10.052  -4.183  1.00  0.00      PROC H
ATOM   2893  HB2 LEU    67     -14.172  -9.513  -4.931  1.00  0.00      PROC H
ATOM   2894  CG  LEU    67     -15.938  -8.465  -5.574  1.00  0.00      PROC C
ATOM   2895  HG  LEU    67     -15.361  -7.570  -5.924  1.00  0.00      PROC H
ATOM   2896  CD1 LEU    67     -16.134  -9.384  -6.774  1.00  0.00      PROC C
ATOM   2897 HD11 LEU    67     -16.672 -10.308  -6.476  1.00  0.00      PROC H
ATOM   2898 HD12 LEU    67     -15.150  -9.672  -7.203  1.00  0.00      PROC H
ATOM   2899 HD13 LEU    67     -16.713  -8.865  -7.569  1.00  0.00      PROC H
ATOM   2900  CD2 LEU    67     -17.277  -7.972  -5.042  1.00  0.00      PROC C
ATOM   2901 HD21 LEU    67     -17.136  -7.247  -4.219  1.00  0.00      PROC H
ATOM   2902 HD22 LEU    67     -17.878  -8.824  -4.659  1.00  0.00      PROC H
ATOM   2903 HD23 LEU    67     -17.845  -7.467  -5.854  1.00  0.00      PROC H
ATOM   2904  C   LEU    67     -14.350  -9.188  -2.074  1.00  0.00      PROC C
ATOM   2905  O   LEU    67     -14.958  -9.190  -1.005  1.00  0.00      PROC O
ATOM   2906  N   LYS    68     -13.236  -9.922  -2.249  1.00  0.00      PROC N
ATOM   2907  HN  LYS    68     -12.697  -9.841  -3.096  1.00  0.00      PROC H
ATOM   2908  CA  LYS    68     -12.756 -10.811  -1.190  1.00  0.00      PROC C
ATOM   2909  HA  LYS    68     -13.363 -11.707  -1.192  1.00  0.00      PROC H
ATOM   2910  CB  LYS    68     -11.275 -11.171  -1.333  1.00  0.00      PROC C
ATOM   2911  HB1 LYS    68     -10.872 -11.372  -0.312  1.00  0.00      PROC H
ATOM   2912  HB2 LYS    68     -10.712 -10.302  -1.743  1.00  0.00      PROC H
ATOM   2913  CG  LYS    68     -10.950 -12.426  -2.111  1.00  0.00      PROC C
ATOM   2914  HG1 LYS    68     -11.000 -12.232  -3.207  1.00  0.00      PROC H
ATOM   2915  HG2 LYS    68     -11.762 -13.163  -1.878  1.00  0.00      PROC H
ATOM   2916  CD  LYS    68      -9.618 -13.035  -1.712  1.00  0.00      PROC C
ATOM   2917  HD1 LYS    68      -9.526 -12.920  -0.605  1.00  0.00      PROC H
ATOM   2918  HD2 LYS    68      -8.779 -12.461  -2.166  1.00  0.00      PROC H
ATOM   2919  CE  LYS    68      -9.522 -14.507  -2.069  1.00  0.00      PROC C
ATOM   2920  HE1 LYS    68      -9.101 -14.654  -3.086  1.00  0.00      PROC H
ATOM   2921  HE2 LYS    68     -10.531 -14.982  -2.038  1.00  0.00      PROC H
ATOM   2922  NZ  LYS    68      -8.682 -15.236  -1.089  1.00  0.00      PROC N
ATOM   2923  HZ1 LYS    68      -9.043 -15.079  -0.131  1.00  0.00      PROC H
ATOM   2924  HZ2 LYS    68      -7.678 -14.971  -1.143  1.00  0.00      PROC H
ATOM   2925  HZ3 LYS    68      -8.741 -16.257  -1.304  1.00  0.00      PROC H
ATOM   2926  C   LYS    68     -12.952 -10.154   0.177  1.00  0.00      PROC C
ATOM   2927  O   LYS    68     -13.495 -10.761   1.092  1.00  0.00      PROC O
ATOM   2928  N   TYR    69     -12.611  -8.871   0.267  1.00  0.00      PROC N
ATOM   2929  HN  TYR    69     -12.268  -8.404  -0.554  1.00  0.00      PROC H
ATOM   2930  CA  TYR    69     -12.582  -8.137   1.514  1.00  0.00      PROC C
ATOM   2931  HA  TYR    69     -11.832  -8.588   2.147  1.00  0.00      PROC H
ATOM   2932  CB  TYR    69     -12.212  -6.674   1.240  1.00  0.00      PROC C
ATOM   2933  HB1 TYR    69     -12.984  -6.191   0.601  1.00  0.00      PROC H
ATOM   2934  HB2 TYR    69     -11.255  -6.638   0.672  1.00  0.00      PROC H
ATOM   2935  CG  TYR    69     -12.037  -5.860   2.493  1.00  0.00      PROC C
ATOM   2936  CD1 TYR    69     -10.867  -5.932   3.234  1.00  0.00      PROC C
ATOM   2937  HD1 TYR    69     -10.070  -6.571   2.883  1.00  0.00      PROC H
ATOM   2938  CE1 TYR    69     -10.720  -5.217   4.409  1.00  0.00      PROC C
ATOM   2939  HE1 TYR    69      -9.790  -5.326   4.936  1.00  0.00      PROC H
ATOM   2940  CZ  TYR    69     -11.733  -4.377   4.835  1.00  0.00      PROC C
ATOM   2941  OH  TYR    69     -11.582  -3.641   5.973  1.00  0.00      PROC O
ATOM   2942  HH  TYR    69     -10.695  -3.869   6.313  1.00  0.00      PROC H
ATOM   2943  CD2 TYR    69     -13.050  -5.034   2.947  1.00  0.00      PROC C
ATOM   2944  HD2 TYR    69     -13.966  -4.991   2.385  1.00  0.00      PROC H
ATOM   2945  CE2 TYR    69     -12.895  -4.271   4.093  1.00  0.00      PROC C
ATOM   2946  HE2 TYR    69     -13.671  -3.590   4.410  1.00  0.00      PROC H
ATOM   2947  C   TYR    69     -13.904  -8.248   2.272  1.00  0.00      PROC C
ATOM   2948  O   TYR    69     -13.915  -8.341   3.491  1.00  0.00      PROC O
ATOM   2949  N   THR    70     -15.008  -8.270   1.526  1.00  0.00      PROC N
ATOM   2950  HN  THR    70     -14.887  -8.315   0.529  1.00  0.00      PROC H
ATOM   2951  CA  THR    70     -16.364  -8.287   2.051  1.00  0.00      PROC C
ATOM   2952  HA  THR    70     -16.381  -7.591   2.838  1.00  0.00      PROC H
ATOM   2953  CB  THR    70     -17.388  -7.825   1.004  1.00  0.00      PROC C
ATOM   2954  HB  THR    70     -18.423  -8.020   1.381  1.00  0.00      PROC H
ATOM   2955  OG1 THR    70     -17.226  -8.613  -0.180  1.00  0.00      PROC O
ATOM   2956  HG1 THR    70     -16.284  -8.725  -0.391  1.00  0.00      PROC H
ATOM   2957  CG2 THR    70     -17.284  -6.345   0.707  1.00  0.00      PROC C
ATOM   2958 HG21 THR    70     -16.320  -5.949   1.083  1.00  0.00      PROC H
ATOM   2959 HG22 THR    70     -18.097  -5.713   1.075  1.00  0.00      PROC H
ATOM   2960 HG23 THR    70     -17.265  -6.184  -0.397  1.00  0.00      PROC H
ATOM   2961  C   THR    70     -16.730  -9.656   2.616  1.00  0.00      PROC C
ATOM   2962  O   THR    70     -17.693  -9.759   3.374  1.00  0.00      PROC O
ATOM   2963  N   GLU    71     -15.973 -10.698   2.246  1.00  0.00      PROC N
ATOM   2964  HN  GLU    71     -15.213 -10.592   1.597  1.00  0.00      PROC H
ATOM   2965  CA  GLU    71     -16.134 -12.045   2.777  1.00  0.00      PROC C
ATOM   2966  HA  GLU    71     -17.185 -12.286   2.832  1.00  0.00      PROC H
ATOM   2967  CB  GLU    71     -15.428 -13.069   1.891  1.00  0.00      PROC C
ATOM   2968  HB1 GLU    71     -15.540 -14.092   2.324  1.00  0.00      PROC H
ATOM   2969  HB2 GLU    71     -14.334 -12.852   1.882  1.00  0.00      PROC H
ATOM   2970  CG  GLU    71     -15.944 -13.108   0.475  1.00  0.00      PROC C
ATOM   2971  HG1 GLU    71     -16.036 -12.074   0.070  1.00  0.00      PROC H
ATOM   2972  HG2 GLU    71     -16.949 -13.576   0.429  1.00  0.00      PROC H
ATOM   2973  CD  GLU    71     -15.030 -13.840  -0.495  1.00  0.00      PROC C
ATOM   2974  OE1 GLU    71     -14.143 -14.622  -0.038  1.00  0.00      PROC O
ATOM   2975  OE2 GLU    71     -15.199 -13.613  -1.717  1.00  0.00      PROC O
ATOM   2976  C   GLU    71     -15.546 -12.177   4.184  1.00  0.00      PROC C
ATOM   2977  O   GLU    71     -15.863 -13.134   4.881  1.00  0.00      PROC O
ATOM   2978  N   TYR    72     -14.663 -11.252   4.582  1.00  0.00      PROC N
ATOM   2979  HN  TYR    72     -14.426 -10.503   3.967  1.00  0.00      PROC H
ATOM   2980  CA  TYR    72     -14.089 -11.190   5.918  1.00  0.00      PROC C
ATOM   2981  HA  TYR    72     -14.213 -12.144   6.414  1.00  0.00      PROC H
ATOM   2982  CB  TYR    72     -12.597 -10.819   5.865  1.00  0.00      PROC C
ATOM   2983  HB1 TYR    72     -12.196 -10.656   6.890  1.00  0.00      PROC H
ATOM   2984  HB2 TYR    72     -12.463  -9.871   5.296  1.00  0.00      PROC H
ATOM   2985  CG  TYR    72     -11.743 -11.865   5.198  1.00  0.00      PROC C
ATOM   2986  CD1 TYR    72     -11.871 -12.078   3.833  1.00  0.00      PROC C
ATOM   2987  HD1 TYR    72     -12.507 -11.439   3.241  1.00  0.00      PROC H
ATOM   2988  CE1 TYR    72     -11.149 -13.072   3.191  1.00  0.00      PROC C
ATOM   2989  HE1 TYR    72     -11.255 -13.209   2.123  1.00  0.00      PROC H
ATOM   2990  CZ  TYR    72     -10.316 -13.895   3.931  1.00  0.00      PROC C
ATOM   2991  OH  TYR    72      -9.618 -14.872   3.285  1.00  0.00      PROC O
ATOM   2992  HH  TYR    72      -8.884 -15.135   3.867  1.00  0.00      PROC H
ATOM   2993  CD2 TYR    72     -10.916 -12.706   5.931  1.00  0.00      PROC C
ATOM   2994  HD2 TYR    72     -10.835 -12.576   7.002  1.00  0.00      PROC H
ATOM   2995  CE2 TYR    72     -10.201 -13.716   5.303  1.00  0.00      PROC C
ATOM   2996  HE2 TYR    72      -9.568 -14.372   5.885  1.00  0.00      PROC H
ATOM   2997  C   TYR    72     -14.810 -10.121   6.736  1.00  0.00      PROC C
ATOM   2998  O   TYR    72     -14.844  -8.954   6.344  1.00  0.00      PROC O
ATOM   2999  N   ASN    73     -15.380 -10.540   7.873  1.00  0.00      PROC N
ATOM   3000  HN  ASN    73     -15.424 -11.520   8.061  1.00  0.00      PROC H
ATOM   3001  CA  ASN    73     -15.991  -9.630   8.824  1.00  0.00      PROC C
ATOM   3002  HA  ASN    73     -16.521  -8.852   8.290  1.00  0.00      PROC H
ATOM   3003  CB  ASN    73     -16.943 -10.374   9.764  1.00  0.00      PROC C
ATOM   3004  HB1 ASN    73     -17.275  -9.690  10.578  1.00  0.00      PROC H
ATOM   3005  HB2 ASN    73     -16.412 -11.225  10.244  1.00  0.00      PROC H
ATOM   3006  CG  ASN    73     -18.199 -10.839   9.059  1.00  0.00      PROC C
ATOM   3007  OD1 ASN    73     -18.907 -10.051   8.422  1.00  0.00      PROC O
ATOM   3008  ND2 ASN    73     -18.476 -12.130   9.152  1.00  0.00      PROC N
ATOM   3009 HD21 ASN    73     -19.069 -12.487   8.429  1.00  0.00      PROC H
ATOM   3010 HD22 ASN    73     -17.850 -12.745   9.627  1.00  0.00      PROC H
ATOM   3011  C   ASN    73     -14.894  -8.950   9.638  1.00  0.00      PROC C
ATOM   3012  O   ASN    73     -15.077  -7.855  10.171  1.00  0.00      PROC O
ATOM   3013  N   GLU    74     -13.729  -9.607   9.706  1.00  0.00      PROC N
ATOM   3014  HN  GLU    74     -13.581 -10.394   9.117  1.00  0.00      PROC H
ATOM   3015  CA  GLU    74     -12.747  -9.456  10.772  1.00  0.00      PROC C
ATOM   3016  HA  GLU    74     -12.906  -8.519  11.282  1.00  0.00      PROC H
ATOM   3017  CB  GLU    74     -13.056 -10.584  11.770  1.00  0.00      PROC C
ATOM   3018  HB1 GLU    74     -13.166 -11.516  11.166  1.00  0.00      PROC H
ATOM   3019  HB2 GLU    74     -14.045 -10.385  12.243  1.00  0.00      PROC H
ATOM   3020  CG  GLU    74     -12.001 -10.870  12.819  1.00  0.00      PROC C
ATOM   3021  HG1 GLU    74     -10.964 -10.835  12.429  1.00  0.00      PROC H
ATOM   3022  HG2 GLU    74     -12.187 -11.893  13.218  1.00  0.00      PROC H
ATOM   3023  CD  GLU    74     -12.077  -9.949  14.021  1.00  0.00      PROC C
ATOM   3024  OE1 GLU    74     -12.549  -8.807  13.856  1.00  0.00      PROC O
ATOM   3025  OE2 GLU    74     -11.671 -10.377  15.126  1.00  0.00      PROC O
ATOM   3026  C   GLU    74     -11.347  -9.533  10.152  1.00  0.00      PROC C
ATOM   3027  O   GLU    74     -11.002 -10.535   9.518  1.00  0.00      PROC O
ATOM   3028  N   PRO    75     -10.516  -8.466  10.268  1.00  0.00      PROC N
ATOM   3029  CD  PRO    75     -10.843  -7.184  10.910  1.00  0.00      PROC C
ATOM   3030  HD1 PRO    75     -11.272  -7.341  11.928  1.00  0.00      PROC H
ATOM   3031  HD2 PRO    75     -11.563  -6.630  10.269  1.00  0.00      PROC H
ATOM   3032  CA  PRO    75      -9.139  -8.506   9.765  1.00  0.00      PROC C
ATOM   3033  HA  PRO    75      -9.093  -8.944   8.788  1.00  0.00      PROC H
ATOM   3034  CB  PRO    75      -8.692  -7.044   9.850  1.00  0.00      PROC C
ATOM   3035  HB1 PRO    75      -8.986  -6.527   8.909  1.00  0.00      PROC H
ATOM   3036  HB2 PRO    75      -7.603  -6.921   9.991  1.00  0.00      PROC H
ATOM   3037  CG  PRO    75      -9.504  -6.479  10.994  1.00  0.00      PROC C
ATOM   3038  HG1 PRO    75      -9.024  -6.749  11.964  1.00  0.00      PROC H
ATOM   3039  HG2 PRO    75      -9.606  -5.375  10.945  1.00  0.00      PROC H
ATOM   3040  C   PRO    75      -8.316  -9.384  10.700  1.00  0.00      PROC C
ATOM   3041  O   PRO    75      -8.485  -9.297  11.917  1.00  0.00      PROC O
ATOM   3042  N   HSD    76      -7.452 -10.238  10.130  1.00  0.00      PROC N
ATOM   3043  HN  HSD    76      -7.357 -10.291   9.138  1.00  0.00      PROC H
ATOM   3044  CA  HSD    76      -6.550 -11.059  10.928  1.00  0.00      PROC C
ATOM   3045  HA  HSD    76      -7.109 -11.480  11.754  1.00  0.00      PROC H
ATOM   3046  CB  HSD    76      -6.004 -12.234  10.092  1.00  0.00      PROC C
ATOM   3047  HB1 HSD    76      -5.751 -11.872   9.077  1.00  0.00      PROC H
ATOM   3048  HB2 HSD    76      -6.792 -13.011   9.977  1.00  0.00      PROC H
ATOM   3049  ND1 HSD    76      -4.748 -13.907  11.493  1.00  0.00      PROC N
ATOM   3050  HD1 HSD    76      -5.582 -14.301  11.913  1.00  0.00      PROC H
ATOM   3051  CG  HSD    76      -4.744 -12.823  10.637  1.00  0.00      PROC C
ATOM   3052  CE1 HSD    76      -3.513 -14.173  11.865  1.00  0.00      PROC C
ATOM   3053  HE1 HSD    76      -3.228 -14.901  12.625  1.00  0.00      PROC H
ATOM   3054  NE2 HSD    76      -2.706 -13.274  11.298  1.00  0.00      PROC N
ATOM   3055  CD2 HSD    76      -3.459 -12.407  10.556  1.00  0.00      PROC C
ATOM   3056  HD2 HSD    76      -3.024 -11.573  10.021  1.00  0.00      PROC H
ATOM   3057  C   HSD    76      -5.478 -10.167  11.572  1.00  0.00      PROC C
ATOM   3058  O   HSD    76      -4.890 -10.505  12.606  1.00  0.00      PROC O
ATOM   3059  N   GLU    77      -5.214  -9.029  10.922  1.00  0.00      PROC N
ATOM   3060  HN  GLU    77      -5.684  -8.839  10.063  1.00  0.00      PROC H
ATOM   3061  CA  GLU    77      -4.290  -8.004  11.386  1.00  0.00      PROC C
ATOM   3062  HA  GLU    77      -4.346  -7.941  12.465  1.00  0.00      PROC H
ATOM   3063  CB  GLU    77      -2.870  -8.354  10.934  1.00  0.00      PROC C
ATOM   3064  HB1 GLU    77      -2.886  -8.428   9.822  1.00  0.00      PROC H
ATOM   3065  HB2 GLU    77      -2.604  -9.363  11.326  1.00  0.00      PROC H
ATOM   3066  CG  GLU    77      -1.814  -7.345  11.369  1.00  0.00      PROC C
ATOM   3067  HG1 GLU    77      -1.678  -7.409  12.468  1.00  0.00      PROC H
ATOM   3068  HG2 GLU    77      -2.134  -6.308  11.130  1.00  0.00      PROC H
ATOM   3069  CD  GLU    77      -0.430  -7.491  10.732  1.00  0.00      PROC C
ATOM   3070  OE1 GLU    77       0.430  -8.195  11.329  1.00  0.00      PROC O
ATOM   3071  OE2 GLU    77      -0.193  -6.877   9.657  1.00  0.00      PROC O
ATOM   3072  C   GLU    77      -4.765  -6.674  10.800  1.00  0.00      PROC C
ATOM   3073  O   GLU    77      -5.227  -6.626   9.656  1.00  0.00      PROC O
ATOM   3074  N   SER    78      -4.716  -5.613  11.605  1.00  0.00      PROC N
ATOM   3075  HN  SER    78      -4.385  -5.697  12.538  1.00  0.00      PROC H
ATOM   3076  CA  SER    78      -5.288  -4.320  11.248  1.00  0.00      PROC C
ATOM   3077  HA  SER    78      -5.222  -4.191  10.179  1.00  0.00      PROC H
ATOM   3078  CB  SER    78      -6.735  -4.238  11.689  1.00  0.00      PROC C
ATOM   3079  HB1 SER    78      -6.852  -3.911  12.748  1.00  0.00      PROC H
ATOM   3080  HB2 SER    78      -7.162  -5.262  11.634  1.00  0.00      PROC H
ATOM   3081  OG  SER    78      -7.498  -3.408  10.818  1.00  0.00      PROC O
ATOM   3082  HG1 SER    78      -7.924  -2.739  11.387  1.00  0.00      PROC H
ATOM   3083  C   SER    78      -4.466  -3.229  11.917  1.00  0.00      PROC C
ATOM   3084  O   SER    78      -4.432  -3.174  13.139  1.00  0.00      PROC O
ATOM   3085  N   ARG    79      -3.774  -2.400  11.117  1.00  0.00      PROC N
ATOM   3086  HN  ARG    79      -3.860  -2.487  10.120  1.00  0.00      PROC H
ATOM   3087  CA  ARG    79      -2.820  -1.422  11.619  1.00  0.00      PROC C
ATOM   3088  HA  ARG    79      -2.837  -1.418  12.703  1.00  0.00      PROC H
ATOM   3089  CB  ARG    79      -1.400  -1.720  11.127  1.00  0.00      PROC C
ATOM   3090  HB1 ARG    79      -0.705  -0.990  11.602  1.00  0.00      PROC H
ATOM   3091  HB2 ARG    79      -1.354  -1.540  10.024  1.00  0.00      PROC H
ATOM   3092  CG  ARG    79      -0.933  -3.145  11.370  1.00  0.00      PROC C
ATOM   3093  HG1 ARG    79      -0.965  -3.743  10.430  1.00  0.00      PROC H
ATOM   3094  HG2 ARG    79      -1.647  -3.634  12.072  1.00  0.00      PROC H
ATOM   3095  CD  ARG    79       0.453  -3.154  11.964  1.00  0.00      PROC C
ATOM   3096  HD1 ARG    79       0.570  -2.365  12.745  1.00  0.00      PROC H
ATOM   3097  HD2 ARG    79       1.207  -2.947  11.168  1.00  0.00      PROC H
ATOM   3098  NE  ARG    79       0.759  -4.446  12.562  1.00  0.00      PROC N
ATOM   3099  HE  ARG    79       1.207  -5.138  11.999  1.00  0.00      PROC H
ATOM   3100  CZ  ARG    79       0.286  -4.899  13.728  1.00  0.00      PROC C
ATOM   3101  NH1 ARG    79       0.636  -6.107  14.142  1.00  0.00      PROC N
ATOM   3102 HH11 ARG    79       0.168  -6.482  14.931  1.00  0.00      PROC H
ATOM   3103 HH12 ARG    79       0.996  -6.756  13.473  1.00  0.00      PROC H
ATOM   3104  NH2 ARG    79      -0.540  -4.169  14.464  1.00  0.00      PROC N
ATOM   3105 HH21 ARG    79      -0.908  -3.341  14.064  1.00  0.00      PROC H
ATOM   3106 HH22 ARG    79      -1.084  -4.676  15.126  1.00  0.00      PROC H
ATOM   3107  C   ARG    79      -3.217  -0.020  11.169  1.00  0.00      PROC C
ATOM   3108  O   ARG    79      -3.928   0.146  10.186  1.00  0.00      PROC O
ATOM   3109  N   THR    80      -2.766   0.970  11.940  1.00  0.00      PROC N
ATOM   3110  HN  THR    80      -2.404   0.740  12.853  1.00  0.00      PROC H
ATOM   3111  CA  THR    80      -2.901   2.393  11.673  1.00  0.00      PROC C
ATOM   3112  HA  THR    80      -3.147   2.538  10.636  1.00  0.00      PROC H
ATOM   3113  CB  THR    80      -3.982   3.017  12.573  1.00  0.00      PROC C
ATOM   3114  HB  THR    80      -4.031   4.120  12.395  1.00  0.00      PROC H
ATOM   3115  OG1 THR    80      -3.610   2.812  13.946  1.00  0.00      PROC O
ATOM   3116  HG1 THR    80      -3.504   1.848  14.095  1.00  0.00      PROC H
ATOM   3117  CG2 THR    80      -5.367   2.481  12.272  1.00  0.00      PROC C
ATOM   3118 HG21 THR    80      -5.433   1.391  12.474  1.00  0.00      PROC H
ATOM   3119 HG22 THR    80      -5.633   2.657  11.208  1.00  0.00      PROC H
ATOM   3120 HG23 THR    80      -6.127   2.989  12.905  1.00  0.00      PROC H
ATOM   3121  C   THR    80      -1.550   3.067  11.925  1.00  0.00      PROC C
ATOM   3122  O   THR    80      -0.590   2.432  12.361  1.00  0.00      PROC O
ATOM   3123  N   ASN    81      -1.490   4.372  11.639  1.00  0.00      PROC N
ATOM   3124  HN  ASN    81      -2.283   4.832  11.233  1.00  0.00      PROC H
ATOM   3125  CA  ASN    81      -0.291   5.167  11.843  1.00  0.00      PROC C
ATOM   3126  HA  ASN    81       0.487   4.725  11.232  1.00  0.00      PROC H
ATOM   3127  CB  ASN    81      -0.489   6.617  11.397  1.00  0.00      PROC C
ATOM   3128  HB1 ASN    81       0.337   7.248  11.795  1.00  0.00      PROC H
ATOM   3129  HB2 ASN    81      -1.451   7.004  11.798  1.00  0.00      PROC H
ATOM   3130  CG  ASN    81      -0.479   6.771   9.883  1.00  0.00      PROC C
ATOM   3131  OD1 ASN    81      -0.237   5.811   9.151  1.00  0.00      PROC O
ATOM   3132  ND2 ASN    81      -0.733   7.971   9.387  1.00  0.00      PROC N
ATOM   3133 HD21 ASN    81      -0.573   8.130   8.407  1.00  0.00      PROC H
ATOM   3134 HD22 ASN    81      -1.106   8.690   9.965  1.00  0.00      PROC H
ATOM   3135  C   ASN    81       0.225   4.976  13.274  1.00  0.00      PROC C
ATOM   3136  O   ASN    81       1.405   4.679  13.476  1.00  0.00      PROC O
ATOM   3137  N   ALA    82      -0.689   5.073  14.254  1.00  0.00      PROC N
ATOM   3138  HN  ALA    82      -1.663   5.194  14.069  1.00  0.00      PROC H
ATOM   3139  CA  ALA    82      -0.287   4.961  15.646  1.00  0.00      PROC C
ATOM   3140  HA  ALA    82       0.445   5.731  15.834  1.00  0.00      PROC H
ATOM   3141  CB  ALA    82      -1.452   5.216  16.563  1.00  0.00      PROC C
ATOM   3142  HB1 ALA    82      -2.175   4.366  16.526  1.00  0.00      PROC H
ATOM   3143  HB2 ALA    82      -2.027   6.114  16.247  1.00  0.00      PROC H
ATOM   3144  HB3 ALA    82      -1.128   5.333  17.619  1.00  0.00      PROC H
ATOM   3145  C   ALA    82       0.432   3.632  15.907  1.00  0.00      PROC C
ATOM   3146  O   ALA    82       1.504   3.631  16.517  1.00  0.00      PROC O
ATOM   3147  N   ASP    83      -0.107   2.515  15.388  1.00  0.00      PROC N
ATOM   3148  HN  ASP    83      -0.969   2.545  14.880  1.00  0.00      PROC H
ATOM   3149  CA  ASP    83       0.520   1.203  15.522  1.00  0.00      PROC C
ATOM   3150  HA  ASP    83       0.616   0.981  16.570  1.00  0.00      PROC H
ATOM   3151  CB  ASP    83      -0.295   0.093  14.853  1.00  0.00      PROC C
ATOM   3152  HB1 ASP    83       0.193  -0.893  15.012  1.00  0.00      PROC H
ATOM   3153  HB2 ASP    83      -0.351   0.280  13.759  1.00  0.00      PROC H
ATOM   3154  CG  ASP    83      -1.720  -0.030  15.365  1.00  0.00      PROC C
ATOM   3155  OD1 ASP    83      -1.875  -0.516  16.505  1.00  0.00      PROC O
ATOM   3156  OD2 ASP    83      -2.657   0.345  14.613  1.00  0.00      PROC O
ATOM   3157  C   ASP    83       1.956   1.211  14.976  1.00  0.00      PROC C
ATOM   3158  O   ASP    83       2.872   0.743  15.658  1.00  0.00      PROC O
ATOM   3159  N   ILE    84       2.144   1.773  13.768  1.00  0.00      PROC N
ATOM   3160  HN  ILE    84       1.367   2.177  13.280  1.00  0.00      PROC H
ATOM   3161  CA  ILE    84       3.449   1.790  13.118  1.00  0.00      PROC C
ATOM   3162  HA  ILE    84       3.830   0.778  13.105  1.00  0.00      PROC H
ATOM   3163  CB  ILE    84       3.355   2.303  11.665  1.00  0.00      PROC C
ATOM   3164  HB  ILE    84       3.097   3.393  11.711  1.00  0.00      PROC H
ATOM   3165  CG2 ILE    84       4.703   2.196  10.953  1.00  0.00      PROC C
ATOM   3166 HG21 ILE    84       5.043   1.142  10.897  1.00  0.00      PROC H
ATOM   3167 HG22 ILE    84       5.484   2.791  11.470  1.00  0.00      PROC H
ATOM   3168 HG23 ILE    84       4.607   2.585   9.917  1.00  0.00      PROC H
ATOM   3169  CG1 ILE    84       2.215   1.661  10.866  1.00  0.00      PROC C
ATOM   3170 HG11 ILE    84       2.213   2.121   9.848  1.00  0.00      PROC H
ATOM   3171 HG12 ILE    84       1.244   1.906  11.300  1.00  0.00      PROC H
ATOM   3172  CD  ILE    84       2.333   0.152  10.708  1.00  0.00      PROC C
ATOM   3173  HD1 ILE    84       2.328  -0.350  11.699  1.00  0.00      PROC H
ATOM   3174  HD2 ILE    84       3.269  -0.125  10.176  1.00  0.00      PROC H
ATOM   3175  HD3 ILE    84       1.475  -0.240  10.119  1.00  0.00      PROC H
ATOM   3176  C   ILE    84       4.425   2.624  13.947  1.00  0.00      PROC C
ATOM   3177  O   ILE    84       5.523   2.145  14.254  1.00  0.00      PROC O
ATOM   3178  N   ILE    85       3.992   3.828  14.360  1.00  0.00      PROC N
ATOM   3179  HN  ILE    85       3.073   4.154  14.109  1.00  0.00      PROC H
ATOM   3180  CA  ILE    85       4.809   4.693  15.211  1.00  0.00      PROC C
ATOM   3181  HA  ILE    85       5.695   4.987  14.673  1.00  0.00      PROC H
ATOM   3182  CB  ILE    85       4.032   5.961  15.630  1.00  0.00      PROC C
ATOM   3183  HB  ILE    85       3.036   5.618  16.004  1.00  0.00      PROC H
ATOM   3184  CG2 ILE    85       4.735   6.674  16.772  1.00  0.00      PROC C
ATOM   3185 HG21 ILE    85       5.776   6.936  16.476  1.00  0.00      PROC H
ATOM   3186 HG22 ILE    85       4.786   6.075  17.692  1.00  0.00      PROC H
ATOM   3187 HG23 ILE    85       4.214   7.625  17.011  1.00  0.00      PROC H
ATOM   3188  CG1 ILE    85       3.759   6.902  14.456  1.00  0.00      PROC C
ATOM   3189 HG11 ILE    85       3.692   6.306  13.515  1.00  0.00      PROC H
ATOM   3190 HG12 ILE    85       4.626   7.591  14.329  1.00  0.00      PROC H
ATOM   3191  CD  ILE    85       2.482   7.675  14.595  1.00  0.00      PROC C
ATOM   3192  HD1 ILE    85       2.513   8.348  15.478  1.00  0.00      PROC H
ATOM   3193  HD2 ILE    85       1.610   7.001  14.706  1.00  0.00      PROC H
ATOM   3194  HD3 ILE    85       2.306   8.306  13.697  1.00  0.00      PROC H
ATOM   3195  C   ILE    85       5.272   3.918  16.445  1.00  0.00      PROC C
ATOM   3196  O   ILE    85       6.468   3.936  16.758  1.00  0.00      PROC O
ATOM   3197  N   GLU    86       4.332   3.198  17.090  1.00  0.00      PROC N
ATOM   3198  HN  GLU    86       3.380   3.198  16.769  1.00  0.00      PROC H
ATOM   3199  CA  GLU    86       4.660   2.381  18.254  1.00  0.00      PROC C
ATOM   3200  HA  GLU    86       5.090   2.989  19.014  1.00  0.00      PROC H
ATOM   3201  CB  GLU    86       3.417   1.642  18.761  1.00  0.00      PROC C
ATOM   3202  HB1 GLU    86       2.843   1.253  17.897  1.00  0.00      PROC H
ATOM   3203  HB2 GLU    86       2.734   2.362  19.266  1.00  0.00      PROC H
ATOM   3204  CG  GLU    86       3.712   0.460  19.667  1.00  0.00      PROC C
ATOM   3205  HG1 GLU    86       4.467  -0.261  19.304  1.00  0.00      PROC H
ATOM   3206  HG2 GLU    86       2.762  -0.126  19.727  1.00  0.00      PROC H
ATOM   3207  CD  GLU    86       4.028   0.814  21.112  1.00  0.00      PROC C
ATOM   3208  OE1 GLU    86       4.009  -0.112  21.929  1.00  0.00      PROC O
ATOM   3209  OE2 GLU    86       4.306   2.007  21.426  1.00  0.00      PROC O
ATOM   3210  C   GLU    86       5.763   1.378  17.915  1.00  0.00      PROC C
ATOM   3211  O   GLU    86       6.810   1.403  18.557  1.00  0.00      PROC O
ATOM   3212  N   THR    87       5.553   0.564  16.862  1.00  0.00      PROC N
ATOM   3213  HN  THR    87       4.698   0.664  16.352  1.00  0.00      PROC H
ATOM   3214  CA  THR    87       6.528  -0.436  16.451  1.00  0.00      PROC C
ATOM   3215  HA  THR    87       6.582  -1.185  17.229  1.00  0.00      PROC H
ATOM   3216  CB  THR    87       6.111  -1.133  15.146  1.00  0.00      PROC C
ATOM   3217  HB  THR    87       6.090  -0.389  14.315  1.00  0.00      PROC H
ATOM   3218  OG1 THR    87       4.776  -1.604  15.314  1.00  0.00      PROC O
ATOM   3219  HG1 THR    87       4.217  -0.856  15.562  1.00  0.00      PROC H
ATOM   3220  CG2 THR    87       7.006  -2.291  14.754  1.00  0.00      PROC C
ATOM   3221 HG21 THR    87       7.223  -2.910  15.650  1.00  0.00      PROC H
ATOM   3222 HG22 THR    87       7.960  -1.933  14.336  1.00  0.00      PROC H
ATOM   3223 HG23 THR    87       6.518  -2.931  13.988  1.00  0.00      PROC H
ATOM   3224  C   THR    87       7.922   0.187  16.327  1.00  0.00      PROC C
ATOM   3225  O   THR    87       8.874  -0.364  16.871  1.00  0.00      PROC O
ATOM   3226  N   LEU    88       7.999   1.346  15.658  1.00  0.00      PROC N
ATOM   3227  HN  LEU    88       7.171   1.785  15.299  1.00  0.00      PROC H
ATOM   3228  CA  LEU    88       9.269   2.019  15.427  1.00  0.00      PROC C
ATOM   3229  HA  LEU    88       9.957   1.343  14.948  1.00  0.00      PROC H
ATOM   3230  CB  LEU    88       9.021   3.252  14.553  1.00  0.00      PROC C
ATOM   3231  HB1 LEU    88       9.984   3.782  14.379  1.00  0.00      PROC H
ATOM   3232  HB2 LEU    88       8.347   3.953  15.097  1.00  0.00      PROC H
ATOM   3233  CG  LEU    88       8.382   2.957  13.202  1.00  0.00      PROC C
ATOM   3234  HG  LEU    88       7.536   2.255  13.307  1.00  0.00      PROC H
ATOM   3235  CD1 LEU    88       7.847   4.230  12.555  1.00  0.00      PROC C
ATOM   3236 HD11 LEU    88       8.664   4.973  12.425  1.00  0.00      PROC H
ATOM   3237 HD12 LEU    88       7.063   4.694  13.185  1.00  0.00      PROC H
ATOM   3238 HD13 LEU    88       7.406   4.015  11.559  1.00  0.00      PROC H
ATOM   3239  CD2 LEU    88       9.381   2.238  12.318  1.00  0.00      PROC C
ATOM   3240 HD21 LEU    88       9.696   1.275  12.773  1.00  0.00      PROC H
ATOM   3241 HD22 LEU    88      10.284   2.866  12.167  1.00  0.00      PROC H
ATOM   3242 HD23 LEU    88       8.925   2.019  11.329  1.00  0.00      PROC H
ATOM   3243  C   LEU    88       9.901   2.414  16.761  1.00  0.00      PROC C
ATOM   3244  O   LEU    88      11.096   2.157  16.970  1.00  0.00      PROC O
ATOM   3245  N   ARG    89       9.101   3.017  17.656  1.00  0.00      PROC N
ATOM   3246  HN  ARG    89       8.134   3.182  17.446  1.00  0.00      PROC H
ATOM   3247  CA  ARG    89       9.585   3.383  18.987  1.00  0.00      PROC C
ATOM   3248  HA  ARG    89      10.366   4.122  18.873  1.00  0.00      PROC H
ATOM   3249  CB  ARG    89       8.445   3.963  19.821  1.00  0.00      PROC C
ATOM   3250  HB1 ARG    89       7.525   3.652  19.278  1.00  0.00      PROC H
ATOM   3251  HB2 ARG    89       8.480   5.074  19.776  1.00  0.00      PROC H
ATOM   3252  CG  ARG    89       8.391   3.487  21.261  1.00  0.00      PROC C
ATOM   3253  HG1 ARG    89       9.254   3.903  21.835  1.00  0.00      PROC H
ATOM   3254  HG2 ARG    89       8.465   2.398  21.355  1.00  0.00      PROC H
ATOM   3255  CD  ARG    89       7.099   3.878  21.951  1.00  0.00      PROC C
ATOM   3256  HD1 ARG    89       7.274   4.822  22.517  1.00  0.00      PROC H
ATOM   3257  HD2 ARG    89       6.851   3.130  22.736  1.00  0.00      PROC H
ATOM   3258  NE  ARG    89       5.945   3.987  21.061  1.00  0.00      PROC N
ATOM   3259  HE  ARG    89       5.323   3.173  21.016  1.00  0.00      PROC H
ATOM   3260  CZ  ARG    89       5.380   5.141  20.713  1.00  0.00      PROC C
ATOM   3261  NH1 ARG    89       5.831   6.287  21.200  1.00  0.00      PROC N
ATOM   3262 HH11 ARG    89       6.744   6.268  21.589  1.00  0.00      PROC H
ATOM   3263 HH12 ARG    89       5.535   7.133  20.774  1.00  0.00      PROC H
ATOM   3264  NH2 ARG    89       4.339   5.146  19.898  1.00  0.00      PROC N
ATOM   3265 HH21 ARG    89       3.950   4.263  19.656  1.00  0.00      PROC H
ATOM   3266 HH22 ARG    89       3.852   5.996  19.747  1.00  0.00      PROC H
ATOM   3267  C   ARG    89      10.251   2.189  19.677  1.00  0.00      PROC C
ATOM   3268  O   ARG    89      11.342   2.346  20.218  1.00  0.00      PROC O
ATOM   3269  N   LYS    90       9.613   1.021  19.615  1.00  0.00      PROC N
ATOM   3270  HN  LYS    90       8.749   0.948  19.115  1.00  0.00      PROC H
ATOM   3271  CA  LYS    90      10.156  -0.198  20.204  1.00  0.00      PROC C
ATOM   3272  HA  LYS    90      10.335  -0.009  21.251  1.00  0.00      PROC H
ATOM   3273  CB  LYS    90       9.203  -1.391  20.040  1.00  0.00      PROC C
ATOM   3274  HB1 LYS    90       9.420  -2.176  20.777  1.00  0.00      PROC H
ATOM   3275  HB2 LYS    90       9.393  -1.871  19.045  1.00  0.00      PROC H
ATOM   3276  CG  LYS    90       7.709  -1.081  20.001  1.00  0.00      PROC C
ATOM   3277  HG1 LYS    90       7.281  -2.036  19.581  1.00  0.00      PROC H
ATOM   3278  HG2 LYS    90       7.448  -0.419  19.227  1.00  0.00      PROC H
ATOM   3279  CD  LYS    90       7.037  -1.033  21.362  1.00  0.00      PROC C
ATOM   3280  HD1 LYS    90       7.379  -1.909  21.961  1.00  0.00      PROC H
ATOM   3281  HD2 LYS    90       5.949  -1.175  21.189  1.00  0.00      PROC H
ATOM   3282  CE  LYS    90       7.317   0.246  22.132  1.00  0.00      PROC C
ATOM   3283  HE1 LYS    90       6.996   1.070  21.456  1.00  0.00      PROC H
ATOM   3284  HE2 LYS    90       8.381   0.364  22.406  1.00  0.00      PROC H
ATOM   3285  NZ  LYS    90       6.477   0.358  23.342  1.00  0.00      PROC N
ATOM   3286  HZ1 LYS    90       6.617  -0.462  23.960  1.00  0.00      PROC H
ATOM   3287  HZ2 LYS    90       5.473   0.328  22.994  1.00  0.00      PROC H
ATOM   3288  HZ3 LYS    90       6.639   1.235  23.867  1.00  0.00      PROC H
ATOM   3289  C   LYS    90      11.505  -0.538  19.570  1.00  0.00      PROC C
ATOM   3290  O   LYS    90      12.476  -0.779  20.292  1.00  0.00      PROC O
ATOM   3291  N   LYS    91      11.558  -0.557  18.227  1.00  0.00      PROC N
ATOM   3292  HN  LYS    91      10.753  -0.320  17.684  1.00  0.00      PROC H
ATOM   3293  CA  LYS    91      12.781  -0.916  17.519  1.00  0.00      PROC C
ATOM   3294  HA  LYS    91      13.058  -1.909  17.834  1.00  0.00      PROC H
ATOM   3295  CB  LYS    91      12.558  -0.929  16.005  1.00  0.00      PROC C
ATOM   3296  HB1 LYS    91      13.481  -1.256  15.477  1.00  0.00      PROC H
ATOM   3297  HB2 LYS    91      12.376   0.135  15.713  1.00  0.00      PROC H
ATOM   3298  CG  LYS    91      11.358  -1.748  15.556  1.00  0.00      PROC C
ATOM   3299  HG1 LYS    91      10.587  -1.824  16.350  1.00  0.00      PROC H
ATOM   3300  HG2 LYS    91      11.814  -2.754  15.605  1.00  0.00      PROC H
ATOM   3301  CD  LYS    91      10.664  -1.208  14.319  1.00  0.00      PROC C
ATOM   3302  HD1 LYS    91      11.233  -0.337  13.917  1.00  0.00      PROC H
ATOM   3303  HD2 LYS    91       9.655  -0.836  14.564  1.00  0.00      PROC H
ATOM   3304  CE  LYS    91      10.597  -2.271  13.236  1.00  0.00      PROC C
ATOM   3305  HE1 LYS    91      11.330  -2.040  12.430  1.00  0.00      PROC H
ATOM   3306  HE2 LYS    91       9.581  -2.313  12.793  1.00  0.00      PROC H
ATOM   3307  NZ  LYS    91      10.915  -3.634  13.732  1.00  0.00      PROC N
ATOM   3308  HZ1 LYS    91      10.234  -3.928  14.463  1.00  0.00      PROC H
ATOM   3309  HZ2 LYS    91      11.854  -3.652  14.174  1.00  0.00      PROC H
ATOM   3310  HZ3 LYS    91      10.931  -4.392  13.008  1.00  0.00      PROC H
ATOM   3311  C   LYS    91      13.926   0.021  17.897  1.00  0.00      PROC C
ATOM   3312  O   LYS    91      15.086  -0.381  17.794  1.00  0.00      PROC O
ATOM   3313  N   GLY    92      13.604   1.253  18.324  1.00  0.00      PROC N
ATOM   3314  HN  GLY    92      12.661   1.588  18.284  1.00  0.00      PROC H
ATOM   3315  CA  GLY    92      14.620   2.200  18.755  1.00  0.00      PROC C
ATOM   3316  HA1 GLY    92      15.612   1.777  18.689  1.00  0.00      PROC H
ATOM   3317  HA2 GLY    92      14.362   2.488  19.764  1.00  0.00      PROC H
ATOM   3318  C   GLY    92      14.606   3.465  17.916  1.00  0.00      PROC C
ATOM   3319  OT1 GLY    92      13.759   3.550  16.987  1.00  0.00      PROC O
ATOM   3320  OT2 GLY    92      15.442   4.367  18.192  1.00  0.00      PROC O
TER
ATOM   3321  OH2 TIP3    1     -25.621 -27.294 -30.740  1.00  0.00      SOLV O
ATOM   3322  H1  TIP3    1     -25.909 -26.419 -30.442  1.00  0.00      SOLV H
ATOM   3323  H2  TIP3    1     -26.243 -27.480 -31.468  1.00  0.00      SOLV H
ATOM   3324  OH2 TIP3    2     -26.465 -28.196 -27.211  1.00  0.00      SOLV O
ATOM   3325  H1  TIP3    2     -26.722 -28.611 -26.378  1.00  0.00      SOLV H
ATOM   3326  H2  TIP3    2     -27.019 -28.654 -27.856  1.00  0.00      SOLV H
ATOM   3327  OH2 TIP3    3     -34.455 -28.521 -25.558  1.00  0.00      SOLV O
ATOM   3328  H1  TIP3    3     -34.388 -29.350 -25.052  1.00  0.00      SOLV H
ATOM   3329  H2  TIP3    3     -33.609 -28.100 -25.356  1.00  0.00      SOLV H
ATOM   3330  OH2 TIP3    4     -22.959 -25.051 -28.872  1.00  0.00      SOLV O
ATOM   3331  H1  TIP3    4     -23.651 -25.588 -28.471  1.00  0.00      SOLV H
ATOM   3332  H2  TIP3    4     -22.816 -24.366 -28.199  1.00  0.00      SOLV H
ATOM   3333  OH2 TIP3    5     -33.431 -23.976 -27.299  1.00  0.00      SOLV O
ATOM   3334  H1  TIP3    5     -33.649 -24.896 -27.544  1.00  0.00      SOLV H
ATOM   3335  H2  TIP3    5     -32.450 -24.034 -27.273  1.00  0.00      SOLV H
ATOM   3336  OH2 TIP3    6     -36.678 -30.810 -31.845  1.00  0.00      SOLV O
ATOM   3337  H1  TIP3    6     -36.964 -29.900 -31.629  1.00  0.00      SOLV H
ATOM   3338  H2  TIP3    6     -37.287 -31.007 -32.578  1.00  0.00      SOLV H
ATOM   3339  OH2 TIP3    7     -36.063 -28.288 -29.480  1.00  0.00      SOLV O
ATOM   3340  H1  TIP3    7     -35.768 -29.185 -29.218  1.00  0.00      SOLV H
ATOM   3341  H2  TIP3    7     -35.222 -27.824 -29.613  1.00  0.00      SOLV H
ATOM   3342  OH2 TIP3    8     -25.771 -20.137 -28.565  1.00  0.00      SOLV O
ATOM   3343  H1  TIP3    8     -25.906 -20.874 -29.203  1.00  0.00      SOLV H
ATOM   3344  H2  TIP3    8     -26.183 -20.578 -27.817  1.00  0.00      SOLV H
ATOM   3345  OH2 TIP3    9     -28.511 -25.678 -26.589  1.00  0.00      SOLV O
ATOM   3346  H1  TIP3    9     -28.034 -25.969 -27.379  1.00  0.00      SOLV H
ATOM   3347  H2  TIP3    9     -27.741 -25.490 -26.006  1.00  0.00      SOLV H
ATOM   3348  OH2 TIP3   10     -19.617 -34.111 -25.888  1.00  0.00      SOLV O
ATOM   3349  H1  TIP3   10     -19.359 -33.438 -25.227  1.00  0.00      SOLV H
ATOM   3350  H2  TIP3   10     -19.110 -33.813 -26.664  1.00  0.00      SOLV H
ATOM   3351  OH2 TIP3   11     -25.274 -31.319 -26.537  1.00  0.00      SOLV O
ATOM   3352  H1  TIP3   11     -25.013 -32.260 -26.516  1.00  0.00      SOLV H
ATOM   3353  H2  TIP3   11     -25.359 -31.176 -27.501  1.00  0.00      SOLV H
ATOM   3354  OH2 TIP3   12     -31.831 -33.238 -29.241  1.00  0.00      SOLV O
ATOM   3355  H1  TIP3   12     -31.745 -32.370 -29.692  1.00  0.00      SOLV H
ATOM   3356  H2  TIP3   12     -32.277 -33.745 -29.952  1.00  0.00      SOLV H
ATOM   3357  OH2 TIP3   13     -24.101 -32.926 -30.942  1.00  0.00      SOLV O
ATOM   3358  H1  TIP3   13     -23.588 -33.318 -30.199  1.00  0.00      SOLV H
ATOM   3359  H2  TIP3   13     -23.379 -32.539 -31.472  1.00  0.00      SOLV H
ATOM   3360  OH2 TIP3   14     -35.324 -30.793 -28.599  1.00  0.00      SOLV O
ATOM   3361  H1  TIP3   14     -34.664 -31.216 -28.017  1.00  0.00      SOLV H
ATOM   3362  H2  TIP3   14     -35.053 -31.175 -29.462  1.00  0.00      SOLV H
ATOM   3363  OH2 TIP3   15     -30.424 -29.347 -28.984  1.00  0.00      SOLV O
ATOM   3364  H1  TIP3   15     -29.576 -29.777 -28.744  1.00  0.00      SOLV H
ATOM   3365  H2  TIP3   15     -30.801 -29.991 -29.621  1.00  0.00      SOLV H
ATOM   3366  OH2 TIP3   16     -19.104 -32.602 -23.579  1.00  0.00      SOLV O
ATOM   3367  H1  TIP3   16     -19.818 -31.978 -23.827  1.00  0.00      SOLV H
ATOM   3368  H2  TIP3   16     -19.050 -32.448 -22.621  1.00  0.00      SOLV H
ATOM   3369  OH2 TIP3   17     -33.107 -34.221 -25.144  1.00  0.00      SOLV O
ATOM   3370  H1  TIP3   17     -33.409 -33.645 -25.873  1.00  0.00      SOLV H
ATOM   3371  H2  TIP3   17     -33.818 -34.062 -24.485  1.00  0.00      SOLV H
ATOM   3372  OH2 TIP3   18     -30.538 -26.586 -25.028  1.00  0.00      SOLV O
ATOM   3373  H1  TIP3   18     -31.078 -25.831 -24.700  1.00  0.00      SOLV H
ATOM   3374  H2  TIP3   18     -29.859 -26.113 -25.564  1.00  0.00      SOLV H
ATOM   3375  OH2 TIP3   19     -22.637 -33.626 -28.747  1.00  0.00      SOLV O
ATOM   3376  H1  TIP3   19     -23.105 -34.154 -28.088  1.00  0.00      SOLV H
ATOM   3377  H2  TIP3   19     -22.128 -33.008 -28.185  1.00  0.00      SOLV H
ATOM   3378  OH2 TIP3   20     -33.569 -32.479 -27.252  1.00  0.00      SOLV O
ATOM   3379  H1  TIP3   20     -32.951 -31.918 -26.730  1.00  0.00      SOLV H
ATOM   3380  H2  TIP3   20     -32.950 -32.814 -27.942  1.00  0.00      SOLV H
ATOM   3381  OH2 TIP3   21     -32.103 -24.514 -24.029  1.00  0.00      SOLV O
ATOM   3382  H1  TIP3   21     -32.072 -23.574 -24.297  1.00  0.00      SOLV H
ATOM   3383  H2  TIP3   21     -33.035 -24.560 -23.733  1.00  0.00      SOLV H
ATOM   3384  OH2 TIP3   22     -36.162 -24.810 -33.480  1.00  0.00      SOLV O
ATOM   3385  H1  TIP3   22     -36.369 -24.228 -34.229  1.00  0.00      SOLV H
ATOM   3386  H2  TIP3   22     -35.937 -24.132 -32.802  1.00  0.00      SOLV H
ATOM   3387  OH2 TIP3   23     -22.392 -23.134 -26.578  1.00  0.00      SOLV O
ATOM   3388  H1  TIP3   23     -23.346 -23.167 -26.323  1.00  0.00      SOLV H
ATOM   3389  H2  TIP3   23     -22.306 -22.195 -26.835  1.00  0.00      SOLV H
ATOM   3390  OH2 TIP3   24     -22.024 -35.001 -24.728  1.00  0.00      SOLV O
ATOM   3391  H1  TIP3   24     -22.801 -34.749 -25.248  1.00  0.00      SOLV H
ATOM   3392  H2  TIP3   24     -21.292 -34.732 -25.322  1.00  0.00      SOLV H
ATOM   3393  OH2 TIP3   25     -29.511 -36.867 -27.942  1.00  0.00      SOLV O
ATOM   3394  H1  TIP3   25     -29.721 -37.811 -27.846  1.00  0.00      SOLV H
ATOM   3395  H2  TIP3   25     -30.272 -36.473 -27.460  1.00  0.00      SOLV H
ATOM   3396  OH2 TIP3   26     -22.664 -23.873 -31.566  1.00  0.00      SOLV O
ATOM   3397  H1  TIP3   26     -23.563 -23.991 -31.885  1.00  0.00      SOLV H
ATOM   3398  H2  TIP3   26     -22.734 -24.202 -30.652  1.00  0.00      SOLV H
ATOM   3399  OH2 TIP3   27     -21.452 -25.122 -23.001  1.00  0.00      SOLV O
ATOM   3400  H1  TIP3   27     -21.496 -25.687 -23.802  1.00  0.00      SOLV H
ATOM   3401  H2  TIP3   27     -21.379 -24.226 -23.401  1.00  0.00      SOLV H
ATOM   3402  OH2 TIP3   28     -26.920 -28.102 -33.054  1.00  0.00      SOLV O
ATOM   3403  H1  TIP3   28     -27.604 -27.451 -33.329  1.00  0.00      SOLV H
ATOM   3404  H2  TIP3   28     -26.309 -28.066 -33.810  1.00  0.00      SOLV H
ATOM   3405  OH2 TIP3   29     -26.952 -29.807 -36.145  1.00  0.00      SOLV O
ATOM   3406  H1  TIP3   29     -26.278 -29.679 -35.465  1.00  0.00      SOLV H
ATOM   3407  H2  TIP3   29     -26.644 -29.148 -36.804  1.00  0.00      SOLV H
ATOM   3408  OH2 TIP3   30     -19.674 -28.658 -24.804  1.00  0.00      SOLV O
ATOM   3409  H1  TIP3   30     -20.389 -27.988 -24.882  1.00  0.00      SOLV H
ATOM   3410  H2  TIP3   30     -19.076 -28.337 -25.517  1.00  0.00      SOLV H
ATOM   3411  OH2 TIP3   31     -23.471 -27.953 -32.321  1.00  0.00      SOLV O
ATOM   3412  H1  TIP3   31     -24.157 -27.712 -31.660  1.00  0.00      SOLV H
ATOM   3413  H2  TIP3   31     -22.810 -28.397 -31.753  1.00  0.00      SOLV H
ATOM   3414  OH2 TIP3   32     -23.874 -29.731 -23.043  1.00  0.00      SOLV O
ATOM   3415  H1  TIP3   32     -23.407 -28.876 -23.058  1.00  0.00      SOLV H
ATOM   3416  H2  TIP3   32     -24.516 -29.604 -23.779  1.00  0.00      SOLV H
ATOM   3417  OH2 TIP3   33     -32.022 -27.375 -30.196  1.00  0.00      SOLV O
ATOM   3418  H1  TIP3   33     -32.252 -27.700 -31.094  1.00  0.00      SOLV H
ATOM   3419  H2  TIP3   33     -31.383 -28.048 -29.890  1.00  0.00      SOLV H
ATOM   3420  OH2 TIP3   34     -30.695 -24.039 -27.637  1.00  0.00      SOLV O
ATOM   3421  H1  TIP3   34     -30.546 -23.850 -28.582  1.00  0.00      SOLV H
ATOM   3422  H2  TIP3   34     -29.854 -24.457 -27.376  1.00  0.00      SOLV H
ATOM   3423  OH2 TIP3   35     -31.659 -28.517 -26.637  1.00  0.00      SOLV O
ATOM   3424  H1  TIP3   35     -31.135 -28.650 -27.458  1.00  0.00      SOLV H
ATOM   3425  H2  TIP3   35     -31.163 -27.802 -26.182  1.00  0.00      SOLV H
ATOM   3426  OH2 TIP3   36     -24.896 -23.103 -25.652  1.00  0.00      SOLV O
ATOM   3427  H1  TIP3   36     -25.287 -22.271 -25.338  1.00  0.00      SOLV H
ATOM   3428  H2  TIP3   36     -25.627 -23.738 -25.573  1.00  0.00      SOLV H
ATOM   3429  OH2 TIP3   37     -30.431 -24.118 -21.838  1.00  0.00      SOLV O
ATOM   3430  H1  TIP3   37     -31.026 -23.510 -21.352  1.00  0.00      SOLV H
ATOM   3431  H2  TIP3   37     -31.001 -24.369 -22.592  1.00  0.00      SOLV H
ATOM   3432  OH2 TIP3   38     -24.668 -28.785 -34.655  1.00  0.00      SOLV O
ATOM   3433  H1  TIP3   38     -24.182 -28.341 -33.927  1.00  0.00      SOLV H
ATOM   3434  H2  TIP3   38     -24.159 -28.444 -35.433  1.00  0.00      SOLV H
ATOM   3435  OH2 TIP3   39     -33.624 -28.178 -22.500  1.00  0.00      SOLV O
ATOM   3436  H1  TIP3   39     -33.537 -27.367 -21.957  1.00  0.00      SOLV H
ATOM   3437  H2  TIP3   39     -34.595 -28.177 -22.648  1.00  0.00      SOLV H
ATOM   3438  OH2 TIP3   40     -32.466 -22.243 -21.217  1.00  0.00      SOLV O
ATOM   3439  H1  TIP3   40     -32.448 -21.987 -22.161  1.00  0.00      SOLV H
ATOM   3440  H2  TIP3   40     -33.420 -22.301 -21.032  1.00  0.00      SOLV H
ATOM   3441  OH2 TIP3   41     -20.955 -36.930 -34.847  1.00  0.00      SOLV O
ATOM   3442  H1  TIP3   41     -21.844 -36.639 -34.554  1.00  0.00      SOLV H
ATOM   3443  H2  TIP3   41     -20.565 -36.095 -35.182  1.00  0.00      SOLV H
ATOM   3444  OH2 TIP3   42     -32.854 -28.223 -32.756  1.00  0.00      SOLV O
ATOM   3445  H1  TIP3   42     -33.273 -27.496 -33.265  1.00  0.00      SOLV H
ATOM   3446  H2  TIP3   42     -33.370 -28.979 -33.052  1.00  0.00      SOLV H
ATOM   3447  OH2 TIP3   43     -19.790 -22.587 -36.292  1.00  0.00      SOLV O
ATOM   3448  H1  TIP3   43     -19.505 -21.658 -36.222  1.00  0.00      SOLV H
ATOM   3449  H2  TIP3   43     -18.941 -23.063 -36.311  1.00  0.00      SOLV H
ATOM   3450  OH2 TIP3   44     -36.746 -25.798 -23.843  1.00  0.00      SOLV O
ATOM   3451  H1  TIP3   44     -37.234 -25.656 -24.684  1.00  0.00      SOLV H
ATOM   3452  H2  TIP3   44     -36.584 -26.758 -23.849  1.00  0.00      SOLV H
ATOM   3453  OH2 TIP3   45     -36.876 -23.023 -27.008  1.00  0.00      SOLV O
ATOM   3454  H1  TIP3   45     -35.976 -23.148 -27.336  1.00  0.00      SOLV H
ATOM   3455  H2  TIP3   45     -36.714 -22.480 -26.217  1.00  0.00      SOLV H
ATOM   3456  OH2 TIP3   46     -18.836 -22.292 -21.090  1.00  0.00      SOLV O
ATOM   3457  H1  TIP3   46     -19.035 -23.238 -21.205  1.00  0.00      SOLV H
ATOM   3458  H2  TIP3   46     -19.723 -21.958 -20.831  1.00  0.00      SOLV H
ATOM   3459  OH2 TIP3   47     -28.018 -22.986 -22.520  1.00  0.00      SOLV O
ATOM   3460  H1  TIP3   47     -28.028 -22.142 -22.018  1.00  0.00      SOLV H
ATOM   3461  H2  TIP3   47     -28.885 -23.363 -22.246  1.00  0.00      SOLV H
ATOM   3462  OH2 TIP3   48     -27.153 -19.053 -32.822  1.00  0.00      SOLV O
ATOM   3463  H1  TIP3   48     -27.466 -18.979 -33.736  1.00  0.00      SOLV H
ATOM   3464  H2  TIP3   48     -27.505 -18.255 -32.391  1.00  0.00      SOLV H
ATOM   3465  OH2 TIP3   49     -33.856 -20.323 -30.618  1.00  0.00      SOLV O
ATOM   3466  H1  TIP3   49     -33.574 -20.684 -29.750  1.00  0.00      SOLV H
ATOM   3467  H2  TIP3   49     -34.699 -20.801 -30.719  1.00  0.00      SOLV H
ATOM   3468  OH2 TIP3   50     -24.522 -19.900 -35.699  1.00  0.00      SOLV O
ATOM   3469  H1  TIP3   50     -23.954 -20.627 -36.037  1.00  0.00      SOLV H
ATOM   3470  H2  TIP3   50     -24.455 -20.043 -34.729  1.00  0.00      SOLV H
ATOM   3471  OH2 TIP3   51     -24.644 -20.042 -32.966  1.00  0.00      SOLV O
ATOM   3472  H1  TIP3   51     -25.592 -19.841 -32.786  1.00  0.00      SOLV H
ATOM   3473  H2  TIP3   51     -24.393 -20.514 -32.157  1.00  0.00      SOLV H
ATOM   3474  OH2 TIP3   52     -21.821 -31.025 -20.907  1.00  0.00      SOLV O
ATOM   3475  H1  TIP3   52     -22.391 -30.715 -21.620  1.00  0.00      SOLV H
ATOM   3476  H2  TIP3   52     -21.749 -31.979 -21.118  1.00  0.00      SOLV H
ATOM   3477  OH2 TIP3   53     -34.625 -24.351 -22.938  1.00  0.00      SOLV O
ATOM   3478  H1  TIP3   53     -34.350 -24.897 -22.175  1.00  0.00      SOLV H
ATOM   3479  H2  TIP3   53     -35.400 -24.848 -23.279  1.00  0.00      SOLV H
ATOM   3480  OH2 TIP3   54     -31.879 -36.141 -26.695  1.00  0.00      SOLV O
ATOM   3481  H1  TIP3   54     -32.642 -36.196 -27.299  1.00  0.00      SOLV H
ATOM   3482  H2  TIP3   54     -32.209 -35.444 -26.094  1.00  0.00      SOLV H
ATOM   3483  OH2 TIP3   55     -27.044 -36.525 -23.623  1.00  0.00      SOLV O
ATOM   3484  H1  TIP3   55     -26.733 -36.897 -22.778  1.00  0.00      SOLV H
ATOM   3485  H2  TIP3   55     -28.020 -36.597 -23.552  1.00  0.00      SOLV H
ATOM   3486  OH2 TIP3   56     -24.213 -32.666 -22.818  1.00  0.00      SOLV O
ATOM   3487  H1  TIP3   56     -24.802 -32.695 -22.026  1.00  0.00      SOLV H
ATOM   3488  H2  TIP3   56     -24.182 -31.718 -23.017  1.00  0.00      SOLV H
ATOM   3489  OH2 TIP3   57     -23.147 -27.901 -36.740  1.00  0.00      SOLV O
ATOM   3490  H1  TIP3   57     -23.920 -27.950 -37.346  1.00  0.00      SOLV H
ATOM   3491  H2  TIP3   57     -22.814 -27.025 -36.951  1.00  0.00      SOLV H
ATOM   3492  OH2 TIP3   58     -27.518 -34.035 -35.986  1.00  0.00      SOLV O
ATOM   3493  H1  TIP3   58     -28.147 -34.052 -35.241  1.00  0.00      SOLV H
ATOM   3494  H2  TIP3   58     -27.957 -34.627 -36.604  1.00  0.00      SOLV H
ATOM   3495  OH2 TIP3   59     -31.885 -31.034 -25.640  1.00  0.00      SOLV O
ATOM   3496  H1  TIP3   59     -32.569 -30.913 -24.947  1.00  0.00      SOLV H
ATOM   3497  H2  TIP3   59     -31.804 -30.114 -25.986  1.00  0.00      SOLV H
ATOM   3498  OH2 TIP3   60     -31.784 -30.984 -30.732  1.00  0.00      SOLV O
ATOM   3499  H1  TIP3   60     -32.755 -31.066 -30.842  1.00  0.00      SOLV H
ATOM   3500  H2  TIP3   60     -31.493 -31.223 -31.641  1.00  0.00      SOLV H
ATOM   3501  OH2 TIP3   61     -26.358 -30.597 -31.954  1.00  0.00      SOLV O
ATOM   3502  H1  TIP3   61     -26.576 -29.704 -32.303  1.00  0.00      SOLV H
ATOM   3503  H2  TIP3   61     -25.672 -30.886 -32.589  1.00  0.00      SOLV H
ATOM   3504  OH2 TIP3   62     -25.478 -31.100 -29.304  1.00  0.00      SOLV O
ATOM   3505  H1  TIP3   62     -25.826 -30.569 -30.051  1.00  0.00      SOLV H
ATOM   3506  H2  TIP3   62     -25.105 -31.839 -29.830  1.00  0.00      SOLV H
ATOM   3507  OH2 TIP3   63     -34.090 -30.850 -23.996  1.00  0.00      SOLV O
ATOM   3508  H1  TIP3   63     -34.061 -30.341 -23.171  1.00  0.00      SOLV H
ATOM   3509  H2  TIP3   63     -34.452 -31.708 -23.706  1.00  0.00      SOLV H
ATOM   3510  OH2 TIP3   64     -30.746 -33.588 -37.058  1.00  0.00      SOLV O
ATOM   3511  H1  TIP3   64     -31.228 -33.693 -36.223  1.00  0.00      SOLV H
ATOM   3512  H2  TIP3   64     -31.317 -32.984 -37.553  1.00  0.00      SOLV H
ATOM   3513  OH2 TIP3   65     -37.485 -34.016 -29.963  1.00  0.00      SOLV O
ATOM   3514  H1  TIP3   65     -36.972 -33.758 -29.174  1.00  0.00      SOLV H
ATOM   3515  H2  TIP3   65     -36.904 -33.763 -30.690  1.00  0.00      SOLV H
ATOM   3516  OH2 TIP3   66     -36.459 -33.138 -34.593  1.00  0.00      SOLV O
ATOM   3517  H1  TIP3   66     -35.838 -32.679 -35.202  1.00  0.00      SOLV H
ATOM   3518  H2  TIP3   66     -37.034 -32.376 -34.390  1.00  0.00      SOLV H
ATOM   3519  OH2 TIP3   67     -26.135 -29.673 -24.561  1.00  0.00      SOLV O
ATOM   3520  H1  TIP3   67     -25.828 -30.218 -25.327  1.00  0.00      SOLV H
ATOM   3521  H2  TIP3   67     -26.730 -30.309 -24.111  1.00  0.00      SOLV H
ATOM   3522  OH2 TIP3   68     -29.012 -33.465 -29.780  1.00  0.00      SOLV O
ATOM   3523  H1  TIP3   68     -29.947 -33.454 -29.498  1.00  0.00      SOLV H
ATOM   3524  H2  TIP3   68     -28.567 -33.823 -28.993  1.00  0.00      SOLV H
ATOM   3525  OH2 TIP3   69     -34.376 -31.867 -30.926  1.00  0.00      SOLV O
ATOM   3526  H1  TIP3   69     -35.177 -31.579 -31.426  1.00  0.00      SOLV H
ATOM   3527  H2  TIP3   69     -34.130 -32.710 -31.355  1.00  0.00      SOLV H
ATOM   3528  OH2 TIP3   70     -31.114 -31.827 -33.228  1.00  0.00      SOLV O
ATOM   3529  H1  TIP3   70     -30.138 -31.794 -33.199  1.00  0.00      SOLV H
ATOM   3530  H2  TIP3   70     -31.326 -31.326 -34.051  1.00  0.00      SOLV H
ATOM   3531  OH2 TIP3   71     -24.997 -34.090 -26.517  1.00  0.00      SOLV O
ATOM   3532  H1  TIP3   71     -25.602 -34.023 -25.752  1.00  0.00      SOLV H
ATOM   3533  H2  TIP3   71     -25.602 -34.467 -27.184  1.00  0.00      SOLV H
ATOM   3534  OH2 TIP3   72     -31.886 -30.725 -35.570  1.00  0.00      SOLV O
ATOM   3535  H1  TIP3   72     -32.391 -30.908 -36.389  1.00  0.00      SOLV H
ATOM   3536  H2  TIP3   72     -31.090 -30.299 -35.958  1.00  0.00      SOLV H
ATOM   3537  OH2 TIP3   73     -21.506 -18.591 -20.098  1.00  0.00      SOLV O
ATOM   3538  H1  TIP3   73     -21.265 -18.142 -20.929  1.00  0.00      SOLV H
ATOM   3539  H2  TIP3   73     -20.761 -18.333 -19.519  1.00  0.00      SOLV H
ATOM   3540  OH2 TIP3   74     -33.724 -25.953 -20.764  1.00  0.00      SOLV O
ATOM   3541  H1  TIP3   74     -32.986 -25.878 -20.123  1.00  0.00      SOLV H
ATOM   3542  H2  TIP3   74     -34.484 -25.989 -20.153  1.00  0.00      SOLV H
ATOM   3543  OH2 TIP3   75     -28.145 -30.639 -27.969  1.00  0.00      SOLV O
ATOM   3544  H1  TIP3   75     -27.353 -30.994 -28.403  1.00  0.00      SOLV H
ATOM   3545  H2  TIP3   75     -28.355 -31.325 -27.316  1.00  0.00      SOLV H
ATOM   3546  OH2 TIP3   76     -33.100 -34.325 -31.459  1.00  0.00      SOLV O
ATOM   3547  H1  TIP3   76     -33.629 -35.118 -31.234  1.00  0.00      SOLV H
ATOM   3548  H2  TIP3   76     -32.579 -34.627 -32.217  1.00  0.00      SOLV H
ATOM   3549  OH2 TIP3   77     -29.371 -32.119 -25.470  1.00  0.00      SOLV O
ATOM   3550  H1  TIP3   77     -30.237 -31.675 -25.593  1.00  0.00      SOLV H
ATOM   3551  H2  TIP3   77     -28.935 -31.554 -24.816  1.00  0.00      SOLV H
ATOM   3552  OH2 TIP3   78     -28.817 -26.213 -33.740  1.00  0.00      SOLV O
ATOM   3553  H1  TIP3   78     -29.591 -26.551 -34.232  1.00  0.00      SOLV H
ATOM   3554  H2  TIP3   78     -29.234 -25.975 -32.877  1.00  0.00      SOLV H
ATOM   3555  OH2 TIP3   79     -21.670 -26.812 -25.177  1.00  0.00      SOLV O
ATOM   3556  H1  TIP3   79     -21.154 -26.203 -25.747  1.00  0.00      SOLV H
ATOM   3557  H2  TIP3   79     -22.459 -26.991 -25.742  1.00  0.00      SOLV H
ATOM   3558  OH2 TIP3   80     -24.855 -33.442 -35.631  1.00  0.00      SOLV O
ATOM   3559  H1  TIP3   80     -25.812 -33.527 -35.833  1.00  0.00      SOLV H
ATOM   3560  H2  TIP3   80     -24.798 -32.552 -35.239  1.00  0.00      SOLV H
ATOM   3561  OH2 TIP3   81     -27.286 -25.814 -22.526  1.00  0.00      SOLV O
ATOM   3562  H1  TIP3   81     -27.881 -26.046 -21.787  1.00  0.00      SOLV H
ATOM   3563  H2  TIP3   81     -27.437 -24.851 -22.567  1.00  0.00      SOLV H
ATOM   3564  OH2 TIP3   82     -24.373 -31.343 -33.801  1.00  0.00      SOLV O
ATOM   3565  H1  TIP3   82     -23.459 -31.414 -33.476  1.00  0.00      SOLV H
ATOM   3566  H2  TIP3   82     -24.379 -30.443 -34.197  1.00  0.00      SOLV H
ATOM   3567  OH2 TIP3   83     -33.625 -26.718 -28.064  1.00  0.00      SOLV O
ATOM   3568  H1  TIP3   83     -33.040 -26.787 -28.849  1.00  0.00      SOLV H
ATOM   3569  H2  TIP3   83     -33.247 -27.399 -27.489  1.00  0.00      SOLV H
ATOM   3570  OH2 TIP3   84     -26.735 -24.712 -34.872  1.00  0.00      SOLV O
ATOM   3571  H1  TIP3   84     -27.057 -23.816 -34.621  1.00  0.00      SOLV H
ATOM   3572  H2  TIP3   84     -27.404 -25.260 -34.420  1.00  0.00      SOLV H
ATOM   3573  OH2 TIP3   85     -36.343 -28.440 -22.768  1.00  0.00      SOLV O
ATOM   3574  H1  TIP3   85     -36.639 -28.845 -21.928  1.00  0.00      SOLV H
ATOM   3575  H2  TIP3   85     -37.037 -28.745 -23.381  1.00  0.00      SOLV H
ATOM   3576  OH2 TIP3   86     -29.594 -29.137 -20.552  1.00  0.00      SOLV O
ATOM   3577  H1  TIP3   86     -30.276 -29.424 -21.182  1.00  0.00      SOLV H
ATOM   3578  H2  TIP3   86     -29.091 -28.508 -21.088  1.00  0.00      SOLV H
ATOM   3579  OH2 TIP3   87     -25.209 -23.535 -22.456  1.00  0.00      SOLV O
ATOM   3580  H1  TIP3   87     -26.107 -23.250 -22.699  1.00  0.00      SOLV H
ATOM   3581  H2  TIP3   87     -25.130 -23.149 -21.562  1.00  0.00      SOLV H
ATOM   3582  OH2 TIP3   88     -19.579 -30.949 -34.145  1.00  0.00      SOLV O
ATOM   3583  H1  TIP3   88     -20.044 -31.139 -34.996  1.00  0.00      SOLV H
ATOM   3584  H2  TIP3   88     -19.393 -29.998 -34.317  1.00  0.00      SOLV H
ATOM   3585  OH2 TIP3   89     -19.246 -25.235 -21.422  1.00  0.00      SOLV O
ATOM   3586  H1  TIP3   89     -20.146 -25.063 -21.780  1.00  0.00      SOLV H
ATOM   3587  H2  TIP3   89     -18.762 -25.385 -22.267  1.00  0.00      SOLV H
ATOM   3588  OH2 TIP3   90     -20.928 -22.382 -33.660  1.00  0.00      SOLV O
ATOM   3589  H1  TIP3   90     -21.535 -23.010 -33.227  1.00  0.00      SOLV H
ATOM   3590  H2  TIP3   90     -20.851 -22.725 -34.568  1.00  0.00      SOLV H
ATOM   3591  OH2 TIP3   91     -23.819 -27.616 -26.708  1.00  0.00      SOLV O
ATOM   3592  H1  TIP3   91     -24.778 -27.663 -26.914  1.00  0.00      SOLV H
ATOM   3593  H2  TIP3   91     -23.478 -28.261 -27.356  1.00  0.00      SOLV H
ATOM   3594  OH2 TIP3   92     -31.079 -23.175 -30.438  1.00  0.00      SOLV O
ATOM   3595  H1  TIP3   92     -30.662 -22.369 -30.788  1.00  0.00      SOLV H
ATOM   3596  H2  TIP3   92     -31.976 -23.080 -30.776  1.00  0.00      SOLV H
ATOM   3597  OH2 TIP3   93     -35.594 -28.469 -35.701  1.00  0.00      SOLV O
ATOM   3598  H1  TIP3   93     -34.975 -27.868 -35.230  1.00  0.00      SOLV H
ATOM   3599  H2  TIP3   93     -36.315 -27.848 -35.882  1.00  0.00      SOLV H
ATOM   3600  OH2 TIP3   94     -30.133 -25.642 -31.434  1.00  0.00      SOLV O
ATOM   3601  H1  TIP3   94     -30.180 -24.738 -31.066  1.00  0.00      SOLV H
ATOM   3602  H2  TIP3   94     -30.790 -26.102 -30.887  1.00  0.00      SOLV H
ATOM   3603  OH2 TIP3   95     -29.381 -21.342 -24.780  1.00  0.00      SOLV O
ATOM   3604  H1  TIP3   95     -28.765 -20.614 -25.007  1.00  0.00      SOLV H
ATOM   3605  H2  TIP3   95     -28.807 -21.910 -24.242  1.00  0.00      SOLV H
ATOM   3606  OH2 TIP3   96     -31.264 -20.400 -31.671  1.00  0.00      SOLV O
ATOM   3607  H1  TIP3   96     -32.193 -20.277 -31.395  1.00  0.00      SOLV H
ATOM   3608  H2  TIP3   96     -30.848 -19.580 -31.328  1.00  0.00      SOLV H
ATOM   3609  OH2 TIP3   97     -26.263 -25.572 -25.039  1.00  0.00      SOLV O
ATOM   3610  H1  TIP3   97     -26.482 -25.737 -24.095  1.00  0.00      SOLV H
ATOM   3611  H2  TIP3   97     -25.390 -25.972 -25.122  1.00  0.00      SOLV H
ATOM   3612  OH2 TIP3   98     -23.660 -24.262 -35.816  1.00  0.00      SOLV O
ATOM   3613  H1  TIP3   98     -23.234 -24.843 -35.148  1.00  0.00      SOLV H
ATOM   3614  H2  TIP3   98     -24.594 -24.481 -35.679  1.00  0.00      SOLV H
ATOM   3615  OH2 TIP3   99     -23.172 -20.935 -22.825  1.00  0.00      SOLV O
ATOM   3616  H1  TIP3   99     -23.997 -21.237 -23.253  1.00  0.00      SOLV H
ATOM   3617  H2  TIP3   99     -22.985 -20.130 -23.358  1.00  0.00      SOLV H
ATOM   3618  OH2 TIP3  100     -18.977 -19.897 -35.796  1.00  0.00      SOLV O
ATOM   3619  H1  TIP3  100     -18.376 -19.139 -35.649  1.00  0.00      SOLV H
ATOM   3620  H2  TIP3  100     -19.830 -19.484 -35.545  1.00  0.00      SOLV H
ATOM   3621  OH2 TIP3  101     -35.067 -33.578 -23.330  1.00  0.00      SOLV O
ATOM   3622  H1  TIP3  101     -36.021 -33.397 -23.439  1.00  0.00      SOLV H
ATOM   3623  H2  TIP3  101     -35.068 -34.266 -22.638  1.00  0.00      SOLV H
ATOM   3624  OH2 TIP3  102     -22.535 -25.900 -33.950  1.00  0.00      SOLV O
ATOM   3625  H1  TIP3  102     -22.920 -26.524 -33.308  1.00  0.00      SOLV H
ATOM   3626  H2  TIP3  102     -21.601 -25.909 -33.673  1.00  0.00      SOLV H
ATOM   3627  OH2 TIP3  103     -35.399 -21.829 -24.882  1.00  0.00      SOLV O
ATOM   3628  H1  TIP3  103     -35.008 -22.661 -24.570  1.00  0.00      SOLV H
ATOM   3629  H2  TIP3  103     -35.008 -21.190 -24.269  1.00  0.00      SOLV H
ATOM   3630  OH2 TIP3  104     -29.340 -23.402 -37.357  1.00  0.00      SOLV O
ATOM   3631  H1  TIP3  104     -29.346 -24.307 -37.720  1.00  0.00      SOLV H
ATOM   3632  H2  TIP3  104     -29.960 -23.484 -36.612  1.00  0.00      SOLV H
ATOM   3633  OH2 TIP3  105     -30.790 -23.601 -34.955  1.00  0.00      SOLV O
ATOM   3634  H1  TIP3  105     -30.071 -24.021 -34.461  1.00  0.00      SOLV H
ATOM   3635  H2  TIP3  105     -30.657 -22.658 -34.706  1.00  0.00      SOLV H
ATOM   3636  OH2 TIP3  106     -34.221 -26.488 -34.401  1.00  0.00      SOLV O
ATOM   3637  H1  TIP3  106     -34.915 -25.950 -33.957  1.00  0.00      SOLV H
ATOM   3638  H2  TIP3  106     -33.753 -25.773 -34.877  1.00  0.00      SOLV H
ATOM   3639  OH2 TIP3  107     -26.398 -33.829 -24.087  1.00  0.00      SOLV O
ATOM   3640  H1  TIP3  107     -25.535 -33.704 -23.648  1.00  0.00      SOLV H
ATOM   3641  H2  TIP3  107     -26.616 -34.766 -23.902  1.00  0.00      SOLV H
ATOM   3642  OH2 TIP3  108     -25.448 -34.469 -32.921  1.00  0.00      SOLV O
ATOM   3643  H1  TIP3  108     -25.343 -34.046 -33.794  1.00  0.00      SOLV H
ATOM   3644  H2  TIP3  108     -25.060 -33.798 -32.322  1.00  0.00      SOLV H
ATOM   3645  OH2 TIP3  109     -27.903 -22.295 -34.380  1.00  0.00      SOLV O
ATOM   3646  H1  TIP3  109     -28.720 -21.841 -34.101  1.00  0.00      SOLV H
ATOM   3647  H2  TIP3  109     -27.413 -21.561 -34.768  1.00  0.00      SOLV H
ATOM   3648  OH2 TIP3  110     -28.483 -32.345 -32.271  1.00  0.00      SOLV O
ATOM   3649  H1  TIP3  110     -27.732 -31.719 -32.177  1.00  0.00      SOLV H
ATOM   3650  H2  TIP3  110     -28.666 -32.563 -31.334  1.00  0.00      SOLV H
ATOM   3651  OH2 TIP3  111     -27.528 -31.501 -23.103  1.00  0.00      SOLV O
ATOM   3652  H1  TIP3  111     -27.957 -31.775 -22.275  1.00  0.00      SOLV H
ATOM   3653  H2  TIP3  111     -27.198 -32.356 -23.449  1.00  0.00      SOLV H
ATOM   3654  OH2 TIP3  112     -27.736 -35.397 -31.547  1.00  0.00      SOLV O
ATOM   3655  H1  TIP3  112     -27.916 -34.611 -31.000  1.00  0.00      SOLV H
ATOM   3656  H2  TIP3  112     -26.898 -35.145 -31.992  1.00  0.00      SOLV H
ATOM   3657  OH2 TIP3  113     -30.367 -21.034 -34.177  1.00  0.00      SOLV O
ATOM   3658  H1  TIP3  113     -30.361 -20.170 -34.641  1.00  0.00      SOLV H
ATOM   3659  H2  TIP3  113     -30.699 -20.778 -33.286  1.00  0.00      SOLV H
ATOM   3660  OH2 TIP3  114     -31.843 -34.156 -34.514  1.00  0.00      SOLV O
ATOM   3661  H1  TIP3  114     -31.826 -33.288 -34.059  1.00  0.00      SOLV H
ATOM   3662  H2  TIP3  114     -30.919 -34.440 -34.334  1.00  0.00      SOLV H
ATOM   3663  OH2 TIP3  115     -21.698 -33.463 -22.172  1.00  0.00      SOLV O
ATOM   3664  H1  TIP3  115     -22.638 -33.344 -22.421  1.00  0.00      SOLV H
ATOM   3665  H2  TIP3  115     -21.363 -33.867 -22.987  1.00  0.00      SOLV H
ATOM   3666  OH2 TIP3  116     -23.039 -29.820 -28.346  1.00  0.00      SOLV O
ATOM   3667  H1  TIP3  116     -23.891 -30.235 -28.570  1.00  0.00      SOLV H
ATOM   3668  H2  TIP3  116     -22.582 -30.522 -27.837  1.00  0.00      SOLV H
ATOM   3669  OH2 TIP3  117     -33.382 -24.154 -35.719  1.00  0.00      SOLV O
ATOM   3670  H1  TIP3  117     -32.586 -23.767 -35.293  1.00  0.00      SOLV H
ATOM   3671  H2  TIP3  117     -32.924 -24.672 -36.415  1.00  0.00      SOLV H
ATOM   3672  OH2 TIP3  118     -35.639 -31.182 -36.274  1.00  0.00      SOLV O
ATOM   3673  H1  TIP3  118     -35.518 -30.255 -35.992  1.00  0.00      SOLV H
ATOM   3674  H2  TIP3  118     -36.092 -31.072 -37.120  1.00  0.00      SOLV H
ATOM   3675  OH2 TIP3  119     -21.842 -20.368 -26.608  1.00  0.00      SOLV O
ATOM   3676  H1  TIP3  119     -21.999 -19.687 -27.303  1.00  0.00      SOLV H
ATOM   3677  H2  TIP3  119     -20.861 -20.347 -26.567  1.00  0.00      SOLV H
ATOM   3678  OH2 TIP3  120     -34.430 -36.177 -27.959  1.00  0.00      SOLV O
ATOM   3679  H1  TIP3  120     -34.524 -36.258 -28.931  1.00  0.00      SOLV H
ATOM   3680  H2  TIP3  120     -34.852 -36.999 -27.640  1.00  0.00      SOLV H
ATOM   3681  OH2 TIP3  121     -35.684 -22.532 -32.058  1.00  0.00      SOLV O
ATOM   3682  H1  TIP3  121     -36.229 -22.107 -31.379  1.00  0.00      SOLV H
ATOM   3683  H2  TIP3  121     -35.631 -21.839 -32.747  1.00  0.00      SOLV H
ATOM   3684  OH2 TIP3  122     -35.940 -19.479 -20.279  1.00  0.00      SOLV O
ATOM   3685  H1  TIP3  122     -35.327 -19.620 -19.526  1.00  0.00      SOLV H
ATOM   3686  H2  TIP3  122     -36.237 -20.384 -20.429  1.00  0.00      SOLV H
ATOM   3687  OH2 TIP3  123     -31.883 -21.146 -18.681  1.00  0.00      SOLV O
ATOM   3688  H1  TIP3  123     -31.153 -21.689 -18.321  1.00  0.00      SOLV H
ATOM   3689  H2  TIP3  123     -31.896 -21.481 -19.598  1.00  0.00      SOLV H
ATOM   3690  OH2 TIP3  124     -27.430 -21.480 -37.308  1.00  0.00      SOLV O
ATOM   3691  H1  TIP3  124     -28.112 -22.195 -37.256  1.00  0.00      SOLV H
ATOM   3692  H2  TIP3  124     -26.653 -21.990 -37.617  1.00  0.00      SOLV H
ATOM   3693  OH2 TIP3  125     -25.243 -22.743 -19.811  1.00  0.00      SOLV O
ATOM   3694  H1  TIP3  125     -25.393 -23.609 -19.390  1.00  0.00      SOLV H
ATOM   3695  H2  TIP3  125     -24.480 -22.383 -19.316  1.00  0.00      SOLV H
ATOM   3696  OH2 TIP3  126     -22.965 -21.876 -36.900  1.00  0.00      SOLV O
ATOM   3697  H1  TIP3  126     -23.039 -22.753 -36.454  1.00  0.00      SOLV H
ATOM   3698  H2  TIP3  126     -22.102 -21.953 -37.339  1.00  0.00      SOLV H
ATOM   3699  OH2 TIP3  127     -36.103 -26.043 -19.299  1.00  0.00      SOLV O
ATOM   3700  H1  TIP3  127     -36.058 -26.997 -19.509  1.00  0.00      SOLV H
ATOM   3701  H2  TIP3  127     -36.793 -25.752 -19.942  1.00  0.00      SOLV H
ATOM   3702  OH2 TIP3  128     -32.048 -26.025 -37.133  1.00  0.00      SOLV O
ATOM   3703  H1  TIP3  128     -31.716 -26.509 -36.346  1.00  0.00      SOLV H
ATOM   3704  H2  TIP3  128     -31.199 -25.934 -37.623  1.00  0.00      SOLV H
ATOM   3705  OH2 TIP3  129     -29.103 -26.233 -20.576  1.00  0.00      SOLV O
ATOM   3706  H1  TIP3  129     -29.537 -25.369 -20.717  1.00  0.00      SOLV H
ATOM   3707  H2  TIP3  129     -29.791 -26.713 -20.106  1.00  0.00      SOLV H
ATOM   3708  OH2 TIP3  130     -26.331 -24.848 -37.579  1.00  0.00      SOLV O
ATOM   3709  H1  TIP3  130     -26.619 -24.850 -36.644  1.00  0.00      SOLV H
ATOM   3710  H2  TIP3  130     -26.237 -25.813 -37.744  1.00  0.00      SOLV H
ATOM   3711  OH2 TIP3  131     -24.000 -26.021 -22.456  1.00  0.00      SOLV O
ATOM   3712  H1  TIP3  131     -23.127 -25.613 -22.629  1.00  0.00      SOLV H
ATOM   3713  H2  TIP3  131     -24.566 -25.217 -22.503  1.00  0.00      SOLV H
ATOM   3714  OH2 TIP3  132     -35.308 -28.696 -19.777  1.00  0.00      SOLV O
ATOM   3715  H1  TIP3  132     -34.497 -29.162 -20.003  1.00  0.00      SOLV H
ATOM   3716  H2  TIP3  132     -35.286 -28.692 -18.801  1.00  0.00      SOLV H
ATOM   3717  OH2 TIP3  133     -30.942 -27.510 -35.049  1.00  0.00      SOLV O
ATOM   3718  H1  TIP3  133     -31.402 -28.011 -34.359  1.00  0.00      SOLV H
ATOM   3719  H2  TIP3  133     -30.461 -28.213 -35.535  1.00  0.00      SOLV H
ATOM   3720  OH2 TIP3  134     -31.439 -29.820 -22.596  1.00  0.00      SOLV O
ATOM   3721  H1  TIP3  134     -32.164 -29.156 -22.640  1.00  0.00      SOLV H
ATOM   3722  H2  TIP3  134     -30.744 -29.396 -23.149  1.00  0.00      SOLV H
ATOM   3723  OH2 TIP3  135     -29.655 -29.501 -36.497  1.00  0.00      SOLV O
ATOM   3724  H1  TIP3  135     -29.582 -29.165 -37.415  1.00  0.00      SOLV H
ATOM   3725  H2  TIP3  135     -28.709 -29.717 -36.313  1.00  0.00      SOLV H
ATOM   3726  OH2 TIP3  136     -26.232 -27.866 -19.518  1.00  0.00      SOLV O
ATOM   3727  H1  TIP3  136     -26.212 -26.912 -19.301  1.00  0.00      SOLV H
ATOM   3728  H2  TIP3  136     -26.646 -28.240 -18.721  1.00  0.00      SOLV H
ATOM   3729  OH2 TIP3  137     -30.980 -32.312 -21.665  1.00  0.00      SOLV O
ATOM   3730  H1  TIP3  137     -30.934 -32.950 -22.408  1.00  0.00      SOLV H
ATOM   3731  H2  TIP3  137     -31.153 -31.465 -22.137  1.00  0.00      SOLV H
ATOM   3732  OH2 TIP3  138     -30.677 -34.036 -23.879  1.00  0.00      SOLV O
ATOM   3733  H1  TIP3  138     -30.143 -33.525 -24.522  1.00  0.00      SOLV H
ATOM   3734  H2  TIP3  138     -31.546 -34.067 -24.336  1.00  0.00      SOLV H
ATOM   3735  OH2 TIP3  139     -29.310 -28.658 -23.777  1.00  0.00      SOLV O
ATOM   3736  H1  TIP3  139     -28.389 -28.508 -24.018  1.00  0.00      SOLV H
ATOM   3737  H2  TIP3  139     -29.741 -27.871 -24.180  1.00  0.00      SOLV H
ATOM   3738  OH2 TIP3  140     -23.424 -27.970 -20.737  1.00  0.00      SOLV O
ATOM   3739  H1  TIP3  140     -23.637 -27.138 -21.227  1.00  0.00      SOLV H
ATOM   3740  H2  TIP3  140     -22.439 -27.932 -20.792  1.00  0.00      SOLV H
ATOM   3741  OH2 TIP3  141     -32.561 -31.595 -19.450  1.00  0.00      SOLV O
ATOM   3742  H1  TIP3  141     -33.352 -32.148 -19.629  1.00  0.00      SOLV H
ATOM   3743  H2  TIP3  141     -32.064 -31.694 -20.287  1.00  0.00      SOLV H
ATOM   3744  OH2 TIP3  142     -29.857 -36.696 -23.746  1.00  0.00      SOLV O
ATOM   3745  H1  TIP3  142     -30.034 -35.736 -23.642  1.00  0.00      SOLV H
ATOM   3746  H2  TIP3  142     -30.628 -36.945 -24.266  1.00  0.00      SOLV H
ATOM   3747  OH2 TIP3  143     -28.594 -32.543 -20.275  1.00  0.00      SOLV O
ATOM   3748  H1  TIP3  143     -28.888 -32.682 -19.363  1.00  0.00      SOLV H
ATOM   3749  H2  TIP3  143     -29.465 -32.447 -20.716  1.00  0.00      SOLV H
ATOM   3750  OH2 TIP3  144     -25.873 -32.894 -20.708  1.00  0.00      SOLV O
ATOM   3751  H1  TIP3  144     -26.828 -32.846 -20.478  1.00  0.00      SOLV H
ATOM   3752  H2  TIP3  144     -25.557 -33.623 -20.143  1.00  0.00      SOLV H
ATOM   3753  OH2 TIP3  145     -24.514 -34.858 -19.004  1.00  0.00      SOLV O
ATOM   3754  H1  TIP3  145     -24.591 -35.704 -18.549  1.00  0.00      SOLV H
ATOM   3755  H2  TIP3  145     -24.645 -34.241 -18.252  1.00  0.00      SOLV H
ATOM   3756  OH2 TIP3  146     -34.564 -33.448 -19.781  1.00  0.00      SOLV O
ATOM   3757  H1  TIP3  146     -34.602 -34.255 -20.338  1.00  0.00      SOLV H
ATOM   3758  H2  TIP3  146     -34.485 -33.840 -18.889  1.00  0.00      SOLV H
ATOM   3759  OH2 TIP3  147     -29.110 -35.526 -18.904  1.00  0.00      SOLV O
ATOM   3760  H1  TIP3  147     -29.308 -35.885 -19.771  1.00  0.00      SOLV H
ATOM   3761  H2  TIP3  147     -29.811 -34.845 -18.795  1.00  0.00      SOLV H
ATOM   3762  OH2 TIP3  148     -29.910 -18.690 -35.630  1.00  0.00      SOLV O
ATOM   3763  H1  TIP3  148     -28.947 -18.862 -35.628  1.00  0.00      SOLV H
ATOM   3764  H2  TIP3  148     -30.048 -18.362 -36.526  1.00  0.00      SOLV H
ATOM   3765  OH2 TIP3  149     -36.030 -23.946 -36.320  1.00  0.00      SOLV O
ATOM   3766  H1  TIP3  149     -35.094 -23.955 -36.014  1.00  0.00      SOLV H
ATOM   3767  H2  TIP3  149     -36.126 -24.855 -36.679  1.00  0.00      SOLV H
ATOM   3768  OH2 TIP3  150     -36.408 -21.080 -29.534  1.00  0.00      SOLV O
ATOM   3769  H1  TIP3  150     -37.164 -21.565 -29.185  1.00  0.00      SOLV H
ATOM   3770  H2  TIP3  150     -36.220 -20.472 -28.802  1.00  0.00      SOLV H
ATOM   3771  OH2 TIP3  151     -19.158 -20.078 -26.181  1.00  0.00      SOLV O
ATOM   3772  H1  TIP3  151     -19.154 -19.914 -25.220  1.00  0.00      SOLV H
ATOM   3773  H2  TIP3  151     -18.373 -19.592 -26.475  1.00  0.00      SOLV H
ATOM   3774  OH2 TIP3  152     -19.718 -20.377 -23.401  1.00  0.00      SOLV O
ATOM   3775  H1  TIP3  152     -20.248 -21.126 -23.748  1.00  0.00      SOLV H
ATOM   3776  H2  TIP3  152     -19.157 -20.850 -22.768  1.00  0.00      SOLV H
ATOM   3777  OH2 TIP3  153     -21.228 -24.702 -18.625  1.00  0.00      SOLV O
ATOM   3778  H1  TIP3  153     -22.077 -24.576 -18.157  1.00  0.00      SOLV H
ATOM   3779  H2  TIP3  153     -20.709 -23.937 -18.303  1.00  0.00      SOLV H
ATOM   3780  OH2 TIP3  154     -19.812 -26.389 -33.295  1.00  0.00      SOLV O
ATOM   3781  H1  TIP3  154     -19.070 -25.759 -33.212  1.00  0.00      SOLV H
ATOM   3782  H2  TIP3  154     -19.672 -26.963 -32.513  1.00  0.00      SOLV H
ATOM   3783  OH2 TIP3  155     -19.357 -28.333 -31.369  1.00  0.00      SOLV O
ATOM   3784  H1  TIP3  155     -20.237 -28.663 -31.084  1.00  0.00      SOLV H
ATOM   3785  H2  TIP3  155     -18.900 -28.182 -30.518  1.00  0.00      SOLV H
ATOM   3786  OH2 TIP3  156     -19.471 -25.419 -26.162  1.00  0.00      SOLV O
ATOM   3787  H1  TIP3  156     -18.972 -26.052 -26.708  1.00  0.00      SOLV H
ATOM   3788  H2  TIP3  156     -19.292 -24.571 -26.617  1.00  0.00      SOLV H
ATOM   3789  OH2 TIP3  157     -21.295 -22.595 -24.075  1.00  0.00      SOLV O
ATOM   3790  H1  TIP3  157     -22.073 -22.130 -23.711  1.00  0.00      SOLV H
ATOM   3791  H2  TIP3  157     -21.585 -22.779 -24.997  1.00  0.00      SOLV H
ATOM   3792  OH2 TIP3  158     -19.254 -28.371 -35.080  1.00  0.00      SOLV O
ATOM   3793  H1  TIP3  158     -19.955 -28.294 -35.743  1.00  0.00      SOLV H
ATOM   3794  H2  TIP3  158     -19.499 -27.636 -34.472  1.00  0.00      SOLV H
ATOM   3795  OH2 TIP3  159     -20.776 -31.222 -36.551  1.00  0.00      SOLV O
ATOM   3796  H1  TIP3  159     -21.136 -30.588 -37.192  1.00  0.00      SOLV H
ATOM   3797  H2  TIP3  159     -21.087 -32.052 -36.964  1.00  0.00      SOLV H
ATOM   3798  OH2 TIP3  160     -21.758 -29.531 -30.769  1.00  0.00      SOLV O
ATOM   3799  H1  TIP3  160     -21.854 -30.446 -31.081  1.00  0.00      SOLV H
ATOM   3800  H2  TIP3  160     -22.168 -29.563 -29.877  1.00  0.00      SOLV H
ATOM   3801  OH2 TIP3  161     -36.705 -27.744 -26.853  1.00  0.00      SOLV O
ATOM   3802  H1  TIP3  161     -36.520 -27.817 -27.813  1.00  0.00      SOLV H
ATOM   3803  H2  TIP3  161     -35.802 -27.891 -26.484  1.00  0.00      SOLV H
ATOM   3804  OH2 TIP3  162     -20.759 -27.679 -20.996  1.00  0.00      SOLV O
ATOM   3805  H1  TIP3  162     -20.124 -28.418 -21.115  1.00  0.00      SOLV H
ATOM   3806  H2  TIP3  162     -20.273 -26.920 -21.363  1.00  0.00      SOLV H
ATOM   3807  OH2 TIP3  163     -19.334 -29.967 -21.032  1.00  0.00      SOLV O
ATOM   3808  H1  TIP3  163     -20.222 -30.361 -20.895  1.00  0.00      SOLV H
ATOM   3809  H2  TIP3  163     -18.772 -30.742 -20.823  1.00  0.00      SOLV H
ATOM   3810  OH2 TIP3  164     -21.751 -33.694 -37.303  1.00  0.00      SOLV O
ATOM   3811  H1  TIP3  164     -21.141 -34.177 -36.719  1.00  0.00      SOLV H
ATOM   3812  H2  TIP3  164     -22.614 -33.821 -36.884  1.00  0.00      SOLV H
ATOM   3813  OH2 TIP3  165     -21.859 -32.025 -32.431  1.00  0.00      SOLV O
ATOM   3814  H1  TIP3  165     -21.584 -32.969 -32.422  1.00  0.00      SOLV H
ATOM   3815  H2  TIP3  165     -21.117 -31.635 -32.929  1.00  0.00      SOLV H
ATOM   3816  OH2 TIP3  166     -21.519 -31.740 -27.005  1.00  0.00      SOLV O
ATOM   3817  H1  TIP3  166     -20.564 -31.566 -27.168  1.00  0.00      SOLV H
ATOM   3818  H2  TIP3  166     -21.533 -31.594 -26.041  1.00  0.00      SOLV H
ATOM   3819  OH2 TIP3  167     -21.203 -30.868 -24.328  1.00  0.00      SOLV O
ATOM   3820  H1  TIP3  167     -22.041 -30.448 -24.094  1.00  0.00      SOLV H
ATOM   3821  H2  TIP3  167     -20.629 -30.084 -24.495  1.00  0.00      SOLV H
ATOM   3822  OH2 TIP3  168     -36.873 -32.483 -20.851  1.00  0.00      SOLV O
ATOM   3823  H1  TIP3  168     -35.984 -32.664 -20.477  1.00  0.00      SOLV H
ATOM   3824  H2  TIP3  168     -37.323 -33.326 -20.623  1.00  0.00      SOLV H
ATOM   3825  OH2 TIP3  169     -18.750 -36.525 -18.823  1.00  0.00      SOLV O
ATOM   3826  H1  TIP3  169     -18.194 -37.109 -19.379  1.00  0.00      SOLV H
ATOM   3827  H2  TIP3  169     -19.070 -35.895 -19.507  1.00  0.00      SOLV H
ATOM   3828  OH2 TIP3  170     -21.195 -34.730 -32.429  1.00  0.00      SOLV O
ATOM   3829  H1  TIP3  170     -21.107 -35.166 -31.560  1.00  0.00      SOLV H
ATOM   3830  H2  TIP3  170     -21.925 -35.258 -32.819  1.00  0.00      SOLV H
ATOM   3831  OH2 TIP3  171     -35.995 -33.914 -27.615  1.00  0.00      SOLV O
ATOM   3832  H1  TIP3  171     -35.461 -34.733 -27.678  1.00  0.00      SOLV H
ATOM   3833  H2  TIP3  171     -35.289 -33.261 -27.456  1.00  0.00      SOLV H
ATOM   3834  OH2 TIP3  172     -37.490 -31.047 -26.860  1.00  0.00      SOLV O
ATOM   3835  H1  TIP3  172     -36.799 -30.989 -27.550  1.00  0.00      SOLV H
ATOM   3836  H2  TIP3  172     -37.280 -30.274 -26.320  1.00  0.00      SOLV H
ATOM   3837  OH2 TIP3  173     -19.652 -34.792 -20.727  1.00  0.00      SOLV O
ATOM   3838  H1  TIP3  173     -20.437 -34.213 -20.679  1.00  0.00      SOLV H
ATOM   3839  H2  TIP3  173     -19.921 -35.347 -21.493  1.00  0.00      SOLV H
ATOM   3840  OH2 TIP3  174     -19.556 -34.825 -36.022  1.00  0.00      SOLV O
ATOM   3841  H1  TIP3  174     -19.243 -34.844 -36.944  1.00  0.00      SOLV H
ATOM   3842  H2  TIP3  174     -18.916 -34.215 -35.601  1.00  0.00      SOLV H
ATOM   3843  OH2 TIP3  175     -36.923 -35.087 -32.755  1.00  0.00      SOLV O
ATOM   3844  H1  TIP3  175     -37.891 -34.970 -32.702  1.00  0.00      SOLV H
ATOM   3845  H2  TIP3  175     -36.681 -34.340 -33.345  1.00  0.00      SOLV H
ATOM   3846  OH2 TIP3  176     -22.576 -19.439 -30.902  1.00  0.00      SOLV O
ATOM   3847  H1  TIP3  176     -21.837 -19.711 -31.474  1.00  0.00      SOLV H
ATOM   3848  H2  TIP3  176     -22.180 -19.485 -30.023  1.00  0.00      SOLV H
ATOM   3849  OH2 TIP3  177     -35.233 -22.562 -20.305  1.00  0.00      SOLV O
ATOM   3850  H1  TIP3  177     -35.687 -23.238 -20.823  1.00  0.00      SOLV H
ATOM   3851  H2  TIP3  177     -35.224 -22.937 -19.419  1.00  0.00      SOLV H
ATOM   3852  OH2 TIP3  178     -32.005 -21.720 -24.017  1.00  0.00      SOLV O
ATOM   3853  H1  TIP3  178     -32.226 -20.809 -24.302  1.00  0.00      SOLV H
ATOM   3854  H2  TIP3  178     -31.048 -21.692 -24.228  1.00  0.00      SOLV H
ATOM   3855  OH2 TIP3  179     -27.941 -20.568 -21.127  1.00  0.00      SOLV O
ATOM   3856  H1  TIP3  179     -27.833 -20.827 -20.187  1.00  0.00      SOLV H
ATOM   3857  H2  TIP3  179     -27.111 -20.070 -21.286  1.00  0.00      SOLV H
ATOM   3858  OH2 TIP3  180     -25.666 -19.098 -21.608  1.00  0.00      SOLV O
ATOM   3859  H1  TIP3  180     -24.950 -19.572 -22.053  1.00  0.00      SOLV H
ATOM   3860  H2  TIP3  180     -25.205 -18.770 -20.804  1.00  0.00      SOLV H
ATOM   3861  OH2 TIP3  181     -20.557 -36.357 -22.787  1.00  0.00      SOLV O
ATOM   3862  H1  TIP3  181     -21.187 -36.063 -23.477  1.00  0.00      SOLV H
ATOM   3863  H2  TIP3  181     -20.382 -37.293 -23.035  1.00  0.00      SOLV H
ATOM   3864  OH2 TIP3  182     -34.828 -18.853 -23.906  1.00  0.00      SOLV O
ATOM   3865  H1  TIP3  182     -35.496 -18.449 -24.475  1.00  0.00      SOLV H
ATOM   3866  H2  TIP3  182     -34.977 -18.407 -23.058  1.00  0.00      SOLV H
ATOM   3867  OH2 TIP3  183     -32.200 -19.085 -24.750  1.00  0.00      SOLV O
ATOM   3868  H1  TIP3  183     -33.134 -18.916 -24.506  1.00  0.00      SOLV H
ATOM   3869  H2  TIP3  183     -32.122 -18.598 -25.596  1.00  0.00      SOLV H
ATOM   3870  OH2 TIP3  184     -27.654 -19.294 -25.608  1.00  0.00      SOLV O
ATOM   3871  H1  TIP3  184     -28.105 -18.877 -26.365  1.00  0.00      SOLV H
ATOM   3872  H2  TIP3  184     -27.533 -18.533 -25.003  1.00  0.00      SOLV H
ATOM   3873  OH2 TIP3  185     -25.322 -20.491 -24.623  1.00  0.00      SOLV O
ATOM   3874  H1  TIP3  185     -26.148 -20.109 -24.984  1.00  0.00      SOLV H
ATOM   3875  H2  TIP3  185     -24.670 -19.825 -24.891  1.00  0.00      SOLV H
ATOM   3876  OH2 TIP3  186     -22.806 -18.849 -24.541  1.00  0.00      SOLV O
ATOM   3877  H1  TIP3  186     -22.703 -17.919 -24.834  1.00  0.00      SOLV H
ATOM   3878  H2  TIP3  186     -22.441 -19.338 -25.313  1.00  0.00      SOLV H
ATOM   3879  OH2 TIP3  187     -35.267 -20.010 -27.079  1.00  0.00      SOLV O
ATOM   3880  H1  TIP3  187     -35.393 -20.532 -26.264  1.00  0.00      SOLV H
ATOM   3881  H2  TIP3  187     -34.504 -20.489 -27.474  1.00  0.00      SOLV H
ATOM   3882  OH2 TIP3  188     -33.182 -21.366 -28.164  1.00  0.00      SOLV O
ATOM   3883  H1  TIP3  188     -33.278 -22.310 -27.905  1.00  0.00      SOLV H
ATOM   3884  H2  TIP3  188     -32.249 -21.195 -27.912  1.00  0.00      SOLV H
ATOM   3885  OH2 TIP3  189     -30.511 -20.901 -27.364  1.00  0.00      SOLV O
ATOM   3886  H1  TIP3  189     -30.067 -21.632 -27.822  1.00  0.00      SOLV H
ATOM   3887  H2  TIP3  189     -30.262 -21.092 -26.439  1.00  0.00      SOLV H
ATOM   3888  OH2 TIP3  190     -27.151 -35.127 -28.175  1.00  0.00      SOLV O
ATOM   3889  H1  TIP3  190     -27.833 -35.816 -28.048  1.00  0.00      SOLV H
ATOM   3890  H2  TIP3  190     -26.489 -35.585 -28.722  1.00  0.00      SOLV H
ATOM   3891  OH2 TIP3  191     -22.176 -36.870 -28.129  1.00  0.00      SOLV O
ATOM   3892  H1  TIP3  191     -21.527 -36.399 -28.692  1.00  0.00      SOLV H
ATOM   3893  H2  TIP3  191     -23.022 -36.566 -28.508  1.00  0.00      SOLV H
ATOM   3894  OH2 TIP3  192     -20.415 -36.093 -30.108  1.00  0.00      SOLV O
ATOM   3895  H1  TIP3  192     -19.762 -36.648 -30.556  1.00  0.00      SOLV H
ATOM   3896  H2  TIP3  192     -19.880 -35.275 -29.952  1.00  0.00      SOLV H
ATOM   3897  OH2 TIP3  193     -34.778 -36.404 -30.727  1.00  0.00      SOLV O
ATOM   3898  H1  TIP3  193     -35.516 -36.288 -31.348  1.00  0.00      SOLV H
ATOM   3899  H2  TIP3  193     -34.524 -37.341 -30.865  1.00  0.00      SOLV H
ATOM   3900  OH2 TIP3  194     -35.620 -36.712 -34.734  1.00  0.00      SOLV O
ATOM   3901  H1  TIP3  194     -35.155 -35.995 -35.219  1.00  0.00      SOLV H
ATOM   3902  H2  TIP3  194     -36.197 -36.187 -34.144  1.00  0.00      SOLV H
ATOM   3903  OH2 TIP3  195     -29.984 -36.781 -30.678  1.00  0.00      SOLV O
ATOM   3904  H1  TIP3  195     -29.216 -36.302 -31.048  1.00  0.00      SOLV H
ATOM   3905  H2  TIP3  195     -29.816 -36.683 -29.721  1.00  0.00      SOLV H
ATOM   3906  OH2 TIP3  196     -24.705 -36.344 -29.277  1.00  0.00      SOLV O
ATOM   3907  H1  TIP3  196     -24.486 -36.540 -30.198  1.00  0.00      SOLV H
ATOM   3908  H2  TIP3  196     -25.119 -37.179 -28.975  1.00  0.00      SOLV H
ATOM   3909  OH2 TIP3  197     -23.297 -36.238 -33.430  1.00  0.00      SOLV O
ATOM   3910  H1  TIP3  197     -24.085 -35.661 -33.424  1.00  0.00      SOLV H
ATOM   3911  H2  TIP3  197     -23.721 -37.100 -33.235  1.00  0.00      SOLV H
ATOM   3912  OH2 TIP3  198     -35.925 -20.625 -34.046  1.00  0.00      SOLV O
ATOM   3913  H1  TIP3  198     -36.884 -20.699 -33.965  1.00  0.00      SOLV H
ATOM   3914  H2  TIP3  198     -35.826 -19.661 -34.196  1.00  0.00      SOLV H
ATOM   3915  OH2 TIP3  199     -33.973 -34.969 -36.117  1.00  0.00      SOLV O
ATOM   3916  H1  TIP3  199     -33.460 -35.499 -36.760  1.00  0.00      SOLV H
ATOM   3917  H2  TIP3  199     -33.267 -34.660 -35.507  1.00  0.00      SOLV H
ATOM   3918  OH2 TIP3  200     -29.203 -34.500 -33.799  1.00  0.00      SOLV O
ATOM   3919  H1  TIP3  200     -28.730 -35.168 -33.273  1.00  0.00      SOLV H
ATOM   3920  H2  TIP3  200     -28.961 -33.694 -33.288  1.00  0.00      SOLV H
ATOM   3921  OH2 TIP3  201     -27.252 -19.359 -35.648  1.00  0.00      SOLV O
ATOM   3922  H1  TIP3  201     -26.272 -19.349 -35.623  1.00  0.00      SOLV H
ATOM   3923  H2  TIP3  201     -27.374 -20.073 -36.316  1.00  0.00      SOLV H
ATOM   3924  OH2 TIP3  202     -20.367 -19.936 -32.662  1.00  0.00      SOLV O
ATOM   3925  H1  TIP3  202     -20.539 -20.856 -32.979  1.00  0.00      SOLV H
ATOM   3926  H2  TIP3  202     -20.623 -19.422 -33.451  1.00  0.00      SOLV H
ATOM   3927  OH2 TIP3  203     -34.782 -35.754 -21.241  1.00  0.00      SOLV O
ATOM   3928  H1  TIP3  203     -35.397 -36.494 -21.057  1.00  0.00      SOLV H
ATOM   3929  H2  TIP3  203     -33.977 -36.088 -20.799  1.00  0.00      SOLV H
ATOM   3930  OH2 TIP3  204     -32.824 -36.657 -19.430  1.00  0.00      SOLV O
ATOM   3931  H1  TIP3  204     -31.961 -37.092 -19.417  1.00  0.00      SOLV H
ATOM   3932  H2  TIP3  204     -33.379 -37.357 -19.028  1.00  0.00      SOLV H
ATOM   3933  OH2 TIP3  205     -34.153 -19.875 -36.752  1.00  0.00      SOLV O
ATOM   3934  H1  TIP3  205     -34.660 -19.597 -35.971  1.00  0.00      SOLV H
ATOM   3935  H2  TIP3  205     -33.786 -20.718 -36.458  1.00  0.00      SOLV H
ATOM   3936  OH2 TIP3  206     -21.403 -21.293 -20.631  1.00  0.00      SOLV O
ATOM   3937  H1  TIP3  206     -22.031 -21.312 -21.383  1.00  0.00      SOLV H
ATOM   3938  H2  TIP3  206     -21.436 -20.340 -20.403  1.00  0.00      SOLV H
ATOM   3939  OH2 TIP3  207      -6.724 -27.330 -30.779  1.00  0.00      SOLV O
ATOM   3940  H1  TIP3  207      -6.848 -26.360 -30.847  1.00  0.00      SOLV H
ATOM   3941  H2  TIP3  207      -7.422 -27.632 -31.387  1.00  0.00      SOLV H
ATOM   3942  OH2 TIP3  208      -7.803 -28.116 -27.076  1.00  0.00      SOLV O
ATOM   3943  H1  TIP3  208      -7.711 -28.554 -26.209  1.00  0.00      SOLV H
ATOM   3944  H2  TIP3  208      -8.267 -28.793 -27.593  1.00  0.00      SOLV H
ATOM   3945  OH2 TIP3  209     -15.648 -28.516 -25.596  1.00  0.00      SOLV O
ATOM   3946  H1  TIP3  209     -15.606 -29.348 -25.088  1.00  0.00      SOLV H
ATOM   3947  H2  TIP3  209     -14.782 -28.132 -25.404  1.00  0.00      SOLV H
ATOM   3948  OH2 TIP3  210      -4.156 -25.026 -28.796  1.00  0.00      SOLV O
ATOM   3949  H1  TIP3  210      -4.618 -25.735 -28.330  1.00  0.00      SOLV H
ATOM   3950  H2  TIP3  210      -3.911 -24.428 -28.066  1.00  0.00      SOLV H
ATOM   3951  OH2 TIP3  211     -14.519 -23.934 -27.332  1.00  0.00      SOLV O
ATOM   3952  H1  TIP3  211     -14.751 -24.855 -27.574  1.00  0.00      SOLV H
ATOM   3953  H2  TIP3  211     -13.561 -24.024 -27.176  1.00  0.00      SOLV H
ATOM   3954  OH2 TIP3  212     -17.895 -30.696 -31.963  1.00  0.00      SOLV O
ATOM   3955  H1  TIP3  212     -18.272 -29.842 -31.676  1.00  0.00      SOLV H
ATOM   3956  H2  TIP3  212     -18.492 -30.891 -32.709  1.00  0.00      SOLV H
ATOM   3957  OH2 TIP3  213     -17.427 -28.326 -29.378  1.00  0.00      SOLV O
ATOM   3958  H1  TIP3  213     -17.110 -29.227 -29.152  1.00  0.00      SOLV H
ATOM   3959  H2  TIP3  213     -16.629 -27.908 -29.727  1.00  0.00      SOLV H
ATOM   3960  OH2 TIP3  214      -6.901 -19.961 -28.418  1.00  0.00      SOLV O
ATOM   3961  H1  TIP3  214      -6.498 -20.655 -28.976  1.00  0.00      SOLV H
ATOM   3962  H2  TIP3  214      -7.314 -20.477 -27.717  1.00  0.00      SOLV H
ATOM   3963  OH2 TIP3  215      -9.572 -25.632 -26.645  1.00  0.00      SOLV O
ATOM   3964  H1  TIP3  215      -9.136 -26.348 -27.136  1.00  0.00      SOLV H
ATOM   3965  H2  TIP3  215      -8.815 -25.367 -26.079  1.00  0.00      SOLV H
ATOM   3966  OH2 TIP3  216      -0.770 -34.101 -25.889  1.00  0.00      SOLV O
ATOM   3967  H1  TIP3  216      -0.525 -33.437 -25.212  1.00  0.00      SOLV H
ATOM   3968  H2  TIP3  216      -0.270 -33.775 -26.658  1.00  0.00      SOLV H
ATOM   3969  OH2 TIP3  217      -6.364 -31.334 -26.586  1.00  0.00      SOLV O
ATOM   3970  H1  TIP3  217      -6.137 -32.279 -26.507  1.00  0.00      SOLV H
ATOM   3971  H2  TIP3  217      -6.479 -31.253 -27.552  1.00  0.00      SOLV H
ATOM   3972  OH2 TIP3  218     -12.979 -33.227 -29.243  1.00  0.00      SOLV O
ATOM   3973  H1  TIP3  218     -12.907 -32.357 -29.691  1.00  0.00      SOLV H
ATOM   3974  H2  TIP3  218     -13.438 -33.734 -29.945  1.00  0.00      SOLV H
ATOM   3975  OH2 TIP3  219      -5.227 -32.956 -30.958  1.00  0.00      SOLV O
ATOM   3976  H1  TIP3  219      -4.751 -33.350 -30.191  1.00  0.00      SOLV H
ATOM   3977  H2  TIP3  219      -4.480 -32.570 -31.450  1.00  0.00      SOLV H
ATOM   3978  OH2 TIP3  220     -16.571 -30.816 -28.587  1.00  0.00      SOLV O
ATOM   3979  H1  TIP3  220     -15.906 -31.217 -27.996  1.00  0.00      SOLV H
ATOM   3980  H2  TIP3  220     -16.279 -31.186 -29.447  1.00  0.00      SOLV H
ATOM   3981  OH2 TIP3  221     -11.573 -29.341 -29.002  1.00  0.00      SOLV O
ATOM   3982  H1  TIP3  221     -10.731 -29.768 -28.738  1.00  0.00      SOLV H
ATOM   3983  H2  TIP3  221     -11.956 -30.008 -29.611  1.00  0.00      SOLV H
ATOM   3984  OH2 TIP3  222      -0.265 -32.581 -23.604  1.00  0.00      SOLV O
ATOM   3985  H1  TIP3  222      -0.987 -31.965 -23.854  1.00  0.00      SOLV H
ATOM   3986  H2  TIP3  222      -0.268 -32.476 -22.639  1.00  0.00      SOLV H
ATOM   3987  OH2 TIP3  223     -14.273 -34.198 -25.121  1.00  0.00      SOLV O
ATOM   3988  H1  TIP3  223     -14.573 -33.637 -25.862  1.00  0.00      SOLV H
ATOM   3989  H2  TIP3  223     -15.005 -34.055 -24.485  1.00  0.00      SOLV H
ATOM   3990  OH2 TIP3  224      -7.142 -24.768 -31.767  1.00  0.00      SOLV O
ATOM   3991  H1  TIP3  224      -7.318 -24.635 -32.710  1.00  0.00      SOLV H
ATOM   3992  H2  TIP3  224      -7.555 -23.960 -31.391  1.00  0.00      SOLV H
ATOM   3993  OH2 TIP3  225     -11.665 -26.542 -25.104  1.00  0.00      SOLV O
ATOM   3994  H1  TIP3  225     -12.213 -25.808 -24.746  1.00  0.00      SOLV H
ATOM   3995  H2  TIP3  225     -10.965 -26.049 -25.584  1.00  0.00      SOLV H
ATOM   3996  OH2 TIP3  226      -3.831 -33.634 -28.714  1.00  0.00      SOLV O
ATOM   3997  H1  TIP3  226      -4.393 -34.044 -28.041  1.00  0.00      SOLV H
ATOM   3998  H2  TIP3  226      -3.297 -33.017 -28.174  1.00  0.00      SOLV H
ATOM   3999  OH2 TIP3  227     -14.730 -32.459 -27.257  1.00  0.00      SOLV O
ATOM   4000  H1  TIP3  227     -14.112 -31.912 -26.720  1.00  0.00      SOLV H
ATOM   4001  H2  TIP3  227     -14.103 -32.804 -27.933  1.00  0.00      SOLV H
ATOM   4002  OH2 TIP3  228     -13.243 -24.495 -24.069  1.00  0.00      SOLV O
ATOM   4003  H1  TIP3  228     -13.256 -23.533 -24.252  1.00  0.00      SOLV H
ATOM   4004  H2  TIP3  228     -14.179 -24.613 -23.794  1.00  0.00      SOLV H
ATOM   4005  OH2 TIP3  229     -17.433 -24.810 -33.428  1.00  0.00      SOLV O
ATOM   4006  H1  TIP3  229     -17.647 -24.281 -34.215  1.00  0.00      SOLV H
ATOM   4007  H2  TIP3  229     -17.135 -24.112 -32.806  1.00  0.00      SOLV H
ATOM   4008  OH2 TIP3  230      -3.665 -23.140 -26.629  1.00  0.00      SOLV O
ATOM   4009  H1  TIP3  230      -4.636 -23.106 -26.464  1.00  0.00      SOLV H
ATOM   4010  H2  TIP3  230      -3.478 -22.198 -26.821  1.00  0.00      SOLV H
ATOM   4011  OH2 TIP3  231      -3.159 -35.001 -24.715  1.00  0.00      SOLV O
ATOM   4012  H1  TIP3  231      -3.940 -34.736 -25.223  1.00  0.00      SOLV H
ATOM   4013  H2  TIP3  231      -2.432 -34.729 -25.312  1.00  0.00      SOLV H
ATOM   4014  OH2 TIP3  232     -10.658 -36.871 -27.963  1.00  0.00      SOLV O
ATOM   4015  H1  TIP3  232     -10.865 -37.812 -27.833  1.00  0.00      SOLV H
ATOM   4016  H2  TIP3  232     -11.402 -36.463 -27.466  1.00  0.00      SOLV H
ATOM   4017  OH2 TIP3  233      -5.590 -21.508 -30.337  1.00  0.00      SOLV O
ATOM   4018  H1  TIP3  233      -5.157 -22.363 -30.562  1.00  0.00      SOLV H
ATOM   4019  H2  TIP3  233      -4.800 -20.921 -30.377  1.00  0.00      SOLV H
ATOM   4020  OH2 TIP3  234      -4.263 -23.724 -31.230  1.00  0.00      SOLV O
ATOM   4021  H1  TIP3  234      -4.765 -24.343 -31.775  1.00  0.00      SOLV H
ATOM   4022  H2  TIP3  234      -4.132 -24.246 -30.408  1.00  0.00      SOLV H
ATOM   4023  OH2 TIP3  235      -2.596 -25.180 -22.969  1.00  0.00      SOLV O
ATOM   4024  H1  TIP3  235      -2.647 -25.746 -23.769  1.00  0.00      SOLV H
ATOM   4025  H2  TIP3  235      -2.542 -24.283 -23.370  1.00  0.00      SOLV H
ATOM   4026  OH2 TIP3  236      -8.136 -28.150 -33.022  1.00  0.00      SOLV O
ATOM   4027  H1  TIP3  236      -8.796 -27.467 -33.265  1.00  0.00      SOLV H
ATOM   4028  H2  TIP3  236      -7.513 -28.091 -33.765  1.00  0.00      SOLV H
ATOM   4029  OH2 TIP3  237      -8.120 -29.722 -36.074  1.00  0.00      SOLV O
ATOM   4030  H1  TIP3  237      -7.423 -29.289 -35.547  1.00  0.00      SOLV H
ATOM   4031  H2  TIP3  237      -7.652 -30.481 -36.426  1.00  0.00      SOLV H
ATOM   4032  OH2 TIP3  238      -0.795 -28.651 -24.817  1.00  0.00      SOLV O
ATOM   4033  H1  TIP3  238      -1.533 -28.003 -24.872  1.00  0.00      SOLV H
ATOM   4034  H2  TIP3  238      -0.222 -28.309 -25.538  1.00  0.00      SOLV H
ATOM   4035  OH2 TIP3  239      -4.606 -27.969 -32.356  1.00  0.00      SOLV O
ATOM   4036  H1  TIP3  239      -5.297 -27.749 -31.687  1.00  0.00      SOLV H
ATOM   4037  H2  TIP3  239      -3.955 -28.435 -31.793  1.00  0.00      SOLV H
ATOM   4038  OH2 TIP3  240      -4.856 -29.851 -23.022  1.00  0.00      SOLV O
ATOM   4039  H1  TIP3  240      -4.894 -29.126 -22.368  1.00  0.00      SOLV H
ATOM   4040  H2  TIP3  240      -5.526 -29.543 -23.666  1.00  0.00      SOLV H
ATOM   4041  OH2 TIP3  241     -13.086 -27.348 -30.232  1.00  0.00      SOLV O
ATOM   4042  H1  TIP3  241     -13.349 -27.701 -31.107  1.00  0.00      SOLV H
ATOM   4043  H2  TIP3  241     -12.506 -28.057 -29.886  1.00  0.00      SOLV H
ATOM   4044  OH2 TIP3  242     -11.674 -23.893 -27.590  1.00  0.00      SOLV O
ATOM   4045  H1  TIP3  242     -11.624 -23.969 -28.555  1.00  0.00      SOLV H
ATOM   4046  H2  TIP3  242     -10.925 -24.452 -27.298  1.00  0.00      SOLV H
ATOM   4047  OH2 TIP3  243     -12.821 -28.518 -26.634  1.00  0.00      SOLV O
ATOM   4048  H1  TIP3  243     -12.287 -28.662 -27.444  1.00  0.00      SOLV H
ATOM   4049  H2  TIP3  243     -12.322 -27.809 -26.173  1.00  0.00      SOLV H
ATOM   4050  OH2 TIP3  244      -6.281 -22.981 -25.987  1.00  0.00      SOLV O
ATOM   4051  H1  TIP3  244      -6.451 -22.250 -25.363  1.00  0.00      SOLV H
ATOM   4052  H2  TIP3  244      -6.735 -23.739 -25.573  1.00  0.00      SOLV H
ATOM   4053  OH2 TIP3  245     -11.581 -24.099 -21.909  1.00  0.00      SOLV O
ATOM   4054  H1  TIP3  245     -12.206 -23.464 -21.496  1.00  0.00      SOLV H
ATOM   4055  H2  TIP3  245     -12.109 -24.370 -22.688  1.00  0.00      SOLV H
ATOM   4056  OH2 TIP3  246      -5.860 -28.743 -34.669  1.00  0.00      SOLV O
ATOM   4057  H1  TIP3  246      -5.388 -28.368 -33.890  1.00  0.00      SOLV H
ATOM   4058  H2  TIP3  246      -5.287 -28.399 -35.398  1.00  0.00      SOLV H
ATOM   4059  OH2 TIP3  247     -14.818 -28.173 -22.497  1.00  0.00      SOLV O
ATOM   4060  H1  TIP3  247     -14.747 -27.359 -21.957  1.00  0.00      SOLV H
ATOM   4061  H2  TIP3  247     -15.776 -28.160 -22.701  1.00  0.00      SOLV H
ATOM   4062  OH2 TIP3  248      -8.100 -22.265 -31.098  1.00  0.00      SOLV O
ATOM   4063  H1  TIP3  248      -7.256 -21.923 -30.742  1.00  0.00      SOLV H
ATOM   4064  H2  TIP3  248      -8.489 -21.477 -31.495  1.00  0.00      SOLV H
ATOM   4065  OH2 TIP3  249     -13.561 -22.296 -21.214  1.00  0.00      SOLV O
ATOM   4066  H1  TIP3  249     -13.619 -21.984 -22.138  1.00  0.00      SOLV H
ATOM   4067  H2  TIP3  249     -14.506 -22.433 -20.981  1.00  0.00      SOLV H
ATOM   4068  OH2 TIP3  250      -2.101 -36.921 -34.852  1.00  0.00      SOLV O
ATOM   4069  H1  TIP3  250      -2.989 -36.637 -34.553  1.00  0.00      SOLV H
ATOM   4070  H2  TIP3  250      -1.713 -36.083 -35.180  1.00  0.00      SOLV H
ATOM   4071  OH2 TIP3  251     -13.974 -28.191 -32.814  1.00  0.00      SOLV O
ATOM   4072  H1  TIP3  251     -14.468 -27.495 -33.300  1.00  0.00      SOLV H
ATOM   4073  H2  TIP3  251     -14.499 -28.972 -33.020  1.00  0.00      SOLV H
ATOM   4074  OH2 TIP3  252      -0.919 -22.590 -36.239  1.00  0.00      SOLV O
ATOM   4075  H1  TIP3  252      -0.626 -21.661 -36.235  1.00  0.00      SOLV H
ATOM   4076  H2  TIP3  252      -0.077 -23.073 -36.314  1.00  0.00      SOLV H
ATOM   4077  OH2 TIP3  253     -18.072 -25.806 -23.782  1.00  0.00      SOLV O
ATOM   4078  H1  TIP3  253     -18.560 -25.691 -24.626  1.00  0.00      SOLV H
ATOM   4079  H2  TIP3  253     -17.871 -26.760 -23.778  1.00  0.00      SOLV H
ATOM   4080  OH2 TIP3  254     -18.203 -22.982 -27.133  1.00  0.00      SOLV O
ATOM   4081  H1  TIP3  254     -17.262 -23.124 -26.964  1.00  0.00      SOLV H
ATOM   4082  H2  TIP3  254     -18.404 -22.257 -26.521  1.00  0.00      SOLV H
ATOM   4083  OH2 TIP3  255       0.049 -22.370 -20.913  1.00  0.00      SOLV O
ATOM   4084  H1  TIP3  255      -0.152 -23.309 -21.063  1.00  0.00      SOLV H
ATOM   4085  H2  TIP3  255      -0.849 -22.014 -20.746  1.00  0.00      SOLV H
ATOM   4086  OH2 TIP3  256      -9.155 -22.958 -22.512  1.00  0.00      SOLV O
ATOM   4087  H1  TIP3  256      -9.157 -22.107 -22.019  1.00  0.00      SOLV H
ATOM   4088  H2  TIP3  256     -10.035 -23.315 -22.261  1.00  0.00      SOLV H
ATOM   4089  OH2 TIP3  257      -8.349 -19.235 -32.625  1.00  0.00      SOLV O
ATOM   4090  H1  TIP3  257      -8.638 -19.114 -33.545  1.00  0.00      SOLV H
ATOM   4091  H2  TIP3  257      -8.649 -18.405 -32.204  1.00  0.00      SOLV H
ATOM   4092  OH2 TIP3  258     -14.994 -20.388 -30.711  1.00  0.00      SOLV O
ATOM   4093  H1  TIP3  258     -14.800 -20.704 -29.801  1.00  0.00      SOLV H
ATOM   4094  H2  TIP3  258     -15.589 -21.087 -31.030  1.00  0.00      SOLV H
ATOM   4095  OH2 TIP3  259      -5.645 -19.906 -35.719  1.00  0.00      SOLV O
ATOM   4096  H1  TIP3  259      -5.084 -20.635 -36.063  1.00  0.00      SOLV H
ATOM   4097  H2  TIP3  259      -5.562 -20.040 -34.750  1.00  0.00      SOLV H
ATOM   4098  OH2 TIP3  260      -5.768 -19.985 -32.971  1.00  0.00      SOLV O
ATOM   4099  H1  TIP3  260      -6.717 -19.809 -32.782  1.00  0.00      SOLV H
ATOM   4100  H2  TIP3  260      -5.529 -20.548 -32.215  1.00  0.00      SOLV H
ATOM   4101  OH2 TIP3  261      -2.995 -31.005 -20.841  1.00  0.00      SOLV O
ATOM   4102  H1  TIP3  261      -3.623 -30.634 -21.480  1.00  0.00      SOLV H
ATOM   4103  H2  TIP3  261      -2.920 -31.929 -21.157  1.00  0.00      SOLV H
ATOM   4104  OH2 TIP3  262     -15.792 -24.434 -23.084  1.00  0.00      SOLV O
ATOM   4105  H1  TIP3  262     -15.599 -24.813 -22.206  1.00  0.00      SOLV H
ATOM   4106  H2  TIP3  262     -16.626 -24.889 -23.322  1.00  0.00      SOLV H
ATOM   4107  OH2 TIP3  263     -12.995 -36.095 -26.696  1.00  0.00      SOLV O
ATOM   4108  H1  TIP3  263     -13.766 -36.152 -27.291  1.00  0.00      SOLV H
ATOM   4109  H2  TIP3  263     -13.334 -35.424 -26.073  1.00  0.00      SOLV H
ATOM   4110  OH2 TIP3  264      -8.190 -36.612 -23.646  1.00  0.00      SOLV O
ATOM   4111  H1  TIP3  264      -7.895 -36.923 -22.771  1.00  0.00      SOLV H
ATOM   4112  H2  TIP3  264      -9.168 -36.631 -23.569  1.00  0.00      SOLV H
ATOM   4113  OH2 TIP3  265      -5.363 -32.593 -22.724  1.00  0.00      SOLV O
ATOM   4114  H1  TIP3  265      -6.027 -32.658 -22.001  1.00  0.00      SOLV H
ATOM   4115  H2  TIP3  265      -5.314 -31.630 -22.886  1.00  0.00      SOLV H
ATOM   4116  OH2 TIP3  266      -4.277 -27.842 -36.681  1.00  0.00      SOLV O
ATOM   4117  H1  TIP3  266      -4.444 -28.069 -37.616  1.00  0.00      SOLV H
ATOM   4118  H2  TIP3  266      -3.941 -26.940 -36.757  1.00  0.00      SOLV H
ATOM   4119  OH2 TIP3  267      -8.660 -33.948 -35.975  1.00  0.00      SOLV O
ATOM   4120  H1  TIP3  267      -9.277 -33.997 -35.217  1.00  0.00      SOLV H
ATOM   4121  H2  TIP3  267      -9.050 -34.616 -36.547  1.00  0.00      SOLV H
ATOM   4122  OH2 TIP3  268     -13.031 -31.039 -25.629  1.00  0.00      SOLV O
ATOM   4123  H1  TIP3  268     -13.715 -30.921 -24.938  1.00  0.00      SOLV H
ATOM   4124  H2  TIP3  268     -12.945 -30.119 -25.968  1.00  0.00      SOLV H
ATOM   4125  OH2 TIP3  269     -12.983 -30.971 -30.736  1.00  0.00      SOLV O
ATOM   4126  H1  TIP3  269     -13.954 -31.061 -30.837  1.00  0.00      SOLV H
ATOM   4127  H2  TIP3  269     -12.693 -31.240 -31.637  1.00  0.00      SOLV H
ATOM   4128  OH2 TIP3  270      -7.481 -30.618 -31.950  1.00  0.00      SOLV O
ATOM   4129  H1  TIP3  270      -7.739 -29.737 -32.298  1.00  0.00      SOLV H
ATOM   4130  H2  TIP3  270      -6.813 -30.902 -32.603  1.00  0.00      SOLV H
ATOM   4131  OH2 TIP3  271      -8.355 -30.398 -20.726  1.00  0.00      SOLV O
ATOM   4132  H1  TIP3  271      -8.846 -31.154 -20.337  1.00  0.00      SOLV H
ATOM   4133  H2  TIP3  271      -7.515 -30.453 -20.232  1.00  0.00      SOLV H
ATOM   4134  OH2 TIP3  272      -6.600 -31.125 -29.312  1.00  0.00      SOLV O
ATOM   4135  H1  TIP3  272      -6.976 -30.596 -30.044  1.00  0.00      SOLV H
ATOM   4136  H2  TIP3  272      -6.233 -31.861 -29.846  1.00  0.00      SOLV H
ATOM   4137  OH2 TIP3  273     -15.267 -30.841 -24.023  1.00  0.00      SOLV O
ATOM   4138  H1  TIP3  273     -15.122 -30.382 -23.182  1.00  0.00      SOLV H
ATOM   4139  H2  TIP3  273     -15.649 -31.693 -23.737  1.00  0.00      SOLV H
ATOM   4140  OH2 TIP3  274     -11.848 -33.506 -37.053  1.00  0.00      SOLV O
ATOM   4141  H1  TIP3  274     -12.309 -33.723 -36.226  1.00  0.00      SOLV H
ATOM   4142  H2  TIP3  274     -12.493 -32.929 -37.492  1.00  0.00      SOLV H
ATOM   4143  OH2 TIP3  275     -18.658 -34.066 -29.991  1.00  0.00      SOLV O
ATOM   4144  H1  TIP3  275     -18.138 -33.830 -29.196  1.00  0.00      SOLV H
ATOM   4145  H2  TIP3  275     -18.074 -33.808 -30.712  1.00  0.00      SOLV H
ATOM   4146  OH2 TIP3  276     -17.825 -33.069 -34.655  1.00  0.00      SOLV O
ATOM   4147  H1  TIP3  276     -17.166 -32.621 -35.234  1.00  0.00      SOLV H
ATOM   4148  H2  TIP3  276     -18.375 -32.290 -34.436  1.00  0.00      SOLV H
ATOM   4149  OH2 TIP3  277      -7.281 -29.584 -24.750  1.00  0.00      SOLV O
ATOM   4150  H1  TIP3  277      -6.903 -30.221 -25.399  1.00  0.00      SOLV H
ATOM   4151  H2  TIP3  277      -7.878 -30.179 -24.250  1.00  0.00      SOLV H
ATOM   4152  OH2 TIP3  278     -10.169 -33.458 -29.792  1.00  0.00      SOLV O
ATOM   4153  H1  TIP3  278     -11.099 -33.447 -29.491  1.00  0.00      SOLV H
ATOM   4154  H2  TIP3  278      -9.711 -33.808 -29.008  1.00  0.00      SOLV H
ATOM   4155  OH2 TIP3  279     -15.604 -31.788 -30.965  1.00  0.00      SOLV O
ATOM   4156  H1  TIP3  279     -16.401 -31.490 -31.466  1.00  0.00      SOLV H
ATOM   4157  H2  TIP3  279     -15.381 -32.642 -31.381  1.00  0.00      SOLV H
ATOM   4158  OH2 TIP3  280     -12.276 -31.851 -33.209  1.00  0.00      SOLV O
ATOM   4159  H1  TIP3  280     -11.301 -31.804 -33.173  1.00  0.00      SOLV H
ATOM   4160  H2  TIP3  280     -12.494 -31.343 -34.027  1.00  0.00      SOLV H
ATOM   4161  OH2 TIP3  281      -6.083 -34.099 -26.619  1.00  0.00      SOLV O
ATOM   4162  H1  TIP3  281      -6.592 -34.058 -25.780  1.00  0.00      SOLV H
ATOM   4163  H2  TIP3  281      -6.771 -34.443 -27.220  1.00  0.00      SOLV H
ATOM   4164  OH2 TIP3  282     -13.038 -30.713 -35.535  1.00  0.00      SOLV O
ATOM   4165  H1  TIP3  282     -13.568 -30.932 -36.328  1.00  0.00      SOLV H
ATOM   4166  H2  TIP3  282     -12.256 -30.308 -35.965  1.00  0.00      SOLV H
ATOM   4167  OH2 TIP3  283      -2.657 -18.519 -20.265  1.00  0.00      SOLV O
ATOM   4168  H1  TIP3  283      -2.447 -18.073 -21.104  1.00  0.00      SOLV H
ATOM   4169  H2  TIP3  283      -1.919 -18.167 -19.748  1.00  0.00      SOLV H
ATOM   4170  OH2 TIP3  284     -15.000 -25.959 -20.738  1.00  0.00      SOLV O
ATOM   4171  H1  TIP3  284     -14.329 -25.891 -20.032  1.00  0.00      SOLV H
ATOM   4172  H2  TIP3  284     -15.819 -25.915 -20.207  1.00  0.00      SOLV H
ATOM   4173  OH2 TIP3  285      -9.297 -30.604 -27.931  1.00  0.00      SOLV O
ATOM   4174  H1  TIP3  285      -8.528 -31.044 -28.324  1.00  0.00      SOLV H
ATOM   4175  H2  TIP3  285      -9.556 -31.224 -27.226  1.00  0.00      SOLV H
ATOM   4176  OH2 TIP3  286     -14.288 -34.309 -31.435  1.00  0.00      SOLV O
ATOM   4177  H1  TIP3  286     -14.828 -35.091 -31.193  1.00  0.00      SOLV H
ATOM   4178  H2  TIP3  286     -13.737 -34.657 -32.149  1.00  0.00      SOLV H
ATOM   4179  OH2 TIP3  287     -10.468 -32.090 -25.503  1.00  0.00      SOLV O
ATOM   4180  H1  TIP3  287     -11.320 -31.607 -25.505  1.00  0.00      SOLV H
ATOM   4181  H2  TIP3  287      -9.981 -31.678 -24.761  1.00  0.00      SOLV H
ATOM   4182  OH2 TIP3  288      -9.987 -26.181 -33.754  1.00  0.00      SOLV O
ATOM   4183  H1  TIP3  288     -10.754 -26.596 -34.202  1.00  0.00      SOLV H
ATOM   4184  H2  TIP3  288     -10.386 -25.958 -32.877  1.00  0.00      SOLV H
ATOM   4185  OH2 TIP3  289      -2.797 -26.801 -25.206  1.00  0.00      SOLV O
ATOM   4186  H1  TIP3  289      -2.274 -26.189 -25.765  1.00  0.00      SOLV H
ATOM   4187  H2  TIP3  289      -3.589 -26.967 -25.763  1.00  0.00      SOLV H
ATOM   4188  OH2 TIP3  290      -5.986 -33.380 -35.796  1.00  0.00      SOLV O
ATOM   4189  H1  TIP3  290      -6.956 -33.515 -35.855  1.00  0.00      SOLV H
ATOM   4190  H2  TIP3  290      -5.901 -32.594 -35.227  1.00  0.00      SOLV H
ATOM   4191  OH2 TIP3  291      -8.553 -25.786 -22.635  1.00  0.00      SOLV O
ATOM   4192  H1  TIP3  291      -8.369 -26.076 -21.734  1.00  0.00      SOLV H
ATOM   4193  H2  TIP3  291      -8.731 -24.836 -22.521  1.00  0.00      SOLV H
ATOM   4194  OH2 TIP3  292      -5.510 -31.394 -33.867  1.00  0.00      SOLV O
ATOM   4195  H1  TIP3  292      -4.624 -31.517 -33.474  1.00  0.00      SOLV H
ATOM   4196  H2  TIP3  292      -5.463 -30.475 -34.200  1.00  0.00      SOLV H
ATOM   4197  OH2 TIP3  293     -14.687 -26.625 -28.078  1.00  0.00      SOLV O
ATOM   4198  H1  TIP3  293     -14.123 -26.788 -28.862  1.00  0.00      SOLV H
ATOM   4199  H2  TIP3  293     -14.457 -27.375 -27.511  1.00  0.00      SOLV H
ATOM   4200  OH2 TIP3  294      -7.905 -24.658 -34.655  1.00  0.00      SOLV O
ATOM   4201  H1  TIP3  294      -8.274 -23.751 -34.529  1.00  0.00      SOLV H
ATOM   4202  H2  TIP3  294      -8.662 -25.205 -34.350  1.00  0.00      SOLV H
ATOM   4203  OH2 TIP3  295     -17.582 -28.403 -22.743  1.00  0.00      SOLV O
ATOM   4204  H1  TIP3  295     -17.742 -28.742 -21.842  1.00  0.00      SOLV H
ATOM   4205  H2  TIP3  295     -18.309 -28.819 -23.237  1.00  0.00      SOLV H
ATOM   4206  OH2 TIP3  296     -10.571 -28.674 -20.538  1.00  0.00      SOLV O
ATOM   4207  H1  TIP3  296     -11.112 -28.998 -21.274  1.00  0.00      SOLV H
ATOM   4208  H2  TIP3  296      -9.714 -29.110 -20.724  1.00  0.00      SOLV H
ATOM   4209  OH2 TIP3  297      -6.361 -23.463 -22.574  1.00  0.00      SOLV O
ATOM   4210  H1  TIP3  297      -7.295 -23.222 -22.713  1.00  0.00      SOLV H
ATOM   4211  H2  TIP3  297      -6.215 -23.097 -21.676  1.00  0.00      SOLV H
ATOM   4212  OH2 TIP3  298      -0.749 -30.952 -34.138  1.00  0.00      SOLV O
ATOM   4213  H1  TIP3  298      -1.208 -31.128 -34.996  1.00  0.00      SOLV H
ATOM   4214  H2  TIP3  298      -0.523 -30.011 -34.307  1.00  0.00      SOLV H
ATOM   4215  OH2 TIP3  299      -0.372 -25.237 -21.412  1.00  0.00      SOLV O
ATOM   4216  H1  TIP3  299      -1.279 -25.076 -21.757  1.00  0.00      SOLV H
ATOM   4217  H2  TIP3  299       0.101 -25.377 -22.263  1.00  0.00      SOLV H
ATOM   4218  OH2 TIP3  300      -2.101 -22.330 -33.715  1.00  0.00      SOLV O
ATOM   4219  H1  TIP3  300      -2.721 -23.010 -33.415  1.00  0.00      SOLV H
ATOM   4220  H2  TIP3  300      -1.888 -22.611 -34.625  1.00  0.00      SOLV H
ATOM   4221  OH2 TIP3  301      -4.977 -27.475 -26.881  1.00  0.00      SOLV O
ATOM   4222  H1  TIP3  301      -5.942 -27.561 -27.008  1.00  0.00      SOLV H
ATOM   4223  H2  TIP3  301      -4.658 -28.236 -27.403  1.00  0.00      SOLV H
ATOM   4224  OH2 TIP3  302     -12.283 -23.157 -30.609  1.00  0.00      SOLV O
ATOM   4225  H1  TIP3  302     -12.054 -22.264 -30.933  1.00  0.00      SOLV H
ATOM   4226  H2  TIP3  302     -13.241 -23.147 -30.703  1.00  0.00      SOLV H
ATOM   4227  OH2 TIP3  303     -16.575 -28.554 -35.791  1.00  0.00      SOLV O
ATOM   4228  H1  TIP3  303     -16.128 -27.809 -35.335  1.00  0.00      SOLV H
ATOM   4229  H2  TIP3  303     -17.504 -28.421 -35.501  1.00  0.00      SOLV H
ATOM   4230  OH2 TIP3  304     -11.263 -25.585 -31.453  1.00  0.00      SOLV O
ATOM   4231  H1  TIP3  304     -11.488 -24.687 -31.134  1.00  0.00      SOLV H
ATOM   4232  H2  TIP3  304     -11.869 -26.133 -30.922  1.00  0.00      SOLV H
ATOM   4233  OH2 TIP3  305     -10.502 -21.304 -24.781  1.00  0.00      SOLV O
ATOM   4234  H1  TIP3  305      -9.885 -20.571 -24.992  1.00  0.00      SOLV H
ATOM   4235  H2  TIP3  305      -9.934 -21.872 -24.238  1.00  0.00      SOLV H
ATOM   4236  OH2 TIP3  306     -12.359 -20.441 -31.634  1.00  0.00      SOLV O
ATOM   4237  H1  TIP3  306     -13.287 -20.266 -31.380  1.00  0.00      SOLV H
ATOM   4238  H2  TIP3  306     -11.919 -19.626 -31.299  1.00  0.00      SOLV H
ATOM   4239  OH2 TIP3  307      -7.318 -25.456 -25.063  1.00  0.00      SOLV O
ATOM   4240  H1  TIP3  307      -7.689 -25.652 -24.176  1.00  0.00      SOLV H
ATOM   4241  H2  TIP3  307      -6.555 -26.050 -25.087  1.00  0.00      SOLV H
ATOM   4242  OH2 TIP3  308      -4.714 -24.299 -35.795  1.00  0.00      SOLV O
ATOM   4243  H1  TIP3  308      -4.344 -24.795 -35.031  1.00  0.00      SOLV H
ATOM   4244  H2  TIP3  308      -5.652 -24.519 -35.726  1.00  0.00      SOLV H
ATOM   4245  OH2 TIP3  309      -4.290 -20.942 -22.822  1.00  0.00      SOLV O
ATOM   4246  H1  TIP3  309      -5.130 -21.252 -23.211  1.00  0.00      SOLV H
ATOM   4247  H2  TIP3  309      -4.137 -20.133 -23.362  1.00  0.00      SOLV H
ATOM   4248  OH2 TIP3  310      -0.123 -19.889 -35.803  1.00  0.00      SOLV O
ATOM   4249  H1  TIP3  310       0.467 -19.126 -35.645  1.00  0.00      SOLV H
ATOM   4250  H2  TIP3  310      -0.982 -19.488 -35.553  1.00  0.00      SOLV H
ATOM   4251  OH2 TIP3  311     -16.324 -33.517 -23.366  1.00  0.00      SOLV O
ATOM   4252  H1  TIP3  311     -17.275 -33.332 -23.485  1.00  0.00      SOLV H
ATOM   4253  H2  TIP3  311     -16.336 -34.244 -22.719  1.00  0.00      SOLV H
ATOM   4254  OH2 TIP3  312      -3.688 -25.737 -33.720  1.00  0.00      SOLV O
ATOM   4255  H1  TIP3  312      -4.063 -26.478 -33.205  1.00  0.00      SOLV H
ATOM   4256  H2  TIP3  312      -2.732 -25.879 -33.568  1.00  0.00      SOLV H
ATOM   4257  OH2 TIP3  313     -16.483 -21.821 -24.942  1.00  0.00      SOLV O
ATOM   4258  H1  TIP3  313     -16.168 -22.657 -24.563  1.00  0.00      SOLV H
ATOM   4259  H2  TIP3  313     -16.282 -21.195 -24.234  1.00  0.00      SOLV H
ATOM   4260  OH2 TIP3  314     -10.373 -23.452 -37.321  1.00  0.00      SOLV O
ATOM   4261  H1  TIP3  314     -10.495 -24.317 -37.752  1.00  0.00      SOLV H
ATOM   4262  H2  TIP3  314     -11.052 -23.482 -36.621  1.00  0.00      SOLV H
ATOM   4263  OH2 TIP3  315     -11.972 -23.593 -35.020  1.00  0.00      SOLV O
ATOM   4264  H1  TIP3  315     -11.422 -24.087 -34.399  1.00  0.00      SOLV H
ATOM   4265  H2  TIP3  315     -11.818 -22.668 -34.721  1.00  0.00      SOLV H
ATOM   4266  OH2 TIP3  316     -15.449 -26.447 -34.372  1.00  0.00      SOLV O
ATOM   4267  H1  TIP3  316     -16.181 -25.966 -33.925  1.00  0.00      SOLV H
ATOM   4268  H2  TIP3  316     -15.033 -25.701 -34.848  1.00  0.00      SOLV H
ATOM   4269  OH2 TIP3  317      -7.375 -33.940 -24.187  1.00  0.00      SOLV O
ATOM   4270  H1  TIP3  317      -6.643 -33.753 -23.573  1.00  0.00      SOLV H
ATOM   4271  H2  TIP3  317      -7.668 -34.837 -23.934  1.00  0.00      SOLV H
ATOM   4272  OH2 TIP3  318      -6.570 -34.477 -32.887  1.00  0.00      SOLV O
ATOM   4273  H1  TIP3  318      -6.472 -33.996 -33.722  1.00  0.00      SOLV H
ATOM   4274  H2  TIP3  318      -6.173 -33.852 -32.241  1.00  0.00      SOLV H
ATOM   4275  OH2 TIP3  319      -8.991 -22.209 -34.371  1.00  0.00      SOLV O
ATOM   4276  H1  TIP3  319      -9.862 -21.821 -34.152  1.00  0.00      SOLV H
ATOM   4277  H2  TIP3  319      -8.601 -21.488 -34.881  1.00  0.00      SOLV H
ATOM   4278  OH2 TIP3  320      -9.635 -32.327 -32.263  1.00  0.00      SOLV O
ATOM   4279  H1  TIP3  320      -8.879 -31.716 -32.126  1.00  0.00      SOLV H
ATOM   4280  H2  TIP3  320      -9.832 -32.591 -31.339  1.00  0.00      SOLV H
ATOM   4281  OH2 TIP3  321      -8.782 -31.384 -23.338  1.00  0.00      SOLV O
ATOM   4282  H1  TIP3  321      -8.656 -31.082 -22.415  1.00  0.00      SOLV H
ATOM   4283  H2  TIP3  321      -8.399 -32.278 -23.330  1.00  0.00      SOLV H
ATOM   4284  OH2 TIP3  322      -8.897 -35.402 -31.564  1.00  0.00      SOLV O
ATOM   4285  H1  TIP3  322      -9.039 -34.664 -30.946  1.00  0.00      SOLV H
ATOM   4286  H2  TIP3  322      -8.044 -35.157 -31.983  1.00  0.00      SOLV H
ATOM   4287  OH2 TIP3  323     -11.470 -21.072 -34.146  1.00  0.00      SOLV O
ATOM   4288  H1  TIP3  323     -11.486 -20.218 -34.634  1.00  0.00      SOLV H
ATOM   4289  H2  TIP3  323     -11.807 -20.798 -33.263  1.00  0.00      SOLV H
ATOM   4290  OH2 TIP3  324     -12.953 -34.172 -34.558  1.00  0.00      SOLV O
ATOM   4291  H1  TIP3  324     -12.973 -33.320 -34.075  1.00  0.00      SOLV H
ATOM   4292  H2  TIP3  324     -12.035 -34.448 -34.344  1.00  0.00      SOLV H
ATOM   4293  OH2 TIP3  325      -2.846 -33.426 -22.183  1.00  0.00      SOLV O
ATOM   4294  H1  TIP3  325      -3.792 -33.257 -22.386  1.00  0.00      SOLV H
ATOM   4295  H2  TIP3  325      -2.585 -33.867 -23.007  1.00  0.00      SOLV H
ATOM   4296  OH2 TIP3  326      -4.185 -29.805 -28.349  1.00  0.00      SOLV O
ATOM   4297  H1  TIP3  326      -5.038 -30.237 -28.531  1.00  0.00      SOLV H
ATOM   4298  H2  TIP3  326      -3.718 -30.484 -27.817  1.00  0.00      SOLV H
ATOM   4299  OH2 TIP3  327     -14.589 -24.164 -35.753  1.00  0.00      SOLV O
ATOM   4300  H1  TIP3  327     -13.800 -23.756 -35.340  1.00  0.00      SOLV H
ATOM   4301  H2  TIP3  327     -14.129 -24.682 -36.446  1.00  0.00      SOLV H
ATOM   4302  OH2 TIP3  328     -16.713 -31.251 -36.324  1.00  0.00      SOLV O
ATOM   4303  H1  TIP3  328     -16.520 -30.330 -36.059  1.00  0.00      SOLV H
ATOM   4304  H2  TIP3  328     -17.267 -31.119 -37.105  1.00  0.00      SOLV H
ATOM   4305  OH2 TIP3  329      -2.972 -20.430 -26.687  1.00  0.00      SOLV O
ATOM   4306  H1  TIP3  329      -3.135 -19.751 -27.378  1.00  0.00      SOLV H
ATOM   4307  H2  TIP3  329      -1.995 -20.364 -26.616  1.00  0.00      SOLV H
ATOM   4308  OH2 TIP3  330     -15.513 -36.148 -27.967  1.00  0.00      SOLV O
ATOM   4309  H1  TIP3  330     -15.617 -36.244 -28.936  1.00  0.00      SOLV H
ATOM   4310  H2  TIP3  330     -15.923 -36.969 -27.631  1.00  0.00      SOLV H
ATOM   4311  OH2 TIP3  331     -16.740 -22.500 -32.007  1.00  0.00      SOLV O
ATOM   4312  H1  TIP3  331     -17.466 -22.226 -31.434  1.00  0.00      SOLV H
ATOM   4313  H2  TIP3  331     -16.807 -21.856 -32.749  1.00  0.00      SOLV H
ATOM   4314  OH2 TIP3  332     -17.279 -19.565 -20.193  1.00  0.00      SOLV O
ATOM   4315  H1  TIP3  332     -16.591 -19.795 -19.526  1.00  0.00      SOLV H
ATOM   4316  H2  TIP3  332     -17.568 -20.447 -20.473  1.00  0.00      SOLV H
ATOM   4317  OH2 TIP3  333     -13.020 -21.120 -18.754  1.00  0.00      SOLV O
ATOM   4318  H1  TIP3  333     -12.114 -21.370 -18.528  1.00  0.00      SOLV H
ATOM   4319  H2  TIP3  333     -13.112 -21.526 -19.640  1.00  0.00      SOLV H
ATOM   4320  OH2 TIP3  334      -8.541 -21.453 -37.294  1.00  0.00      SOLV O
ATOM   4321  H1  TIP3  334      -9.202 -22.188 -37.251  1.00  0.00      SOLV H
ATOM   4322  H2  TIP3  334      -7.754 -21.930 -37.630  1.00  0.00      SOLV H
ATOM   4323  OH2 TIP3  335      -6.292 -22.618 -19.960  1.00  0.00      SOLV O
ATOM   4324  H1  TIP3  335      -6.590 -23.423 -19.477  1.00  0.00      SOLV H
ATOM   4325  H2  TIP3  335      -5.555 -22.305 -19.399  1.00  0.00      SOLV H
ATOM   4326  OH2 TIP3  336      -4.122 -21.897 -36.927  1.00  0.00      SOLV O
ATOM   4327  H1  TIP3  336      -4.134 -22.774 -36.477  1.00  0.00      SOLV H
ATOM   4328  H2  TIP3  336      -3.273 -21.931 -37.401  1.00  0.00      SOLV H
ATOM   4329  OH2 TIP3  337     -17.467 -26.005 -19.430  1.00  0.00      SOLV O
ATOM   4330  H1  TIP3  337     -17.455 -26.968 -19.583  1.00  0.00      SOLV H
ATOM   4331  H2  TIP3  337     -18.168 -25.714 -20.053  1.00  0.00      SOLV H
ATOM   4332  OH2 TIP3  338     -13.114 -25.981 -37.145  1.00  0.00      SOLV O
ATOM   4333  H1  TIP3  338     -12.852 -26.490 -36.349  1.00  0.00      SOLV H
ATOM   4334  H2  TIP3  338     -12.247 -25.908 -37.588  1.00  0.00      SOLV H
ATOM   4335  OH2 TIP3  339     -10.945 -25.881 -19.908  1.00  0.00      SOLV O
ATOM   4336  H1  TIP3  339     -11.063 -25.407 -20.759  1.00  0.00      SOLV H
ATOM   4337  H2  TIP3  339     -10.714 -26.786 -20.196  1.00  0.00      SOLV H
ATOM   4338  OH2 TIP3  340      -7.450 -24.837 -37.348  1.00  0.00      SOLV O
ATOM   4339  H1  TIP3  340      -7.678 -24.767 -36.398  1.00  0.00      SOLV H
ATOM   4340  H2  TIP3  340      -8.123 -25.451 -37.658  1.00  0.00      SOLV H
ATOM   4341  OH2 TIP3  341      -5.181 -25.965 -22.416  1.00  0.00      SOLV O
ATOM   4342  H1  TIP3  341      -4.268 -25.646 -22.558  1.00  0.00      SOLV H
ATOM   4343  H2  TIP3  341      -5.678 -25.128 -22.542  1.00  0.00      SOLV H
ATOM   4344  OH2 TIP3  342     -16.665 -28.752 -19.870  1.00  0.00      SOLV O
ATOM   4345  H1  TIP3  342     -15.821 -29.131 -20.136  1.00  0.00      SOLV H
ATOM   4346  H2  TIP3  342     -16.556 -28.671 -18.900  1.00  0.00      SOLV H
ATOM   4347  OH2 TIP3  343     -12.080 -27.509 -35.005  1.00  0.00      SOLV O
ATOM   4348  H1  TIP3  343     -12.615 -27.964 -34.330  1.00  0.00      SOLV H
ATOM   4349  H2  TIP3  343     -11.667 -28.260 -35.483  1.00  0.00      SOLV H
ATOM   4350  OH2 TIP3  344     -12.653 -29.883 -22.579  1.00  0.00      SOLV O
ATOM   4351  H1  TIP3  344     -13.335 -29.178 -22.600  1.00  0.00      SOLV H
ATOM   4352  H2  TIP3  344     -11.941 -29.487 -23.133  1.00  0.00      SOLV H
ATOM   4353  OH2 TIP3  345     -10.835 -29.457 -36.522  1.00  0.00      SOLV O
ATOM   4354  H1  TIP3  345     -10.784 -29.160 -37.453  1.00  0.00      SOLV H
ATOM   4355  H2  TIP3  345      -9.881 -29.586 -36.317  1.00  0.00      SOLV H
ATOM   4356  OH2 TIP3  346      -7.573 -27.263 -19.219  1.00  0.00      SOLV O
ATOM   4357  H1  TIP3  346      -6.749 -27.619 -19.571  1.00  0.00      SOLV H
ATOM   4358  H2  TIP3  346      -7.903 -28.000 -18.675  1.00  0.00      SOLV H
ATOM   4359  OH2 TIP3  347     -12.082 -32.353 -21.627  1.00  0.00      SOLV O
ATOM   4360  H1  TIP3  347     -12.021 -32.967 -22.388  1.00  0.00      SOLV H
ATOM   4361  H2  TIP3  347     -12.257 -31.496 -22.081  1.00  0.00      SOLV H
ATOM   4362  OH2 TIP3  348     -11.811 -34.022 -23.895  1.00  0.00      SOLV O
ATOM   4363  H1  TIP3  348     -11.279 -33.512 -24.540  1.00  0.00      SOLV H
ATOM   4364  H2  TIP3  348     -12.687 -34.038 -24.338  1.00  0.00      SOLV H
ATOM   4365  OH2 TIP3  349     -10.589 -28.705 -23.820  1.00  0.00      SOLV O
ATOM   4366  H1  TIP3  349      -9.634 -28.606 -23.918  1.00  0.00      SOLV H
ATOM   4367  H2  TIP3  349     -10.919 -27.883 -24.239  1.00  0.00      SOLV H
ATOM   4368  OH2 TIP3  350      -6.088 -30.815 -19.017  1.00  0.00      SOLV O
ATOM   4369  H1  TIP3  350      -5.725 -31.706 -18.916  1.00  0.00      SOLV H
ATOM   4370  H2  TIP3  350      -5.282 -30.278 -19.068  1.00  0.00      SOLV H
ATOM   4371  OH2 TIP3  351      -4.659 -28.024 -20.765  1.00  0.00      SOLV O
ATOM   4372  H1  TIP3  351      -4.971 -27.255 -21.302  1.00  0.00      SOLV H
ATOM   4373  H2  TIP3  351      -3.687 -27.907 -20.861  1.00  0.00      SOLV H
ATOM   4374  OH2 TIP3  352     -13.724 -31.629 -19.437  1.00  0.00      SOLV O
ATOM   4375  H1  TIP3  352     -14.532 -32.146 -19.635  1.00  0.00      SOLV H
ATOM   4376  H2  TIP3  352     -13.228 -31.713 -20.276  1.00  0.00      SOLV H
ATOM   4377  OH2 TIP3  353     -11.007 -36.691 -23.745  1.00  0.00      SOLV O
ATOM   4378  H1  TIP3  353     -11.178 -35.728 -23.667  1.00  0.00      SOLV H
ATOM   4379  H2  TIP3  353     -11.803 -36.958 -24.216  1.00  0.00      SOLV H
ATOM   4380  OH2 TIP3  354      -9.810 -32.606 -20.045  1.00  0.00      SOLV O
ATOM   4381  H1  TIP3  354     -10.241 -32.893 -19.220  1.00  0.00      SOLV H
ATOM   4382  H2  TIP3  354     -10.598 -32.540 -20.628  1.00  0.00      SOLV H
ATOM   4383  OH2 TIP3  355      -7.202 -33.297 -20.864  1.00  0.00      SOLV O
ATOM   4384  H1  TIP3  355      -8.103 -33.189 -20.497  1.00  0.00      SOLV H
ATOM   4385  H2  TIP3  355      -6.780 -33.892 -20.218  1.00  0.00      SOLV H
ATOM   4386  OH2 TIP3  356      -5.610 -34.852 -18.962  1.00  0.00      SOLV O
ATOM   4387  H1  TIP3  356      -5.697 -35.714 -18.536  1.00  0.00      SOLV H
ATOM   4388  H2  TIP3  356      -5.779 -34.260 -18.195  1.00  0.00      SOLV H
ATOM   4389  OH2 TIP3  357     -15.807 -33.412 -19.795  1.00  0.00      SOLV O
ATOM   4390  H1  TIP3  357     -15.819 -34.222 -20.347  1.00  0.00      SOLV H
ATOM   4391  H2  TIP3  357     -15.712 -33.798 -18.902  1.00  0.00      SOLV H
ATOM   4392  OH2 TIP3  358     -10.296 -35.574 -18.906  1.00  0.00      SOLV O
ATOM   4393  H1  TIP3  358     -10.466 -35.910 -19.787  1.00  0.00      SOLV H
ATOM   4394  H2  TIP3  358     -11.004 -34.904 -18.790  1.00  0.00      SOLV H
ATOM   4395  OH2 TIP3  359     -11.076 -18.771 -35.618  1.00  0.00      SOLV O
ATOM   4396  H1  TIP3  359     -10.103 -18.866 -35.616  1.00  0.00      SOLV H
ATOM   4397  H2  TIP3  359     -11.229 -18.261 -36.421  1.00  0.00      SOLV H
ATOM   4398  OH2 TIP3  360     -17.277 -23.927 -36.262  1.00  0.00      SOLV O
ATOM   4399  H1  TIP3  360     -16.328 -23.970 -36.013  1.00  0.00      SOLV H
ATOM   4400  H2  TIP3  360     -17.394 -24.782 -36.732  1.00  0.00      SOLV H
ATOM   4401  OH2 TIP3  361     -18.448 -18.862 -31.031  1.00  0.00      SOLV O
ATOM   4402  H1  TIP3  361     -19.084 -19.221 -31.689  1.00  0.00      SOLV H
ATOM   4403  H2  TIP3  361     -18.301 -19.652 -30.470  1.00  0.00      SOLV H
ATOM   4404  OH2 TIP3  362     -17.904 -20.986 -29.357  1.00  0.00      SOLV O
ATOM   4405  H1  TIP3  362     -18.346 -21.714 -28.892  1.00  0.00      SOLV H
ATOM   4406  H2  TIP3  362     -17.447 -20.554 -28.612  1.00  0.00      SOLV H
ATOM   4407  OH2 TIP3  363      -0.291 -20.033 -26.324  1.00  0.00      SOLV O
ATOM   4408  H1  TIP3  363      -0.357 -20.185 -25.353  1.00  0.00      SOLV H
ATOM   4409  H2  TIP3  363       0.319 -19.282 -26.337  1.00  0.00      SOLV H
ATOM   4410  OH2 TIP3  364      -0.493 -20.718 -23.735  1.00  0.00      SOLV O
ATOM   4411  H1  TIP3  364      -1.103 -21.477 -23.706  1.00  0.00      SOLV H
ATOM   4412  H2  TIP3  364      -0.446 -20.443 -22.812  1.00  0.00      SOLV H
ATOM   4413  OH2 TIP3  365      -2.358 -24.698 -18.626  1.00  0.00      SOLV O
ATOM   4414  H1  TIP3  365      -3.212 -24.579 -18.164  1.00  0.00      SOLV H
ATOM   4415  H2  TIP3  365      -1.855 -23.922 -18.305  1.00  0.00      SOLV H
ATOM   4416  OH2 TIP3  366      -0.990 -26.369 -33.282  1.00  0.00      SOLV O
ATOM   4417  H1  TIP3  366      -0.217 -25.774 -33.219  1.00  0.00      SOLV H
ATOM   4418  H2  TIP3  366      -0.837 -26.963 -32.513  1.00  0.00      SOLV H
ATOM   4419  OH2 TIP3  367      -0.524 -28.302 -31.374  1.00  0.00      SOLV O
ATOM   4420  H1  TIP3  367      -1.383 -28.659 -31.060  1.00  0.00      SOLV H
ATOM   4421  H2  TIP3  367      -0.021 -28.191 -30.541  1.00  0.00      SOLV H
ATOM   4422  OH2 TIP3  368      -0.617 -25.402 -26.213  1.00  0.00      SOLV O
ATOM   4423  H1  TIP3  368      -0.080 -26.056 -26.699  1.00  0.00      SOLV H
ATOM   4424  H2  TIP3  368      -0.372 -24.564 -26.653  1.00  0.00      SOLV H
ATOM   4425  OH2 TIP3  369      -2.494 -22.685 -24.066  1.00  0.00      SOLV O
ATOM   4426  H1  TIP3  369      -3.195 -22.116 -23.691  1.00  0.00      SOLV H
ATOM   4427  H2  TIP3  369      -2.805 -22.811 -24.986  1.00  0.00      SOLV H
ATOM   4428  OH2 TIP3  370      -0.352 -28.370 -35.043  1.00  0.00      SOLV O
ATOM   4429  H1  TIP3  370      -1.019 -28.298 -35.738  1.00  0.00      SOLV H
ATOM   4430  H2  TIP3  370      -0.625 -27.643 -34.439  1.00  0.00      SOLV H
ATOM   4431  OH2 TIP3  371      -1.939 -31.180 -36.564  1.00  0.00      SOLV O
ATOM   4432  H1  TIP3  371      -2.202 -30.661 -37.339  1.00  0.00      SOLV H
ATOM   4433  H2  TIP3  371      -2.260 -32.058 -36.858  1.00  0.00      SOLV H
ATOM   4434  OH2 TIP3  372      -2.927 -29.528 -30.780  1.00  0.00      SOLV O
ATOM   4435  H1  TIP3  372      -2.985 -30.456 -31.058  1.00  0.00      SOLV H
ATOM   4436  H2  TIP3  372      -3.324 -29.553 -29.880  1.00  0.00      SOLV H
ATOM   4437  OH2 TIP3  373     -17.993 -27.758 -26.749  1.00  0.00      SOLV O
ATOM   4438  H1  TIP3  373     -17.830 -27.858 -27.712  1.00  0.00      SOLV H
ATOM   4439  H2  TIP3  373     -17.086 -27.915 -26.396  1.00  0.00      SOLV H
ATOM   4440  OH2 TIP3  374      -1.939 -27.687 -20.974  1.00  0.00      SOLV O
ATOM   4441  H1  TIP3  374      -1.311 -28.427 -21.116  1.00  0.00      SOLV H
ATOM   4442  H2  TIP3  374      -1.456 -26.929 -21.347  1.00  0.00      SOLV H
ATOM   4443  OH2 TIP3  375      -0.485 -29.978 -21.050  1.00  0.00      SOLV O
ATOM   4444  H1  TIP3  375      -1.376 -30.363 -20.909  1.00  0.00      SOLV H
ATOM   4445  H2  TIP3  375       0.073 -30.756 -20.835  1.00  0.00      SOLV H
ATOM   4446  OH2 TIP3  376      -2.897 -33.639 -37.264  1.00  0.00      SOLV O
ATOM   4447  H1  TIP3  376      -2.248 -34.172 -36.767  1.00  0.00      SOLV H
ATOM   4448  H2  TIP3  376      -3.744 -33.885 -36.868  1.00  0.00      SOLV H
ATOM   4449  OH2 TIP3  377      -3.031 -32.039 -32.486  1.00  0.00      SOLV O
ATOM   4450  H1  TIP3  377      -2.748 -32.982 -32.454  1.00  0.00      SOLV H
ATOM   4451  H2  TIP3  377      -2.268 -31.650 -32.953  1.00  0.00      SOLV H
ATOM   4452  OH2 TIP3  378      -2.675 -31.723 -27.013  1.00  0.00      SOLV O
ATOM   4453  H1  TIP3  378      -1.713 -31.566 -27.147  1.00  0.00      SOLV H
ATOM   4454  H2  TIP3  378      -2.723 -31.556 -26.051  1.00  0.00      SOLV H
ATOM   4455  OH2 TIP3  379      -2.381 -30.856 -24.333  1.00  0.00      SOLV O
ATOM   4456  H1  TIP3  379      -3.196 -30.478 -23.956  1.00  0.00      SOLV H
ATOM   4457  H2  TIP3  379      -1.837 -30.050 -24.476  1.00  0.00      SOLV H
ATOM   4458  OH2 TIP3  380     -18.182 -32.426 -20.734  1.00  0.00      SOLV O
ATOM   4459  H1  TIP3  380     -17.275 -32.629 -20.423  1.00  0.00      SOLV H
ATOM   4460  H2  TIP3  380     -18.617 -33.290 -20.589  1.00  0.00      SOLV H
ATOM   4461  OH2 TIP3  381       0.130 -36.486 -18.827  1.00  0.00      SOLV O
ATOM   4462  H1  TIP3  381       0.660 -37.099 -19.378  1.00  0.00      SOLV H
ATOM   4463  H2  TIP3  381      -0.202 -35.872 -19.518  1.00  0.00      SOLV H
ATOM   4464  OH2 TIP3  382      -2.360 -34.723 -32.429  1.00  0.00      SOLV O
ATOM   4465  H1  TIP3  382      -2.239 -35.160 -31.562  1.00  0.00      SOLV H
ATOM   4466  H2  TIP3  382      -3.078 -35.277 -32.805  1.00  0.00      SOLV H
ATOM   4467  OH2 TIP3  383     -17.119 -33.893 -27.713  1.00  0.00      SOLV O
ATOM   4468  H1  TIP3  383     -16.605 -34.724 -27.708  1.00  0.00      SOLV H
ATOM   4469  H2  TIP3  383     -16.413 -33.256 -27.502  1.00  0.00      SOLV H
ATOM   4470  OH2 TIP3  384     -18.849 -31.103 -26.952  1.00  0.00      SOLV O
ATOM   4471  H1  TIP3  384     -18.136 -31.077 -27.621  1.00  0.00      SOLV H
ATOM   4472  H2  TIP3  384     -18.605 -30.356 -26.394  1.00  0.00      SOLV H
ATOM   4473  OH2 TIP3  385      -0.814 -34.770 -20.747  1.00  0.00      SOLV O
ATOM   4474  H1  TIP3  385      -1.597 -34.186 -20.759  1.00  0.00      SOLV H
ATOM   4475  H2  TIP3  385      -1.055 -35.356 -21.498  1.00  0.00      SOLV H
ATOM   4476  OH2 TIP3  386      -0.711 -34.814 -36.026  1.00  0.00      SOLV O
ATOM   4477  H1  TIP3  386      -0.339 -34.876 -36.923  1.00  0.00      SOLV H
ATOM   4478  H2  TIP3  386      -0.069 -34.222 -35.582  1.00  0.00      SOLV H
ATOM   4479  OH2 TIP3  387     -18.283 -35.060 -32.870  1.00  0.00      SOLV O
ATOM   4480  H1  TIP3  387     -19.245 -34.945 -32.760  1.00  0.00      SOLV H
ATOM   4481  H2  TIP3  387     -18.065 -34.275 -33.418  1.00  0.00      SOLV H
ATOM   4482  OH2 TIP3  388      -3.554 -19.824 -30.772  1.00  0.00      SOLV O
ATOM   4483  H1  TIP3  388      -2.776 -19.801 -31.361  1.00  0.00      SOLV H
ATOM   4484  H2  TIP3  388      -3.233 -19.364 -29.975  1.00  0.00      SOLV H
ATOM   4485  OH2 TIP3  389     -18.466 -36.288 -24.648  1.00  0.00      SOLV O
ATOM   4486  H1  TIP3  389     -18.953 -36.122 -23.827  1.00  0.00      SOLV H
ATOM   4487  H2  TIP3  389     -18.771 -35.543 -25.200  1.00  0.00      SOLV H
ATOM   4488  OH2 TIP3  390     -16.173 -22.627 -20.322  1.00  0.00      SOLV O
ATOM   4489  H1  TIP3  390     -17.073 -22.586 -20.698  1.00  0.00      SOLV H
ATOM   4490  H2  TIP3  390     -16.349 -22.873 -19.406  1.00  0.00      SOLV H
ATOM   4491  OH2 TIP3  391     -13.132 -21.716 -24.008  1.00  0.00      SOLV O
ATOM   4492  H1  TIP3  391     -13.401 -20.820 -24.303  1.00  0.00      SOLV H
ATOM   4493  H2  TIP3  391     -12.179 -21.649 -24.224  1.00  0.00      SOLV H
ATOM   4494  OH2 TIP3  392      -9.070 -20.529 -21.172  1.00  0.00      SOLV O
ATOM   4495  H1  TIP3  392      -8.912 -20.778 -20.236  1.00  0.00      SOLV H
ATOM   4496  H2  TIP3  392      -8.240 -20.042 -21.369  1.00  0.00      SOLV H
ATOM   4497  OH2 TIP3  393      -6.781 -19.098 -21.629  1.00  0.00      SOLV O
ATOM   4498  H1  TIP3  393      -6.032 -19.556 -22.035  1.00  0.00      SOLV H
ATOM   4499  H2  TIP3  393      -6.363 -18.761 -20.806  1.00  0.00      SOLV H
ATOM   4500  OH2 TIP3  394      -1.671 -36.369 -22.797  1.00  0.00      SOLV O
ATOM   4501  H1  TIP3  394      -2.315 -36.074 -23.474  1.00  0.00      SOLV H
ATOM   4502  H2  TIP3  394      -1.509 -37.306 -23.043  1.00  0.00      SOLV H
ATOM   4503  OH2 TIP3  395     -16.023 -18.731 -23.903  1.00  0.00      SOLV O
ATOM   4504  H1  TIP3  395     -16.796 -18.254 -24.279  1.00  0.00      SOLV H
ATOM   4505  H2  TIP3  395     -15.974 -18.314 -23.032  1.00  0.00      SOLV H
ATOM   4506  OH2 TIP3  396     -13.420 -19.091 -24.777  1.00  0.00      SOLV O
ATOM   4507  H1  TIP3  396     -14.355 -18.897 -24.546  1.00  0.00      SOLV H
ATOM   4508  H2  TIP3  396     -13.311 -18.567 -25.596  1.00  0.00      SOLV H
ATOM   4509  OH2 TIP3  397      -8.762 -19.283 -25.628  1.00  0.00      SOLV O
ATOM   4510  H1  TIP3  397      -9.219 -18.839 -26.368  1.00  0.00      SOLV H
ATOM   4511  H2  TIP3  397      -8.625 -18.533 -25.011  1.00  0.00      SOLV H
ATOM   4512  OH2 TIP3  398      -6.432 -20.532 -24.640  1.00  0.00      SOLV O
ATOM   4513  H1  TIP3  398      -7.230 -20.089 -24.989  1.00  0.00      SOLV H
ATOM   4514  H2  TIP3  398      -5.751 -19.846 -24.788  1.00  0.00      SOLV H
ATOM   4515  OH2 TIP3  399      -4.137 -18.897 -24.610  1.00  0.00      SOLV O
ATOM   4516  H1  TIP3  399      -3.900 -17.945 -24.707  1.00  0.00      SOLV H
ATOM   4517  H2  TIP3  399      -3.631 -19.291 -25.348  1.00  0.00      SOLV H
ATOM   4518  OH2 TIP3  400     -16.426 -20.034 -27.121  1.00  0.00      SOLV O
ATOM   4519  H1  TIP3  400     -16.472 -20.543 -26.284  1.00  0.00      SOLV H
ATOM   4520  H2  TIP3  400     -15.634 -20.462 -27.519  1.00  0.00      SOLV H
ATOM   4521  OH2 TIP3  401     -14.341 -21.361 -28.231  1.00  0.00      SOLV O
ATOM   4522  H1  TIP3  401     -14.457 -22.290 -27.921  1.00  0.00      SOLV H
ATOM   4523  H2  TIP3  401     -13.422 -21.183 -27.938  1.00  0.00      SOLV H
ATOM   4524  OH2 TIP3  402     -11.715 -21.043 -27.312  1.00  0.00      SOLV O
ATOM   4525  H1  TIP3  402     -11.542 -21.978 -27.533  1.00  0.00      SOLV H
ATOM   4526  H2  TIP3  402     -11.402 -21.034 -26.387  1.00  0.00      SOLV H
ATOM   4527  OH2 TIP3  403      -8.305 -35.121 -28.242  1.00  0.00      SOLV O
ATOM   4528  H1  TIP3  403      -8.981 -35.809 -28.081  1.00  0.00      SOLV H
ATOM   4529  H2  TIP3  403      -7.607 -35.615 -28.708  1.00  0.00      SOLV H
ATOM   4530  OH2 TIP3  404      -3.319 -36.924 -28.202  1.00  0.00      SOLV O
ATOM   4531  H1  TIP3  404      -2.671 -36.399 -28.717  1.00  0.00      SOLV H
ATOM   4532  H2  TIP3  404      -4.163 -36.539 -28.502  1.00  0.00      SOLV H
ATOM   4533  OH2 TIP3  405      -1.546 -36.046 -30.122  1.00  0.00      SOLV O
ATOM   4534  H1  TIP3  405      -0.882 -36.634 -30.506  1.00  0.00      SOLV H
ATOM   4535  H2  TIP3  405      -1.007 -35.232 -29.967  1.00  0.00      SOLV H
ATOM   4536  OH2 TIP3  406     -15.896 -36.425 -30.718  1.00  0.00      SOLV O
ATOM   4537  H1  TIP3  406     -16.729 -36.394 -31.212  1.00  0.00      SOLV H
ATOM   4538  H2  TIP3  406     -15.609 -37.355 -30.847  1.00  0.00      SOLV H
ATOM   4539  OH2 TIP3  407     -17.024 -36.627 -34.848  1.00  0.00      SOLV O
ATOM   4540  H1  TIP3  407     -16.469 -35.951 -35.296  1.00  0.00      SOLV H
ATOM   4541  H2  TIP3  407     -17.483 -36.072 -34.179  1.00  0.00      SOLV H
ATOM   4542  OH2 TIP3  408     -11.149 -36.778 -30.687  1.00  0.00      SOLV O
ATOM   4543  H1  TIP3  408     -10.374 -36.302 -31.047  1.00  0.00      SOLV H
ATOM   4544  H2  TIP3  408     -10.983 -36.698 -29.727  1.00  0.00      SOLV H
ATOM   4545  OH2 TIP3  409      -5.882 -36.345 -29.294  1.00  0.00      SOLV O
ATOM   4546  H1  TIP3  409      -5.609 -36.571 -30.193  1.00  0.00      SOLV H
ATOM   4547  H2  TIP3  409      -6.279 -37.186 -28.978  1.00  0.00      SOLV H
ATOM   4548  OH2 TIP3  410      -4.446 -36.248 -33.436  1.00  0.00      SOLV O
ATOM   4549  H1  TIP3  410      -5.244 -35.687 -33.387  1.00  0.00      SOLV H
ATOM   4550  H2  TIP3  410      -4.845 -37.120 -33.233  1.00  0.00      SOLV H
ATOM   4551  OH2 TIP3  411     -17.055 -20.629 -33.946  1.00  0.00      SOLV O
ATOM   4552  H1  TIP3  411     -17.827 -20.713 -34.536  1.00  0.00      SOLV H
ATOM   4553  H2  TIP3  411     -17.042 -19.667 -33.817  1.00  0.00      SOLV H
ATOM   4554  OH2 TIP3  412     -15.149 -34.983 -36.106  1.00  0.00      SOLV O
ATOM   4555  H1  TIP3  412     -14.640 -35.503 -36.762  1.00  0.00      SOLV H
ATOM   4556  H2  TIP3  412     -14.435 -34.667 -35.512  1.00  0.00      SOLV H
ATOM   4557  OH2 TIP3  413     -10.316 -34.482 -33.803  1.00  0.00      SOLV O
ATOM   4558  H1  TIP3  413      -9.887 -35.156 -33.244  1.00  0.00      SOLV H
ATOM   4559  H2  TIP3  413     -10.096 -33.681 -33.277  1.00  0.00      SOLV H
ATOM   4560  OH2 TIP3  414      -8.382 -19.384 -35.560  1.00  0.00      SOLV O
ATOM   4561  H1  TIP3  414      -7.405 -19.326 -35.571  1.00  0.00      SOLV H
ATOM   4562  H2  TIP3  414      -8.502 -20.042 -36.282  1.00  0.00      SOLV H
ATOM   4563  OH2 TIP3  415      -1.488 -19.899 -32.669  1.00  0.00      SOLV O
ATOM   4564  H1  TIP3  415      -1.701 -20.816 -32.970  1.00  0.00      SOLV H
ATOM   4565  H2  TIP3  415      -1.774 -19.386 -33.448  1.00  0.00      SOLV H
ATOM   4566  OH2 TIP3  416     -15.972 -35.776 -21.166  1.00  0.00      SOLV O
ATOM   4567  H1  TIP3  416     -16.533 -36.568 -21.096  1.00  0.00      SOLV H
ATOM   4568  H2  TIP3  416     -15.158 -36.090 -20.723  1.00  0.00      SOLV H
ATOM   4569  OH2 TIP3  417     -13.964 -36.664 -19.417  1.00  0.00      SOLV O
ATOM   4570  H1  TIP3  417     -13.089 -37.075 -19.419  1.00  0.00      SOLV H
ATOM   4571  H2  TIP3  417     -14.500 -37.392 -19.044  1.00  0.00      SOLV H
ATOM   4572  OH2 TIP3  418     -15.302 -19.901 -36.767  1.00  0.00      SOLV O
ATOM   4573  H1  TIP3  418     -15.775 -19.725 -35.939  1.00  0.00      SOLV H
ATOM   4574  H2  TIP3  418     -14.941 -20.782 -36.608  1.00  0.00      SOLV H
ATOM   4575  OH2 TIP3  419      -2.527 -21.262 -20.650  1.00  0.00      SOLV O
ATOM   4576  H1  TIP3  419      -3.175 -21.305 -21.383  1.00  0.00      SOLV H
ATOM   4577  H2  TIP3  419      -2.560 -20.303 -20.451  1.00  0.00      SOLV H
ATOM   4578  OH2 TIP3  420      11.993 -27.392 -30.643  1.00  0.00      SOLV O
ATOM   4579  H1  TIP3  420      11.903 -26.419 -30.673  1.00  0.00      SOLV H
ATOM   4580  H2  TIP3  420      11.382 -27.634 -31.361  1.00  0.00      SOLV H
ATOM   4581  OH2 TIP3  421      11.043 -28.029 -27.044  1.00  0.00      SOLV O
ATOM   4582  H1  TIP3  421      11.106 -28.580 -26.242  1.00  0.00      SOLV H
ATOM   4583  H2  TIP3  421      10.679 -28.650 -27.693  1.00  0.00      SOLV H
ATOM   4584  OH2 TIP3  422       3.189 -28.523 -25.608  1.00  0.00      SOLV O
ATOM   4585  H1  TIP3  422       3.221 -29.356 -25.103  1.00  0.00      SOLV H
ATOM   4586  H2  TIP3  422       4.034 -28.122 -25.362  1.00  0.00      SOLV H
ATOM   4587  OH2 TIP3  423      14.319 -24.901 -28.515  1.00  0.00      SOLV O
ATOM   4588  H1  TIP3  423      14.148 -25.783 -28.170  1.00  0.00      SOLV H
ATOM   4589  H2  TIP3  423      14.806 -24.468 -27.798  1.00  0.00      SOLV H
ATOM   4590  OH2 TIP3  424       4.345 -23.947 -27.404  1.00  0.00      SOLV O
ATOM   4591  H1  TIP3  424       4.097 -24.871 -27.617  1.00  0.00      SOLV H
ATOM   4592  H2  TIP3  424       5.273 -24.061 -27.138  1.00  0.00      SOLV H
ATOM   4593  OH2 TIP3  425       0.969 -30.690 -31.975  1.00  0.00      SOLV O
ATOM   4594  H1  TIP3  425       0.605 -29.835 -31.681  1.00  0.00      SOLV H
ATOM   4595  H2  TIP3  425       0.348 -30.898 -32.696  1.00  0.00      SOLV H
ATOM   4596  OH2 TIP3  426       1.432 -28.335 -29.418  1.00  0.00      SOLV O
ATOM   4597  H1  TIP3  426       1.732 -29.235 -29.161  1.00  0.00      SOLV H
ATOM   4598  H2  TIP3  426       2.261 -27.912 -29.678  1.00  0.00      SOLV H
ATOM   4599  OH2 TIP3  427      11.979 -20.021 -28.416  1.00  0.00      SOLV O
ATOM   4600  H1  TIP3  427      12.395 -20.693 -28.992  1.00  0.00      SOLV H
ATOM   4601  H2  TIP3  427      11.576 -20.577 -27.737  1.00  0.00      SOLV H
ATOM   4602  OH2 TIP3  428       9.294 -25.607 -26.636  1.00  0.00      SOLV O
ATOM   4603  H1  TIP3  428       9.720 -26.342 -27.111  1.00  0.00      SOLV H
ATOM   4604  H2  TIP3  428      10.060 -25.334 -26.088  1.00  0.00      SOLV H
ATOM   4605  OH2 TIP3  429      18.084 -34.100 -25.881  1.00  0.00      SOLV O
ATOM   4606  H1  TIP3  429      18.336 -33.436 -25.208  1.00  0.00      SOLV H
ATOM   4607  H2  TIP3  429      18.543 -33.753 -26.665  1.00  0.00      SOLV H
ATOM   4608  OH2 TIP3  430      12.466 -31.339 -26.582  1.00  0.00      SOLV O
ATOM   4609  H1  TIP3  430      12.704 -32.283 -26.513  1.00  0.00      SOLV H
ATOM   4610  H2  TIP3  430      12.386 -31.240 -27.551  1.00  0.00      SOLV H
ATOM   4611  OH2 TIP3  431       5.870 -33.221 -29.239  1.00  0.00      SOLV O
ATOM   4612  H1  TIP3  431       5.953 -32.353 -29.688  1.00  0.00      SOLV H
ATOM   4613  H2  TIP3  431       5.409 -33.727 -29.939  1.00  0.00      SOLV H
ATOM   4614  OH2 TIP3  432      13.611 -32.951 -30.946  1.00  0.00      SOLV O
ATOM   4615  H1  TIP3  432      14.098 -33.341 -30.184  1.00  0.00      SOLV H
ATOM   4616  H2  TIP3  432      14.352 -32.559 -31.446  1.00  0.00      SOLV H
ATOM   4617  OH2 TIP3  433       2.294 -30.798 -28.585  1.00  0.00      SOLV O
ATOM   4618  H1  TIP3  433       2.951 -31.205 -27.988  1.00  0.00      SOLV H
ATOM   4619  H2  TIP3  433       2.586 -31.181 -29.441  1.00  0.00      SOLV H
ATOM   4620  OH2 TIP3  434       7.285 -29.344 -28.995  1.00  0.00      SOLV O
ATOM   4621  H1  TIP3  434       8.129 -29.771 -28.732  1.00  0.00      SOLV H
ATOM   4622  H2  TIP3  434       6.907 -30.011 -29.607  1.00  0.00      SOLV H
ATOM   4623  OH2 TIP3  435      18.603 -32.576 -23.602  1.00  0.00      SOLV O
ATOM   4624  H1  TIP3  435      17.884 -31.963 -23.864  1.00  0.00      SOLV H
ATOM   4625  H2  TIP3  435      18.579 -32.477 -22.637  1.00  0.00      SOLV H
ATOM   4626  OH2 TIP3  436       4.581 -34.196 -25.119  1.00  0.00      SOLV O
ATOM   4627  H1  TIP3  436       4.276 -33.638 -25.859  1.00  0.00      SOLV H
ATOM   4628  H2  TIP3  436       3.847 -34.061 -24.483  1.00  0.00      SOLV H
ATOM   4629  OH2 TIP3  437      11.382 -24.845 -31.648  1.00  0.00      SOLV O
ATOM   4630  H1  TIP3  437      11.878 -24.640 -32.447  1.00  0.00      SOLV H
ATOM   4631  H2  TIP3  437      11.016 -23.975 -31.402  1.00  0.00      SOLV H
ATOM   4632  OH2 TIP3  438       7.207 -26.546 -25.112  1.00  0.00      SOLV O
ATOM   4633  H1  TIP3  438       6.656 -25.815 -24.752  1.00  0.00      SOLV H
ATOM   4634  H2  TIP3  438       7.907 -26.051 -25.590  1.00  0.00      SOLV H
ATOM   4635  OH2 TIP3  439      15.029 -33.645 -28.716  1.00  0.00      SOLV O
ATOM   4636  H1  TIP3  439      14.467 -34.050 -28.041  1.00  0.00      SOLV H
ATOM   4637  H2  TIP3  439      15.559 -33.019 -28.181  1.00  0.00      SOLV H
ATOM   4638  OH2 TIP3  440       4.122 -32.450 -27.254  1.00  0.00      SOLV O
ATOM   4639  H1  TIP3  440       4.743 -31.909 -26.714  1.00  0.00      SOLV H
ATOM   4640  H2  TIP3  440       4.749 -32.801 -27.928  1.00  0.00      SOLV H
ATOM   4641  OH2 TIP3  441       5.625 -24.502 -24.083  1.00  0.00      SOLV O
ATOM   4642  H1  TIP3  441       5.602 -23.532 -24.226  1.00  0.00      SOLV H
ATOM   4643  H2  TIP3  441       4.689 -24.637 -23.814  1.00  0.00      SOLV H
ATOM   4644  OH2 TIP3  442       1.403 -24.812 -33.436  1.00  0.00      SOLV O
ATOM   4645  H1  TIP3  442       1.222 -24.266 -34.218  1.00  0.00      SOLV H
ATOM   4646  H2  TIP3  442       1.719 -24.137 -32.799  1.00  0.00      SOLV H
ATOM   4647  OH2 TIP3  443      15.188 -23.091 -26.470  1.00  0.00      SOLV O
ATOM   4648  H1  TIP3  443      14.205 -23.097 -26.408  1.00  0.00      SOLV H
ATOM   4649  H2  TIP3  443      15.351 -22.171 -26.752  1.00  0.00      SOLV H
ATOM   4650  OH2 TIP3  444      15.694 -34.989 -24.708  1.00  0.00      SOLV O
ATOM   4651  H1  TIP3  444      14.913 -34.740 -25.225  1.00  0.00      SOLV H
ATOM   4652  H2  TIP3  444      16.421 -34.724 -25.309  1.00  0.00      SOLV H
ATOM   4653  OH2 TIP3  445       8.197 -36.874 -27.965  1.00  0.00      SOLV O
ATOM   4654  H1  TIP3  445       7.989 -37.815 -27.834  1.00  0.00      SOLV H
ATOM   4655  H2  TIP3  445       7.453 -36.466 -27.468  1.00  0.00      SOLV H
ATOM   4656  OH2 TIP3  446      13.287 -21.644 -30.275  1.00  0.00      SOLV O
ATOM   4657  H1  TIP3  446      13.650 -22.531 -30.102  1.00  0.00      SOLV H
ATOM   4658  H2  TIP3  446      14.106 -21.109 -30.379  1.00  0.00      SOLV H
ATOM   4659  OH2 TIP3  447      16.261 -25.104 -22.999  1.00  0.00      SOLV O
ATOM   4660  H1  TIP3  447      16.219 -25.700 -23.778  1.00  0.00      SOLV H
ATOM   4661  H2  TIP3  447      16.385 -24.229 -23.422  1.00  0.00      SOLV H
ATOM   4662  OH2 TIP3  448      10.718 -28.124 -33.003  1.00  0.00      SOLV O
ATOM   4663  H1  TIP3  448      10.118 -27.400 -33.271  1.00  0.00      SOLV H
ATOM   4664  H2  TIP3  448      11.398 -28.090 -33.699  1.00  0.00      SOLV H
ATOM   4665  OH2 TIP3  449      10.718 -29.748 -36.133  1.00  0.00      SOLV O
ATOM   4666  H1  TIP3  449      11.365 -29.253 -35.589  1.00  0.00      SOLV H
ATOM   4667  H2  TIP3  449      11.227 -30.531 -36.346  1.00  0.00      SOLV H
ATOM   4668  OH2 TIP3  450      18.049 -28.651 -24.780  1.00  0.00      SOLV O
ATOM   4669  H1  TIP3  450      17.310 -28.006 -24.840  1.00  0.00      SOLV H
ATOM   4670  H2  TIP3  450      18.625 -28.313 -25.502  1.00  0.00      SOLV H
ATOM   4671  OH2 TIP3  451      13.957 -28.495 -32.291  1.00  0.00      SOLV O
ATOM   4672  H1  TIP3  451      13.437 -27.975 -31.644  1.00  0.00      SOLV H
ATOM   4673  H2  TIP3  451      14.847 -28.428 -31.906  1.00  0.00      SOLV H
ATOM   4674  OH2 TIP3  452      14.004 -29.851 -23.030  1.00  0.00      SOLV O
ATOM   4675  H1  TIP3  452      13.964 -29.112 -22.394  1.00  0.00      SOLV H
ATOM   4676  H2  TIP3  452      13.327 -29.563 -23.677  1.00  0.00      SOLV H
ATOM   4677  OH2 TIP3  453       5.772 -27.356 -30.219  1.00  0.00      SOLV O
ATOM   4678  H1  TIP3  453       5.511 -27.716 -31.093  1.00  0.00      SOLV H
ATOM   4679  H2  TIP3  453       6.352 -28.064 -29.868  1.00  0.00      SOLV H
ATOM   4680  OH2 TIP3  454       7.250 -23.833 -27.586  1.00  0.00      SOLV O
ATOM   4681  H1  TIP3  454       7.257 -23.987 -28.542  1.00  0.00      SOLV H
ATOM   4682  H2  TIP3  454       7.980 -24.410 -27.280  1.00  0.00      SOLV H
ATOM   4683  OH2 TIP3  455       6.030 -28.511 -26.645  1.00  0.00      SOLV O
ATOM   4684  H1  TIP3  455       6.570 -28.674 -27.448  1.00  0.00      SOLV H
ATOM   4685  H2  TIP3  455       6.541 -27.814 -26.181  1.00  0.00      SOLV H
ATOM   4686  OH2 TIP3  456      12.527 -22.931 -25.996  1.00  0.00      SOLV O
ATOM   4687  H1  TIP3  456      12.373 -22.292 -25.280  1.00  0.00      SOLV H
ATOM   4688  H2  TIP3  456      12.127 -23.754 -25.650  1.00  0.00      SOLV H
ATOM   4689  OH2 TIP3  457       7.262 -24.085 -21.910  1.00  0.00      SOLV O
ATOM   4690  H1  TIP3  457       6.627 -23.456 -21.502  1.00  0.00      SOLV H
ATOM   4691  H2  TIP3  457       6.738 -24.366 -22.690  1.00  0.00      SOLV H
ATOM   4692  OH2 TIP3  458      12.886 -28.713 -34.736  1.00  0.00      SOLV O
ATOM   4693  H1  TIP3  458      13.374 -28.466 -33.911  1.00  0.00      SOLV H
ATOM   4694  H2  TIP3  458      13.515 -28.365 -35.416  1.00  0.00      SOLV H
ATOM   4695  OH2 TIP3  459       4.036 -28.162 -22.522  1.00  0.00      SOLV O
ATOM   4696  H1  TIP3  459       4.102 -27.360 -21.962  1.00  0.00      SOLV H
ATOM   4697  H2  TIP3  459       3.073 -28.160 -22.703  1.00  0.00      SOLV H
ATOM   4698  OH2 TIP3  460      10.724 -22.168 -31.102  1.00  0.00      SOLV O
ATOM   4699  H1  TIP3  460      11.617 -21.961 -30.763  1.00  0.00      SOLV H
ATOM   4700  H2  TIP3  460      10.433 -21.323 -31.462  1.00  0.00      SOLV H
ATOM   4701  OH2 TIP3  461       5.280 -22.297 -21.184  1.00  0.00      SOLV O
ATOM   4702  H1  TIP3  461       5.180 -21.972 -22.098  1.00  0.00      SOLV H
ATOM   4703  H2  TIP3  461       4.350 -22.519 -20.945  1.00  0.00      SOLV H
ATOM   4704  OH2 TIP3  462      16.753 -36.926 -34.851  1.00  0.00      SOLV O
ATOM   4705  H1  TIP3  462      15.863 -36.644 -34.552  1.00  0.00      SOLV H
ATOM   4706  H2  TIP3  462      17.139 -36.087 -35.175  1.00  0.00      SOLV H
ATOM   4707  OH2 TIP3  463       4.883 -28.199 -32.798  1.00  0.00      SOLV O
ATOM   4708  H1  TIP3  463       4.376 -27.526 -33.299  1.00  0.00      SOLV H
ATOM   4709  H2  TIP3  463       4.394 -29.003 -33.002  1.00  0.00      SOLV H
ATOM   4710  OH2 TIP3  464      17.925 -22.508 -36.370  1.00  0.00      SOLV O
ATOM   4711  H1  TIP3  464      18.291 -21.609 -36.294  1.00  0.00      SOLV H
ATOM   4712  H2  TIP3  464      18.735 -23.054 -36.401  1.00  0.00      SOLV H
ATOM   4713  OH2 TIP3  465       0.780 -25.815 -23.792  1.00  0.00      SOLV O
ATOM   4714  H1  TIP3  465       0.282 -25.715 -24.630  1.00  0.00      SOLV H
ATOM   4715  H2  TIP3  465       0.968 -26.773 -23.761  1.00  0.00      SOLV H
ATOM   4716  OH2 TIP3  466       0.658 -22.952 -27.138  1.00  0.00      SOLV O
ATOM   4717  H1  TIP3  466       1.580 -23.069 -26.866  1.00  0.00      SOLV H
ATOM   4718  H2  TIP3  466       0.391 -22.214 -26.566  1.00  0.00      SOLV H
ATOM   4719  OH2 TIP3  467      18.777 -21.970 -21.306  1.00  0.00      SOLV O
ATOM   4720  H1  TIP3  467      18.964 -22.915 -21.211  1.00  0.00      SOLV H
ATOM   4721  H2  TIP3  467      17.871 -21.910 -20.932  1.00  0.00      SOLV H
ATOM   4722  OH2 TIP3  468       9.691 -22.957 -22.508  1.00  0.00      SOLV O
ATOM   4723  H1  TIP3  468       9.689 -22.110 -22.010  1.00  0.00      SOLV H
ATOM   4724  H2  TIP3  468       8.807 -23.312 -22.267  1.00  0.00      SOLV H
ATOM   4725  OH2 TIP3  469      10.471 -19.255 -32.536  1.00  0.00      SOLV O
ATOM   4726  H1  TIP3  469      10.113 -19.169 -33.425  1.00  0.00      SOLV H
ATOM   4727  H2  TIP3  469      10.234 -18.398 -32.125  1.00  0.00      SOLV H
ATOM   4728  OH2 TIP3  470       3.877 -20.372 -30.702  1.00  0.00      SOLV O
ATOM   4729  H1  TIP3  470       4.073 -20.683 -29.788  1.00  0.00      SOLV H
ATOM   4730  H2  TIP3  470       3.262 -21.067 -30.995  1.00  0.00      SOLV H
ATOM   4731  OH2 TIP3  471      13.215 -19.948 -35.694  1.00  0.00      SOLV O
ATOM   4732  H1  TIP3  471      13.767 -20.677 -36.065  1.00  0.00      SOLV H
ATOM   4733  H2  TIP3  471      13.320 -20.115 -34.732  1.00  0.00      SOLV H
ATOM   4734  OH2 TIP3  472      13.073 -19.964 -32.936  1.00  0.00      SOLV O
ATOM   4735  H1  TIP3  472      12.126 -19.858 -32.705  1.00  0.00      SOLV H
ATOM   4736  H2  TIP3  472      13.359 -20.620 -32.279  1.00  0.00      SOLV H
ATOM   4737  OH2 TIP3  473      15.845 -31.006 -20.847  1.00  0.00      SOLV O
ATOM   4738  H1  TIP3  473      15.232 -30.636 -21.500  1.00  0.00      SOLV H
ATOM   4739  H2  TIP3  473      15.930 -31.930 -21.163  1.00  0.00      SOLV H
ATOM   4740  OH2 TIP3  474       3.070 -24.431 -23.126  1.00  0.00      SOLV O
ATOM   4741  H1  TIP3  474       3.218 -24.727 -22.209  1.00  0.00      SOLV H
ATOM   4742  H2  TIP3  474       2.233 -24.888 -23.351  1.00  0.00      SOLV H
ATOM   4743  OH2 TIP3  475       5.862 -36.089 -26.700  1.00  0.00      SOLV O
ATOM   4744  H1  TIP3  475       5.088 -36.150 -27.291  1.00  0.00      SOLV H
ATOM   4745  H2  TIP3  475       5.523 -35.423 -26.072  1.00  0.00      SOLV H
ATOM   4746  OH2 TIP3  476      10.664 -36.581 -23.636  1.00  0.00      SOLV O
ATOM   4747  H1  TIP3  476      10.958 -36.916 -22.770  1.00  0.00      SOLV H
ATOM   4748  H2  TIP3  476       9.686 -36.616 -23.566  1.00  0.00      SOLV H
ATOM   4749  OH2 TIP3  477      13.501 -32.596 -22.711  1.00  0.00      SOLV O
ATOM   4750  H1  TIP3  477      12.831 -32.654 -21.993  1.00  0.00      SOLV H
ATOM   4751  H2  TIP3  477      13.545 -31.635 -22.889  1.00  0.00      SOLV H
ATOM   4752  OH2 TIP3  478      14.549 -27.866 -36.696  1.00  0.00      SOLV O
ATOM   4753  H1  TIP3  478      14.434 -28.018 -37.651  1.00  0.00      SOLV H
ATOM   4754  H2  TIP3  478      14.955 -26.990 -36.665  1.00  0.00      SOLV H
ATOM   4755  OH2 TIP3  479      10.197 -33.944 -35.974  1.00  0.00      SOLV O
ATOM   4756  H1  TIP3  479       9.573 -33.985 -35.224  1.00  0.00      SOLV H
ATOM   4757  H2  TIP3  479       9.844 -34.652 -36.522  1.00  0.00      SOLV H
ATOM   4758  OH2 TIP3  480       5.823 -31.029 -25.626  1.00  0.00      SOLV O
ATOM   4759  H1  TIP3  480       5.132 -30.919 -24.939  1.00  0.00      SOLV H
ATOM   4760  H2  TIP3  480       5.900 -30.110 -25.967  1.00  0.00      SOLV H
ATOM   4761  OH2 TIP3  481       5.874 -30.968 -30.739  1.00  0.00      SOLV O
ATOM   4762  H1  TIP3  481       4.904 -31.069 -30.837  1.00  0.00      SOLV H
ATOM   4763  H2  TIP3  481       6.167 -31.238 -31.638  1.00  0.00      SOLV H
ATOM   4764  OH2 TIP3  482      11.343 -30.627 -31.964  1.00  0.00      SOLV O
ATOM   4765  H1  TIP3  482      11.114 -29.721 -32.267  1.00  0.00      SOLV H
ATOM   4766  H2  TIP3  482      12.077 -30.848 -32.565  1.00  0.00      SOLV H
ATOM   4767  OH2 TIP3  483      10.494 -30.389 -20.709  1.00  0.00      SOLV O
ATOM   4768  H1  TIP3  483      10.000 -31.149 -20.333  1.00  0.00      SOLV H
ATOM   4769  H2  TIP3  483      11.340 -30.468 -20.231  1.00  0.00      SOLV H
ATOM   4770  OH2 TIP3  484      12.277 -31.078 -29.308  1.00  0.00      SOLV O
ATOM   4771  H1  TIP3  484      11.924 -30.512 -30.023  1.00  0.00      SOLV H
ATOM   4772  H2  TIP3  484      12.609 -31.815 -29.862  1.00  0.00      SOLV H
ATOM   4773  OH2 TIP3  485       3.583 -30.844 -24.027  1.00  0.00      SOLV O
ATOM   4774  H1  TIP3  485       3.689 -30.377 -23.185  1.00  0.00      SOLV H
ATOM   4775  H2  TIP3  485       3.197 -31.697 -23.747  1.00  0.00      SOLV H
ATOM   4776  OH2 TIP3  486       7.015 -33.525 -37.058  1.00  0.00      SOLV O
ATOM   4777  H1  TIP3  486       6.550 -33.722 -36.228  1.00  0.00      SOLV H
ATOM   4778  H2  TIP3  486       6.363 -32.991 -37.534  1.00  0.00      SOLV H
ATOM   4779  OH2 TIP3  487       0.208 -34.021 -30.015  1.00  0.00      SOLV O
ATOM   4780  H1  TIP3  487       0.717 -33.812 -29.205  1.00  0.00      SOLV H
ATOM   4781  H2  TIP3  487       0.844 -33.843 -30.716  1.00  0.00      SOLV H
ATOM   4782  OH2 TIP3  488       1.015 -33.082 -34.650  1.00  0.00      SOLV O
ATOM   4783  H1  TIP3  488       1.682 -32.640 -35.224  1.00  0.00      SOLV H
ATOM   4784  H2  TIP3  488       0.475 -32.298 -34.430  1.00  0.00      SOLV H
ATOM   4785  OH2 TIP3  489      11.586 -29.595 -24.733  1.00  0.00      SOLV O
ATOM   4786  H1  TIP3  489      11.955 -30.230 -25.390  1.00  0.00      SOLV H
ATOM   4787  H2  TIP3  489      10.986 -30.191 -24.236  1.00  0.00      SOLV H
ATOM   4788  OH2 TIP3  490       8.687 -33.466 -29.794  1.00  0.00      SOLV O
ATOM   4789  H1  TIP3  490       7.760 -33.455 -29.485  1.00  0.00      SOLV H
ATOM   4790  H2  TIP3  490       9.153 -33.805 -29.009  1.00  0.00      SOLV H
ATOM   4791  OH2 TIP3  491       3.257 -31.789 -30.962  1.00  0.00      SOLV O
ATOM   4792  H1  TIP3  491       2.460 -31.503 -31.468  1.00  0.00      SOLV H
ATOM   4793  H2  TIP3  491       3.487 -32.648 -31.366  1.00  0.00      SOLV H
ATOM   4794  OH2 TIP3  492       6.570 -31.847 -33.217  1.00  0.00      SOLV O
ATOM   4795  H1  TIP3  492       7.546 -31.817 -33.164  1.00  0.00      SOLV H
ATOM   4796  H2  TIP3  492       6.374 -31.342 -34.041  1.00  0.00      SOLV H
ATOM   4797  OH2 TIP3  493      12.774 -34.102 -26.603  1.00  0.00      SOLV O
ATOM   4798  H1  TIP3  493      12.252 -34.054 -25.773  1.00  0.00      SOLV H
ATOM   4799  H2  TIP3  493      12.096 -34.449 -27.213  1.00  0.00      SOLV H
ATOM   4800  OH2 TIP3  494       5.812 -30.700 -35.553  1.00  0.00      SOLV O
ATOM   4801  H1  TIP3  494       5.287 -30.911 -36.351  1.00  0.00      SOLV H
ATOM   4802  H2  TIP3  494       6.600 -30.295 -35.972  1.00  0.00      SOLV H
ATOM   4803  OH2 TIP3  495      16.196 -18.563 -20.098  1.00  0.00      SOLV O
ATOM   4804  H1  TIP3  495      16.494 -18.185 -20.945  1.00  0.00      SOLV H
ATOM   4805  H2  TIP3  495      16.961 -18.361 -19.520  1.00  0.00      SOLV H
ATOM   4806  OH2 TIP3  496       3.868 -25.984 -20.736  1.00  0.00      SOLV O
ATOM   4807  H1  TIP3  496       4.522 -25.895 -20.018  1.00  0.00      SOLV H
ATOM   4808  H2  TIP3  496       3.038 -25.881 -20.231  1.00  0.00      SOLV H
ATOM   4809  OH2 TIP3  497       9.546 -30.626 -27.956  1.00  0.00      SOLV O
ATOM   4810  H1  TIP3  497      10.336 -31.028 -28.349  1.00  0.00      SOLV H
ATOM   4811  H2  TIP3  497       9.320 -31.254 -27.247  1.00  0.00      SOLV H
ATOM   4812  OH2 TIP3  498       4.556 -34.302 -31.433  1.00  0.00      SOLV O
ATOM   4813  H1  TIP3  498       4.020 -35.087 -31.191  1.00  0.00      SOLV H
ATOM   4814  H2  TIP3  498       5.137 -34.658 -32.119  1.00  0.00      SOLV H
ATOM   4815  OH2 TIP3  499       8.377 -32.105 -25.494  1.00  0.00      SOLV O
ATOM   4816  H1  TIP3  499       7.530 -31.615 -25.508  1.00  0.00      SOLV H
ATOM   4817  H2  TIP3  499       8.865 -31.686 -24.758  1.00  0.00      SOLV H
ATOM   4818  OH2 TIP3  500       8.861 -26.125 -33.808  1.00  0.00      SOLV O
ATOM   4819  H1  TIP3  500       8.106 -26.592 -34.221  1.00  0.00      SOLV H
ATOM   4820  H2  TIP3  500       8.492 -25.936 -32.910  1.00  0.00      SOLV H
ATOM   4821  OH2 TIP3  501      16.057 -26.797 -25.185  1.00  0.00      SOLV O
ATOM   4822  H1  TIP3  501      16.581 -26.204 -25.763  1.00  0.00      SOLV H
ATOM   4823  H2  TIP3  501      15.267 -26.983 -25.740  1.00  0.00      SOLV H
ATOM   4824  OH2 TIP3  502      12.882 -33.360 -35.843  1.00  0.00      SOLV O
ATOM   4825  H1  TIP3  502      11.911 -33.494 -35.867  1.00  0.00      SOLV H
ATOM   4826  H2  TIP3  502      12.989 -32.590 -35.254  1.00  0.00      SOLV H
ATOM   4827  OH2 TIP3  503      10.359 -25.765 -22.648  1.00  0.00      SOLV O
ATOM   4828  H1  TIP3  503      10.453 -26.098 -21.748  1.00  0.00      SOLV H
ATOM   4829  H2  TIP3  503      10.120 -24.832 -22.510  1.00  0.00      SOLV H
ATOM   4830  OH2 TIP3  504      13.359 -31.391 -33.902  1.00  0.00      SOLV O
ATOM   4831  H1  TIP3  504      14.225 -31.482 -33.459  1.00  0.00      SOLV H
ATOM   4832  H2  TIP3  504      13.386 -30.458 -34.194  1.00  0.00      SOLV H
ATOM   4833  OH2 TIP3  505       4.149 -26.649 -28.085  1.00  0.00      SOLV O
ATOM   4834  H1  TIP3  505       4.728 -26.820 -28.856  1.00  0.00      SOLV H
ATOM   4835  H2  TIP3  505       4.392 -27.378 -27.494  1.00  0.00      SOLV H
ATOM   4836  OH2 TIP3  506      10.980 -24.657 -34.764  1.00  0.00      SOLV O
ATOM   4837  H1  TIP3  506      10.669 -23.768 -34.486  1.00  0.00      SOLV H
ATOM   4838  H2  TIP3  506      10.282 -25.220 -34.364  1.00  0.00      SOLV H
ATOM   4839  OH2 TIP3  507       1.274 -28.414 -22.753  1.00  0.00      SOLV O
ATOM   4840  H1  TIP3  507       1.098 -28.745 -21.851  1.00  0.00      SOLV H
ATOM   4841  H2  TIP3  507       0.541 -28.818 -23.249  1.00  0.00      SOLV H
ATOM   4842  OH2 TIP3  508       8.280 -28.660 -20.543  1.00  0.00      SOLV O
ATOM   4843  H1  TIP3  508       7.716 -29.004 -21.255  1.00  0.00      SOLV H
ATOM   4844  H2  TIP3  508       9.127 -29.114 -20.736  1.00  0.00      SOLV H
ATOM   4845  OH2 TIP3  509      12.527 -23.342 -22.604  1.00  0.00      SOLV O
ATOM   4846  H1  TIP3  509      11.571 -23.201 -22.724  1.00  0.00      SOLV H
ATOM   4847  H2  TIP3  509      12.642 -23.036 -21.680  1.00  0.00      SOLV H
ATOM   4848  OH2 TIP3  510      18.166 -30.966 -34.137  1.00  0.00      SOLV O
ATOM   4849  H1  TIP3  510      17.695 -31.115 -34.993  1.00  0.00      SOLV H
ATOM   4850  H2  TIP3  510      18.339 -30.003 -34.243  1.00  0.00      SOLV H
ATOM   4851  OH2 TIP3  511      18.478 -25.304 -21.405  1.00  0.00      SOLV O
ATOM   4852  H1  TIP3  511      17.590 -25.041 -21.725  1.00  0.00      SOLV H
ATOM   4853  H2  TIP3  511      18.942 -25.404 -22.265  1.00  0.00      SOLV H
ATOM   4854  OH2 TIP3  512      16.677 -22.185 -33.872  1.00  0.00      SOLV O
ATOM   4855  H1  TIP3  512      16.381 -23.077 -33.577  1.00  0.00      SOLV H
ATOM   4856  H2  TIP3  512      16.967 -22.417 -34.776  1.00  0.00      SOLV H
ATOM   4857  OH2 TIP3  513      13.887 -27.469 -26.860  1.00  0.00      SOLV O
ATOM   4858  H1  TIP3  513      12.923 -27.535 -27.008  1.00  0.00      SOLV H
ATOM   4859  H2  TIP3  513      14.200 -28.237 -27.382  1.00  0.00      SOLV H
ATOM   4860  OH2 TIP3  514       6.566 -23.173 -30.602  1.00  0.00      SOLV O
ATOM   4861  H1  TIP3  514       6.778 -22.275 -30.907  1.00  0.00      SOLV H
ATOM   4862  H2  TIP3  514       5.603 -23.171 -30.627  1.00  0.00      SOLV H
ATOM   4863  OH2 TIP3  515       2.300 -28.551 -35.818  1.00  0.00      SOLV O
ATOM   4864  H1  TIP3  515       2.760 -27.825 -35.345  1.00  0.00      SOLV H
ATOM   4865  H2  TIP3  515       1.382 -28.439 -35.486  1.00  0.00      SOLV H
ATOM   4866  OH2 TIP3  516       7.542 -25.596 -31.513  1.00  0.00      SOLV O
ATOM   4867  H1  TIP3  516       7.343 -24.712 -31.149  1.00  0.00      SOLV H
ATOM   4868  H2  TIP3  516       6.982 -26.166 -30.954  1.00  0.00      SOLV H
ATOM   4869  OH2 TIP3  517       8.357 -21.293 -24.783  1.00  0.00      SOLV O
ATOM   4870  H1  TIP3  517       9.004 -20.586 -24.979  1.00  0.00      SOLV H
ATOM   4871  H2  TIP3  517       8.896 -21.905 -24.257  1.00  0.00      SOLV H
ATOM   4872  OH2 TIP3  518       6.464 -20.395 -31.679  1.00  0.00      SOLV O
ATOM   4873  H1  TIP3  518       5.534 -20.303 -31.380  1.00  0.00      SOLV H
ATOM   4874  H2  TIP3  518       6.859 -19.576 -31.307  1.00  0.00      SOLV H
ATOM   4875  OH2 TIP3  519      11.571 -25.405 -25.084  1.00  0.00      SOLV O
ATOM   4876  H1  TIP3  519      11.213 -25.627 -24.196  1.00  0.00      SOLV H
ATOM   4877  H2  TIP3  519      12.249 -26.085 -25.196  1.00  0.00      SOLV H
ATOM   4878  OH2 TIP3  520      14.071 -24.213 -35.701  1.00  0.00      SOLV O
ATOM   4879  H1  TIP3  520      14.738 -24.532 -35.040  1.00  0.00      SOLV H
ATOM   4880  H2  TIP3  520      13.276 -24.623 -35.342  1.00  0.00      SOLV H
ATOM   4881  OH2 TIP3  521      14.531 -20.927 -22.772  1.00  0.00      SOLV O
ATOM   4882  H1  TIP3  521      13.715 -21.306 -23.155  1.00  0.00      SOLV H
ATOM   4883  H2  TIP3  521      14.672 -20.153 -23.360  1.00  0.00      SOLV H
ATOM   4884  OH2 TIP3  522      18.736 -19.881 -35.820  1.00  0.00      SOLV O
ATOM   4885  H1  TIP3  522      19.356 -19.137 -35.690  1.00  0.00      SOLV H
ATOM   4886  H2  TIP3  522      17.897 -19.462 -35.540  1.00  0.00      SOLV H
ATOM   4887  OH2 TIP3  523       2.527 -33.510 -23.366  1.00  0.00      SOLV O
ATOM   4888  H1  TIP3  523       1.575 -33.326 -23.481  1.00  0.00      SOLV H
ATOM   4889  H2  TIP3  523       2.516 -34.241 -22.723  1.00  0.00      SOLV H
ATOM   4890  OH2 TIP3  524       2.411 -21.849 -24.987  1.00  0.00      SOLV O
ATOM   4891  H1  TIP3  524       2.740 -22.621 -24.500  1.00  0.00      SOLV H
ATOM   4892  H2  TIP3  524       2.166 -21.252 -24.267  1.00  0.00      SOLV H
ATOM   4893  OH2 TIP3  525       8.392 -23.360 -37.322  1.00  0.00      SOLV O
ATOM   4894  H1  TIP3  525       8.408 -24.236 -37.754  1.00  0.00      SOLV H
ATOM   4895  H2  TIP3  525       7.724 -23.503 -36.628  1.00  0.00      SOLV H
ATOM   4896  OH2 TIP3  526       6.893 -23.549 -34.949  1.00  0.00      SOLV O
ATOM   4897  H1  TIP3  526       7.447 -24.154 -34.429  1.00  0.00      SOLV H
ATOM   4898  H2  TIP3  526       7.168 -22.678 -34.613  1.00  0.00      SOLV H
ATOM   4899  OH2 TIP3  527       3.400 -26.456 -34.375  1.00  0.00      SOLV O
ATOM   4900  H1  TIP3  527       2.671 -25.974 -33.928  1.00  0.00      SOLV H
ATOM   4901  H2  TIP3  527       3.842 -25.713 -34.827  1.00  0.00      SOLV H
ATOM   4902  OH2 TIP3  528      11.466 -33.917 -24.167  1.00  0.00      SOLV O
ATOM   4903  H1  TIP3  528      12.219 -33.753 -23.572  1.00  0.00      SOLV H
ATOM   4904  H2  TIP3  528      11.175 -34.820 -23.932  1.00  0.00      SOLV H
ATOM   4905  OH2 TIP3  529      12.292 -34.464 -32.885  1.00  0.00      SOLV O
ATOM   4906  H1  TIP3  529      12.383 -33.965 -33.710  1.00  0.00      SOLV H
ATOM   4907  H2  TIP3  529      12.680 -33.844 -32.230  1.00  0.00      SOLV H
ATOM   4908  OH2 TIP3  530       9.927 -22.156 -34.398  1.00  0.00      SOLV O
ATOM   4909  H1  TIP3  530       9.110 -21.677 -34.179  1.00  0.00      SOLV H
ATOM   4910  H2  TIP3  530      10.107 -21.860 -35.306  1.00  0.00      SOLV H
ATOM   4911  OH2 TIP3  531       9.195 -32.326 -32.277  1.00  0.00      SOLV O
ATOM   4912  H1  TIP3  531       9.960 -31.718 -32.164  1.00  0.00      SOLV H
ATOM   4913  H2  TIP3  531       9.023 -32.582 -31.347  1.00  0.00      SOLV H
ATOM   4914  OH2 TIP3  532      10.070 -31.390 -23.337  1.00  0.00      SOLV O
ATOM   4915  H1  TIP3  532      10.196 -31.109 -22.409  1.00  0.00      SOLV H
ATOM   4916  H2  TIP3  532      10.452 -32.286 -23.353  1.00  0.00      SOLV H
ATOM   4917  OH2 TIP3  533       9.962 -35.399 -31.567  1.00  0.00      SOLV O
ATOM   4918  H1  TIP3  533       9.815 -34.659 -30.951  1.00  0.00      SOLV H
ATOM   4919  H2  TIP3  533      10.814 -35.152 -31.984  1.00  0.00      SOLV H
ATOM   4920  OH2 TIP3  534       7.491 -20.862 -34.140  1.00  0.00      SOLV O
ATOM   4921  H1  TIP3  534       6.929 -20.153 -34.471  1.00  0.00      SOLV H
ATOM   4922  H2  TIP3  534       7.213 -20.859 -33.194  1.00  0.00      SOLV H
ATOM   4923  OH2 TIP3  535       5.901 -34.169 -34.564  1.00  0.00      SOLV O
ATOM   4924  H1  TIP3  535       5.885 -33.322 -34.073  1.00  0.00      SOLV H
ATOM   4925  H2  TIP3  535       6.817 -34.453 -34.351  1.00  0.00      SOLV H
ATOM   4926  OH2 TIP3  536      16.018 -33.432 -22.185  1.00  0.00      SOLV O
ATOM   4927  H1  TIP3  536      15.071 -33.260 -22.380  1.00  0.00      SOLV H
ATOM   4928  H2  TIP3  536      16.269 -33.871 -23.014  1.00  0.00      SOLV H
ATOM   4929  OH2 TIP3  537      14.669 -29.778 -28.316  1.00  0.00      SOLV O
ATOM   4930  H1  TIP3  537      13.840 -30.218 -28.572  1.00  0.00      SOLV H
ATOM   4931  H2  TIP3  537      15.139 -30.484 -27.825  1.00  0.00      SOLV H
ATOM   4932  OH2 TIP3  538       4.286 -24.147 -35.748  1.00  0.00      SOLV O
ATOM   4933  H1  TIP3  538       5.091 -23.777 -35.329  1.00  0.00      SOLV H
ATOM   4934  H2  TIP3  538       4.726 -24.692 -36.436  1.00  0.00      SOLV H
ATOM   4935  OH2 TIP3  539       2.140 -31.264 -36.299  1.00  0.00      SOLV O
ATOM   4936  H1  TIP3  539       2.349 -30.338 -36.071  1.00  0.00      SOLV H
ATOM   4937  H2  TIP3  539       1.659 -31.166 -37.131  1.00  0.00      SOLV H
ATOM   4938  OH2 TIP3  540      15.860 -20.350 -26.643  1.00  0.00      SOLV O
ATOM   4939  H1  TIP3  540      15.733 -19.672 -27.343  1.00  0.00      SOLV H
ATOM   4940  H2  TIP3  540      16.839 -20.308 -26.545  1.00  0.00      SOLV H
ATOM   4941  OH2 TIP3  541       3.344 -36.147 -27.965  1.00  0.00      SOLV O
ATOM   4942  H1  TIP3  541       3.238 -36.251 -28.933  1.00  0.00      SOLV H
ATOM   4943  H2  TIP3  541       2.939 -36.968 -27.622  1.00  0.00      SOLV H
ATOM   4944  OH2 TIP3  542       2.124 -22.497 -32.015  1.00  0.00      SOLV O
ATOM   4945  H1  TIP3  542       1.421 -22.229 -31.411  1.00  0.00      SOLV H
ATOM   4946  H2  TIP3  542       2.038 -21.849 -32.748  1.00  0.00      SOLV H
ATOM   4947  OH2 TIP3  543       2.111 -19.785 -20.590  1.00  0.00      SOLV O
ATOM   4948  H1  TIP3  543       2.509 -19.915 -19.711  1.00  0.00      SOLV H
ATOM   4949  H2  TIP3  543       1.316 -20.329 -20.542  1.00  0.00      SOLV H
ATOM   4950  OH2 TIP3  544       5.895 -21.137 -18.749  1.00  0.00      SOLV O
ATOM   4951  H1  TIP3  544       6.775 -21.506 -18.599  1.00  0.00      SOLV H
ATOM   4952  H2  TIP3  544       5.698 -21.498 -19.639  1.00  0.00      SOLV H
ATOM   4953  OH2 TIP3  545      10.280 -21.444 -37.091  1.00  0.00      SOLV O
ATOM   4954  H1  TIP3  545       9.623 -22.179 -37.211  1.00  0.00      SOLV H
ATOM   4955  H2  TIP3  545      11.091 -21.876 -37.448  1.00  0.00      SOLV H
ATOM   4956  OH2 TIP3  546      12.543 -22.597 -19.945  1.00  0.00      SOLV O
ATOM   4957  H1  TIP3  546      12.249 -23.417 -19.484  1.00  0.00      SOLV H
ATOM   4958  H2  TIP3  546      13.297 -22.316 -19.388  1.00  0.00      SOLV H
ATOM   4959  OH2 TIP3  547      14.732 -21.880 -36.933  1.00  0.00      SOLV O
ATOM   4960  H1  TIP3  547      14.727 -22.732 -36.432  1.00  0.00      SOLV H
ATOM   4961  H2  TIP3  547      15.602 -21.924 -37.370  1.00  0.00      SOLV H
ATOM   4962  OH2 TIP3  548       1.394 -25.996 -19.411  1.00  0.00      SOLV O
ATOM   4963  H1  TIP3  548       1.412 -26.956 -19.583  1.00  0.00      SOLV H
ATOM   4964  H2  TIP3  548       0.700 -25.698 -20.040  1.00  0.00      SOLV H
ATOM   4965  OH2 TIP3  549       5.721 -25.980 -37.130  1.00  0.00      SOLV O
ATOM   4966  H1  TIP3  549       5.992 -26.518 -36.354  1.00  0.00      SOLV H
ATOM   4967  H2  TIP3  549       6.583 -25.922 -37.593  1.00  0.00      SOLV H
ATOM   4968  OH2 TIP3  550       7.920 -25.872 -19.917  1.00  0.00      SOLV O
ATOM   4969  H1  TIP3  550       7.769 -25.413 -20.770  1.00  0.00      SOLV H
ATOM   4970  H2  TIP3  550       8.126 -26.787 -20.198  1.00  0.00      SOLV H
ATOM   4971  OH2 TIP3  551      11.252 -24.774 -37.474  1.00  0.00      SOLV O
ATOM   4972  H1  TIP3  551      11.186 -24.732 -36.495  1.00  0.00      SOLV H
ATOM   4973  H2  TIP3  551      10.889 -25.646 -37.646  1.00  0.00      SOLV H
ATOM   4974  OH2 TIP3  552      13.694 -25.932 -22.384  1.00  0.00      SOLV O
ATOM   4975  H1  TIP3  552      14.604 -25.614 -22.547  1.00  0.00      SOLV H
ATOM   4976  H2  TIP3  552      13.187 -25.117 -22.564  1.00  0.00      SOLV H
ATOM   4977  OH2 TIP3  553       2.188 -28.740 -19.870  1.00  0.00      SOLV O
ATOM   4978  H1  TIP3  553       3.009 -29.172 -20.129  1.00  0.00      SOLV H
ATOM   4979  H2  TIP3  553       2.298 -28.658 -18.900  1.00  0.00      SOLV H
ATOM   4980  OH2 TIP3  554       6.752 -27.501 -35.022  1.00  0.00      SOLV O
ATOM   4981  H1  TIP3  554       6.257 -27.972 -34.329  1.00  0.00      SOLV H
ATOM   4982  H2  TIP3  554       7.191 -28.240 -35.498  1.00  0.00      SOLV H
ATOM   4983  OH2 TIP3  555       6.217 -29.862 -22.551  1.00  0.00      SOLV O
ATOM   4984  H1  TIP3  555       5.520 -29.174 -22.598  1.00  0.00      SOLV H
ATOM   4985  H2  TIP3  555       6.921 -29.473 -23.120  1.00  0.00      SOLV H
ATOM   4986  OH2 TIP3  556       8.015 -29.437 -36.525  1.00  0.00      SOLV O
ATOM   4987  H1  TIP3  556       8.076 -29.154 -37.460  1.00  0.00      SOLV H
ATOM   4988  H2  TIP3  556       8.967 -29.593 -36.323  1.00  0.00      SOLV H
ATOM   4989  OH2 TIP3  557      11.313 -27.254 -19.206  1.00  0.00      SOLV O
ATOM   4990  H1  TIP3  557      12.102 -27.634 -19.613  1.00  0.00      SOLV H
ATOM   4991  H2  TIP3  557      10.967 -28.001 -18.688  1.00  0.00      SOLV H
ATOM   4992  OH2 TIP3  558       6.780 -32.349 -21.632  1.00  0.00      SOLV O
ATOM   4993  H1  TIP3  558       6.831 -32.967 -22.390  1.00  0.00      SOLV H
ATOM   4994  H2  TIP3  558       6.600 -31.493 -22.085  1.00  0.00      SOLV H
ATOM   4995  OH2 TIP3  559       7.040 -34.028 -23.890  1.00  0.00      SOLV O
ATOM   4996  H1  TIP3  559       7.571 -33.518 -24.537  1.00  0.00      SOLV H
ATOM   4997  H2  TIP3  559       6.164 -34.046 -24.332  1.00  0.00      SOLV H
ATOM   4998  OH2 TIP3  560       8.275 -28.704 -23.819  1.00  0.00      SOLV O
ATOM   4999  H1  TIP3  560       9.228 -28.633 -23.953  1.00  0.00      SOLV H
ATOM   5000  H2  TIP3  560       7.948 -27.886 -24.248  1.00  0.00      SOLV H
ATOM   5001  OH2 TIP3  561      12.772 -30.818 -19.013  1.00  0.00      SOLV O
ATOM   5002  H1  TIP3  561      13.119 -31.720 -18.960  1.00  0.00      SOLV H
ATOM   5003  H2  TIP3  561      13.587 -30.299 -19.099  1.00  0.00      SOLV H
ATOM   5004  OH2 TIP3  562      14.186 -28.011 -20.736  1.00  0.00      SOLV O
ATOM   5005  H1  TIP3  562      13.889 -27.241 -21.278  1.00  0.00      SOLV H
ATOM   5006  H2  TIP3  562      15.161 -27.912 -20.837  1.00  0.00      SOLV H
ATOM   5007  OH2 TIP3  563       5.145 -31.634 -19.428  1.00  0.00      SOLV O
ATOM   5008  H1  TIP3  563       4.334 -32.151 -19.617  1.00  0.00      SOLV H
ATOM   5009  H2  TIP3  563       5.630 -31.718 -20.273  1.00  0.00      SOLV H
ATOM   5010  OH2 TIP3  564       7.855 -36.693 -23.744  1.00  0.00      SOLV O
ATOM   5011  H1  TIP3  564       7.678 -35.731 -23.670  1.00  0.00      SOLV H
ATOM   5012  H2  TIP3  564       7.052 -36.972 -24.195  1.00  0.00      SOLV H
ATOM   5013  OH2 TIP3  565       9.038 -32.595 -20.046  1.00  0.00      SOLV O
ATOM   5014  H1  TIP3  565       8.591 -32.899 -19.235  1.00  0.00      SOLV H
ATOM   5015  H2  TIP3  565       8.260 -32.534 -20.643  1.00  0.00      SOLV H
ATOM   5016  OH2 TIP3  566      11.665 -33.263 -20.833  1.00  0.00      SOLV O
ATOM   5017  H1  TIP3  566      10.752 -33.180 -20.487  1.00  0.00      SOLV H
ATOM   5018  H2  TIP3  566      12.075 -33.884 -20.205  1.00  0.00      SOLV H
ATOM   5019  OH2 TIP3  567      13.270 -34.841 -18.946  1.00  0.00      SOLV O
ATOM   5020  H1  TIP3  567      13.156 -35.709 -18.543  1.00  0.00      SOLV H
ATOM   5021  H2  TIP3  567      13.097 -34.262 -18.171  1.00  0.00      SOLV H
ATOM   5022  OH2 TIP3  568       3.068 -33.416 -19.794  1.00  0.00      SOLV O
ATOM   5023  H1  TIP3  568       3.047 -34.226 -20.348  1.00  0.00      SOLV H
ATOM   5024  H2  TIP3  568       3.154 -33.807 -18.901  1.00  0.00      SOLV H
ATOM   5025  OH2 TIP3  569       8.592 -35.553 -18.919  1.00  0.00      SOLV O
ATOM   5026  H1  TIP3  569       8.370 -35.950 -19.764  1.00  0.00      SOLV H
ATOM   5027  H2  TIP3  569       7.871 -34.898 -18.796  1.00  0.00      SOLV H
ATOM   5028  OH2 TIP3  570       7.974 -18.272 -35.961  1.00  0.00      SOLV O
ATOM   5029  H1  TIP3  570       8.393 -19.133 -35.807  1.00  0.00      SOLV H
ATOM   5030  H2  TIP3  570       7.425 -18.455 -36.745  1.00  0.00      SOLV H
ATOM   5031  OH2 TIP3  571       1.598 -23.926 -36.284  1.00  0.00      SOLV O
ATOM   5032  H1  TIP3  571       2.543 -23.980 -36.017  1.00  0.00      SOLV H
ATOM   5033  H2  TIP3  571       1.475 -24.791 -36.734  1.00  0.00      SOLV H
ATOM   5034  OH2 TIP3  572       0.440 -18.857 -31.032  1.00  0.00      SOLV O
ATOM   5035  H1  TIP3  572      -0.213 -19.219 -31.673  1.00  0.00      SOLV H
ATOM   5036  H2  TIP3  572       0.565 -19.634 -30.442  1.00  0.00      SOLV H
ATOM   5037  OH2 TIP3  573       0.968 -20.951 -29.325  1.00  0.00      SOLV O
ATOM   5038  H1  TIP3  573       0.538 -21.691 -28.862  1.00  0.00      SOLV H
ATOM   5039  H2  TIP3  573       1.373 -20.500 -28.559  1.00  0.00      SOLV H
ATOM   5040  OH2 TIP3  574      18.506 -19.915 -26.155  1.00  0.00      SOLV O
ATOM   5041  H1  TIP3  574      18.590 -19.922 -25.184  1.00  0.00      SOLV H
ATOM   5042  H2  TIP3  574      19.408 -19.697 -26.442  1.00  0.00      SOLV H
ATOM   5043  OH2 TIP3  575      18.027 -20.379 -23.415  1.00  0.00      SOLV O
ATOM   5044  H1  TIP3  575      17.500 -21.129 -23.764  1.00  0.00      SOLV H
ATOM   5045  H2  TIP3  575      18.493 -20.855 -22.694  1.00  0.00      SOLV H
ATOM   5046  OH2 TIP3  576      16.480 -24.701 -18.622  1.00  0.00      SOLV O
ATOM   5047  H1  TIP3  576      15.638 -24.568 -18.145  1.00  0.00      SOLV H
ATOM   5048  H2  TIP3  576      17.010 -23.946 -18.295  1.00  0.00      SOLV H
ATOM   5049  OH2 TIP3  577      18.467 -28.489 -31.553  1.00  0.00      SOLV O
ATOM   5050  H1  TIP3  577      17.549 -28.756 -31.325  1.00  0.00      SOLV H
ATOM   5051  H2  TIP3  577      18.603 -27.765 -30.930  1.00  0.00      SOLV H
ATOM   5052  OH2 TIP3  578      18.219 -25.399 -26.227  1.00  0.00      SOLV O
ATOM   5053  H1  TIP3  578      18.754 -26.064 -26.700  1.00  0.00      SOLV H
ATOM   5054  H2  TIP3  578      18.470 -24.570 -26.679  1.00  0.00      SOLV H
ATOM   5055  OH2 TIP3  579      16.429 -22.562 -24.081  1.00  0.00      SOLV O
ATOM   5056  H1  TIP3  579      15.658 -22.134 -23.666  1.00  0.00      SOLV H
ATOM   5057  H2  TIP3  579      16.084 -22.783 -24.976  1.00  0.00      SOLV H
ATOM   5058  OH2 TIP3  580      18.509 -28.274 -34.756  1.00  0.00      SOLV O
ATOM   5059  H1  TIP3  580      17.823 -27.933 -35.347  1.00  0.00      SOLV H
ATOM   5060  H2  TIP3  580      18.311 -27.766 -33.948  1.00  0.00      SOLV H
ATOM   5061  OH2 TIP3  581      16.968 -31.229 -36.556  1.00  0.00      SOLV O
ATOM   5062  H1  TIP3  581      16.680 -30.626 -37.256  1.00  0.00      SOLV H
ATOM   5063  H2  TIP3  581      16.617 -32.069 -36.915  1.00  0.00      SOLV H
[truncated: 2,712,395 more chars]
