# Supplementary material for: Mapping the Interactions Among Class IIa Histone Deacetylases and Myocyte Enhancer Factor 2s
Source: J Chem Inf Model. 2025 Jun 6;65(12):6249–60. doi: 10.1021/acs.jcim.5c00858 (PMC12199305; doi:10.1021/acs.jcim.5c00858)
Supplement: Supplementary file 5 [file ci5c00858_si_005.zip › Sample_input_files_for_crystals/HDAC5_MEF2D_Crystal/HDAC5_MEF2D_Crystal.psf]

PSF EXT CMAP XPLOR

         2 !NTITLE
* GENERATED BY CHARMM-GUI FF-Converter
* DATE:   05/15/24   00:41:45

     41128 !NATOM
         1 PROA     178      TRP      N        NH3     -0.300000       14.0070           0
         2 PROA     178      TRP      HT1      HC       0.330000       1.00800           0
         3 PROA     178      TRP      HT2      HC       0.330000       1.00800           0
         4 PROA     178      TRP      HT3      HC       0.330000       1.00800           0
         5 PROA     178      TRP      CA       CT1      0.210000       12.0110           0
         6 PROA     178      TRP      HA       HB1      0.100000       1.00800           0
         7 PROA     178      TRP      CB       CT2     -0.180000       12.0110           0
         8 PROA     178      TRP      HB1      HA2      0.900000E-01   1.00800           0
         9 PROA     178      TRP      HB2      HA2      0.900000E-01   1.00800           0
        10 PROA     178      TRP      CG       CY      -0.300000E-01   12.0110           0
        11 PROA     178      TRP      CD1      CA      -0.150000       12.0110           0
        12 PROA     178      TRP      HD1      HP       0.220000       1.00800           0
        13 PROA     178      TRP      NE1      NY      -0.510000       14.0070           0
        14 PROA     178      TRP      HE1      H        0.370000       1.00800           0
        15 PROA     178      TRP      CE2      CPT      0.240000       12.0110           0
        16 PROA     178      TRP      CD2      CPT      0.110000       12.0110           0
        17 PROA     178      TRP      CE3      CAI     -0.250000       12.0110           0
        18 PROA     178      TRP      HE3      HP       0.170000       1.00800           0
        19 PROA     178      TRP      CZ3      CA      -0.200000       12.0110           0
        20 PROA     178      TRP      HZ3      HP       0.140000       1.00800           0
        21 PROA     178      TRP      CZ2      CAI     -0.270000       12.0110           0
        22 PROA     178      TRP      HZ2      HP       0.160000       1.00800           0
        23 PROA     178      TRP      CH2      CA      -0.140000       12.0110           0
        24 PROA     178      TRP      HH2      HP       0.140000       1.00800           0
        25 PROA     178      TRP      C        C        0.510000       12.0110           0
        26 PROA     178      TRP      O        O       -0.510000       15.9994           0
        27 PROA     179      GLY      N        NH1     -0.470000       14.0070           0
        28 PROA     179      GLY      HN       H        0.310000       1.00800           0
        29 PROA     179      GLY      CA       CT2     -0.200000E-01   12.0110           0
        30 PROA     179      GLY      HA1      HB2      0.900000E-01   1.00800           0
        31 PROA     179      GLY      HA2      HB2      0.900000E-01   1.00800           0
        32 PROA     179      GLY      C        C        0.510000       12.0110           0
        33 PROA     179      GLY      O        O       -0.510000       15.9994           0
        34 PROA     180      SER      N        NH1     -0.470000       14.0070           0
        35 PROA     180      SER      HN       H        0.310000       1.00800           0
        36 PROA     180      SER      CA       CT1      0.700000E-01   12.0110           0
        37 PROA     180      SER      HA       HB1      0.900000E-01   1.00800           0
        38 PROA     180      SER      CB       CT2      0.500000E-01   12.0110           0
        39 PROA     180      SER      HB1      HA2      0.900000E-01   1.00800           0
        40 PROA     180      SER      HB2      HA2      0.900000E-01   1.00800           0
        41 PROA     180      SER      OG       OH1     -0.660000       15.9994           0
        42 PROA     180      SER      HG1      H        0.430000       1.00800           0
        43 PROA     180      SER      C        C        0.510000       12.0110           0
        44 PROA     180      SER      O        O       -0.510000       15.9994           0
        45 PROA     181      GLY      N        NH1     -0.470000       14.0070           0
        46 PROA     181      GLY      HN       H        0.310000       1.00800           0
        47 PROA     181      GLY      CA       CT2     -0.200000E-01   12.0110           0
        48 PROA     181      GLY      HA1      HB2      0.900000E-01   1.00800           0
        49 PROA     181      GLY      HA2      HB2      0.900000E-01   1.00800           0
        50 PROA     181      GLY      C        C        0.510000       12.0110           0
        51 PROA     181      GLY      O        O       -0.510000       15.9994           0
        52 PROA     182      GLU      N        NH1     -0.470000       14.0070           0
        53 PROA     182      GLU      HN       H        0.310000       1.00800           0
        54 PROA     182      GLU      CA       CT1      0.700000E-01   12.0110           0
        55 PROA     182      GLU      HA       HB1      0.900000E-01   1.00800           0
        56 PROA     182      GLU      CB       CT2A    -0.180000       12.0110           0
        57 PROA     182      GLU      HB1      HA2      0.900000E-01   1.00800           0
        58 PROA     182      GLU      HB2      HA2      0.900000E-01   1.00800           0
        59 PROA     182      GLU      CG       CT2     -0.280000       12.0110           0
        60 PROA     182      GLU      HG1      HA2      0.900000E-01   1.00800           0
        61 PROA     182      GLU      HG2      HA2      0.900000E-01   1.00800           0
        62 PROA     182      GLU      CD       CC       0.620000       12.0110           0
        63 PROA     182      GLU      OE1      OC      -0.760000       15.9994           0
        64 PROA     182      GLU      OE2      OC      -0.760000       15.9994           0
        65 PROA     182      GLU      C        C        0.510000       12.0110           0
        66 PROA     182      GLU      O        O       -0.510000       15.9994           0
        67 PROA     183      VAL      N        NH1     -0.470000       14.0070           0
        68 PROA     183      VAL      HN       H        0.310000       1.00800           0
        69 PROA     183      VAL      CA       CT1      0.700000E-01   12.0110           0
        70 PROA     183      VAL      HA       HB1      0.900000E-01   1.00800           0
        71 PROA     183      VAL      CB       CT1     -0.900000E-01   12.0110           0
        72 PROA     183      VAL      HB       HA1      0.900000E-01   1.00800           0
        73 PROA     183      VAL      CG1      CT3     -0.270000       12.0110           0
        74 PROA     183      VAL      HG11     HA3      0.900000E-01   1.00800           0
        75 PROA     183      VAL      HG12     HA3      0.900000E-01   1.00800           0
        76 PROA     183      VAL      HG13     HA3      0.900000E-01   1.00800           0
        77 PROA     183      VAL      CG2      CT3     -0.270000       12.0110           0
        78 PROA     183      VAL      HG21     HA3      0.900000E-01   1.00800           0
        79 PROA     183      VAL      HG22     HA3      0.900000E-01   1.00800           0
        80 PROA     183      VAL      HG23     HA3      0.900000E-01   1.00800           0
        81 PROA     183      VAL      C        C        0.510000       12.0110           0
        82 PROA     183      VAL      O        O       -0.510000       15.9994           0
        83 PROA     184      LYS      N        NH1     -0.470000       14.0070           0
        84 PROA     184      LYS      HN       H        0.310000       1.00800           0
        85 PROA     184      LYS      CA       CT1      0.700000E-01   12.0110           0
        86 PROA     184      LYS      HA       HB1      0.900000E-01   1.00800           0
        87 PROA     184      LYS      CB       CT2     -0.180000       12.0110           0
        88 PROA     184      LYS      HB1      HA2      0.900000E-01   1.00800           0
        89 PROA     184      LYS      HB2      HA2      0.900000E-01   1.00800           0
        90 PROA     184      LYS      CG       CT2     -0.180000       12.0110           0
        91 PROA     184      LYS      HG1      HA2      0.900000E-01   1.00800           0
        92 PROA     184      LYS      HG2      HA2      0.900000E-01   1.00800           0
        93 PROA     184      LYS      CD       CT2     -0.180000       12.0110           0
        94 PROA     184      LYS      HD1      HA2      0.900000E-01   1.00800           0
        95 PROA     184      LYS      HD2      HA2      0.900000E-01   1.00800           0
        96 PROA     184      LYS      CE       CT2      0.210000       12.0110           0
        97 PROA     184      LYS      HE1      HA2      0.500000E-01   1.00800           0
        98 PROA     184      LYS      HE2      HA2      0.500000E-01   1.00800           0
        99 PROA     184      LYS      NZ       NH3     -0.300000       14.0070           0
       100 PROA     184      LYS      HZ1      HC       0.330000       1.00800           0
       101 PROA     184      LYS      HZ2      HC       0.330000       1.00800           0
       102 PROA     184      LYS      HZ3      HC       0.330000       1.00800           0
       103 PROA     184      LYS      C        C        0.510000       12.0110           0
       104 PROA     184      LYS      O        O       -0.510000       15.9994           0
       105 PROA     185      LEU      N        NH1     -0.470000       14.0070           0
       106 PROA     185      LEU      HN       H        0.310000       1.00800           0
       107 PROA     185      LEU      CA       CT1      0.700000E-01   12.0110           0
       108 PROA     185      LEU      HA       HB1      0.900000E-01   1.00800           0
       109 PROA     185      LEU      CB       CT2     -0.180000       12.0110           0
       110 PROA     185      LEU      HB1      HA2      0.900000E-01   1.00800           0
       111 PROA     185      LEU      HB2      HA2      0.900000E-01   1.00800           0
       112 PROA     185      LEU      CG       CT1     -0.900000E-01   12.0110           0
       113 PROA     185      LEU      HG       HA1      0.900000E-01   1.00800           0
       114 PROA     185      LEU      CD1      CT3     -0.270000       12.0110           0
       115 PROA     185      LEU      HD11     HA3      0.900000E-01   1.00800           0
       116 PROA     185      LEU      HD12     HA3      0.900000E-01   1.00800           0
       117 PROA     185      LEU      HD13     HA3      0.900000E-01   1.00800           0
       118 PROA     185      LEU      CD2      CT3     -0.270000       12.0110           0
       119 PROA     185      LEU      HD21     HA3      0.900000E-01   1.00800           0
       120 PROA     185      LEU      HD22     HA3      0.900000E-01   1.00800           0
       121 PROA     185      LEU      HD23     HA3      0.900000E-01   1.00800           0
       122 PROA     185      LEU      C        C        0.510000       12.0110           0
       123 PROA     185      LEU      O        O       -0.510000       15.9994           0
       124 PROA     186      ARG      N        NH1     -0.470000       14.0070           0
       125 PROA     186      ARG      HN       H        0.310000       1.00800           0
       126 PROA     186      ARG      CA       CT1      0.700000E-01   12.0110           0
       127 PROA     186      ARG      HA       HB1      0.900000E-01   1.00800           0
       128 PROA     186      ARG      CB       CT2     -0.180000       12.0110           0
       129 PROA     186      ARG      HB1      HA2      0.900000E-01   1.00800           0
       130 PROA     186      ARG      HB2      HA2      0.900000E-01   1.00800           0
       131 PROA     186      ARG      CG       CT2     -0.180000       12.0110           0
       132 PROA     186      ARG      HG1      HA2      0.900000E-01   1.00800           0
       133 PROA     186      ARG      HG2      HA2      0.900000E-01   1.00800           0
       134 PROA     186      ARG      CD       CT2      0.200000       12.0110           0
       135 PROA     186      ARG      HD1      HA2      0.900000E-01   1.00800           0
       136 PROA     186      ARG      HD2      HA2      0.900000E-01   1.00800           0
       137 PROA     186      ARG      NE       NC2     -0.700000       14.0070           0
       138 PROA     186      ARG      HE       HC       0.440000       1.00800           0
       139 PROA     186      ARG      CZ       C        0.640000       12.0110           0
       140 PROA     186      ARG      NH1      NC2     -0.800000       14.0070           0
       141 PROA     186      ARG      HH11     HC       0.460000       1.00800           0
       142 PROA     186      ARG      HH12     HC       0.460000       1.00800           0
       143 PROA     186      ARG      NH2      NC2     -0.800000       14.0070           0
       144 PROA     186      ARG      HH21     HC       0.460000       1.00800           0
       145 PROA     186      ARG      HH22     HC       0.460000       1.00800           0
       146 PROA     186      ARG      C        C        0.510000       12.0110           0
       147 PROA     186      ARG      O        O       -0.510000       15.9994           0
       148 PROA     187      LEU      N        NH1     -0.470000       14.0070           0
       149 PROA     187      LEU      HN       H        0.310000       1.00800           0
       150 PROA     187      LEU      CA       CT1      0.700000E-01   12.0110           0
       151 PROA     187      LEU      HA       HB1      0.900000E-01   1.00800           0
       152 PROA     187      LEU      CB       CT2     -0.180000       12.0110           0
       153 PROA     187      LEU      HB1      HA2      0.900000E-01   1.00800           0
       154 PROA     187      LEU      HB2      HA2      0.900000E-01   1.00800           0
       155 PROA     187      LEU      CG       CT1     -0.900000E-01   12.0110           0
       156 PROA     187      LEU      HG       HA1      0.900000E-01   1.00800           0
       157 PROA     187      LEU      CD1      CT3     -0.270000       12.0110           0
       158 PROA     187      LEU      HD11     HA3      0.900000E-01   1.00800           0
       159 PROA     187      LEU      HD12     HA3      0.900000E-01   1.00800           0
       160 PROA     187      LEU      HD13     HA3      0.900000E-01   1.00800           0
       161 PROA     187      LEU      CD2      CT3     -0.270000       12.0110           0
       162 PROA     187      LEU      HD21     HA3      0.900000E-01   1.00800           0
       163 PROA     187      LEU      HD22     HA3      0.900000E-01   1.00800           0
       164 PROA     187      LEU      HD23     HA3      0.900000E-01   1.00800           0
       165 PROA     187      LEU      C        C        0.510000       12.0110           0
       166 PROA     187      LEU      O        O       -0.510000       15.9994           0
       167 PROA     188      GLN      N        NH1     -0.470000       14.0070           0
       168 PROA     188      GLN      HN       H        0.310000       1.00800           0
       169 PROA     188      GLN      CA       CT1      0.700000E-01   12.0110           0
       170 PROA     188      GLN      HA       HB1      0.900000E-01   1.00800           0
       171 PROA     188      GLN      CB       CT2     -0.180000       12.0110           0
       172 PROA     188      GLN      HB1      HA2      0.900000E-01   1.00800           0
       173 PROA     188      GLN      HB2      HA2      0.900000E-01   1.00800           0
       174 PROA     188      GLN      CG       CT2     -0.180000       12.0110           0
       175 PROA     188      GLN      HG1      HA2      0.900000E-01   1.00800           0
       176 PROA     188      GLN      HG2      HA2      0.900000E-01   1.00800           0
       177 PROA     188      GLN      CD       CC       0.550000       12.0110           0
       178 PROA     188      GLN      OE1      O       -0.550000       15.9994           0
       179 PROA     188      GLN      NE2      NH2     -0.620000       14.0070           0
       180 PROA     188      GLN      HE21     H        0.320000       1.00800           0
       181 PROA     188      GLN      HE22     H        0.300000       1.00800           0
       182 PROA     188      GLN      C        C        0.510000       12.0110           0
       183 PROA     188      GLN      O        O       -0.510000       15.9994           0
       184 PROA     189      GLU      N        NH1     -0.470000       14.0070           0
       185 PROA     189      GLU      HN       H        0.310000       1.00800           0
       186 PROA     189      GLU      CA       CT1      0.700000E-01   12.0110           0
       187 PROA     189      GLU      HA       HB1      0.900000E-01   1.00800           0
       188 PROA     189      GLU      CB       CT2A    -0.180000       12.0110           0
       189 PROA     189      GLU      HB1      HA2      0.900000E-01   1.00800           0
       190 PROA     189      GLU      HB2      HA2      0.900000E-01   1.00800           0
       191 PROA     189      GLU      CG       CT2     -0.280000       12.0110           0
       192 PROA     189      GLU      HG1      HA2      0.900000E-01   1.00800           0
       193 PROA     189      GLU      HG2      HA2      0.900000E-01   1.00800           0
       194 PROA     189      GLU      CD       CC       0.620000       12.0110           0
       195 PROA     189      GLU      OE1      OC      -0.760000       15.9994           0
       196 PROA     189      GLU      OE2      OC      -0.760000       15.9994           0
       197 PROA     189      GLU      C        C        0.510000       12.0110           0
       198 PROA     189      GLU      O        O       -0.510000       15.9994           0
       199 PROA     190      PHE      N        NH1     -0.470000       14.0070           0
       200 PROA     190      PHE      HN       H        0.310000       1.00800           0
       201 PROA     190      PHE      CA       CT1      0.700000E-01   12.0110           0
       202 PROA     190      PHE      HA       HB1      0.900000E-01   1.00800           0
       203 PROA     190      PHE      CB       CT2     -0.180000       12.0110           0
       204 PROA     190      PHE      HB1      HA2      0.900000E-01   1.00800           0
       205 PROA     190      PHE      HB2      HA2      0.900000E-01   1.00800           0
       206 PROA     190      PHE      CG       CA       0.000000       12.0110           0
       207 PROA     190      PHE      CD1      CA      -0.115000       12.0110           0
       208 PROA     190      PHE      HD1      HP       0.115000       1.00800           0
       209 PROA     190      PHE      CE1      CA      -0.115000       12.0110           0
       210 PROA     190      PHE      HE1      HP       0.115000       1.00800           0
       211 PROA     190      PHE      CZ       CA      -0.115000       12.0110           0
       212 PROA     190      PHE      HZ       HP       0.115000       1.00800           0
       213 PROA     190      PHE      CD2      CA      -0.115000       12.0110           0
       214 PROA     190      PHE      HD2      HP       0.115000       1.00800           0
       215 PROA     190      PHE      CE2      CA      -0.115000       12.0110           0
       216 PROA     190      PHE      HE2      HP       0.115000       1.00800           0
       217 PROA     190      PHE      C        C        0.510000       12.0110           0
       218 PROA     190      PHE      O        O       -0.510000       15.9994           0
       219 PROA     191      LEU      N        NH1     -0.470000       14.0070           0
       220 PROA     191      LEU      HN       H        0.310000       1.00800           0
       221 PROA     191      LEU      CA       CT1      0.700000E-01   12.0110           0
       222 PROA     191      LEU      HA       HB1      0.900000E-01   1.00800           0
       223 PROA     191      LEU      CB       CT2     -0.180000       12.0110           0
       224 PROA     191      LEU      HB1      HA2      0.900000E-01   1.00800           0
       225 PROA     191      LEU      HB2      HA2      0.900000E-01   1.00800           0
       226 PROA     191      LEU      CG       CT1     -0.900000E-01   12.0110           0
       227 PROA     191      LEU      HG       HA1      0.900000E-01   1.00800           0
       228 PROA     191      LEU      CD1      CT3     -0.270000       12.0110           0
       229 PROA     191      LEU      HD11     HA3      0.900000E-01   1.00800           0
       230 PROA     191      LEU      HD12     HA3      0.900000E-01   1.00800           0
       231 PROA     191      LEU      HD13     HA3      0.900000E-01   1.00800           0
       232 PROA     191      LEU      CD2      CT3     -0.270000       12.0110           0
       233 PROA     191      LEU      HD21     HA3      0.900000E-01   1.00800           0
       234 PROA     191      LEU      HD22     HA3      0.900000E-01   1.00800           0
       235 PROA     191      LEU      HD23     HA3      0.900000E-01   1.00800           0
       236 PROA     191      LEU      C        C        0.510000       12.0110           0
       237 PROA     191      LEU      O        O       -0.510000       15.9994           0
       238 PROA     192      LEU      N        NH1     -0.470000       14.0070           0
       239 PROA     192      LEU      HN       H        0.310000       1.00800           0
       240 PROA     192      LEU      CA       CT1      0.700000E-01   12.0110           0
       241 PROA     192      LEU      HA       HB1      0.900000E-01   1.00800           0
       242 PROA     192      LEU      CB       CT2     -0.180000       12.0110           0
       243 PROA     192      LEU      HB1      HA2      0.900000E-01   1.00800           0
       244 PROA     192      LEU      HB2      HA2      0.900000E-01   1.00800           0
       245 PROA     192      LEU      CG       CT1     -0.900000E-01   12.0110           0
       246 PROA     192      LEU      HG       HA1      0.900000E-01   1.00800           0
       247 PROA     192      LEU      CD1      CT3     -0.270000       12.0110           0
       248 PROA     192      LEU      HD11     HA3      0.900000E-01   1.00800           0
       249 PROA     192      LEU      HD12     HA3      0.900000E-01   1.00800           0
       250 PROA     192      LEU      HD13     HA3      0.900000E-01   1.00800           0
       251 PROA     192      LEU      CD2      CT3     -0.270000       12.0110           0
       252 PROA     192      LEU      HD21     HA3      0.900000E-01   1.00800           0
       253 PROA     192      LEU      HD22     HA3      0.900000E-01   1.00800           0
       254 PROA     192      LEU      HD23     HA3      0.900000E-01   1.00800           0
       255 PROA     192      LEU      C        C        0.510000       12.0110           0
       256 PROA     192      LEU      O        O       -0.510000       15.9994           0
       257 PROA     193      SER      N        NH1     -0.470000       14.0070           0
       258 PROA     193      SER      HN       H        0.310000       1.00800           0
       259 PROA     193      SER      CA       CT1      0.700000E-01   12.0110           0
       260 PROA     193      SER      HA       HB1      0.900000E-01   1.00800           0
       261 PROA     193      SER      CB       CT2      0.500000E-01   12.0110           0
       262 PROA     193      SER      HB1      HA2      0.900000E-01   1.00800           0
       263 PROA     193      SER      HB2      HA2      0.900000E-01   1.00800           0
       264 PROA     193      SER      OG       OH1     -0.660000       15.9994           0
       265 PROA     193      SER      HG1      H        0.430000       1.00800           0
       266 PROA     193      SER      C        CC       0.340000       12.0110           0
       267 PROA     193      SER      OT1      OC      -0.670000       15.9994           0
       268 PROA     193      SER      OT2      OC      -0.670000       15.9994           0
       269 PROB     2        GLY      N        NH3     -0.300000       14.0070           0
       270 PROB     2        GLY      HT1      HC       0.330000       1.00800           0
       271 PROB     2        GLY      HT2      HC       0.330000       1.00800           0
       272 PROB     2        GLY      HT3      HC       0.330000       1.00800           0
       273 PROB     2        GLY      CA       CT2      0.130000       12.0110           0
       274 PROB     2        GLY      HA1      HB2      0.900000E-01   1.00800           0
       275 PROB     2        GLY      HA2      HB2      0.900000E-01   1.00800           0
       276 PROB     2        GLY      C        C        0.510000       12.0110           0
       277 PROB     2        GLY      O        O       -0.510000       15.9994           0
       278 PROB     3        ARG      N        NH1     -0.470000       14.0070           0
       279 PROB     3        ARG      HN       H        0.310000       1.00800           0
       280 PROB     3        ARG      CA       CT1      0.700000E-01   12.0110           0
       281 PROB     3        ARG      HA       HB1      0.900000E-01   1.00800           0
       282 PROB     3        ARG      CB       CT2     -0.180000       12.0110           0
       283 PROB     3        ARG      HB1      HA2      0.900000E-01   1.00800           0
       284 PROB     3        ARG      HB2      HA2      0.900000E-01   1.00800           0
       285 PROB     3        ARG      CG       CT2     -0.180000       12.0110           0
       286 PROB     3        ARG      HG1      HA2      0.900000E-01   1.00800           0
       287 PROB     3        ARG      HG2      HA2      0.900000E-01   1.00800           0
       288 PROB     3        ARG      CD       CT2      0.200000       12.0110           0
       289 PROB     3        ARG      HD1      HA2      0.900000E-01   1.00800           0
       290 PROB     3        ARG      HD2      HA2      0.900000E-01   1.00800           0
       291 PROB     3        ARG      NE       NC2     -0.700000       14.0070           0
       292 PROB     3        ARG      HE       HC       0.440000       1.00800           0
       293 PROB     3        ARG      CZ       C        0.640000       12.0110           0
       294 PROB     3        ARG      NH1      NC2     -0.800000       14.0070           0
       295 PROB     3        ARG      HH11     HC       0.460000       1.00800           0
       296 PROB     3        ARG      HH12     HC       0.460000       1.00800           0
       297 PROB     3        ARG      NH2      NC2     -0.800000       14.0070           0
       298 PROB     3        ARG      HH21     HC       0.460000       1.00800           0
       299 PROB     3        ARG      HH22     HC       0.460000       1.00800           0
       300 PROB     3        ARG      C        C        0.510000       12.0110           0
       301 PROB     3        ARG      O        O       -0.510000       15.9994           0
       302 PROB     4        LYS      N        NH1     -0.470000       14.0070           0
       303 PROB     4        LYS      HN       H        0.310000       1.00800           0
       304 PROB     4        LYS      CA       CT1      0.700000E-01   12.0110           0
       305 PROB     4        LYS      HA       HB1      0.900000E-01   1.00800           0
       306 PROB     4        LYS      CB       CT2     -0.180000       12.0110           0
       307 PROB     4        LYS      HB1      HA2      0.900000E-01   1.00800           0
       308 PROB     4        LYS      HB2      HA2      0.900000E-01   1.00800           0
       309 PROB     4        LYS      CG       CT2     -0.180000       12.0110           0
       310 PROB     4        LYS      HG1      HA2      0.900000E-01   1.00800           0
       311 PROB     4        LYS      HG2      HA2      0.900000E-01   1.00800           0
       312 PROB     4        LYS      CD       CT2     -0.180000       12.0110           0
       313 PROB     4        LYS      HD1      HA2      0.900000E-01   1.00800           0
       314 PROB     4        LYS      HD2      HA2      0.900000E-01   1.00800           0
       315 PROB     4        LYS      CE       CT2      0.210000       12.0110           0
       316 PROB     4        LYS      HE1      HA2      0.500000E-01   1.00800           0
       317 PROB     4        LYS      HE2      HA2      0.500000E-01   1.00800           0
       318 PROB     4        LYS      NZ       NH3     -0.300000       14.0070           0
       319 PROB     4        LYS      HZ1      HC       0.330000       1.00800           0
       320 PROB     4        LYS      HZ2      HC       0.330000       1.00800           0
       321 PROB     4        LYS      HZ3      HC       0.330000       1.00800           0
       322 PROB     4        LYS      C        C        0.510000       12.0110           0
       323 PROB     4        LYS      O        O       -0.510000       15.9994           0
       324 PROB     5        LYS      N        NH1     -0.470000       14.0070           0
       325 PROB     5        LYS      HN       H        0.310000       1.00800           0
       326 PROB     5        LYS      CA       CT1      0.700000E-01   12.0110           0
       327 PROB     5        LYS      HA       HB1      0.900000E-01   1.00800           0
       328 PROB     5        LYS      CB       CT2     -0.180000       12.0110           0
       329 PROB     5        LYS      HB1      HA2      0.900000E-01   1.00800           0
       330 PROB     5        LYS      HB2      HA2      0.900000E-01   1.00800           0
       331 PROB     5        LYS      CG       CT2     -0.180000       12.0110           0
       332 PROB     5        LYS      HG1      HA2      0.900000E-01   1.00800           0
       333 PROB     5        LYS      HG2      HA2      0.900000E-01   1.00800           0
       334 PROB     5        LYS      CD       CT2     -0.180000       12.0110           0
       335 PROB     5        LYS      HD1      HA2      0.900000E-01   1.00800           0
       336 PROB     5        LYS      HD2      HA2      0.900000E-01   1.00800           0
       337 PROB     5        LYS      CE       CT2      0.210000       12.0110           0
       338 PROB     5        LYS      HE1      HA2      0.500000E-01   1.00800           0
       339 PROB     5        LYS      HE2      HA2      0.500000E-01   1.00800           0
       340 PROB     5        LYS      NZ       NH3     -0.300000       14.0070           0
       341 PROB     5        LYS      HZ1      HC       0.330000       1.00800           0
       342 PROB     5        LYS      HZ2      HC       0.330000       1.00800           0
       343 PROB     5        LYS      HZ3      HC       0.330000       1.00800           0
       344 PROB     5        LYS      C        C        0.510000       12.0110           0
       345 PROB     5        LYS      O        O       -0.510000       15.9994           0
       346 PROB     6        ILE      N        NH1     -0.470000       14.0070           0
       347 PROB     6        ILE      HN       H        0.310000       1.00800           0
       348 PROB     6        ILE      CA       CT1      0.700000E-01   12.0110           0
       349 PROB     6        ILE      HA       HB1      0.900000E-01   1.00800           0
       350 PROB     6        ILE      CB       CT1     -0.900000E-01   12.0110           0
       351 PROB     6        ILE      HB       HA1      0.900000E-01   1.00800           0
       352 PROB     6        ILE      CG2      CT3     -0.270000       12.0110           0
       353 PROB     6        ILE      HG21     HA3      0.900000E-01   1.00800           0
       354 PROB     6        ILE      HG22     HA3      0.900000E-01   1.00800           0
       355 PROB     6        ILE      HG23     HA3      0.900000E-01   1.00800           0
       356 PROB     6        ILE      CG1      CT2     -0.180000       12.0110           0
       357 PROB     6        ILE      HG11     HA2      0.900000E-01   1.00800           0
       358 PROB     6        ILE      HG12     HA2      0.900000E-01   1.00800           0
       359 PROB     6        ILE      CD       CT3     -0.270000       12.0110           0
       360 PROB     6        ILE      HD1      HA3      0.900000E-01   1.00800           0
       361 PROB     6        ILE      HD2      HA3      0.900000E-01   1.00800           0
       362 PROB     6        ILE      HD3      HA3      0.900000E-01   1.00800           0
       363 PROB     6        ILE      C        C        0.510000       12.0110           0
       364 PROB     6        ILE      O        O       -0.510000       15.9994           0
       365 PROB     7        GLN      N        NH1     -0.470000       14.0070           0
       366 PROB     7        GLN      HN       H        0.310000       1.00800           0
       367 PROB     7        GLN      CA       CT1      0.700000E-01   12.0110           0
       368 PROB     7        GLN      HA       HB1      0.900000E-01   1.00800           0
       369 PROB     7        GLN      CB       CT2     -0.180000       12.0110           0
       370 PROB     7        GLN      HB1      HA2      0.900000E-01   1.00800           0
       371 PROB     7        GLN      HB2      HA2      0.900000E-01   1.00800           0
       372 PROB     7        GLN      CG       CT2     -0.180000       12.0110           0
       373 PROB     7        GLN      HG1      HA2      0.900000E-01   1.00800           0
       374 PROB     7        GLN      HG2      HA2      0.900000E-01   1.00800           0
       375 PROB     7        GLN      CD       CC       0.550000       12.0110           0
       376 PROB     7        GLN      OE1      O       -0.550000       15.9994           0
       377 PROB     7        GLN      NE2      NH2     -0.620000       14.0070           0
       378 PROB     7        GLN      HE21     H        0.320000       1.00800           0
       379 PROB     7        GLN      HE22     H        0.300000       1.00800           0
       380 PROB     7        GLN      C        C        0.510000       12.0110           0
       381 PROB     7        GLN      O        O       -0.510000       15.9994           0
       382 PROB     8        ILE      N        NH1     -0.470000       14.0070           0
       383 PROB     8        ILE      HN       H        0.310000       1.00800           0
       384 PROB     8        ILE      CA       CT1      0.700000E-01   12.0110           0
       385 PROB     8        ILE      HA       HB1      0.900000E-01   1.00800           0
       386 PROB     8        ILE      CB       CT1     -0.900000E-01   12.0110           0
       387 PROB     8        ILE      HB       HA1      0.900000E-01   1.00800           0
       388 PROB     8        ILE      CG2      CT3     -0.270000       12.0110           0
       389 PROB     8        ILE      HG21     HA3      0.900000E-01   1.00800           0
       390 PROB     8        ILE      HG22     HA3      0.900000E-01   1.00800           0
       391 PROB     8        ILE      HG23     HA3      0.900000E-01   1.00800           0
       392 PROB     8        ILE      CG1      CT2     -0.180000       12.0110           0
       393 PROB     8        ILE      HG11     HA2      0.900000E-01   1.00800           0
       394 PROB     8        ILE      HG12     HA2      0.900000E-01   1.00800           0
       395 PROB     8        ILE      CD       CT3     -0.270000       12.0110           0
       396 PROB     8        ILE      HD1      HA3      0.900000E-01   1.00800           0
       397 PROB     8        ILE      HD2      HA3      0.900000E-01   1.00800           0
       398 PROB     8        ILE      HD3      HA3      0.900000E-01   1.00800           0
       399 PROB     8        ILE      C        C        0.510000       12.0110           0
       400 PROB     8        ILE      O        O       -0.510000       15.9994           0
       401 PROB     9        GLN      N        NH1     -0.470000       14.0070           0
       402 PROB     9        GLN      HN       H        0.310000       1.00800           0
       403 PROB     9        GLN      CA       CT1      0.700000E-01   12.0110           0
       404 PROB     9        GLN      HA       HB1      0.900000E-01   1.00800           0
       405 PROB     9        GLN      CB       CT2     -0.180000       12.0110           0
       406 PROB     9        GLN      HB1      HA2      0.900000E-01   1.00800           0
       407 PROB     9        GLN      HB2      HA2      0.900000E-01   1.00800           0
       408 PROB     9        GLN      CG       CT2     -0.180000       12.0110           0
       409 PROB     9        GLN      HG1      HA2      0.900000E-01   1.00800           0
       410 PROB     9        GLN      HG2      HA2      0.900000E-01   1.00800           0
       411 PROB     9        GLN      CD       CC       0.550000       12.0110           0
       412 PROB     9        GLN      OE1      O       -0.550000       15.9994           0
       413 PROB     9        GLN      NE2      NH2     -0.620000       14.0070           0
       414 PROB     9        GLN      HE21     H        0.320000       1.00800           0
       415 PROB     9        GLN      HE22     H        0.300000       1.00800           0
       416 PROB     9        GLN      C        C        0.510000       12.0110           0
       417 PROB     9        GLN      O        O       -0.510000       15.9994           0
       418 PROB     10       ARG      N        NH1     -0.470000       14.0070           0
       419 PROB     10       ARG      HN       H        0.310000       1.00800           0
       420 PROB     10       ARG      CA       CT1      0.700000E-01   12.0110           0
       421 PROB     10       ARG      HA       HB1      0.900000E-01   1.00800           0
       422 PROB     10       ARG      CB       CT2     -0.180000       12.0110           0
       423 PROB     10       ARG      HB1      HA2      0.900000E-01   1.00800           0
       424 PROB     10       ARG      HB2      HA2      0.900000E-01   1.00800           0
       425 PROB     10       ARG      CG       CT2     -0.180000       12.0110           0
       426 PROB     10       ARG      HG1      HA2      0.900000E-01   1.00800           0
       427 PROB     10       ARG      HG2      HA2      0.900000E-01   1.00800           0
       428 PROB     10       ARG      CD       CT2      0.200000       12.0110           0
       429 PROB     10       ARG      HD1      HA2      0.900000E-01   1.00800           0
       430 PROB     10       ARG      HD2      HA2      0.900000E-01   1.00800           0
       431 PROB     10       ARG      NE       NC2     -0.700000       14.0070           0
       432 PROB     10       ARG      HE       HC       0.440000       1.00800           0
       433 PROB     10       ARG      CZ       C        0.640000       12.0110           0
       434 PROB     10       ARG      NH1      NC2     -0.800000       14.0070           0
       435 PROB     10       ARG      HH11     HC       0.460000       1.00800           0
       436 PROB     10       ARG      HH12     HC       0.460000       1.00800           0
       437 PROB     10       ARG      NH2      NC2     -0.800000       14.0070           0
       438 PROB     10       ARG      HH21     HC       0.460000       1.00800           0
       439 PROB     10       ARG      HH22     HC       0.460000       1.00800           0
       440 PROB     10       ARG      C        C        0.510000       12.0110           0
       441 PROB     10       ARG      O        O       -0.510000       15.9994           0
       442 PROB     11       ILE      N        NH1     -0.470000       14.0070           0
       443 PROB     11       ILE      HN       H        0.310000       1.00800           0
       444 PROB     11       ILE      CA       CT1      0.700000E-01   12.0110           0
       445 PROB     11       ILE      HA       HB1      0.900000E-01   1.00800           0
       446 PROB     11       ILE      CB       CT1     -0.900000E-01   12.0110           0
       447 PROB     11       ILE      HB       HA1      0.900000E-01   1.00800           0
       448 PROB     11       ILE      CG2      CT3     -0.270000       12.0110           0
       449 PROB     11       ILE      HG21     HA3      0.900000E-01   1.00800           0
       450 PROB     11       ILE      HG22     HA3      0.900000E-01   1.00800           0
       451 PROB     11       ILE      HG23     HA3      0.900000E-01   1.00800           0
       452 PROB     11       ILE      CG1      CT2     -0.180000       12.0110           0
       453 PROB     11       ILE      HG11     HA2      0.900000E-01   1.00800           0
       454 PROB     11       ILE      HG12     HA2      0.900000E-01   1.00800           0
       455 PROB     11       ILE      CD       CT3     -0.270000       12.0110           0
       456 PROB     11       ILE      HD1      HA3      0.900000E-01   1.00800           0
       457 PROB     11       ILE      HD2      HA3      0.900000E-01   1.00800           0
       458 PROB     11       ILE      HD3      HA3      0.900000E-01   1.00800           0
       459 PROB     11       ILE      C        C        0.510000       12.0110           0
       460 PROB     11       ILE      O        O       -0.510000       15.9994           0
       461 PROB     12       THR      N        NH1     -0.470000       14.0070           0
       462 PROB     12       THR      HN       H        0.310000       1.00800           0
       463 PROB     12       THR      CA       CT1      0.700000E-01   12.0110           0
       464 PROB     12       THR      HA       HB1      0.900000E-01   1.00800           0
       465 PROB     12       THR      CB       CT1      0.140000       12.0110           0
       466 PROB     12       THR      HB       HA1      0.900000E-01   1.00800           0
       467 PROB     12       THR      OG1      OH1     -0.660000       15.9994           0
       468 PROB     12       THR      HG1      H        0.430000       1.00800           0
       469 PROB     12       THR      CG2      CT3     -0.270000       12.0110           0
       470 PROB     12       THR      HG21     HA3      0.900000E-01   1.00800           0
       471 PROB     12       THR      HG22     HA3      0.900000E-01   1.00800           0
       472 PROB     12       THR      HG23     HA3      0.900000E-01   1.00800           0
       473 PROB     12       THR      C        C        0.510000       12.0110           0
       474 PROB     12       THR      O        O       -0.510000       15.9994           0
       475 PROB     13       ASP      N        NH1     -0.470000       14.0070           0
       476 PROB     13       ASP      HN       H        0.310000       1.00800           0
       477 PROB     13       ASP      CA       CT1      0.700000E-01   12.0110           0
       478 PROB     13       ASP      HA       HB1      0.900000E-01   1.00800           0
       479 PROB     13       ASP      CB       CT2A    -0.280000       12.0110           0
       480 PROB     13       ASP      HB1      HA2      0.900000E-01   1.00800           0
       481 PROB     13       ASP      HB2      HA2      0.900000E-01   1.00800           0
       482 PROB     13       ASP      CG       CC       0.620000       12.0110           0
       483 PROB     13       ASP      OD1      OC      -0.760000       15.9994           0
       484 PROB     13       ASP      OD2      OC      -0.760000       15.9994           0
       485 PROB     13       ASP      C        C        0.510000       12.0110           0
       486 PROB     13       ASP      O        O       -0.510000       15.9994           0
       487 PROB     14       GLU      N        NH1     -0.470000       14.0070           0
       488 PROB     14       GLU      HN       H        0.310000       1.00800           0
       489 PROB     14       GLU      CA       CT1      0.700000E-01   12.0110           0
       490 PROB     14       GLU      HA       HB1      0.900000E-01   1.00800           0
       491 PROB     14       GLU      CB       CT2A    -0.180000       12.0110           0
       492 PROB     14       GLU      HB1      HA2      0.900000E-01   1.00800           0
       493 PROB     14       GLU      HB2      HA2      0.900000E-01   1.00800           0
       494 PROB     14       GLU      CG       CT2     -0.280000       12.0110           0
       495 PROB     14       GLU      HG1      HA2      0.900000E-01   1.00800           0
       496 PROB     14       GLU      HG2      HA2      0.900000E-01   1.00800           0
       497 PROB     14       GLU      CD       CC       0.620000       12.0110           0
       498 PROB     14       GLU      OE1      OC      -0.760000       15.9994           0
       499 PROB     14       GLU      OE2      OC      -0.760000       15.9994           0
       500 PROB     14       GLU      C        C        0.510000       12.0110           0
       501 PROB     14       GLU      O        O       -0.510000       15.9994           0
       502 PROB     15       ARG      N        NH1     -0.470000       14.0070           0
       503 PROB     15       ARG      HN       H        0.310000       1.00800           0
       504 PROB     15       ARG      CA       CT1      0.700000E-01   12.0110           0
       505 PROB     15       ARG      HA       HB1      0.900000E-01   1.00800           0
       506 PROB     15       ARG      CB       CT2     -0.180000       12.0110           0
       507 PROB     15       ARG      HB1      HA2      0.900000E-01   1.00800           0
       508 PROB     15       ARG      HB2      HA2      0.900000E-01   1.00800           0
       509 PROB     15       ARG      CG       CT2     -0.180000       12.0110           0
       510 PROB     15       ARG      HG1      HA2      0.900000E-01   1.00800           0
       511 PROB     15       ARG      HG2      HA2      0.900000E-01   1.00800           0
       512 PROB     15       ARG      CD       CT2      0.200000       12.0110           0
       513 PROB     15       ARG      HD1      HA2      0.900000E-01   1.00800           0
       514 PROB     15       ARG      HD2      HA2      0.900000E-01   1.00800           0
       515 PROB     15       ARG      NE       NC2     -0.700000       14.0070           0
       516 PROB     15       ARG      HE       HC       0.440000       1.00800           0
       517 PROB     15       ARG      CZ       C        0.640000       12.0110           0
       518 PROB     15       ARG      NH1      NC2     -0.800000       14.0070           0
       519 PROB     15       ARG      HH11     HC       0.460000       1.00800           0
       520 PROB     15       ARG      HH12     HC       0.460000       1.00800           0
       521 PROB     15       ARG      NH2      NC2     -0.800000       14.0070           0
       522 PROB     15       ARG      HH21     HC       0.460000       1.00800           0
       523 PROB     15       ARG      HH22     HC       0.460000       1.00800           0
       524 PROB     15       ARG      C        C        0.510000       12.0110           0
       525 PROB     15       ARG      O        O       -0.510000       15.9994           0
       526 PROB     16       ASN      N        NH1     -0.470000       14.0070           0
       527 PROB     16       ASN      HN       H        0.310000       1.00800           0
       528 PROB     16       ASN      CA       CT1      0.700000E-01   12.0110           0
       529 PROB     16       ASN      HA       HB1      0.900000E-01   1.00800           0
       530 PROB     16       ASN      CB       CT2     -0.180000       12.0110           0
       531 PROB     16       ASN      HB1      HA2      0.900000E-01   1.00800           0
       532 PROB     16       ASN      HB2      HA2      0.900000E-01   1.00800           0
       533 PROB     16       ASN      CG       CC       0.550000       12.0110           0
       534 PROB     16       ASN      OD1      O       -0.550000       15.9994           0
       535 PROB     16       ASN      ND2      NH2     -0.620000       14.0070           0
       536 PROB     16       ASN      HD21     H        0.320000       1.00800           0
       537 PROB     16       ASN      HD22     H        0.300000       1.00800           0
       538 PROB     16       ASN      C        C        0.510000       12.0110           0
       539 PROB     16       ASN      O        O       -0.510000       15.9994           0
       540 PROB     17       ARG      N        NH1     -0.470000       14.0070           0
       541 PROB     17       ARG      HN       H        0.310000       1.00800           0
       542 PROB     17       ARG      CA       CT1      0.700000E-01   12.0110           0
       543 PROB     17       ARG      HA       HB1      0.900000E-01   1.00800           0
       544 PROB     17       ARG      CB       CT2     -0.180000       12.0110           0
       545 PROB     17       ARG      HB1      HA2      0.900000E-01   1.00800           0
       546 PROB     17       ARG      HB2      HA2      0.900000E-01   1.00800           0
       547 PROB     17       ARG      CG       CT2     -0.180000       12.0110           0
       548 PROB     17       ARG      HG1      HA2      0.900000E-01   1.00800           0
       549 PROB     17       ARG      HG2      HA2      0.900000E-01   1.00800           0
       550 PROB     17       ARG      CD       CT2      0.200000       12.0110           0
       551 PROB     17       ARG      HD1      HA2      0.900000E-01   1.00800           0
       552 PROB     17       ARG      HD2      HA2      0.900000E-01   1.00800           0
       553 PROB     17       ARG      NE       NC2     -0.700000       14.0070           0
       554 PROB     17       ARG      HE       HC       0.440000       1.00800           0
       555 PROB     17       ARG      CZ       C        0.640000       12.0110           0
       556 PROB     17       ARG      NH1      NC2     -0.800000       14.0070           0
       557 PROB     17       ARG      HH11     HC       0.460000       1.00800           0
       558 PROB     17       ARG      HH12     HC       0.460000       1.00800           0
       559 PROB     17       ARG      NH2      NC2     -0.800000       14.0070           0
       560 PROB     17       ARG      HH21     HC       0.460000       1.00800           0
       561 PROB     17       ARG      HH22     HC       0.460000       1.00800           0
       562 PROB     17       ARG      C        C        0.510000       12.0110           0
       563 PROB     17       ARG      O        O       -0.510000       15.9994           0
       564 PROB     18       GLN      N        NH1     -0.470000       14.0070           0
       565 PROB     18       GLN      HN       H        0.310000       1.00800           0
       566 PROB     18       GLN      CA       CT1      0.700000E-01   12.0110           0
       567 PROB     18       GLN      HA       HB1      0.900000E-01   1.00800           0
       568 PROB     18       GLN      CB       CT2     -0.180000       12.0110           0
       569 PROB     18       GLN      HB1      HA2      0.900000E-01   1.00800           0
       570 PROB     18       GLN      HB2      HA2      0.900000E-01   1.00800           0
       571 PROB     18       GLN      CG       CT2     -0.180000       12.0110           0
       572 PROB     18       GLN      HG1      HA2      0.900000E-01   1.00800           0
       573 PROB     18       GLN      HG2      HA2      0.900000E-01   1.00800           0
       574 PROB     18       GLN      CD       CC       0.550000       12.0110           0
       575 PROB     18       GLN      OE1      O       -0.550000       15.9994           0
       576 PROB     18       GLN      NE2      NH2     -0.620000       14.0070           0
       577 PROB     18       GLN      HE21     H        0.320000       1.00800           0
       578 PROB     18       GLN      HE22     H        0.300000       1.00800           0
       579 PROB     18       GLN      C        C        0.510000       12.0110           0
       580 PROB     18       GLN      O        O       -0.510000       15.9994           0
       581 PROB     19       VAL      N        NH1     -0.470000       14.0070           0
       582 PROB     19       VAL      HN       H        0.310000       1.00800           0
       583 PROB     19       VAL      CA       CT1      0.700000E-01   12.0110           0
       584 PROB     19       VAL      HA       HB1      0.900000E-01   1.00800           0
       585 PROB     19       VAL      CB       CT1     -0.900000E-01   12.0110           0
       586 PROB     19       VAL      HB       HA1      0.900000E-01   1.00800           0
       587 PROB     19       VAL      CG1      CT3     -0.270000       12.0110           0
       588 PROB     19       VAL      HG11     HA3      0.900000E-01   1.00800           0
       589 PROB     19       VAL      HG12     HA3      0.900000E-01   1.00800           0
       590 PROB     19       VAL      HG13     HA3      0.900000E-01   1.00800           0
       591 PROB     19       VAL      CG2      CT3     -0.270000       12.0110           0
       592 PROB     19       VAL      HG21     HA3      0.900000E-01   1.00800           0
       593 PROB     19       VAL      HG22     HA3      0.900000E-01   1.00800           0
       594 PROB     19       VAL      HG23     HA3      0.900000E-01   1.00800           0
       595 PROB     19       VAL      C        C        0.510000       12.0110           0
       596 PROB     19       VAL      O        O       -0.510000       15.9994           0
       597 PROB     20       THR      N        NH1     -0.470000       14.0070           0
       598 PROB     20       THR      HN       H        0.310000       1.00800           0
       599 PROB     20       THR      CA       CT1      0.700000E-01   12.0110           0
       600 PROB     20       THR      HA       HB1      0.900000E-01   1.00800           0
       601 PROB     20       THR      CB       CT1      0.140000       12.0110           0
       602 PROB     20       THR      HB       HA1      0.900000E-01   1.00800           0
       603 PROB     20       THR      OG1      OH1     -0.660000       15.9994           0
       604 PROB     20       THR      HG1      H        0.430000       1.00800           0
       605 PROB     20       THR      CG2      CT3     -0.270000       12.0110           0
       606 PROB     20       THR      HG21     HA3      0.900000E-01   1.00800           0
       607 PROB     20       THR      HG22     HA3      0.900000E-01   1.00800           0
       608 PROB     20       THR      HG23     HA3      0.900000E-01   1.00800           0
       609 PROB     20       THR      C        C        0.510000       12.0110           0
       610 PROB     20       THR      O        O       -0.510000       15.9994           0
       611 PROB     21       PHE      N        NH1     -0.470000       14.0070           0
       612 PROB     21       PHE      HN       H        0.310000       1.00800           0
       613 PROB     21       PHE      CA       CT1      0.700000E-01   12.0110           0
       614 PROB     21       PHE      HA       HB1      0.900000E-01   1.00800           0
       615 PROB     21       PHE      CB       CT2     -0.180000       12.0110           0
       616 PROB     21       PHE      HB1      HA2      0.900000E-01   1.00800           0
       617 PROB     21       PHE      HB2      HA2      0.900000E-01   1.00800           0
       618 PROB     21       PHE      CG       CA       0.000000       12.0110           0
       619 PROB     21       PHE      CD1      CA      -0.115000       12.0110           0
       620 PROB     21       PHE      HD1      HP       0.115000       1.00800           0
       621 PROB     21       PHE      CE1      CA      -0.115000       12.0110           0
       622 PROB     21       PHE      HE1      HP       0.115000       1.00800           0
       623 PROB     21       PHE      CZ       CA      -0.115000       12.0110           0
       624 PROB     21       PHE      HZ       HP       0.115000       1.00800           0
       625 PROB     21       PHE      CD2      CA      -0.115000       12.0110           0
       626 PROB     21       PHE      HD2      HP       0.115000       1.00800           0
       627 PROB     21       PHE      CE2      CA      -0.115000       12.0110           0
       628 PROB     21       PHE      HE2      HP       0.115000       1.00800           0
       629 PROB     21       PHE      C        C        0.510000       12.0110           0
       630 PROB     21       PHE      O        O       -0.510000       15.9994           0
       631 PROB     22       THR      N        NH1     -0.470000       14.0070           0
       632 PROB     22       THR      HN       H        0.310000       1.00800           0
       633 PROB     22       THR      CA       CT1      0.700000E-01   12.0110           0
       634 PROB     22       THR      HA       HB1      0.900000E-01   1.00800           0
       635 PROB     22       THR      CB       CT1      0.140000       12.0110           0
       636 PROB     22       THR      HB       HA1      0.900000E-01   1.00800           0
       637 PROB     22       THR      OG1      OH1     -0.660000       15.9994           0
       638 PROB     22       THR      HG1      H        0.430000       1.00800           0
       639 PROB     22       THR      CG2      CT3     -0.270000       12.0110           0
       640 PROB     22       THR      HG21     HA3      0.900000E-01   1.00800           0
       641 PROB     22       THR      HG22     HA3      0.900000E-01   1.00800           0
       642 PROB     22       THR      HG23     HA3      0.900000E-01   1.00800           0
       643 PROB     22       THR      C        C        0.510000       12.0110           0
       644 PROB     22       THR      O        O       -0.510000       15.9994           0
       645 PROB     23       LYS      N        NH1     -0.470000       14.0070           0
       646 PROB     23       LYS      HN       H        0.310000       1.00800           0
       647 PROB     23       LYS      CA       CT1      0.700000E-01   12.0110           0
       648 PROB     23       LYS      HA       HB1      0.900000E-01   1.00800           0
       649 PROB     23       LYS      CB       CT2     -0.180000       12.0110           0
       650 PROB     23       LYS      HB1      HA2      0.900000E-01   1.00800           0
       651 PROB     23       LYS      HB2      HA2      0.900000E-01   1.00800           0
       652 PROB     23       LYS      CG       CT2     -0.180000       12.0110           0
       653 PROB     23       LYS      HG1      HA2      0.900000E-01   1.00800           0
       654 PROB     23       LYS      HG2      HA2      0.900000E-01   1.00800           0
       655 PROB     23       LYS      CD       CT2     -0.180000       12.0110           0
       656 PROB     23       LYS      HD1      HA2      0.900000E-01   1.00800           0
       657 PROB     23       LYS      HD2      HA2      0.900000E-01   1.00800           0
       658 PROB     23       LYS      CE       CT2      0.210000       12.0110           0
       659 PROB     23       LYS      HE1      HA2      0.500000E-01   1.00800           0
       660 PROB     23       LYS      HE2      HA2      0.500000E-01   1.00800           0
       661 PROB     23       LYS      NZ       NH3     -0.300000       14.0070           0
       662 PROB     23       LYS      HZ1      HC       0.330000       1.00800           0
       663 PROB     23       LYS      HZ2      HC       0.330000       1.00800           0
       664 PROB     23       LYS      HZ3      HC       0.330000       1.00800           0
       665 PROB     23       LYS      C        C        0.510000       12.0110           0
       666 PROB     23       LYS      O        O       -0.510000       15.9994           0
       667 PROB     24       ARG      N        NH1     -0.470000       14.0070           0
       668 PROB     24       ARG      HN       H        0.310000       1.00800           0
       669 PROB     24       ARG      CA       CT1      0.700000E-01   12.0110           0
       670 PROB     24       ARG      HA       HB1      0.900000E-01   1.00800           0
       671 PROB     24       ARG      CB       CT2     -0.180000       12.0110           0
       672 PROB     24       ARG      HB1      HA2      0.900000E-01   1.00800           0
       673 PROB     24       ARG      HB2      HA2      0.900000E-01   1.00800           0
       674 PROB     24       ARG      CG       CT2     -0.180000       12.0110           0
       675 PROB     24       ARG      HG1      HA2      0.900000E-01   1.00800           0
       676 PROB     24       ARG      HG2      HA2      0.900000E-01   1.00800           0
       677 PROB     24       ARG      CD       CT2      0.200000       12.0110           0
       678 PROB     24       ARG      HD1      HA2      0.900000E-01   1.00800           0
       679 PROB     24       ARG      HD2      HA2      0.900000E-01   1.00800           0
       680 PROB     24       ARG      NE       NC2     -0.700000       14.0070           0
       681 PROB     24       ARG      HE       HC       0.440000       1.00800           0
       682 PROB     24       ARG      CZ       C        0.640000       12.0110           0
       683 PROB     24       ARG      NH1      NC2     -0.800000       14.0070           0
       684 PROB     24       ARG      HH11     HC       0.460000       1.00800           0
       685 PROB     24       ARG      HH12     HC       0.460000       1.00800           0
       686 PROB     24       ARG      NH2      NC2     -0.800000       14.0070           0
       687 PROB     24       ARG      HH21     HC       0.460000       1.00800           0
       688 PROB     24       ARG      HH22     HC       0.460000       1.00800           0
       689 PROB     24       ARG      C        C        0.510000       12.0110           0
       690 PROB     24       ARG      O        O       -0.510000       15.9994           0
       691 PROB     25       LYS      N        NH1     -0.470000       14.0070           0
       692 PROB     25       LYS      HN       H        0.310000       1.00800           0
       693 PROB     25       LYS      CA       CT1      0.700000E-01   12.0110           0
       694 PROB     25       LYS      HA       HB1      0.900000E-01   1.00800           0
       695 PROB     25       LYS      CB       CT2     -0.180000       12.0110           0
       696 PROB     25       LYS      HB1      HA2      0.900000E-01   1.00800           0
       697 PROB     25       LYS      HB2      HA2      0.900000E-01   1.00800           0
       698 PROB     25       LYS      CG       CT2     -0.180000       12.0110           0
       699 PROB     25       LYS      HG1      HA2      0.900000E-01   1.00800           0
       700 PROB     25       LYS      HG2      HA2      0.900000E-01   1.00800           0
       701 PROB     25       LYS      CD       CT2     -0.180000       12.0110           0
       702 PROB     25       LYS      HD1      HA2      0.900000E-01   1.00800           0
       703 PROB     25       LYS      HD2      HA2      0.900000E-01   1.00800           0
       704 PROB     25       LYS      CE       CT2      0.210000       12.0110           0
       705 PROB     25       LYS      HE1      HA2      0.500000E-01   1.00800           0
       706 PROB     25       LYS      HE2      HA2      0.500000E-01   1.00800           0
       707 PROB     25       LYS      NZ       NH3     -0.300000       14.0070           0
       708 PROB     25       LYS      HZ1      HC       0.330000       1.00800           0
       709 PROB     25       LYS      HZ2      HC       0.330000       1.00800           0
       710 PROB     25       LYS      HZ3      HC       0.330000       1.00800           0
       711 PROB     25       LYS      C        C        0.510000       12.0110           0
       712 PROB     25       LYS      O        O       -0.510000       15.9994           0
       713 PROB     26       PHE      N        NH1     -0.470000       14.0070           0
       714 PROB     26       PHE      HN       H        0.310000       1.00800           0
       715 PROB     26       PHE      CA       CT1      0.700000E-01   12.0110           0
       716 PROB     26       PHE      HA       HB1      0.900000E-01   1.00800           0
       717 PROB     26       PHE      CB       CT2     -0.180000       12.0110           0
       718 PROB     26       PHE      HB1      HA2      0.900000E-01   1.00800           0
       719 PROB     26       PHE      HB2      HA2      0.900000E-01   1.00800           0
       720 PROB     26       PHE      CG       CA       0.000000       12.0110           0
       721 PROB     26       PHE      CD1      CA      -0.115000       12.0110           0
       722 PROB     26       PHE      HD1      HP       0.115000       1.00800           0
       723 PROB     26       PHE      CE1      CA      -0.115000       12.0110           0
       724 PROB     26       PHE      HE1      HP       0.115000       1.00800           0
       725 PROB     26       PHE      CZ       CA      -0.115000       12.0110           0
       726 PROB     26       PHE      HZ       HP       0.115000       1.00800           0
       727 PROB     26       PHE      CD2      CA      -0.115000       12.0110           0
       728 PROB     26       PHE      HD2      HP       0.115000       1.00800           0
       729 PROB     26       PHE      CE2      CA      -0.115000       12.0110           0
       730 PROB     26       PHE      HE2      HP       0.115000       1.00800           0
       731 PROB     26       PHE      C        C        0.510000       12.0110           0
       732 PROB     26       PHE      O        O       -0.510000       15.9994           0
       733 PROB     27       GLY      N        NH1     -0.470000       14.0070           0
       734 PROB     27       GLY      HN       H        0.310000       1.00800           0
       735 PROB     27       GLY      CA       CT2     -0.200000E-01   12.0110           0
       736 PROB     27       GLY      HA1      HB2      0.900000E-01   1.00800           0
       737 PROB     27       GLY      HA2      HB2      0.900000E-01   1.00800           0
       738 PROB     27       GLY      C        C        0.510000       12.0110           0
       739 PROB     27       GLY      O        O       -0.510000       15.9994           0
       740 PROB     28       LEU      N        NH1     -0.470000       14.0070           0
       741 PROB     28       LEU      HN       H        0.310000       1.00800           0
       742 PROB     28       LEU      CA       CT1      0.700000E-01   12.0110           0
       743 PROB     28       LEU      HA       HB1      0.900000E-01   1.00800           0
       744 PROB     28       LEU      CB       CT2     -0.180000       12.0110           0
       745 PROB     28       LEU      HB1      HA2      0.900000E-01   1.00800           0
       746 PROB     28       LEU      HB2      HA2      0.900000E-01   1.00800           0
       747 PROB     28       LEU      CG       CT1     -0.900000E-01   12.0110           0
       748 PROB     28       LEU      HG       HA1      0.900000E-01   1.00800           0
       749 PROB     28       LEU      CD1      CT3     -0.270000       12.0110           0
       750 PROB     28       LEU      HD11     HA3      0.900000E-01   1.00800           0
       751 PROB     28       LEU      HD12     HA3      0.900000E-01   1.00800           0
       752 PROB     28       LEU      HD13     HA3      0.900000E-01   1.00800           0
       753 PROB     28       LEU      CD2      CT3     -0.270000       12.0110           0
       754 PROB     28       LEU      HD21     HA3      0.900000E-01   1.00800           0
       755 PROB     28       LEU      HD22     HA3      0.900000E-01   1.00800           0
       756 PROB     28       LEU      HD23     HA3      0.900000E-01   1.00800           0
       757 PROB     28       LEU      C        C        0.510000       12.0110           0
       758 PROB     28       LEU      O        O       -0.510000       15.9994           0
       759 PROB     29       MET      N        NH1     -0.470000       14.0070           0
       760 PROB     29       MET      HN       H        0.310000       1.00800           0
       761 PROB     29       MET      CA       CT1      0.700000E-01   12.0110           0
       762 PROB     29       MET      HA       HB1      0.900000E-01   1.00800           0
       763 PROB     29       MET      CB       CT2     -0.180000       12.0110           0
       764 PROB     29       MET      HB1      HA2      0.900000E-01   1.00800           0
       765 PROB     29       MET      HB2      HA2      0.900000E-01   1.00800           0
       766 PROB     29       MET      CG       CT2     -0.140000       12.0110           0
       767 PROB     29       MET      HG1      HA2      0.900000E-01   1.00800           0
       768 PROB     29       MET      HG2      HA2      0.900000E-01   1.00800           0
       769 PROB     29       MET      SD       S       -0.900000E-01   32.0600           0
       770 PROB     29       MET      CE       CT3     -0.220000       12.0110           0
       771 PROB     29       MET      HE1      HA3      0.900000E-01   1.00800           0
       772 PROB     29       MET      HE2      HA3      0.900000E-01   1.00800           0
       773 PROB     29       MET      HE3      HA3      0.900000E-01   1.00800           0
       774 PROB     29       MET      C        C        0.510000       12.0110           0
       775 PROB     29       MET      O        O       -0.510000       15.9994           0
       776 PROB     30       LYS      N        NH1     -0.470000       14.0070           0
       777 PROB     30       LYS      HN       H        0.310000       1.00800           0
       778 PROB     30       LYS      CA       CT1      0.700000E-01   12.0110           0
       779 PROB     30       LYS      HA       HB1      0.900000E-01   1.00800           0
       780 PROB     30       LYS      CB       CT2     -0.180000       12.0110           0
       781 PROB     30       LYS      HB1      HA2      0.900000E-01   1.00800           0
       782 PROB     30       LYS      HB2      HA2      0.900000E-01   1.00800           0
       783 PROB     30       LYS      CG       CT2     -0.180000       12.0110           0
       784 PROB     30       LYS      HG1      HA2      0.900000E-01   1.00800           0
       785 PROB     30       LYS      HG2      HA2      0.900000E-01   1.00800           0
       786 PROB     30       LYS      CD       CT2     -0.180000       12.0110           0
       787 PROB     30       LYS      HD1      HA2      0.900000E-01   1.00800           0
       788 PROB     30       LYS      HD2      HA2      0.900000E-01   1.00800           0
       789 PROB     30       LYS      CE       CT2      0.210000       12.0110           0
       790 PROB     30       LYS      HE1      HA2      0.500000E-01   1.00800           0
       791 PROB     30       LYS      HE2      HA2      0.500000E-01   1.00800           0
       792 PROB     30       LYS      NZ       NH3     -0.300000       14.0070           0
       793 PROB     30       LYS      HZ1      HC       0.330000       1.00800           0
       794 PROB     30       LYS      HZ2      HC       0.330000       1.00800           0
       795 PROB     30       LYS      HZ3      HC       0.330000       1.00800           0
       796 PROB     30       LYS      C        C        0.510000       12.0110           0
       797 PROB     30       LYS      O        O       -0.510000       15.9994           0
       798 PROB     31       LYS      N        NH1     -0.470000       14.0070           0
       799 PROB     31       LYS      HN       H        0.310000       1.00800           0
       800 PROB     31       LYS      CA       CT1      0.700000E-01   12.0110           0
       801 PROB     31       LYS      HA       HB1      0.900000E-01   1.00800           0
       802 PROB     31       LYS      CB       CT2     -0.180000       12.0110           0
       803 PROB     31       LYS      HB1      HA2      0.900000E-01   1.00800           0
       804 PROB     31       LYS      HB2      HA2      0.900000E-01   1.00800           0
       805 PROB     31       LYS      CG       CT2     -0.180000       12.0110           0
       806 PROB     31       LYS      HG1      HA2      0.900000E-01   1.00800           0
       807 PROB     31       LYS      HG2      HA2      0.900000E-01   1.00800           0
       808 PROB     31       LYS      CD       CT2     -0.180000       12.0110           0
       809 PROB     31       LYS      HD1      HA2      0.900000E-01   1.00800           0
       810 PROB     31       LYS      HD2      HA2      0.900000E-01   1.00800           0
       811 PROB     31       LYS      CE       CT2      0.210000       12.0110           0
       812 PROB     31       LYS      HE1      HA2      0.500000E-01   1.00800           0
       813 PROB     31       LYS      HE2      HA2      0.500000E-01   1.00800           0
       814 PROB     31       LYS      NZ       NH3     -0.300000       14.0070           0
       815 PROB     31       LYS      HZ1      HC       0.330000       1.00800           0
       816 PROB     31       LYS      HZ2      HC       0.330000       1.00800           0
       817 PROB     31       LYS      HZ3      HC       0.330000       1.00800           0
       818 PROB     31       LYS      C        C        0.510000       12.0110           0
       819 PROB     31       LYS      O        O       -0.510000       15.9994           0
       820 PROB     32       ALA      N        NH1     -0.470000       14.0070           0
       821 PROB     32       ALA      HN       H        0.310000       1.00800           0
       822 PROB     32       ALA      CA       CT1      0.700000E-01   12.0110           0
       823 PROB     32       ALA      HA       HB1      0.900000E-01   1.00800           0
       824 PROB     32       ALA      CB       CT3     -0.270000       12.0110           0
       825 PROB     32       ALA      HB1      HA3      0.900000E-01   1.00800           0
       826 PROB     32       ALA      HB2      HA3      0.900000E-01   1.00800           0
       827 PROB     32       ALA      HB3      HA3      0.900000E-01   1.00800           0
       828 PROB     32       ALA      C        C        0.510000       12.0110           0
       829 PROB     32       ALA      O        O       -0.510000       15.9994           0
       830 PROB     33       TYR      N        NH1     -0.470000       14.0070           0
       831 PROB     33       TYR      HN       H        0.310000       1.00800           0
       832 PROB     33       TYR      CA       CT1      0.700000E-01   12.0110           0
       833 PROB     33       TYR      HA       HB1      0.900000E-01   1.00800           0
       834 PROB     33       TYR      CB       CT2     -0.180000       12.0110           0
       835 PROB     33       TYR      HB1      HA2      0.900000E-01   1.00800           0
       836 PROB     33       TYR      HB2      HA2      0.900000E-01   1.00800           0
       837 PROB     33       TYR      CG       CA       0.000000       12.0110           0
       838 PROB     33       TYR      CD1      CA      -0.115000       12.0110           0
       839 PROB     33       TYR      HD1      HP       0.115000       1.00800           0
       840 PROB     33       TYR      CE1      CA      -0.115000       12.0110           0
       841 PROB     33       TYR      HE1      HP       0.115000       1.00800           0
       842 PROB     33       TYR      CZ       CA       0.110000       12.0110           0
       843 PROB     33       TYR      OH       OH1     -0.540000       15.9994           0
       844 PROB     33       TYR      HH       H        0.430000       1.00800           0
       845 PROB     33       TYR      CD2      CA      -0.115000       12.0110           0
       846 PROB     33       TYR      HD2      HP       0.115000       1.00800           0
       847 PROB     33       TYR      CE2      CA      -0.115000       12.0110           0
       848 PROB     33       TYR      HE2      HP       0.115000       1.00800           0
       849 PROB     33       TYR      C        C        0.510000       12.0110           0
       850 PROB     33       TYR      O        O       -0.510000       15.9994           0
       851 PROB     34       GLU      N        NH1     -0.470000       14.0070           0
       852 PROB     34       GLU      HN       H        0.310000       1.00800           0
       853 PROB     34       GLU      CA       CT1      0.700000E-01   12.0110           0
       854 PROB     34       GLU      HA       HB1      0.900000E-01   1.00800           0
       855 PROB     34       GLU      CB       CT2A    -0.180000       12.0110           0
       856 PROB     34       GLU      HB1      HA2      0.900000E-01   1.00800           0
       857 PROB     34       GLU      HB2      HA2      0.900000E-01   1.00800           0
       858 PROB     34       GLU      CG       CT2     -0.280000       12.0110           0
       859 PROB     34       GLU      HG1      HA2      0.900000E-01   1.00800           0
       860 PROB     34       GLU      HG2      HA2      0.900000E-01   1.00800           0
       861 PROB     34       GLU      CD       CC       0.620000       12.0110           0
       862 PROB     34       GLU      OE1      OC      -0.760000       15.9994           0
       863 PROB     34       GLU      OE2      OC      -0.760000       15.9994           0
       864 PROB     34       GLU      C        C        0.510000       12.0110           0
       865 PROB     34       GLU      O        O       -0.510000       15.9994           0
       866 PROB     35       LEU      N        NH1     -0.470000       14.0070           0
       867 PROB     35       LEU      HN       H        0.310000       1.00800           0
       868 PROB     35       LEU      CA       CT1      0.700000E-01   12.0110           0
       869 PROB     35       LEU      HA       HB1      0.900000E-01   1.00800           0
       870 PROB     35       LEU      CB       CT2     -0.180000       12.0110           0
       871 PROB     35       LEU      HB1      HA2      0.900000E-01   1.00800           0
       872 PROB     35       LEU      HB2      HA2      0.900000E-01   1.00800           0
       873 PROB     35       LEU      CG       CT1     -0.900000E-01   12.0110           0
       874 PROB     35       LEU      HG       HA1      0.900000E-01   1.00800           0
       875 PROB     35       LEU      CD1      CT3     -0.270000       12.0110           0
       876 PROB     35       LEU      HD11     HA3      0.900000E-01   1.00800           0
       877 PROB     35       LEU      HD12     HA3      0.900000E-01   1.00800           0
       878 PROB     35       LEU      HD13     HA3      0.900000E-01   1.00800           0
       879 PROB     35       LEU      CD2      CT3     -0.270000       12.0110           0
       880 PROB     35       LEU      HD21     HA3      0.900000E-01   1.00800           0
       881 PROB     35       LEU      HD22     HA3      0.900000E-01   1.00800           0
       882 PROB     35       LEU      HD23     HA3      0.900000E-01   1.00800           0
       883 PROB     35       LEU      C        C        0.510000       12.0110           0
       884 PROB     35       LEU      O        O       -0.510000       15.9994           0
       885 PROB     36       SER      N        NH1     -0.470000       14.0070           0
       886 PROB     36       SER      HN       H        0.310000       1.00800           0
       887 PROB     36       SER      CA       CT1      0.700000E-01   12.0110           0
       888 PROB     36       SER      HA       HB1      0.900000E-01   1.00800           0
       889 PROB     36       SER      CB       CT2      0.500000E-01   12.0110           0
       890 PROB     36       SER      HB1      HA2      0.900000E-01   1.00800           0
       891 PROB     36       SER      HB2      HA2      0.900000E-01   1.00800           0
       892 PROB     36       SER      OG       OH1     -0.660000       15.9994           0
       893 PROB     36       SER      HG1      H        0.430000       1.00800           0
       894 PROB     36       SER      C        C        0.510000       12.0110           0
       895 PROB     36       SER      O        O       -0.510000       15.9994           0
       896 PROB     37       VAL      N        NH1     -0.470000       14.0070           0
       897 PROB     37       VAL      HN       H        0.310000       1.00800           0
       898 PROB     37       VAL      CA       CT1      0.700000E-01   12.0110           0
       899 PROB     37       VAL      HA       HB1      0.900000E-01   1.00800           0
       900 PROB     37       VAL      CB       CT1     -0.900000E-01   12.0110           0
       901 PROB     37       VAL      HB       HA1      0.900000E-01   1.00800           0
       902 PROB     37       VAL      CG1      CT3     -0.270000       12.0110           0
       903 PROB     37       VAL      HG11     HA3      0.900000E-01   1.00800           0
       904 PROB     37       VAL      HG12     HA3      0.900000E-01   1.00800           0
       905 PROB     37       VAL      HG13     HA3      0.900000E-01   1.00800           0
       906 PROB     37       VAL      CG2      CT3     -0.270000       12.0110           0
       907 PROB     37       VAL      HG21     HA3      0.900000E-01   1.00800           0
       908 PROB     37       VAL      HG22     HA3      0.900000E-01   1.00800           0
       909 PROB     37       VAL      HG23     HA3      0.900000E-01   1.00800           0
       910 PROB     37       VAL      C        C        0.510000       12.0110           0
       911 PROB     37       VAL      O        O       -0.510000       15.9994           0
       912 PROB     38       LEU      N        NH1     -0.470000       14.0070           0
       913 PROB     38       LEU      HN       H        0.310000       1.00800           0
       914 PROB     38       LEU      CA       CT1      0.700000E-01   12.0110           0
       915 PROB     38       LEU      HA       HB1      0.900000E-01   1.00800           0
       916 PROB     38       LEU      CB       CT2     -0.180000       12.0110           0
       917 PROB     38       LEU      HB1      HA2      0.900000E-01   1.00800           0
       918 PROB     38       LEU      HB2      HA2      0.900000E-01   1.00800           0
       919 PROB     38       LEU      CG       CT1     -0.900000E-01   12.0110           0
       920 PROB     38       LEU      HG       HA1      0.900000E-01   1.00800           0
       921 PROB     38       LEU      CD1      CT3     -0.270000       12.0110           0
       922 PROB     38       LEU      HD11     HA3      0.900000E-01   1.00800           0
       923 PROB     38       LEU      HD12     HA3      0.900000E-01   1.00800           0
       924 PROB     38       LEU      HD13     HA3      0.900000E-01   1.00800           0
       925 PROB     38       LEU      CD2      CT3     -0.270000       12.0110           0
       926 PROB     38       LEU      HD21     HA3      0.900000E-01   1.00800           0
       927 PROB     38       LEU      HD22     HA3      0.900000E-01   1.00800           0
       928 PROB     38       LEU      HD23     HA3      0.900000E-01   1.00800           0
       929 PROB     38       LEU      C        C        0.510000       12.0110           0
       930 PROB     38       LEU      O        O       -0.510000       15.9994           0
       931 PROB     39       CYS      N        NH1     -0.470000       14.0070           0
       932 PROB     39       CYS      HN       H        0.310000       1.00800           0
       933 PROB     39       CYS      CA       CT1      0.700000E-01   12.0110           0
       934 PROB     39       CYS      HA       HB1      0.900000E-01   1.00800           0
       935 PROB     39       CYS      CB       CT2     -0.110000       12.0110           0
       936 PROB     39       CYS      HB1      HA2      0.900000E-01   1.00800           0
       937 PROB     39       CYS      HB2      HA2      0.900000E-01   1.00800           0
       938 PROB     39       CYS      SG       S       -0.230000       32.0600           0
       939 PROB     39       CYS      HG1      HS       0.160000       1.00800           0
       940 PROB     39       CYS      C        C        0.510000       12.0110           0
       941 PROB     39       CYS      O        O       -0.510000       15.9994           0
       942 PROB     40       ASP      N        NH1     -0.470000       14.0070           0
       943 PROB     40       ASP      HN       H        0.310000       1.00800           0
       944 PROB     40       ASP      CA       CT1      0.700000E-01   12.0110           0
       945 PROB     40       ASP      HA       HB1      0.900000E-01   1.00800           0
       946 PROB     40       ASP      CB       CT2A    -0.280000       12.0110           0
       947 PROB     40       ASP      HB1      HA2      0.900000E-01   1.00800           0
       948 PROB     40       ASP      HB2      HA2      0.900000E-01   1.00800           0
       949 PROB     40       ASP      CG       CC       0.620000       12.0110           0
       950 PROB     40       ASP      OD1      OC      -0.760000       15.9994           0
       951 PROB     40       ASP      OD2      OC      -0.760000       15.9994           0
       952 PROB     40       ASP      C        C        0.510000       12.0110           0
       953 PROB     40       ASP      O        O       -0.510000       15.9994           0
       954 PROB     41       CYS      N        NH1     -0.470000       14.0070           0
       955 PROB     41       CYS      HN       H        0.310000       1.00800           0
       956 PROB     41       CYS      CA       CT1      0.700000E-01   12.0110           0
       957 PROB     41       CYS      HA       HB1      0.900000E-01   1.00800           0
       958 PROB     41       CYS      CB       CT2     -0.110000       12.0110           0
       959 PROB     41       CYS      HB1      HA2      0.900000E-01   1.00800           0
       960 PROB     41       CYS      HB2      HA2      0.900000E-01   1.00800           0
       961 PROB     41       CYS      SG       S       -0.230000       32.0600           0
       962 PROB     41       CYS      HG1      HS       0.160000       1.00800           0
       963 PROB     41       CYS      C        C        0.510000       12.0110           0
       964 PROB     41       CYS      O        O       -0.510000       15.9994           0
       965 PROB     42       GLU      N        NH1     -0.470000       14.0070           0
       966 PROB     42       GLU      HN       H        0.310000       1.00800           0
       967 PROB     42       GLU      CA       CT1      0.700000E-01   12.0110           0
       968 PROB     42       GLU      HA       HB1      0.900000E-01   1.00800           0
       969 PROB     42       GLU      CB       CT2A    -0.180000       12.0110           0
       970 PROB     42       GLU      HB1      HA2      0.900000E-01   1.00800           0
       971 PROB     42       GLU      HB2      HA2      0.900000E-01   1.00800           0
       972 PROB     42       GLU      CG       CT2     -0.280000       12.0110           0
       973 PROB     42       GLU      HG1      HA2      0.900000E-01   1.00800           0
       974 PROB     42       GLU      HG2      HA2      0.900000E-01   1.00800           0
       975 PROB     42       GLU      CD       CC       0.620000       12.0110           0
       976 PROB     42       GLU      OE1      OC      -0.760000       15.9994           0
       977 PROB     42       GLU      OE2      OC      -0.760000       15.9994           0
       978 PROB     42       GLU      C        C        0.510000       12.0110           0
       979 PROB     42       GLU      O        O       -0.510000       15.9994           0
       980 PROB     43       ILE      N        NH1     -0.470000       14.0070           0
       981 PROB     43       ILE      HN       H        0.310000       1.00800           0
       982 PROB     43       ILE      CA       CT1      0.700000E-01   12.0110           0
       983 PROB     43       ILE      HA       HB1      0.900000E-01   1.00800           0
       984 PROB     43       ILE      CB       CT1     -0.900000E-01   12.0110           0
       985 PROB     43       ILE      HB       HA1      0.900000E-01   1.00800           0
       986 PROB     43       ILE      CG2      CT3     -0.270000       12.0110           0
       987 PROB     43       ILE      HG21     HA3      0.900000E-01   1.00800           0
       988 PROB     43       ILE      HG22     HA3      0.900000E-01   1.00800           0
       989 PROB     43       ILE      HG23     HA3      0.900000E-01   1.00800           0
       990 PROB     43       ILE      CG1      CT2     -0.180000       12.0110           0
       991 PROB     43       ILE      HG11     HA2      0.900000E-01   1.00800           0
       992 PROB     43       ILE      HG12     HA2      0.900000E-01   1.00800           0
       993 PROB     43       ILE      CD       CT3     -0.270000       12.0110           0
       994 PROB     43       ILE      HD1      HA3      0.900000E-01   1.00800           0
       995 PROB     43       ILE      HD2      HA3      0.900000E-01   1.00800           0
       996 PROB     43       ILE      HD3      HA3      0.900000E-01   1.00800           0
       997 PROB     43       ILE      C        C        0.510000       12.0110           0
       998 PROB     43       ILE      O        O       -0.510000       15.9994           0
       999 PROB     44       ALA      N        NH1     -0.470000       14.0070           0
      1000 PROB     44       ALA      HN       H        0.310000       1.00800           0
      1001 PROB     44       ALA      CA       CT1      0.700000E-01   12.0110           0
      1002 PROB     44       ALA      HA       HB1      0.900000E-01   1.00800           0
      1003 PROB     44       ALA      CB       CT3     -0.270000       12.0110           0
      1004 PROB     44       ALA      HB1      HA3      0.900000E-01   1.00800           0
      1005 PROB     44       ALA      HB2      HA3      0.900000E-01   1.00800           0
      1006 PROB     44       ALA      HB3      HA3      0.900000E-01   1.00800           0
      1007 PROB     44       ALA      C        C        0.510000       12.0110           0
      1008 PROB     44       ALA      O        O       -0.510000       15.9994           0
      1009 PROB     45       LEU      N        NH1     -0.470000       14.0070           0
      1010 PROB     45       LEU      HN       H        0.310000       1.00800           0
      1011 PROB     45       LEU      CA       CT1      0.700000E-01   12.0110           0
      1012 PROB     45       LEU      HA       HB1      0.900000E-01   1.00800           0
      1013 PROB     45       LEU      CB       CT2     -0.180000       12.0110           0
      1014 PROB     45       LEU      HB1      HA2      0.900000E-01   1.00800           0
      1015 PROB     45       LEU      HB2      HA2      0.900000E-01   1.00800           0
      1016 PROB     45       LEU      CG       CT1     -0.900000E-01   12.0110           0
      1017 PROB     45       LEU      HG       HA1      0.900000E-01   1.00800           0
      1018 PROB     45       LEU      CD1      CT3     -0.270000       12.0110           0
      1019 PROB     45       LEU      HD11     HA3      0.900000E-01   1.00800           0
      1020 PROB     45       LEU      HD12     HA3      0.900000E-01   1.00800           0
      1021 PROB     45       LEU      HD13     HA3      0.900000E-01   1.00800           0
      1022 PROB     45       LEU      CD2      CT3     -0.270000       12.0110           0
      1023 PROB     45       LEU      HD21     HA3      0.900000E-01   1.00800           0
      1024 PROB     45       LEU      HD22     HA3      0.900000E-01   1.00800           0
      1025 PROB     45       LEU      HD23     HA3      0.900000E-01   1.00800           0
      1026 PROB     45       LEU      C        C        0.510000       12.0110           0
      1027 PROB     45       LEU      O        O       -0.510000       15.9994           0
      1028 PROB     46       ILE      N        NH1     -0.470000       14.0070           0
      1029 PROB     46       ILE      HN       H        0.310000       1.00800           0
      1030 PROB     46       ILE      CA       CT1      0.700000E-01   12.0110           0
      1031 PROB     46       ILE      HA       HB1      0.900000E-01   1.00800           0
      1032 PROB     46       ILE      CB       CT1     -0.900000E-01   12.0110           0
      1033 PROB     46       ILE      HB       HA1      0.900000E-01   1.00800           0
      1034 PROB     46       ILE      CG2      CT3     -0.270000       12.0110           0
      1035 PROB     46       ILE      HG21     HA3      0.900000E-01   1.00800           0
      1036 PROB     46       ILE      HG22     HA3      0.900000E-01   1.00800           0
      1037 PROB     46       ILE      HG23     HA3      0.900000E-01   1.00800           0
      1038 PROB     46       ILE      CG1      CT2     -0.180000       12.0110           0
      1039 PROB     46       ILE      HG11     HA2      0.900000E-01   1.00800           0
      1040 PROB     46       ILE      HG12     HA2      0.900000E-01   1.00800           0
      1041 PROB     46       ILE      CD       CT3     -0.270000       12.0110           0
      1042 PROB     46       ILE      HD1      HA3      0.900000E-01   1.00800           0
      1043 PROB     46       ILE      HD2      HA3      0.900000E-01   1.00800           0
      1044 PROB     46       ILE      HD3      HA3      0.900000E-01   1.00800           0
      1045 PROB     46       ILE      C        C        0.510000       12.0110           0
      1046 PROB     46       ILE      O        O       -0.510000       15.9994           0
      1047 PROB     47       ILE      N        NH1     -0.470000       14.0070           0
      1048 PROB     47       ILE      HN       H        0.310000       1.00800           0
      1049 PROB     47       ILE      CA       CT1      0.700000E-01   12.0110           0
      1050 PROB     47       ILE      HA       HB1      0.900000E-01   1.00800           0
      1051 PROB     47       ILE      CB       CT1     -0.900000E-01   12.0110           0
      1052 PROB     47       ILE      HB       HA1      0.900000E-01   1.00800           0
      1053 PROB     47       ILE      CG2      CT3     -0.270000       12.0110           0
      1054 PROB     47       ILE      HG21     HA3      0.900000E-01   1.00800           0
      1055 PROB     47       ILE      HG22     HA3      0.900000E-01   1.00800           0
      1056 PROB     47       ILE      HG23     HA3      0.900000E-01   1.00800           0
      1057 PROB     47       ILE      CG1      CT2     -0.180000       12.0110           0
      1058 PROB     47       ILE      HG11     HA2      0.900000E-01   1.00800           0
      1059 PROB     47       ILE      HG12     HA2      0.900000E-01   1.00800           0
      1060 PROB     47       ILE      CD       CT3     -0.270000       12.0110           0
      1061 PROB     47       ILE      HD1      HA3      0.900000E-01   1.00800           0
      1062 PROB     47       ILE      HD2      HA3      0.900000E-01   1.00800           0
      1063 PROB     47       ILE      HD3      HA3      0.900000E-01   1.00800           0
      1064 PROB     47       ILE      C        C        0.510000       12.0110           0
      1065 PROB     47       ILE      O        O       -0.510000       15.9994           0
      1066 PROB     48       PHE      N        NH1     -0.470000       14.0070           0
      1067 PROB     48       PHE      HN       H        0.310000       1.00800           0
      1068 PROB     48       PHE      CA       CT1      0.700000E-01   12.0110           0
      1069 PROB     48       PHE      HA       HB1      0.900000E-01   1.00800           0
      1070 PROB     48       PHE      CB       CT2     -0.180000       12.0110           0
      1071 PROB     48       PHE      HB1      HA2      0.900000E-01   1.00800           0
      1072 PROB     48       PHE      HB2      HA2      0.900000E-01   1.00800           0
      1073 PROB     48       PHE      CG       CA       0.000000       12.0110           0
      1074 PROB     48       PHE      CD1      CA      -0.115000       12.0110           0
      1075 PROB     48       PHE      HD1      HP       0.115000       1.00800           0
      1076 PROB     48       PHE      CE1      CA      -0.115000       12.0110           0
      1077 PROB     48       PHE      HE1      HP       0.115000       1.00800           0
      1078 PROB     48       PHE      CZ       CA      -0.115000       12.0110           0
      1079 PROB     48       PHE      HZ       HP       0.115000       1.00800           0
      1080 PROB     48       PHE      CD2      CA      -0.115000       12.0110           0
      1081 PROB     48       PHE      HD2      HP       0.115000       1.00800           0
      1082 PROB     48       PHE      CE2      CA      -0.115000       12.0110           0
      1083 PROB     48       PHE      HE2      HP       0.115000       1.00800           0
      1084 PROB     48       PHE      C        C        0.510000       12.0110           0
      1085 PROB     48       PHE      O        O       -0.510000       15.9994           0
      1086 PROB     49       ASN      N        NH1     -0.470000       14.0070           0
      1087 PROB     49       ASN      HN       H        0.310000       1.00800           0
      1088 PROB     49       ASN      CA       CT1      0.700000E-01   12.0110           0
      1089 PROB     49       ASN      HA       HB1      0.900000E-01   1.00800           0
      1090 PROB     49       ASN      CB       CT2     -0.180000       12.0110           0
      1091 PROB     49       ASN      HB1      HA2      0.900000E-01   1.00800           0
      1092 PROB     49       ASN      HB2      HA2      0.900000E-01   1.00800           0
      1093 PROB     49       ASN      CG       CC       0.550000       12.0110           0
      1094 PROB     49       ASN      OD1      O       -0.550000       15.9994           0
      1095 PROB     49       ASN      ND2      NH2     -0.620000       14.0070           0
      1096 PROB     49       ASN      HD21     H        0.320000       1.00800           0
      1097 PROB     49       ASN      HD22     H        0.300000       1.00800           0
      1098 PROB     49       ASN      C        C        0.510000       12.0110           0
      1099 PROB     49       ASN      O        O       -0.510000       15.9994           0
      1100 PROB     50       HSD      N        NH1     -0.470000       14.0070           0
      1101 PROB     50       HSD      HN       H        0.310000       1.00800           0
      1102 PROB     50       HSD      CA       CT1      0.700000E-01   12.0110           0
      1103 PROB     50       HSD      HA       HB1      0.900000E-01   1.00800           0
      1104 PROB     50       HSD      CB       CT2     -0.900000E-01   12.0110           0
      1105 PROB     50       HSD      HB1      HA2      0.900000E-01   1.00800           0
      1106 PROB     50       HSD      HB2      HA2      0.900000E-01   1.00800           0
      1107 PROB     50       HSD      ND1      NR1     -0.360000       14.0070           0
      1108 PROB     50       HSD      HD1      H        0.320000       1.00800           0
      1109 PROB     50       HSD      CG       CPH1    -0.500000E-01   12.0110           0
      1110 PROB     50       HSD      CE1      CPH2     0.250000       12.0110           0
      1111 PROB     50       HSD      HE1      HR1      0.130000       1.00800           0
      1112 PROB     50       HSD      NE2      NR2     -0.700000       14.0070           0
      1113 PROB     50       HSD      CD2      CPH1     0.220000       12.0110           0
      1114 PROB     50       HSD      HD2      HR3      0.100000       1.00800           0
      1115 PROB     50       HSD      C        C        0.510000       12.0110           0
      1116 PROB     50       HSD      O        O       -0.510000       15.9994           0
      1117 PROB     51       SER      N        NH1     -0.470000       14.0070           0
      1118 PROB     51       SER      HN       H        0.310000       1.00800           0
      1119 PROB     51       SER      CA       CT1      0.700000E-01   12.0110           0
      1120 PROB     51       SER      HA       HB1      0.900000E-01   1.00800           0
      1121 PROB     51       SER      CB       CT2      0.500000E-01   12.0110           0
      1122 PROB     51       SER      HB1      HA2      0.900000E-01   1.00800           0
      1123 PROB     51       SER      HB2      HA2      0.900000E-01   1.00800           0
      1124 PROB     51       SER      OG       OH1     -0.660000       15.9994           0
      1125 PROB     51       SER      HG1      H        0.430000       1.00800           0
      1126 PROB     51       SER      C        C        0.510000       12.0110           0
      1127 PROB     51       SER      O        O       -0.510000       15.9994           0
      1128 PROB     52       ASN      N        NH1     -0.470000       14.0070           0
      1129 PROB     52       ASN      HN       H        0.310000       1.00800           0
      1130 PROB     52       ASN      CA       CT1      0.700000E-01   12.0110           0
      1131 PROB     52       ASN      HA       HB1      0.900000E-01   1.00800           0
      1132 PROB     52       ASN      CB       CT2     -0.180000       12.0110           0
      1133 PROB     52       ASN      HB1      HA2      0.900000E-01   1.00800           0
      1134 PROB     52       ASN      HB2      HA2      0.900000E-01   1.00800           0
      1135 PROB     52       ASN      CG       CC       0.550000       12.0110           0
      1136 PROB     52       ASN      OD1      O       -0.550000       15.9994           0
      1137 PROB     52       ASN      ND2      NH2     -0.620000       14.0070           0
      1138 PROB     52       ASN      HD21     H        0.320000       1.00800           0
      1139 PROB     52       ASN      HD22     H        0.300000       1.00800           0
      1140 PROB     52       ASN      C        C        0.510000       12.0110           0
      1141 PROB     52       ASN      O        O       -0.510000       15.9994           0
      1142 PROB     53       LYS      N        NH1     -0.470000       14.0070           0
      1143 PROB     53       LYS      HN       H        0.310000       1.00800           0
      1144 PROB     53       LYS      CA       CT1      0.700000E-01   12.0110           0
      1145 PROB     53       LYS      HA       HB1      0.900000E-01   1.00800           0
      1146 PROB     53       LYS      CB       CT2     -0.180000       12.0110           0
      1147 PROB     53       LYS      HB1      HA2      0.900000E-01   1.00800           0
      1148 PROB     53       LYS      HB2      HA2      0.900000E-01   1.00800           0
      1149 PROB     53       LYS      CG       CT2     -0.180000       12.0110           0
      1150 PROB     53       LYS      HG1      HA2      0.900000E-01   1.00800           0
      1151 PROB     53       LYS      HG2      HA2      0.900000E-01   1.00800           0
      1152 PROB     53       LYS      CD       CT2     -0.180000       12.0110           0
      1153 PROB     53       LYS      HD1      HA2      0.900000E-01   1.00800           0
      1154 PROB     53       LYS      HD2      HA2      0.900000E-01   1.00800           0
      1155 PROB     53       LYS      CE       CT2      0.210000       12.0110           0
      1156 PROB     53       LYS      HE1      HA2      0.500000E-01   1.00800           0
      1157 PROB     53       LYS      HE2      HA2      0.500000E-01   1.00800           0
      1158 PROB     53       LYS      NZ       NH3     -0.300000       14.0070           0
      1159 PROB     53       LYS      HZ1      HC       0.330000       1.00800           0
      1160 PROB     53       LYS      HZ2      HC       0.330000       1.00800           0
      1161 PROB     53       LYS      HZ3      HC       0.330000       1.00800           0
      1162 PROB     53       LYS      C        C        0.510000       12.0110           0
      1163 PROB     53       LYS      O        O       -0.510000       15.9994           0
      1164 PROB     54       LEU      N        NH1     -0.470000       14.0070           0
      1165 PROB     54       LEU      HN       H        0.310000       1.00800           0
      1166 PROB     54       LEU      CA       CT1      0.700000E-01   12.0110           0
      1167 PROB     54       LEU      HA       HB1      0.900000E-01   1.00800           0
      1168 PROB     54       LEU      CB       CT2     -0.180000       12.0110           0
      1169 PROB     54       LEU      HB1      HA2      0.900000E-01   1.00800           0
      1170 PROB     54       LEU      HB2      HA2      0.900000E-01   1.00800           0
      1171 PROB     54       LEU      CG       CT1     -0.900000E-01   12.0110           0
      1172 PROB     54       LEU      HG       HA1      0.900000E-01   1.00800           0
      1173 PROB     54       LEU      CD1      CT3     -0.270000       12.0110           0
      1174 PROB     54       LEU      HD11     HA3      0.900000E-01   1.00800           0
      1175 PROB     54       LEU      HD12     HA3      0.900000E-01   1.00800           0
      1176 PROB     54       LEU      HD13     HA3      0.900000E-01   1.00800           0
      1177 PROB     54       LEU      CD2      CT3     -0.270000       12.0110           0
      1178 PROB     54       LEU      HD21     HA3      0.900000E-01   1.00800           0
      1179 PROB     54       LEU      HD22     HA3      0.900000E-01   1.00800           0
      1180 PROB     54       LEU      HD23     HA3      0.900000E-01   1.00800           0
      1181 PROB     54       LEU      C        C        0.510000       12.0110           0
      1182 PROB     54       LEU      O        O       -0.510000       15.9994           0
      1183 PROB     55       PHE      N        NH1     -0.470000       14.0070           0
      1184 PROB     55       PHE      HN       H        0.310000       1.00800           0
      1185 PROB     55       PHE      CA       CT1      0.700000E-01   12.0110           0
      1186 PROB     55       PHE      HA       HB1      0.900000E-01   1.00800           0
      1187 PROB     55       PHE      CB       CT2     -0.180000       12.0110           0
      1188 PROB     55       PHE      HB1      HA2      0.900000E-01   1.00800           0
      1189 PROB     55       PHE      HB2      HA2      0.900000E-01   1.00800           0
      1190 PROB     55       PHE      CG       CA       0.000000       12.0110           0
      1191 PROB     55       PHE      CD1      CA      -0.115000       12.0110           0
      1192 PROB     55       PHE      HD1      HP       0.115000       1.00800           0
      1193 PROB     55       PHE      CE1      CA      -0.115000       12.0110           0
      1194 PROB     55       PHE      HE1      HP       0.115000       1.00800           0
      1195 PROB     55       PHE      CZ       CA      -0.115000       12.0110           0
      1196 PROB     55       PHE      HZ       HP       0.115000       1.00800           0
      1197 PROB     55       PHE      CD2      CA      -0.115000       12.0110           0
      1198 PROB     55       PHE      HD2      HP       0.115000       1.00800           0
      1199 PROB     55       PHE      CE2      CA      -0.115000       12.0110           0
      1200 PROB     55       PHE      HE2      HP       0.115000       1.00800           0
      1201 PROB     55       PHE      C        C        0.510000       12.0110           0
      1202 PROB     55       PHE      O        O       -0.510000       15.9994           0
      1203 PROB     56       GLN      N        NH1     -0.470000       14.0070           0
      1204 PROB     56       GLN      HN       H        0.310000       1.00800           0
      1205 PROB     56       GLN      CA       CT1      0.700000E-01   12.0110           0
      1206 PROB     56       GLN      HA       HB1      0.900000E-01   1.00800           0
      1207 PROB     56       GLN      CB       CT2     -0.180000       12.0110           0
      1208 PROB     56       GLN      HB1      HA2      0.900000E-01   1.00800           0
      1209 PROB     56       GLN      HB2      HA2      0.900000E-01   1.00800           0
      1210 PROB     56       GLN      CG       CT2     -0.180000       12.0110           0
      1211 PROB     56       GLN      HG1      HA2      0.900000E-01   1.00800           0
      1212 PROB     56       GLN      HG2      HA2      0.900000E-01   1.00800           0
      1213 PROB     56       GLN      CD       CC       0.550000       12.0110           0
      1214 PROB     56       GLN      OE1      O       -0.550000       15.9994           0
      1215 PROB     56       GLN      NE2      NH2     -0.620000       14.0070           0
      1216 PROB     56       GLN      HE21     H        0.320000       1.00800           0
      1217 PROB     56       GLN      HE22     H        0.300000       1.00800           0
      1218 PROB     56       GLN      C        C        0.510000       12.0110           0
      1219 PROB     56       GLN      O        O       -0.510000       15.9994           0
      1220 PROB     57       TYR      N        NH1     -0.470000       14.0070           0
      1221 PROB     57       TYR      HN       H        0.310000       1.00800           0
      1222 PROB     57       TYR      CA       CT1      0.700000E-01   12.0110           0
      1223 PROB     57       TYR      HA       HB1      0.900000E-01   1.00800           0
      1224 PROB     57       TYR      CB       CT2     -0.180000       12.0110           0
      1225 PROB     57       TYR      HB1      HA2      0.900000E-01   1.00800           0
      1226 PROB     57       TYR      HB2      HA2      0.900000E-01   1.00800           0
      1227 PROB     57       TYR      CG       CA       0.000000       12.0110           0
      1228 PROB     57       TYR      CD1      CA      -0.115000       12.0110           0
      1229 PROB     57       TYR      HD1      HP       0.115000       1.00800           0
      1230 PROB     57       TYR      CE1      CA      -0.115000       12.0110           0
      1231 PROB     57       TYR      HE1      HP       0.115000       1.00800           0
      1232 PROB     57       TYR      CZ       CA       0.110000       12.0110           0
      1233 PROB     57       TYR      OH       OH1     -0.540000       15.9994           0
      1234 PROB     57       TYR      HH       H        0.430000       1.00800           0
      1235 PROB     57       TYR      CD2      CA      -0.115000       12.0110           0
      1236 PROB     57       TYR      HD2      HP       0.115000       1.00800           0
      1237 PROB     57       TYR      CE2      CA      -0.115000       12.0110           0
      1238 PROB     57       TYR      HE2      HP       0.115000       1.00800           0
      1239 PROB     57       TYR      C        C        0.510000       12.0110           0
      1240 PROB     57       TYR      O        O       -0.510000       15.9994           0
      1241 PROB     58       ALA      N        NH1     -0.470000       14.0070           0
      1242 PROB     58       ALA      HN       H        0.310000       1.00800           0
      1243 PROB     58       ALA      CA       CT1      0.700000E-01   12.0110           0
      1244 PROB     58       ALA      HA       HB1      0.900000E-01   1.00800           0
      1245 PROB     58       ALA      CB       CT3     -0.270000       12.0110           0
      1246 PROB     58       ALA      HB1      HA3      0.900000E-01   1.00800           0
      1247 PROB     58       ALA      HB2      HA3      0.900000E-01   1.00800           0
      1248 PROB     58       ALA      HB3      HA3      0.900000E-01   1.00800           0
      1249 PROB     58       ALA      C        C        0.510000       12.0110           0
      1250 PROB     58       ALA      O        O       -0.510000       15.9994           0
      1251 PROB     59       SER      N        NH1     -0.470000       14.0070           0
      1252 PROB     59       SER      HN       H        0.310000       1.00800           0
      1253 PROB     59       SER      CA       CT1      0.700000E-01   12.0110           0
      1254 PROB     59       SER      HA       HB1      0.900000E-01   1.00800           0
      1255 PROB     59       SER      CB       CT2      0.500000E-01   12.0110           0
      1256 PROB     59       SER      HB1      HA2      0.900000E-01   1.00800           0
      1257 PROB     59       SER      HB2      HA2      0.900000E-01   1.00800           0
      1258 PROB     59       SER      OG       OH1     -0.660000       15.9994           0
      1259 PROB     59       SER      HG1      H        0.430000       1.00800           0
      1260 PROB     59       SER      C        C        0.510000       12.0110           0
      1261 PROB     59       SER      O        O       -0.510000       15.9994           0
      1262 PROB     60       THR      N        NH1     -0.470000       14.0070           0
      1263 PROB     60       THR      HN       H        0.310000       1.00800           0
      1264 PROB     60       THR      CA       CT1      0.700000E-01   12.0110           0
      1265 PROB     60       THR      HA       HB1      0.900000E-01   1.00800           0
      1266 PROB     60       THR      CB       CT1      0.140000       12.0110           0
      1267 PROB     60       THR      HB       HA1      0.900000E-01   1.00800           0
      1268 PROB     60       THR      OG1      OH1     -0.660000       15.9994           0
      1269 PROB     60       THR      HG1      H        0.430000       1.00800           0
      1270 PROB     60       THR      CG2      CT3     -0.270000       12.0110           0
      1271 PROB     60       THR      HG21     HA3      0.900000E-01   1.00800           0
      1272 PROB     60       THR      HG22     HA3      0.900000E-01   1.00800           0
      1273 PROB     60       THR      HG23     HA3      0.900000E-01   1.00800           0
      1274 PROB     60       THR      C        C        0.510000       12.0110           0
      1275 PROB     60       THR      O        O       -0.510000       15.9994           0
      1276 PROB     61       ASP      N        NH1     -0.470000       14.0070           0
      1277 PROB     61       ASP      HN       H        0.310000       1.00800           0
      1278 PROB     61       ASP      CA       CT1      0.700000E-01   12.0110           0
      1279 PROB     61       ASP      HA       HB1      0.900000E-01   1.00800           0
      1280 PROB     61       ASP      CB       CT2A    -0.280000       12.0110           0
      1281 PROB     61       ASP      HB1      HA2      0.900000E-01   1.00800           0
      1282 PROB     61       ASP      HB2      HA2      0.900000E-01   1.00800           0
      1283 PROB     61       ASP      CG       CC       0.620000       12.0110           0
      1284 PROB     61       ASP      OD1      OC      -0.760000       15.9994           0
      1285 PROB     61       ASP      OD2      OC      -0.760000       15.9994           0
      1286 PROB     61       ASP      C        C        0.510000       12.0110           0
      1287 PROB     61       ASP      O        O       -0.510000       15.9994           0
      1288 PROB     62       MET      N        NH1     -0.470000       14.0070           0
      1289 PROB     62       MET      HN       H        0.310000       1.00800           0
      1290 PROB     62       MET      CA       CT1      0.700000E-01   12.0110           0
      1291 PROB     62       MET      HA       HB1      0.900000E-01   1.00800           0
      1292 PROB     62       MET      CB       CT2     -0.180000       12.0110           0
      1293 PROB     62       MET      HB1      HA2      0.900000E-01   1.00800           0
      1294 PROB     62       MET      HB2      HA2      0.900000E-01   1.00800           0
      1295 PROB     62       MET      CG       CT2     -0.140000       12.0110           0
      1296 PROB     62       MET      HG1      HA2      0.900000E-01   1.00800           0
      1297 PROB     62       MET      HG2      HA2      0.900000E-01   1.00800           0
      1298 PROB     62       MET      SD       S       -0.900000E-01   32.0600           0
      1299 PROB     62       MET      CE       CT3     -0.220000       12.0110           0
      1300 PROB     62       MET      HE1      HA3      0.900000E-01   1.00800           0
      1301 PROB     62       MET      HE2      HA3      0.900000E-01   1.00800           0
      1302 PROB     62       MET      HE3      HA3      0.900000E-01   1.00800           0
      1303 PROB     62       MET      C        C        0.510000       12.0110           0
      1304 PROB     62       MET      O        O       -0.510000       15.9994           0
      1305 PROB     63       ASP      N        NH1     -0.470000       14.0070           0
      1306 PROB     63       ASP      HN       H        0.310000       1.00800           0
      1307 PROB     63       ASP      CA       CT1      0.700000E-01   12.0110           0
      1308 PROB     63       ASP      HA       HB1      0.900000E-01   1.00800           0
      1309 PROB     63       ASP      CB       CT2A    -0.280000       12.0110           0
      1310 PROB     63       ASP      HB1      HA2      0.900000E-01   1.00800           0
      1311 PROB     63       ASP      HB2      HA2      0.900000E-01   1.00800           0
      1312 PROB     63       ASP      CG       CC       0.620000       12.0110           0
      1313 PROB     63       ASP      OD1      OC      -0.760000       15.9994           0
      1314 PROB     63       ASP      OD2      OC      -0.760000       15.9994           0
      1315 PROB     63       ASP      C        C        0.510000       12.0110           0
      1316 PROB     63       ASP      O        O       -0.510000       15.9994           0
      1317 PROB     64       LYS      N        NH1     -0.470000       14.0070           0
      1318 PROB     64       LYS      HN       H        0.310000       1.00800           0
      1319 PROB     64       LYS      CA       CT1      0.700000E-01   12.0110           0
      1320 PROB     64       LYS      HA       HB1      0.900000E-01   1.00800           0
      1321 PROB     64       LYS      CB       CT2     -0.180000       12.0110           0
      1322 PROB     64       LYS      HB1      HA2      0.900000E-01   1.00800           0
      1323 PROB     64       LYS      HB2      HA2      0.900000E-01   1.00800           0
      1324 PROB     64       LYS      CG       CT2     -0.180000       12.0110           0
      1325 PROB     64       LYS      HG1      HA2      0.900000E-01   1.00800           0
      1326 PROB     64       LYS      HG2      HA2      0.900000E-01   1.00800           0
      1327 PROB     64       LYS      CD       CT2     -0.180000       12.0110           0
      1328 PROB     64       LYS      HD1      HA2      0.900000E-01   1.00800           0
      1329 PROB     64       LYS      HD2      HA2      0.900000E-01   1.00800           0
      1330 PROB     64       LYS      CE       CT2      0.210000       12.0110           0
      1331 PROB     64       LYS      HE1      HA2      0.500000E-01   1.00800           0
      1332 PROB     64       LYS      HE2      HA2      0.500000E-01   1.00800           0
      1333 PROB     64       LYS      NZ       NH3     -0.300000       14.0070           0
      1334 PROB     64       LYS      HZ1      HC       0.330000       1.00800           0
      1335 PROB     64       LYS      HZ2      HC       0.330000       1.00800           0
      1336 PROB     64       LYS      HZ3      HC       0.330000       1.00800           0
      1337 PROB     64       LYS      C        C        0.510000       12.0110           0
      1338 PROB     64       LYS      O        O       -0.510000       15.9994           0
      1339 PROB     65       VAL      N        NH1     -0.470000       14.0070           0
      1340 PROB     65       VAL      HN       H        0.310000       1.00800           0
      1341 PROB     65       VAL      CA       CT1      0.700000E-01   12.0110           0
      1342 PROB     65       VAL      HA       HB1      0.900000E-01   1.00800           0
      1343 PROB     65       VAL      CB       CT1     -0.900000E-01   12.0110           0
      1344 PROB     65       VAL      HB       HA1      0.900000E-01   1.00800           0
      1345 PROB     65       VAL      CG1      CT3     -0.270000       12.0110           0
      1346 PROB     65       VAL      HG11     HA3      0.900000E-01   1.00800           0
      1347 PROB     65       VAL      HG12     HA3      0.900000E-01   1.00800           0
      1348 PROB     65       VAL      HG13     HA3      0.900000E-01   1.00800           0
      1349 PROB     65       VAL      CG2      CT3     -0.270000       12.0110           0
      1350 PROB     65       VAL      HG21     HA3      0.900000E-01   1.00800           0
      1351 PROB     65       VAL      HG22     HA3      0.900000E-01   1.00800           0
      1352 PROB     65       VAL      HG23     HA3      0.900000E-01   1.00800           0
      1353 PROB     65       VAL      C        C        0.510000       12.0110           0
      1354 PROB     65       VAL      O        O       -0.510000       15.9994           0
      1355 PROB     66       LEU      N        NH1     -0.470000       14.0070           0
      1356 PROB     66       LEU      HN       H        0.310000       1.00800           0
      1357 PROB     66       LEU      CA       CT1      0.700000E-01   12.0110           0
      1358 PROB     66       LEU      HA       HB1      0.900000E-01   1.00800           0
      1359 PROB     66       LEU      CB       CT2     -0.180000       12.0110           0
      1360 PROB     66       LEU      HB1      HA2      0.900000E-01   1.00800           0
      1361 PROB     66       LEU      HB2      HA2      0.900000E-01   1.00800           0
      1362 PROB     66       LEU      CG       CT1     -0.900000E-01   12.0110           0
      1363 PROB     66       LEU      HG       HA1      0.900000E-01   1.00800           0
      1364 PROB     66       LEU      CD1      CT3     -0.270000       12.0110           0
      1365 PROB     66       LEU      HD11     HA3      0.900000E-01   1.00800           0
      1366 PROB     66       LEU      HD12     HA3      0.900000E-01   1.00800           0
      1367 PROB     66       LEU      HD13     HA3      0.900000E-01   1.00800           0
      1368 PROB     66       LEU      CD2      CT3     -0.270000       12.0110           0
      1369 PROB     66       LEU      HD21     HA3      0.900000E-01   1.00800           0
      1370 PROB     66       LEU      HD22     HA3      0.900000E-01   1.00800           0
      1371 PROB     66       LEU      HD23     HA3      0.900000E-01   1.00800           0
      1372 PROB     66       LEU      C        C        0.510000       12.0110           0
      1373 PROB     66       LEU      O        O       -0.510000       15.9994           0
      1374 PROB     67       LEU      N        NH1     -0.470000       14.0070           0
      1375 PROB     67       LEU      HN       H        0.310000       1.00800           0
      1376 PROB     67       LEU      CA       CT1      0.700000E-01   12.0110           0
      1377 PROB     67       LEU      HA       HB1      0.900000E-01   1.00800           0
      1378 PROB     67       LEU      CB       CT2     -0.180000       12.0110           0
      1379 PROB     67       LEU      HB1      HA2      0.900000E-01   1.00800           0
      1380 PROB     67       LEU      HB2      HA2      0.900000E-01   1.00800           0
      1381 PROB     67       LEU      CG       CT1     -0.900000E-01   12.0110           0
      1382 PROB     67       LEU      HG       HA1      0.900000E-01   1.00800           0
      1383 PROB     67       LEU      CD1      CT3     -0.270000       12.0110           0
      1384 PROB     67       LEU      HD11     HA3      0.900000E-01   1.00800           0
      1385 PROB     67       LEU      HD12     HA3      0.900000E-01   1.00800           0
      1386 PROB     67       LEU      HD13     HA3      0.900000E-01   1.00800           0
      1387 PROB     67       LEU      CD2      CT3     -0.270000       12.0110           0
      1388 PROB     67       LEU      HD21     HA3      0.900000E-01   1.00800           0
      1389 PROB     67       LEU      HD22     HA3      0.900000E-01   1.00800           0
      1390 PROB     67       LEU      HD23     HA3      0.900000E-01   1.00800           0
      1391 PROB     67       LEU      C        C        0.510000       12.0110           0
      1392 PROB     67       LEU      O        O       -0.510000       15.9994           0
      1393 PROB     68       LYS      N        NH1     -0.470000       14.0070           0
      1394 PROB     68       LYS      HN       H        0.310000       1.00800           0
      1395 PROB     68       LYS      CA       CT1      0.700000E-01   12.0110           0
      1396 PROB     68       LYS      HA       HB1      0.900000E-01   1.00800           0
      1397 PROB     68       LYS      CB       CT2     -0.180000       12.0110           0
      1398 PROB     68       LYS      HB1      HA2      0.900000E-01   1.00800           0
      1399 PROB     68       LYS      HB2      HA2      0.900000E-01   1.00800           0
      1400 PROB     68       LYS      CG       CT2     -0.180000       12.0110           0
      1401 PROB     68       LYS      HG1      HA2      0.900000E-01   1.00800           0
      1402 PROB     68       LYS      HG2      HA2      0.900000E-01   1.00800           0
      1403 PROB     68       LYS      CD       CT2     -0.180000       12.0110           0
      1404 PROB     68       LYS      HD1      HA2      0.900000E-01   1.00800           0
      1405 PROB     68       LYS      HD2      HA2      0.900000E-01   1.00800           0
      1406 PROB     68       LYS      CE       CT2      0.210000       12.0110           0
      1407 PROB     68       LYS      HE1      HA2      0.500000E-01   1.00800           0
      1408 PROB     68       LYS      HE2      HA2      0.500000E-01   1.00800           0
      1409 PROB     68       LYS      NZ       NH3     -0.300000       14.0070           0
      1410 PROB     68       LYS      HZ1      HC       0.330000       1.00800           0
      1411 PROB     68       LYS      HZ2      HC       0.330000       1.00800           0
      1412 PROB     68       LYS      HZ3      HC       0.330000       1.00800           0
      1413 PROB     68       LYS      C        C        0.510000       12.0110           0
      1414 PROB     68       LYS      O        O       -0.510000       15.9994           0
      1415 PROB     69       TYR      N        NH1     -0.470000       14.0070           0
      1416 PROB     69       TYR      HN       H        0.310000       1.00800           0
      1417 PROB     69       TYR      CA       CT1      0.700000E-01   12.0110           0
      1418 PROB     69       TYR      HA       HB1      0.900000E-01   1.00800           0
      1419 PROB     69       TYR      CB       CT2     -0.180000       12.0110           0
      1420 PROB     69       TYR      HB1      HA2      0.900000E-01   1.00800           0
      1421 PROB     69       TYR      HB2      HA2      0.900000E-01   1.00800           0
      1422 PROB     69       TYR      CG       CA       0.000000       12.0110           0
      1423 PROB     69       TYR      CD1      CA      -0.115000       12.0110           0
      1424 PROB     69       TYR      HD1      HP       0.115000       1.00800           0
      1425 PROB     69       TYR      CE1      CA      -0.115000       12.0110           0
      1426 PROB     69       TYR      HE1      HP       0.115000       1.00800           0
      1427 PROB     69       TYR      CZ       CA       0.110000       12.0110           0
      1428 PROB     69       TYR      OH       OH1     -0.540000       15.9994           0
      1429 PROB     69       TYR      HH       H        0.430000       1.00800           0
      1430 PROB     69       TYR      CD2      CA      -0.115000       12.0110           0
      1431 PROB     69       TYR      HD2      HP       0.115000       1.00800           0
      1432 PROB     69       TYR      CE2      CA      -0.115000       12.0110           0
      1433 PROB     69       TYR      HE2      HP       0.115000       1.00800           0
      1434 PROB     69       TYR      C        C        0.510000       12.0110           0
      1435 PROB     69       TYR      O        O       -0.510000       15.9994           0
      1436 PROB     70       THR      N        NH1     -0.470000       14.0070           0
      1437 PROB     70       THR      HN       H        0.310000       1.00800           0
      1438 PROB     70       THR      CA       CT1      0.700000E-01   12.0110           0
      1439 PROB     70       THR      HA       HB1      0.900000E-01   1.00800           0
      1440 PROB     70       THR      CB       CT1      0.140000       12.0110           0
      1441 PROB     70       THR      HB       HA1      0.900000E-01   1.00800           0
      1442 PROB     70       THR      OG1      OH1     -0.660000       15.9994           0
      1443 PROB     70       THR      HG1      H        0.430000       1.00800           0
      1444 PROB     70       THR      CG2      CT3     -0.270000       12.0110           0
      1445 PROB     70       THR      HG21     HA3      0.900000E-01   1.00800           0
      1446 PROB     70       THR      HG22     HA3      0.900000E-01   1.00800           0
      1447 PROB     70       THR      HG23     HA3      0.900000E-01   1.00800           0
      1448 PROB     70       THR      C        C        0.510000       12.0110           0
      1449 PROB     70       THR      O        O       -0.510000       15.9994           0
      1450 PROB     71       GLU      N        NH1     -0.470000       14.0070           0
      1451 PROB     71       GLU      HN       H        0.310000       1.00800           0
      1452 PROB     71       GLU      CA       CT1      0.700000E-01   12.0110           0
      1453 PROB     71       GLU      HA       HB1      0.900000E-01   1.00800           0
      1454 PROB     71       GLU      CB       CT2A    -0.180000       12.0110           0
      1455 PROB     71       GLU      HB1      HA2      0.900000E-01   1.00800           0
      1456 PROB     71       GLU      HB2      HA2      0.900000E-01   1.00800           0
      1457 PROB     71       GLU      CG       CT2     -0.280000       12.0110           0
      1458 PROB     71       GLU      HG1      HA2      0.900000E-01   1.00800           0
      1459 PROB     71       GLU      HG2      HA2      0.900000E-01   1.00800           0
      1460 PROB     71       GLU      CD       CC       0.620000       12.0110           0
      1461 PROB     71       GLU      OE1      OC      -0.760000       15.9994           0
      1462 PROB     71       GLU      OE2      OC      -0.760000       15.9994           0
      1463 PROB     71       GLU      C        C        0.510000       12.0110           0
      1464 PROB     71       GLU      O        O       -0.510000       15.9994           0
      1465 PROB     72       TYR      N        NH1     -0.470000       14.0070           0
      1466 PROB     72       TYR      HN       H        0.310000       1.00800           0
      1467 PROB     72       TYR      CA       CT1      0.700000E-01   12.0110           0
      1468 PROB     72       TYR      HA       HB1      0.900000E-01   1.00800           0
      1469 PROB     72       TYR      CB       CT2     -0.180000       12.0110           0
      1470 PROB     72       TYR      HB1      HA2      0.900000E-01   1.00800           0
      1471 PROB     72       TYR      HB2      HA2      0.900000E-01   1.00800           0
      1472 PROB     72       TYR      CG       CA       0.000000       12.0110           0
      1473 PROB     72       TYR      CD1      CA      -0.115000       12.0110           0
      1474 PROB     72       TYR      HD1      HP       0.115000       1.00800           0
      1475 PROB     72       TYR      CE1      CA      -0.115000       12.0110           0
      1476 PROB     72       TYR      HE1      HP       0.115000       1.00800           0
      1477 PROB     72       TYR      CZ       CA       0.110000       12.0110           0
      1478 PROB     72       TYR      OH       OH1     -0.540000       15.9994           0
      1479 PROB     72       TYR      HH       H        0.430000       1.00800           0
      1480 PROB     72       TYR      CD2      CA      -0.115000       12.0110           0
      1481 PROB     72       TYR      HD2      HP       0.115000       1.00800           0
      1482 PROB     72       TYR      CE2      CA      -0.115000       12.0110           0
      1483 PROB     72       TYR      HE2      HP       0.115000       1.00800           0
      1484 PROB     72       TYR      C        C        0.510000       12.0110           0
      1485 PROB     72       TYR      O        O       -0.510000       15.9994           0
      1486 PROB     73       ASN      N        NH1     -0.470000       14.0070           0
      1487 PROB     73       ASN      HN       H        0.310000       1.00800           0
      1488 PROB     73       ASN      CA       CT1      0.700000E-01   12.0110           0
      1489 PROB     73       ASN      HA       HB1      0.900000E-01   1.00800           0
      1490 PROB     73       ASN      CB       CT2     -0.180000       12.0110           0
      1491 PROB     73       ASN      HB1      HA2      0.900000E-01   1.00800           0
      1492 PROB     73       ASN      HB2      HA2      0.900000E-01   1.00800           0
      1493 PROB     73       ASN      CG       CC       0.550000       12.0110           0
      1494 PROB     73       ASN      OD1      O       -0.550000       15.9994           0
      1495 PROB     73       ASN      ND2      NH2     -0.620000       14.0070           0
      1496 PROB     73       ASN      HD21     H        0.320000       1.00800           0
      1497 PROB     73       ASN      HD22     H        0.300000       1.00800           0
      1498 PROB     73       ASN      C        C        0.510000       12.0110           0
      1499 PROB     73       ASN      O        O       -0.510000       15.9994           0
      1500 PROB     74       GLU      N        NH1     -0.470000       14.0070           0
      1501 PROB     74       GLU      HN       H        0.310000       1.00800           0
      1502 PROB     74       GLU      CA       CT1      0.700000E-01   12.0110           0
      1503 PROB     74       GLU      HA       HB1      0.900000E-01   1.00800           0
      1504 PROB     74       GLU      CB       CT2A    -0.180000       12.0110           0
      1505 PROB     74       GLU      HB1      HA2      0.900000E-01   1.00800           0
      1506 PROB     74       GLU      HB2      HA2      0.900000E-01   1.00800           0
      1507 PROB     74       GLU      CG       CT2     -0.280000       12.0110           0
      1508 PROB     74       GLU      HG1      HA2      0.900000E-01   1.00800           0
      1509 PROB     74       GLU      HG2      HA2      0.900000E-01   1.00800           0
      1510 PROB     74       GLU      CD       CC       0.620000       12.0110           0
      1511 PROB     74       GLU      OE1      OC      -0.760000       15.9994           0
      1512 PROB     74       GLU      OE2      OC      -0.760000       15.9994           0
      1513 PROB     74       GLU      C        C        0.510000       12.0110           0
      1514 PROB     74       GLU      O        O       -0.510000       15.9994           0
      1515 PROB     75       PRO      N        N       -0.290000       14.0070           0
      1516 PROB     75       PRO      CD       CP3      0.000000       12.0110           0
      1517 PROB     75       PRO      HD1      HA2      0.900000E-01   1.00800           0
      1518 PROB     75       PRO      HD2      HA2      0.900000E-01   1.00800           0
      1519 PROB     75       PRO      CA       CP1      0.200000E-01   12.0110           0
      1520 PROB     75       PRO      HA       HB1      0.900000E-01   1.00800           0
      1521 PROB     75       PRO      CB       CP2     -0.180000       12.0110           0
      1522 PROB     75       PRO      HB1      HA2      0.900000E-01   1.00800           0
      1523 PROB     75       PRO      HB2      HA2      0.900000E-01   1.00800           0
      1524 PROB     75       PRO      CG       CP2     -0.180000       12.0110           0
      1525 PROB     75       PRO      HG1      HA2      0.900000E-01   1.00800           0
      1526 PROB     75       PRO      HG2      HA2      0.900000E-01   1.00800           0
      1527 PROB     75       PRO      C        C        0.510000       12.0110           0
      1528 PROB     75       PRO      O        O       -0.510000       15.9994           0
      1529 PROB     76       HSD      N        NH1     -0.470000       14.0070           0
      1530 PROB     76       HSD      HN       H        0.310000       1.00800           0
      1531 PROB     76       HSD      CA       CT1      0.700000E-01   12.0110           0
      1532 PROB     76       HSD      HA       HB1      0.900000E-01   1.00800           0
      1533 PROB     76       HSD      CB       CT2     -0.900000E-01   12.0110           0
      1534 PROB     76       HSD      HB1      HA2      0.900000E-01   1.00800           0
      1535 PROB     76       HSD      HB2      HA2      0.900000E-01   1.00800           0
      1536 PROB     76       HSD      ND1      NR1     -0.360000       14.0070           0
      1537 PROB     76       HSD      HD1      H        0.320000       1.00800           0
      1538 PROB     76       HSD      CG       CPH1    -0.500000E-01   12.0110           0
      1539 PROB     76       HSD      CE1      CPH2     0.250000       12.0110           0
      1540 PROB     76       HSD      HE1      HR1      0.130000       1.00800           0
      1541 PROB     76       HSD      NE2      NR2     -0.700000       14.0070           0
      1542 PROB     76       HSD      CD2      CPH1     0.220000       12.0110           0
      1543 PROB     76       HSD      HD2      HR3      0.100000       1.00800           0
      1544 PROB     76       HSD      C        C        0.510000       12.0110           0
      1545 PROB     76       HSD      O        O       -0.510000       15.9994           0
      1546 PROB     77       GLU      N        NH1     -0.470000       14.0070           0
      1547 PROB     77       GLU      HN       H        0.310000       1.00800           0
      1548 PROB     77       GLU      CA       CT1      0.700000E-01   12.0110           0
      1549 PROB     77       GLU      HA       HB1      0.900000E-01   1.00800           0
      1550 PROB     77       GLU      CB       CT2A    -0.180000       12.0110           0
      1551 PROB     77       GLU      HB1      HA2      0.900000E-01   1.00800           0
      1552 PROB     77       GLU      HB2      HA2      0.900000E-01   1.00800           0
      1553 PROB     77       GLU      CG       CT2     -0.280000       12.0110           0
      1554 PROB     77       GLU      HG1      HA2      0.900000E-01   1.00800           0
      1555 PROB     77       GLU      HG2      HA2      0.900000E-01   1.00800           0
      1556 PROB     77       GLU      CD       CC       0.620000       12.0110           0
      1557 PROB     77       GLU      OE1      OC      -0.760000       15.9994           0
      1558 PROB     77       GLU      OE2      OC      -0.760000       15.9994           0
      1559 PROB     77       GLU      C        C        0.510000       12.0110           0
      1560 PROB     77       GLU      O        O       -0.510000       15.9994           0
      1561 PROB     78       SER      N        NH1     -0.470000       14.0070           0
      1562 PROB     78       SER      HN       H        0.310000       1.00800           0
      1563 PROB     78       SER      CA       CT1      0.700000E-01   12.0110           0
      1564 PROB     78       SER      HA       HB1      0.900000E-01   1.00800           0
      1565 PROB     78       SER      CB       CT2      0.500000E-01   12.0110           0
      1566 PROB     78       SER      HB1      HA2      0.900000E-01   1.00800           0
      1567 PROB     78       SER      HB2      HA2      0.900000E-01   1.00800           0
      1568 PROB     78       SER      OG       OH1     -0.660000       15.9994           0
      1569 PROB     78       SER      HG1      H        0.430000       1.00800           0
      1570 PROB     78       SER      C        C        0.510000       12.0110           0
      1571 PROB     78       SER      O        O       -0.510000       15.9994           0
      1572 PROB     79       ARG      N        NH1     -0.470000       14.0070           0
      1573 PROB     79       ARG      HN       H        0.310000       1.00800           0
      1574 PROB     79       ARG      CA       CT1      0.700000E-01   12.0110           0
      1575 PROB     79       ARG      HA       HB1      0.900000E-01   1.00800           0
      1576 PROB     79       ARG      CB       CT2     -0.180000       12.0110           0
      1577 PROB     79       ARG      HB1      HA2      0.900000E-01   1.00800           0
      1578 PROB     79       ARG      HB2      HA2      0.900000E-01   1.00800           0
      1579 PROB     79       ARG      CG       CT2     -0.180000       12.0110           0
      1580 PROB     79       ARG      HG1      HA2      0.900000E-01   1.00800           0
      1581 PROB     79       ARG      HG2      HA2      0.900000E-01   1.00800           0
      1582 PROB     79       ARG      CD       CT2      0.200000       12.0110           0
      1583 PROB     79       ARG      HD1      HA2      0.900000E-01   1.00800           0
      1584 PROB     79       ARG      HD2      HA2      0.900000E-01   1.00800           0
      1585 PROB     79       ARG      NE       NC2     -0.700000       14.0070           0
      1586 PROB     79       ARG      HE       HC       0.440000       1.00800           0
      1587 PROB     79       ARG      CZ       C        0.640000       12.0110           0
      1588 PROB     79       ARG      NH1      NC2     -0.800000       14.0070           0
      1589 PROB     79       ARG      HH11     HC       0.460000       1.00800           0
      1590 PROB     79       ARG      HH12     HC       0.460000       1.00800           0
      1591 PROB     79       ARG      NH2      NC2     -0.800000       14.0070           0
      1592 PROB     79       ARG      HH21     HC       0.460000       1.00800           0
      1593 PROB     79       ARG      HH22     HC       0.460000       1.00800           0
      1594 PROB     79       ARG      C        C        0.510000       12.0110           0
      1595 PROB     79       ARG      O        O       -0.510000       15.9994           0
      1596 PROB     80       THR      N        NH1     -0.470000       14.0070           0
      1597 PROB     80       THR      HN       H        0.310000       1.00800           0
      1598 PROB     80       THR      CA       CT1      0.700000E-01   12.0110           0
      1599 PROB     80       THR      HA       HB1      0.900000E-01   1.00800           0
      1600 PROB     80       THR      CB       CT1      0.140000       12.0110           0
      1601 PROB     80       THR      HB       HA1      0.900000E-01   1.00800           0
      1602 PROB     80       THR      OG1      OH1     -0.660000       15.9994           0
      1603 PROB     80       THR      HG1      H        0.430000       1.00800           0
      1604 PROB     80       THR      CG2      CT3     -0.270000       12.0110           0
      1605 PROB     80       THR      HG21     HA3      0.900000E-01   1.00800           0
      1606 PROB     80       THR      HG22     HA3      0.900000E-01   1.00800           0
      1607 PROB     80       THR      HG23     HA3      0.900000E-01   1.00800           0
      1608 PROB     80       THR      C        C        0.510000       12.0110           0
      1609 PROB     80       THR      O        O       -0.510000       15.9994           0
      1610 PROB     81       ASN      N        NH1     -0.470000       14.0070           0
      1611 PROB     81       ASN      HN       H        0.310000       1.00800           0
      1612 PROB     81       ASN      CA       CT1      0.700000E-01   12.0110           0
      1613 PROB     81       ASN      HA       HB1      0.900000E-01   1.00800           0
      1614 PROB     81       ASN      CB       CT2     -0.180000       12.0110           0
      1615 PROB     81       ASN      HB1      HA2      0.900000E-01   1.00800           0
      1616 PROB     81       ASN      HB2      HA2      0.900000E-01   1.00800           0
      1617 PROB     81       ASN      CG       CC       0.550000       12.0110           0
      1618 PROB     81       ASN      OD1      O       -0.550000       15.9994           0
      1619 PROB     81       ASN      ND2      NH2     -0.620000       14.0070           0
      1620 PROB     81       ASN      HD21     H        0.320000       1.00800           0
      1621 PROB     81       ASN      HD22     H        0.300000       1.00800           0
      1622 PROB     81       ASN      C        C        0.510000       12.0110           0
      1623 PROB     81       ASN      O        O       -0.510000       15.9994           0
      1624 PROB     82       ALA      N        NH1     -0.470000       14.0070           0
      1625 PROB     82       ALA      HN       H        0.310000       1.00800           0
      1626 PROB     82       ALA      CA       CT1      0.700000E-01   12.0110           0
      1627 PROB     82       ALA      HA       HB1      0.900000E-01   1.00800           0
      1628 PROB     82       ALA      CB       CT3     -0.270000       12.0110           0
      1629 PROB     82       ALA      HB1      HA3      0.900000E-01   1.00800           0
      1630 PROB     82       ALA      HB2      HA3      0.900000E-01   1.00800           0
      1631 PROB     82       ALA      HB3      HA3      0.900000E-01   1.00800           0
      1632 PROB     82       ALA      C        C        0.510000       12.0110           0
      1633 PROB     82       ALA      O        O       -0.510000       15.9994           0
      1634 PROB     83       ASP      N        NH1     -0.470000       14.0070           0
      1635 PROB     83       ASP      HN       H        0.310000       1.00800           0
      1636 PROB     83       ASP      CA       CT1      0.700000E-01   12.0110           0
      1637 PROB     83       ASP      HA       HB1      0.900000E-01   1.00800           0
      1638 PROB     83       ASP      CB       CT2A    -0.280000       12.0110           0
      1639 PROB     83       ASP      HB1      HA2      0.900000E-01   1.00800           0
      1640 PROB     83       ASP      HB2      HA2      0.900000E-01   1.00800           0
      1641 PROB     83       ASP      CG       CC       0.620000       12.0110           0
      1642 PROB     83       ASP      OD1      OC      -0.760000       15.9994           0
      1643 PROB     83       ASP      OD2      OC      -0.760000       15.9994           0
      1644 PROB     83       ASP      C        C        0.510000       12.0110           0
      1645 PROB     83       ASP      O        O       -0.510000       15.9994           0
      1646 PROB     84       ILE      N        NH1     -0.470000       14.0070           0
      1647 PROB     84       ILE      HN       H        0.310000       1.00800           0
      1648 PROB     84       ILE      CA       CT1      0.700000E-01   12.0110           0
      1649 PROB     84       ILE      HA       HB1      0.900000E-01   1.00800           0
      1650 PROB     84       ILE      CB       CT1     -0.900000E-01   12.0110           0
      1651 PROB     84       ILE      HB       HA1      0.900000E-01   1.00800           0
      1652 PROB     84       ILE      CG2      CT3     -0.270000       12.0110           0
      1653 PROB     84       ILE      HG21     HA3      0.900000E-01   1.00800           0
      1654 PROB     84       ILE      HG22     HA3      0.900000E-01   1.00800           0
      1655 PROB     84       ILE      HG23     HA3      0.900000E-01   1.00800           0
      1656 PROB     84       ILE      CG1      CT2     -0.180000       12.0110           0
      1657 PROB     84       ILE      HG11     HA2      0.900000E-01   1.00800           0
      1658 PROB     84       ILE      HG12     HA2      0.900000E-01   1.00800           0
      1659 PROB     84       ILE      CD       CT3     -0.270000       12.0110           0
      1660 PROB     84       ILE      HD1      HA3      0.900000E-01   1.00800           0
      1661 PROB     84       ILE      HD2      HA3      0.900000E-01   1.00800           0
      1662 PROB     84       ILE      HD3      HA3      0.900000E-01   1.00800           0
      1663 PROB     84       ILE      C        C        0.510000       12.0110           0
      1664 PROB     84       ILE      O        O       -0.510000       15.9994           0
      1665 PROB     85       ILE      N        NH1     -0.470000       14.0070           0
      1666 PROB     85       ILE      HN       H        0.310000       1.00800           0
      1667 PROB     85       ILE      CA       CT1      0.700000E-01   12.0110           0
      1668 PROB     85       ILE      HA       HB1      0.900000E-01   1.00800           0
      1669 PROB     85       ILE      CB       CT1     -0.900000E-01   12.0110           0
      1670 PROB     85       ILE      HB       HA1      0.900000E-01   1.00800           0
      1671 PROB     85       ILE      CG2      CT3     -0.270000       12.0110           0
      1672 PROB     85       ILE      HG21     HA3      0.900000E-01   1.00800           0
      1673 PROB     85       ILE      HG22     HA3      0.900000E-01   1.00800           0
      1674 PROB     85       ILE      HG23     HA3      0.900000E-01   1.00800           0
      1675 PROB     85       ILE      CG1      CT2     -0.180000       12.0110           0
      1676 PROB     85       ILE      HG11     HA2      0.900000E-01   1.00800           0
      1677 PROB     85       ILE      HG12     HA2      0.900000E-01   1.00800           0
      1678 PROB     85       ILE      CD       CT3     -0.270000       12.0110           0
      1679 PROB     85       ILE      HD1      HA3      0.900000E-01   1.00800           0
      1680 PROB     85       ILE      HD2      HA3      0.900000E-01   1.00800           0
      1681 PROB     85       ILE      HD3      HA3      0.900000E-01   1.00800           0
      1682 PROB     85       ILE      C        C        0.510000       12.0110           0
      1683 PROB     85       ILE      O        O       -0.510000       15.9994           0
      1684 PROB     86       GLU      N        NH1     -0.470000       14.0070           0
      1685 PROB     86       GLU      HN       H        0.310000       1.00800           0
      1686 PROB     86       GLU      CA       CT1      0.700000E-01   12.0110           0
      1687 PROB     86       GLU      HA       HB1      0.900000E-01   1.00800           0
      1688 PROB     86       GLU      CB       CT2A    -0.180000       12.0110           0
      1689 PROB     86       GLU      HB1      HA2      0.900000E-01   1.00800           0
      1690 PROB     86       GLU      HB2      HA2      0.900000E-01   1.00800           0
      1691 PROB     86       GLU      CG       CT2     -0.280000       12.0110           0
      1692 PROB     86       GLU      HG1      HA2      0.900000E-01   1.00800           0
      1693 PROB     86       GLU      HG2      HA2      0.900000E-01   1.00800           0
      1694 PROB     86       GLU      CD       CC       0.620000       12.0110           0
      1695 PROB     86       GLU      OE1      OC      -0.760000       15.9994           0
      1696 PROB     86       GLU      OE2      OC      -0.760000       15.9994           0
      1697 PROB     86       GLU      C        C        0.510000       12.0110           0
      1698 PROB     86       GLU      O        O       -0.510000       15.9994           0
      1699 PROB     87       THR      N        NH1     -0.470000       14.0070           0
      1700 PROB     87       THR      HN       H        0.310000       1.00800           0
      1701 PROB     87       THR      CA       CT1      0.700000E-01   12.0110           0
      1702 PROB     87       THR      HA       HB1      0.900000E-01   1.00800           0
      1703 PROB     87       THR      CB       CT1      0.140000       12.0110           0
      1704 PROB     87       THR      HB       HA1      0.900000E-01   1.00800           0
      1705 PROB     87       THR      OG1      OH1     -0.660000       15.9994           0
      1706 PROB     87       THR      HG1      H        0.430000       1.00800           0
      1707 PROB     87       THR      CG2      CT3     -0.270000       12.0110           0
      1708 PROB     87       THR      HG21     HA3      0.900000E-01   1.00800           0
      1709 PROB     87       THR      HG22     HA3      0.900000E-01   1.00800           0
      1710 PROB     87       THR      HG23     HA3      0.900000E-01   1.00800           0
      1711 PROB     87       THR      C        C        0.510000       12.0110           0
      1712 PROB     87       THR      O        O       -0.510000       15.9994           0
      1713 PROB     88       LEU      N        NH1     -0.470000       14.0070           0
      1714 PROB     88       LEU      HN       H        0.310000       1.00800           0
      1715 PROB     88       LEU      CA       CT1      0.700000E-01   12.0110           0
      1716 PROB     88       LEU      HA       HB1      0.900000E-01   1.00800           0
      1717 PROB     88       LEU      CB       CT2     -0.180000       12.0110           0
      1718 PROB     88       LEU      HB1      HA2      0.900000E-01   1.00800           0
      1719 PROB     88       LEU      HB2      HA2      0.900000E-01   1.00800           0
      1720 PROB     88       LEU      CG       CT1     -0.900000E-01   12.0110           0
      1721 PROB     88       LEU      HG       HA1      0.900000E-01   1.00800           0
      1722 PROB     88       LEU      CD1      CT3     -0.270000       12.0110           0
      1723 PROB     88       LEU      HD11     HA3      0.900000E-01   1.00800           0
      1724 PROB     88       LEU      HD12     HA3      0.900000E-01   1.00800           0
      1725 PROB     88       LEU      HD13     HA3      0.900000E-01   1.00800           0
      1726 PROB     88       LEU      CD2      CT3     -0.270000       12.0110           0
      1727 PROB     88       LEU      HD21     HA3      0.900000E-01   1.00800           0
      1728 PROB     88       LEU      HD22     HA3      0.900000E-01   1.00800           0
      1729 PROB     88       LEU      HD23     HA3      0.900000E-01   1.00800           0
      1730 PROB     88       LEU      C        C        0.510000       12.0110           0
      1731 PROB     88       LEU      O        O       -0.510000       15.9994           0
      1732 PROB     89       ARG      N        NH1     -0.470000       14.0070           0
      1733 PROB     89       ARG      HN       H        0.310000       1.00800           0
      1734 PROB     89       ARG      CA       CT1      0.700000E-01   12.0110           0
      1735 PROB     89       ARG      HA       HB1      0.900000E-01   1.00800           0
      1736 PROB     89       ARG      CB       CT2     -0.180000       12.0110           0
      1737 PROB     89       ARG      HB1      HA2      0.900000E-01   1.00800           0
      1738 PROB     89       ARG      HB2      HA2      0.900000E-01   1.00800           0
      1739 PROB     89       ARG      CG       CT2     -0.180000       12.0110           0
      1740 PROB     89       ARG      HG1      HA2      0.900000E-01   1.00800           0
      1741 PROB     89       ARG      HG2      HA2      0.900000E-01   1.00800           0
      1742 PROB     89       ARG      CD       CT2      0.200000       12.0110           0
      1743 PROB     89       ARG      HD1      HA2      0.900000E-01   1.00800           0
      1744 PROB     89       ARG      HD2      HA2      0.900000E-01   1.00800           0
      1745 PROB     89       ARG      NE       NC2     -0.700000       14.0070           0
      1746 PROB     89       ARG      HE       HC       0.440000       1.00800           0
      1747 PROB     89       ARG      CZ       C        0.640000       12.0110           0
      1748 PROB     89       ARG      NH1      NC2     -0.800000       14.0070           0
      1749 PROB     89       ARG      HH11     HC       0.460000       1.00800           0
      1750 PROB     89       ARG      HH12     HC       0.460000       1.00800           0
      1751 PROB     89       ARG      NH2      NC2     -0.800000       14.0070           0
      1752 PROB     89       ARG      HH21     HC       0.460000       1.00800           0
      1753 PROB     89       ARG      HH22     HC       0.460000       1.00800           0
      1754 PROB     89       ARG      C        C        0.510000       12.0110           0
      1755 PROB     89       ARG      O        O       -0.510000       15.9994           0
      1756 PROB     90       LYS      N        NH1     -0.470000       14.0070           0
      1757 PROB     90       LYS      HN       H        0.310000       1.00800           0
      1758 PROB     90       LYS      CA       CT1      0.700000E-01   12.0110           0
      1759 PROB     90       LYS      HA       HB1      0.900000E-01   1.00800           0
      1760 PROB     90       LYS      CB       CT2     -0.180000       12.0110           0
      1761 PROB     90       LYS      HB1      HA2      0.900000E-01   1.00800           0
      1762 PROB     90       LYS      HB2      HA2      0.900000E-01   1.00800           0
      1763 PROB     90       LYS      CG       CT2     -0.180000       12.0110           0
      1764 PROB     90       LYS      HG1      HA2      0.900000E-01   1.00800           0
      1765 PROB     90       LYS      HG2      HA2      0.900000E-01   1.00800           0
      1766 PROB     90       LYS      CD       CT2     -0.180000       12.0110           0
      1767 PROB     90       LYS      HD1      HA2      0.900000E-01   1.00800           0
      1768 PROB     90       LYS      HD2      HA2      0.900000E-01   1.00800           0
      1769 PROB     90       LYS      CE       CT2      0.210000       12.0110           0
      1770 PROB     90       LYS      HE1      HA2      0.500000E-01   1.00800           0
      1771 PROB     90       LYS      HE2      HA2      0.500000E-01   1.00800           0
      1772 PROB     90       LYS      NZ       NH3     -0.300000       14.0070           0
      1773 PROB     90       LYS      HZ1      HC       0.330000       1.00800           0
      1774 PROB     90       LYS      HZ2      HC       0.330000       1.00800           0
      1775 PROB     90       LYS      HZ3      HC       0.330000       1.00800           0
      1776 PROB     90       LYS      C        C        0.510000       12.0110           0
      1777 PROB     90       LYS      O        O       -0.510000       15.9994           0
      1778 PROB     91       LYS      N        NH1     -0.470000       14.0070           0
      1779 PROB     91       LYS      HN       H        0.310000       1.00800           0
      1780 PROB     91       LYS      CA       CT1      0.700000E-01   12.0110           0
      1781 PROB     91       LYS      HA       HB1      0.900000E-01   1.00800           0
      1782 PROB     91       LYS      CB       CT2     -0.180000       12.0110           0
      1783 PROB     91       LYS      HB1      HA2      0.900000E-01   1.00800           0
      1784 PROB     91       LYS      HB2      HA2      0.900000E-01   1.00800           0
      1785 PROB     91       LYS      CG       CT2     -0.180000       12.0110           0
      1786 PROB     91       LYS      HG1      HA2      0.900000E-01   1.00800           0
      1787 PROB     91       LYS      HG2      HA2      0.900000E-01   1.00800           0
      1788 PROB     91       LYS      CD       CT2     -0.180000       12.0110           0
      1789 PROB     91       LYS      HD1      HA2      0.900000E-01   1.00800           0
      1790 PROB     91       LYS      HD2      HA2      0.900000E-01   1.00800           0
      1791 PROB     91       LYS      CE       CT2      0.210000       12.0110           0
      1792 PROB     91       LYS      HE1      HA2      0.500000E-01   1.00800           0
      1793 PROB     91       LYS      HE2      HA2      0.500000E-01   1.00800           0
      1794 PROB     91       LYS      NZ       NH3     -0.300000       14.0070           0
      1795 PROB     91       LYS      HZ1      HC       0.330000       1.00800           0
      1796 PROB     91       LYS      HZ2      HC       0.330000       1.00800           0
      1797 PROB     91       LYS      HZ3      HC       0.330000       1.00800           0
      1798 PROB     91       LYS      C        C        0.510000       12.0110           0
      1799 PROB     91       LYS      O        O       -0.510000       15.9994           0
      1800 PROB     92       GLY      N        NH1     -0.470000       14.0070           0
      1801 PROB     92       GLY      HN       H        0.310000       1.00800           0
      1802 PROB     92       GLY      CA       CT2     -0.200000E-01   12.0110           0
      1803 PROB     92       GLY      HA1      HB2      0.900000E-01   1.00800           0
      1804 PROB     92       GLY      HA2      HB2      0.900000E-01   1.00800           0
      1805 PROB     92       GLY      C        CC       0.340000       12.0110           0
      1806 PROB     92       GLY      OT1      OC      -0.670000       15.9994           0
      1807 PROB     92       GLY      OT2      OC      -0.670000       15.9994           0
      1808 PROC     2        GLY      N        NH3     -0.300000       14.0070           0
      1809 PROC     2        GLY      HT1      HC       0.330000       1.00800           0
      1810 PROC     2        GLY      HT2      HC       0.330000       1.00800           0
      1811 PROC     2        GLY      HT3      HC       0.330000       1.00800           0
      1812 PROC     2        GLY      CA       CT2      0.130000       12.0110           0
      1813 PROC     2        GLY      HA1      HB2      0.900000E-01   1.00800           0
      1814 PROC     2        GLY      HA2      HB2      0.900000E-01   1.00800           0
      1815 PROC     2        GLY      C        C        0.510000       12.0110           0
      1816 PROC     2        GLY      O        O       -0.510000       15.9994           0
      1817 PROC     3        ARG      N        NH1     -0.470000       14.0070           0
      1818 PROC     3        ARG      HN       H        0.310000       1.00800           0
      1819 PROC     3        ARG      CA       CT1      0.700000E-01   12.0110           0
      1820 PROC     3        ARG      HA       HB1      0.900000E-01   1.00800           0
      1821 PROC     3        ARG      CB       CT2     -0.180000       12.0110           0
      1822 PROC     3        ARG      HB1      HA2      0.900000E-01   1.00800           0
      1823 PROC     3        ARG      HB2      HA2      0.900000E-01   1.00800           0
      1824 PROC     3        ARG      CG       CT2     -0.180000       12.0110           0
      1825 PROC     3        ARG      HG1      HA2      0.900000E-01   1.00800           0
      1826 PROC     3        ARG      HG2      HA2      0.900000E-01   1.00800           0
      1827 PROC     3        ARG      CD       CT2      0.200000       12.0110           0
      1828 PROC     3        ARG      HD1      HA2      0.900000E-01   1.00800           0
      1829 PROC     3        ARG      HD2      HA2      0.900000E-01   1.00800           0
      1830 PROC     3        ARG      NE       NC2     -0.700000       14.0070           0
      1831 PROC     3        ARG      HE       HC       0.440000       1.00800           0
      1832 PROC     3        ARG      CZ       C        0.640000       12.0110           0
      1833 PROC     3        ARG      NH1      NC2     -0.800000       14.0070           0
      1834 PROC     3        ARG      HH11     HC       0.460000       1.00800           0
      1835 PROC     3        ARG      HH12     HC       0.460000       1.00800           0
      1836 PROC     3        ARG      NH2      NC2     -0.800000       14.0070           0
      1837 PROC     3        ARG      HH21     HC       0.460000       1.00800           0
      1838 PROC     3        ARG      HH22     HC       0.460000       1.00800           0
      1839 PROC     3        ARG      C        C        0.510000       12.0110           0
      1840 PROC     3        ARG      O        O       -0.510000       15.9994           0
      1841 PROC     4        LYS      N        NH1     -0.470000       14.0070           0
      1842 PROC     4        LYS      HN       H        0.310000       1.00800           0
      1843 PROC     4        LYS      CA       CT1      0.700000E-01   12.0110           0
      1844 PROC     4        LYS      HA       HB1      0.900000E-01   1.00800           0
      1845 PROC     4        LYS      CB       CT2     -0.180000       12.0110           0
      1846 PROC     4        LYS      HB1      HA2      0.900000E-01   1.00800           0
      1847 PROC     4        LYS      HB2      HA2      0.900000E-01   1.00800           0
      1848 PROC     4        LYS      CG       CT2     -0.180000       12.0110           0
      1849 PROC     4        LYS      HG1      HA2      0.900000E-01   1.00800           0
      1850 PROC     4        LYS      HG2      HA2      0.900000E-01   1.00800           0
      1851 PROC     4        LYS      CD       CT2     -0.180000       12.0110           0
      1852 PROC     4        LYS      HD1      HA2      0.900000E-01   1.00800           0
      1853 PROC     4        LYS      HD2      HA2      0.900000E-01   1.00800           0
      1854 PROC     4        LYS      CE       CT2      0.210000       12.0110           0
      1855 PROC     4        LYS      HE1      HA2      0.500000E-01   1.00800           0
      1856 PROC     4        LYS      HE2      HA2      0.500000E-01   1.00800           0
      1857 PROC     4        LYS      NZ       NH3     -0.300000       14.0070           0
      1858 PROC     4        LYS      HZ1      HC       0.330000       1.00800           0
      1859 PROC     4        LYS      HZ2      HC       0.330000       1.00800           0
      1860 PROC     4        LYS      HZ3      HC       0.330000       1.00800           0
      1861 PROC     4        LYS      C        C        0.510000       12.0110           0
      1862 PROC     4        LYS      O        O       -0.510000       15.9994           0
      1863 PROC     5        LYS      N        NH1     -0.470000       14.0070           0
      1864 PROC     5        LYS      HN       H        0.310000       1.00800           0
      1865 PROC     5        LYS      CA       CT1      0.700000E-01   12.0110           0
      1866 PROC     5        LYS      HA       HB1      0.900000E-01   1.00800           0
      1867 PROC     5        LYS      CB       CT2     -0.180000       12.0110           0
      1868 PROC     5        LYS      HB1      HA2      0.900000E-01   1.00800           0
      1869 PROC     5        LYS      HB2      HA2      0.900000E-01   1.00800           0
      1870 PROC     5        LYS      CG       CT2     -0.180000       12.0110           0
      1871 PROC     5        LYS      HG1      HA2      0.900000E-01   1.00800           0
      1872 PROC     5        LYS      HG2      HA2      0.900000E-01   1.00800           0
      1873 PROC     5        LYS      CD       CT2     -0.180000       12.0110           0
      1874 PROC     5        LYS      HD1      HA2      0.900000E-01   1.00800           0
      1875 PROC     5        LYS      HD2      HA2      0.900000E-01   1.00800           0
      1876 PROC     5        LYS      CE       CT2      0.210000       12.0110           0
      1877 PROC     5        LYS      HE1      HA2      0.500000E-01   1.00800           0
      1878 PROC     5        LYS      HE2      HA2      0.500000E-01   1.00800           0
      1879 PROC     5        LYS      NZ       NH3     -0.300000       14.0070           0
      1880 PROC     5        LYS      HZ1      HC       0.330000       1.00800           0
      1881 PROC     5        LYS      HZ2      HC       0.330000       1.00800           0
      1882 PROC     5        LYS      HZ3      HC       0.330000       1.00800           0
      1883 PROC     5        LYS      C        C        0.510000       12.0110           0
      1884 PROC     5        LYS      O        O       -0.510000       15.9994           0
      1885 PROC     6        ILE      N        NH1     -0.470000       14.0070           0
      1886 PROC     6        ILE      HN       H        0.310000       1.00800           0
      1887 PROC     6        ILE      CA       CT1      0.700000E-01   12.0110           0
      1888 PROC     6        ILE      HA       HB1      0.900000E-01   1.00800           0
      1889 PROC     6        ILE      CB       CT1     -0.900000E-01   12.0110           0
      1890 PROC     6        ILE      HB       HA1      0.900000E-01   1.00800           0
      1891 PROC     6        ILE      CG2      CT3     -0.270000       12.0110           0
      1892 PROC     6        ILE      HG21     HA3      0.900000E-01   1.00800           0
      1893 PROC     6        ILE      HG22     HA3      0.900000E-01   1.00800           0
      1894 PROC     6        ILE      HG23     HA3      0.900000E-01   1.00800           0
      1895 PROC     6        ILE      CG1      CT2     -0.180000       12.0110           0
      1896 PROC     6        ILE      HG11     HA2      0.900000E-01   1.00800           0
      1897 PROC     6        ILE      HG12     HA2      0.900000E-01   1.00800           0
      1898 PROC     6        ILE      CD       CT3     -0.270000       12.0110           0
      1899 PROC     6        ILE      HD1      HA3      0.900000E-01   1.00800           0
      1900 PROC     6        ILE      HD2      HA3      0.900000E-01   1.00800           0
      1901 PROC     6        ILE      HD3      HA3      0.900000E-01   1.00800           0
      1902 PROC     6        ILE      C        C        0.510000       12.0110           0
      1903 PROC     6        ILE      O        O       -0.510000       15.9994           0
      1904 PROC     7        GLN      N        NH1     -0.470000       14.0070           0
      1905 PROC     7        GLN      HN       H        0.310000       1.00800           0
      1906 PROC     7        GLN      CA       CT1      0.700000E-01   12.0110           0
      1907 PROC     7        GLN      HA       HB1      0.900000E-01   1.00800           0
      1908 PROC     7        GLN      CB       CT2     -0.180000       12.0110           0
      1909 PROC     7        GLN      HB1      HA2      0.900000E-01   1.00800           0
      1910 PROC     7        GLN      HB2      HA2      0.900000E-01   1.00800           0
      1911 PROC     7        GLN      CG       CT2     -0.180000       12.0110           0
      1912 PROC     7        GLN      HG1      HA2      0.900000E-01   1.00800           0
      1913 PROC     7        GLN      HG2      HA2      0.900000E-01   1.00800           0
      1914 PROC     7        GLN      CD       CC       0.550000       12.0110           0
      1915 PROC     7        GLN      OE1      O       -0.550000       15.9994           0
      1916 PROC     7        GLN      NE2      NH2     -0.620000       14.0070           0
      1917 PROC     7        GLN      HE21     H        0.320000       1.00800           0
      1918 PROC     7        GLN      HE22     H        0.300000       1.00800           0
      1919 PROC     7        GLN      C        C        0.510000       12.0110           0
      1920 PROC     7        GLN      O        O       -0.510000       15.9994           0
      1921 PROC     8        ILE      N        NH1     -0.470000       14.0070           0
      1922 PROC     8        ILE      HN       H        0.310000       1.00800           0
      1923 PROC     8        ILE      CA       CT1      0.700000E-01   12.0110           0
      1924 PROC     8        ILE      HA       HB1      0.900000E-01   1.00800           0
      1925 PROC     8        ILE      CB       CT1     -0.900000E-01   12.0110           0
      1926 PROC     8        ILE      HB       HA1      0.900000E-01   1.00800           0
      1927 PROC     8        ILE      CG2      CT3     -0.270000       12.0110           0
      1928 PROC     8        ILE      HG21     HA3      0.900000E-01   1.00800           0
      1929 PROC     8        ILE      HG22     HA3      0.900000E-01   1.00800           0
      1930 PROC     8        ILE      HG23     HA3      0.900000E-01   1.00800           0
      1931 PROC     8        ILE      CG1      CT2     -0.180000       12.0110           0
      1932 PROC     8        ILE      HG11     HA2      0.900000E-01   1.00800           0
      1933 PROC     8        ILE      HG12     HA2      0.900000E-01   1.00800           0
      1934 PROC     8        ILE      CD       CT3     -0.270000       12.0110           0
      1935 PROC     8        ILE      HD1      HA3      0.900000E-01   1.00800           0
      1936 PROC     8        ILE      HD2      HA3      0.900000E-01   1.00800           0
      1937 PROC     8        ILE      HD3      HA3      0.900000E-01   1.00800           0
      1938 PROC     8        ILE      C        C        0.510000       12.0110           0
      1939 PROC     8        ILE      O        O       -0.510000       15.9994           0
      1940 PROC     9        GLN      N        NH1     -0.470000       14.0070           0
      1941 PROC     9        GLN      HN       H        0.310000       1.00800           0
      1942 PROC     9        GLN      CA       CT1      0.700000E-01   12.0110           0
      1943 PROC     9        GLN      HA       HB1      0.900000E-01   1.00800           0
      1944 PROC     9        GLN      CB       CT2     -0.180000       12.0110           0
      1945 PROC     9        GLN      HB1      HA2      0.900000E-01   1.00800           0
      1946 PROC     9        GLN      HB2      HA2      0.900000E-01   1.00800           0
      1947 PROC     9        GLN      CG       CT2     -0.180000       12.0110           0
      1948 PROC     9        GLN      HG1      HA2      0.900000E-01   1.00800           0
      1949 PROC     9        GLN      HG2      HA2      0.900000E-01   1.00800           0
      1950 PROC     9        GLN      CD       CC       0.550000       12.0110           0
      1951 PROC     9        GLN      OE1      O       -0.550000       15.9994           0
      1952 PROC     9        GLN      NE2      NH2     -0.620000       14.0070           0
      1953 PROC     9        GLN      HE21     H        0.320000       1.00800           0
      1954 PROC     9        GLN      HE22     H        0.300000       1.00800           0
      1955 PROC     9        GLN      C        C        0.510000       12.0110           0
      1956 PROC     9        GLN      O        O       -0.510000       15.9994           0
      1957 PROC     10       ARG      N        NH1     -0.470000       14.0070           0
      1958 PROC     10       ARG      HN       H        0.310000       1.00800           0
      1959 PROC     10       ARG      CA       CT1      0.700000E-01   12.0110           0
      1960 PROC     10       ARG      HA       HB1      0.900000E-01   1.00800           0
      1961 PROC     10       ARG      CB       CT2     -0.180000       12.0110           0
      1962 PROC     10       ARG      HB1      HA2      0.900000E-01   1.00800           0
      1963 PROC     10       ARG      HB2      HA2      0.900000E-01   1.00800           0
      1964 PROC     10       ARG      CG       CT2     -0.180000       12.0110           0
      1965 PROC     10       ARG      HG1      HA2      0.900000E-01   1.00800           0
      1966 PROC     10       ARG      HG2      HA2      0.900000E-01   1.00800           0
      1967 PROC     10       ARG      CD       CT2      0.200000       12.0110           0
      1968 PROC     10       ARG      HD1      HA2      0.900000E-01   1.00800           0
      1969 PROC     10       ARG      HD2      HA2      0.900000E-01   1.00800           0
      1970 PROC     10       ARG      NE       NC2     -0.700000       14.0070           0
      1971 PROC     10       ARG      HE       HC       0.440000       1.00800           0
      1972 PROC     10       ARG      CZ       C        0.640000       12.0110           0
      1973 PROC     10       ARG      NH1      NC2     -0.800000       14.0070           0
      1974 PROC     10       ARG      HH11     HC       0.460000       1.00800           0
      1975 PROC     10       ARG      HH12     HC       0.460000       1.00800           0
      1976 PROC     10       ARG      NH2      NC2     -0.800000       14.0070           0
      1977 PROC     10       ARG      HH21     HC       0.460000       1.00800           0
      1978 PROC     10       ARG      HH22     HC       0.460000       1.00800           0
      1979 PROC     10       ARG      C        C        0.510000       12.0110           0
      1980 PROC     10       ARG      O        O       -0.510000       15.9994           0
      1981 PROC     11       ILE      N        NH1     -0.470000       14.0070           0
      1982 PROC     11       ILE      HN       H        0.310000       1.00800           0
      1983 PROC     11       ILE      CA       CT1      0.700000E-01   12.0110           0
      1984 PROC     11       ILE      HA       HB1      0.900000E-01   1.00800           0
      1985 PROC     11       ILE      CB       CT1     -0.900000E-01   12.0110           0
      1986 PROC     11       ILE      HB       HA1      0.900000E-01   1.00800           0
      1987 PROC     11       ILE      CG2      CT3     -0.270000       12.0110           0
      1988 PROC     11       ILE      HG21     HA3      0.900000E-01   1.00800           0
      1989 PROC     11       ILE      HG22     HA3      0.900000E-01   1.00800           0
      1990 PROC     11       ILE      HG23     HA3      0.900000E-01   1.00800           0
      1991 PROC     11       ILE      CG1      CT2     -0.180000       12.0110           0
      1992 PROC     11       ILE      HG11     HA2      0.900000E-01   1.00800           0
      1993 PROC     11       ILE      HG12     HA2      0.900000E-01   1.00800           0
      1994 PROC     11       ILE      CD       CT3     -0.270000       12.0110           0
      1995 PROC     11       ILE      HD1      HA3      0.900000E-01   1.00800           0
      1996 PROC     11       ILE      HD2      HA3      0.900000E-01   1.00800           0
      1997 PROC     11       ILE      HD3      HA3      0.900000E-01   1.00800           0
      1998 PROC     11       ILE      C        C        0.510000       12.0110           0
      1999 PROC     11       ILE      O        O       -0.510000       15.9994           0
      2000 PROC     12       THR      N        NH1     -0.470000       14.0070           0
      2001 PROC     12       THR      HN       H        0.310000       1.00800           0
      2002 PROC     12       THR      CA       CT1      0.700000E-01   12.0110           0
      2003 PROC     12       THR      HA       HB1      0.900000E-01   1.00800           0
      2004 PROC     12       THR      CB       CT1      0.140000       12.0110           0
      2005 PROC     12       THR      HB       HA1      0.900000E-01   1.00800           0
      2006 PROC     12       THR      OG1      OH1     -0.660000       15.9994           0
      2007 PROC     12       THR      HG1      H        0.430000       1.00800           0
      2008 PROC     12       THR      CG2      CT3     -0.270000       12.0110           0
      2009 PROC     12       THR      HG21     HA3      0.900000E-01   1.00800           0
      2010 PROC     12       THR      HG22     HA3      0.900000E-01   1.00800           0
      2011 PROC     12       THR      HG23     HA3      0.900000E-01   1.00800           0
      2012 PROC     12       THR      C        C        0.510000       12.0110           0
      2013 PROC     12       THR      O        O       -0.510000       15.9994           0
      2014 PROC     13       ASP      N        NH1     -0.470000       14.0070           0
      2015 PROC     13       ASP      HN       H        0.310000       1.00800           0
      2016 PROC     13       ASP      CA       CT1      0.700000E-01   12.0110           0
      2017 PROC     13       ASP      HA       HB1      0.900000E-01   1.00800           0
      2018 PROC     13       ASP      CB       CT2A    -0.280000       12.0110           0
      2019 PROC     13       ASP      HB1      HA2      0.900000E-01   1.00800           0
      2020 PROC     13       ASP      HB2      HA2      0.900000E-01   1.00800           0
      2021 PROC     13       ASP      CG       CC       0.620000       12.0110           0
      2022 PROC     13       ASP      OD1      OC      -0.760000       15.9994           0
      2023 PROC     13       ASP      OD2      OC      -0.760000       15.9994           0
      2024 PROC     13       ASP      C        C        0.510000       12.0110           0
      2025 PROC     13       ASP      O        O       -0.510000       15.9994           0
      2026 PROC     14       GLU      N        NH1     -0.470000       14.0070           0
      2027 PROC     14       GLU      HN       H        0.310000       1.00800           0
      2028 PROC     14       GLU      CA       CT1      0.700000E-01   12.0110           0
      2029 PROC     14       GLU      HA       HB1      0.900000E-01   1.00800           0
      2030 PROC     14       GLU      CB       CT2A    -0.180000       12.0110           0
      2031 PROC     14       GLU      HB1      HA2      0.900000E-01   1.00800           0
      2032 PROC     14       GLU      HB2      HA2      0.900000E-01   1.00800           0
      2033 PROC     14       GLU      CG       CT2     -0.280000       12.0110           0
      2034 PROC     14       GLU      HG1      HA2      0.900000E-01   1.00800           0
      2035 PROC     14       GLU      HG2      HA2      0.900000E-01   1.00800           0
      2036 PROC     14       GLU      CD       CC       0.620000       12.0110           0
      2037 PROC     14       GLU      OE1      OC      -0.760000       15.9994           0
      2038 PROC     14       GLU      OE2      OC      -0.760000       15.9994           0
      2039 PROC     14       GLU      C        C        0.510000       12.0110           0
      2040 PROC     14       GLU      O        O       -0.510000       15.9994           0
      2041 PROC     15       ARG      N        NH1     -0.470000       14.0070           0
      2042 PROC     15       ARG      HN       H        0.310000       1.00800           0
      2043 PROC     15       ARG      CA       CT1      0.700000E-01   12.0110           0
      2044 PROC     15       ARG      HA       HB1      0.900000E-01   1.00800           0
      2045 PROC     15       ARG      CB       CT2     -0.180000       12.0110           0
      2046 PROC     15       ARG      HB1      HA2      0.900000E-01   1.00800           0
      2047 PROC     15       ARG      HB2      HA2      0.900000E-01   1.00800           0
      2048 PROC     15       ARG      CG       CT2     -0.180000       12.0110           0
      2049 PROC     15       ARG      HG1      HA2      0.900000E-01   1.00800           0
      2050 PROC     15       ARG      HG2      HA2      0.900000E-01   1.00800           0
      2051 PROC     15       ARG      CD       CT2      0.200000       12.0110           0
      2052 PROC     15       ARG      HD1      HA2      0.900000E-01   1.00800           0
      2053 PROC     15       ARG      HD2      HA2      0.900000E-01   1.00800           0
      2054 PROC     15       ARG      NE       NC2     -0.700000       14.0070           0
      2055 PROC     15       ARG      HE       HC       0.440000       1.00800           0
      2056 PROC     15       ARG      CZ       C        0.640000       12.0110           0
      2057 PROC     15       ARG      NH1      NC2     -0.800000       14.0070           0
      2058 PROC     15       ARG      HH11     HC       0.460000       1.00800           0
      2059 PROC     15       ARG      HH12     HC       0.460000       1.00800           0
      2060 PROC     15       ARG      NH2      NC2     -0.800000       14.0070           0
      2061 PROC     15       ARG      HH21     HC       0.460000       1.00800           0
      2062 PROC     15       ARG      HH22     HC       0.460000       1.00800           0
      2063 PROC     15       ARG      C        C        0.510000       12.0110           0
      2064 PROC     15       ARG      O        O       -0.510000       15.9994           0
      2065 PROC     16       ASN      N        NH1     -0.470000       14.0070           0
      2066 PROC     16       ASN      HN       H        0.310000       1.00800           0
      2067 PROC     16       ASN      CA       CT1      0.700000E-01   12.0110           0
      2068 PROC     16       ASN      HA       HB1      0.900000E-01   1.00800           0
      2069 PROC     16       ASN      CB       CT2     -0.180000       12.0110           0
      2070 PROC     16       ASN      HB1      HA2      0.900000E-01   1.00800           0
      2071 PROC     16       ASN      HB2      HA2      0.900000E-01   1.00800           0
      2072 PROC     16       ASN      CG       CC       0.550000       12.0110           0
      2073 PROC     16       ASN      OD1      O       -0.550000       15.9994           0
      2074 PROC     16       ASN      ND2      NH2     -0.620000       14.0070           0
      2075 PROC     16       ASN      HD21     H        0.320000       1.00800           0
      2076 PROC     16       ASN      HD22     H        0.300000       1.00800           0
      2077 PROC     16       ASN      C        C        0.510000       12.0110           0
      2078 PROC     16       ASN      O        O       -0.510000       15.9994           0
      2079 PROC     17       ARG      N        NH1     -0.470000       14.0070           0
      2080 PROC     17       ARG      HN       H        0.310000       1.00800           0
      2081 PROC     17       ARG      CA       CT1      0.700000E-01   12.0110           0
      2082 PROC     17       ARG      HA       HB1      0.900000E-01   1.00800           0
      2083 PROC     17       ARG      CB       CT2     -0.180000       12.0110           0
      2084 PROC     17       ARG      HB1      HA2      0.900000E-01   1.00800           0
      2085 PROC     17       ARG      HB2      HA2      0.900000E-01   1.00800           0
      2086 PROC     17       ARG      CG       CT2     -0.180000       12.0110           0
      2087 PROC     17       ARG      HG1      HA2      0.900000E-01   1.00800           0
      2088 PROC     17       ARG      HG2      HA2      0.900000E-01   1.00800           0
      2089 PROC     17       ARG      CD       CT2      0.200000       12.0110           0
      2090 PROC     17       ARG      HD1      HA2      0.900000E-01   1.00800           0
      2091 PROC     17       ARG      HD2      HA2      0.900000E-01   1.00800           0
      2092 PROC     17       ARG      NE       NC2     -0.700000       14.0070           0
      2093 PROC     17       ARG      HE       HC       0.440000       1.00800           0
      2094 PROC     17       ARG      CZ       C        0.640000       12.0110           0
      2095 PROC     17       ARG      NH1      NC2     -0.800000       14.0070           0
      2096 PROC     17       ARG      HH11     HC       0.460000       1.00800           0
      2097 PROC     17       ARG      HH12     HC       0.460000       1.00800           0
      2098 PROC     17       ARG      NH2      NC2     -0.800000       14.0070           0
      2099 PROC     17       ARG      HH21     HC       0.460000       1.00800           0
      2100 PROC     17       ARG      HH22     HC       0.460000       1.00800           0
      2101 PROC     17       ARG      C        C        0.510000       12.0110           0
      2102 PROC     17       ARG      O        O       -0.510000       15.9994           0
      2103 PROC     18       GLN      N        NH1     -0.470000       14.0070           0
      2104 PROC     18       GLN      HN       H        0.310000       1.00800           0
      2105 PROC     18       GLN      CA       CT1      0.700000E-01   12.0110           0
      2106 PROC     18       GLN      HA       HB1      0.900000E-01   1.00800           0
      2107 PROC     18       GLN      CB       CT2     -0.180000       12.0110           0
      2108 PROC     18       GLN      HB1      HA2      0.900000E-01   1.00800           0
      2109 PROC     18       GLN      HB2      HA2      0.900000E-01   1.00800           0
      2110 PROC     18       GLN      CG       CT2     -0.180000       12.0110           0
      2111 PROC     18       GLN      HG1      HA2      0.900000E-01   1.00800           0
      2112 PROC     18       GLN      HG2      HA2      0.900000E-01   1.00800           0
      2113 PROC     18       GLN      CD       CC       0.550000       12.0110           0
      2114 PROC     18       GLN      OE1      O       -0.550000       15.9994           0
      2115 PROC     18       GLN      NE2      NH2     -0.620000       14.0070           0
      2116 PROC     18       GLN      HE21     H        0.320000       1.00800           0
      2117 PROC     18       GLN      HE22     H        0.300000       1.00800           0
      2118 PROC     18       GLN      C        C        0.510000       12.0110           0
      2119 PROC     18       GLN      O        O       -0.510000       15.9994           0
      2120 PROC     19       VAL      N        NH1     -0.470000       14.0070           0
      2121 PROC     19       VAL      HN       H        0.310000       1.00800           0
      2122 PROC     19       VAL      CA       CT1      0.700000E-01   12.0110           0
      2123 PROC     19       VAL      HA       HB1      0.900000E-01   1.00800           0
      2124 PROC     19       VAL      CB       CT1     -0.900000E-01   12.0110           0
      2125 PROC     19       VAL      HB       HA1      0.900000E-01   1.00800           0
      2126 PROC     19       VAL      CG1      CT3     -0.270000       12.0110           0
      2127 PROC     19       VAL      HG11     HA3      0.900000E-01   1.00800           0
      2128 PROC     19       VAL      HG12     HA3      0.900000E-01   1.00800           0
      2129 PROC     19       VAL      HG13     HA3      0.900000E-01   1.00800           0
      2130 PROC     19       VAL      CG2      CT3     -0.270000       12.0110           0
      2131 PROC     19       VAL      HG21     HA3      0.900000E-01   1.00800           0
      2132 PROC     19       VAL      HG22     HA3      0.900000E-01   1.00800           0
      2133 PROC     19       VAL      HG23     HA3      0.900000E-01   1.00800           0
      2134 PROC     19       VAL      C        C        0.510000       12.0110           0
      2135 PROC     19       VAL      O        O       -0.510000       15.9994           0
      2136 PROC     20       THR      N        NH1     -0.470000       14.0070           0
      2137 PROC     20       THR      HN       H        0.310000       1.00800           0
      2138 PROC     20       THR      CA       CT1      0.700000E-01   12.0110           0
      2139 PROC     20       THR      HA       HB1      0.900000E-01   1.00800           0
      2140 PROC     20       THR      CB       CT1      0.140000       12.0110           0
      2141 PROC     20       THR      HB       HA1      0.900000E-01   1.00800           0
      2142 PROC     20       THR      OG1      OH1     -0.660000       15.9994           0
      2143 PROC     20       THR      HG1      H        0.430000       1.00800           0
      2144 PROC     20       THR      CG2      CT3     -0.270000       12.0110           0
      2145 PROC     20       THR      HG21     HA3      0.900000E-01   1.00800           0
      2146 PROC     20       THR      HG22     HA3      0.900000E-01   1.00800           0
      2147 PROC     20       THR      HG23     HA3      0.900000E-01   1.00800           0
      2148 PROC     20       THR      C        C        0.510000       12.0110           0
      2149 PROC     20       THR      O        O       -0.510000       15.9994           0
      2150 PROC     21       PHE      N        NH1     -0.470000       14.0070           0
      2151 PROC     21       PHE      HN       H        0.310000       1.00800           0
      2152 PROC     21       PHE      CA       CT1      0.700000E-01   12.0110           0
      2153 PROC     21       PHE      HA       HB1      0.900000E-01   1.00800           0
      2154 PROC     21       PHE      CB       CT2     -0.180000       12.0110           0
      2155 PROC     21       PHE      HB1      HA2      0.900000E-01   1.00800           0
      2156 PROC     21       PHE      HB2      HA2      0.900000E-01   1.00800           0
      2157 PROC     21       PHE      CG       CA       0.000000       12.0110           0
      2158 PROC     21       PHE      CD1      CA      -0.115000       12.0110           0
      2159 PROC     21       PHE      HD1      HP       0.115000       1.00800           0
      2160 PROC     21       PHE      CE1      CA      -0.115000       12.0110           0
      2161 PROC     21       PHE      HE1      HP       0.115000       1.00800           0
      2162 PROC     21       PHE      CZ       CA      -0.115000       12.0110           0
      2163 PROC     21       PHE      HZ       HP       0.115000       1.00800           0
      2164 PROC     21       PHE      CD2      CA      -0.115000       12.0110           0
      2165 PROC     21       PHE      HD2      HP       0.115000       1.00800           0
      2166 PROC     21       PHE      CE2      CA      -0.115000       12.0110           0
      2167 PROC     21       PHE      HE2      HP       0.115000       1.00800           0
      2168 PROC     21       PHE      C        C        0.510000       12.0110           0
      2169 PROC     21       PHE      O        O       -0.510000       15.9994           0
      2170 PROC     22       THR      N        NH1     -0.470000       14.0070           0
      2171 PROC     22       THR      HN       H        0.310000       1.00800           0
      2172 PROC     22       THR      CA       CT1      0.700000E-01   12.0110           0
      2173 PROC     22       THR      HA       HB1      0.900000E-01   1.00800           0
      2174 PROC     22       THR      CB       CT1      0.140000       12.0110           0
      2175 PROC     22       THR      HB       HA1      0.900000E-01   1.00800           0
      2176 PROC     22       THR      OG1      OH1     -0.660000       15.9994           0
      2177 PROC     22       THR      HG1      H        0.430000       1.00800           0
      2178 PROC     22       THR      CG2      CT3     -0.270000       12.0110           0
      2179 PROC     22       THR      HG21     HA3      0.900000E-01   1.00800           0
      2180 PROC     22       THR      HG22     HA3      0.900000E-01   1.00800           0
      2181 PROC     22       THR      HG23     HA3      0.900000E-01   1.00800           0
      2182 PROC     22       THR      C        C        0.510000       12.0110           0
      2183 PROC     22       THR      O        O       -0.510000       15.9994           0
      2184 PROC     23       LYS      N        NH1     -0.470000       14.0070           0
      2185 PROC     23       LYS      HN       H        0.310000       1.00800           0
      2186 PROC     23       LYS      CA       CT1      0.700000E-01   12.0110           0
      2187 PROC     23       LYS      HA       HB1      0.900000E-01   1.00800           0
      2188 PROC     23       LYS      CB       CT2     -0.180000       12.0110           0
      2189 PROC     23       LYS      HB1      HA2      0.900000E-01   1.00800           0
      2190 PROC     23       LYS      HB2      HA2      0.900000E-01   1.00800           0
      2191 PROC     23       LYS      CG       CT2     -0.180000       12.0110           0
      2192 PROC     23       LYS      HG1      HA2      0.900000E-01   1.00800           0
      2193 PROC     23       LYS      HG2      HA2      0.900000E-01   1.00800           0
      2194 PROC     23       LYS      CD       CT2     -0.180000       12.0110           0
      2195 PROC     23       LYS      HD1      HA2      0.900000E-01   1.00800           0
      2196 PROC     23       LYS      HD2      HA2      0.900000E-01   1.00800           0
      2197 PROC     23       LYS      CE       CT2      0.210000       12.0110           0
      2198 PROC     23       LYS      HE1      HA2      0.500000E-01   1.00800           0
      2199 PROC     23       LYS      HE2      HA2      0.500000E-01   1.00800           0
      2200 PROC     23       LYS      NZ       NH3     -0.300000       14.0070           0
      2201 PROC     23       LYS      HZ1      HC       0.330000       1.00800           0
      2202 PROC     23       LYS      HZ2      HC       0.330000       1.00800           0
      2203 PROC     23       LYS      HZ3      HC       0.330000       1.00800           0
      2204 PROC     23       LYS      C        C        0.510000       12.0110           0
      2205 PROC     23       LYS      O        O       -0.510000       15.9994           0
      2206 PROC     24       ARG      N        NH1     -0.470000       14.0070           0
      2207 PROC     24       ARG      HN       H        0.310000       1.00800           0
      2208 PROC     24       ARG      CA       CT1      0.700000E-01   12.0110           0
      2209 PROC     24       ARG      HA       HB1      0.900000E-01   1.00800           0
      2210 PROC     24       ARG      CB       CT2     -0.180000       12.0110           0
      2211 PROC     24       ARG      HB1      HA2      0.900000E-01   1.00800           0
      2212 PROC     24       ARG      HB2      HA2      0.900000E-01   1.00800           0
      2213 PROC     24       ARG      CG       CT2     -0.180000       12.0110           0
      2214 PROC     24       ARG      HG1      HA2      0.900000E-01   1.00800           0
      2215 PROC     24       ARG      HG2      HA2      0.900000E-01   1.00800           0
      2216 PROC     24       ARG      CD       CT2      0.200000       12.0110           0
      2217 PROC     24       ARG      HD1      HA2      0.900000E-01   1.00800           0
      2218 PROC     24       ARG      HD2      HA2      0.900000E-01   1.00800           0
      2219 PROC     24       ARG      NE       NC2     -0.700000       14.0070           0
      2220 PROC     24       ARG      HE       HC       0.440000       1.00800           0
      2221 PROC     24       ARG      CZ       C        0.640000       12.0110           0
      2222 PROC     24       ARG      NH1      NC2     -0.800000       14.0070           0
      2223 PROC     24       ARG      HH11     HC       0.460000       1.00800           0
      2224 PROC     24       ARG      HH12     HC       0.460000       1.00800           0
      2225 PROC     24       ARG      NH2      NC2     -0.800000       14.0070           0
      2226 PROC     24       ARG      HH21     HC       0.460000       1.00800           0
      2227 PROC     24       ARG      HH22     HC       0.460000       1.00800           0
      2228 PROC     24       ARG      C        C        0.510000       12.0110           0
      2229 PROC     24       ARG      O        O       -0.510000       15.9994           0
      2230 PROC     25       LYS      N        NH1     -0.470000       14.0070           0
      2231 PROC     25       LYS      HN       H        0.310000       1.00800           0
      2232 PROC     25       LYS      CA       CT1      0.700000E-01   12.0110           0
      2233 PROC     25       LYS      HA       HB1      0.900000E-01   1.00800           0
      2234 PROC     25       LYS      CB       CT2     -0.180000       12.0110           0
      2235 PROC     25       LYS      HB1      HA2      0.900000E-01   1.00800           0
      2236 PROC     25       LYS      HB2      HA2      0.900000E-01   1.00800           0
      2237 PROC     25       LYS      CG       CT2     -0.180000       12.0110           0
      2238 PROC     25       LYS      HG1      HA2      0.900000E-01   1.00800           0
      2239 PROC     25       LYS      HG2      HA2      0.900000E-01   1.00800           0
      2240 PROC     25       LYS      CD       CT2     -0.180000       12.0110           0
      2241 PROC     25       LYS      HD1      HA2      0.900000E-01   1.00800           0
      2242 PROC     25       LYS      HD2      HA2      0.900000E-01   1.00800           0
      2243 PROC     25       LYS      CE       CT2      0.210000       12.0110           0
      2244 PROC     25       LYS      HE1      HA2      0.500000E-01   1.00800           0
      2245 PROC     25       LYS      HE2      HA2      0.500000E-01   1.00800           0
      2246 PROC     25       LYS      NZ       NH3     -0.300000       14.0070           0
      2247 PROC     25       LYS      HZ1      HC       0.330000       1.00800           0
      2248 PROC     25       LYS      HZ2      HC       0.330000       1.00800           0
      2249 PROC     25       LYS      HZ3      HC       0.330000       1.00800           0
      2250 PROC     25       LYS      C        C        0.510000       12.0110           0
      2251 PROC     25       LYS      O        O       -0.510000       15.9994           0
      2252 PROC     26       PHE      N        NH1     -0.470000       14.0070           0
      2253 PROC     26       PHE      HN       H        0.310000       1.00800           0
      2254 PROC     26       PHE      CA       CT1      0.700000E-01   12.0110           0
      2255 PROC     26       PHE      HA       HB1      0.900000E-01   1.00800           0
      2256 PROC     26       PHE      CB       CT2     -0.180000       12.0110           0
      2257 PROC     26       PHE      HB1      HA2      0.900000E-01   1.00800           0
      2258 PROC     26       PHE      HB2      HA2      0.900000E-01   1.00800           0
      2259 PROC     26       PHE      CG       CA       0.000000       12.0110           0
      2260 PROC     26       PHE      CD1      CA      -0.115000       12.0110           0
      2261 PROC     26       PHE      HD1      HP       0.115000       1.00800           0
      2262 PROC     26       PHE      CE1      CA      -0.115000       12.0110           0
      2263 PROC     26       PHE      HE1      HP       0.115000       1.00800           0
      2264 PROC     26       PHE      CZ       CA      -0.115000       12.0110           0
      2265 PROC     26       PHE      HZ       HP       0.115000       1.00800           0
      2266 PROC     26       PHE      CD2      CA      -0.115000       12.0110           0
      2267 PROC     26       PHE      HD2      HP       0.115000       1.00800           0
      2268 PROC     26       PHE      CE2      CA      -0.115000       12.0110           0
      2269 PROC     26       PHE      HE2      HP       0.115000       1.00800           0
      2270 PROC     26       PHE      C        C        0.510000       12.0110           0
      2271 PROC     26       PHE      O        O       -0.510000       15.9994           0
      2272 PROC     27       GLY      N        NH1     -0.470000       14.0070           0
      2273 PROC     27       GLY      HN       H        0.310000       1.00800           0
      2274 PROC     27       GLY      CA       CT2     -0.200000E-01   12.0110           0
      2275 PROC     27       GLY      HA1      HB2      0.900000E-01   1.00800           0
      2276 PROC     27       GLY      HA2      HB2      0.900000E-01   1.00800           0
      2277 PROC     27       GLY      C        C        0.510000       12.0110           0
      2278 PROC     27       GLY      O        O       -0.510000       15.9994           0
      2279 PROC     28       LEU      N        NH1     -0.470000       14.0070           0
      2280 PROC     28       LEU      HN       H        0.310000       1.00800           0
      2281 PROC     28       LEU      CA       CT1      0.700000E-01   12.0110           0
      2282 PROC     28       LEU      HA       HB1      0.900000E-01   1.00800           0
      2283 PROC     28       LEU      CB       CT2     -0.180000       12.0110           0
      2284 PROC     28       LEU      HB1      HA2      0.900000E-01   1.00800           0
      2285 PROC     28       LEU      HB2      HA2      0.900000E-01   1.00800           0
      2286 PROC     28       LEU      CG       CT1     -0.900000E-01   12.0110           0
      2287 PROC     28       LEU      HG       HA1      0.900000E-01   1.00800           0
      2288 PROC     28       LEU      CD1      CT3     -0.270000       12.0110           0
      2289 PROC     28       LEU      HD11     HA3      0.900000E-01   1.00800           0
      2290 PROC     28       LEU      HD12     HA3      0.900000E-01   1.00800           0
      2291 PROC     28       LEU      HD13     HA3      0.900000E-01   1.00800           0
      2292 PROC     28       LEU      CD2      CT3     -0.270000       12.0110           0
      2293 PROC     28       LEU      HD21     HA3      0.900000E-01   1.00800           0
      2294 PROC     28       LEU      HD22     HA3      0.900000E-01   1.00800           0
      2295 PROC     28       LEU      HD23     HA3      0.900000E-01   1.00800           0
      2296 PROC     28       LEU      C        C        0.510000       12.0110           0
      2297 PROC     28       LEU      O        O       -0.510000       15.9994           0
      2298 PROC     29       MET      N        NH1     -0.470000       14.0070           0
      2299 PROC     29       MET      HN       H        0.310000       1.00800           0
      2300 PROC     29       MET      CA       CT1      0.700000E-01   12.0110           0
      2301 PROC     29       MET      HA       HB1      0.900000E-01   1.00800           0
      2302 PROC     29       MET      CB       CT2     -0.180000       12.0110           0
      2303 PROC     29       MET      HB1      HA2      0.900000E-01   1.00800           0
      2304 PROC     29       MET      HB2      HA2      0.900000E-01   1.00800           0
      2305 PROC     29       MET      CG       CT2     -0.140000       12.0110           0
      2306 PROC     29       MET      HG1      HA2      0.900000E-01   1.00800           0
      2307 PROC     29       MET      HG2      HA2      0.900000E-01   1.00800           0
      2308 PROC     29       MET      SD       S       -0.900000E-01   32.0600           0
      2309 PROC     29       MET      CE       CT3     -0.220000       12.0110           0
      2310 PROC     29       MET      HE1      HA3      0.900000E-01   1.00800           0
      2311 PROC     29       MET      HE2      HA3      0.900000E-01   1.00800           0
      2312 PROC     29       MET      HE3      HA3      0.900000E-01   1.00800           0
      2313 PROC     29       MET      C        C        0.510000       12.0110           0
      2314 PROC     29       MET      O        O       -0.510000       15.9994           0
      2315 PROC     30       LYS      N        NH1     -0.470000       14.0070           0
      2316 PROC     30       LYS      HN       H        0.310000       1.00800           0
      2317 PROC     30       LYS      CA       CT1      0.700000E-01   12.0110           0
      2318 PROC     30       LYS      HA       HB1      0.900000E-01   1.00800           0
      2319 PROC     30       LYS      CB       CT2     -0.180000       12.0110           0
      2320 PROC     30       LYS      HB1      HA2      0.900000E-01   1.00800           0
      2321 PROC     30       LYS      HB2      HA2      0.900000E-01   1.00800           0
      2322 PROC     30       LYS      CG       CT2     -0.180000       12.0110           0
      2323 PROC     30       LYS      HG1      HA2      0.900000E-01   1.00800           0
      2324 PROC     30       LYS      HG2      HA2      0.900000E-01   1.00800           0
      2325 PROC     30       LYS      CD       CT2     -0.180000       12.0110           0
      2326 PROC     30       LYS      HD1      HA2      0.900000E-01   1.00800           0
      2327 PROC     30       LYS      HD2      HA2      0.900000E-01   1.00800           0
      2328 PROC     30       LYS      CE       CT2      0.210000       12.0110           0
      2329 PROC     30       LYS      HE1      HA2      0.500000E-01   1.00800           0
      2330 PROC     30       LYS      HE2      HA2      0.500000E-01   1.00800           0
      2331 PROC     30       LYS      NZ       NH3     -0.300000       14.0070           0
      2332 PROC     30       LYS      HZ1      HC       0.330000       1.00800           0
      2333 PROC     30       LYS      HZ2      HC       0.330000       1.00800           0
      2334 PROC     30       LYS      HZ3      HC       0.330000       1.00800           0
      2335 PROC     30       LYS      C        C        0.510000       12.0110           0
      2336 PROC     30       LYS      O        O       -0.510000       15.9994           0
      2337 PROC     31       LYS      N        NH1     -0.470000       14.0070           0
      2338 PROC     31       LYS      HN       H        0.310000       1.00800           0
      2339 PROC     31       LYS      CA       CT1      0.700000E-01   12.0110           0
      2340 PROC     31       LYS      HA       HB1      0.900000E-01   1.00800           0
      2341 PROC     31       LYS      CB       CT2     -0.180000       12.0110           0
      2342 PROC     31       LYS      HB1      HA2      0.900000E-01   1.00800           0
      2343 PROC     31       LYS      HB2      HA2      0.900000E-01   1.00800           0
      2344 PROC     31       LYS      CG       CT2     -0.180000       12.0110           0
      2345 PROC     31       LYS      HG1      HA2      0.900000E-01   1.00800           0
      2346 PROC     31       LYS      HG2      HA2      0.900000E-01   1.00800           0
      2347 PROC     31       LYS      CD       CT2     -0.180000       12.0110           0
      2348 PROC     31       LYS      HD1      HA2      0.900000E-01   1.00800           0
      2349 PROC     31       LYS      HD2      HA2      0.900000E-01   1.00800           0
      2350 PROC     31       LYS      CE       CT2      0.210000       12.0110           0
      2351 PROC     31       LYS      HE1      HA2      0.500000E-01   1.00800           0
      2352 PROC     31       LYS      HE2      HA2      0.500000E-01   1.00800           0
      2353 PROC     31       LYS      NZ       NH3     -0.300000       14.0070           0
      2354 PROC     31       LYS      HZ1      HC       0.330000       1.00800           0
      2355 PROC     31       LYS      HZ2      HC       0.330000       1.00800           0
      2356 PROC     31       LYS      HZ3      HC       0.330000       1.00800           0
      2357 PROC     31       LYS      C        C        0.510000       12.0110           0
      2358 PROC     31       LYS      O        O       -0.510000       15.9994           0
      2359 PROC     32       ALA      N        NH1     -0.470000       14.0070           0
      2360 PROC     32       ALA      HN       H        0.310000       1.00800           0
      2361 PROC     32       ALA      CA       CT1      0.700000E-01   12.0110           0
      2362 PROC     32       ALA      HA       HB1      0.900000E-01   1.00800           0
      2363 PROC     32       ALA      CB       CT3     -0.270000       12.0110           0
      2364 PROC     32       ALA      HB1      HA3      0.900000E-01   1.00800           0
      2365 PROC     32       ALA      HB2      HA3      0.900000E-01   1.00800           0
      2366 PROC     32       ALA      HB3      HA3      0.900000E-01   1.00800           0
      2367 PROC     32       ALA      C        C        0.510000       12.0110           0
      2368 PROC     32       ALA      O        O       -0.510000       15.9994           0
      2369 PROC     33       TYR      N        NH1     -0.470000       14.0070           0
      2370 PROC     33       TYR      HN       H        0.310000       1.00800           0
      2371 PROC     33       TYR      CA       CT1      0.700000E-01   12.0110           0
      2372 PROC     33       TYR      HA       HB1      0.900000E-01   1.00800           0
      2373 PROC     33       TYR      CB       CT2     -0.180000       12.0110           0
      2374 PROC     33       TYR      HB1      HA2      0.900000E-01   1.00800           0
      2375 PROC     33       TYR      HB2      HA2      0.900000E-01   1.00800           0
      2376 PROC     33       TYR      CG       CA       0.000000       12.0110           0
      2377 PROC     33       TYR      CD1      CA      -0.115000       12.0110           0
      2378 PROC     33       TYR      HD1      HP       0.115000       1.00800           0
      2379 PROC     33       TYR      CE1      CA      -0.115000       12.0110           0
      2380 PROC     33       TYR      HE1      HP       0.115000       1.00800           0
      2381 PROC     33       TYR      CZ       CA       0.110000       12.0110           0
      2382 PROC     33       TYR      OH       OH1     -0.540000       15.9994           0
      2383 PROC     33       TYR      HH       H        0.430000       1.00800           0
      2384 PROC     33       TYR      CD2      CA      -0.115000       12.0110           0
      2385 PROC     33       TYR      HD2      HP       0.115000       1.00800           0
      2386 PROC     33       TYR      CE2      CA      -0.115000       12.0110           0
      2387 PROC     33       TYR      HE2      HP       0.115000       1.00800           0
      2388 PROC     33       TYR      C        C        0.510000       12.0110           0
      2389 PROC     33       TYR      O        O       -0.510000       15.9994           0
      2390 PROC     34       GLU      N        NH1     -0.470000       14.0070           0
      2391 PROC     34       GLU      HN       H        0.310000       1.00800           0
      2392 PROC     34       GLU      CA       CT1      0.700000E-01   12.0110           0
      2393 PROC     34       GLU      HA       HB1      0.900000E-01   1.00800           0
      2394 PROC     34       GLU      CB       CT2A    -0.180000       12.0110           0
      2395 PROC     34       GLU      HB1      HA2      0.900000E-01   1.00800           0
      2396 PROC     34       GLU      HB2      HA2      0.900000E-01   1.00800           0
      2397 PROC     34       GLU      CG       CT2     -0.280000       12.0110           0
      2398 PROC     34       GLU      HG1      HA2      0.900000E-01   1.00800           0
      2399 PROC     34       GLU      HG2      HA2      0.900000E-01   1.00800           0
      2400 PROC     34       GLU      CD       CC       0.620000       12.0110           0
      2401 PROC     34       GLU      OE1      OC      -0.760000       15.9994           0
      2402 PROC     34       GLU      OE2      OC      -0.760000       15.9994           0
      2403 PROC     34       GLU      C        C        0.510000       12.0110           0
      2404 PROC     34       GLU      O        O       -0.510000       15.9994           0
      2405 PROC     35       LEU      N        NH1     -0.470000       14.0070           0
      2406 PROC     35       LEU      HN       H        0.310000       1.00800           0
      2407 PROC     35       LEU      CA       CT1      0.700000E-01   12.0110           0
      2408 PROC     35       LEU      HA       HB1      0.900000E-01   1.00800           0
      2409 PROC     35       LEU      CB       CT2     -0.180000       12.0110           0
      2410 PROC     35       LEU      HB1      HA2      0.900000E-01   1.00800           0
      2411 PROC     35       LEU      HB2      HA2      0.900000E-01   1.00800           0
      2412 PROC     35       LEU      CG       CT1     -0.900000E-01   12.0110           0
      2413 PROC     35       LEU      HG       HA1      0.900000E-01   1.00800           0
      2414 PROC     35       LEU      CD1      CT3     -0.270000       12.0110           0
      2415 PROC     35       LEU      HD11     HA3      0.900000E-01   1.00800           0
      2416 PROC     35       LEU      HD12     HA3      0.900000E-01   1.00800           0
      2417 PROC     35       LEU      HD13     HA3      0.900000E-01   1.00800           0
      2418 PROC     35       LEU      CD2      CT3     -0.270000       12.0110           0
      2419 PROC     35       LEU      HD21     HA3      0.900000E-01   1.00800           0
      2420 PROC     35       LEU      HD22     HA3      0.900000E-01   1.00800           0
      2421 PROC     35       LEU      HD23     HA3      0.900000E-01   1.00800           0
      2422 PROC     35       LEU      C        C        0.510000       12.0110           0
      2423 PROC     35       LEU      O        O       -0.510000       15.9994           0
      2424 PROC     36       SER      N        NH1     -0.470000       14.0070           0
      2425 PROC     36       SER      HN       H        0.310000       1.00800           0
      2426 PROC     36       SER      CA       CT1      0.700000E-01   12.0110           0
      2427 PROC     36       SER      HA       HB1      0.900000E-01   1.00800           0
      2428 PROC     36       SER      CB       CT2      0.500000E-01   12.0110           0
      2429 PROC     36       SER      HB1      HA2      0.900000E-01   1.00800           0
      2430 PROC     36       SER      HB2      HA2      0.900000E-01   1.00800           0
      2431 PROC     36       SER      OG       OH1     -0.660000       15.9994           0
      2432 PROC     36       SER      HG1      H        0.430000       1.00800           0
      2433 PROC     36       SER      C        C        0.510000       12.0110           0
      2434 PROC     36       SER      O        O       -0.510000       15.9994           0
      2435 PROC     37       VAL      N        NH1     -0.470000       14.0070           0
      2436 PROC     37       VAL      HN       H        0.310000       1.00800           0
      2437 PROC     37       VAL      CA       CT1      0.700000E-01   12.0110           0
      2438 PROC     37       VAL      HA       HB1      0.900000E-01   1.00800           0
      2439 PROC     37       VAL      CB       CT1     -0.900000E-01   12.0110           0
      2440 PROC     37       VAL      HB       HA1      0.900000E-01   1.00800           0
      2441 PROC     37       VAL      CG1      CT3     -0.270000       12.0110           0
      2442 PROC     37       VAL      HG11     HA3      0.900000E-01   1.00800           0
      2443 PROC     37       VAL      HG12     HA3      0.900000E-01   1.00800           0
      2444 PROC     37       VAL      HG13     HA3      0.900000E-01   1.00800           0
      2445 PROC     37       VAL      CG2      CT3     -0.270000       12.0110           0
      2446 PROC     37       VAL      HG21     HA3      0.900000E-01   1.00800           0
      2447 PROC     37       VAL      HG22     HA3      0.900000E-01   1.00800           0
      2448 PROC     37       VAL      HG23     HA3      0.900000E-01   1.00800           0
      2449 PROC     37       VAL      C        C        0.510000       12.0110           0
      2450 PROC     37       VAL      O        O       -0.510000       15.9994           0
      2451 PROC     38       LEU      N        NH1     -0.470000       14.0070           0
      2452 PROC     38       LEU      HN       H        0.310000       1.00800           0
      2453 PROC     38       LEU      CA       CT1      0.700000E-01   12.0110           0
      2454 PROC     38       LEU      HA       HB1      0.900000E-01   1.00800           0
      2455 PROC     38       LEU      CB       CT2     -0.180000       12.0110           0
      2456 PROC     38       LEU      HB1      HA2      0.900000E-01   1.00800           0
      2457 PROC     38       LEU      HB2      HA2      0.900000E-01   1.00800           0
      2458 PROC     38       LEU      CG       CT1     -0.900000E-01   12.0110           0
      2459 PROC     38       LEU      HG       HA1      0.900000E-01   1.00800           0
      2460 PROC     38       LEU      CD1      CT3     -0.270000       12.0110           0
      2461 PROC     38       LEU      HD11     HA3      0.900000E-01   1.00800           0
      2462 PROC     38       LEU      HD12     HA3      0.900000E-01   1.00800           0
      2463 PROC     38       LEU      HD13     HA3      0.900000E-01   1.00800           0
      2464 PROC     38       LEU      CD2      CT3     -0.270000       12.0110           0
      2465 PROC     38       LEU      HD21     HA3      0.900000E-01   1.00800           0
      2466 PROC     38       LEU      HD22     HA3      0.900000E-01   1.00800           0
      2467 PROC     38       LEU      HD23     HA3      0.900000E-01   1.00800           0
      2468 PROC     38       LEU      C        C        0.510000       12.0110           0
      2469 PROC     38       LEU      O        O       -0.510000       15.9994           0
      2470 PROC     39       CYS      N        NH1     -0.470000       14.0070           0
      2471 PROC     39       CYS      HN       H        0.310000       1.00800           0
      2472 PROC     39       CYS      CA       CT1      0.700000E-01   12.0110           0
      2473 PROC     39       CYS      HA       HB1      0.900000E-01   1.00800           0
      2474 PROC     39       CYS      CB       CT2     -0.110000       12.0110           0
      2475 PROC     39       CYS      HB1      HA2      0.900000E-01   1.00800           0
      2476 PROC     39       CYS      HB2      HA2      0.900000E-01   1.00800           0
      2477 PROC     39       CYS      SG       S       -0.230000       32.0600           0
      2478 PROC     39       CYS      HG1      HS       0.160000       1.00800           0
      2479 PROC     39       CYS      C        C        0.510000       12.0110           0
      2480 PROC     39       CYS      O        O       -0.510000       15.9994           0
      2481 PROC     40       ASP      N        NH1     -0.470000       14.0070           0
      2482 PROC     40       ASP      HN       H        0.310000       1.00800           0
      2483 PROC     40       ASP      CA       CT1      0.700000E-01   12.0110           0
      2484 PROC     40       ASP      HA       HB1      0.900000E-01   1.00800           0
      2485 PROC     40       ASP      CB       CT2A    -0.280000       12.0110           0
      2486 PROC     40       ASP      HB1      HA2      0.900000E-01   1.00800           0
      2487 PROC     40       ASP      HB2      HA2      0.900000E-01   1.00800           0
      2488 PROC     40       ASP      CG       CC       0.620000       12.0110           0
      2489 PROC     40       ASP      OD1      OC      -0.760000       15.9994           0
      2490 PROC     40       ASP      OD2      OC      -0.760000       15.9994           0
      2491 PROC     40       ASP      C        C        0.510000       12.0110           0
      2492 PROC     40       ASP      O        O       -0.510000       15.9994           0
      2493 PROC     41       CYS      N        NH1     -0.470000       14.0070           0
      2494 PROC     41       CYS      HN       H        0.310000       1.00800           0
      2495 PROC     41       CYS      CA       CT1      0.700000E-01   12.0110           0
      2496 PROC     41       CYS      HA       HB1      0.900000E-01   1.00800           0
      2497 PROC     41       CYS      CB       CT2     -0.110000       12.0110           0
      2498 PROC     41       CYS      HB1      HA2      0.900000E-01   1.00800           0
      2499 PROC     41       CYS      HB2      HA2      0.900000E-01   1.00800           0
      2500 PROC     41       CYS      SG       S       -0.230000       32.0600           0
      2501 PROC     41       CYS      HG1      HS       0.160000       1.00800           0
      2502 PROC     41       CYS      C        C        0.510000       12.0110           0
      2503 PROC     41       CYS      O        O       -0.510000       15.9994           0
      2504 PROC     42       GLU      N        NH1     -0.470000       14.0070           0
      2505 PROC     42       GLU      HN       H        0.310000       1.00800           0
      2506 PROC     42       GLU      CA       CT1      0.700000E-01   12.0110           0
      2507 PROC     42       GLU      HA       HB1      0.900000E-01   1.00800           0
      2508 PROC     42       GLU      CB       CT2A    -0.180000       12.0110           0
      2509 PROC     42       GLU      HB1      HA2      0.900000E-01   1.00800           0
      2510 PROC     42       GLU      HB2      HA2      0.900000E-01   1.00800           0
      2511 PROC     42       GLU      CG       CT2     -0.280000       12.0110           0
      2512 PROC     42       GLU      HG1      HA2      0.900000E-01   1.00800           0
      2513 PROC     42       GLU      HG2      HA2      0.900000E-01   1.00800           0
      2514 PROC     42       GLU      CD       CC       0.620000       12.0110           0
      2515 PROC     42       GLU      OE1      OC      -0.760000       15.9994           0
      2516 PROC     42       GLU      OE2      OC      -0.760000       15.9994           0
      2517 PROC     42       GLU      C        C        0.510000       12.0110           0
      2518 PROC     42       GLU      O        O       -0.510000       15.9994           0
      2519 PROC     43       ILE      N        NH1     -0.470000       14.0070           0
      2520 PROC     43       ILE      HN       H        0.310000       1.00800           0
      2521 PROC     43       ILE      CA       CT1      0.700000E-01   12.0110           0
      2522 PROC     43       ILE      HA       HB1      0.900000E-01   1.00800           0
      2523 PROC     43       ILE      CB       CT1     -0.900000E-01   12.0110           0
      2524 PROC     43       ILE      HB       HA1      0.900000E-01   1.00800           0
      2525 PROC     43       ILE      CG2      CT3     -0.270000       12.0110           0
      2526 PROC     43       ILE      HG21     HA3      0.900000E-01   1.00800           0
      2527 PROC     43       ILE      HG22     HA3      0.900000E-01   1.00800           0
      2528 PROC     43       ILE      HG23     HA3      0.900000E-01   1.00800           0
      2529 PROC     43       ILE      CG1      CT2     -0.180000       12.0110           0
      2530 PROC     43       ILE      HG11     HA2      0.900000E-01   1.00800           0
      2531 PROC     43       ILE      HG12     HA2      0.900000E-01   1.00800           0
      2532 PROC     43       ILE      CD       CT3     -0.270000       12.0110           0
      2533 PROC     43       ILE      HD1      HA3      0.900000E-01   1.00800           0
      2534 PROC     43       ILE      HD2      HA3      0.900000E-01   1.00800           0
      2535 PROC     43       ILE      HD3      HA3      0.900000E-01   1.00800           0
      2536 PROC     43       ILE      C        C        0.510000       12.0110           0
      2537 PROC     43       ILE      O        O       -0.510000       15.9994           0
      2538 PROC     44       ALA      N        NH1     -0.470000       14.0070           0
      2539 PROC     44       ALA      HN       H        0.310000       1.00800           0
      2540 PROC     44       ALA      CA       CT1      0.700000E-01   12.0110           0
      2541 PROC     44       ALA      HA       HB1      0.900000E-01   1.00800           0
      2542 PROC     44       ALA      CB       CT3     -0.270000       12.0110           0
      2543 PROC     44       ALA      HB1      HA3      0.900000E-01   1.00800           0
      2544 PROC     44       ALA      HB2      HA3      0.900000E-01   1.00800           0
      2545 PROC     44       ALA      HB3      HA3      0.900000E-01   1.00800           0
      2546 PROC     44       ALA      C        C        0.510000       12.0110           0
      2547 PROC     44       ALA      O        O       -0.510000       15.9994           0
      2548 PROC     45       LEU      N        NH1     -0.470000       14.0070           0
      2549 PROC     45       LEU      HN       H        0.310000       1.00800           0
      2550 PROC     45       LEU      CA       CT1      0.700000E-01   12.0110           0
      2551 PROC     45       LEU      HA       HB1      0.900000E-01   1.00800           0
      2552 PROC     45       LEU      CB       CT2     -0.180000       12.0110           0
      2553 PROC     45       LEU      HB1      HA2      0.900000E-01   1.00800           0
      2554 PROC     45       LEU      HB2      HA2      0.900000E-01   1.00800           0
      2555 PROC     45       LEU      CG       CT1     -0.900000E-01   12.0110           0
      2556 PROC     45       LEU      HG       HA1      0.900000E-01   1.00800           0
      2557 PROC     45       LEU      CD1      CT3     -0.270000       12.0110           0
      2558 PROC     45       LEU      HD11     HA3      0.900000E-01   1.00800           0
      2559 PROC     45       LEU      HD12     HA3      0.900000E-01   1.00800           0
      2560 PROC     45       LEU      HD13     HA3      0.900000E-01   1.00800           0
      2561 PROC     45       LEU      CD2      CT3     -0.270000       12.0110           0
      2562 PROC     45       LEU      HD21     HA3      0.900000E-01   1.00800           0
      2563 PROC     45       LEU      HD22     HA3      0.900000E-01   1.00800           0
      2564 PROC     45       LEU      HD23     HA3      0.900000E-01   1.00800           0
      2565 PROC     45       LEU      C        C        0.510000       12.0110           0
      2566 PROC     45       LEU      O        O       -0.510000       15.9994           0
      2567 PROC     46       ILE      N        NH1     -0.470000       14.0070           0
      2568 PROC     46       ILE      HN       H        0.310000       1.00800           0
      2569 PROC     46       ILE      CA       CT1      0.700000E-01   12.0110           0
      2570 PROC     46       ILE      HA       HB1      0.900000E-01   1.00800           0
      2571 PROC     46       ILE      CB       CT1     -0.900000E-01   12.0110           0
      2572 PROC     46       ILE      HB       HA1      0.900000E-01   1.00800           0
      2573 PROC     46       ILE      CG2      CT3     -0.270000       12.0110           0
      2574 PROC     46       ILE      HG21     HA3      0.900000E-01   1.00800           0
      2575 PROC     46       ILE      HG22     HA3      0.900000E-01   1.00800           0
      2576 PROC     46       ILE      HG23     HA3      0.900000E-01   1.00800           0
      2577 PROC     46       ILE      CG1      CT2     -0.180000       12.0110           0
      2578 PROC     46       ILE      HG11     HA2      0.900000E-01   1.00800           0
      2579 PROC     46       ILE      HG12     HA2      0.900000E-01   1.00800           0
      2580 PROC     46       ILE      CD       CT3     -0.270000       12.0110           0
      2581 PROC     46       ILE      HD1      HA3      0.900000E-01   1.00800           0
      2582 PROC     46       ILE      HD2      HA3      0.900000E-01   1.00800           0
      2583 PROC     46       ILE      HD3      HA3      0.900000E-01   1.00800           0
      2584 PROC     46       ILE      C        C        0.510000       12.0110           0
      2585 PROC     46       ILE      O        O       -0.510000       15.9994           0
      2586 PROC     47       ILE      N        NH1     -0.470000       14.0070           0
      2587 PROC     47       ILE      HN       H        0.310000       1.00800           0
      2588 PROC     47       ILE      CA       CT1      0.700000E-01   12.0110           0
      2589 PROC     47       ILE      HA       HB1      0.900000E-01   1.00800           0
      2590 PROC     47       ILE      CB       CT1     -0.900000E-01   12.0110           0
      2591 PROC     47       ILE      HB       HA1      0.900000E-01   1.00800           0
      2592 PROC     47       ILE      CG2      CT3     -0.270000       12.0110           0
      2593 PROC     47       ILE      HG21     HA3      0.900000E-01   1.00800           0
      2594 PROC     47       ILE      HG22     HA3      0.900000E-01   1.00800           0
      2595 PROC     47       ILE      HG23     HA3      0.900000E-01   1.00800           0
      2596 PROC     47       ILE      CG1      CT2     -0.180000       12.0110           0
      2597 PROC     47       ILE      HG11     HA2      0.900000E-01   1.00800           0
      2598 PROC     47       ILE      HG12     HA2      0.900000E-01   1.00800           0
      2599 PROC     47       ILE      CD       CT3     -0.270000       12.0110           0
      2600 PROC     47       ILE      HD1      HA3      0.900000E-01   1.00800           0
      2601 PROC     47       ILE      HD2      HA3      0.900000E-01   1.00800           0
      2602 PROC     47       ILE      HD3      HA3      0.900000E-01   1.00800           0
      2603 PROC     47       ILE      C        C        0.510000       12.0110           0
      2604 PROC     47       ILE      O        O       -0.510000       15.9994           0
      2605 PROC     48       PHE      N        NH1     -0.470000       14.0070           0
      2606 PROC     48       PHE      HN       H        0.310000       1.00800           0
      2607 PROC     48       PHE      CA       CT1      0.700000E-01   12.0110           0
      2608 PROC     48       PHE      HA       HB1      0.900000E-01   1.00800           0
      2609 PROC     48       PHE      CB       CT2     -0.180000       12.0110           0
      2610 PROC     48       PHE      HB1      HA2      0.900000E-01   1.00800           0
      2611 PROC     48       PHE      HB2      HA2      0.900000E-01   1.00800           0
      2612 PROC     48       PHE      CG       CA       0.000000       12.0110           0
      2613 PROC     48       PHE      CD1      CA      -0.115000       12.0110           0
      2614 PROC     48       PHE      HD1      HP       0.115000       1.00800           0
      2615 PROC     48       PHE      CE1      CA      -0.115000       12.0110           0
      2616 PROC     48       PHE      HE1      HP       0.115000       1.00800           0
      2617 PROC     48       PHE      CZ       CA      -0.115000       12.0110           0
      2618 PROC     48       PHE      HZ       HP       0.115000       1.00800           0
      2619 PROC     48       PHE      CD2      CA      -0.115000       12.0110           0
      2620 PROC     48       PHE      HD2      HP       0.115000       1.00800           0
      2621 PROC     48       PHE      CE2      CA      -0.115000       12.0110           0
      2622 PROC     48       PHE      HE2      HP       0.115000       1.00800           0
      2623 PROC     48       PHE      C        C        0.510000       12.0110           0
      2624 PROC     48       PHE      O        O       -0.510000       15.9994           0
      2625 PROC     49       ASN      N        NH1     -0.470000       14.0070           0
      2626 PROC     49       ASN      HN       H        0.310000       1.00800           0
      2627 PROC     49       ASN      CA       CT1      0.700000E-01   12.0110           0
      2628 PROC     49       ASN      HA       HB1      0.900000E-01   1.00800           0
      2629 PROC     49       ASN      CB       CT2     -0.180000       12.0110           0
      2630 PROC     49       ASN      HB1      HA2      0.900000E-01   1.00800           0
      2631 PROC     49       ASN      HB2      HA2      0.900000E-01   1.00800           0
      2632 PROC     49       ASN      CG       CC       0.550000       12.0110           0
      2633 PROC     49       ASN      OD1      O       -0.550000       15.9994           0
      2634 PROC     49       ASN      ND2      NH2     -0.620000       14.0070           0
      2635 PROC     49       ASN      HD21     H        0.320000       1.00800           0
      2636 PROC     49       ASN      HD22     H        0.300000       1.00800           0
      2637 PROC     49       ASN      C        C        0.510000       12.0110           0
      2638 PROC     49       ASN      O        O       -0.510000       15.9994           0
      2639 PROC     50       HSD      N        NH1     -0.470000       14.0070           0
      2640 PROC     50       HSD      HN       H        0.310000       1.00800           0
      2641 PROC     50       HSD      CA       CT1      0.700000E-01   12.0110           0
      2642 PROC     50       HSD      HA       HB1      0.900000E-01   1.00800           0
      2643 PROC     50       HSD      CB       CT2     -0.900000E-01   12.0110           0
      2644 PROC     50       HSD      HB1      HA2      0.900000E-01   1.00800           0
      2645 PROC     50       HSD      HB2      HA2      0.900000E-01   1.00800           0
      2646 PROC     50       HSD      ND1      NR1     -0.360000       14.0070           0
      2647 PROC     50       HSD      HD1      H        0.320000       1.00800           0
      2648 PROC     50       HSD      CG       CPH1    -0.500000E-01   12.0110           0
      2649 PROC     50       HSD      CE1      CPH2     0.250000       12.0110           0
      2650 PROC     50       HSD      HE1      HR1      0.130000       1.00800           0
      2651 PROC     50       HSD      NE2      NR2     -0.700000       14.0070           0
      2652 PROC     50       HSD      CD2      CPH1     0.220000       12.0110           0
      2653 PROC     50       HSD      HD2      HR3      0.100000       1.00800           0
      2654 PROC     50       HSD      C        C        0.510000       12.0110           0
      2655 PROC     50       HSD      O        O       -0.510000       15.9994           0
      2656 PROC     51       SER      N        NH1     -0.470000       14.0070           0
      2657 PROC     51       SER      HN       H        0.310000       1.00800           0
      2658 PROC     51       SER      CA       CT1      0.700000E-01   12.0110           0
      2659 PROC     51       SER      HA       HB1      0.900000E-01   1.00800           0
      2660 PROC     51       SER      CB       CT2      0.500000E-01   12.0110           0
      2661 PROC     51       SER      HB1      HA2      0.900000E-01   1.00800           0
      2662 PROC     51       SER      HB2      HA2      0.900000E-01   1.00800           0
      2663 PROC     51       SER      OG       OH1     -0.660000       15.9994           0
      2664 PROC     51       SER      HG1      H        0.430000       1.00800           0
      2665 PROC     51       SER      C        C        0.510000       12.0110           0
      2666 PROC     51       SER      O        O       -0.510000       15.9994           0
      2667 PROC     52       ASN      N        NH1     -0.470000       14.0070           0
      2668 PROC     52       ASN      HN       H        0.310000       1.00800           0
      2669 PROC     52       ASN      CA       CT1      0.700000E-01   12.0110           0
      2670 PROC     52       ASN      HA       HB1      0.900000E-01   1.00800           0
      2671 PROC     52       ASN      CB       CT2     -0.180000       12.0110           0
      2672 PROC     52       ASN      HB1      HA2      0.900000E-01   1.00800           0
      2673 PROC     52       ASN      HB2      HA2      0.900000E-01   1.00800           0
      2674 PROC     52       ASN      CG       CC       0.550000       12.0110           0
      2675 PROC     52       ASN      OD1      O       -0.550000       15.9994           0
      2676 PROC     52       ASN      ND2      NH2     -0.620000       14.0070           0
      2677 PROC     52       ASN      HD21     H        0.320000       1.00800           0
      2678 PROC     52       ASN      HD22     H        0.300000       1.00800           0
      2679 PROC     52       ASN      C        C        0.510000       12.0110           0
      2680 PROC     52       ASN      O        O       -0.510000       15.9994           0
      2681 PROC     53       LYS      N        NH1     -0.470000       14.0070           0
      2682 PROC     53       LYS      HN       H        0.310000       1.00800           0
      2683 PROC     53       LYS      CA       CT1      0.700000E-01   12.0110           0
      2684 PROC     53       LYS      HA       HB1      0.900000E-01   1.00800           0
      2685 PROC     53       LYS      CB       CT2     -0.180000       12.0110           0
      2686 PROC     53       LYS      HB1      HA2      0.900000E-01   1.00800           0
      2687 PROC     53       LYS      HB2      HA2      0.900000E-01   1.00800           0
      2688 PROC     53       LYS      CG       CT2     -0.180000       12.0110           0
      2689 PROC     53       LYS      HG1      HA2      0.900000E-01   1.00800           0
      2690 PROC     53       LYS      HG2      HA2      0.900000E-01   1.00800           0
      2691 PROC     53       LYS      CD       CT2     -0.180000       12.0110           0
      2692 PROC     53       LYS      HD1      HA2      0.900000E-01   1.00800           0
      2693 PROC     53       LYS      HD2      HA2      0.900000E-01   1.00800           0
      2694 PROC     53       LYS      CE       CT2      0.210000       12.0110           0
      2695 PROC     53       LYS      HE1      HA2      0.500000E-01   1.00800           0
      2696 PROC     53       LYS      HE2      HA2      0.500000E-01   1.00800           0
      2697 PROC     53       LYS      NZ       NH3     -0.300000       14.0070           0
      2698 PROC     53       LYS      HZ1      HC       0.330000       1.00800           0
      2699 PROC     53       LYS      HZ2      HC       0.330000       1.00800           0
      2700 PROC     53       LYS      HZ3      HC       0.330000       1.00800           0
      2701 PROC     53       LYS      C        C        0.510000       12.0110           0
      2702 PROC     53       LYS      O        O       -0.510000       15.9994           0
      2703 PROC     54       LEU      N        NH1     -0.470000       14.0070           0
      2704 PROC     54       LEU      HN       H        0.310000       1.00800           0
      2705 PROC     54       LEU      CA       CT1      0.700000E-01   12.0110           0
      2706 PROC     54       LEU      HA       HB1      0.900000E-01   1.00800           0
      2707 PROC     54       LEU      CB       CT2     -0.180000       12.0110           0
      2708 PROC     54       LEU      HB1      HA2      0.900000E-01   1.00800           0
      2709 PROC     54       LEU      HB2      HA2      0.900000E-01   1.00800           0
      2710 PROC     54       LEU      CG       CT1     -0.900000E-01   12.0110           0
      2711 PROC     54       LEU      HG       HA1      0.900000E-01   1.00800           0
      2712 PROC     54       LEU      CD1      CT3     -0.270000       12.0110           0
      2713 PROC     54       LEU      HD11     HA3      0.900000E-01   1.00800           0
      2714 PROC     54       LEU      HD12     HA3      0.900000E-01   1.00800           0
      2715 PROC     54       LEU      HD13     HA3      0.900000E-01   1.00800           0
      2716 PROC     54       LEU      CD2      CT3     -0.270000       12.0110           0
      2717 PROC     54       LEU      HD21     HA3      0.900000E-01   1.00800           0
      2718 PROC     54       LEU      HD22     HA3      0.900000E-01   1.00800           0
      2719 PROC     54       LEU      HD23     HA3      0.900000E-01   1.00800           0
      2720 PROC     54       LEU      C        C        0.510000       12.0110           0
      2721 PROC     54       LEU      O        O       -0.510000       15.9994           0
      2722 PROC     55       PHE      N        NH1     -0.470000       14.0070           0
      2723 PROC     55       PHE      HN       H        0.310000       1.00800           0
      2724 PROC     55       PHE      CA       CT1      0.700000E-01   12.0110           0
      2725 PROC     55       PHE      HA       HB1      0.900000E-01   1.00800           0
      2726 PROC     55       PHE      CB       CT2     -0.180000       12.0110           0
      2727 PROC     55       PHE      HB1      HA2      0.900000E-01   1.00800           0
      2728 PROC     55       PHE      HB2      HA2      0.900000E-01   1.00800           0
      2729 PROC     55       PHE      CG       CA       0.000000       12.0110           0
      2730 PROC     55       PHE      CD1      CA      -0.115000       12.0110           0
      2731 PROC     55       PHE      HD1      HP       0.115000       1.00800           0
      2732 PROC     55       PHE      CE1      CA      -0.115000       12.0110           0
      2733 PROC     55       PHE      HE1      HP       0.115000       1.00800           0
      2734 PROC     55       PHE      CZ       CA      -0.115000       12.0110           0
      2735 PROC     55       PHE      HZ       HP       0.115000       1.00800           0
      2736 PROC     55       PHE      CD2      CA      -0.115000       12.0110           0
      2737 PROC     55       PHE      HD2      HP       0.115000       1.00800           0
      2738 PROC     55       PHE      CE2      CA      -0.115000       12.0110           0
      2739 PROC     55       PHE      HE2      HP       0.115000       1.00800           0
      2740 PROC     55       PHE      C        C        0.510000       12.0110           0
      2741 PROC     55       PHE      O        O       -0.510000       15.9994           0
      2742 PROC     56       GLN      N        NH1     -0.470000       14.0070           0
      2743 PROC     56       GLN      HN       H        0.310000       1.00800           0
      2744 PROC     56       GLN      CA       CT1      0.700000E-01   12.0110           0
      2745 PROC     56       GLN      HA       HB1      0.900000E-01   1.00800           0
      2746 PROC     56       GLN      CB       CT2     -0.180000       12.0110           0
      2747 PROC     56       GLN      HB1      HA2      0.900000E-01   1.00800           0
      2748 PROC     56       GLN      HB2      HA2      0.900000E-01   1.00800           0
      2749 PROC     56       GLN      CG       CT2     -0.180000       12.0110           0
      2750 PROC     56       GLN      HG1      HA2      0.900000E-01   1.00800           0
      2751 PROC     56       GLN      HG2      HA2      0.900000E-01   1.00800           0
      2752 PROC     56       GLN      CD       CC       0.550000       12.0110           0
      2753 PROC     56       GLN      OE1      O       -0.550000       15.9994           0
      2754 PROC     56       GLN      NE2      NH2     -0.620000       14.0070           0
      2755 PROC     56       GLN      HE21     H        0.320000       1.00800           0
      2756 PROC     56       GLN      HE22     H        0.300000       1.00800           0
      2757 PROC     56       GLN      C        C        0.510000       12.0110           0
      2758 PROC     56       GLN      O        O       -0.510000       15.9994           0
      2759 PROC     57       TYR      N        NH1     -0.470000       14.0070           0
      2760 PROC     57       TYR      HN       H        0.310000       1.00800           0
      2761 PROC     57       TYR      CA       CT1      0.700000E-01   12.0110           0
      2762 PROC     57       TYR      HA       HB1      0.900000E-01   1.00800           0
      2763 PROC     57       TYR      CB       CT2     -0.180000       12.0110           0
      2764 PROC     57       TYR      HB1      HA2      0.900000E-01   1.00800           0
      2765 PROC     57       TYR      HB2      HA2      0.900000E-01   1.00800           0
      2766 PROC     57       TYR      CG       CA       0.000000       12.0110           0
      2767 PROC     57       TYR      CD1      CA      -0.115000       12.0110           0
      2768 PROC     57       TYR      HD1      HP       0.115000       1.00800           0
      2769 PROC     57       TYR      CE1      CA      -0.115000       12.0110           0
      2770 PROC     57       TYR      HE1      HP       0.115000       1.00800           0
      2771 PROC     57       TYR      CZ       CA       0.110000       12.0110           0
      2772 PROC     57       TYR      OH       OH1     -0.540000       15.9994           0
      2773 PROC     57       TYR      HH       H        0.430000       1.00800           0
      2774 PROC     57       TYR      CD2      CA      -0.115000       12.0110           0
      2775 PROC     57       TYR      HD2      HP       0.115000       1.00800           0
      2776 PROC     57       TYR      CE2      CA      -0.115000       12.0110           0
      2777 PROC     57       TYR      HE2      HP       0.115000       1.00800           0
      2778 PROC     57       TYR      C        C        0.510000       12.0110           0
      2779 PROC     57       TYR      O        O       -0.510000       15.9994           0
      2780 PROC     58       ALA      N        NH1     -0.470000       14.0070           0
      2781 PROC     58       ALA      HN       H        0.310000       1.00800           0
      2782 PROC     58       ALA      CA       CT1      0.700000E-01   12.0110           0
      2783 PROC     58       ALA      HA       HB1      0.900000E-01   1.00800           0
      2784 PROC     58       ALA      CB       CT3     -0.270000       12.0110           0
      2785 PROC     58       ALA      HB1      HA3      0.900000E-01   1.00800           0
      2786 PROC     58       ALA      HB2      HA3      0.900000E-01   1.00800           0
      2787 PROC     58       ALA      HB3      HA3      0.900000E-01   1.00800           0
      2788 PROC     58       ALA      C        C        0.510000       12.0110           0
      2789 PROC     58       ALA      O        O       -0.510000       15.9994           0
      2790 PROC     59       SER      N        NH1     -0.470000       14.0070           0
      2791 PROC     59       SER      HN       H        0.310000       1.00800           0
      2792 PROC     59       SER      CA       CT1      0.700000E-01   12.0110           0
      2793 PROC     59       SER      HA       HB1      0.900000E-01   1.00800           0
      2794 PROC     59       SER      CB       CT2      0.500000E-01   12.0110           0
      2795 PROC     59       SER      HB1      HA2      0.900000E-01   1.00800           0
      2796 PROC     59       SER      HB2      HA2      0.900000E-01   1.00800           0
      2797 PROC     59       SER      OG       OH1     -0.660000       15.9994           0
      2798 PROC     59       SER      HG1      H        0.430000       1.00800           0
      2799 PROC     59       SER      C        C        0.510000       12.0110           0
      2800 PROC     59       SER      O        O       -0.510000       15.9994           0
      2801 PROC     60       THR      N        NH1     -0.470000       14.0070           0
      2802 PROC     60       THR      HN       H        0.310000       1.00800           0
      2803 PROC     60       THR      CA       CT1      0.700000E-01   12.0110           0
      2804 PROC     60       THR      HA       HB1      0.900000E-01   1.00800           0
      2805 PROC     60       THR      CB       CT1      0.140000       12.0110           0
      2806 PROC     60       THR      HB       HA1      0.900000E-01   1.00800           0
      2807 PROC     60       THR      OG1      OH1     -0.660000       15.9994           0
      2808 PROC     60       THR      HG1      H        0.430000       1.00800           0
      2809 PROC     60       THR      CG2      CT3     -0.270000       12.0110           0
      2810 PROC     60       THR      HG21     HA3      0.900000E-01   1.00800           0
      2811 PROC     60       THR      HG22     HA3      0.900000E-01   1.00800           0
      2812 PROC     60       THR      HG23     HA3      0.900000E-01   1.00800           0
      2813 PROC     60       THR      C        C        0.510000       12.0110           0
      2814 PROC     60       THR      O        O       -0.510000       15.9994           0
      2815 PROC     61       ASP      N        NH1     -0.470000       14.0070           0
      2816 PROC     61       ASP      HN       H        0.310000       1.00800           0
      2817 PROC     61       ASP      CA       CT1      0.700000E-01   12.0110           0
      2818 PROC     61       ASP      HA       HB1      0.900000E-01   1.00800           0
      2819 PROC     61       ASP      CB       CT2A    -0.280000       12.0110           0
      2820 PROC     61       ASP      HB1      HA2      0.900000E-01   1.00800           0
      2821 PROC     61       ASP      HB2      HA2      0.900000E-01   1.00800           0
      2822 PROC     61       ASP      CG       CC       0.620000       12.0110           0
      2823 PROC     61       ASP      OD1      OC      -0.760000       15.9994           0
      2824 PROC     61       ASP      OD2      OC      -0.760000       15.9994           0
      2825 PROC     61       ASP      C        C        0.510000       12.0110           0
      2826 PROC     61       ASP      O        O       -0.510000       15.9994           0
      2827 PROC     62       MET      N        NH1     -0.470000       14.0070           0
      2828 PROC     62       MET      HN       H        0.310000       1.00800           0
      2829 PROC     62       MET      CA       CT1      0.700000E-01   12.0110           0
      2830 PROC     62       MET      HA       HB1      0.900000E-01   1.00800           0
      2831 PROC     62       MET      CB       CT2     -0.180000       12.0110           0
      2832 PROC     62       MET      HB1      HA2      0.900000E-01   1.00800           0
      2833 PROC     62       MET      HB2      HA2      0.900000E-01   1.00800           0
      2834 PROC     62       MET      CG       CT2     -0.140000       12.0110           0
      2835 PROC     62       MET      HG1      HA2      0.900000E-01   1.00800           0
      2836 PROC     62       MET      HG2      HA2      0.900000E-01   1.00800           0
      2837 PROC     62       MET      SD       S       -0.900000E-01   32.0600           0
      2838 PROC     62       MET      CE       CT3     -0.220000       12.0110           0
      2839 PROC     62       MET      HE1      HA3      0.900000E-01   1.00800           0
      2840 PROC     62       MET      HE2      HA3      0.900000E-01   1.00800           0
      2841 PROC     62       MET      HE3      HA3      0.900000E-01   1.00800           0
      2842 PROC     62       MET      C        C        0.510000       12.0110           0
      2843 PROC     62       MET      O        O       -0.510000       15.9994           0
      2844 PROC     63       ASP      N        NH1     -0.470000       14.0070           0
      2845 PROC     63       ASP      HN       H        0.310000       1.00800           0
      2846 PROC     63       ASP      CA       CT1      0.700000E-01   12.0110           0
      2847 PROC     63       ASP      HA       HB1      0.900000E-01   1.00800           0
      2848 PROC     63       ASP      CB       CT2A    -0.280000       12.0110           0
      2849 PROC     63       ASP      HB1      HA2      0.900000E-01   1.00800           0
      2850 PROC     63       ASP      HB2      HA2      0.900000E-01   1.00800           0
      2851 PROC     63       ASP      CG       CC       0.620000       12.0110           0
      2852 PROC     63       ASP      OD1      OC      -0.760000       15.9994           0
      2853 PROC     63       ASP      OD2      OC      -0.760000       15.9994           0
      2854 PROC     63       ASP      C        C        0.510000       12.0110           0
      2855 PROC     63       ASP      O        O       -0.510000       15.9994           0
      2856 PROC     64       LYS      N        NH1     -0.470000       14.0070           0
      2857 PROC     64       LYS      HN       H        0.310000       1.00800           0
      2858 PROC     64       LYS      CA       CT1      0.700000E-01   12.0110           0
      2859 PROC     64       LYS      HA       HB1      0.900000E-01   1.00800           0
      2860 PROC     64       LYS      CB       CT2     -0.180000       12.0110           0
      2861 PROC     64       LYS      HB1      HA2      0.900000E-01   1.00800           0
      2862 PROC     64       LYS      HB2      HA2      0.900000E-01   1.00800           0
      2863 PROC     64       LYS      CG       CT2     -0.180000       12.0110           0
      2864 PROC     64       LYS      HG1      HA2      0.900000E-01   1.00800           0
      2865 PROC     64       LYS      HG2      HA2      0.900000E-01   1.00800           0
      2866 PROC     64       LYS      CD       CT2     -0.180000       12.0110           0
      2867 PROC     64       LYS      HD1      HA2      0.900000E-01   1.00800           0
      2868 PROC     64       LYS      HD2      HA2      0.900000E-01   1.00800           0
      2869 PROC     64       LYS      CE       CT2      0.210000       12.0110           0
      2870 PROC     64       LYS      HE1      HA2      0.500000E-01   1.00800           0
      2871 PROC     64       LYS      HE2      HA2      0.500000E-01   1.00800           0
      2872 PROC     64       LYS      NZ       NH3     -0.300000       14.0070           0
      2873 PROC     64       LYS      HZ1      HC       0.330000       1.00800           0
      2874 PROC     64       LYS      HZ2      HC       0.330000       1.00800           0
      2875 PROC     64       LYS      HZ3      HC       0.330000       1.00800           0
      2876 PROC     64       LYS      C        C        0.510000       12.0110           0
      2877 PROC     64       LYS      O        O       -0.510000       15.9994           0
      2878 PROC     65       VAL      N        NH1     -0.470000       14.0070           0
      2879 PROC     65       VAL      HN       H        0.310000       1.00800           0
      2880 PROC     65       VAL      CA       CT1      0.700000E-01   12.0110           0
      2881 PROC     65       VAL      HA       HB1      0.900000E-01   1.00800           0
      2882 PROC     65       VAL      CB       CT1     -0.900000E-01   12.0110           0
      2883 PROC     65       VAL      HB       HA1      0.900000E-01   1.00800           0
      2884 PROC     65       VAL      CG1      CT3     -0.270000       12.0110           0
      2885 PROC     65       VAL      HG11     HA3      0.900000E-01   1.00800           0
      2886 PROC     65       VAL      HG12     HA3      0.900000E-01   1.00800           0
      2887 PROC     65       VAL      HG13     HA3      0.900000E-01   1.00800           0
      2888 PROC     65       VAL      CG2      CT3     -0.270000       12.0110           0
      2889 PROC     65       VAL      HG21     HA3      0.900000E-01   1.00800           0
      2890 PROC     65       VAL      HG22     HA3      0.900000E-01   1.00800           0
      2891 PROC     65       VAL      HG23     HA3      0.900000E-01   1.00800           0
      2892 PROC     65       VAL      C        C        0.510000       12.0110           0
      2893 PROC     65       VAL      O        O       -0.510000       15.9994           0
      2894 PROC     66       LEU      N        NH1     -0.470000       14.0070           0
      2895 PROC     66       LEU      HN       H        0.310000       1.00800           0
      2896 PROC     66       LEU      CA       CT1      0.700000E-01   12.0110           0
      2897 PROC     66       LEU      HA       HB1      0.900000E-01   1.00800           0
      2898 PROC     66       LEU      CB       CT2     -0.180000       12.0110           0
      2899 PROC     66       LEU      HB1      HA2      0.900000E-01   1.00800           0
      2900 PROC     66       LEU      HB2      HA2      0.900000E-01   1.00800           0
      2901 PROC     66       LEU      CG       CT1     -0.900000E-01   12.0110           0
      2902 PROC     66       LEU      HG       HA1      0.900000E-01   1.00800           0
      2903 PROC     66       LEU      CD1      CT3     -0.270000       12.0110           0
      2904 PROC     66       LEU      HD11     HA3      0.900000E-01   1.00800           0
      2905 PROC     66       LEU      HD12     HA3      0.900000E-01   1.00800           0
      2906 PROC     66       LEU      HD13     HA3      0.900000E-01   1.00800           0
      2907 PROC     66       LEU      CD2      CT3     -0.270000       12.0110           0
      2908 PROC     66       LEU      HD21     HA3      0.900000E-01   1.00800           0
      2909 PROC     66       LEU      HD22     HA3      0.900000E-01   1.00800           0
      2910 PROC     66       LEU      HD23     HA3      0.900000E-01   1.00800           0
      2911 PROC     66       LEU      C        C        0.510000       12.0110           0
      2912 PROC     66       LEU      O        O       -0.510000       15.9994           0
      2913 PROC     67       LEU      N        NH1     -0.470000       14.0070           0
      2914 PROC     67       LEU      HN       H        0.310000       1.00800           0
      2915 PROC     67       LEU      CA       CT1      0.700000E-01   12.0110           0
      2916 PROC     67       LEU      HA       HB1      0.900000E-01   1.00800           0
      2917 PROC     67       LEU      CB       CT2     -0.180000       12.0110           0
      2918 PROC     67       LEU      HB1      HA2      0.900000E-01   1.00800           0
      2919 PROC     67       LEU      HB2      HA2      0.900000E-01   1.00800           0
      2920 PROC     67       LEU      CG       CT1     -0.900000E-01   12.0110           0
      2921 PROC     67       LEU      HG       HA1      0.900000E-01   1.00800           0
      2922 PROC     67       LEU      CD1      CT3     -0.270000       12.0110           0
      2923 PROC     67       LEU      HD11     HA3      0.900000E-01   1.00800           0
      2924 PROC     67       LEU      HD12     HA3      0.900000E-01   1.00800           0
      2925 PROC     67       LEU      HD13     HA3      0.900000E-01   1.00800           0
      2926 PROC     67       LEU      CD2      CT3     -0.270000       12.0110           0
      2927 PROC     67       LEU      HD21     HA3      0.900000E-01   1.00800           0
      2928 PROC     67       LEU      HD22     HA3      0.900000E-01   1.00800           0
      2929 PROC     67       LEU      HD23     HA3      0.900000E-01   1.00800           0
      2930 PROC     67       LEU      C        C        0.510000       12.0110           0
      2931 PROC     67       LEU      O        O       -0.510000       15.9994           0
      2932 PROC     68       LYS      N        NH1     -0.470000       14.0070           0
      2933 PROC     68       LYS      HN       H        0.310000       1.00800           0
      2934 PROC     68       LYS      CA       CT1      0.700000E-01   12.0110           0
      2935 PROC     68       LYS      HA       HB1      0.900000E-01   1.00800           0
      2936 PROC     68       LYS      CB       CT2     -0.180000       12.0110           0
      2937 PROC     68       LYS      HB1      HA2      0.900000E-01   1.00800           0
      2938 PROC     68       LYS      HB2      HA2      0.900000E-01   1.00800           0
      2939 PROC     68       LYS      CG       CT2     -0.180000       12.0110           0
      2940 PROC     68       LYS      HG1      HA2      0.900000E-01   1.00800           0
      2941 PROC     68       LYS      HG2      HA2      0.900000E-01   1.00800           0
      2942 PROC     68       LYS      CD       CT2     -0.180000       12.0110           0
      2943 PROC     68       LYS      HD1      HA2      0.900000E-01   1.00800           0
      2944 PROC     68       LYS      HD2      HA2      0.900000E-01   1.00800           0
      2945 PROC     68       LYS      CE       CT2      0.210000       12.0110           0
      2946 PROC     68       LYS      HE1      HA2      0.500000E-01   1.00800           0
      2947 PROC     68       LYS      HE2      HA2      0.500000E-01   1.00800           0
      2948 PROC     68       LYS      NZ       NH3     -0.300000       14.0070           0
      2949 PROC     68       LYS      HZ1      HC       0.330000       1.00800           0
      2950 PROC     68       LYS      HZ2      HC       0.330000       1.00800           0
      2951 PROC     68       LYS      HZ3      HC       0.330000       1.00800           0
      2952 PROC     68       LYS      C        C        0.510000       12.0110           0
      2953 PROC     68       LYS      O        O       -0.510000       15.9994           0
      2954 PROC     69       TYR      N        NH1     -0.470000       14.0070           0
      2955 PROC     69       TYR      HN       H        0.310000       1.00800           0
      2956 PROC     69       TYR      CA       CT1      0.700000E-01   12.0110           0
      2957 PROC     69       TYR      HA       HB1      0.900000E-01   1.00800           0
      2958 PROC     69       TYR      CB       CT2     -0.180000       12.0110           0
      2959 PROC     69       TYR      HB1      HA2      0.900000E-01   1.00800           0
      2960 PROC     69       TYR      HB2      HA2      0.900000E-01   1.00800           0
      2961 PROC     69       TYR      CG       CA       0.000000       12.0110           0
      2962 PROC     69       TYR      CD1      CA      -0.115000       12.0110           0
      2963 PROC     69       TYR      HD1      HP       0.115000       1.00800           0
      2964 PROC     69       TYR      CE1      CA      -0.115000       12.0110           0
      2965 PROC     69       TYR      HE1      HP       0.115000       1.00800           0
      2966 PROC     69       TYR      CZ       CA       0.110000       12.0110           0
      2967 PROC     69       TYR      OH       OH1     -0.540000       15.9994           0
      2968 PROC     69       TYR      HH       H        0.430000       1.00800           0
      2969 PROC     69       TYR      CD2      CA      -0.115000       12.0110           0
      2970 PROC     69       TYR      HD2      HP       0.115000       1.00800           0
      2971 PROC     69       TYR      CE2      CA      -0.115000       12.0110           0
      2972 PROC     69       TYR      HE2      HP       0.115000       1.00800           0
      2973 PROC     69       TYR      C        C        0.510000       12.0110           0
      2974 PROC     69       TYR      O        O       -0.510000       15.9994           0
      2975 PROC     70       THR      N        NH1     -0.470000       14.0070           0
      2976 PROC     70       THR      HN       H        0.310000       1.00800           0
      2977 PROC     70       THR      CA       CT1      0.700000E-01   12.0110           0
      2978 PROC     70       THR      HA       HB1      0.900000E-01   1.00800           0
      2979 PROC     70       THR      CB       CT1      0.140000       12.0110           0
      2980 PROC     70       THR      HB       HA1      0.900000E-01   1.00800           0
      2981 PROC     70       THR      OG1      OH1     -0.660000       15.9994           0
      2982 PROC     70       THR      HG1      H        0.430000       1.00800           0
      2983 PROC     70       THR      CG2      CT3     -0.270000       12.0110           0
      2984 PROC     70       THR      HG21     HA3      0.900000E-01   1.00800           0
      2985 PROC     70       THR      HG22     HA3      0.900000E-01   1.00800           0
      2986 PROC     70       THR      HG23     HA3      0.900000E-01   1.00800           0
      2987 PROC     70       THR      C        C        0.510000       12.0110           0
      2988 PROC     70       THR      O        O       -0.510000       15.9994           0
      2989 PROC     71       GLU      N        NH1     -0.470000       14.0070           0
      2990 PROC     71       GLU      HN       H        0.310000       1.00800           0
      2991 PROC     71       GLU      CA       CT1      0.700000E-01   12.0110           0
      2992 PROC     71       GLU      HA       HB1      0.900000E-01   1.00800           0
      2993 PROC     71       GLU      CB       CT2A    -0.180000       12.0110           0
      2994 PROC     71       GLU      HB1      HA2      0.900000E-01   1.00800           0
      2995 PROC     71       GLU      HB2      HA2      0.900000E-01   1.00800           0
      2996 PROC     71       GLU      CG       CT2     -0.280000       12.0110           0
      2997 PROC     71       GLU      HG1      HA2      0.900000E-01   1.00800           0
      2998 PROC     71       GLU      HG2      HA2      0.900000E-01   1.00800           0
      2999 PROC     71       GLU      CD       CC       0.620000       12.0110           0
      3000 PROC     71       GLU      OE1      OC      -0.760000       15.9994           0
      3001 PROC     71       GLU      OE2      OC      -0.760000       15.9994           0
      3002 PROC     71       GLU      C        C        0.510000       12.0110           0
      3003 PROC     71       GLU      O        O       -0.510000       15.9994           0
      3004 PROC     72       TYR      N        NH1     -0.470000       14.0070           0
      3005 PROC     72       TYR      HN       H        0.310000       1.00800           0
      3006 PROC     72       TYR      CA       CT1      0.700000E-01   12.0110           0
      3007 PROC     72       TYR      HA       HB1      0.900000E-01   1.00800           0
      3008 PROC     72       TYR      CB       CT2     -0.180000       12.0110           0
      3009 PROC     72       TYR      HB1      HA2      0.900000E-01   1.00800           0
      3010 PROC     72       TYR      HB2      HA2      0.900000E-01   1.00800           0
      3011 PROC     72       TYR      CG       CA       0.000000       12.0110           0
      3012 PROC     72       TYR      CD1      CA      -0.115000       12.0110           0
      3013 PROC     72       TYR      HD1      HP       0.115000       1.00800           0
      3014 PROC     72       TYR      CE1      CA      -0.115000       12.0110           0
      3015 PROC     72       TYR      HE1      HP       0.115000       1.00800           0
      3016 PROC     72       TYR      CZ       CA       0.110000       12.0110           0
      3017 PROC     72       TYR      OH       OH1     -0.540000       15.9994           0
      3018 PROC     72       TYR      HH       H        0.430000       1.00800           0
      3019 PROC     72       TYR      CD2      CA      -0.115000       12.0110           0
      3020 PROC     72       TYR      HD2      HP       0.115000       1.00800           0
      3021 PROC     72       TYR      CE2      CA      -0.115000       12.0110           0
      3022 PROC     72       TYR      HE2      HP       0.115000       1.00800           0
      3023 PROC     72       TYR      C        C        0.510000       12.0110           0
      3024 PROC     72       TYR      O        O       -0.510000       15.9994           0
      3025 PROC     73       ASN      N        NH1     -0.470000       14.0070           0
      3026 PROC     73       ASN      HN       H        0.310000       1.00800           0
      3027 PROC     73       ASN      CA       CT1      0.700000E-01   12.0110           0
      3028 PROC     73       ASN      HA       HB1      0.900000E-01   1.00800           0
      3029 PROC     73       ASN      CB       CT2     -0.180000       12.0110           0
      3030 PROC     73       ASN      HB1      HA2      0.900000E-01   1.00800           0
      3031 PROC     73       ASN      HB2      HA2      0.900000E-01   1.00800           0
      3032 PROC     73       ASN      CG       CC       0.550000       12.0110           0
      3033 PROC     73       ASN      OD1      O       -0.550000       15.9994           0
      3034 PROC     73       ASN      ND2      NH2     -0.620000       14.0070           0
      3035 PROC     73       ASN      HD21     H        0.320000       1.00800           0
      3036 PROC     73       ASN      HD22     H        0.300000       1.00800           0
      3037 PROC     73       ASN      C        C        0.510000       12.0110           0
      3038 PROC     73       ASN      O        O       -0.510000       15.9994           0
      3039 PROC     74       GLU      N        NH1     -0.470000       14.0070           0
      3040 PROC     74       GLU      HN       H        0.310000       1.00800           0
      3041 PROC     74       GLU      CA       CT1      0.700000E-01   12.0110           0
      3042 PROC     74       GLU      HA       HB1      0.900000E-01   1.00800           0
      3043 PROC     74       GLU      CB       CT2A    -0.180000       12.0110           0
      3044 PROC     74       GLU      HB1      HA2      0.900000E-01   1.00800           0
      3045 PROC     74       GLU      HB2      HA2      0.900000E-01   1.00800           0
      3046 PROC     74       GLU      CG       CT2     -0.280000       12.0110           0
      3047 PROC     74       GLU      HG1      HA2      0.900000E-01   1.00800           0
      3048 PROC     74       GLU      HG2      HA2      0.900000E-01   1.00800           0
      3049 PROC     74       GLU      CD       CC       0.620000       12.0110           0
      3050 PROC     74       GLU      OE1      OC      -0.760000       15.9994           0
      3051 PROC     74       GLU      OE2      OC      -0.760000       15.9994           0
      3052 PROC     74       GLU      C        C        0.510000       12.0110           0
      3053 PROC     74       GLU      O        O       -0.510000       15.9994           0
      3054 PROC     75       PRO      N        N       -0.290000       14.0070           0
      3055 PROC     75       PRO      CD       CP3      0.000000       12.0110           0
      3056 PROC     75       PRO      HD1      HA2      0.900000E-01   1.00800           0
      3057 PROC     75       PRO      HD2      HA2      0.900000E-01   1.00800           0
      3058 PROC     75       PRO      CA       CP1      0.200000E-01   12.0110           0
      3059 PROC     75       PRO      HA       HB1      0.900000E-01   1.00800           0
      3060 PROC     75       PRO      CB       CP2     -0.180000       12.0110           0
      3061 PROC     75       PRO      HB1      HA2      0.900000E-01   1.00800           0
      3062 PROC     75       PRO      HB2      HA2      0.900000E-01   1.00800           0
      3063 PROC     75       PRO      CG       CP2     -0.180000       12.0110           0
      3064 PROC     75       PRO      HG1      HA2      0.900000E-01   1.00800           0
      3065 PROC     75       PRO      HG2      HA2      0.900000E-01   1.00800           0
      3066 PROC     75       PRO      C        C        0.510000       12.0110           0
      3067 PROC     75       PRO      O        O       -0.510000       15.9994           0
      3068 PROC     76       HSD      N        NH1     -0.470000       14.0070           0
      3069 PROC     76       HSD      HN       H        0.310000       1.00800           0
      3070 PROC     76       HSD      CA       CT1      0.700000E-01   12.0110           0
      3071 PROC     76       HSD      HA       HB1      0.900000E-01   1.00800           0
      3072 PROC     76       HSD      CB       CT2     -0.900000E-01   12.0110           0
      3073 PROC     76       HSD      HB1      HA2      0.900000E-01   1.00800           0
      3074 PROC     76       HSD      HB2      HA2      0.900000E-01   1.00800           0
      3075 PROC     76       HSD      ND1      NR1     -0.360000       14.0070           0
      3076 PROC     76       HSD      HD1      H        0.320000       1.00800           0
      3077 PROC     76       HSD      CG       CPH1    -0.500000E-01   12.0110           0
      3078 PROC     76       HSD      CE1      CPH2     0.250000       12.0110           0
      3079 PROC     76       HSD      HE1      HR1      0.130000       1.00800           0
      3080 PROC     76       HSD      NE2      NR2     -0.700000       14.0070           0
      3081 PROC     76       HSD      CD2      CPH1     0.220000       12.0110           0
      3082 PROC     76       HSD      HD2      HR3      0.100000       1.00800           0
      3083 PROC     76       HSD      C        C        0.510000       12.0110           0
      3084 PROC     76       HSD      O        O       -0.510000       15.9994           0
      3085 PROC     77       GLU      N        NH1     -0.470000       14.0070           0
      3086 PROC     77       GLU      HN       H        0.310000       1.00800           0
      3087 PROC     77       GLU      CA       CT1      0.700000E-01   12.0110           0
      3088 PROC     77       GLU      HA       HB1      0.900000E-01   1.00800           0
      3089 PROC     77       GLU      CB       CT2A    -0.180000       12.0110           0
      3090 PROC     77       GLU      HB1      HA2      0.900000E-01   1.00800           0
      3091 PROC     77       GLU      HB2      HA2      0.900000E-01   1.00800           0
      3092 PROC     77       GLU      CG       CT2     -0.280000       12.0110           0
      3093 PROC     77       GLU      HG1      HA2      0.900000E-01   1.00800           0
      3094 PROC     77       GLU      HG2      HA2      0.900000E-01   1.00800           0
      3095 PROC     77       GLU      CD       CC       0.620000       12.0110           0
      3096 PROC     77       GLU      OE1      OC      -0.760000       15.9994           0
      3097 PROC     77       GLU      OE2      OC      -0.760000       15.9994           0
      3098 PROC     77       GLU      C        C        0.510000       12.0110           0
      3099 PROC     77       GLU      O        O       -0.510000       15.9994           0
      3100 PROC     78       SER      N        NH1     -0.470000       14.0070           0
      3101 PROC     78       SER      HN       H        0.310000       1.00800           0
      3102 PROC     78       SER      CA       CT1      0.700000E-01   12.0110           0
      3103 PROC     78       SER      HA       HB1      0.900000E-01   1.00800           0
      3104 PROC     78       SER      CB       CT2      0.500000E-01   12.0110           0
      3105 PROC     78       SER      HB1      HA2      0.900000E-01   1.00800           0
      3106 PROC     78       SER      HB2      HA2      0.900000E-01   1.00800           0
      3107 PROC     78       SER      OG       OH1     -0.660000       15.9994           0
      3108 PROC     78       SER      HG1      H        0.430000       1.00800           0
      3109 PROC     78       SER      C        C        0.510000       12.0110           0
      3110 PROC     78       SER      O        O       -0.510000       15.9994           0
      3111 PROC     79       ARG      N        NH1     -0.470000       14.0070           0
      3112 PROC     79       ARG      HN       H        0.310000       1.00800           0
      3113 PROC     79       ARG      CA       CT1      0.700000E-01   12.0110           0
      3114 PROC     79       ARG      HA       HB1      0.900000E-01   1.00800           0
      3115 PROC     79       ARG      CB       CT2     -0.180000       12.0110           0
      3116 PROC     79       ARG      HB1      HA2      0.900000E-01   1.00800           0
      3117 PROC     79       ARG      HB2      HA2      0.900000E-01   1.00800           0
      3118 PROC     79       ARG      CG       CT2     -0.180000       12.0110           0
      3119 PROC     79       ARG      HG1      HA2      0.900000E-01   1.00800           0
      3120 PROC     79       ARG      HG2      HA2      0.900000E-01   1.00800           0
      3121 PROC     79       ARG      CD       CT2      0.200000       12.0110           0
      3122 PROC     79       ARG      HD1      HA2      0.900000E-01   1.00800           0
      3123 PROC     79       ARG      HD2      HA2      0.900000E-01   1.00800           0
      3124 PROC     79       ARG      NE       NC2     -0.700000       14.0070           0
      3125 PROC     79       ARG      HE       HC       0.440000       1.00800           0
      3126 PROC     79       ARG      CZ       C        0.640000       12.0110           0
      3127 PROC     79       ARG      NH1      NC2     -0.800000       14.0070           0
      3128 PROC     79       ARG      HH11     HC       0.460000       1.00800           0
      3129 PROC     79       ARG      HH12     HC       0.460000       1.00800           0
      3130 PROC     79       ARG      NH2      NC2     -0.800000       14.0070           0
      3131 PROC     79       ARG      HH21     HC       0.460000       1.00800           0
      3132 PROC     79       ARG      HH22     HC       0.460000       1.00800           0
      3133 PROC     79       ARG      C        C        0.510000       12.0110           0
      3134 PROC     79       ARG      O        O       -0.510000       15.9994           0
      3135 PROC     80       THR      N        NH1     -0.470000       14.0070           0
      3136 PROC     80       THR      HN       H        0.310000       1.00800           0
      3137 PROC     80       THR      CA       CT1      0.700000E-01   12.0110           0
      3138 PROC     80       THR      HA       HB1      0.900000E-01   1.00800           0
      3139 PROC     80       THR      CB       CT1      0.140000       12.0110           0
      3140 PROC     80       THR      HB       HA1      0.900000E-01   1.00800           0
      3141 PROC     80       THR      OG1      OH1     -0.660000       15.9994           0
      3142 PROC     80       THR      HG1      H        0.430000       1.00800           0
      3143 PROC     80       THR      CG2      CT3     -0.270000       12.0110           0
      3144 PROC     80       THR      HG21     HA3      0.900000E-01   1.00800           0
      3145 PROC     80       THR      HG22     HA3      0.900000E-01   1.00800           0
      3146 PROC     80       THR      HG23     HA3      0.900000E-01   1.00800           0
      3147 PROC     80       THR      C        C        0.510000       12.0110           0
      3148 PROC     80       THR      O        O       -0.510000       15.9994           0
      3149 PROC     81       ASN      N        NH1     -0.470000       14.0070           0
      3150 PROC     81       ASN      HN       H        0.310000       1.00800           0
      3151 PROC     81       ASN      CA       CT1      0.700000E-01   12.0110           0
      3152 PROC     81       ASN      HA       HB1      0.900000E-01   1.00800           0
      3153 PROC     81       ASN      CB       CT2     -0.180000       12.0110           0
      3154 PROC     81       ASN      HB1      HA2      0.900000E-01   1.00800           0
      3155 PROC     81       ASN      HB2      HA2      0.900000E-01   1.00800           0
      3156 PROC     81       ASN      CG       CC       0.550000       12.0110           0
      3157 PROC     81       ASN      OD1      O       -0.550000       15.9994           0
      3158 PROC     81       ASN      ND2      NH2     -0.620000       14.0070           0
      3159 PROC     81       ASN      HD21     H        0.320000       1.00800           0
      3160 PROC     81       ASN      HD22     H        0.300000       1.00800           0
      3161 PROC     81       ASN      C        C        0.510000       12.0110           0
      3162 PROC     81       ASN      O        O       -0.510000       15.9994           0
      3163 PROC     82       ALA      N        NH1     -0.470000       14.0070           0
      3164 PROC     82       ALA      HN       H        0.310000       1.00800           0
      3165 PROC     82       ALA      CA       CT1      0.700000E-01   12.0110           0
      3166 PROC     82       ALA      HA       HB1      0.900000E-01   1.00800           0
      3167 PROC     82       ALA      CB       CT3     -0.270000       12.0110           0
      3168 PROC     82       ALA      HB1      HA3      0.900000E-01   1.00800           0
      3169 PROC     82       ALA      HB2      HA3      0.900000E-01   1.00800           0
      3170 PROC     82       ALA      HB3      HA3      0.900000E-01   1.00800           0
      3171 PROC     82       ALA      C        C        0.510000       12.0110           0
      3172 PROC     82       ALA      O        O       -0.510000       15.9994           0
      3173 PROC     83       ASP      N        NH1     -0.470000       14.0070           0
      3174 PROC     83       ASP      HN       H        0.310000       1.00800           0
      3175 PROC     83       ASP      CA       CT1      0.700000E-01   12.0110           0
      3176 PROC     83       ASP      HA       HB1      0.900000E-01   1.00800           0
      3177 PROC     83       ASP      CB       CT2A    -0.280000       12.0110           0
      3178 PROC     83       ASP      HB1      HA2      0.900000E-01   1.00800           0
      3179 PROC     83       ASP      HB2      HA2      0.900000E-01   1.00800           0
      3180 PROC     83       ASP      CG       CC       0.620000       12.0110           0
      3181 PROC     83       ASP      OD1      OC      -0.760000       15.9994           0
      3182 PROC     83       ASP      OD2      OC      -0.760000       15.9994           0
      3183 PROC     83       ASP      C        C        0.510000       12.0110           0
      3184 PROC     83       ASP      O        O       -0.510000       15.9994           0
      3185 PROC     84       ILE      N        NH1     -0.470000       14.0070           0
      3186 PROC     84       ILE      HN       H        0.310000       1.00800           0
      3187 PROC     84       ILE      CA       CT1      0.700000E-01   12.0110           0
      3188 PROC     84       ILE      HA       HB1      0.900000E-01   1.00800           0
      3189 PROC     84       ILE      CB       CT1     -0.900000E-01   12.0110           0
      3190 PROC     84       ILE      HB       HA1      0.900000E-01   1.00800           0
      3191 PROC     84       ILE      CG2      CT3     -0.270000       12.0110           0
      3192 PROC     84       ILE      HG21     HA3      0.900000E-01   1.00800           0
      3193 PROC     84       ILE      HG22     HA3      0.900000E-01   1.00800           0
      3194 PROC     84       ILE      HG23     HA3      0.900000E-01   1.00800           0
      3195 PROC     84       ILE      CG1      CT2     -0.180000       12.0110           0
      3196 PROC     84       ILE      HG11     HA2      0.900000E-01   1.00800           0
      3197 PROC     84       ILE      HG12     HA2      0.900000E-01   1.00800           0
      3198 PROC     84       ILE      CD       CT3     -0.270000       12.0110           0
      3199 PROC     84       ILE      HD1      HA3      0.900000E-01   1.00800           0
      3200 PROC     84       ILE      HD2      HA3      0.900000E-01   1.00800           0
      3201 PROC     84       ILE      HD3      HA3      0.900000E-01   1.00800           0
      3202 PROC     84       ILE      C        C        0.510000       12.0110           0
      3203 PROC     84       ILE      O        O       -0.510000       15.9994           0
      3204 PROC     85       ILE      N        NH1     -0.470000       14.0070           0
      3205 PROC     85       ILE      HN       H        0.310000       1.00800           0
      3206 PROC     85       ILE      CA       CT1      0.700000E-01   12.0110           0
      3207 PROC     85       ILE      HA       HB1      0.900000E-01   1.00800           0
      3208 PROC     85       ILE      CB       CT1     -0.900000E-01   12.0110           0
      3209 PROC     85       ILE      HB       HA1      0.900000E-01   1.00800           0
      3210 PROC     85       ILE      CG2      CT3     -0.270000       12.0110           0
      3211 PROC     85       ILE      HG21     HA3      0.900000E-01   1.00800           0
      3212 PROC     85       ILE      HG22     HA3      0.900000E-01   1.00800           0
      3213 PROC     85       ILE      HG23     HA3      0.900000E-01   1.00800           0
      3214 PROC     85       ILE      CG1      CT2     -0.180000       12.0110           0
      3215 PROC     85       ILE      HG11     HA2      0.900000E-01   1.00800           0
      3216 PROC     85       ILE      HG12     HA2      0.900000E-01   1.00800           0
      3217 PROC     85       ILE      CD       CT3     -0.270000       12.0110           0
      3218 PROC     85       ILE      HD1      HA3      0.900000E-01   1.00800           0
      3219 PROC     85       ILE      HD2      HA3      0.900000E-01   1.00800           0
      3220 PROC     85       ILE      HD3      HA3      0.900000E-01   1.00800           0
      3221 PROC     85       ILE      C        C        0.510000       12.0110           0
      3222 PROC     85       ILE      O        O       -0.510000       15.9994           0
      3223 PROC     86       GLU      N        NH1     -0.470000       14.0070           0
      3224 PROC     86       GLU      HN       H        0.310000       1.00800           0
      3225 PROC     86       GLU      CA       CT1      0.700000E-01   12.0110           0
      3226 PROC     86       GLU      HA       HB1      0.900000E-01   1.00800           0
      3227 PROC     86       GLU      CB       CT2A    -0.180000       12.0110           0
      3228 PROC     86       GLU      HB1      HA2      0.900000E-01   1.00800           0
      3229 PROC     86       GLU      HB2      HA2      0.900000E-01   1.00800           0
      3230 PROC     86       GLU      CG       CT2     -0.280000       12.0110           0
      3231 PROC     86       GLU      HG1      HA2      0.900000E-01   1.00800           0
      3232 PROC     86       GLU      HG2      HA2      0.900000E-01   1.00800           0
      3233 PROC     86       GLU      CD       CC       0.620000       12.0110           0
      3234 PROC     86       GLU      OE1      OC      -0.760000       15.9994           0
      3235 PROC     86       GLU      OE2      OC      -0.760000       15.9994           0
      3236 PROC     86       GLU      C        C        0.510000       12.0110           0
      3237 PROC     86       GLU      O        O       -0.510000       15.9994           0
      3238 PROC     87       THR      N        NH1     -0.470000       14.0070           0
      3239 PROC     87       THR      HN       H        0.310000       1.00800           0
      3240 PROC     87       THR      CA       CT1      0.700000E-01   12.0110           0
      3241 PROC     87       THR      HA       HB1      0.900000E-01   1.00800           0
      3242 PROC     87       THR      CB       CT1      0.140000       12.0110           0
      3243 PROC     87       THR      HB       HA1      0.900000E-01   1.00800           0
      3244 PROC     87       THR      OG1      OH1     -0.660000       15.9994           0
      3245 PROC     87       THR      HG1      H        0.430000       1.00800           0
      3246 PROC     87       THR      CG2      CT3     -0.270000       12.0110           0
      3247 PROC     87       THR      HG21     HA3      0.900000E-01   1.00800           0
      3248 PROC     87       THR      HG22     HA3      0.900000E-01   1.00800           0
      3249 PROC     87       THR      HG23     HA3      0.900000E-01   1.00800           0
      3250 PROC     87       THR      C        C        0.510000       12.0110           0
      3251 PROC     87       THR      O        O       -0.510000       15.9994           0
      3252 PROC     88       LEU      N        NH1     -0.470000       14.0070           0
      3253 PROC     88       LEU      HN       H        0.310000       1.00800           0
      3254 PROC     88       LEU      CA       CT1      0.700000E-01   12.0110           0
      3255 PROC     88       LEU      HA       HB1      0.900000E-01   1.00800           0
      3256 PROC     88       LEU      CB       CT2     -0.180000       12.0110           0
      3257 PROC     88       LEU      HB1      HA2      0.900000E-01   1.00800           0
      3258 PROC     88       LEU      HB2      HA2      0.900000E-01   1.00800           0
      3259 PROC     88       LEU      CG       CT1     -0.900000E-01   12.0110           0
      3260 PROC     88       LEU      HG       HA1      0.900000E-01   1.00800           0
      3261 PROC     88       LEU      CD1      CT3     -0.270000       12.0110           0
      3262 PROC     88       LEU      HD11     HA3      0.900000E-01   1.00800           0
      3263 PROC     88       LEU      HD12     HA3      0.900000E-01   1.00800           0
      3264 PROC     88       LEU      HD13     HA3      0.900000E-01   1.00800           0
      3265 PROC     88       LEU      CD2      CT3     -0.270000       12.0110           0
      3266 PROC     88       LEU      HD21     HA3      0.900000E-01   1.00800           0
      3267 PROC     88       LEU      HD22     HA3      0.900000E-01   1.00800           0
      3268 PROC     88       LEU      HD23     HA3      0.900000E-01   1.00800           0
      3269 PROC     88       LEU      C        C        0.510000       12.0110           0
      3270 PROC     88       LEU      O        O       -0.510000       15.9994           0
      3271 PROC     89       ARG      N        NH1     -0.470000       14.0070           0
      3272 PROC     89       ARG      HN       H        0.310000       1.00800           0
      3273 PROC     89       ARG      CA       CT1      0.700000E-01   12.0110           0
      3274 PROC     89       ARG      HA       HB1      0.900000E-01   1.00800           0
      3275 PROC     89       ARG      CB       CT2     -0.180000       12.0110           0
      3276 PROC     89       ARG      HB1      HA2      0.900000E-01   1.00800           0
      3277 PROC     89       ARG      HB2      HA2      0.900000E-01   1.00800           0
      3278 PROC     89       ARG      CG       CT2     -0.180000       12.0110           0
      3279 PROC     89       ARG      HG1      HA2      0.900000E-01   1.00800           0
      3280 PROC     89       ARG      HG2      HA2      0.900000E-01   1.00800           0
      3281 PROC     89       ARG      CD       CT2      0.200000       12.0110           0
      3282 PROC     89       ARG      HD1      HA2      0.900000E-01   1.00800           0
      3283 PROC     89       ARG      HD2      HA2      0.900000E-01   1.00800           0
      3284 PROC     89       ARG      NE       NC2     -0.700000       14.0070           0
      3285 PROC     89       ARG      HE       HC       0.440000       1.00800           0
      3286 PROC     89       ARG      CZ       C        0.640000       12.0110           0
      3287 PROC     89       ARG      NH1      NC2     -0.800000       14.0070           0
      3288 PROC     89       ARG      HH11     HC       0.460000       1.00800           0
      3289 PROC     89       ARG      HH12     HC       0.460000       1.00800           0
      3290 PROC     89       ARG      NH2      NC2     -0.800000       14.0070           0
      3291 PROC     89       ARG      HH21     HC       0.460000       1.00800           0
      3292 PROC     89       ARG      HH22     HC       0.460000       1.00800           0
      3293 PROC     89       ARG      C        C        0.510000       12.0110           0
      3294 PROC     89       ARG      O        O       -0.510000       15.9994           0
      3295 PROC     90       LYS      N        NH1     -0.470000       14.0070           0
      3296 PROC     90       LYS      HN       H        0.310000       1.00800           0
      3297 PROC     90       LYS      CA       CT1      0.700000E-01   12.0110           0
      3298 PROC     90       LYS      HA       HB1      0.900000E-01   1.00800           0
      3299 PROC     90       LYS      CB       CT2     -0.180000       12.0110           0
      3300 PROC     90       LYS      HB1      HA2      0.900000E-01   1.00800           0
      3301 PROC     90       LYS      HB2      HA2      0.900000E-01   1.00800           0
      3302 PROC     90       LYS      CG       CT2     -0.180000       12.0110           0
      3303 PROC     90       LYS      HG1      HA2      0.900000E-01   1.00800           0
      3304 PROC     90       LYS      HG2      HA2      0.900000E-01   1.00800           0
      3305 PROC     90       LYS      CD       CT2     -0.180000       12.0110           0
      3306 PROC     90       LYS      HD1      HA2      0.900000E-01   1.00800           0
      3307 PROC     90       LYS      HD2      HA2      0.900000E-01   1.00800           0
      3308 PROC     90       LYS      CE       CT2      0.210000       12.0110           0
      3309 PROC     90       LYS      HE1      HA2      0.500000E-01   1.00800           0
      3310 PROC     90       LYS      HE2      HA2      0.500000E-01   1.00800           0
      3311 PROC     90       LYS      NZ       NH3     -0.300000       14.0070           0
      3312 PROC     90       LYS      HZ1      HC       0.330000       1.00800           0
      3313 PROC     90       LYS      HZ2      HC       0.330000       1.00800           0
      3314 PROC     90       LYS      HZ3      HC       0.330000       1.00800           0
      3315 PROC     90       LYS      C        C        0.510000       12.0110           0
      3316 PROC     90       LYS      O        O       -0.510000       15.9994           0
      3317 PROC     91       LYS      N        NH1     -0.470000       14.0070           0
      3318 PROC     91       LYS      HN       H        0.310000       1.00800           0
      3319 PROC     91       LYS      CA       CT1      0.700000E-01   12.0110           0
      3320 PROC     91       LYS      HA       HB1      0.900000E-01   1.00800           0
      3321 PROC     91       LYS      CB       CT2     -0.180000       12.0110           0
      3322 PROC     91       LYS      HB1      HA2      0.900000E-01   1.00800           0
      3323 PROC     91       LYS      HB2      HA2      0.900000E-01   1.00800           0
      3324 PROC     91       LYS      CG       CT2     -0.180000       12.0110           0
      3325 PROC     91       LYS      HG1      HA2      0.900000E-01   1.00800           0
      3326 PROC     91       LYS      HG2      HA2      0.900000E-01   1.00800           0
      3327 PROC     91       LYS      CD       CT2     -0.180000       12.0110           0
      3328 PROC     91       LYS      HD1      HA2      0.900000E-01   1.00800           0
      3329 PROC     91       LYS      HD2      HA2      0.900000E-01   1.00800           0
      3330 PROC     91       LYS      CE       CT2      0.210000       12.0110           0
      3331 PROC     91       LYS      HE1      HA2      0.500000E-01   1.00800           0
      3332 PROC     91       LYS      HE2      HA2      0.500000E-01   1.00800           0
      3333 PROC     91       LYS      NZ       NH3     -0.300000       14.0070           0
      3334 PROC     91       LYS      HZ1      HC       0.330000       1.00800           0
      3335 PROC     91       LYS      HZ2      HC       0.330000       1.00800           0
      3336 PROC     91       LYS      HZ3      HC       0.330000       1.00800           0
      3337 PROC     91       LYS      C        C        0.510000       12.0110           0
      3338 PROC     91       LYS      O        O       -0.510000       15.9994           0
      3339 PROC     92       GLY      N        NH1     -0.470000       14.0070           0
      3340 PROC     92       GLY      HN       H        0.310000       1.00800           0
      3341 PROC     92       GLY      CA       CT2     -0.200000E-01   12.0110           0
      3342 PROC     92       GLY      HA1      HB2      0.900000E-01   1.00800           0
      3343 PROC     92       GLY      HA2      HB2      0.900000E-01   1.00800           0
      3344 PROC     92       GLY      C        C        0.510000       12.0110           0
      3345 PROC     92       GLY      O        O       -0.510000       15.9994           0
      3346 PROC     93       PHE      N        NH1     -0.470000       14.0070           0
      3347 PROC     93       PHE      HN       H        0.310000       1.00800           0
      3348 PROC     93       PHE      CA       CT1      0.700000E-01   12.0110           0
      3349 PROC     93       PHE      HA       HB1      0.900000E-01   1.00800           0
      3350 PROC     93       PHE      CB       CT2     -0.180000       12.0110           0
      3351 PROC     93       PHE      HB1      HA2      0.900000E-01   1.00800           0
      3352 PROC     93       PHE      HB2      HA2      0.900000E-01   1.00800           0
      3353 PROC     93       PHE      CG       CA       0.000000       12.0110           0
      3354 PROC     93       PHE      CD1      CA      -0.115000       12.0110           0
      3355 PROC     93       PHE      HD1      HP       0.115000       1.00800           0
      3356 PROC     93       PHE      CE1      CA      -0.115000       12.0110           0
      3357 PROC     93       PHE      HE1      HP       0.115000       1.00800           0
      3358 PROC     93       PHE      CZ       CA      -0.115000       12.0110           0
      3359 PROC     93       PHE      HZ       HP       0.115000       1.00800           0
      3360 PROC     93       PHE      CD2      CA      -0.115000       12.0110           0
      3361 PROC     93       PHE      HD2      HP       0.115000       1.00800           0
      3362 PROC     93       PHE      CE2      CA      -0.115000       12.0110           0
      3363 PROC     93       PHE      HE2      HP       0.115000       1.00800           0
      3364 PROC     93       PHE      C        CC       0.340000       12.0110           0
      3365 PROC     93       PHE      OT1      OC      -0.670000       15.9994           0
      3366 PROC     93       PHE      OT2      OC      -0.670000       15.9994           0
      3367 SOLV     1        TIP3     OH2      OT      -0.834000       15.9994           0
      3368 SOLV     1        TIP3     H1       HT       0.417000       1.00800           0
      3369 SOLV     1        TIP3     H2       HT       0.417000       1.00800           0
      3370 SOLV     2        TIP3     OH2      OT      -0.834000       15.9994           0
      3371 SOLV     2        TIP3     H1       HT       0.417000       1.00800           0
      3372 SOLV     2        TIP3     H2       HT       0.417000       1.00800           0
      3373 SOLV     3        TIP3     OH2      OT      -0.834000       15.9994           0
      3374 SOLV     3        TIP3     H1       HT       0.417000       1.00800           0
      3375 SOLV     3        TIP3     H2       HT       0.417000       1.00800           0
      3376 SOLV     4        TIP3     OH2      OT      -0.834000       15.9994           0
      3377 SOLV     4        TIP3     H1       HT       0.417000       1.00800           0
      3378 SOLV     4        TIP3     H2       HT       0.417000       1.00800           0
      3379 SOLV     5        TIP3     OH2      OT      -0.834000       15.9994           0
      3380 SOLV     5        TIP3     H1       HT       0.417000       1.00800           0
      3381 SOLV     5        TIP3     H2       HT       0.417000       1.00800           0
      3382 SOLV     6        TIP3     OH2      OT      -0.834000       15.9994           0
      3383 SOLV     6        TIP3     H1       HT       0.417000       1.00800           0
      3384 SOLV     6        TIP3     H2       HT       0.417000       1.00800           0
      3385 SOLV     7        TIP3     OH2      OT      -0.834000       15.9994           0
      3386 SOLV     7        TIP3     H1       HT       0.417000       1.00800           0
      3387 SOLV     7        TIP3     H2       HT       0.417000       1.00800           0
      3388 SOLV     8        TIP3     OH2      OT      -0.834000       15.9994           0
      3389 SOLV     8        TIP3     H1       HT       0.417000       1.00800           0
      3390 SOLV     8        TIP3     H2       HT       0.417000       1.00800           0
      3391 SOLV     9        TIP3     OH2      OT      -0.834000       15.9994           0
      3392 SOLV     9        TIP3     H1       HT       0.417000       1.00800           0
      3393 SOLV     9        TIP3     H2       HT       0.417000       1.00800           0
      3394 SOLV     10       TIP3     OH2      OT      -0.834000       15.9994           0
      3395 SOLV     10       TIP3     H1       HT       0.417000       1.00800           0
      3396 SOLV     10       TIP3     H2       HT       0.417000       1.00800           0
      3397 SOLV     11       TIP3     OH2      OT      -0.834000       15.9994           0
      3398 SOLV     11       TIP3     H1       HT       0.417000       1.00800           0
      3399 SOLV     11       TIP3     H2       HT       0.417000       1.00800           0
      3400 SOLV     12       TIP3     OH2      OT      -0.834000       15.9994           0
      3401 SOLV     12       TIP3     H1       HT       0.417000       1.00800           0
      3402 SOLV     12       TIP3     H2       HT       0.417000       1.00800           0
      3403 SOLV     13       TIP3     OH2      OT      -0.834000       15.9994           0
      3404 SOLV     13       TIP3     H1       HT       0.417000       1.00800           0
      3405 SOLV     13       TIP3     H2       HT       0.417000       1.00800           0
      3406 SOLV     14       TIP3     OH2      OT      -0.834000       15.9994           0
      3407 SOLV     14       TIP3     H1       HT       0.417000       1.00800           0
      3408 SOLV     14       TIP3     H2       HT       0.417000       1.00800           0
      3409 SOLV     15       TIP3     OH2      OT      -0.834000       15.9994           0
      3410 SOLV     15       TIP3     H1       HT       0.417000       1.00800           0
      3411 SOLV     15       TIP3     H2       HT       0.417000       1.00800           0
      3412 SOLV     16       TIP3     OH2      OT      -0.834000       15.9994           0
      3413 SOLV     16       TIP3     H1       HT       0.417000       1.00800           0
      3414 SOLV     16       TIP3     H2       HT       0.417000       1.00800           0
      3415 SOLV     17       TIP3     OH2      OT      -0.834000       15.9994           0
      3416 SOLV     17       TIP3     H1       HT       0.417000       1.00800           0
      3417 SOLV     17       TIP3     H2       HT       0.417000       1.00800           0
      3418 SOLV     18       TIP3     OH2      OT      -0.834000       15.9994           0
      3419 SOLV     18       TIP3     H1       HT       0.417000       1.00800           0
      3420 SOLV     18       TIP3     H2       HT       0.417000       1.00800           0
      3421 SOLV     19       TIP3     OH2      OT      -0.834000       15.9994           0
      3422 SOLV     19       TIP3     H1       HT       0.417000       1.00800           0
      3423 SOLV     19       TIP3     H2       HT       0.417000       1.00800           0
      3424 SOLV     20       TIP3     OH2      OT      -0.834000       15.9994           0
      3425 SOLV     20       TIP3     H1       HT       0.417000       1.00800           0
      3426 SOLV     20       TIP3     H2       HT       0.417000       1.00800           0
      3427 SOLV     21       TIP3     OH2      OT      -0.834000       15.9994           0
      3428 SOLV     21       TIP3     H1       HT       0.417000       1.00800           0
      3429 SOLV     21       TIP3     H2       HT       0.417000       1.00800           0
      3430 SOLV     22       TIP3     OH2      OT      -0.834000       15.9994           0
      3431 SOLV     22       TIP3     H1       HT       0.417000       1.00800           0
      3432 SOLV     22       TIP3     H2       HT       0.417000       1.00800           0
      3433 SOLV     23       TIP3     OH2      OT      -0.834000       15.9994           0
      3434 SOLV     23       TIP3     H1       HT       0.417000       1.00800           0
      3435 SOLV     23       TIP3     H2       HT       0.417000       1.00800           0
      3436 SOLV     24       TIP3     OH2      OT      -0.834000       15.9994           0
      3437 SOLV     24       TIP3     H1       HT       0.417000       1.00800           0
      3438 SOLV     24       TIP3     H2       HT       0.417000       1.00800           0
      3439 SOLV     25       TIP3     OH2      OT      -0.834000       15.9994           0
      3440 SOLV     25       TIP3     H1       HT       0.417000       1.00800           0
      3441 SOLV     25       TIP3     H2       HT       0.417000       1.00800           0
      3442 SOLV     26       TIP3     OH2      OT      -0.834000       15.9994           0
      3443 SOLV     26       TIP3     H1       HT       0.417000       1.00800           0
      3444 SOLV     26       TIP3     H2       HT       0.417000       1.00800           0
      3445 SOLV     27       TIP3     OH2      OT      -0.834000       15.9994           0
      3446 SOLV     27       TIP3     H1       HT       0.417000       1.00800           0
      3447 SOLV     27       TIP3     H2       HT       0.417000       1.00800           0
      3448 SOLV     28       TIP3     OH2      OT      -0.834000       15.9994           0
      3449 SOLV     28       TIP3     H1       HT       0.417000       1.00800           0
      3450 SOLV     28       TIP3     H2       HT       0.417000       1.00800           0
      3451 SOLV     29       TIP3     OH2      OT      -0.834000       15.9994           0
      3452 SOLV     29       TIP3     H1       HT       0.417000       1.00800           0
      3453 SOLV     29       TIP3     H2       HT       0.417000       1.00800           0
      3454 SOLV     30       TIP3     OH2      OT      -0.834000       15.9994           0
      3455 SOLV     30       TIP3     H1       HT       0.417000       1.00800           0
      3456 SOLV     30       TIP3     H2       HT       0.417000       1.00800           0
      3457 SOLV     31       TIP3     OH2      OT      -0.834000       15.9994           0
      3458 SOLV     31       TIP3     H1       HT       0.417000       1.00800           0
      3459 SOLV     31       TIP3     H2       HT       0.417000       1.00800           0
      3460 SOLV     32       TIP3     OH2      OT      -0.834000       15.9994           0
      3461 SOLV     32       TIP3     H1       HT       0.417000       1.00800           0
      3462 SOLV     32       TIP3     H2       HT       0.417000       1.00800           0
      3463 SOLV     33       TIP3     OH2      OT      -0.834000       15.9994           0
      3464 SOLV     33       TIP3     H1       HT       0.417000       1.00800           0
      3465 SOLV     33       TIP3     H2       HT       0.417000       1.00800           0
      3466 SOLV     34       TIP3     OH2      OT      -0.834000       15.9994           0
      3467 SOLV     34       TIP3     H1       HT       0.417000       1.00800           0
      3468 SOLV     34       TIP3     H2       HT       0.417000       1.00800           0
      3469 SOLV     35       TIP3     OH2      OT      -0.834000       15.9994           0
      3470 SOLV     35       TIP3     H1       HT       0.417000       1.00800           0
      3471 SOLV     35       TIP3     H2       HT       0.417000       1.00800           0
      3472 SOLV     36       TIP3     OH2      OT      -0.834000       15.9994           0
      3473 SOLV     36       TIP3     H1       HT       0.417000       1.00800           0
      3474 SOLV     36       TIP3     H2       HT       0.417000       1.00800           0
      3475 SOLV     37       TIP3     OH2      OT      -0.834000       15.9994           0
      3476 SOLV     37       TIP3     H1       HT       0.417000       1.00800           0
      3477 SOLV     37       TIP3     H2       HT       0.417000       1.00800           0
      3478 SOLV     38       TIP3     OH2      OT      -0.834000       15.9994           0
      3479 SOLV     38       TIP3     H1       HT       0.417000       1.00800           0
      3480 SOLV     38       TIP3     H2       HT       0.417000       1.00800           0
      3481 SOLV     39       TIP3     OH2      OT      -0.834000       15.9994           0
      3482 SOLV     39       TIP3     H1       HT       0.417000       1.00800           0
      3483 SOLV     39       TIP3     H2       HT       0.417000       1.00800           0
      3484 SOLV     40       TIP3     OH2      OT      -0.834000       15.9994           0
      3485 SOLV     40       TIP3     H1       HT       0.417000       1.00800           0
      3486 SOLV     40       TIP3     H2       HT       0.417000       1.00800           0
      3487 SOLV     41       TIP3     OH2      OT      -0.834000       15.9994           0
      3488 SOLV     41       TIP3     H1       HT       0.417000       1.00800           0
      3489 SOLV     41       TIP3     H2       HT       0.417000       1.00800           0
      3490 SOLV     42       TIP3     OH2      OT      -0.834000       15.9994           0
      3491 SOLV     42       TIP3     H1       HT       0.417000       1.00800           0
      3492 SOLV     42       TIP3     H2       HT       0.417000       1.00800           0
      3493 SOLV     43       TIP3     OH2      OT      -0.834000       15.9994           0
      3494 SOLV     43       TIP3     H1       HT       0.417000       1.00800           0
      3495 SOLV     43       TIP3     H2       HT       0.417000       1.00800           0
      3496 SOLV     44       TIP3     OH2      OT      -0.834000       15.9994           0
      3497 SOLV     44       TIP3     H1       HT       0.417000       1.00800           0
      3498 SOLV     44       TIP3     H2       HT       0.417000       1.00800           0
      3499 SOLV     45       TIP3     OH2      OT      -0.834000       15.9994           0
      3500 SOLV     45       TIP3     H1       HT       0.417000       1.00800           0
      3501 SOLV     45       TIP3     H2       HT       0.417000       1.00800           0
      3502 SOLV     46       TIP3     OH2      OT      -0.834000       15.9994           0
      3503 SOLV     46       TIP3     H1       HT       0.417000       1.00800           0
      3504 SOLV     46       TIP3     H2       HT       0.417000       1.00800           0
      3505 SOLV     47       TIP3     OH2      OT      -0.834000       15.9994           0
      3506 SOLV     47       TIP3     H1       HT       0.417000       1.00800           0
      3507 SOLV     47       TIP3     H2       HT       0.417000       1.00800           0
      3508 SOLV     48       TIP3     OH2      OT      -0.834000       15.9994           0
      3509 SOLV     48       TIP3     H1       HT       0.417000       1.00800           0
      3510 SOLV     48       TIP3     H2       HT       0.417000       1.00800           0
      3511 SOLV     49       TIP3     OH2      OT      -0.834000       15.9994           0
      3512 SOLV     49       TIP3     H1       HT       0.417000       1.00800           0
      3513 SOLV     49       TIP3     H2       HT       0.417000       1.00800           0
      3514 SOLV     50       TIP3     OH2      OT      -0.834000       15.9994           0
      3515 SOLV     50       TIP3     H1       HT       0.417000       1.00800           0
      3516 SOLV     50       TIP3     H2       HT       0.417000       1.00800           0
      3517 SOLV     51       TIP3     OH2      OT      -0.834000       15.9994           0
      3518 SOLV     51       TIP3     H1       HT       0.417000       1.00800           0
      3519 SOLV     51       TIP3     H2       HT       0.417000       1.00800           0
      3520 SOLV     52       TIP3     OH2      OT      -0.834000       15.9994           0
      3521 SOLV     52       TIP3     H1       HT       0.417000       1.00800           0
      3522 SOLV     52       TIP3     H2       HT       0.417000       1.00800           0
      3523 SOLV     53       TIP3     OH2      OT      -0.834000       15.9994           0
      3524 SOLV     53       TIP3     H1       HT       0.417000       1.00800           0
      3525 SOLV     53       TIP3     H2       HT       0.417000       1.00800           0
      3526 SOLV     54       TIP3     OH2      OT      -0.834000       15.9994           0
      3527 SOLV     54       TIP3     H1       HT       0.417000       1.00800           0
      3528 SOLV     54       TIP3     H2       HT       0.417000       1.00800           0
      3529 SOLV     55       TIP3     OH2      OT      -0.834000       15.9994           0
      3530 SOLV     55       TIP3     H1       HT       0.417000       1.00800           0
      3531 SOLV     55       TIP3     H2       HT       0.417000       1.00800           0
      3532 SOLV     56       TIP3     OH2      OT      -0.834000       15.9994           0
      3533 SOLV     56       TIP3     H1       HT       0.417000       1.00800           0
      3534 SOLV     56       TIP3     H2       HT       0.417000       1.00800           0
      3535 SOLV     57       TIP3     OH2      OT      -0.834000       15.9994           0
      3536 SOLV     57       TIP3     H1       HT       0.417000       1.00800           0
      3537 SOLV     57       TIP3     H2       HT       0.417000       1.00800           0
      3538 SOLV     58       TIP3     OH2      OT      -0.834000       15.9994           0
      3539 SOLV     58       TIP3     H1       HT       0.417000       1.00800           0
      3540 SOLV     58       TIP3     H2       HT       0.417000       1.00800           0
      3541 SOLV     59       TIP3     OH2      OT      -0.834000       15.9994           0
      3542 SOLV     59       TIP3     H1       HT       0.417000       1.00800           0
      3543 SOLV     59       TIP3     H2       HT       0.417000       1.00800           0
      3544 SOLV     60       TIP3     OH2      OT      -0.834000       15.9994           0
      3545 SOLV     60       TIP3     H1       HT       0.417000       1.00800           0
      3546 SOLV     60       TIP3     H2       HT       0.417000       1.00800           0
      3547 SOLV     61       TIP3     OH2      OT      -0.834000       15.9994           0
      3548 SOLV     61       TIP3     H1       HT       0.417000       1.00800           0
      3549 SOLV     61       TIP3     H2       HT       0.417000       1.00800           0
      3550 SOLV     62       TIP3     OH2      OT      -0.834000       15.9994           0
      3551 SOLV     62       TIP3     H1       HT       0.417000       1.00800           0
      3552 SOLV     62       TIP3     H2       HT       0.417000       1.00800           0
      3553 SOLV     63       TIP3     OH2      OT      -0.834000       15.9994           0
      3554 SOLV     63       TIP3     H1       HT       0.417000       1.00800           0
      3555 SOLV     63       TIP3     H2       HT       0.417000       1.00800           0
      3556 SOLV     64       TIP3     OH2      OT      -0.834000       15.9994           0
      3557 SOLV     64       TIP3     H1       HT       0.417000       1.00800           0
      3558 SOLV     64       TIP3     H2       HT       0.417000       1.00800           0
      3559 SOLV     65       TIP3     OH2      OT      -0.834000       15.9994           0
      3560 SOLV     65       TIP3     H1       HT       0.417000       1.00800           0
      3561 SOLV     65       TIP3     H2       HT       0.417000       1.00800           0
      3562 SOLV     66       TIP3     OH2      OT      -0.834000       15.9994           0
      3563 SOLV     66       TIP3     H1       HT       0.417000       1.00800           0
      3564 SOLV     66       TIP3     H2       HT       0.417000       1.00800           0
      3565 SOLV     67       TIP3     OH2      OT      -0.834000       15.9994           0
      3566 SOLV     67       TIP3     H1       HT       0.417000       1.00800           0
      3567 SOLV     67       TIP3     H2       HT       0.417000       1.00800           0
      3568 SOLV     68       TIP3     OH2      OT      -0.834000       15.9994           0
      3569 SOLV     68       TIP3     H1       HT       0.417000       1.00800           0
      3570 SOLV     68       TIP3     H2       HT       0.417000       1.00800           0
      3571 SOLV     69       TIP3     OH2      OT      -0.834000       15.9994           0
      3572 SOLV     69       TIP3     H1       HT       0.417000       1.00800           0
      3573 SOLV     69       TIP3     H2       HT       0.417000       1.00800           0
      3574 SOLV     70       TIP3     OH2      OT      -0.834000       15.9994           0
      3575 SOLV     70       TIP3     H1       HT       0.417000       1.00800           0
      3576 SOLV     70       TIP3     H2       HT       0.417000       1.00800           0
      3577 SOLV     71       TIP3     OH2      OT      -0.834000       15.9994           0
      3578 SOLV     71       TIP3     H1       HT       0.417000       1.00800           0
      3579 SOLV     71       TIP3     H2       HT       0.417000       1.00800           0
      3580 SOLV     72       TIP3     OH2      OT      -0.834000       15.9994           0
      3581 SOLV     72       TIP3     H1       HT       0.417000       1.00800           0
      3582 SOLV     72       TIP3     H2       HT       0.417000       1.00800           0
      3583 SOLV     73       TIP3     OH2      OT      -0.834000       15.9994           0
      3584 SOLV     73       TIP3     H1       HT       0.417000       1.00800           0
      3585 SOLV     73       TIP3     H2       HT       0.417000       1.00800           0
      3586 SOLV     74       TIP3     OH2      OT      -0.834000       15.9994           0
      3587 SOLV     74       TIP3     H1       HT       0.417000       1.00800           0
      3588 SOLV     74       TIP3     H2       HT       0.417000       1.00800           0
      3589 SOLV     75       TIP3     OH2      OT      -0.834000       15.9994           0
      3590 SOLV     75       TIP3     H1       HT       0.417000       1.00800           0
      3591 SOLV     75       TIP3     H2       HT       0.417000       1.00800           0
      3592 SOLV     76       TIP3     OH2      OT      -0.834000       15.9994           0
      3593 SOLV     76       TIP3     H1       HT       0.417000       1.00800           0
      3594 SOLV     76       TIP3     H2       HT       0.417000       1.00800           0
      3595 SOLV     77       TIP3     OH2      OT      -0.834000       15.9994           0
      3596 SOLV     77       TIP3     H1       HT       0.417000       1.00800           0
      3597 SOLV     77       TIP3     H2       HT       0.417000       1.00800           0
      3598 SOLV     78       TIP3     OH2      OT      -0.834000       15.9994           0
      3599 SOLV     78       TIP3     H1       HT       0.417000       1.00800           0
      3600 SOLV     78       TIP3     H2       HT       0.417000       1.00800           0
      3601 SOLV     79       TIP3     OH2      OT      -0.834000       15.9994           0
      3602 SOLV     79       TIP3     H1       HT       0.417000       1.00800           0
      3603 SOLV     79       TIP3     H2       HT       0.417000       1.00800           0
      3604 SOLV     80       TIP3     OH2      OT      -0.834000       15.9994           0
      3605 SOLV     80       TIP3     H1       HT       0.417000       1.00800           0
      3606 SOLV     80       TIP3     H2       HT       0.417000       1.00800           0
      3607 SOLV     81       TIP3     OH2      OT      -0.834000       15.9994           0
      3608 SOLV     81       TIP3     H1       HT       0.417000       1.00800           0
      3609 SOLV     81       TIP3     H2       HT       0.417000       1.00800           0
      3610 SOLV     82       TIP3     OH2      OT      -0.834000       15.9994           0
      3611 SOLV     82       TIP3     H1       HT       0.417000       1.00800           0
      3612 SOLV     82       TIP3     H2       HT       0.417000       1.00800           0
      3613 SOLV     83       TIP3     OH2      OT      -0.834000       15.9994           0
      3614 SOLV     83       TIP3     H1       HT       0.417000       1.00800           0
      3615 SOLV     83       TIP3     H2       HT       0.417000       1.00800           0
      3616 SOLV     84       TIP3     OH2      OT      -0.834000       15.9994           0
      3617 SOLV     84       TIP3     H1       HT       0.417000       1.00800           0
      3618 SOLV     84       TIP3     H2       HT       0.417000       1.00800           0
      3619 SOLV     85       TIP3     OH2      OT      -0.834000       15.9994           0
      3620 SOLV     85       TIP3     H1       HT       0.417000       1.00800           0
      3621 SOLV     85       TIP3     H2       HT       0.417000       1.00800           0
      3622 SOLV     86       TIP3     OH2      OT      -0.834000       15.9994           0
      3623 SOLV     86       TIP3     H1       HT       0.417000       1.00800           0
      3624 SOLV     86       TIP3     H2       HT       0.417000       1.00800           0
      3625 SOLV     87       TIP3     OH2      OT      -0.834000       15.9994           0
      3626 SOLV     87       TIP3     H1       HT       0.417000       1.00800           0
      3627 SOLV     87       TIP3     H2       HT       0.417000       1.00800           0
      3628 SOLV     88       TIP3     OH2      OT      -0.834000       15.9994           0
      3629 SOLV     88       TIP3     H1       HT       0.417000       1.00800           0
      3630 SOLV     88       TIP3     H2       HT       0.417000       1.00800           0
      3631 SOLV     89       TIP3     OH2      OT      -0.834000       15.9994           0
      3632 SOLV     89       TIP3     H1       HT       0.417000       1.00800           0
      3633 SOLV     89       TIP3     H2       HT       0.417000       1.00800           0
      3634 SOLV     90       TIP3     OH2      OT      -0.834000       15.9994           0
      3635 SOLV     90       TIP3     H1       HT       0.417000       1.00800           0
      3636 SOLV     90       TIP3     H2       HT       0.417000       1.00800           0
      3637 SOLV     91       TIP3     OH2      OT      -0.834000       15.9994           0
      3638 SOLV     91       TIP3     H1       HT       0.417000       1.00800           0
      3639 SOLV     91       TIP3     H2       HT       0.417000       1.00800           0
      3640 SOLV     92       TIP3     OH2      OT      -0.834000       15.9994           0
      3641 SOLV     92       TIP3     H1       HT       0.417000       1.00800           0
      3642 SOLV     92       TIP3     H2       HT       0.417000       1.00800           0
      3643 SOLV     93       TIP3     OH2      OT      -0.834000       15.9994           0
      3644 SOLV     93       TIP3     H1       HT       0.417000       1.00800           0
      3645 SOLV     93       TIP3     H2       HT       0.417000       1.00800           0
      3646 SOLV     94       TIP3     OH2      OT      -0.834000       15.9994           0
      3647 SOLV     94       TIP3     H1       HT       0.417000       1.00800           0
      3648 SOLV     94       TIP3     H2       HT       0.417000       1.00800           0
      3649 SOLV     95       TIP3     OH2      OT      -0.834000       15.9994           0
      3650 SOLV     95       TIP3     H1       HT       0.417000       1.00800           0
      3651 SOLV     95       TIP3     H2       HT       0.417000       1.00800           0
      3652 SOLV     96       TIP3     OH2      OT      -0.834000       15.9994           0
      3653 SOLV     96       TIP3     H1       HT       0.417000       1.00800           0
      3654 SOLV     96       TIP3     H2       HT       0.417000       1.00800           0
      3655 SOLV     97       TIP3     OH2      OT      -0.834000       15.9994           0
      3656 SOLV     97       TIP3     H1       HT       0.417000       1.00800           0
      3657 SOLV     97       TIP3     H2       HT       0.417000       1.00800           0
      3658 SOLV     98       TIP3     OH2      OT      -0.834000       15.9994           0
      3659 SOLV     98       TIP3     H1       HT       0.417000       1.00800           0
      3660 SOLV     98       TIP3     H2       HT       0.417000       1.00800           0
      3661 SOLV     99       TIP3     OH2      OT      -0.834000       15.9994           0
      3662 SOLV     99       TIP3     H1       HT       0.417000       1.00800           0
      3663 SOLV     99       TIP3     H2       HT       0.417000       1.00800           0
      3664 SOLV     100      TIP3     OH2      OT      -0.834000       15.9994           0
      3665 SOLV     100      TIP3     H1       HT       0.417000       1.00800           0
      3666 SOLV     100      TIP3     H2       HT       0.417000       1.00800           0
      3667 SOLV     101      TIP3     OH2      OT      -0.834000       15.9994           0
      3668 SOLV     101      TIP3     H1       HT       0.417000       1.00800           0
      3669 SOLV     101      TIP3     H2       HT       0.417000       1.00800           0
      3670 SOLV     102      TIP3     OH2      OT      -0.834000       15.9994           0
      3671 SOLV     102      TIP3     H1       HT       0.417000       1.00800           0
      3672 SOLV     102      TIP3     H2       HT       0.417000       1.00800           0
      3673 SOLV     103      TIP3     OH2      OT      -0.834000       15.9994           0
      3674 SOLV     103      TIP3     H1       HT       0.417000       1.00800           0
      3675 SOLV     103      TIP3     H2       HT       0.417000       1.00800           0
      3676 SOLV     104      TIP3     OH2      OT      -0.834000       15.9994           0
      3677 SOLV     104      TIP3     H1       HT       0.417000       1.00800           0
      3678 SOLV     104      TIP3     H2       HT       0.417000       1.00800           0
      3679 SOLV     105      TIP3     OH2      OT      -0.834000       15.9994           0
      3680 SOLV     105      TIP3     H1       HT       0.417000       1.00800           0
      3681 SOLV     105      TIP3     H2       HT       0.417000       1.00800           0
      3682 SOLV     106      TIP3     OH2      OT      -0.834000       15.9994           0
      3683 SOLV     106      TIP3     H1       HT       0.417000       1.00800           0
      3684 SOLV     106      TIP3     H2       HT       0.417000       1.00800           0
      3685 SOLV     107      TIP3     OH2      OT      -0.834000       15.9994           0
      3686 SOLV     107      TIP3     H1       HT       0.417000       1.00800           0
      3687 SOLV     107      TIP3     H2       HT       0.417000       1.00800           0
      3688 SOLV     108      TIP3     OH2      OT      -0.834000       15.9994           0
      3689 SOLV     108      TIP3     H1       HT       0.417000       1.00800           0
      3690 SOLV     108      TIP3     H2       HT       0.417000       1.00800           0
      3691 SOLV     109      TIP3     OH2      OT      -0.834000       15.9994           0
      3692 SOLV     109      TIP3     H1       HT       0.417000       1.00800           0
      3693 SOLV     109      TIP3     H2       HT       0.417000       1.00800           0
      3694 SOLV     110      TIP3     OH2      OT      -0.834000       15.9994           0
      3695 SOLV     110      TIP3     H1       HT       0.417000       1.00800           0
      3696 SOLV     110      TIP3     H2       HT       0.417000       1.00800           0
      3697 SOLV     111      TIP3     OH2      OT      -0.834000       15.9994           0
      3698 SOLV     111      TIP3     H1       HT       0.417000       1.00800           0
      3699 SOLV     111      TIP3     H2       HT       0.417000       1.00800           0
      3700 SOLV     112      TIP3     OH2      OT      -0.834000       15.9994           0
      3701 SOLV     112      TIP3     H1       HT       0.417000       1.00800           0
      3702 SOLV     112      TIP3     H2       HT       0.417000       1.00800           0
      3703 SOLV     113      TIP3     OH2      OT      -0.834000       15.9994           0
      3704 SOLV     113      TIP3     H1       HT       0.417000       1.00800           0
      3705 SOLV     113      TIP3     H2       HT       0.417000       1.00800           0
      3706 SOLV     114      TIP3     OH2      OT      -0.834000       15.9994           0
      3707 SOLV     114      TIP3     H1       HT       0.417000       1.00800           0
      3708 SOLV     114      TIP3     H2       HT       0.417000       1.00800           0
      3709 SOLV     115      TIP3     OH2      OT      -0.834000       15.9994           0
      3710 SOLV     115      TIP3     H1       HT       0.417000       1.00800           0
      3711 SOLV     115      TIP3     H2       HT       0.417000       1.00800           0
      3712 SOLV     116      TIP3     OH2      OT      -0.834000       15.9994           0
      3713 SOLV     116      TIP3     H1       HT       0.417000       1.00800           0
      3714 SOLV     116      TIP3     H2       HT       0.417000       1.00800           0
      3715 SOLV     117      TIP3     OH2      OT      -0.834000       15.9994           0
      3716 SOLV     117      TIP3     H1       HT       0.417000       1.00800           0
      3717 SOLV     117      TIP3     H2       HT       0.417000       1.00800           0
      3718 SOLV     118      TIP3     OH2      OT      -0.834000       15.9994           0
      3719 SOLV     118      TIP3     H1       HT       0.417000       1.00800           0
      3720 SOLV     118      TIP3     H2       HT       0.417000       1.00800           0
      3721 SOLV     119      TIP3     OH2      OT      -0.834000       15.9994           0
      3722 SOLV     119      TIP3     H1       HT       0.417000       1.00800           0
      3723 SOLV     119      TIP3     H2       HT       0.417000       1.00800           0
      3724 SOLV     120      TIP3     OH2      OT      -0.834000       15.9994           0
      3725 SOLV     120      TIP3     H1       HT       0.417000       1.00800           0
      3726 SOLV     120      TIP3     H2       HT       0.417000       1.00800           0
      3727 SOLV     121      TIP3     OH2      OT      -0.834000       15.9994           0
      3728 SOLV     121      TIP3     H1       HT       0.417000       1.00800           0
      3729 SOLV     121      TIP3     H2       HT       0.417000       1.00800           0
      3730 SOLV     122      TIP3     OH2      OT      -0.834000       15.9994           0
      3731 SOLV     122      TIP3     H1       HT       0.417000       1.00800           0
      3732 SOLV     122      TIP3     H2       HT       0.417000       1.00800           0
      3733 SOLV     123      TIP3     OH2      OT      -0.834000       15.9994           0
      3734 SOLV     123      TIP3     H1       HT       0.417000       1.00800           0
      3735 SOLV     123      TIP3     H2       HT       0.417000       1.00800           0
      3736 SOLV     124      TIP3     OH2      OT      -0.834000       15.9994           0
      3737 SOLV     124      TIP3     H1       HT       0.417000       1.00800           0
      3738 SOLV     124      TIP3     H2       HT       0.417000       1.00800           0
      3739 SOLV     125      TIP3     OH2      OT      -0.834000       15.9994           0
      3740 SOLV     125      TIP3     H1       HT       0.417000       1.00800           0
      3741 SOLV     125      TIP3     H2       HT       0.417000       1.00800           0
      3742 SOLV     126      TIP3     OH2      OT      -0.834000       15.9994           0
      3743 SOLV     126      TIP3     H1       HT       0.417000       1.00800           0
      3744 SOLV     126      TIP3     H2       HT       0.417000       1.00800           0
      3745 SOLV     127      TIP3     OH2      OT      -0.834000       15.9994           0
      3746 SOLV     127      TIP3     H1       HT       0.417000       1.00800           0
      3747 SOLV     127      TIP3     H2       HT       0.417000       1.00800           0
      3748 SOLV     128      TIP3     OH2      OT      -0.834000       15.9994           0
      3749 SOLV     128      TIP3     H1       HT       0.417000       1.00800           0
      3750 SOLV     128      TIP3     H2       HT       0.417000       1.00800           0
      3751 SOLV     129      TIP3     OH2      OT      -0.834000       15.9994           0
      3752 SOLV     129      TIP3     H1       HT       0.417000       1.00800           0
      3753 SOLV     129      TIP3     H2       HT       0.417000       1.00800           0
      3754 SOLV     130      TIP3     OH2      OT      -0.834000       15.9994           0
      3755 SOLV     130      TIP3     H1       HT       0.417000       1.00800           0
      3756 SOLV     130      TIP3     H2       HT       0.417000       1.00800           0
      3757 SOLV     131      TIP3     OH2      OT      -0.834000       15.9994           0
      3758 SOLV     131      TIP3     H1       HT       0.417000       1.00800           0
      3759 SOLV     131      TIP3     H2       HT       0.417000       1.00800           0
      3760 SOLV     132      TIP3     OH2      OT      -0.834000       15.9994           0
      3761 SOLV     132      TIP3     H1       HT       0.417000       1.00800           0
      3762 SOLV     132      TIP3     H2       HT       0.417000       1.00800           0
      3763 SOLV     133      TIP3     OH2      OT      -0.834000       15.9994           0
      3764 SOLV     133      TIP3     H1       HT       0.417000       1.00800           0
      3765 SOLV     133      TIP3     H2       HT       0.417000       1.00800           0
      3766 SOLV     134      TIP3     OH2      OT      -0.834000       15.9994           0
      3767 SOLV     134      TIP3     H1       HT       0.417000       1.00800           0
      3768 SOLV     134      TIP3     H2       HT       0.417000       1.00800           0
      3769 SOLV     135      TIP3     OH2      OT      -0.834000       15.9994           0
      3770 SOLV     135      TIP3     H1       HT       0.417000       1.00800           0
      3771 SOLV     135      TIP3     H2       HT       0.417000       1.00800           0
      3772 SOLV     136      TIP3     OH2      OT      -0.834000       15.9994           0
      3773 SOLV     136      TIP3     H1       HT       0.417000       1.00800           0
      3774 SOLV     136      TIP3     H2       HT       0.417000       1.00800           0
      3775 SOLV     137      TIP3     OH2      OT      -0.834000       15.9994           0
      3776 SOLV     137      TIP3     H1       HT       0.417000       1.00800           0
      3777 SOLV     137      TIP3     H2       HT       0.417000       1.00800           0
      3778 SOLV     138      TIP3     OH2      OT      -0.834000       15.9994           0
      3779 SOLV     138      TIP3     H1       HT       0.417000       1.00800           0
      3780 SOLV     138      TIP3     H2       HT       0.417000       1.00800           0
      3781 SOLV     139      TIP3     OH2      OT      -0.834000       15.9994           0
      3782 SOLV     139      TIP3     H1       HT       0.417000       1.00800           0
      3783 SOLV     139      TIP3     H2       HT       0.417000       1.00800           0
      3784 SOLV     140      TIP3     OH2      OT      -0.834000       15.9994           0
      3785 SOLV     140      TIP3     H1       HT       0.417000       1.00800           0
      3786 SOLV     140      TIP3     H2       HT       0.417000       1.00800           0
      3787 SOLV     141      TIP3     OH2      OT      -0.834000       15.9994           0
      3788 SOLV     141      TIP3     H1       HT       0.417000       1.00800           0
      3789 SOLV     141      TIP3     H2       HT       0.417000       1.00800           0
      3790 SOLV     142      TIP3     OH2      OT      -0.834000       15.9994           0
      3791 SOLV     142      TIP3     H1       HT       0.417000       1.00800           0
      3792 SOLV     142      TIP3     H2       HT       0.417000       1.00800           0
      3793 SOLV     143      TIP3     OH2      OT      -0.834000       15.9994           0
      3794 SOLV     143      TIP3     H1       HT       0.417000       1.00800           0
      3795 SOLV     143      TIP3     H2       HT       0.417000       1.00800           0
      3796 SOLV     144      TIP3     OH2      OT      -0.834000       15.9994           0
      3797 SOLV     144      TIP3     H1       HT       0.417000       1.00800           0
      3798 SOLV     144      TIP3     H2       HT       0.417000       1.00800           0
      3799 SOLV     145      TIP3     OH2      OT      -0.834000       15.9994           0
      3800 SOLV     145      TIP3     H1       HT       0.417000       1.00800           0
      3801 SOLV     145      TIP3     H2       HT       0.417000       1.00800           0
      3802 SOLV     146      TIP3     OH2      OT      -0.834000       15.9994           0
      3803 SOLV     146      TIP3     H1       HT       0.417000       1.00800           0
      3804 SOLV     146      TIP3     H2       HT       0.417000       1.00800           0
      3805 SOLV     147      TIP3     OH2      OT      -0.834000       15.9994           0
      3806 SOLV     147      TIP3     H1       HT       0.417000       1.00800           0
      3807 SOLV     147      TIP3     H2       HT       0.417000       1.00800           0
      3808 SOLV     148      TIP3     OH2      OT      -0.834000       15.9994           0
      3809 SOLV     148      TIP3     H1       HT       0.417000       1.00800           0
      3810 SOLV     148      TIP3     H2       HT       0.417000       1.00800           0
      3811 SOLV     149      TIP3     OH2      OT      -0.834000       15.9994           0
      3812 SOLV     149      TIP3     H1       HT       0.417000       1.00800           0
      3813 SOLV     149      TIP3     H2       HT       0.417000       1.00800           0
      3814 SOLV     150      TIP3     OH2      OT      -0.834000       15.9994           0
      3815 SOLV     150      TIP3     H1       HT       0.417000       1.00800           0
      3816 SOLV     150      TIP3     H2       HT       0.417000       1.00800           0
      3817 SOLV     151      TIP3     OH2      OT      -0.834000       15.9994           0
      3818 SOLV     151      TIP3     H1       HT       0.417000       1.00800           0
      3819 SOLV     151      TIP3     H2       HT       0.417000       1.00800           0
      3820 SOLV     152      TIP3     OH2      OT      -0.834000       15.9994           0
      3821 SOLV     152      TIP3     H1       HT       0.417000       1.00800           0
      3822 SOLV     152      TIP3     H2       HT       0.417000       1.00800           0
      3823 SOLV     153      TIP3     OH2      OT      -0.834000       15.9994           0
      3824 SOLV     153      TIP3     H1       HT       0.417000       1.00800           0
      3825 SOLV     153      TIP3     H2       HT       0.417000       1.00800           0
      3826 SOLV     154      TIP3     OH2      OT      -0.834000       15.9994           0
      3827 SOLV     154      TIP3     H1       HT       0.417000       1.00800           0
      3828 SOLV     154      TIP3     H2       HT       0.417000       1.00800           0
      3829 SOLV     155      TIP3     OH2      OT      -0.834000       15.9994           0
      3830 SOLV     155      TIP3     H1       HT       0.417000       1.00800           0
      3831 SOLV     155      TIP3     H2       HT       0.417000       1.00800           0
      3832 SOLV     156      TIP3     OH2      OT      -0.834000       15.9994           0
      3833 SOLV     156      TIP3     H1       HT       0.417000       1.00800           0
      3834 SOLV     156      TIP3     H2       HT       0.417000       1.00800           0
      3835 SOLV     157      TIP3     OH2      OT      -0.834000       15.9994           0
      3836 SOLV     157      TIP3     H1       HT       0.417000       1.00800           0
      3837 SOLV     157      TIP3     H2       HT       0.417000       1.00800           0
      3838 SOLV     158      TIP3     OH2      OT      -0.834000       15.9994           0
      3839 SOLV     158      TIP3     H1       HT       0.417000       1.00800           0
      3840 SOLV     158      TIP3     H2       HT       0.417000       1.00800           0
      3841 SOLV     159      TIP3     OH2      OT      -0.834000       15.9994           0
      3842 SOLV     159      TIP3     H1       HT       0.417000       1.00800           0
      3843 SOLV     159      TIP3     H2       HT       0.417000       1.00800           0
      3844 SOLV     160      TIP3     OH2      OT      -0.834000       15.9994           0
      3845 SOLV     160      TIP3     H1       HT       0.417000       1.00800           0
      3846 SOLV     160      TIP3     H2       HT       0.417000       1.00800           0
      3847 SOLV     161      TIP3     OH2      OT      -0.834000       15.9994           0
      3848 SOLV     161      TIP3     H1       HT       0.417000       1.00800           0
      3849 SOLV     161      TIP3     H2       HT       0.417000       1.00800           0
      3850 SOLV     162      TIP3     OH2      OT      -0.834000       15.9994           0
      3851 SOLV     162      TIP3     H1       HT       0.417000       1.00800           0
      3852 SOLV     162      TIP3     H2       HT       0.417000       1.00800           0
      3853 SOLV     163      TIP3     OH2      OT      -0.834000       15.9994           0
      3854 SOLV     163      TIP3     H1       HT       0.417000       1.00800           0
      3855 SOLV     163      TIP3     H2       HT       0.417000       1.00800           0
      3856 SOLV     164      TIP3     OH2      OT      -0.834000       15.9994           0
      3857 SOLV     164      TIP3     H1       HT       0.417000       1.00800           0
      3858 SOLV     164      TIP3     H2       HT       0.417000       1.00800           0
      3859 SOLV     165      TIP3     OH2      OT      -0.834000       15.9994           0
      3860 SOLV     165      TIP3     H1       HT       0.417000       1.00800           0
      3861 SOLV     165      TIP3     H2       HT       0.417000       1.00800           0
      3862 SOLV     166      TIP3     OH2      OT      -0.834000       15.9994           0
      3863 SOLV     166      TIP3     H1       HT       0.417000       1.00800           0
      3864 SOLV     166      TIP3     H2       HT       0.417000       1.00800           0
      3865 SOLV     167      TIP3     OH2      OT      -0.834000       15.9994           0
      3866 SOLV     167      TIP3     H1       HT       0.417000       1.00800           0
      3867 SOLV     167      TIP3     H2       HT       0.417000       1.00800           0
      3868 SOLV     168      TIP3     OH2      OT      -0.834000       15.9994           0
      3869 SOLV     168      TIP3     H1       HT       0.417000       1.00800           0
      3870 SOLV     168      TIP3     H2       HT       0.417000       1.00800           0
      3871 SOLV     169      TIP3     OH2      OT      -0.834000       15.9994           0
      3872 SOLV     169      TIP3     H1       HT       0.417000       1.00800           0
      3873 SOLV     169      TIP3     H2       HT       0.417000       1.00800           0
      3874 SOLV     170      TIP3     OH2      OT      -0.834000       15.9994           0
      3875 SOLV     170      TIP3     H1       HT       0.417000       1.00800           0
      3876 SOLV     170      TIP3     H2       HT       0.417000       1.00800           0
      3877 SOLV     171      TIP3     OH2      OT      -0.834000       15.9994           0
      3878 SOLV     171      TIP3     H1       HT       0.417000       1.00800           0
      3879 SOLV     171      TIP3     H2       HT       0.417000       1.00800           0
      3880 SOLV     172      TIP3     OH2      OT      -0.834000       15.9994           0
      3881 SOLV     172      TIP3     H1       HT       0.417000       1.00800           0
      3882 SOLV     172      TIP3     H2       HT       0.417000       1.00800           0
      3883 SOLV     173      TIP3     OH2      OT      -0.834000       15.9994           0
      3884 SOLV     173      TIP3     H1       HT       0.417000       1.00800           0
      3885 SOLV     173      TIP3     H2       HT       0.417000       1.00800           0
      3886 SOLV     174      TIP3     OH2      OT      -0.834000       15.9994           0
      3887 SOLV     174      TIP3     H1       HT       0.417000       1.00800           0
      3888 SOLV     174      TIP3     H2       HT       0.417000       1.00800           0
      3889 SOLV     175      TIP3     OH2      OT      -0.834000       15.9994           0
      3890 SOLV     175      TIP3     H1       HT       0.417000       1.00800           0
      3891 SOLV     175      TIP3     H2       HT       0.417000       1.00800           0
      3892 SOLV     176      TIP3     OH2      OT      -0.834000       15.9994           0
      3893 SOLV     176      TIP3     H1       HT       0.417000       1.00800           0
      3894 SOLV     176      TIP3     H2       HT       0.417000       1.00800           0
      3895 SOLV     177      TIP3     OH2      OT      -0.834000       15.9994           0
      3896 SOLV     177      TIP3     H1       HT       0.417000       1.00800           0
      3897 SOLV     177      TIP3     H2       HT       0.417000       1.00800           0
      3898 SOLV     178      TIP3     OH2      OT      -0.834000       15.9994           0
      3899 SOLV     178      TIP3     H1       HT       0.417000       1.00800           0
      3900 SOLV     178      TIP3     H2       HT       0.417000       1.00800           0
      3901 SOLV     179      TIP3     OH2      OT      -0.834000       15.9994           0
      3902 SOLV     179      TIP3     H1       HT       0.417000       1.00800           0
      3903 SOLV     179      TIP3     H2       HT       0.417000       1.00800           0
      3904 SOLV     180      TIP3     OH2      OT      -0.834000       15.9994           0
      3905 SOLV     180      TIP3     H1       HT       0.417000       1.00800           0
      3906 SOLV     180      TIP3     H2       HT       0.417000       1.00800           0
      3907 SOLV     181      TIP3     OH2      OT      -0.834000       15.9994           0
      3908 SOLV     181      TIP3     H1       HT       0.417000       1.00800           0
      3909 SOLV     181      TIP3     H2       HT       0.417000       1.00800           0
      3910 SOLV     182      TIP3     OH2      OT      -0.834000       15.9994           0
      3911 SOLV     182      TIP3     H1       HT       0.417000       1.00800           0
      3912 SOLV     182      TIP3     H2       HT       0.417000       1.00800           0
      3913 SOLV     183      TIP3     OH2      OT      -0.834000       15.9994           0
      3914 SOLV     183      TIP3     H1       HT       0.417000       1.00800           0
      3915 SOLV     183      TIP3     H2       HT       0.417000       1.00800           0
      3916 SOLV     184      TIP3     OH2      OT      -0.834000       15.9994           0
      3917 SOLV     184      TIP3     H1       HT       0.417000       1.00800           0
      3918 SOLV     184      TIP3     H2       HT       0.417000       1.00800           0
      3919 SOLV     185      TIP3     OH2      OT      -0.834000       15.9994           0
      3920 SOLV     185      TIP3     H1       HT       0.417000       1.00800           0
      3921 SOLV     185      TIP3     H2       HT       0.417000       1.00800           0
      3922 SOLV     186      TIP3     OH2      OT      -0.834000       15.9994           0
      3923 SOLV     186      TIP3     H1       HT       0.417000       1.00800           0
      3924 SOLV     186      TIP3     H2       HT       0.417000       1.00800           0
      3925 SOLV     187      TIP3     OH2      OT      -0.834000       15.9994           0
      3926 SOLV     187      TIP3     H1       HT       0.417000       1.00800           0
      3927 SOLV     187      TIP3     H2       HT       0.417000       1.00800           0
      3928 SOLV     188      TIP3     OH2      OT      -0.834000       15.9994           0
      3929 SOLV     188      TIP3     H1       HT       0.417000       1.00800           0
      3930 SOLV     188      TIP3     H2       HT       0.417000       1.00800           0
      3931 SOLV     189      TIP3     OH2      OT      -0.834000       15.9994           0
      3932 SOLV     189      TIP3     H1       HT       0.417000       1.00800           0
      3933 SOLV     189      TIP3     H2       HT       0.417000       1.00800           0
      3934 SOLV     190      TIP3     OH2      OT      -0.834000       15.9994           0
      3935 SOLV     190      TIP3     H1       HT       0.417000       1.00800           0
      3936 SOLV     190      TIP3     H2       HT       0.417000       1.00800           0
      3937 SOLV     191      TIP3     OH2      OT      -0.834000       15.9994           0
      3938 SOLV     191      TIP3     H1       HT       0.417000       1.00800           0
      3939 SOLV     191      TIP3     H2       HT       0.417000       1.00800           0
      3940 SOLV     192      TIP3     OH2      OT      -0.834000       15.9994           0
      3941 SOLV     192      TIP3     H1       HT       0.417000       1.00800           0
      3942 SOLV     192      TIP3     H2       HT       0.417000       1.00800           0
      3943 SOLV     193      TIP3     OH2      OT      -0.834000       15.9994           0
      3944 SOLV     193      TIP3     H1       HT       0.417000       1.00800           0
      3945 SOLV     193      TIP3     H2       HT       0.417000       1.00800           0
      3946 SOLV     194      TIP3     OH2      OT      -0.834000       15.9994           0
      3947 SOLV     194      TIP3     H1       HT       0.417000       1.00800           0
      3948 SOLV     194      TIP3     H2       HT       0.417000       1.00800           0
      3949 SOLV     195      TIP3     OH2      OT      -0.834000       15.9994           0
      3950 SOLV     195      TIP3     H1       HT       0.417000       1.00800           0
      3951 SOLV     195      TIP3     H2       HT       0.417000       1.00800           0
      3952 SOLV     196      TIP3     OH2      OT      -0.834000       15.9994           0
      3953 SOLV     196      TIP3     H1       HT       0.417000       1.00800           0
      3954 SOLV     196      TIP3     H2       HT       0.417000       1.00800           0
      3955 SOLV     197      TIP3     OH2      OT      -0.834000       15.9994           0
      3956 SOLV     197      TIP3     H1       HT       0.417000       1.00800           0
      3957 SOLV     197      TIP3     H2       HT       0.417000       1.00800           0
      3958 SOLV     198      TIP3     OH2      OT      -0.834000       15.9994           0
      3959 SOLV     198      TIP3     H1       HT       0.417000       1.00800           0
      3960 SOLV     198      TIP3     H2       HT       0.417000       1.00800           0
      3961 SOLV     199      TIP3     OH2      OT      -0.834000       15.9994           0
      3962 SOLV     199      TIP3     H1       HT       0.417000       1.00800           0
      3963 SOLV     199      TIP3     H2       HT       0.417000       1.00800           0
      3964 SOLV     200      TIP3     OH2      OT      -0.834000       15.9994           0
      3965 SOLV     200      TIP3     H1       HT       0.417000       1.00800           0
      3966 SOLV     200      TIP3     H2       HT       0.417000       1.00800           0
      3967 SOLV     201      TIP3     OH2      OT      -0.834000       15.9994           0
      3968 SOLV     201      TIP3     H1       HT       0.417000       1.00800           0
      3969 SOLV     201      TIP3     H2       HT       0.417000       1.00800           0
      3970 SOLV     202      TIP3     OH2      OT      -0.834000       15.9994           0
      3971 SOLV     202      TIP3     H1       HT       0.417000       1.00800           0
      3972 SOLV     202      TIP3     H2       HT       0.417000       1.00800           0
      3973 SOLV     203      TIP3     OH2      OT      -0.834000       15.9994           0
      3974 SOLV     203      TIP3     H1       HT       0.417000       1.00800           0
      3975 SOLV     203      TIP3     H2       HT       0.417000       1.00800           0
      3976 SOLV     204      TIP3     OH2      OT      -0.834000       15.9994           0
      3977 SOLV     204      TIP3     H1       HT       0.417000       1.00800           0
      3978 SOLV     204      TIP3     H2       HT       0.417000       1.00800           0
      3979 SOLV     205      TIP3     OH2      OT      -0.834000       15.9994           0
      3980 SOLV     205      TIP3     H1       HT       0.417000       1.00800           0
      3981 SOLV     205      TIP3     H2       HT       0.417000       1.00800           0
      3982 SOLV     206      TIP3     OH2      OT      -0.834000       15.9994           0
      3983 SOLV     206      TIP3     H1       HT       0.417000       1.00800           0
      3984 SOLV     206      TIP3     H2       HT       0.417000       1.00800           0
      3985 SOLV     207      TIP3     OH2      OT      -0.834000       15.9994           0
      3986 SOLV     207      TIP3     H1       HT       0.417000       1.00800           0
      3987 SOLV     207      TIP3     H2       HT       0.417000       1.00800           0
      3988 SOLV     208      TIP3     OH2      OT      -0.834000       15.9994           0
      3989 SOLV     208      TIP3     H1       HT       0.417000       1.00800           0
      3990 SOLV     208      TIP3     H2       HT       0.417000       1.00800           0
      3991 SOLV     209      TIP3     OH2      OT      -0.834000       15.9994           0
      3992 SOLV     209      TIP3     H1       HT       0.417000       1.00800           0
      3993 SOLV     209      TIP3     H2       HT       0.417000       1.00800           0
      3994 SOLV     210      TIP3     OH2      OT      -0.834000       15.9994           0
      3995 SOLV     210      TIP3     H1       HT       0.417000       1.00800           0
      3996 SOLV     210      TIP3     H2       HT       0.417000       1.00800           0
      3997 SOLV     211      TIP3     OH2      OT      -0.834000       15.9994           0
      3998 SOLV     211      TIP3     H1       HT       0.417000       1.00800           0
      3999 SOLV     211      TIP3     H2       HT       0.417000       1.00800           0
      4000 SOLV     212      TIP3     OH2      OT      -0.834000       15.9994           0
      4001 SOLV     212      TIP3     H1       HT       0.417000       1.00800           0
      4002 SOLV     212      TIP3     H2       HT       0.417000       1.00800           0
      4003 SOLV     213      TIP3     OH2      OT      -0.834000       15.9994           0
      4004 SOLV     213      TIP3     H1       HT       0.417000       1.00800           0
      4005 SOLV     213      TIP3     H2       HT       0.417000       1.00800           0
      4006 SOLV     214      TIP3     OH2      OT      -0.834000       15.9994           0
      4007 SOLV     214      TIP3     H1       HT       0.417000       1.00800           0
      4008 SOLV     214      TIP3     H2       HT       0.417000       1.00800           0
      4009 SOLV     215      TIP3     OH2      OT      -0.834000       15.9994           0
      4010 SOLV     215      TIP3     H1       HT       0.417000       1.00800           0
      4011 SOLV     215      TIP3     H2       HT       0.417000       1.00800           0
      4012 SOLV     216      TIP3     OH2      OT      -0.834000       15.9994           0
      4013 SOLV     216      TIP3     H1       HT       0.417000       1.00800           0
      4014 SOLV     216      TIP3     H2       HT       0.417000       1.00800           0
      4015 SOLV     217      TIP3     OH2      OT      -0.834000       15.9994           0
      4016 SOLV     217      TIP3     H1       HT       0.417000       1.00800           0
      4017 SOLV     217      TIP3     H2       HT       0.417000       1.00800           0
      4018 SOLV     218      TIP3     OH2      OT      -0.834000       15.9994           0
      4019 SOLV     218      TIP3     H1       HT       0.417000       1.00800           0
      4020 SOLV     218      TIP3     H2       HT       0.417000       1.00800           0
      4021 SOLV     219      TIP3     OH2      OT      -0.834000       15.9994           0
      4022 SOLV     219      TIP3     H1       HT       0.417000       1.00800           0
      4023 SOLV     219      TIP3     H2       HT       0.417000       1.00800           0
      4024 SOLV     220      TIP3     OH2      OT      -0.834000       15.9994           0
      4025 SOLV     220      TIP3     H1       HT       0.417000       1.00800           0
      4026 SOLV     220      TIP3     H2       HT       0.417000       1.00800           0
      4027 SOLV     221      TIP3     OH2      OT      -0.834000       15.9994           0
      4028 SOLV     221      TIP3     H1       HT       0.417000       1.00800           0
      4029 SOLV     221      TIP3     H2       HT       0.417000       1.00800           0
      4030 SOLV     222      TIP3     OH2      OT      -0.834000       15.9994           0
      4031 SOLV     222      TIP3     H1       HT       0.417000       1.00800           0
      4032 SOLV     222      TIP3     H2       HT       0.417000       1.00800           0
      4033 SOLV     223      TIP3     OH2      OT      -0.834000       15.9994           0
      4034 SOLV     223      TIP3     H1       HT       0.417000       1.00800           0
      4035 SOLV     223      TIP3     H2       HT       0.417000       1.00800           0
      4036 SOLV     224      TIP3     OH2      OT      -0.834000       15.9994           0
      4037 SOLV     224      TIP3     H1       HT       0.417000       1.00800           0
      4038 SOLV     224      TIP3     H2       HT       0.417000       1.00800           0
      4039 SOLV     225      TIP3     OH2      OT      -0.834000       15.9994           0
      4040 SOLV     225      TIP3     H1       HT       0.417000       1.00800           0
      4041 SOLV     225      TIP3     H2       HT       0.417000       1.00800           0
      4042 SOLV     226      TIP3     OH2      OT      -0.834000       15.9994           0
      4043 SOLV     226      TIP3     H1       HT       0.417000       1.00800           0
      4044 SOLV     226      TIP3     H2       HT       0.417000       1.00800           0
      4045 SOLV     227      TIP3     OH2      OT      -0.834000       15.9994           0
      4046 SOLV     227      TIP3     H1       HT       0.417000       1.00800           0
      4047 SOLV     227      TIP3     H2       HT       0.417000       1.00800           0
      4048 SOLV     228      TIP3     OH2      OT      -0.834000       15.9994           0
      4049 SOLV     228      TIP3     H1       HT       0.417000       1.00800           0
      4050 SOLV     228      TIP3     H2       HT       0.417000       1.00800           0
      4051 SOLV     229      TIP3     OH2      OT      -0.834000       15.9994           0
      4052 SOLV     229      TIP3     H1       HT       0.417000       1.00800           0
      4053 SOLV     229      TIP3     H2       HT       0.417000       1.00800           0
      4054 SOLV     230      TIP3     OH2      OT      -0.834000       15.9994           0
      4055 SOLV     230      TIP3     H1       HT       0.417000       1.00800           0
      4056 SOLV     230      TIP3     H2       HT       0.417000       1.00800           0
      4057 SOLV     231      TIP3     OH2      OT      -0.834000       15.9994           0
      4058 SOLV     231      TIP3     H1       HT       0.417000       1.00800           0
      4059 SOLV     231      TIP3     H2       HT       0.417000       1.00800           0
      4060 SOLV     232      TIP3     OH2      OT      -0.834000       15.9994           0
      4061 SOLV     232      TIP3     H1       HT       0.417000       1.00800           0
      4062 SOLV     232      TIP3     H2       HT       0.417000       1.00800           0
      4063 SOLV     233      TIP3     OH2      OT      -0.834000       15.9994           0
      4064 SOLV     233      TIP3     H1       HT       0.417000       1.00800           0
      4065 SOLV     233      TIP3     H2       HT       0.417000       1.00800           0
      4066 SOLV     234      TIP3     OH2      OT      -0.834000       15.9994           0
      4067 SOLV     234      TIP3     H1       HT       0.417000       1.00800           0
      4068 SOLV     234      TIP3     H2       HT       0.417000       1.00800           0
      4069 SOLV     235      TIP3     OH2      OT      -0.834000       15.9994           0
      4070 SOLV     235      TIP3     H1       HT       0.417000       1.00800           0
      4071 SOLV     235      TIP3     H2       HT       0.417000       1.00800           0
      4072 SOLV     236      TIP3     OH2      OT      -0.834000       15.9994           0
      4073 SOLV     236      TIP3     H1       HT       0.417000       1.00800           0
      4074 SOLV     236      TIP3     H2       HT       0.417000       1.00800           0
      4075 SOLV     237      TIP3     OH2      OT      -0.834000       15.9994           0
      4076 SOLV     237      TIP3     H1       HT       0.417000       1.00800           0
      4077 SOLV     237      TIP3     H2       HT       0.417000       1.00800           0
      4078 SOLV     238      TIP3     OH2      OT      -0.834000       15.9994           0
      4079 SOLV     238      TIP3     H1       HT       0.417000       1.00800           0
      4080 SOLV     238      TIP3     H2       HT       0.417000       1.00800           0
      4081 SOLV     239      TIP3     OH2      OT      -0.834000       15.9994           0
      4082 SOLV     239      TIP3     H1       HT       0.417000       1.00800           0
      4083 SOLV     239      TIP3     H2       HT       0.417000       1.00800           0
      4084 SOLV     240      TIP3     OH2      OT      -0.834000       15.9994           0
      4085 SOLV     240      TIP3     H1       HT       0.417000       1.00800           0
      4086 SOLV     240      TIP3     H2       HT       0.417000       1.00800           0
      4087 SOLV     241      TIP3     OH2      OT      -0.834000       15.9994           0
      4088 SOLV     241      TIP3     H1       HT       0.417000       1.00800           0
      4089 SOLV     241      TIP3     H2       HT       0.417000       1.00800           0
      4090 SOLV     242      TIP3     OH2      OT      -0.834000       15.9994           0
      4091 SOLV     242      TIP3     H1       HT       0.417000       1.00800           0
      4092 SOLV     242      TIP3     H2       HT       0.417000       1.00800           0
      4093 SOLV     243      TIP3     OH2      OT      -0.834000       15.9994           0
      4094 SOLV     243      TIP3     H1       HT       0.417000       1.00800           0
      4095 SOLV     243      TIP3     H2       HT       0.417000       1.00800           0
      4096 SOLV     244      TIP3     OH2      OT      -0.834000       15.9994           0
      4097 SOLV     244      TIP3     H1       HT       0.417000       1.00800           0
      4098 SOLV     244      TIP3     H2       HT       0.417000       1.00800           0
      4099 SOLV     245      TIP3     OH2      OT      -0.834000       15.9994           0
      4100 SOLV     245      TIP3     H1       HT       0.417000       1.00800           0
      4101 SOLV     245      TIP3     H2       HT       0.417000       1.00800           0
      4102 SOLV     246      TIP3     OH2      OT      -0.834000       15.9994           0
      4103 SOLV     246      TIP3     H1       HT       0.417000       1.00800           0
      4104 SOLV     246      TIP3     H2       HT       0.417000       1.00800           0
      4105 SOLV     247      TIP3     OH2      OT      -0.834000       15.9994           0
      4106 SOLV     247      TIP3     H1       HT       0.417000       1.00800           0
      4107 SOLV     247      TIP3     H2       HT       0.417000       1.00800           0
      4108 SOLV     248      TIP3     OH2      OT      -0.834000       15.9994           0
      4109 SOLV     248      TIP3     H1       HT       0.417000       1.00800           0
      4110 SOLV     248      TIP3     H2       HT       0.417000       1.00800           0
      4111 SOLV     249      TIP3     OH2      OT      -0.834000       15.9994           0
      4112 SOLV     249      TIP3     H1       HT       0.417000       1.00800           0
      4113 SOLV     249      TIP3     H2       HT       0.417000       1.00800           0
      4114 SOLV     250      TIP3     OH2      OT      -0.834000       15.9994           0
      4115 SOLV     250      TIP3     H1       HT       0.417000       1.00800           0
      4116 SOLV     250      TIP3     H2       HT       0.417000       1.00800           0
      4117 SOLV     251      TIP3     OH2      OT      -0.834000       15.9994           0
      4118 SOLV     251      TIP3     H1       HT       0.417000       1.00800           0
      4119 SOLV     251      TIP3     H2       HT       0.417000       1.00800           0
      4120 SOLV     252      TIP3     OH2      OT      -0.834000       15.9994           0
      4121 SOLV     252      TIP3     H1       HT       0.417000       1.00800           0
      4122 SOLV     252      TIP3     H2       HT       0.417000       1.00800           0
      4123 SOLV     253      TIP3     OH2      OT      -0.834000       15.9994           0
      4124 SOLV     253      TIP3     H1       HT       0.417000       1.00800           0
      4125 SOLV     253      TIP3     H2       HT       0.417000       1.00800           0
      4126 SOLV     254      TIP3     OH2      OT      -0.834000       15.9994           0
      4127 SOLV     254      TIP3     H1       HT       0.417000       1.00800           0
      4128 SOLV     254      TIP3     H2       HT       0.417000       1.00800           0
      4129 SOLV     255      TIP3     OH2      OT      -0.834000       15.9994           0
      4130 SOLV     255      TIP3     H1       HT       0.417000       1.00800           0
      4131 SOLV     255      TIP3     H2       HT       0.417000       1.00800           0
      4132 SOLV     256      TIP3     OH2      OT      -0.834000       15.9994           0
      4133 SOLV     256      TIP3     H1       HT       0.417000       1.00800           0
      4134 SOLV     256      TIP3     H2       HT       0.417000       1.00800           0
      4135 SOLV     257      TIP3     OH2      OT      -0.834000       15.9994           0
      4136 SOLV     257      TIP3     H1       HT       0.417000       1.00800           0
      4137 SOLV     257      TIP3     H2       HT       0.417000       1.00800           0
      4138 SOLV     258      TIP3     OH2      OT      -0.834000       15.9994           0
      4139 SOLV     258      TIP3     H1       HT       0.417000       1.00800           0
      4140 SOLV     258      TIP3     H2       HT       0.417000       1.00800           0
      4141 SOLV     259      TIP3     OH2      OT      -0.834000       15.9994           0
      4142 SOLV     259      TIP3     H1       HT       0.417000       1.00800           0
      4143 SOLV     259      TIP3     H2       HT       0.417000       1.00800           0
      4144 SOLV     260      TIP3     OH2      OT      -0.834000       15.9994           0
      4145 SOLV     260      TIP3     H1       HT       0.417000       1.00800           0
      4146 SOLV     260      TIP3     H2       HT       0.417000       1.00800           0
      4147 SOLV     261      TIP3     OH2      OT      -0.834000       15.9994           0
      4148 SOLV     261      TIP3     H1       HT       0.417000       1.00800           0
      4149 SOLV     261      TIP3     H2       HT       0.417000       1.00800           0
      4150 SOLV     262      TIP3     OH2      OT      -0.834000       15.9994           0
      4151 SOLV     262      TIP3     H1       HT       0.417000       1.00800           0
      4152 SOLV     262      TIP3     H2       HT       0.417000       1.00800           0
      4153 SOLV     263      TIP3     OH2      OT      -0.834000       15.9994           0
      4154 SOLV     263      TIP3     H1       HT       0.417000       1.00800           0
      4155 SOLV     263      TIP3     H2       HT       0.417000       1.00800           0
      4156 SOLV     264      TIP3     OH2      OT      -0.834000       15.9994           0
      4157 SOLV     264      TIP3     H1       HT       0.417000       1.00800           0
      4158 SOLV     264      TIP3     H2       HT       0.417000       1.00800           0
      4159 SOLV     265      TIP3     OH2      OT      -0.834000       15.9994           0
      4160 SOLV     265      TIP3     H1       HT       0.417000       1.00800           0
      4161 SOLV     265      TIP3     H2       HT       0.417000       1.00800           0
      4162 SOLV     266      TIP3     OH2      OT      -0.834000       15.9994           0
      4163 SOLV     266      TIP3     H1       HT       0.417000       1.00800           0
      4164 SOLV     266      TIP3     H2       HT       0.417000       1.00800           0
      4165 SOLV     267      TIP3     OH2      OT      -0.834000       15.9994           0
      4166 SOLV     267      TIP3     H1       HT       0.417000       1.00800           0
      4167 SOLV     267      TIP3     H2       HT       0.417000       1.00800           0
      4168 SOLV     268      TIP3     OH2      OT      -0.834000       15.9994           0
      4169 SOLV     268      TIP3     H1       HT       0.417000       1.00800           0
      4170 SOLV     268      TIP3     H2       HT       0.417000       1.00800           0
      4171 SOLV     269      TIP3     OH2      OT      -0.834000       15.9994           0
      4172 SOLV     269      TIP3     H1       HT       0.417000       1.00800           0
      4173 SOLV     269      TIP3     H2       HT       0.417000       1.00800           0
      4174 SOLV     270      TIP3     OH2      OT      -0.834000       15.9994           0
      4175 SOLV     270      TIP3     H1       HT       0.417000       1.00800           0
      4176 SOLV     270      TIP3     H2       HT       0.417000       1.00800           0
      4177 SOLV     271      TIP3     OH2      OT      -0.834000       15.9994           0
      4178 SOLV     271      TIP3     H1       HT       0.417000       1.00800           0
      4179 SOLV     271      TIP3     H2       HT       0.417000       1.00800           0
      4180 SOLV     272      TIP3     OH2      OT      -0.834000       15.9994           0
      4181 SOLV     272      TIP3     H1       HT       0.417000       1.00800           0
      4182 SOLV     272      TIP3     H2       HT       0.417000       1.00800           0
      4183 SOLV     273      TIP3     OH2      OT      -0.834000       15.9994           0
      4184 SOLV     273      TIP3     H1       HT       0.417000       1.00800           0
      4185 SOLV     273      TIP3     H2       HT       0.417000       1.00800           0
      4186 SOLV     274      TIP3     OH2      OT      -0.834000       15.9994           0
      4187 SOLV     274      TIP3     H1       HT       0.417000       1.00800           0
      4188 SOLV     274      TIP3     H2       HT       0.417000       1.00800           0
      4189 SOLV     275      TIP3     OH2      OT      -0.834000       15.9994           0
      4190 SOLV     275      TIP3     H1       HT       0.417000       1.00800           0
      4191 SOLV     275      TIP3     H2       HT       0.417000       1.00800           0
      4192 SOLV     276      TIP3     OH2      OT      -0.834000       15.9994           0
      4193 SOLV     276      TIP3     H1       HT       0.417000       1.00800           0
      4194 SOLV     276      TIP3     H2       HT       0.417000       1.00800           0
      4195 SOLV     277      TIP3     OH2      OT      -0.834000       15.9994           0
      4196 SOLV     277      TIP3     H1       HT       0.417000       1.00800           0
      4197 SOLV     277      TIP3     H2       HT       0.417000       1.00800           0
      4198 SOLV     278      TIP3     OH2      OT      -0.834000       15.9994           0
      4199 SOLV     278      TIP3     H1       HT       0.417000       1.00800           0
      4200 SOLV     278      TIP3     H2       HT       0.417000       1.00800           0
      4201 SOLV     279      TIP3     OH2      OT      -0.834000       15.9994           0
      4202 SOLV     279      TIP3     H1       HT       0.417000       1.00800           0
      4203 SOLV     279      TIP3     H2       HT       0.417000       1.00800           0
      4204 SOLV     280      TIP3     OH2      OT      -0.834000       15.9994           0
      4205 SOLV     280      TIP3     H1       HT       0.417000       1.00800           0
      4206 SOLV     280      TIP3     H2       HT       0.417000       1.00800           0
      4207 SOLV     281      TIP3     OH2      OT      -0.834000       15.9994           0
      4208 SOLV     281      TIP3     H1       HT       0.417000       1.00800           0
      4209 SOLV     281      TIP3     H2       HT       0.417000       1.00800           0
      4210 SOLV     282      TIP3     OH2      OT      -0.834000       15.9994           0
      4211 SOLV     282      TIP3     H1       HT       0.417000       1.00800           0
      4212 SOLV     282      TIP3     H2       HT       0.417000       1.00800           0
      4213 SOLV     283      TIP3     OH2      OT      -0.834000       15.9994           0
      4214 SOLV     283      TIP3     H1       HT       0.417000       1.00800           0
      4215 SOLV     283      TIP3     H2       HT       0.417000       1.00800           0
      4216 SOLV     284      TIP3     OH2      OT      -0.834000       15.9994           0
      4217 SOLV     284      TIP3     H1       HT       0.417000       1.00800           0
      4218 SOLV     284      TIP3     H2       HT       0.417000       1.00800           0
      4219 SOLV     285      TIP3     OH2      OT      -0.834000       15.9994           0
      4220 SOLV     285      TIP3     H1       HT       0.417000       1.00800           0
      4221 SOLV     285      TIP3     H2       HT       0.417000       1.00800           0
      4222 SOLV     286      TIP3     OH2      OT      -0.834000       15.9994           0
      4223 SOLV     286      TIP3     H1       HT       0.417000       1.00800           0
      4224 SOLV     286      TIP3     H2       HT       0.417000       1.00800           0
      4225 SOLV     287      TIP3     OH2      OT      -0.834000       15.9994           0
      4226 SOLV     287      TIP3     H1       HT       0.417000       1.00800           0
      4227 SOLV     287      TIP3     H2       HT       0.417000       1.00800           0
      4228 SOLV     288      TIP3     OH2      OT      -0.834000       15.9994           0
      4229 SOLV     288      TIP3     H1       HT       0.417000       1.00800           0
      4230 SOLV     288      TIP3     H2       HT       0.417000       1.00800           0
      4231 SOLV     289      TIP3     OH2      OT      -0.834000       15.9994           0
      4232 SOLV     289      TIP3     H1       HT       0.417000       1.00800           0
      4233 SOLV     289      TIP3     H2       HT       0.417000       1.00800           0
      4234 SOLV     290      TIP3     OH2      OT      -0.834000       15.9994           0
      4235 SOLV     290      TIP3     H1       HT       0.417000       1.00800           0
      4236 SOLV     290      TIP3     H2       HT       0.417000       1.00800           0
      4237 SOLV     291      TIP3     OH2      OT      -0.834000       15.9994           0
      4238 SOLV     291      TIP3     H1       HT       0.417000       1.00800           0
      4239 SOLV     291      TIP3     H2       HT       0.417000       1.00800           0
      4240 SOLV     292      TIP3     OH2      OT      -0.834000       15.9994           0
      4241 SOLV     292      TIP3     H1       HT       0.417000       1.00800           0
      4242 SOLV     292      TIP3     H2       HT       0.417000       1.00800           0
      4243 SOLV     293      TIP3     OH2      OT      -0.834000       15.9994           0
      4244 SOLV     293      TIP3     H1       HT       0.417000       1.00800           0
      4245 SOLV     293      TIP3     H2       HT       0.417000       1.00800           0
      4246 SOLV     294      TIP3     OH2      OT      -0.834000       15.9994           0
      4247 SOLV     294      TIP3     H1       HT       0.417000       1.00800           0
      4248 SOLV     294      TIP3     H2       HT       0.417000       1.00800           0
      4249 SOLV     295      TIP3     OH2      OT      -0.834000       15.9994           0
      4250 SOLV     295      TIP3     H1       HT       0.417000       1.00800           0
      4251 SOLV     295      TIP3     H2       HT       0.417000       1.00800           0
      4252 SOLV     296      TIP3     OH2      OT      -0.834000       15.9994           0
      4253 SOLV     296      TIP3     H1       HT       0.417000       1.00800           0
      4254 SOLV     296      TIP3     H2       HT       0.417000       1.00800           0
      4255 SOLV     297      TIP3     OH2      OT      -0.834000       15.9994           0
      4256 SOLV     297      TIP3     H1       HT       0.417000       1.00800           0
      4257 SOLV     297      TIP3     H2       HT       0.417000       1.00800           0
      4258 SOLV     298      TIP3     OH2      OT      -0.834000       15.9994           0
      4259 SOLV     298      TIP3     H1       HT       0.417000       1.00800           0
      4260 SOLV     298      TIP3     H2       HT       0.417000       1.00800           0
      4261 SOLV     299      TIP3     OH2      OT      -0.834000       15.9994           0
      4262 SOLV     299      TIP3     H1       HT       0.417000       1.00800           0
      4263 SOLV     299      TIP3     H2       HT       0.417000       1.00800           0
      4264 SOLV     300      TIP3     OH2      OT      -0.834000       15.9994           0
      4265 SOLV     300      TIP3     H1       HT       0.417000       1.00800           0
      4266 SOLV     300      TIP3     H2       HT       0.417000       1.00800           0
      4267 SOLV     301      TIP3     OH2      OT      -0.834000       15.9994           0
      4268 SOLV     301      TIP3     H1       HT       0.417000       1.00800           0
      4269 SOLV     301      TIP3     H2       HT       0.417000       1.00800           0
      4270 SOLV     302      TIP3     OH2      OT      -0.834000       15.9994           0
      4271 SOLV     302      TIP3     H1       HT       0.417000       1.00800           0
      4272 SOLV     302      TIP3     H2       HT       0.417000       1.00800           0
      4273 SOLV     303      TIP3     OH2      OT      -0.834000       15.9994           0
      4274 SOLV     303      TIP3     H1       HT       0.417000       1.00800           0
      4275 SOLV     303      TIP3     H2       HT       0.417000       1.00800           0
      4276 SOLV     304      TIP3     OH2      OT      -0.834000       15.9994           0
      4277 SOLV     304      TIP3     H1       HT       0.417000       1.00800           0
      4278 SOLV     304      TIP3     H2       HT       0.417000       1.00800           0
      4279 SOLV     305      TIP3     OH2      OT      -0.834000       15.9994           0
      4280 SOLV     305      TIP3     H1       HT       0.417000       1.00800           0
      4281 SOLV     305      TIP3     H2       HT       0.417000       1.00800           0
      4282 SOLV     306      TIP3     OH2      OT      -0.834000       15.9994           0
      4283 SOLV     306      TIP3     H1       HT       0.417000       1.00800           0
      4284 SOLV     306      TIP3     H2       HT       0.417000       1.00800           0
      4285 SOLV     307      TIP3     OH2      OT      -0.834000       15.9994           0
      4286 SOLV     307      TIP3     H1       HT       0.417000       1.00800           0
      4287 SOLV     307      TIP3     H2       HT       0.417000       1.00800           0
      4288 SOLV     308      TIP3     OH2      OT      -0.834000       15.9994           0
      4289 SOLV     308      TIP3     H1       HT       0.417000       1.00800           0
      4290 SOLV     308      TIP3     H2       HT       0.417000       1.00800           0
      4291 SOLV     309      TIP3     OH2      OT      -0.834000       15.9994           0
      4292 SOLV     309      TIP3     H1       HT       0.417000       1.00800           0
      4293 SOLV     309      TIP3     H2       HT       0.417000       1.00800           0
      4294 SOLV     310      TIP3     OH2      OT      -0.834000       15.9994           0
      4295 SOLV     310      TIP3     H1       HT       0.417000       1.00800           0
      4296 SOLV     310      TIP3     H2       HT       0.417000       1.00800           0
      4297 SOLV     311      TIP3     OH2      OT      -0.834000       15.9994           0
      4298 SOLV     311      TIP3     H1       HT       0.417000       1.00800           0
      4299 SOLV     311      TIP3     H2       HT       0.417000       1.00800           0
      4300 SOLV     312      TIP3     OH2      OT      -0.834000       15.9994           0
      4301 SOLV     312      TIP3     H1       HT       0.417000       1.00800           0
      4302 SOLV     312      TIP3     H2       HT       0.417000       1.00800           0
      4303 SOLV     313      TIP3     OH2      OT      -0.834000       15.9994           0
      4304 SOLV     313      TIP3     H1       HT       0.417000       1.00800           0
      4305 SOLV     313      TIP3     H2       HT       0.417000       1.00800           0
      4306 SOLV     314      TIP3     OH2      OT      -0.834000       15.9994           0
      4307 SOLV     314      TIP3     H1       HT       0.417000       1.00800           0
      4308 SOLV     314      TIP3     H2       HT       0.417000       1.00800           0
      4309 SOLV     315      TIP3     OH2      OT      -0.834000       15.9994           0
      4310 SOLV     315      TIP3     H1       HT       0.417000       1.00800           0
      4311 SOLV     315      TIP3     H2       HT       0.417000       1.00800           0
      4312 SOLV     316      TIP3     OH2      OT      -0.834000       15.9994           0
      4313 SOLV     316      TIP3     H1       HT       0.417000       1.00800           0
      4314 SOLV     316      TIP3     H2       HT       0.417000       1.00800           0
      4315 SOLV     317      TIP3     OH2      OT      -0.834000       15.9994           0
      4316 SOLV     317      TIP3     H1       HT       0.417000       1.00800           0
      4317 SOLV     317      TIP3     H2       HT       0.417000       1.00800           0
      4318 SOLV     318      TIP3     OH2      OT      -0.834000       15.9994           0
      4319 SOLV     318      TIP3     H1       HT       0.417000       1.00800           0
      4320 SOLV     318      TIP3     H2       HT       0.417000       1.00800           0
      4321 SOLV     319      TIP3     OH2      OT      -0.834000       15.9994           0
      4322 SOLV     319      TIP3     H1       HT       0.417000       1.00800           0
      4323 SOLV     319      TIP3     H2       HT       0.417000       1.00800           0
      4324 SOLV     320      TIP3     OH2      OT      -0.834000       15.9994           0
      4325 SOLV     320      TIP3     H1       HT       0.417000       1.00800           0
      4326 SOLV     320      TIP3     H2       HT       0.417000       1.00800           0
      4327 SOLV     321      TIP3     OH2      OT      -0.834000       15.9994           0
      4328 SOLV     321      TIP3     H1       HT       0.417000       1.00800           0
      4329 SOLV     321      TIP3     H2       HT       0.417000       1.00800           0
      4330 SOLV     322      TIP3     OH2      OT      -0.834000       15.9994           0
      4331 SOLV     322      TIP3     H1       HT       0.417000       1.00800           0
      4332 SOLV     322      TIP3     H2       HT       0.417000       1.00800           0
      4333 SOLV     323      TIP3     OH2      OT      -0.834000       15.9994           0
      4334 SOLV     323      TIP3     H1       HT       0.417000       1.00800           0
      4335 SOLV     323      TIP3     H2       HT       0.417000       1.00800           0
      4336 SOLV     324      TIP3     OH2      OT      -0.834000       15.9994           0
      4337 SOLV     324      TIP3     H1       HT       0.417000       1.00800           0
      4338 SOLV     324      TIP3     H2       HT       0.417000       1.00800           0
      4339 SOLV     325      TIP3     OH2      OT      -0.834000       15.9994           0
      4340 SOLV     325      TIP3     H1       HT       0.417000       1.00800           0
      4341 SOLV     325      TIP3     H2       HT       0.417000       1.00800           0
      4342 SOLV     326      TIP3     OH2      OT      -0.834000       15.9994           0
      4343 SOLV     326      TIP3     H1       HT       0.417000       1.00800           0
      4344 SOLV     326      TIP3     H2       HT       0.417000       1.00800           0
      4345 SOLV     327      TIP3     OH2      OT      -0.834000       15.9994           0
      4346 SOLV     327      TIP3     H1       HT       0.417000       1.00800           0
      4347 SOLV     327      TIP3     H2       HT       0.417000       1.00800           0
      4348 SOLV     328      TIP3     OH2      OT      -0.834000       15.9994           0
      4349 SOLV     328      TIP3     H1       HT       0.417000       1.00800           0
      4350 SOLV     328      TIP3     H2       HT       0.417000       1.00800           0
      4351 SOLV     329      TIP3     OH2      OT      -0.834000       15.9994           0
      4352 SOLV     329      TIP3     H1       HT       0.417000       1.00800           0
      4353 SOLV     329      TIP3     H2       HT       0.417000       1.00800           0
      4354 SOLV     330      TIP3     OH2      OT      -0.834000       15.9994           0
      4355 SOLV     330      TIP3     H1       HT       0.417000       1.00800           0
      4356 SOLV     330      TIP3     H2       HT       0.417000       1.00800           0
      4357 SOLV     331      TIP3     OH2      OT      -0.834000       15.9994           0
      4358 SOLV     331      TIP3     H1       HT       0.417000       1.00800           0
      4359 SOLV     331      TIP3     H2       HT       0.417000       1.00800           0
      4360 SOLV     332      TIP3     OH2      OT      -0.834000       15.9994           0
      4361 SOLV     332      TIP3     H1       HT       0.417000       1.00800           0
      4362 SOLV     332      TIP3     H2       HT       0.417000       1.00800           0
      4363 SOLV     333      TIP3     OH2      OT      -0.834000       15.9994           0
      4364 SOLV     333      TIP3     H1       HT       0.417000       1.00800           0
      4365 SOLV     333      TIP3     H2       HT       0.417000       1.00800           0
      4366 SOLV     334      TIP3     OH2      OT      -0.834000       15.9994           0
      4367 SOLV     334      TIP3     H1       HT       0.417000       1.00800           0
      4368 SOLV     334      TIP3     H2       HT       0.417000       1.00800           0
      4369 SOLV     335      TIP3     OH2      OT      -0.834000       15.9994           0
      4370 SOLV     335      TIP3     H1       HT       0.417000       1.00800           0
      4371 SOLV     335      TIP3     H2       HT       0.417000       1.00800           0
      4372 SOLV     336      TIP3     OH2      OT      -0.834000       15.9994           0
      4373 SOLV     336      TIP3     H1       HT       0.417000       1.00800           0
      4374 SOLV     336      TIP3     H2       HT       0.417000       1.00800           0
      4375 SOLV     337      TIP3     OH2      OT      -0.834000       15.9994           0
      4376 SOLV     337      TIP3     H1       HT       0.417000       1.00800           0
      4377 SOLV     337      TIP3     H2       HT       0.417000       1.00800           0
      4378 SOLV     338      TIP3     OH2      OT      -0.834000       15.9994           0
      4379 SOLV     338      TIP3     H1       HT       0.417000       1.00800           0
      4380 SOLV     338      TIP3     H2       HT       0.417000       1.00800           0
      4381 SOLV     339      TIP3     OH2      OT      -0.834000       15.9994           0
      4382 SOLV     339      TIP3     H1       HT       0.417000       1.00800           0
      4383 SOLV     339      TIP3     H2       HT       0.417000       1.00800           0
      4384 SOLV     340      TIP3     OH2      OT      -0.834000       15.9994           0
      4385 SOLV     340      TIP3     H1       HT       0.417000       1.00800           0
      4386 SOLV     340      TIP3     H2       HT       0.417000       1.00800           0
      4387 SOLV     341      TIP3     OH2      OT      -0.834000       15.9994           0
      4388 SOLV     341      TIP3     H1       HT       0.417000       1.00800           0
      4389 SOLV     341      TIP3     H2       HT       0.417000       1.00800           0
      4390 SOLV     342      TIP3     OH2      OT      -0.834000       15.9994           0
      4391 SOLV     342      TIP3     H1       HT       0.417000       1.00800           0
      4392 SOLV     342      TIP3     H2       HT       0.417000       1.00800           0
      4393 SOLV     343      TIP3     OH2      OT      -0.834000       15.9994           0
      4394 SOLV     343      TIP3     H1       HT       0.417000       1.00800           0
[truncated: 5,558,857 more chars]
