# Supplementary material for: Mapping the Interactions Among Class IIa Histone Deacetylases and Myocyte Enhancer Factor 2s
Source: J Chem Inf Model. 2025 Jun 6;65(12):6249–60. doi: 10.1021/acs.jcim.5c00858 (PMC12199305; doi:10.1021/acs.jcim.5c00858)
Supplement: Supplementary file 5 [file ci5c00858_si_005.zip › Sample_input_files_for_crystals/HDAC5_MEF2D_Crystal/restraints/prot_posres.ref]

ATOM      1  N   TRP   178      16.376   2.512   6.228  1.00  1.00      PROA N
ATOM      2  HT1 TRP   178      17.360   2.229   6.057  1.00  0.00      PROA H
ATOM      3  HT2 TRP   178      15.738   1.844   5.747  1.00  0.00      PROA H
ATOM      4  HT3 TRP   178      16.169   2.398   7.249  1.00  0.00      PROA H
ATOM      5  CA  TRP   178      16.104   3.872   5.776  1.00  1.00      PROA C
ATOM      6  HA  TRP   178      16.083   3.857   4.694  1.00  0.00      PROA H
ATOM      7  CB  TRP   178      14.749   4.430   6.265  1.00  0.50      PROA C
ATOM      8  HB1 TRP   178      13.953   3.977   5.629  1.00  0.00      PROA H
ATOM      9  HB2 TRP   178      14.693   5.525   6.064  1.00  0.00      PROA H
ATOM     10  CG  TRP   178      14.394   4.174   7.702  1.00  0.50      PROA C
ATOM     11  CD1 TRP   178      13.657   3.126   8.174  1.00  0.50      PROA C
ATOM     12  HD1 TRP   178      13.258   2.333   7.567  1.00  0.00      PROA H
ATOM     13  NE1 TRP   178      13.514   3.211   9.533  1.00  0.50      PROA N
ATOM     14  HE1 TRP   178      12.720   2.891  10.015  1.00  0.00      PROA H
ATOM     15  CE2 TRP   178      14.151   4.339   9.984  1.00  0.50      PROA C
ATOM     16  CD2 TRP   178      14.716   4.983   8.857  1.00  0.50      PROA C
ATOM     17  CE3 TRP   178      15.421   6.179   9.062  1.00  0.50      PROA C
ATOM     18  HE3 TRP   178      15.817   6.754   8.238  1.00  0.00      PROA H
ATOM     19  CZ3 TRP   178      15.552   6.674  10.344  1.00  0.50      PROA C
ATOM     20  HZ3 TRP   178      16.061   7.606  10.518  1.00  0.00      PROA H
ATOM     21  CZ2 TRP   178      14.276   4.847  11.281  1.00  0.50      PROA C
ATOM     22  HZ2 TRP   178      13.786   4.378  12.121  1.00  0.00      PROA H
ATOM     23  CH2 TRP   178      14.981   6.020  11.437  1.00  0.50      PROA C
ATOM     24  HH2 TRP   178      15.068   6.470  12.420  1.00  0.00      PROA H
ATOM     25  C   TRP   178      17.264   4.808   6.115  1.00  1.00      PROA C
ATOM     26  O   TRP   178      17.817   5.453   5.226  1.00  1.00      PROA O
ATOM     27  N   GLY   179      17.591   4.914   7.406  1.00  1.00      PROA N
ATOM     28  HN  GLY   179      16.999   4.542   8.114  1.00  0.00      PROA H
ATOM     29  CA  GLY   179      18.634   5.820   7.857  1.00  1.00      PROA C
ATOM     30  HA1 GLY   179      18.517   5.991   8.916  1.00  0.00      PROA H
ATOM     31  HA2 GLY   179      18.633   6.738   7.291  1.00  0.00      PROA H
ATOM     32  C   GLY   179      20.004   5.201   7.616  1.00  1.00      PROA C
ATOM     33  O   GLY   179      20.765   5.658   6.762  1.00  1.00      PROA O
ATOM     34  N   SER   180      20.267   4.127   8.365  1.00  1.00      PROA N
ATOM     35  HN  SER   180      19.583   3.756   8.983  1.00  0.00      PROA H
ATOM     36  CA  SER   180      21.497   3.367   8.273  1.00  1.00      PROA C
ATOM     37  HA  SER   180      22.025   3.619   7.365  1.00  0.00      PROA H
ATOM     38  CB  SER   180      22.371   3.695   9.461  1.00  0.50      PROA C
ATOM     39  HB1 SER   180      21.980   3.254  10.407  1.00  0.00      PROA H
ATOM     40  HB2 SER   180      22.367   4.805   9.591  1.00  0.00      PROA H
ATOM     41  OG  SER   180      23.716   3.298   9.245  1.00  0.50      PROA O
ATOM     42  HG1 SER   180      24.263   3.951   9.710  1.00  0.00      PROA H
ATOM     43  C   SER   180      21.125   1.889   8.214  1.00  1.00      PROA C
ATOM     44  O   SER   180      19.940   1.553   8.270  1.00  1.00      PROA O
ATOM     45  N   GLY   181      22.139   1.023   8.070  1.00  1.00      PROA N
ATOM     46  HN  GLY   181      23.074   1.369   7.968  1.00  0.00      PROA H
ATOM     47  CA  GLY   181      21.964  -0.407   8.281  1.00  1.00      PROA C
ATOM     48  HA1 GLY   181      20.916  -0.671   8.243  1.00  0.00      PROA H
ATOM     49  HA2 GLY   181      22.412  -0.642   9.235  1.00  0.00      PROA H
ATOM     50  C   GLY   181      22.664  -1.279   7.241  1.00  1.00      PROA C
ATOM     51  O   GLY   181      23.350  -0.783   6.347  1.00  1.00      PROA O
ATOM     52  N   GLU   182      22.463  -2.594   7.387  1.00  1.00      PROA N
ATOM     53  HN  GLU   182      22.034  -2.958   8.211  1.00  0.00      PROA H
ATOM     54  CA  GLU   182      22.960  -3.596   6.459  1.00  1.00      PROA C
ATOM     55  HA  GLU   182      23.781  -3.198   5.879  1.00  0.00      PROA H
ATOM     56  CB  GLU   182      23.492  -4.805   7.229  1.00  0.50      PROA C
ATOM     57  HB1 GLU   182      23.662  -5.664   6.535  1.00  0.00      PROA H
ATOM     58  HB2 GLU   182      22.715  -5.134   7.954  1.00  0.00      PROA H
ATOM     59  CG  GLU   182      24.803  -4.539   7.965  1.00  0.50      PROA C
ATOM     60  HG1 GLU   182      24.934  -5.323   8.746  1.00  0.00      PROA H
ATOM     61  HG2 GLU   182      24.784  -3.557   8.480  1.00  0.00      PROA H
ATOM     62  CD  GLU   182      26.070  -4.616   7.122  1.00  0.50      PROA C
ATOM     63  OE1 GLU   182      26.368  -5.716   6.589  1.00  0.50      PROA O
ATOM     64  OE2 GLU   182      26.759  -3.574   7.000  1.00  0.50      PROA O
ATOM     65  C   GLU   182      21.856  -3.982   5.473  1.00  1.00      PROA C
ATOM     66  O   GLU   182      22.145  -4.507   4.398  1.00  1.00      PROA O
ATOM     67  N   VAL   183      20.598  -3.711   5.850  1.00  1.00      PROA N
ATOM     68  HN  VAL   183      20.406  -3.448   6.789  1.00  0.00      PROA H
ATOM     69  CA  VAL   183      19.450  -3.875   4.961  1.00  1.00      PROA C
ATOM     70  HA  VAL   183      19.578  -4.788   4.394  1.00  0.00      PROA H
ATOM     71  CB  VAL   183      18.117  -3.985   5.739  1.00  0.50      PROA C
ATOM     72  HB  VAL   183      18.022  -3.082   6.392  1.00  0.00      PROA H
ATOM     73  CG1 VAL   183      16.890  -4.008   4.821  1.00  0.50      PROA C
ATOM     74 HG11 VAL   183      16.945  -4.872   4.123  1.00  0.00      PROA H
ATOM     75 HG12 VAL   183      16.795  -3.078   4.224  1.00  0.00      PROA H
ATOM     76 HG13 VAL   183      15.966  -4.124   5.430  1.00  0.00      PROA H
ATOM     77  CG2 VAL   183      18.104  -5.197   6.668  1.00  0.50      PROA C
ATOM     78 HG21 VAL   183      18.949  -5.174   7.388  1.00  0.00      PROA H
ATOM     79 HG22 VAL   183      18.167  -6.141   6.086  1.00  0.00      PROA H
ATOM     80 HG23 VAL   183      17.166  -5.217   7.262  1.00  0.00      PROA H
ATOM     81  C   VAL   183      19.447  -2.726   3.952  1.00  1.00      PROA C
ATOM     82  O   VAL   183      19.276  -2.947   2.755  1.00  1.00      PROA O
ATOM     83  N   LYS   184      19.647  -1.504   4.468  1.00  1.00      PROA N
ATOM     84  HN  LYS   184      19.732  -1.414   5.454  1.00  0.00      PROA H
ATOM     85  CA  LYS   184      19.838  -0.294   3.683  1.00  1.00      PROA C
ATOM     86  HA  LYS   184      18.902  -0.047   3.200  1.00  0.00      PROA H
ATOM     87  CB  LYS   184      20.302   0.852   4.593  1.00  0.50      PROA C
ATOM     88  HB1 LYS   184      21.282   0.566   5.045  1.00  0.00      PROA H
ATOM     89  HB2 LYS   184      19.592   0.954   5.444  1.00  0.00      PROA H
ATOM     90  CG  LYS   184      20.451   2.207   3.908  1.00  0.50      PROA C
ATOM     91  HG1 LYS   184      19.584   2.866   4.150  1.00  0.00      PROA H
ATOM     92  HG2 LYS   184      20.428   2.070   2.801  1.00  0.00      PROA H
ATOM     93  CD  LYS   184      21.749   2.926   4.243  1.00  0.50      PROA C
ATOM     94  HD1 LYS   184      22.608   2.217   4.165  1.00  0.00      PROA H
ATOM     95  HD2 LYS   184      21.678   3.239   5.309  1.00  0.00      PROA H
ATOM     96  CE  LYS   184      22.025   4.108   3.331  1.00  0.50      PROA C
ATOM     97  HE1 LYS   184      21.093   4.430   2.816  1.00  0.00      PROA H
ATOM     98  HE2 LYS   184      22.777   3.848   2.554  1.00  0.00      PROA H
ATOM     99  NZ  LYS   184      22.522   5.281   4.090  1.00  0.50      PROA N
ATOM    100  HZ1 LYS   184      23.325   5.070   4.720  1.00  0.00      PROA H
ATOM    101  HZ2 LYS   184      21.751   5.678   4.671  1.00  0.00      PROA H
ATOM    102  HZ3 LYS   184      22.847   5.993   3.386  1.00  0.00      PROA H
ATOM    103  C   LYS   184      20.863  -0.553   2.582  1.00  1.00      PROA C
ATOM    104  O   LYS   184      20.671  -0.122   1.451  1.00  1.00      PROA O
ATOM    105  N   LEU   185      21.946  -1.261   2.936  1.00  1.00      PROA N
ATOM    106  HN  LEU   185      22.068  -1.563   3.875  1.00  0.00      PROA H
ATOM    107  CA  LEU   185      23.055  -1.545   2.037  1.00  1.00      PROA C
ATOM    108  HA  LEU   185      23.357  -0.639   1.531  1.00  0.00      PROA H
ATOM    109  CB  LEU   185      24.221  -2.116   2.850  1.00  0.50      PROA C
ATOM    110  HB1 LEU   185      24.774  -2.895   2.272  1.00  0.00      PROA H
ATOM    111  HB2 LEU   185      23.816  -2.629   3.747  1.00  0.00      PROA H
ATOM    112  CG  LEU   185      25.269  -1.097   3.286  1.00  0.50      PROA C
ATOM    113  HG  LEU   185      24.744  -0.150   3.568  1.00  0.00      PROA H
ATOM    114  CD1 LEU   185      26.015  -1.577   4.523  1.00  0.50      PROA C
ATOM    115 HD11 LEU   185      26.503  -2.558   4.343  1.00  0.00      PROA H
ATOM    116 HD12 LEU   185      25.337  -1.718   5.387  1.00  0.00      PROA H
ATOM    117 HD13 LEU   185      26.804  -0.852   4.817  1.00  0.00      PROA H
ATOM    118  CD2 LEU   185      26.237  -0.788   2.144  1.00  0.50      PROA C
ATOM    119 HD21 LEU   185      25.695  -0.352   1.277  1.00  0.00      PROA H
ATOM    120 HD22 LEU   185      26.746  -1.707   1.791  1.00  0.00      PROA H
ATOM    121 HD23 LEU   185      27.007  -0.055   2.467  1.00  0.00      PROA H
ATOM    122  C   LEU   185      22.623  -2.528   0.951  1.00  1.00      PROA C
ATOM    123  O   LEU   185      22.931  -2.320  -0.223  1.00  1.00      PROA O
ATOM    124  N   ARG   186      21.898  -3.580   1.362  1.00  1.00      PROA N
ATOM    125  HN  ARG   186      21.694  -3.702   2.331  1.00  0.00      PROA H
ATOM    126  CA  ARG   186      21.508  -4.662   0.467  1.00  1.00      PROA C
ATOM    127  HA  ARG   186      22.385  -4.972  -0.088  1.00  0.00      PROA H
ATOM    128  CB  ARG   186      20.954  -5.868   1.241  1.00  0.50      PROA C
ATOM    129  HB1 ARG   186      20.464  -6.584   0.541  1.00  0.00      PROA H
ATOM    130  HB2 ARG   186      20.160  -5.483   1.926  1.00  0.00      PROA H
ATOM    131  CG  ARG   186      21.987  -6.617   2.071  1.00  0.50      PROA C
ATOM    132  HG1 ARG   186      21.485  -7.082   2.951  1.00  0.00      PROA H
ATOM    133  HG2 ARG   186      22.723  -5.884   2.473  1.00  0.00      PROA H
ATOM    134  CD  ARG   186      22.738  -7.701   1.322  1.00  0.50      PROA C
ATOM    135  HD1 ARG   186      23.110  -7.274   0.358  1.00  0.00      PROA H
ATOM    136  HD2 ARG   186      22.044  -8.537   1.085  1.00  0.00      PROA H
ATOM    137  NE  ARG   186      23.910  -8.178   2.052  1.00  0.50      PROA N
ATOM    138  HE  ARG   186      24.502  -7.454   2.455  1.00  0.00      PROA H
ATOM    139  CZ  ARG   186      24.516  -9.346   1.834  1.00  0.50      PROA C
ATOM    140  NH1 ARG   186      24.057 -10.173   0.908  1.00  0.50      PROA N
ATOM    141 HH11 ARG   186      23.457  -9.794   0.212  1.00  0.00      PROA H
ATOM    142 HH12 ARG   186      24.609 -10.945   0.614  1.00  0.00      PROA H
ATOM    143  NH2 ARG   186      25.575  -9.686   2.549  1.00  0.50      PROA N
ATOM    144 HH21 ARG   186      25.888  -9.022   3.219  1.00  0.00      PROA H
ATOM    145 HH22 ARG   186      26.214 -10.339   2.162  1.00  0.00      PROA H
ATOM    146  C   ARG   186      20.514  -4.144  -0.572  1.00  1.00      PROA C
ATOM    147  O   ARG   186      20.653  -4.453  -1.755  1.00  1.00      PROA O
ATOM    148  N   LEU   187      19.547  -3.335  -0.112  1.00  1.00      PROA N
ATOM    149  HN  LEU   187      19.499  -3.128   0.868  1.00  0.00      PROA H
ATOM    150  CA  LEU   187      18.538  -2.722  -0.963  1.00  1.00      PROA C
ATOM    151  HA  LEU   187      18.072  -3.510  -1.535  1.00  0.00      PROA H
ATOM    152  CB  LEU   187      17.495  -2.000  -0.100  1.00  0.50      PROA C
ATOM    153  HB1 LEU   187      17.989  -1.196   0.489  1.00  0.00      PROA H
ATOM    154  HB2 LEU   187      17.103  -2.746   0.630  1.00  0.00      PROA H
ATOM    155  CG  LEU   187      16.297  -1.418  -0.852  1.00  0.50      PROA C
ATOM    156  HG  LEU   187      16.668  -0.585  -1.489  1.00  0.00      PROA H
ATOM    157  CD1 LEU   187      15.621  -2.464  -1.735  1.00  0.50      PROA C
ATOM    158 HD11 LEU   187      15.335  -3.360  -1.146  1.00  0.00      PROA H
ATOM    159 HD12 LEU   187      16.288  -2.777  -2.567  1.00  0.00      PROA H
ATOM    160 HD13 LEU   187      14.702  -2.039  -2.194  1.00  0.00      PROA H
ATOM    161  CD2 LEU   187      15.302  -0.843   0.141  1.00  0.50      PROA C
ATOM    162 HD21 LEU   187      15.802  -0.246   0.925  1.00  0.00      PROA H
ATOM    163 HD22 LEU   187      14.752  -1.671   0.637  1.00  0.00      PROA H
ATOM    164 HD23 LEU   187      14.559  -0.203  -0.384  1.00  0.00      PROA H
ATOM    165  C   LEU   187      19.189  -1.776  -1.975  1.00  1.00      PROA C
ATOM    166  O   LEU   187      18.909  -1.871  -3.170  1.00  1.00      PROA O
ATOM    167  N   GLN   188      20.071  -0.890  -1.491  1.00  1.00      PROA N
ATOM    168  HN  GLN   188      20.281  -0.847  -0.515  1.00  0.00      PROA H
ATOM    169  CA  GLN   188      20.757   0.072  -2.346  1.00  1.00      PROA C
ATOM    170  HA  GLN   188      20.013   0.699  -2.816  1.00  0.00      PROA H
ATOM    171  CB  GLN   188      21.702   0.964  -1.550  1.00  0.50      PROA C
ATOM    172  HB1 GLN   188      22.527   1.282  -2.232  1.00  0.00      PROA H
ATOM    173  HB2 GLN   188      22.190   0.340  -0.764  1.00  0.00      PROA H
ATOM    174  CG  GLN   188      20.986   2.133  -0.904  1.00  0.50      PROA C
ATOM    175  HG1 GLN   188      21.066   2.108   0.202  1.00  0.00      PROA H
ATOM    176  HG2 GLN   188      19.908   2.138  -1.175  1.00  0.00      PROA H
ATOM    177  CD  GLN   188      21.573   3.425  -1.414  1.00  0.50      PROA C
ATOM    178  OE1 GLN   188      20.858   4.291  -1.917  1.00  0.50      PROA O
ATOM    179  NE2 GLN   188      22.890   3.544  -1.319  1.00  0.50      PROA N
ATOM    180 HE21 GLN   188      23.312   4.322  -1.785  1.00  0.00      PROA H
ATOM    181 HE22 GLN   188      23.418   2.785  -0.960  1.00  0.00      PROA H
ATOM    182  C   GLN   188      21.492  -0.592  -3.511  1.00  1.00      PROA C
ATOM    183  O   GLN   188      21.354  -0.134  -4.641  1.00  1.00      PROA O
ATOM    184  N   GLU   189      22.245  -1.668  -3.230  1.00  1.00      PROA N
ATOM    185  HN  GLU   189      22.340  -1.987  -2.286  1.00  0.00      PROA H
ATOM    186  CA  GLU   189      23.036  -2.400  -4.216  1.00  1.00      PROA C
ATOM    187  HA  GLU   189      23.682  -1.700  -4.729  1.00  0.00      PROA H
ATOM    188  CB  GLU   189      23.890  -3.467  -3.525  1.00  0.50      PROA C
ATOM    189  HB1 GLU   189      24.417  -4.051  -4.322  1.00  0.00      PROA H
ATOM    190  HB2 GLU   189      23.249  -4.178  -2.957  1.00  0.00      PROA H
ATOM    191  CG  GLU   189      24.938  -2.881  -2.598  1.00  0.50      PROA C
ATOM    192  HG1 GLU   189      24.568  -2.476  -1.657  1.00  0.00      PROA H
ATOM    193  HG2 GLU   189      25.381  -2.020  -3.148  1.00  0.00      PROA H
ATOM    194  CD  GLU   189      26.121  -3.788  -2.306  1.00  0.50      PROA C
ATOM    195  OE1 GLU   189      26.794  -4.214  -3.278  1.00  0.50      PROA O
ATOM    196  OE2 GLU   189      26.368  -4.062  -1.105  1.00  0.50      PROA O
ATOM    197  C   GLU   189      22.169  -3.062  -5.290  1.00  1.00      PROA C
ATOM    198  O   GLU   189      22.499  -2.989  -6.477  1.00  1.00      PROA O
ATOM    199  N   PHE   190      21.094  -3.744  -4.860  1.00  1.00      PROA N
ATOM    200  HN  PHE   190      20.882  -3.760  -3.884  1.00  0.00      PROA H
ATOM    201  CA  PHE   190      20.131  -4.382  -5.750  1.00  1.00      PROA C
ATOM    202  HA  PHE   190      20.660  -5.103  -6.359  1.00  0.00      PROA H
ATOM    203  CB  PHE   190      19.059  -5.132  -4.938  1.00  0.50      PROA C
ATOM    204  HB1 PHE   190      18.711  -4.465  -4.117  1.00  0.00      PROA H
ATOM    205  HB2 PHE   190      19.514  -6.028  -4.467  1.00  0.00      PROA H
ATOM    206  CG  PHE   190      17.831  -5.569  -5.704  1.00  0.50      PROA C
ATOM    207  CD1 PHE   190      17.792  -6.792  -6.362  1.00  0.50      PROA C
ATOM    208  HD1 PHE   190      18.644  -7.457  -6.332  1.00  0.00      PROA H
ATOM    209  CE1 PHE   190      16.671  -7.181  -7.084  1.00  0.50      PROA C
ATOM    210  HE1 PHE   190      16.665  -8.145  -7.581  1.00  0.00      PROA H
ATOM    211  CZ  PHE   190      15.575  -6.351  -7.164  1.00  0.50      PROA C
ATOM    212  HZ  PHE   190      14.702  -6.654  -7.724  1.00  0.00      PROA H
ATOM    213  CD2 PHE   190      16.715  -4.750  -5.784  1.00  0.50      PROA C
ATOM    214  HD2 PHE   190      16.727  -3.777  -5.313  1.00  0.00      PROA H
ATOM    215  CE2 PHE   190      15.598  -5.137  -6.512  1.00  0.50      PROA C
ATOM    216  HE2 PHE   190      14.768  -4.456  -6.624  1.00  0.00      PROA H
ATOM    217  C   PHE   190      19.598  -3.352  -6.750  1.00  1.00      PROA C
ATOM    218  O   PHE   190      19.587  -3.602  -7.959  1.00  1.00      PROA O
ATOM    219  N   LEU   191      19.188  -2.187  -6.225  1.00  1.00      PROA N
ATOM    220  HN  LEU   191      19.210  -2.043  -5.237  1.00  0.00      PROA H
ATOM    221  CA  LEU   191      18.659  -1.078  -7.006  1.00  1.00      PROA C
ATOM    222  HA  LEU   191      17.829  -1.440  -7.598  1.00  0.00      PROA H
ATOM    223  CB  LEU   191      18.191   0.044  -6.064  1.00  0.50      PROA C
ATOM    224  HB1 LEU   191      17.874   0.929  -6.663  1.00  0.00      PROA H
ATOM    225  HB2 LEU   191      19.064   0.362  -5.452  1.00  0.00      PROA H
ATOM    226  CG  LEU   191      17.050  -0.302  -5.104  1.00  0.50      PROA C
ATOM    227  HG  LEU   191      17.183  -1.346  -4.737  1.00  0.00      PROA H
ATOM    228  CD1 LEU   191      17.046   0.618  -3.890  1.00  0.50      PROA C
ATOM    229 HD11 LEU   191      16.987   1.677  -4.216  1.00  0.00      PROA H
ATOM    230 HD12 LEU   191      17.963   0.492  -3.285  1.00  0.00      PROA H
ATOM    231 HD13 LEU   191      16.157   0.413  -3.261  1.00  0.00      PROA H
ATOM    232  CD2 LEU   191      15.702  -0.266  -5.805  1.00  0.50      PROA C
ATOM    233 HD21 LEU   191      15.686  -0.981  -6.655  1.00  0.00      PROA H
ATOM    234 HD22 LEU   191      15.491   0.749  -6.208  1.00  0.00      PROA H
ATOM    235 HD23 LEU   191      14.886  -0.547  -5.109  1.00  0.00      PROA H
ATOM    236  C   LEU   191      19.711  -0.556  -7.988  1.00  1.00      PROA C
ATOM    237  O   LEU   191      19.364  -0.121  -9.083  1.00  1.00      PROA O
ATOM    238  N   LEU   192      20.991  -0.587  -7.585  1.00  1.00      PROA N
ATOM    239  HN  LEU   192      21.225  -0.974  -6.698  1.00  0.00      PROA H
ATOM    240  CA  LEU   192      22.045   0.062  -8.354  1.00  1.00      PROA C
ATOM    241  HA  LEU   192      21.604   0.833  -8.966  1.00  0.00      PROA H
ATOM    242  CB  LEU   192      23.073   0.701  -7.408  1.00  0.50      PROA C
ATOM    243  HB1 LEU   192      23.970   0.988  -8.003  1.00  0.00      PROA H
ATOM    244  HB2 LEU   192      23.383  -0.056  -6.655  1.00  0.00      PROA H
ATOM    245  CG  LEU   192      22.595   1.974  -6.698  1.00  0.50      PROA C
ATOM    246  HG  LEU   192      21.746   1.716  -6.024  1.00  0.00      PROA H
ATOM    247  CD1 LEU   192      23.700   2.590  -5.847  1.00  0.50      PROA C
ATOM    248 HD11 LEU   192      24.584   2.836  -6.473  1.00  0.00      PROA H
ATOM    249 HD12 LEU   192      23.988   1.894  -5.031  1.00  0.00      PROA H
ATOM    250 HD13 LEU   192      23.331   3.531  -5.383  1.00  0.00      PROA H
ATOM    251  CD2 LEU   192      22.039   2.999  -7.683  1.00  0.50      PROA C
ATOM    252 HD21 LEU   192      21.095   2.642  -8.147  1.00  0.00      PROA H
ATOM    253 HD22 LEU   192      22.778   3.211  -8.486  1.00  0.00      PROA H
ATOM    254 HD23 LEU   192      21.812   3.952  -7.160  1.00  0.00      PROA H
ATOM    255  C   LEU   192      22.661  -0.877  -9.396  1.00  1.00      PROA C
ATOM    256  O   LEU   192      23.162  -0.409 -10.417  1.00  1.00      PROA O
ATOM    257  N   SER   193      22.597  -2.197  -9.166  1.00  1.00      PROA N
ATOM    258  HN  SER   193      22.153  -2.576  -8.353  1.00  0.00      PROA H
ATOM    259  CA  SER   193      22.974  -3.158 -10.195  1.00  1.00      PROA C
ATOM    260  HA  SER   193      23.645  -2.700 -10.904  1.00  0.00      PROA H
ATOM    261  CB  SER   193      23.690  -4.341  -9.606  1.00  0.50      PROA C
ATOM    262  HB1 SER   193      24.643  -4.000  -9.141  1.00  0.00      PROA H
ATOM    263  HB2 SER   193      23.936  -5.100 -10.381  1.00  0.00      PROA H
ATOM    264  OG  SER   193      22.895  -4.944  -8.602  1.00  0.50      PROA O
ATOM    265  HG1 SER   193      21.997  -4.920  -8.983  1.00  0.00      PROA H
ATOM    266  C   SER   193      21.737  -3.599 -10.991  1.00  1.00      PROA C
ATOM    267  OT1 SER   193      20.623  -3.104 -10.674  1.00  0.50      PROA O
ATOM    268  OT2 SER   193      21.899  -4.432 -11.922  1.00  0.50      PROA O
TER
ATOM    269  N   GLY     2     -19.103   9.435  -0.107  1.00  1.00      PROB N
ATOM    270  HT1 GLY     2     -18.214   8.901  -0.058  1.00  0.00      PROB H
ATOM    271  HT2 GLY     2     -19.384   9.467  -1.116  1.00  0.00      PROB H
ATOM    272  HT3 GLY     2     -19.842   8.853   0.350  1.00  0.00      PROB H
ATOM    273  CA  GLY     2     -19.008  10.771   0.501  1.00  1.00      PROB C
ATOM    274  HA1 GLY     2     -18.144  11.265   0.080  1.00  0.00      PROB H
ATOM    275  HA2 GLY     2     -18.972  10.649   1.571  1.00  0.00      PROB H
ATOM    276  C   GLY     2     -20.241  11.585   0.118  1.00  1.00      PROB C
ATOM    277  O   GLY     2     -21.040  11.144  -0.722  1.00  1.00      PROB O
ATOM    278  N   ARG     3     -20.379  12.776   0.717  1.00  1.00      PROB N
ATOM    279  HN  ARG     3     -19.806  13.064   1.478  1.00  0.00      PROB H
ATOM    280  CA  ARG     3     -21.527  13.617   0.396  1.00  1.00      PROB C
ATOM    281  HA  ARG     3     -22.424  13.043   0.573  1.00  0.00      PROB H
ATOM    282  CB  ARG     3     -21.561  14.930   1.192  1.00  0.50      PROB C
ATOM    283  HB1 ARG     3     -22.338  15.603   0.753  1.00  0.00      PROB H
ATOM    284  HB2 ARG     3     -20.581  15.434   1.072  1.00  0.00      PROB H
ATOM    285  CG  ARG     3     -21.897  14.770   2.668  1.00  0.50      PROB C
ATOM    286  HG1 ARG     3     -22.073  15.775   3.110  1.00  0.00      PROB H
ATOM    287  HG2 ARG     3     -21.034  14.303   3.198  1.00  0.00      PROB H
ATOM    288  CD  ARG     3     -23.131  13.911   2.908  1.00  0.50      PROB C
ATOM    289  HD1 ARG     3     -22.976  12.889   2.494  1.00  0.00      PROB H
ATOM    290  HD2 ARG     3     -24.036  14.330   2.411  1.00  0.00      PROB H
ATOM    291  NE  ARG     3     -23.381  13.697   4.325  1.00  0.50      PROB N
ATOM    292  HE  ARG     3     -23.159  12.814   4.734  1.00  0.00      PROB H
ATOM    293  CZ  ARG     3     -24.035  14.527   5.144  1.00  0.50      PROB C
ATOM    294  NH1 ARG     3     -24.528  15.673   4.697  1.00  0.50      PROB N
ATOM    295 HH11 ARG     3     -24.595  15.772   3.720  1.00  0.00      PROB H
ATOM    296 HH12 ARG     3     -25.213  16.093   5.293  1.00  0.00      PROB H
ATOM    297  NH2 ARG     3     -24.186  14.194   6.417  1.00  0.50      PROB N
ATOM    298 HH21 ARG     3     -23.896  13.303   6.791  1.00  0.00      PROB H
ATOM    299 HH22 ARG     3     -24.905  14.673   6.907  1.00  0.00      PROB H
ATOM    300  C   ARG     3     -21.581  13.888  -1.100  1.00  1.00      PROB C
ATOM    301  O   ARG     3     -22.674  14.036  -1.651  1.00  1.00      PROB O
ATOM    302  N   LYS     4     -20.407  13.941  -1.760  1.00  1.00      PROB N
ATOM    303  HN  LYS     4     -19.536  13.780  -1.314  1.00  0.00      PROB H
ATOM    304  CA  LYS     4     -20.381  14.174  -3.192  1.00  1.00      PROB C
ATOM    305  HA  LYS     4     -21.326  13.876  -3.630  1.00  0.00      PROB H
ATOM    306  CB  LYS     4     -20.140  15.664  -3.473  1.00  0.50      PROB C
ATOM    307  HB1 LYS     4     -20.009  15.790  -4.576  1.00  0.00      PROB H
ATOM    308  HB2 LYS     4     -19.196  15.986  -2.988  1.00  0.00      PROB H
ATOM    309  CG  LYS     4     -21.281  16.587  -3.052  1.00  0.50      PROB C
ATOM    310  HG1 LYS     4     -21.356  16.594  -1.941  1.00  0.00      PROB H
ATOM    311  HG2 LYS     4     -22.234  16.159  -3.444  1.00  0.00      PROB H
ATOM    312  CD  LYS     4     -21.165  18.045  -3.547  1.00  0.50      PROB C
ATOM    313  HD1 LYS     4     -21.124  18.010  -4.660  1.00  0.00      PROB H
ATOM    314  HD2 LYS     4     -20.209  18.486  -3.187  1.00  0.00      PROB H
ATOM    315  CE  LYS     4     -22.345  18.898  -3.093  1.00  0.50      PROB C
ATOM    316  HE1 LYS     4     -22.280  19.090  -2.001  1.00  0.00      PROB H
ATOM    317  HE2 LYS     4     -23.300  18.373  -3.320  1.00  0.00      PROB H
ATOM    318  NZ  LYS     4     -22.390  20.212  -3.790  1.00  0.50      PROB N
ATOM    319  HZ1 LYS     4     -22.513  20.084  -4.824  1.00  0.00      PROB H
ATOM    320  HZ2 LYS     4     -21.491  20.718  -3.602  1.00  0.00      PROB H
ATOM    321  HZ3 LYS     4     -23.174  20.806  -3.453  1.00  0.00      PROB H
ATOM    322  C   LYS     4     -19.325  13.275  -3.833  1.00  1.00      PROB C
ATOM    323  O   LYS     4     -18.361  12.867  -3.195  1.00  1.00      PROB O
ATOM    324  N   LYS     5     -19.500  12.982  -5.123  1.00  1.00      PROB N
ATOM    325  HN  LYS     5     -20.312  13.329  -5.607  1.00  0.00      PROB H
ATOM    326  CA  LYS     5     -18.425  12.405  -5.913  1.00  1.00      PROB C
ATOM    327  HA  LYS     5     -17.967  11.594  -5.359  1.00  0.00      PROB H
ATOM    328  CB  LYS     5     -19.037  11.866  -7.209  1.00  0.50      PROB C
ATOM    329  HB1 LYS     5     -19.477  12.734  -7.757  1.00  0.00      PROB H
ATOM    330  HB2 LYS     5     -19.888  11.210  -6.925  1.00  0.00      PROB H
ATOM    331  CG  LYS     5     -18.120  11.083  -8.137  1.00  0.50      PROB C
ATOM    332  HG1 LYS     5     -17.921  10.087  -7.685  1.00  0.00      PROB H
ATOM    333  HG2 LYS     5     -17.155  11.638  -8.205  1.00  0.00      PROB H
ATOM    334  CD  LYS     5     -18.726  10.954  -9.528  1.00  0.50      PROB C
ATOM    335  HD1 LYS     5     -19.318  11.867  -9.778  1.00  0.00      PROB H
ATOM    336  HD2 LYS     5     -19.445  10.101  -9.530  1.00  0.00      PROB H
ATOM    337  CE  LYS     5     -17.689  10.773 -10.611  1.00  0.50      PROB C
ATOM    338  HE1 LYS     5     -17.214  11.756 -10.837  1.00  0.00      PROB H
ATOM    339  HE2 LYS     5     -18.127  10.372 -11.550  1.00  0.00      PROB H
ATOM    340  NZ  LYS     5     -16.608   9.868 -10.162  1.00  0.50      PROB N
ATOM    341  HZ1 LYS     5     -16.932   8.869 -10.147  1.00  0.00      PROB H
ATOM    342  HZ2 LYS     5     -16.287  10.092  -9.196  1.00  0.00      PROB H
ATOM    343  HZ3 LYS     5     -15.779   9.915 -10.806  1.00  0.00      PROB H
ATOM    344  C   LYS     5     -17.373  13.491  -6.168  1.00  1.00      PROB C
ATOM    345  O   LYS     5     -17.703  14.646  -6.434  1.00  1.00      PROB O
ATOM    346  N   ILE     6     -16.096  13.135  -6.039  1.00  1.00      PROB N
ATOM    347  HN  ILE     6     -15.818  12.216  -5.770  1.00  0.00      PROB H
ATOM    348  CA  ILE     6     -15.041  14.072  -6.382  1.00  1.00      PROB C
ATOM    349  HA  ILE     6     -15.451  15.023  -6.692  1.00  0.00      PROB H
ATOM    350  CB  ILE     6     -14.098  14.380  -5.203  1.00  0.50      PROB C
ATOM    351  HB  ILE     6     -13.300  15.066  -5.595  1.00  0.00      PROB H
ATOM    352  CG2 ILE     6     -14.802  15.166  -4.111  1.00  0.50      PROB C
ATOM    353 HG21 ILE     6     -15.567  14.533  -3.610  1.00  0.00      PROB H
ATOM    354 HG22 ILE     6     -15.315  16.053  -4.546  1.00  0.00      PROB H
ATOM    355 HG23 ILE     6     -14.082  15.528  -3.350  1.00  0.00      PROB H
ATOM    356  CG1 ILE     6     -13.371  13.133  -4.685  1.00  0.50      PROB C
ATOM    357 HG11 ILE     6     -12.894  12.596  -5.538  1.00  0.00      PROB H
ATOM    358 HG12 ILE     6     -14.108  12.432  -4.232  1.00  0.00      PROB H
ATOM    359  CD  ILE     6     -12.272  13.438  -3.672  1.00  0.50      PROB C
ATOM    360  HD1 ILE     6     -12.702  13.826  -2.726  1.00  0.00      PROB H
ATOM    361  HD2 ILE     6     -11.569  14.195  -4.085  1.00  0.00      PROB H
ATOM    362  HD3 ILE     6     -11.693  12.518  -3.441  1.00  0.00      PROB H
ATOM    363  C   ILE     6     -14.270  13.546  -7.586  1.00  1.00      PROB C
ATOM    364  O   ILE     6     -14.213  12.344  -7.815  1.00  1.00      PROB O
ATOM    365  N   GLN     7     -13.643  14.478  -8.317  1.00  1.00      PROB N
ATOM    366  HN  GLN     7     -13.631  15.435  -8.037  1.00  0.00      PROB H
ATOM    367  CA  GLN     7     -12.747  14.126  -9.404  1.00  1.00      PROB C
ATOM    368  HA  GLN     7     -13.133  13.261  -9.927  1.00  0.00      PROB H
ATOM    369  CB  GLN     7     -12.624  15.298 -10.379  1.00  0.50      PROB C
ATOM    370  HB1 GLN     7     -11.809  15.114 -11.121  1.00  0.00      PROB H
ATOM    371  HB2 GLN     7     -12.314  16.203  -9.802  1.00  0.00      PROB H
ATOM    372  CG  GLN     7     -13.921  15.616 -11.122  1.00  0.50      PROB C
ATOM    373  HG1 GLN     7     -13.797  16.627 -11.582  1.00  0.00      PROB H
ATOM    374  HG2 GLN     7     -14.794  15.675 -10.444  1.00  0.00      PROB H
ATOM    375  CD  GLN     7     -14.195  14.683 -12.282  1.00  0.50      PROB C
ATOM    376  OE1 GLN     7     -13.677  14.860 -13.381  1.00  0.50      PROB O
ATOM    377  NE2 GLN     7     -15.032  13.682 -12.049  1.00  0.50      PROB N
ATOM    378 HE21 GLN     7     -15.254  13.113 -12.837  1.00  0.00      PROB H
ATOM    379 HE22 GLN     7     -15.481  13.616 -11.166  1.00  0.00      PROB H
ATOM    380  C   GLN     7     -11.403  13.734  -8.804  1.00  1.00      PROB C
ATOM    381  O   GLN     7     -10.944  14.322  -7.824  1.00  1.00      PROB O
ATOM    382  N   ILE     8     -10.768  12.728  -9.394  1.00  1.00      PROB N
ATOM    383  HN  ILE     8     -11.086  12.270 -10.219  1.00  0.00      PROB H
ATOM    384  CA  ILE     8      -9.452  12.371  -8.906  1.00  1.00      PROB C
ATOM    385  HA  ILE     8      -9.384  12.548  -7.842  1.00  0.00      PROB H
ATOM    386  CB  ILE     8      -9.139  10.873  -9.114  1.00  0.50      PROB C
ATOM    387  HB  ILE     8      -9.103  10.669 -10.214  1.00  0.00      PROB H
ATOM    388  CG2 ILE     8      -7.763  10.551  -8.534  1.00  0.50      PROB C
ATOM    389 HG21 ILE     8      -7.678  10.871  -7.475  1.00  0.00      PROB H
ATOM    390 HG22 ILE     8      -6.967  11.051  -9.123  1.00  0.00      PROB H
ATOM    391 HG23 ILE     8      -7.572   9.457  -8.589  1.00  0.00      PROB H
ATOM    392  CG1 ILE     8     -10.239   9.974  -8.525  1.00  0.50      PROB C
ATOM    393 HG11 ILE     8      -9.940   8.914  -8.700  1.00  0.00      PROB H
ATOM    394 HG12 ILE     8     -11.180  10.141  -9.092  1.00  0.00      PROB H
ATOM    395  CD  ILE     8     -10.484  10.183  -7.033  1.00  0.50      PROB C
ATOM    396  HD1 ILE     8     -10.878  11.202  -6.830  1.00  0.00      PROB H
ATOM    397  HD2 ILE     8      -9.545  10.049  -6.455  1.00  0.00      PROB H
ATOM    398  HD3 ILE     8     -11.218   9.442  -6.647  1.00  0.00      PROB H
ATOM    399  C   ILE     8      -8.449  13.319  -9.572  1.00  1.00      PROB C
ATOM    400  O   ILE     8      -8.017  13.092 -10.697  1.00  1.00      PROB O
ATOM    401  N   GLN     9      -8.126  14.411  -8.863  1.00  1.00      PROB N
ATOM    402  HN  GLN     9      -8.570  14.592  -7.986  1.00  0.00      PROB H
ATOM    403  CA  GLN     9      -7.192  15.431  -9.306  1.00  1.00      PROB C
ATOM    404  HA  GLN     9      -6.387  14.937  -9.835  1.00  0.00      PROB H
ATOM    405  CB  GLN     9      -7.869  16.430 -10.255  1.00  0.50      PROB C
ATOM    406  HB1 GLN     9      -8.512  15.830 -10.938  1.00  0.00      PROB H
ATOM    407  HB2 GLN     9      -7.102  16.935 -10.883  1.00  0.00      PROB H
ATOM    408  CG  GLN     9      -8.722  17.470  -9.542  1.00  0.50      PROB C
ATOM    409  HG1 GLN     9      -8.062  18.213  -9.040  1.00  0.00      PROB H
ATOM    410  HG2 GLN     9      -9.320  16.959  -8.751  1.00  0.00      PROB H
ATOM    411  CD  GLN     9      -9.717  18.205 -10.414  1.00  0.50      PROB C
ATOM    412  OE1 GLN     9     -10.033  17.799 -11.534  1.00  0.50      PROB O
ATOM    413  NE2 GLN     9     -10.252  19.300  -9.892  1.00  0.50      PROB N
ATOM    414 HE21 GLN     9     -10.902  19.796 -10.461  1.00  0.00      PROB H
ATOM    415 HE22 GLN     9      -9.981  19.609  -8.986  1.00  0.00      PROB H
ATOM    416  C   GLN     9      -6.595  16.068  -8.053  1.00  1.00      PROB C
ATOM    417  O   GLN     9      -7.196  15.996  -6.972  1.00  1.00      PROB O
ATOM    418  N   ARG    10      -5.408  16.667  -8.215  1.00  1.00      PROB N
ATOM    419  HN  ARG    10      -4.978  16.713  -9.113  1.00  0.00      PROB H
ATOM    420  CA  ARG    10      -4.660  17.256  -7.117  1.00  1.00      PROB C
ATOM    421  HA  ARG    10      -4.364  16.459  -6.451  1.00  0.00      PROB H
ATOM    422  CB  ARG    10      -3.409  17.956  -7.664  1.00  0.50      PROB C
ATOM    423  HB1 ARG    10      -3.716  18.768  -8.364  1.00  0.00      PROB H
ATOM    424  HB2 ARG    10      -2.851  17.202  -8.268  1.00  0.00      PROB H
ATOM    425  CG  ARG    10      -2.485  18.514  -6.591  1.00  0.50      PROB C
ATOM    426  HG1 ARG    10      -2.254  17.743  -5.821  1.00  0.00      PROB H
ATOM    427  HG2 ARG    10      -3.007  19.354  -6.074  1.00  0.00      PROB H
ATOM    428  CD  ARG    10      -1.216  19.067  -7.196  1.00  0.50      PROB C
ATOM    429  HD1 ARG    10      -0.703  19.732  -6.461  1.00  0.00      PROB H
ATOM    430  HD2 ARG    10      -1.467  19.659  -8.110  1.00  0.00      PROB H
ATOM    431  NE  ARG    10      -0.298  17.989  -7.558  1.00  0.50      PROB N
ATOM    432  HE  ARG    10      -0.543  17.040  -7.392  1.00  0.00      PROB H
ATOM    433  CZ  ARG    10       0.873  18.153  -8.172  1.00  0.50      PROB C
ATOM    434  NH1 ARG    10       1.286  19.365  -8.509  1.00  0.50      PROB N
ATOM    435 HH11 ARG    10       0.680  20.149  -8.404  1.00  0.00      PROB H
ATOM    436 HH12 ARG    10       2.120  19.448  -9.030  1.00  0.00      PROB H
ATOM    437  NH2 ARG    10       1.632  17.100  -8.444  1.00  0.50      PROB N
ATOM    438 HH21 ARG    10       2.538  17.221  -8.853  1.00  0.00      PROB H
ATOM    439 HH22 ARG    10       1.729  16.410  -7.702  1.00  0.00      PROB H
ATOM    440  C   ARG    10      -5.536  18.224  -6.316  1.00  1.00      PROB C
ATOM    441  O   ARG    10      -6.153  19.139  -6.868  1.00  1.00      PROB O
ATOM    442  N   ILE    11      -5.554  18.041  -4.991  1.00  1.00      PROB N
ATOM    443  HN  ILE    11      -5.110  17.246  -4.565  1.00  0.00      PROB H
ATOM    444  CA  ILE    11      -6.193  19.003  -4.094  1.00  1.00      PROB C
ATOM    445  HA  ILE    11      -7.044  19.434  -4.584  1.00  0.00      PROB H
ATOM    446  CB  ILE    11      -6.640  18.322  -2.782  1.00  0.50      PROB C
ATOM    447  HB  ILE    11      -5.747  17.789  -2.370  1.00  0.00      PROB H
ATOM    448  CG2 ILE    11      -7.081  19.354  -1.752  1.00  0.50      PROB C
ATOM    449 HG21 ILE    11      -7.890  19.994  -2.166  1.00  0.00      PROB H
ATOM    450 HG22 ILE    11      -6.245  20.011  -1.429  1.00  0.00      PROB H
ATOM    451 HG23 ILE    11      -7.468  18.862  -0.837  1.00  0.00      PROB H
ATOM    452  CG1 ILE    11      -7.722  17.261  -3.019  1.00  0.50      PROB C
ATOM    453 HG11 ILE    11      -7.458  16.655  -3.917  1.00  0.00      PROB H
ATOM    454 HG12 ILE    11      -8.687  17.769  -3.241  1.00  0.00      PROB H
ATOM    455  CD  ILE    11      -7.893  16.294  -1.841  1.00  0.50      PROB C
ATOM    456  HD1 ILE    11      -8.220  16.830  -0.925  1.00  0.00      PROB H
ATOM    457  HD2 ILE    11      -6.930  15.783  -1.624  1.00  0.00      PROB H
ATOM    458  HD3 ILE    11      -8.654  15.524  -2.082  1.00  0.00      PROB H
ATOM    459  C   ILE    11      -5.211  20.139  -3.806  1.00  1.00      PROB C
ATOM    460  O   ILE    11      -4.117  19.872  -3.330  1.00  1.00      PROB O
ATOM    461  N   THR    12      -5.613  21.396  -4.065  1.00  1.00      PROB N
ATOM    462  HN  THR    12      -6.499  21.580  -4.487  1.00  0.00      PROB H
ATOM    463  CA  THR    12      -4.721  22.547  -3.906  1.00  1.00      PROB C
ATOM    464  HA  THR    12      -3.698  22.211  -3.988  1.00  0.00      PROB H
ATOM    465  CB  THR    12      -4.892  23.612  -5.006  1.00  0.50      PROB C
ATOM    466  HB  THR    12      -4.203  24.463  -4.764  1.00  0.00      PROB H
ATOM    467  OG1 THR    12      -6.222  24.141  -4.975  1.00  0.50      PROB O
ATOM    468  HG1 THR    12      -6.237  24.827  -5.656  1.00  0.00      PROB H
ATOM    469  CG2 THR    12      -4.510  23.132  -6.392  1.00  0.50      PROB C
ATOM    470 HG21 THR    12      -5.103  22.235  -6.674  1.00  0.00      PROB H
ATOM    471 HG22 THR    12      -3.434  22.859  -6.436  1.00  0.00      PROB H
ATOM    472 HG23 THR    12      -4.711  23.918  -7.148  1.00  0.00      PROB H
ATOM    473  C   THR    12      -4.838  23.165  -2.507  1.00  1.00      PROB C
ATOM    474  O   THR    12      -3.860  23.674  -1.964  1.00  1.00      PROB O
ATOM    475  N   ASP    13      -6.045  23.165  -1.928  1.00  1.00      PROB N
ATOM    476  HN  ASP    13      -6.837  22.808  -2.407  1.00  0.00      PROB H
ATOM    477  CA  ASP    13      -6.244  23.637  -0.562  1.00  1.00      PROB C
ATOM    478  HA  ASP    13      -5.867  24.650  -0.495  1.00  0.00      PROB H
ATOM    479  CB  ASP    13      -7.735  23.669  -0.201  1.00  0.50      PROB C
ATOM    480  HB1 ASP    13      -8.203  22.720  -0.542  1.00  0.00      PROB H
ATOM    481  HB2 ASP    13      -8.229  24.506  -0.723  1.00  0.00      PROB H
ATOM    482  CG  ASP    13      -8.064  23.811   1.279  1.00  0.50      PROB C
ATOM    483  OD1 ASP    13      -7.220  24.333   2.044  1.00  0.50      PROB O
ATOM    484  OD2 ASP    13      -9.180  23.398   1.659  1.00  0.50      PROB O
ATOM    485  C   ASP    13      -5.402  22.794   0.396  1.00  1.00      PROB C
ATOM    486  O   ASP    13      -5.688  21.620   0.614  1.00  1.00      PROB O
ATOM    487  N   GLU    14      -4.367  23.422   0.964  1.00  1.00      PROB N
ATOM    488  HN  GLU    14      -4.209  24.385   0.773  1.00  0.00      PROB H
ATOM    489  CA  GLU    14      -3.405  22.769   1.832  1.00  1.00      PROB C
ATOM    490  HA  GLU    14      -2.876  22.033   1.243  1.00  0.00      PROB H
ATOM    491  CB  GLU    14      -2.433  23.809   2.382  1.00  0.50      PROB C
ATOM    492  HB1 GLU    14      -2.728  24.205   3.379  1.00  0.00      PROB H
ATOM    493  HB2 GLU    14      -2.482  24.688   1.691  1.00  0.00      PROB H
ATOM    494  CG  GLU    14      -0.992  23.349   2.341  1.00  0.50      PROB C
ATOM    495  HG1 GLU    14      -0.351  24.246   2.179  1.00  0.00      PROB H
ATOM    496  HG2 GLU    14      -0.803  22.647   1.503  1.00  0.00      PROB H
ATOM    497  CD  GLU    14      -0.452  22.720   3.616  1.00  0.50      PROB C
ATOM    498  OE1 GLU    14      -1.207  22.624   4.603  1.00  0.50      PROB O
ATOM    499  OE2 GLU    14       0.730  22.332   3.617  1.00  0.50      PROB O
ATOM    500  C   GLU    14      -4.131  22.027   2.950  1.00  1.00      PROB C
ATOM    501  O   GLU    14      -3.755  20.908   3.289  1.00  1.00      PROB O
ATOM    502  N   ARG    15      -5.187  22.649   3.493  1.00  1.00      PROB N
ATOM    503  HN  ARG    15      -5.548  23.496   3.091  1.00  0.00      PROB H
ATOM    504  CA  ARG    15      -5.889  22.097   4.640  1.00  1.00      PROB C
ATOM    505  HA  ARG    15      -5.143  21.754   5.347  1.00  0.00      PROB H
ATOM    506  CB  ARG    15      -6.758  23.146   5.341  1.00  0.50      PROB C
ATOM    507  HB1 ARG    15      -7.607  23.374   4.656  1.00  0.00      PROB H
ATOM    508  HB2 ARG    15      -6.174  24.086   5.461  1.00  0.00      PROB H
ATOM    509  CG  ARG    15      -7.283  22.693   6.696  1.00  0.50      PROB C
ATOM    510  HG1 ARG    15      -6.470  22.841   7.444  1.00  0.00      PROB H
ATOM    511  HG2 ARG    15      -7.518  21.605   6.695  1.00  0.00      PROB H
ATOM    512  CD  ARG    15      -8.530  23.439   7.158  1.00  0.50      PROB C
ATOM    513  HD1 ARG    15      -8.384  24.533   6.992  1.00  0.00      PROB H
ATOM    514  HD2 ARG    15      -8.575  23.293   8.263  1.00  0.00      PROB H
ATOM    515  NE  ARG    15      -9.779  23.049   6.505  1.00  0.50      PROB N
ATOM    516  HE  ARG    15      -9.816  23.154   5.515  1.00  0.00      PROB H
ATOM    517  CZ  ARG    15     -10.888  22.666   7.140  1.00  0.50      PROB C
ATOM    518  NH1 ARG    15     -10.920  22.628   8.462  1.00  0.50      PROB N
ATOM    519 HH11 ARG    15     -10.198  23.089   8.964  1.00  0.00      PROB H
ATOM    520 HH12 ARG    15     -11.697  22.234   8.934  1.00  0.00      PROB H
ATOM    521  NH2 ARG    15     -11.961  22.323   6.446  1.00  0.50      PROB N
ATOM    522 HH21 ARG    15     -12.027  22.695   5.524  1.00  0.00      PROB H
ATOM    523 HH22 ARG    15     -12.815  22.116   6.909  1.00  0.00      PROB H
ATOM    524  C   ARG    15      -6.705  20.876   4.223  1.00  1.00      PROB C
ATOM    525  O   ARG    15      -6.647  19.844   4.899  1.00  1.00      PROB O
ATOM    526  N   ASN    16      -7.466  21.004   3.123  1.00  1.00      PROB N
ATOM    527  HN  ASN    16      -7.510  21.877   2.625  1.00  0.00      PROB H
ATOM    528  CA  ASN    16      -8.289  19.894   2.665  1.00  1.00      PROB C
ATOM    529  HA  ASN    16      -8.904  19.589   3.502  1.00  0.00      PROB H
ATOM    530  CB  ASN    16      -9.207  20.258   1.488  1.00  0.50      PROB C
ATOM    531  HB1 ASN    16      -8.604  20.549   0.603  1.00  0.00      PROB H
ATOM    532  HB2 ASN    16      -9.811  21.140   1.790  1.00  0.00      PROB H
ATOM    533  CG  ASN    16     -10.206  19.165   1.146  1.00  0.50      PROB C
ATOM    534  OD1 ASN    16     -10.622  18.416   2.025  1.00  0.50      PROB O
ATOM    535  ND2 ASN    16     -10.590  19.055  -0.121  1.00  0.50      PROB N
ATOM    536 HD21 ASN    16     -11.230  18.328  -0.338  1.00  0.00      PROB H
ATOM    537 HD22 ASN    16     -10.294  19.738  -0.786  1.00  0.00      PROB H
ATOM    538  C   ASN    16      -7.381  18.710   2.342  1.00  1.00      PROB C
ATOM    539  O   ASN    16      -7.721  17.559   2.619  1.00  1.00      PROB O
ATOM    540  N   ARG    17      -6.203  19.030   1.800  1.00  1.00      PROB N
ATOM    541  HN  ARG    17      -5.973  19.993   1.616  1.00  0.00      PROB H
ATOM    542  CA  ARG    17      -5.247  18.033   1.361  1.00  1.00      PROB C
ATOM    543  HA  ARG    17      -5.740  17.378   0.655  1.00  0.00      PROB H
ATOM    544  CB  ARG    17      -4.045  18.692   0.689  1.00  0.50      PROB C
ATOM    545  HB1 ARG    17      -3.452  19.257   1.444  1.00  0.00      PROB H
ATOM    546  HB2 ARG    17      -4.407  19.444  -0.049  1.00  0.00      PROB H
ATOM    547  CG  ARG    17      -3.165  17.687  -0.037  1.00  0.50      PROB C
ATOM    548  HG1 ARG    17      -3.666  17.325  -0.962  1.00  0.00      PROB H
ATOM    549  HG2 ARG    17      -3.012  16.794   0.614  1.00  0.00      PROB H
ATOM    550  CD  ARG    17      -1.776  18.216  -0.309  1.00  0.50      PROB C
ATOM    551  HD1 ARG    17      -1.072  17.380  -0.534  1.00  0.00      PROB H
ATOM    552  HD2 ARG    17      -1.402  18.766   0.588  1.00  0.00      PROB H
ATOM    553  NE  ARG    17      -1.836  19.068  -1.480  1.00  0.50      PROB N
ATOM    554  HE  ARG    17      -2.622  19.016  -2.096  1.00  0.00      PROB H
ATOM    555  CZ  ARG    17      -0.988  20.065  -1.736  1.00  0.50      PROB C
ATOM    556  NH1 ARG    17      -0.026  20.365  -0.879  1.00  0.50      PROB N
ATOM    557 HH11 ARG    17       0.095  19.892   0.002  1.00  0.00      PROB H
ATOM    558 HH12 ARG    17       0.681  20.999  -1.172  1.00  0.00      PROB H
ATOM    559  NH2 ARG    17      -1.135  20.772  -2.839  1.00  0.50      PROB N
ATOM    560 HH21 ARG    17      -1.968  20.630  -3.359  1.00  0.00      PROB H
ATOM    561 HH22 ARG    17      -0.643  21.653  -2.846  1.00  0.00      PROB H
ATOM    562  C   ARG    17      -4.789  17.189   2.549  1.00  1.00      PROB C
ATOM    563  O   ARG    17      -4.690  15.981   2.433  1.00  1.00      PROB O
ATOM    564  N   GLN    18      -4.484  17.835   3.670  1.00  1.00      PROB N
ATOM    565  HN  GLN    18      -4.532  18.838   3.704  1.00  0.00      PROB H
ATOM    566  CA  GLN    18      -3.896  17.173   4.825  1.00  1.00      PROB C
ATOM    567  HA  GLN    18      -3.090  16.530   4.500  1.00  0.00      PROB H
ATOM    568  CB  GLN    18      -3.407  18.192   5.856  1.00  0.50      PROB C
ATOM    569  HB1 GLN    18      -3.259  17.709   6.850  1.00  0.00      PROB H
ATOM    570  HB2 GLN    18      -4.204  18.963   5.995  1.00  0.00      PROB H
ATOM    571  CG  GLN    18      -2.133  18.907   5.462  1.00  0.50      PROB C
ATOM    572  HG1 GLN    18      -1.897  19.711   6.196  1.00  0.00      PROB H
ATOM    573  HG2 GLN    18      -2.250  19.416   4.480  1.00  0.00      PROB H
ATOM    574  CD  GLN    18      -0.914  18.025   5.352  1.00  0.50      PROB C
ATOM    575  OE1 GLN    18       0.020  18.373   4.638  1.00  0.50      PROB O
ATOM    576  NE2 GLN    18      -0.900  16.901   6.064  1.00  0.50      PROB N
ATOM    577 HE21 GLN    18      -0.074  16.353   6.015  1.00  0.00      PROB H
ATOM    578 HE22 GLN    18      -1.617  16.743   6.735  1.00  0.00      PROB H
ATOM    579  C   GLN    18      -4.943  16.294   5.491  1.00  1.00      PROB C
ATOM    580  O   GLN    18      -4.606  15.237   6.003  1.00  1.00      PROB O
ATOM    581  N   VAL    19      -6.194  16.760   5.486  1.00  1.00      PROB N
ATOM    582  HN  VAL    19      -6.376  17.674   5.117  1.00  0.00      PROB H
ATOM    583  CA  VAL    19      -7.305  16.060   6.099  1.00  1.00      PROB C
ATOM    584  HA  VAL    19      -7.037  15.750   7.100  1.00  0.00      PROB H
ATOM    585  CB  VAL    19      -8.529  16.993   6.153  1.00  0.50      PROB C
ATOM    586  HB  VAL    19      -8.579  17.545   5.180  1.00  0.00      PROB H
ATOM    587  CG1 VAL    19      -9.847  16.238   6.293  1.00  0.50      PROB C
ATOM    588 HG11 VAL    19      -9.796  15.531   7.151  1.00  0.00      PROB H
ATOM    589 HG12 VAL    19     -10.104  15.676   5.372  1.00  0.00      PROB H
ATOM    590 HG13 VAL    19     -10.673  16.945   6.499  1.00  0.00      PROB H
ATOM    591  CG2 VAL    19      -8.396  18.048   7.248  1.00  0.50      PROB C
ATOM    592 HG21 VAL    19      -7.476  18.655   7.106  1.00  0.00      PROB H
ATOM    593 HG22 VAL    19      -8.342  17.566   8.249  1.00  0.00      PROB H
ATOM    594 HG23 VAL    19      -9.266  18.736   7.246  1.00  0.00      PROB H
ATOM    595  C   VAL    19      -7.568  14.794   5.281  1.00  1.00      PROB C
ATOM    596  O   VAL    19      -7.696  13.701   5.840  1.00  1.00      PROB O
ATOM    597  N   THR    20      -7.612  14.946   3.951  1.00  1.00      PROB N
ATOM    598  HN  THR    20      -7.501  15.869   3.571  1.00  0.00      PROB H
ATOM    599  CA  THR    20      -7.822  13.839   3.030  1.00  1.00      PROB C
ATOM    600  HA  THR    20      -8.732  13.329   3.309  1.00  0.00      PROB H
ATOM    601  CB  THR    20      -7.946  14.348   1.588  1.00  0.50      PROB C
ATOM    602  HB  THR    20      -7.017  14.904   1.307  1.00  0.00      PROB H
ATOM    603  OG1 THR    20      -9.039  15.268   1.487  1.00  0.50      PROB O
ATOM    604  HG1 THR    20      -8.748  16.105   1.897  1.00  0.00      PROB H
ATOM    605  CG2 THR    20      -8.150  13.213   0.610  1.00  0.50      PROB C
ATOM    606 HG21 THR    20      -9.017  12.588   0.910  1.00  0.00      PROB H
ATOM    607 HG22 THR    20      -7.242  12.577   0.549  1.00  0.00      PROB H
ATOM    608 HG23 THR    20      -8.338  13.615  -0.409  1.00  0.00      PROB H
ATOM    609  C   THR    20      -6.668  12.831   3.148  1.00  1.00      PROB C
ATOM    610  O   THR    20      -6.901  11.635   3.234  1.00  1.00      PROB O
ATOM    611  N   PHE    21      -5.427  13.334   3.153  1.00  1.00      PROB N
ATOM    612  HN  PHE    21      -5.265  14.322   3.057  1.00  0.00      PROB H
ATOM    613  CA  PHE    21      -4.233  12.519   3.262  1.00  1.00      PROB C
ATOM    614  HA  PHE    21      -4.180  11.870   2.399  1.00  0.00      PROB H
ATOM    615  CB  PHE    21      -2.972  13.388   3.344  1.00  0.50      PROB C
ATOM    616  HB1 PHE    21      -3.089  14.160   4.135  1.00  0.00      PROB H
ATOM    617  HB2 PHE    21      -2.824  13.928   2.383  1.00  0.00      PROB H
ATOM    618  CG  PHE    21      -1.709  12.602   3.624  1.00  0.50      PROB C
ATOM    619  CD1 PHE    21      -1.150  11.767   2.665  1.00  0.50      PROB C
ATOM    620  HD1 PHE    21      -1.606  11.692   1.687  1.00  0.00      PROB H
ATOM    621  CE1 PHE    21       0.008  11.040   2.936  1.00  0.50      PROB C
ATOM    622  HE1 PHE    21       0.435  10.405   2.172  1.00  0.00      PROB H
ATOM    623  CZ  PHE    21       0.627  11.132   4.174  1.00  0.50      PROB C
ATOM    624  HZ  PHE    21       1.535  10.577   4.369  1.00  0.00      PROB H
ATOM    625  CD2 PHE    21      -1.085  12.673   4.863  1.00  0.50      PROB C
ATOM    626  HD2 PHE    21      -1.502  13.309   5.634  1.00  0.00      PROB H
ATOM    627  CE2 PHE    21       0.084  11.953   5.134  1.00  0.50      PROB C
ATOM    628  HE2 PHE    21       0.564  12.050   6.099  1.00  0.00      PROB H
ATOM    629  C   PHE    21      -4.323  11.624   4.498  1.00  1.00      PROB C
ATOM    630  O   PHE    21      -4.101  10.422   4.400  1.00  1.00      PROB O
ATOM    631  N   THR    22      -4.651  12.201   5.659  1.00  1.00      PROB N
ATOM    632  HN  THR    22      -4.805  13.189   5.720  1.00  0.00      PROB H
ATOM    633  CA  THR    22      -4.578  11.442   6.900  1.00  1.00      PROB C
ATOM    634  HA  THR    22      -3.606  10.975   6.969  1.00  0.00      PROB H
ATOM    635  CB  THR    22      -4.789  12.328   8.136  1.00  0.50      PROB C
ATOM    636  HB  THR    22      -5.756  12.884   8.061  1.00  0.00      PROB H
ATOM    637  OG1 THR    22      -3.726  13.270   8.121  1.00  0.50      PROB O
ATOM    638  HG1 THR    22      -4.063  14.069   7.689  1.00  0.00      PROB H
ATOM    639  CG2 THR    22      -4.763  11.554   9.435  1.00  0.50      PROB C
ATOM    640 HG21 THR    22      -3.835  10.949   9.500  1.00  0.00      PROB H
ATOM    641 HG22 THR    22      -5.646  10.887   9.534  1.00  0.00      PROB H
ATOM    642 HG23 THR    22      -4.787  12.269  10.289  1.00  0.00      PROB H
ATOM    643  C   THR    22      -5.624  10.332   6.903  1.00  1.00      PROB C
ATOM    644  O   THR    22      -5.315   9.220   7.321  1.00  1.00      PROB O
ATOM    645  N   LYS    23      -6.854  10.673   6.481  1.00  1.00      PROB N
ATOM    646  HN  LYS    23      -7.052  11.620   6.221  1.00  0.00      PROB H
ATOM    647  CA  LYS    23      -7.960   9.729   6.469  1.00  1.00      PROB C
ATOM    648  HA  LYS    23      -8.017   9.251   7.437  1.00  0.00      PROB H
ATOM    649  CB  LYS    23      -9.285  10.438   6.163  1.00  0.50      PROB C
ATOM    650  HB1 LYS    23     -10.090   9.684   5.997  1.00  0.00      PROB H
ATOM    651  HB2 LYS    23      -9.138  11.011   5.217  1.00  0.00      PROB H
ATOM    652  CG  LYS    23      -9.770  11.412   7.226  1.00  0.50      PROB C
ATOM    653  HG1 LYS    23      -8.909  11.964   7.675  1.00  0.00      PROB H
ATOM    654  HG2 LYS    23     -10.248  10.827   8.044  1.00  0.00      PROB H
ATOM    655  CD  LYS    23     -10.746  12.426   6.666  1.00  0.50      PROB C
ATOM    656  HD1 LYS    23     -10.206  13.069   5.931  1.00  0.00      PROB H
ATOM    657  HD2 LYS    23     -11.058  13.095   7.497  1.00  0.00      PROB H
ATOM    658  CE  LYS    23     -11.939  11.790   5.985  1.00  0.50      PROB C
ATOM    659  HE1 LYS    23     -12.379  11.019   6.662  1.00  0.00      PROB H
ATOM    660  HE2 LYS    23     -11.670  11.296   5.032  1.00  0.00      PROB H
ATOM    661  NZ  LYS    23     -12.993  12.787   5.722  1.00  0.50      PROB N
ATOM    662  HZ1 LYS    23     -12.641  13.574   5.139  1.00  0.00      PROB H
ATOM    663  HZ2 LYS    23     -13.297  13.190   6.637  1.00  0.00      PROB H
ATOM    664  HZ3 LYS    23     -13.815  12.352   5.260  1.00  0.00      PROB H
ATOM    665  C   LYS    23      -7.737   8.630   5.428  1.00  1.00      PROB C
ATOM    666  O   LYS    23      -7.979   7.470   5.714  1.00  1.00      PROB O
ATOM    667  N   ARG    24      -7.293   8.986   4.225  1.00  1.00      PROB N
ATOM    668  HN  ARG    24      -7.060   9.941   4.011  1.00  0.00      PROB H
ATOM    669  CA  ARG    24      -7.116   7.986   3.175  1.00  1.00      PROB C
ATOM    670  HA  ARG    24      -7.952   7.300   3.200  1.00  0.00      PROB H
ATOM    671  CB  ARG    24      -7.110   8.657   1.795  1.00  0.50      PROB C
ATOM    672  HB1 ARG    24      -6.654   7.962   1.050  1.00  0.00      PROB H
ATOM    673  HB2 ARG    24      -6.477   9.572   1.840  1.00  0.00      PROB H
ATOM    674  CG  ARG    24      -8.514   9.001   1.321  1.00  0.50      PROB C
ATOM    675  HG1 ARG    24      -8.987   9.728   2.014  1.00  0.00      PROB H
ATOM    676  HG2 ARG    24      -9.137   8.078   1.307  1.00  0.00      PROB H
ATOM    677  CD  ARG    24      -8.439   9.584  -0.075  1.00  0.50      PROB C
ATOM    678  HD1 ARG    24      -7.780   8.959  -0.722  1.00  0.00      PROB H
ATOM    679  HD2 ARG    24      -7.939  10.577  -0.028  1.00  0.00      PROB H
ATOM    680  NE  ARG    24      -9.752   9.779  -0.673  1.00  0.50      PROB N
ATOM    681  HE  ARG    24     -10.325  10.536  -0.374  1.00  0.00      PROB H
ATOM    682  CZ  ARG    24     -10.277   9.003  -1.614  1.00  0.50      PROB C
ATOM    683  NH1 ARG    24      -9.628   7.938  -2.060  1.00  0.50      PROB N
ATOM    684 HH11 ARG    24      -8.658   7.879  -1.901  1.00  0.00      PROB H
ATOM    685 HH12 ARG    24      -9.983   7.487  -2.909  1.00  0.00      PROB H
ATOM    686  NH2 ARG    24     -11.457   9.317  -2.108  1.00  0.50      PROB N
ATOM    687 HH21 ARG    24     -11.887  10.190  -1.937  1.00  0.00      PROB H
ATOM    688 HH22 ARG    24     -11.861   8.743  -2.854  1.00  0.00      PROB H
ATOM    689  C   ARG    24      -5.875   7.114   3.407  1.00  1.00      PROB C
ATOM    690  O   ARG    24      -5.886   5.934   3.061  1.00  1.00      PROB O
ATOM    691  N   LYS    25      -4.818   7.682   4.001  1.00  1.00      PROB N
ATOM    692  HN  LYS    25      -4.776   8.664   4.211  1.00  0.00      PROB H
ATOM    693  CA  LYS    25      -3.642   6.897   4.349  1.00  1.00      PROB C
ATOM    694  HA  LYS    25      -3.248   6.425   3.459  1.00  0.00      PROB H
ATOM    695  CB  LYS    25      -2.556   7.767   5.007  1.00  0.50      PROB C
ATOM    696  HB1 LYS    25      -3.038   8.411   5.778  1.00  0.00      PROB H
ATOM    697  HB2 LYS    25      -2.161   8.449   4.217  1.00  0.00      PROB H
ATOM    698  CG  LYS    25      -1.390   7.007   5.644  1.00  0.50      PROB C
ATOM    699  HG1 LYS    25      -1.078   6.205   4.930  1.00  0.00      PROB H
ATOM    700  HG2 LYS    25      -1.714   6.493   6.577  1.00  0.00      PROB H
ATOM    701  CD  LYS    25      -0.163   7.880   5.906  1.00  0.50      PROB C
ATOM    702  HD1 LYS    25       0.182   8.299   4.931  1.00  0.00      PROB H
ATOM    703  HD2 LYS    25       0.671   7.247   6.292  1.00  0.00      PROB H
ATOM    704  CE  LYS    25      -0.419   9.030   6.851  1.00  0.50      PROB C
ATOM    705  HE1 LYS    25      -1.278   9.655   6.526  1.00  0.00      PROB H
ATOM    706  HE2 LYS    25       0.477   9.684   6.902  1.00  0.00      PROB H
ATOM    707  NZ  LYS    25      -0.688   8.539   8.218  1.00  0.50      PROB N
ATOM    708  HZ1 LYS    25       0.099   7.916   8.569  1.00  0.00      PROB H
ATOM    709  HZ2 LYS    25      -1.554   7.972   8.287  1.00  0.00      PROB H
ATOM    710  HZ3 LYS    25      -0.726   9.316   8.904  1.00  0.00      PROB H
ATOM    711  C   LYS    25      -4.082   5.785   5.297  1.00  1.00      PROB C
ATOM    712  O   LYS    25      -3.691   4.637   5.129  1.00  1.00      PROB O
ATOM    713  N   PHE    26      -4.901   6.139   6.299  1.00  1.00      PROB N
ATOM    714  HN  PHE    26      -5.160   7.091   6.460  1.00  0.00      PROB H
ATOM    715  CA  PHE    26      -5.320   5.131   7.257  1.00  1.00      PROB C
ATOM    716  HA  PHE    26      -4.436   4.595   7.584  1.00  0.00      PROB H
ATOM    717  CB  PHE    26      -5.981   5.723   8.503  1.00  0.50      PROB C
ATOM    718  HB1 PHE    26      -6.838   6.369   8.215  1.00  0.00      PROB H
ATOM    719  HB2 PHE    26      -5.244   6.364   9.040  1.00  0.00      PROB H
ATOM    720  CG  PHE    26      -6.456   4.648   9.453  1.00  0.50      PROB C
ATOM    721  CD1 PHE    26      -5.558   4.010  10.302  1.00  0.50      PROB C
ATOM    722  HD1 PHE    26      -4.519   4.313  10.301  1.00  0.00      PROB H
ATOM    723  CE1 PHE    26      -5.974   2.993  11.150  1.00  0.50      PROB C
ATOM    724  HE1 PHE    26      -5.258   2.505  11.799  1.00  0.00      PROB H
ATOM    725  CZ  PHE    26      -7.298   2.588  11.144  1.00  0.50      PROB C
ATOM    726  HZ  PHE    26      -7.609   1.776  11.790  1.00  0.00      PROB H
ATOM    727  CD2 PHE    26      -7.778   4.219   9.443  1.00  0.50      PROB C
ATOM    728  HD2 PHE    26      -8.457   4.607   8.702  1.00  0.00      PROB H
ATOM    729  CE2 PHE    26      -8.201   3.197  10.288  1.00  0.50      PROB C
ATOM    730  HE2 PHE    26      -9.217   2.832  10.246  1.00  0.00      PROB H
ATOM    731  C   PHE    26      -6.204   4.099   6.563  1.00  1.00      PROB C
ATOM    732  O   PHE    26      -6.094   2.907   6.827  1.00  1.00      PROB O
ATOM    733  N   GLY    27      -7.083   4.565   5.671  1.00  1.00      PROB N
ATOM    734  HN  GLY    27      -7.142   5.554   5.523  1.00  0.00      PROB H
ATOM    735  CA  GLY    27      -7.964   3.698   4.905  1.00  1.00      PROB C
ATOM    736  HA1 GLY    27      -8.514   4.318   4.215  1.00  0.00      PROB H
ATOM    737  HA2 GLY    27      -8.591   3.153   5.598  1.00  0.00      PROB H
ATOM    738  C   GLY    27      -7.187   2.672   4.081  1.00  1.00      PROB C
ATOM    739  O   GLY    27      -7.589   1.518   3.978  1.00  1.00      PROB O
ATOM    740  N   LEU    28      -6.075   3.109   3.494  1.00  1.00      PROB N
ATOM    741  HN  LEU    28      -5.803   4.072   3.568  1.00  0.00      PROB H
ATOM    742  CA  LEU    28      -5.203   2.253   2.708  1.00  1.00      PROB C
ATOM    743  HA  LEU    28      -5.811   1.727   1.990  1.00  0.00      PROB H
ATOM    744  CB  LEU    28      -4.166   3.165   2.039  1.00  0.50      PROB C
ATOM    745  HB1 LEU    28      -3.515   3.642   2.805  1.00  0.00      PROB H
ATOM    746  HB2 LEU    28      -4.733   3.991   1.548  1.00  0.00      PROB H
ATOM    747  CG  LEU    28      -3.281   2.551   0.956  1.00  0.50      PROB C
ATOM    748  HG  LEU    28      -2.598   1.812   1.448  1.00  0.00      PROB H
ATOM    749  CD1 LEU    28      -4.078   1.809  -0.106  1.00  0.50      PROB C
ATOM    750 HD11 LEU    28      -4.629   2.533  -0.740  1.00  0.00      PROB H
ATOM    751 HD12 LEU    28      -4.807   1.124   0.357  1.00  0.00      PROB H
ATOM    752 HD13 LEU    28      -3.402   1.223  -0.768  1.00  0.00      PROB H
ATOM    753  CD2 LEU    28      -2.430   3.620   0.282  1.00  0.50      PROB C
ATOM    754 HD21 LEU    28      -1.796   4.147   1.026  1.00  0.00      PROB H
ATOM    755 HD22 LEU    28      -3.070   4.370  -0.228  1.00  0.00      PROB H
ATOM    756 HD23 LEU    28      -1.760   3.160  -0.477  1.00  0.00      PROB H
ATOM    757  C   LEU    28      -4.542   1.215   3.626  1.00  1.00      PROB C
ATOM    758  O   LEU    28      -4.513   0.036   3.316  1.00  1.00      PROB O
ATOM    759  N   MET    29      -4.068   1.638   4.791  1.00  1.00      PROB N
ATOM    760  HN  MET    29      -4.080   2.609   5.037  1.00  0.00      PROB H
ATOM    761  CA  MET    29      -3.386   0.727   5.694  1.00  1.00      PROB C
ATOM    762  HA  MET    29      -2.645   0.156   5.149  1.00  0.00      PROB H
ATOM    763  CB  MET    29      -2.701   1.504   6.821  1.00  0.50      PROB C
ATOM    764  HB1 MET    29      -2.420   0.787   7.630  1.00  0.00      PROB H
ATOM    765  HB2 MET    29      -3.409   2.246   7.253  1.00  0.00      PROB H
ATOM    766  CG  MET    29      -1.402   2.184   6.392  1.00  0.50      PROB C
ATOM    767  HG1 MET    29      -1.618   2.858   5.532  1.00  0.00      PROB H
ATOM    768  HG2 MET    29      -0.685   1.414   6.030  1.00  0.00      PROB H
ATOM    769  SD  MET    29      -0.665   3.152   7.738  1.00  0.50      PROB S
ATOM    770  CE  MET    29       0.616   4.048   6.865  1.00  0.50      PROB C
ATOM    771  HE1 MET    29       0.211   4.569   5.973  1.00  0.00      PROB H
ATOM    772  HE2 MET    29       1.422   3.365   6.519  1.00  0.00      PROB H
ATOM    773  HE3 MET    29       1.090   4.807   7.526  1.00  0.00      PROB H
ATOM    774  C   MET    29      -4.369  -0.281   6.303  1.00  1.00      PROB C
ATOM    775  O   MET    29      -3.989  -1.416   6.577  1.00  1.00      PROB O
ATOM    776  N   LYS    30      -5.622   0.137   6.515  1.00  1.00      PROB N
ATOM    777  HN  LYS    30      -5.852   1.106   6.391  1.00  0.00      PROB H
ATOM    778  CA  LYS    30      -6.653  -0.755   7.027  1.00  1.00      PROB C
ATOM    779  HA  LYS    30      -6.259  -1.250   7.905  1.00  0.00      PROB H
ATOM    780  CB  LYS    30      -7.926  -0.005   7.425  1.00  0.50      PROB C
ATOM    781  HB1 LYS    30      -8.355   0.498   6.529  1.00  0.00      PROB H
ATOM    782  HB2 LYS    30      -7.615   0.805   8.129  1.00  0.00      PROB H
ATOM    783  CG  LYS    30      -8.990  -0.846   8.111  1.00  0.50      PROB C
ATOM    784  HG1 LYS    30      -8.532  -1.367   8.988  1.00  0.00      PROB H
ATOM    785  HG2 LYS    30      -9.309  -1.639   7.395  1.00  0.00      PROB H
ATOM    786  CD  LYS    30     -10.190  -0.038   8.581  1.00  0.50      PROB C
ATOM    787  HD1 LYS    30     -10.567   0.573   7.738  1.00  0.00      PROB H
ATOM    788  HD2 LYS    30      -9.847   0.683   9.357  1.00  0.00      PROB H
ATOM    789  CE  LYS    30     -11.300  -0.881   9.176  1.00  0.50      PROB C
ATOM    790  HE1 LYS    30     -12.179  -0.247   9.431  1.00  0.00      PROB H
ATOM    791  HE2 LYS    30     -10.964  -1.399  10.102  1.00  0.00      PROB H
ATOM    792  NZ  LYS    30     -11.744  -1.918   8.219  1.00  0.50      PROB N
ATOM    793  HZ1 LYS    30     -11.134  -2.763   8.132  1.00  0.00      PROB H
ATOM    794  HZ2 LYS    30     -11.893  -1.528   7.273  1.00  0.00      PROB H
ATOM    795  HZ3 LYS    30     -12.662  -2.301   8.559  1.00  0.00      PROB H
ATOM    796  C   LYS    30      -6.958  -1.848   6.006  1.00  1.00      PROB C
ATOM    797  O   LYS    30      -7.046  -3.023   6.381  1.00  1.00      PROB O
ATOM    798  N   LYS    31      -7.075  -1.472   4.729  1.00  1.00      PROB N
ATOM    799  HN  LYS    31      -6.975  -0.512   4.467  1.00  0.00      PROB H
ATOM    800  CA  LYS    31      -7.313  -2.445   3.671  1.00  1.00      PROB C
ATOM    801  HA  LYS    31      -8.148  -3.072   3.957  1.00  0.00      PROB H
ATOM    802  CB  LYS    31      -7.598  -1.788   2.323  1.00  0.50      PROB C
ATOM    803  HB1 LYS    31      -7.513  -2.524   1.489  1.00  0.00      PROB H
ATOM    804  HB2 LYS    31      -6.799  -1.023   2.159  1.00  0.00      PROB H
ATOM    805  CG  LYS    31      -8.952  -1.088   2.201  1.00  0.50      PROB C
ATOM    806  HG1 LYS    31      -8.834  -0.244   1.479  1.00  0.00      PROB H
ATOM    807  HG2 LYS    31      -9.224  -0.637   3.185  1.00  0.00      PROB H
ATOM    808  CD  LYS    31     -10.027  -1.993   1.703  1.00  0.50      PROB C
ATOM    809  HD1 LYS    31     -10.083  -2.828   2.449  1.00  0.00      PROB H
ATOM    810  HD2 LYS    31      -9.732  -2.448   0.728  1.00  0.00      PROB H
ATOM    811  CE  LYS    31     -11.383  -1.338   1.562  1.00  0.50      PROB C
ATOM    812  HE1 LYS    31     -11.490  -0.834   0.578  1.00  0.00      PROB H
ATOM    813  HE2 LYS    31     -11.543  -0.589   2.371  1.00  0.00      PROB H
ATOM    814  NZ  LYS    31     -12.454  -2.358   1.698  1.00  0.50      PROB N
ATOM    815  HZ1 LYS    31     -12.487  -2.644   2.707  1.00  0.00      PROB H
ATOM    816  HZ2 LYS    31     -12.242  -3.184   1.081  1.00  0.00      PROB H
ATOM    817  HZ3 LYS    31     -13.382  -1.953   1.451  1.00  0.00      PROB H
ATOM    818  C   LYS    31      -6.106  -3.368   3.500  1.00  1.00      PROB C
ATOM    819  O   LYS    31      -6.289  -4.535   3.176  1.00  1.00      PROB O
ATOM    820  N   ALA    32      -4.884  -2.841   3.661  1.00  1.00      PROB N
ATOM    821  HN  ALA    32      -4.734  -1.863   3.816  1.00  0.00      PROB H
ATOM    822  CA  ALA    32      -3.713  -3.707   3.654  1.00  1.00      PROB C
ATOM    823  HA  ALA    32      -3.696  -4.265   2.726  1.00  0.00      PROB H
ATOM    824  CB  ALA    32      -2.454  -2.881   3.764  1.00  0.50      PROB C
ATOM    825  HB1 ALA    32      -2.417  -2.316   4.721  1.00  0.00      PROB H
ATOM    826  HB2 ALA    32      -2.396  -2.148   2.929  1.00  0.00      PROB H
ATOM    827  HB3 ALA    32      -1.551  -3.529   3.716  1.00  0.00      PROB H
ATOM    828  C   ALA    32      -3.807  -4.726   4.795  1.00  1.00      PROB C
ATOM    829  O   ALA    32      -3.557  -5.899   4.607  1.00  1.00      PROB O
ATOM    830  N   TYR    33      -4.158  -4.267   5.994  1.00  1.00      PROB N
ATOM    831  HN  TYR    33      -4.259  -3.284   6.156  1.00  0.00      PROB H
ATOM    832  CA  TYR    33      -4.272  -5.143   7.150  1.00  1.00      PROB C
ATOM    833  HA  TYR    33      -3.309  -5.609   7.314  1.00  0.00      PROB H
ATOM    834  CB  TYR    33      -4.635  -4.339   8.409  1.00  0.50      PROB C
ATOM    835  HB1 TYR    33      -5.167  -3.412   8.107  1.00  0.00      PROB H
ATOM    836  HB2 TYR    33      -3.712  -4.026   8.945  1.00  0.00      PROB H
ATOM    837  CG  TYR    33      -5.523  -5.092   9.368  1.00  0.50      PROB C
ATOM    838  CD1 TYR    33      -5.027  -6.143  10.120  1.00  0.50      PROB C
ATOM    839  HD1 TYR    33      -3.986  -6.408  10.014  1.00  0.00      PROB H
ATOM    840  CE1 TYR    33      -5.838  -6.858  10.987  1.00  0.50      PROB C
ATOM    841  HE1 TYR    33      -5.436  -7.661  11.580  1.00  0.00      PROB H
ATOM    842  CZ  TYR    33      -7.174  -6.525  11.109  1.00  0.50      PROB C
ATOM    843  OH  TYR    33      -7.964  -7.215  11.989  1.00  0.50      PROB O
ATOM    844  HH  TYR    33      -7.437  -7.885  12.429  1.00  0.00      PROB H
ATOM    845  CD2 TYR    33      -6.865  -4.777   9.504  1.00  0.50      PROB C
ATOM    846  HD2 TYR    33      -7.279  -3.967   8.919  1.00  0.00      PROB H
ATOM    847  CE2 TYR    33      -7.697  -5.484  10.357  1.00  0.50      PROB C
ATOM    848  HE2 TYR    33      -8.742  -5.222  10.460  1.00  0.00      PROB H
ATOM    849  C   TYR    33      -5.251  -6.289   6.857  1.00  1.00      PROB C
ATOM    850  O   TYR    33      -4.918  -7.457   7.067  1.00  1.00      PROB O
ATOM    851  N   GLU    34      -6.453  -5.956   6.360  1.00  1.00      PROB N
ATOM    852  HN  GLU    34      -6.690  -4.987   6.263  1.00  0.00      PROB H
ATOM    853  CA  GLU    34      -7.477  -6.940   6.019  1.00  1.00      PROB C
ATOM    854  HA  GLU    34      -7.684  -7.515   6.911  1.00  0.00      PROB H
ATOM    855  CB  GLU    34      -8.779  -6.277   5.551  1.00  0.50      PROB C
ATOM    856  HB1 GLU    34      -9.508  -7.062   5.242  1.00  0.00      PROB H
ATOM    857  HB2 GLU    34      -8.550  -5.638   4.666  1.00  0.00      PROB H
ATOM    858  CG  GLU    34      -9.428  -5.417   6.616  1.00  0.50      PROB C
ATOM    859  HG1 GLU    34      -8.700  -4.684   7.019  1.00  0.00      PROB H
ATOM    860  HG2 GLU    34      -9.719  -6.061   7.474  1.00  0.00      PROB H
ATOM    861  CD  GLU    34     -10.654  -4.601   6.218  1.00  0.50      PROB C
ATOM    862  OE1 GLU    34     -10.735  -4.136   5.041  1.00  0.50      PROB O
ATOM    863  OE2 GLU    34     -11.534  -4.408   7.099  1.00  0.50      PROB O
ATOM    864  C   GLU    34      -6.972  -7.934   4.967  1.00  1.00      PROB C
ATOM    865  O   GLU    34      -7.139  -9.129   5.144  1.00  1.00      PROB O
ATOM    866  N   LEU    35      -6.398  -7.459   3.858  1.00  1.00      PROB N
ATOM    867  HN  LEU    35      -6.232  -6.476   3.745  1.00  0.00      PROB H
ATOM    868  CA  LEU    35      -5.867  -8.363   2.846  1.00  1.00      PROB C
ATOM    869  HA  LEU    35      -6.683  -8.977   2.493  1.00  0.00      PROB H
ATOM    870  CB  LEU    35      -5.285  -7.548   1.693  1.00  0.50      PROB C
ATOM    871  HB1 LEU    35      -4.433  -6.937   2.074  1.00  0.00      PROB H
ATOM    872  HB2 LEU    35      -6.061  -6.824   1.356  1.00  0.00      PROB H
ATOM    873  CG  LEU    35      -4.814  -8.337   0.469  1.00  0.50      PROB C
ATOM    874  HG  LEU    35      -3.995  -9.035   0.774  1.00  0.00      PROB H
ATOM    875  CD1 LEU    35      -5.945  -9.150  -0.146  1.00  0.50      PROB C
ATOM    876 HD11 LEU    35      -6.819  -8.500  -0.310  1.00  0.00      PROB H
ATOM    877 HD12 LEU    35      -6.239  -9.983   0.528  1.00  0.00      PROB H
ATOM    878 HD13 LEU    35      -5.627  -9.584  -1.118  1.00  0.00      PROB H
ATOM    879  CD2 LEU    35      -4.245  -7.393  -0.593  1.00  0.50      PROB C
ATOM    880 HD21 LEU    35      -3.392  -6.812  -0.185  1.00  0.00      PROB H
ATOM    881 HD22 LEU    35      -5.021  -6.679  -0.942  1.00  0.00      PROB H
ATOM    882 HD23 LEU    35      -3.879  -7.971  -1.469  1.00  0.00      PROB H
ATOM    883  C   LEU    35      -4.817  -9.325   3.435  1.00  1.00      PROB C
ATOM    884  O   LEU    35      -4.841 -10.531   3.167  1.00  1.00      PROB O
ATOM    885  N   SER    36      -3.878  -8.803   4.233  1.00  1.00      PROB N
ATOM    886  HN  SER    36      -3.834  -7.818   4.418  1.00  0.00      PROB H
ATOM    887  CA  SER    36      -2.829  -9.648   4.795  1.00  1.00      PROB C
ATOM    888  HA  SER    36      -2.316 -10.124   3.971  1.00  0.00      PROB H
ATOM    889  CB  SER    36      -1.799  -8.847   5.533  1.00  0.50      PROB C
ATOM    890  HB1 SER    36      -1.380  -8.051   4.874  1.00  0.00      PROB H
ATOM    891  HB2 SER    36      -0.947  -9.489   5.851  1.00  0.00      PROB H
ATOM    892  OG  SER    36      -2.330  -8.256   6.712  1.00  0.50      PROB O
ATOM    893  HG1 SER    36      -3.148  -7.790   6.475  1.00  0.00      PROB H
ATOM    894  C   SER    36      -3.397 -10.784   5.653  1.00  1.00      PROB C
ATOM    895  O   SER    36      -2.916 -11.907   5.559  1.00  1.00      PROB O
ATOM    896  N   VAL    37      -4.430 -10.495   6.459  1.00  1.00      PROB N
ATOM    897  HN  VAL    37      -4.735  -9.550   6.561  1.00  0.00      PROB H
ATOM    898  CA  VAL    37      -5.088 -11.497   7.284  1.00  1.00      PROB C
ATOM    899  HA  VAL    37      -4.320 -12.139   7.697  1.00  0.00      PROB H
ATOM    900  CB  VAL    37      -5.847 -10.893   8.485  1.00  0.50      PROB C
ATOM    901  HB  VAL    37      -6.645 -10.217   8.092  1.00  0.00      PROB H
ATOM    902  CG1 VAL    37      -6.500 -12.000   9.312  1.00  0.50      PROB C
ATOM    903 HG11 VAL    37      -5.740 -12.744   9.635  1.00  0.00      PROB H
ATOM    904 HG12 VAL    37      -7.289 -12.528   8.738  1.00  0.00      PROB H
ATOM    905 HG13 VAL    37      -6.972 -11.571  10.219  1.00  0.00      PROB H
ATOM    906  CG2 VAL    37      -4.928 -10.064   9.370  1.00  0.50      PROB C
ATOM    907 HG21 VAL    37      -4.480  -9.214   8.812  1.00  0.00      PROB H
ATOM    908 HG22 VAL    37      -4.101 -10.699   9.758  1.00  0.00      PROB H
ATOM    909 HG23 VAL    37      -5.501  -9.660  10.230  1.00  0.00      PROB H
ATOM    910  C   VAL    37      -5.991 -12.412   6.448  1.00  1.00      PROB C
ATOM    911  O   VAL    37      -5.923 -13.629   6.603  1.00  1.00      PROB O
ATOM    912  N   LEU    38      -6.830 -11.860   5.550  1.00  1.00      PROB N
ATOM    913  HN  LEU    38      -6.876 -10.865   5.415  1.00  0.00      PROB H
ATOM    914  CA  LEU    38      -7.778 -12.711   4.837  1.00  1.00      PROB C
ATOM    915  HA  LEU    38      -8.358 -13.275   5.555  1.00  0.00      PROB H
ATOM    916  CB  LEU    38      -8.707 -11.884   3.937  1.00  0.50      PROB C
ATOM    917  HB1 LEU    38      -9.237 -12.562   3.226  1.00  0.00      PROB H
ATOM    918  HB2 LEU    38      -8.065 -11.203   3.331  1.00  0.00      PROB H
ATOM    919  CG  LEU    38      -9.793 -11.051   4.615  1.00  0.50      PROB C
ATOM    920  HG  LEU    38      -9.328 -10.432   5.420  1.00  0.00      PROB H
ATOM    921  CD1 LEU    38     -10.402 -10.134   3.576  1.00  0.50      PROB C
ATOM    922 HD11 LEU    38     -10.864 -10.731   2.759  1.00  0.00      PROB H
ATOM    923 HD12 LEU    38      -9.624  -9.469   3.147  1.00  0.00      PROB H
ATOM    924 HD13 LEU    38     -11.192  -9.507   4.043  1.00  0.00      PROB H
ATOM    925  CD2 LEU    38     -10.889 -11.921   5.252  1.00  0.50      PROB C
ATOM    926 HD21 LEU    38     -10.454 -12.567   6.036  1.00  0.00      PROB H
ATOM    927 HD22 LEU    38     -11.376 -12.570   4.494  1.00  0.00      PROB H
ATOM    928 HD23 LEU    38     -11.663 -11.286   5.731  1.00  0.00      PROB H
ATOM    929  C   LEU    38      -7.042 -13.725   3.970  1.00  1.00      PROB C
ATOM    930  O   LEU    38      -7.465 -14.876   3.880  1.00  1.00      PROB O
ATOM    931  N   CYS    39      -5.973 -13.272   3.301  1.00  1.00      PROB N
ATOM    932  HN  CYS    39      -5.642 -12.336   3.450  1.00  0.00      PROB H
ATOM    933  CA  CYS    39      -5.356 -14.036   2.224  1.00  1.00      PROB C
ATOM    934  HA  CYS    39      -5.908 -14.949   2.052  1.00  0.00      PROB H
ATOM    935  CB  CYS    39      -5.333 -13.229   0.934  1.00  0.50      PROB C
ATOM    936  HB1 CYS    39      -4.763 -13.763   0.140  1.00  0.00      PROB H
ATOM    937  HB2 CYS    39      -4.804 -12.267   1.125  1.00  0.00      PROB H
ATOM    938  SG  CYS    39      -7.010 -12.897   0.336  1.00  0.50      PROB S
ATOM    939  HG1 CYS    39      -7.206 -14.089  -0.218  1.00  0.00      PROB H
ATOM    940  C   CYS    39      -3.939 -14.473   2.583  1.00  1.00      PROB C
ATOM    941  O   CYS    39      -3.208 -14.964   1.719  1.00  1.00      PROB O
ATOM    942  N   ASP    40      -3.572 -14.314   3.863  1.00  1.00      PROB N
ATOM    943  HN  ASP    40      -4.167 -13.866   4.529  1.00  0.00      PROB H
ATOM    944  CA  ASP    40      -2.331 -14.852   4.407  1.00  1.00      PROB C
ATOM    945  HA  ASP    40      -2.241 -14.499   5.427  1.00  0.00      PROB H
ATOM    946  CB  ASP    40      -2.361 -16.388   4.395  1.00  0.50      PROB C
ATOM    947  HB1 ASP    40      -2.397 -16.774   3.358  1.00  0.00      PROB H
ATOM    948  HB2 ASP    40      -3.281 -16.713   4.923  1.00  0.00      PROB H
ATOM    949  CG  ASP    40      -1.203 -17.059   5.105  1.00  0.50      PROB C
ATOM    950  OD1 ASP    40      -0.699 -16.479   6.094  1.00  0.50      PROB O
ATOM    951  OD2 ASP    40      -0.824 -18.163   4.673  1.00  0.50      PROB O
ATOM    952  C   ASP    40      -1.132 -14.291   3.637  1.00  1.00      PROB C
ATOM    953  O   ASP    40      -0.340 -15.054   3.092  1.00  1.00      PROB O
ATOM    954  N   CYS    41      -0.998 -12.961   3.566  1.00  1.00      PROB N
ATOM    955  HN  CYS    41      -1.548 -12.355   4.141  1.00  0.00      PROB H
ATOM    956  CA  CYS    41       0.132 -12.439   2.813  1.00  1.00      PROB C
ATOM    957  HA  CYS    41       0.910 -13.190   2.743  1.00  0.00      PROB H
ATOM    958  CB  CYS    41      -0.234 -12.121   1.366  1.00  0.50      PROB C
ATOM    959  HB1 CYS    41      -0.269 -13.071   0.819  1.00  0.00      PROB H
ATOM    960  HB2 CYS    41       0.341 -11.284   0.979  1.00  0.00      PROB H
ATOM    961  SG  CYS    41      -1.751 -11.167   1.145  1.00  0.50      PROB S
ATOM    962  HG1 CYS    41      -2.504 -12.063   1.774  1.00  0.00      PROB H
ATOM    963  C   CYS    41       0.874 -11.329   3.557  1.00  1.00      PROB C
ATOM    964  O   CYS    41       0.462 -10.936   4.649  1.00  1.00      PROB O
ATOM    965  N   GLU    42       2.018 -10.922   2.992  1.00  1.00      PROB N
ATOM    966  HN  GLU    42       2.307 -11.306   2.113  1.00  0.00      PROB H
ATOM    967  CA  GLU    42       2.908  -9.944   3.598  1.00  1.00      PROB C
ATOM    968  HA  GLU    42       2.532  -9.648   4.566  1.00  0.00      PROB H
ATOM    969  CB  GLU    42       4.327 -10.497   3.772  1.00  0.50      PROB C
ATOM    970  HB1 GLU    42       5.072  -9.668   3.841  1.00  0.00      PROB H
ATOM    971  HB2 GLU    42       4.584 -11.103   2.875  1.00  0.00      PROB H
ATOM    972  CG  GLU    42       4.472 -11.350   5.023  1.00  0.50      PROB C
ATOM    973  HG1 GLU    42       5.433 -11.903   5.003  1.00  0.00      PROB H
ATOM    974  HG2 GLU    42       3.652 -12.093   5.066  1.00  0.00      PROB H
ATOM    975  CD  GLU    42       4.476 -10.556   6.334  1.00  0.50      PROB C
ATOM    976  OE1 GLU    42       3.496 -10.665   7.104  1.00  0.50      PROB O
ATOM    977  OE2 GLU    42       5.465  -9.821   6.593  1.00  0.50      PROB O
ATOM    978  C   GLU    42       2.912  -8.714   2.708  1.00  1.00      PROB C
ATOM    979  O   GLU    42       3.152  -8.818   1.511  1.00  1.00      PROB O
ATOM    980  N   ILE    43       2.643  -7.560   3.312  1.00  1.00      PROB N
ATOM    981  HN  ILE    43       2.483  -7.519   4.305  1.00  0.00      PROB H
ATOM    982  CA  ILE    43       2.478  -6.336   2.548  1.00  1.00      PROB C
ATOM    983  HA  ILE    43       2.833  -6.476   1.540  1.00  0.00      PROB H
ATOM    984  CB  ILE    43       0.993  -5.923   2.495  1.00  0.50      PROB C
ATOM    985  HB  ILE    43       0.651  -5.741   3.545  1.00  0.00      PROB H
ATOM    986  CG2 ILE    43       0.819  -4.626   1.701  1.00  0.50      PROB C
ATOM    987 HG21 ILE    43       1.212  -4.751   0.669  1.00  0.00      PROB H
ATOM    988 HG22 ILE    43       1.359  -3.780   2.174  1.00  0.00      PROB H
ATOM    989 HG23 ILE    43      -0.244  -4.319   1.640  1.00  0.00      PROB H
ATOM    990  CG1 ILE    43       0.118  -7.043   1.935  1.00  0.50      PROB C
ATOM    991 HG11 ILE    43       0.213  -7.949   2.579  1.00  0.00      PROB H
ATOM    992 HG12 ILE    43       0.501  -7.313   0.929  1.00  0.00      PROB H
ATOM    993  CD  ILE    43      -1.358  -6.693   1.859  1.00  0.50      PROB C
ATOM    994  HD1 ILE    43      -1.555  -5.930   1.077  1.00  0.00      PROB H
ATOM    995  HD2 ILE    43      -1.714  -6.306   2.838  1.00  0.00      PROB H
ATOM    996  HD3 ILE    43      -1.950  -7.601   1.610  1.00  0.00      PROB H
ATOM    997  C   ILE    43       3.327  -5.237   3.176  1.00  1.00      PROB C
ATOM    998  O   ILE    43       3.415  -5.129   4.399  1.00  1.00      PROB O
ATOM    999  N   ALA    44       3.962  -4.450   2.306  1.00  1.00      PROB N
ATOM   1000  HN  ALA    44       3.936  -4.661   1.325  1.00  0.00      PROB H
ATOM   1001  CA  ALA    44       4.642  -3.232   2.695  1.00  1.00      PROB C
ATOM   1002  HA  ALA    44       4.373  -2.979   3.709  1.00  0.00      PROB H
ATOM   1003  CB  ALA    44       6.130  -3.392   2.615  1.00  0.50      PROB C
ATOM   1004  HB1 ALA    44       6.450  -3.683   1.590  1.00  0.00      PROB H
ATOM   1005  HB2 ALA    44       6.474  -4.184   3.318  1.00  0.00      PROB H
ATOM   1006  HB3 ALA    44       6.648  -2.447   2.882  1.00  0.00      PROB H
ATOM   1007  C   ALA    44       4.159  -2.089   1.798  1.00  1.00      PROB C
ATOM   1008  O   ALA    44       3.894  -2.251   0.606  1.00  1.00      PROB O
ATOM   1009  N   LEU    45       4.061  -0.926   2.432  1.00  1.00      PROB N
ATOM   1010  HN  LEU    45       4.323  -0.865   3.401  1.00  0.00      PROB H
ATOM   1011  CA  LEU    45       3.594   0.285   1.809  1.00  1.00      PROB C
ATOM   1012  HA  LEU    45       3.588   0.196   0.733  1.00  0.00      PROB H
ATOM   1013  CB  LEU    45       2.210   0.502   2.414  1.00  0.50      PROB C
ATOM   1014  HB1 LEU    45       2.333   0.578   3.510  1.00  0.00      PROB H
ATOM   1015  HB2 LEU    45       1.599  -0.409   2.218  1.00  0.00      PROB H
ATOM   1016  CG  LEU    45       1.441   1.710   1.907  1.00  0.50      PROB C
ATOM   1017  HG  LEU    45       2.081   2.622   1.972  1.00  0.00      PROB H
ATOM   1018  CD1 LEU    45       1.034   1.480   0.452  1.00  0.50      PROB C
ATOM   1019 HD11 LEU    45       0.252   0.699   0.403  1.00  0.00      PROB H
ATOM   1020 HD12 LEU    45       1.898   1.178  -0.177  1.00  0.00      PROB H
ATOM   1021 HD13 LEU    45       0.610   2.413   0.023  1.00  0.00      PROB H
ATOM   1022  CD2 LEU    45       0.203   1.902   2.770  1.00  0.50      PROB C
ATOM   1023 HD21 LEU    45       0.492   2.119   3.820  1.00  0.00      PROB H
ATOM   1024 HD22 LEU    45      -0.421   0.983   2.760  1.00  0.00      PROB H
ATOM   1025 HD23 LEU    45      -0.414   2.743   2.392  1.00  0.00      PROB H
ATOM   1026  C   LEU    45       4.555   1.390   2.237  1.00  1.00      PROB C
ATOM   1027  O   LEU    45       4.849   1.534   3.435  1.00  1.00      PROB O
ATOM   1028  N   ILE    46       5.084   2.107   1.242  1.00  1.00      PROB N
ATOM   1029  HN  ILE    46       4.877   1.885   0.284  1.00  0.00      PROB H
ATOM   1030  CA  ILE    46       5.924   3.267   1.479  1.00  1.00      PROB C
ATOM   1031  HA  ILE    46       6.008   3.478   2.538  1.00  0.00      PROB H
ATOM   1032  CB  ILE    46       7.331   3.007   0.916  1.00  0.50      PROB C
ATOM   1033  HB  ILE    46       7.206   2.563  -0.104  1.00  0.00      PROB H
ATOM   1034  CG2 ILE    46       8.107   4.311   0.759  1.00  0.50      PROB C
ATOM   1035 HG21 ILE    46       8.136   4.866   1.717  1.00  0.00      PROB H
ATOM   1036 HG22 ILE    46       7.667   4.971  -0.018  1.00  0.00      PROB H
ATOM   1037 HG23 ILE    46       9.155   4.110   0.449  1.00  0.00      PROB H
ATOM   1038  CG1 ILE    46       8.088   1.985   1.771  1.00  0.50      PROB C
ATOM   1039 HG11 ILE    46       7.398   1.164   2.077  1.00  0.00      PROB H
ATOM   1040 HG12 ILE    46       8.429   2.481   2.709  1.00  0.00      PROB H
ATOM   1041  CD  ILE    46       9.255   1.353   1.069  1.00  0.50      PROB C
ATOM   1042  HD1 ILE    46      10.016   2.110   0.778  1.00  0.00      PROB H
ATOM   1043  HD2 ILE    46       8.927   0.824   0.147  1.00  0.00      PROB H
ATOM   1044  HD3 ILE    46       9.756   0.611   1.730  1.00  0.00      PROB H
ATOM   1045  C   ILE    46       5.263   4.487   0.827  1.00  1.00      PROB C
ATOM   1046  O   ILE    46       4.900   4.451  -0.335  1.00  1.00      PROB O
ATOM   1047  N   ILE    47       5.111   5.573   1.591  1.00  1.00      PROB N
ATOM   1048  HN  ILE    47       5.414   5.593   2.549  1.00  0.00      PROB H
ATOM   1049  CA  ILE    47       4.452   6.765   1.090  1.00  1.00      PROB C
ATOM   1050  HA  ILE    47       4.305   6.703   0.020  1.00  0.00      PROB H
ATOM   1051  CB  ILE    47       3.082   6.944   1.776  1.00  0.50      PROB C
ATOM   1052  HB  ILE    47       3.268   7.090   2.867  1.00  0.00      PROB H
ATOM   1053  CG2 ILE    47       2.377   8.185   1.242  1.00  0.50      PROB C
ATOM   1054 HG21 ILE    47       2.218   8.116   0.148  1.00  0.00      PROB H
ATOM   1055 HG22 ILE    47       2.972   9.104   1.436  1.00  0.00      PROB H
ATOM   1056 HG23 ILE    47       1.393   8.331   1.729  1.00  0.00      PROB H
ATOM   1057  CG1 ILE    47       2.222   5.679   1.645  1.00  0.50      PROB C
ATOM   1058 HG11 ILE    47       2.756   4.823   2.118  1.00  0.00      PROB H
ATOM   1059 HG12 ILE    47       2.119   5.439   0.562  1.00  0.00      PROB H
ATOM   1060  CD  ILE    47       0.836   5.743   2.280  1.00  0.50      PROB C
ATOM   1061  HD1 ILE    47       0.207   6.516   1.791  1.00  0.00      PROB H
ATOM   1062  HD2 ILE    47       0.919   5.976   3.363  1.00  0.00      PROB H
ATOM   1063  HD3 ILE    47       0.322   4.766   2.167  1.00  0.00      PROB H
ATOM   1064  C   ILE    47       5.370   7.958   1.353  1.00  1.00      PROB C
ATOM   1065  O   ILE    47       5.858   8.111   2.467  1.00  1.00      PROB O
ATOM   1066  N   PHE    48       5.631   8.757   0.312  1.00  1.00      PROB N
ATOM   1067  HN  PHE    48       5.361   8.499  -0.622  1.00  0.00      PROB H
ATOM   1068  CA  PHE    48       6.200  10.089   0.489  1.00  1.00      PROB C
ATOM   1069  HA  PHE    48       6.509  10.235   1.511  1.00  0.00      PROB H
ATOM   1070  CB  PHE    48       7.418  10.276  -0.422  1.00  0.50      PROB C
ATOM   1071  HB1 PHE    48       7.712  11.350  -0.463  1.00  0.00      PROB H
ATOM   1072  HB2 PHE    48       7.168   9.969  -1.459  1.00  0.00      PROB H
ATOM   1073  CG  PHE    48       8.640   9.502   0.020  1.00  0.50      PROB C
ATOM   1074  CD1 PHE    48       9.502  10.042   0.959  1.00  0.50      PROB C
ATOM   1075  HD1 PHE    48       9.291  11.019   1.373  1.00  0.00      PROB H
ATOM   1076  CE1 PHE    48      10.646   9.368   1.356  1.00  0.50      PROB C
ATOM   1077  HE1 PHE    48      11.313   9.820   2.075  1.00  0.00      PROB H
ATOM   1078  CZ  PHE    48      10.909   8.114   0.860  1.00  0.50      PROB C
ATOM   1079  HZ  PHE    48      11.787   7.584   1.195  1.00  0.00      PROB H
ATOM   1080  CD2 PHE    48       8.935   8.245  -0.487  1.00  0.50      PROB C
ATOM   1081  HD2 PHE    48       8.267   7.802  -1.212  1.00  0.00      PROB H
ATOM   1082  CE2 PHE    48      10.041   7.537  -0.037  1.00  0.50      PROB C
ATOM   1083  HE2 PHE    48      10.253   6.552  -0.435  1.00  0.00      PROB H
ATOM   1084  C   PHE    48       5.129  11.125   0.168  1.00  1.00      PROB C
ATOM   1085  O   PHE    48       4.627  11.176  -0.948  1.00  1.00      PROB O
ATOM   1086  N   ASN    49       4.803  11.964   1.148  1.00  1.00      PROB N
ATOM   1087  HN  ASN    49       5.322  11.943   2.006  1.00  0.00      PROB H
ATOM   1088  CA  ASN    49       3.824  13.021   0.956  1.00  1.00      PROB C
ATOM   1089  HA  ASN    49       3.024  12.613   0.351  1.00  0.00      PROB H
ATOM   1090  CB  ASN    49       3.211  13.469   2.292  1.00  0.50      PROB C
ATOM   1091  HB1 ASN    49       2.956  12.560   2.880  1.00  0.00      PROB H
ATOM   1092  HB2 ASN    49       2.269  14.027   2.100  1.00  0.00      PROB H
ATOM   1093  CG  ASN    49       4.135  14.339   3.117  1.00  0.50      PROB C
ATOM   1094  OD1 ASN    49       5.288  14.582   2.732  1.00  0.50      PROB O
ATOM   1095  ND2 ASN    49       3.625  14.824   4.245  1.00  0.50      PROB N
ATOM   1096 HD21 ASN    49       4.130  15.536   4.741  1.00  0.00      PROB H
ATOM   1097 HD22 ASN    49       2.695  14.604   4.510  1.00  0.00      PROB H
ATOM   1098  C   ASN    49       4.436  14.153   0.129  1.00  1.00      PROB C
ATOM   1099  O   ASN    49       5.556  14.021  -0.378  1.00  1.00      PROB O
ATOM   1100  N   HSD    50       3.687  15.262   0.033  1.00  1.00      PROB N
ATOM   1101  HN  HSD    50       2.777  15.277   0.422  1.00  0.00      PROB H
ATOM   1102  CA  HSD    50       4.012  16.398  -0.817  1.00  1.00      PROB C
ATOM   1103  HA  HSD    50       4.234  16.035  -1.815  1.00  0.00      PROB H
ATOM   1104  CB  HSD    50       2.848  17.414  -0.898  1.00  0.50      PROB C
ATOM   1105  HB1 HSD    50       2.465  17.608   0.127  1.00  0.00      PROB H
ATOM   1106  HB2 HSD    50       2.025  16.974  -1.502  1.00  0.00      PROB H
ATOM   1107  ND1 HSD    50       3.529  18.906  -2.842  1.00  0.50      PROB N
ATOM   1108  HD1 HSD    50       3.466  18.173  -3.549  1.00  0.00      PROB H
ATOM   1109  CG  HSD    50       3.265  18.734  -1.478  1.00  0.50      PROB C
ATOM   1110  CE1 HSD    50       3.912  20.147  -3.061  1.00  0.50      PROB C
ATOM   1111  HE1 HSD    50       4.253  20.541  -4.019  1.00  0.00      PROB H
ATOM   1112  NE2 HSD    50       3.919  20.795  -1.871  1.00  0.50      PROB N
ATOM   1113  CD2 HSD    50       3.517  19.929  -0.890  1.00  0.50      PROB C
ATOM   1114  HD2 HSD    50       3.489  20.224   0.151  1.00  0.00      PROB H
ATOM   1115  C   HSD    50       5.272  17.090  -0.316  1.00  1.00      PROB C
ATOM   1116  O   HSD    50       5.975  17.692  -1.118  1.00  1.00      PROB O
ATOM   1117  N   SER    51       5.507  17.024   0.998  1.00  1.00      PROB N
ATOM   1118  HN  SER    51       4.907  16.515   1.605  1.00  0.00      PROB H
ATOM   1119  CA  SER    51       6.687  17.610   1.614  1.00  1.00      PROB C
ATOM   1120  HA  SER    51       6.998  18.478   1.049  1.00  0.00      PROB H
ATOM   1121  CB  SER    51       6.448  18.026   3.056  1.00  0.50      PROB C
ATOM   1122  HB1 SER    51       7.334  18.552   3.483  1.00  0.00      PROB H
ATOM   1123  HB2 SER    51       6.260  17.119   3.669  1.00  0.00      PROB H
ATOM   1124  OG  SER    51       5.312  18.834   3.227  1.00  0.50      PROB O
ATOM   1125  HG1 SER    51       5.517  19.712   2.861  1.00  0.00      PROB H
ATOM   1126  C   SER    51       7.849  16.622   1.616  1.00  1.00      PROB C
ATOM   1127  O   SER    51       8.890  16.943   2.185  1.00  1.00      PROB O
ATOM   1128  N   ASN    52       7.670  15.428   1.033  1.00  1.00      PROB N
ATOM   1129  HN  ASN    52       6.820  15.200   0.552  1.00  0.00      PROB H
ATOM   1130  CA  ASN    52       8.722  14.416   0.997  1.00  1.00      PROB C
ATOM   1131  HA  ASN    52       8.323  13.597   0.413  1.00  0.00      PROB H
ATOM   1132  CB  ASN    52      10.020  14.951   0.363  1.00  0.50      PROB C
ATOM   1133  HB1 ASN    52      10.919  14.519   0.855  1.00  0.00      PROB H
ATOM   1134  HB2 ASN    52      10.132  16.047   0.464  1.00  0.00      PROB H
ATOM   1135  CG  ASN    52      10.172  14.585  -1.100  1.00  0.50      PROB C
ATOM   1136  OD1 ASN    52       9.680  13.540  -1.534  1.00  0.50      PROB O
ATOM   1137  ND2 ASN    52      10.888  15.403  -1.863  1.00  0.50      PROB N
ATOM   1138 HD21 ASN    52      11.299  16.214  -1.447  1.00  0.00      PROB H
ATOM   1139 HD22 ASN    52      10.873  15.297  -2.849  1.00  0.00      PROB H
ATOM   1140  C   ASN    52       8.952  13.800   2.389  1.00  1.00      PROB C
ATOM   1141  O   ASN    52      10.016  13.265   2.673  1.00  1.00      PROB O
ATOM   1142  N   LYS    53       7.953  13.850   3.262  1.00  1.00      PROB N
ATOM   1143  HN  LYS    53       7.078  14.275   3.016  1.00  0.00      PROB H
ATOM   1144  CA  LYS    53       8.032  13.124   4.519  1.00  1.00      PROB C
ATOM   1145  HA  LYS    53       9.061  13.101   4.857  1.00  0.00      PROB H
ATOM   1146  CB  LYS    53       7.195  13.785   5.621  1.00  0.50      PROB C
ATOM   1147  HB1 LYS    53       7.345  13.219   6.569  1.00  0.00      PROB H
ATOM   1148  HB2 LYS    53       6.119  13.696   5.344  1.00  0.00      PROB H
ATOM   1149  CG  LYS    53       7.472  15.262   5.890  1.00  0.50      PROB C
ATOM   1150  HG1 LYS    53       6.767  15.577   6.697  1.00  0.00      PROB H
ATOM   1151  HG2 LYS    53       7.204  15.854   4.988  1.00  0.00      PROB H
ATOM   1152  CD  LYS    53       8.890  15.634   6.294  1.00  0.50      PROB C
ATOM   1153  HD1 LYS    53       9.544  15.706   5.395  1.00  0.00      PROB H
ATOM   1154  HD2 LYS    53       9.282  14.799   6.924  1.00  0.00      PROB H
ATOM   1155  CE  LYS    53       8.911  16.913   7.106  1.00  0.50      PROB C
ATOM   1156  HE1 LYS    53       8.111  16.898   7.875  1.00  0.00      PROB H
ATOM   1157  HE2 LYS    53       8.751  17.789   6.441  1.00  0.00      PROB H
ATOM   1158  NZ  LYS    53      10.201  17.104   7.817  1.00  0.50      PROB N
ATOM   1159  HZ1 LYS    53      11.002  17.115   7.158  1.00  0.00      PROB H
ATOM   1160  HZ2 LYS    53      10.377  16.386   8.546  1.00  0.00      PROB H
ATOM   1161  HZ3 LYS    53      10.167  18.059   8.255  1.00  0.00      PROB H
ATOM   1162  C   LYS    53       7.593  11.689   4.267  1.00  1.00      PROB C
ATOM   1163  O   LYS    53       6.673  11.445   3.482  1.00  1.00      PROB O
ATOM   1164  N   LEU    54       8.251  10.756   4.984  1.00  1.00      PROB N
ATOM   1165  HN  LEU    54       8.987  11.020   5.607  1.00  0.00      PROB H
ATOM   1166  CA  LEU    54       8.055   9.334   4.814  1.00  1.00      PROB C
ATOM   1167  HA  LEU    54       7.664   9.140   3.824  1.00  0.00      PROB H
ATOM   1168  CB  LEU    54       9.430   8.667   4.940  1.00  0.50      PROB C
ATOM   1169  HB1 LEU    54       9.894   9.013   5.892  1.00  0.00      PROB H
ATOM   1170  HB2 LEU    54      10.078   9.027   4.111  1.00  0.00      PROB H
ATOM   1171  CG  LEU    54       9.461   7.134   4.966  1.00  0.50      PROB C
ATOM   1172  HG  LEU    54       8.856   6.756   5.825  1.00  0.00      PROB H
ATOM   1173  CD1 LEU    54       8.914   6.559   3.668  1.00  0.50      PROB C
ATOM   1174 HD11 LEU    54       9.522   6.895   2.804  1.00  0.00      PROB H
ATOM   1175 HD12 LEU    54       7.863   6.867   3.493  1.00  0.00      PROB H
ATOM   1176 HD13 LEU    54       8.941   5.449   3.708  1.00  0.00      PROB H
ATOM   1177  CD2 LEU    54      10.900   6.638   5.163  1.00  0.50      PROB C
ATOM   1178 HD21 LEU    54      11.319   7.044   6.108  1.00  0.00      PROB H
ATOM   1179 HD22 LEU    54      11.546   6.963   4.320  1.00  0.00      PROB H
ATOM   1180 HD23 LEU    54      10.923   5.530   5.228  1.00  0.00      PROB H
ATOM   1181  C   LEU    54       7.062   8.781   5.841  1.00  1.00      PROB C
ATOM   1182  O   LEU    54       7.206   8.980   7.046  1.00  1.00      PROB O
ATOM   1183  N   PHE    55       6.100   8.003   5.336  1.00  1.00      PROB N
ATOM   1184  HN  PHE    55       6.036   7.898   4.338  1.00  0.00      PROB H
ATOM   1185  CA  PHE    55       5.197   7.180   6.139  1.00  1.00      PROB C
ATOM   1186  HA  PHE    55       5.521   7.193   7.173  1.00  0.00      PROB H
ATOM   1187  CB  PHE    55       3.758   7.712   6.040  1.00  0.50      PROB C
ATOM   1188  HB1 PHE    55       3.087   7.083   6.666  1.00  0.00      PROB H
ATOM   1189  HB2 PHE    55       3.411   7.645   4.987  1.00  0.00      PROB H
ATOM   1190  CG  PHE    55       3.594   9.162   6.465  1.00  0.50      PROB C
ATOM   1191  CD1 PHE    55       4.015  10.208   5.646  1.00  0.50      PROB C
ATOM   1192  HD1 PHE    55       4.472   9.995   4.688  1.00  0.00      PROB H
ATOM   1193  CE1 PHE    55       3.900  11.531   6.061  1.00  0.50      PROB C
ATOM   1194  HE1 PHE    55       4.275  12.318   5.422  1.00  0.00      PROB H
ATOM   1195  CZ  PHE    55       3.314  11.835   7.272  1.00  0.50      PROB C
ATOM   1196  HZ  PHE    55       3.216  12.870   7.576  1.00  0.00      PROB H
ATOM   1197  CD2 PHE    55       3.013   9.496   7.687  1.00  0.50      PROB C
ATOM   1198  HD2 PHE    55       2.688   8.691   8.302  1.00  0.00      PROB H
ATOM   1199  CE2 PHE    55       2.839  10.819   8.072  1.00  0.50      PROB C
ATOM   1200  HE2 PHE    55       2.382  11.037   9.029  1.00  0.00      PROB H
ATOM   1201  C   PHE    55       5.305   5.730   5.647  1.00  1.00      PROB C
ATOM   1202  O   PHE    55       5.389   5.480   4.441  1.00  1.00      PROB O
ATOM   1203  N   GLN    56       5.334   4.772   6.573  1.00  1.00      PROB N
ATOM   1204  HN  GLN    56       5.375   4.957   7.556  1.00  0.00      PROB H
ATOM   1205  CA  GLN    56       5.480   3.401   6.112  1.00  1.00      PROB C
ATOM   1206  HA  GLN    56       5.158   3.309   5.084  1.00  0.00      PROB H
ATOM   1207  CB  GLN    56       6.929   2.925   6.195  1.00  0.50      PROB C
ATOM   1208  HB1 GLN    56       7.599   3.695   5.747  1.00  0.00      PROB H
ATOM   1209  HB2 GLN    56       7.016   2.015   5.565  1.00  0.00      PROB H
ATOM   1210  CG  GLN    56       7.333   2.636   7.623  1.00  0.50      PROB C
ATOM   1211  HG1 GLN    56       6.617   1.999   8.182  1.00  0.00      PROB H
ATOM   1212  HG2 GLN    56       7.406   3.601   8.177  1.00  0.00      PROB H
ATOM   1213  CD  GLN    56       8.693   1.989   7.722  1.00  0.50      PROB C
ATOM   1214  OE1 GLN    56       9.680   2.475   7.190  1.00  0.50      PROB O
ATOM   1215  NE2 GLN    56       8.745   0.883   8.437  1.00  0.50      PROB N
ATOM   1216 HE21 GLN    56       9.624   0.425   8.526  1.00  0.00      PROB H
ATOM   1217 HE22 GLN    56       7.923   0.540   8.887  1.00  0.00      PROB H
ATOM   1218  C   GLN    56       4.580   2.457   6.900  1.00  1.00      PROB C
ATOM   1219  O   GLN    56       4.239   2.711   8.045  1.00  1.00      PROB O
ATOM   1220  N   TYR    57       4.211   1.362   6.233  1.00  1.00      PROB N
ATOM   1221  HN  TYR    57       4.521   1.217   5.286  1.00  0.00      PROB H
ATOM   1222  CA  TYR    57       3.424   0.300   6.828  1.00  1.00      PROB C
ATOM   1223  HA  TYR    57       3.534   0.328   7.897  1.00  0.00      PROB H
ATOM   1224  CB  TYR    57       1.942   0.414   6.447  1.00  0.50      PROB C
ATOM   1225  HB1 TYR    57       1.817   0.774   5.412  1.00  0.00      PROB H
ATOM   1226  HB2 TYR    57       1.471   1.166   7.115  1.00  0.00      PROB H
ATOM   1227  CG  TYR    57       1.199  -0.892   6.590  1.00  0.50      PROB C
ATOM   1228  CD1 TYR    57       1.207  -1.842   5.578  1.00  0.50      PROB C
ATOM   1229  HD1 TYR    57       1.737  -1.636   4.657  1.00  0.00      PROB H
ATOM   1230  CE1 TYR    57       0.560  -3.061   5.719  1.00  0.50      PROB C
ATOM   1231  HE1 TYR    57       0.586  -3.793   4.924  1.00  0.00      PROB H
ATOM   1232  CZ  TYR    57      -0.103  -3.349   6.899  1.00  0.50      PROB C
ATOM   1233  OH  TYR    57      -0.780  -4.528   7.059  1.00  0.50      PROB O
ATOM   1234  HH  TYR    57      -1.021  -4.640   7.996  1.00  0.00      PROB H
ATOM   1235  CD2 TYR    57       0.538  -1.213   7.771  1.00  0.50      PROB C
ATOM   1236  HD2 TYR    57       0.543  -0.507   8.590  1.00  0.00      PROB H
ATOM   1237  CE2 TYR    57      -0.116  -2.424   7.925  1.00  0.50      PROB C
ATOM   1238  HE2 TYR    57      -0.627  -2.647   8.853  1.00  0.00      PROB H
ATOM   1239  C   TYR    57       3.995  -1.034   6.350  1.00  1.00      PROB C
ATOM   1240  O   TYR    57       4.467  -1.144   5.218  1.00  1.00      PROB O
ATOM   1241  N   ALA    58       3.974  -2.028   7.239  1.00  1.00      PROB N
ATOM   1242  HN  ALA    58       3.714  -1.890   8.197  1.00  0.00      PROB H
ATOM   1243  CA  ALA    58       4.317  -3.379   6.827  1.00  1.00      PROB C
ATOM   1244  HA  ALA    58       4.020  -3.513   5.804  1.00  0.00      PROB H
ATOM   1245  CB  ALA    58       5.809  -3.610   6.985  1.00  0.50      PROB C
ATOM   1246  HB1 ALA    58       6.117  -3.548   8.048  1.00  0.00      PROB H
ATOM   1247  HB2 ALA    58       6.379  -2.851   6.411  1.00  0.00      PROB H
ATOM   1248  HB3 ALA    58       6.098  -4.610   6.594  1.00  0.00      PROB H
ATOM   1249  C   ALA    58       3.504  -4.333   7.695  1.00  1.00      PROB C
ATOM   1250  O   ALA    58       3.368  -4.088   8.885  1.00  1.00      PROB O
ATOM   1251  N   SER    59       2.937  -5.384   7.109  1.00  1.00      PROB N
ATOM   1252  HN  SER    59       3.027  -5.591   6.128  1.00  0.00      PROB H
ATOM   1253  CA  SER    59       2.069  -6.199   7.942  1.00  1.00      PROB C
ATOM   1254  HA  SER    59       1.323  -5.542   8.368  1.00  0.00      PROB H
ATOM   1255  CB  SER    59       1.290  -7.227   7.176  1.00  0.50      PROB C
ATOM   1256  HB1 SER    59       0.409  -6.736   6.702  1.00  0.00      PROB H
ATOM   1257  HB2 SER    59       0.903  -8.049   7.819  1.00  0.00      PROB H
ATOM   1258  OG  SER    59       2.043  -7.766   6.127  1.00  0.50      PROB O
ATOM   1259  HG1 SER    59       2.516  -8.545   6.486  1.00  0.00      PROB H
ATOM   1260  C   SER    59       2.819  -6.756   9.160  1.00  1.00      PROB C
ATOM   1261  O   SER    59       2.298  -6.664  10.276  1.00  1.00      PROB O
ATOM   1262  N   THR    60       4.067  -7.193   8.973  1.00  1.00      PROB N
ATOM   1263  HN  THR    60       4.432  -7.278   8.049  1.00  0.00      PROB H
ATOM   1264  CA  THR    60       4.887  -7.670  10.083  1.00  1.00      PROB C
ATOM   1265  HA  THR    60       4.371  -7.512  11.020  1.00  0.00      PROB H
ATOM   1266  CB  THR    60       5.151  -9.178   9.987  1.00  0.50      PROB C
ATOM   1267  HB  THR    60       5.668  -9.396   9.021  1.00  0.00      PROB H
ATOM   1268  OG1 THR    60       3.903  -9.878   9.979  1.00  0.50      PROB O
ATOM   1269  HG1 THR    60       3.710 -10.059   9.034  1.00  0.00      PROB H
ATOM   1270  CG2 THR    60       6.010  -9.684  11.124  1.00  0.50      PROB C
ATOM   1271 HG21 THR    60       5.462  -9.616  12.089  1.00  0.00      PROB H
ATOM   1272 HG22 THR    60       6.958  -9.115  11.224  1.00  0.00      PROB H
ATOM   1273 HG23 THR    60       6.305 -10.734  10.944  1.00  0.00      PROB H
ATOM   1274  C   THR    60       6.206  -6.897  10.222  1.00  1.00      PROB C
ATOM   1275  O   THR    60       6.448  -6.267  11.259  1.00  1.00      PROB O
ATOM   1276  N   ASP    61       7.071  -6.973   9.199  1.00  1.00      PROB N
ATOM   1277  HN  ASP    61       6.848  -7.482   8.370  1.00  0.00      PROB H
ATOM   1278  CA  ASP    61       8.449  -6.513   9.295  1.00  1.00      PROB C
ATOM   1279  HA  ASP    61       8.499  -5.678   9.982  1.00  0.00      PROB H
ATOM   1280  CB  ASP    61       9.387  -7.614   9.804  1.00  0.50      PROB C
ATOM   1281  HB1 ASP    61       9.286  -8.407   9.053  1.00  0.00      PROB H
ATOM   1282  HB2 ASP    61       9.081  -7.978  10.803  1.00  0.00      PROB H
ATOM   1283  CG  ASP    61      10.877  -7.252   9.844  1.00  0.50      PROB C
ATOM   1284  OD1 ASP    61      11.307  -6.351   9.096  1.00  0.50      PROB O
ATOM   1285  OD2 ASP    61      11.625  -7.880  10.626  1.00  0.50      PROB O
ATOM   1286  C   ASP    61       8.910  -6.000   7.936  1.00  1.00      PROB C
ATOM   1287  O   ASP    61       9.107  -6.780   7.009  1.00  1.00      PROB O
ATOM   1288  N   MET    62       9.138  -4.685   7.863  1.00  1.00      PROB N
ATOM   1289  HN  MET    62       9.107  -4.129   8.686  1.00  0.00      PROB H
ATOM   1290  CA  MET    62       9.545  -4.025   6.637  1.00  1.00      PROB C
ATOM   1291  HA  MET    62       8.812  -4.242   5.872  1.00  0.00      PROB H
ATOM   1292  CB  MET    62       9.628  -2.516   6.869  1.00  0.50      PROB C
ATOM   1293  HB1 MET    62      10.341  -2.341   7.713  1.00  0.00      PROB H
ATOM   1294  HB2 MET    62       8.641  -2.144   7.218  1.00  0.00      PROB H
ATOM   1295  CG  MET    62      10.135  -1.748   5.668  1.00  0.50      PROB C
ATOM   1296  HG1 MET    62      11.095  -2.142   5.279  1.00  0.00      PROB H
ATOM   1297  HG2 MET    62      10.336  -0.704   5.986  1.00  0.00      PROB H
ATOM   1298  SD  MET    62       8.858  -1.716   4.378  1.00  0.50      PROB S
ATOM   1299  CE  MET    62       7.721  -0.551   5.124  1.00  0.50      PROB C
ATOM   1300  HE1 MET    62       8.274   0.371   5.394  1.00  0.00      PROB H
ATOM   1301  HE2 MET    62       7.248  -0.948   6.045  1.00  0.00      PROB H
ATOM   1302  HE3 MET    62       6.911  -0.275   4.415  1.00  0.00      PROB H
ATOM   1303  C   MET    62      10.889  -4.559   6.130  1.00  1.00      PROB C
ATOM   1304  O   MET    62      11.045  -4.755   4.931  1.00  1.00      PROB O
ATOM   1305  N   ASP    63      11.856  -4.781   7.033  1.00  1.00      PROB N
ATOM   1306  HN  ASP    63      11.651  -4.858   8.018  1.00  0.00      PROB H
ATOM   1307  CA  ASP    63      13.189  -5.270   6.683  1.00  1.00      PROB C
ATOM   1308  HA  ASP    63      13.660  -4.519   6.066  1.00  0.00      PROB H
ATOM   1309  CB  ASP    63      14.069  -5.550   7.917  1.00  0.50      PROB C
ATOM   1310  HB1 ASP    63      15.089  -5.837   7.591  1.00  0.00      PROB H
ATOM   1311  HB2 ASP    63      13.659  -6.409   8.493  1.00  0.00      PROB H
ATOM   1312  CG  ASP    63      14.243  -4.423   8.934  1.00  0.50      PROB C
ATOM   1313  OD1 ASP    63      14.282  -3.220   8.529  1.00  0.50      PROB O
ATOM   1314  OD2 ASP    63      14.365  -4.758  10.140  1.00  0.50      PROB O
ATOM   1315  C   ASP    63      13.100  -6.559   5.860  1.00  1.00      PROB C
ATOM   1316  O   ASP    63      13.687  -6.669   4.783  1.00  1.00      PROB O
ATOM   1317  N   LYS    64      12.350  -7.533   6.384  1.00  1.00      PROB N
ATOM   1318  HN  LYS    64      11.905  -7.346   7.270  1.00  0.00      PROB H
ATOM   1319  CA  LYS    64      12.209  -8.854   5.788  1.00  1.00      PROB C
ATOM   1320  HA  LYS    64      13.203  -9.263   5.668  1.00  0.00      PROB H
ATOM   1321  CB  LYS    64      11.402  -9.788   6.701  1.00  0.50      PROB C
ATOM   1322  HB1 LYS    64      11.322 -10.779   6.208  1.00  0.00      PROB H
ATOM   1323  HB2 LYS    64      10.373  -9.375   6.821  1.00  0.00      PROB H
ATOM   1324  CG  LYS    64      11.998 -10.043   8.081  1.00  0.50      PROB C
ATOM   1325  HG1 LYS    64      11.917  -9.142   8.700  1.00  0.00      PROB H
ATOM   1326  HG2 LYS    64      13.095 -10.212   7.956  1.00  0.00      PROB H
ATOM   1327  CD  LYS    64      11.434 -11.272   8.790  1.00  0.50      PROB C
ATOM   1328  HD1 LYS    64      11.908 -11.281   9.801  1.00  0.00      PROB H
ATOM   1329  HD2 LYS    64      11.759 -12.196   8.260  1.00  0.00      PROB H
ATOM   1330  CE  LYS    64       9.922 -11.259   8.913  1.00  0.50      PROB C
ATOM   1331  HE1 LYS    64       9.438 -11.636   7.986  1.00  0.00      PROB H
ATOM   1332  HE2 LYS    64       9.558 -10.248   9.108  1.00  0.00      PROB H
ATOM   1333  NZ  LYS    64       9.449 -12.074  10.061  1.00  0.50      PROB N
ATOM   1334  HZ1 LYS    64       9.897 -11.691  10.937  1.00  0.00      PROB H
ATOM   1335  HZ2 LYS    64       9.749 -13.061   9.971  1.00  0.00      PROB H
ATOM   1336  HZ3 LYS    64       8.419 -12.062  10.183  1.00  0.00      PROB H
ATOM   1337  C   LYS    64      11.601  -8.760   4.393  1.00  1.00      PROB C
ATOM   1338  O   LYS    64      12.021  -9.486   3.503  1.00  1.00      PROB O
ATOM   1339  N   VAL    65      10.613  -7.868   4.188  1.00  1.00      PROB N
ATOM   1340  HN  VAL    65      10.296  -7.282   4.937  1.00  0.00      PROB H
ATOM   1341  CA  VAL    65       9.962  -7.737   2.890  1.00  1.00      PROB C
ATOM   1342  HA  VAL    65       9.715  -8.721   2.518  1.00  0.00      PROB H
ATOM   1343  CB  VAL    65       8.666  -6.904   2.953  1.00  0.50      PROB C
ATOM   1344  HB  VAL    65       8.931  -5.933   3.449  1.00  0.00      PROB H
ATOM   1345  CG1 VAL    65       8.125  -6.559   1.573  1.00  0.50      PROB C
ATOM   1346 HG11 VAL    65       7.847  -7.480   1.026  1.00  0.00      PROB H
ATOM   1347 HG12 VAL    65       8.841  -5.971   0.961  1.00  0.00      PROB H
ATOM   1348 HG13 VAL    65       7.201  -5.949   1.672  1.00  0.00      PROB H
ATOM   1349  CG2 VAL    65       7.576  -7.541   3.810  1.00  0.50      PROB C
ATOM   1350 HG21 VAL    65       7.925  -7.702   4.853  1.00  0.00      PROB H
ATOM   1351 HG22 VAL    65       7.271  -8.524   3.393  1.00  0.00      PROB H
ATOM   1352 HG23 VAL    65       6.677  -6.889   3.851  1.00  0.00      PROB H
ATOM   1353  C   VAL    65      10.959  -7.130   1.913  1.00  1.00      PROB C
ATOM   1354  O   VAL    65      11.059  -7.560   0.768  1.00  1.00      PROB O
ATOM   1355  N   LEU    66      11.714  -6.132   2.363  1.00  1.00      PROB N
ATOM   1356  HN  LEU    66      11.620  -5.755   3.289  1.00  0.00      PROB H
ATOM   1357  CA  LEU    66      12.684  -5.535   1.461  1.00  1.00      PROB C
ATOM   1358  HA  LEU    66      12.198  -5.302   0.524  1.00  0.00      PROB H
ATOM   1359  CB  LEU    66      13.246  -4.250   2.077  1.00  0.50      PROB C
ATOM   1360  HB1 LEU    66      14.042  -3.835   1.418  1.00  0.00      PROB H
ATOM   1361  HB2 LEU    66      13.706  -4.491   3.063  1.00  0.00      PROB H
ATOM   1362  CG  LEU    66      12.181  -3.168   2.285  1.00  0.50      PROB C
ATOM   1363  HG  LEU    66      11.358  -3.574   2.917  1.00  0.00      PROB H
ATOM   1364  CD1 LEU    66      12.741  -1.959   3.028  1.00  0.50      PROB C
ATOM   1365 HD11 LEU    66      13.563  -1.489   2.454  1.00  0.00      PROB H
ATOM   1366 HD12 LEU    66      13.126  -2.265   4.024  1.00  0.00      PROB H
ATOM   1367 HD13 LEU    66      11.943  -1.199   3.181  1.00  0.00      PROB H
ATOM   1368  CD2 LEU    66      11.540  -2.774   0.959  1.00  0.50      PROB C
ATOM   1369 HD21 LEU    66      10.984  -3.619   0.502  1.00  0.00      PROB H
ATOM   1370 HD22 LEU    66      12.309  -2.424   0.238  1.00  0.00      PROB H
ATOM   1371 HD23 LEU    66      10.814  -1.947   1.118  1.00  0.00      PROB H
ATOM   1372  C   LEU    66      13.757  -6.560   1.111  1.00  1.00      PROB C
ATOM   1373  O   LEU    66      14.111  -6.674  -0.058  1.00  1.00      PROB O
ATOM   1374  N   LEU    67      14.197  -7.356   2.098  1.00  1.00      PROB N
ATOM   1375  HN  LEU    67      13.901  -7.207   3.048  1.00  0.00      PROB H
ATOM   1376  CA  LEU    67      15.210  -8.380   1.842  1.00  1.00      PROB C
ATOM   1377  HA  LEU    67      16.062  -7.907   1.376  1.00  0.00      PROB H
ATOM   1378  CB  LEU    67      15.625  -9.072   3.147  1.00  0.50      PROB C
ATOM   1379  HB1 LEU    67      16.132 -10.040   2.925  1.00  0.00      PROB H
ATOM   1380  HB2 LEU    67      14.705  -9.307   3.730  1.00  0.00      PROB H
ATOM   1381  CG  LEU    67      16.578  -8.280   4.036  1.00  0.50      PROB C
ATOM   1382  HG  LEU    67      16.138  -7.269   4.220  1.00  0.00      PROB H
ATOM   1383  CD1 LEU    67      16.739  -8.966   5.388  1.00  0.50      PROB C
ATOM   1384 HD11 LEU    67      17.138  -9.995   5.263  1.00  0.00      PROB H
ATOM   1385 HD12 LEU    67      15.761  -9.028   5.913  1.00  0.00      PROB H
ATOM   1386 HD13 LEU    67      17.440  -8.398   6.037  1.00  0.00      PROB H
ATOM   1387  CD2 LEU    67      17.943  -8.091   3.369  1.00  0.50      PROB C
ATOM   1388 HD21 LEU    67      17.858  -7.528   2.417  1.00  0.00      PROB H
ATOM   1389 HD22 LEU    67      18.405  -9.079   3.175  1.00  0.00      PROB H
ATOM   1390 HD23 LEU    67      18.619  -7.523   4.045  1.00  0.00      PROB H
ATOM   1391  C   LEU    67      14.692  -9.395   0.829  1.00  1.00      PROB C
ATOM   1392  O   LEU    67      15.377  -9.725  -0.135  1.00  1.00      PROB O
ATOM   1393  N   LYS    68      13.451  -9.847   1.030  1.00  1.00      PROB N
ATOM   1394  HN  LYS    68      12.911  -9.530   1.815  1.00  0.00      PROB H
ATOM   1395  CA  LYS    68      12.827 -10.779   0.104  1.00  1.00      PROB C
ATOM   1396  HA  LYS    68      13.497 -11.619  -0.021  1.00  0.00      PROB H
ATOM   1397  CB  LYS    68      11.498 -11.301   0.664  1.00  0.50      PROB C
ATOM   1398  HB1 LYS    68      10.742 -10.482   0.670  1.00  0.00      PROB H
ATOM   1399  HB2 LYS    68      11.671 -11.571   1.728  1.00  0.00      PROB H
ATOM   1400  CG  LYS    68      10.936 -12.521  -0.057  1.00  0.50      PROB C
ATOM   1401  HG1 LYS    68      11.756 -13.246  -0.256  1.00  0.00      PROB H
ATOM   1402  HG2 LYS    68      10.572 -12.192  -1.059  1.00  0.00      PROB H
ATOM   1403  CD  LYS    68       9.786 -13.215   0.674  1.00  0.50      PROB C
ATOM   1404  HD1 LYS    68       9.159 -13.765  -0.067  1.00  0.00      PROB H
ATOM   1405  HD2 LYS    68       9.129 -12.434   1.124  1.00  0.00      PROB H
ATOM   1406  CE  LYS    68      10.254 -14.172   1.755  1.00  0.50      PROB C
ATOM   1407  HE1 LYS    68       9.388 -14.490   2.374  1.00  0.00      PROB H
ATOM   1408  HE2 LYS    68      10.999 -13.687   2.405  1.00  0.00      PROB H
ATOM   1409  NZ  LYS    68      10.866 -15.404   1.191  1.00  0.50      PROB N
ATOM   1410  HZ1 LYS    68      11.598 -15.209   0.469  1.00  0.00      PROB H
ATOM   1411  HZ2 LYS    68      10.134 -15.983   0.740  1.00  0.00      PROB H
ATOM   1412  HZ3 LYS    68      11.315 -15.928   1.977  1.00  0.00      PROB H
ATOM   1413  C   LYS    68      12.672 -10.139  -1.274  1.00  1.00      PROB C
ATOM   1414  O   LYS    68      12.882 -10.790  -2.302  1.00  1.00      PROB O
ATOM   1415  N   TYR    69      12.294  -8.861  -1.304  1.00  1.00      PROB N
ATOM   1416  HN  TYR    69      12.069  -8.340  -0.475  1.00  0.00      PROB H
ATOM   1417  CA  TYR    69      12.105  -8.197  -2.582  1.00  1.00      PROB C
ATOM   1418  HA  TYR    69      11.362  -8.735  -3.155  1.00  0.00      PROB H
ATOM   1419  CB  TYR    69      11.652  -6.747  -2.400  1.00  0.50      PROB C
ATOM   1420  HB1 TYR    69      12.387  -6.189  -1.782  1.00  0.00      PROB H
ATOM   1421  HB2 TYR    69      10.691  -6.740  -1.838  1.00  0.00      PROB H
ATOM   1422  CG  TYR    69      11.438  -5.967  -3.671  1.00  0.50      PROB C
ATOM   1423  CD1 TYR    69      10.233  -6.028  -4.356  1.00  0.50      PROB C
ATOM   1424  HD1 TYR    69       9.446  -6.669  -3.987  1.00  0.00      PROB H
ATOM   1425  CE1 TYR    69      10.026  -5.297  -5.517  1.00  0.50      PROB C
ATOM   1426  HE1 TYR    69       9.082  -5.374  -6.038  1.00  0.00      PROB H
ATOM   1427  CZ  TYR    69      11.024  -4.469  -6.011  1.00  0.50      PROB C
ATOM   1428  OH  TYR    69      10.804  -3.740  -7.156  1.00  0.50      PROB O
ATOM   1429  HH  TYR    69      10.007  -4.085  -7.591  1.00  0.00      PROB H
ATOM   1430  CD2 TYR    69      12.421  -5.118  -4.171  1.00  0.50      PROB C
ATOM   1431  HD2 TYR    69      13.369  -5.041  -3.656  1.00  0.00      PROB H
ATOM   1432  CE2 TYR    69      12.230  -4.376  -5.334  1.00  0.50      PROB C
ATOM   1433  HE2 TYR    69      12.995  -3.709  -5.704  1.00  0.00      PROB H
ATOM   1434  C   TYR    69      13.397  -8.271  -3.380  1.00  1.00      PROB C
ATOM   1435  O   TYR    69      13.345  -8.559  -4.569  1.00  1.00      PROB O
ATOM   1436  N   THR    70      14.549  -8.037  -2.725  1.00  1.00      PROB N
ATOM   1437  HN  THR    70      14.519  -7.740  -1.770  1.00  0.00      PROB H
ATOM   1438  CA  THR    70      15.818  -7.972  -3.449  1.00  1.00      PROB C
ATOM   1439  HA  THR    70      15.680  -7.309  -4.293  1.00  0.00      PROB H
ATOM   1440  CB  THR    70      16.963  -7.395  -2.606  1.00  0.50      PROB C
ATOM   1441  HB  THR    70      17.878  -7.319  -3.243  1.00  0.00      PROB H
ATOM   1442  OG1 THR    70      17.236  -8.306  -1.540  1.00  0.50      PROB O
ATOM   1443  HG1 THR    70      16.383  -8.670  -1.254  1.00  0.00      PROB H
ATOM   1444  CG2 THR    70      16.651  -6.027  -2.044  1.00  0.50      PROB C
ATOM   1445 HG21 THR    70      15.756  -6.014  -1.409  1.00  0.00      PROB H
ATOM   1446 HG22 THR    70      16.483  -5.308  -2.876  1.00  0.00      PROB H
ATOM   1447 HG23 THR    70      17.509  -5.661  -1.440  1.00  0.00      PROB H
ATOM   1448  C   THR    70      16.200  -9.331  -4.045  1.00  1.00      PROB C
ATOM   1449  O   THR    70      16.881  -9.382  -5.063  1.00  1.00      PROB O
ATOM   1450  N   GLU    71      15.738 -10.413  -3.412  1.00  1.00      PROB N
ATOM   1451  HN  GLU    71      15.095 -10.297  -2.661  1.00  0.00      PROB H
ATOM   1452  CA  GLU    71      16.068 -11.782  -3.788  1.00  1.00      PROB C
ATOM   1453  HA  GLU    71      17.098 -11.835  -4.118  1.00  0.00      PROB H
ATOM   1454  CB  GLU    71      15.880 -12.684  -2.558  1.00  0.50      PROB C
ATOM   1455  HB1 GLU    71      14.931 -12.359  -2.068  1.00  0.00      PROB H
ATOM   1456  HB2 GLU    71      16.715 -12.472  -1.857  1.00  0.00      PROB H
ATOM   1457  CG  GLU    71      15.748 -14.168  -2.857  1.00  0.50      PROB C
ATOM   1458  HG1 GLU    71      15.121 -14.459  -3.713  1.00  0.00      PROB H
ATOM   1459  HG2 GLU    71      15.217 -14.605  -1.977  1.00  0.00      PROB H
ATOM   1460  CD  GLU    71      17.050 -14.955  -2.900  1.00  0.50      PROB C
ATOM   1461  OE1 GLU    71      16.980 -16.205  -3.056  1.00  0.50      PROB O
ATOM   1462  OE2 GLU    71      18.136 -14.324  -2.769  1.00  0.50      PROB O
ATOM   1463  C   GLU    71      15.213 -12.247  -4.973  1.00  1.00      PROB C
ATOM   1464  O   GLU    71      15.507 -13.238  -5.624  1.00  1.00      PROB O
ATOM   1465  N   TYR    72      14.129 -11.531  -5.255  1.00  1.00      PROB N
ATOM   1466  HN  TYR    72      13.961 -10.648  -4.815  1.00  0.00      PROB H
ATOM   1467  CA  TYR    72      13.240 -11.923  -6.334  1.00  1.00      PROB C
ATOM   1468  HA  TYR    72      13.161 -13.002  -6.328  1.00  0.00      PROB H
ATOM   1469  CB  TYR    72      11.862 -11.307  -6.109  1.00  0.50      PROB C
ATOM   1470  HB1 TYR    72      11.783 -10.291  -6.560  1.00  0.00      PROB H
ATOM   1471  HB2 TYR    72      11.729 -11.155  -5.012  1.00  0.00      PROB H
ATOM   1472  CG  TYR    72      10.715 -12.154  -6.577  1.00  0.50      PROB C
ATOM   1473  CD1 TYR    72      10.132 -13.067  -5.708  1.00  0.50      PROB C
ATOM   1474  HD1 TYR    72      10.528 -13.166  -4.706  1.00  0.00      PROB H
ATOM   1475  CE1 TYR    72       9.058 -13.848  -6.111  1.00  0.50      PROB C
ATOM   1476  HE1 TYR    72       8.624 -14.550  -5.410  1.00  0.00      PROB H
ATOM   1477  CZ  TYR    72       8.532 -13.696  -7.389  1.00  0.50      PROB C
ATOM   1478  OH  TYR    72       7.452 -14.466  -7.725  1.00  0.50      PROB O
ATOM   1479  HH  TYR    72       7.565 -15.276  -7.199  1.00  0.00      PROB H
ATOM   1480  CD2 TYR    72      10.192 -12.031  -7.863  1.00  0.50      PROB C
ATOM   1481  HD2 TYR    72      10.641 -11.319  -8.546  1.00  0.00      PROB H
ATOM   1482  CE2 TYR    72       9.097 -12.781  -8.274  1.00  0.50      PROB C
ATOM   1483  HE2 TYR    72       8.725 -12.663  -9.280  1.00  0.00      PROB H
ATOM   1484  C   TYR    72      13.834 -11.492  -7.672  1.00  1.00      PROB C
ATOM   1485  O   TYR    72      14.364 -10.388  -7.817  1.00  1.00      PROB O
ATOM   1486  N   ASN    73      13.775 -12.399  -8.649  1.00  1.00      PROB N
ATOM   1487  HN  ASN    73      13.568 -13.337  -8.407  1.00  0.00      PROB H
ATOM   1488  CA  ASN    73      14.379 -12.150  -9.949  1.00  1.00      PROB C
ATOM   1489  HA  ASN    73      14.536 -11.086 -10.091  1.00  0.00      PROB H
ATOM   1490  CB  ASN    73      15.731 -12.853 -10.120  1.00  0.50      PROB C
ATOM   1491  HB1 ASN    73      16.517 -12.144  -9.764  1.00  0.00      PROB H
ATOM   1492  HB2 ASN    73      15.977 -13.105 -11.172  1.00  0.00      PROB H
ATOM   1493  CG  ASN    73      15.890 -14.081  -9.246  1.00  0.50      PROB C
ATOM   1494  OD1 ASN    73      16.998 -14.389  -8.808  1.00  0.50      PROB O
ATOM   1495  ND2 ASN    73      14.791 -14.770  -8.965  1.00  0.50      PROB N
ATOM   1496 HD21 ASN    73      14.940 -15.604  -8.431  1.00  0.00      PROB H
ATOM   1497 HD22 ASN    73      14.068 -14.762  -9.648  1.00  0.00      PROB H
ATOM   1498  C   ASN    73      13.411 -12.536 -11.064  1.00  1.00      PROB C
ATOM   1499  O   ASN    73      13.533 -12.018 -12.177  1.00  1.00      PROB O
ATOM   1500  N   GLU    74      12.469 -13.445 -10.760  1.00  1.00      PROB N
ATOM   1501  HN  GLU    74      12.363 -13.791  -9.840  1.00  0.00      PROB H
ATOM   1502  CA  GLU    74      11.462 -13.882 -11.722  1.00  1.00      PROB C
ATOM   1503  HA  GLU    74      12.016 -14.258 -12.570  1.00  0.00      PROB H
ATOM   1504  CB  GLU    74      10.560 -14.993 -11.162  1.00  0.50      PROB C
ATOM   1505  HB1 GLU    74      10.295 -15.687 -11.976  1.00  0.00      PROB H
ATOM   1506  HB2 GLU    74       9.601 -14.541 -10.806  1.00  0.00      PROB H
ATOM   1507  CG  GLU    74      11.104 -15.737  -9.944  1.00  0.50      PROB C
ATOM   1508  HG1 GLU    74      10.218 -16.188  -9.434  1.00  0.00      PROB H
ATOM   1509  HG2 GLU    74      11.568 -15.099  -9.171  1.00  0.00      PROB H
ATOM   1510  CD  GLU    74      12.001 -16.937 -10.199  1.00  0.50      PROB C
ATOM   1511  OE1 GLU    74      12.429 -17.580  -9.193  1.00  0.50      PROB O
ATOM   1512  OE2 GLU    74      12.270 -17.233 -11.398  1.00  0.50      PROB O
ATOM   1513  C   GLU    74      10.611 -12.679 -12.127  1.00  1.00      PROB C
ATOM   1514  O   GLU    74      10.497 -11.732 -11.350  1.00  1.00      PROB O
ATOM   1515  N   PRO    75      10.017 -12.656 -13.348  1.00  1.00      PROB N
ATOM   1516  CD  PRO    75      10.308 -13.560 -14.470  1.00  0.50      PROB C
ATOM   1517  HD1 PRO    75       9.713 -14.486 -14.350  1.00  0.00      PROB H
ATOM   1518  HD2 PRO    75      11.392 -13.806 -14.526  1.00  0.00      PROB H
ATOM   1519  CA  PRO    75       9.016 -11.646 -13.700  1.00  1.00      PROB C
ATOM   1520  HA  PRO    75       9.445 -10.669 -13.530  1.00  0.00      PROB H
ATOM   1521  CB  PRO    75       8.691 -11.934 -15.177  1.00  0.50      PROB C
ATOM   1522  HB1 PRO    75       8.567 -10.991 -15.751  1.00  0.00      PROB H
ATOM   1523  HB2 PRO    75       7.769 -12.546 -15.293  1.00  0.00      PROB H
ATOM   1524  CG  PRO    75       9.879 -12.738 -15.667  1.00  0.50      PROB C
ATOM   1525  HG1 PRO    75       9.656 -13.347 -16.565  1.00  0.00      PROB H
ATOM   1526  HG2 PRO    75      10.706 -12.033 -15.922  1.00  0.00      PROB H
ATOM   1527  C   PRO    75       7.767 -11.797 -12.834  1.00  1.00      PROB C
ATOM   1528  O   PRO    75       7.465 -12.892 -12.349  1.00  1.00      PROB O
ATOM   1529  N   HSD    76       7.072 -10.673 -12.614  1.00  1.00      PROB N
ATOM   1530  HN  HSD    76       7.330  -9.791 -13.008  1.00  0.00      PROB H
ATOM   1531  CA  HSD    76       5.932 -10.641 -11.715  1.00  1.00      PROB C
ATOM   1532  HA  HSD    76       5.340 -11.537 -11.836  1.00  0.00      PROB H
ATOM   1533  CB  HSD    76       6.444 -10.474 -10.286  1.00  0.50      PROB C
ATOM   1534  HB1 HSD    76       6.954 -11.362  -9.875  1.00  0.00      PROB H
ATOM   1535  HB2 HSD    76       5.574 -10.213  -9.696  1.00  0.00      PROB H
ATOM   1536  ND1 HSD    76       8.677  -9.305 -10.314  1.00  0.50      PROB N
ATOM   1537  HD1 HSD    76       9.245 -10.102 -10.548  1.00  0.00      PROB H
ATOM   1538  CG  HSD    76       7.306  -9.267 -10.158  1.00  0.50      PROB C
ATOM   1539  CE1 HSD    76       9.166  -8.090 -10.178  1.00  0.50      PROB C
ATOM   1540  HE1 HSD    76      10.218  -7.809 -10.267  1.00  0.00      PROB H
ATOM   1541  NE2 HSD    76       8.143  -7.258  -9.948  1.00  0.50      PROB N
ATOM   1542  CD2 HSD    76       6.985  -7.978  -9.939  1.00  0.50      PROB C
ATOM   1543  HD2 HSD    76       6.060  -7.497  -9.687  1.00  0.00      PROB H
ATOM   1544  C   HSD    76       5.053  -9.469 -12.128  1.00  1.00      PROB C
ATOM   1545  O   HSD    76       5.504  -8.596 -12.877  1.00  1.00      PROB O
ATOM   1546  N   GLU    77       3.820  -9.447 -11.608  1.00  1.00      PROB N
ATOM   1547  HN  GLU    77       3.500 -10.150 -10.984  1.00  0.00      PROB H
ATOM   1548  CA  GLU    77       2.909  -8.336 -11.848  1.00  1.00      PROB C
ATOM   1549  HA  GLU    77       2.802  -8.227 -12.920  1.00  0.00      PROB H
ATOM   1550  CB  GLU    77       1.532  -8.604 -11.233  1.00  0.50      PROB C
ATOM   1551  HB1 GLU    77       1.670  -8.567 -10.127  1.00  0.00      PROB H
ATOM   1552  HB2 GLU    77       1.194  -9.630 -11.499  1.00  0.00      PROB H
ATOM   1553  CG  GLU    77       0.496  -7.587 -11.665  1.00  0.50      PROB C
ATOM   1554  HG1 GLU    77       0.171  -7.777 -12.707  1.00  0.00      PROB H
ATOM   1555  HG2 GLU    77       0.940  -6.568 -11.674  1.00  0.00      PROB H
ATOM   1556  CD  GLU    77      -0.738  -7.405 -10.788  1.00  0.50      PROB C
ATOM   1557  OE1 GLU    77      -1.642  -6.655 -11.197  1.00  0.50      PROB O
ATOM   1558  OE2 GLU    77      -0.798  -7.989  -9.696  1.00  0.50      PROB O
ATOM   1559  C   GLU    77       3.492  -7.036 -11.291  1.00  1.00      PROB C
ATOM   1560  O   GLU    77       3.955  -6.976 -10.153  1.00  1.00      PROB O
ATOM   1561  N   SER    78       3.449  -5.991 -12.119  1.00  1.00      PROB N
ATOM   1562  HN  SER    78       3.108  -6.086 -13.047  1.00  0.00      PROB H
ATOM   1563  CA  SER    78       4.035  -4.707 -11.788  1.00  1.00      PROB C
ATOM   1564  HA  SER    78       4.043  -4.570 -10.719  1.00  0.00      PROB H
ATOM   1565  CB  SER    78       5.438  -4.646 -12.345  1.00  0.50      PROB C
ATOM   1566  HB1 SER    78       5.445  -4.636 -13.460  1.00  0.00      PROB H
ATOM   1567  HB2 SER    78       5.994  -5.557 -12.014  1.00  0.00      PROB H
ATOM   1568  OG  SER    78       6.124  -3.510 -11.837  1.00  0.50      PROB O
ATOM   1569  HG1 SER    78       7.040  -3.599 -12.153  1.00  0.00      PROB H
ATOM   1570  C   SER    78       3.166  -3.600 -12.381  1.00  1.00      PROB C
ATOM   1571  O   SER    78       3.116  -3.466 -13.600  1.00  1.00      PROB O
ATOM   1572  N   ARG    79       2.498  -2.800 -11.528  1.00  1.00      PROB N
ATOM   1573  HN  ARG    79       2.624  -2.884 -10.539  1.00  0.00      PROB H
ATOM   1574  CA  ARG    79       1.528  -1.823 -12.023  1.00  1.00      PROB C
ATOM   1575  HA  ARG    79       1.521  -1.819 -13.106  1.00  0.00      PROB H
ATOM   1576  CB  ARG    79       0.120  -2.142 -11.522  1.00  0.50      PROB C
ATOM   1577  HB1 ARG    79      -0.630  -1.470 -11.996  1.00  0.00      PROB H
ATOM   1578  HB2 ARG    79       0.108  -1.934 -10.423  1.00  0.00      PROB H
ATOM   1579  CG  ARG    79      -0.279  -3.601 -11.679  1.00  0.50      PROB C
ATOM   1580  HG1 ARG    79      -1.024  -3.872 -10.896  1.00  0.00      PROB H
ATOM   1581  HG2 ARG    79       0.566  -4.298 -11.498  1.00  0.00      PROB H
ATOM   1582  CD  ARG    79      -0.877  -3.903 -13.039  1.00  0.50      PROB C
ATOM   1583  HD1 ARG    79      -0.824  -5.004 -13.222  1.00  0.00      PROB H
ATOM   1584  HD2 ARG    79      -0.285  -3.377 -13.829  1.00  0.00      PROB H
ATOM   1585  NE  ARG    79      -2.276  -3.513 -13.105  1.00  0.50      PROB N
ATOM   1586  HE  ARG    79      -2.754  -3.413 -12.248  1.00  0.00      PROB H
ATOM   1587  CZ  ARG    79      -3.012  -3.462 -14.217  1.00  0.50      PROB C
ATOM   1588  NH1 ARG    79      -2.479  -3.788 -15.388  1.00  0.50      PROB N
ATOM   1589 HH11 ARG    79      -1.503  -3.944 -15.458  1.00  0.00      PROB H
ATOM   1590 HH12 ARG    79      -2.979  -3.671 -16.242  1.00  0.00      PROB H
ATOM   1591  NH2 ARG    79      -4.278  -3.077 -14.138  1.00  0.50      PROB N
ATOM   1592 HH21 ARG    79      -4.825  -3.012 -14.973  1.00  0.00      PROB H
ATOM   1593 HH22 ARG    79      -4.653  -2.787 -13.277  1.00  0.00      PROB H
ATOM   1594  C   ARG    79       1.904  -0.403 -11.593  1.00  1.00      PROB C
ATOM   1595  O   ARG    79       2.623  -0.228 -10.617  1.00  1.00      PROB O
ATOM   1596  N   THR    80       1.399   0.587 -12.344  1.00  1.00      PROB N
ATOM   1597  HN  THR    80       0.980   0.355 -13.231  1.00  0.00      PROB H
ATOM   1598  CA  THR    80       1.566   1.999 -12.054  1.00  1.00      PROB C
ATOM   1599  HA  THR    80       1.937   2.109 -11.056  1.00  0.00      PROB H
ATOM   1600  CB  THR    80       2.519   2.663 -13.064  1.00  0.50      PROB C
ATOM   1601  HB  THR    80       2.690   3.733 -12.798  1.00  0.00      PROB H
ATOM   1602  OG1 THR    80       1.887   2.581 -14.339  1.00  0.50      PROB O
ATOM   1603  HG1 THR    80       1.987   1.658 -14.635  1.00  0.00      PROB H
ATOM   1604  CG2 THR    80       3.864   1.971 -13.149  1.00  0.50      PROB C
ATOM   1605 HG21 THR    80       3.775   0.919 -13.493  1.00  0.00      PROB H
ATOM   1606 HG22 THR    80       4.366   1.967 -12.156  1.00  0.00      PROB H
ATOM   1607 HG23 THR    80       4.533   2.503 -13.860  1.00  0.00      PROB H
ATOM   1608  C   THR    80       0.198   2.676 -12.117  1.00  1.00      PROB C
ATOM   1609  O   THR    80      -0.801   2.044 -12.499  1.00  1.00      PROB O
ATOM   1610  N   ASN    81       0.180   3.973 -11.787  1.00  1.00      PROB N
ATOM   1611  HN  ASN    81       1.022   4.426 -11.475  1.00  0.00      PROB H
ATOM   1612  CA  ASN    81      -1.028   4.793 -11.871  1.00  1.00      PROB C
ATOM   1613  HA  ASN    81      -1.756   4.348 -11.205  1.00  0.00      PROB H
ATOM   1614  CB  ASN    81      -0.791   6.249 -11.445  1.00  0.50      PROB C
ATOM   1615  HB1 ASN    81      -1.635   6.866 -11.828  1.00  0.00      PROB H
ATOM   1616  HB2 ASN    81       0.162   6.616 -11.883  1.00  0.00      PROB H
ATOM   1617  CG  ASN    81      -0.775   6.450  -9.940  1.00  0.50      PROB C
ATOM   1618  OD1 ASN    81      -0.935   5.504  -9.152  1.00  0.50      PROB O
ATOM   1619  ND2 ASN    81      -0.603   7.694  -9.517  1.00  0.50      PROB N
ATOM   1620 HD21 ASN    81      -0.689   7.869  -8.530  1.00  0.00      PROB H
ATOM   1621 HD22 ASN    81      -0.413   8.427 -10.164  1.00  0.00      PROB H
ATOM   1622  C   ASN    81      -1.671   4.670 -13.259  1.00  1.00      PROB C
ATOM   1623  O   ASN    81      -2.905   4.583 -13.363  1.00  1.00      PROB O
ATOM   1624  N   ALA    82      -0.834   4.619 -14.306  1.00  1.00      PROB N
ATOM   1625  HN  ALA    82       0.157   4.560 -14.189  1.00  0.00      PROB H
ATOM   1626  CA  ALA    82      -1.327   4.582 -15.683  1.00  1.00      PROB C
ATOM   1627  HA  ALA    82      -2.069   5.361 -15.805  1.00  0.00      PROB H
ATOM   1628  CB  ALA    82      -0.190   4.847 -16.648  1.00  0.50      PROB C
ATOM   1629  HB1 ALA    82       0.606   4.073 -16.554  1.00  0.00      PROB H
ATOM   1630  HB2 ALA    82       0.268   5.839 -16.441  1.00  0.00      PROB H
ATOM   1631  HB3 ALA    82      -0.554   4.845 -17.700  1.00  0.00      PROB H
ATOM   1632  C   ALA    82      -2.026   3.255 -15.994  1.00  1.00      PROB C
ATOM   1633  O   ALA    82      -3.023   3.225 -16.718  1.00  1.00      PROB O
ATOM   1634  N   ASP    83      -1.519   2.151 -15.430  1.00  1.00      PROB N
ATOM   1635  HN  ASP    83      -0.658   2.150 -14.922  1.00  0.00      PROB H
ATOM   1636  CA  ASP    83      -2.216   0.884 -15.588  1.00  1.00      PROB C
ATOM   1637  HA  ASP    83      -2.382   0.726 -16.649  1.00  0.00      PROB H
ATOM   1638  CB  ASP    83      -1.421  -0.315 -15.057  1.00  0.50      PROB C
ATOM   1639  HB1 ASP    83      -2.001  -1.234 -15.241  1.00  0.00      PROB H
ATOM   1640  HB2 ASP    83      -1.235  -0.206 -13.970  1.00  0.00      PROB H
ATOM   1641  CG  ASP    83      -0.070  -0.523 -15.748  1.00  0.50      PROB C
ATOM   1642  OD1 ASP    83      -0.047  -0.832 -16.984  1.00  0.50      PROB O
ATOM   1643  OD2 ASP    83       0.968  -0.372 -15.060  1.00  0.50      PROB O
ATOM   1644  C   ASP    83      -3.593   0.963 -14.929  1.00  1.00      PROB C
ATOM   1645  O   ASP    83      -4.569   0.450 -15.473  1.00  1.00      PROB O
ATOM   1646  N   ILE    84      -3.659   1.586 -13.741  1.00  1.00      PROB N
ATOM   1647  HN  ILE    84      -2.824   1.980 -13.351  1.00  0.00      PROB H
ATOM   1648  CA  ILE    84      -4.886   1.612 -12.962  1.00  1.00      PROB C
ATOM   1649  HA  ILE    84      -5.308   0.618 -12.930  1.00  0.00      PROB H
ATOM   1650  CB  ILE    84      -4.656   2.143 -11.520  1.00  0.50      PROB C
ATOM   1651  HB  ILE    84      -4.232   3.176 -11.604  1.00  0.00      PROB H
ATOM   1652  CG2 ILE    84      -5.966   2.266 -10.760  1.00  0.50      PROB C
ATOM   1653 HG21 ILE    84      -6.478   1.283 -10.692  1.00  0.00      PROB H
ATOM   1654 HG22 ILE    84      -6.654   2.992 -11.245  1.00  0.00      PROB H
ATOM   1655 HG23 ILE    84      -5.773   2.632  -9.729  1.00  0.00      PROB H
ATOM   1656  CG1 ILE    84      -3.635   1.329 -10.715  1.00  0.50      PROB C
ATOM   1657 HG11 ILE    84      -3.662   1.663  -9.652  1.00  0.00      PROB H
ATOM   1658 HG12 ILE    84      -2.614   1.564 -11.085  1.00  0.00      PROB H
ATOM   1659  CD  ILE    84      -3.839  -0.165 -10.794  1.00  0.50      PROB C
ATOM   1660  HD1 ILE    84      -3.713  -0.529 -11.836  1.00  0.00      PROB H
ATOM   1661  HD2 ILE    84      -4.850  -0.450 -10.429  1.00  0.00      PROB H
ATOM   1662  HD3 ILE    84      -3.082  -0.686 -10.167  1.00  0.00      PROB H
ATOM   1663  C   ILE    84      -5.867   2.482 -13.736  1.00  1.00      PROB C
ATOM   1664  O   ILE    84      -7.014   2.102 -13.882  1.00  1.00      PROB O
ATOM   1665  N   ILE    85      -5.409   3.641 -14.231  1.00  1.00      PROB N
ATOM   1666  HN  ILE    85      -4.460   3.935 -14.078  1.00  0.00      PROB H
ATOM   1667  CA  ILE    85      -6.284   4.526 -14.986  1.00  1.00      PROB C
ATOM   1668  HA  ILE    85      -7.134   4.766 -14.365  1.00  0.00      PROB H
ATOM   1669  CB  ILE    85      -5.593   5.833 -15.410  1.00  0.50      PROB C
ATOM   1670  HB  ILE    85      -4.654   5.566 -15.960  1.00  0.00      PROB H
ATOM   1671  CG2 ILE    85      -6.474   6.615 -16.382  1.00  0.50      PROB C
ATOM   1672 HG21 ILE    85      -7.414   6.951 -15.903  1.00  0.00      PROB H
ATOM   1673 HG22 ILE    85      -6.742   6.020 -17.281  1.00  0.00      PROB H
ATOM   1674 HG23 ILE    85      -5.947   7.501 -16.795  1.00  0.00      PROB H
ATOM   1675  CG1 ILE    85      -5.193   6.708 -14.226  1.00  0.50      PROB C
ATOM   1676 HG11 ILE    85      -4.343   6.278 -13.674  1.00  0.00      PROB H
ATOM   1677 HG12 ILE    85      -6.045   6.744 -13.510  1.00  0.00      PROB H
ATOM   1678  CD  ILE    85      -4.844   8.135 -14.626  1.00  0.50      PROB C
ATOM   1679  HD1 ILE    85      -5.737   8.713 -14.938  1.00  0.00      PROB H
ATOM   1680  HD2 ILE    85      -4.120   8.113 -15.468  1.00  0.00      PROB H
ATOM   1681  HD3 ILE    85      -4.366   8.676 -13.781  1.00  0.00      PROB H
ATOM   1682  C   ILE    85      -6.839   3.758 -16.192  1.00  1.00      PROB C
ATOM   1683  O   ILE    85      -8.033   3.841 -16.491  1.00  1.00      PROB O
ATOM   1684  N   GLU    86      -5.971   2.972 -16.850  1.00  1.00      PROB N
ATOM   1685  HN  GLU    86      -4.992   2.952 -16.628  1.00  0.00      PROB H
ATOM   1686  CA  GLU    86      -6.380   2.218 -18.025  1.00  1.00      PROB C
ATOM   1687  HA  GLU    86      -6.830   2.904 -18.728  1.00  0.00      PROB H
ATOM   1688  CB  GLU    86      -5.182   1.546 -18.701  1.00  0.50      PROB C
ATOM   1689  HB1 GLU    86      -4.631   0.909 -17.975  1.00  0.00      PROB H
ATOM   1690  HB2 GLU    86      -4.474   2.349 -19.018  1.00  0.00      PROB H
ATOM   1691  CG  GLU    86      -5.544   0.706 -19.921  1.00  0.50      PROB C
ATOM   1692  HG1 GLU    86      -6.096  -0.210 -19.619  1.00  0.00      PROB H
ATOM   1693  HG2 GLU    86      -4.605   0.367 -20.414  1.00  0.00      PROB H
ATOM   1694  CD  GLU    86      -6.370   1.400 -21.004  1.00  0.50      PROB C
ATOM   1695  OE1 GLU    86      -7.215   0.711 -21.628  1.00  0.50      PROB O
ATOM   1696  OE2 GLU    86      -6.181   2.628 -21.220  1.00  0.50      PROB O
ATOM   1697  C   GLU    86      -7.466   1.212 -17.647  1.00  1.00      PROB C
ATOM   1698  O   GLU    86      -8.451   1.063 -18.373  1.00  1.00      PROB O
ATOM   1699  N   THR    87      -7.282   0.528 -16.508  1.00  1.00      PROB N
ATOM   1700  HN  THR    87      -6.441   0.690 -15.984  1.00  0.00      PROB H
ATOM   1701  CA  THR    87      -8.268  -0.440 -16.065  1.00  1.00      PROB C
ATOM   1702  HA  THR    87      -8.425  -1.141 -16.875  1.00  0.00      PROB H
ATOM   1703  CB  THR    87      -7.791  -1.231 -14.845  1.00  0.50      PROB C
ATOM   1704  HB  THR    87      -7.453  -0.519 -14.054  1.00  0.00      PROB H
ATOM   1705  OG1 THR    87      -6.657  -1.980 -15.301  1.00  0.50      PROB O
ATOM   1706  HG1 THR    87      -6.198  -1.391 -15.925  1.00  0.00      PROB H
ATOM   1707  CG2 THR    87      -8.847  -2.157 -14.278  1.00  0.50      PROB C
ATOM   1708 HG21 THR    87      -9.255  -2.807 -15.082  1.00  0.00      PROB H
ATOM   1709 HG22 THR    87      -9.685  -1.587 -13.824  1.00  0.00      PROB H
ATOM   1710 HG23 THR    87      -8.408  -2.815 -13.498  1.00  0.00      PROB H
ATOM   1711  C   THR    87      -9.615   0.241 -15.850  1.00  1.00      PROB C
ATOM   1712  O   THR    87     -10.654  -0.319 -16.214  1.00  1.00      PROB O
ATOM   1713  N   LEU    88      -9.590   1.439 -15.254  1.00  1.00      PROB N
ATOM   1714  HN  LEU    88      -8.726   1.888 -15.010  1.00  0.00      PROB H
ATOM   1715  CA  LEU    88     -10.836   2.126 -14.940  1.00  1.00      PROB C
ATOM   1716  HA  LEU    88     -11.524   1.424 -14.494  1.00  0.00      PROB H
ATOM   1717  CB  LEU    88     -10.569   3.277 -13.968  1.00  0.50      PROB C
ATOM   1718  HB1 LEU    88     -11.508   3.856 -13.818  1.00  0.00      PROB H
ATOM   1719  HB2 LEU    88      -9.823   3.969 -14.425  1.00  0.00      PROB H
ATOM   1720  CG  LEU    88     -10.059   2.865 -12.585  1.00  0.50      PROB C
ATOM   1721  HG  LEU    88      -9.109   2.295 -12.701  1.00  0.00      PROB H
ATOM   1722  CD1 LEU    88      -9.752   4.104 -11.737  1.00  0.50      PROB C
ATOM   1723 HD11 LEU    88     -10.660   4.729 -11.608  1.00  0.00      PROB H
ATOM   1724 HD12 LEU    88      -8.978   4.724 -12.240  1.00  0.00      PROB H
ATOM   1725 HD13 LEU    88      -9.359   3.817 -10.740  1.00  0.00      PROB H
ATOM   1726  CD2 LEU    88     -11.067   1.960 -11.873  1.00  0.50      PROB C
ATOM   1727 HD21 LEU    88     -11.210   1.015 -12.439  1.00  0.00      PROB H
ATOM   1728 HD22 LEU    88     -12.043   2.474 -11.784  1.00  0.00      PROB H
ATOM   1729 HD23 LEU    88     -10.691   1.698 -10.863  1.00  0.00      PROB H
ATOM   1730  C   LEU    88     -11.532   2.616 -16.213  1.00  1.00      PROB C
ATOM   1731  O   LEU    88     -12.745   2.741 -16.233  1.00  1.00      PROB O
ATOM   1732  N   ARG    89     -10.774   2.905 -17.274  1.00  1.00      PROB N
ATOM   1733  HN  ARG    89      -9.773   2.884 -17.219  1.00  0.00      PROB H
ATOM   1734  CA  ARG    89     -11.356   3.217 -18.573  1.00  1.00      PROB C
ATOM   1735  HA  ARG    89     -11.986   4.093 -18.506  1.00  0.00      PROB H
ATOM   1736  CB  ARG    89     -10.266   3.362 -19.637  1.00  0.50      PROB C
ATOM   1737  HB1 ARG    89     -10.756   3.265 -20.644  1.00  0.00      PROB H
ATOM   1738  HB2 ARG    89      -9.508   2.565 -19.620  1.00  0.00      PROB H
ATOM   1739  CG  ARG    89      -9.608   4.730 -19.709  1.00  0.50      PROB C
ATOM   1740  HG1 ARG    89      -8.950   4.853 -18.818  1.00  0.00      PROB H
ATOM   1741  HG2 ARG    89     -10.385   5.526 -19.694  1.00  0.00      PROB H
ATOM   1742  CD  ARG    89      -8.797   4.821 -20.994  1.00  0.50      PROB C
ATOM   1743  HD1 ARG    89      -9.495   4.861 -21.861  1.00  0.00      PROB H
ATOM   1744  HD2 ARG    89      -8.160   3.921 -21.133  1.00  0.00      PROB H
ATOM   1745  NE  ARG    89      -8.030   6.058 -20.932  1.00  0.50      PROB N
ATOM   1746  HE  ARG    89      -8.500   6.935 -20.945  1.00  0.00      PROB H
ATOM   1747  CZ  ARG    89      -6.733   6.141 -20.641  1.00  0.50      PROB C
ATOM   1748  NH1 ARG    89      -6.022   5.047 -20.425  1.00  0.50      PROB N
ATOM   1749 HH11 ARG    89      -6.343   4.102 -20.658  1.00  0.00      PROB H
ATOM   1750 HH12 ARG    89      -5.031   5.163 -20.410  1.00  0.00      PROB H
ATOM   1751  NH2 ARG    89      -6.156   7.326 -20.579  1.00  0.50      PROB N
ATOM   1752 HH21 ARG    89      -6.642   8.107 -20.961  1.00  0.00      PROB H
ATOM   1753 HH22 ARG    89      -5.154   7.302 -20.638  1.00  0.00      PROB H
ATOM   1754  C   ARG    89     -12.216   2.048 -19.042  1.00  1.00      PROB C
ATOM   1755  O   ARG    89     -13.288   2.251 -19.609  1.00  1.00      PROB O
ATOM   1756  N   LYS    90     -11.705   0.835 -18.797  1.00  1.00      PROB N
ATOM   1757  HN  LYS    90     -10.807   0.778 -18.361  1.00  0.00      PROB H
ATOM   1758  CA  LYS    90     -12.249  -0.403 -19.329  1.00  1.00      PROB C
ATOM   1759  HA  LYS    90     -12.579  -0.207 -20.342  1.00  0.00      PROB H
ATOM   1760  CB  LYS    90     -11.166  -1.492 -19.381  1.00  0.50      PROB C
ATOM   1761  HB1 LYS    90     -10.927  -1.870 -18.365  1.00  0.00      PROB H
ATOM   1762  HB2 LYS    90     -10.239  -0.977 -19.747  1.00  0.00      PROB H
ATOM   1763  CG  LYS    90     -11.406  -2.649 -20.351  1.00  0.50      PROB C
ATOM   1764  HG1 LYS    90     -10.440  -3.186 -20.515  1.00  0.00      PROB H
ATOM   1765  HG2 LYS    90     -11.685  -2.202 -21.336  1.00  0.00      PROB H
ATOM   1766  CD  LYS    90     -12.462  -3.665 -19.917  1.00  0.50      PROB C
ATOM   1767  HD1 LYS    90     -13.307  -3.160 -19.429  1.00  0.00      PROB H
ATOM   1768  HD2 LYS    90     -12.019  -4.331 -19.141  1.00  0.00      PROB H
ATOM   1769  CE  LYS    90     -12.990  -4.518 -21.057  1.00  0.50      PROB C
ATOM   1770  HE1 LYS    90     -12.406  -5.450 -21.178  1.00  0.00      PROB H
ATOM   1771  HE2 LYS    90     -12.911  -3.948 -22.013  1.00  0.00      PROB H
ATOM   1772  NZ  LYS    90     -14.427  -4.856 -20.894  1.00  0.50      PROB N
ATOM   1773  HZ1 LYS    90     -14.982  -3.984 -20.817  1.00  0.00      PROB H
ATOM   1774  HZ2 LYS    90     -14.558  -5.448 -20.051  1.00  0.00      PROB H
ATOM   1775  HZ3 LYS    90     -14.756  -5.396 -21.729  1.00  0.00      PROB H
ATOM   1776  C   LYS    90     -13.479  -0.808 -18.521  1.00  1.00      PROB C
ATOM   1777  O   LYS    90     -14.483  -1.221 -19.098  1.00  1.00      PROB O
ATOM   1778  N   LYS    91     -13.404  -0.672 -17.189  1.00  1.00      PROB N
ATOM   1779  HN  LYS    91     -12.552  -0.329 -16.788  1.00  0.00      PROB H
ATOM   1780  CA  LYS    91     -14.527  -0.967 -16.314  1.00  1.00      PROB C
ATOM   1781  HA  LYS    91     -14.874  -1.964 -16.550  1.00  0.00      PROB H
ATOM   1782  CB  LYS    91     -14.068  -0.951 -14.849  1.00  0.50      PROB C
ATOM   1783  HB1 LYS    91     -13.020  -0.573 -14.809  1.00  0.00      PROB H
ATOM   1784  HB2 LYS    91     -14.046  -2.005 -14.491  1.00  0.00      PROB H
ATOM   1785  CG  LYS    91     -14.912  -0.109 -13.902  1.00  0.50      PROB C
ATOM   1786  HG1 LYS    91     -15.997  -0.339 -14.025  1.00  0.00      PROB H
ATOM   1787  HG2 LYS    91     -14.764   0.964 -14.184  1.00  0.00      PROB H
ATOM   1788  CD  LYS    91     -14.563  -0.335 -12.434  1.00  0.50      PROB C
ATOM   1789  HD1 LYS    91     -13.463  -0.520 -12.381  1.00  0.00      PROB H
ATOM   1790  HD2 LYS    91     -15.062  -1.252 -12.046  1.00  0.00      PROB H
ATOM   1791  CE  LYS    91     -14.842   0.873 -11.554  1.00  0.50      PROB C
ATOM   1792  HE1 LYS    91     -14.390   1.779 -12.011  1.00  0.00      PROB H
ATOM   1793  HE2 LYS    91     -14.407   0.719 -10.542  1.00  0.00      PROB H
ATOM   1794  NZ  LYS    91     -16.298   1.124 -11.380  1.00  0.50      PROB N
ATOM   1795  HZ1 LYS    91     -16.750   0.277 -10.979  1.00  0.00      PROB H
ATOM   1796  HZ2 LYS    91     -16.762   1.301 -12.298  1.00  0.00      PROB H
ATOM   1797  HZ3 LYS    91     -16.518   1.914 -10.721  1.00  0.00      PROB H
ATOM   1798  C   LYS    91     -15.697  -0.040 -16.652  1.00  1.00      PROB C
ATOM   1799  O   LYS    91     -16.845  -0.351 -16.350  1.00  1.00      PROB O
ATOM   1800  N   GLY    92     -15.395   1.063 -17.350  1.00  1.00      PROB N
ATOM   1801  HN  GLY    92     -14.451   1.363 -17.480  1.00  0.00      PROB H
ATOM   1802  CA  GLY    92     -16.416   1.999 -17.793  1.00  1.00      PROB C
ATOM   1803  HA1 GLY    92     -17.404   1.571 -17.710  1.00  0.00      PROB H
ATOM   1804  HA2 GLY    92     -16.159   2.266 -18.804  1.00  0.00      PROB H
ATOM   1805  C   GLY    92     -16.399   3.282 -16.977  1.00  1.00      PROB C
ATOM   1806  OT1 GLY    92     -15.546   3.386 -16.056  1.00  0.50      PROB O
ATOM   1807  OT2 GLY    92     -17.239   4.177 -17.263  1.00  0.50      PROB O
TER
ATOM   1808  N   GLY     2     -20.554  -6.030   0.854  1.00  1.00      PROC N
ATOM   1809  HT1 GLY     2     -19.582  -5.674   0.825  1.00  0.00      PROC H
ATOM   1810  HT2 GLY     2     -20.879  -6.095   1.847  1.00  0.00      PROC H
ATOM   1811  HT3 GLY     2     -21.179  -5.324   0.409  1.00  0.00      PROC H
ATOM   1812  CA  GLY     2     -20.681  -7.356   0.152  1.00  1.00      PROC C
ATOM   1813  HA1 GLY     2     -19.914  -8.017   0.532  1.00  0.00      PROC H
ATOM   1814  HA2 GLY     2     -20.632  -7.185  -0.913  1.00  0.00      PROC H
ATOM   1815  C   GLY     2     -22.029  -7.986   0.472  1.00  1.00      PROC C
ATOM   1816  O   GLY     2     -22.744  -7.511   1.345  1.00  1.00      PROC O
ATOM   1817  N   ARG     3     -22.383  -9.042  -0.256  1.00  1.00      PROC N
ATOM   1818  HN  ARG     3     -21.858  -9.330  -1.069  1.00  0.00      PROC H
ATOM   1819  CA  ARG     3     -23.678  -9.682  -0.064  1.00  1.00      PROC C
ATOM   1820  HA  ARG     3     -24.442  -8.925  -0.185  1.00  0.00      PROC H
ATOM   1821  CB  ARG     3     -23.950 -10.781  -1.104  1.00  0.50      PROC C
ATOM   1822  HB1 ARG     3     -24.602 -11.582  -0.682  1.00  0.00      PROC H
ATOM   1823  HB2 ARG     3     -22.981 -11.253  -1.367  1.00  0.00      PROC H
ATOM   1824  CG  ARG     3     -24.630 -10.248  -2.357  1.00  0.50      PROC C
ATOM   1825  HG1 ARG     3     -24.148  -9.279  -2.629  1.00  0.00      PROC H
ATOM   1826  HG2 ARG     3     -25.696 -10.044  -2.133  1.00  0.00      PROC H
ATOM   1827  CD  ARG     3     -24.574 -11.173  -3.555  1.00  0.50      PROC C
ATOM   1828  HD1 ARG     3     -25.145 -12.106  -3.346  1.00  0.00      PROC H
ATOM   1829  HD2 ARG     3     -23.519 -11.451  -3.769  1.00  0.00      PROC H
ATOM   1830  NE  ARG     3     -25.089 -10.488  -4.738  1.00  0.50      PROC N
ATOM   1831  HE  ARG     3     -24.640  -9.629  -5.012  1.00  0.00      PROC H
ATOM   1832  CZ  ARG     3     -26.368 -10.444  -5.109  1.00  0.50      PROC C
ATOM   1833  NH1 ARG     3     -27.295 -11.058  -4.394  1.00  0.50      PROC N
ATOM   1834 HH11 ARG     3     -27.051 -11.467  -3.524  1.00  0.00      PROC H
ATOM   1835 HH12 ARG     3     -28.253 -10.957  -4.631  1.00  0.00      PROC H
ATOM   1836  NH2 ARG     3     -26.710  -9.789  -6.204  1.00  0.50      PROC N
ATOM   1837 HH21 ARG     3     -25.990  -9.533  -6.846  1.00  0.00      PROC H
ATOM   1838 HH22 ARG     3     -27.663  -9.693  -6.459  1.00  0.00      PROC H
ATOM   1839  C   ARG     3     -23.829 -10.158   1.376  1.00  1.00      PROC C
ATOM   1840  O   ARG     3     -24.940 -10.150   1.881  1.00  1.00      PROC O
ATOM   1841  N   LYS     4     -22.725 -10.555   2.024  1.00  1.00      PROC N
ATOM   1842  HN  LYS     4     -21.868 -10.692   1.535  1.00  0.00      PROC H
ATOM   1843  CA  LYS     4     -22.777 -10.835   3.459  1.00  1.00      PROC C
ATOM   1844  HA  LYS     4     -23.611 -10.286   3.882  1.00  0.00      PROC H
ATOM   1845  CB  LYS     4     -23.003 -12.321   3.772  1.00  0.50      PROC C
ATOM   1846  HB1 LYS     4     -22.062 -12.901   3.646  1.00  0.00      PROC H
ATOM   1847  HB2 LYS     4     -23.724 -12.718   3.018  1.00  0.00      PROC H
ATOM   1848  CG  LYS     4     -23.605 -12.580   5.154  1.00  0.50      PROC C
ATOM   1849  HG1 LYS     4     -24.558 -12.031   5.294  1.00  0.00      PROC H
ATOM   1850  HG2 LYS     4     -22.893 -12.136   5.893  1.00  0.00      PROC H
ATOM   1851  CD  LYS     4     -23.727 -14.044   5.598  1.00  0.50      PROC C
ATOM   1852  HD1 LYS     4     -22.886 -14.630   5.164  1.00  0.00      PROC H
ATOM   1853  HD2 LYS     4     -24.677 -14.426   5.170  1.00  0.00      PROC H
ATOM   1854  CE  LYS     4     -23.718 -14.216   7.113  1.00  0.50      PROC C
ATOM   1855  HE1 LYS     4     -24.360 -13.431   7.574  1.00  0.00      PROC H
ATOM   1856  HE2 LYS     4     -22.687 -14.107   7.514  1.00  0.00      PROC H
ATOM   1857  NZ  LYS     4     -24.259 -15.524   7.559  1.00  0.50      PROC N
ATOM   1858  HZ1 LYS     4     -23.627 -16.303   7.288  1.00  0.00      PROC H
ATOM   1859  HZ2 LYS     4     -25.202 -15.705   7.167  1.00  0.00      PROC H
ATOM   1860  HZ3 LYS     4     -24.363 -15.526   8.606  1.00  0.00      PROC H
ATOM   1861  C   LYS     4     -21.540 -10.274   4.146  1.00  1.00      PROC C
ATOM   1862  O   LYS     4     -20.506 -10.128   3.520  1.00  1.00      PROC O
ATOM   1863  N   LYS     5     -21.681  -9.915   5.425  1.00  1.00      PROC N
ATOM   1864  HN  LYS     5     -22.543 -10.033   5.916  1.00  0.00      PROC H
ATOM   1865  CA  LYS     5     -20.573  -9.390   6.197  1.00  1.00      PROC C
ATOM   1866  HA  LYS     5     -20.041  -8.663   5.597  1.00  0.00      PROC H
ATOM   1867  CB  LYS     5     -21.117  -8.727   7.461  1.00  0.50      PROC C
ATOM   1868  HB1 LYS     5     -21.481  -9.514   8.164  1.00  0.00      PROC H
ATOM   1869  HB2 LYS     5     -22.012  -8.124   7.179  1.00  0.00      PROC H
ATOM   1870  CG  LYS     5     -20.128  -7.804   8.152  1.00  0.50      PROC C
ATOM   1871  HG1 LYS     5     -19.969  -6.891   7.534  1.00  0.00      PROC H
ATOM   1872  HG2 LYS     5     -19.175  -8.390   8.162  1.00  0.00      PROC H
ATOM   1873  CD  LYS     5     -20.476  -7.464   9.572  1.00  0.50      PROC C
ATOM   1874  HD1 LYS     5     -21.035  -8.321  10.012  1.00  0.00      PROC H
ATOM   1875  HD2 LYS     5     -21.145  -6.574   9.600  1.00  0.00      PROC H
ATOM   1876  CE  LYS     5     -19.232  -7.245  10.414  1.00  0.50      PROC C
ATOM   1877  HE1 LYS     5     -18.831  -8.217  10.777  1.00  0.00      PROC H
ATOM   1878  HE2 LYS     5     -19.450  -6.595  11.289  1.00  0.00      PROC H
ATOM   1879  NZ  LYS     5     -18.127  -6.635   9.632  1.00  0.50      PROC N
ATOM   1880  HZ1 LYS     5     -18.448  -5.788   9.135  1.00  0.00      PROC H
ATOM   1881  HZ2 LYS     5     -17.737  -7.323   8.960  1.00  0.00      PROC H
ATOM   1882  HZ3 LYS     5     -17.318  -6.359  10.241  1.00  0.00      PROC H
ATOM   1883  C   LYS     5     -19.626 -10.533   6.554  1.00  1.00      PROC C
ATOM   1884  O   LYS     5     -20.079 -11.606   6.932  1.00  1.00      PROC O
ATOM   1885  N   ILE     6     -18.311 -10.320   6.412  1.00  1.00      PROC N
ATOM   1886  HN  ILE     6     -17.936  -9.469   6.067  1.00  0.00      PROC H
ATOM   1887  CA  ILE     6     -17.351 -11.338   6.819  1.00  1.00      PROC C
ATOM   1888  HA  ILE     6     -17.862 -12.212   7.200  1.00  0.00      PROC H
ATOM   1889  CB  ILE     6     -16.463 -11.826   5.658  1.00  0.50      PROC C
ATOM   1890  HB  ILE     6     -15.747 -12.580   6.082  1.00  0.00      PROC H
ATOM   1891  CG2 ILE     6     -17.267 -12.563   4.606  1.00  0.50      PROC C
ATOM   1892 HG21 ILE     6     -17.984 -11.872   4.117  1.00  0.00      PROC H
ATOM   1893 HG22 ILE     6     -17.845 -13.398   5.061  1.00  0.00      PROC H
ATOM   1894 HG23 ILE     6     -16.603 -12.994   3.826  1.00  0.00      PROC H
ATOM   1895  CG1 ILE     6     -15.612 -10.709   5.047  1.00  0.50      PROC C
ATOM   1896 HG11 ILE     6     -15.280  -9.993   5.833  1.00  0.00      PROC H
ATOM   1897 HG12 ILE     6     -16.235 -10.134   4.325  1.00  0.00      PROC H
ATOM   1898  CD  ILE     6     -14.369 -11.218   4.366  1.00  0.50      PROC C
ATOM   1899  HD1 ILE     6     -14.621 -11.898   3.523  1.00  0.00      PROC H
ATOM   1900  HD2 ILE     6     -13.746 -11.793   5.086  1.00  0.00      PROC H
ATOM   1901  HD3 ILE     6     -13.756 -10.383   3.964  1.00  0.00      PROC H
ATOM   1902  C   ILE     6     -16.497 -10.820   7.971  1.00  1.00      PROC C
ATOM   1903  O   ILE     6     -16.369  -9.619   8.163  1.00  1.00      PROC O
ATOM   1904  N   GLN     7     -15.920 -11.755   8.736  1.00  1.00      PROC N
ATOM   1905  HN  GLN     7     -16.006 -12.725   8.528  1.00  0.00      PROC H
ATOM   1906  CA  GLN     7     -14.994 -11.418   9.805  1.00  1.00      PROC C
ATOM   1907  HA  GLN     7     -15.199 -10.417  10.165  1.00  0.00      PROC H
ATOM   1908  CB  GLN     7     -15.127 -12.388  10.992  1.00  0.50      PROC C
ATOM   1909  HB1 GLN     7     -14.383 -12.018  11.732  1.00  0.00      PROC H
ATOM   1910  HB2 GLN     7     -14.785 -13.398  10.669  1.00  0.00      PROC H
ATOM   1911  CG  GLN     7     -16.545 -12.525  11.546  1.00  0.50      PROC C
ATOM   1912  HG1 GLN     7     -17.016 -13.467  11.201  1.00  0.00      PROC H
ATOM   1913  HG2 GLN     7     -17.147 -11.665  11.170  1.00  0.00      PROC H
ATOM   1914  CD  GLN     7     -16.683 -12.458  13.053  1.00  0.50      PROC C
ATOM   1915  OE1 GLN     7     -17.789 -12.345  13.591  1.00  0.50      PROC O
ATOM   1916  NE2 GLN     7     -15.563 -12.527  13.762  1.00  0.50      PROC N
ATOM   1917 HE21 GLN     7     -15.643 -12.483  14.752  1.00  0.00      PROC H
ATOM   1918 HE22 GLN     7     -14.706 -12.722  13.300  1.00  0.00      PROC H
ATOM   1919  C   GLN     7     -13.582 -11.415   9.225  1.00  1.00      PROC C
ATOM   1920  O   GLN     7     -13.288 -12.136   8.282  1.00  1.00      PROC O
ATOM   1921  N   ILE     8     -12.707 -10.581   9.779  1.00  1.00      PROC N
ATOM   1922  HN  ILE     8     -12.923  -9.967  10.542  1.00  0.00      PROC H
ATOM   1923  CA  ILE     8     -11.348 -10.523   9.275  1.00  1.00      PROC C
ATOM   1924  HA  ILE     8     -11.348 -10.717   8.213  1.00  0.00      PROC H
ATOM   1925  CB  ILE     8     -10.736  -9.112   9.459  1.00  0.50      PROC C
ATOM   1926  HB  ILE     8     -10.723  -8.878  10.552  1.00  0.00      PROC H
ATOM   1927  CG2 ILE     8      -9.304  -9.057   8.968  1.00  0.50      PROC C
ATOM   1928 HG21 ILE     8      -9.219  -9.399   7.915  1.00  0.00      PROC H
ATOM   1929 HG22 ILE     8      -8.643  -9.694   9.596  1.00  0.00      PROC H
ATOM   1930 HG23 ILE     8      -8.913  -8.017   9.033  1.00  0.00      PROC H
ATOM   1931  CG1 ILE     8     -11.579  -8.036   8.758  1.00  0.50      PROC C
ATOM   1932 HG11 ILE     8     -11.068  -7.055   8.873  1.00  0.00      PROC H
ATOM   1933 HG12 ILE     8     -12.556  -7.937   9.283  1.00  0.00      PROC H
ATOM   1934  CD  ILE     8     -11.846  -8.314   7.271  1.00  0.50      PROC C
ATOM   1935  HD1 ILE     8     -12.510  -9.196   7.145  1.00  0.00      PROC H
ATOM   1936  HD2 ILE     8     -10.898  -8.497   6.724  1.00  0.00      PROC H
ATOM   1937  HD3 ILE     8     -12.346  -7.432   6.815  1.00  0.00      PROC H
ATOM   1938  C   ILE     8     -10.546 -11.663   9.899  1.00  1.00      PROC C
ATOM   1939  O   ILE     8     -10.083 -11.563  11.037  1.00  1.00      PROC O
ATOM   1940  N   GLN     9     -10.428 -12.760   9.138  1.00  1.00      PROC N
ATOM   1941  HN  GLN     9     -10.894 -12.819   8.257  1.00  0.00      PROC H
ATOM   1942  CA  GLN     9      -9.716 -13.962   9.544  1.00  1.00      PROC C
ATOM   1943  HA  GLN     9      -8.807 -13.666  10.050  1.00  0.00      PROC H
ATOM   1944  CB  GLN     9     -10.571 -14.811  10.496  1.00  0.50      PROC C
ATOM   1945  HB1 GLN     9     -10.932 -14.126  11.301  1.00  0.00      PROC H
ATOM   1946  HB2 GLN     9      -9.918 -15.565  10.992  1.00  0.00      PROC H
ATOM   1947  CG  GLN     9     -11.738 -15.519   9.825  1.00  0.50      PROC C
ATOM   1948  HG1 GLN     9     -11.394 -16.340   9.160  1.00  0.00      PROC H
ATOM   1949  HG2 GLN     9     -12.299 -14.790   9.195  1.00  0.00      PROC H
ATOM   1950  CD  GLN     9     -12.709 -16.015  10.868  1.00  0.50      PROC C
ATOM   1951  OE1 GLN     9     -13.441 -15.236  11.482  1.00  0.50      PROC O
ATOM   1952  NE2 GLN     9     -12.706 -17.323  11.080  1.00  0.50      PROC N
ATOM   1953 HE21 GLN     9     -13.511 -17.677  11.553  1.00  0.00      PROC H
ATOM   1954 HE22 GLN     9     -12.158 -17.904  10.482  1.00  0.00      PROC H
ATOM   1955  C   GLN     9      -9.320 -14.735   8.284  1.00  1.00      PROC C
ATOM   1956  O   GLN     9      -9.871 -14.485   7.209  1.00  1.00      PROC O
ATOM   1957  N   ARG    10      -8.347 -15.655   8.428  1.00  1.00      PROC N
ATOM   1958  HN  ARG    10      -7.936 -15.834   9.315  1.00  0.00      PROC H
ATOM   1959  CA  ARG    10      -7.799 -16.378   7.294  1.00  1.00      PROC C
ATOM   1960  HA  ARG    10      -7.391 -15.650   6.606  1.00  0.00      PROC H
ATOM   1961  CB  ARG    10      -6.681 -17.316   7.749  1.00  0.50      PROC C
ATOM   1962  HB1 ARG    10      -7.091 -18.091   8.434  1.00  0.00      PROC H
ATOM   1963  HB2 ARG    10      -5.960 -16.705   8.337  1.00  0.00      PROC H
ATOM   1964  CG  ARG    10      -5.943 -17.966   6.588  1.00  0.50      PROC C
ATOM   1965  HG1 ARG    10      -5.601 -17.175   5.880  1.00  0.00      PROC H
ATOM   1966  HG2 ARG    10      -6.650 -18.627   6.034  1.00  0.00      PROC H
ATOM   1967  CD  ARG    10      -4.751 -18.817   6.999  1.00  0.50      PROC C
ATOM   1968  HD1 ARG    10      -4.360 -19.389   6.127  1.00  0.00      PROC H
ATOM   1969  HD2 ARG    10      -5.126 -19.531   7.770  1.00  0.00      PROC H
ATOM   1970  NE  ARG    10      -3.656 -18.031   7.554  1.00  0.50      PROC N
ATOM   1971  HE  ARG    10      -3.648 -17.022   7.470  1.00  0.00      PROC H
ATOM   1972  CZ  ARG    10      -2.745 -18.481   8.420  1.00  0.50      PROC C
ATOM   1973  NH1 ARG    10      -2.797 -19.730   8.854  1.00  0.50      PROC N
ATOM   1974 HH11 ARG    10      -3.395 -20.312   8.323  1.00  0.00      PROC H
ATOM   1975 HH12 ARG    10      -1.910 -20.105   9.114  1.00  0.00      PROC H
ATOM   1976  NH2 ARG    10      -1.797 -17.670   8.864  1.00  0.50      PROC N
ATOM   1977 HH21 ARG    10      -1.049 -18.026   9.403  1.00  0.00      PROC H
ATOM   1978 HH22 ARG    10      -1.587 -16.894   8.256  1.00  0.00      PROC H
ATOM   1979  C   ARG    10      -8.918 -17.135   6.569  1.00  1.00      PROC C
ATOM   1980  O   ARG    10      -9.717 -17.844   7.188  1.00  1.00      PROC O
ATOM   1981  N   ILE    11      -8.957 -16.985   5.240  1.00  1.00      PROC N
ATOM   1982  HN  ILE    11      -8.359 -16.325   4.779  1.00  0.00      PROC H
ATOM   1983  CA  ILE    11      -9.852 -17.770   4.397  1.00  1.00      PROC C
ATOM   1984  HA  ILE    11     -10.794 -17.912   4.909  1.00  0.00      PROC H
ATOM   1985  CB  ILE    11     -10.114 -17.042   3.063  1.00  0.50      PROC C
ATOM   1986  HB  ILE    11      -9.113 -16.797   2.625  1.00  0.00      PROC H
ATOM   1987  CG2 ILE    11     -10.828 -17.961   2.071  1.00  0.50      PROC C
ATOM   1988 HG21 ILE    11     -11.779 -18.338   2.504  1.00  0.00      PROC H
ATOM   1989 HG22 ILE    11     -10.204 -18.832   1.775  1.00  0.00      PROC H
ATOM   1990 HG23 ILE    11     -11.074 -17.417   1.137  1.00  0.00      PROC H
ATOM   1991  CG1 ILE    11     -10.832 -15.699   3.272  1.00  0.50      PROC C
ATOM   1992 HG11 ILE    11     -10.324 -15.127   4.084  1.00  0.00      PROC H
ATOM   1993 HG12 ILE    11     -11.870 -15.903   3.625  1.00  0.00      PROC H
ATOM   1994  CD  ILE    11     -10.879 -14.816   2.044  1.00  0.50      PROC C
ATOM   1995  HD1 ILE    11     -11.455 -15.291   1.220  1.00  0.00      PROC H
ATOM   1996  HD2 ILE    11      -9.851 -14.600   1.680  1.00  0.00      PROC H
ATOM   1997  HD3 ILE    11     -11.373 -13.849   2.286  1.00  0.00      PROC H
ATOM   1998  C   ILE    11      -9.234 -19.149   4.146  1.00  1.00      PROC C
ATOM   1999  O   ILE    11      -8.103 -19.231   3.668  1.00  1.00      PROC O
ATOM   2000  N   THR    12      -9.998 -20.221   4.424  1.00  1.00      PROC N
ATOM   2001  HN  THR    12     -10.897 -20.136   4.844  1.00  0.00      PROC H
ATOM   2002  CA  THR    12      -9.488 -21.586   4.318  1.00  1.00      PROC C
ATOM   2003  HA  THR    12      -8.418 -21.554   4.469  1.00  0.00      PROC H
ATOM   2004  CB  THR    12     -10.014 -22.521   5.423  1.00  0.50      PROC C
ATOM   2005  HB  THR    12      -9.601 -23.544   5.244  1.00  0.00      PROC H
ATOM   2006  OG1 THR    12     -11.436 -22.619   5.330  1.00  0.50      PROC O
ATOM   2007  HG1 THR    12     -11.709 -23.252   6.014  1.00  0.00      PROC H
ATOM   2008  CG2 THR    12      -9.609 -22.107   6.825  1.00  0.50      PROC C
ATOM   2009 HG21 THR    12     -10.009 -21.099   7.073  1.00  0.00      PROC H
ATOM   2010 HG22 THR    12      -8.504 -22.074   6.919  1.00  0.00      PROC H
ATOM   2011 HG23 THR    12     -10.000 -22.826   7.576  1.00  0.00      PROC H
ATOM   2012  C   THR    12      -9.663 -22.157   2.908  1.00  1.00      PROC C
ATOM   2013  O   THR    12      -8.735 -22.782   2.390  1.00  1.00      PROC O
ATOM   2014  N   ASP    13     -10.829 -21.922   2.289  1.00  1.00      PROC N
ATOM   2015  HN  ASP    13     -11.576 -21.468   2.762  1.00  0.00      PROC H
ATOM   2016  CA  ASP    13     -11.061 -22.412   0.934  1.00  1.00      PROC C
ATOM   2017  HA  ASP    13     -10.862 -23.477   0.935  1.00  0.00      PROC H
ATOM   2018  CB  ASP    13     -12.503 -22.219   0.439  1.00  0.50      PROC C
ATOM   2019  HB1 ASP    13     -12.814 -21.161   0.551  1.00  0.00      PROC H
ATOM   2020  HB2 ASP    13     -13.182 -22.854   1.038  1.00  0.00      PROC H
ATOM   2021  CG  ASP    13     -12.664 -22.614  -1.026  1.00  0.50      PROC C
ATOM   2022  OD1 ASP    13     -12.130 -23.691  -1.417  1.00  0.50      PROC O
ATOM   2023  OD2 ASP    13     -13.290 -21.842  -1.786  1.00  0.50      PROC O
ATOM   2024  C   ASP    13     -10.061 -21.774  -0.032  1.00  1.00      PROC C
ATOM   2025  O   ASP    13     -10.084 -20.560  -0.263  1.00  1.00      PROC O
ATOM   2026  N   GLU    14      -9.209 -22.633  -0.598  1.00  1.00      PROC N
ATOM   2027  HN  GLU    14      -9.272 -23.604  -0.384  1.00  0.00      PROC H
ATOM   2028  CA  GLU    14      -8.169 -22.261  -1.547  1.00  1.00      PROC C
ATOM   2029  HA  GLU    14      -7.407 -21.703  -1.024  1.00  0.00      PROC H
ATOM   2030  CB  GLU    14      -7.557 -23.503  -2.207  1.00  0.50      PROC C
ATOM   2031  HB1 GLU    14      -6.822 -23.919  -1.474  1.00  0.00      PROC H
ATOM   2032  HB2 GLU    14      -6.971 -23.252  -3.119  1.00  0.00      PROC H
ATOM   2033  CG  GLU    14      -8.559 -24.620  -2.494  1.00  0.50      PROC C
ATOM   2034  HG1 GLU    14      -9.247 -24.307  -3.308  1.00  0.00      PROC H
ATOM   2035  HG2 GLU    14      -9.180 -24.878  -1.611  1.00  0.00      PROC H
ATOM   2036  CD  GLU    14      -7.953 -25.941  -2.946  1.00  0.50      PROC C
ATOM   2037  OE1 GLU    14      -6.997 -25.897  -3.747  1.00  0.50      PROC O
ATOM   2038  OE2 GLU    14      -8.434 -27.013  -2.499  1.00  0.50      PROC O
ATOM   2039  C   GLU    14      -8.737 -21.340  -2.627  1.00  1.00      PROC C
ATOM   2040  O   GLU    14      -8.117 -20.339  -2.993  1.00  1.00      PROC O
ATOM   2041  N   ARG    15      -9.925 -21.695  -3.131  1.00  1.00      PROC N
ATOM   2042  HN  ARG    15     -10.444 -22.458  -2.737  1.00  0.00      PROC H
ATOM   2043  CA  ARG    15     -10.478 -21.005  -4.282  1.00  1.00      PROC C
ATOM   2044  HA  ARG    15      -9.676 -20.864  -4.995  1.00  0.00      PROC H
ATOM   2045  CB  ARG    15     -11.575 -21.825  -4.964  1.00  0.50      PROC C
ATOM   2046  HB1 ARG    15     -12.475 -21.896  -4.309  1.00  0.00      PROC H
ATOM   2047  HB2 ARG    15     -11.180 -22.862  -5.080  1.00  0.00      PROC H
ATOM   2048  CG  ARG    15     -11.927 -21.278  -6.341  1.00  0.50      PROC C
ATOM   2049  HG1 ARG    15     -11.011 -21.066  -6.920  1.00  0.00      PROC H
ATOM   2050  HG2 ARG    15     -12.462 -20.308  -6.194  1.00  0.00      PROC H
ATOM   2051  CD  ARG    15     -12.823 -22.193  -7.134  1.00  0.50      PROC C
ATOM   2052  HD1 ARG    15     -13.405 -21.588  -7.869  1.00  0.00      PROC H
ATOM   2053  HD2 ARG    15     -13.546 -22.698  -6.450  1.00  0.00      PROC H
ATOM   2054  NE  ARG    15     -12.030 -23.161  -7.876  1.00  0.50      PROC N
ATOM   2055  HE  ARG    15     -11.037 -23.111  -7.836  1.00  0.00      PROC H
ATOM   2056  CZ  ARG    15     -12.542 -24.186  -8.550  1.00  0.50      PROC C
ATOM   2057  NH1 ARG    15     -13.852 -24.379  -8.565  1.00  0.50      PROC N
ATOM   2058 HH11 ARG    15     -14.280 -24.175  -7.687  1.00  0.00      PROC H
ATOM   2059 HH12 ARG    15     -14.165 -25.255  -8.978  1.00  0.00      PROC H
ATOM   2060  NH2 ARG    15     -11.750 -25.016  -9.212  1.00  0.50      PROC N
ATOM   2061 HH21 ARG    15     -10.789 -24.801  -9.341  1.00  0.00      PROC H
ATOM   2062 HH22 ARG    15     -12.186 -25.693  -9.798  1.00  0.00      PROC H
ATOM   2063  C   ARG    15     -10.967 -19.617  -3.877  1.00  1.00      PROC C
ATOM   2064  O   ARG    15     -10.690 -18.641  -4.568  1.00  1.00      PROC O
ATOM   2065  N   ASN    16     -11.697 -19.544  -2.760  1.00  1.00      PROC N
ATOM   2066  HN  ASN    16     -12.013 -20.383  -2.292  1.00  0.00      PROC H
ATOM   2067  CA  ASN    16     -12.211 -18.271  -2.290  1.00  1.00      PROC C
ATOM   2068  HA  ASN    16     -12.763 -17.826  -3.109  1.00  0.00      PROC H
ATOM   2069  CB  ASN    16     -13.167 -18.426  -1.102  1.00  0.50      PROC C
ATOM   2070  HB1 ASN    16     -12.618 -18.875  -0.246  1.00  0.00      PROC H
ATOM   2071  HB2 ASN    16     -13.966 -19.145  -1.392  1.00  0.00      PROC H
ATOM   2072  CG  ASN    16     -13.836 -17.131  -0.675  1.00  0.50      PROC C
ATOM   2073  OD1 ASN    16     -13.998 -16.205  -1.464  1.00  0.50      PROC O
ATOM   2074  ND2 ASN    16     -14.263 -17.054   0.575  1.00  0.50      PROC N
ATOM   2075 HD21 ASN    16     -14.731 -16.219   0.847  1.00  0.00      PROC H
ATOM   2076 HD22 ASN    16     -14.318 -17.892   1.115  1.00  0.00      PROC H
ATOM   2077  C   ASN    16     -11.030 -17.344  -2.006  1.00  1.00      PROC C
ATOM   2078  O   ASN    16     -11.092 -16.150  -2.276  1.00  1.00      PROC O
ATOM   2079  N   ARG    17      -9.944 -17.922  -1.485  1.00  1.00      PROC N
ATOM   2080  HN  ARG    17      -9.957 -18.905  -1.264  1.00  0.00      PROC H
ATOM   2081  CA  ARG    17      -8.772 -17.159  -1.100  1.00  1.00      PROC C
ATOM   2082  HA  ARG    17      -9.081 -16.408  -0.385  1.00  0.00      PROC H
ATOM   2083  CB  ARG    17      -7.737 -18.078  -0.453  1.00  0.50      PROC C
ATOM   2084  HB1 ARG    17      -7.421 -18.883  -1.150  1.00  0.00      PROC H
ATOM   2085  HB2 ARG    17      -8.257 -18.583   0.398  1.00  0.00      PROC H
ATOM   2086  CG  ARG    17      -6.516 -17.351   0.098  1.00  0.50      PROC C
ATOM   2087  HG1 ARG    17      -6.829 -16.322   0.396  1.00  0.00      PROC H
ATOM   2088  HG2 ARG    17      -5.750 -17.240  -0.702  1.00  0.00      PROC H
ATOM   2089  CD  ARG    17      -5.891 -17.980   1.330  1.00  0.50      PROC C
ATOM   2090  HD1 ARG    17      -6.637 -17.983   2.159  1.00  0.00      PROC H
ATOM   2091  HD2 ARG    17      -5.038 -17.324   1.635  1.00  0.00      PROC H
ATOM   2092  NE  ARG    17      -5.400 -19.341   1.147  1.00  0.50      PROC N
ATOM   2093  HE  ARG    17      -5.729 -19.884   0.383  1.00  0.00      PROC H
ATOM   2094  CZ  ARG    17      -4.596 -19.965   2.004  1.00  0.50      PROC C
ATOM   2095  NH1 ARG    17      -4.170 -19.355   3.099  1.00  0.50      PROC N
ATOM   2096 HH11 ARG    17      -4.350 -18.387   3.179  1.00  0.00      PROC H
ATOM   2097 HH12 ARG    17      -3.363 -19.722   3.554  1.00  0.00      PROC H
ATOM   2098  NH2 ARG    17      -4.210 -21.203   1.760  1.00  0.50      PROC N
ATOM   2099 HH21 ARG    17      -4.550 -21.706   0.974  1.00  0.00      PROC H
ATOM   2100 HH22 ARG    17      -3.607 -21.681   2.388  1.00  0.00      PROC H
ATOM   2101  C   ARG    17      -8.192 -16.427  -2.314  1.00  1.00      PROC C
ATOM   2102  O   ARG    17      -7.843 -15.251  -2.214  1.00  1.00      PROC O
ATOM   2103  N   GLN    18      -8.082 -17.142  -3.438  1.00  1.00      PROC N
ATOM   2104  HN  GLN    18      -8.375 -18.102  -3.435  1.00  0.00      PROC H
ATOM   2105  CA  GLN    18      -7.426 -16.649  -4.637  1.00  1.00      PROC C
ATOM   2106  HA  GLN    18      -6.478 -16.201  -4.372  1.00  0.00      PROC H
ATOM   2107  CB  GLN    18      -7.189 -17.826  -5.590  1.00  0.50      PROC C
ATOM   2108  HB1 GLN    18      -8.060 -18.512  -5.458  1.00  0.00      PROC H
ATOM   2109  HB2 GLN    18      -6.312 -18.417  -5.249  1.00  0.00      PROC H
ATOM   2110  CG  GLN    18      -7.141 -17.477  -7.079  1.00  0.50      PROC C
ATOM   2111  HG1 GLN    18      -8.037 -16.934  -7.441  1.00  0.00      PROC H
ATOM   2112  HG2 GLN    18      -7.086 -18.418  -7.673  1.00  0.00      PROC H
ATOM   2113  CD  GLN    18      -5.906 -16.698  -7.472  1.00  0.50      PROC C
ATOM   2114  OE1 GLN    18      -5.955 -15.798  -8.321  1.00  0.50      PROC O
ATOM   2115  NE2 GLN    18      -4.779 -17.043  -6.861  1.00  0.50      PROC N
ATOM   2116 HE21 GLN    18      -3.934 -16.665  -7.236  1.00  0.00      PROC H
ATOM   2117 HE22 GLN    18      -4.782 -17.859  -6.294  1.00  0.00      PROC H
ATOM   2118  C   GLN    18      -8.279 -15.543  -5.263  1.00  1.00      PROC C
ATOM   2119  O   GLN    18      -7.768 -14.558  -5.784  1.00  1.00      PROC O
ATOM   2120  N   VAL    19      -9.592 -15.752  -5.219  1.00  1.00      PROC N
ATOM   2121  HN  VAL    19      -9.946 -16.593  -4.804  1.00  0.00      PROC H
ATOM   2122  CA  VAL    19     -10.567 -14.853  -5.808  1.00  1.00      PROC C
ATOM   2123  HA  VAL    19     -10.275 -14.617  -6.823  1.00  0.00      PROC H
ATOM   2124  CB  VAL    19     -11.947 -15.535  -5.811  1.00  0.50      PROC C
ATOM   2125  HB  VAL    19     -12.043 -16.105  -4.850  1.00  0.00      PROC H
ATOM   2126  CG1 VAL    19     -13.118 -14.562  -5.845  1.00  0.50      PROC C
ATOM   2127 HG11 VAL    19     -13.019 -13.867  -6.705  1.00  0.00      PROC H
ATOM   2128 HG12 VAL    19     -13.187 -13.975  -4.904  1.00  0.00      PROC H
ATOM   2129 HG13 VAL    19     -14.073 -15.124  -5.954  1.00  0.00      PROC H
ATOM   2130  CG2 VAL    19     -12.050 -16.555  -6.942  1.00  0.50      PROC C
ATOM   2131 HG21 VAL    19     -11.255 -17.325  -6.851  1.00  0.00      PROC H
ATOM   2132 HG22 VAL    19     -11.948 -16.057  -7.930  1.00  0.00      PROC H
ATOM   2133 HG23 VAL    19     -13.035 -17.070  -6.909  1.00  0.00      PROC H
ATOM   2134  C   VAL    19     -10.547 -13.546  -5.022  1.00  1.00      PROC C
ATOM   2135  O   VAL    19     -10.466 -12.476  -5.610  1.00  1.00      PROC O
ATOM   2136  N   THR    20     -10.563 -13.660  -3.686  1.00  1.00      PROC N
ATOM   2137  HN  THR    20     -10.624 -14.571  -3.268  1.00  0.00      PROC H
ATOM   2138  CA  THR    20     -10.612 -12.506  -2.805  1.00  1.00      PROC C
ATOM   2139  HA  THR    20     -11.407 -11.853  -3.136  1.00  0.00      PROC H
ATOM   2140  CB  THR    20     -10.899 -12.925  -1.361  1.00  0.50      PROC C
ATOM   2141  HB  THR    20     -10.098 -13.618  -1.004  1.00  0.00      PROC H
ATOM   2142  OG1 THR    20     -12.142 -13.629  -1.309  1.00  0.50      PROC O
ATOM   2143  HG1 THR    20     -12.007 -14.531  -1.653  1.00  0.00      PROC H
ATOM   2144  CG2 THR    20     -10.989 -11.743  -0.426  1.00  0.50      PROC C
ATOM   2145 HG21 THR    20     -11.785 -11.041  -0.755  1.00  0.00      PROC H
ATOM   2146 HG22 THR    20     -10.020 -11.206  -0.381  1.00  0.00      PROC H
ATOM   2147 HG23 THR    20     -11.224 -12.086   0.605  1.00  0.00      PROC H
ATOM   2148  C   THR    20      -9.304 -11.721  -2.907  1.00  1.00      PROC C
ATOM   2149  O   THR    20      -9.312 -10.481  -2.945  1.00  1.00      PROC O
ATOM   2150  N   PHE    21      -8.188 -12.460  -2.941  1.00  1.00      PROC N
ATOM   2151  HN  PHE    21      -8.214 -13.460  -2.850  1.00  0.00      PROC H
ATOM   2152  CA  PHE    21      -6.881 -11.864  -3.131  1.00  1.00      PROC C
ATOM   2153  HA  PHE    21      -6.669 -11.232  -2.279  1.00  0.00      PROC H
ATOM   2154  CB  PHE    21      -5.806 -12.950  -3.251  1.00  0.50      PROC C
ATOM   2155  HB1 PHE    21      -6.097 -13.689  -4.030  1.00  0.00      PROC H
ATOM   2156  HB2 PHE    21      -5.719 -13.504  -2.291  1.00  0.00      PROC H
ATOM   2157  CG  PHE    21      -4.445 -12.398  -3.598  1.00  0.50      PROC C
ATOM   2158  CD1 PHE    21      -3.705 -11.727  -2.646  1.00  0.50      PROC C
ATOM   2159  HD1 PHE    21      -4.088 -11.621  -1.639  1.00  0.00      PROC H
ATOM   2160  CE1 PHE    21      -2.465 -11.195  -2.962  1.00  0.50      PROC C
ATOM   2161  HE1 PHE    21      -1.890 -10.686  -2.198  1.00  0.00      PROC H
ATOM   2162  CZ  PHE    21      -1.964 -11.306  -4.243  1.00  0.50      PROC C
ATOM   2163  HZ  PHE    21      -0.995 -10.884  -4.484  1.00  0.00      PROC H
ATOM   2164  CD2 PHE    21      -3.929 -12.505  -4.884  1.00  0.50      PROC C
ATOM   2165  HD2 PHE    21      -4.513 -12.993  -5.655  1.00  0.00      PROC H
ATOM   2166  CE2 PHE    21      -2.698 -11.959  -5.207  1.00  0.50      PROC C
ATOM   2167  HE2 PHE    21      -2.310 -12.050  -6.213  1.00  0.00      PROC H
ATOM   2168  C   PHE    21      -6.863 -10.959  -4.374  1.00  1.00      PROC C
ATOM   2169  O   PHE    21      -6.426  -9.818  -4.311  1.00  1.00      PROC O
ATOM   2170  N   THR    22      -7.332 -11.479  -5.507  1.00  1.00      PROC N
ATOM   2171  HN  THR    22      -7.647 -12.428  -5.541  1.00  0.00      PROC H
ATOM   2172  CA  THR    22      -7.247 -10.762  -6.771  1.00  1.00      PROC C
ATOM   2173  HA  THR    22      -6.216 -10.483  -6.940  1.00  0.00      PROC H
ATOM   2174  CB  THR    22      -7.719 -11.633  -7.942  1.00  0.50      PROC C
ATOM   2175  HB  THR    22      -8.739 -12.042  -7.755  1.00  0.00      PROC H
ATOM   2176  OG1 THR    22      -6.776 -12.704  -7.981  1.00  0.50      PROC O
ATOM   2177  HG1 THR    22      -7.189 -13.498  -7.607  1.00  0.00      PROC H
ATOM   2178  CG2 THR    22      -7.681 -10.895  -9.266  1.00  0.50      PROC C
ATOM   2179 HG21 THR    22      -6.735 -10.331  -9.388  1.00  0.00      PROC H
ATOM   2180 HG22 THR    22      -8.514 -10.163  -9.344  1.00  0.00      PROC H
ATOM   2181 HG23 THR    22      -7.783 -11.605 -10.117  1.00  0.00      PROC H
ATOM   2182  C   THR    22      -8.057  -9.462  -6.737  1.00  1.00      PROC C
ATOM   2183  O   THR    22      -7.600  -8.423  -7.222  1.00  1.00      PROC O
ATOM   2184  N   LYS    23      -9.275  -9.547  -6.191  1.00  1.00      PROC N
ATOM   2185  HN  LYS    23      -9.606 -10.424  -5.842  1.00  0.00      PROC H
ATOM   2186  CA  LYS    23     -10.189  -8.420  -6.141  1.00  1.00      PROC C
ATOM   2187  HA  LYS    23     -10.219  -7.952  -7.117  1.00  0.00      PROC H
ATOM   2188  CB  LYS    23     -11.592  -8.911  -5.778  1.00  0.50      PROC C
ATOM   2189  HB1 LYS    23     -12.271  -8.042  -5.617  1.00  0.00      PROC H
ATOM   2190  HB2 LYS    23     -11.516  -9.463  -4.810  1.00  0.00      PROC H
ATOM   2191  CG  LYS    23     -12.215  -9.836  -6.817  1.00  0.50      PROC C
ATOM   2192  HG1 LYS    23     -11.433 -10.509  -7.246  1.00  0.00      PROC H
ATOM   2193  HG2 LYS    23     -12.604  -9.229  -7.669  1.00  0.00      PROC H
ATOM   2194  CD  LYS    23     -13.299 -10.722  -6.244  1.00  0.50      PROC C
ATOM   2195  HD1 LYS    23     -12.864 -11.389  -5.463  1.00  0.00      PROC H
ATOM   2196  HD2 LYS    23     -13.619 -11.379  -7.090  1.00  0.00      PROC H
ATOM   2197  CE  LYS    23     -14.486  -9.977  -5.673  1.00  0.50      PROC C
ATOM   2198  HE1 LYS    23     -14.698  -9.065  -6.276  1.00  0.00      PROC H
ATOM   2199  HE2 LYS    23     -14.313  -9.674  -4.617  1.00  0.00      PROC H
ATOM   2200  NZ  LYS    23     -15.697 -10.832  -5.735  1.00  0.50      PROC N
ATOM   2201  HZ1 LYS    23     -15.539 -11.734  -5.246  1.00  0.00      PROC H
ATOM   2202  HZ2 LYS    23     -15.961 -11.023  -6.720  1.00  0.00      PROC H
ATOM   2203  HZ3 LYS    23     -16.521 -10.366  -5.266  1.00  0.00      PROC H
ATOM   2204  C   LYS    23      -9.689  -7.364  -5.156  1.00  1.00      PROC C
ATOM   2205  O   LYS    23      -9.705  -6.176  -5.468  1.00  1.00      PROC O
ATOM   2206  N   ARG    24      -9.247  -7.791  -3.967  1.00  1.00      PROC N
ATOM   2207  HN  ARG    24      -9.230  -8.768  -3.736  1.00  0.00      PROC H
ATOM   2208  CA  ARG    24      -8.822  -6.842  -2.945  1.00  1.00      PROC C
ATOM   2209  HA  ARG    24      -9.521  -6.016  -2.939  1.00  0.00      PROC H
ATOM   2210  CB  ARG    24      -8.861  -7.481  -1.553  1.00  0.50      PROC C
ATOM   2211  HB1 ARG    24      -8.230  -6.877  -0.858  1.00  0.00      PROC H
ATOM   2212  HB2 ARG    24      -8.421  -8.501  -1.627  1.00  0.00      PROC H
ATOM   2213  CG  ARG    24     -10.263  -7.560  -0.966  1.00  0.50      PROC C
ATOM   2214  HG1 ARG    24     -10.912  -8.189  -1.617  1.00  0.00      PROC H
ATOM   2215  HG2 ARG    24     -10.697  -6.538  -0.960  1.00  0.00      PROC H
ATOM   2216  CD  ARG    24     -10.239  -8.132   0.451  1.00  0.50      PROC C
ATOM   2217  HD1 ARG    24      -9.428  -7.647   1.042  1.00  0.00      PROC H
ATOM   2218  HD2 ARG    24      -9.961  -9.209   0.396  1.00  0.00      PROC H
ATOM   2219  NE  ARG    24     -11.531  -8.043   1.120  1.00  0.50      PROC N
ATOM   2220  HE  ARG    24     -12.218  -8.744   0.933  1.00  0.00      PROC H
ATOM   2221  CZ  ARG    24     -11.834  -7.197   2.100  1.00  0.50      PROC C
ATOM   2222  NH1 ARG    24     -10.934  -6.330   2.549  1.00  0.50      PROC N
ATOM   2223 HH11 ARG    24      -9.980  -6.514   2.358  1.00  0.00      PROC H
ATOM   2224 HH12 ARG    24     -11.125  -5.794   3.382  1.00  0.00      PROC H
ATOM   2225  NH2 ARG    24     -13.027  -7.256   2.662  1.00  0.50      PROC N
ATOM   2226 HH21 ARG    24     -13.723  -7.922   2.379  1.00  0.00      PROC H
ATOM   2227 HH22 ARG    24     -13.172  -6.773   3.518  1.00  0.00      PROC H
ATOM   2228  C   ARG    24      -7.462  -6.215  -3.290  1.00  1.00      PROC C
ATOM   2229  O   ARG    24      -7.198  -5.065  -2.962  1.00  1.00      PROC O
ATOM   2230  N   LYS    25      -6.593  -6.973  -3.959  1.00  1.00      PROC N
ATOM   2231  HN  LYS    25      -6.763  -7.942  -4.164  1.00  0.00      PROC H
ATOM   2232  CA  LYS    25      -5.327  -6.419  -4.407  1.00  1.00      PROC C
ATOM   2233  HA  LYS    25      -4.790  -6.032  -3.551  1.00  0.00      PROC H
ATOM   2234  CB  LYS    25      -4.477  -7.498  -5.089  1.00  0.50      PROC C
ATOM   2235  HB1 LYS    25      -5.099  -8.015  -5.855  1.00  0.00      PROC H
ATOM   2236  HB2 LYS    25      -4.215  -8.258  -4.314  1.00  0.00      PROC H
ATOM   2237  CG  LYS    25      -3.202  -6.979  -5.731  1.00  0.50      PROC C
ATOM   2238  HG1 LYS    25      -2.702  -6.314  -4.983  1.00  0.00      PROC H
ATOM   2239  HG2 LYS    25      -3.417  -6.338  -6.593  1.00  0.00      PROC H
ATOM   2240  CD  LYS    25      -2.185  -8.059  -6.095  1.00  0.50      PROC C
ATOM   2241  HD1 LYS    25      -1.879  -8.584  -5.159  1.00  0.00      PROC H
ATOM   2242  HD2 LYS    25      -1.265  -7.580  -6.507  1.00  0.00      PROC H
ATOM   2243  CE  LYS    25      -2.697  -9.093  -7.077  1.00  0.50      PROC C
ATOM   2244  HE1 LYS    25      -3.631  -9.566  -6.700  1.00  0.00      PROC H
ATOM   2245  HE2 LYS    25      -1.956  -9.900  -7.232  1.00  0.00      PROC H
ATOM   2246  NZ  LYS    25      -3.001  -8.488  -8.398  1.00  0.50      PROC N
ATOM   2247  HZ1 LYS    25      -2.082  -8.254  -8.889  1.00  0.00      PROC H
ATOM   2248  HZ2 LYS    25      -3.517  -7.587  -8.322  1.00  0.00      PROC H
ATOM   2249  HZ3 LYS    25      -3.506  -9.150  -9.019  1.00  0.00      PROC H
ATOM   2250  C   LYS    25      -5.591  -5.237  -5.339  1.00  1.00      PROC C
ATOM   2251  O   LYS    25      -4.960  -4.190  -5.236  1.00  1.00      PROC O
ATOM   2252  N   PHE    26      -6.515  -5.408  -6.273  1.00  1.00      PROC N
ATOM   2253  HN  PHE    26      -6.998  -6.277  -6.392  1.00  0.00      PROC H
ATOM   2254  CA  PHE    26      -6.818  -4.323  -7.196  1.00  1.00      PROC C
ATOM   2255  HA  PHE    26      -5.891  -3.949  -7.608  1.00  0.00      PROC H
ATOM   2256  CB  PHE    26      -7.701  -4.775  -8.370  1.00  0.50      PROC C
ATOM   2257  HB1 PHE    26      -8.614  -5.281  -7.986  1.00  0.00      PROC H
ATOM   2258  HB2 PHE    26      -7.158  -5.510  -9.003  1.00  0.00      PROC H
ATOM   2259  CG  PHE    26      -8.124  -3.609  -9.241  1.00  0.50      PROC C
ATOM   2260  CD1 PHE    26      -7.274  -3.103 -10.214  1.00  0.50      PROC C
ATOM   2261  HD1 PHE    26      -6.311  -3.571 -10.372  1.00  0.00      PROC H
ATOM   2262  CE1 PHE    26      -7.631  -1.986 -10.960  1.00  0.50      PROC C
ATOM   2263  HE1 PHE    26      -6.951  -1.591 -11.704  1.00  0.00      PROC H
ATOM   2264  CZ  PHE    26      -8.873  -1.402 -10.782  1.00  0.50      PROC C
ATOM   2265  HZ  PHE    26      -9.149  -0.542 -11.380  1.00  0.00      PROC H
ATOM   2266  CD2 PHE    26      -9.359  -2.995  -9.063  1.00  0.50      PROC C
ATOM   2267  HD2 PHE    26     -10.032  -3.367  -8.303  1.00  0.00      PROC H
ATOM   2268  CE2 PHE    26      -9.739  -1.898  -9.832  1.00  0.50      PROC C
ATOM   2269  HE2 PHE    26     -10.706  -1.439  -9.678  1.00  0.00      PROC H
ATOM   2270  C   PHE    26      -7.418  -3.141  -6.431  1.00  1.00      PROC C
ATOM   2271  O   PHE    26      -7.104  -1.990  -6.727  1.00  1.00      PROC O
ATOM   2272  N   GLY    27      -8.283  -3.438  -5.450  1.00  1.00      PROC N
ATOM   2273  HN  GLY    27      -8.555  -4.393  -5.310  1.00  0.00      PROC H
ATOM   2274  CA  GLY    27      -8.925  -2.412  -4.645  1.00  1.00      PROC C
ATOM   2275  HA1 GLY    27      -9.570  -2.909  -3.937  1.00  0.00      PROC H
ATOM   2276  HA2 GLY    27      -9.453  -1.735  -5.303  1.00  0.00      PROC H
ATOM   2277  C   GLY    27      -7.906  -1.595  -3.855  1.00  1.00      PROC C
ATOM   2278  O   GLY    27      -8.038  -0.384  -3.701  1.00  1.00      PROC O
ATOM   2279  N   LEU    28      -6.854  -2.264  -3.393  1.00  1.00      PROC N
ATOM   2280  HN  LEU    28      -6.792  -3.259  -3.510  1.00  0.00      PROC H
ATOM   2281  CA  LEU    28      -5.767  -1.615  -2.678  1.00  1.00      PROC C
ATOM   2282  HA  LEU    28      -6.210  -1.001  -1.911  1.00  0.00      PROC H
ATOM   2283  CB  LEU    28      -4.882  -2.721  -2.105  1.00  0.50      PROC C
ATOM   2284  HB1 LEU    28      -4.373  -3.275  -2.926  1.00  0.00      PROC H
ATOM   2285  HB2 LEU    28      -5.563  -3.454  -1.609  1.00  0.00      PROC H
ATOM   2286  CG  LEU    28      -3.851  -2.323  -1.063  1.00  0.50      PROC C
ATOM   2287  HG  LEU    28      -3.075  -1.677  -1.543  1.00  0.00      PROC H
ATOM   2288  CD1 LEU    28      -4.506  -1.550   0.063  1.00  0.50      PROC C
ATOM   2289 HD11 LEU    28      -5.195  -2.212   0.630  1.00  0.00      PROC H
ATOM   2290 HD12 LEU    28      -5.087  -0.695  -0.317  1.00  0.00      PROC H
ATOM   2291 HD13 LEU    28      -3.738  -1.171   0.774  1.00  0.00      PROC H
ATOM   2292  CD2 LEU    28      -3.177  -3.577  -0.490  1.00  0.50      PROC C
ATOM   2293 HD21 LEU    28      -2.682  -4.160  -1.295  1.00  0.00      PROC H
ATOM   2294 HD22 LEU    28      -3.922  -4.231   0.011  1.00  0.00      PROC H
ATOM   2295 HD23 LEU    28      -2.404  -3.293   0.257  1.00  0.00      PROC H
ATOM   2296  C   LEU    28      -4.995  -0.692  -3.624  1.00  1.00      PROC C
ATOM   2297  O   LEU    28      -4.684   0.458  -3.284  1.00  1.00      PROC O
ATOM   2298  N   MET    29      -4.723  -1.181  -4.837  1.00  1.00      PROC N
ATOM   2299  HN  MET    29      -4.959  -2.119  -5.096  1.00  0.00      PROC H
ATOM   2300  CA  MET    29      -3.956  -0.383  -5.774  1.00  1.00      PROC C
ATOM   2301  HA  MET    29      -3.073   0.003  -5.279  1.00  0.00      PROC H
ATOM   2302  CB  MET    29      -3.509  -1.215  -6.974  1.00  0.50      PROC C
ATOM   2303  HB1 MET    29      -3.131  -0.534  -7.776  1.00  0.00      PROC H
ATOM   2304  HB2 MET    29      -4.378  -1.776  -7.385  1.00  0.00      PROC H
ATOM   2305  CG  MET    29      -2.356  -2.175  -6.638  1.00  0.50      PROC C
ATOM   2306  HG1 MET    29      -2.673  -2.854  -5.816  1.00  0.00      PROC H
ATOM   2307  HG2 MET    29      -1.480  -1.596  -6.273  1.00  0.00      PROC H
ATOM   2308  SD  MET    29      -1.909  -3.153  -8.115  1.00  0.50      PROC S
ATOM   2309  CE  MET    29      -0.974  -4.465  -7.327  1.00  0.50      PROC C
ATOM   2310  HE1 MET    29      -1.527  -4.908  -6.476  1.00  0.00      PROC H
ATOM   2311  HE2 MET    29      -0.005  -4.079  -6.939  1.00  0.00      PROC H
ATOM   2312  HE3 MET    29      -0.735  -5.274  -8.054  1.00  0.00      PROC H
ATOM   2313  C   MET    29      -4.752   0.833  -6.251  1.00  1.00      PROC C
ATOM   2314  O   MET    29      -4.170   1.886  -6.543  1.00  1.00      PROC O
ATOM   2315  N   LYS    30      -6.079   0.662  -6.362  1.00  1.00      PROC N
ATOM   2316  HN  LYS    30      -6.480  -0.251  -6.244  1.00  0.00      PROC H
ATOM   2317  CA  LYS    30      -6.961   1.749  -6.757  1.00  1.00      PROC C
ATOM   2318  HA  LYS    30      -6.575   2.172  -7.674  1.00  0.00      PROC H
ATOM   2319  CB  LYS    30      -8.377   1.214  -7.027  1.00  0.50      PROC C
ATOM   2320  HB1 LYS    30      -8.792   0.794  -6.083  1.00  0.00      PROC H
ATOM   2321  HB2 LYS    30      -8.295   0.369  -7.751  1.00  0.00      PROC H
ATOM   2322  CG  LYS    30      -9.329   2.258  -7.595  1.00  0.50      PROC C
ATOM   2323  HG1 LYS    30      -8.912   2.599  -8.574  1.00  0.00      PROC H
ATOM   2324  HG2 LYS    30      -9.307   3.154  -6.923  1.00  0.00      PROC H
ATOM   2325  CD  LYS    30     -10.785   1.880  -7.784  1.00  0.50      PROC C
ATOM   2326  HD1 LYS    30     -11.199   1.536  -6.815  1.00  0.00      PROC H
ATOM   2327  HD2 LYS    30     -10.867   1.044  -8.515  1.00  0.00      PROC H
ATOM   2328  CE  LYS    30     -11.532   3.113  -8.280  1.00  0.50      PROC C
ATOM   2329  HE1 LYS    30     -11.191   3.412  -9.293  1.00  0.00      PROC H
ATOM   2330  HE2 LYS    30     -11.349   3.960  -7.592  1.00  0.00      PROC H
ATOM   2331  NZ  LYS    30     -12.993   2.907  -8.323  1.00  0.50      PROC N
ATOM   2332  HZ1 LYS    30     -13.358   2.662  -7.380  1.00  0.00      PROC H
ATOM   2333  HZ2 LYS    30     -13.240   2.155  -8.987  1.00  0.00      PROC H
ATOM   2334  HZ3 LYS    30     -13.438   3.801  -8.628  1.00  0.00      PROC H
ATOM   2335  C   LYS    30      -6.933   2.874  -5.711  1.00  1.00      PROC C
ATOM   2336  O   LYS    30      -6.839   4.057  -6.061  1.00  1.00      PROC O
ATOM   2337  N   LYS    31      -6.986   2.505  -4.424  1.00  1.00      PROC N
ATOM   2338  HN  LYS    31      -7.054   1.537  -4.182  1.00  0.00      PROC H
ATOM   2339  CA  LYS    31      -6.928   3.474  -3.339  1.00  1.00      PROC C
ATOM   2340  HA  LYS    31      -7.653   4.255  -3.529  1.00  0.00      PROC H
ATOM   2341  CB  LYS    31      -7.170   2.832  -1.968  1.00  0.50      PROC C
ATOM   2342  HB1 LYS    31      -6.877   3.540  -1.155  1.00  0.00      PROC H
ATOM   2343  HB2 LYS    31      -6.502   1.941  -1.884  1.00  0.00      PROC H
ATOM   2344  CG  LYS    31      -8.597   2.380  -1.664  1.00  0.50      PROC C
ATOM   2345  HG1 LYS    31      -8.577   1.891  -0.660  1.00  0.00      PROC H
ATOM   2346  HG2 LYS    31      -8.908   1.600  -2.398  1.00  0.00      PROC H
ATOM   2347  CD  LYS    31      -9.590   3.503  -1.661  1.00  0.50      PROC C
ATOM   2348  HD1 LYS    31      -9.849   3.745  -2.721  1.00  0.00      PROC H
ATOM   2349  HD2 LYS    31      -9.106   4.412  -1.230  1.00  0.00      PROC H
ATOM   2350  CE  LYS    31     -10.834   3.185  -0.850  1.00  0.50      PROC C
ATOM   2351  HE1 LYS    31     -10.613   3.115   0.236  1.00  0.00      PROC H
ATOM   2352  HE2 LYS    31     -11.286   2.229  -1.192  1.00  0.00      PROC H
ATOM   2353  NZ  LYS    31     -11.846   4.258  -1.062  1.00  0.50      PROC N
ATOM   2354  HZ1 LYS    31     -12.020   4.414  -2.078  1.00  0.00      PROC H
ATOM   2355  HZ2 LYS    31     -11.538   5.162  -0.662  1.00  0.00      PROC H
ATOM   2356  HZ3 LYS    31     -12.760   4.015  -0.627  1.00  0.00      PROC H
ATOM   2357  C   LYS    31      -5.561   4.151  -3.273  1.00  1.00      PROC C
ATOM   2358  O   LYS    31      -5.471   5.327  -2.911  1.00  1.00      PROC O
ATOM   2359  N   ALA    32      -4.485   3.405  -3.576  1.00  1.00      PROC N
ATOM   2360  HN  ALA    32      -4.540   2.426  -3.783  1.00  0.00      PROC H
ATOM   2361  CA  ALA    32      -3.178   4.042  -3.616  1.00  1.00      PROC C
ATOM   2362  HA  ALA    32      -3.028   4.595  -2.698  1.00  0.00      PROC H
ATOM   2363  CB  ALA    32      -2.087   3.014  -3.731  1.00  0.50      PROC C
ATOM   2364  HB1 ALA    32      -2.188   2.426  -4.671  1.00  0.00      PROC H
ATOM   2365  HB2 ALA    32      -2.125   2.303  -2.877  1.00  0.00      PROC H
ATOM   2366  HB3 ALA    32      -1.084   3.496  -3.740  1.00  0.00      PROC H
ATOM   2367  C   ALA    32      -3.153   5.067  -4.758  1.00  1.00      PROC C
ATOM   2368  O   ALA    32      -2.664   6.179  -4.603  1.00  1.00      PROC O
ATOM   2369  N   TYR    33      -3.699   4.692  -5.912  1.00  1.00      PROC N
ATOM   2370  HN  TYR    33      -4.002   3.749  -6.063  1.00  0.00      PROC H
ATOM   2371  CA  TYR    33      -3.745   5.594  -7.048  1.00  1.00      PROC C
ATOM   2372  HA  TYR    33      -2.728   5.864  -7.303  1.00  0.00      PROC H
ATOM   2373  CB  TYR    33      -4.356   4.880  -8.254  1.00  0.50      PROC C
ATOM   2374  HB1 TYR    33      -5.041   4.078  -7.906  1.00  0.00      PROC H
ATOM   2375  HB2 TYR    33      -3.555   4.391  -8.853  1.00  0.00      PROC H
ATOM   2376  CG  TYR    33      -5.129   5.805  -9.152  1.00  0.50      PROC C
ATOM   2377  CD1 TYR    33      -4.489   6.753  -9.939  1.00  0.50      PROC C
ATOM   2378  HD1 TYR    33      -3.414   6.829  -9.905  1.00  0.00      PROC H
ATOM   2379  CE1 TYR    33      -5.211   7.630 -10.738  1.00  0.50      PROC C
ATOM   2380  HE1 TYR    33      -4.689   8.357 -11.343  1.00  0.00      PROC H
ATOM   2381  CZ  TYR    33      -6.594   7.548 -10.763  1.00  0.50      PROC C
ATOM   2382  OH  TYR    33      -7.336   8.373 -11.558  1.00  0.50      PROC O
ATOM   2383  HH  TYR    33      -6.734   8.888 -12.100  1.00  0.00      PROC H
ATOM   2384  CD2 TYR    33      -6.505   5.742  -9.206  1.00  0.50      PROC C
ATOM   2385  HD2 TYR    33      -7.025   5.013  -8.598  1.00  0.00      PROC H
ATOM   2386  CE2 TYR    33      -7.242   6.605  -9.993  1.00  0.50      PROC C
ATOM   2387  HE2 TYR    33      -8.321   6.539 -10.018  1.00  0.00      PROC H
ATOM   2388  C   TYR    33      -4.445   6.914  -6.686  1.00  1.00      PROC C
ATOM   2389  O   TYR    33      -3.906   8.005  -6.934  1.00  1.00      PROC O
ATOM   2390  N   GLU    34      -5.624   6.813  -6.048  1.00  1.00      PROC N
ATOM   2391  HN  GLU    34      -6.043   5.911  -5.924  1.00  0.00      PROC H
ATOM   2392  CA  GLU    34      -6.385   7.986  -5.629  1.00  1.00      PROC C
ATOM   2393  HA  GLU    34      -6.526   8.603  -6.508  1.00  0.00      PROC H
ATOM   2394  CB  GLU    34      -7.769   7.611  -5.102  1.00  0.50      PROC C
ATOM   2395  HB1 GLU    34      -8.287   8.520  -4.715  1.00  0.00      PROC H
ATOM   2396  HB2 GLU    34      -7.631   6.899  -4.255  1.00  0.00      PROC H
ATOM   2397  CG  GLU    34      -8.656   6.971  -6.149  1.00  0.50      PROC C
ATOM   2398  HG1 GLU    34      -8.133   6.127  -6.647  1.00  0.00      PROC H
ATOM   2399  HG2 GLU    34      -8.907   7.707  -6.942  1.00  0.00      PROC H
ATOM   2400  CD  GLU    34      -9.969   6.396  -5.624  1.00  0.50      PROC C
ATOM   2401  OE1 GLU    34     -10.190   6.452  -4.395  1.00  0.50      PROC O
ATOM   2402  OE2 GLU    34     -10.765   5.866  -6.448  1.00  0.50      PROC O
ATOM   2403  C   GLU    34      -5.611   8.854  -4.630  1.00  1.00      PROC C
ATOM   2404  O   GLU    34      -5.531  10.069  -4.806  1.00  1.00      PROC O
ATOM   2405  N   LEU    35      -5.049   8.248  -3.576  1.00  1.00      PROC N
ATOM   2406  HN  LEU    35      -5.081   7.250  -3.477  1.00  0.00      PROC H
ATOM   2407  CA  LEU    35      -4.244   9.017  -2.626  1.00  1.00      PROC C
ATOM   2408  HA  LEU    35      -4.886   9.765  -2.185  1.00  0.00      PROC H
ATOM   2409  CB  LEU    35      -3.702   8.084  -1.540  1.00  0.50      PROC C
ATOM   2410  HB1 LEU    35      -3.051   7.317  -2.021  1.00  0.00      PROC H
ATOM   2411  HB2 LEU    35      -4.563   7.531  -1.100  1.00  0.00      PROC H
ATOM   2412  CG  LEU    35      -2.922   8.734  -0.399  1.00  0.50      PROC C
ATOM   2413  HG  LEU    35      -2.029   9.267  -0.808  1.00  0.00      PROC H
ATOM   2414  CD1 LEU    35      -3.800   9.742   0.349  1.00  0.50      PROC C
ATOM   2415 HD11 LEU    35      -4.734   9.253   0.679  1.00  0.00      PROC H
ATOM   2416 HD12 LEU    35      -4.047  10.608  -0.300  1.00  0.00      PROC H
ATOM   2417 HD13 LEU    35      -3.264  10.120   1.245  1.00  0.00      PROC H
ATOM   2418  CD2 LEU    35      -2.421   7.656   0.577  1.00  0.50      PROC C
ATOM   2419 HD21 LEU    35      -1.764   6.930   0.053  1.00  0.00      PROC H
ATOM   2420 HD22 LEU    35      -3.275   7.102   1.020  1.00  0.00      PROC H
ATOM   2421 HD23 LEU    35      -1.836   8.123   1.398  1.00  0.00      PROC H
ATOM   2422  C   LEU    35      -3.103   9.779  -3.326  1.00  1.00      PROC C
ATOM   2423  O   LEU    35      -2.857  10.957  -3.061  1.00  1.00      PROC O
ATOM   2424  N   SER    36      -2.373   9.097  -4.208  1.00  1.00      PROC N
ATOM   2425  HN  SER    36      -2.566   8.133  -4.411  1.00  0.00      PROC H
ATOM   2426  CA  SER    36      -1.194   9.702  -4.806  1.00  1.00      PROC C
ATOM   2427  HA  SER    36      -0.579  10.105  -4.041  1.00  0.00      PROC H
ATOM   2428  CB  SER    36      -0.413   8.680  -5.614  1.00  0.50      PROC C
ATOM   2429  HB1 SER    36      -0.112   7.819  -4.978  1.00  0.00      PROC H
ATOM   2430  HB2 SER    36       0.511   9.129  -6.033  1.00  0.00      PROC H
ATOM   2431  OG  SER    36      -1.174   8.225  -6.703  1.00  0.50      PROC O
ATOM   2432  HG1 SER    36      -1.979   7.801  -6.366  1.00  0.00      PROC H
ATOM   2433  C   SER    36      -1.577  10.920  -5.649  1.00  1.00      PROC C
ATOM   2434  O   SER    36      -0.875  11.921  -5.637  1.00  1.00      PROC O
ATOM   2435  N   VAL    37      -2.698  10.837  -6.373  1.00  1.00      PROC N
ATOM   2436  HN  VAL    37      -3.186   9.967  -6.445  1.00  0.00      PROC H
ATOM   2437  CA  VAL    37      -3.190  11.946  -7.178  1.00  1.00      PROC C
ATOM   2438  HA  VAL    37      -2.340  12.402  -7.669  1.00  0.00      PROC H
ATOM   2439  CB  VAL    37      -4.141  11.486  -8.298  1.00  0.50      PROC C
ATOM   2440  HB  VAL    37      -4.990  10.929  -7.834  1.00  0.00      PROC H
ATOM   2441  CG1 VAL    37      -4.691  12.678  -9.079  1.00  0.50      PROC C
ATOM   2442 HG11 VAL    37      -3.861  13.310  -9.464  1.00  0.00      PROC H
ATOM   2443 HG12 VAL    37      -5.353  13.308  -8.450  1.00  0.00      PROC H
ATOM   2444 HG13 VAL    37      -5.288  12.331  -9.950  1.00  0.00      PROC H
ATOM   2445  CG2 VAL    37      -3.422  10.545  -9.256  1.00  0.50      PROC C
ATOM   2446 HG21 VAL    37      -3.061   9.630  -8.739  1.00  0.00      PROC H
ATOM   2447 HG22 VAL    37      -2.547  11.050  -9.719  1.00  0.00      PROC H
ATOM   2448 HG23 VAL    37      -4.107  10.229 -10.071  1.00  0.00      PROC H
ATOM   2449  C   VAL    37      -3.806  13.046  -6.308  1.00  1.00      PROC C
ATOM   2450  O   VAL    37      -3.483  14.220  -6.499  1.00  1.00      PROC O
ATOM   2451  N   LEU    38      -4.681  12.686  -5.351  1.00  1.00      PROC N
ATOM   2452  HN  LEU    38      -4.927  11.724  -5.192  1.00  0.00      PROC H
ATOM   2453  CA  LEU    38      -5.395  13.730  -4.618  1.00  1.00      PROC C
ATOM   2454  HA  LEU    38      -5.867  14.400  -5.325  1.00  0.00      PROC H
ATOM   2455  CB  LEU    38      -6.456  13.122  -3.697  1.00  0.50      PROC C
ATOM   2456  HB1 LEU    38      -6.803  13.872  -2.952  1.00  0.00      PROC H
ATOM   2457  HB2 LEU    38      -5.965  12.296  -3.131  1.00  0.00      PROC H
ATOM   2458  CG  LEU    38      -7.700  12.564  -4.395  1.00  0.50      PROC C
ATOM   2459  HG  LEU    38      -7.385  12.027  -5.323  1.00  0.00      PROC H
ATOM   2460  CD1 LEU    38      -8.393  11.571  -3.482  1.00  0.50      PROC C
ATOM   2461 HD11 LEU    38      -8.710  12.064  -2.539  1.00  0.00      PROC H
ATOM   2462 HD12 LEU    38      -7.710  10.730  -3.238  1.00  0.00      PROC H
ATOM   2463 HD13 LEU    38      -9.293  11.154  -3.985  1.00  0.00      PROC H
ATOM   2464  CD2 LEU    38      -8.657  13.696  -4.780  1.00  0.50      PROC C
ATOM   2465 HD21 LEU    38      -8.152  14.423  -5.446  1.00  0.00      PROC H
ATOM   2466 HD22 LEU    38      -9.014  14.239  -3.883  1.00  0.00      PROC H
ATOM   2467 HD23 LEU    38      -9.540  13.294  -5.324  1.00  0.00      PROC H
ATOM   2468  C   LEU    38      -4.413  14.568  -3.809  1.00  1.00      PROC C
ATOM   2469  O   LEU    38      -4.572  15.773  -3.709  1.00  1.00      PROC O
ATOM   2470  N   CYS    39      -3.414  13.906  -3.218  1.00  1.00      PROC N
ATOM   2471  HN  CYS    39      -3.295  12.922  -3.374  1.00  0.00      PROC H
ATOM   2472  CA  CYS    39      -2.599  14.510  -2.180  1.00  1.00      PROC C
ATOM   2473  HA  CYS    39      -2.943  15.509  -1.962  1.00  0.00      PROC H
ATOM   2474  CB  CYS    39      -2.681  13.667  -0.907  1.00  0.50      PROC C
ATOM   2475  HB1 CYS    39      -1.991  14.074  -0.134  1.00  0.00      PROC H
ATOM   2476  HB2 CYS    39      -2.329  12.636  -1.142  1.00  0.00      PROC H
ATOM   2477  SG  CYS    39      -4.367  13.596  -0.228  1.00  0.50      PROC S
ATOM   2478  HG1 CYS    39      -4.321  14.785   0.365  1.00  0.00      PROC H
ATOM   2479  C   CYS    39      -1.147  14.663  -2.636  1.00  1.00      PROC C
ATOM   2480  O   CYS    39      -0.291  14.987  -1.829  1.00  1.00      PROC O
ATOM   2481  N   ASP    40      -0.864  14.411  -3.912  1.00  1.00      PROC N
ATOM   2482  HN  ASP    40      -1.574  14.119  -4.547  1.00  0.00      PROC H
ATOM   2483  CA  ASP    40       0.483  14.534  -4.463  1.00  1.00      PROC C
ATOM   2484  HA  ASP    40       0.448  14.117  -5.459  1.00  0.00      PROC H
ATOM   2485  CB  ASP    40       0.937  15.996  -4.568  1.00  0.50      PROC C
ATOM   2486  HB1 ASP    40       1.082  16.431  -3.558  1.00  0.00      PROC H
ATOM   2487  HB2 ASP    40       0.161  16.590  -5.087  1.00  0.00      PROC H
ATOM   2488  CG  ASP    40       2.242  16.182  -5.341  1.00  0.50      PROC C
ATOM   2489  OD1 ASP    40       2.482  15.396  -6.297  1.00  0.50      PROC O
ATOM   2490  OD2 ASP    40       3.027  17.115  -4.993  1.00  0.50      PROC O
ATOM   2491  C   ASP    40       1.472  13.662  -3.686  1.00  1.00      PROC C
ATOM   2492  O   ASP    40       2.468  14.150  -3.186  1.00  1.00      PROC O
ATOM   2493  N   CYS    41       1.199  12.361  -3.593  1.00  1.00      PROC N
ATOM   2494  HN  CYS    41       0.445  12.001  -4.138  1.00  0.00      PROC H
ATOM   2495  CA  CYS    41       2.099  11.430  -2.935  1.00  1.00      PROC C
ATOM   2496  HA  CYS    41       2.852  11.950  -2.358  1.00  0.00      PROC H
ATOM   2497  CB  CYS    41       1.312  10.440  -2.088  1.00  0.50      PROC C
ATOM   2498  HB1 CYS    41       2.025   9.676  -1.692  1.00  0.00      PROC H
ATOM   2499  HB2 CYS    41       0.556   9.855  -2.619  1.00  0.00      PROC H
ATOM   2500  SG  CYS    41       0.615  11.207  -0.620  1.00  0.50      PROC S
ATOM   2501  HG1 CYS    41       0.150  12.261  -1.285  1.00  0.00      PROC H
ATOM   2502  C   CYS    41       2.795  10.528  -3.954  1.00  1.00      PROC C
ATOM   2503  O   CYS    41       2.278  10.277  -5.048  1.00  1.00      PROC O
ATOM   2504  N   GLU    42       3.982  10.049  -3.558  1.00  1.00      PROC N
ATOM   2505  HN  GLU    42       4.414  10.405  -2.723  1.00  0.00      PROC H
ATOM   2506  CA  GLU    42       4.672   8.966  -4.234  1.00  1.00      PROC C
ATOM   2507  HA  GLU    42       4.213   8.765  -5.188  1.00  0.00      PROC H
ATOM   2508  CB  GLU    42       6.143   9.301  -4.456  1.00  0.50      PROC C
ATOM   2509  HB1 GLU    42       6.693   8.413  -4.848  1.00  0.00      PROC H
ATOM   2510  HB2 GLU    42       6.602   9.567  -3.476  1.00  0.00      PROC H
ATOM   2511  CG  GLU    42       6.349  10.445  -5.421  1.00  0.50      PROC C
ATOM   2512  HG1 GLU    42       5.694  11.301  -5.140  1.00  0.00      PROC H
ATOM   2513  HG2 GLU    42       6.074  10.137  -6.452  1.00  0.00      PROC H
ATOM   2514  CD  GLU    42       7.768  10.993  -5.472  1.00  0.50      PROC C
ATOM   2515  OE1 GLU    42       7.968  12.160  -5.050  1.00  0.50      PROC O
ATOM   2516  OE2 GLU    42       8.672  10.254  -5.944  1.00  0.50      PROC O
ATOM   2517  C   GLU    42       4.548   7.721  -3.361  1.00  1.00      PROC C
ATOM   2518  O   GLU    42       4.879   7.748  -2.179  1.00  1.00      PROC O
ATOM   2519  N   ILE    43       4.029   6.652  -3.960  1.00  1.00      PROC N
ATOM   2520  HN  ILE    43       3.847   6.636  -4.947  1.00  0.00      PROC H
ATOM   2521  CA  ILE    43       3.635   5.477  -3.203  1.00  1.00      PROC C
ATOM   2522  HA  ILE    43       4.065   5.514  -2.215  1.00  0.00      PROC H
ATOM   2523  CB  ILE    43       2.105   5.400  -3.076  1.00  0.50      PROC C
ATOM   2524  HB  ILE    43       1.672   5.355  -4.106  1.00  0.00      PROC H
ATOM   2525  CG2 ILE    43       1.696   4.148  -2.324  1.00  0.50      PROC C
ATOM   2526 HG21 ILE    43       2.167   4.125  -1.317  1.00  0.00      PROC H
ATOM   2527 HG22 ILE    43       2.002   3.225  -2.864  1.00  0.00      PROC H
ATOM   2528 HG23 ILE    43       0.597   4.080  -2.198  1.00  0.00      PROC H
ATOM   2529  CG1 ILE    43       1.540   6.650  -2.398  1.00  0.50      PROC C
ATOM   2530 HG11 ILE    43       1.810   7.548  -2.998  1.00  0.00      PROC H
ATOM   2531 HG12 ILE    43       2.029   6.752  -1.406  1.00  0.00      PROC H
ATOM   2532  CD  ILE    43       0.020   6.652  -2.234  1.00  0.50      PROC C
ATOM   2533  HD1 ILE    43      -0.300   5.905  -1.479  1.00  0.00      PROC H
ATOM   2534  HD2 ILE    43      -0.474   6.412  -3.200  1.00  0.00      PROC H
ATOM   2535  HD3 ILE    43      -0.330   7.652  -1.897  1.00  0.00      PROC H
ATOM   2536  C   ILE    43       4.205   4.244  -3.896  1.00  1.00      PROC C
ATOM   2537  O   ILE    43       4.208   4.166  -5.121  1.00  1.00      PROC O
ATOM   2538  N   ALA    44       4.702   3.311  -3.084  1.00  1.00      PROC N
ATOM   2539  HN  ALA    44       4.780   3.490  -2.101  1.00  0.00      PROC H
ATOM   2540  CA  ALA    44       5.051   1.971  -3.532  1.00  1.00      PROC C
ATOM   2541  HA  ALA    44       4.682   1.806  -4.533  1.00  0.00      PROC H
ATOM   2542  CB  ALA    44       6.538   1.776  -3.516  1.00  0.50      PROC C
ATOM   2543  HB1 ALA    44       6.970   2.041  -2.527  1.00  0.00      PROC H
ATOM   2544  HB2 ALA    44       7.022   2.423  -4.282  1.00  0.00      PROC H
ATOM   2545  HB3 ALA    44       6.810   0.722  -3.737  1.00  0.00      PROC H
ATOM   2546  C   ALA    44       4.373   0.957  -2.614  1.00  1.00      PROC C
ATOM   2547  O   ALA    44       4.242   1.156  -1.405  1.00  1.00      PROC O
ATOM   2548  N   LEU    45       3.951  -0.139  -3.233  1.00  1.00      PROC N
ATOM   2549  HN  LEU    45       4.105  -0.252  -4.222  1.00  0.00      PROC H
ATOM   2550  CA  LEU    45       3.304  -1.225  -2.534  1.00  1.00      PROC C
ATOM   2551  HA  LEU    45       3.433  -1.135  -1.466  1.00  0.00      PROC H
ATOM   2552  CB  LEU    45       1.841  -1.144  -2.961  1.00  0.50      PROC C
ATOM   2553  HB1 LEU    45       1.813  -1.215  -4.066  1.00  0.00      PROC H
ATOM   2554  HB2 LEU    45       1.460  -0.131  -2.692  1.00  0.00      PROC H
ATOM   2555  CG  LEU    45       0.903  -2.181  -2.371  1.00  0.50      PROC C
ATOM   2556  HG  LEU    45       1.306  -3.203  -2.565  1.00  0.00      PROC H
ATOM   2557  CD1 LEU    45       0.772  -1.975  -0.862  1.00  0.50      PROC C
ATOM   2558 HD11 LEU    45       0.319  -0.988  -0.661  1.00  0.00      PROC H
ATOM   2559 HD12 LEU    45       1.753  -2.035  -0.356  1.00  0.00      PROC H
ATOM   2560 HD13 LEU    45       0.110  -2.753  -0.427  1.00  0.00      PROC H
ATOM   2561  CD2 LEU    45      -0.448  -2.055  -3.056  1.00  0.50      PROC C
ATOM   2562 HD21 LEU    45      -0.352  -2.258  -4.144  1.00  0.00      PROC H
ATOM   2563 HD22 LEU    45      -0.855  -1.029  -2.925  1.00  0.00      PROC H
ATOM   2564 HD23 LEU    45      -1.173  -2.775  -2.625  1.00  0.00      PROC H
ATOM   2565  C   LEU    45       3.948  -2.516  -3.018  1.00  1.00      PROC C
ATOM   2566  O   LEU    45       4.118  -2.725  -4.226  1.00  1.00      PROC O
ATOM   2567  N   ILE    46       4.336  -3.349  -2.055  1.00  1.00      PROC N
ATOM   2568  HN  ILE    46       4.230  -3.092  -1.090  1.00  0.00      PROC H
ATOM   2569  CA  ILE    46       4.908  -4.656  -2.317  1.00  1.00      PROC C
ATOM   2570  HA  ILE    46       4.884  -4.889  -3.374  1.00  0.00      PROC H
ATOM   2571  CB  ILE    46       6.372  -4.683  -1.827  1.00  0.50      PROC C
ATOM   2572  HB  ILE    46       6.389  -4.248  -0.798  1.00  0.00      PROC H
ATOM   2573  CG2 ILE    46       6.890  -6.115  -1.743  1.00  0.50      PROC C
ATOM   2574 HG21 ILE    46       6.761  -6.633  -2.716  1.00  0.00      PROC H
ATOM   2575 HG22 ILE    46       6.375  -6.704  -0.956  1.00  0.00      PROC H
ATOM   2576 HG23 ILE    46       7.974  -6.125  -1.500  1.00  0.00      PROC H
ATOM   2577  CG1 ILE    46       7.280  -3.815  -2.707  1.00  0.50      PROC C
ATOM   2578 HG11 ILE    46       6.746  -2.886  -3.011  1.00  0.00      PROC H
ATOM   2579 HG12 ILE    46       7.512  -4.366  -3.648  1.00  0.00      PROC H
ATOM   2580  CD  ILE    46       8.565  -3.394  -2.028  1.00  0.50      PROC C
ATOM   2581  HD1 ILE    46       9.184  -4.275  -1.754  1.00  0.00      PROC H
ATOM   2582  HD2 ILE    46       8.358  -2.807  -1.107  1.00  0.00      PROC H
ATOM   2583  HD3 ILE    46       9.173  -2.760  -2.714  1.00  0.00      PROC H
ATOM   2584  C   ILE    46       4.053  -5.692  -1.594  1.00  1.00      PROC C
ATOM   2585  O   ILE    46       3.803  -5.573  -0.406  1.00  1.00      PROC O
ATOM   2586  N   ILE    47       3.592  -6.702  -2.325  1.00  1.00      PROC N
ATOM   2587  HN  ILE    47       3.795  -6.774  -3.307  1.00  0.00      PROC H
ATOM   2588  CA  ILE    47       2.761  -7.741  -1.756  1.00  1.00      PROC C
ATOM   2589  HA  ILE    47       2.727  -7.665  -0.678  1.00  0.00      PROC H
ATOM   2590  CB  ILE    47       1.331  -7.630  -2.325  1.00  0.50      PROC C
ATOM   2591  HB  ILE    47       1.396  -7.777  -3.430  1.00  0.00      PROC H
ATOM   2592  CG2 ILE    47       0.431  -8.698  -1.732  1.00  0.50      PROC C
ATOM   2593 HG21 ILE    47       0.466  -8.682  -0.623  1.00  0.00      PROC H
ATOM   2594 HG22 ILE    47       0.752  -9.711  -2.057  1.00  0.00      PROC H
ATOM   2595 HG23 ILE    47      -0.624  -8.571  -2.048  1.00  0.00      PROC H
ATOM   2596  CG1 ILE    47       0.739  -6.239  -2.098  1.00  0.50      PROC C
ATOM   2597 HG11 ILE    47       1.466  -5.445  -2.371  1.00  0.00      PROC H
ATOM   2598 HG12 ILE    47       0.512  -6.111  -1.018  1.00  0.00      PROC H
ATOM   2599  CD  ILE    47      -0.512  -5.968  -2.935  1.00  0.50      PROC C
ATOM   2600  HD1 ILE    47      -1.333  -6.667  -2.678  1.00  0.00      PROC H
ATOM   2601  HD2 ILE    47      -0.278  -6.071  -4.017  1.00  0.00      PROC H
ATOM   2602  HD3 ILE    47      -0.873  -4.934  -2.755  1.00  0.00      PROC H
ATOM   2603  C   ILE    47       3.386  -9.095  -2.113  1.00  1.00      PROC C
ATOM   2604  O   ILE    47       3.741  -9.370  -3.264  1.00  1.00      PROC O
ATOM   2605  N   PHE    48       3.559  -9.916  -1.084  1.00  1.00      PROC N
ATOM   2606  HN  PHE    48       3.405  -9.602  -0.141  1.00  0.00      PROC H
ATOM   2607  CA  PHE    48       3.837 -11.329  -1.263  1.00  1.00      PROC C
ATOM   2608  HA  PHE    48       4.060 -11.544  -2.294  1.00  0.00      PROC H
ATOM   2609  CB  PHE    48       5.036 -11.723  -0.399  1.00  0.50      PROC C
ATOM   2610  HB1 PHE    48       5.129 -12.831  -0.336  1.00  0.00      PROC H
ATOM   2611  HB2 PHE    48       4.895 -11.351   0.640  1.00  0.00      PROC H
ATOM   2612  CG  PHE    48       6.355 -11.212  -0.926  1.00  0.50      PROC C
ATOM   2613  CD1 PHE    48       6.989 -11.829  -1.998  1.00  0.50      PROC C
ATOM   2614  HD1 PHE    48       6.531 -12.692  -2.460  1.00  0.00      PROC H
ATOM   2615  CE1 PHE    48       8.206 -11.369  -2.466  1.00  0.50      PROC C
ATOM   2616  HE1 PHE    48       8.697 -11.872  -3.288  1.00  0.00      PROC H
ATOM   2617  CZ  PHE    48       8.790 -10.263  -1.889  1.00  0.50      PROC C
ATOM   2618  HZ  PHE    48       9.737  -9.898  -2.260  1.00  0.00      PROC H
ATOM   2619  CD2 PHE    48       6.954 -10.101  -0.347  1.00  0.50      PROC C
ATOM   2620  HD2 PHE    48       6.470  -9.599   0.480  1.00  0.00      PROC H
ATOM   2621  CE2 PHE    48       8.166  -9.626  -0.832  1.00  0.50      PROC C
ATOM   2622  HE2 PHE    48       8.646  -8.765  -0.389  1.00  0.00      PROC H
ATOM   2623  C   PHE    48       2.592 -12.113  -0.869  1.00  1.00      PROC C
ATOM   2624  O   PHE    48       2.099 -11.953   0.237  1.00  1.00      PROC O
ATOM   2625  N   ASN    49       2.082 -12.950  -1.770  1.00  1.00      PROC N
ATOM   2626  HN  ASN    49       2.556 -13.078  -2.643  1.00  0.00      PROC H
ATOM   2627  CA  ASN    49       0.928 -13.778  -1.442  1.00  1.00      PROC C
ATOM   2628  HA  ASN    49       0.234 -13.143  -0.941  1.00  0.00      PROC H
ATOM   2629  CB  ASN    49       0.142 -14.229  -2.679  1.00  0.50      PROC C
ATOM   2630  HB1 ASN    49      -0.007 -13.338  -3.329  1.00  0.00      PROC H
ATOM   2631  HB2 ASN    49      -0.862 -14.601  -2.384  1.00  0.00      PROC H
ATOM   2632  CG  ASN    49       0.841 -15.305  -3.483  1.00  0.50      PROC C
ATOM   2633  OD1 ASN    49       1.892 -15.810  -3.091  1.00  0.50      PROC O
ATOM   2634  ND2 ASN    49       0.280 -15.631  -4.630  1.00  0.50      PROC N
ATOM   2635 HD21 ASN    49       0.685 -16.409  -5.104  1.00  0.00      PROC H
ATOM   2636 HD22 ASN    49      -0.686 -15.420  -4.752  1.00  0.00      PROC H
ATOM   2637  C   ASN    49       1.364 -14.936  -0.547  1.00  1.00      PROC C
ATOM   2638  O   ASN    49       2.509 -14.968  -0.089  1.00  1.00      PROC O
ATOM   2639  N   HSD    50       0.443 -15.885  -0.299  1.00  1.00      PROC N
ATOM   2640  HN  HSD    50      -0.488 -15.792  -0.618  1.00  0.00      PROC H
ATOM   2641  CA  HSD    50       0.676 -16.910   0.714  1.00  1.00      PROC C
ATOM   2642  HA  HSD    50       1.110 -16.431   1.585  1.00  0.00      PROC H
ATOM   2643  CB  HSD    50      -0.628 -17.581   1.150  1.00  0.50      PROC C
ATOM   2644  HB1 HSD    50      -1.402 -16.808   1.342  1.00  0.00      PROC H
ATOM   2645  HB2 HSD    50      -0.442 -18.100   2.119  1.00  0.00      PROC H
ATOM   2646  ND1 HSD    50      -1.727 -18.224  -1.018  1.00  0.50      PROC N
ATOM   2647  HD1 HSD    50      -1.956 -17.291  -1.293  1.00  0.00      PROC H
ATOM   2648  CG  HSD    50      -1.103 -18.592   0.164  1.00  0.50      PROC C
ATOM   2649  CE1 HSD    50      -2.031 -19.305  -1.707  1.00  0.50      PROC C
ATOM   2650  HE1 HSD    50      -2.520 -19.328  -2.682  1.00  0.00      PROC H
ATOM   2651  NE2 HSD    50      -1.607 -20.373  -1.005  1.00  0.50      PROC N
ATOM   2652  CD2 HSD    50      -1.030 -19.942   0.160  1.00  0.50      PROC C
ATOM   2653  HD2 HSD    50      -0.603 -20.613   0.892  1.00  0.00      PROC H
ATOM   2654  C   HSD    50       1.709 -17.923   0.211  1.00  1.00      PROC C
ATOM   2655  O   HSD    50       2.367 -18.574   1.008  1.00  1.00      PROC O
ATOM   2656  N   SER    51       1.880 -18.015  -1.109  1.00  1.00      PROC N
ATOM   2657  HN  SER    51       1.398 -17.385  -1.710  1.00  0.00      PROC H
ATOM   2658  CA  SER    51       2.905 -18.852  -1.710  1.00  1.00      PROC C
ATOM   2659  HA  SER    51       3.175 -19.657  -1.037  1.00  0.00      PROC H
ATOM   2660  CB  SER    51       2.387 -19.445  -2.974  1.00  0.50      PROC C
ATOM   2661  HB1 SER    51       3.203 -19.950  -3.546  1.00  0.00      PROC H
ATOM   2662  HB2 SER    51       1.930 -18.672  -3.632  1.00  0.00      PROC H
ATOM   2663  OG  SER    51       1.434 -20.446  -2.655  1.00  0.50      PROC O
ATOM   2664  HG1 SER    51       0.755 -20.044  -2.096  1.00  0.00      PROC H
ATOM   2665  C   SER    51       4.196 -18.074  -1.957  1.00  1.00      PROC C
ATOM   2666  O   SER    51       5.146 -18.620  -2.508  1.00  1.00      PROC O
ATOM   2667  N   ASN    52       4.234 -16.802  -1.544  1.00  1.00      PROC N
ATOM   2668  HN  ASN    52       3.481 -16.398  -1.020  1.00  0.00      PROC H
ATOM   2669  CA  ASN    52       5.430 -15.970  -1.649  1.00  1.00      PROC C
ATOM   2670  HA  ASN    52       5.185 -15.041  -1.152  1.00  0.00      PROC H
ATOM   2671  CB  ASN    52       6.653 -16.599  -0.965  1.00  0.50      PROC C
ATOM   2672  HB1 ASN    52       7.591 -16.274  -1.472  1.00  0.00      PROC H
ATOM   2673  HB2 ASN    52       6.651 -17.705  -0.999  1.00  0.00      PROC H
ATOM   2674  CG  ASN    52       6.831 -16.178   0.484  1.00  0.50      PROC C
ATOM   2675  OD1 ASN    52       6.015 -15.452   1.050  1.00  0.50      PROC O
ATOM   2676  ND2 ASN    52       7.891 -16.651   1.116  1.00  0.50      PROC N
ATOM   2677 HD21 ASN    52       7.886 -16.433   2.091  1.00  0.00      PROC H
ATOM   2678 HD22 ASN    52       8.312 -17.484   0.764  1.00  0.00      PROC H
ATOM   2679  C   ASN    52       5.689 -15.539  -3.094  1.00  1.00      PROC C
ATOM   2680  O   ASN    52       6.817 -15.241  -3.470  1.00  1.00      PROC O
ATOM   2681  N   LYS    53       4.637 -15.448  -3.900  1.00  1.00      PROC N
ATOM   2682  HN  LYS    53       3.730 -15.685  -3.545  1.00  0.00      PROC H
ATOM   2683  CA  LYS    53       4.718 -14.819  -5.216  1.00  1.00      PROC C
ATOM   2684  HA  LYS    53       5.671 -15.059  -5.667  1.00  0.00      PROC H
ATOM   2685  CB  LYS    53       3.577 -15.392  -6.066  1.00  0.50      PROC C
ATOM   2686  HB1 LYS    53       2.653 -15.260  -5.468  1.00  0.00      PROC H
ATOM   2687  HB2 LYS    53       3.737 -16.487  -6.188  1.00  0.00      PROC H
ATOM   2688  CG  LYS    53       3.314 -14.751  -7.420  1.00  0.50      PROC C
ATOM   2689  HG1 LYS    53       3.220 -13.648  -7.299  1.00  0.00      PROC H
ATOM   2690  HG2 LYS    53       2.324 -15.103  -7.776  1.00  0.00      PROC H
ATOM   2691  CD  LYS    53       4.376 -15.081  -8.466  1.00  0.50      PROC C
ATOM   2692  HD1 LYS    53       4.100 -16.012  -9.011  1.00  0.00      PROC H
ATOM   2693  HD2 LYS    53       5.289 -15.340  -7.898  1.00  0.00      PROC H
ATOM   2694  CE  LYS    53       4.619 -13.954  -9.458  1.00  0.50      PROC C
ATOM   2695  HE1 LYS    53       4.441 -12.965  -8.981  1.00  0.00      PROC H
ATOM   2696  HE2 LYS    53       3.945 -14.055 -10.328  1.00  0.00      PROC H
ATOM   2697  NZ  LYS    53       6.021 -13.947  -9.940  1.00  0.50      PROC N
ATOM   2698  HZ1 LYS    53       6.200 -14.831 -10.458  1.00  0.00      PROC H
ATOM   2699  HZ2 LYS    53       6.684 -13.910  -9.129  1.00  0.00      PROC H
ATOM   2700  HZ3 LYS    53       6.222 -13.171 -10.605  1.00  0.00      PROC H
ATOM   2701  C   LYS    53       4.640 -13.292  -5.054  1.00  1.00      PROC C
ATOM   2702  O   LYS    53       3.918 -12.809  -4.192  1.00  1.00      PROC O
ATOM   2703  N   LEU    54       5.345 -12.541  -5.910  1.00  1.00      PROC N
ATOM   2704  HN  LEU    54       5.937 -12.965  -6.585  1.00  0.00      PROC H
ATOM   2705  CA  LEU    54       5.523 -11.102  -5.768  1.00  1.00      PROC C
ATOM   2706  HA  LEU    54       5.280 -10.809  -4.754  1.00  0.00      PROC H
ATOM   2707  CB  LEU    54       6.987 -10.708  -6.031  1.00  0.50      PROC C
ATOM   2708  HB1 LEU    54       7.284 -11.121  -7.020  1.00  0.00      PROC H
ATOM   2709  HB2 LEU    54       7.642 -11.174  -5.266  1.00  0.00      PROC H
ATOM   2710  CG  LEU    54       7.275  -9.197  -6.085  1.00  0.50      PROC C
ATOM   2711  HG  LEU    54       6.598  -8.718  -6.835  1.00  0.00      PROC H
ATOM   2712  CD1 LEU    54       7.030  -8.506  -4.737  1.00  0.50      PROC C
ATOM   2713 HD11 LEU    54       7.719  -8.908  -3.967  1.00  0.00      PROC H
ATOM   2714 HD12 LEU    54       5.988  -8.645  -4.387  1.00  0.00      PROC H
ATOM   2715 HD13 LEU    54       7.220  -7.416  -4.838  1.00  0.00      PROC H
ATOM   2716  CD2 LEU    54       8.680  -8.899  -6.597  1.00  0.50      PROC C
ATOM   2717 HD21 LEU    54       8.859  -9.391  -7.575  1.00  0.00      PROC H
ATOM   2718 HD22 LEU    54       9.449  -9.254  -5.879  1.00  0.00      PROC H
ATOM   2719 HD23 LEU    54       8.821  -7.805  -6.744  1.00  0.00      PROC H
ATOM   2720  C   LEU    54       4.583 -10.337  -6.701  1.00  1.00      PROC C
ATOM   2721  O   LEU    54       4.562 -10.586  -7.898  1.00  1.00      PROC O
ATOM   2722  N   PHE    55       3.867  -9.358  -6.132  1.00  1.00      PROC N
ATOM   2723  HN  PHE    55       3.921  -9.215  -5.138  1.00  0.00      PROC H
ATOM   2724  CA  PHE    55       3.086  -8.374  -6.873  1.00  1.00      PROC C
ATOM   2725  HA  PHE    55       3.335  -8.430  -7.926  1.00  0.00      PROC H
ATOM   2726  CB  PHE    55       1.580  -8.616  -6.674  1.00  0.50      PROC C
ATOM   2727  HB1 PHE    55       1.009  -7.904  -7.312  1.00  0.00      PROC H
ATOM   2728  HB2 PHE    55       1.312  -8.416  -5.614  1.00  0.00      PROC H
ATOM   2729  CG  PHE    55       1.101 -10.021  -6.982  1.00  0.50      PROC C
ATOM   2730  CD1 PHE    55       1.346 -11.071  -6.104  1.00  0.50      PROC C
ATOM   2731  HD1 PHE    55       1.895 -10.894  -5.189  1.00  0.00      PROC H
ATOM   2732  CE1 PHE    55       0.923 -12.362  -6.414  1.00  0.50      PROC C
ATOM   2733  HE1 PHE    55       1.170 -13.170  -5.740  1.00  0.00      PROC H
ATOM   2734  CZ  PHE    55       0.207 -12.605  -7.568  1.00  0.50      PROC C
ATOM   2735  HZ  PHE    55      -0.059 -13.613  -7.837  1.00  0.00      PROC H
ATOM   2736  CD2 PHE    55       0.399 -10.296  -8.156  1.00  0.50      PROC C
ATOM   2737  HD2 PHE    55       0.356  -9.559  -8.904  1.00  0.00      PROC H
ATOM   2738  CE2 PHE    55      -0.065 -11.575  -8.440  1.00  0.50      PROC C
ATOM   2739  HE2 PHE    55      -0.553 -11.764  -9.388  1.00  0.00      PROC H
ATOM   2740  C   PHE    55       3.487  -6.981  -6.382  1.00  1.00      PROC C
ATOM   2741  O   PHE    55       3.684  -6.768  -5.186  1.00  1.00      PROC O
ATOM   2742  N   GLN    56       3.605  -6.016  -7.294  1.00  1.00      PROC N
ATOM   2743  HN  GLN    56       3.518  -6.178  -8.279  1.00  0.00      PROC H
ATOM   2744  CA  GLN    56       4.084  -4.712  -6.881  1.00  1.00      PROC C
ATOM   2745  HA  GLN    56       3.932  -4.571  -5.820  1.00  0.00      PROC H
ATOM   2746  CB  GLN    56       5.571  -4.581  -7.183  1.00  0.50      PROC C
ATOM   2747  HB1 GLN    56       6.071  -5.564  -7.016  1.00  0.00      PROC H
ATOM   2748  HB2 GLN    56       6.005  -3.887  -6.431  1.00  0.00      PROC H
ATOM   2749  CG  GLN    56       5.872  -4.077  -8.590  1.00  0.50      PROC C
ATOM   2750  HG1 GLN    56       5.380  -3.109  -8.824  1.00  0.00      PROC H
ATOM   2751  HG2 GLN    56       5.531  -4.845  -9.318  1.00  0.00      PROC H
ATOM   2752  CD  GLN    56       7.354  -3.877  -8.849  1.00  0.50      PROC C
ATOM   2753  OE1 GLN    56       8.205  -4.512  -8.220  1.00  0.50      PROC O
ATOM   2754  NE2 GLN    56       7.682  -3.031  -9.821  1.00  0.50      PROC N
ATOM   2755 HE21 GLN    56       6.977  -2.791 -10.489  1.00  0.00      PROC H
ATOM   2756 HE22 GLN    56       8.662  -2.894  -9.996  1.00  0.00      PROC H
ATOM   2757  C   GLN    56       3.294  -3.608  -7.576  1.00  1.00      PROC C
ATOM   2758  O   GLN    56       2.750  -3.809  -8.660  1.00  1.00      PROC O
ATOM   2759  N   TYR    57       3.248  -2.440  -6.920  1.00  1.00      PROC N
ATOM   2760  HN  TYR    57       3.705  -2.348  -6.029  1.00  0.00      PROC H
ATOM   2761  CA  TYR    57       2.658  -1.238  -7.480  1.00  1.00      PROC C
ATOM   2762  HA  TYR    57       2.672  -1.295  -8.557  1.00  0.00      PROC H
ATOM   2763  CB  TYR    57       1.220  -1.057  -6.966  1.00  0.50      PROC C
ATOM   2764  HB1 TYR    57       1.122  -1.433  -5.934  1.00  0.00      PROC H
ATOM   2765  HB2 TYR    57       0.553  -1.676  -7.604  1.00  0.00      PROC H
ATOM   2766  CG  TYR    57       0.736   0.374  -7.005  1.00  0.50      PROC C
ATOM   2767  CD1 TYR    57       1.026   1.242  -5.961  1.00  0.50      PROC C
ATOM   2768  HD1 TYR    57       1.600   0.884  -5.117  1.00  0.00      PROC H
ATOM   2769  CE1 TYR    57       0.645   2.571  -5.994  1.00  0.50      PROC C
ATOM   2770  HE1 TYR    57       0.909   3.235  -5.184  1.00  0.00      PROC H
ATOM   2771  CZ  TYR    57      -0.089   3.042  -7.064  1.00  0.50      PROC C
ATOM   2772  OH  TYR    57      -0.455   4.352  -7.057  1.00  0.50      PROC O
ATOM   2773  HH  TYR    57      -0.682   4.620  -7.966  1.00  0.00      PROC H
ATOM   2774  CD2 TYR    57       0.043   0.885  -8.099  1.00  0.50      PROC C
ATOM   2775  HD2 TYR    57      -0.158   0.242  -8.945  1.00  0.00      PROC H
ATOM   2776  CE2 TYR    57      -0.378   2.212  -8.135  1.00  0.50      PROC C
ATOM   2777  HE2 TYR    57      -0.912   2.591  -8.995  1.00  0.00      PROC H
ATOM   2778  C   TYR    57       3.526  -0.051  -7.088  1.00  1.00      PROC C
ATOM   2779  O   TYR    57       4.112  -0.016  -6.005  1.00  1.00      PROC O
ATOM   2780  N   ALA    58       3.607   0.943  -7.970  1.00  1.00      PROC N
ATOM   2781  HN  ALA    58       3.242   0.882  -8.903  1.00  0.00      PROC H
ATOM   2782  CA  ALA    58       4.201   2.207  -7.561  1.00  1.00      PROC C
ATOM   2783  HA  ALA    58       4.023   2.370  -6.513  1.00  0.00      PROC H
ATOM   2784  CB  ALA    58       5.669   2.214  -7.882  1.00  0.50      PROC C
ATOM   2785  HB1 ALA    58       5.847   2.012  -8.962  1.00  0.00      PROC H
ATOM   2786  HB2 ALA    58       6.195   1.430  -7.297  1.00  0.00      PROC H
ATOM   2787  HB3 ALA    58       6.140   3.188  -7.623  1.00  0.00      PROC H
ATOM   2788  C   ALA    58       3.488   3.304  -8.334  1.00  1.00      PROC C
ATOM   2789  O   ALA    58       3.143   3.101  -9.483  1.00  1.00      PROC O
ATOM   2790  N   SER    59       3.216   4.440  -7.695  1.00  1.00      PROC N
ATOM   2791  HN  SER    59       3.518   4.617  -6.753  1.00  0.00      PROC H
ATOM   2792  CA  SER    59       2.437   5.431  -8.414  1.00  1.00      PROC C
ATOM   2793  HA  SER    59       1.477   4.992  -8.635  1.00  0.00      PROC H
ATOM   2794  CB  SER    59       2.198   6.668  -7.596  1.00  0.50      PROC C
ATOM   2795  HB1 SER    59       1.395   6.441  -6.854  1.00  0.00      PROC H
ATOM   2796  HB2 SER    59       1.838   7.515  -8.224  1.00  0.00      PROC H
ATOM   2797  OG  SER    59       3.354   7.049  -6.865  1.00  0.50      PROC O
ATOM   2798  HG1 SER    59       3.453   8.003  -6.991  1.00  0.00      PROC H
ATOM   2799  C   SER    59       3.066   5.717  -9.784  1.00  1.00      PROC C
ATOM   2800  O   SER    59       2.376   5.659 -10.805  1.00  1.00      PROC O
ATOM   2801  N   THR    60       4.379   5.958  -9.794  1.00  1.00      PROC N
ATOM   2802  HN  THR    60       4.866   5.928  -8.928  1.00  0.00      PROC H
ATOM   2803  CA  THR    60       5.105   6.346 -10.992  1.00  1.00      PROC C
ATOM   2804  HA  THR    60       4.458   6.281 -11.857  1.00  0.00      PROC H
ATOM   2805  CB  THR    60       5.590   7.794 -10.870  1.00  0.50      PROC C
ATOM   2806  HB  THR    60       6.137   7.925  -9.906  1.00  0.00      PROC H
ATOM   2807  OG1 THR    60       4.423   8.620 -10.857  1.00  0.50      PROC O
ATOM   2808  HG1 THR    60       4.744   9.517 -10.962  1.00  0.00      PROC H
ATOM   2809  CG2 THR    60       6.483   8.213 -12.017  1.00  0.50      PROC C
ATOM   2810 HG21 THR    60       5.978   8.038 -12.993  1.00  0.00      PROC H
ATOM   2811 HG22 THR    60       7.439   7.644 -12.022  1.00  0.00      PROC H
ATOM   2812 HG23 THR    60       6.748   9.287 -11.946  1.00  0.00      PROC H
ATOM   2813  C   THR    60       6.259   5.381 -11.286  1.00  1.00      PROC C
ATOM   2814  O   THR    60       6.337   4.837 -12.381  1.00  1.00      PROC O
ATOM   2815  N   ASP    61       7.171   5.195 -10.322  1.00  1.00      PROC N
ATOM   2816  HN  ASP    61       7.106   5.634  -9.435  1.00  0.00      PROC H
ATOM   2817  CA  ASP    61       8.424   4.491 -10.556  1.00  1.00      PROC C
ATOM   2818  HA  ASP    61       8.251   3.666 -11.237  1.00  0.00      PROC H
ATOM   2819  CB  ASP    61       9.486   5.429 -11.159  1.00  0.50      PROC C
ATOM   2820  HB1 ASP    61       9.554   6.335 -10.516  1.00  0.00      PROC H
ATOM   2821  HB2 ASP    61       9.192   5.775 -12.164  1.00  0.00      PROC H
ATOM   2822  CG  ASP    61      10.902   4.868 -11.242  1.00  0.50      PROC C
ATOM   2823  OD1 ASP    61      11.052   3.630 -11.376  1.00  0.50      PROC O
ATOM   2824  OD2 ASP    61      11.847   5.683 -11.187  1.00  0.50      PROC O
ATOM   2825  C   ASP    61       8.905   3.887  -9.241  1.00  1.00      PROC C
ATOM   2826  O   ASP    61       9.320   4.613  -8.339  1.00  1.00      PROC O
ATOM   2827  N   MET    62       8.897   2.553  -9.180  1.00  1.00      PROC N
ATOM   2828  HN  MET    62       8.679   2.022  -9.995  1.00  0.00      PROC H
ATOM   2829  CA  MET    62       9.215   1.806  -7.978  1.00  1.00      PROC C
ATOM   2830  HA  MET    62       8.563   2.136  -7.183  1.00  0.00      PROC H
ATOM   2831  CB  MET    62       9.009   0.305  -8.224  1.00  0.50      PROC C
ATOM   2832  HB1 MET    62       9.609   0.027  -9.124  1.00  0.00      PROC H
ATOM   2833  HB2 MET    62       7.948   0.111  -8.487  1.00  0.00      PROC H
ATOM   2834  CG  MET    62       9.467  -0.573  -7.080  1.00  0.50      PROC C
ATOM   2835  HG1 MET    62      10.524  -0.384  -6.790  1.00  0.00      PROC H
ATOM   2836  HG2 MET    62       9.448  -1.624  -7.448  1.00  0.00      PROC H
ATOM   2837  SD  MET    62       8.366  -0.453  -5.641  1.00  0.50      PROC S
ATOM   2838  CE  MET    62       6.893  -1.250  -6.258  1.00  0.50      PROC C
ATOM   2839  HE1 MET    62       7.181  -2.227  -6.689  1.00  0.00      PROC H
ATOM   2840  HE2 MET    62       6.406  -0.663  -7.061  1.00  0.00      PROC H
ATOM   2841  HE3 MET    62       6.160  -1.426  -5.444  1.00  0.00      PROC H
ATOM   2842  C   MET    62      10.648   2.097  -7.514  1.00  1.00      PROC C
ATOM   2843  O   MET    62      10.886   2.294  -6.313  1.00  1.00      PROC O
ATOM   2844  N   ASP    63      11.597   2.122  -8.470  1.00  1.00      PROC N
ATOM   2845  HN  ASP    63      11.390   2.024  -9.445  1.00  0.00      PROC H
ATOM   2846  CA  ASP    63      13.019   2.289  -8.170  1.00  1.00      PROC C
ATOM   2847  HA  ASP    63      13.316   1.458  -7.542  1.00  0.00      PROC H
ATOM   2848  CB  ASP    63      13.904   2.283  -9.429  1.00  0.50      PROC C
ATOM   2849  HB1 ASP    63      14.975   2.324  -9.139  1.00  0.00      PROC H
ATOM   2850  HB2 ASP    63      13.678   3.173 -10.058  1.00  0.00      PROC H
ATOM   2851  CG  ASP    63      13.758   1.064 -10.349  1.00  0.50      PROC C
ATOM   2852  OD1 ASP    63      13.691  -0.078  -9.819  1.00  0.50      PROC O
ATOM   2853  OD2 ASP    63      13.719   1.259 -11.606  1.00  0.50      PROC O
ATOM   2854  C   ASP    63      13.253   3.568  -7.366  1.00  1.00      PROC C
ATOM   2855  O   ASP    63      13.907   3.528  -6.319  1.00  1.00      PROC O
ATOM   2856  N   LYS    64      12.698   4.687  -7.864  1.00  1.00      PROC N
ATOM   2857  HN  LYS    64      12.216   4.640  -8.743  1.00  0.00      PROC H
ATOM   2858  CA  LYS    64      12.893   6.005  -7.279  1.00  1.00      PROC C
ATOM   2859  HA  LYS    64      13.955   6.207  -7.254  1.00  0.00      PROC H
ATOM   2860  CB  LYS    64      12.214   7.046  -8.171  1.00  0.50      PROC C
ATOM   2861  HB1 LYS    64      11.189   6.660  -8.398  1.00  0.00      PROC H
ATOM   2862  HB2 LYS    64      12.749   7.076  -9.149  1.00  0.00      PROC H
ATOM   2863  CG  LYS    64      12.058   8.453  -7.614  1.00  0.50      PROC C
ATOM   2864  HG1 LYS    64      13.083   8.868  -7.515  1.00  0.00      PROC H
ATOM   2865  HG2 LYS    64      11.599   8.435  -6.599  1.00  0.00      PROC H
ATOM   2866  CD  LYS    64      11.144   9.297  -8.517  1.00  0.50      PROC C
ATOM   2867  HD1 LYS    64      10.086   8.980  -8.370  1.00  0.00      PROC H
ATOM   2868  HD2 LYS    64      11.408   9.069  -9.579  1.00  0.00      PROC H
ATOM   2869  CE  LYS    64      11.266  10.798  -8.312  1.00  0.50      PROC C
ATOM   2870  HE1 LYS    64      10.831  11.072  -7.325  1.00  0.00      PROC H
ATOM   2871  HE2 LYS    64      10.720  11.348  -9.109  1.00  0.00      PROC H
ATOM   2872  NZ  LYS    64      12.679  11.260  -8.316  1.00  0.50      PROC N
ATOM   2873  HZ1 LYS    64      13.085  11.185  -9.280  1.00  0.00      PROC H
ATOM   2874  HZ2 LYS    64      13.319  10.730  -7.682  1.00  0.00      PROC H
ATOM   2875  HZ3 LYS    64      12.711  12.269  -8.054  1.00  0.00      PROC H
ATOM   2876  C   LYS    64      12.411   6.043  -5.824  1.00  1.00      PROC C
ATOM   2877  O   LYS    64      13.054   6.657  -4.976  1.00  1.00      PROC O
ATOM   2878  N   VAL    65      11.265   5.403  -5.540  1.00  1.00      PROC N
ATOM   2879  HN  VAL    65      10.786   4.894  -6.256  1.00  0.00      PROC H
ATOM   2880  CA  VAL    65      10.700   5.441  -4.201  1.00  1.00      PROC C
ATOM   2881  HA  VAL    65      10.732   6.457  -3.834  1.00  0.00      PROC H
ATOM   2882  CB  VAL    65       9.238   4.952  -4.182  1.00  0.50      PROC C
ATOM   2883  HB  VAL    65       9.223   3.904  -4.578  1.00  0.00      PROC H
ATOM   2884  CG1 VAL    65       8.690   4.924  -2.756  1.00  0.50      PROC C
ATOM   2885 HG11 VAL    65       8.803   5.920  -2.282  1.00  0.00      PROC H
ATOM   2886 HG12 VAL    65       9.213   4.169  -2.131  1.00  0.00      PROC H
ATOM   2887 HG13 VAL    65       7.610   4.664  -2.765  1.00  0.00      PROC H
ATOM   2888  CG2 VAL    65       8.323   5.776  -5.092  1.00  0.50      PROC C
ATOM   2889 HG21 VAL    65       8.662   5.726  -6.148  1.00  0.00      PROC H
ATOM   2890 HG22 VAL    65       8.329   6.842  -4.779  1.00  0.00      PROC H
ATOM   2891 HG23 VAL    65       7.280   5.395  -5.045  1.00  0.00      PROC H
ATOM   2892  C   VAL    65      11.575   4.593  -3.280  1.00  1.00      PROC C
ATOM   2893  O   VAL    65      11.855   4.963  -2.137  1.00  1.00      PROC O
ATOM   2894  N   LEU    66      12.019   3.440  -3.773  1.00  1.00      PROC N
ATOM   2895  HN  LEU    66      11.799   3.118  -4.700  1.00  0.00      PROC H
ATOM   2896  CA  LEU    66      12.890   2.616  -2.941  1.00  1.00      PROC C
ATOM   2897  HA  LEU    66      12.439   2.508  -1.967  1.00  0.00      PROC H
ATOM   2898  CB  LEU    66      13.091   1.237  -3.581  1.00  0.50      PROC C
ATOM   2899  HB1 LEU    66      13.870   0.679  -3.012  1.00  0.00      PROC H
ATOM   2900  HB2 LEU    66      13.459   1.358  -4.626  1.00  0.00      PROC H
ATOM   2901  CG  LEU    66      11.830   0.369  -3.591  1.00  0.50      PROC C
ATOM   2902  HG  LEU    66      11.095   0.815  -4.306  1.00  0.00      PROC H
ATOM   2903  CD1 LEU    66      12.112  -1.054  -4.056  1.00  0.50      PROC C
ATOM   2904 HD11 LEU    66      12.828  -1.562  -3.378  1.00  0.00      PROC H
ATOM   2905 HD12 LEU    66      12.545  -1.047  -5.081  1.00  0.00      PROC H
ATOM   2906 HD13 LEU    66      11.175  -1.652  -4.093  1.00  0.00      PROC H
ATOM   2907  CD2 LEU    66      11.180   0.321  -2.221  1.00  0.50      PROC C
ATOM   2908 HD21 LEU    66      10.753   1.306  -1.939  1.00  0.00      PROC H
ATOM   2909 HD22 LEU    66      11.915   0.006  -1.449  1.00  0.00      PROC H
ATOM   2910 HD23 LEU    66      10.345  -0.413  -2.225  1.00  0.00      PROC H
ATOM   2911  C   LEU    66      14.199   3.343  -2.662  1.00  1.00      PROC C
ATOM   2912  O   LEU    66      14.664   3.357  -1.528  1.00  1.00      PROC O
ATOM   2913  N   LEU    67      14.735   4.023  -3.679  1.00  1.00      PROC N
ATOM   2914  HN  LEU    67      14.354   3.954  -4.609  1.00  0.00      PROC H
ATOM   2915  CA  LEU    67      15.961   4.790  -3.526  1.00  1.00      PROC C
ATOM   2916  HA  LEU    67      16.720   4.137  -3.121  1.00  0.00      PROC H
ATOM   2917  CB  LEU    67      16.423   5.326  -4.885  1.00  0.50      PROC C
ATOM   2918  HB1 LEU    67      17.135   6.174  -4.755  1.00  0.00      PROC H
ATOM   2919  HB2 LEU    67      15.541   5.712  -5.442  1.00  0.00      PROC H
ATOM   2920  CG  LEU    67      17.131   4.258  -5.720  1.00  0.50      PROC C
ATOM   2921  HG  LEU    67      16.533   3.314  -5.626  1.00  0.00      PROC H
ATOM   2922  CD1 LEU    67      17.126   4.568  -7.214  1.00  0.50      PROC C
ATOM   2923 HD11 LEU    67      17.666   5.517  -7.417  1.00  0.00      PROC H
ATOM   2924 HD12 LEU    67      16.085   4.672  -7.588  1.00  0.00      PROC H
ATOM   2925 HD13 LEU    67      17.617   3.751  -7.785  1.00  0.00      PROC H
ATOM   2926  CD2 LEU    67      18.522   3.963  -5.182  1.00  0.50      PROC C
ATOM   2927 HD21 LEU    67      18.493   3.618  -4.128  1.00  0.00      PROC H
ATOM   2928 HD22 LEU    67      19.149   4.878  -5.225  1.00  0.00      PROC H
ATOM   2929 HD23 LEU    67      19.011   3.171  -5.790  1.00  0.00      PROC H
ATOM   2930  C   LEU    67      15.775   5.887  -2.494  1.00  1.00      PROC C
ATOM   2931  O   LEU    67      16.611   6.030  -1.619  1.00  1.00      PROC O
ATOM   2932  N   LYS    68      14.654   6.612  -2.570  1.00  1.00      PROC N
ATOM   2933  HN  LYS    68      14.030   6.500  -3.348  1.00  0.00      PROC H
ATOM   2934  CA  LYS    68      14.348   7.639  -1.582  1.00  1.00      PROC C
ATOM   2935  HA  LYS    68      15.191   8.317  -1.527  1.00  0.00      PROC H
ATOM   2936  CB  LYS    68      13.105   8.437  -1.989  1.00  0.50      PROC C
ATOM   2937  HB1 LYS    68      12.626   8.877  -1.084  1.00  0.00      PROC H
ATOM   2938  HB2 LYS    68      12.372   7.726  -2.437  1.00  0.00      PROC H
ATOM   2939  CG  LYS    68      13.329   9.613  -2.949  1.00  0.50      PROC C
ATOM   2940  HG1 LYS    68      14.007   9.287  -3.773  1.00  0.00      PROC H
ATOM   2941  HG2 LYS    68      13.861  10.417  -2.389  1.00  0.00      PROC H
ATOM   2942  CD  LYS    68      12.027  10.137  -3.564  1.00  0.50      PROC C
ATOM   2943  HD1 LYS    68      11.233   9.880  -2.817  1.00  0.00      PROC H
ATOM   2944  HD2 LYS    68      11.775   9.573  -4.489  1.00  0.00      PROC H
ATOM   2945  CE  LYS    68      11.984  11.639  -3.798  1.00  0.50      PROC C
ATOM   2946  HE1 LYS    68      12.372  11.884  -4.810  1.00  0.00      PROC H
ATOM   2947  HE2 LYS    68      12.612  12.167  -3.045  1.00  0.00      PROC H
ATOM   2948  NZ  LYS    68      10.609  12.196  -3.675  1.00  0.50      PROC N
ATOM   2949  HZ1 LYS    68      10.273  12.236  -2.685  1.00  0.00      PROC H
ATOM   2950  HZ2 LYS    68       9.902  11.652  -4.234  1.00  0.00      PROC H
ATOM   2951  HZ3 LYS    68      10.562  13.163  -4.030  1.00  0.00      PROC H
ATOM   2952  C   LYS    68      14.214   7.013  -0.194  1.00  1.00      PROC C
ATOM   2953  O   LYS    68      14.712   7.579   0.788  1.00  1.00      PROC O
ATOM   2954  N   TYR    69      13.544   5.852  -0.096  1.00  1.00      PROC N
ATOM   2955  HN  TYR    69      13.120   5.417  -0.899  1.00  0.00      PROC H
ATOM   2956  CA  TYR    69      13.433   5.216   1.210  1.00  1.00      PROC C
ATOM   2957  HA  TYR    69      12.889   5.877   1.869  1.00  0.00      PROC H
ATOM   2958  CB  TYR    69      12.694   3.878   1.123  1.00  0.50      PROC C
ATOM   2959  HB1 TYR    69      13.207   3.197   0.411  1.00  0.00      PROC H
ATOM   2960  HB2 TYR    69      11.679   4.062   0.704  1.00  0.00      PROC H
ATOM   2961  CG  TYR    69      12.531   3.141   2.430  1.00  0.50      PROC C
ATOM   2962  CD1 TYR    69      11.477   3.426   3.281  1.00  0.50      PROC C
ATOM   2963  HD1 TYR    69      10.766   4.191   2.997  1.00  0.00      PROC H
ATOM   2964  CE1 TYR    69      11.311   2.750   4.480  1.00  0.50      PROC C
ATOM   2965  HE1 TYR    69      10.465   3.014   5.093  1.00  0.00      PROC H
ATOM   2966  CZ  TYR    69      12.217   1.780   4.862  1.00  0.50      PROC C
ATOM   2967  OH  TYR    69      12.030   1.118   6.044  1.00  0.50      PROC O
ATOM   2968  HH  TYR    69      11.235   1.511   6.446  1.00  0.00      PROC H
ATOM   2969  CD2 TYR    69      13.411   2.135   2.814  1.00  0.50      PROC C
ATOM   2970  HD2 TYR    69      14.225   1.875   2.149  1.00  0.00      PROC H
ATOM   2971  CE2 TYR    69      13.273   1.470   4.027  1.00  0.50      PROC C
ATOM   2972  HE2 TYR    69      13.955   0.678   4.299  1.00  0.00      PROC H
ATOM   2973  C   TYR    69      14.817   5.026   1.836  1.00  1.00      PROC C
ATOM   2974  O   TYR    69      15.006   5.338   3.008  1.00  1.00      PROC O
ATOM   2975  N   THR    70      15.786   4.530   1.040  1.00  1.00      PROC N
ATOM   2976  HN  THR    70      15.586   4.323   0.077  1.00  0.00      PROC H
ATOM   2977  CA  THR    70      17.091   4.170   1.585  1.00  1.00      PROC C
ATOM   2978  HA  THR    70      16.929   3.578   2.472  1.00  0.00      PROC H
ATOM   2979  CB  THR    70      17.924   3.318   0.615  1.00  0.50      PROC C
ATOM   2980  HB  THR    70      18.879   3.025   1.112  1.00  0.00      PROC H
ATOM   2981  OG1 THR    70      18.266   4.127  -0.515  1.00  0.50      PROC O
ATOM   2982  HG1 THR    70      17.504   4.647  -0.826  1.00  0.00      PROC H
ATOM   2983  CG2 THR    70      17.210   2.060   0.166  1.00  0.50      PROC C
ATOM   2984 HG21 THR    70      16.254   2.269  -0.339  1.00  0.00      PROC H
ATOM   2985 HG22 THR    70      17.012   1.416   1.045  1.00  0.00      PROC H
ATOM   2986 HG23 THR    70      17.845   1.490  -0.548  1.00  0.00      PROC H
ATOM   2987  C   THR    70      17.858   5.419   2.034  1.00  1.00      PROC C
ATOM   2988  O   THR    70      18.712   5.327   2.910  1.00  1.00      PROC O
ATOM   2989  N   GLU    71      17.548   6.576   1.425  1.00  1.00      PROC N
ATOM   2990  HN  GLU    71      16.874   6.604   0.687  1.00  0.00      PROC H
ATOM   2991  CA  GLU    71      18.250   7.821   1.689  1.00  1.00      PROC C
ATOM   2992  HA  GLU    71      19.297   7.623   1.866  1.00  0.00      PROC H
ATOM   2993  CB  GLU    71      18.097   8.767   0.491  1.00  0.50      PROC C
ATOM   2994  HB1 GLU    71      18.216   9.834   0.793  1.00  0.00      PROC H
ATOM   2995  HB2 GLU    71      17.059   8.663   0.096  1.00  0.00      PROC H
ATOM   2996  CG  GLU    71      19.094   8.510  -0.622  1.00  0.50      PROC C
ATOM   2997  HG1 GLU    71      19.159   7.408  -0.786  1.00  0.00      PROC H
ATOM   2998  HG2 GLU    71      20.100   8.879  -0.340  1.00  0.00      PROC H
ATOM   2999  CD  GLU    71      18.752   9.100  -1.984  1.00  0.50      PROC C
ATOM   3000  OE1 GLU    71      18.536  10.336  -2.085  1.00  0.50      PROC O
ATOM   3001  OE2 GLU    71      18.716   8.324  -2.957  1.00  0.50      PROC O
ATOM   3002  C   GLU    71      17.713   8.494   2.960  1.00  1.00      PROC C
ATOM   3003  O   GLU    71      18.336   9.423   3.466  1.00  1.00      PROC O
ATOM   3004  N   TYR    72      16.552   8.053   3.467  1.00  1.00      PROC N
ATOM   3005  HN  TYR    72      16.107   7.242   3.089  1.00  0.00      PROC H
ATOM   3006  CA  TYR    72      15.827   8.856   4.444  1.00  1.00      PROC C
ATOM   3007  HA  TYR    72      15.894   9.887   4.124  1.00  0.00      PROC H
ATOM   3008  CB  TYR    72      14.346   8.461   4.446  1.00  0.50      PROC C
ATOM   3009  HB1 TYR    72      14.207   7.476   4.941  1.00  0.00      PROC H
ATOM   3010  HB2 TYR    72      14.034   8.321   3.384  1.00  0.00      PROC H
ATOM   3011  CG  TYR    72      13.387   9.456   5.050  1.00  0.50      PROC C
ATOM   3012  CD1 TYR    72      12.828  10.489   4.298  1.00  0.50      PROC C
ATOM   3013  HD1 TYR    72      13.089  10.575   3.253  1.00  0.00      PROC H
ATOM   3014  CE1 TYR    72      11.938  11.397   4.867  1.00  0.50      PROC C
ATOM   3015  HE1 TYR    72      11.509  12.191   4.276  1.00  0.00      PROC H
ATOM   3016  CZ  TYR    72      11.608  11.285   6.217  1.00  0.50      PROC C
ATOM   3017  OH  TYR    72      10.731  12.125   6.837  1.00  0.50      PROC O
ATOM   3018  HH  TYR    72      11.275  12.672   7.422  1.00  0.00      PROC H
ATOM   3019  CD2 TYR    72      13.052   9.375   6.389  1.00  0.50      PROC C
ATOM   3020  HD2 TYR    72      13.490   8.593   6.997  1.00  0.00      PROC H
ATOM   3021  CE2 TYR    72      12.177  10.275   6.982  1.00  0.50      PROC C
ATOM   3022  HE2 TYR    72      11.941  10.184   8.033  1.00  0.00      PROC H
ATOM   3023  C   TYR    72      16.504   8.760   5.815  1.00  1.00      PROC C
ATOM   3024  O   TYR    72      16.810   7.666   6.279  1.00  1.00      PROC O
ATOM   3025  N   ASN    73      16.668   9.903   6.496  1.00  1.00      PROC N
ATOM   3026  HN  ASN    73      16.393  10.771   6.100  1.00  0.00      PROC H
ATOM   3027  CA  ASN    73      17.497   9.924   7.694  1.00  1.00      PROC C
ATOM   3028  HA  ASN    73      17.945   8.951   7.858  1.00  0.00      PROC H
ATOM   3029  CB  ASN    73      18.624  10.949   7.594  1.00  0.50      PROC C
ATOM   3030  HB1 ASN    73      18.963  11.261   8.611  1.00  0.00      PROC H
ATOM   3031  HB2 ASN    73      18.268  11.862   7.074  1.00  0.00      PROC H
ATOM   3032  CG  ASN    73      19.859  10.373   6.939  1.00  0.50      PROC C
ATOM   3033  OD1 ASN    73      20.294   9.267   7.278  1.00  0.50      PROC O
ATOM   3034  ND2 ASN    73      20.434  11.124   6.011  1.00  0.50      PROC N
ATOM   3035 HD21 ASN    73      21.265  10.779   5.586  1.00  0.00      PROC H
ATOM   3036 HD22 ASN    73      20.109  12.050   5.840  1.00  0.00      PROC H
ATOM   3037  C   ASN    73      16.677  10.126   8.965  1.00  1.00      PROC C
ATOM   3038  O   ASN    73      17.039   9.604  10.010  1.00  1.00      PROC O
ATOM   3039  N   GLU    74      15.588  10.894   8.863  1.00  1.00      PROC N
ATOM   3040  HN  GLU    74      15.292  11.269   7.993  1.00  0.00      PROC H
ATOM   3041  CA  GLU    74      14.819  11.315  10.021  1.00  1.00      PROC C
ATOM   3042  HA  GLU    74      15.523  11.605  10.786  1.00  0.00      PROC H
ATOM   3043  CB  GLU    74      13.972  12.532   9.656  1.00  0.50      PROC C
ATOM   3044  HB1 GLU    74      13.250  12.781  10.468  1.00  0.00      PROC H
ATOM   3045  HB2 GLU    74      13.370  12.272   8.753  1.00  0.00      PROC H
ATOM   3046  CG  GLU    74      14.826  13.750   9.370  1.00  0.50      PROC C
ATOM   3047  HG1 GLU    74      15.707  13.472   8.750  1.00  0.00      PROC H
ATOM   3048  HG2 GLU    74      15.223  14.183  10.311  1.00  0.00      PROC H
ATOM   3049  CD  GLU    74      14.146  14.858   8.583  1.00  0.50      PROC C
ATOM   3050  OE1 GLU    74      13.492  14.542   7.564  1.00  0.50      PROC O
ATOM   3051  OE2 GLU    74      14.273  16.037   8.989  1.00  0.50      PROC O
ATOM   3052  C   GLU    74      13.978  10.150  10.535  1.00  1.00      PROC C
ATOM   3053  O   GLU    74      13.746   9.183   9.816  1.00  1.00      PROC O
ATOM   3054  N   PRO    75      13.537  10.170  11.816  1.00  1.00      PROC N
ATOM   3055  CD  PRO    75      14.099  10.971  12.919  1.00  0.50      PROC C
ATOM   3056  HD1 PRO    75      13.552  11.939  12.982  1.00  0.00      PROC H
ATOM   3057  HD2 PRO    75      15.193  11.140  12.810  1.00  0.00      PROC H
ATOM   3058  CA  PRO    75      12.450   9.295  12.264  1.00  1.00      PROC C
ATOM   3059  HA  PRO    75      12.688   8.281  11.977  1.00  0.00      PROC H
ATOM   3060  CB  PRO    75      12.417   9.511  13.790  1.00  0.50      PROC C
ATOM   3061  HB1 PRO    75      12.200   8.573  14.340  1.00  0.00      PROC H
ATOM   3062  HB2 PRO    75      11.654  10.274  14.068  1.00  0.00      PROC H
ATOM   3063  CG  PRO    75      13.788  10.077  14.101  1.00  0.50      PROC C
ATOM   3064  HG1 PRO    75      13.815  10.630  15.064  1.00  0.00      PROC H
ATOM   3065  HG2 PRO    75      14.536   9.252  14.139  1.00  0.00      PROC H
ATOM   3066  C   PRO    75      11.129   9.691  11.599  1.00  1.00      PROC C
ATOM   3067  O   PRO    75      10.936  10.841  11.218  1.00  1.00      PROC O
ATOM   3068  N   HSD    76      10.207   8.737  11.484  1.00  1.00      PROC N
ATOM   3069  HN  HSD    76      10.345   7.814  11.834  1.00  0.00      PROC H
ATOM   3070  CA  HSD    76       8.982   8.940  10.728  1.00  1.00      PROC C
ATOM   3071  HA  HSD    76       8.620   9.948  10.868  1.00  0.00      PROC H
ATOM   3072  CB  HSD    76       9.262   8.658   9.247  1.00  0.50      PROC C
ATOM   3073  HB1 HSD    76       9.868   9.457   8.772  1.00  0.00      PROC H
ATOM   3074  HB2 HSD    76       8.285   8.612   8.789  1.00  0.00      PROC H
ATOM   3075  ND1 HSD    76      11.228   7.116   9.002  1.00  0.50      PROC N
ATOM   3076  HD1 HSD    76      11.918   7.843   9.094  1.00  0.00      PROC H
ATOM   3077  CG  HSD    76       9.857   7.304   9.053  1.00  0.50      PROC C
ATOM   3078  CE1 HSD    76      11.492   5.832   8.870  1.00  0.50      PROC C
ATOM   3079  HE1 HSD    76      12.478   5.394   8.771  1.00  0.00      PROC H
ATOM   3080  NE2 HSD    76      10.320   5.170   8.847  1.00  0.50      PROC N
ATOM   3081  CD2 HSD    76       9.295   6.076   8.969  1.00  0.50      PROC C
ATOM   3082  HD2 HSD    76       8.274   5.750   8.936  1.00  0.00      PROC H
ATOM   3083  C   HSD    76       7.921   7.971  11.241  1.00  1.00      PROC C
ATOM   3084  O   HSD    76       8.232   7.039  11.979  1.00  1.00      PROC O
ATOM   3085  N   GLU    77       6.673   8.205  10.835  1.00  1.00      PROC N
ATOM   3086  HN  GLU    77       6.473   9.009  10.281  1.00  0.00      PROC H
ATOM   3087  CA  GLU    77       5.560   7.343  11.185  1.00  1.00      PROC C
ATOM   3088  HA  GLU    77       5.538   7.211  12.251  1.00  0.00      PROC H
ATOM   3089  CB  GLU    77       4.248   7.985  10.734  1.00  0.50      PROC C
ATOM   3090  HB1 GLU    77       4.429   8.411   9.719  1.00  0.00      PROC H
ATOM   3091  HB2 GLU    77       4.016   8.839  11.410  1.00  0.00      PROC H
ATOM   3092  CG  GLU    77       3.067   7.019  10.647  1.00  0.50      PROC C
ATOM   3093  HG1 GLU    77       2.900   6.555  11.641  1.00  0.00      PROC H
ATOM   3094  HG2 GLU    77       3.271   6.204   9.917  1.00  0.00      PROC H
ATOM   3095  CD  GLU    77       1.754   7.657  10.219  1.00  0.50      PROC C
ATOM   3096  OE1 GLU    77       0.973   6.982   9.502  1.00  0.50      PROC O
ATOM   3097  OE2 GLU    77       1.506   8.831  10.614  1.00  0.50      PROC O
ATOM   3098  C   GLU    77       5.784   5.966  10.566  1.00  1.00      PROC C
ATOM   3099  O   GLU    77       6.077   5.835   9.376  1.00  1.00      PROC O
ATOM   3100  N   SER    78       5.608   4.942  11.400  1.00  1.00      PROC N
ATOM   3101  HN  SER    78       5.358   5.097  12.349  1.00  0.00      PROC H
ATOM   3102  CA  SER    78       5.946   3.583  11.034  1.00  1.00      PROC C
ATOM   3103  HA  SER    78       5.873   3.459   9.963  1.00  0.00      PROC H
ATOM   3104  CB  SER    78       7.354   3.284  11.490  1.00  0.50      PROC C
ATOM   3105  HB1 SER    78       7.454   3.301  12.599  1.00  0.00      PROC H
ATOM   3106  HB2 SER    78       8.031   4.078  11.086  1.00  0.00      PROC H
ATOM   3107  OG  SER    78       7.783   2.042  10.972  1.00  0.50      PROC O
ATOM   3108  HG1 SER    78       8.750   2.069  11.017  1.00  0.00      PROC H
ATOM   3109  C   SER    78       4.932   2.641  11.680  1.00  1.00      PROC C
ATOM   3110  O   SER    78       4.889   2.561  12.897  1.00  1.00      PROC O
ATOM   3111  N   ARG    79       4.127   1.942  10.867  1.00  1.00      PROC N
ATOM   3112  HN  ARG    79       4.225   2.000   9.870  1.00  0.00      PROC H
ATOM   3113  CA  ARG    79       3.023   1.146  11.384  1.00  1.00      PROC C
ATOM   3114  HA  ARG    79       3.028   1.157  12.467  1.00  0.00      PROC H
ATOM   3115  CB  ARG    79       1.689   1.704  10.874  1.00  0.50      PROC C
ATOM   3116  HB1 ARG    79       0.828   1.136  11.288  1.00  0.00      PROC H
ATOM   3117  HB2 ARG    79       1.682   1.532   9.766  1.00  0.00      PROC H
ATOM   3118  CG  ARG    79       1.528   3.204  11.056  1.00  0.50      PROC C
ATOM   3119  HG1 ARG    79       0.823   3.552  10.264  1.00  0.00      PROC H
ATOM   3120  HG2 ARG    79       2.454   3.798  10.921  1.00  0.00      PROC H
ATOM   3121  CD  ARG    79       0.903   3.451  12.410  1.00  0.50      PROC C
ATOM   3122  HD1 ARG    79       1.644   3.242  13.218  1.00  0.00      PROC H
ATOM   3123  HD2 ARG    79       0.056   2.742  12.559  1.00  0.00      PROC H
ATOM   3124  NE  ARG    79       0.324   4.782  12.454  1.00  0.50      PROC N
ATOM   3125  HE  ARG    79      -0.291   5.071  11.735  1.00  0.00      PROC H
ATOM   3126  CZ  ARG    79       0.708   5.744  13.293  1.00  0.50      PROC C
ATOM   3127  NH1 ARG    79       0.119   6.931  13.252  1.00  0.50      PROC N
ATOM   3128 HH11 ARG    79      -0.443   7.164  12.472  1.00  0.00      PROC H
ATOM   3129 HH12 ARG    79       0.354   7.586  13.961  1.00  0.00      PROC H
ATOM   3130  NH2 ARG    79       1.677   5.515  14.167  1.00  0.50      PROC N
ATOM   3131 HH21 ARG    79       2.001   4.586  14.319  1.00  0.00      PROC H
ATOM   3132 HH22 ARG    79       1.954   6.230  14.800  1.00  0.00      PROC H
ATOM   3133  C   ARG    79       3.145  -0.315  10.955  1.00  1.00      PROC C
ATOM   3134  O   ARG    79       3.736  -0.635   9.931  1.00  1.00      PROC O
ATOM   3135  N   THR    80       2.529  -1.178  11.758  1.00  1.00      PROC N
ATOM   3136  HN  THR    80       2.187  -0.837  12.639  1.00  0.00      PROC H
ATOM   3137  CA  THR    80       2.360  -2.601  11.530  1.00  1.00      PROC C
ATOM   3138  HA  THR    80       2.593  -2.823  10.510  1.00  0.00      PROC H
ATOM   3139  CB  THR    80       3.238  -3.401  12.506  1.00  0.50      PROC C
ATOM   3140  HB  THR    80       3.129  -4.500  12.338  1.00  0.00      PROC H
ATOM   3141  OG1 THR    80       2.799  -3.059  13.825  1.00  0.50      PROC O
ATOM   3142  HG1 THR    80       2.915  -2.092  13.932  1.00  0.00      PROC H
ATOM   3143  CG2 THR    80       4.705  -3.034  12.401  1.00  0.50      PROC C
ATOM   3144 HG21 THR    80       4.894  -1.972  12.663  1.00  0.00      PROC H
ATOM   3145 HG22 THR    80       5.062  -3.204  11.362  1.00  0.00      PROC H
ATOM   3146 HG23 THR    80       5.323  -3.668  13.072  1.00  0.00      PROC H
ATOM   3147  C   THR    80       0.888  -2.947  11.767  1.00  1.00      PROC C
ATOM   3148  O   THR    80       0.086  -2.082  12.137  1.00  1.00      PROC O
ATOM   3149  N   ASN    81       0.554  -4.234  11.612  1.00  1.00      PROC N
ATOM   3150  HN  ASN    81       1.239  -4.904  11.315  1.00  0.00      PROC H
ATOM   3151  CA  ASN    81      -0.790  -4.739  11.855  1.00  1.00      PROC C
ATOM   3152  HA  ASN    81      -1.455  -4.133  11.254  1.00  0.00      PROC H
ATOM   3153  CB  ASN    81      -0.942  -6.208  11.450  1.00  0.50      PROC C
ATOM   3154  HB1 ASN    81      -1.797  -6.649  12.002  1.00  0.00      PROC H
ATOM   3155  HB2 ASN    81      -0.023  -6.773  11.718  1.00  0.00      PROC H
ATOM   3156  CG  ASN    81      -1.227  -6.337   9.966  1.00  0.50      PROC C
ATOM   3157  OD1 ASN    81      -1.465  -5.334   9.296  1.00  0.50      PROC O
ATOM   3158  ND2 ASN    81      -1.211  -7.550   9.437  1.00  0.50      PROC N
ATOM   3159 HD21 ASN    81      -1.457  -7.656   8.467  1.00  0.00      PROC H
ATOM   3160 HD22 ASN    81      -0.777  -8.301   9.928  1.00  0.00      PROC H
ATOM   3161  C   ASN    81      -1.264  -4.393  13.258  1.00  1.00      PROC C
ATOM   3162  O   ASN    81      -2.434  -4.029  13.454  1.00  1.00      PROC O
ATOM   3163  N   ALA    82      -0.327  -4.462  14.209  1.00  1.00      PROC N
ATOM   3164  HN  ALA    82       0.609  -4.766  14.000  1.00  0.00      PROC H
ATOM   3165  CA  ALA    82      -0.619  -4.181  15.608  1.00  1.00      PROC C
ATOM   3166  HA  ALA    82      -1.494  -4.743  15.903  1.00  0.00      PROC H
ATOM   3167  CB  ALA    82       0.547  -4.593  16.478  1.00  0.50      PROC C
ATOM   3168  HB1 ALA    82       1.453  -3.994  16.233  1.00  0.00      PROC H
ATOM   3169  HB2 ALA    82       0.809  -5.658  16.338  1.00  0.00      PROC H
ATOM   3170  HB3 ALA    82       0.317  -4.434  17.555  1.00  0.00      PROC H
ATOM   3171  C   ALA    82      -0.989  -2.717  15.818  1.00  1.00      PROC C
ATOM   3172  O   ALA    82      -1.869  -2.410  16.616  1.00  1.00      PROC O
ATOM   3173  N   ASP    83      -0.337  -1.806  15.099  1.00  1.00      PROC N
ATOM   3174  HN  ASP    83       0.432  -2.047  14.509  1.00  0.00      PROC H
ATOM   3175  CA  ASP    83      -0.720  -0.405  15.193  1.00  1.00      PROC C
ATOM   3176  HA  ASP    83      -0.720  -0.124  16.240  1.00  0.00      PROC H
ATOM   3177  CB  ASP    83       0.250   0.505  14.431  1.00  0.50      PROC C
ATOM   3178  HB1 ASP    83      -0.129   1.548  14.424  1.00  0.00      PROC H
ATOM   3179  HB2 ASP    83       0.349   0.158  13.383  1.00  0.00      PROC H
ATOM   3180  CG  ASP    83       1.637   0.551  15.047  1.00  0.50      PROC C
ATOM   3181  OD1 ASP    83       1.795   1.310  16.012  1.00  0.50      PROC O
ATOM   3182  OD2 ASP    83       2.543  -0.161  14.555  1.00  0.50      PROC O
ATOM   3183  C   ASP    83      -2.145  -0.218  14.673  1.00  1.00      PROC C
ATOM   3184  O   ASP    83      -2.914   0.554  15.245  1.00  1.00      PROC O
ATOM   3185  N   ILE    84      -2.474  -0.902  13.566  1.00  1.00      PROC N
ATOM   3186  HN  ILE    84      -1.805  -1.518  13.145  1.00  0.00      PROC H
ATOM   3187  CA  ILE    84      -3.761  -0.725  12.911  1.00  1.00      PROC C
ATOM   3188  HA  ILE    84      -3.956   0.329  12.780  1.00  0.00      PROC H
ATOM   3189  CB  ILE    84      -3.817  -1.455  11.547  1.00  0.50      PROC C
ATOM   3190  HB  ILE    84      -3.596  -2.538  11.731  1.00  0.00      PROC H
ATOM   3191  CG2 ILE    84      -5.200  -1.402  10.933  1.00  0.50      PROC C
ATOM   3192 HG21 ILE    84      -5.528  -0.352  10.782  1.00  0.00      PROC H
ATOM   3193 HG22 ILE    84      -5.954  -1.918  11.569  1.00  0.00      PROC H
ATOM   3194 HG23 ILE    84      -5.201  -1.911   9.946  1.00  0.00      PROC H
ATOM   3195  CG1 ILE    84      -2.748  -0.971  10.560  1.00  0.50      PROC C
ATOM   3196 HG11 ILE    84      -2.959  -1.408   9.556  1.00  0.00      PROC H
ATOM   3197 HG12 ILE    84      -1.762  -1.373  10.869  1.00  0.00      PROC H
ATOM   3198  CD  ILE    84      -2.644   0.535  10.453  1.00  0.50      PROC C
ATOM   3199  HD1 ILE    84      -2.372   0.992  11.428  1.00  0.00      PROC H
ATOM   3200  HD2 ILE    84      -3.602   0.978  10.103  1.00  0.00      PROC H
ATOM   3201  HD3 ILE    84      -1.845   0.811   9.731  1.00  0.00      PROC H
ATOM   3202  C   ILE    84      -4.815  -1.242  13.873  1.00  1.00      PROC C
ATOM   3203  O   ILE    84      -5.813  -0.580  14.108  1.00  1.00      PROC O
ATOM   3204  N   ILE    85      -4.563  -2.426  14.442  1.00  1.00      PROC N
ATOM   3205  HN  ILE    85      -3.744  -2.962  14.212  1.00  0.00      PROC H
ATOM   3206  CA  ILE    85      -5.522  -3.030  15.347  1.00  1.00      PROC C
ATOM   3207  HA  ILE    85      -6.483  -3.088  14.852  1.00  0.00      PROC H
ATOM   3208  CB  ILE    85      -5.104  -4.461  15.729  1.00  0.50      PROC C
ATOM   3209  HB  ILE    85      -4.024  -4.440  16.016  1.00  0.00      PROC H
ATOM   3210  CG2 ILE    85      -5.908  -4.960  16.920  1.00  0.50      PROC C
ATOM   3211 HG21 ILE    85      -7.000  -4.880  16.726  1.00  0.00      PROC H
ATOM   3212 HG22 ILE    85      -5.673  -4.394  17.846  1.00  0.00      PROC H
ATOM   3213 HG23 ILE    85      -5.681  -6.026  17.132  1.00  0.00      PROC H
ATOM   3214  CG1 ILE    85      -5.265  -5.382  14.516  1.00  0.50      PROC C
ATOM   3215 HG11 ILE    85      -4.994  -4.837  13.582  1.00  0.00      PROC H
ATOM   3216 HG12 ILE    85      -6.347  -5.641  14.422  1.00  0.00      PROC H
ATOM   3217  CD  ILE    85      -4.433  -6.644  14.564  1.00  0.50      PROC C
ATOM   3218  HD1 ILE    85      -4.594  -7.183  15.520  1.00  0.00      PROC H
ATOM   3219  HD2 ILE    85      -3.352  -6.393  14.501  1.00  0.00      PROC H
ATOM   3220  HD3 ILE    85      -4.678  -7.324  13.722  1.00  0.00      PROC H
ATOM   3221  C   ILE    85      -5.716  -2.105  16.541  1.00  1.00      PROC C
ATOM   3222  O   ILE    85      -6.844  -1.914  16.984  1.00  1.00      PROC O
ATOM   3223  N   GLU    86      -4.623  -1.496  17.012  1.00  1.00      PROC N
ATOM   3224  HN  GLU    86      -3.706  -1.749  16.691  1.00  0.00      PROC H
ATOM   3225  CA  GLU    86      -4.700  -0.591  18.149  1.00  1.00      PROC C
ATOM   3226  HA  GLU    86      -5.185  -1.132  18.949  1.00  0.00      PROC H
ATOM   3227  CB  GLU    86      -3.318  -0.148  18.632  1.00  0.50      PROC C
ATOM   3228  HB1 GLU    86      -2.774   0.411  17.843  1.00  0.00      PROC H
ATOM   3229  HB2 GLU    86      -2.738  -1.083  18.820  1.00  0.00      PROC H
ATOM   3230  CG  GLU    86      -3.386   0.656  19.919  1.00  0.50      PROC C
ATOM   3231  HG1 GLU    86      -3.836   1.646  19.761  1.00  0.00      PROC H
ATOM   3232  HG2 GLU    86      -2.355   0.817  20.305  1.00  0.00      PROC H
ATOM   3233  CD  GLU    86      -4.166   0.012  21.065  1.00  0.50      PROC C
ATOM   3234  OE1 GLU    86      -4.885   0.751  21.788  1.00  0.50      PROC O
ATOM   3235  OE2 GLU    86      -4.047  -1.230  21.250  1.00  0.50      PROC O
ATOM   3236  C   GLU    86      -5.601   0.596  17.820  1.00  1.00      PROC C
ATOM   3237  O   GLU    86      -6.441   0.982  18.636  1.00  1.00      PROC O
ATOM   3238  N   THR    87      -5.429   1.153  16.618  1.00  1.00      PROC N
ATOM   3239  HN  THR    87      -4.761   0.745  15.990  1.00  0.00      PROC H
ATOM   3240  CA  THR    87      -6.246   2.280  16.199  1.00  1.00      PROC C
ATOM   3241  HA  THR    87      -6.160   3.047  16.929  1.00  0.00      PROC H
ATOM   3242  CB  THR    87      -5.793   2.875  14.863  1.00  0.50      PROC C
ATOM   3243  HB  THR    87      -5.784   2.085  14.075  1.00  0.00      PROC H
ATOM   3244  OG1 THR    87      -4.458   3.333  15.060  1.00  0.50      PROC O
ATOM   3245  HG1 THR    87      -3.887   2.547  15.123  1.00  0.00      PROC H
ATOM   3246  CG2 THR    87      -6.665   4.034  14.429  1.00  0.50      PROC C
ATOM   3247 HG21 THR    87      -7.093   4.579  15.297  1.00  0.00      PROC H
ATOM   3248 HG22 THR    87      -7.474   3.651  13.786  1.00  0.00      PROC H
ATOM   3249 HG23 THR    87      -6.082   4.758  13.818  1.00  0.00      PROC H
ATOM   3250  C   THR    87      -7.718   1.882  16.174  1.00  1.00      PROC C
ATOM   3251  O   THR    87      -8.569   2.655  16.601  1.00  1.00      PROC O
ATOM   3252  N   LEU    88      -8.014   0.673  15.699  1.00  1.00      PROC N
ATOM   3253  HN  LEU    88      -7.311   0.023  15.398  1.00  0.00      PROC H
ATOM   3254  CA  LEU    88      -9.404   0.243  15.589  1.00  1.00      PROC C
ATOM   3255  HA  LEU    88      -9.982   1.040  15.144  1.00  0.00      PROC H
ATOM   3256  CB  LEU    88      -9.518  -0.997  14.701  1.00  0.50      PROC C
ATOM   3257  HB1 LEU    88     -10.576  -1.353  14.697  1.00  0.00      PROC H
ATOM   3258  HB2 LEU    88      -8.904  -1.813  15.149  1.00  0.00      PROC H
ATOM   3259  CG  LEU    88      -9.086  -0.820  13.245  1.00  0.50      PROC C
ATOM   3260  HG  LEU    88      -8.028  -0.477  13.217  1.00  0.00      PROC H
ATOM   3261  CD1 LEU    88      -9.164  -2.143  12.492  1.00  0.50      PROC C
ATOM   3262 HD11 LEU    88     -10.199  -2.549  12.521  1.00  0.00      PROC H
ATOM   3263 HD12 LEU    88      -8.497  -2.898  12.966  1.00  0.00      PROC H
ATOM   3264 HD13 LEU    88      -8.855  -2.025  11.434  1.00  0.00      PROC H
ATOM   3265  CD2 LEU    88      -9.940   0.224  12.534  1.00  0.50      PROC C
ATOM   3266 HD21 LEU    88      -9.860   1.212  13.029  1.00  0.00      PROC H
ATOM   3267 HD22 LEU    88     -11.008  -0.090  12.544  1.00  0.00      PROC H
ATOM   3268 HD23 LEU    88      -9.611   0.327  11.482  1.00  0.00      PROC H
ATOM   3269  C   LEU    88     -10.037   0.025  16.969  1.00  1.00      PROC C
ATOM   3270  O   LEU    88     -11.239   0.239  17.135  1.00  1.00      PROC O
ATOM   3271  N   ARG    89      -9.252  -0.391  17.957  1.00  1.00      PROC N
ATOM   3272  HN  ARG    89      -8.306  -0.674  17.792  1.00  0.00      PROC H
ATOM   3273  CA  ARG    89      -9.785  -0.561  19.330  1.00  1.00      PROC C
ATOM   3274  HA  ARG    89     -10.703  -1.135  19.300  1.00  0.00      PROC H
ATOM   3275  CB  ARG    89      -8.755  -1.216  20.247  1.00  0.50      PROC C
ATOM   3276  HB1 ARG    89      -9.151  -1.271  21.289  1.00  0.00      PROC H
ATOM   3277  HB2 ARG    89      -7.899  -0.494  20.217  1.00  0.00      PROC H
ATOM   3278  CG  ARG    89      -8.273  -2.584  19.793  1.00  0.50      PROC C
ATOM   3279  HG1 ARG    89      -8.133  -2.674  18.704  1.00  0.00      PROC H
ATOM   3280  HG2 ARG    89      -9.076  -3.316  20.047  1.00  0.00      PROC H
ATOM   3281  CD  ARG    89      -7.009  -2.971  20.536  1.00  0.50      PROC C
ATOM   3282  HD1 ARG    89      -6.154  -2.977  19.818  1.00  0.00      PROC H
ATOM   3283  HD2 ARG    89      -7.101  -4.008  20.929  1.00  0.00      PROC H
ATOM   3284  NE  ARG    89      -6.684  -1.999  21.568  1.00  0.50      PROC N
ATOM   3285  HE  ARG    89      -5.959  -1.325  21.344  1.00  0.00      PROC H
ATOM   3286  CZ  ARG    89      -6.597  -2.273  22.864  1.00  0.50      PROC C
ATOM   3287  NH1 ARG    89      -6.361  -3.509  23.264  1.00  0.50      PROC N
ATOM   3288 HH11 ARG    89      -5.861  -4.059  22.607  1.00  0.00      PROC H
ATOM   3289 HH12 ARG    89      -6.146  -3.612  24.244  1.00  0.00      PROC H
ATOM   3290  NH2 ARG    89      -6.739  -1.307  23.755  1.00  0.50      PROC N
ATOM   3291 HH21 ARG    89      -6.415  -1.520  24.672  1.00  0.00      PROC H
ATOM   3292 HH22 ARG    89      -6.640  -0.398  23.362  1.00  0.00      PROC H
ATOM   3293  C   ARG    89     -10.092   0.823  19.892  1.00  1.00      PROC C
ATOM   3294  O   ARG    89     -10.959   0.930  20.762  1.00  1.00      PROC O
ATOM   3295  N   LYS    90      -9.404   1.832  19.380  1.00  1.00      PROC N
ATOM   3296  HN  LYS    90      -8.692   1.648  18.708  1.00  0.00      PROC H
ATOM   3297  CA  LYS    90      -9.568   3.206  19.905  1.00  1.00      PROC C
ATOM   3298  HA  LYS    90      -9.854   3.169  20.950  1.00  0.00      PROC H
ATOM   3299  CB  LYS    90      -8.232   3.942  19.795  1.00  0.50      PROC C
ATOM   3300  HB1 LYS    90      -8.399   5.030  19.938  1.00  0.00      PROC H
ATOM   3301  HB2 LYS    90      -7.982   3.744  18.738  1.00  0.00      PROC H
ATOM   3302  CG  LYS    90      -7.186   3.496  20.808  1.00  0.50      PROC C
ATOM   3303  HG1 LYS    90      -7.054   2.389  20.711  1.00  0.00      PROC H
ATOM   3304  HG2 LYS    90      -7.552   3.672  21.847  1.00  0.00      PROC H
ATOM   3305  CD  LYS    90      -5.834   4.144  20.620  1.00  0.50      PROC C
ATOM   3306  HD1 LYS    90      -5.065   3.497  21.107  1.00  0.00      PROC H
ATOM   3307  HD2 LYS    90      -5.832   5.101  21.199  1.00  0.00      PROC H
ATOM   3308  CE  LYS    90      -5.522   4.474  19.176  1.00  0.50      PROC C
ATOM   3309  HE1 LYS    90      -5.400   5.585  19.113  1.00  0.00      PROC H
ATOM   3310  HE2 LYS    90      -6.228   4.230  18.390  1.00  0.00      PROC H
ATOM   3311  NZ  LYS    90      -4.220   3.908  18.757  1.00  0.50      PROC N
ATOM   3312  HZ1 LYS    90      -4.190   2.883  18.910  1.00  0.00      PROC H
ATOM   3313  HZ2 LYS    90      -3.453   4.345  19.326  1.00  0.00      PROC H
ATOM   3314  HZ3 LYS    90      -3.994   4.139  17.767  1.00  0.00      PROC H
ATOM   3315  C   LYS    90     -10.708   3.909  19.170  1.00  1.00      PROC C
ATOM   3316  O   LYS    90     -11.343   4.769  19.790  1.00  1.00      PROC O
ATOM   3317  N   LYS    91     -10.966   3.555  17.914  1.00  1.00      PROC N
ATOM   3318  HN  LYS    91     -10.505   2.775  17.495  1.00  0.00      PROC H
ATOM   3319  CA  LYS    91     -12.010   4.276  17.139  1.00  1.00      PROC C
ATOM   3320  HA  LYS    91     -11.976   5.327  17.393  1.00  0.00      PROC H
ATOM   3321  CB  LYS    91     -11.793   4.125  15.634  1.00  0.50      PROC C
ATOM   3322  HB1 LYS    91     -12.690   4.470  15.068  1.00  0.00      PROC H
ATOM   3323  HB2 LYS    91     -11.698   3.026  15.441  1.00  0.00      PROC H
ATOM   3324  CG  LYS    91     -10.574   4.833  15.068  1.00  0.50      PROC C
ATOM   3325  HG1 LYS    91      -9.707   4.689  15.752  1.00  0.00      PROC H
ATOM   3326  HG2 LYS    91     -10.802   5.923  15.058  1.00  0.00      PROC H
ATOM   3327  CD  LYS    91     -10.191   4.321  13.700  1.00  0.50      PROC C
ATOM   3328  HD1 LYS    91     -11.086   3.742  13.352  1.00  0.00      PROC H
ATOM   3329  HD2 LYS    91      -9.404   3.551  13.768  1.00  0.00      PROC H
ATOM   3330  CE  LYS    91      -9.900   5.432  12.717  1.00  0.50      PROC C
ATOM   3331  HE1 LYS    91      -8.828   5.376  12.424  1.00  0.00      PROC H
ATOM   3332  HE2 LYS    91     -10.098   6.433  13.144  1.00  0.00      PROC H
ATOM   3333  NZ  LYS    91     -10.708   5.290  11.485  1.00  0.50      PROC N
ATOM   3334  HZ1 LYS    91     -11.733   5.420  11.701  1.00  0.00      PROC H
ATOM   3335  HZ2 LYS    91     -10.576   4.354  11.067  1.00  0.00      PROC H
ATOM   3336  HZ3 LYS    91     -10.439   6.029  10.794  1.00  0.00      PROC H
ATOM   3337  C   LYS    91     -13.392   3.760  17.542  1.00  1.00      PROC C
ATOM   3338  O   LYS    91     -13.477   2.636  18.055  1.00  1.00      PROC O
ATOM   3339  N   GLY    92     -14.429   4.566  17.325  1.00  1.00      PROC N
ATOM   3340  HN  GLY    92     -14.289   5.482  16.969  1.00  0.00      PROC H
ATOM   3341  CA  GLY    92     -15.807   4.132  17.626  1.00  1.00      PROC C
ATOM   3342  HA1 GLY    92     -16.310   4.951  18.101  1.00  0.00      PROC H
ATOM   3343  HA2 GLY    92     -15.819   3.228  18.221  1.00  0.00      PROC H
ATOM   3344  C   GLY    92     -16.573   3.838  16.350  1.00  1.00      PROC C
ATOM   3345  O   GLY    92     -17.605   3.153  16.421  1.00  1.00      PROC O
ATOM   3346  N   PHE    93     -16.083   4.343  15.222  1.00  1.00      PROC N
ATOM   3347  HN  PHE    93     -15.145   4.650  15.176  1.00  0.00      PROC H
ATOM   3348  CA  PHE    93     -16.789   4.172  13.930  1.00  1.00      PROC C
ATOM   3349  HA  PHE    93     -17.778   3.775  14.094  1.00  0.00      PROC H
ATOM   3350  CB  PHE    93     -16.804   5.492  13.156  1.00  0.50      PROC C
ATOM   3351  HB1 PHE    93     -16.879   5.289  12.064  1.00  0.00      PROC H
ATOM   3352  HB2 PHE    93     -15.850   6.032  13.339  1.00  0.00      PROC H
ATOM   3353  CG  PHE    93     -17.972   6.395  13.456  1.00  0.50      PROC C
ATOM   3354  CD1 PHE    93     -17.796   7.763  13.584  1.00  0.50      PROC C
ATOM   3355  HD1 PHE    93     -16.805   8.173  13.500  1.00  0.00      PROC H
ATOM   3356  CE1 PHE    93     -18.869   8.596  13.859  1.00  0.50      PROC C
ATOM   3357  HE1 PHE    93     -18.707   9.644  14.043  1.00  0.00      PROC H
ATOM   3358  CZ  PHE    93     -20.130   8.070  14.013  1.00  0.50      PROC C
ATOM   3359  HZ  PHE    93     -20.969   8.720  14.229  1.00  0.00      PROC H
ATOM   3360  CD2 PHE    93     -19.249   5.881  13.609  1.00  0.50      PROC C
ATOM   3361  HD2 PHE    93     -19.430   4.820  13.523  1.00  0.00      PROC H
ATOM   3362  CE2 PHE    93     -20.322   6.714  13.884  1.00  0.50      PROC C
ATOM   3363  HE2 PHE    93     -21.313   6.297  14.012  1.00  0.00      PROC H
ATOM   3364  C   PHE    93     -16.070   3.085  13.131  1.00  1.00      PROC C
ATOM   3365  OT1 PHE    93     -15.061   2.538  13.651  1.00  0.50      PROC O
ATOM   3366  OT2 PHE    93     -16.523   2.790  11.993  1.00  0.50      PROC O
TER
ATOM   3367  OH2 TIP3    1     -26.119 -27.753 -31.380  1.00  0.00      SOLV O
ATOM   3368  H1  TIP3    1     -26.229 -26.786 -31.434  1.00  0.00      SOLV H
ATOM   3369  H2  TIP3    1     -26.787 -28.048 -32.028  1.00  0.00      SOLV H
ATOM   3370  OH2 TIP3    2     -27.139 -28.547 -27.735  1.00  0.00      SOLV O
ATOM   3371  H1  TIP3    2     -27.126 -29.026 -26.887  1.00  0.00      SOLV H
ATOM   3372  H2  TIP3    2     -27.600 -29.171 -28.318  1.00  0.00      SOLV H
ATOM   3373  OH2 TIP3    3     -35.082 -29.036 -26.210  1.00  0.00      SOLV O
ATOM   3374  H1  TIP3    3     -34.906 -29.798 -25.625  1.00  0.00      SOLV H
ATOM   3375  H2  TIP3    3     -34.226 -28.583 -26.169  1.00  0.00      SOLV H
ATOM   3376  OH2 TIP3    4     -23.548 -25.445 -29.441  1.00  0.00      SOLV O
ATOM   3377  H1  TIP3    4     -24.005 -26.192 -29.034  1.00  0.00      SOLV H
ATOM   3378  H2  TIP3    4     -23.315 -24.899 -28.668  1.00  0.00      SOLV H
ATOM   3379  OH2 TIP3    5     -33.909 -24.364 -27.874  1.00  0.00      SOLV O
ATOM   3380  H1  TIP3    5     -34.125 -25.284 -28.142  1.00  0.00      SOLV H
ATOM   3381  H2  TIP3    5     -32.940 -24.439 -27.777  1.00  0.00      SOLV H
ATOM   3382  OH2 TIP3    6     -37.449 -31.075 -32.545  1.00  0.00      SOLV O
ATOM   3383  H1  TIP3    6     -37.872 -30.241 -32.256  1.00  0.00      SOLV H
ATOM   3384  H2  TIP3    6     -38.072 -31.326 -33.248  1.00  0.00      SOLV H
ATOM   3385  OH2 TIP3    7     -36.807 -28.742 -29.962  1.00  0.00      SOLV O
ATOM   3386  H1  TIP3    7     -36.495 -29.659 -29.821  1.00  0.00      SOLV H
ATOM   3387  H2  TIP3    7     -36.146 -28.399 -30.575  1.00  0.00      SOLV H
ATOM   3388  OH2 TIP3    8     -26.252 -20.420 -29.006  1.00  0.00      SOLV O
ATOM   3389  H1  TIP3    8     -25.830 -21.091 -29.579  1.00  0.00      SOLV H
ATOM   3390  H2  TIP3    8     -26.729 -20.975 -28.377  1.00  0.00      SOLV H
ATOM   3391  OH2 TIP3    9     -28.951 -26.070 -27.224  1.00  0.00      SOLV O
ATOM   3392  H1  TIP3    9     -28.542 -26.764 -27.766  1.00  0.00      SOLV H
ATOM   3393  H2  TIP3    9     -28.168 -25.831 -26.681  1.00  0.00      SOLV H
ATOM   3394  OH2 TIP3   10     -20.016 -34.715 -26.401  1.00  0.00      SOLV O
ATOM   3395  H1  TIP3   10     -19.866 -33.975 -25.789  1.00  0.00      SOLV H
ATOM   3396  H2  TIP3   10     -19.619 -34.384 -27.223  1.00  0.00      SOLV H
ATOM   3397  OH2 TIP3   11     -25.810 -31.849 -27.170  1.00  0.00      SOLV O
ATOM   3398  H1  TIP3   11     -25.197 -32.596 -27.145  1.00  0.00      SOLV H
ATOM   3399  H2  TIP3   11     -25.879 -31.690 -28.134  1.00  0.00      SOLV H
ATOM   3400  OH2 TIP3   12     -32.362 -33.672 -29.884  1.00  0.00      SOLV O
ATOM   3401  H1  TIP3   12     -32.307 -32.814 -30.366  1.00  0.00      SOLV H
ATOM   3402  H2  TIP3   12     -32.800 -34.221 -30.567  1.00  0.00      SOLV H
ATOM   3403  OH2 TIP3   13     -24.635 -33.361 -31.548  1.00  0.00      SOLV O
ATOM   3404  H1  TIP3   13     -24.165 -33.765 -30.781  1.00  0.00      SOLV H
ATOM   3405  H2  TIP3   13     -23.879 -33.028 -32.063  1.00  0.00      SOLV H
ATOM   3406  OH2 TIP3   14     -35.791 -31.269 -29.353  1.00  0.00      SOLV O
ATOM   3407  H1  TIP3   14     -35.084 -31.772 -28.905  1.00  0.00      SOLV H
ATOM   3408  H2  TIP3   14     -35.648 -31.559 -30.277  1.00  0.00      SOLV H
ATOM   3409  OH2 TIP3   15     -30.953 -29.769 -29.580  1.00  0.00      SOLV O
ATOM   3410  H1  TIP3   15     -30.100 -30.191 -29.338  1.00  0.00      SOLV H
ATOM   3411  H2  TIP3   15     -31.315 -30.418 -30.222  1.00  0.00      SOLV H
ATOM   3412  OH2 TIP3   16     -19.718 -33.046 -24.094  1.00  0.00      SOLV O
ATOM   3413  H1  TIP3   16     -20.321 -32.332 -24.385  1.00  0.00      SOLV H
ATOM   3414  H2  TIP3   16     -19.482 -32.761 -23.191  1.00  0.00      SOLV H
ATOM   3415  OH2 TIP3   17     -33.744 -34.473 -25.625  1.00  0.00      SOLV O
ATOM   3416  H1  TIP3   17     -34.016 -33.883 -26.352  1.00  0.00      SOLV H
ATOM   3417  H2  TIP3   17     -34.470 -34.327 -24.980  1.00  0.00      SOLV H
ATOM   3418  OH2 TIP3   18     -26.292 -25.078 -32.363  1.00  0.00      SOLV O
ATOM   3419  H1  TIP3   18     -26.682 -25.101 -33.260  1.00  0.00      SOLV H
ATOM   3420  H2  TIP3   18     -26.832 -24.367 -31.950  1.00  0.00      SOLV H
ATOM   3421  OH2 TIP3   19     -31.034 -26.989 -25.664  1.00  0.00      SOLV O
ATOM   3422  H1  TIP3   19     -31.607 -26.275 -25.311  1.00  0.00      SOLV H
ATOM   3423  H2  TIP3   19     -30.364 -26.479 -26.167  1.00  0.00      SOLV H
ATOM   3424  OH2 TIP3   20     -23.240 -34.041 -29.316  1.00  0.00      SOLV O
ATOM   3425  H1  TIP3   20     -23.240 -34.851 -28.792  1.00  0.00      SOLV H
ATOM   3426  H2  TIP3   20     -22.626 -33.475 -28.816  1.00  0.00      SOLV H
ATOM   3427  OH2 TIP3   21     -34.085 -32.899 -27.882  1.00  0.00      SOLV O
ATOM   3428  H1  TIP3   21     -33.454 -32.351 -27.361  1.00  0.00      SOLV H
ATOM   3429  H2  TIP3   21     -33.473 -33.265 -28.560  1.00  0.00      SOLV H
ATOM   3430  OH2 TIP3   22     -32.691 -24.968 -24.626  1.00  0.00      SOLV O
ATOM   3431  H1  TIP3   22     -32.701 -24.024 -24.880  1.00  0.00      SOLV H
ATOM   3432  H2  TIP3   22     -33.627 -25.075 -24.360  1.00  0.00      SOLV H
ATOM   3433  OH2 TIP3   23     -37.444 -24.896 -34.158  1.00  0.00      SOLV O
ATOM   3434  H1  TIP3   23     -36.915 -24.837 -34.978  1.00  0.00      SOLV H
ATOM   3435  H2  TIP3   23     -36.827 -24.517 -33.498  1.00  0.00      SOLV H
ATOM   3436  OH2 TIP3   24     -23.036 -23.581 -27.198  1.00  0.00      SOLV O
ATOM   3437  H1  TIP3   24     -24.008 -23.565 -27.036  1.00  0.00      SOLV H
ATOM   3438  H2  TIP3   24     -22.872 -22.641 -27.416  1.00  0.00      SOLV H
ATOM   3439  OH2 TIP3   25     -31.415 -36.917 -29.338  1.00  0.00      SOLV O
ATOM   3440  H1  TIP3   25     -30.588 -36.447 -29.101  1.00  0.00      SOLV H
ATOM   3441  H2  TIP3   25     -32.028 -36.562 -28.694  1.00  0.00      SOLV H
ATOM   3442  OH2 TIP3   26     -24.892 -21.969 -30.888  1.00  0.00      SOLV O
ATOM   3443  H1  TIP3   26     -24.465 -22.828 -31.070  1.00  0.00      SOLV H
ATOM   3444  H2  TIP3   26     -24.108 -21.374 -30.961  1.00  0.00      SOLV H
ATOM   3445  OH2 TIP3   27     -23.612 -24.314 -31.928  1.00  0.00      SOLV O
ATOM   3446  H1  TIP3   27     -24.511 -24.622 -32.163  1.00  0.00      SOLV H
ATOM   3447  H2  TIP3   27     -23.479 -24.760 -31.063  1.00  0.00      SOLV H
ATOM   3448  OH2 TIP3   28     -21.955 -25.565 -23.597  1.00  0.00      SOLV O
ATOM   3449  H1  TIP3   28     -22.005 -26.160 -24.377  1.00  0.00      SOLV H
ATOM   3450  H2  TIP3   28     -21.863 -24.687 -24.026  1.00  0.00      SOLV H
ATOM   3451  OH2 TIP3   29     -27.448 -28.577 -33.661  1.00  0.00      SOLV O
ATOM   3452  H1  TIP3   29     -28.142 -27.924 -33.900  1.00  0.00      SOLV H
ATOM   3453  H2  TIP3   29     -26.913 -28.596 -34.471  1.00  0.00      SOLV H
ATOM   3454  OH2 TIP3   30     -27.340 -30.258 -36.981  1.00  0.00      SOLV O
ATOM   3455  H1  TIP3   30     -26.690 -29.876 -36.369  1.00  0.00      SOLV H
ATOM   3456  H2  TIP3   30     -26.757 -30.711 -37.619  1.00  0.00      SOLV H
ATOM   3457  OH2 TIP3   31     -20.171 -29.115 -25.435  1.00  0.00      SOLV O
ATOM   3458  H1  TIP3   31     -20.901 -28.459 -25.487  1.00  0.00      SOLV H
ATOM   3459  H2  TIP3   31     -19.590 -28.775 -26.151  1.00  0.00      SOLV H
ATOM   3460  OH2 TIP3   32     -24.014 -28.403 -33.015  1.00  0.00      SOLV O
ATOM   3461  H1  TIP3   32     -24.715 -28.211 -32.349  1.00  0.00      SOLV H
ATOM   3462  H2  TIP3   32     -23.381 -28.906 -32.458  1.00  0.00      SOLV H
ATOM   3463  OH2 TIP3   33     -24.227 -30.266 -23.663  1.00  0.00      SOLV O
ATOM   3464  H1  TIP3   33     -24.254 -29.554 -22.996  1.00  0.00      SOLV H
ATOM   3465  H2  TIP3   33     -24.916 -29.953 -24.286  1.00  0.00      SOLV H
ATOM   3466  OH2 TIP3   34     -32.465 -27.755 -30.833  1.00  0.00      SOLV O
ATOM   3467  H1  TIP3   34     -32.768 -28.116 -31.696  1.00  0.00      SOLV H
ATOM   3468  H2  TIP3   34     -31.887 -28.473 -30.504  1.00  0.00      SOLV H
ATOM   3469  OH2 TIP3   35     -31.087 -24.351 -28.172  1.00  0.00      SOLV O
ATOM   3470  H1  TIP3   35     -31.064 -24.405 -29.142  1.00  0.00      SOLV H
ATOM   3471  H2  TIP3   35     -30.325 -24.907 -27.913  1.00  0.00      SOLV H
ATOM   3472  OH2 TIP3   36     -32.201 -28.988 -27.203  1.00  0.00      SOLV O
ATOM   3473  H1  TIP3   36     -31.695 -29.116 -28.036  1.00  0.00      SOLV H
ATOM   3474  H2  TIP3   36     -31.704 -28.267 -26.763  1.00  0.00      SOLV H
ATOM   3475  OH2 TIP3   37     -25.652 -23.424 -26.582  1.00  0.00      SOLV O
ATOM   3476  H1  TIP3   37     -25.832 -22.719 -25.935  1.00  0.00      SOLV H
ATOM   3477  H2  TIP3   37     -26.101 -24.203 -26.200  1.00  0.00      SOLV H
ATOM   3478  OH2 TIP3   38     -30.948 -24.521 -22.534  1.00  0.00      SOLV O
ATOM   3479  H1  TIP3   38     -31.575 -23.900 -22.107  1.00  0.00      SOLV H
ATOM   3480  H2  TIP3   38     -31.491 -24.812 -23.298  1.00  0.00      SOLV H
ATOM   3481  OH2 TIP3   39     -25.198 -29.130 -35.405  1.00  0.00      SOLV O
ATOM   3482  H1  TIP3   39     -24.723 -28.790 -34.616  1.00  0.00      SOLV H
ATOM   3483  H2  TIP3   39     -24.625 -28.816 -36.146  1.00  0.00      SOLV H
ATOM   3484  OH2 TIP3   40     -34.188 -28.574 -23.154  1.00  0.00      SOLV O
ATOM   3485  H1  TIP3   40     -34.139 -27.801 -22.559  1.00  0.00      SOLV H
ATOM   3486  H2  TIP3   40     -35.137 -28.571 -23.378  1.00  0.00      SOLV H
ATOM   3487  OH2 TIP3   41     -27.515 -22.772 -31.449  1.00  0.00      SOLV O
ATOM   3488  H1  TIP3   41     -26.717 -22.252 -31.254  1.00  0.00      SOLV H
ATOM   3489  H2  TIP3   41     -27.859 -22.359 -32.260  1.00  0.00      SOLV H
ATOM   3490  OH2 TIP3   42     -32.955 -22.685 -21.836  1.00  0.00      SOLV O
ATOM   3491  H1  TIP3   42     -32.959 -22.401 -22.772  1.00  0.00      SOLV H
ATOM   3492  H2  TIP3   42     -33.910 -22.792 -21.652  1.00  0.00      SOLV H
ATOM   3493  OH2 TIP3   43     -21.428 -37.867 -35.363  1.00  0.00      SOLV O
ATOM   3494  H1  TIP3   43     -22.274 -37.500 -35.044  1.00  0.00      SOLV H
ATOM   3495  H2  TIP3   43     -20.927 -37.067 -35.593  1.00  0.00      SOLV H
ATOM   3496  OH2 TIP3   44     -33.446 -28.726 -33.277  1.00  0.00      SOLV O
ATOM   3497  H1  TIP3   44     -33.829 -28.045 -33.873  1.00  0.00      SOLV H
ATOM   3498  H2  TIP3   44     -33.958 -29.500 -33.533  1.00  0.00      SOLV H
ATOM   3499  OH2 TIP3   45     -20.164 -23.300 -36.668  1.00  0.00      SOLV O
ATOM   3500  H1  TIP3   45     -20.067 -22.318 -36.702  1.00  0.00      SOLV H
ATOM   3501  H2  TIP3   45     -19.264 -23.578 -36.956  1.00  0.00      SOLV H
ATOM   3502  OH2 TIP3   46     -37.530 -26.302 -24.321  1.00  0.00      SOLV O
ATOM   3503  H1  TIP3   46     -37.931 -26.315 -25.207  1.00  0.00      SOLV H
ATOM   3504  H2  TIP3   46     -37.344 -27.253 -24.162  1.00  0.00      SOLV H
ATOM   3505  OH2 TIP3   47     -37.583 -23.381 -27.832  1.00  0.00      SOLV O
ATOM   3506  H1  TIP3   47     -36.680 -23.691 -27.690  1.00  0.00      SOLV H
ATOM   3507  H2  TIP3   47     -37.696 -22.759 -27.099  1.00  0.00      SOLV H
ATOM   3508  OH2 TIP3   48     -19.347 -22.750 -21.744  1.00  0.00      SOLV O
ATOM   3509  H1  TIP3   48     -19.528 -23.703 -21.850  1.00  0.00      SOLV H
ATOM   3510  H2  TIP3   48     -20.234 -22.434 -21.462  1.00  0.00      SOLV H
ATOM   3511  OH2 TIP3   49     -28.513 -23.397 -23.111  1.00  0.00      SOLV O
ATOM   3512  H1  TIP3   49     -28.513 -22.554 -22.609  1.00  0.00      SOLV H
ATOM   3513  H2  TIP3   49     -29.400 -23.751 -22.877  1.00  0.00      SOLV H
ATOM   3514  OH2 TIP3   50     -27.727 -19.585 -33.223  1.00  0.00      SOLV O
ATOM   3515  H1  TIP3   50     -27.945 -19.476 -34.170  1.00  0.00      SOLV H
ATOM   3516  H2  TIP3   50     -28.020 -18.738 -32.841  1.00  0.00      SOLV H
ATOM   3517  OH2 TIP3   51     -34.397 -20.734 -31.261  1.00  0.00      SOLV O
ATOM   3518  H1  TIP3   51     -34.166 -21.109 -30.383  1.00  0.00      SOLV H
ATOM   3519  H2  TIP3   51     -34.972 -21.436 -31.614  1.00  0.00      SOLV H
ATOM   3520  OH2 TIP3   52     -24.957 -20.068 -36.353  1.00  0.00      SOLV O
ATOM   3521  H1  TIP3   52     -24.285 -20.766 -36.439  1.00  0.00      SOLV H
ATOM   3522  H2  TIP3   52     -25.126 -20.166 -35.394  1.00  0.00      SOLV H
ATOM   3523  OH2 TIP3   53     -25.200 -20.388 -33.613  1.00  0.00      SOLV O
ATOM   3524  H1  TIP3   53     -26.150 -20.197 -33.429  1.00  0.00      SOLV H
ATOM   3525  H2  TIP3   53     -25.010 -21.049 -32.931  1.00  0.00      SOLV H
ATOM   3526  OH2 TIP3   54     -22.334 -31.523 -21.504  1.00  0.00      SOLV O
ATOM   3527  H1  TIP3   54     -22.963 -31.147 -22.138  1.00  0.00      SOLV H
ATOM   3528  H2  TIP3   54     -22.371 -32.474 -21.709  1.00  0.00      SOLV H
ATOM   3529  OH2 TIP3   55     -35.270 -24.884 -23.580  1.00  0.00      SOLV O
ATOM   3530  H1  TIP3   55     -34.986 -25.375 -22.783  1.00  0.00      SOLV H
ATOM   3531  H2  TIP3   55     -36.092 -25.356 -23.832  1.00  0.00      SOLV H
ATOM   3532  OH2 TIP3   56     -32.835 -36.648 -26.949  1.00  0.00      SOLV O
ATOM   3533  H1  TIP3   56     -33.617 -36.786 -27.512  1.00  0.00      SOLV H
ATOM   3534  H2  TIP3   56     -33.158 -35.935 -26.356  1.00  0.00      SOLV H
ATOM   3535  OH2 TIP3   57     -27.699 -36.889 -23.561  1.00  0.00      SOLV O
ATOM   3536  H1  TIP3   57     -27.602 -37.113 -24.485  1.00  0.00      SOLV H
ATOM   3537  H2  TIP3   57     -28.699 -36.612 -23.542  1.00  0.00      SOLV H
ATOM   3538  OH2 TIP3   58     -24.613 -32.971 -23.310  1.00  0.00      SOLV O
ATOM   3539  H1  TIP3   58     -25.289 -33.045 -22.604  1.00  0.00      SOLV H
ATOM   3540  H2  TIP3   58     -24.589 -32.007 -23.479  1.00  0.00      SOLV H
ATOM   3541  OH2 TIP3   59     -23.719 -28.296 -37.550  1.00  0.00      SOLV O
ATOM   3542  H1  TIP3   59     -23.987 -28.344 -38.490  1.00  0.00      SOLV H
ATOM   3543  H2  TIP3   59     -22.760 -28.126 -37.662  1.00  0.00      SOLV H
ATOM   3544  OH2 TIP3   60     -28.137 -34.536 -36.787  1.00  0.00      SOLV O
ATOM   3545  H1  TIP3   60     -28.833 -34.543 -36.105  1.00  0.00      SOLV H
ATOM   3546  H2  TIP3   60     -28.586 -35.023 -37.499  1.00  0.00      SOLV H
ATOM   3547  OH2 TIP3   61     -32.365 -31.512 -26.239  1.00  0.00      SOLV O
ATOM   3548  H1  TIP3   61     -33.049 -31.389 -25.549  1.00  0.00      SOLV H
ATOM   3549  H2  TIP3   61     -32.281 -30.593 -26.579  1.00  0.00      SOLV H
ATOM   3550  OH2 TIP3   62     -32.249 -31.417 -31.382  1.00  0.00      SOLV O
ATOM   3551  H1  TIP3   62     -33.214 -31.412 -31.555  1.00  0.00      SOLV H
ATOM   3552  H2  TIP3   62     -31.930 -31.645 -32.285  1.00  0.00      SOLV H
ATOM   3553  OH2 TIP3   63     -26.835 -31.027 -32.521  1.00  0.00      SOLV O
ATOM   3554  H1  TIP3   63     -27.089 -30.162 -32.909  1.00  0.00      SOLV H
ATOM   3555  H2  TIP3   63     -26.153 -31.328 -33.158  1.00  0.00      SOLV H
ATOM   3556  OH2 TIP3   64     -27.755 -30.790 -21.297  1.00  0.00      SOLV O
ATOM   3557  H1  TIP3   64     -28.226 -31.561 -20.912  1.00  0.00      SOLV H
ATOM   3558  H2  TIP3   64     -26.909 -30.841 -20.813  1.00  0.00      SOLV H
ATOM   3559  OH2 TIP3   65     -25.947 -31.533 -29.900  1.00  0.00      SOLV O
ATOM   3560  H1  TIP3   65     -26.317 -31.012 -30.641  1.00  0.00      SOLV H
ATOM   3561  H2  TIP3   65     -25.579 -32.272 -30.434  1.00  0.00      SOLV H
ATOM   3562  OH2 TIP3   66     -34.593 -31.266 -24.626  1.00  0.00      SOLV O
ATOM   3563  H1  TIP3   66     -34.465 -30.886 -23.745  1.00  0.00      SOLV H
ATOM   3564  H2  TIP3   66     -35.096 -32.078 -24.430  1.00  0.00      SOLV H
ATOM   3565  OH2 TIP3   67     -31.099 -33.464 -37.184  1.00  0.00      SOLV O
ATOM   3566  H1  TIP3   67     -31.428 -34.043 -36.476  1.00  0.00      SOLV H
ATOM   3567  H2  TIP3   67     -31.450 -32.594 -36.877  1.00  0.00      SOLV H
ATOM   3568  OH2 TIP3   68     -36.657 -34.229 -31.056  1.00  0.00      SOLV O
ATOM   3569  H1  TIP3   68     -36.669 -34.196 -30.077  1.00  0.00      SOLV H
ATOM   3570  H2  TIP3   68     -36.095 -35.006 -31.200  1.00  0.00      SOLV H
ATOM   3571  OH2 TIP3   69     -37.325 -33.356 -35.584  1.00  0.00      SOLV O
ATOM   3572  H1  TIP3   69     -36.691 -32.833 -36.128  1.00  0.00      SOLV H
ATOM   3573  H2  TIP3   69     -37.959 -32.654 -35.343  1.00  0.00      SOLV H
ATOM   3574  OH2 TIP3   70     -26.655 -30.037 -25.337  1.00  0.00      SOLV O
ATOM   3575  H1  TIP3   70     -26.299 -30.680 -25.993  1.00  0.00      SOLV H
ATOM   3576  H2  TIP3   70     -27.229 -30.630 -24.808  1.00  0.00      SOLV H
ATOM   3577  OH2 TIP3   71     -29.607 -33.940 -30.431  1.00  0.00      SOLV O
ATOM   3578  H1  TIP3   71     -30.564 -33.916 -30.245  1.00  0.00      SOLV H
ATOM   3579  H2  TIP3   71     -29.228 -33.989 -29.538  1.00  0.00      SOLV H
ATOM   3580  OH2 TIP3   72     -34.881 -32.022 -31.845  1.00  0.00      SOLV O
ATOM   3581  H1  TIP3   72     -35.760 -31.809 -32.234  1.00  0.00      SOLV H
ATOM   3582  H2  TIP3   72     -34.814 -32.976 -32.014  1.00  0.00      SOLV H
ATOM   3583  OH2 TIP3   73     -31.567 -32.266 -33.883  1.00  0.00      SOLV O
ATOM   3584  H1  TIP3   73     -30.592 -32.277 -33.900  1.00  0.00      SOLV H
ATOM   3585  H2  TIP3   73     -31.795 -31.800 -34.721  1.00  0.00      SOLV H
ATOM   3586  OH2 TIP3   74     -25.498 -35.142 -27.073  1.00  0.00      SOLV O
ATOM   3587  H1  TIP3   74     -25.996 -34.498 -26.533  1.00  0.00      SOLV H
ATOM   3588  H2  TIP3   74     -26.077 -35.201 -27.867  1.00  0.00      SOLV H
ATOM   3589  OH2 TIP3   75     -32.311 -31.177 -36.266  1.00  0.00      SOLV O
ATOM   3590  H1  TIP3   75     -33.072 -30.875 -36.813  1.00  0.00      SOLV H
ATOM   3591  H2  TIP3   75     -31.622 -30.686 -36.771  1.00  0.00      SOLV H
ATOM   3592  OH2 TIP3   76     -22.045 -19.011 -20.726  1.00  0.00      SOLV O
ATOM   3593  H1  TIP3   76     -21.790 -18.587 -21.566  1.00  0.00      SOLV H
ATOM   3594  H2  TIP3   76     -21.296 -18.765 -20.149  1.00  0.00      SOLV H
ATOM   3595  OH2 TIP3   77     -34.407 -26.365 -21.335  1.00  0.00      SOLV O
ATOM   3596  H1  TIP3   77     -33.736 -26.337 -20.624  1.00  0.00      SOLV H
ATOM   3597  H2  TIP3   77     -35.229 -26.422 -20.809  1.00  0.00      SOLV H
ATOM   3598  OH2 TIP3   78     -28.682 -31.062 -28.562  1.00  0.00      SOLV O
ATOM   3599  H1  TIP3   78     -27.893 -31.475 -28.950  1.00  0.00      SOLV H
ATOM   3600  H2  TIP3   78     -28.896 -31.660 -27.821  1.00  0.00      SOLV H
ATOM   3601  OH2 TIP3   79     -33.605 -34.932 -31.995  1.00  0.00      SOLV O
ATOM   3602  H1  TIP3   79     -34.044 -35.787 -31.832  1.00  0.00      SOLV H
ATOM   3603  H2  TIP3   79     -33.184 -35.095 -32.857  1.00  0.00      SOLV H
ATOM   3604  OH2 TIP3   80     -29.801 -32.563 -26.109  1.00  0.00      SOLV O
ATOM   3605  H1  TIP3   80     -30.662 -32.102 -26.148  1.00  0.00      SOLV H
ATOM   3606  H2  TIP3   80     -29.349 -32.121 -25.370  1.00  0.00      SOLV H
ATOM   3607  OH2 TIP3   81     -29.368 -26.668 -34.289  1.00  0.00      SOLV O
ATOM   3608  H1  TIP3   81     -30.098 -27.179 -34.709  1.00  0.00      SOLV H
ATOM   3609  H2  TIP3   81     -29.790 -26.415 -33.433  1.00  0.00      SOLV H
ATOM   3610  OH2 TIP3   82     -22.160 -27.244 -25.781  1.00  0.00      SOLV O
ATOM   3611  H1  TIP3   82     -21.637 -26.645 -26.355  1.00  0.00      SOLV H
ATOM   3612  H2  TIP3   82     -22.948 -27.432 -26.338  1.00  0.00      SOLV H
ATOM   3613  OH2 TIP3   83     -25.566 -33.778 -36.130  1.00  0.00      SOLV O
ATOM   3614  H1  TIP3   83     -26.521 -33.866 -36.359  1.00  0.00      SOLV H
ATOM   3615  H2  TIP3   83     -25.521 -32.911 -35.681  1.00  0.00      SOLV H
ATOM   3616  OH2 TIP3   84     -27.845 -26.211 -23.261  1.00  0.00      SOLV O
ATOM   3617  H1  TIP3   84     -27.797 -26.579 -22.372  1.00  0.00      SOLV H
ATOM   3618  H2  TIP3   84     -28.072 -25.279 -23.098  1.00  0.00      SOLV H
ATOM   3619  OH2 TIP3   85     -24.877 -31.728 -34.370  1.00  0.00      SOLV O
ATOM   3620  H1  TIP3   85     -23.967 -31.928 -34.080  1.00  0.00      SOLV H
ATOM   3621  H2  TIP3   85     -24.782 -30.861 -34.808  1.00  0.00      SOLV H
ATOM   3622  OH2 TIP3   86     -34.014 -27.018 -28.644  1.00  0.00      SOLV O
ATOM   3623  H1  TIP3   86     -33.503 -27.178 -29.465  1.00  0.00      SOLV H
ATOM   3624  H2  TIP3   86     -33.916 -27.865 -28.192  1.00  0.00      SOLV H
ATOM   3625  OH2 TIP3   87     -27.248 -25.170 -35.011  1.00  0.00      SOLV O
ATOM   3626  H1  TIP3   87     -27.609 -24.262 -34.985  1.00  0.00      SOLV H
ATOM   3627  H2  TIP3   87     -28.086 -25.675 -34.895  1.00  0.00      SOLV H
ATOM   3628  OH2 TIP3   88     -37.057 -28.837 -23.320  1.00  0.00      SOLV O
ATOM   3629  H1  TIP3   88     -37.059 -29.093 -22.377  1.00  0.00      SOLV H
ATOM   3630  H2  TIP3   88     -37.778 -29.387 -23.667  1.00  0.00      SOLV H
ATOM   3631  OH2 TIP3   89     -29.972 -29.095 -21.173  1.00  0.00      SOLV O
ATOM   3632  H1  TIP3   89     -30.546 -29.494 -21.848  1.00  0.00      SOLV H
ATOM   3633  H2  TIP3   89     -29.124 -29.557 -21.340  1.00  0.00      SOLV H
ATOM   3634  OH2 TIP3   90     -25.680 -23.844 -23.222  1.00  0.00      SOLV O
ATOM   3635  H1  TIP3   90     -26.630 -23.664 -23.339  1.00  0.00      SOLV H
ATOM   3636  H2  TIP3   90     -25.545 -23.516 -22.308  1.00  0.00      SOLV H
ATOM   3637  OH2 TIP3   91     -20.064 -31.417 -34.760  1.00  0.00      SOLV O
ATOM   3638  H1  TIP3   91     -20.506 -31.582 -35.624  1.00  0.00      SOLV H
ATOM   3639  H2  TIP3   91     -19.763 -30.507 -34.951  1.00  0.00      SOLV H
ATOM   3640  OH2 TIP3   92     -19.728 -25.647 -22.037  1.00  0.00      SOLV O
ATOM   3641  H1  TIP3   92     -20.642 -25.506 -22.370  1.00  0.00      SOLV H
ATOM   3642  H2  TIP3   92     -19.267 -25.817 -22.890  1.00  0.00      SOLV H
ATOM   3643  OH2 TIP3   93     -24.346 -27.954 -27.426  1.00  0.00      SOLV O
ATOM   3644  H1  TIP3   93     -25.309 -28.027 -27.581  1.00  0.00      SOLV H
ATOM   3645  H2  TIP3   93     -24.020 -28.698 -27.972  1.00  0.00      SOLV H
ATOM   3646  OH2 TIP3   94     -31.652 -23.603 -31.161  1.00  0.00      SOLV O
ATOM   3647  H1  TIP3   94     -31.397 -22.734 -31.527  1.00  0.00      SOLV H
ATOM   3648  H2  TIP3   94     -32.562 -23.670 -31.472  1.00  0.00      SOLV H
ATOM   3649  OH2 TIP3   95     -36.367 -28.783 -36.845  1.00  0.00      SOLV O
ATOM   3650  H1  TIP3   95     -35.685 -28.279 -36.373  1.00  0.00      SOLV H
ATOM   3651  H2  TIP3   95     -37.131 -28.760 -36.241  1.00  0.00      SOLV H
ATOM   3652  OH2 TIP3   96     -30.551 -26.027 -31.957  1.00  0.00      SOLV O
ATOM   3653  H1  TIP3   96     -30.803 -25.132 -31.660  1.00  0.00      SOLV H
ATOM   3654  H2  TIP3   96     -31.207 -26.581 -31.495  1.00  0.00      SOLV H
ATOM   3655  OH2 TIP3   97     -29.906 -21.747 -25.377  1.00  0.00      SOLV O
ATOM   3656  H1  TIP3   97     -29.281 -21.021 -25.589  1.00  0.00      SOLV H
ATOM   3657  H2  TIP3   97     -29.338 -22.333 -24.853  1.00  0.00      SOLV H
ATOM   3658  OH2 TIP3   98     -31.746 -20.857 -32.234  1.00  0.00      SOLV O
ATOM   3659  H1  TIP3   98     -32.673 -20.684 -31.985  1.00  0.00      SOLV H
ATOM   3660  H2  TIP3   98     -31.308 -20.041 -31.905  1.00  0.00      SOLV H
ATOM   3661  OH2 TIP3   99     -26.650 -25.924 -25.709  1.00  0.00      SOLV O
ATOM   3662  H1  TIP3   99     -27.010 -26.105 -24.812  1.00  0.00      SOLV H
ATOM   3663  H2  TIP3   99     -25.917 -26.553 -25.754  1.00  0.00      SOLV H
ATOM   3664  OH2 TIP3  100     -23.620 -24.712 -36.634  1.00  0.00      SOLV O
ATOM   3665  H1  TIP3  100     -23.633 -25.210 -35.806  1.00  0.00      SOLV H
ATOM   3666  H2  TIP3  100     -24.484 -24.974 -37.027  1.00  0.00      SOLV H
ATOM   3667  OH2 TIP3  101     -23.664 -21.381 -23.412  1.00  0.00      SOLV O
ATOM   3668  H1  TIP3  101     -24.492 -21.727 -23.799  1.00  0.00      SOLV H
ATOM   3669  H2  TIP3  101     -23.518 -20.588 -23.973  1.00  0.00      SOLV H
ATOM   3670  OH2 TIP3  102     -19.638 -20.563 -36.383  1.00  0.00      SOLV O
ATOM   3671  H1  TIP3  102     -18.994 -19.894 -36.673  1.00  0.00      SOLV H
ATOM   3672  H2  TIP3  102     -20.392 -19.979 -36.157  1.00  0.00      SOLV H
ATOM   3673  OH2 TIP3  103     -35.745 -33.974 -23.869  1.00  0.00      SOLV O
ATOM   3674  H1  TIP3  103     -36.701 -33.906 -24.011  1.00  0.00      SOLV H
ATOM   3675  H2  TIP3  103     -35.686 -34.726 -23.253  1.00  0.00      SOLV H
ATOM   3676  OH2 TIP3  104     -22.629 -26.179 -34.256  1.00  0.00      SOLV O
ATOM   3677  H1  TIP3  104     -23.435 -26.723 -34.334  1.00  0.00      SOLV H
ATOM   3678  H2  TIP3  104     -22.486 -26.330 -33.305  1.00  0.00      SOLV H
ATOM   3679  OH2 TIP3  105     -35.929 -22.297 -25.547  1.00  0.00      SOLV O
ATOM   3680  H1  TIP3  105     -35.558 -23.147 -25.265  1.00  0.00      SOLV H
ATOM   3681  H2  TIP3  105     -35.601 -21.700 -24.862  1.00  0.00      SOLV H
ATOM   3682  OH2 TIP3  106     -29.472 -24.013 -36.811  1.00  0.00      SOLV O
ATOM   3683  H1  TIP3  106     -29.593 -24.079 -37.779  1.00  0.00      SOLV H
ATOM   3684  H2  TIP3  106     -30.389 -24.113 -36.524  1.00  0.00      SOLV H
ATOM   3685  OH2 TIP3  107     -31.771 -23.792 -34.941  1.00  0.00      SOLV O
ATOM   3686  H1  TIP3  107     -31.068 -24.365 -34.612  1.00  0.00      SOLV H
ATOM   3687  H2  TIP3  107     -31.362 -22.901 -34.890  1.00  0.00      SOLV H
ATOM   3688  OH2 TIP3  108     -34.772 -26.990 -34.955  1.00  0.00      SOLV O
ATOM   3689  H1  TIP3  108     -35.424 -26.369 -34.618  1.00  0.00      SOLV H
ATOM   3690  H2  TIP3  108     -34.194 -26.412 -35.486  1.00  0.00      SOLV H
ATOM   3691  OH2 TIP3  109     -26.515 -34.540 -24.663  1.00  0.00      SOLV O
ATOM   3692  H1  TIP3  109     -26.057 -33.925 -24.078  1.00  0.00      SOLV H
ATOM   3693  H2  TIP3  109     -27.152 -34.976 -24.067  1.00  0.00      SOLV H
ATOM   3694  OH2 TIP3  110     -25.928 -34.975 -33.524  1.00  0.00      SOLV O
ATOM   3695  H1  TIP3  110     -25.828 -34.567 -34.403  1.00  0.00      SOLV H
ATOM   3696  H2  TIP3  110     -25.553 -34.289 -32.935  1.00  0.00      SOLV H
ATOM   3697  OH2 TIP3  111     -28.310 -22.618 -34.258  1.00  0.00      SOLV O
ATOM   3698  H1  TIP3  111     -29.193 -22.204 -34.347  1.00  0.00      SOLV H
ATOM   3699  H2  TIP3  111     -27.891 -22.283 -35.071  1.00  0.00      SOLV H
ATOM   3700  OH2 TIP3  112     -28.904 -32.826 -32.874  1.00  0.00      SOLV O
ATOM   3701  H1  TIP3  112     -28.173 -32.184 -32.747  1.00  0.00      SOLV H
ATOM   3702  H2  TIP3  112     -29.157 -33.019 -31.948  1.00  0.00      SOLV H
ATOM   3703  OH2 TIP3  113     -28.137 -31.786 -23.847  1.00  0.00      SOLV O
ATOM   3704  H1  TIP3  113     -28.108 -31.316 -22.989  1.00  0.00      SOLV H
ATOM   3705  H2  TIP3  113     -27.869 -32.671 -23.573  1.00  0.00      SOLV H
ATOM   3706  OH2 TIP3  114     -28.208 -35.848 -32.136  1.00  0.00      SOLV O
ATOM   3707  H1  TIP3  114     -28.430 -35.029 -31.657  1.00  0.00      SOLV H
ATOM   3708  H2  TIP3  114     -27.378 -35.593 -32.595  1.00  0.00      SOLV H
ATOM   3709  OH2 TIP3  115     -30.691 -21.295 -34.752  1.00  0.00      SOLV O
ATOM   3710  H1  TIP3  115     -30.755 -20.486 -35.307  1.00  0.00      SOLV H
ATOM   3711  H2  TIP3  115     -31.117 -21.008 -33.916  1.00  0.00      SOLV H
ATOM   3712  OH2 TIP3  116     -32.452 -34.692 -34.899  1.00  0.00      SOLV O
ATOM   3713  H1  TIP3  116     -32.363 -33.809 -34.483  1.00  0.00      SOLV H
ATOM   3714  H2  TIP3  116     -31.545 -35.037 -34.753  1.00  0.00      SOLV H
ATOM   3715  OH2 TIP3  117     -22.172 -34.111 -22.835  1.00  0.00      SOLV O
ATOM   3716  H1  TIP3  117     -23.073 -33.836 -23.105  1.00  0.00      SOLV H
ATOM   3717  H2  TIP3  117     -21.629 -33.833 -23.591  1.00  0.00      SOLV H
ATOM   3718  OH2 TIP3  118     -23.539 -30.219 -28.952  1.00  0.00      SOLV O
ATOM   3719  H1  TIP3  118     -24.355 -30.691 -29.203  1.00  0.00      SOLV H
ATOM   3720  H2  TIP3  118     -23.038 -30.902 -28.455  1.00  0.00      SOLV H
ATOM   3721  OH2 TIP3  119     -34.178 -24.348 -36.299  1.00  0.00      SOLV O
ATOM   3722  H1  TIP3  119     -33.536 -23.855 -35.751  1.00  0.00      SOLV H
ATOM   3723  H2  TIP3  119     -33.528 -24.975 -36.688  1.00  0.00      SOLV H
ATOM   3724  OH2 TIP3  120     -35.901 -31.591 -37.107  1.00  0.00      SOLV O
ATOM   3725  H1  TIP3  120     -35.625 -30.660 -37.005  1.00  0.00      SOLV H
ATOM   3726  H2  TIP3  120     -36.107 -31.600 -38.048  1.00  0.00      SOLV H
ATOM   3727  OH2 TIP3  121     -22.376 -20.852 -27.247  1.00  0.00      SOLV O
ATOM   3728  H1  TIP3  121     -22.523 -20.180 -27.951  1.00  0.00      SOLV H
ATOM   3729  H2  TIP3  121     -21.396 -20.802 -27.173  1.00  0.00      SOLV H
ATOM   3730  OH2 TIP3  122     -35.112 -36.991 -28.439  1.00  0.00      SOLV O
ATOM   3731  H1  TIP3  122     -35.062 -37.058 -29.414  1.00  0.00      SOLV H
ATOM   3732  H2  TIP3  122     -35.444 -37.881 -28.204  1.00  0.00      SOLV H
ATOM   3733  OH2 TIP3  123     -36.010 -22.904 -32.662  1.00  0.00      SOLV O
ATOM   3734  H1  TIP3  123     -36.731 -22.603 -32.095  1.00  0.00      SOLV H
ATOM   3735  H2  TIP3  123     -36.101 -22.299 -33.434  1.00  0.00      SOLV H
ATOM   3736  OH2 TIP3  124     -36.950 -20.542 -20.498  1.00  0.00      SOLV O
ATOM   3737  H1  TIP3  124     -36.239 -20.317 -19.855  1.00  0.00      SOLV H
ATOM   3738  H2  TIP3  124     -36.482 -21.251 -20.986  1.00  0.00      SOLV H
ATOM   3739  OH2 TIP3  125     -32.376 -21.502 -19.364  1.00  0.00      SOLV O
ATOM   3740  H1  TIP3  125     -31.493 -21.803 -19.107  1.00  0.00      SOLV H
ATOM   3741  H2  TIP3  125     -32.459 -21.905 -20.252  1.00  0.00      SOLV H
ATOM   3742  OH2 TIP3  126     -27.528 -22.108 -36.843  1.00  0.00      SOLV O
ATOM   3743  H1  TIP3  126     -28.127 -22.889 -36.847  1.00  0.00      SOLV H
ATOM   3744  H2  TIP3  126     -27.530 -21.909 -37.803  1.00  0.00      SOLV H
ATOM   3745  OH2 TIP3  127     -25.638 -23.065 -20.572  1.00  0.00      SOLV O
ATOM   3746  H1  TIP3  127     -25.976 -23.863 -20.104  1.00  0.00      SOLV H
ATOM   3747  H2  TIP3  127     -24.905 -22.782 -19.992  1.00  0.00      SOLV H
ATOM   3748  OH2 TIP3  128     -22.957 -22.030 -36.153  1.00  0.00      SOLV O
ATOM   3749  H1  TIP3  128     -23.313 -22.935 -36.137  1.00  0.00      SOLV H
ATOM   3750  H2  TIP3  128     -22.871 -21.921 -37.118  1.00  0.00      SOLV H
ATOM   3751  OH2 TIP3  129     -36.959 -26.424 -20.173  1.00  0.00      SOLV O
ATOM   3752  H1  TIP3  129     -36.930 -27.399 -20.228  1.00  0.00      SOLV H
ATOM   3753  H2  TIP3  129     -37.755 -26.225 -20.705  1.00  0.00      SOLV H
ATOM   3754  OH2 TIP3  130     -32.370 -26.226 -36.811  1.00  0.00      SOLV O
ATOM   3755  H1  TIP3  130     -31.879 -26.963 -36.395  1.00  0.00      SOLV H
ATOM   3756  H2  TIP3  130     -32.485 -26.548 -37.730  1.00  0.00      SOLV H
ATOM   3757  OH2 TIP3  131     -30.325 -26.341 -20.525  1.00  0.00      SOLV O
ATOM   3758  H1  TIP3  131     -30.435 -25.895 -21.390  1.00  0.00      SOLV H
ATOM   3759  H2  TIP3  131     -30.122 -27.265 -20.782  1.00  0.00      SOLV H
ATOM   3760  OH2 TIP3  132     -26.047 -25.807 -37.411  1.00  0.00      SOLV O
ATOM   3761  H1  TIP3  132     -26.526 -25.665 -36.562  1.00  0.00      SOLV H
ATOM   3762  H2  TIP3  132     -26.201 -26.747 -37.589  1.00  0.00      SOLV H
ATOM   3763  OH2 TIP3  133     -24.534 -26.432 -23.036  1.00  0.00      SOLV O
ATOM   3764  H1  TIP3  133     -23.627 -26.097 -23.176  1.00  0.00      SOLV H
ATOM   3765  H2  TIP3  133     -25.049 -25.614 -23.188  1.00  0.00      SOLV H
ATOM   3766  OH2 TIP3  134     -36.167 -29.172 -20.558  1.00  0.00      SOLV O
ATOM   3767  H1  TIP3  134     -35.442 -29.786 -20.726  1.00  0.00      SOLV H
ATOM   3768  H2  TIP3  134     -36.132 -29.093 -19.580  1.00  0.00      SOLV H
ATOM   3769  OH2 TIP3  135     -31.215 -28.311 -35.389  1.00  0.00      SOLV O
ATOM   3770  H1  TIP3  135     -31.862 -28.861 -34.925  1.00  0.00      SOLV H
ATOM   3771  H2  TIP3  135     -30.874 -28.928 -36.075  1.00  0.00      SOLV H
ATOM   3772  OH2 TIP3  136     -31.985 -30.291 -23.177  1.00  0.00      SOLV O
ATOM   3773  H1  TIP3  136     -32.681 -29.604 -23.248  1.00  0.00      SOLV H
ATOM   3774  H2  TIP3  136     -31.264 -29.903 -23.728  1.00  0.00      SOLV H
ATOM   3775  OH2 TIP3  137     -30.159 -29.947 -37.352  1.00  0.00      SOLV O
ATOM   3776  H1  TIP3  137     -30.322 -29.690 -38.280  1.00  0.00      SOLV H
ATOM   3777  H2  TIP3  137     -29.189 -30.089 -37.342  1.00  0.00      SOLV H
ATOM   3778  OH2 TIP3  138     -26.933 -27.698 -19.798  1.00  0.00      SOLV O
ATOM   3779  H1  TIP3  138     -26.103 -28.051 -20.143  1.00  0.00      SOLV H
ATOM   3780  H2  TIP3  138     -27.271 -28.445 -19.273  1.00  0.00      SOLV H
ATOM   3781  OH2 TIP3  139     -31.448 -32.803 -22.265  1.00  0.00      SOLV O
ATOM   3782  H1  TIP3  139     -31.432 -33.447 -23.003  1.00  0.00      SOLV H
ATOM   3783  H2  TIP3  139     -31.639 -31.957 -22.730  1.00  0.00      SOLV H
ATOM   3784  OH2 TIP3  140     -31.218 -34.533 -24.526  1.00  0.00      SOLV O
ATOM   3785  H1  TIP3  140     -30.696 -34.013 -25.171  1.00  0.00      SOLV H
ATOM   3786  H2  TIP3  140     -32.113 -34.489 -24.930  1.00  0.00      SOLV H
ATOM   3787  OH2 TIP3  141     -29.918 -29.178 -24.466  1.00  0.00      SOLV O
ATOM   3788  H1  TIP3  141     -28.969 -29.069 -24.612  1.00  0.00      SOLV H
ATOM   3789  H2  TIP3  141     -30.276 -28.350 -24.850  1.00  0.00      SOLV H
ATOM   3790  OH2 TIP3  142     -25.455 -31.321 -19.690  1.00  0.00      SOLV O
ATOM   3791  H1  TIP3  142     -25.102 -32.228 -19.707  1.00  0.00      SOLV H
ATOM   3792  H2  TIP3  142     -24.648 -30.794 -19.586  1.00  0.00      SOLV H
ATOM   3793  OH2 TIP3  143     -24.002 -28.479 -21.362  1.00  0.00      SOLV O
ATOM   3794  H1  TIP3  143     -24.319 -27.717 -21.905  1.00  0.00      SOLV H
ATOM   3795  H2  TIP3  143     -23.030 -28.358 -21.461  1.00  0.00      SOLV H
ATOM   3796  OH2 TIP3  144     -33.094 -32.067 -20.065  1.00  0.00      SOLV O
ATOM   3797  H1  TIP3  144     -33.919 -32.564 -20.237  1.00  0.00      SOLV H
ATOM   3798  H2  TIP3  144     -32.604 -32.196 -20.900  1.00  0.00      SOLV H
ATOM   3799  OH2 TIP3  145     -30.383 -37.224 -24.224  1.00  0.00      SOLV O
ATOM   3800  H1  TIP3  145     -30.741 -36.330 -24.243  1.00  0.00      SOLV H
ATOM   3801  H2  TIP3  145     -31.105 -37.737 -24.628  1.00  0.00      SOLV H
ATOM   3802  OH2 TIP3  146     -29.189 -33.027 -20.658  1.00  0.00      SOLV O
ATOM   3803  H1  TIP3  146     -29.596 -33.352 -19.833  1.00  0.00      SOLV H
ATOM   3804  H2  TIP3  146     -29.994 -32.993 -21.222  1.00  0.00      SOLV H
ATOM   3805  OH2 TIP3  147     -26.684 -33.682 -21.727  1.00  0.00      SOLV O
ATOM   3806  H1  TIP3  147     -27.543 -33.622 -21.259  1.00  0.00      SOLV H
ATOM   3807  H2  TIP3  147     -26.119 -34.044 -21.018  1.00  0.00      SOLV H
ATOM   3808  OH2 TIP3  148     -24.898 -34.314 -19.631  1.00  0.00      SOLV O
ATOM   3809  H1  TIP3  148     -25.165 -34.352 -18.681  1.00  0.00      SOLV H
ATOM   3810  H2  TIP3  148     -24.873 -35.263 -19.894  1.00  0.00      SOLV H
ATOM   3811  OH2 TIP3  149     -35.231 -33.828 -20.445  1.00  0.00      SOLV O
ATOM   3812  H1  TIP3  149     -35.204 -34.656 -20.970  1.00  0.00      SOLV H
ATOM   3813  H2  TIP3  149     -35.091 -34.194 -19.547  1.00  0.00      SOLV H
ATOM   3814  OH2 TIP3  150     -29.737 -36.259 -19.355  1.00  0.00      SOLV O
ATOM   3815  H1  TIP3  150     -29.844 -36.818 -20.151  1.00  0.00      SOLV H
ATOM   3816  H2  TIP3  150     -30.414 -35.564 -19.488  1.00  0.00      SOLV H
ATOM   3817  OH2 TIP3  151     -30.379 -18.988 -36.338  1.00  0.00      SOLV O
ATOM   3818  H1  TIP3  151     -29.412 -19.064 -36.227  1.00  0.00      SOLV H
ATOM   3819  H2  TIP3  151     -30.409 -18.480 -37.168  1.00  0.00      SOLV H
ATOM   3820  OH2 TIP3  152     -36.874 -24.843 -36.800  1.00  0.00      SOLV O
ATOM   3821  H1  TIP3  152     -35.935 -24.540 -36.766  1.00  0.00      SOLV H
ATOM   3822  H2  TIP3  152     -36.847 -25.433 -37.579  1.00  0.00      SOLV H
ATOM   3823  OH2 TIP3  153     -37.326 -21.435 -29.969  1.00  0.00      SOLV O
ATOM   3824  H1  TIP3  153     -37.677 -22.181 -29.449  1.00  0.00      SOLV H
ATOM   3825  H2  TIP3  153     -36.875 -20.939 -29.262  1.00  0.00      SOLV H
ATOM   3826  OH2 TIP3  154     -19.723 -20.415 -26.806  1.00  0.00      SOLV O
ATOM   3827  H1  TIP3  154     -19.655 -20.316 -25.841  1.00  0.00      SOLV H
ATOM   3828  H2  TIP3  154     -18.880 -20.049 -27.114  1.00  0.00      SOLV H
ATOM   3829  OH2 TIP3  155     -20.221 -20.811 -24.024  1.00  0.00      SOLV O
ATOM   3830  H1  TIP3  155     -20.746 -21.558 -24.382  1.00  0.00      SOLV H
ATOM   3831  H2  TIP3  155     -19.653 -21.293 -23.404  1.00  0.00      SOLV H
ATOM   3832  OH2 TIP3  156     -21.753 -25.124 -19.269  1.00  0.00      SOLV O
ATOM   3833  H1  TIP3  156     -22.603 -25.009 -18.798  1.00  0.00      SOLV H
ATOM   3834  H2  TIP3  156     -21.238 -24.362 -18.934  1.00  0.00      SOLV H
ATOM   3835  OH2 TIP3  157     -19.913 -28.735 -32.156  1.00  0.00      SOLV O
ATOM   3836  H1  TIP3  157     -20.776 -29.051 -31.820  1.00  0.00      SOLV H
ATOM   3837  H2  TIP3  157     -19.429 -28.527 -31.335  1.00  0.00      SOLV H
ATOM   3838  OH2 TIP3  158     -20.013 -25.853 -26.850  1.00  0.00      SOLV O
ATOM   3839  H1  TIP3  158     -19.482 -26.523 -27.325  1.00  0.00      SOLV H
ATOM   3840  H2  TIP3  158     -19.761 -25.026 -27.305  1.00  0.00      SOLV H
ATOM   3841  OH2 TIP3  159     -21.803 -23.027 -24.720  1.00  0.00      SOLV O
ATOM   3842  H1  TIP3  159     -22.567 -22.566 -24.323  1.00  0.00      SOLV H
ATOM   3843  H2  TIP3  159     -22.129 -23.226 -25.624  1.00  0.00      SOLV H
ATOM   3844  OH2 TIP3  160     -19.633 -28.775 -35.761  1.00  0.00      SOLV O
ATOM   3845  H1  TIP3  160     -20.181 -28.498 -36.523  1.00  0.00      SOLV H
ATOM   3846  H2  TIP3  160     -20.094 -28.386 -35.006  1.00  0.00      SOLV H
ATOM   3847  OH2 TIP3  161     -21.161 -31.457 -37.234  1.00  0.00      SOLV O
ATOM   3848  H1  TIP3  161     -21.383 -31.169 -38.127  1.00  0.00      SOLV H
ATOM   3849  H2  TIP3  161     -21.657 -32.302 -37.162  1.00  0.00      SOLV H
ATOM   3850  OH2 TIP3  162     -22.325 -29.944 -31.443  1.00  0.00      SOLV O
ATOM   3851  H1  TIP3  162     -22.316 -30.875 -31.726  1.00  0.00      SOLV H
ATOM   3852  H2  TIP3  162     -22.672 -30.006 -30.526  1.00  0.00      SOLV H
ATOM   3853  OH2 TIP3  163     -37.459 -28.025 -27.324  1.00  0.00      SOLV O
ATOM   3854  H1  TIP3  163     -37.292 -28.192 -28.278  1.00  0.00      SOLV H
ATOM   3855  H2  TIP3  163     -36.576 -28.241 -26.957  1.00  0.00      SOLV H
ATOM   3856  OH2 TIP3  164     -21.288 -28.116 -21.602  1.00  0.00      SOLV O
ATOM   3857  H1  TIP3  164     -20.667 -28.872 -21.704  1.00  0.00      SOLV H
ATOM   3858  H2  TIP3  164     -20.788 -27.383 -21.997  1.00  0.00      SOLV H
ATOM   3859  OH2 TIP3  165     -19.860 -30.415 -21.571  1.00  0.00      SOLV O
ATOM   3860  H1  TIP3  165     -20.743 -30.833 -21.472  1.00  0.00      SOLV H
ATOM   3861  H2  TIP3  165     -19.286 -31.186 -21.375  1.00  0.00      SOLV H
ATOM   3862  OH2 TIP3  166     -22.321 -33.870 -36.767  1.00  0.00      SOLV O
ATOM   3863  H1  TIP3  166     -21.565 -34.452 -36.531  1.00  0.00      SOLV H
ATOM   3864  H2  TIP3  166     -23.088 -34.418 -36.547  1.00  0.00      SOLV H
ATOM   3865  OH2 TIP3  167     -22.389 -32.523 -33.074  1.00  0.00      SOLV O
ATOM   3866  H1  TIP3  167     -22.166 -33.484 -33.038  1.00  0.00      SOLV H
ATOM   3867  H2  TIP3  167     -21.611 -32.194 -33.557  1.00  0.00      SOLV H
ATOM   3868  OH2 TIP3  168     -22.014 -32.095 -27.587  1.00  0.00      SOLV O
ATOM   3869  H1  TIP3  168     -21.052 -31.953 -27.740  1.00  0.00      SOLV H
ATOM   3870  H2  TIP3  168     -22.031 -31.976 -26.620  1.00  0.00      SOLV H
ATOM   3871  OH2 TIP3  169     -21.760 -31.295 -24.866  1.00  0.00      SOLV O
ATOM   3872  H1  TIP3  169     -22.580 -30.877 -24.545  1.00  0.00      SOLV H
ATOM   3873  H2  TIP3  169     -21.207 -30.507 -25.066  1.00  0.00      SOLV H
ATOM   3874  OH2 TIP3  170     -37.710 -32.803 -21.161  1.00  0.00      SOLV O
ATOM   3875  H1  TIP3  170     -36.790 -33.076 -20.966  1.00  0.00      SOLV H
ATOM   3876  H2  TIP3  170     -38.173 -33.658 -21.117  1.00  0.00      SOLV H
ATOM   3877  OH2 TIP3  171     -19.604 -37.494 -19.629  1.00  0.00      SOLV O
ATOM   3878  H1  TIP3  171     -18.982 -38.134 -20.047  1.00  0.00      SOLV H
ATOM   3879  H2  TIP3  171     -19.579 -36.736 -20.247  1.00  0.00      SOLV H
ATOM   3880  OH2 TIP3  172     -21.865 -35.241 -33.027  1.00  0.00      SOLV O
ATOM   3881  H1  TIP3  172     -21.611 -35.673 -32.186  1.00  0.00      SOLV H
ATOM   3882  H2  TIP3  172     -22.536 -35.872 -33.359  1.00  0.00      SOLV H
ATOM   3883  OH2 TIP3  173     -36.471 -34.486 -28.336  1.00  0.00      SOLV O
ATOM   3884  H1  TIP3  173     -36.095 -35.370 -28.161  1.00  0.00      SOLV H
ATOM   3885  H2  TIP3  173     -35.814 -33.900 -27.924  1.00  0.00      SOLV H
ATOM   3886  OH2 TIP3  174     -36.886 -31.371 -26.809  1.00  0.00      SOLV O
ATOM   3887  H1  TIP3  174     -36.462 -31.410 -27.684  1.00  0.00      SOLV H
ATOM   3888  H2  TIP3  174     -36.468 -30.588 -26.426  1.00  0.00      SOLV H
ATOM   3889  OH2 TIP3  175     -20.044 -35.323 -21.322  1.00  0.00      SOLV O
ATOM   3890  H1  TIP3  175     -20.852 -34.786 -21.215  1.00  0.00      SOLV H
ATOM   3891  H2  TIP3  175     -20.285 -35.840 -22.113  1.00  0.00      SOLV H
ATOM   3892  OH2 TIP3  176     -20.061 -35.344 -36.584  1.00  0.00      SOLV O
ATOM   3893  H1  TIP3  176     -19.545 -36.121 -36.860  1.00  0.00      SOLV H
ATOM   3894  H2  TIP3  176     -19.343 -34.758 -36.278  1.00  0.00      SOLV H
ATOM   3895  OH2 TIP3  177     -36.760 -35.162 -33.637  1.00  0.00      SOLV O
ATOM   3896  H1  TIP3  177     -36.772 -34.544 -32.877  1.00  0.00      SOLV H
ATOM   3897  H2  TIP3  177     -36.712 -34.541 -34.396  1.00  0.00      SOLV H
ATOM   3898  OH2 TIP3  178     -22.860 -20.271 -31.345  1.00  0.00      SOLV O
ATOM   3899  H1  TIP3  178     -22.165 -20.258 -32.033  1.00  0.00      SOLV H
ATOM   3900  H2  TIP3  178     -22.458 -19.749 -30.631  1.00  0.00      SOLV H
ATOM   3901  OH2 TIP3  179     -35.660 -22.984 -21.015  1.00  0.00      SOLV O
ATOM   3902  H1  TIP3  179     -36.268 -23.588 -21.464  1.00  0.00      SOLV H
ATOM   3903  H2  TIP3  179     -35.639 -23.339 -20.117  1.00  0.00      SOLV H
ATOM   3904  OH2 TIP3  180     -32.546 -22.155 -24.614  1.00  0.00      SOLV O
ATOM   3905  H1  TIP3  180     -32.780 -21.256 -24.929  1.00  0.00      SOLV H
ATOM   3906  H2  TIP3  180     -31.589 -22.122 -24.824  1.00  0.00      SOLV H
ATOM   3907  OH2 TIP3  181     -28.417 -20.967 -21.747  1.00  0.00      SOLV O
ATOM   3908  H1  TIP3  181     -28.253 -21.220 -20.813  1.00  0.00      SOLV H
ATOM   3909  H2  TIP3  181     -27.582 -20.493 -21.954  1.00  0.00      SOLV H
ATOM   3910  OH2 TIP3  182     -26.117 -19.563 -22.246  1.00  0.00      SOLV O
ATOM   3911  H1  TIP3  182     -25.396 -20.085 -22.626  1.00  0.00      SOLV H
ATOM   3912  H2  TIP3  182     -25.693 -19.234 -21.423  1.00  0.00      SOLV H
ATOM   3913  OH2 TIP3  183     -20.873 -37.311 -23.223  1.00  0.00      SOLV O
ATOM   3914  H1  TIP3  183     -21.697 -37.050 -23.655  1.00  0.00      SOLV H
ATOM   3915  H2  TIP3  183     -20.730 -38.224 -23.558  1.00  0.00      SOLV H
ATOM   3916  OH2 TIP3  184     -35.441 -19.109 -24.552  1.00  0.00      SOLV O
ATOM   3917  H1  TIP3  184     -36.224 -18.733 -24.991  1.00  0.00      SOLV H
ATOM   3918  H2  TIP3  184     -35.451 -18.634 -23.705  1.00  0.00      SOLV H
ATOM   3919  OH2 TIP3  185     -32.789 -19.534 -25.384  1.00  0.00      SOLV O
ATOM   3920  H1  TIP3  185     -33.722 -19.321 -25.167  1.00  0.00      SOLV H
ATOM   3921  H2  TIP3  185     -32.662 -19.027 -26.212  1.00  0.00      SOLV H
ATOM   3922  OH2 TIP3  186     -28.142 -19.725 -26.236  1.00  0.00      SOLV O
ATOM   3923  H1  TIP3  186     -28.598 -19.297 -26.985  1.00  0.00      SOLV H
ATOM   3924  H2  TIP3  186     -28.015 -18.967 -25.628  1.00  0.00      SOLV H
ATOM   3925  OH2 TIP3  187     -25.793 -20.925 -25.239  1.00  0.00      SOLV O
ATOM   3926  H1  TIP3  187     -26.604 -20.531 -25.617  1.00  0.00      SOLV H
ATOM   3927  H2  TIP3  187     -25.140 -20.228 -25.416  1.00  0.00      SOLV H
ATOM   3928  OH2 TIP3  188     -23.340 -19.306 -25.165  1.00  0.00      SOLV O
ATOM   3929  H1  TIP3  188     -23.224 -18.372 -25.444  1.00  0.00      SOLV H
ATOM   3930  H2  TIP3  188     -22.958 -19.788 -25.932  1.00  0.00      SOLV H
ATOM   3931  OH2 TIP3  189     -35.843 -20.487 -27.741  1.00  0.00      SOLV O
ATOM   3932  H1  TIP3  189     -35.966 -20.981 -26.907  1.00  0.00      SOLV H
ATOM   3933  H2  TIP3  189     -35.073 -20.973 -28.114  1.00  0.00      SOLV H
ATOM   3934  OH2 TIP3  190     -33.736 -21.815 -28.836  1.00  0.00      SOLV O
ATOM   3935  H1  TIP3  190     -33.834 -22.748 -28.533  1.00  0.00      SOLV H
ATOM   3936  H2  TIP3  190     -32.804 -21.636 -28.591  1.00  0.00      SOLV H
ATOM   3937  OH2 TIP3  191     -31.076 -21.437 -27.956  1.00  0.00      SOLV O
ATOM   3938  H1  TIP3  191     -30.874 -22.344 -28.249  1.00  0.00      SOLV H
ATOM   3939  H2  TIP3  191     -30.804 -21.499 -27.021  1.00  0.00      SOLV H
ATOM   3940  OH2 TIP3  192     -27.496 -35.548 -28.942  1.00  0.00      SOLV O
ATOM   3941  H1  TIP3  192     -28.266 -36.120 -29.107  1.00  0.00      SOLV H
ATOM   3942  H2  TIP3  192     -26.814 -36.032 -29.428  1.00  0.00      SOLV H
ATOM   3943  OH2 TIP3  193     -22.610 -37.585 -28.741  1.00  0.00      SOLV O
ATOM   3944  H1  TIP3  193     -21.975 -37.144 -29.342  1.00  0.00      SOLV H
ATOM   3945  H2  TIP3  193     -23.468 -37.322 -29.129  1.00  0.00      SOLV H
ATOM   3946  OH2 TIP3  194     -20.945 -36.541 -30.711  1.00  0.00      SOLV O
ATOM   3947  H1  TIP3  194     -20.253 -37.176 -30.995  1.00  0.00      SOLV H
ATOM   3948  H2  TIP3  194     -20.397 -35.734 -30.566  1.00  0.00      SOLV H
ATOM   3949  OH2 TIP3  195     -35.204 -37.253 -31.270  1.00  0.00      SOLV O
ATOM   3950  H1  TIP3  195     -36.071 -37.380 -31.686  1.00  0.00      SOLV H
ATOM   3951  H2  TIP3  195     -34.845 -38.168 -31.337  1.00  0.00      SOLV H
ATOM   3952  OH2 TIP3  196     -36.515 -37.288 -35.457  1.00  0.00      SOLV O
ATOM   3953  H1  TIP3  196     -35.921 -36.805 -36.070  1.00  0.00      SOLV H
ATOM   3954  H2  TIP3  196     -36.573 -36.629 -34.739  1.00  0.00      SOLV H
ATOM   3955  OH2 TIP3  197     -30.474 -37.426 -31.916  1.00  0.00      SOLV O
ATOM   3956  H1  TIP3  197     -29.672 -36.865 -31.910  1.00  0.00      SOLV H
ATOM   3957  H2  TIP3  197     -30.947 -37.130 -31.122  1.00  0.00      SOLV H
ATOM   3958  OH2 TIP3  198     -25.249 -37.154 -29.822  1.00  0.00      SOLV O
ATOM   3959  H1  TIP3  198     -25.164 -37.332 -30.762  1.00  0.00      SOLV H
ATOM   3960  H2  TIP3  198     -25.538 -38.033 -29.475  1.00  0.00      SOLV H
ATOM   3961  OH2 TIP3  199     -23.847 -36.998 -34.018  1.00  0.00      SOLV O
ATOM   3962  H1  TIP3  199     -24.661 -36.461 -33.973  1.00  0.00      SOLV H
ATOM   3963  H2  TIP3  199     -24.206 -37.897 -33.886  1.00  0.00      SOLV H
ATOM   3964  OH2 TIP3  200     -36.681 -21.047 -34.537  1.00  0.00      SOLV O
ATOM   3965  H1  TIP3  200     -37.498 -21.070 -35.075  1.00  0.00      SOLV H
ATOM   3966  H2  TIP3  200     -36.460 -20.103 -34.660  1.00  0.00      SOLV H
ATOM   3967  OH2 TIP3  201     -34.567 -35.751 -36.756  1.00  0.00      SOLV O
ATOM   3968  H1  TIP3  201     -34.075 -35.995 -37.555  1.00  0.00      SOLV H
ATOM   3969  H2  TIP3  201     -33.884 -35.335 -36.200  1.00  0.00      SOLV H
ATOM   3970  OH2 TIP3  202     -29.757 -34.920 -34.435  1.00  0.00      SOLV O
ATOM   3971  H1  TIP3  202     -29.377 -35.672 -33.954  1.00  0.00      SOLV H
ATOM   3972  H2  TIP3  202     -29.397 -34.171 -33.909  1.00  0.00      SOLV H
ATOM   3973  OH2 TIP3  203     -27.689 -19.508 -35.998  1.00  0.00      SOLV O
ATOM   3974  H1  TIP3  203     -26.774 -19.308 -36.269  1.00  0.00      SOLV H
ATOM   3975  H2  TIP3  203     -27.733 -20.437 -36.309  1.00  0.00      SOLV H
ATOM   3976  OH2 TIP3  204     -21.026 -20.446 -33.420  1.00  0.00      SOLV O
ATOM   3977  H1  TIP3  204     -21.450 -21.124 -33.962  1.00  0.00      SOLV H
ATOM   3978  H2  TIP3  204     -21.069 -19.694 -34.051  1.00  0.00      SOLV H
ATOM   3979  OH2 TIP3  205     -35.271 -36.274 -21.675  1.00  0.00      SOLV O
ATOM   3980  H1  TIP3  205     -35.903 -36.997 -21.575  1.00  0.00      SOLV H
ATOM   3981  H2  TIP3  205     -34.509 -36.628 -21.167  1.00  0.00      SOLV H
ATOM   3982  OH2 TIP3  206     -33.353 -37.342 -19.959  1.00  0.00      SOLV O
ATOM   3983  H1  TIP3  206     -32.481 -37.672 -20.219  1.00  0.00      SOLV H
ATOM   3984  H2  TIP3  206     -33.743 -38.144 -19.542  1.00  0.00      SOLV H
ATOM   3985  OH2 TIP3  207     -34.709 -20.259 -37.784  1.00  0.00      SOLV O
ATOM   3986  H1  TIP3  207     -34.909 -20.202 -36.841  1.00  0.00      SOLV H
ATOM   3987  H2  TIP3  207     -33.895 -20.802 -37.811  1.00  0.00      SOLV H
ATOM   3988  OH2 TIP3  208     -24.571 -36.932 -20.629  1.00  0.00      SOLV O
ATOM   3989  H1  TIP3  208     -24.946 -37.786 -20.325  1.00  0.00      SOLV H
ATOM   3990  H2  TIP3  208     -23.675 -37.252 -20.845  1.00  0.00      SOLV H
ATOM   3991  OH2 TIP3  209     -21.890 -21.722 -21.225  1.00  0.00      SOLV O
ATOM   3992  H1  TIP3  209     -22.522 -21.757 -21.973  1.00  0.00      SOLV H
ATOM   3993  H2  TIP3  209     -21.944 -20.772 -20.996  1.00  0.00      SOLV H
ATOM   3994  OH2 TIP3  210      -7.265 -27.803 -31.376  1.00  0.00      SOLV O
ATOM   3995  H1  TIP3  210      -7.366 -26.829 -31.428  1.00  0.00      SOLV H
ATOM   3996  H2  TIP3  210      -7.968 -28.078 -31.990  1.00  0.00      SOLV H
ATOM   3997  OH2 TIP3  211      -8.297 -28.559 -27.723  1.00  0.00      SOLV O
ATOM   3998  H1  TIP3  211      -8.259 -29.028 -26.870  1.00  0.00      SOLV H
ATOM   3999  H2  TIP3  211      -8.740 -29.208 -28.291  1.00  0.00      SOLV H
ATOM   4000  OH2 TIP3  212     -16.181 -28.923 -26.177  1.00  0.00      SOLV O
ATOM   4001  H1  TIP3  212     -16.138 -29.769 -25.694  1.00  0.00      SOLV H
ATOM   4002  H2  TIP3  212     -15.281 -28.589 -26.049  1.00  0.00      SOLV H
ATOM   4003  OH2 TIP3  213      -4.702 -25.542 -29.469  1.00  0.00      SOLV O
ATOM   4004  H1  TIP3  213      -5.188 -26.244 -29.018  1.00  0.00      SOLV H
ATOM   4005  H2  TIP3  213      -4.498 -24.931 -28.744  1.00  0.00      SOLV H
ATOM   4006  OH2 TIP3  214     -15.078 -24.386 -27.923  1.00  0.00      SOLV O
ATOM   4007  H1  TIP3  214     -15.287 -25.312 -28.165  1.00  0.00      SOLV H
ATOM   4008  H2  TIP3  214     -14.110 -24.455 -27.800  1.00  0.00      SOLV H
ATOM   4009  OH2 TIP3  215     -18.398 -31.111 -32.550  1.00  0.00      SOLV O
ATOM   4010  H1  TIP3  215     -18.773 -30.238 -32.332  1.00  0.00      SOLV H
ATOM   4011  H2  TIP3  215     -19.025 -31.399 -33.238  1.00  0.00      SOLV H
ATOM   4012  OH2 TIP3  216     -17.963 -28.760 -30.078  1.00  0.00      SOLV O
ATOM   4013  H1  TIP3  216     -17.706 -29.675 -29.831  1.00  0.00      SOLV H
ATOM   4014  H2  TIP3  216     -17.131 -28.412 -30.425  1.00  0.00      SOLV H
ATOM   4015  OH2 TIP3  217      -7.916 -20.634 -29.103  1.00  0.00      SOLV O
ATOM   4016  H1  TIP3  217      -7.303 -21.044 -29.737  1.00  0.00      SOLV H
ATOM   4017  H2  TIP3  217      -7.256 -20.333 -28.450  1.00  0.00      SOLV H
ATOM   4018  OH2 TIP3  218     -10.098 -26.083 -27.229  1.00  0.00      SOLV O
ATOM   4019  H1  TIP3  218      -9.670 -26.782 -27.750  1.00  0.00      SOLV H
ATOM   4020  H2  TIP3  218      -9.326 -25.833 -26.675  1.00  0.00      SOLV H
ATOM   4021  OH2 TIP3  219      -1.302 -34.620 -26.433  1.00  0.00      SOLV O
ATOM   4022  H1  TIP3  219      -1.033 -33.947 -25.775  1.00  0.00      SOLV H
ATOM   4023  H2  TIP3  219      -0.848 -34.295 -27.228  1.00  0.00      SOLV H
ATOM   4024  OH2 TIP3  220      -6.885 -31.750 -27.171  1.00  0.00      SOLV O
ATOM   4025  H1  TIP3  220      -6.665 -32.697 -27.090  1.00  0.00      SOLV H
ATOM   4026  H2  TIP3  220      -6.993 -31.668 -28.138  1.00  0.00      SOLV H
ATOM   4027  OH2 TIP3  221     -13.549 -33.704 -29.862  1.00  0.00      SOLV O
ATOM   4028  H1  TIP3  221     -13.463 -32.843 -30.324  1.00  0.00      SOLV H
ATOM   4029  H2  TIP3  221     -13.965 -34.235 -30.577  1.00  0.00      SOLV H
ATOM   4030  OH2 TIP3  222      -5.771 -33.391 -31.549  1.00  0.00      SOLV O
ATOM   4031  H1  TIP3  222      -5.289 -33.800 -30.793  1.00  0.00      SOLV H
ATOM   4032  H2  TIP3  222      -5.021 -33.021 -32.050  1.00  0.00      SOLV H
ATOM   4033  OH2 TIP3  223     -17.103 -31.239 -29.224  1.00  0.00      SOLV O
ATOM   4034  H1  TIP3  223     -16.461 -31.666 -28.627  1.00  0.00      SOLV H
ATOM   4035  H2  TIP3  223     -16.819 -31.634 -30.078  1.00  0.00      SOLV H
ATOM   4036  OH2 TIP3  224     -12.097 -29.793 -29.600  1.00  0.00      SOLV O
ATOM   4037  H1  TIP3  224     -11.246 -30.211 -29.350  1.00  0.00      SOLV H
ATOM   4038  H2  TIP3  224     -12.470 -30.457 -30.218  1.00  0.00      SOLV H
ATOM   4039  OH2 TIP3  225      -0.787 -33.013 -24.221  1.00  0.00      SOLV O
ATOM   4040  H1  TIP3  225      -1.462 -32.365 -24.514  1.00  0.00      SOLV H
ATOM   4041  H2  TIP3  225      -0.995 -33.060 -23.275  1.00  0.00      SOLV H
ATOM   4042  OH2 TIP3  226     -14.868 -34.531 -25.673  1.00  0.00      SOLV O
ATOM   4043  H1  TIP3  226     -15.142 -33.937 -26.399  1.00  0.00      SOLV H
ATOM   4044  H2  TIP3  226     -15.589 -34.375 -25.026  1.00  0.00      SOLV H
ATOM   4045  OH2 TIP3  227      -7.659 -25.214 -32.312  1.00  0.00      SOLV O
ATOM   4046  H1  TIP3  227      -7.851 -25.031 -33.243  1.00  0.00      SOLV H
ATOM   4047  H2  TIP3  227      -8.046 -24.412 -31.891  1.00  0.00      SOLV H
ATOM   4048  OH2 TIP3  228     -12.177 -26.995 -25.686  1.00  0.00      SOLV O
ATOM   4049  H1  TIP3  228     -12.730 -26.266 -25.329  1.00  0.00      SOLV H
ATOM   4050  H2  TIP3  228     -11.491 -26.499 -26.183  1.00  0.00      SOLV H
ATOM   4051  OH2 TIP3  229      -4.295 -34.101 -29.376  1.00  0.00      SOLV O
ATOM   4052  H1  TIP3  229      -4.767 -34.622 -28.714  1.00  0.00      SOLV H
ATOM   4053  H2  TIP3  229      -3.793 -33.476 -28.818  1.00  0.00      SOLV H
ATOM   4054  OH2 TIP3  230     -15.271 -32.884 -27.874  1.00  0.00      SOLV O
ATOM   4055  H1  TIP3  230     -14.639 -32.337 -27.357  1.00  0.00      SOLV H
ATOM   4056  H2  TIP3  230     -14.663 -33.234 -28.566  1.00  0.00      SOLV H
ATOM   4057  OH2 TIP3  231     -13.790 -24.960 -24.648  1.00  0.00      SOLV O
ATOM   4058  H1  TIP3  231     -13.805 -24.010 -24.882  1.00  0.00      SOLV H
ATOM   4059  H2  TIP3  231     -14.725 -25.070 -24.372  1.00  0.00      SOLV H
ATOM   4060  OH2 TIP3  232     -18.560 -24.869 -34.190  1.00  0.00      SOLV O
ATOM   4061  H1  TIP3  232     -18.011 -24.777 -34.993  1.00  0.00      SOLV H
ATOM   4062  H2  TIP3  232     -17.983 -24.443 -33.516  1.00  0.00      SOLV H
ATOM   4063  OH2 TIP3  233      -4.119 -23.518 -27.210  1.00  0.00      SOLV O
ATOM   4064  H1  TIP3  233      -5.078 -23.536 -26.971  1.00  0.00      SOLV H
ATOM   4065  H2  TIP3  233      -4.090 -22.725 -27.764  1.00  0.00      SOLV H
ATOM   4066  OH2 TIP3  234      -3.788 -35.645 -25.491  1.00  0.00      SOLV O
ATOM   4067  H1  TIP3  234      -4.537 -35.214 -25.934  1.00  0.00      SOLV H
ATOM   4068  H2  TIP3  234      -3.023 -35.292 -25.993  1.00  0.00      SOLV H
ATOM   4069  OH2 TIP3  235     -12.011 -37.012 -28.965  1.00  0.00      SOLV O
ATOM   4070  H1  TIP3  235     -12.569 -37.771 -29.190  1.00  0.00      SOLV H
ATOM   4071  H2  TIP3  235     -12.572 -36.594 -28.277  1.00  0.00      SOLV H
ATOM   4072  OH2 TIP3  236      -6.122 -21.947 -30.881  1.00  0.00      SOLV O
ATOM   4073  H1  TIP3  236      -5.651 -22.758 -31.166  1.00  0.00      SOLV H
ATOM   4074  H2  TIP3  236      -5.365 -21.318 -30.858  1.00  0.00      SOLV H
ATOM   4075  OH2 TIP3  237      -4.736 -24.165 -31.886  1.00  0.00      SOLV O
ATOM   4076  H1  TIP3  237      -5.258 -24.742 -32.456  1.00  0.00      SOLV H
ATOM   4077  H2  TIP3  237      -4.653 -24.712 -31.076  1.00  0.00      SOLV H
ATOM   4078  OH2 TIP3  238      -3.098 -25.598 -23.591  1.00  0.00      SOLV O
ATOM   4079  H1  TIP3  238      -3.160 -26.174 -24.382  1.00  0.00      SOLV H
ATOM   4080  H2  TIP3  238      -3.042 -24.706 -24.002  1.00  0.00      SOLV H
ATOM   4081  OH2 TIP3  239      -8.620 -28.601 -33.684  1.00  0.00      SOLV O
ATOM   4082  H1  TIP3  239      -9.270 -27.907 -33.923  1.00  0.00      SOLV H
ATOM   4083  H2  TIP3  239      -7.982 -28.540 -34.414  1.00  0.00      SOLV H
ATOM   4084  OH2 TIP3  240      -8.533 -30.135 -37.145  1.00  0.00      SOLV O
ATOM   4085  H1  TIP3  240      -7.952 -29.793 -36.444  1.00  0.00      SOLV H
ATOM   4086  H2  TIP3  240      -7.921 -30.710 -37.638  1.00  0.00      SOLV H
ATOM   4087  OH2 TIP3  241      -1.264 -29.049 -25.400  1.00  0.00      SOLV O
ATOM   4088  H1  TIP3  241      -2.022 -28.424 -25.464  1.00  0.00      SOLV H
ATOM   4089  H2  TIP3  241      -0.722 -28.732 -26.160  1.00  0.00      SOLV H
ATOM   4090  OH2 TIP3  242      -5.138 -28.431 -32.980  1.00  0.00      SOLV O
ATOM   4091  H1  TIP3  242      -5.839 -28.225 -32.319  1.00  0.00      SOLV H
ATOM   4092  H2  TIP3  242      -4.480 -28.877 -32.408  1.00  0.00      SOLV H
ATOM   4093  OH2 TIP3  243      -5.341 -30.249 -23.694  1.00  0.00      SOLV O
ATOM   4094  H1  TIP3  243      -5.401 -29.530 -23.039  1.00  0.00      SOLV H
ATOM   4095  H2  TIP3  243      -6.042 -29.975 -24.320  1.00  0.00      SOLV H
ATOM   4096  OH2 TIP3  244     -13.600 -27.773 -30.812  1.00  0.00      SOLV O
ATOM   4097  H1  TIP3  244     -13.896 -28.133 -31.677  1.00  0.00      SOLV H
ATOM   4098  H2  TIP3  244     -13.026 -28.492 -30.477  1.00  0.00      SOLV H
ATOM   4099  OH2 TIP3  245     -12.269 -24.432 -28.164  1.00  0.00      SOLV O
ATOM   4100  H1  TIP3  245     -12.178 -24.439 -29.130  1.00  0.00      SOLV H
ATOM   4101  H2  TIP3  245     -11.483 -24.941 -27.880  1.00  0.00      SOLV H
ATOM   4102  OH2 TIP3  246     -13.362 -28.946 -27.239  1.00  0.00      SOLV O
ATOM   4103  H1  TIP3  246     -12.825 -29.113 -28.045  1.00  0.00      SOLV H
ATOM   4104  H2  TIP3  246     -12.839 -28.256 -26.776  1.00  0.00      SOLV H
ATOM   4105  OH2 TIP3  247      -6.685 -23.497 -26.468  1.00  0.00      SOLV O
ATOM   4106  H1  TIP3  247      -7.008 -22.728 -25.973  1.00  0.00      SOLV H
ATOM   4107  H2  TIP3  247      -7.246 -24.230 -26.154  1.00  0.00      SOLV H
ATOM   4108  OH2 TIP3  248     -12.098 -24.520 -22.516  1.00  0.00      SOLV O
ATOM   4109  H1  TIP3  248     -12.729 -23.887 -22.112  1.00  0.00      SOLV H
ATOM   4110  H2  TIP3  248     -12.620 -24.810 -23.294  1.00  0.00      SOLV H
ATOM   4111  OH2 TIP3  249      -6.352 -29.123 -35.381  1.00  0.00      SOLV O
ATOM   4112  H1  TIP3  249      -5.866 -28.734 -34.620  1.00  0.00      SOLV H
ATOM   4113  H2  TIP3  249      -5.805 -28.803 -36.138  1.00  0.00      SOLV H
ATOM   4114  OH2 TIP3  250     -15.315 -28.571 -23.134  1.00  0.00      SOLV O
ATOM   4115  H1  TIP3  250     -15.262 -27.777 -22.565  1.00  0.00      SOLV H
ATOM   4116  H2  TIP3  250     -16.269 -28.572 -23.347  1.00  0.00      SOLV H
ATOM   4117  OH2 TIP3  251      -8.680 -22.793 -31.520  1.00  0.00      SOLV O
ATOM   4118  H1  TIP3  251      -7.917 -22.391 -31.062  1.00  0.00      SOLV H
ATOM   4119  H2  TIP3  251      -9.004 -22.056 -32.051  1.00  0.00      SOLV H
ATOM   4120  OH2 TIP3  252     -14.077 -22.680 -21.815  1.00  0.00      SOLV O
ATOM   4121  H1  TIP3  252     -14.133 -22.407 -22.752  1.00  0.00      SOLV H
ATOM   4122  H2  TIP3  252     -15.021 -22.834 -21.586  1.00  0.00      SOLV H
ATOM   4123  OH2 TIP3  253      -2.618 -37.569 -35.434  1.00  0.00      SOLV O
ATOM   4124  H1  TIP3  253      -3.475 -37.552 -34.963  1.00  0.00      SOLV H
ATOM   4125  H2  TIP3  253      -2.648 -36.668 -35.813  1.00  0.00      SOLV H
ATOM   4126  OH2 TIP3  254     -14.589 -28.688 -33.287  1.00  0.00      SOLV O
ATOM   4127  H1  TIP3  254     -15.007 -28.083 -33.931  1.00  0.00      SOLV H
ATOM   4128  H2  TIP3  254     -14.932 -29.541 -33.578  1.00  0.00      SOLV H
ATOM   4129  OH2 TIP3  255      -1.476 -23.055 -37.146  1.00  0.00      SOLV O
ATOM   4130  H1  TIP3  255      -1.129 -22.154 -36.960  1.00  0.00      SOLV H
ATOM   4131  H2  TIP3  255      -0.671 -23.591 -36.974  1.00  0.00      SOLV H
ATOM   4132  OH2 TIP3  256     -18.590 -26.253 -24.409  1.00  0.00      SOLV O
ATOM   4133  H1  TIP3  256     -19.057 -26.193 -25.267  1.00  0.00      SOLV H
ATOM   4134  H2  TIP3  256     -18.387 -27.208 -24.336  1.00  0.00      SOLV H
ATOM   4135  OH2 TIP3  257     -18.687 -23.417 -27.789  1.00  0.00      SOLV O
ATOM   4136  H1  TIP3  257     -17.757 -23.654 -27.673  1.00  0.00      SOLV H
ATOM   4137  H2  TIP3  257     -18.805 -22.762 -27.084  1.00  0.00      SOLV H
ATOM   4138  OH2 TIP3  258      -0.479 -22.758 -21.634  1.00  0.00      SOLV O
ATOM   4139  H1  TIP3  258      -0.704 -23.700 -21.778  1.00  0.00      SOLV H
ATOM   4140  H2  TIP3  258      -1.374 -22.401 -21.439  1.00  0.00      SOLV H
ATOM   4141  OH2 TIP3  259      -9.659 -23.402 -23.105  1.00  0.00      SOLV O
ATOM   4142  H1  TIP3  259      -9.665 -22.556 -22.609  1.00  0.00      SOLV H
ATOM   4143  H2  TIP3  259     -10.546 -23.758 -22.878  1.00  0.00      SOLV H
ATOM   4144  OH2 TIP3  260      -9.019 -19.681 -33.243  1.00  0.00      SOLV O
ATOM   4145  H1  TIP3  260      -9.063 -19.464 -34.196  1.00  0.00      SOLV H
ATOM   4146  H2  TIP3  260      -9.154 -18.809 -32.828  1.00  0.00      SOLV H
ATOM   4147  OH2 TIP3  261     -15.541 -20.762 -31.267  1.00  0.00      SOLV O
ATOM   4148  H1  TIP3  261     -15.254 -21.107 -30.392  1.00  0.00      SOLV H
ATOM   4149  H2  TIP3  261     -16.207 -21.423 -31.508  1.00  0.00      SOLV H
ATOM   4150  OH2 TIP3  262      -6.131 -20.046 -36.381  1.00  0.00      SOLV O
ATOM   4151  H1  TIP3  262      -5.412 -20.702 -36.494  1.00  0.00      SOLV H
ATOM   4152  H2  TIP3  262      -6.272 -20.174 -35.420  1.00  0.00      SOLV H
ATOM   4153  OH2 TIP3  263      -6.380 -20.358 -33.610  1.00  0.00      SOLV O
ATOM   4154  H1  TIP3  263      -7.315 -20.291 -33.327  1.00  0.00      SOLV H
ATOM   4155  H2  TIP3  263      -5.979 -20.801 -32.842  1.00  0.00      SOLV H
ATOM   4156  OH2 TIP3  264      -3.307 -31.385 -21.529  1.00  0.00      SOLV O
ATOM   4157  H1  TIP3  264      -4.005 -31.046 -22.110  1.00  0.00      SOLV H
ATOM   4158  H2  TIP3  264      -3.281 -32.327 -21.786  1.00  0.00      SOLV H
ATOM   4159  OH2 TIP3  265     -16.342 -24.862 -23.643  1.00  0.00      SOLV O
ATOM   4160  H1  TIP3  265     -16.117 -25.287 -22.792  1.00  0.00      SOLV H
ATOM   4161  H2  TIP3  265     -17.158 -25.338 -23.900  1.00  0.00      SOLV H
ATOM   4162  OH2 TIP3  266     -13.977 -36.685 -27.079  1.00  0.00      SOLV O
ATOM   4163  H1  TIP3  266     -14.795 -36.720 -27.623  1.00  0.00      SOLV H
ATOM   4164  H2  TIP3  266     -14.218 -35.953 -26.467  1.00  0.00      SOLV H
ATOM   4165  OH2 TIP3  267      -8.859 -36.866 -24.023  1.00  0.00      SOLV O
ATOM   4166  H1  TIP3  267      -8.468 -37.466 -23.360  1.00  0.00      SOLV H
ATOM   4167  H2  TIP3  267      -9.822 -36.944 -23.859  1.00  0.00      SOLV H
ATOM   4168  OH2 TIP3  268      -5.735 -33.002 -23.271  1.00  0.00      SOLV O
ATOM   4169  H1  TIP3  268      -6.500 -33.097 -22.662  1.00  0.00      SOLV H
ATOM   4170  H2  TIP3  268      -5.761 -32.053 -23.497  1.00  0.00      SOLV H
ATOM   4171  OH2 TIP3  269      -4.855 -28.409 -37.576  1.00  0.00      SOLV O
ATOM   4172  H1  TIP3  269      -5.062 -28.289 -38.517  1.00  0.00      SOLV H
ATOM   4173  H2  TIP3  269      -3.939 -28.070 -37.544  1.00  0.00      SOLV H
ATOM   4174  OH2 TIP3  270      -9.218 -34.521 -36.772  1.00  0.00      SOLV O
ATOM   4175  H1  TIP3  270      -9.913 -34.512 -36.085  1.00  0.00      SOLV H
ATOM   4176  H2  TIP3  270      -9.638 -35.088 -37.445  1.00  0.00      SOLV H
ATOM   4177  OH2 TIP3  271     -13.552 -31.476 -26.247  1.00  0.00      SOLV O
ATOM   4178  H1  TIP3  271     -14.217 -31.343 -25.542  1.00  0.00      SOLV H
ATOM   4179  H2  TIP3  271     -13.454 -30.560 -26.590  1.00  0.00      SOLV H
ATOM   4180  OH2 TIP3  272     -13.493 -31.435 -31.355  1.00  0.00      SOLV O
ATOM   4181  H1  TIP3  272     -14.461 -31.549 -31.469  1.00  0.00      SOLV H
ATOM   4182  H2  TIP3  272     -13.186 -31.636 -32.268  1.00  0.00      SOLV H
ATOM   4183  OH2 TIP3  273      -7.993 -31.038 -32.538  1.00  0.00      SOLV O
ATOM   4184  H1  TIP3  273      -8.253 -30.168 -32.914  1.00  0.00      SOLV H
ATOM   4185  H2  TIP3  273      -7.311 -31.327 -33.177  1.00  0.00      SOLV H
ATOM   4186  OH2 TIP3  274      -8.889 -30.798 -21.289  1.00  0.00      SOLV O
ATOM   4187  H1  TIP3  274      -9.367 -31.577 -20.926  1.00  0.00      SOLV H
ATOM   4188  H2  TIP3  274      -8.033 -30.887 -20.829  1.00  0.00      SOLV H
ATOM   4189  OH2 TIP3  275      -7.096 -31.532 -29.906  1.00  0.00      SOLV O
ATOM   4190  H1  TIP3  275      -7.465 -31.004 -30.643  1.00  0.00      SOLV H
ATOM   4191  H2  TIP3  275      -6.753 -32.283 -30.434  1.00  0.00      SOLV H
ATOM   4192  OH2 TIP3  276     -15.807 -31.276 -24.625  1.00  0.00      SOLV O
ATOM   4193  H1  TIP3  276     -15.551 -30.851 -23.792  1.00  0.00      SOLV H
ATOM   4194  H2  TIP3  276     -16.165 -32.133 -24.322  1.00  0.00      SOLV H
ATOM   4195  OH2 TIP3  277     -12.142 -33.050 -36.667  1.00  0.00      SOLV O
ATOM   4196  H1  TIP3  277     -12.469 -33.890 -36.326  1.00  0.00      SOLV H
ATOM   4197  H2  TIP3  277     -12.534 -33.041 -37.548  1.00  0.00      SOLV H
ATOM   4198  OH2 TIP3  278     -19.299 -34.406 -30.571  1.00  0.00      SOLV O
ATOM   4199  H1  TIP3  278     -18.602 -34.282 -29.898  1.00  0.00      SOLV H
ATOM   4200  H2  TIP3  278     -18.802 -34.480 -31.409  1.00  0.00      SOLV H
ATOM   4201  OH2 TIP3  279     -18.231 -33.534 -35.360  1.00  0.00      SOLV O
ATOM   4202  H1  TIP3  279     -17.507 -33.129 -35.884  1.00  0.00      SOLV H
ATOM   4203  H2  TIP3  279     -18.735 -32.730 -35.140  1.00  0.00      SOLV H
ATOM   4204  OH2 TIP3  280      -7.791 -30.024 -25.317  1.00  0.00      SOLV O
ATOM   4205  H1  TIP3  280      -7.410 -30.649 -25.977  1.00  0.00      SOLV H
ATOM   4206  H2  TIP3  280      -8.372 -30.635 -24.816  1.00  0.00      SOLV H
ATOM   4207  OH2 TIP3  281     -10.719 -33.896 -30.424  1.00  0.00      SOLV O
ATOM   4208  H1  TIP3  281     -11.649 -33.883 -30.123  1.00  0.00      SOLV H
ATOM   4209  H2  TIP3  281     -10.262 -34.270 -29.654  1.00  0.00      SOLV H
ATOM   4210  OH2 TIP3  282     -16.123 -32.281 -31.577  1.00  0.00      SOLV O
ATOM   4211  H1  TIP3  282     -16.928 -31.966 -32.054  1.00  0.00      SOLV H
ATOM   4212  H2  TIP3  282     -15.978 -33.164 -31.961  1.00  0.00      SOLV H
ATOM   4213  OH2 TIP3  283     -12.740 -32.187 -33.889  1.00  0.00      SOLV O
ATOM   4214  H1  TIP3  283     -11.771 -32.299 -33.845  1.00  0.00      SOLV H
ATOM   4215  H2  TIP3  283     -12.859 -31.816 -34.788  1.00  0.00      SOLV H
ATOM   4216  OH2 TIP3  284      -6.563 -34.519 -27.199  1.00  0.00      SOLV O
ATOM   4217  H1  TIP3  284      -7.081 -34.505 -26.362  1.00  0.00      SOLV H
ATOM   4218  H2  TIP3  284      -7.228 -34.881 -27.814  1.00  0.00      SOLV H
ATOM   4219  OH2 TIP3  285     -13.807 -30.691 -36.178  1.00  0.00      SOLV O
ATOM   4220  H1  TIP3  285     -14.451 -31.142 -36.741  1.00  0.00      SOLV H
ATOM   4221  H2  TIP3  285     -13.020 -30.689 -36.755  1.00  0.00      SOLV H
ATOM   4222  OH2 TIP3  286      -3.188 -19.008 -20.753  1.00  0.00      SOLV O
ATOM   4223  H1  TIP3  286      -2.922 -18.612 -21.604  1.00  0.00      SOLV H
ATOM   4224  H2  TIP3  286      -2.451 -18.739 -20.169  1.00  0.00      SOLV H
ATOM   4225  OH2 TIP3  287     -15.519 -26.366 -21.345  1.00  0.00      SOLV O
ATOM   4226  H1  TIP3  287     -14.839 -26.318 -20.644  1.00  0.00      SOLV H
ATOM   4227  H2  TIP3  287     -16.331 -26.383 -20.803  1.00  0.00      SOLV H
ATOM   4228  OH2 TIP3  288      -9.821 -31.054 -28.544  1.00  0.00      SOLV O
ATOM   4229  H1  TIP3  288      -9.062 -31.490 -28.959  1.00  0.00      SOLV H
ATOM   4230  H2  TIP3  288     -10.067 -31.684 -27.842  1.00  0.00      SOLV H
ATOM   4231  OH2 TIP3  289     -14.747 -34.925 -32.041  1.00  0.00      SOLV O
ATOM   4232  H1  TIP3  289     -15.245 -35.748 -31.877  1.00  0.00      SOLV H
ATOM   4233  H2  TIP3  289     -14.368 -35.091 -32.926  1.00  0.00      SOLV H
ATOM   4234  OH2 TIP3  290     -10.973 -32.567 -26.115  1.00  0.00      SOLV O
ATOM   4235  H1  TIP3  290     -11.819 -32.077 -26.113  1.00  0.00      SOLV H
ATOM   4236  H2  TIP3  290     -10.481 -32.168 -25.370  1.00  0.00      SOLV H
ATOM   4237  OH2 TIP3  291     -10.539 -26.667 -34.317  1.00  0.00      SOLV O
ATOM   4238  H1  TIP3  291     -11.255 -27.237 -34.676  1.00  0.00      SOLV H
ATOM   4239  H2  TIP3  291     -10.928 -26.426 -33.440  1.00  0.00      SOLV H
ATOM   4240  OH2 TIP3  292      -3.303 -27.270 -25.784  1.00  0.00      SOLV O
ATOM   4241  H1  TIP3  292      -2.799 -26.650 -26.352  1.00  0.00      SOLV H
ATOM   4242  H2  TIP3  292      -4.101 -27.450 -26.329  1.00  0.00      SOLV H
ATOM   4243  OH2 TIP3  293      -6.655 -33.625 -36.300  1.00  0.00      SOLV O
ATOM   4244  H1  TIP3  293      -7.622 -33.780 -36.418  1.00  0.00      SOLV H
ATOM   4245  H2  TIP3  293      -6.624 -32.838 -35.719  1.00  0.00      SOLV H
ATOM   4246  OH2 TIP3  294      -9.042 -26.232 -23.247  1.00  0.00      SOLV O
ATOM   4247  H1  TIP3  294      -8.931 -26.569 -22.352  1.00  0.00      SOLV H
ATOM   4248  H2  TIP3  294      -9.195 -25.282 -23.104  1.00  0.00      SOLV H
ATOM   4249  OH2 TIP3  295      -6.016 -31.729 -34.386  1.00  0.00      SOLV O
ATOM   4250  H1  TIP3  295      -5.129 -31.887 -34.010  1.00  0.00      SOLV H
ATOM   4251  H2  TIP3  295      -5.940 -30.823 -34.748  1.00  0.00      SOLV H
ATOM   4252  OH2 TIP3  296     -15.237 -27.081 -28.685  1.00  0.00      SOLV O
ATOM   4253  H1  TIP3  296     -14.667 -27.226 -29.470  1.00  0.00      SOLV H
ATOM   4254  H2  TIP3  296     -14.979 -27.829 -28.126  1.00  0.00      SOLV H
ATOM   4255  OH2 TIP3  297      -8.517 -25.145 -35.171  1.00  0.00      SOLV O
ATOM   4256  H1  TIP3  297      -8.844 -24.252 -34.921  1.00  0.00      SOLV H
ATOM   4257  H2  TIP3  297      -9.270 -25.691 -34.852  1.00  0.00      SOLV H
ATOM   4258  OH2 TIP3  298     -18.120 -28.789 -23.329  1.00  0.00      SOLV O
ATOM   4259  H1  TIP3  298     -18.218 -29.152 -22.427  1.00  0.00      SOLV H
ATOM   4260  H2  TIP3  298     -18.821 -29.260 -23.811  1.00  0.00      SOLV H
ATOM   4261  OH2 TIP3  299     -11.095 -29.113 -21.164  1.00  0.00      SOLV O
ATOM   4262  H1  TIP3  299     -11.616 -29.456 -21.906  1.00  0.00      SOLV H
ATOM   4263  H2  TIP3  299     -10.239 -29.570 -21.314  1.00  0.00      SOLV H
ATOM   4264  OH2 TIP3  300      -6.851 -23.938 -23.154  1.00  0.00      SOLV O
ATOM   4265  H1  TIP3  300      -7.773 -23.684 -23.329  1.00  0.00      SOLV H
ATOM   4266  H2  TIP3  300      -6.706 -23.521 -22.282  1.00  0.00      SOLV H
ATOM   4267  OH2 TIP3  301      -1.151 -31.442 -34.867  1.00  0.00      SOLV O
ATOM   4268  H1  TIP3  301      -1.654 -31.660 -35.681  1.00  0.00      SOLV H
ATOM   4269  H2  TIP3  301      -1.013 -30.484 -35.031  1.00  0.00      SOLV H
ATOM   4270  OH2 TIP3  302      -0.865 -25.557 -22.064  1.00  0.00      SOLV O
ATOM   4271  H1  TIP3  302      -1.779 -25.464 -22.408  1.00  0.00      SOLV H
ATOM   4272  H2  TIP3  302      -0.397 -25.806 -22.888  1.00  0.00      SOLV H
ATOM   4273  OH2 TIP3  303      -2.289 -22.974 -34.196  1.00  0.00      SOLV O
ATOM   4274  H1  TIP3  303      -3.081 -23.370 -33.802  1.00  0.00      SOLV H
ATOM   4275  H2  TIP3  303      -2.470 -23.032 -35.145  1.00  0.00      SOLV H
ATOM   4276  OH2 TIP3  304      -5.497 -27.958 -27.418  1.00  0.00      SOLV O
ATOM   4277  H1  TIP3  304      -6.460 -28.030 -27.569  1.00  0.00      SOLV H
ATOM   4278  H2  TIP3  304      -5.175 -28.704 -27.962  1.00  0.00      SOLV H
ATOM   4279  OH2 TIP3  305     -12.765 -23.603 -31.190  1.00  0.00      SOLV O
ATOM   4280  H1  TIP3  305     -12.465 -22.732 -31.511  1.00  0.00      SOLV H
ATOM   4281  H2  TIP3  305     -13.707 -23.559 -31.382  1.00  0.00      SOLV H
ATOM   4282  OH2 TIP3  306     -17.105 -28.921 -36.926  1.00  0.00      SOLV O
ATOM   4283  H1  TIP3  306     -16.582 -28.304 -36.380  1.00  0.00      SOLV H
ATOM   4284  H2  TIP3  306     -17.987 -28.839 -36.503  1.00  0.00      SOLV H
ATOM   4285  OH2 TIP3  307     -11.765 -26.033 -32.031  1.00  0.00      SOLV O
ATOM   4286  H1  TIP3  307     -11.961 -25.145 -31.672  1.00  0.00      SOLV H
ATOM   4287  H2  TIP3  307     -12.359 -26.596 -31.501  1.00  0.00      SOLV H
ATOM   4288  OH2 TIP3  308     -11.061 -21.744 -25.385  1.00  0.00      SOLV O
ATOM   4289  H1  TIP3  308     -10.437 -21.019 -25.621  1.00  0.00      SOLV H
ATOM   4290  H2  TIP3  308     -10.469 -22.331 -24.890  1.00  0.00      SOLV H
ATOM   4291  OH2 TIP3  309     -12.877 -20.841 -32.232  1.00  0.00      SOLV O
ATOM   4292  H1  TIP3  309     -13.801 -20.660 -31.981  1.00  0.00      SOLV H
ATOM   4293  H2  TIP3  309     -12.430 -20.032 -31.893  1.00  0.00      SOLV H
ATOM   4294  OH2 TIP3  310      -7.835 -25.947 -25.697  1.00  0.00      SOLV O
ATOM   4295  H1  TIP3  310      -8.179 -26.146 -24.799  1.00  0.00      SOLV H
ATOM   4296  H2  TIP3  310      -7.070 -26.537 -25.750  1.00  0.00      SOLV H
ATOM   4297  OH2 TIP3  311      -4.683 -24.633 -36.657  1.00  0.00      SOLV O
ATOM   4298  H1  TIP3  311      -4.588 -25.163 -35.831  1.00  0.00      SOLV H
ATOM   4299  H2  TIP3  311      -5.557 -24.951 -36.978  1.00  0.00      SOLV H
ATOM   4300  OH2 TIP3  312      -4.780 -21.313 -23.478  1.00  0.00      SOLV O
ATOM   4301  H1  TIP3  312      -5.615 -21.540 -23.936  1.00  0.00      SOLV H
ATOM   4302  H2  TIP3  312      -4.526 -20.512 -23.992  1.00  0.00      SOLV H
ATOM   4303  OH2 TIP3  313      -0.732 -20.518 -36.381  1.00  0.00      SOLV O
ATOM   4304  H1  TIP3  313      -0.069 -19.817 -36.507  1.00  0.00      SOLV H
ATOM   4305  H2  TIP3  313      -1.506 -19.965 -36.137  1.00  0.00      SOLV H
ATOM   4306  OH2 TIP3  314     -16.875 -33.930 -23.905  1.00  0.00      SOLV O
ATOM   4307  H1  TIP3  314     -17.834 -33.844 -24.051  1.00  0.00      SOLV H
ATOM   4308  H2  TIP3  314     -16.831 -34.699 -23.312  1.00  0.00      SOLV H
ATOM   4309  OH2 TIP3  315      -4.235 -26.181 -34.402  1.00  0.00      SOLV O
ATOM   4310  H1  TIP3  315      -4.611 -26.885 -33.842  1.00  0.00      SOLV H
ATOM   4311  H2  TIP3  315      -3.280 -26.312 -34.235  1.00  0.00      SOLV H
ATOM   4312  OH2 TIP3  316     -17.053 -22.292 -25.545  1.00  0.00      SOLV O
ATOM   4313  H1  TIP3  316     -16.696 -23.141 -25.238  1.00  0.00      SOLV H
ATOM   4314  H2  TIP3  316     -16.790 -21.704 -24.825  1.00  0.00      SOLV H
ATOM   4315  OH2 TIP3  317     -10.900 -23.638 -37.201  1.00  0.00      SOLV O
ATOM   4316  H1  TIP3  317     -10.325 -24.404 -37.394  1.00  0.00      SOLV H
ATOM   4317  H2  TIP3  317     -11.374 -23.893 -36.388  1.00  0.00      SOLV H
ATOM   4318  OH2 TIP3  318     -12.594 -24.017 -35.083  1.00  0.00      SOLV O
ATOM   4319  H1  TIP3  318     -12.093 -24.352 -34.326  1.00  0.00      SOLV H
ATOM   4320  H2  TIP3  318     -12.465 -23.045 -34.989  1.00  0.00      SOLV H
ATOM   4321  OH2 TIP3  319     -15.943 -27.047 -35.077  1.00  0.00      SOLV O
ATOM   4322  H1  TIP3  319     -16.467 -26.442 -34.538  1.00  0.00      SOLV H
ATOM   4323  H2  TIP3  319     -15.389 -26.428 -35.583  1.00  0.00      SOLV H
ATOM   4324  OH2 TIP3  320      -7.858 -34.395 -24.778  1.00  0.00      SOLV O
ATOM   4325  H1  TIP3  320      -7.162 -34.276 -24.116  1.00  0.00      SOLV H
ATOM   4326  H2  TIP3  320      -8.262 -35.247 -24.500  1.00  0.00      SOLV H
ATOM   4327  OH2 TIP3  321      -6.997 -34.982 -33.518  1.00  0.00      SOLV O
ATOM   4328  H1  TIP3  321      -6.943 -34.483 -34.348  1.00  0.00      SOLV H
ATOM   4329  H2  TIP3  321      -6.661 -34.331 -32.865  1.00  0.00      SOLV H
ATOM   4330  OH2 TIP3  322      -9.706 -22.820 -34.415  1.00  0.00      SOLV O
ATOM   4331  H1  TIP3  322     -10.468 -22.213 -34.372  1.00  0.00      SOLV H
ATOM   4332  H2  TIP3  322      -9.115 -22.328 -35.012  1.00  0.00      SOLV H
ATOM   4333  OH2 TIP3  323     -10.115 -32.798 -32.889  1.00  0.00      SOLV O
ATOM   4334  H1  TIP3  323      -9.384 -32.163 -32.728  1.00  0.00      SOLV H
ATOM   4335  H2  TIP3  323     -10.335 -33.070 -31.972  1.00  0.00      SOLV H
ATOM   4336  OH2 TIP3  324      -9.291 -31.830 -23.919  1.00  0.00      SOLV O
ATOM   4337  H1  TIP3  324      -9.185 -31.532 -22.993  1.00  0.00      SOLV H
ATOM   4338  H2  TIP3  324      -8.916 -32.728 -23.893  1.00  0.00      SOLV H
ATOM   4339  OH2 TIP3  325      -9.356 -35.926 -32.272  1.00  0.00      SOLV O
ATOM   4340  H1  TIP3  325      -9.452 -35.264 -31.565  1.00  0.00      SOLV H
ATOM   4341  H2  TIP3  325      -8.518 -35.636 -32.693  1.00  0.00      SOLV H
ATOM   4342  OH2 TIP3  326     -12.039 -21.364 -34.797  1.00  0.00      SOLV O
ATOM   4343  H1  TIP3  326     -11.993 -20.542 -35.334  1.00  0.00      SOLV H
ATOM   4344  H2  TIP3  326     -12.340 -21.028 -33.925  1.00  0.00      SOLV H
ATOM   4345  OH2 TIP3  327     -13.603 -34.739 -34.739  1.00  0.00      SOLV O
ATOM   4346  H1  TIP3  327     -13.428 -33.827 -34.433  1.00  0.00      SOLV H
ATOM   4347  H2  TIP3  327     -12.701 -35.114 -34.690  1.00  0.00      SOLV H
ATOM   4348  OH2 TIP3  328      -3.245 -33.931 -22.818  1.00  0.00      SOLV O
ATOM   4349  H1  TIP3  328      -4.204 -33.732 -22.906  1.00  0.00      SOLV H
ATOM   4350  H2  TIP3  328      -3.082 -34.304 -23.696  1.00  0.00      SOLV H
ATOM   4351  OH2 TIP3  329      -4.683 -30.237 -28.940  1.00  0.00      SOLV O
ATOM   4352  H1  TIP3  329      -5.534 -30.668 -29.139  1.00  0.00      SOLV H
ATOM   4353  H2  TIP3  329      -4.215 -30.926 -28.423  1.00  0.00      SOLV H
ATOM   4354  OH2 TIP3  330     -15.254 -24.403 -36.273  1.00  0.00      SOLV O
ATOM   4355  H1  TIP3  330     -14.607 -23.829 -35.831  1.00  0.00      SOLV H
ATOM   4356  H2  TIP3  330     -14.634 -25.027 -36.704  1.00  0.00      SOLV H
ATOM   4357  OH2 TIP3  331     -17.036 -31.652 -36.968  1.00  0.00      SOLV O
ATOM   4358  H1  TIP3  331     -16.918 -30.685 -36.887  1.00  0.00      SOLV H
ATOM   4359  H2  TIP3  331     -17.604 -31.712 -37.745  1.00  0.00      SOLV H
ATOM   4360  OH2 TIP3  332     -16.284 -36.934 -28.522  1.00  0.00      SOLV O
ATOM   4361  H1  TIP3  332     -16.265 -37.007 -29.502  1.00  0.00      SOLV H
ATOM   4362  H2  TIP3  332     -16.650 -37.797 -28.262  1.00  0.00      SOLV H
ATOM   4363  OH2 TIP3  333     -17.194 -23.032 -32.634  1.00  0.00      SOLV O
ATOM   4364  H1  TIP3  333     -17.854 -22.659 -32.036  1.00  0.00      SOLV H
ATOM   4365  H2  TIP3  333     -17.199 -22.372 -33.366  1.00  0.00      SOLV H
ATOM   4366  OH2 TIP3  334     -17.829 -20.056 -20.794  1.00  0.00      SOLV O
ATOM   4367  H1  TIP3  334     -17.123 -20.314 -20.160  1.00  0.00      SOLV H
ATOM   4368  H2  TIP3  334     -18.128 -20.929 -21.097  1.00  0.00      SOLV H
ATOM   4369  OH2 TIP3  335     -13.485 -21.524 -19.361  1.00  0.00      SOLV O
ATOM   4370  H1  TIP3  335     -12.604 -21.866 -19.159  1.00  0.00      SOLV H
ATOM   4371  H2  TIP3  335     -13.625 -21.905 -20.254  1.00  0.00      SOLV H
ATOM   4372  OH2 TIP3  336      -8.650 -22.038 -36.811  1.00  0.00      SOLV O
ATOM   4373  H1  TIP3  336      -9.424 -22.602 -36.992  1.00  0.00      SOLV H
ATOM   4374  H2  TIP3  336      -8.365 -21.843 -37.724  1.00  0.00      SOLV H
ATOM   4375  OH2 TIP3  337      -6.836 -23.019 -20.529  1.00  0.00      SOLV O
ATOM   4376  H1  TIP3  337      -7.138 -23.847 -20.089  1.00  0.00      SOLV H
ATOM   4377  H2  TIP3  337      -6.063 -22.766 -19.989  1.00  0.00      SOLV H
ATOM   4378  OH2 TIP3  338      -4.162 -21.961 -36.327  1.00  0.00      SOLV O
ATOM   4379  H1  TIP3  338      -4.464 -22.890 -36.359  1.00  0.00      SOLV H
ATOM   4380  H2  TIP3  338      -3.355 -21.989 -36.856  1.00  0.00      SOLV H
ATOM   4381  OH2 TIP3  339     -17.975 -26.453 -20.030  1.00  0.00      SOLV O
ATOM   4382  H1  TIP3  339     -17.974 -27.419 -20.168  1.00  0.00      SOLV H
ATOM   4383  H2  TIP3  339     -18.666 -26.164 -20.665  1.00  0.00      SOLV H
ATOM   4384  OH2 TIP3  340     -13.574 -26.411 -36.965  1.00  0.00      SOLV O
ATOM   4385  H1  TIP3  340     -13.221 -27.040 -36.286  1.00  0.00      SOLV H
ATOM   4386  H2  TIP3  340     -12.748 -26.013 -37.272  1.00  0.00      SOLV H
ATOM   4387  OH2 TIP3  341     -11.475 -26.346 -20.526  1.00  0.00      SOLV O
ATOM   4388  H1  TIP3  341     -11.573 -25.891 -21.389  1.00  0.00      SOLV H
ATOM   4389  H2  TIP3  341     -11.259 -27.264 -20.793  1.00  0.00      SOLV H
ATOM   4390  OH2 TIP3  342      -7.078 -25.604 -37.472  1.00  0.00      SOLV O
ATOM   4391  H1  TIP3  342      -7.550 -25.559 -36.603  1.00  0.00      SOLV H
ATOM   4392  H2  TIP3  342      -7.294 -26.505 -37.792  1.00  0.00      SOLV H
ATOM   4393  OH2 TIP3  343      -5.679 -26.444 -23.029  1.00  0.00      SOLV O
ATOM   4394  H1  TIP3  343      -4.771 -26.116 -23.182  1.00  0.00      SOLV H
ATOM   4395  H2  TIP3  343      -6.185 -25.613 -23.166  1.00  0.00      SOLV H
ATOM   4396  OH2 TIP3  344     -17.152 -29.210 -20.519  1.00  0.00      SOLV O
ATOM   4397  H1  TIP3  344     -16.348 -29.693 -20.749  1.00  0.00      SOLV H
ATOM   4398  H2  TIP3  344     -17.057 -29.120 -19.548  1.00  0.00      SOLV H
ATOM   4399  OH2 TIP3  345     -12.387 -28.293 -35.406  1.00  0.00      SOLV O
ATOM   4400  H1  TIP3  345     -12.988 -28.889 -34.928  1.00  0.00      SOLV H
ATOM   4401  H2  TIP3  345     -12.045 -28.903 -36.097  1.00  0.00      SOLV H
ATOM   4402  OH2 TIP3  346     -13.199 -30.335 -23.244  1.00  0.00      SOLV O
ATOM   4403  H1  TIP3  346     -13.844 -29.595 -23.267  1.00  0.00      SOLV H
ATOM   4404  H2  TIP3  346     -12.440 -29.947 -23.743  1.00  0.00      SOLV H
ATOM   4405  OH2 TIP3  347     -11.363 -29.870 -37.462  1.00  0.00      SOLV O
ATOM   4406  H1  TIP3  347     -11.343 -29.785 -38.429  1.00  0.00      SOLV H
ATOM   4407  H2  TIP3  347     -10.432 -30.109 -37.268  1.00  0.00      SOLV H
ATOM   4408  OH2 TIP3  348      -8.062 -27.704 -19.784  1.00  0.00      SOLV O
ATOM   4409  H1  TIP3  348      -7.267 -28.072 -20.191  1.00  0.00      SOLV H
ATOM   4410  H2  TIP3  348      -8.407 -28.465 -19.284  1.00  0.00      SOLV H
ATOM   4411  OH2 TIP3  349     -12.649 -32.809 -22.247  1.00  0.00      SOLV O
ATOM   4412  H1  TIP3  349     -12.566 -33.460 -22.972  1.00  0.00      SOLV H
ATOM   4413  H2  TIP3  349     -12.810 -31.974 -22.741  1.00  0.00      SOLV H
ATOM   4414  OH2 TIP3  350     -12.373 -34.517 -24.518  1.00  0.00      SOLV O
ATOM   4415  H1  TIP3  350     -11.803 -34.031 -25.145  1.00  0.00      SOLV H
ATOM   4416  H2  TIP3  350     -13.246 -34.468 -24.964  1.00  0.00      SOLV H
ATOM   4417  OH2 TIP3  351     -11.104 -29.172 -24.411  1.00  0.00      SOLV O
ATOM   4418  H1  TIP3  351     -10.149 -29.128 -24.555  1.00  0.00      SOLV H
ATOM   4419  H2  TIP3  351     -11.413 -28.344 -24.837  1.00  0.00      SOLV H
ATOM   4420  OH2 TIP3  352      -6.619 -31.329 -19.666  1.00  0.00      SOLV O
ATOM   4421  H1  TIP3  352      -6.307 -32.249 -19.729  1.00  0.00      SOLV H
ATOM   4422  H2  TIP3  352      -5.789 -30.841 -19.572  1.00  0.00      SOLV H
ATOM   4423  OH2 TIP3  353      -5.144 -28.459 -21.324  1.00  0.00      SOLV O
ATOM   4424  H1  TIP3  353      -5.460 -27.709 -21.883  1.00  0.00      SOLV H
ATOM   4425  H2  TIP3  353      -4.174 -28.364 -21.451  1.00  0.00      SOLV H
ATOM   4426  OH2 TIP3  354     -14.271 -32.025 -20.051  1.00  0.00      SOLV O
ATOM   4427  H1  TIP3  354     -15.055 -32.579 -20.246  1.00  0.00      SOLV H
ATOM   4428  H2  TIP3  354     -13.748 -32.141 -20.871  1.00  0.00      SOLV H
ATOM   4429  OH2 TIP3  355     -11.632 -37.232 -24.088  1.00  0.00      SOLV O
ATOM   4430  H1  TIP3  355     -11.955 -36.319 -24.240  1.00  0.00      SOLV H
ATOM   4431  H2  TIP3  355     -12.261 -37.764 -24.603  1.00  0.00      SOLV H
ATOM   4432  OH2 TIP3  356     -10.350 -33.006 -20.642  1.00  0.00      SOLV O
ATOM   4433  H1  TIP3  356     -10.740 -33.370 -19.825  1.00  0.00      SOLV H
ATOM   4434  H2  TIP3  356     -11.148 -32.998 -21.212  1.00  0.00      SOLV H
ATOM   4435  OH2 TIP3  357      -7.777 -33.637 -21.622  1.00  0.00      SOLV O
ATOM   4436  H1  TIP3  357      -8.655 -33.606 -21.192  1.00  0.00      SOLV H
ATOM   4437  H2  TIP3  357      -7.227 -34.034 -20.922  1.00  0.00      SOLV H
ATOM   4438  OH2 TIP3  358      -5.974 -34.341 -19.577  1.00  0.00      SOLV O
ATOM   4439  H1  TIP3  358      -6.270 -34.403 -18.638  1.00  0.00      SOLV H
ATOM   4440  H2  TIP3  358      -5.953 -35.286 -19.863  1.00  0.00      SOLV H
ATOM   4441  OH2 TIP3  359     -16.311 -33.869 -20.433  1.00  0.00      SOLV O
ATOM   4442  H1  TIP3  359     -16.298 -34.696 -20.963  1.00  0.00      SOLV H
ATOM   4443  H2  TIP3  359     -16.168 -34.246 -19.539  1.00  0.00      SOLV H
ATOM   4444  OH2 TIP3  360     -10.824 -36.206 -19.406  1.00  0.00      SOLV O
ATOM   4445  H1  TIP3  360     -10.938 -36.807 -20.174  1.00  0.00      SOLV H
ATOM   4446  H2  TIP3  360     -11.538 -35.555 -19.534  1.00  0.00      SOLV H
ATOM   4447  OH2 TIP3  361     -11.534 -19.073 -36.378  1.00  0.00      SOLV O
ATOM   4448  H1  TIP3  361     -10.572 -19.107 -36.207  1.00  0.00      SOLV H
ATOM   4449  H2  TIP3  361     -11.528 -18.498 -37.167  1.00  0.00      SOLV H
ATOM   4450  OH2 TIP3  362     -17.863 -24.768 -36.953  1.00  0.00      SOLV O
ATOM   4451  H1  TIP3  362     -16.902 -24.579 -36.859  1.00  0.00      SOLV H
ATOM   4452  H2  TIP3  362     -17.869 -25.428 -37.683  1.00  0.00      SOLV H
ATOM   4453  OH2 TIP3  363     -19.045 -19.337 -31.672  1.00  0.00      SOLV O
ATOM   4454  H1  TIP3  363     -19.570 -19.753 -32.383  1.00  0.00      SOLV H
ATOM   4455  H2  TIP3  363     -18.846 -20.110 -31.105  1.00  0.00      SOLV H
ATOM   4456  OH2 TIP3  364     -18.385 -21.429 -29.985  1.00  0.00      SOLV O
ATOM   4457  H1  TIP3  364     -18.786 -22.164 -29.491  1.00  0.00      SOLV H
ATOM   4458  H2  TIP3  364     -17.930 -20.969 -29.255  1.00  0.00      SOLV H
ATOM   4459  OH2 TIP3  365      -0.699 -20.818 -26.803  1.00  0.00      SOLV O
ATOM   4460  H1  TIP3  365      -0.988 -20.438 -25.959  1.00  0.00      SOLV H
ATOM   4461  H2  TIP3  365      -0.347 -20.047 -27.264  1.00  0.00      SOLV H
ATOM   4462  OH2 TIP3  366      -1.408 -20.786 -23.989  1.00  0.00      SOLV O
ATOM   4463  H1  TIP3  366      -1.915 -21.511 -24.406  1.00  0.00      SOLV H
ATOM   4464  H2  TIP3  366      -0.745 -21.295 -23.506  1.00  0.00      SOLV H
ATOM   4465  OH2 TIP3  367      -2.901 -25.126 -19.243  1.00  0.00      SOLV O
ATOM   4466  H1  TIP3  367      -3.755 -25.014 -18.778  1.00  0.00      SOLV H
ATOM   4467  H2  TIP3  367      -2.407 -24.339 -18.938  1.00  0.00      SOLV H
ATOM   4468  OH2 TIP3  368      -1.523 -26.871 -33.970  1.00  0.00      SOLV O
ATOM   4469  H1  TIP3  368      -0.789 -26.224 -33.924  1.00  0.00      SOLV H
ATOM   4470  H2  TIP3  368      -1.333 -27.428 -33.186  1.00  0.00      SOLV H
ATOM   4471  OH2 TIP3  369      -1.036 -28.771 -31.996  1.00  0.00      SOLV O
ATOM   4472  H1  TIP3  369      -1.909 -29.094 -31.685  1.00  0.00      SOLV H
ATOM   4473  H2  TIP3  369      -0.560 -28.600 -31.158  1.00  0.00      SOLV H
ATOM   4474  OH2 TIP3  370      -1.122 -25.855 -26.784  1.00  0.00      SOLV O
ATOM   4475  H1  TIP3  370      -0.652 -26.453 -27.390  1.00  0.00      SOLV H
ATOM   4476  H2  TIP3  370      -0.892 -24.974 -27.157  1.00  0.00      SOLV H
ATOM   4477  OH2 TIP3  371      -2.964 -23.060 -24.694  1.00  0.00      SOLV O
ATOM   4478  H1  TIP3  371      -3.711 -22.547 -24.328  1.00  0.00      SOLV H
ATOM   4479  H2  TIP3  371      -3.257 -23.212 -25.621  1.00  0.00      SOLV H
ATOM   4480  OH2 TIP3  372      -0.925 -28.779 -35.906  1.00  0.00      SOLV O
ATOM   4481  H1  TIP3  372      -1.348 -28.382 -36.700  1.00  0.00      SOLV H
ATOM   4482  H2  TIP3  372      -1.177 -28.110 -35.230  1.00  0.00      SOLV H
ATOM   4483  OH2 TIP3  373      -2.420 -31.803 -37.349  1.00  0.00      SOLV O
ATOM   4484  H1  TIP3  373      -2.348 -30.894 -37.668  1.00  0.00      SOLV H
ATOM   4485  H2  TIP3  373      -2.735 -32.272 -38.149  1.00  0.00      SOLV H
ATOM   4486  OH2 TIP3  374      -3.442 -29.982 -31.380  1.00  0.00      SOLV O
ATOM   4487  H1  TIP3  374      -3.514 -30.912 -31.645  1.00  0.00      SOLV H
ATOM   4488  H2  TIP3  374      -3.836 -29.993 -30.479  1.00  0.00      SOLV H
ATOM   4489  OH2 TIP3  375     -18.490 -28.117 -27.396  1.00  0.00      SOLV O
ATOM   4490  H1  TIP3  375     -18.302 -28.246 -28.349  1.00  0.00      SOLV H
ATOM   4491  H2  TIP3  375     -17.598 -28.296 -27.013  1.00  0.00      SOLV H
ATOM   4492  OH2 TIP3  376      -2.418 -28.123 -21.622  1.00  0.00      SOLV O
ATOM   4493  H1  TIP3  376      -1.732 -28.811 -21.721  1.00  0.00      SOLV H
ATOM   4494  H2  TIP3  376      -1.981 -27.334 -21.985  1.00  0.00      SOLV H
ATOM   4495  OH2 TIP3  377      -0.793 -30.374 -21.481  1.00  0.00      SOLV O
ATOM   4496  H1  TIP3  377      -1.716 -30.712 -21.422  1.00  0.00      SOLV H
ATOM   4497  H2  TIP3  377      -0.316 -31.220 -21.323  1.00  0.00      SOLV H
ATOM   4498  OH2 TIP3  378      -3.196 -34.883 -36.336  1.00  0.00      SOLV O
ATOM   4499  H1  TIP3  378      -2.794 -34.149 -36.842  1.00  0.00      SOLV H
ATOM   4500  H2  TIP3  378      -4.135 -34.639 -36.392  1.00  0.00      SOLV H
ATOM   4501  OH2 TIP3  379      -3.569 -32.538 -33.081  1.00  0.00      SOLV O
ATOM   4502  H1  TIP3  379      -3.335 -33.496 -33.057  1.00  0.00      SOLV H
ATOM   4503  H2  TIP3  379      -2.782 -32.182 -33.522  1.00  0.00      SOLV H
ATOM   4504  OH2 TIP3  380      -3.157 -32.161 -27.618  1.00  0.00      SOLV O
ATOM   4505  H1  TIP3  380      -2.196 -31.988 -27.740  1.00  0.00      SOLV H
ATOM   4506  H2  TIP3  380      -3.224 -31.987 -26.660  1.00  0.00      SOLV H
ATOM   4507  OH2 TIP3  381      -2.884 -31.273 -24.941  1.00  0.00      SOLV O
ATOM   4508  H1  TIP3  381      -3.718 -30.917 -24.577  1.00  0.00      SOLV H
ATOM   4509  H2  TIP3  381      -2.360 -30.455 -25.072  1.00  0.00      SOLV H
ATOM   4510  OH2 TIP3  382     -18.685 -32.871 -21.361  1.00  0.00      SOLV O
ATOM   4511  H1  TIP3  382     -17.767 -33.078 -21.080  1.00  0.00      SOLV H
ATOM   4512  H2  TIP3  382     -19.109 -33.735 -21.186  1.00  0.00      SOLV H
ATOM   4513  OH2 TIP3  383      -0.750 -37.426 -19.653  1.00  0.00      SOLV O
ATOM   4514  H1  TIP3  383      -0.126 -38.075 -20.047  1.00  0.00      SOLV H
ATOM   4515  H2  TIP3  383      -0.718 -36.681 -20.285  1.00  0.00      SOLV H
ATOM   4516  OH2 TIP3  384      -2.919 -35.234 -33.014  1.00  0.00      SOLV O
ATOM   4517  H1  TIP3  384      -2.783 -35.677 -32.150  1.00  0.00      SOLV H
ATOM   4518  H2  TIP3  384      -3.575 -35.831 -33.424  1.00  0.00      SOLV H
ATOM   4519  OH2 TIP3  385     -17.586 -34.433 -28.391  1.00  0.00      SOLV O
ATOM   4520  H1  TIP3  385     -17.177 -35.318 -28.341  1.00  0.00      SOLV H
ATOM   4521  H2  TIP3  385     -16.833 -33.855 -28.174  1.00  0.00      SOLV H
ATOM   4522  OH2 TIP3  386     -19.335 -31.547 -27.536  1.00  0.00      SOLV O
ATOM   4523  H1  TIP3  386     -18.649 -31.563 -28.234  1.00  0.00      SOLV H
ATOM   4524  H2  TIP3  386     -19.014 -30.831 -26.979  1.00  0.00      SOLV H
ATOM   4525  OH2 TIP3  387      -1.181 -35.315 -21.414  1.00  0.00      SOLV O
ATOM   4526  H1  TIP3  387      -1.971 -34.759 -21.265  1.00  0.00      SOLV H
ATOM   4527  H2  TIP3  387      -1.486 -35.847 -22.173  1.00  0.00      SOLV H
ATOM   4528  OH2 TIP3  388     -18.744 -35.118 -33.203  1.00  0.00      SOLV O
ATOM   4529  H1  TIP3  388     -19.684 -35.282 -33.375  1.00  0.00      SOLV H
ATOM   4530  H2  TIP3  388     -18.494 -34.578 -33.980  1.00  0.00      SOLV H
ATOM   4531  OH2 TIP3  389      -4.130 -20.191 -31.398  1.00  0.00      SOLV O
ATOM   4532  H1  TIP3  389      -3.313 -20.136 -31.931  1.00  0.00      SOLV H
ATOM   4533  H2  TIP3  389      -3.920 -19.654 -30.620  1.00  0.00      SOLV H
ATOM   4534  OH2 TIP3  390     -18.670 -36.675 -24.975  1.00  0.00      SOLV O
ATOM   4535  H1  TIP3  390     -19.397 -36.726 -24.337  1.00  0.00      SOLV H
ATOM   4536  H2  TIP3  390     -19.059 -36.082 -25.653  1.00  0.00      SOLV H
ATOM   4537  OH2 TIP3  391     -16.689 -23.005 -20.894  1.00  0.00      SOLV O
ATOM   4538  H1  TIP3  391     -17.563 -23.040 -21.325  1.00  0.00      SOLV H
ATOM   4539  H2  TIP3  391     -16.872 -23.401 -20.034  1.00  0.00      SOLV H
ATOM   4540  OH2 TIP3  392     -13.682 -22.156 -24.621  1.00  0.00      SOLV O
ATOM   4541  H1  TIP3  392     -13.910 -21.253 -24.930  1.00  0.00      SOLV H
ATOM   4542  H2  TIP3  392     -12.724 -22.125 -24.830  1.00  0.00      SOLV H
ATOM   4543  OH2 TIP3  393      -9.564 -20.970 -21.719  1.00  0.00      SOLV O
ATOM   4544  H1  TIP3  393      -9.380 -21.223 -20.791  1.00  0.00      SOLV H
ATOM   4545  H2  TIP3  393      -8.734 -20.495 -21.947  1.00  0.00      SOLV H
ATOM   4546  OH2 TIP3  394      -7.288 -19.535 -22.257  1.00  0.00      SOLV O
ATOM   4547  H1  TIP3  394      -6.595 -19.995 -22.756  1.00  0.00      SOLV H
ATOM   4548  H2  TIP3  394      -6.798 -19.269 -21.449  1.00  0.00      SOLV H
ATOM   4549  OH2 TIP3  395      -2.209 -37.204 -23.358  1.00  0.00      SOLV O
ATOM   4550  H1  TIP3  395      -2.950 -36.852 -23.887  1.00  0.00      SOLV H
ATOM   4551  H2  TIP3  395      -2.163 -38.124 -23.685  1.00  0.00      SOLV H
ATOM   4552  OH2 TIP3  396     -16.560 -19.185 -24.571  1.00  0.00      SOLV O
ATOM   4553  H1  TIP3  396     -17.303 -18.649 -24.928  1.00  0.00      SOLV H
ATOM   4554  H2  TIP3  396     -16.556 -18.882 -23.654  1.00  0.00      SOLV H
ATOM   4555  OH2 TIP3  397     -13.922 -19.533 -25.379  1.00  0.00      SOLV O
ATOM   4556  H1  TIP3  397     -14.860 -19.327 -25.181  1.00  0.00      SOLV H
ATOM   4557  H2  TIP3  397     -13.784 -19.033 -26.209  1.00  0.00      SOLV H
ATOM   4558  OH2 TIP3  398      -9.345 -19.754 -26.153  1.00  0.00      SOLV O
ATOM   4559  H1  TIP3  398      -9.585 -19.398 -27.026  1.00  0.00      SOLV H
ATOM   4560  H2  TIP3  398      -9.153 -18.943 -25.645  1.00  0.00      SOLV H
ATOM   4561  OH2 TIP3  399      -6.874 -20.853 -25.288  1.00  0.00      SOLV O
ATOM   4562  H1  TIP3  399      -7.736 -20.534 -25.617  1.00  0.00      SOLV H
ATOM   4563  H2  TIP3  399      -6.285 -20.451 -25.967  1.00  0.00      SOLV H
ATOM   4564  OH2 TIP3  400      -4.169 -19.124 -25.023  1.00  0.00      SOLV O
ATOM   4565  H1  TIP3  400      -4.337 -18.180 -25.212  1.00  0.00      SOLV H
ATOM   4566  H2  TIP3  400      -4.334 -19.457 -25.941  1.00  0.00      SOLV H
ATOM   4567  OH2 TIP3  401     -16.964 -20.491 -27.720  1.00  0.00      SOLV O
ATOM   4568  H1  TIP3  401     -16.988 -20.976 -26.869  1.00  0.00      SOLV H
ATOM   4569  H2  TIP3  401     -16.181 -20.932 -28.124  1.00  0.00      SOLV H
ATOM   4570  OH2 TIP3  402     -14.882 -21.820 -28.848  1.00  0.00      SOLV O
ATOM   4571  H1  TIP3  402     -14.977 -22.754 -28.545  1.00  0.00      SOLV H
ATOM   4572  H2  TIP3  402     -13.958 -21.633 -28.569  1.00  0.00      SOLV H
ATOM   4573  OH2 TIP3  403     -12.278 -21.426 -27.941  1.00  0.00      SOLV O
ATOM   4574  H1  TIP3  403     -11.942 -22.275 -28.269  1.00  0.00      SOLV H
ATOM   4575  H2  TIP3  403     -11.967 -21.469 -27.016  1.00  0.00      SOLV H
ATOM   4576  OH2 TIP3  404      -8.629 -35.601 -29.003  1.00  0.00      SOLV O
ATOM   4577  H1  TIP3  404      -9.239 -36.302 -28.746  1.00  0.00      SOLV H
ATOM   4578  H2  TIP3  404      -7.869 -36.123 -29.340  1.00  0.00      SOLV H
ATOM   4579  OH2 TIP3  405      -3.750 -37.876 -29.013  1.00  0.00      SOLV O
ATOM   4580  H1  TIP3  405      -3.151 -37.253 -29.473  1.00  0.00      SOLV H
ATOM   4581  H2  TIP3  405      -4.620 -37.460 -29.149  1.00  0.00      SOLV H
ATOM   4582  OH2 TIP3  406      -1.997 -36.542 -30.753  1.00  0.00      SOLV O
ATOM   4583  H1  TIP3  406      -1.287 -37.164 -31.002  1.00  0.00      SOLV H
ATOM   4584  H2  TIP3  406      -1.476 -35.719 -30.616  1.00  0.00      SOLV H
ATOM   4585  OH2 TIP3  407     -16.347 -37.256 -31.285  1.00  0.00      SOLV O
ATOM   4586  H1  TIP3  407     -17.264 -37.337 -31.605  1.00  0.00      SOLV H
ATOM   4587  H2  TIP3  407     -16.011 -38.167 -31.426  1.00  0.00      SOLV H
ATOM   4588  OH2 TIP3  408     -18.304 -37.237 -35.363  1.00  0.00      SOLV O
ATOM   4589  H1  TIP3  408     -17.585 -37.458 -36.011  1.00  0.00      SOLV H
ATOM   4590  H2  TIP3  408     -17.857 -36.636 -34.750  1.00  0.00      SOLV H
ATOM   4591  OH2 TIP3  409     -11.671 -37.322 -31.704  1.00  0.00      SOLV O
ATOM   4592  H1  TIP3  409     -10.876 -36.852 -32.015  1.00  0.00      SOLV H
ATOM   4593  H2  TIP3  409     -11.788 -36.915 -30.831  1.00  0.00      SOLV H
ATOM   4594  OH2 TIP3  410      -6.458 -37.131 -29.801  1.00  0.00      SOLV O
ATOM   4595  H1  TIP3  410      -6.329 -37.332 -30.735  1.00  0.00      SOLV H
ATOM   4596  H2  TIP3  410      -6.733 -38.021 -29.465  1.00  0.00      SOLV H
ATOM   4597  OH2 TIP3  411      -4.972 -37.080 -33.972  1.00  0.00      SOLV O
ATOM   4598  H1  TIP3  411      -5.742 -36.482 -33.953  1.00  0.00      SOLV H
ATOM   4599  H2  TIP3  411      -5.400 -37.943 -33.801  1.00  0.00      SOLV H
ATOM   4600  OH2 TIP3  412     -17.723 -21.042 -34.395  1.00  0.00      SOLV O
ATOM   4601  H1  TIP3  412     -18.420 -21.076 -35.073  1.00  0.00      SOLV H
ATOM   4602  H2  TIP3  412     -17.496 -20.096 -34.459  1.00  0.00      SOLV H
ATOM   4603  OH2 TIP3  413     -15.189 -35.069 -37.400  1.00  0.00      SOLV O
ATOM   4604  H1  TIP3  413     -15.579 -35.977 -37.422  1.00  0.00      SOLV H
ATOM   4605  H2  TIP3  413     -14.859 -35.030 -36.488  1.00  0.00      SOLV H
ATOM   4606  OH2 TIP3  414     -10.854 -34.939 -34.446  1.00  0.00      SOLV O
ATOM   4607  H1  TIP3  414     -10.460 -35.631 -33.890  1.00  0.00      SOLV H
ATOM   4608  H2  TIP3  414     -10.562 -34.143 -33.951  1.00  0.00      SOLV H
ATOM   4609  OH2 TIP3  415      -8.837 -19.453 -35.993  1.00  0.00      SOLV O
ATOM   4610  H1  TIP3  415      -7.913 -19.238 -36.224  1.00  0.00      SOLV H
ATOM   4611  H2  TIP3  415      -8.840 -20.388 -36.291  1.00  0.00      SOLV H
ATOM   4612  OH2 TIP3  416      -2.008 -20.384 -33.268  1.00  0.00      SOLV O
ATOM   4613  H1  TIP3  416      -2.080 -21.316 -33.575  1.00  0.00      SOLV H
ATOM   4614  H2  TIP3  416      -2.258 -19.896 -34.079  1.00  0.00      SOLV H
ATOM   4615  OH2 TIP3  417     -16.369 -36.316 -21.649  1.00  0.00      SOLV O
ATOM   4616  H1  TIP3  417     -16.965 -37.072 -21.584  1.00  0.00      SOLV H
ATOM   4617  H2  TIP3  417     -15.584 -36.666 -21.178  1.00  0.00      SOLV H
ATOM   4618  OH2 TIP3  418     -14.383 -37.427 -19.967  1.00  0.00      SOLV O
ATOM   4619  H1  TIP3  418     -13.494 -37.491 -20.353  1.00  0.00      SOLV H
ATOM   4620  H2  TIP3  418     -14.459 -38.319 -19.589  1.00  0.00      SOLV H
ATOM   4621  OH2 TIP3  419     -15.968 -20.408 -37.746  1.00  0.00      SOLV O
ATOM   4622  H1  TIP3  419     -15.917 -20.122 -36.828  1.00  0.00      SOLV H
ATOM   4623  H2  TIP3  419     -15.102 -20.848 -37.888  1.00  0.00      SOLV H
ATOM   4624  OH2 TIP3  420      -5.749 -36.931 -20.520  1.00  0.00      SOLV O
ATOM   4625  H1  TIP3  420      -6.113 -37.799 -20.225  1.00  0.00      SOLV H
ATOM   4626  H2  TIP3  420      -4.882 -37.245 -20.823  1.00  0.00      SOLV H
ATOM   4627  OH2 TIP3  421      -3.041 -21.722 -21.230  1.00  0.00      SOLV O
ATOM   4628  H1  TIP3  421      -3.635 -21.757 -22.007  1.00  0.00      SOLV H
ATOM   4629  H2  TIP3  421      -3.087 -20.766 -21.023  1.00  0.00      SOLV H
ATOM   4630  OH2 TIP3  422      11.575 -27.813 -31.373  1.00  0.00      SOLV O
ATOM   4631  H1  TIP3  422      11.479 -26.839 -31.427  1.00  0.00      SOLV H
ATOM   4632  H2  TIP3  422      10.891 -28.082 -32.009  1.00  0.00      SOLV H
ATOM   4633  OH2 TIP3  423      10.520 -28.538 -27.718  1.00  0.00      SOLV O
ATOM   4634  H1  TIP3  423      10.595 -29.013 -26.870  1.00  0.00      SOLV H
ATOM   4635  H2  TIP3  423      10.133 -29.213 -28.296  1.00  0.00      SOLV H
ATOM   4636  OH2 TIP3  424       2.814 -28.819 -25.955  1.00  0.00      SOLV O
ATOM   4637  H1  TIP3  424       2.786 -29.715 -25.570  1.00  0.00      SOLV H
ATOM   4638  H2  TIP3  424       3.721 -28.778 -26.315  1.00  0.00      SOLV H
ATOM   4639  OH2 TIP3  425      14.161 -25.498 -29.448  1.00  0.00      SOLV O
ATOM   4640  H1  TIP3  425      13.711 -26.209 -28.976  1.00  0.00      SOLV H
ATOM   4641  H2  TIP3  425      14.407 -24.892 -28.726  1.00  0.00      SOLV H
ATOM   4642  OH2 TIP3  426       3.817 -24.412 -27.830  1.00  0.00      SOLV O
ATOM   4643  H1  TIP3  426       3.566 -25.316 -28.104  1.00  0.00      SOLV H
ATOM   4644  H2  TIP3  426       4.793 -24.492 -27.803  1.00  0.00      SOLV H
ATOM   4645  OH2 TIP3  427       0.456 -31.147 -32.582  1.00  0.00      SOLV O
ATOM   4646  H1  TIP3  427       0.104 -30.291 -32.267  1.00  0.00      SOLV H
ATOM   4647  H2  TIP3  427      -0.172 -31.329 -33.303  1.00  0.00      SOLV H
ATOM   4648  OH2 TIP3  428       0.926 -28.755 -30.037  1.00  0.00      SOLV O
ATOM   4649  H1  TIP3  428       1.240 -29.655 -29.804  1.00  0.00      SOLV H
ATOM   4650  H2  TIP3  428       1.728 -28.337 -30.379  1.00  0.00      SOLV H
ATOM   4651  OH2 TIP3  429      11.361 -20.423 -29.076  1.00  0.00      SOLV O
ATOM   4652  H1  TIP3  429      11.828 -21.092 -29.618  1.00  0.00      SOLV H
ATOM   4653  H2  TIP3  429      11.035 -20.950 -28.340  1.00  0.00      SOLV H
ATOM   4654  OH2 TIP3  430       8.763 -26.118 -27.216  1.00  0.00      SOLV O
ATOM   4655  H1  TIP3  430       9.216 -26.815 -27.723  1.00  0.00      SOLV H
ATOM   4656  H2  TIP3  430       9.526 -25.838 -26.663  1.00  0.00      SOLV H
ATOM   4657  OH2 TIP3  431      17.553 -34.632 -26.434  1.00  0.00      SOLV O
ATOM   4658  H1  TIP3  431      17.832 -33.943 -25.799  1.00  0.00      SOLV H
ATOM   4659  H2  TIP3  431      17.982 -34.321 -27.249  1.00  0.00      SOLV H
ATOM   4660  OH2 TIP3  432      11.934 -31.754 -27.173  1.00  0.00      SOLV O
ATOM   4661  H1  TIP3  432      12.204 -32.688 -27.079  1.00  0.00      SOLV H
ATOM   4662  H2  TIP3  432      11.866 -31.679 -28.144  1.00  0.00      SOLV H
ATOM   4663  OH2 TIP3  433       5.262 -33.695 -29.858  1.00  0.00      SOLV O
ATOM   4664  H1  TIP3  433       5.408 -32.842 -30.317  1.00  0.00      SOLV H
ATOM   4665  H2  TIP3  433       4.822 -34.204 -30.570  1.00  0.00      SOLV H
ATOM   4666  OH2 TIP3  434      13.076 -33.376 -31.563  1.00  0.00      SOLV O
ATOM   4667  H1  TIP3  434      13.558 -33.784 -30.806  1.00  0.00      SOLV H
ATOM   4668  H2  TIP3  434      13.830 -33.017 -32.068  1.00  0.00      SOLV H
ATOM   4669  OH2 TIP3  435       1.794 -31.230 -29.218  1.00  0.00      SOLV O
ATOM   4670  H1  TIP3  435       2.407 -31.689 -28.612  1.00  0.00      SOLV H
ATOM   4671  H2  TIP3  435       2.078 -31.623 -30.070  1.00  0.00      SOLV H
ATOM   4672  OH2 TIP3  436       6.714 -29.820 -29.531  1.00  0.00      SOLV O
ATOM   4673  H1  TIP3  436       7.593 -30.197 -29.308  1.00  0.00      SOLV H
ATOM   4674  H2  TIP3  436       6.388 -30.470 -30.189  1.00  0.00      SOLV H
ATOM   4675  OH2 TIP3  437      18.075 -33.026 -24.202  1.00  0.00      SOLV O
ATOM   4676  H1  TIP3  437      17.400 -32.379 -24.496  1.00  0.00      SOLV H
ATOM   4677  H2  TIP3  437      18.006 -32.929 -23.239  1.00  0.00      SOLV H
ATOM   4678  OH2 TIP3  438       3.992 -34.534 -25.668  1.00  0.00      SOLV O
ATOM   4679  H1  TIP3  438       3.700 -33.948 -26.391  1.00  0.00      SOLV H
ATOM   4680  H2  TIP3  438       3.267 -34.400 -25.019  1.00  0.00      SOLV H
ATOM   4681  OH2 TIP3  439      11.127 -25.239 -32.311  1.00  0.00      SOLV O
ATOM   4682  H1  TIP3  439      11.015 -25.036 -33.252  1.00  0.00      SOLV H
ATOM   4683  H2  TIP3  439      10.767 -24.424 -31.899  1.00  0.00      SOLV H
ATOM   4684  OH2 TIP3  440       6.678 -27.008 -25.707  1.00  0.00      SOLV O
ATOM   4685  H1  TIP3  440       6.162 -26.242 -25.376  1.00  0.00      SOLV H
ATOM   4686  H2  TIP3  440       7.399 -26.556 -26.203  1.00  0.00      SOLV H
ATOM   4687  OH2 TIP3  441      14.532 -34.075 -29.387  1.00  0.00      SOLV O
ATOM   4688  H1  TIP3  441      14.201 -34.688 -28.721  1.00  0.00      SOLV H
ATOM   4689  H2  TIP3  441      15.081 -33.472 -28.851  1.00  0.00      SOLV H
ATOM   4690  OH2 TIP3  442       3.575 -32.889 -27.862  1.00  0.00      SOLV O
ATOM   4691  H1  TIP3  442       4.219 -32.357 -27.342  1.00  0.00      SOLV H
ATOM   4692  H2  TIP3  442       4.179 -33.246 -28.555  1.00  0.00      SOLV H
ATOM   4693  OH2 TIP3  443       5.046 -24.994 -24.621  1.00  0.00      SOLV O
ATOM   4694  H1  TIP3  443       5.009 -24.061 -24.914  1.00  0.00      SOLV H
ATOM   4695  H2  TIP3  443       4.140 -25.110 -24.268  1.00  0.00      SOLV H
ATOM   4696  OH2 TIP3  444       0.901 -25.347 -34.055  1.00  0.00      SOLV O
ATOM   4697  H1  TIP3  444       0.745 -24.847 -34.878  1.00  0.00      SOLV H
ATOM   4698  H2  TIP3  444       1.193 -24.627 -33.453  1.00  0.00      SOLV H
ATOM   4699  OH2 TIP3  445      14.678 -23.598 -27.206  1.00  0.00      SOLV O
ATOM   4700  H1  TIP3  445      13.706 -23.563 -27.053  1.00  0.00      SOLV H
ATOM   4701  H2  TIP3  445      14.860 -22.661 -27.426  1.00  0.00      SOLV H
ATOM   4702  OH2 TIP3  446      15.065 -35.664 -25.504  1.00  0.00      SOLV O
ATOM   4703  H1  TIP3  446      14.325 -35.215 -25.943  1.00  0.00      SOLV H
ATOM   4704  H2  TIP3  446      15.838 -35.309 -25.992  1.00  0.00      SOLV H
ATOM   4705  OH2 TIP3  447       6.787 -37.061 -29.018  1.00  0.00      SOLV O
ATOM   4706  H1  TIP3  447       6.258 -37.864 -29.149  1.00  0.00      SOLV H
ATOM   4707  H2  TIP3  447       6.253 -36.626 -28.320  1.00  0.00      SOLV H
ATOM   4708  OH2 TIP3  448      12.776 -21.970 -30.872  1.00  0.00      SOLV O
ATOM   4709  H1  TIP3  448      13.198 -22.816 -31.144  1.00  0.00      SOLV H
ATOM   4710  H2  TIP3  448      13.563 -21.377 -30.934  1.00  0.00      SOLV H
ATOM   4711  OH2 TIP3  449      14.081 -24.161 -31.876  1.00  0.00      SOLV O
ATOM   4712  H1  TIP3  449      13.730 -24.799 -32.509  1.00  0.00      SOLV H
ATOM   4713  H2  TIP3  449      14.179 -24.710 -31.067  1.00  0.00      SOLV H
ATOM   4714  OH2 TIP3  450      15.747 -25.584 -23.590  1.00  0.00      SOLV O
ATOM   4715  H1  TIP3  450      15.706 -26.158 -24.384  1.00  0.00      SOLV H
ATOM   4716  H2  TIP3  450      15.822 -24.692 -23.997  1.00  0.00      SOLV H
ATOM   4717  OH2 TIP3  451      10.234 -28.609 -33.688  1.00  0.00      SOLV O
ATOM   4718  H1  TIP3  451       9.614 -27.888 -33.926  1.00  0.00      SOLV H
ATOM   4719  H2  TIP3  451      10.892 -28.554 -34.404  1.00  0.00      SOLV H
ATOM   4720  OH2 TIP3  452      10.292 -30.176 -37.114  1.00  0.00      SOLV O
ATOM   4721  H1  TIP3  452      10.890 -29.802 -36.443  1.00  0.00      SOLV H
ATOM   4722  H2  TIP3  452      10.918 -30.701 -37.648  1.00  0.00      SOLV H
ATOM   4723  OH2 TIP3  453      17.553 -29.098 -25.420  1.00  0.00      SOLV O
ATOM   4724  H1  TIP3  453      16.811 -28.454 -25.476  1.00  0.00      SOLV H
ATOM   4725  H2  TIP3  453      18.125 -28.753 -26.141  1.00  0.00      SOLV H
ATOM   4726  OH2 TIP3  454      13.710 -28.428 -32.989  1.00  0.00      SOLV O
ATOM   4727  H1  TIP3  454      13.022 -28.229 -32.313  1.00  0.00      SOLV H
ATOM   4728  H2  TIP3  454      14.377 -28.885 -32.434  1.00  0.00      SOLV H
ATOM   4729  OH2 TIP3  455      13.506 -30.268 -23.672  1.00  0.00      SOLV O
ATOM   4730  H1  TIP3  455      13.472 -29.555 -23.005  1.00  0.00      SOLV H
ATOM   4731  H2  TIP3  455      12.835 -29.949 -24.307  1.00  0.00      SOLV H
ATOM   4732  OH2 TIP3  456       5.249 -27.786 -30.828  1.00  0.00      SOLV O
ATOM   4733  H1  TIP3  456       5.000 -28.132 -31.710  1.00  0.00      SOLV H
ATOM   4734  H2  TIP3  456       5.826 -28.495 -30.480  1.00  0.00      SOLV H
ATOM   4735  OH2 TIP3  457       6.576 -24.473 -28.179  1.00  0.00      SOLV O
ATOM   4736  H1  TIP3  457       6.687 -24.417 -29.142  1.00  0.00      SOLV H
ATOM   4737  H2  TIP3  457       7.370 -24.973 -27.904  1.00  0.00      SOLV H
ATOM   4738  OH2 TIP3  458       5.370 -28.912 -27.227  1.00  0.00      SOLV O
ATOM   4739  H1  TIP3  458       5.924 -29.131 -28.012  1.00  0.00      SOLV H
ATOM   4740  H2  TIP3  458       5.931 -28.244 -26.768  1.00  0.00      SOLV H
ATOM   4741  OH2 TIP3  459      12.056 -23.426 -26.587  1.00  0.00      SOLV O
ATOM   4742  H1  TIP3  459      11.891 -22.679 -25.982  1.00  0.00      SOLV H
ATOM   4743  H2  TIP3  459      11.594 -24.173 -26.164  1.00  0.00      SOLV H
ATOM   4744  OH2 TIP3  460       6.779 -24.539 -22.510  1.00  0.00      SOLV O
ATOM   4745  H1  TIP3  460       6.164 -23.885 -22.114  1.00  0.00      SOLV H
ATOM   4746  H2  TIP3  460       6.281 -24.783 -23.317  1.00  0.00      SOLV H
ATOM   4747  OH2 TIP3  461      12.479 -29.092 -35.392  1.00  0.00      SOLV O
ATOM   4748  H1  TIP3  461      12.985 -28.730 -34.631  1.00  0.00      SOLV H
ATOM   4749  H2  TIP3  461      13.035 -28.784 -36.149  1.00  0.00      SOLV H
ATOM   4750  OH2 TIP3  462       3.379 -28.160 -22.705  1.00  0.00      SOLV O
ATOM   4751  H1  TIP3  462       3.524 -27.376 -23.276  1.00  0.00      SOLV H
ATOM   4752  H2  TIP3  462       2.531 -28.487 -23.074  1.00  0.00      SOLV H
ATOM   4753  OH2 TIP3  463      10.211 -22.746 -31.494  1.00  0.00      SOLV O
ATOM   4754  H1  TIP3  463      11.052 -22.327 -31.221  1.00  0.00      SOLV H
ATOM   4755  H2  TIP3  463       9.853 -22.107 -32.125  1.00  0.00      SOLV H
ATOM   4756  OH2 TIP3  464       4.791 -22.704 -21.850  1.00  0.00      SOLV O
ATOM   4757  H1  TIP3  464       4.812 -22.352 -22.765  1.00  0.00      SOLV H
ATOM   4758  H2  TIP3  464       3.849 -22.921 -21.726  1.00  0.00      SOLV H
ATOM   4759  OH2 TIP3  465      16.324 -37.816 -35.346  1.00  0.00      SOLV O
ATOM   4760  H1  TIP3  465      15.452 -37.505 -35.035  1.00  0.00      SOLV H
ATOM   4761  H2  TIP3  465      16.740 -36.991 -35.657  1.00  0.00      SOLV H
ATOM   4762  OH2 TIP3  466       4.340 -28.681 -33.385  1.00  0.00      SOLV O
ATOM   4763  H1  TIP3  466       3.912 -27.968 -33.908  1.00  0.00      SOLV H
ATOM   4764  H2  TIP3  466       3.738 -29.412 -33.547  1.00  0.00      SOLV H
ATOM   4765  OH2 TIP3  467      17.442 -23.085 -37.223  1.00  0.00      SOLV O
ATOM   4766  H1  TIP3  467      17.711 -22.177 -36.970  1.00  0.00      SOLV H
ATOM   4767  H2  TIP3  467      18.239 -23.596 -36.971  1.00  0.00      SOLV H
ATOM   4768  OH2 TIP3  468       0.304 -26.238 -24.426  1.00  0.00      SOLV O
ATOM   4769  H1  TIP3  468      -0.218 -26.062 -25.241  1.00  0.00      SOLV H
ATOM   4770  H2  TIP3  468       0.423 -27.200 -24.468  1.00  0.00      SOLV H
ATOM   4771  OH2 TIP3  469       0.036 -23.436 -27.654  1.00  0.00      SOLV O
ATOM   4772  H1  TIP3  469       0.992 -23.414 -27.523  1.00  0.00      SOLV H
ATOM   4773  H2  TIP3  469      -0.236 -22.604 -27.212  1.00  0.00      SOLV H
ATOM   4774  OH2 TIP3  470      18.392 -22.753 -21.704  1.00  0.00      SOLV O
ATOM   4775  H1  TIP3  470      18.179 -23.697 -21.812  1.00  0.00      SOLV H
ATOM   4776  H2  TIP3  470      17.511 -22.405 -21.439  1.00  0.00      SOLV H
ATOM   4777  OH2 TIP3  471       9.208 -23.393 -23.114  1.00  0.00      SOLV O
ATOM   4778  H1  TIP3  471       9.218 -22.544 -22.618  1.00  0.00      SOLV H
ATOM   4779  H2  TIP3  471       8.333 -23.751 -22.853  1.00  0.00      SOLV H
ATOM   4780  OH2 TIP3  472       9.905 -19.652 -33.212  1.00  0.00      SOLV O
ATOM   4781  H1  TIP3  472       9.799 -19.436 -34.161  1.00  0.00      SOLV H
ATOM   4782  H2  TIP3  472       9.711 -18.792 -32.790  1.00  0.00      SOLV H
ATOM   4783  OH2 TIP3  473       3.335 -20.777 -31.296  1.00  0.00      SOLV O
ATOM   4784  H1  TIP3  473       3.565 -21.131 -30.409  1.00  0.00      SOLV H
ATOM   4785  H2  TIP3  473       2.651 -21.406 -31.572  1.00  0.00      SOLV H
ATOM   4786  OH2 TIP3  474      12.751 -20.068 -36.398  1.00  0.00      SOLV O
ATOM   4787  H1  TIP3  474      13.472 -20.725 -36.462  1.00  0.00      SOLV H
ATOM   4788  H2  TIP3  474      12.584 -20.159 -35.437  1.00  0.00      SOLV H
ATOM   4789  OH2 TIP3  475      12.480 -20.361 -33.640  1.00  0.00      SOLV O
ATOM   4790  H1  TIP3  475      11.542 -20.214 -33.388  1.00  0.00      SOLV H
ATOM   4791  H2  TIP3  475      12.786 -20.940 -32.924  1.00  0.00      SOLV H
ATOM   4792  OH2 TIP3  476      15.370 -31.482 -21.491  1.00  0.00      SOLV O
ATOM   4793  H1  TIP3  476      14.742 -31.116 -22.131  1.00  0.00      SOLV H
ATOM   4794  H2  TIP3  476      15.435 -32.412 -21.785  1.00  0.00      SOLV H
ATOM   4795  OH2 TIP3  477       2.626 -25.272 -23.284  1.00  0.00      SOLV O
ATOM   4796  H1  TIP3  477       2.308 -24.652 -22.585  1.00  0.00      SOLV H
ATOM   4797  H2  TIP3  477       1.781 -25.540 -23.708  1.00  0.00      SOLV H
ATOM   4798  OH2 TIP3  478       4.876 -36.683 -27.087  1.00  0.00      SOLV O
ATOM   4799  H1  TIP3  478       4.046 -36.719 -27.611  1.00  0.00      SOLV H
ATOM   4800  H2  TIP3  478       4.647 -35.958 -26.462  1.00  0.00      SOLV H
ATOM   4801  OH2 TIP3  479      10.007 -36.863 -24.019  1.00  0.00      SOLV O
ATOM   4802  H1  TIP3  479      10.408 -37.474 -23.370  1.00  0.00      SOLV H
ATOM   4803  H2  TIP3  479       9.046 -36.953 -23.851  1.00  0.00      SOLV H
ATOM   4804  OH2 TIP3  480      13.097 -33.024 -23.320  1.00  0.00      SOLV O
ATOM   4805  H1  TIP3  480      12.358 -33.101 -22.677  1.00  0.00      SOLV H
ATOM   4806  H2  TIP3  480      13.108 -32.066 -23.515  1.00  0.00      SOLV H
ATOM   4807  OH2 TIP3  481      13.993 -28.382 -37.571  1.00  0.00      SOLV O
ATOM   4808  H1  TIP3  481      13.791 -28.292 -38.516  1.00  0.00      SOLV H
ATOM   4809  H2  TIP3  481      14.927 -28.091 -37.555  1.00  0.00      SOLV H
ATOM   4810  OH2 TIP3  482       9.548 -34.462 -36.743  1.00  0.00      SOLV O
ATOM   4811  H1  TIP3  482       8.864 -34.550 -36.054  1.00  0.00      SOLV H
ATOM   4812  H2  TIP3  482       9.198 -35.058 -37.426  1.00  0.00      SOLV H
ATOM   4813  OH2 TIP3  483       5.316 -31.476 -26.250  1.00  0.00      SOLV O
ATOM   4814  H1  TIP3  483       4.683 -31.357 -25.513  1.00  0.00      SOLV H
ATOM   4815  H2  TIP3  483       5.396 -30.560 -26.587  1.00  0.00      SOLV H
ATOM   4816  OH2 TIP3  484       5.384 -31.441 -31.369  1.00  0.00      SOLV O
ATOM   4817  H1  TIP3  484       4.413 -31.519 -31.469  1.00  0.00      SOLV H
ATOM   4818  H2  TIP3  484       5.676 -31.676 -32.276  1.00  0.00      SOLV H
ATOM   4819  OH2 TIP3  485      10.846 -31.066 -32.566  1.00  0.00      SOLV O
ATOM   4820  H1  TIP3  485      10.615 -30.186 -32.936  1.00  0.00      SOLV H
ATOM   4821  H2  TIP3  485      11.561 -31.346 -33.175  1.00  0.00      SOLV H
ATOM   4822  OH2 TIP3  486       9.966 -30.798 -21.286  1.00  0.00      SOLV O
ATOM   4823  H1  TIP3  486       9.513 -31.590 -20.920  1.00  0.00      SOLV H
ATOM   4824  H2  TIP3  486      10.827 -30.859 -20.830  1.00  0.00      SOLV H
ATOM   4825  OH2 TIP3  487      11.742 -31.539 -29.913  1.00  0.00      SOLV O
ATOM   4826  H1  TIP3  487      11.395 -31.011 -30.661  1.00  0.00      SOLV H
ATOM   4827  H2  TIP3  487      12.108 -32.287 -30.433  1.00  0.00      SOLV H
ATOM   4828  OH2 TIP3  488       3.062 -31.310 -24.597  1.00  0.00      SOLV O
ATOM   4829  H1  TIP3  488       3.369 -31.108 -23.704  1.00  0.00      SOLV H
ATOM   4830  H2  TIP3  488       2.605 -32.162 -24.450  1.00  0.00      SOLV H
ATOM   4831  OH2 TIP3  489       6.602 -33.409 -37.164  1.00  0.00      SOLV O
ATOM   4832  H1  TIP3  489       6.361 -33.922 -36.375  1.00  0.00      SOLV H
ATOM   4833  H2  TIP3  489       6.186 -32.541 -36.945  1.00  0.00      SOLV H
ATOM   4834  OH2 TIP3  490      -0.232 -34.470 -30.697  1.00  0.00      SOLV O
ATOM   4835  H1  TIP3  490       0.164 -34.301 -29.816  1.00  0.00      SOLV H
ATOM   4836  H2  TIP3  490       0.540 -34.412 -31.265  1.00  0.00      SOLV H
ATOM   4837  OH2 TIP3  491       0.875 -33.440 -35.292  1.00  0.00      SOLV O
ATOM   4838  H1  TIP3  491       1.462 -32.901 -35.874  1.00  0.00      SOLV H
ATOM   4839  H2  TIP3  491       0.207 -32.753 -35.102  1.00  0.00      SOLV H
ATOM   4840  OH2 TIP3  492      11.009 -30.020 -25.338  1.00  0.00      SOLV O
ATOM   4841  H1  TIP3  492      11.415 -30.643 -25.986  1.00  0.00      SOLV H
ATOM   4842  H2  TIP3  492      10.463 -30.645 -24.819  1.00  0.00      SOLV H
ATOM   4843  OH2 TIP3  493       8.123 -33.889 -30.425  1.00  0.00      SOLV O
ATOM   4844  H1  TIP3  493       7.220 -33.904 -30.060  1.00  0.00      SOLV H
ATOM   4845  H2  TIP3  493       8.644 -34.292 -29.710  1.00  0.00      SOLV H
ATOM   4846  OH2 TIP3  494       2.746 -32.268 -31.584  1.00  0.00      SOLV O
ATOM   4847  H1  TIP3  494       1.940 -31.960 -32.064  1.00  0.00      SOLV H
ATOM   4848  H2  TIP3  494       2.932 -33.136 -31.984  1.00  0.00      SOLV H
ATOM   4849  OH2 TIP3  495       6.070 -32.292 -33.911  1.00  0.00      SOLV O
ATOM   4850  H1  TIP3  495       7.042 -32.315 -33.771  1.00  0.00      SOLV H
ATOM   4851  H2  TIP3  495       5.972 -31.790 -34.744  1.00  0.00      SOLV H
ATOM   4852  OH2 TIP3  496      12.301 -34.517 -27.148  1.00  0.00      SOLV O
ATOM   4853  H1  TIP3  496      11.742 -34.495 -26.340  1.00  0.00      SOLV H
ATOM   4854  H2  TIP3  496      11.682 -34.892 -27.795  1.00  0.00      SOLV H
ATOM   4855  OH2 TIP3  497       5.287 -31.134 -36.396  1.00  0.00      SOLV O
ATOM   4856  H1  TIP3  497       4.529 -31.113 -37.007  1.00  0.00      SOLV H
ATOM   4857  H2  TIP3  497       5.962 -30.643 -36.919  1.00  0.00      SOLV H
ATOM   4858  OH2 TIP3  498      15.667 -19.021 -20.728  1.00  0.00      SOLV O
ATOM   4859  H1  TIP3  498      15.914 -18.548 -21.544  1.00  0.00      SOLV H
ATOM   4860  H2  TIP3  498      16.371 -18.726 -20.118  1.00  0.00      SOLV H
ATOM   4861  OH2 TIP3  499       9.045 -31.060 -28.567  1.00  0.00      SOLV O
ATOM   4862  H1  TIP3  499       9.827 -31.449 -28.990  1.00  0.00      SOLV H
ATOM   4863  H2  TIP3  499       8.849 -31.704 -27.864  1.00  0.00      SOLV H
ATOM   4864  OH2 TIP3  500       4.018 -34.929 -32.024  1.00  0.00      SOLV O
ATOM   4865  H1  TIP3  500       3.577 -35.778 -31.824  1.00  0.00      SOLV H
ATOM   4866  H2  TIP3  500       4.699 -35.207 -32.655  1.00  0.00      SOLV H
ATOM   4867  OH2 TIP3  501       7.882 -32.606 -26.094  1.00  0.00      SOLV O
ATOM   4868  H1  TIP3  501       7.051 -32.093 -26.106  1.00  0.00      SOLV H
ATOM   4869  H2  TIP3  501       8.390 -32.205 -25.362  1.00  0.00      SOLV H
ATOM   4870  OH2 TIP3  502       8.325 -26.666 -34.301  1.00  0.00      SOLV O
ATOM   4871  H1  TIP3  502       7.591 -27.200 -34.675  1.00  0.00      SOLV H
ATOM   4872  H2  TIP3  502       7.937 -26.415 -33.427  1.00  0.00      SOLV H
ATOM   4873  OH2 TIP3  503      15.548 -27.256 -25.784  1.00  0.00      SOLV O
ATOM   4874  H1  TIP3  503      16.069 -26.644 -26.347  1.00  0.00      SOLV H
ATOM   4875  H2  TIP3  503      14.759 -27.433 -26.342  1.00  0.00      SOLV H
ATOM   4876  OH2 TIP3  504      12.139 -33.752 -36.152  1.00  0.00      SOLV O
ATOM   4877  H1  TIP3  504      11.176 -33.815 -36.352  1.00  0.00      SOLV H
ATOM   4878  H2  TIP3  504      12.216 -32.899 -35.683  1.00  0.00      SOLV H
ATOM   4879  OH2 TIP3  505       9.738 -26.253 -23.229  1.00  0.00      SOLV O
ATOM   4880  H1  TIP3  505      10.077 -26.523 -22.367  1.00  0.00      SOLV H
ATOM   4881  H2  TIP3  505       9.671 -25.287 -23.140  1.00  0.00      SOLV H
ATOM   4882  OH2 TIP3  506      12.844 -31.717 -34.392  1.00  0.00      SOLV O
ATOM   4883  H1  TIP3  506      13.741 -31.917 -34.062  1.00  0.00      SOLV H
ATOM   4884  H2  TIP3  506      12.949 -30.825 -34.775  1.00  0.00      SOLV H
ATOM   4885  OH2 TIP3  507       3.611 -27.134 -28.711  1.00  0.00      SOLV O
ATOM   4886  H1  TIP3  507       4.141 -27.176 -29.533  1.00  0.00      SOLV H
ATOM   4887  H2  TIP3  507       4.044 -27.819 -28.181  1.00  0.00      SOLV H
ATOM   4888  OH2 TIP3  508      10.347 -25.135 -35.151  1.00  0.00      SOLV O
ATOM   4889  H1  TIP3  508      10.031 -24.235 -34.914  1.00  0.00      SOLV H
ATOM   4890  H2  TIP3  508       9.588 -25.672 -34.831  1.00  0.00      SOLV H
ATOM   4891  OH2 TIP3  509       0.594 -28.964 -23.357  1.00  0.00      SOLV O
ATOM   4892  H1  TIP3  509       0.130 -29.469 -22.652  1.00  0.00      SOLV H
ATOM   4893  H2  TIP3  509      -0.008 -29.145 -24.108  1.00  0.00      SOLV H
ATOM   4894  OH2 TIP3  510       7.758 -29.154 -21.182  1.00  0.00      SOLV O
ATOM   4895  H1  TIP3  510       7.408 -29.449 -22.034  1.00  0.00      SOLV H
ATOM   4896  H2  TIP3  510       8.654 -29.555 -21.229  1.00  0.00      SOLV H
ATOM   4897  OH2 TIP3  511      11.976 -23.961 -23.173  1.00  0.00      SOLV O
ATOM   4898  H1  TIP3  511      11.067 -23.649 -23.320  1.00  0.00      SOLV H
ATOM   4899  H2  TIP3  511      12.160 -23.568 -22.294  1.00  0.00      SOLV H
ATOM   4900  OH2 TIP3  512      17.681 -31.359 -34.769  1.00  0.00      SOLV O
ATOM   4901  H1  TIP3  512      17.265 -31.551 -35.642  1.00  0.00      SOLV H
ATOM   4902  H2  TIP3  512      17.848 -30.407 -34.930  1.00  0.00      SOLV H
ATOM   4903  OH2 TIP3  513      17.973 -25.683 -22.032  1.00  0.00      SOLV O
ATOM   4904  H1  TIP3  513      17.063 -25.511 -22.363  1.00  0.00      SOLV H
ATOM   4905  H2  TIP3  513      18.434 -25.833 -22.888  1.00  0.00      SOLV H
ATOM   4906  OH2 TIP3  514      16.585 -22.997 -34.232  1.00  0.00      SOLV O
ATOM   4907  H1  TIP3  514      15.812 -23.405 -33.816  1.00  0.00      SOLV H
ATOM   4908  H2  TIP3  514      16.285 -22.888 -35.151  1.00  0.00      SOLV H
ATOM   4909  OH2 TIP3  515      13.355 -27.959 -27.418  1.00  0.00      SOLV O
ATOM   4910  H1  TIP3  515      12.396 -28.019 -27.586  1.00  0.00      SOLV H
ATOM   4911  H2  TIP3  515      13.683 -28.703 -27.961  1.00  0.00      SOLV H
ATOM   4912  OH2 TIP3  516       6.070 -23.597 -31.199  1.00  0.00      SOLV O
ATOM   4913  H1  TIP3  516       6.340 -22.709 -31.508  1.00  0.00      SOLV H
ATOM   4914  H2  TIP3  516       5.123 -23.565 -31.375  1.00  0.00      SOLV H
ATOM   4915  OH2 TIP3  517       1.756 -28.944 -36.811  1.00  0.00      SOLV O
ATOM   4916  H1  TIP3  517       2.238 -28.253 -36.313  1.00  0.00      SOLV H
ATOM   4917  H2  TIP3  517       0.848 -28.820 -36.463  1.00  0.00      SOLV H
ATOM   4918  OH2 TIP3  518       7.080 -26.024 -32.025  1.00  0.00      SOLV O
ATOM   4919  H1  TIP3  518       6.888 -25.124 -31.692  1.00  0.00      SOLV H
ATOM   4920  H2  TIP3  518       6.477 -26.565 -31.484  1.00  0.00      SOLV H
ATOM   4921  OH2 TIP3  519       7.802 -21.746 -25.380  1.00  0.00      SOLV O
ATOM   4922  H1  TIP3  519       8.397 -20.995 -25.602  1.00  0.00      SOLV H
ATOM   4923  H2  TIP3  519       8.404 -22.296 -24.854  1.00  0.00      SOLV H
ATOM   4924  OH2 TIP3  520       5.998 -20.876 -32.209  1.00  0.00      SOLV O
ATOM   4925  H1  TIP3  520       5.069 -20.679 -31.978  1.00  0.00      SOLV H
ATOM   4926  H2  TIP3  520       6.444 -20.059 -31.884  1.00  0.00      SOLV H
ATOM   4927  OH2 TIP3  521      11.024 -25.931 -25.677  1.00  0.00      SOLV O
ATOM   4928  H1  TIP3  521      10.676 -26.158 -24.791  1.00  0.00      SOLV H
ATOM   4929  H2  TIP3  521      11.807 -26.496 -25.734  1.00  0.00      SOLV H
ATOM   4930  OH2 TIP3  522      14.151 -24.646 -36.639  1.00  0.00      SOLV O
ATOM   4931  H1  TIP3  522      14.243 -25.160 -35.805  1.00  0.00      SOLV H
ATOM   4932  H2  TIP3  522      13.281 -24.962 -36.967  1.00  0.00      SOLV H
ATOM   4933  OH2 TIP3  523      14.053 -21.388 -23.456  1.00  0.00      SOLV O
ATOM   4934  H1  TIP3  523      13.214 -21.649 -23.882  1.00  0.00      SOLV H
ATOM   4935  H2  TIP3  523      14.254 -20.571 -23.967  1.00  0.00      SOLV H
ATOM   4936  OH2 TIP3  524      18.118 -20.513 -36.369  1.00  0.00      SOLV O
ATOM   4937  H1  TIP3  524      18.729 -19.770 -36.505  1.00  0.00      SOLV H
ATOM   4938  H2  TIP3  524      17.311 -20.011 -36.125  1.00  0.00      SOLV H
ATOM   4939  OH2 TIP3  525       1.962 -33.905 -23.950  1.00  0.00      SOLV O
ATOM   4940  H1  TIP3  525       1.003 -33.741 -24.050  1.00  0.00      SOLV H
ATOM   4941  H2  TIP3  525       1.971 -34.668 -23.346  1.00  0.00      SOLV H
ATOM   4942  OH2 TIP3  526      14.606 -26.134 -34.335  1.00  0.00      SOLV O
ATOM   4943  H1  TIP3  526      14.247 -26.887 -33.830  1.00  0.00      SOLV H
ATOM   4944  H2  TIP3  526      15.567 -26.285 -34.219  1.00  0.00      SOLV H
ATOM   4945  OH2 TIP3  527       1.901 -22.215 -25.603  1.00  0.00      SOLV O
ATOM   4946  H1  TIP3  527       2.350 -23.035 -25.376  1.00  0.00      SOLV H
ATOM   4947  H2  TIP3  527       2.189 -21.599 -24.914  1.00  0.00      SOLV H
ATOM   4948  OH2 TIP3  528       7.994 -23.633 -37.193  1.00  0.00      SOLV O
ATOM   4949  H1  TIP3  528       8.541 -24.417 -37.394  1.00  0.00      SOLV H
ATOM   4950  H2  TIP3  528       7.493 -23.884 -36.394  1.00  0.00      SOLV H
ATOM   4951  OH2 TIP3  529       6.295 -24.044 -35.105  1.00  0.00      SOLV O
ATOM   4952  H1  TIP3  529       6.742 -24.340 -34.301  1.00  0.00      SOLV H
ATOM   4953  H2  TIP3  529       6.374 -23.065 -35.021  1.00  0.00      SOLV H
ATOM   4954  OH2 TIP3  530       2.895 -26.992 -35.054  1.00  0.00      SOLV O
ATOM   4955  H1  TIP3  530       2.185 -26.477 -34.610  1.00  0.00      SOLV H
ATOM   4956  H2  TIP3  530       3.345 -26.267 -35.527  1.00  0.00      SOLV H
ATOM   4957  OH2 TIP3  531      10.946 -34.354 -24.751  1.00  0.00      SOLV O
ATOM   4958  H1  TIP3  531      11.701 -34.234 -24.152  1.00  0.00      SOLV H
ATOM   4959  H2  TIP3  531      10.590 -35.224 -24.465  1.00  0.00      SOLV H
ATOM   4960  OH2 TIP3  532      11.775 -34.946 -33.526  1.00  0.00      SOLV O
ATOM   4961  H1  TIP3  532      11.927 -34.518 -34.389  1.00  0.00      SOLV H
ATOM   4962  H2  TIP3  532      12.166 -34.296 -32.903  1.00  0.00      SOLV H
ATOM   4963  OH2 TIP3  533       9.203 -22.777 -34.379  1.00  0.00      SOLV O
ATOM   4964  H1  TIP3  533       8.406 -22.212 -34.382  1.00  0.00      SOLV H
ATOM   4965  H2  TIP3  533       9.760 -22.305 -35.026  1.00  0.00      SOLV H
ATOM   4966  OH2 TIP3  534       8.655 -32.740 -32.896  1.00  0.00      SOLV O
ATOM   4967  H1  TIP3  534       9.439 -32.160 -32.772  1.00  0.00      SOLV H
ATOM   4968  H2  TIP3  534       8.515 -33.058 -31.977  1.00  0.00      SOLV H
ATOM   4969  OH2 TIP3  535       9.543 -31.835 -23.912  1.00  0.00      SOLV O
ATOM   4970  H1  TIP3  535       9.694 -31.556 -22.986  1.00  0.00      SOLV H
ATOM   4971  H2  TIP3  535       9.948 -32.723 -23.929  1.00  0.00      SOLV H
ATOM   4972  OH2 TIP3  536       9.484 -35.955 -32.326  1.00  0.00      SOLV O
ATOM   4973  H1  TIP3  536       9.462 -35.387 -31.536  1.00  0.00      SOLV H
ATOM   4974  H2  TIP3  536      10.316 -35.638 -32.749  1.00  0.00      SOLV H
ATOM   4975  OH2 TIP3  537       6.829 -21.391 -34.791  1.00  0.00      SOLV O
ATOM   4976  H1  TIP3  537       6.867 -20.574 -35.338  1.00  0.00      SOLV H
ATOM   4977  H2  TIP3  537       6.519 -21.045 -33.926  1.00  0.00      SOLV H
ATOM   4978  OH2 TIP3  538       5.241 -34.706 -34.988  1.00  0.00      SOLV O
ATOM   4979  H1  TIP3  538       5.349 -33.862 -34.497  1.00  0.00      SOLV H
ATOM   4980  H2  TIP3  538       6.124 -35.103 -34.826  1.00  0.00      SOLV H
ATOM   4981  OH2 TIP3  539      15.576 -33.976 -22.796  1.00  0.00      SOLV O
ATOM   4982  H1  TIP3  539      14.621 -33.804 -22.950  1.00  0.00      SOLV H
ATOM   4983  H2  TIP3  539      15.846 -34.227 -23.689  1.00  0.00      SOLV H
ATOM   4984  OH2 TIP3  540      14.169 -30.239 -28.938  1.00  0.00      SOLV O
ATOM   4985  H1  TIP3  540      13.336 -30.693 -29.151  1.00  0.00      SOLV H
ATOM   4986  H2  TIP3  540      14.656 -30.922 -28.428  1.00  0.00      SOLV H
ATOM   4987  OH2 TIP3  541       3.556 -24.477 -36.322  1.00  0.00      SOLV O
ATOM   4988  H1  TIP3  541       4.122 -23.828 -35.876  1.00  0.00      SOLV H
ATOM   4989  H2  TIP3  541       4.245 -25.023 -36.754  1.00  0.00      SOLV H
ATOM   4990  OH2 TIP3  542       1.796 -31.645 -37.040  1.00  0.00      SOLV O
ATOM   4991  H1  TIP3  542       1.932 -30.692 -36.850  1.00  0.00      SOLV H
ATOM   4992  H2  TIP3  542       1.243 -31.591 -37.828  1.00  0.00      SOLV H
ATOM   4993  OH2 TIP3  543      15.347 -20.894 -27.257  1.00  0.00      SOLV O
ATOM   4994  H1  TIP3  543      15.196 -20.210 -27.951  1.00  0.00      SOLV H
ATOM   4995  H2  TIP3  543      16.326 -20.846 -27.187  1.00  0.00      SOLV H
ATOM   4996  OH2 TIP3  544       2.556 -36.943 -28.526  1.00  0.00      SOLV O
ATOM   4997  H1  TIP3  544       2.575 -37.059 -29.499  1.00  0.00      SOLV H
ATOM   4998  H2  TIP3  544       2.235 -37.815 -28.229  1.00  0.00      SOLV H
ATOM   4999  OH2 TIP3  545       1.609 -23.042 -32.670  1.00  0.00      SOLV O
ATOM   5000  H1  TIP3  545       0.889 -22.738 -32.104  1.00  0.00      SOLV H
ATOM   5001  H2  TIP3  545       1.582 -22.368 -33.391  1.00  0.00      SOLV H
ATOM   5002  OH2 TIP3  546       1.010 -20.029 -20.782  1.00  0.00      SOLV O
ATOM   5003  H1  TIP3  546       1.683 -20.289 -20.110  1.00  0.00      SOLV H
ATOM   5004  H2  TIP3  546       0.651 -20.889 -21.054  1.00  0.00      SOLV H
ATOM   5005  OH2 TIP3  547       5.320 -21.539 -19.339  1.00  0.00      SOLV O
ATOM   5006  H1  TIP3  547       6.228 -21.734 -19.065  1.00  0.00      SOLV H
ATOM   5007  H2  TIP3  547       5.314 -21.907 -20.245  1.00  0.00      SOLV H
ATOM   5008  OH2 TIP3  548      10.228 -22.056 -36.810  1.00  0.00      SOLV O
ATOM   5009  H1  TIP3  548       9.455 -22.623 -36.988  1.00  0.00      SOLV H
ATOM   5010  H2  TIP3  548      10.473 -21.822 -37.726  1.00  0.00      SOLV H
ATOM   5011  OH2 TIP3  549      12.054 -23.070 -20.556  1.00  0.00      SOLV O
ATOM   5012  H1  TIP3  549      11.737 -23.865 -20.075  1.00  0.00      SOLV H
ATOM   5013  H2  TIP3  549      12.804 -22.772 -20.002  1.00  0.00      SOLV H
ATOM   5014  OH2 TIP3  550      14.727 -21.996 -36.234  1.00  0.00      SOLV O
ATOM   5015  H1  TIP3  550      14.369 -22.902 -36.328  1.00  0.00      SOLV H
ATOM   5016  H2  TIP3  550      15.173 -21.891 -37.083  1.00  0.00      SOLV H
ATOM   5017  OH2 TIP3  551       5.385 -26.366 -37.059  1.00  0.00      SOLV O
ATOM   5018  H1  TIP3  551       5.636 -27.009 -36.354  1.00  0.00      SOLV H
ATOM   5019  H2  TIP3  551       6.254 -25.967 -37.236  1.00  0.00      SOLV H
ATOM   5020  OH2 TIP3  552       7.159 -26.411 -20.514  1.00  0.00      SOLV O
ATOM   5021  H1  TIP3  552       7.263 -25.859 -21.320  1.00  0.00      SOLV H
ATOM   5022  H2  TIP3  552       7.603 -27.243 -20.769  1.00  0.00      SOLV H
ATOM   5023  OH2 TIP3  553      11.758 -25.593 -37.472  1.00  0.00      SOLV O
ATOM   5024  H1  TIP3  553      11.299 -25.558 -36.597  1.00  0.00      SOLV H
ATOM   5025  H2  TIP3  553      11.566 -26.501 -37.786  1.00  0.00      SOLV H
ATOM   5026  OH2 TIP3  554      13.169 -26.428 -23.047  1.00  0.00      SOLV O
ATOM   5027  H1  TIP3  554      14.091 -26.131 -23.186  1.00  0.00      SOLV H
ATOM   5028  H2  TIP3  554      12.699 -25.574 -23.169  1.00  0.00      SOLV H
ATOM   5029  OH2 TIP3  555       6.442 -28.263 -35.409  1.00  0.00      SOLV O
ATOM   5030  H1  TIP3  555       5.883 -28.790 -34.813  1.00  0.00      SOLV H
ATOM   5031  H2  TIP3  555       6.810 -28.927 -36.028  1.00  0.00      SOLV H
ATOM   5032  OH2 TIP3  556       5.601 -30.348 -23.293  1.00  0.00      SOLV O
ATOM   5033  H1  TIP3  556       5.128 -29.512 -23.204  1.00  0.00      SOLV H
ATOM   5034  H2  TIP3  556       6.412 -30.048 -23.774  1.00  0.00      SOLV H
ATOM   5035  OH2 TIP3  557       7.477 -29.918 -37.460  1.00  0.00      SOLV O
ATOM   5036  H1  TIP3  557       7.508 -29.724 -38.415  1.00  0.00      SOLV H
ATOM   5037  H2  TIP3  557       8.423 -30.115 -37.280  1.00  0.00      SOLV H
ATOM   5038  OH2 TIP3  558      10.743 -27.722 -19.825  1.00  0.00      SOLV O
ATOM   5039  H1  TIP3  558      11.610 -28.010 -20.138  1.00  0.00      SOLV H
ATOM   5040  H2  TIP3  558      10.470 -28.472 -19.267  1.00  0.00      SOLV H
ATOM   5041  OH2 TIP3  559       6.193 -32.821 -22.233  1.00  0.00      SOLV O
ATOM   5042  H1  TIP3  559       6.285 -33.503 -22.930  1.00  0.00      SOLV H
ATOM   5043  H2  TIP3  559       6.041 -32.011 -22.762  1.00  0.00      SOLV H
ATOM   5044  OH2 TIP3  560       6.476 -34.522 -24.491  1.00  0.00      SOLV O
ATOM   5045  H1  TIP3  560       7.058 -34.051 -25.120  1.00  0.00      SOLV H
ATOM   5046  H2  TIP3  560       5.611 -34.479 -24.950  1.00  0.00      SOLV H
ATOM   5047  OH2 TIP3  561       7.733 -29.172 -24.359  1.00  0.00      SOLV O
ATOM   5048  H1  TIP3  561       8.691 -29.189 -24.500  1.00  0.00      SOLV H
ATOM   5049  H2  TIP3  561       7.481 -28.340 -24.816  1.00  0.00      SOLV H
ATOM   5050  OH2 TIP3  562      12.253 -31.299 -19.668  1.00  0.00      SOLV O
ATOM   5051  H1  TIP3  562      12.602 -32.201 -19.776  1.00  0.00      SOLV H
ATOM   5052  H2  TIP3  562      13.068 -30.783 -19.570  1.00  0.00      SOLV H
ATOM   5053  OH2 TIP3  563      13.695 -28.464 -21.369  1.00  0.00      SOLV O
ATOM   5054  H1  TIP3  563      13.388 -27.703 -21.918  1.00  0.00      SOLV H
ATOM   5055  H2  TIP3  563      14.669 -28.355 -21.467  1.00  0.00      SOLV H
ATOM   5056  OH2 TIP3  564       4.565 -31.908 -20.124  1.00  0.00      SOLV O
ATOM   5057  H1  TIP3  564       3.780 -32.484 -20.246  1.00  0.00      SOLV H
ATOM   5058  H2  TIP3  564       5.103 -32.158 -20.904  1.00  0.00      SOLV H
ATOM   5059  OH2 TIP3  565       7.227 -37.236 -24.057  1.00  0.00      SOLV O
ATOM   5060  H1  TIP3  565       6.900 -36.325 -24.212  1.00  0.00      SOLV H
ATOM   5061  H2  TIP3  565       6.607 -37.773 -24.577  1.00  0.00      SOLV H
ATOM   5062  OH2 TIP3  566       8.515 -33.018 -20.635  1.00  0.00      SOLV O
ATOM   5063  H1  TIP3  566       8.126 -33.357 -19.807  1.00  0.00      SOLV H
[truncated: 2,849,144 more chars]
