# Supplementary material for: Mapping the Interactions Among Class IIa Histone Deacetylases and Myocyte Enhancer Factor 2s
Source: J Chem Inf Model. 2025 Jun 6;65(12):6249–60. doi: 10.1021/acs.jcim.5c00858 (PMC12199305; doi:10.1021/acs.jcim.5c00858)
Supplement: Supplementary file 5 [file ci5c00858_si_005.zip › Sample_input_files_for_crystals/HDAC5_MEF2D_Crystal/step3_pbcsetup.str]

 SET BOXTYPE  = RECT
 SET XTLTYPE  = CUBIC
 SET A = 76
 SET B = 76
 SET C = 76
 SET ALPHA = 90.0
 SET BETA  = 90.0
 SET GAMMA = 90.0
 SET IMPATCH = NO
 SET FFTX  = 90
 SET FFTY  = 90
 SET FFTZ  = 90
 SET XCEN  = 0
 SET YCEN  = 0
 SET ZCEN  = 0
