# Supplementary material for: Mapping the Interactions Among Class IIa Histone Deacetylases and Myocyte Enhancer Factor 2s
Source: J Chem Inf Model. 2025 Jun 6;65(12):6249–60. doi: 10.1021/acs.jcim.5c00858 (PMC12199305; doi:10.1021/acs.jcim.5c00858)
Supplement: Supplementary file 5 [file ci5c00858_si_005.zip › Sample_input_files_for_crystals/HDAC7_MEF2D_Crystal/HDAC7_MEF2D_Crystal.pdb]

ATOM      1  N   GLY    83     -18.565   1.463  -9.945  1.00  0.00      PROA N
ATOM      2  HT1 GLY    83     -18.059   2.043 -10.655  1.00  0.00      PROA H
ATOM      3  HT2 GLY    83     -18.405   0.480 -10.260  1.00  0.00      PROA H
ATOM      4  HT3 GLY    83     -18.109   1.625  -9.028  1.00  0.00      PROA H
ATOM      5  CA  GLY    83     -20.013   1.841  -9.946  1.00  0.00      PROA C
ATOM      6  HA1 GLY    83     -20.422   1.637 -10.918  1.00  0.00      PROA H
ATOM      7  HA2 GLY    83     -20.085   2.884  -9.672  1.00  0.00      PROA H
ATOM      8  C   GLY    83     -20.795   1.054  -8.896  1.00  0.00      PROA C
ATOM      9  O   GLY    83     -20.938   1.498  -7.758  1.00  0.00      PROA O
ATOM     10  N   VAL    84     -21.272  -0.133  -9.292  1.00  0.00      PROA N
ATOM     11  HN  VAL    84     -21.252  -0.427 -10.250  1.00  0.00      PROA H
ATOM     12  CA  VAL    84     -22.066  -0.989  -8.421  1.00  0.00      PROA C
ATOM     13  HA  VAL    84     -22.844  -0.399  -7.955  1.00  0.00      PROA H
ATOM     14  CB  VAL    84     -22.767  -2.110  -9.217  1.00  0.00      PROA C
ATOM     15  HB  VAL    84     -22.012  -2.554  -9.915  1.00  0.00      PROA H
ATOM     16  CG1 VAL    84     -23.269  -3.248  -8.343  1.00  0.00      PROA C
ATOM     17 HG11 VAL    84     -23.874  -2.861  -7.494  1.00  0.00      PROA H
ATOM     18 HG12 VAL    84     -22.407  -3.814  -7.947  1.00  0.00      PROA H
ATOM     19 HG13 VAL    84     -23.906  -3.940  -8.936  1.00  0.00      PROA H
ATOM     20  CG2 VAL    84     -23.893  -1.563 -10.074  1.00  0.00      PROA C
ATOM     21 HG21 VAL    84     -23.545  -0.767 -10.765  1.00  0.00      PROA H
ATOM     22 HG22 VAL    84     -24.697  -1.140  -9.431  1.00  0.00      PROA H
ATOM     23 HG23 VAL    84     -24.347  -2.379 -10.674  1.00  0.00      PROA H
ATOM     24  C   VAL    84     -21.186  -1.515  -7.286  1.00  0.00      PROA C
ATOM     25  O   VAL    84     -21.691  -1.786  -6.199  1.00  0.00      PROA O
ATOM     26  N   VAL    85     -19.873  -1.631  -7.536  1.00  0.00      PROA N
ATOM     27  HN  VAL    85     -19.523  -1.560  -8.463  1.00  0.00      PROA H
ATOM     28  CA  VAL    85     -18.950  -2.055  -6.493  1.00  0.00      PROA C
ATOM     29  HA  VAL    85     -19.402  -2.874  -5.947  1.00  0.00      PROA H
ATOM     30  CB  VAL    85     -17.598  -2.565  -7.034  1.00  0.00      PROA C
ATOM     31  HB  VAL    85     -17.799  -3.473  -7.645  1.00  0.00      PROA H
ATOM     32  CG1 VAL    85     -16.899  -1.548  -7.924  1.00  0.00      PROA C
ATOM     33 HG11 VAL    85     -16.870  -0.532  -7.490  1.00  0.00      PROA H
ATOM     34 HG12 VAL    85     -17.323  -1.519  -8.948  1.00  0.00      PROA H
ATOM     35 HG13 VAL    85     -15.838  -1.841  -8.000  1.00  0.00      PROA H
ATOM     36  CG2 VAL    85     -16.668  -2.998  -5.911  1.00  0.00      PROA C
ATOM     37 HG21 VAL    85     -17.229  -3.523  -5.113  1.00  0.00      PROA H
ATOM     38 HG22 VAL    85     -16.184  -2.115  -5.439  1.00  0.00      PROA H
ATOM     39 HG23 VAL    85     -15.856  -3.654  -6.296  1.00  0.00      PROA H
ATOM     40  C   VAL    85     -18.774  -0.931  -5.474  1.00  0.00      PROA C
ATOM     41  O   VAL    85     -18.724  -1.199  -4.277  1.00  0.00      PROA O
ATOM     42  N   LYS    86     -18.678   0.316  -5.966  1.00  0.00      PROA N
ATOM     43  HN  LYS    86     -18.776   0.464  -6.936  1.00  0.00      PROA H
ATOM     44  CA  LYS    86     -18.570   1.484  -5.101  1.00  0.00      PROA C
ATOM     45  HA  LYS    86     -17.751   1.328  -4.410  1.00  0.00      PROA H
ATOM     46  CB  LYS    86     -18.314   2.771  -5.899  1.00  0.00      PROA C
ATOM     47  HB1 LYS    86     -18.676   3.637  -5.288  1.00  0.00      PROA H
ATOM     48  HB2 LYS    86     -18.923   2.778  -6.826  1.00  0.00      PROA H
ATOM     49  CG  LYS    86     -16.848   3.079  -6.196  1.00  0.00      PROA C
ATOM     50  HG1 LYS    86     -16.452   2.260  -6.842  1.00  0.00      PROA H
ATOM     51  HG2 LYS    86     -16.271   3.040  -5.242  1.00  0.00      PROA H
ATOM     52  CD  LYS    86     -16.599   4.430  -6.869  1.00  0.00      PROA C
ATOM     53  HD1 LYS    86     -16.809   5.270  -6.170  1.00  0.00      PROA H
ATOM     54  HD2 LYS    86     -17.358   4.522  -7.685  1.00  0.00      PROA H
ATOM     55  CE  LYS    86     -15.236   4.551  -7.530  1.00  0.00      PROA C
ATOM     56  HE1 LYS    86     -15.341   5.082  -8.504  1.00  0.00      PROA H
ATOM     57  HE2 LYS    86     -14.797   3.549  -7.735  1.00  0.00      PROA H
ATOM     58  NZ  LYS    86     -14.249   5.330  -6.733  1.00  0.00      PROA N
ATOM     59  HZ1 LYS    86     -14.204   4.973  -5.756  1.00  0.00      PROA H
ATOM     60  HZ2 LYS    86     -14.566   6.323  -6.679  1.00  0.00      PROA H
ATOM     61  HZ3 LYS    86     -13.303   5.274  -7.159  1.00  0.00      PROA H
ATOM     62  C   LYS    86     -19.828   1.549  -4.234  1.00  0.00      PROA C
ATOM     63  O   LYS    86     -19.755   1.803  -3.030  1.00  0.00      PROA O
ATOM     64  N   GLN    87     -20.964   1.250  -4.869  1.00  0.00      PROA N
ATOM     65  HN  GLN    87     -20.962   1.085  -5.853  1.00  0.00      PROA H
ATOM     66  CA  GLN    87     -22.265   1.231  -4.231  1.00  0.00      PROA C
ATOM     67  HA  GLN    87     -22.444   2.203  -3.794  1.00  0.00      PROA H
ATOM     68  CB  GLN    87     -23.302   0.899  -5.300  1.00  0.00      PROA C
ATOM     69  HB1 GLN    87     -23.630  -0.164  -5.282  1.00  0.00      PROA H
ATOM     70  HB2 GLN    87     -22.801   1.021  -6.286  1.00  0.00      PROA H
ATOM     71  CG  GLN    87     -24.452   1.896  -5.337  1.00  0.00      PROA C
ATOM     72  HG1 GLN    87     -24.771   2.034  -6.396  1.00  0.00      PROA H
ATOM     73  HG2 GLN    87     -24.134   2.887  -4.952  1.00  0.00      PROA H
ATOM     74  CD  GLN    87     -25.663   1.386  -4.597  1.00  0.00      PROA C
ATOM     75  OE1 GLN    87     -25.861   0.181  -4.470  1.00  0.00      PROA O
ATOM     76  NE2 GLN    87     -26.480   2.305  -4.103  1.00  0.00      PROA N
ATOM     77 HE21 GLN    87     -27.151   1.942  -3.457  1.00  0.00      PROA H
ATOM     78 HE22 GLN    87     -26.160   3.241  -4.028  1.00  0.00      PROA H
ATOM     79  C   GLN    87     -22.257   0.218  -3.083  1.00  0.00      PROA C
ATOM     80  O   GLN    87     -22.617   0.547  -1.952  1.00  0.00      PROA O
ATOM     81  N   LYS    88     -21.815  -1.010  -3.384  1.00  0.00      PROA N
ATOM     82  HN  LYS    88     -21.603  -1.248  -4.330  1.00  0.00      PROA H
ATOM     83  CA  LYS    88     -21.789  -2.110  -2.430  1.00  0.00      PROA C
ATOM     84  HA  LYS    88     -22.777  -2.207  -1.996  1.00  0.00      PROA H
ATOM     85  CB  LYS    88     -21.414  -3.416  -3.137  1.00  0.00      PROA C
ATOM     86  HB1 LYS    88     -21.272  -4.223  -2.382  1.00  0.00      PROA H
ATOM     87  HB2 LYS    88     -20.441  -3.273  -3.659  1.00  0.00      PROA H
ATOM     88  CG  LYS    88     -22.444  -3.933  -4.128  1.00  0.00      PROA C
ATOM     89  HG1 LYS    88     -22.746  -3.195  -4.880  1.00  0.00      PROA H
ATOM     90  HG2 LYS    88     -23.387  -4.125  -3.552  1.00  0.00      PROA H
ATOM     91  CD  LYS    88     -22.019  -5.257  -4.739  1.00  0.00      PROA C
ATOM     92  HD1 LYS    88     -22.057  -6.060  -3.965  1.00  0.00      PROA H
ATOM     93  HD2 LYS    88     -20.953  -5.123  -5.022  1.00  0.00      PROA H
ATOM     94  CE  LYS    88     -22.826  -5.653  -5.956  1.00  0.00      PROA C
ATOM     95  HE1 LYS    88     -23.408  -4.799  -6.341  1.00  0.00      PROA H
ATOM     96  HE2 LYS    88     -23.566  -6.440  -5.678  1.00  0.00      PROA H
ATOM     97  NZ  LYS    88     -21.963  -6.202  -7.034  1.00  0.00      PROA N
ATOM     98  HZ1 LYS    88     -21.606  -7.140  -6.747  1.00  0.00      PROA H
ATOM     99  HZ2 LYS    88     -21.184  -5.570  -7.282  1.00  0.00      PROA H
ATOM    100  HZ3 LYS    88     -22.562  -6.379  -7.867  1.00  0.00      PROA H
ATOM    101  C   LYS    88     -20.816  -1.830  -1.281  1.00  0.00      PROA C
ATOM    102  O   LYS    88     -21.142  -2.077  -0.121  1.00  0.00      PROA O
ATOM    103  N   LEU    89     -19.636  -1.295  -1.592  1.00  0.00      PROA N
ATOM    104  HN  LEU    89     -19.374  -1.120  -2.543  1.00  0.00      PROA H
ATOM    105  CA  LEU    89     -18.685  -0.936  -0.509  1.00  0.00      PROA C
ATOM    106  HA  LEU    89     -18.445  -1.831   0.040  1.00  0.00      PROA H
ATOM    107  CB  LEU    89     -17.423  -0.326  -1.120  1.00  0.00      PROA C
ATOM    108  HB1 LEU    89     -17.702   0.578  -1.706  1.00  0.00      PROA H
ATOM    109  HB2 LEU    89     -17.021  -1.068  -1.849  1.00  0.00      PROA H
ATOM    110  CG  LEU    89     -16.290   0.033  -0.159  1.00  0.00      PROA C
ATOM    111  HG  LEU    89     -16.648   0.829   0.543  1.00  0.00      PROA H
ATOM    112  CD1 LEU    89     -15.864  -1.166   0.668  1.00  0.00      PROA C
ATOM    113 HD11 LEU    89     -15.576  -2.018   0.017  1.00  0.00      PROA H
ATOM    114 HD12 LEU    89     -16.678  -1.482   1.355  1.00  0.00      PROA H
ATOM    115 HD13 LEU    89     -14.988  -0.904   1.302  1.00  0.00      PROA H
ATOM    116  CD2 LEU    89     -15.101   0.589  -0.927  1.00  0.00      PROA C
ATOM    117 HD21 LEU    89     -15.388   1.477  -1.522  1.00  0.00      PROA H
ATOM    118 HD22 LEU    89     -14.687  -0.182  -1.612  1.00  0.00      PROA H
ATOM    119 HD23 LEU    89     -14.300   0.892  -0.219  1.00  0.00      PROA H
ATOM    120  C   LEU    89     -19.370   0.013   0.480  1.00  0.00      PROA C
ATOM    121  O   LEU    89     -19.460  -0.351   1.654  1.00  0.00      PROA O
ATOM    122  N   ALA    90     -19.890   1.146   0.016  1.00  0.00      PROA N
ATOM    123  HN  ALA    90     -19.887   1.369  -0.959  1.00  0.00      PROA H
ATOM    124  CA  ALA    90     -20.476   2.135   0.948  1.00  0.00      PROA C
ATOM    125  HA  ALA    90     -19.719   2.467   1.636  1.00  0.00      PROA H
ATOM    126  CB  ALA    90     -20.969   3.322   0.180  1.00  0.00      PROA C
ATOM    127  HB1 ALA    90     -21.738   3.028  -0.569  1.00  0.00      PROA H
ATOM    128  HB2 ALA    90     -20.133   3.814  -0.363  1.00  0.00      PROA H
ATOM    129  HB3 ALA    90     -21.412   4.085   0.860  1.00  0.00      PROA H
ATOM    130  C   ALA    90     -21.617   1.488   1.725  1.00  0.00      PROA C
ATOM    131  O   ALA    90     -21.785   1.801   2.909  1.00  0.00      PROA O
ATOM    132  N   GLU    91     -22.340   0.597   1.066  1.00  0.00      PROA N
ATOM    133  HN  GLU    91     -22.169   0.397   0.101  1.00  0.00      PROA H
ATOM    134  CA  GLU    91     -23.501  -0.079   1.680  1.00  0.00      PROA C
ATOM    135  HA  GLU    91     -24.221   0.663   1.992  1.00  0.00      PROA H
ATOM    136  CB  GLU    91     -24.085  -0.969   0.587  1.00  0.00      PROA C
ATOM    137  HB1 GLU    91     -23.362  -1.752   0.290  1.00  0.00      PROA H
ATOM    138  HB2 GLU    91     -24.184  -0.311  -0.303  1.00  0.00      PROA H
ATOM    139  CG  GLU    91     -25.359  -1.684   0.947  1.00  0.00      PROA C
ATOM    140  HG1 GLU    91     -25.732  -1.335   1.936  1.00  0.00      PROA H
ATOM    141  HG2 GLU    91     -25.196  -2.781   1.019  1.00  0.00      PROA H
ATOM    142  CD  GLU    91     -26.487  -1.452  -0.041  1.00  0.00      PROA C
ATOM    143  OE1 GLU    91     -27.609  -1.919   0.233  1.00  0.00      PROA O
ATOM    144  OE2 GLU    91     -26.237  -0.806  -1.080  1.00  0.00      PROA O
ATOM    145  C   GLU    91     -23.065  -0.866   2.913  1.00  0.00      PROA C
ATOM    146  O   GLU    91     -23.831  -0.892   3.870  1.00  0.00      PROA O
ATOM    147  N   VAL    92     -21.873  -1.457   2.894  1.00  0.00      PROA N
ATOM    148  HN  VAL    92     -21.259  -1.350   2.112  1.00  0.00      PROA H
ATOM    149  CA  VAL    92     -21.457  -2.330   4.028  1.00  0.00      PROA C
ATOM    150  HA  VAL    92     -22.344  -2.697   4.526  1.00  0.00      PROA H
ATOM    151  CB  VAL    92     -20.670  -3.560   3.532  1.00  0.00      PROA C
ATOM    152  HB  VAL    92     -21.204  -3.937   2.623  1.00  0.00      PROA H
ATOM    153  CG1 VAL    92     -19.243  -3.211   3.141  1.00  0.00      PROA C
ATOM    154 HG11 VAL    92     -18.674  -2.708   3.952  1.00  0.00      PROA H
ATOM    155 HG12 VAL    92     -19.223  -2.572   2.239  1.00  0.00      PROA H
ATOM    156 HG13 VAL    92     -18.685  -4.136   2.907  1.00  0.00      PROA H
ATOM    157  CG2 VAL    92     -20.681  -4.693   4.543  1.00  0.00      PROA C
ATOM    158 HG21 VAL    92     -21.727  -5.001   4.765  1.00  0.00      PROA H
ATOM    159 HG22 VAL    92     -20.198  -4.387   5.495  1.00  0.00      PROA H
ATOM    160 HG23 VAL    92     -20.149  -5.585   4.145  1.00  0.00      PROA H
ATOM    161  C   VAL    92     -20.674  -1.524   5.070  1.00  0.00      PROA C
ATOM    162  O   VAL    92     -20.792  -1.868   6.259  1.00  0.00      PROA O
ATOM    163  N   ILE    93     -19.897  -0.509   4.670  1.00  0.00      PROA N
ATOM    164  HN  ILE    93     -19.763  -0.271   3.708  1.00  0.00      PROA H
ATOM    165  CA  ILE    93     -19.230   0.307   5.728  1.00  0.00      PROA C
ATOM    166  HA  ILE    93     -18.729  -0.358   6.422  1.00  0.00      PROA H
ATOM    167  CB  ILE    93     -18.189   1.312   5.193  1.00  0.00      PROA C
ATOM    168  HB  ILE    93     -17.220   0.849   5.465  1.00  0.00      PROA H
ATOM    169  CG2 ILE    93     -18.255   1.444   3.687  1.00  0.00      PROA C
ATOM    170 HG21 ILE    93     -19.283   1.712   3.385  1.00  0.00      PROA H
ATOM    171 HG22 ILE    93     -17.930   0.496   3.210  1.00  0.00      PROA H
ATOM    172 HG23 ILE    93     -17.556   2.234   3.334  1.00  0.00      PROA H
ATOM    173  CG1 ILE    93     -18.316   2.673   5.877  1.00  0.00      PROA C
ATOM    174 HG11 ILE    93     -19.301   3.144   5.823  1.00  0.00      PROA H
ATOM    175 HG12 ILE    93     -17.653   3.296   5.248  1.00  0.00      PROA H
ATOM    176  CD  ILE    93     -17.683   2.746   7.238  1.00  0.00      PROA C
ATOM    177  HD1 ILE    93     -16.765   2.123   7.252  1.00  0.00      PROA H
ATOM    178  HD2 ILE    93     -18.346   2.333   8.028  1.00  0.00      PROA H
ATOM    179  HD3 ILE    93     -17.460   3.787   7.512  1.00  0.00      PROA H
ATOM    180  C   ILE    93     -20.350   0.980   6.515  1.00  0.00      PROA C
ATOM    181  O   ILE    93     -20.289   0.990   7.749  1.00  0.00      PROA O
ATOM    182  N   LEU    94     -21.351   1.498   5.816  1.00  0.00      PROA N
ATOM    183  HN  LEU    94     -21.394   1.454   4.818  1.00  0.00      PROA H
ATOM    184  CA  LEU    94     -22.523   2.025   6.557  1.00  0.00      PROA C
ATOM    185  HA  LEU    94     -22.219   2.555   7.446  1.00  0.00      PROA H
ATOM    186  CB  LEU    94     -23.400   2.834   5.602  1.00  0.00      PROA C
ATOM    187  HB1 LEU    94     -24.460   2.777   5.944  1.00  0.00      PROA H
ATOM    188  HB2 LEU    94     -23.376   2.344   4.606  1.00  0.00      PROA H
ATOM    189  CG  LEU    94     -23.071   4.321   5.476  1.00  0.00      PROA C
ATOM    190  HG  LEU    94     -23.884   4.904   5.975  1.00  0.00      PROA H
ATOM    191  CD1 LEU    94     -21.773   4.673   6.185  1.00  0.00      PROA C
ATOM    192 HD11 LEU    94     -20.937   4.146   5.698  1.00  0.00      PROA H
ATOM    193 HD12 LEU    94     -21.788   4.458   7.271  1.00  0.00      PROA H
ATOM    194 HD13 LEU    94     -21.574   5.761   6.079  1.00  0.00      PROA H
ATOM    195  CD2 LEU    94     -23.015   4.739   4.017  1.00  0.00      PROA C
ATOM    196 HD21 LEU    94     -23.949   4.464   3.484  1.00  0.00      PROA H
ATOM    197 HD22 LEU    94     -22.164   4.235   3.507  1.00  0.00      PROA H
ATOM    198 HD23 LEU    94     -22.862   5.836   3.924  1.00  0.00      PROA H
ATOM    199  C   LEU    94     -23.220   0.768   7.075  1.00  0.00      PROA C
ATOM    200  O   LEU    94     -23.017  -0.255   6.423  1.00  0.00      PROA O
ATOM    201  N   LYS    95     -23.998   0.838   8.156  1.00  0.00      PROA N
ATOM    202  HN  LYS    95     -24.174   1.712   8.608  1.00  0.00      PROA H
ATOM    203  CA  LYS    95     -24.584  -0.377   8.803  1.00  0.00      PROA C
ATOM    204  HA  LYS    95     -25.433  -0.047   9.383  1.00  0.00      PROA H
ATOM    205  CB  LYS    95     -25.036  -1.489   7.843  1.00  0.00      PROA C
ATOM    206  HB1 LYS    95     -25.326  -2.377   8.460  1.00  0.00      PROA H
ATOM    207  HB2 LYS    95     -24.243  -1.894   7.190  1.00  0.00      PROA H
ATOM    208  CG  LYS    95     -26.294  -1.195   7.039  1.00  0.00      PROA C
ATOM    209  HG1 LYS    95     -26.267  -0.117   6.745  1.00  0.00      PROA H
ATOM    210  HG2 LYS    95     -27.138  -1.331   7.749  1.00  0.00      PROA H
ATOM    211  CD  LYS    95     -26.378  -2.000   5.764  1.00  0.00      PROA C
ATOM    212  HD1 LYS    95     -26.179  -3.071   6.013  1.00  0.00      PROA H
ATOM    213  HD2 LYS    95     -25.589  -1.700   5.051  1.00  0.00      PROA H
ATOM    214  CE  LYS    95     -27.734  -1.916   5.094  1.00  0.00      PROA C
ATOM    215  HE1 LYS    95     -27.879  -2.770   4.396  1.00  0.00      PROA H
ATOM    216  HE2 LYS    95     -27.807  -0.976   4.503  1.00  0.00      PROA H
ATOM    217  NZ  LYS    95     -28.839  -1.918   6.082  1.00  0.00      PROA N
ATOM    218  HZ1 LYS    95     -28.730  -1.103   6.713  1.00  0.00      PROA H
ATOM    219  HZ2 LYS    95     -28.821  -2.802   6.624  1.00  0.00      PROA H
ATOM    220  HZ3 LYS    95     -29.756  -1.823   5.593  1.00  0.00      PROA H
ATOM    221  C   LYS    95     -23.548  -0.897   9.805  1.00  0.00      PROA C
ATOM    222  O   LYS    95     -23.571  -2.095  10.093  1.00  0.00      PROA O
ATOM    223  N   LYS    96     -22.684  -0.015  10.300  1.00  0.00      PROA N
ATOM    224  HN  LYS    96     -22.709   0.964  10.122  1.00  0.00      PROA H
ATOM    225  CA  LYS    96     -21.688  -0.392  11.335  1.00  0.00      PROA C
ATOM    226  HA  LYS    96     -21.967  -1.311  11.819  1.00  0.00      PROA H
ATOM    227  CB  LYS    96     -20.281  -0.437  10.739  1.00  0.00      PROA C
ATOM    228  HB1 LYS    96     -19.558  -0.588  11.576  1.00  0.00      PROA H
ATOM    229  HB2 LYS    96     -20.045   0.550  10.278  1.00  0.00      PROA H
ATOM    230  CG  LYS    96     -20.032  -1.546   9.725  1.00  0.00      PROA C
ATOM    231  HG1 LYS    96     -18.956  -1.528   9.421  1.00  0.00      PROA H
ATOM    232  HG2 LYS    96     -20.592  -1.211   8.829  1.00  0.00      PROA H
ATOM    233  CD  LYS    96     -20.383  -2.924  10.241  1.00  0.00      PROA C
ATOM    234  HD1 LYS    96     -21.192  -2.882  10.995  1.00  0.00      PROA H
ATOM    235  HD2 LYS    96     -19.503  -3.364  10.761  1.00  0.00      PROA H
ATOM    236  CE  LYS    96     -20.882  -3.862   9.161  1.00  0.00      PROA C
ATOM    237  HE1 LYS    96     -21.408  -4.733   9.596  1.00  0.00      PROA H
ATOM    238  HE2 LYS    96     -20.009  -4.241   8.578  1.00  0.00      PROA H
ATOM    239  NZ  LYS    96     -21.767  -3.173   8.194  1.00  0.00      PROA N
ATOM    240  HZ1 LYS    96     -21.212  -2.506   7.597  1.00  0.00      PROA H
ATOM    241  HZ2 LYS    96     -22.461  -2.612   8.734  1.00  0.00      PROA H
ATOM    242  HZ3 LYS    96     -22.246  -3.838   7.562  1.00  0.00      PROA H
ATOM    243  C   LYS    96     -21.749   0.649  12.453  1.00  0.00      PROA C
ATOM    244  OT1 LYS    96     -22.572   1.596  12.336  1.00  0.00      PROA O
ATOM    245  OT2 LYS    96     -20.973   0.508  13.436  1.00  0.00      PROA O
TER
ATOM    246  N   GLY     2      19.569   8.111   0.721  1.00  0.00      PROB N
ATOM    247  HT1 GLY     2      18.755   7.612   0.285  1.00  0.00      PROB H
ATOM    248  HT2 GLY     2      19.471   8.150   1.754  1.00  0.00      PROB H
ATOM    249  HT3 GLY     2      20.391   7.506   0.489  1.00  0.00      PROB H
ATOM    250  CA  GLY     2      19.685   9.443   0.097  1.00  0.00      PROB C
ATOM    251  HA1 GLY     2      18.839  10.033   0.421  1.00  0.00      PROB H
ATOM    252  HA2 GLY     2      19.732   9.301  -0.971  1.00  0.00      PROB H
ATOM    253  C   GLY     2      20.962  10.149   0.540  1.00  0.00      PROB C
ATOM    254  O   GLY     2      21.698   9.620   1.383  1.00  0.00      PROB O
ATOM    255  N   ARG     3      21.192  11.354  -0.012  1.00  0.00      PROB N
ATOM    256  HN  ARG     3      20.581  11.785  -0.670  1.00  0.00      PROB H
ATOM    257  CA  ARG     3      22.372  12.132   0.333  1.00  0.00      PROB C
ATOM    258  HA  ARG     3      23.249  11.521   0.167  1.00  0.00      PROB H
ATOM    259  CB  ARG     3      22.478  13.446  -0.445  1.00  0.00      PROB C
ATOM    260  HB1 ARG     3      23.336  14.027  -0.022  1.00  0.00      PROB H
ATOM    261  HB2 ARG     3      21.561  14.061  -0.306  1.00  0.00      PROB H
ATOM    262  CG  ARG     3      22.766  13.266  -1.928  1.00  0.00      PROB C
ATOM    263  HG1 ARG     3      23.124  14.234  -2.351  1.00  0.00      PROB H
ATOM    264  HG2 ARG     3      21.822  13.020  -2.468  1.00  0.00      PROB H
ATOM    265  CD  ARG     3      23.783  12.178  -2.234  1.00  0.00      PROB C
ATOM    266  HD1 ARG     3      23.412  11.187  -1.897  1.00  0.00      PROB H
ATOM    267  HD2 ARG     3      24.718  12.345  -1.666  1.00  0.00      PROB H
ATOM    268  NE  ARG     3      24.102  12.019  -3.652  1.00  0.00      PROB N
ATOM    269  HE  ARG     3      23.562  11.405  -4.218  1.00  0.00      PROB H
ATOM    270  CZ  ARG     3      25.029  12.711  -4.334  1.00  0.00      PROB C
ATOM    271  NH1 ARG     3      25.725  13.671  -3.746  1.00  0.00      PROB N
ATOM    272 HH11 ARG     3      25.652  13.774  -2.760  1.00  0.00      PROB H
ATOM    273 HH12 ARG     3      26.338  14.261  -4.262  1.00  0.00      PROB H
ATOM    274  NH2 ARG     3      25.252  12.443  -5.608  1.00  0.00      PROB N
ATOM    275 HH21 ARG     3      24.895  11.611  -6.042  1.00  0.00      PROB H
ATOM    276 HH22 ARG     3      25.888  13.019  -6.110  1.00  0.00      PROB H
ATOM    277  C   ARG     3      22.394  12.365   1.830  1.00  0.00      PROB C
ATOM    278  O   ARG     3      23.484  12.401   2.407  1.00  0.00      PROB O
ATOM    279  N   LYS     4      21.194  12.466   2.435  1.00  0.00      PROB N
ATOM    280  HN  LYS     4      20.340  12.392   1.940  1.00  0.00      PROB H
ATOM    281  CA  LYS     4      21.072  12.735   3.862  1.00  0.00      PROB C
ATOM    282  HA  LYS     4      21.929  12.323   4.383  1.00  0.00      PROB H
ATOM    283  CB  LYS     4      20.974  14.240   4.134  1.00  0.00      PROB C
ATOM    284  HB1 LYS     4      20.770  14.405   5.222  1.00  0.00      PROB H
ATOM    285  HB2 LYS     4      20.114  14.669   3.571  1.00  0.00      PROB H
ATOM    286  CG  LYS     4      22.228  15.028   3.810  1.00  0.00      PROB C
ATOM    287  HG1 LYS     4      22.465  14.950   2.726  1.00  0.00      PROB H
ATOM    288  HG2 LYS     4      23.075  14.550   4.361  1.00  0.00      PROB H
ATOM    289  CD  LYS     4      22.170  16.497   4.196  1.00  0.00      PROB C
ATOM    290  HD1 LYS     4      21.843  16.562   5.250  1.00  0.00      PROB H
ATOM    291  HD2 LYS     4      21.404  16.991   3.553  1.00  0.00      PROB H
ATOM    292  CE  LYS     4      23.524  17.159   3.968  1.00  0.00      PROB C
ATOM    293  HE1 LYS     4      23.832  17.062   2.905  1.00  0.00      PROB H
ATOM    294  HE2 LYS     4      24.293  16.666   4.607  1.00  0.00      PROB H
ATOM    295  NZ  LYS     4      23.512  18.598   4.314  1.00  0.00      PROB N
ATOM    296  HZ1 LYS     4      23.166  18.693   5.295  1.00  0.00      PROB H
ATOM    297  HZ2 LYS     4      22.860  19.112   3.689  1.00  0.00      PROB H
ATOM    298  HZ3 LYS     4      24.463  19.006   4.223  1.00  0.00      PROB H
ATOM    299  C   LYS     4      19.827  12.066   4.440  1.00  0.00      PROB C
ATOM    300  O   LYS     4      18.801  11.907   3.778  1.00  0.00      PROB O
ATOM    301  N   LYS     5      19.914  11.753   5.729  1.00  0.00      PROB N
ATOM    302  HN  LYS     5      20.751  11.917   6.247  1.00  0.00      PROB H
ATOM    303  CA  LYS     5      18.790  11.260   6.503  1.00  0.00      PROB C
ATOM    304  HA  LYS     5      18.319  10.442   5.980  1.00  0.00      PROB H
ATOM    305  CB  LYS     5      19.279  10.837   7.888  1.00  0.00      PROB C
ATOM    306  HB1 LYS     5      19.980  11.597   8.307  1.00  0.00      PROB H
ATOM    307  HB2 LYS     5      19.865   9.901   7.742  1.00  0.00      PROB H
ATOM    308  CG  LYS     5      18.163  10.577   8.890  1.00  0.00      PROB C
ATOM    309  HG1 LYS     5      17.188  10.477   8.353  1.00  0.00      PROB H
ATOM    310  HG2 LYS     5      18.061  11.456   9.570  1.00  0.00      PROB H
ATOM    311  CD  LYS     5      18.322   9.297   9.660  1.00  0.00      PROB C
ATOM    312  HD1 LYS     5      19.230   9.446  10.287  1.00  0.00      PROB H
ATOM    313  HD2 LYS     5      18.535   8.447   8.973  1.00  0.00      PROB H
ATOM    314  CE  LYS     5      17.090   8.994  10.487  1.00  0.00      PROB C
ATOM    315  HE1 LYS     5      16.362   8.362   9.934  1.00  0.00      PROB H
ATOM    316  HE2 LYS     5      16.582   9.940  10.787  1.00  0.00      PROB H
ATOM    317  NZ  LYS     5      17.484   8.305  11.732  1.00  0.00      PROB N
ATOM    318  HZ1 LYS     5      18.257   8.879  12.158  1.00  0.00      PROB H
ATOM    319  HZ2 LYS     5      17.841   7.352  11.498  1.00  0.00      PROB H
ATOM    320  HZ3 LYS     5      16.713   8.274  12.426  1.00  0.00      PROB H
ATOM    321  C   LYS     5      17.777  12.387   6.677  1.00  0.00      PROB C
ATOM    322  O   LYS     5      18.120  13.473   7.154  1.00  0.00      PROB O
ATOM    323  N   ILE     6      16.526  12.111   6.291  1.00  0.00      PROB N
ATOM    324  HN  ILE     6      16.269  11.246   5.881  1.00  0.00      PROB H
ATOM    325  CA  ILE     6      15.452  13.055   6.545  1.00  0.00      PROB C
ATOM    326  HA  ILE     6      15.862  14.017   6.824  1.00  0.00      PROB H
ATOM    327  CB  ILE     6      14.589  13.304   5.295  1.00  0.00      PROB C
ATOM    328  HB  ILE     6      13.812  14.058   5.589  1.00  0.00      PROB H
ATOM    329  CG2 ILE     6      15.428  13.940   4.200  1.00  0.00      PROB C
ATOM    330 HG21 ILE     6      16.080  13.184   3.711  1.00  0.00      PROB H
ATOM    331 HG22 ILE     6      16.085  14.719   4.642  1.00  0.00      PROB H
ATOM    332 HG23 ILE     6      14.783  14.414   3.429  1.00  0.00      PROB H
ATOM    333  CG1 ILE     6      13.832  12.058   4.827  1.00  0.00      PROB C
ATOM    334 HG11 ILE     6      13.342  11.561   5.696  1.00  0.00      PROB H
ATOM    335 HG12 ILE     6      14.561  11.331   4.403  1.00  0.00      PROB H
ATOM    336  CD  ILE     6      12.740  12.343   3.806  1.00  0.00      PROB C
ATOM    337  HD1 ILE     6      13.158  12.854   2.917  1.00  0.00      PROB H
ATOM    338  HD2 ILE     6      11.982  13.025   4.253  1.00  0.00      PROB H
ATOM    339  HD3 ILE     6      12.224  11.409   3.497  1.00  0.00      PROB H
ATOM    340  C   ILE     6      14.627  12.589   7.741  1.00  0.00      PROB C
ATOM    341  O   ILE     6      14.529  11.386   8.012  1.00  0.00      PROB O
ATOM    342  N   GLN     7      14.072  13.575   8.461  1.00  0.00      PROB N
ATOM    343  HN  GLN     7      14.233  14.529   8.226  1.00  0.00      PROB H
ATOM    344  CA  GLN     7      13.072  13.347   9.489  1.00  0.00      PROB C
ATOM    345  HA  GLN     7      13.374  12.511  10.107  1.00  0.00      PROB H
ATOM    346  CB  GLN     7      12.875  14.621  10.304  1.00  0.00      PROB C
ATOM    347  HB1 GLN     7      12.125  15.296   9.834  1.00  0.00      PROB H
ATOM    348  HB2 GLN     7      13.818  15.214  10.268  1.00  0.00      PROB H
ATOM    349  CG  GLN     7      12.457  14.353  11.744  1.00  0.00      PROB C
ATOM    350  HG1 GLN     7      11.635  13.610  11.810  1.00  0.00      PROB H
ATOM    351  HG2 GLN     7      12.092  15.294  12.217  1.00  0.00      PROB H
ATOM    352  CD  GLN     7      13.645  13.852  12.533  1.00  0.00      PROB C
ATOM    353  OE1 GLN     7      13.661  12.750  13.082  1.00  0.00      PROB O
ATOM    354  NE2 GLN     7      14.676  14.669  12.575  1.00  0.00      PROB N
ATOM    355 HE21 GLN     7      15.404  14.435  13.209  1.00  0.00      PROB H
ATOM    356 HE22 GLN     7      14.557  15.612  12.252  1.00  0.00      PROB H
ATOM    357  C   GLN     7      11.730  13.048   8.816  1.00  0.00      PROB C
ATOM    358  O   GLN     7      11.362  13.686   7.832  1.00  0.00      PROB O
ATOM    359  N   ILE     8      10.984  12.083   9.356  1.00  0.00      PROB N
ATOM    360  HN  ILE     8      11.259  11.592  10.174  1.00  0.00      PROB H
ATOM    361  CA  ILE     8       9.618  11.893   8.897  1.00  0.00      PROB C
ATOM    362  HA  ILE     8       9.584  12.020   7.824  1.00  0.00      PROB H
ATOM    363  CB  ILE     8       9.102  10.472   9.198  1.00  0.00      PROB C
ATOM    364  HB  ILE     8       9.080  10.329  10.308  1.00  0.00      PROB H
ATOM    365  CG2 ILE     8       7.680  10.282   8.686  1.00  0.00      PROB C
ATOM    366 HG21 ILE     8       7.560  10.664   7.650  1.00  0.00      PROB H
ATOM    367 HG22 ILE     8       6.972  10.805   9.358  1.00  0.00      PROB H
ATOM    368 HG23 ILE     8       7.402   9.206   8.699  1.00  0.00      PROB H
ATOM    369  CG1 ILE     8      10.050   9.416   8.623  1.00  0.00      PROB C
ATOM    370 HG11 ILE     8       9.582   8.416   8.760  1.00  0.00      PROB H
ATOM    371 HG12 ILE     8      10.984   9.403   9.228  1.00  0.00      PROB H
ATOM    372  CD  ILE     8      10.427   9.628   7.165  1.00  0.00      PROB C
ATOM    373  HD1 ILE     8      11.059  10.532   7.034  1.00  0.00      PROB H
ATOM    374  HD2 ILE     8       9.518   9.738   6.535  1.00  0.00      PROB H
ATOM    375  HD3 ILE     8      11.003   8.753   6.788  1.00  0.00      PROB H
ATOM    376  C   ILE     8       8.748  13.003   9.477  1.00  0.00      PROB C
ATOM    377  O   ILE     8       8.310  12.916  10.610  1.00  0.00      PROB O
ATOM    378  N   GLN     9       8.515  14.040   8.666  1.00  0.00      PROB N
ATOM    379  HN  GLN     9       8.983  14.110   7.788  1.00  0.00      PROB H
ATOM    380  CA  GLN     9       7.679  15.182   9.013  1.00  0.00      PROB C
ATOM    381  HA  GLN     9       6.786  14.819   9.505  1.00  0.00      PROB H
ATOM    382  CB  GLN     9       8.428  16.157   9.929  1.00  0.00      PROB C
ATOM    383  HB1 GLN     9       8.765  15.590  10.830  1.00  0.00      PROB H
ATOM    384  HB2 GLN     9       7.746  16.960  10.291  1.00  0.00      PROB H
ATOM    385  CG  GLN     9       9.631  16.773   9.229  1.00  0.00      PROB C
ATOM    386  HG1 GLN     9       9.270  17.478   8.445  1.00  0.00      PROB H
ATOM    387  HG2 GLN     9      10.218  15.980   8.715  1.00  0.00      PROB H
ATOM    388  CD  GLN     9      10.612  17.522  10.110  1.00  0.00      PROB C
ATOM    389  OE1 GLN     9      10.598  17.428  11.341  1.00  0.00      PROB O
ATOM    390  NE2 GLN     9      11.497  18.270   9.460  1.00  0.00      PROB N
ATOM    391 HE21 GLN     9      12.075  18.845  10.030  1.00  0.00      PROB H
ATOM    392 HE22 GLN     9      11.352  18.450   8.493  1.00  0.00      PROB H
ATOM    393  C   GLN     9       7.266  15.855   7.710  1.00  0.00      PROB C
ATOM    394  O   GLN     9       8.005  15.802   6.736  1.00  0.00      PROB O
ATOM    395  N   ARG    10       6.094  16.506   7.709  1.00  0.00      PROB N
ATOM    396  HN  ARG    10       5.569  16.608   8.548  1.00  0.00      PROB H
ATOM    397  CA  ARG    10       5.500  17.054   6.491  1.00  0.00      PROB C
ATOM    398  HA  ARG    10       5.301  16.232   5.819  1.00  0.00      PROB H
ATOM    399  CB  ARG    10       4.185  17.771   6.815  1.00  0.00      PROB C
ATOM    400  HB1 ARG    10       4.377  18.487   7.643  1.00  0.00      PROB H
ATOM    401  HB2 ARG    10       3.516  16.970   7.202  1.00  0.00      PROB H
ATOM    402  CG  ARG    10       3.585  18.542   5.646  1.00  0.00      PROB C
ATOM    403  HG1 ARG    10       3.461  17.840   4.787  1.00  0.00      PROB H
ATOM    404  HG2 ARG    10       4.246  19.373   5.313  1.00  0.00      PROB H
ATOM    405  CD  ARG    10       2.226  19.128   5.982  1.00  0.00      PROB C
ATOM    406  HD1 ARG    10       1.689  19.422   5.049  1.00  0.00      PROB H
ATOM    407  HD2 ARG    10       2.359  20.038   6.616  1.00  0.00      PROB H
ATOM    408  NE  ARG    10       1.412  18.165   6.723  1.00  0.00      PROB N
ATOM    409  HE  ARG    10       1.752  17.244   6.865  1.00  0.00      PROB H
ATOM    410  CZ  ARG    10       0.184  18.382   7.197  1.00  0.00      PROB C
ATOM    411  NH1 ARG    10      -0.415  19.551   7.020  1.00  0.00      PROB N
ATOM    412 HH11 ARG    10       0.007  20.248   6.452  1.00  0.00      PROB H
ATOM    413 HH12 ARG    10      -1.320  19.689   7.404  1.00  0.00      PROB H
ATOM    414  NH2 ARG    10      -0.420  17.420   7.870  1.00  0.00      PROB N
ATOM    415 HH21 ARG    10      -0.205  16.487   7.596  1.00  0.00      PROB H
ATOM    416 HH22 ARG    10      -1.410  17.534   7.920  1.00  0.00      PROB H
ATOM    417  C   ARG    10       6.460  18.005   5.772  1.00  0.00      PROB C
ATOM    418  O   ARG    10       7.030  18.887   6.400  1.00  0.00      PROB O
ATOM    419  N   ILE    11       6.606  17.817   4.456  1.00  0.00      PROB N
ATOM    420  HN  ILE    11       6.143  17.045   4.013  1.00  0.00      PROB H
ATOM    421  CA  ILE    11       7.387  18.663   3.568  1.00  0.00      PROB C
ATOM    422  HA  ILE    11       8.290  18.956   4.083  1.00  0.00      PROB H
ATOM    423  CB  ILE    11       7.778  17.910   2.274  1.00  0.00      PROB C
ATOM    424  HB  ILE    11       6.828  17.553   1.804  1.00  0.00      PROB H
ATOM    425  CG2 ILE    11       8.469  18.847   1.293  1.00  0.00      PROB C
ATOM    426 HG21 ILE    11       9.378  19.291   1.752  1.00  0.00      PROB H
ATOM    427 HG22 ILE    11       7.802  19.673   0.969  1.00  0.00      PROB H
ATOM    428 HG23 ILE    11       8.773  18.305   0.376  1.00  0.00      PROB H
ATOM    429  CG1 ILE    11       8.635  16.664   2.540  1.00  0.00      PROB C
ATOM    430 HG11 ILE    11       8.203  16.088   3.391  1.00  0.00      PROB H
ATOM    431 HG12 ILE    11       9.650  16.997   2.854  1.00  0.00      PROB H
ATOM    432  CD  ILE    11       8.747  15.721   1.350  1.00  0.00      PROB C
ATOM    433  HD1 ILE    11       9.238  16.212   0.483  1.00  0.00      PROB H
ATOM    434  HD2 ILE    11       7.739  15.370   1.038  1.00  0.00      PROB H
ATOM    435  HD3 ILE    11       9.357  14.834   1.625  1.00  0.00      PROB H
ATOM    436  C   ILE    11       6.583  19.923   3.244  1.00  0.00      PROB C
ATOM    437  O   ILE    11       5.460  19.828   2.759  1.00  0.00      PROB O
ATOM    438  N   THR    12       7.189  21.098   3.472  1.00  0.00      PROB N
ATOM    439  HN  THR    12       8.106  21.149   3.853  1.00  0.00      PROB H
ATOM    440  CA  THR    12       6.506  22.374   3.298  1.00  0.00      PROB C
ATOM    441  HA  THR    12       5.441  22.213   3.395  1.00  0.00      PROB H
ATOM    442  CB  THR    12       6.850  23.383   4.408  1.00  0.00      PROB C
ATOM    443  HB  THR    12       6.403  24.375   4.144  1.00  0.00      PROB H
ATOM    444  OG1 THR    12       8.264  23.511   4.481  1.00  0.00      PROB O
ATOM    445  HG1 THR    12       8.441  24.460   4.540  1.00  0.00      PROB H
ATOM    446  CG2 THR    12       6.348  22.975   5.778  1.00  0.00      PROB C
ATOM    447 HG21 THR    12       6.733  21.969   6.057  1.00  0.00      PROB H
ATOM    448 HG22 THR    12       5.237  22.938   5.790  1.00  0.00      PROB H
ATOM    449 HG23 THR    12       6.688  23.693   6.553  1.00  0.00      PROB H
ATOM    450  C   THR    12       6.677  22.877   1.867  1.00  0.00      PROB C
ATOM    451  O   THR    12       5.743  23.416   1.289  1.00  0.00      PROB O
ATOM    452  N   ASP    13       7.859  22.680   1.278  1.00  0.00      PROB N
ATOM    453  HN  ASP    13       8.619  22.287   1.777  1.00  0.00      PROB H
ATOM    454  CA  ASP    13       8.098  23.087  -0.101  1.00  0.00      PROB C
ATOM    455  HA  ASP    13       7.765  24.110  -0.210  1.00  0.00      PROB H
ATOM    456  CB  ASP    13       9.589  23.018  -0.461  1.00  0.00      PROB C
ATOM    457  HB1 ASP    13       9.960  21.987  -0.286  1.00  0.00      PROB H
ATOM    458  HB2 ASP    13      10.172  23.692   0.194  1.00  0.00      PROB H
ATOM    459  CG  ASP    13       9.877  23.351  -1.922  1.00  0.00      PROB C
ATOM    460  OD1 ASP    13       9.405  22.612  -2.789  1.00  0.00      PROB O
ATOM    461  OD2 ASP    13      10.560  24.357  -2.195  1.00  0.00      PROB O
ATOM    462  C   ASP    13       7.235  22.231  -1.022  1.00  0.00      PROB C
ATOM    463  O   ASP    13       7.408  21.015  -1.070  1.00  0.00      PROB O
ATOM    464  N   GLU    14       6.328  22.892  -1.754  1.00  0.00      PROB N
ATOM    465  HN  GLU    14       6.201  23.870  -1.612  1.00  0.00      PROB H
ATOM    466  CA  GLU    14       5.294  22.259  -2.560  1.00  0.00      PROB C
ATOM    467  HA  GLU    14       4.686  21.640  -1.915  1.00  0.00      PROB H
ATOM    468  CB  GLU    14       4.447  23.340  -3.232  1.00  0.00      PROB C
ATOM    469  HB1 GLU    14       4.849  23.630  -4.229  1.00  0.00      PROB H
ATOM    470  HB2 GLU    14       4.506  24.275  -2.621  1.00  0.00      PROB H
ATOM    471  CG  GLU    14       2.989  22.949  -3.370  1.00  0.00      PROB C
ATOM    472  HG1 GLU    14       2.883  21.892  -3.685  1.00  0.00      PROB H
ATOM    473  HG2 GLU    14       2.510  23.586  -4.141  1.00  0.00      PROB H
ATOM    474  CD  GLU    14       2.158  23.159  -2.113  1.00  0.00      PROB C
ATOM    475  OE1 GLU    14       2.739  23.554  -1.071  1.00  0.00      PROB O
ATOM    476  OE2 GLU    14       0.922  22.970  -2.191  1.00  0.00      PROB O
ATOM    477  C   GLU    14       5.913  21.404  -3.666  1.00  0.00      PROB C
ATOM    478  O   GLU    14       5.422  20.318  -3.977  1.00  0.00      PROB O
ATOM    479  N   ARG    15       6.974  21.931  -4.286  1.00  0.00      PROB N
ATOM    480  HN  ARG    15       7.403  22.761  -3.929  1.00  0.00      PROB H
ATOM    481  CA  ARG    15       7.614  21.243  -5.392  1.00  0.00      PROB C
ATOM    482  HA  ARG    15       6.851  20.905  -6.083  1.00  0.00      PROB H
ATOM    483  CB  ARG    15       8.557  22.198  -6.135  1.00  0.00      PROB C
ATOM    484  HB1 ARG    15       9.096  22.836  -5.396  1.00  0.00      PROB H
ATOM    485  HB2 ARG    15       7.908  22.884  -6.732  1.00  0.00      PROB H
ATOM    486  CG  ARG    15       9.561  21.514  -7.053  1.00  0.00      PROB C
ATOM    487  HG1 ARG    15       9.786  22.170  -7.923  1.00  0.00      PROB H
ATOM    488  HG2 ARG    15       9.098  20.590  -7.472  1.00  0.00      PROB H
ATOM    489  CD  ARG    15      10.865  21.189  -6.332  1.00  0.00      PROB C
ATOM    490  HD1 ARG    15      10.719  20.895  -5.282  1.00  0.00      PROB H
ATOM    491  HD2 ARG    15      11.426  22.158  -6.289  1.00  0.00      PROB H
ATOM    492  NE  ARG    15      11.734  20.195  -6.955  1.00  0.00      PROB N
ATOM    493  HE  ARG    15      11.409  19.776  -7.802  1.00  0.00      PROB H
ATOM    494  CZ  ARG    15      12.947  19.856  -6.511  1.00  0.00      PROB C
ATOM    495  NH1 ARG    15      13.458  20.455  -5.447  1.00  0.00      PROB N
ATOM    496 HH11 ARG    15      12.933  21.195  -5.045  1.00  0.00      PROB H
ATOM    497 HH12 ARG    15      14.411  20.290  -5.212  1.00  0.00      PROB H
ATOM    498  NH2 ARG    15      13.661  18.943  -7.148  1.00  0.00      PROB N
ATOM    499 HH21 ARG    15      13.255  18.555  -7.975  1.00  0.00      PROB H
ATOM    500 HH22 ARG    15      14.614  19.184  -7.313  1.00  0.00      PROB H
ATOM    501  C   ARG    15       8.299  19.990  -4.851  1.00  0.00      PROB C
ATOM    502  O   ARG    15       8.156  18.902  -5.410  1.00  0.00      PROB O
ATOM    503  N   ASN    16       9.035  20.161  -3.752  1.00  0.00      PROB N
ATOM    504  HN  ASN    16       9.097  21.083  -3.318  1.00  0.00      PROB H
ATOM    505  CA  ASN    16       9.768  19.054  -3.169  1.00  0.00      PROB C
ATOM    506  HA  ASN    16      10.420  18.668  -3.943  1.00  0.00      PROB H
ATOM    507  CB  ASN    16      10.580  19.417  -1.925  1.00  0.00      PROB C
ATOM    508  HB1 ASN    16       9.914  19.722  -1.093  1.00  0.00      PROB H
ATOM    509  HB2 ASN    16      11.225  20.290  -2.169  1.00  0.00      PROB H
ATOM    510  CG  ASN    16      11.481  18.266  -1.526  1.00  0.00      PROB C
ATOM    511  OD1 ASN    16      11.861  17.467  -2.379  1.00  0.00      PROB O
ATOM    512  ND2 ASN    16      11.794  18.124  -0.248  1.00  0.00      PROB N
ATOM    513 HD21 ASN    16      12.343  17.329   0.000  1.00  0.00      PROB H
ATOM    514 HD22 ASN    16      11.467  18.777   0.430  1.00  0.00      PROB H
ATOM    515  C   ASN    16       8.763  17.962  -2.841  1.00  0.00      PROB C
ATOM    516  O   ASN    16       8.955  16.829  -3.250  1.00  0.00      PROB O
ATOM    517  N   ARG    17       7.679  18.356  -2.158  1.00  0.00      PROB N
ATOM    518  HN  ARG    17       7.569  19.328  -1.911  1.00  0.00      PROB H
ATOM    519  CA  ARG    17       6.633  17.459  -1.703  1.00  0.00      PROB C
ATOM    520  HA  ARG    17       7.055  16.760  -0.997  1.00  0.00      PROB H
ATOM    521  CB  ARG    17       5.496  18.255  -1.064  1.00  0.00      PROB C
ATOM    522  HB1 ARG    17       5.035  18.909  -1.841  1.00  0.00      PROB H
ATOM    523  HB2 ARG    17       5.922  18.951  -0.304  1.00  0.00      PROB H
ATOM    524  CG  ARG    17       4.457  17.379  -0.383  1.00  0.00      PROB C
ATOM    525  HG1 ARG    17       4.814  17.019   0.606  1.00  0.00      PROB H
ATOM    526  HG2 ARG    17       4.245  16.479  -1.005  1.00  0.00      PROB H
ATOM    527  CD  ARG    17       3.167  18.144  -0.314  1.00  0.00      PROB C
ATOM    528  HD1 ARG    17       2.307  17.432  -0.276  1.00  0.00      PROB H
ATOM    529  HD2 ARG    17       3.052  18.804  -1.199  1.00  0.00      PROB H
ATOM    530  NE  ARG    17       3.134  18.941   0.897  1.00  0.00      PROB N
ATOM    531  HE  ARG    17       3.946  19.006   1.477  1.00  0.00      PROB H
ATOM    532  CZ  ARG    17       2.167  19.803   1.191  1.00  0.00      PROB C
ATOM    533  NH1 ARG    17       1.154  19.954   0.356  1.00  0.00      PROB N
ATOM    534 HH11 ARG    17       1.317  19.717  -0.598  1.00  0.00      PROB H
ATOM    535 HH12 ARG    17       0.551  20.733   0.504  1.00  0.00      PROB H
ATOM    536  NH2 ARG    17       2.209  20.496   2.322  1.00  0.00      PROB N
ATOM    537 HH21 ARG    17       3.087  20.579   2.771  1.00  0.00      PROB H
ATOM    538 HH22 ARG    17       1.426  21.068   2.559  1.00  0.00      PROB H
ATOM    539  C   ARG    17       6.076  16.683  -2.885  1.00  0.00      PROB C
ATOM    540  O   ARG    17       5.838  15.486  -2.784  1.00  0.00      PROB O
ATOM    541  N   GLN    18       5.859  17.388  -3.993  1.00  0.00      PROB N
ATOM    542  HN  GLN    18       6.001  18.383  -4.016  1.00  0.00      PROB H
ATOM    543  CA  GLN    18       5.246  16.802  -5.159  1.00  0.00      PROB C
ATOM    544  HA  GLN    18       4.358  16.266  -4.851  1.00  0.00      PROB H
ATOM    545  CB  GLN    18       4.864  17.896  -6.152  1.00  0.00      PROB C
ATOM    546  HB1 GLN    18       5.786  18.324  -6.613  1.00  0.00      PROB H
ATOM    547  HB2 GLN    18       4.388  18.744  -5.607  1.00  0.00      PROB H
ATOM    548  CG  GLN    18       3.943  17.392  -7.242  1.00  0.00      PROB C
ATOM    549  HG1 GLN    18       4.289  16.421  -7.650  1.00  0.00      PROB H
ATOM    550  HG2 GLN    18       3.956  18.122  -8.080  1.00  0.00      PROB H
ATOM    551  CD  GLN    18       2.506  17.322  -6.800  1.00  0.00      PROB C
ATOM    552  OE1 GLN    18       2.052  18.070  -5.937  1.00  0.00      PROB O
ATOM    553  NE2 GLN    18       1.769  16.422  -7.416  1.00  0.00      PROB N
ATOM    554 HE21 GLN    18       0.777  16.508  -7.324  1.00  0.00      PROB H
ATOM    555 HE22 GLN    18       2.167  15.899  -8.166  1.00  0.00      PROB H
ATOM    556  C   GLN    18       6.236  15.806  -5.751  1.00  0.00      PROB C
ATOM    557  O   GLN    18       5.812  14.744  -6.221  1.00  0.00      PROB O
ATOM    558  N   VAL    19       7.523  16.205  -5.739  1.00  0.00      PROB N
ATOM    559  HN  VAL    19       7.757  17.128  -5.408  1.00  0.00      PROB H
ATOM    560  CA  VAL    19       8.595  15.415  -6.323  1.00  0.00      PROB C
ATOM    561  HA  VAL    19       8.304  15.134  -7.326  1.00  0.00      PROB H
ATOM    562  CB  VAL    19       9.949  16.166  -6.402  1.00  0.00      PROB C
ATOM    563  HB  VAL    19      10.216  16.489  -5.366  1.00  0.00      PROB H
ATOM    564  CG1 VAL    19      11.070  15.268  -6.913  1.00  0.00      PROB C
ATOM    565 HG11 VAL    19      10.731  14.651  -7.773  1.00  0.00      PROB H
ATOM    566 HG12 VAL    19      11.409  14.620  -6.097  1.00  0.00      PROB H
ATOM    567 HG13 VAL    19      11.941  15.873  -7.249  1.00  0.00      PROB H
ATOM    568  CG2 VAL    19       9.906  17.445  -7.239  1.00  0.00      PROB C
ATOM    569 HG21 VAL    19       8.867  17.685  -7.556  1.00  0.00      PROB H
ATOM    570 HG22 VAL    19      10.524  17.362  -8.156  1.00  0.00      PROB H
ATOM    571 HG23 VAL    19      10.264  18.288  -6.623  1.00  0.00      PROB H
ATOM    572  C   VAL    19       8.729  14.128  -5.511  1.00  0.00      PROB C
ATOM    573  O   VAL    19       8.730  13.035  -6.083  1.00  0.00      PROB O
ATOM    574  N   THR    20       8.852  14.283  -4.188  1.00  0.00      PROB N
ATOM    575  HN  THR    20       8.842  15.224  -3.827  1.00  0.00      PROB H
ATOM    576  CA  THR    20       8.886  13.175  -3.237  1.00  0.00      PROB C
ATOM    577  HA  THR    20       9.750  12.571  -3.465  1.00  0.00      PROB H
ATOM    578  CB  THR    20       9.029  13.701  -1.802  1.00  0.00      PROB C
ATOM    579  HB  THR    20       8.146  14.341  -1.556  1.00  0.00      PROB H
ATOM    580  OG1 THR    20      10.187  14.542  -1.776  1.00  0.00      PROB O
ATOM    581  HG1 THR    20       9.954  15.389  -2.189  1.00  0.00      PROB H
ATOM    582  CG2 THR    20       9.149  12.620  -0.747  1.00  0.00      PROB C
ATOM    583 HG21 THR    20       9.981  11.927  -0.995  1.00  0.00      PROB H
ATOM    584 HG22 THR    20       8.200  12.048  -0.669  1.00  0.00      PROB H
ATOM    585 HG23 THR    20       9.360  13.073   0.246  1.00  0.00      PROB H
ATOM    586  C   THR    20       7.659  12.281  -3.415  1.00  0.00      PROB C
ATOM    587  O   THR    20       7.815  11.068  -3.522  1.00  0.00      PROB O
ATOM    588  N   PHE    21       6.457  12.883  -3.489  1.00  0.00      PROB N
ATOM    589  HN  PHE    21       6.352  13.880  -3.405  1.00  0.00      PROB H
ATOM    590  CA  PHE    21       5.216  12.130  -3.574  1.00  0.00      PROB C
ATOM    591  HA  PHE    21       5.130  11.508  -2.694  1.00  0.00      PROB H
ATOM    592  CB  PHE    21       3.990  13.051  -3.667  1.00  0.00      PROB C
ATOM    593  HB1 PHE    21       4.150  13.816  -4.458  1.00  0.00      PROB H
ATOM    594  HB2 PHE    21       3.866  13.610  -2.715  1.00  0.00      PROB H
ATOM    595  CG  PHE    21       2.683  12.348  -3.960  1.00  0.00      PROB C
ATOM    596  CD1 PHE    21       1.961  11.729  -2.949  1.00  0.00      PROB C
ATOM    597  HD1 PHE    21       2.343  11.742  -1.937  1.00  0.00      PROB H
ATOM    598  CE1 PHE    21       0.764  11.083  -3.225  1.00  0.00      PROB C
ATOM    599  HE1 PHE    21       0.221  10.549  -2.465  1.00  0.00      PROB H
ATOM    600  CZ  PHE    21       0.257  11.054  -4.510  1.00  0.00      PROB C
ATOM    601  HZ  PHE    21      -0.680  10.552  -4.719  1.00  0.00      PROB H
ATOM    602  CD2 PHE    21       2.162  12.316  -5.247  1.00  0.00      PROB C
ATOM    603  HD2 PHE    21       2.693  12.808  -6.051  1.00  0.00      PROB H
ATOM    604  CE2 PHE    21       0.966  11.665  -5.516  1.00  0.00      PROB C
ATOM    605  HE2 PHE    21       0.567  11.675  -6.523  1.00  0.00      PROB H
ATOM    606  C   PHE    21       5.260  11.192  -4.780  1.00  0.00      PROB C
ATOM    607  O   PHE    21       4.990  10.015  -4.628  1.00  0.00      PROB O
ATOM    608  N   THR    22       5.561  11.717  -5.968  1.00  0.00      PROB N
ATOM    609  HN  THR    22       5.766  12.696  -6.041  1.00  0.00      PROB H
ATOM    610  CA  THR    22       5.580  10.901  -7.174  1.00  0.00      PROB C
ATOM    611  HA  THR    22       4.604  10.448  -7.281  1.00  0.00      PROB H
ATOM    612  CB  THR    22       5.849  11.718  -8.445  1.00  0.00      PROB C
ATOM    613  HB  THR    22       6.759  12.352  -8.318  1.00  0.00      PROB H
ATOM    614  OG1 THR    22       4.711  12.545  -8.661  1.00  0.00      PROB O
ATOM    615  HG1 THR    22       4.712  13.223  -7.976  1.00  0.00      PROB H
ATOM    616  CG2 THR    22       5.995  10.851  -9.676  1.00  0.00      PROB C
ATOM    617 HG21 THR    22       5.118  10.179  -9.798  1.00  0.00      PROB H
ATOM    618 HG22 THR    22       6.913  10.228  -9.646  1.00  0.00      PROB H
ATOM    619 HG23 THR    22       6.054  11.485 -10.589  1.00  0.00      PROB H
ATOM    620  C   THR    22       6.562   9.735  -7.021  1.00  0.00      PROB C
ATOM    621  O   THR    22       6.180   8.592  -7.257  1.00  0.00      PROB O
ATOM    622  N   LYS    23       7.803  10.019  -6.602  1.00  0.00      PROB N
ATOM    623  HN  LYS    23       8.058  10.965  -6.399  1.00  0.00      PROB H
ATOM    624  CA  LYS    23       8.851   9.015  -6.497  1.00  0.00      PROB C
ATOM    625  HA  LYS    23       8.938   8.512  -7.450  1.00  0.00      PROB H
ATOM    626  CB  LYS    23      10.195   9.646  -6.121  1.00  0.00      PROB C
ATOM    627  HB1 LYS    23      10.958   8.842  -6.003  1.00  0.00      PROB H
ATOM    628  HB2 LYS    23      10.053  10.149  -5.139  1.00  0.00      PROB H
ATOM    629  CG  LYS    23      10.715  10.643  -7.148  1.00  0.00      PROB C
ATOM    630  HG1 LYS    23      10.007  11.486  -7.282  1.00  0.00      PROB H
ATOM    631  HG2 LYS    23      10.768  10.146  -8.143  1.00  0.00      PROB H
ATOM    632  CD  LYS    23      12.102  11.200  -6.826  1.00  0.00      PROB C
ATOM    633  HD1 LYS    23      12.448  11.870  -7.643  1.00  0.00      PROB H
ATOM    634  HD2 LYS    23      12.742  10.291  -6.842  1.00  0.00      PROB H
ATOM    635  CE  LYS    23      12.249  11.872  -5.472  1.00  0.00      PROB C
ATOM    636  HE1 LYS    23      11.578  11.414  -4.716  1.00  0.00      PROB H
ATOM    637  HE2 LYS    23      12.001  12.938  -5.507  1.00  0.00      PROB H
ATOM    638  NZ  LYS    23      13.618  11.743  -4.910  1.00  0.00      PROB N
ATOM    639  HZ1 LYS    23      14.239  12.412  -5.447  1.00  0.00      PROB H
ATOM    640  HZ2 LYS    23      14.002  10.793  -5.101  1.00  0.00      PROB H
ATOM    641  HZ3 LYS    23      13.679  11.998  -3.908  1.00  0.00      PROB H
ATOM    642  C   LYS    23       8.504   7.952  -5.455  1.00  0.00      PROB C
ATOM    643  O   LYS    23       8.678   6.769  -5.711  1.00  0.00      PROB O
ATOM    644  N   ARG    24       8.048   8.375  -4.272  1.00  0.00      PROB N
ATOM    645  HN  ARG    24       7.893   9.355  -4.103  1.00  0.00      PROB H
ATOM    646  CA  ARG    24       7.771   7.450  -3.186  1.00  0.00      PROB C
ATOM    647  HA  ARG    24       8.569   6.722  -3.147  1.00  0.00      PROB H
ATOM    648  CB  ARG    24       7.727   8.151  -1.828  1.00  0.00      PROB C
ATOM    649  HB1 ARG    24       7.068   7.576  -1.133  1.00  0.00      PROB H
ATOM    650  HB2 ARG    24       7.264   9.156  -1.954  1.00  0.00      PROB H
ATOM    651  CG  ARG    24       9.088   8.266  -1.138  1.00  0.00      PROB C
ATOM    652  HG1 ARG    24       9.785   8.834  -1.796  1.00  0.00      PROB H
ATOM    653  HG2 ARG    24       9.517   7.249  -0.989  1.00  0.00      PROB H
ATOM    654  CD  ARG    24       8.983   8.969   0.211  1.00  0.00      PROB C
ATOM    655  HD1 ARG    24       8.215   8.472   0.848  1.00  0.00      PROB H
ATOM    656  HD2 ARG    24       8.590   9.996   0.036  1.00  0.00      PROB H
ATOM    657  NE  ARG    24      10.262   9.116   0.920  1.00  0.00      PROB N
ATOM    658  HE  ARG    24      10.923   9.813   0.644  1.00  0.00      PROB H
ATOM    659  CZ  ARG    24      10.674   8.307   1.890  1.00  0.00      PROB C
ATOM    660  NH1 ARG    24       9.911   7.297   2.299  1.00  0.00      PROB N
ATOM    661 HH11 ARG    24       8.981   7.265   1.977  1.00  0.00      PROB H
ATOM    662 HH12 ARG    24      10.108   6.869   3.202  1.00  0.00      PROB H
ATOM    663  NH2 ARG    24      11.833   8.541   2.498  1.00  0.00      PROB N
ATOM    664 HH21 ARG    24      12.518   9.032   1.962  1.00  0.00      PROB H
ATOM    665 HH22 ARG    24      12.098   7.932   3.238  1.00  0.00      PROB H
ATOM    666  C   ARG    24       6.503   6.636  -3.468  1.00  0.00      PROB C
ATOM    667  O   ARG    24       6.397   5.504  -3.009  1.00  0.00      PROB O
ATOM    668  N   LYS    25       5.521   7.223  -4.154  1.00  0.00      PROB N
ATOM    669  HN  LYS    25       5.565   8.190  -4.425  1.00  0.00      PROB H
ATOM    670  CA  LYS    25       4.327   6.495  -4.562  1.00  0.00      PROB C
ATOM    671  HA  LYS    25       3.857   6.059  -3.691  1.00  0.00      PROB H
ATOM    672  CB  LYS    25       3.339   7.408  -5.298  1.00  0.00      PROB C
ATOM    673  HB1 LYS    25       3.871   7.957  -6.108  1.00  0.00      PROB H
ATOM    674  HB2 LYS    25       3.005   8.177  -4.560  1.00  0.00      PROB H
ATOM    675  CG  LYS    25       2.101   6.712  -5.864  1.00  0.00      PROB C
ATOM    676  HG1 LYS    25       1.719   6.000  -5.092  1.00  0.00      PROB H
ATOM    677  HG2 LYS    25       2.363   6.098  -6.756  1.00  0.00      PROB H
ATOM    678  CD  LYS    25       0.977   7.680  -6.191  1.00  0.00      PROB C
ATOM    679  HD1 LYS    25       0.635   8.166  -5.246  1.00  0.00      PROB H
ATOM    680  HD2 LYS    25       0.106   7.094  -6.576  1.00  0.00      PROB H
ATOM    681  CE  LYS    25       1.289   8.781  -7.198  1.00  0.00      PROB C
ATOM    682  HE1 LYS    25       2.083   9.444  -6.787  1.00  0.00      PROB H
ATOM    683  HE2 LYS    25       0.402   9.405  -7.396  1.00  0.00      PROB H
ATOM    684  NZ  LYS    25       1.798   8.253  -8.496  1.00  0.00      PROB N
ATOM    685  HZ1 LYS    25       1.025   7.689  -8.951  1.00  0.00      PROB H
ATOM    686  HZ2 LYS    25       2.610   7.628  -8.365  1.00  0.00      PROB H
ATOM    687  HZ3 LYS    25       2.039   9.012  -9.162  1.00  0.00      PROB H
ATOM    688  C   LYS    25       4.731   5.345  -5.504  1.00  0.00      PROB C
ATOM    689  O   LYS    25       4.269   4.207  -5.337  1.00  0.00      PROB O
ATOM    690  N   PHE    26       5.570   5.644  -6.505  1.00  0.00      PROB N
ATOM    691  HN  PHE    26       5.893   6.578  -6.672  1.00  0.00      PROB H
ATOM    692  CA  PHE    26       6.033   4.581  -7.382  1.00  0.00      PROB C
ATOM    693  HA  PHE    26       5.164   4.067  -7.775  1.00  0.00      PROB H
ATOM    694  CB  PHE    26       6.900   5.053  -8.559  1.00  0.00      PROB C
ATOM    695  HB1 PHE    26       7.787   5.619  -8.196  1.00  0.00      PROB H
ATOM    696  HB2 PHE    26       6.294   5.735  -9.194  1.00  0.00      PROB H
ATOM    697  CG  PHE    26       7.360   3.891  -9.410  1.00  0.00      PROB C
ATOM    698  CD1 PHE    26       6.471   3.224 -10.261  1.00  0.00      PROB C
ATOM    699  HD1 PHE    26       5.454   3.579 -10.359  1.00  0.00      PROB H
ATOM    700  CE1 PHE    26       6.881   2.110 -10.989  1.00  0.00      PROB C
ATOM    701  HE1 PHE    26       6.180   1.611 -11.648  1.00  0.00      PROB H
ATOM    702  CZ  PHE    26       8.171   1.637 -10.860  1.00  0.00      PROB C
ATOM    703  HZ  PHE    26       8.484   0.768 -11.425  1.00  0.00      PROB H
ATOM    704  CD2 PHE    26       8.647   3.387  -9.286  1.00  0.00      PROB C
ATOM    705  HD2 PHE    26       9.349   3.876  -8.625  1.00  0.00      PROB H
ATOM    706  CE2 PHE    26       9.047   2.269 -10.008  1.00  0.00      PROB C
ATOM    707  HE2 PHE    26      10.061   1.902  -9.920  1.00  0.00      PROB H
ATOM    708  C   PHE    26       6.813   3.559  -6.563  1.00  0.00      PROB C
ATOM    709  O   PHE    26       6.653   2.348  -6.756  1.00  0.00      PROB O
ATOM    710  N   GLY    27       7.664   4.056  -5.649  1.00  0.00      PROB N
ATOM    711  HN  GLY    27       7.830   5.046  -5.624  1.00  0.00      PROB H
ATOM    712  CA  GLY    27       8.403   3.197  -4.733  1.00  0.00      PROB C
ATOM    713  HA1 GLY    27       8.813   3.838  -3.972  1.00  0.00      PROB H
ATOM    714  HA2 GLY    27       9.138   2.645  -5.303  1.00  0.00      PROB H
ATOM    715  C   GLY    27       7.482   2.183  -4.045  1.00  0.00      PROB C
ATOM    716  O   GLY    27       7.764   0.966  -4.029  1.00  0.00      PROB O
ATOM    717  N   LEU    28       6.386   2.726  -3.481  1.00  0.00      PROB N
ATOM    718  HN  LEU    28       6.228   3.715  -3.556  1.00  0.00      PROB H
ATOM    719  CA  LEU    28       5.398   2.005  -2.697  1.00  0.00      PROB C
ATOM    720  HA  LEU    28       5.905   1.469  -1.909  1.00  0.00      PROB H
ATOM    721  CB  LEU    28       4.434   3.052  -2.128  1.00  0.00      PROB C
ATOM    722  HB1 LEU    28       3.896   3.553  -2.963  1.00  0.00      PROB H
ATOM    723  HB2 LEU    28       5.033   3.840  -1.617  1.00  0.00      PROB H
ATOM    724  CG  LEU    28       3.396   2.554  -1.123  1.00  0.00      PROB C
ATOM    725  HG  LEU    28       2.825   1.703  -1.570  1.00  0.00      PROB H
ATOM    726  CD1 LEU    28       4.072   2.086   0.159  1.00  0.00      PROB C
ATOM    727 HD11 LEU    28       4.621   2.923   0.639  1.00  0.00      PROB H
ATOM    728 HD12 LEU    28       4.782   1.259  -0.040  1.00  0.00      PROB H
ATOM    729 HD13 LEU    28       3.313   1.711   0.879  1.00  0.00      PROB H
ATOM    730  CD2 LEU    28       2.415   3.666  -0.803  1.00  0.00      PROB C
ATOM    731 HD21 LEU    28       1.964   4.078  -1.730  1.00  0.00      PROB H
ATOM    732 HD22 LEU    28       2.928   4.487  -0.260  1.00  0.00      PROB H
ATOM    733 HD23 LEU    28       1.593   3.287  -0.156  1.00  0.00      PROB H
ATOM    734  C   LEU    28       4.661   0.978  -3.560  1.00  0.00      PROB C
ATOM    735  O   LEU    28       4.433  -0.158  -3.149  1.00  0.00      PROB O
ATOM    736  N   MET    29       4.260   1.391  -4.761  1.00  0.00      PROB N
ATOM    737  HN  MET    29       4.384   2.341  -5.062  1.00  0.00      PROB H
ATOM    738  CA  MET    29       3.595   0.477  -5.680  1.00  0.00      PROB C
ATOM    739  HA  MET    29       2.757   0.015  -5.172  1.00  0.00      PROB H
ATOM    740  CB  MET    29       3.079   1.220  -6.912  1.00  0.00      PROB C
ATOM    741  HB1 MET    29       2.747   0.482  -7.684  1.00  0.00      PROB H
ATOM    742  HB2 MET    29       3.893   1.837  -7.357  1.00  0.00      PROB H
ATOM    743  CG  MET    29       1.891   2.077  -6.554  1.00  0.00      PROB C
ATOM    744  HG1 MET    29       2.181   2.833  -5.793  1.00  0.00      PROB H
ATOM    745  HG2 MET    29       1.118   1.428  -6.083  1.00  0.00      PROB H
ATOM    746  SD  MET    29       1.161   2.904  -7.951  1.00  0.00      PROB S
ATOM    747  CE  MET    29      -0.109   3.847  -7.092  1.00  0.00      PROB C
ATOM    748  HE1 MET    29       0.330   4.518  -6.327  1.00  0.00      PROB H
ATOM    749  HE2 MET    29      -0.836   3.180  -6.583  1.00  0.00      PROB H
ATOM    750  HE3 MET    29      -0.684   4.475  -7.811  1.00  0.00      PROB H
ATOM    751  C   MET    29       4.518  -0.663  -6.117  1.00  0.00      PROB C
ATOM    752  O   MET    29       4.049  -1.782  -6.349  1.00  0.00      PROB O
ATOM    753  N   LYS    30       5.815  -0.370  -6.247  1.00  0.00      PROB N
ATOM    754  HN  LYS    30       6.136   0.576  -6.156  1.00  0.00      PROB H
ATOM    755  CA  LYS    30       6.781  -1.380  -6.667  1.00  0.00      PROB C
ATOM    756  HA  LYS    30       6.361  -1.907  -7.514  1.00  0.00      PROB H
ATOM    757  CB  LYS    30       8.082  -0.731  -7.144  1.00  0.00      PROB C
ATOM    758  HB1 LYS    30       8.488  -0.114  -6.309  1.00  0.00      PROB H
ATOM    759  HB2 LYS    30       7.836  -0.025  -7.972  1.00  0.00      PROB H
ATOM    760  CG  LYS    30       9.157  -1.699  -7.614  1.00  0.00      PROB C
ATOM    761  HG1 LYS    30       8.784  -2.243  -8.515  1.00  0.00      PROB H
ATOM    762  HG2 LYS    30       9.323  -2.471  -6.823  1.00  0.00      PROB H
ATOM    763  CD  LYS    30      10.482  -1.047  -7.921  1.00  0.00      PROB C
ATOM    764  HD1 LYS    30      10.767  -0.435  -7.032  1.00  0.00      PROB H
ATOM    765  HD2 LYS    30      10.376  -0.346  -8.780  1.00  0.00      PROB H
ATOM    766  CE  LYS    30      11.572  -2.071  -8.207  1.00  0.00      PROB C
ATOM    767  HE1 LYS    30      11.444  -2.523  -9.215  1.00  0.00      PROB H
ATOM    768  HE2 LYS    30      11.525  -2.886  -7.451  1.00  0.00      PROB H
ATOM    769  NZ  LYS    30      12.934  -1.482  -8.125  1.00  0.00      PROB N
ATOM    770  HZ1 LYS    30      13.075  -0.868  -7.303  1.00  0.00      PROB H
ATOM    771  HZ2 LYS    30      13.125  -0.879  -8.972  1.00  0.00      PROB H
ATOM    772  HZ3 LYS    30      13.659  -2.223  -8.175  1.00  0.00      PROB H
ATOM    773  C   LYS    30       6.942  -2.430  -5.569  1.00  0.00      PROB C
ATOM    774  O   LYS    30       6.873  -3.626  -5.853  1.00  0.00      PROB O
ATOM    775  N   LYS    31       7.075  -1.978  -4.307  1.00  0.00      PROB N
ATOM    776  HN  LYS    31       7.117  -0.993  -4.136  1.00  0.00      PROB H
ATOM    777  CA  LYS    31       7.140  -2.886  -3.164  1.00  0.00      PROB C
ATOM    778  HA  LYS    31       7.903  -3.620  -3.393  1.00  0.00      PROB H
ATOM    779  CB  LYS    31       7.573  -2.174  -1.874  1.00  0.00      PROB C
ATOM    780  HB1 LYS    31       7.356  -2.866  -1.025  1.00  0.00      PROB H
ATOM    781  HB2 LYS    31       6.953  -1.264  -1.719  1.00  0.00      PROB H
ATOM    782  CG  LYS    31       9.067  -1.841  -1.809  1.00  0.00      PROB C
ATOM    783  HG1 LYS    31       9.215  -0.831  -2.260  1.00  0.00      PROB H
ATOM    784  HG2 LYS    31       9.587  -2.558  -2.491  1.00  0.00      PROB H
ATOM    785  CD  LYS    31       9.744  -1.928  -0.455  1.00  0.00      PROB C
ATOM    786  HD1 LYS    31       9.576  -2.938  -0.016  1.00  0.00      PROB H
ATOM    787  HD2 LYS    31       9.220  -1.204   0.216  1.00  0.00      PROB H
ATOM    788  CE  LYS    31      11.233  -1.585  -0.432  1.00  0.00      PROB C
ATOM    789  HE1 LYS    31      11.551  -1.408   0.622  1.00  0.00      PROB H
ATOM    790  HE2 LYS    31      11.431  -0.660  -1.015  1.00  0.00      PROB H
ATOM    791  NZ  LYS    31      12.110  -2.666  -0.963  1.00  0.00      PROB N
ATOM    792  HZ1 LYS    31      11.859  -2.787  -1.973  1.00  0.00      PROB H
ATOM    793  HZ2 LYS    31      12.004  -3.560  -0.451  1.00  0.00      PROB H
ATOM    794  HZ3 LYS    31      13.106  -2.356  -0.928  1.00  0.00      PROB H
ATOM    795  C   LYS    31       5.848  -3.716  -3.067  1.00  0.00      PROB C
ATOM    796  O   LYS    31       5.886  -4.886  -2.679  1.00  0.00      PROB O
ATOM    797  N   ALA    32       4.707  -3.148  -3.480  1.00  0.00      PROB N
ATOM    798  HN  ALA    32       4.670  -2.199  -3.791  1.00  0.00      PROB H
ATOM    799  CA  ALA    32       3.438  -3.855  -3.382  1.00  0.00      PROB C
ATOM    800  HA  ALA    32       3.392  -4.356  -2.424  1.00  0.00      PROB H
ATOM    801  CB  ALA    32       2.285  -2.882  -3.450  1.00  0.00      PROB C
ATOM    802  HB1 ALA    32       2.263  -2.355  -4.430  1.00  0.00      PROB H
ATOM    803  HB2 ALA    32       2.366  -2.115  -2.652  1.00  0.00      PROB H
ATOM    804  HB3 ALA    32       1.313  -3.410  -3.328  1.00  0.00      PROB H
ATOM    805  C   ALA    32       3.352  -4.953  -4.448  1.00  0.00      PROB C
ATOM    806  O   ALA    32       3.012  -6.083  -4.150  1.00  0.00      PROB O
ATOM    807  N   TYR    33       3.739  -4.622  -5.671  1.00  0.00      PROB N
ATOM    808  HN  TYR    33       3.938  -3.668  -5.905  1.00  0.00      PROB H
ATOM    809  CA  TYR    33       3.865  -5.607  -6.723  1.00  0.00      PROB C
ATOM    810  HA  TYR    33       2.882  -6.024  -6.895  1.00  0.00      PROB H
ATOM    811  CB  TYR    33       4.294  -4.915  -8.024  1.00  0.00      PROB C
ATOM    812  HB1 TYR    33       4.813  -3.965  -7.765  1.00  0.00      PROB H
ATOM    813  HB2 TYR    33       3.408  -4.631  -8.630  1.00  0.00      PROB H
ATOM    814  CG  TYR    33       5.227  -5.720  -8.889  1.00  0.00      PROB C
ATOM    815  CD1 TYR    33       4.780  -6.842  -9.579  1.00  0.00      PROB C
ATOM    816  HD1 TYR    33       3.752  -7.153  -9.485  1.00  0.00      PROB H
ATOM    817  CE1 TYR    33       5.656  -7.597 -10.352  1.00  0.00      PROB C
ATOM    818  HE1 TYR    33       5.303  -8.488 -10.851  1.00  0.00      PROB H
ATOM    819  CZ  TYR    33       6.986  -7.214 -10.468  1.00  0.00      PROB C
ATOM    820  OH  TYR    33       7.853  -7.933 -11.240  1.00  0.00      PROB O
ATOM    821  HH  TYR    33       7.393  -8.738 -11.518  1.00  0.00      PROB H
ATOM    822  CD2 TYR    33       6.568  -5.375  -8.989  1.00  0.00      PROB C
ATOM    823  HD2 TYR    33       6.935  -4.516  -8.445  1.00  0.00      PROB H
ATOM    824  CE2 TYR    33       7.448  -6.099  -9.783  1.00  0.00      PROB C
ATOM    825  HE2 TYR    33       8.486  -5.811  -9.861  1.00  0.00      PROB H
ATOM    826  C   TYR    33       4.714  -6.788  -6.241  1.00  0.00      PROB C
ATOM    827  O   TYR    33       4.259  -7.927  -6.253  1.00  0.00      PROB O
ATOM    828  N   GLU    34       5.932  -6.522  -5.768  1.00  0.00      PROB N
ATOM    829  HN  GLU    34       6.269  -5.578  -5.772  1.00  0.00      PROB H
ATOM    830  CA  GLU    34       6.856  -7.570  -5.353  1.00  0.00      PROB C
ATOM    831  HA  GLU    34       7.012  -8.224  -6.201  1.00  0.00      PROB H
ATOM    832  CB  GLU    34       8.209  -6.979  -4.922  1.00  0.00      PROB C
ATOM    833  HB1 GLU    34       8.867  -7.796  -4.547  1.00  0.00      PROB H
ATOM    834  HB2 GLU    34       8.019  -6.262  -4.089  1.00  0.00      PROB H
ATOM    835  CG  GLU    34       8.951  -6.244  -6.044  1.00  0.00      PROB C
ATOM    836  HG1 GLU    34       8.328  -5.447  -6.495  1.00  0.00      PROB H
ATOM    837  HG2 GLU    34       9.200  -6.958  -6.853  1.00  0.00      PROB H
ATOM    838  CD  GLU    34      10.238  -5.597  -5.568  1.00  0.00      PROB C
ATOM    839  OE1 GLU    34      10.462  -5.537  -4.315  1.00  0.00      PROB O
ATOM    840  OE2 GLU    34      11.017  -5.143  -6.429  1.00  0.00      PROB O
ATOM    841  C   GLU    34       6.282  -8.435  -4.227  1.00  0.00      PROB C
ATOM    842  O   GLU    34       6.400  -9.664  -4.293  1.00  0.00      PROB O
ATOM    843  N   LEU    35       5.705  -7.807  -3.179  1.00  0.00      PROB N
ATOM    844  HN  LEU    35       5.621  -6.807  -3.171  1.00  0.00      PROB H
ATOM    845  CA  LEU    35       5.015  -8.544  -2.133  1.00  0.00      PROB C
ATOM    846  HA  LEU    35       5.736  -9.191  -1.656  1.00  0.00      PROB H
ATOM    847  CB  LEU    35       4.418  -7.570  -1.108  1.00  0.00      PROB C
ATOM    848  HB1 LEU    35       3.665  -6.917  -1.609  1.00  0.00      PROB H
ATOM    849  HB2 LEU    35       5.252  -6.898  -0.799  1.00  0.00      PROB H
ATOM    850  CG  LEU    35       3.795  -8.137   0.180  1.00  0.00      PROB C
ATOM    851  HG  LEU    35       2.789  -8.561  -0.055  1.00  0.00      PROB H
ATOM    852  CD1 LEU    35       4.641  -9.232   0.839  1.00  0.00      PROB C
ATOM    853 HD11 LEU    35       5.680  -8.892   0.984  1.00  0.00      PROB H
ATOM    854 HD12 LEU    35       4.652 -10.143   0.201  1.00  0.00      PROB H
ATOM    855 HD13 LEU    35       4.212  -9.514   1.825  1.00  0.00      PROB H
ATOM    856  CD2 LEU    35       3.645  -7.020   1.210  1.00  0.00      PROB C
ATOM    857 HD21 LEU    35       2.886  -6.293   0.854  1.00  0.00      PROB H
ATOM    858 HD22 LEU    35       4.604  -6.492   1.385  1.00  0.00      PROB H
ATOM    859 HD23 LEU    35       3.281  -7.434   2.175  1.00  0.00      PROB H
ATOM    860  C   LEU    35       3.943  -9.454  -2.734  1.00  0.00      PROB C
ATOM    861  O   LEU    35       3.875 -10.636  -2.397  1.00  0.00      PROB O
ATOM    862  N   SER    36       3.135  -8.931  -3.656  1.00  0.00      PROB N
ATOM    863  HN  SER    36       3.203  -7.967  -3.928  1.00  0.00      PROB H
ATOM    864  CA  SER    36       2.008  -9.691  -4.194  1.00  0.00      PROB C
ATOM    865  HA  SER    36       1.426 -10.079  -3.380  1.00  0.00      PROB H
ATOM    866  CB  SER    36       1.071  -8.843  -5.019  1.00  0.00      PROB C
ATOM    867  HB1 SER    36       0.731  -7.954  -4.454  1.00  0.00      PROB H
ATOM    868  HB2 SER    36       0.156  -9.419  -5.286  1.00  0.00      PROB H
ATOM    869  OG  SER    36       1.651  -8.414  -6.238  1.00  0.00      PROB O
ATOM    870  HG1 SER    36       2.550  -8.094  -6.045  1.00  0.00      PROB H
ATOM    871  C   SER    36       2.475 -10.895  -5.005  1.00  0.00      PROB C
ATOM    872  O   SER    36       1.761 -11.895  -5.074  1.00  0.00      PROB O
ATOM    873  N   VAL    37       3.660 -10.791  -5.618  1.00  0.00      PROB N
ATOM    874  HN  VAL    37       4.143  -9.917  -5.627  1.00  0.00      PROB H
ATOM    875  CA  VAL    37       4.163 -11.882  -6.438  1.00  0.00      PROB C
ATOM    876  HA  VAL    37       3.330 -12.449  -6.836  1.00  0.00      PROB H
ATOM    877  CB  VAL    37       4.946 -11.348  -7.648  1.00  0.00      PROB C
ATOM    878  HB  VAL    37       5.583 -10.495  -7.305  1.00  0.00      PROB H
ATOM    879  CG1 VAL    37       5.861 -12.404  -8.249  1.00  0.00      PROB C
ATOM    880 HG11 VAL    37       5.307 -13.343  -8.451  1.00  0.00      PROB H
ATOM    881 HG12 VAL    37       6.719 -12.634  -7.583  1.00  0.00      PROB H
ATOM    882 HG13 VAL    37       6.270 -12.050  -9.220  1.00  0.00      PROB H
ATOM    883  CG2 VAL    37       3.988 -10.832  -8.689  1.00  0.00      PROB C
ATOM    884 HG21 VAL    37       3.360 -10.008  -8.282  1.00  0.00      PROB H
ATOM    885 HG22 VAL    37       3.307 -11.636  -9.045  1.00  0.00      PROB H
ATOM    886 HG23 VAL    37       4.540 -10.439  -9.571  1.00  0.00      PROB H
ATOM    887  C   VAL    37       4.962 -12.878  -5.596  1.00  0.00      PROB C
ATOM    888  O   VAL    37       4.761 -14.087  -5.683  1.00  0.00      PROB O
ATOM    889  N   LEU    38       5.842 -12.372  -4.738  1.00  0.00      PROB N
ATOM    890  HN  LEU    38       5.960 -11.379  -4.646  1.00  0.00      PROB H
ATOM    891  CA  LEU    38       6.689 -13.227  -3.926  1.00  0.00      PROB C
ATOM    892  HA  LEU    38       7.233 -13.904  -4.570  1.00  0.00      PROB H
ATOM    893  CB  LEU    38       7.649 -12.360  -3.110  1.00  0.00      PROB C
ATOM    894  HB1 LEU    38       8.126 -12.975  -2.312  1.00  0.00      PROB H
ATOM    895  HB2 LEU    38       7.048 -11.571  -2.601  1.00  0.00      PROB H
ATOM    896  CG  LEU    38       8.780 -11.700  -3.891  1.00  0.00      PROB C
ATOM    897  HG  LEU    38       8.342 -11.188  -4.783  1.00  0.00      PROB H
ATOM    898  CD1 LEU    38       9.429 -10.626  -3.023  1.00  0.00      PROB C
ATOM    899 HD11 LEU    38       9.873 -11.088  -2.115  1.00  0.00      PROB H
ATOM    900 HD12 LEU    38       8.673  -9.873  -2.717  1.00  0.00      PROB H
ATOM    901 HD13 LEU    38      10.233 -10.112  -3.592  1.00  0.00      PROB H
ATOM    902  CD2 LEU    38       9.801 -12.725  -4.421  1.00  0.00      PROB C
ATOM    903 HD21 LEU    38       9.305 -13.441  -5.103  1.00  0.00      PROB H
ATOM    904 HD22 LEU    38      10.254 -13.292  -3.581  1.00  0.00      PROB H
ATOM    905 HD23 LEU    38      10.609 -12.212  -4.984  1.00  0.00      PROB H
ATOM    906  C   LEU    38       5.853 -14.090  -2.984  1.00  0.00      PROB C
ATOM    907  O   LEU    38       6.194 -15.249  -2.738  1.00  0.00      PROB O
ATOM    908  N   CYS    39       4.769 -13.524  -2.433  1.00  0.00      PROB N
ATOM    909  HN  CYS    39       4.495 -12.582  -2.641  1.00  0.00      PROB H
ATOM    910  CA  CYS    39       4.037 -14.249  -1.401  1.00  0.00      PROB C
ATOM    911  HA  CYS    39       4.521 -15.184  -1.180  1.00  0.00      PROB H
ATOM    912  CB  CYS    39       4.009 -13.471  -0.096  1.00  0.00      PROB C
ATOM    913  HB1 CYS    39       3.502 -14.063   0.699  1.00  0.00      PROB H
ATOM    914  HB2 CYS    39       3.406 -12.546  -0.254  1.00  0.00      PROB H
ATOM    915  SG  CYS    39       5.667 -13.002   0.466  1.00  0.00      PROB S
ATOM    916  HG1 CYS    39       5.887 -14.125   1.144  1.00  0.00      PROB H
ATOM    917  C   CYS    39       2.623 -14.653  -1.834  1.00  0.00      PROB C
ATOM    918  O   CYS    39       1.830 -15.044  -0.987  1.00  0.00      PROB O
ATOM    919  N   ASP    40       2.323 -14.574  -3.140  1.00  0.00      PROB N
ATOM    920  HN  ASP    40       2.998 -14.277  -3.811  1.00  0.00      PROB H
ATOM    921  CA  ASP    40       1.004 -14.883  -3.680  1.00  0.00      PROB C
ATOM    922  HA  ASP    40       0.938 -14.430  -4.661  1.00  0.00      PROB H
ATOM    923  CB  ASP    40       0.777 -16.392  -3.805  1.00  0.00      PROB C
ATOM    924  HB1 ASP    40       0.775 -16.883  -2.810  1.00  0.00      PROB H
ATOM    925  HB2 ASP    40       1.607 -16.812  -4.406  1.00  0.00      PROB H
ATOM    926  CG  ASP    40      -0.514 -16.750  -4.530  1.00  0.00      PROB C
ATOM    927  OD1 ASP    40      -0.745 -16.208  -5.620  1.00  0.00      PROB O
ATOM    928  OD2 ASP    40      -1.292 -17.544  -3.979  1.00  0.00      PROB O
ATOM    929  C   ASP    40      -0.097 -14.244  -2.824  1.00  0.00      PROB C
ATOM    930  O   ASP    40      -0.933 -14.952  -2.248  1.00  0.00      PROB O
ATOM    931  N   CYS    41      -0.093 -12.904  -2.748  1.00  0.00      PROB N
ATOM    932  HN  CYS    41       0.482 -12.376  -3.371  1.00  0.00      PROB H
ATOM    933  CA  CYS    41      -1.180 -12.219  -2.079  1.00  0.00      PROB C
ATOM    934  HA  CYS    41      -1.981 -12.916  -1.861  1.00  0.00      PROB H
ATOM    935  CB  CYS    41      -0.729 -11.629  -0.753  1.00  0.00      PROB C
ATOM    936  HB1 CYS    41      -0.480 -12.493  -0.107  1.00  0.00      PROB H
ATOM    937  HB2 CYS    41      -1.497 -11.006  -0.263  1.00  0.00      PROB H
ATOM    938  SG  CYS    41       0.780 -10.657  -0.913  1.00  0.00      PROB S
ATOM    939  HG1 CYS    41       1.475 -11.626  -1.498  1.00  0.00      PROB H
ATOM    940  C   CYS    41      -1.831 -11.199  -3.006  1.00  0.00      PROB C
ATOM    941  O   CYS    41      -1.290 -10.831  -4.048  1.00  0.00      PROB O
ATOM    942  N   GLU    42      -3.052 -10.801  -2.651  1.00  0.00      PROB N
ATOM    943  HN  GLU    42      -3.490 -11.180  -1.833  1.00  0.00      PROB H
ATOM    944  CA  GLU    42      -3.782  -9.818  -3.431  1.00  0.00      PROB C
ATOM    945  HA  GLU    42      -3.267  -9.625  -4.357  1.00  0.00      PROB H
ATOM    946  CB  GLU    42      -5.190 -10.336  -3.756  1.00  0.00      PROB C
ATOM    947  HB1 GLU    42      -5.794  -9.500  -4.182  1.00  0.00      PROB H
ATOM    948  HB2 GLU    42      -5.676 -10.654  -2.808  1.00  0.00      PROB H
ATOM    949  CG  GLU    42      -5.242 -11.494  -4.756  1.00  0.00      PROB C
ATOM    950  HG1 GLU    42      -6.288 -11.863  -4.815  1.00  0.00      PROB H
ATOM    951  HG2 GLU    42      -4.615 -12.335  -4.384  1.00  0.00      PROB H
ATOM    952  CD  GLU    42      -4.799 -11.241  -6.196  1.00  0.00      PROB C
ATOM    953  OE1 GLU    42      -5.288 -11.970  -7.097  1.00  0.00      PROB O
ATOM    954  OE2 GLU    42      -3.958 -10.331  -6.429  1.00  0.00      PROB O
ATOM    955  C   GLU    42      -3.787  -8.493  -2.664  1.00  0.00      PROB C
ATOM    956  O   GLU    42      -4.048  -8.444  -1.467  1.00  0.00      PROB O
ATOM    957  N   ILE    43      -3.506  -7.409  -3.374  1.00  0.00      PROB N
ATOM    958  HN  ILE    43      -3.299  -7.448  -4.360  1.00  0.00      PROB H
ATOM    959  CA  ILE    43      -3.272  -6.142  -2.693  1.00  0.00      PROB C
ATOM    960  HA  ILE    43      -3.641  -6.181  -1.682  1.00  0.00      PROB H
ATOM    961  CB  ILE    43      -1.773  -5.781  -2.635  1.00  0.00      PROB C
ATOM    962  HB  ILE    43      -1.409  -5.653  -3.685  1.00  0.00      PROB H
ATOM    963  CG2 ILE    43      -1.554  -4.469  -1.875  1.00  0.00      PROB C
ATOM    964 HG21 ILE    43      -1.990  -4.538  -0.855  1.00  0.00      PROB H
ATOM    965 HG22 ILE    43      -2.025  -3.610  -2.397  1.00  0.00      PROB H
ATOM    966 HG23 ILE    43      -0.474  -4.239  -1.780  1.00  0.00      PROB H
ATOM    967  CG1 ILE    43      -0.960  -6.917  -2.020  1.00  0.00      PROB C
ATOM    968 HG11 ILE    43      -1.152  -7.836  -2.630  1.00  0.00      PROB H
ATOM    969 HG12 ILE    43      -1.314  -7.175  -1.008  1.00  0.00      PROB H
ATOM    970  CD  ILE    43       0.525  -6.735  -2.088  1.00  0.00      PROB C
ATOM    971  HD1 ILE    43       0.873  -6.013  -1.318  1.00  0.00      PROB H
ATOM    972  HD2 ILE    43       0.820  -6.337  -3.083  1.00  0.00      PROB H
ATOM    973  HD3 ILE    43       1.053  -7.699  -1.918  1.00  0.00      PROB H
ATOM    974  C   ILE    43      -4.053  -5.052  -3.400  1.00  0.00      PROB C
ATOM    975  O   ILE    43      -4.076  -5.008  -4.620  1.00  0.00      PROB O
ATOM    976  N   ALA    44      -4.657  -4.162  -2.613  1.00  0.00      PROB N
ATOM    977  HN  ALA    44      -4.679  -4.281  -1.616  1.00  0.00      PROB H
ATOM    978  CA  ALA    44      -5.210  -2.944  -3.174  1.00  0.00      PROB C
ATOM    979  HA  ALA    44      -4.901  -2.805  -4.202  1.00  0.00      PROB H
ATOM    980  CB  ALA    44      -6.717  -2.989  -3.097  1.00  0.00      PROB C
ATOM    981  HB1 ALA    44      -7.057  -3.231  -2.067  1.00  0.00      PROB H
ATOM    982  HB2 ALA    44      -7.111  -3.772  -3.780  1.00  0.00      PROB H
ATOM    983  HB3 ALA    44      -7.165  -2.017  -3.388  1.00  0.00      PROB H
ATOM    984  C   ALA    44      -4.650  -1.772  -2.375  1.00  0.00      PROB C
ATOM    985  O   ALA    44      -4.436  -1.893  -1.179  1.00  0.00      PROB O
ATOM    986  N   LEU    45      -4.455  -0.644  -3.051  1.00  0.00      PROB N
ATOM    987  HN  LEU    45      -4.629  -0.603  -4.041  1.00  0.00      PROB H
ATOM    988  CA  LEU    45      -3.852   0.520  -2.435  1.00  0.00      PROB C
ATOM    989  HA  LEU    45      -3.917   0.474  -1.356  1.00  0.00      PROB H
ATOM    990  CB  LEU    45      -2.403   0.530  -2.923  1.00  0.00      PROB C
ATOM    991  HB1 LEU    45      -2.435   0.486  -4.034  1.00  0.00      PROB H
ATOM    992  HB2 LEU    45      -1.891  -0.387  -2.557  1.00  0.00      PROB H
ATOM    993  CG  LEU    45      -1.586   1.762  -2.539  1.00  0.00      PROB C
ATOM    994  HG  LEU    45      -2.117   2.685  -2.882  1.00  0.00      PROB H
ATOM    995  CD1 LEU    45      -1.395   1.858  -1.028  1.00  0.00      PROB C
ATOM    996 HD11 LEU    45      -0.860   0.965  -0.645  1.00  0.00      PROB H
ATOM    997 HD12 LEU    45      -2.373   1.929  -0.506  1.00  0.00      PROB H
ATOM    998 HD13 LEU    45      -0.804   2.762  -0.768  1.00  0.00      PROB H
ATOM    999  CD2 LEU    45      -0.237   1.747  -3.230  1.00  0.00      PROB C
ATOM   1000 HD21 LEU    45      -0.361   1.765  -4.332  1.00  0.00      PROB H
ATOM   1001 HD22 LEU    45       0.330   0.830  -2.956  1.00  0.00      PROB H
ATOM   1002 HD23 LEU    45       0.367   2.630  -2.936  1.00  0.00      PROB H
ATOM   1003  C   LEU    45      -4.597   1.764  -2.914  1.00  0.00      PROB C
ATOM   1004  O   LEU    45      -4.809   1.950  -4.103  1.00  0.00      PROB O
ATOM   1005  N   ILE    46      -5.033   2.588  -1.974  1.00  0.00      PROB N
ATOM   1006  HN  ILE    46      -4.871   2.390  -1.003  1.00  0.00      PROB H
ATOM   1007  CA  ILE    46      -5.822   3.776  -2.269  1.00  0.00      PROB C
ATOM   1008  HA  ILE    46      -5.882   3.966  -3.333  1.00  0.00      PROB H
ATOM   1009  CB  ILE    46      -7.234   3.632  -1.668  1.00  0.00      PROB C
ATOM   1010  HB  ILE    46      -7.128   3.299  -0.607  1.00  0.00      PROB H
ATOM   1011  CG2 ILE    46      -7.961   4.983  -1.660  1.00  0.00      PROB C
ATOM   1012 HG21 ILE    46      -8.070   5.370  -2.693  1.00  0.00      PROB H
ATOM   1013 HG22 ILE    46      -7.439   5.748  -1.048  1.00  0.00      PROB H
ATOM   1014 HG23 ILE    46      -8.973   4.892  -1.216  1.00  0.00      PROB H
ATOM   1015  CG1 ILE    46      -8.039   2.556  -2.407  1.00  0.00      PROB C
ATOM   1016 HG11 ILE    46      -7.495   1.585  -2.361  1.00  0.00      PROB H
ATOM   1017 HG12 ILE    46      -8.111   2.839  -3.483  1.00  0.00      PROB H
ATOM   1018  CD  ILE    46      -9.438   2.350  -1.851  1.00  0.00      PROB C
ATOM   1019  HD1 ILE    46     -10.062   3.260  -1.928  1.00  0.00      PROB H
ATOM   1020  HD2 ILE    46      -9.388   2.052  -0.781  1.00  0.00      PROB H
ATOM   1021  HD3 ILE    46      -9.959   1.539  -2.407  1.00  0.00      PROB H
ATOM   1022  C   ILE    46      -5.106   4.947  -1.619  1.00  0.00      PROB C
ATOM   1023  O   ILE    46      -4.835   4.882  -0.429  1.00  0.00      PROB O
ATOM   1024  N   ILE    47      -4.788   5.981  -2.399  1.00  0.00      PROB N
ATOM   1025  HN  ILE    47      -4.959   5.978  -3.390  1.00  0.00      PROB H
ATOM   1026  CA  ILE    47      -4.086   7.131  -1.861  1.00  0.00      PROB C
ATOM   1027  HA  ILE    47      -4.074   7.108  -0.780  1.00  0.00      PROB H
ATOM   1028  CB  ILE    47      -2.630   7.185  -2.372  1.00  0.00      PROB C
ATOM   1029  HB  ILE    47      -2.691   7.126  -3.488  1.00  0.00      PROB H
ATOM   1030  CG2 ILE    47      -1.950   8.504  -2.015  1.00  0.00      PROB C
ATOM   1031 HG21 ILE    47      -2.016   8.693  -0.922  1.00  0.00      PROB H
ATOM   1032 HG22 ILE    47      -2.409   9.364  -2.547  1.00  0.00      PROB H
ATOM   1033 HG23 ILE    47      -0.876   8.481  -2.293  1.00  0.00      PROB H
ATOM   1034  CG1 ILE    47      -1.806   5.977  -1.924  1.00  0.00      PROB C
ATOM   1035 HG11 ILE    47      -2.422   5.052  -1.959  1.00  0.00      PROB H
ATOM   1036 HG12 ILE    47      -1.456   6.079  -0.886  1.00  0.00      PROB H
ATOM   1037  CD  ILE    47      -0.579   5.720  -2.843  1.00  0.00      PROB C
ATOM   1038  HD1 ILE    47       0.118   6.582  -2.824  1.00  0.00      PROB H
ATOM   1039  HD2 ILE    47      -0.916   5.552  -3.889  1.00  0.00      PROB H
ATOM   1040  HD3 ILE    47      -0.035   4.816  -2.500  1.00  0.00      PROB H
ATOM   1041  C   ILE    47      -4.833   8.396  -2.272  1.00  0.00      PROB C
ATOM   1042  O   ILE    47      -5.145   8.575  -3.453  1.00  0.00      PROB O
ATOM   1043  N   PHE    48      -5.064   9.274  -1.282  1.00  0.00      PROB N
ATOM   1044  HN  PHE    48      -4.866   9.044  -0.324  1.00  0.00      PROB H
ATOM   1045  CA  PHE    48      -5.556  10.622  -1.544  1.00  0.00      PROB C
ATOM   1046  HA  PHE    48      -5.775  10.759  -2.590  1.00  0.00      PROB H
ATOM   1047  CB  PHE    48      -6.819  10.873  -0.713  1.00  0.00      PROB C
ATOM   1048  HB1 PHE    48      -7.072  11.954  -0.634  1.00  0.00      PROB H
ATOM   1049  HB2 PHE    48      -6.568  10.495   0.272  1.00  0.00      PROB H
ATOM   1050  CG  PHE    48      -8.052  10.146  -1.193  1.00  0.00      PROB C
ATOM   1051  CD1 PHE    48      -8.728  10.583  -2.321  1.00  0.00      PROB C
ATOM   1052  HD1 PHE    48      -8.364  11.455  -2.848  1.00  0.00      PROB H
ATOM   1053  CE1 PHE    48      -9.868   9.935  -2.778  1.00  0.00      PROB C
ATOM   1054  HE1 PHE    48     -10.393  10.310  -3.644  1.00  0.00      PROB H
ATOM   1055  CZ  PHE    48     -10.328   8.825  -2.111  1.00  0.00      PROB C
ATOM   1056  HZ  PHE    48     -11.219   8.338  -2.457  1.00  0.00      PROB H
ATOM   1057  CD2 PHE    48      -8.530   9.034  -0.528  1.00  0.00      PROB C
ATOM   1058  HD2 PHE    48      -8.008   8.681   0.349  1.00  0.00      PROB H
ATOM   1059  CE2 PHE    48      -9.666   8.377  -0.980  1.00  0.00      PROB C
ATOM   1060  HE2 PHE    48     -10.036   7.510  -0.448  1.00  0.00      PROB H
ATOM   1061  C   PHE    48      -4.470  11.617  -1.149  1.00  0.00      PROB C
ATOM   1062  O   PHE    48      -4.096  11.669   0.009  1.00  0.00      PROB O
ATOM   1063  N   ASN    49      -3.969  12.396  -2.104  1.00  0.00      PROB N
ATOM   1064  HN  ASN    49      -4.378  12.383  -3.017  1.00  0.00      PROB H
ATOM   1065  CA  ASN    49      -2.907  13.359  -1.836  1.00  0.00      PROB C
ATOM   1066  HA  ASN    49      -2.200  12.882  -1.169  1.00  0.00      PROB H
ATOM   1067  CB  ASN    49      -2.155  13.753  -3.120  1.00  0.00      PROB C
ATOM   1068  HB1 ASN    49      -1.908  12.820  -3.672  1.00  0.00      PROB H
ATOM   1069  HB2 ASN    49      -1.197  14.248  -2.852  1.00  0.00      PROB H
ATOM   1070  CG  ASN    49      -2.942  14.659  -4.037  1.00  0.00      PROB C
ATOM   1071  OD1 ASN    49      -4.115  14.936  -3.797  1.00  0.00      PROB O
ATOM   1072  ND2 ASN    49      -2.314  15.122  -5.103  1.00  0.00      PROB N
ATOM   1073 HD21 ASN    49      -2.804  15.766  -5.688  1.00  0.00      PROB H
ATOM   1074 HD22 ASN    49      -1.375  14.853  -5.297  1.00  0.00      PROB H
ATOM   1075  C   ASN    49      -3.460  14.572  -1.076  1.00  0.00      PROB C
ATOM   1076  O   ASN    49      -4.653  14.644  -0.811  1.00  0.00      PROB O
ATOM   1077  N   HSD    50      -2.587  15.551  -0.792  1.00  0.00      PROB N
ATOM   1078  HN  HSD    50      -1.614  15.373  -0.847  1.00  0.00      PROB H
ATOM   1079  CA  HSD    50      -2.962  16.792  -0.121  1.00  0.00      PROB C
ATOM   1080  HA  HSD    50      -3.292  16.531   0.879  1.00  0.00      PROB H
ATOM   1081  CB  HSD    50      -1.742  17.726   0.025  1.00  0.00      PROB C
ATOM   1082  HB1 HSD    50      -1.251  17.848  -0.963  1.00  0.00      PROB H
ATOM   1083  HB2 HSD    50      -1.015  17.266   0.731  1.00  0.00      PROB H
ATOM   1084  ND1 HSD    50      -2.509  19.313   1.816  1.00  0.00      PROB N
ATOM   1085  HD1 HSD    50      -2.622  18.583   2.521  1.00  0.00      PROB H
ATOM   1086  CG  HSD    50      -2.116  19.089   0.510  1.00  0.00      PROB C
ATOM   1087  CE1 HSD    50      -2.851  20.579   1.962  1.00  0.00      PROB C
ATOM   1088  HE1 HSD    50      -3.324  20.991   2.852  1.00  0.00      PROB H
ATOM   1089  NE2 HSD    50      -2.697  21.184   0.770  1.00  0.00      PROB N
ATOM   1090  CD2 HSD    50      -2.252  20.268  -0.140  1.00  0.00      PROB C
ATOM   1091  HD2 HSD    50      -2.082  20.533  -1.177  1.00  0.00      PROB H
ATOM   1092  C   HSD    50      -4.170  17.462  -0.785  1.00  0.00      PROB C
ATOM   1093  O   HSD    50      -4.993  18.051  -0.086  1.00  0.00      PROB O
ATOM   1094  N   SER    51      -4.282  17.336  -2.115  1.00  0.00      PROB N
ATOM   1095  HN  SER    51      -3.637  16.768  -2.611  1.00  0.00      PROB H
ATOM   1096  CA  SER    51      -5.318  17.960  -2.925  1.00  0.00      PROB C
ATOM   1097  HA  SER    51      -5.623  18.886  -2.468  1.00  0.00      PROB H
ATOM   1098  CB  SER    51      -4.798  18.243  -4.316  1.00  0.00      PROB C
ATOM   1099  HB1 SER    51      -5.575  18.651  -5.002  1.00  0.00      PROB H
ATOM   1100  HB2 SER    51      -4.381  17.316  -4.758  1.00  0.00      PROB H
ATOM   1101  OG  SER    51      -3.723  19.162  -4.278  1.00  0.00      PROB O
ATOM   1102  HG1 SER    51      -4.111  20.048  -4.269  1.00  0.00      PROB H
ATOM   1103  C   SER    51      -6.557  17.074  -3.055  1.00  0.00      PROB C
ATOM   1104  O   SER    51      -7.341  17.284  -3.980  1.00  0.00      PROB O
ATOM   1105  N   ASN    52      -6.681  16.051  -2.195  1.00  0.00      PROB N
ATOM   1106  HN  ASN    52      -5.994  15.892  -1.477  1.00  0.00      PROB H
ATOM   1107  CA  ASN    52      -7.757  15.070  -2.275  1.00  0.00      PROB C
ATOM   1108  HA  ASN    52      -7.432  14.215  -1.696  1.00  0.00      PROB H
ATOM   1109  CB  ASN    52      -9.094  15.594  -1.728  1.00  0.00      PROB C
ATOM   1110  HB1 ASN    52      -9.967  15.041  -2.139  1.00  0.00      PROB H
ATOM   1111  HB2 ASN    52      -9.206  16.661  -2.017  1.00  0.00      PROB H
ATOM   1112  CG  ASN    52      -9.242  15.421  -0.235  1.00  0.00      PROB C
ATOM   1113  OD1 ASN    52      -8.792  14.431   0.337  1.00  0.00      PROB O
ATOM   1114  ND2 ASN    52      -9.883  16.376   0.407  1.00  0.00      PROB N
ATOM   1115 HD21 ASN    52      -9.901  16.305   1.403  1.00  0.00      PROB H
ATOM   1116 HD22 ASN    52     -10.116  17.228  -0.057  1.00  0.00      PROB H
ATOM   1117  C   ASN    52      -7.932  14.532  -3.700  1.00  0.00      PROB C
ATOM   1118  O   ASN    52      -9.053  14.236  -4.107  1.00  0.00      PROB O
ATOM   1119  N   LYS    53      -6.837  14.382  -4.453  1.00  0.00      PROB N
ATOM   1120  HN  LYS    53      -5.931  14.648  -4.108  1.00  0.00      PROB H
ATOM   1121  CA  LYS    53      -6.902  13.648  -5.712  1.00  0.00      PROB C
ATOM   1122  HA  LYS    53      -7.904  13.702  -6.118  1.00  0.00      PROB H
ATOM   1123  CB  LYS    53      -5.927  14.180  -6.767  1.00  0.00      PROB C
ATOM   1124  HB1 LYS    53      -6.219  13.830  -7.781  1.00  0.00      PROB H
ATOM   1125  HB2 LYS    53      -4.928  13.726  -6.558  1.00  0.00      PROB H
ATOM   1126  CG  LYS    53      -5.626  15.675  -6.764  1.00  0.00      PROB C
ATOM   1127  HG1 LYS    53      -4.590  15.807  -7.165  1.00  0.00      PROB H
ATOM   1128  HG2 LYS    53      -5.629  16.098  -5.746  1.00  0.00      PROB H
ATOM   1129  CD  LYS    53      -6.538  16.476  -7.669  1.00  0.00      PROB C
ATOM   1130  HD1 LYS    53      -6.696  15.879  -8.594  1.00  0.00      PROB H
ATOM   1131  HD2 LYS    53      -6.013  17.416  -7.971  1.00  0.00      PROB H
ATOM   1132  CE  LYS    53      -7.854  16.852  -7.018  1.00  0.00      PROB C
ATOM   1133  HE1 LYS    53      -7.656  17.679  -6.306  1.00  0.00      PROB H
ATOM   1134  HE2 LYS    53      -8.314  15.999  -6.477  1.00  0.00      PROB H
ATOM   1135  NZ  LYS    53      -8.836  17.341  -8.017  1.00  0.00      PROB N
ATOM   1136  HZ1 LYS    53      -9.238  16.570  -8.582  1.00  0.00      PROB H
ATOM   1137  HZ2 LYS    53      -8.365  17.999  -8.670  1.00  0.00      PROB H
ATOM   1138  HZ3 LYS    53      -9.596  17.867  -7.535  1.00  0.00      PROB H
ATOM   1139  C   LYS    53      -6.574  12.182  -5.436  1.00  0.00      PROB C
ATOM   1140  O   LYS    53      -5.693  11.895  -4.624  1.00  0.00      PROB O
ATOM   1141  N   LEU    54      -7.286  11.270  -6.119  1.00  0.00      PROB N
ATOM   1142  HN  LEU    54      -7.980  11.559  -6.772  1.00  0.00      PROB H
ATOM   1143  CA  LEU    54      -7.188   9.833  -5.890  1.00  0.00      PROB C
ATOM   1144  HA  LEU    54      -6.908   9.651  -4.860  1.00  0.00      PROB H
ATOM   1145  CB  LEU    54      -8.549   9.174  -6.163  1.00  0.00      PROB C
ATOM   1146  HB1 LEU    54      -8.901   9.551  -7.151  1.00  0.00      PROB H
ATOM   1147  HB2 LEU    54      -9.281   9.519  -5.406  1.00  0.00      PROB H
ATOM   1148  CG  LEU    54      -8.585   7.642  -6.250  1.00  0.00      PROB C
ATOM   1149  HG  LEU    54      -7.865   7.277  -7.021  1.00  0.00      PROB H
ATOM   1150  CD1 LEU    54      -8.233   6.996  -4.897  1.00  0.00      PROB C
ATOM   1151 HD11 LEU    54      -8.953   7.315  -4.116  1.00  0.00      PROB H
ATOM   1152 HD12 LEU    54      -7.214   7.282  -4.567  1.00  0.00      PROB H
ATOM   1153 HD13 LEU    54      -8.269   5.889  -4.984  1.00  0.00      PROB H
ATOM   1154  CD2 LEU    54      -9.978   7.192  -6.693  1.00  0.00      PROB C
ATOM   1155 HD21 LEU    54     -10.239   7.652  -7.669  1.00  0.00      PROB H
ATOM   1156 HD22 LEU    54     -10.738   7.487  -5.940  1.00  0.00      PROB H
ATOM   1157 HD23 LEU    54      -9.999   6.087  -6.820  1.00  0.00      PROB H
ATOM   1158  C   LEU    54      -6.112   9.225  -6.786  1.00  0.00      PROB C
ATOM   1159  O   LEU    54      -6.049   9.529  -7.960  1.00  0.00      PROB O
ATOM   1160  N   PHE    55      -5.256   8.380  -6.199  1.00  0.00      PROB N
ATOM   1161  HN  PHE    55      -5.268   8.275  -5.198  1.00  0.00      PROB H
ATOM   1162  CA  PHE    55      -4.351   7.500  -6.931  1.00  0.00      PROB C
ATOM   1163  HA  PHE    55      -4.609   7.497  -7.983  1.00  0.00      PROB H
ATOM   1164  CB  PHE    55      -2.904   7.979  -6.749  1.00  0.00      PROB C
ATOM   1165  HB1 PHE    55      -2.230   7.319  -7.341  1.00  0.00      PROB H
ATOM   1166  HB2 PHE    55      -2.619   7.885  -5.679  1.00  0.00      PROB H
ATOM   1167  CG  PHE    55      -2.629   9.416  -7.141  1.00  0.00      PROB C
ATOM   1168  CD1 PHE    55      -3.084  10.474  -6.372  1.00  0.00      PROB C
ATOM   1169  HD1 PHE    55      -3.634  10.287  -5.458  1.00  0.00      PROB H
ATOM   1170  CE1 PHE    55      -2.844  11.785  -6.758  1.00  0.00      PROB C
ATOM   1171  HE1 PHE    55      -3.205  12.585  -6.129  1.00  0.00      PROB H
ATOM   1172  CZ  PHE    55      -2.132  12.067  -7.896  1.00  0.00      PROB C
ATOM   1173  HZ  PHE    55      -1.953  13.094  -8.190  1.00  0.00      PROB H
ATOM   1174  CD2 PHE    55      -1.906   9.720  -8.281  1.00  0.00      PROB C
ATOM   1175  HD2 PHE    55      -1.562   8.931  -8.922  1.00  0.00      PROB H
ATOM   1176  CE2 PHE    55      -1.661  11.032  -8.662  1.00  0.00      PROB C
ATOM   1177  HE2 PHE    55      -1.119  11.234  -9.577  1.00  0.00      PROB H
ATOM   1178  C   PHE    55      -4.563   6.075  -6.400  1.00  0.00      PROB C
ATOM   1179  O   PHE    55      -4.677   5.872  -5.187  1.00  0.00      PROB O
ATOM   1180  N   GLN    56      -4.657   5.081  -7.288  1.00  0.00      PROB N
ATOM   1181  HN  GLN    56      -4.600   5.235  -8.278  1.00  0.00      PROB H
ATOM   1182  CA  GLN    56      -4.987   3.737  -6.847  1.00  0.00      PROB C
ATOM   1183  HA  GLN    56      -4.772   3.647  -5.792  1.00  0.00      PROB H
ATOM   1184  CB  GLN    56      -6.470   3.390  -7.037  1.00  0.00      PROB C
ATOM   1185  HB1 GLN    56      -7.081   4.166  -6.520  1.00  0.00      PROB H
ATOM   1186  HB2 GLN    56      -6.626   2.439  -6.497  1.00  0.00      PROB H
ATOM   1187  CG  GLN    56      -6.932   3.260  -8.487  1.00  0.00      PROB C
ATOM   1188  HG1 GLN    56      -6.251   2.598  -9.060  1.00  0.00      PROB H
ATOM   1189  HG2 GLN    56      -6.939   4.250  -8.982  1.00  0.00      PROB H
ATOM   1190  CD  GLN    56      -8.340   2.701  -8.543  1.00  0.00      PROB C
ATOM   1191  OE1 GLN    56      -9.279   3.270  -7.996  1.00  0.00      PROB O
ATOM   1192  NE2 GLN    56      -8.516   1.583  -9.236  1.00  0.00      PROB N
ATOM   1193 HE21 GLN    56      -9.442   1.231  -9.317  1.00  0.00      PROB H
ATOM   1194 HE22 GLN    56      -7.766   1.181  -9.764  1.00  0.00      PROB H
ATOM   1195  C   GLN    56      -4.078   2.717  -7.519  1.00  0.00      PROB C
ATOM   1196  O   GLN    56      -3.643   2.915  -8.661  1.00  0.00      PROB O
ATOM   1197  N   TYR    57      -3.832   1.615  -6.806  1.00  0.00      PROB N
ATOM   1198  HN  TYR    57      -4.200   1.515  -5.876  1.00  0.00      PROB H
ATOM   1199  CA  TYR    57      -3.141   0.468  -7.374  1.00  0.00      PROB C
ATOM   1200  HA  TYR    57      -3.212   0.512  -8.442  1.00  0.00      PROB H
ATOM   1201  CB  TYR    57      -1.665   0.450  -6.940  1.00  0.00      PROB C
ATOM   1202  HB1 TYR    57      -1.570   0.931  -5.946  1.00  0.00      PROB H
ATOM   1203  HB2 TYR    57      -1.075   1.054  -7.660  1.00  0.00      PROB H
ATOM   1204  CG  TYR    57      -1.054  -0.923  -6.842  1.00  0.00      PROB C
ATOM   1205  CD1 TYR    57      -0.390  -1.495  -7.921  1.00  0.00      PROB C
ATOM   1206  HD1 TYR    57      -0.300  -0.941  -8.845  1.00  0.00      PROB H
ATOM   1207  CE1 TYR    57       0.141  -2.776  -7.839  1.00  0.00      PROB C
ATOM   1208  HE1 TYR    57       0.650  -3.203  -8.692  1.00  0.00      PROB H
ATOM   1209  CZ  TYR    57       0.013  -3.505  -6.667  1.00  0.00      PROB C
ATOM   1210  OH  TYR    57       0.522  -4.769  -6.557  1.00  0.00      PROB O
ATOM   1211  HH  TYR    57       0.803  -5.063  -7.444  1.00  0.00      PROB H
ATOM   1212  CD2 TYR    57      -1.190  -1.678  -5.690  1.00  0.00      PROB C
ATOM   1213  HD2 TYR    57      -1.742  -1.292  -4.850  1.00  0.00      PROB H
ATOM   1214  CE2 TYR    57      -0.672  -2.957  -5.599  1.00  0.00      PROB C
ATOM   1215  HE2 TYR    57      -0.805  -3.537  -4.696  1.00  0.00      PROB H
ATOM   1216  C   TYR    57      -3.859  -0.797  -6.925  1.00  0.00      PROB C
ATOM   1217  O   TYR    57      -4.375  -0.849  -5.801  1.00  0.00      PROB O
ATOM   1218  N   ALA    58      -3.824  -1.839  -7.769  1.00  0.00      PROB N
ATOM   1219  HN  ALA    58      -3.439  -1.756  -8.692  1.00  0.00      PROB H
ATOM   1220  CA  ALA    58      -4.281  -3.157  -7.355  1.00  0.00      PROB C
ATOM   1221  HA  ALA    58      -4.140  -3.271  -6.290  1.00  0.00      PROB H
ATOM   1222  CB  ALA    58      -5.740  -3.330  -7.715  1.00  0.00      PROB C
ATOM   1223  HB1 ALA    58      -5.895  -3.215  -8.810  1.00  0.00      PROB H
ATOM   1224  HB2 ALA    58      -6.351  -2.563  -7.193  1.00  0.00      PROB H
ATOM   1225  HB3 ALA    58      -6.113  -4.331  -7.405  1.00  0.00      PROB H
ATOM   1226  C   ALA    58      -3.396  -4.196  -8.037  1.00  0.00      PROB C
ATOM   1227  O   ALA    58      -3.047  -4.000  -9.188  1.00  0.00      PROB O
ATOM   1228  N   SER    59      -2.990  -5.252  -7.315  1.00  0.00      PROB N
ATOM   1229  HN  SER    59      -3.252  -5.396  -6.355  1.00  0.00      PROB H
ATOM   1230  CA  SER    59      -2.137  -6.261  -7.928  1.00  0.00      PROB C
ATOM   1231  HA  SER    59      -1.212  -5.772  -8.186  1.00  0.00      PROB H
ATOM   1232  CB  SER    59      -1.781  -7.441  -7.022  1.00  0.00      PROB C
ATOM   1233  HB1 SER    59      -0.805  -7.198  -6.542  1.00  0.00      PROB H
ATOM   1234  HB2 SER    59      -1.628  -8.388  -7.590  1.00  0.00      PROB H
ATOM   1235  OG  SER    59      -2.695  -7.652  -5.957  1.00  0.00      PROB O
ATOM   1236  HG1 SER    59      -3.087  -8.542  -6.128  1.00  0.00      PROB H
ATOM   1237  C   SER    59      -2.730  -6.687  -9.277  1.00  0.00      PROB C
ATOM   1238  O   SER    59      -2.059  -6.600 -10.305  1.00  0.00      PROB O
ATOM   1239  N   THR    60      -4.029  -7.020  -9.270  1.00  0.00      PROB N
ATOM   1240  HN  THR    60      -4.491  -7.016  -8.390  1.00  0.00      PROB H
ATOM   1241  CA  THR    60      -4.742  -7.570 -10.416  1.00  0.00      PROB C
ATOM   1242  HA  THR    60      -4.107  -7.521 -11.291  1.00  0.00      PROB H
ATOM   1243  CB  THR    60      -5.076  -9.045 -10.167  1.00  0.00      PROB C
ATOM   1244  HB  THR    60      -5.557  -9.164  -9.166  1.00  0.00      PROB H
ATOM   1245  OG1 THR    60      -3.818  -9.718 -10.148  1.00  0.00      PROB O
ATOM   1246  HG1 THR    60      -3.795 -10.207  -9.307  1.00  0.00      PROB H
ATOM   1247  CG2 THR    60      -5.965  -9.659 -11.231  1.00  0.00      PROB C
ATOM   1248 HG21 THR    60      -5.504  -9.492 -12.226  1.00  0.00      PROB H
ATOM   1249 HG22 THR    60      -6.981  -9.213 -11.225  1.00  0.00      PROB H
ATOM   1250 HG23 THR    60      -6.067 -10.754 -11.062  1.00  0.00      PROB H
ATOM   1251  C   THR    60      -5.967  -6.724 -10.774  1.00  0.00      PROB C
ATOM   1252  O   THR    60      -6.017  -6.180 -11.874  1.00  0.00      PROB O
ATOM   1253  N   ASP    61      -6.952  -6.620  -9.858  1.00  0.00      PROB N
ATOM   1254  HN  ASP    61      -6.892  -7.074  -8.975  1.00  0.00      PROB H
ATOM   1255  CA  ASP    61      -8.213  -5.943 -10.142  1.00  0.00      PROB C
ATOM   1256  HA  ASP    61      -8.019  -5.123 -10.821  1.00  0.00      PROB H
ATOM   1257  CB  ASP    61      -9.195  -6.904 -10.824  1.00  0.00      PROB C
ATOM   1258  HB1 ASP    61      -9.198  -7.846 -10.234  1.00  0.00      PROB H
ATOM   1259  HB2 ASP    61      -8.835  -7.152 -11.842  1.00  0.00      PROB H
ATOM   1260  CG  ASP    61     -10.652  -6.458 -10.939  1.00  0.00      PROB C
ATOM   1261  OD1 ASP    61     -10.946  -5.231 -10.932  1.00  0.00      PROB O
ATOM   1262  OD2 ASP    61     -11.496  -7.354 -11.061  1.00  0.00      PROB O
ATOM   1263  C   ASP    61      -8.783  -5.312  -8.867  1.00  0.00      PROB C
ATOM   1264  O   ASP    61      -9.125  -6.005  -7.908  1.00  0.00      PROB O
ATOM   1265  N   MET    62      -8.926  -3.982  -8.884  1.00  0.00      PROB N
ATOM   1266  HN  MET    62      -8.778  -3.474  -9.725  1.00  0.00      PROB H
ATOM   1267  CA  MET    62      -9.307  -3.224  -7.699  1.00  0.00      PROB C
ATOM   1268  HA  MET    62      -8.614  -3.466  -6.905  1.00  0.00      PROB H
ATOM   1269  CB  MET    62      -9.233  -1.722  -7.999  1.00  0.00      PROB C
ATOM   1270  HB1 MET    62      -9.840  -1.523  -8.915  1.00  0.00      PROB H
ATOM   1271  HB2 MET    62      -8.182  -1.448  -8.239  1.00  0.00      PROB H
ATOM   1272  CG  MET    62      -9.774  -0.850  -6.889  1.00  0.00      PROB C
ATOM   1273  HG1 MET    62     -10.851  -1.071  -6.714  1.00  0.00      PROB H
ATOM   1274  HG2 MET    62      -9.738   0.214  -7.204  1.00  0.00      PROB H
ATOM   1275  SD  MET    62      -8.845  -1.043  -5.350  1.00  0.00      PROB S
ATOM   1276  CE  MET    62      -7.461   0.015  -5.761  1.00  0.00      PROB C
ATOM   1277  HE1 MET    62      -7.861   1.031  -5.933  1.00  0.00      PROB H
ATOM   1278  HE2 MET    62      -6.931  -0.324  -6.676  1.00  0.00      PROB H
ATOM   1279  HE3 MET    62      -6.728   0.065  -4.928  1.00  0.00      PROB H
ATOM   1280  C   MET    62     -10.697  -3.655  -7.197  1.00  0.00      PROB C
ATOM   1281  O   MET    62     -10.884  -3.889  -6.003  1.00  0.00      PROB O
ATOM   1282  N   ASP    63     -11.657  -3.819  -8.113  1.00  0.00      PROB N
ATOM   1283  HN  ASP    63     -11.482  -3.699  -9.089  1.00  0.00      PROB H
ATOM   1284  CA  ASP    63     -13.035  -4.138  -7.751  1.00  0.00      PROB C
ATOM   1285  HA  ASP    63     -13.341  -3.434  -6.987  1.00  0.00      PROB H
ATOM   1286  CB  ASP    63     -13.986  -3.989  -8.944  1.00  0.00      PROB C
ATOM   1287  HB1 ASP    63     -15.010  -4.300  -8.650  1.00  0.00      PROB H
ATOM   1288  HB2 ASP    63     -13.632  -4.628  -9.782  1.00  0.00      PROB H
ATOM   1289  CG  ASP    63     -14.117  -2.570  -9.476  1.00  0.00      PROB C
ATOM   1290  OD1 ASP    63     -13.501  -1.634  -8.878  1.00  0.00      PROB O
ATOM   1291  OD2 ASP    63     -14.842  -2.402 -10.486  1.00  0.00      PROB O
ATOM   1292  C   ASP    63     -13.135  -5.522  -7.112  1.00  0.00      PROB C
ATOM   1293  O   ASP    63     -13.958  -5.746  -6.231  1.00  0.00      PROB O
ATOM   1294  N   LYS    64     -12.298  -6.460  -7.557  1.00  0.00      PROB N
ATOM   1295  HN  LYS    64     -11.668  -6.257  -8.308  1.00  0.00      PROB H
ATOM   1296  CA  LYS    64     -12.323  -7.808  -7.021  1.00  0.00      PROB C
ATOM   1297  HA  LYS    64     -13.336  -8.188  -7.051  1.00  0.00      PROB H
ATOM   1298  CB  LYS    64     -11.391  -8.724  -7.825  1.00  0.00      PROB C
ATOM   1299  HB1 LYS    64     -10.748  -9.359  -7.182  1.00  0.00      PROB H
ATOM   1300  HB2 LYS    64     -10.682  -8.067  -8.383  1.00  0.00      PROB H
ATOM   1301  CG  LYS    64     -12.088  -9.623  -8.839  1.00  0.00      PROB C
ATOM   1302  HG1 LYS    64     -12.724  -8.960  -9.477  1.00  0.00      PROB H
ATOM   1303  HG2 LYS    64     -12.773 -10.323  -8.307  1.00  0.00      PROB H
ATOM   1304  CD  LYS    64     -11.144 -10.410  -9.736  1.00  0.00      PROB C
ATOM   1305  HD1 LYS    64     -10.581 -11.167  -9.145  1.00  0.00      PROB H
ATOM   1306  HD2 LYS    64     -10.404  -9.670 -10.124  1.00  0.00      PROB H
ATOM   1307  CE  LYS    64     -11.862 -11.060 -10.903  1.00  0.00      PROB C
ATOM   1308  HE1 LYS    64     -12.671 -10.388 -11.263  1.00  0.00      PROB H
ATOM   1309  HE2 LYS    64     -12.316 -12.030 -10.602  1.00  0.00      PROB H
ATOM   1310  NZ  LYS    64     -10.956 -11.297 -12.052  1.00  0.00      PROB N
ATOM   1311  HZ1 LYS    64     -10.159 -11.899 -11.749  1.00  0.00      PROB H
ATOM   1312  HZ2 LYS    64     -10.586 -10.394 -12.409  1.00  0.00      PROB H
ATOM   1313  HZ3 LYS    64     -11.478 -11.797 -12.803  1.00  0.00      PROB H
ATOM   1314  C   LYS    64     -11.903  -7.770  -5.558  1.00  0.00      PROB C
ATOM   1315  O   LYS    64     -12.499  -8.444  -4.715  1.00  0.00      PROB O
ATOM   1316  N   VAL    65     -10.851  -6.984  -5.265  1.00  0.00      PROB N
ATOM   1317  HN  VAL    65     -10.406  -6.433  -5.973  1.00  0.00      PROB H
ATOM   1318  CA  VAL    65     -10.294  -6.959  -3.921  1.00  0.00      PROB C
ATOM   1319  HA  VAL    65     -10.179  -7.975  -3.570  1.00  0.00      PROB H
ATOM   1320  CB  VAL    65      -8.920  -6.262  -3.875  1.00  0.00      PROB C
ATOM   1321  HB  VAL    65      -9.057  -5.194  -4.183  1.00  0.00      PROB H
ATOM   1322  CG1 VAL    65      -8.364  -6.281  -2.458  1.00  0.00      PROB C
ATOM   1323 HG11 VAL    65      -8.327  -7.320  -2.070  1.00  0.00      PROB H
ATOM   1324 HG12 VAL    65      -8.974  -5.666  -1.762  1.00  0.00      PROB H
ATOM   1325 HG13 VAL    65      -7.328  -5.876  -2.444  1.00  0.00      PROB H
ATOM   1326  CG2 VAL    65      -7.942  -6.881  -4.877  1.00  0.00      PROB C
ATOM   1327 HG21 VAL    65      -8.317  -6.835  -5.913  1.00  0.00      PROB H
ATOM   1328 HG22 VAL    65      -7.758  -7.948  -4.627  1.00  0.00      PROB H
ATOM   1329 HG23 VAL    65      -6.966  -6.349  -4.841  1.00  0.00      PROB H
ATOM   1330  C   VAL    65     -11.278  -6.265  -2.985  1.00  0.00      PROB C
ATOM   1331  O   VAL    65     -11.488  -6.713  -1.854  1.00  0.00      PROB O
ATOM   1332  N   LEU    66     -11.849  -5.155  -3.457  1.00  0.00      PROB N
ATOM   1333  HN  LEU    66     -11.620  -4.801  -4.368  1.00  0.00      PROB H
ATOM   1334  CA  LEU    66     -12.750  -4.355  -2.638  1.00  0.00      PROB C
ATOM   1335  HA  LEU    66     -12.269  -4.152  -1.693  1.00  0.00      PROB H
ATOM   1336  CB  LEU    66     -13.088  -3.050  -3.366  1.00  0.00      PROB C
ATOM   1337  HB1 LEU    66     -13.949  -2.556  -2.858  1.00  0.00      PROB H
ATOM   1338  HB2 LEU    66     -13.399  -3.278  -4.411  1.00  0.00      PROB H
ATOM   1339  CG  LEU    66     -11.946  -2.025  -3.393  1.00  0.00      PROB C
ATOM   1340  HG  LEU    66     -11.079  -2.473  -3.935  1.00  0.00      PROB H
ATOM   1341  CD1 LEU    66     -12.359  -0.761  -4.131  1.00  0.00      PROB C
ATOM   1342 HD11 LEU    66     -13.215  -0.274  -3.619  1.00  0.00      PROB H
ATOM   1343 HD12 LEU    66     -12.659  -1.001  -5.175  1.00  0.00      PROB H
ATOM   1344 HD13 LEU    66     -11.515  -0.039  -4.171  1.00  0.00      PROB H
ATOM   1345  CD2 LEU    66     -11.482  -1.668  -1.983  1.00  0.00      PROB C
ATOM   1346 HD21 LEU    66     -11.001  -2.534  -1.483  1.00  0.00      PROB H
ATOM   1347 HD22 LEU    66     -12.338  -1.329  -1.361  1.00  0.00      PROB H
ATOM   1348 HD23 LEU    66     -10.734  -0.848  -2.022  1.00  0.00      PROB H
ATOM   1349  C   LEU    66     -14.003  -5.153  -2.280  1.00  0.00      PROB C
ATOM   1350  O   LEU    66     -14.477  -5.062  -1.155  1.00  0.00      PROB O
ATOM   1351  N   LEU    67     -14.495  -5.984  -3.207  1.00  0.00      PROB N
ATOM   1352  HN  LEU    67     -14.114  -6.030  -4.131  1.00  0.00      PROB H
ATOM   1353  CA  LEU    67     -15.684  -6.782  -2.917  1.00  0.00      PROB C
ATOM   1354  HA  LEU    67     -16.399  -6.152  -2.411  1.00  0.00      PROB H
ATOM   1355  CB  LEU    67     -16.301  -7.320  -4.208  1.00  0.00      PROB C
ATOM   1356  HB1 LEU    67     -16.985  -8.171  -3.977  1.00  0.00      PROB H
ATOM   1357  HB2 LEU    67     -15.489  -7.704  -4.865  1.00  0.00      PROB H
ATOM   1358  CG  LEU    67     -17.139  -6.299  -4.979  1.00  0.00      PROB C
ATOM   1359  HG  LEU    67     -16.469  -5.424  -5.104  1.00  0.00      PROB H
ATOM   1360  CD1 LEU    67     -17.513  -6.804  -6.368  1.00  0.00      PROB C
ATOM   1361 HD11 LEU    67     -18.128  -7.727  -6.292  1.00  0.00      PROB H
ATOM   1362 HD12 LEU    67     -16.594  -7.049  -6.945  1.00  0.00      PROB H
ATOM   1363 HD13 LEU    67     -18.083  -6.037  -6.925  1.00  0.00      PROB H
ATOM   1364  CD2 LEU    67     -18.384  -5.907  -4.188  1.00  0.00      PROB C
ATOM   1365 HD21 LEU    67     -18.136  -5.510  -3.182  1.00  0.00      PROB H
ATOM   1366 HD22 LEU    67     -19.056  -6.782  -4.054  1.00  0.00      PROB H
ATOM   1367 HD23 LEU    67     -18.927  -5.107  -4.727  1.00  0.00      PROB H
ATOM   1368  C   LEU    67     -15.361  -7.882  -1.908  1.00  0.00      PROB C
ATOM   1369  O   LEU    67     -16.112  -8.085  -0.960  1.00  0.00      PROB O
ATOM   1370  N   LYS    68     -14.208  -8.540  -2.065  1.00  0.00      PROB N
ATOM   1371  HN  LYS    68     -13.597  -8.352  -2.834  1.00  0.00      PROB H
ATOM   1372  CA  LYS    68     -13.823  -9.577  -1.121  1.00  0.00      PROB C
ATOM   1373  HA  LYS    68     -14.628 -10.301  -1.049  1.00  0.00      PROB H
ATOM   1374  CB  LYS    68     -12.554 -10.281  -1.616  1.00  0.00      PROB C
ATOM   1375  HB1 LYS    68     -11.762  -9.511  -1.770  1.00  0.00      PROB H
ATOM   1376  HB2 LYS    68     -12.819 -10.703  -2.613  1.00  0.00      PROB H
ATOM   1377  CG  LYS    68     -12.010 -11.379  -0.708  1.00  0.00      PROB C
ATOM   1378  HG1 LYS    68     -12.775 -12.189  -0.668  1.00  0.00      PROB H
ATOM   1379  HG2 LYS    68     -11.860 -11.007   0.331  1.00  0.00      PROB H
ATOM   1380  CD  LYS    68     -10.719 -11.976  -1.213  1.00  0.00      PROB C
ATOM   1381  HD1 LYS    68     -10.506 -12.899  -0.619  1.00  0.00      PROB H
ATOM   1382  HD2 LYS    68      -9.891 -11.258  -1.019  1.00  0.00      PROB H
ATOM   1383  CE  LYS    68     -10.760 -12.302  -2.690  1.00  0.00      PROB C
ATOM   1384  HE1 LYS    68     -10.845 -11.383  -3.307  1.00  0.00      PROB H
ATOM   1385  HE2 LYS    68     -11.627 -12.965  -2.904  1.00  0.00      PROB H
ATOM   1386  NZ  LYS    68      -9.531 -13.013  -3.131  1.00  0.00      PROB N
ATOM   1387  HZ1 LYS    68      -9.328 -13.835  -2.512  1.00  0.00      PROB H
ATOM   1388  HZ2 LYS    68      -8.704 -12.395  -3.123  1.00  0.00      PROB H
ATOM   1389  HZ3 LYS    68      -9.664 -13.403  -4.085  1.00  0.00      PROB H
ATOM   1390  C   LYS    68     -13.661  -8.943   0.266  1.00  0.00      PROB C
ATOM   1391  O   LYS    68     -13.962  -9.556   1.287  1.00  0.00      PROB O
ATOM   1392  N   TYR    69     -13.178  -7.693   0.296  1.00  0.00      PROB N
ATOM   1393  HN  TYR    69     -12.853  -7.250  -0.541  1.00  0.00      PROB H
ATOM   1394  CA  TYR    69     -13.119  -6.927   1.524  1.00  0.00      PROB C
ATOM   1395  HA  TYR    69     -12.525  -7.463   2.247  1.00  0.00      PROB H
ATOM   1396  CB  TYR    69     -12.490  -5.549   1.266  1.00  0.00      PROB C
ATOM   1397  HB1 TYR    69     -13.037  -4.941   0.537  1.00  0.00      PROB H
ATOM   1398  HB2 TYR    69     -11.459  -5.689   0.871  1.00  0.00      PROB H
ATOM   1399  CG  TYR    69     -12.408  -4.721   2.526  1.00  0.00      PROB C
ATOM   1400  CD1 TYR    69     -13.469  -3.913   2.916  1.00  0.00      PROB C
ATOM   1401  HD1 TYR    69     -14.353  -3.851   2.295  1.00  0.00      PROB H
ATOM   1402  CE1 TYR    69     -13.419  -3.175   4.089  1.00  0.00      PROB C
ATOM   1403  HE1 TYR    69     -14.248  -2.542   4.380  1.00  0.00      PROB H
ATOM   1404  CZ  TYR    69     -12.295  -3.236   4.893  1.00  0.00      PROB C
ATOM   1405  OH  TYR    69     -12.232  -2.509   6.044  1.00  0.00      PROB O
ATOM   1406  HH  TYR    69     -11.472  -2.827   6.542  1.00  0.00      PROB H
ATOM   1407  CD2 TYR    69     -11.298  -4.789   3.362  1.00  0.00      PROB C
ATOM   1408  HD2 TYR    69     -10.473  -5.436   3.098  1.00  0.00      PROB H
ATOM   1409  CE2 TYR    69     -11.233  -4.046   4.532  1.00  0.00      PROB C
ATOM   1410  HE2 TYR    69     -10.356  -4.111   5.159  1.00  0.00      PROB H
ATOM   1411  C   TYR    69     -14.523  -6.835   2.132  1.00  0.00      PROB C
ATOM   1412  O   TYR    69     -14.712  -7.133   3.311  1.00  0.00      PROB O
ATOM   1413  N   THR    70     -15.515  -6.441   1.321  1.00  0.00      PROB N
ATOM   1414  HN  THR    70     -15.321  -6.193   0.370  1.00  0.00      PROB H
ATOM   1415  CA  THR    70     -16.862  -6.248   1.842  1.00  0.00      PROB C
ATOM   1416  HA  THR    70     -16.789  -5.570   2.679  1.00  0.00      PROB H
ATOM   1417  CB  THR    70     -17.816  -5.619   0.823  1.00  0.00      PROB C
ATOM   1418  HB  THR    70     -18.809  -5.467   1.303  1.00  0.00      PROB H
ATOM   1419  OG1 THR    70     -17.996  -6.548  -0.244  1.00  0.00      PROB O
ATOM   1420  HG1 THR    70     -17.217  -7.133  -0.304  1.00  0.00      PROB H
ATOM   1421  CG2 THR    70     -17.299  -4.303   0.280  1.00  0.00      PROB C
ATOM   1422 HG21 THR    70     -16.336  -4.399  -0.227  1.00  0.00      PROB H
ATOM   1423 HG22 THR    70     -17.178  -3.578   1.112  1.00  0.00      PROB H
ATOM   1424 HG23 THR    70     -18.021  -3.887  -0.455  1.00  0.00      PROB H
ATOM   1425  C   THR    70     -17.430  -7.549   2.396  1.00  0.00      PROB C
ATOM   1426  O   THR    70     -18.237  -7.520   3.315  1.00  0.00      PROB O
ATOM   1427  N   GLU    71     -16.990  -8.684   1.845  1.00  0.00      PROB N
ATOM   1428  HN  GLU    71     -16.331  -8.690   1.094  1.00  0.00      PROB H
ATOM   1429  CA  GLU    71     -17.518  -9.972   2.265  1.00  0.00      PROB C
ATOM   1430  HA  GLU    71     -18.559  -9.864   2.536  1.00  0.00      PROB H
ATOM   1431  CB  GLU    71     -17.453 -11.000   1.148  1.00  0.00      PROB C
ATOM   1432  HB1 GLU    71     -17.378 -12.045   1.526  1.00  0.00      PROB H
ATOM   1433  HB2 GLU    71     -16.513 -10.804   0.578  1.00  0.00      PROB H
ATOM   1434  CG  GLU    71     -18.670 -10.926   0.244  1.00  0.00      PROB C
ATOM   1435  HG1 GLU    71     -18.978  -9.860   0.143  1.00  0.00      PROB H
ATOM   1436  HG2 GLU    71     -19.524 -11.483   0.682  1.00  0.00      PROB H
ATOM   1437  CD  GLU    71     -18.461 -11.423  -1.173  1.00  0.00      PROB C
ATOM   1438  OE1 GLU    71     -17.314 -11.786  -1.511  1.00  0.00      PROB O
ATOM   1439  OE2 GLU    71     -19.457 -11.450  -1.932  1.00  0.00      PROB O
ATOM   1440  C   GLU    71     -16.821 -10.476   3.523  1.00  0.00      PROB C
ATOM   1441  O   GLU    71     -17.175 -11.532   4.037  1.00  0.00      PROB O
ATOM   1442  N   TYR    72     -15.822  -9.738   4.018  1.00  0.00      PROB N
ATOM   1443  HN  TYR    72     -15.559  -8.853   3.628  1.00  0.00      PROB H
ATOM   1444  CA  TYR    72     -15.042 -10.243   5.141  1.00  0.00      PROB C
ATOM   1445  HA  TYR    72     -14.932 -11.311   4.998  1.00  0.00      PROB H
ATOM   1446  CB  TYR    72     -13.628  -9.653   5.150  1.00  0.00      PROB C
ATOM   1447  HB1 TYR    72     -13.630  -8.628   5.586  1.00  0.00      PROB H
ATOM   1448  HB2 TYR    72     -13.302  -9.539   4.090  1.00  0.00      PROB H
ATOM   1449  CG  TYR    72     -12.586 -10.495   5.835  1.00  0.00      PROB C
ATOM   1450  CD1 TYR    72     -11.937 -11.528   5.165  1.00  0.00      PROB C
ATOM   1451  HD1 TYR    72     -12.186 -11.710   4.129  1.00  0.00      PROB H
ATOM   1452  CE1 TYR    72     -10.984 -12.312   5.798  1.00  0.00      PROB C
ATOM   1453  HE1 TYR    72     -10.488 -13.115   5.267  1.00  0.00      PROB H
ATOM   1454  CZ  TYR    72     -10.664 -12.069   7.124  1.00  0.00      PROB C
ATOM   1455  OH  TYR    72      -9.726 -12.811   7.778  1.00  0.00      PROB O
ATOM   1456  HH  TYR    72     -10.146 -13.239   8.543  1.00  0.00      PROB H
ATOM   1457  CD2 TYR    72     -12.252 -10.267   7.162  1.00  0.00      PROB C
ATOM   1458  HD2 TYR    72     -12.737  -9.465   7.704  1.00  0.00      PROB H
ATOM   1459  CE2 TYR    72     -11.309 -11.053   7.803  1.00  0.00      PROB C
ATOM   1460  HE2 TYR    72     -11.058 -10.882   8.834  1.00  0.00      PROB H
ATOM   1461  C   TYR    72     -15.820 -10.043   6.438  1.00  0.00      PROB C
ATOM   1462  O   TYR    72     -16.332  -8.964   6.705  1.00  0.00      PROB O
ATOM   1463  N   ASN    73     -15.876 -11.109   7.242  1.00  0.00      PROB N
ATOM   1464  HN  ASN    73     -15.442 -11.958   6.948  1.00  0.00      PROB H
ATOM   1465  CA  ASN    73     -16.768 -11.215   8.384  1.00  0.00      PROB C
ATOM   1466  HA  ASN    73     -17.096 -10.227   8.683  1.00  0.00      PROB H
ATOM   1467  CB  ASN    73     -17.985 -12.092   8.053  1.00  0.00      PROB C
ATOM   1468  HB1 ASN    73     -18.360 -12.631   8.953  1.00  0.00      PROB H
ATOM   1469  HB2 ASN    73     -17.705 -12.869   7.315  1.00  0.00      PROB H
ATOM   1470  CG  ASN    73     -19.187 -11.297   7.584  1.00  0.00      PROB C
ATOM   1471  OD1 ASN    73     -19.693 -10.453   8.321  1.00  0.00      PROB O
ATOM   1472  ND2 ASN    73     -19.658 -11.555   6.372  1.00  0.00      PROB N
ATOM   1473 HD21 ASN    73     -20.541 -11.159   6.125  1.00  0.00      PROB H
ATOM   1474 HD22 ASN    73     -19.143 -12.143   5.755  1.00  0.00      PROB H
ATOM   1475  C   ASN    73     -15.976 -11.737   9.582  1.00  0.00      PROB C
ATOM   1476  O   ASN    73     -16.490 -12.513  10.390  1.00  0.00      PROB O
ATOM   1477  N   GLU    74     -14.720 -11.303   9.708  1.00  0.00      PROB N
ATOM   1478  HN  GLU    74     -14.308 -10.668   9.062  1.00  0.00      PROB H
ATOM   1479  CA  GLU    74     -13.883 -11.852  10.759  1.00  0.00      PROB C
ATOM   1480  HA  GLU    74     -14.516 -12.174  11.567  1.00  0.00      PROB H
ATOM   1481  CB  GLU    74     -13.194 -13.107  10.223  1.00  0.00      PROB C
ATOM   1482  HB1 GLU    74     -12.539 -12.826   9.369  1.00  0.00      PROB H
ATOM   1483  HB2 GLU    74     -13.969 -13.795   9.806  1.00  0.00      PROB H
ATOM   1484  CG  GLU    74     -12.386 -13.866  11.256  1.00  0.00      PROB C
ATOM   1485  HG1 GLU    74     -13.053 -14.285  12.037  1.00  0.00      PROB H
ATOM   1486  HG2 GLU    74     -11.645 -13.204  11.749  1.00  0.00      PROB H
ATOM   1487  CD  GLU    74     -11.604 -15.020  10.658  1.00  0.00      PROB C
ATOM   1488  OE1 GLU    74     -12.236 -16.046  10.325  1.00  0.00      PROB O
ATOM   1489  OE2 GLU    74     -10.371 -14.884  10.499  1.00  0.00      PROB O
ATOM   1490  C   GLU    74     -12.913 -10.794  11.282  1.00  0.00      PROB C
ATOM   1491  O   GLU    74     -12.381  -9.994  10.510  1.00  0.00      PROB O
ATOM   1492  N   PRO    75     -12.688 -10.738  12.617  1.00  0.00      PROB N
ATOM   1493  CD  PRO    75     -13.608 -11.238  13.654  1.00  0.00      PROB C
ATOM   1494  HD1 PRO    75     -13.593 -12.348  13.647  1.00  0.00      PROB H
ATOM   1495  HD2 PRO    75     -14.644 -10.865  13.483  1.00  0.00      PROB H
ATOM   1496  CA  PRO    75     -11.510 -10.078  13.189  1.00  0.00      PROB C
ATOM   1497  HA  PRO    75     -11.642  -9.012  13.075  1.00  0.00      PROB H
ATOM   1498  CB  PRO    75     -11.547 -10.556  14.652  1.00  0.00      PROB C
ATOM   1499  HB1 PRO    75     -11.010  -9.867  15.330  1.00  0.00      PROB H
ATOM   1500  HB2 PRO    75     -11.083 -11.567  14.733  1.00  0.00      PROB H
ATOM   1501  CG  PRO    75     -13.025 -10.693  14.942  1.00  0.00      PROB C
ATOM   1502  HG1 PRO    75     -13.239 -11.348  15.813  1.00  0.00      PROB H
ATOM   1503  HG2 PRO    75     -13.464  -9.685  15.138  1.00  0.00      PROB H
ATOM   1504  C   PRO    75     -10.194 -10.466  12.506  1.00  0.00      PROB C
ATOM   1505  O   PRO    75      -9.876 -11.647  12.358  1.00  0.00      PROB O
ATOM   1506  N   HSD    76      -9.434  -9.435  12.117  1.00  0.00      PROB N
ATOM   1507  HN  HSD    76      -9.713  -8.501  12.329  1.00  0.00      PROB H
ATOM   1508  CA  HSD    76      -8.250  -9.539  11.277  1.00  0.00      PROB C
ATOM   1509  HA  HSD    76      -7.853 -10.542  11.328  1.00  0.00      PROB H
ATOM   1510  CB  HSD    76      -8.651  -9.183   9.842  1.00  0.00      PROB C
ATOM   1511  HB1 HSD    76      -9.263 -10.010   9.431  1.00  0.00      PROB H
ATOM   1512  HB2 HSD    76      -7.773  -9.076   9.185  1.00  0.00      PROB H
ATOM   1513  ND1 HSD    76     -10.798  -7.862   9.962  1.00  0.00      PROB N
ATOM   1514  HD1 HSD    76     -11.386  -8.665  10.156  1.00  0.00      PROB H
ATOM   1515  CG  HSD    76      -9.429  -7.910   9.757  1.00  0.00      PROB C
ATOM   1516  CE1 HSD    76     -11.225  -6.621   9.854  1.00  0.00      PROB C
ATOM   1517  HE1 HSD    76     -12.260  -6.290   9.969  1.00  0.00      PROB H
ATOM   1518  NE2 HSD    76     -10.167  -5.848   9.590  1.00  0.00      PROB N
ATOM   1519  CD2 HSD    76      -9.040  -6.634   9.533  1.00  0.00      PROB C
ATOM   1520  HD2 HSD    76      -8.060  -6.226   9.341  1.00  0.00      PROB H
ATOM   1521  C   HSD    76      -7.183  -8.577  11.806  1.00  0.00      PROB C
ATOM   1522  O   HSD    76      -7.431  -7.825  12.755  1.00  0.00      PROB O
ATOM   1523  N   GLU    77      -5.997  -8.579  11.180  1.00  0.00      PROB N
ATOM   1524  HN  GLU    77      -5.887  -9.026  10.298  1.00  0.00      PROB H
ATOM   1525  CA  GLU    77      -4.963  -7.626  11.572  1.00  0.00      PROB C
ATOM   1526  HA  GLU    77      -5.005  -7.506  12.648  1.00  0.00      PROB H
ATOM   1527  CB  GLU    77      -3.542  -8.107  11.225  1.00  0.00      PROB C
ATOM   1528  HB1 GLU    77      -3.584  -9.136  10.812  1.00  0.00      PROB H
ATOM   1529  HB2 GLU    77      -2.981  -8.154  12.188  1.00  0.00      PROB H
ATOM   1530  CG  GLU    77      -2.795  -7.208  10.243  1.00  0.00      PROB C
ATOM   1531  HG1 GLU    77      -3.064  -6.130  10.334  1.00  0.00      PROB H
ATOM   1532  HG2 GLU    77      -3.039  -7.440   9.199  1.00  0.00      PROB H
ATOM   1533  CD  GLU    77      -1.306  -6.953  10.455  1.00  0.00      PROB C
ATOM   1534  OE1 GLU    77      -0.837  -7.048  11.601  1.00  0.00      PROB O
ATOM   1535  OE2 GLU    77      -0.617  -6.622   9.466  1.00  0.00      PROB O
ATOM   1536  C   GLU    77      -5.296  -6.266  10.965  1.00  0.00      PROB C
ATOM   1537  O   GLU    77      -5.558  -6.176   9.770  1.00  0.00      PROB O
ATOM   1538  N   SER    78      -5.268  -5.217  11.794  1.00  0.00      PROB N
ATOM   1539  HN  SER    78      -5.093  -5.327  12.768  1.00  0.00      PROB H
ATOM   1540  CA  SER    78      -5.567  -3.860  11.357  1.00  0.00      PROB C
ATOM   1541  HA  SER    78      -5.479  -3.781  10.285  1.00  0.00      PROB H
ATOM   1542  CB  SER    78      -6.983  -3.501  11.767  1.00  0.00      PROB C
ATOM   1543  HB1 SER    78      -7.187  -3.869  12.800  1.00  0.00      PROB H
ATOM   1544  HB2 SER    78      -7.708  -4.010  11.090  1.00  0.00      PROB H
ATOM   1545  OG  SER    78      -7.198  -2.103  11.734  1.00  0.00      PROB O
ATOM   1546  HG1 SER    78      -7.075  -1.776  12.642  1.00  0.00      PROB H
ATOM   1547  C   SER    78      -4.540  -2.896  11.952  1.00  0.00      PROB C
ATOM   1548  O   SER    78      -4.407  -2.828  13.172  1.00  0.00      PROB O
ATOM   1549  N   ARG    79      -3.800  -2.163  11.104  1.00  0.00      PROB N
ATOM   1550  HN  ARG    79      -3.924  -2.227  10.112  1.00  0.00      PROB H
ATOM   1551  CA  ARG    79      -2.727  -1.309  11.618  1.00  0.00      PROB C
ATOM   1552  HA  ARG    79      -2.740  -1.287  12.701  1.00  0.00      PROB H
ATOM   1553  CB  ARG    79      -1.340  -1.783  11.158  1.00  0.00      PROB C
ATOM   1554  HB1 ARG    79      -0.552  -1.073  11.497  1.00  0.00      PROB H
ATOM   1555  HB2 ARG    79      -1.351  -1.757  10.041  1.00  0.00      PROB H
ATOM   1556  CG  ARG    79      -0.960  -3.204  11.571  1.00  0.00      PROB C
ATOM   1557  HG1 ARG    79      -0.208  -3.590  10.842  1.00  0.00      PROB H
ATOM   1558  HG2 ARG    79      -1.839  -3.883  11.497  1.00  0.00      PROB H
ATOM   1559  CD  ARG    79      -0.356  -3.282  12.958  1.00  0.00      PROB C
ATOM   1560  HD1 ARG    79      -1.051  -2.818  13.699  1.00  0.00      PROB H
ATOM   1561  HD2 ARG    79       0.573  -2.665  12.983  1.00  0.00      PROB H
ATOM   1562  NE  ARG    79       0.024  -4.646  13.333  1.00  0.00      PROB N
ATOM   1563  HE  ARG    79       0.367  -5.233  12.604  1.00  0.00      PROB H
ATOM   1564  CZ  ARG    79      -0.614  -5.405  14.223  1.00  0.00      PROB C
ATOM   1565  NH1 ARG    79      -1.671  -4.940  14.869  1.00  0.00      PROB N
ATOM   1566 HH11 ARG    79      -1.995  -4.018  14.684  1.00  0.00      PROB H
ATOM   1567 HH12 ARG    79      -2.116  -5.505  15.555  1.00  0.00      PROB H
ATOM   1568  NH2 ARG    79      -0.190  -6.636  14.465  1.00  0.00      PROB N
ATOM   1569 HH21 ARG    79      -0.430  -7.094  15.321  1.00  0.00      PROB H
ATOM   1570 HH22 ARG    79       0.170  -7.138  13.684  1.00  0.00      PROB H
ATOM   1571  C   ARG    79      -2.956   0.134  11.178  1.00  0.00      PROB C
ATOM   1572  O   ARG    79      -3.570   0.365  10.137  1.00  0.00      PROB O
ATOM   1573  N   THR    80      -2.475   1.085  11.990  1.00  0.00      PROB N
ATOM   1574  HN  THR    80      -2.183   0.829  12.926  1.00  0.00      PROB H
ATOM   1575  CA  THR    80      -2.500   2.506  11.666  1.00  0.00      PROB C
ATOM   1576  HA  THR    80      -2.751   2.603  10.631  1.00  0.00      PROB H
ATOM   1577  CB  THR    80      -3.544   3.240  12.513  1.00  0.00      PROB C
ATOM   1578  HB  THR    80      -3.639   4.293  12.149  1.00  0.00      PROB H
ATOM   1579  OG1 THR    80      -3.075   3.266  13.865  1.00  0.00      PROB O
ATOM   1580  HG1 THR    80      -3.081   2.335  14.163  1.00  0.00      PROB H
ATOM   1581  CG2 THR    80      -4.918   2.603  12.443  1.00  0.00      PROB C
ATOM   1582 HG21 THR    80      -4.931   1.597  12.914  1.00  0.00      PROB H
ATOM   1583 HG22 THR    80      -5.244   2.502  11.386  1.00  0.00      PROB H
ATOM   1584 HG23 THR    80      -5.658   3.241  12.974  1.00  0.00      PROB H
ATOM   1585  C   THR    80      -1.095   3.093  11.818  1.00  0.00      PROB C
ATOM   1586  O   THR    80      -0.155   2.373  12.160  1.00  0.00      PROB O
ATOM   1587  N   ASN    81      -0.942   4.397  11.519  1.00  0.00      PROB N
ATOM   1588  HN  ASN    81      -1.710   4.943  11.169  1.00  0.00      PROB H
ATOM   1589  CA  ASN    81       0.350   5.054  11.645  1.00  0.00      PROB C
ATOM   1590  HA  ASN    81       1.054   4.517  11.023  1.00  0.00      PROB H
ATOM   1591  CB  ASN    81       0.309   6.521  11.199  1.00  0.00      PROB C
ATOM   1592  HB1 ASN    81       1.168   7.069  11.653  1.00  0.00      PROB H
ATOM   1593  HB2 ASN    81      -0.627   6.991  11.572  1.00  0.00      PROB H
ATOM   1594  CG  ASN    81       0.412   6.739   9.701  1.00  0.00      PROB C
ATOM   1595  OD1 ASN    81       0.596   5.794   8.919  1.00  0.00      PROB O
ATOM   1596  ND2 ASN    81       0.301   7.994   9.289  1.00  0.00      PROB N
ATOM   1597 HD21 ASN    81       0.447   8.179   8.312  1.00  0.00      PROB H
ATOM   1598 HD22 ASN    81       0.076   8.723   9.933  1.00  0.00      PROB H
ATOM   1599  C   ASN    81       0.885   4.878  13.074  1.00  0.00      PROB C
ATOM   1600  O   ASN    81       2.078   4.645  13.273  1.00  0.00      PROB O
ATOM   1601  N   ALA    82      -0.009   4.945  14.069  1.00  0.00      PROB N
ATOM   1602  HN  ALA    82      -0.990   4.980  13.884  1.00  0.00      PROB H
ATOM   1603  CA  ALA    82       0.383   4.842  15.472  1.00  0.00      PROB C
ATOM   1604  HA  ALA    82       1.162   5.567  15.654  1.00  0.00      PROB H
ATOM   1605  CB  ALA    82      -0.794   5.153  16.366  1.00  0.00      PROB C
ATOM   1606  HB1 ALA    82      -1.621   4.425  16.209  1.00  0.00      PROB H
ATOM   1607  HB2 ALA    82      -1.188   6.172  16.169  1.00  0.00      PROB H
ATOM   1608  HB3 ALA    82      -0.507   5.106  17.440  1.00  0.00      PROB H
ATOM   1609  C   ALA    82       1.002   3.480  15.805  1.00  0.00      PROB C
ATOM   1610  O   ALA    82       1.958   3.419  16.586  1.00  0.00      PROB O
ATOM   1611  N   ASP    83       0.432   2.402  15.240  1.00  0.00      PROB N
ATOM   1612  HN  ASP    83      -0.408   2.481  14.709  1.00  0.00      PROB H
ATOM   1613  CA  ASP    83       0.978   1.057  15.359  1.00  0.00      PROB C
ATOM   1614  HA  ASP    83       1.039   0.822  16.417  1.00  0.00      PROB H
ATOM   1615  CB  ASP    83       0.090   0.006  14.672  1.00  0.00      PROB C
ATOM   1616  HB1 ASP    83       0.556  -0.996  14.777  1.00  0.00      PROB H
ATOM   1617  HB2 ASP    83      -0.009   0.239  13.592  1.00  0.00      PROB H
ATOM   1618  CG  ASP    83      -1.325  -0.120  15.247  1.00  0.00      PROB C
ATOM   1619  OD1 ASP    83      -1.481  -0.680  16.353  1.00  0.00      PROB O
ATOM   1620  OD2 ASP    83      -2.271   0.341  14.601  1.00  0.00      PROB O
ATOM   1621  C   ASP    83       2.411   1.056  14.820  1.00  0.00      PROB C
ATOM   1622  O   ASP    83       3.342   0.699  15.535  1.00  0.00      PROB O
ATOM   1623  N   ILE    84       2.590   1.473  13.554  1.00  0.00      PROB N
ATOM   1624  HN  ILE    84       1.798   1.784  13.026  1.00  0.00      PROB H
ATOM   1625  CA  ILE    84       3.907   1.553  12.931  1.00  0.00      PROB C
ATOM   1626  HA  ILE    84       4.285   0.547  12.830  1.00  0.00      PROB H
ATOM   1627  CB  ILE    84       3.823   2.226  11.540  1.00  0.00      PROB C
ATOM   1628  HB  ILE    84       3.628   3.319  11.686  1.00  0.00      PROB H
ATOM   1629  CG2 ILE    84       5.147   2.097  10.795  1.00  0.00      PROB C
ATOM   1630 HG21 ILE    84       5.411   1.030  10.635  1.00  0.00      PROB H
ATOM   1631 HG22 ILE    84       5.970   2.584  11.359  1.00  0.00      PROB H
ATOM   1632 HG23 ILE    84       5.073   2.593   9.804  1.00  0.00      PROB H
ATOM   1633  CG1 ILE    84       2.662   1.713  10.679  1.00  0.00      PROB C
ATOM   1634 HG11 ILE    84       2.759   2.173   9.666  1.00  0.00      PROB H
ATOM   1635 HG12 ILE    84       1.714   2.090  11.070  1.00  0.00      PROB H
ATOM   1636  CD  ILE    84       2.618   0.212  10.525  1.00  0.00      PROB C
ATOM   1637  HD1 ILE    84       2.498  -0.295  11.507  1.00  0.00      PROB H
ATOM   1638  HD2 ILE    84       3.541  -0.172  10.040  1.00  0.00      PROB H
ATOM   1639  HD3 ILE    84       1.749  -0.081   9.895  1.00  0.00      PROB H
ATOM   1640  C   ILE    84       4.867   2.313  13.851  1.00  0.00      PROB C
ATOM   1641  O   ILE    84       5.973   1.874  14.063  1.00  0.00      PROB O
ATOM   1642  N   ILE    85       4.470   3.492  14.349  1.00  0.00      PROB N
ATOM   1643  HN  ILE    85       3.552   3.848  14.146  1.00  0.00      PROB H
ATOM   1644  CA  ILE    85       5.365   4.357  15.116  1.00  0.00      PROB C
ATOM   1645  HA  ILE    85       6.281   4.478  14.555  1.00  0.00      PROB H
ATOM   1646  CB  ILE    85       4.763   5.758  15.343  1.00  0.00      PROB C
ATOM   1647  HB  ILE    85       3.751   5.602  15.799  1.00  0.00      PROB H
ATOM   1648  CG2 ILE    85       5.596   6.580  16.321  1.00  0.00      PROB C
ATOM   1649 HG21 ILE    85       6.639   6.681  15.951  1.00  0.00      PROB H
ATOM   1650 HG22 ILE    85       5.605   6.103  17.322  1.00  0.00      PROB H
ATOM   1651 HG23 ILE    85       5.166   7.597  16.450  1.00  0.00      PROB H
ATOM   1652  CG1 ILE    85       4.562   6.529  14.042  1.00  0.00      PROB C
ATOM   1653 HG11 ILE    85       4.217   5.851  13.231  1.00  0.00      PROB H
ATOM   1654 HG12 ILE    85       5.541   6.945  13.710  1.00  0.00      PROB H
ATOM   1655  CD  ILE    85       3.551   7.642  14.196  1.00  0.00      PROB C
ATOM   1656  HD1 ILE    85       3.859   8.390  14.958  1.00  0.00      PROB H
ATOM   1657  HD2 ILE    85       2.563   7.233  14.496  1.00  0.00      PROB H
ATOM   1658  HD3 ILE    85       3.411   8.185  13.236  1.00  0.00      PROB H
ATOM   1659  C   ILE    85       5.751   3.677  16.433  1.00  0.00      PROB C
ATOM   1660  O   ILE    85       6.918   3.739  16.835  1.00  0.00      PROB O
ATOM   1661  N   GLU    86       4.769   3.024  17.084  1.00  0.00      PROB N
ATOM   1662  HN  GLU    86       3.809   3.071  16.781  1.00  0.00      PROB H
ATOM   1663  CA  GLU    86       4.992   2.226  18.281  1.00  0.00      PROB C
ATOM   1664  HA  GLU    86       5.385   2.843  19.078  1.00  0.00      PROB H
ATOM   1665  CB  GLU    86       3.707   1.505  18.709  1.00  0.00      PROB C
ATOM   1666  HB1 GLU    86       3.948   0.609  19.335  1.00  0.00      PROB H
ATOM   1667  HB2 GLU    86       3.149   1.137  17.824  1.00  0.00      PROB H
ATOM   1668  CG  GLU    86       2.760   2.326  19.565  1.00  0.00      PROB C
ATOM   1669  HG1 GLU    86       2.391   3.212  19.015  1.00  0.00      PROB H
ATOM   1670  HG2 GLU    86       3.287   2.686  20.476  1.00  0.00      PROB H
ATOM   1671  CD  GLU    86       1.537   1.543  20.039  1.00  0.00      PROB C
ATOM   1672  OE1 GLU    86       1.231   0.489  19.424  1.00  0.00      PROB O
ATOM   1673  OE2 GLU    86       0.912   1.955  21.050  1.00  0.00      PROB O
ATOM   1674  C   GLU    86       5.990   1.103  17.994  1.00  0.00      PROB C
ATOM   1675  O   GLU    86       6.814   0.767  18.845  1.00  0.00      PROB O
ATOM   1676  N   THR    87       5.877   0.481  16.811  1.00  0.00      PROB N
ATOM   1677  HN  THR    87       5.141   0.766  16.190  1.00  0.00      PROB H
ATOM   1678  CA  THR    87       6.716  -0.656  16.466  1.00  0.00      PROB C
ATOM   1679  HA  THR    87       6.768  -1.329  17.309  1.00  0.00      PROB H
ATOM   1680  CB  THR    87       6.177  -1.434  15.267  1.00  0.00      PROB C
ATOM   1681  HB  THR    87       6.086  -0.762  14.381  1.00  0.00      PROB H
ATOM   1682  OG1 THR    87       4.864  -1.860  15.631  1.00  0.00      PROB O
ATOM   1683  HG1 THR    87       4.327  -1.066  15.784  1.00  0.00      PROB H
ATOM   1684  CG2 THR    87       7.042  -2.625  14.919  1.00  0.00      PROB C
ATOM   1685 HG21 THR    87       7.248  -3.236  15.827  1.00  0.00      PROB H
ATOM   1686 HG22 THR    87       7.996  -2.301  14.470  1.00  0.00      PROB H
ATOM   1687 HG23 THR    87       6.518  -3.275  14.184  1.00  0.00      PROB H
ATOM   1688  C   THR    87       8.134  -0.191  16.153  1.00  0.00      PROB C
ATOM   1689  O   THR    87       9.085  -0.961  16.261  1.00  0.00      PROB O
ATOM   1690  N   LEU    88       8.270   1.071  15.745  1.00  0.00      PROB N
ATOM   1691  HN  LEU    88       7.477   1.669  15.614  1.00  0.00      PROB H
ATOM   1692  CA  LEU    88       9.591   1.569  15.419  1.00  0.00      PROB C
ATOM   1693  HA  LEU    88      10.161   0.777  14.954  1.00  0.00      PROB H
ATOM   1694  CB  LEU    88       9.520   2.718  14.403  1.00  0.00      PROB C
ATOM   1695  HB1 LEU    88      10.502   3.217  14.313  1.00  0.00      PROB H
ATOM   1696  HB2 LEU    88       8.801   3.476  14.794  1.00  0.00      PROB H
ATOM   1697  CG  LEU    88       9.065   2.299  12.995  1.00  0.00      PROB C
ATOM   1698  HG  LEU    88       8.122   1.712  13.111  1.00  0.00      PROB H
ATOM   1699  CD1 LEU    88       8.715   3.499  12.133  1.00  0.00      PROB C
ATOM   1700 HD11 LEU    88       9.603   4.153  11.997  1.00  0.00      PROB H
ATOM   1701 HD12 LEU    88       7.918   4.102  12.623  1.00  0.00      PROB H
ATOM   1702 HD13 LEU    88       8.339   3.182  11.140  1.00  0.00      PROB H
ATOM   1703  CD2 LEU    88      10.039   1.373  12.276  1.00  0.00      PROB C
ATOM   1704 HD21 LEU    88      10.178   0.432  12.846  1.00  0.00      PROB H
ATOM   1705 HD22 LEU    88      11.029   1.865  12.167  1.00  0.00      PROB H
ATOM   1706 HD23 LEU    88       9.648   1.111  11.271  1.00  0.00      PROB H
ATOM   1707  C   LEU    88      10.370   1.889  16.694  1.00  0.00      PROB C
ATOM   1708  O   LEU    88      11.588   1.802  16.675  1.00  0.00      PROB O
ATOM   1709  N   ARG    89       9.692   2.182  17.813  1.00  0.00      PROB N
ATOM   1710  HN  ARG    89       8.699   2.286  17.826  1.00  0.00      PROB H
ATOM   1711  CA  ARG    89      10.409   2.237  19.084  1.00  0.00      PROB C
ATOM   1712  HA  ARG    89      11.351   2.743  18.918  1.00  0.00      PROB H
ATOM   1713  CB  ARG    89       9.690   3.066  20.155  1.00  0.00      PROB C
ATOM   1714  HB1 ARG    89      10.269   3.063  21.106  1.00  0.00      PROB H
ATOM   1715  HB2 ARG    89       8.720   2.555  20.374  1.00  0.00      PROB H
ATOM   1716  CG  ARG    89       9.379   4.498  19.735  1.00  0.00      PROB C
ATOM   1717  HG1 ARG    89       8.499   4.791  20.368  1.00  0.00      PROB H
ATOM   1718  HG2 ARG    89       9.010   4.568  18.691  1.00  0.00      PROB H
ATOM   1719  CD  ARG    89      10.436   5.546  20.046  1.00  0.00      PROB C
ATOM   1720  HD1 ARG    89      11.031   5.189  20.922  1.00  0.00      PROB H
ATOM   1721  HD2 ARG    89       9.915   6.482  20.352  1.00  0.00      PROB H
ATOM   1722  NE  ARG    89      11.291   5.891  18.913  1.00  0.00      PROB N
ATOM   1723  HE  ARG    89      10.956   5.710  17.998  1.00  0.00      PROB H
ATOM   1724  CZ  ARG    89      12.551   6.319  19.008  1.00  0.00      PROB C
ATOM   1725  NH1 ARG    89      13.125   6.462  20.190  1.00  0.00      PROB N
ATOM   1726 HH11 ARG    89      12.603   6.312  21.019  1.00  0.00      PROB H
ATOM   1727 HH12 ARG    89      14.075   6.747  20.241  1.00  0.00      PROB H
ATOM   1728  NH2 ARG    89      13.241   6.594  17.914  1.00  0.00      PROB N
ATOM   1729 HH21 ARG    89      12.872   6.347  17.032  1.00  0.00      PROB H
ATOM   1730 HH22 ARG    89      14.238   6.540  18.034  1.00  0.00      PROB H
ATOM   1731  C   ARG    89      10.802   0.831  19.540  1.00  0.00      PROB C
ATOM   1732  O   ARG    89      11.912   0.665  20.043  1.00  0.00      PROB O
ATOM   1733  N   LYS    90       9.917  -0.164  19.344  1.00  0.00      PROB N
ATOM   1734  HN  LYS    90       9.007   0.049  18.997  1.00  0.00      PROB H
ATOM   1735  CA  LYS    90      10.184  -1.577  19.646  1.00  0.00      PROB C
ATOM   1736  HA  LYS    90      10.347  -1.680  20.707  1.00  0.00      PROB H
ATOM   1737  CB  LYS    90       9.092  -2.568  19.182  1.00  0.00      PROB C
ATOM   1738  HB1 LYS    90       9.569  -3.527  18.847  1.00  0.00      PROB H
ATOM   1739  HB2 LYS    90       8.579  -2.185  18.281  1.00  0.00      PROB H
ATOM   1740  CG  LYS    90       8.070  -3.064  20.205  1.00  0.00      PROB C
ATOM   1741  HG1 LYS    90       8.500  -2.960  21.226  1.00  0.00      PROB H
ATOM   1742  HG2 LYS    90       7.905  -4.153  20.041  1.00  0.00      PROB H
ATOM   1743  CD  LYS    90       6.717  -2.348  20.082  1.00  0.00      PROB C
ATOM   1744  HD1 LYS    90       6.042  -2.880  19.378  1.00  0.00      PROB H
ATOM   1745  HD2 LYS    90       6.965  -1.384  19.593  1.00  0.00      PROB H
ATOM   1746  CE  LYS    90       6.069  -1.950  21.394  1.00  0.00      PROB C
ATOM   1747  HE1 LYS    90       5.576  -0.955  21.297  1.00  0.00      PROB H
ATOM   1748  HE2 LYS    90       6.797  -1.898  22.229  1.00  0.00      PROB H
ATOM   1749  NZ  LYS    90       5.016  -2.922  21.755  1.00  0.00      PROB N
ATOM   1750  HZ1 LYS    90       5.424  -3.876  21.886  1.00  0.00      PROB H
ATOM   1751  HZ2 LYS    90       4.259  -2.969  21.049  1.00  0.00      PROB H
ATOM   1752  HZ3 LYS    90       4.595  -2.673  22.679  1.00  0.00      PROB H
ATOM   1753  C   LYS    90      11.488  -2.043  18.990  1.00  0.00      PROB C
ATOM   1754  O   LYS    90      12.258  -2.793  19.582  1.00  0.00      PROB O
ATOM   1755  N   LYS    91      11.717  -1.601  17.748  1.00  0.00      PROB N
ATOM   1756  HN  LYS    91      11.027  -1.032  17.310  1.00  0.00      PROB H
ATOM   1757  CA  LYS    91      12.997  -1.769  17.085  1.00  0.00      PROB C
ATOM   1758  HA  LYS    91      13.504  -2.630  17.499  1.00  0.00      PROB H
ATOM   1759  CB  LYS    91      12.788  -1.957  15.576  1.00  0.00      PROB C
ATOM   1760  HB1 LYS    91      13.718  -2.246  15.049  1.00  0.00      PROB H
ATOM   1761  HB2 LYS    91      12.492  -0.948  15.189  1.00  0.00      PROB H
ATOM   1762  CG  LYS    91      11.648  -2.886  15.176  1.00  0.00      PROB C
ATOM   1763  HG1 LYS    91      10.818  -2.856  15.919  1.00  0.00      PROB H
ATOM   1764  HG2 LYS    91      11.998  -3.942  15.186  1.00  0.00      PROB H
ATOM   1765  CD  LYS    91      10.987  -2.517  13.841  1.00  0.00      PROB C
ATOM   1766  HD1 LYS    91      11.112  -1.422  13.684  1.00  0.00      PROB H
ATOM   1767  HD2 LYS    91       9.894  -2.681  13.931  1.00  0.00      PROB H
ATOM   1768  CE  LYS    91      11.529  -3.246  12.621  1.00  0.00      PROB C
ATOM   1769  HE1 LYS    91      12.556  -3.626  12.805  1.00  0.00      PROB H
ATOM   1770  HE2 LYS    91      11.560  -2.543  11.757  1.00  0.00      PROB H
ATOM   1771  NZ  LYS    91      10.665  -4.380  12.199  1.00  0.00      PROB N
ATOM   1772  HZ1 LYS    91       9.714  -4.048  11.945  1.00  0.00      PROB H
ATOM   1773  HZ2 LYS    91      10.563  -5.033  13.008  1.00  0.00      PROB H
ATOM   1774  HZ3 LYS    91      11.070  -4.936  11.422  1.00  0.00      PROB H
ATOM   1775  C   LYS    91      13.837  -0.527  17.401  1.00  0.00      PROB C
ATOM   1776  O   LYS    91      13.663   0.102  18.448  1.00  0.00      PROB O
ATOM   1777  N   GLY    92      14.696  -0.152  16.446  1.00  0.00      PROB N
ATOM   1778  HN  GLY    92      14.756  -0.672  15.601  1.00  0.00      PROB H
ATOM   1779  CA  GLY    92      15.687   0.896  16.617  1.00  0.00      PROB C
ATOM   1780  HA1 GLY    92      15.726   1.226  17.647  1.00  0.00      PROB H
ATOM   1781  HA2 GLY    92      15.468   1.684  15.919  1.00  0.00      PROB H
ATOM   1782  C   GLY    92      17.035   0.301  16.255  1.00  0.00      PROB C
ATOM   1783  O   GLY    92      17.182  -0.291  15.185  1.00  0.00      PROB O
ATOM   1784  N   PHE    93      18.006   0.442  17.166  1.00  0.00      PROB N
ATOM   1785  HN  PHE    93      17.895   0.825  18.082  1.00  0.00      PROB H
ATOM   1786  CA  PHE    93      19.333  -0.140  17.025  1.00  0.00      PROB C
ATOM   1787  HA  PHE    93      19.259  -1.111  16.558  1.00  0.00      PROB H
ATOM   1788  CB  PHE    93      20.258   0.777  16.226  1.00  0.00      PROB C
ATOM   1789  HB1 PHE    93      21.271   0.318  16.158  1.00  0.00      PROB H
ATOM   1790  HB2 PHE    93      20.369   1.746  16.761  1.00  0.00      PROB H
ATOM   1791  CG  PHE    93      19.764   1.049  14.827  1.00  0.00      PROB C
ATOM   1792  CD1 PHE    93      18.994   2.176  14.544  1.00  0.00      PROB C
ATOM   1793  HD1 PHE    93      18.758   2.868  15.340  1.00  0.00      PROB H
ATOM   1794  CE1 PHE    93      18.553   2.418  13.246  1.00  0.00      PROB C
ATOM   1795  HE1 PHE    93      17.980   3.312  13.039  1.00  0.00      PROB H
ATOM   1796  CZ  PHE    93      18.853   1.534  12.224  1.00  0.00      PROB C
ATOM   1797  HZ  PHE    93      18.510   1.729  11.216  1.00  0.00      PROB H
ATOM   1798  CD2 PHE    93      20.022   0.147  13.797  1.00  0.00      PROB C
ATOM   1799  HD2 PHE    93      20.581  -0.751  14.023  1.00  0.00      PROB H
ATOM   1800  CE2 PHE    93      19.581   0.396  12.500  1.00  0.00      PROB C
ATOM   1801  HE2 PHE    93      19.797  -0.315  11.714  1.00  0.00      PROB H
ATOM   1802  C   PHE    93      19.920  -0.365  18.414  1.00  0.00      PROB C
ATOM   1803  OT1 PHE    93      19.222  -0.040  19.411  1.00  0.00      PROB O
ATOM   1804  OT2 PHE    93      21.074  -0.866  18.494  1.00  0.00      PROB O
TER
ATOM   1805  N   GLY     2      19.848  -7.472   0.309  1.00  0.00      PROC N
ATOM   1806  HT1 GLY     2      18.875  -7.136   0.467  1.00  0.00      PROC H
ATOM   1807  HT2 GLY     2      20.080  -7.377  -0.708  1.00  0.00      PROC H
ATOM   1808  HT3 GLY     2      20.485  -6.821   0.814  1.00  0.00      PROC H
ATOM   1809  CA  GLY     2      20.040  -8.853   0.791  1.00  0.00      PROC C
ATOM   1810  HA1 GLY     2      19.281  -9.457   0.316  1.00  0.00      PROC H
ATOM   1811  HA2 GLY     2      19.995  -8.859   1.870  1.00  0.00      PROC H
ATOM   1812  C   GLY     2      21.388  -9.433   0.356  1.00  0.00      PROC C
ATOM   1813  O   GLY     2      22.074  -8.875  -0.491  1.00  0.00      PROC O
ATOM   1814  N   ARG     3      21.738 -10.582   0.942  1.00  0.00      PROC N
ATOM   1815  HN  ARG     3      21.164 -11.012   1.633  1.00  0.00      PROC H
ATOM   1816  CA  ARG     3      22.959 -11.296   0.630  1.00  0.00      PROC C
ATOM   1817  HA  ARG     3      23.809 -10.650   0.796  1.00  0.00      PROC H
ATOM   1818  CB  ARG     3      23.041 -12.609   1.420  1.00  0.00      PROC C
ATOM   1819  HB1 ARG     3      23.947 -13.169   1.079  1.00  0.00      PROC H
ATOM   1820  HB2 ARG     3      22.161 -13.254   1.193  1.00  0.00      PROC H
ATOM   1821  CG  ARG     3      23.157 -12.431   2.927  1.00  0.00      PROC C
ATOM   1822  HG1 ARG     3      23.404 -13.405   3.408  1.00  0.00      PROC H
ATOM   1823  HG2 ARG     3      22.192 -12.087   3.363  1.00  0.00      PROC H
ATOM   1824  CD  ARG     3      24.238 -11.407   3.238  1.00  0.00      PROC C
ATOM   1825  HD1 ARG     3      23.943 -10.423   2.809  1.00  0.00      PROC H
ATOM   1826  HD2 ARG     3      25.193 -11.694   2.735  1.00  0.00      PROC H
ATOM   1827  NE  ARG     3      24.513 -11.103   4.642  1.00  0.00      PROC N
ATOM   1828  HE  ARG     3      24.315 -10.189   4.993  1.00  0.00      PROC H
ATOM   1829  CZ  ARG     3      25.290 -11.835   5.455  1.00  0.00      PROC C
ATOM   1830  NH1 ARG     3      25.864 -12.964   5.035  1.00  0.00      PROC N
ATOM   1831 HH11 ARG     3      25.924 -13.155   4.070  1.00  0.00      PROC H
ATOM   1832 HH12 ARG     3      26.352 -13.546   5.699  1.00  0.00      PROC H
ATOM   1833  NH2 ARG     3      25.474 -11.428   6.702  1.00  0.00      PROC N
ATOM   1834 HH21 ARG     3      25.334 -10.474   6.910  1.00  0.00      PROC H
ATOM   1835 HH22 ARG     3      26.136 -11.961   7.258  1.00  0.00      PROC H
ATOM   1836  C   ARG     3      22.993 -11.586  -0.858  1.00  0.00      PROC C
ATOM   1837  O   ARG     3      24.082 -11.623  -1.415  1.00  0.00      PROC O
ATOM   1838  N   LYS     4      21.813 -11.765  -1.480  1.00  0.00      PROC N
ATOM   1839  HN  LYS     4      20.948 -11.703  -0.999  1.00  0.00      PROC H
ATOM   1840  CA  LYS     4      21.726 -12.088  -2.899  1.00  0.00      PROC C
ATOM   1841  HA  LYS     4      22.586 -11.667  -3.397  1.00  0.00      PROC H
ATOM   1842  CB  LYS     4      21.678 -13.602  -3.138  1.00  0.00      PROC C
ATOM   1843  HB1 LYS     4      21.610 -13.773  -4.243  1.00  0.00      PROC H
ATOM   1844  HB2 LYS     4      20.763 -14.050  -2.689  1.00  0.00      PROC H
ATOM   1845  CG  LYS     4      22.902 -14.379  -2.666  1.00  0.00      PROC C
ATOM   1846  HG1 LYS     4      22.752 -14.645  -1.594  1.00  0.00      PROC H
ATOM   1847  HG2 LYS     4      23.782 -13.695  -2.738  1.00  0.00      PROC H
ATOM   1848  CD  LYS     4      23.239 -15.621  -3.488  1.00  0.00      PROC C
ATOM   1849  HD1 LYS     4      23.653 -15.302  -4.472  1.00  0.00      PROC H
ATOM   1850  HD2 LYS     4      22.305 -16.190  -3.696  1.00  0.00      PROC H
ATOM   1851  CE  LYS     4      24.193 -16.566  -2.785  1.00  0.00      PROC C
ATOM   1852  HE1 LYS     4      24.591 -17.321  -3.494  1.00  0.00      PROC H
ATOM   1853  HE2 LYS     4      23.655 -17.075  -1.959  1.00  0.00      PROC H
ATOM   1854  NZ  LYS     4      25.325 -15.852  -2.151  1.00  0.00      PROC N
ATOM   1855  HZ1 LYS     4      24.978 -15.153  -1.473  1.00  0.00      PROC H
ATOM   1856  HZ2 LYS     4      25.876 -15.373  -2.892  1.00  0.00      PROC H
ATOM   1857  HZ3 LYS     4      25.955 -16.514  -1.639  1.00  0.00      PROC H
ATOM   1858  C   LYS     4      20.496 -11.458  -3.544  1.00  0.00      PROC C
ATOM   1859  O   LYS     4      19.459 -11.264  -2.909  1.00  0.00      PROC O
ATOM   1860  N   LYS     5      20.638 -11.143  -4.835  1.00  0.00      PROC N
ATOM   1861  HN  LYS     5      21.491 -11.349  -5.321  1.00  0.00      PROC H
ATOM   1862  CA  LYS     5      19.537 -10.614  -5.619  1.00  0.00      PROC C
ATOM   1863  HA  LYS     5      19.038  -9.834  -5.063  1.00  0.00      PROC H
ATOM   1864  CB  LYS     5      20.027 -10.094  -6.967  1.00  0.00      PROC C
ATOM   1865  HB1 LYS     5      20.639 -10.870  -7.487  1.00  0.00      PROC H
ATOM   1866  HB2 LYS     5      20.718  -9.242  -6.773  1.00  0.00      PROC H
ATOM   1867  CG  LYS     5      18.899  -9.652  -7.881  1.00  0.00      PROC C
ATOM   1868  HG1 LYS     5      18.056  -9.268  -7.258  1.00  0.00      PROC H
ATOM   1869  HG2 LYS     5      18.523 -10.534  -8.451  1.00  0.00      PROC H
ATOM   1870  CD  LYS     5      19.331  -8.532  -8.813  1.00  0.00      PROC C
ATOM   1871  HD1 LYS     5      20.081  -8.936  -9.528  1.00  0.00      PROC H
ATOM   1872  HD2 LYS     5      19.841  -7.726  -8.233  1.00  0.00      PROC H
ATOM   1873  CE  LYS     5      18.182  -7.907  -9.579  1.00  0.00      PROC C
ATOM   1874  HE1 LYS     5      18.567  -7.132 -10.280  1.00  0.00      PROC H
ATOM   1875  HE2 LYS     5      17.452  -7.432  -8.886  1.00  0.00      PROC H
ATOM   1876  NZ  LYS     5      17.463  -8.926 -10.377  1.00  0.00      PROC N
ATOM   1877  HZ1 LYS     5      17.012  -9.630  -9.761  1.00  0.00      PROC H
ATOM   1878  HZ2 LYS     5      18.169  -9.442 -10.969  1.00  0.00      PROC H
ATOM   1879  HZ3 LYS     5      16.745  -8.506 -11.001  1.00  0.00      PROC H
ATOM   1880  C   LYS     5      18.547 -11.738  -5.878  1.00  0.00      PROC C
ATOM   1881  O   LYS     5      18.938 -12.766  -6.404  1.00  0.00      PROC O
ATOM   1882  N   ILE     6      17.272 -11.530  -5.517  1.00  0.00      PROC N
ATOM   1883  HN  ILE     6      16.966 -10.694  -5.082  1.00  0.00      PROC H
ATOM   1884  CA  ILE     6      16.250 -12.519  -5.817  1.00  0.00      PROC C
ATOM   1885  HA  ILE     6      16.716 -13.459  -6.085  1.00  0.00      PROC H
ATOM   1886  CB  ILE     6      15.355 -12.818  -4.593  1.00  0.00      PROC C
ATOM   1887  HB  ILE     6      14.649 -13.625  -4.903  1.00  0.00      PROC H
ATOM   1888  CG2 ILE     6      16.196 -13.350  -3.447  1.00  0.00      PROC C
ATOM   1889 HG21 ILE     6      16.840 -12.556  -3.013  1.00  0.00      PROC H
ATOM   1890 HG22 ILE     6      16.860 -14.169  -3.805  1.00  0.00      PROC H
ATOM   1891 HG23 ILE     6      15.549 -13.776  -2.652  1.00  0.00      PROC H
ATOM   1892  CG1 ILE     6      14.503 -11.628  -4.160  1.00  0.00      PROC C
ATOM   1893 HG11 ILE     6      14.093 -11.091  -5.046  1.00  0.00      PROC H
ATOM   1894 HG12 ILE     6      15.144 -10.903  -3.609  1.00  0.00      PROC H
ATOM   1895  CD  ILE     6      13.319 -12.031  -3.306  1.00  0.00      PROC C
ATOM   1896  HD1 ILE     6      13.671 -12.610  -2.430  1.00  0.00      PROC H
ATOM   1897  HD2 ILE     6      12.629 -12.681  -3.886  1.00  0.00      PROC H
ATOM   1898  HD3 ILE     6      12.750 -11.147  -2.950  1.00  0.00      PROC H
ATOM   1899  C   ILE     6      15.436 -12.091  -7.030  1.00  0.00      PROC C
ATOM   1900  O   ILE     6      15.324 -10.892  -7.321  1.00  0.00      PROC O
ATOM   1901  N   GLN     7      14.906 -13.097  -7.735  1.00  0.00      PROC N
ATOM   1902  HN  GLN     7      15.151 -14.046  -7.563  1.00  0.00      PROC H
ATOM   1903  CA  GLN     7      13.930 -12.855  -8.784  1.00  0.00      PROC C
ATOM   1904  HA  GLN     7      14.210 -11.974  -9.347  1.00  0.00      PROC H
ATOM   1905  CB  GLN     7      13.799 -14.062  -9.720  1.00  0.00      PROC C
ATOM   1906  HB1 GLN     7      12.873 -13.998 -10.340  1.00  0.00      PROC H
ATOM   1907  HB2 GLN     7      13.685 -14.979  -9.094  1.00  0.00      PROC H
ATOM   1908  CG  GLN     7      15.007 -14.271 -10.636  1.00  0.00      PROC C
ATOM   1909  HG1 GLN     7      14.900 -15.218 -11.211  1.00  0.00      PROC H
ATOM   1910  HG2 GLN     7      15.946 -14.343 -10.052  1.00  0.00      PROC H
ATOM   1911  CD  GLN     7      15.137 -13.128 -11.609  1.00  0.00      PROC C
ATOM   1912  OE1 GLN     7      16.124 -12.392 -11.614  1.00  0.00      PROC O
ATOM   1913  NE2 GLN     7      14.096 -12.930 -12.402  1.00  0.00      PROC N
ATOM   1914 HE21 GLN     7      14.232 -12.324 -13.172  1.00  0.00      PROC H
ATOM   1915 HE22 GLN     7      13.387 -13.643 -12.455  1.00  0.00      PROC H
ATOM   1916  C   GLN     7      12.568 -12.602  -8.156  1.00  0.00      PROC C
ATOM   1917  O   GLN     7      12.185 -13.266  -7.208  1.00  0.00      PROC O
ATOM   1918  N   ILE     8      11.819 -11.658  -8.719  1.00  0.00      PROC N
ATOM   1919  HN  ILE     8      12.116 -11.120  -9.501  1.00  0.00      PROC H
ATOM   1920  CA  ILE     8      10.427 -11.526  -8.328  1.00  0.00      PROC C
ATOM   1921  HA  ILE     8      10.340 -11.635  -7.257  1.00  0.00      PROC H
ATOM   1922  CB  ILE     8       9.871 -10.140  -8.702  1.00  0.00      PROC C
ATOM   1923  HB  ILE     8       9.829 -10.058  -9.820  1.00  0.00      PROC H
ATOM   1924  CG2 ILE     8       8.443  -9.988  -8.188  1.00  0.00      PROC C
ATOM   1925 HG21 ILE     8       8.361 -10.245  -7.112  1.00  0.00      PROC H
ATOM   1926 HG22 ILE     8       7.757 -10.630  -8.773  1.00  0.00      PROC H
ATOM   1927 HG23 ILE     8       8.095  -8.941  -8.326  1.00  0.00      PROC H
ATOM   1928  CG1 ILE     8      10.783  -9.005  -8.229  1.00  0.00      PROC C
ATOM   1929 HG11 ILE     8      10.257  -8.042  -8.432  1.00  0.00      PROC H
ATOM   1930 HG12 ILE     8      11.704  -8.988  -8.856  1.00  0.00      PROC H
ATOM   1931  CD  ILE     8      11.177  -9.081  -6.776  1.00  0.00      PROC C
ATOM   1932  HD1 ILE     8      11.841  -9.950  -6.576  1.00  0.00      PROC H
ATOM   1933  HD2 ILE     8      10.278  -9.172  -6.129  1.00  0.00      PROC H
ATOM   1934  HD3 ILE     8      11.717  -8.155  -6.476  1.00  0.00      PROC H
ATOM   1935  C   ILE     8       9.632 -12.666  -8.971  1.00  0.00      PROC C
ATOM   1936  O   ILE     8       9.270 -12.585 -10.132  1.00  0.00      PROC O
ATOM   1937  N   GLN     9       9.373 -13.720  -8.187  1.00  0.00      PROC N
ATOM   1938  HN  GLN     9       9.748 -13.769  -7.265  1.00  0.00      PROC H
ATOM   1939  CA  GLN     9       8.581 -14.884  -8.579  1.00  0.00      PROC C
ATOM   1940  HA  GLN     9       7.703 -14.552  -9.117  1.00  0.00      PROC H
ATOM   1941  CB  GLN     9       9.442 -15.815  -9.436  1.00  0.00      PROC C
ATOM   1942  HB1 GLN     9       9.816 -15.235 -10.314  1.00  0.00      PROC H
ATOM   1943  HB2 GLN     9       8.831 -16.661  -9.828  1.00  0.00      PROC H
ATOM   1944  CG  GLN     9      10.622 -16.387  -8.657  1.00  0.00      PROC C
ATOM   1945  HG1 GLN     9      10.232 -17.112  -7.903  1.00  0.00      PROC H
ATOM   1946  HG2 GLN     9      11.139 -15.573  -8.101  1.00  0.00      PROC H
ATOM   1947  CD  GLN     9      11.691 -17.092  -9.453  1.00  0.00      PROC C
ATOM   1948  OE1 GLN     9      11.733 -17.023 -10.685  1.00  0.00      PROC O
ATOM   1949  NE2 GLN     9      12.587 -17.759  -8.732  1.00  0.00      PROC N
ATOM   1950 HE21 GLN     9      13.269 -18.270  -9.269  1.00  0.00      PROC H
ATOM   1951 HE22 GLN     9      12.429 -17.880  -7.758  1.00  0.00      PROC H
ATOM   1952  C   GLN     9       8.133 -15.587  -7.300  1.00  0.00      PROC C
ATOM   1953  O   GLN     9       8.810 -15.451  -6.275  1.00  0.00      PROC O
ATOM   1954  N   ARG    10       7.025 -16.350  -7.348  1.00  0.00      PROC N
ATOM   1955  HN  ARG    10       6.539 -16.513  -8.202  1.00  0.00      PROC H
ATOM   1956  CA  ARG    10       6.445 -16.958  -6.152  1.00  0.00      PROC C
ATOM   1957  HA  ARG    10       6.138 -16.157  -5.495  1.00  0.00      PROC H
ATOM   1958  CB  ARG    10       5.207 -17.803  -6.498  1.00  0.00      PROC C
ATOM   1959  HB1 ARG    10       5.450 -18.492  -7.338  1.00  0.00      PROC H
ATOM   1960  HB2 ARG    10       4.426 -17.096  -6.866  1.00  0.00      PROC H
ATOM   1961  CG  ARG    10       4.655 -18.618  -5.337  1.00  0.00      PROC C
ATOM   1962  HG1 ARG    10       4.743 -17.963  -4.433  1.00  0.00      PROC H
ATOM   1963  HG2 ARG    10       5.289 -19.509  -5.128  1.00  0.00      PROC H
ATOM   1964  CD  ARG    10       3.183 -18.988  -5.401  1.00  0.00      PROC C
ATOM   1965  HD1 ARG    10       2.649 -18.317  -6.117  1.00  0.00      PROC H
ATOM   1966  HD2 ARG    10       2.730 -18.842  -4.390  1.00  0.00      PROC H
ATOM   1967  NE  ARG    10       2.957 -20.378  -5.780  1.00  0.00      PROC N
ATOM   1968  HE  ARG    10       3.730 -21.005  -5.921  1.00  0.00      PROC H
ATOM   1969  CZ  ARG    10       1.759 -20.958  -5.913  1.00  0.00      PROC C
ATOM   1970  NH1 ARG    10       0.655 -20.260  -5.697  1.00  0.00      PROC N
ATOM   1971 HH11 ARG    10       0.683 -19.300  -5.440  1.00  0.00      PROC H
ATOM   1972 HH12 ARG    10      -0.224 -20.701  -5.840  1.00  0.00      PROC H
ATOM   1973  NH2 ARG    10       1.666 -22.232  -6.269  1.00  0.00      PROC N
ATOM   1974 HH21 ARG    10       2.533 -22.734  -6.323  1.00  0.00      PROC H
ATOM   1975 HH22 ARG    10       0.837 -22.724  -6.015  1.00  0.00      PROC H
ATOM   1976  C   ARG    10       7.472 -17.794  -5.378  1.00  0.00      PROC C
ATOM   1977  O   ARG    10       8.153 -18.624  -5.972  1.00  0.00      PROC O
ATOM   1978  N   ILE    11       7.558 -17.564  -4.053  1.00  0.00      PROC N
ATOM   1979  HN  ILE    11       7.009 -16.838  -3.638  1.00  0.00      PROC H
ATOM   1980  CA  ILE    11       8.385 -18.320  -3.115  1.00  0.00      PROC C
ATOM   1981  HA  ILE    11       9.331 -18.538  -3.589  1.00  0.00      PROC H
ATOM   1982  CB  ILE    11       8.627 -17.534  -1.802  1.00  0.00      PROC C
ATOM   1983  HB  ILE    11       7.618 -17.278  -1.392  1.00  0.00      PROC H
ATOM   1984  CG2 ILE    11       9.322 -18.413  -0.748  1.00  0.00      PROC C
ATOM   1985 HG21 ILE    11      10.292 -18.788  -1.138  1.00  0.00      PROC H
ATOM   1986 HG22 ILE    11       8.703 -19.289  -0.462  1.00  0.00      PROC H
ATOM   1987 HG23 ILE    11       9.520 -17.845   0.181  1.00  0.00      PROC H
ATOM   1988  CG1 ILE    11       9.336 -16.191  -2.045  1.00  0.00      PROC C
ATOM   1989 HG11 ILE    11       8.795 -15.626  -2.838  1.00  0.00      PROC H
ATOM   1990 HG12 ILE    11      10.357 -16.407  -2.436  1.00  0.00      PROC H
ATOM   1991  CD  ILE    11       9.434 -15.311  -0.809  1.00  0.00      PROC C
ATOM   1992  HD1 ILE    11      10.080 -15.769  -0.029  1.00  0.00      PROC H
ATOM   1993  HD2 ILE    11       8.423 -15.140  -0.379  1.00  0.00      PROC H
ATOM   1994  HD3 ILE    11       9.864 -14.325  -1.085  1.00  0.00      PROC H
ATOM   1995  C   ILE    11       7.684 -19.645  -2.804  1.00  0.00      PROC C
ATOM   1996  O   ILE    11       6.524 -19.645  -2.377  1.00  0.00      PROC O
ATOM   1997  N   THR    12       8.410 -20.761  -2.977  1.00  0.00      PROC N
ATOM   1998  HN  THR    12       9.346 -20.731  -3.332  1.00  0.00      PROC H
ATOM   1999  CA  THR    12       7.813 -22.086  -2.835  1.00  0.00      PROC C
ATOM   2000  HA  THR    12       6.752 -22.010  -3.034  1.00  0.00      PROC H
ATOM   2001  CB  THR    12       8.328 -23.073  -3.892  1.00  0.00      PROC C
ATOM   2002  HB  THR    12       7.964 -24.095  -3.633  1.00  0.00      PROC H
ATOM   2003  OG1 THR    12       9.752 -23.067  -3.832  1.00  0.00      PROC O
ATOM   2004  HG1 THR    12      10.011 -23.995  -3.894  1.00  0.00      PROC H
ATOM   2005  CG2 THR    12       7.888 -22.726  -5.298  1.00  0.00      PROC C
ATOM   2006 HG21 THR    12       8.281 -21.731  -5.598  1.00  0.00      PROC H
ATOM   2007 HG22 THR    12       6.779 -22.694  -5.342  1.00  0.00      PROC H
ATOM   2008 HG23 THR    12       8.253 -23.489  -6.019  1.00  0.00      PROC H
ATOM   2009  C   THR    12       7.880 -22.566  -1.380  1.00  0.00      PROC C
ATOM   2010  O   THR    12       6.919 -23.139  -0.867  1.00  0.00      PROC O
ATOM   2011  N   ASP    13       9.003 -22.304  -0.706  1.00  0.00      PROC N
ATOM   2012  HN  ASP    13       9.781 -21.881  -1.152  1.00  0.00      PROC H
ATOM   2013  CA  ASP    13       9.151 -22.705   0.682  1.00  0.00      PROC C
ATOM   2014  HA  ASP    13       8.845 -23.741   0.764  1.00  0.00      PROC H
ATOM   2015  CB  ASP    13      10.610 -22.614   1.145  1.00  0.00      PROC C
ATOM   2016  HB1 ASP    13      11.008 -21.594   0.973  1.00  0.00      PROC H
ATOM   2017  HB2 ASP    13      11.218 -23.332   0.557  1.00  0.00      PROC H
ATOM   2018  CG  ASP    13      10.780 -22.938   2.625  1.00  0.00      PROC C
ATOM   2019  OD1 ASP    13      10.257 -22.163   3.455  1.00  0.00      PROC O
ATOM   2020  OD2 ASP    13      11.370 -24.021   2.947  1.00  0.00      PROC O
ATOM   2021  C   ASP    13       8.187 -21.884   1.535  1.00  0.00      PROC C
ATOM   2022  O   ASP    13       8.291 -20.665   1.582  1.00  0.00      PROC O
ATOM   2023  N   GLU    14       7.274 -22.581   2.215  1.00  0.00      PROC N
ATOM   2024  HN  GLU    14       7.238 -23.570   2.120  1.00  0.00      PROC H
ATOM   2025  CA  GLU    14       6.152 -22.001   2.937  1.00  0.00      PROC C
ATOM   2026  HA  GLU    14       5.560 -21.396   2.264  1.00  0.00      PROC H
ATOM   2027  CB  GLU    14       5.292 -23.113   3.545  1.00  0.00      PROC C
ATOM   2028  HB1 GLU    14       4.525 -22.683   4.234  1.00  0.00      PROC H
ATOM   2029  HB2 GLU    14       5.944 -23.772   4.164  1.00  0.00      PROC H
ATOM   2030  CG  GLU    14       4.588 -23.982   2.513  1.00  0.00      PROC C
ATOM   2031  HG1 GLU    14       4.244 -24.919   3.007  1.00  0.00      PROC H
ATOM   2032  HG2 GLU    14       5.268 -24.271   1.684  1.00  0.00      PROC H
ATOM   2033  CD  GLU    14       3.347 -23.364   1.889  1.00  0.00      PROC C
ATOM   2034  OE1 GLU    14       2.979 -22.230   2.291  1.00  0.00      PROC O
ATOM   2035  OE2 GLU    14       2.748 -24.023   1.005  1.00  0.00      PROC O
ATOM   2036  C   GLU    14       6.650 -21.113   4.074  1.00  0.00      PROC C
ATOM   2037  O   GLU    14       6.083 -20.051   4.344  1.00  0.00      PROC O
ATOM   2038  N   ARG    15       7.689 -21.588   4.770  1.00  0.00      PROC N
ATOM   2039  HN  ARG    15       8.188 -22.395   4.454  1.00  0.00      PROC H
ATOM   2040  CA  ARG    15       8.218 -20.858   5.910  1.00  0.00      PROC C
ATOM   2041  HA  ARG    15       7.396 -20.552   6.545  1.00  0.00      PROC H
ATOM   2042  CB  ARG    15       9.148 -21.761   6.726  1.00  0.00      PROC C
ATOM   2043  HB1 ARG    15       9.725 -22.411   6.031  1.00  0.00      PROC H
ATOM   2044  HB2 ARG    15       8.486 -22.449   7.307  1.00  0.00      PROC H
ATOM   2045  CG  ARG    15      10.066 -21.026   7.691  1.00  0.00      PROC C
ATOM   2046  HG1 ARG    15      10.309 -21.729   8.525  1.00  0.00      PROC H
ATOM   2047  HG2 ARG    15       9.540 -20.159   8.147  1.00  0.00      PROC H
ATOM   2048  CD  ARG    15      11.393 -20.586   7.074  1.00  0.00      PROC C
ATOM   2049  HD1 ARG    15      12.008 -20.193   7.921  1.00  0.00      PROC H
ATOM   2050  HD2 ARG    15      11.264 -19.746   6.365  1.00  0.00      PROC H
ATOM   2051  NE  ARG    15      12.167 -21.644   6.422  1.00  0.00      PROC N
ATOM   2052  HE  ARG    15      11.711 -22.514   6.232  1.00  0.00      PROC H
ATOM   2053  CZ  ARG    15      13.378 -21.492   5.883  1.00  0.00      PROC C
ATOM   2054  NH1 ARG    15      13.982 -20.316   5.925  1.00  0.00      PROC N
ATOM   2055 HH11 ARG    15      13.562 -19.561   6.400  1.00  0.00      PROC H
ATOM   2056 HH12 ARG    15      14.900 -20.250   5.532  1.00  0.00      PROC H
ATOM   2057  NH2 ARG    15      13.983 -22.528   5.324  1.00  0.00      PROC N
ATOM   2058 HH21 ARG    15      13.408 -23.300   5.055  1.00  0.00      PROC H
ATOM   2059 HH22 ARG    15      14.806 -22.352   4.786  1.00  0.00      PROC H
ATOM   2060  C   ARG    15       8.872 -19.574   5.403  1.00  0.00      PROC C
ATOM   2061  O   ARG    15       8.631 -18.491   5.941  1.00  0.00      PROC O
ATOM   2062  N   ASN    16       9.688 -19.719   4.352  1.00  0.00      PROC N
ATOM   2063  HN  ASN    16       9.838 -20.643   3.946  1.00  0.00      PROC H
ATOM   2064  CA  ASN    16      10.393 -18.583   3.797  1.00  0.00      PROC C
ATOM   2065  HA  ASN    16      10.979 -18.155   4.600  1.00  0.00      PROC H
ATOM   2066  CB  ASN    16      11.300 -18.948   2.623  1.00  0.00      PROC C
ATOM   2067  HB1 ASN    16      10.701 -19.297   1.755  1.00  0.00      PROC H
ATOM   2068  HB2 ASN    16      11.951 -19.796   2.935  1.00  0.00      PROC H
ATOM   2069  CG  ASN    16      12.192 -17.783   2.244  1.00  0.00      PROC C
ATOM   2070  OD1 ASN    16      12.455 -16.908   3.071  1.00  0.00      PROC O
ATOM   2071  ND2 ASN    16      12.678 -17.780   1.011  1.00  0.00      PROC N
ATOM   2072 HD21 ASN    16      13.230 -16.996   0.733  1.00  0.00      PROC H
ATOM   2073 HD22 ASN    16      12.432 -18.510   0.366  1.00  0.00      PROC H
ATOM   2074  C   ASN    16       9.359 -17.539   3.393  1.00  0.00      PROC C
ATOM   2075  O   ASN    16       9.470 -16.404   3.820  1.00  0.00      PROC O
ATOM   2076  N   ARG    17       8.347 -17.980   2.627  1.00  0.00      PROC N
ATOM   2077  HN  ARG    17       8.310 -18.957   2.372  1.00  0.00      PROC H
ATOM   2078  CA  ARG    17       7.268 -17.151   2.127  1.00  0.00      PROC C
ATOM   2079  HA  ARG    17       7.686 -16.430   1.442  1.00  0.00      PROC H
ATOM   2080  CB  ARG    17       6.212 -18.005   1.426  1.00  0.00      PROC C
ATOM   2081  HB1 ARG    17       5.706 -18.700   2.135  1.00  0.00      PROC H
ATOM   2082  HB2 ARG    17       6.770 -18.658   0.713  1.00  0.00      PROC H
ATOM   2083  CG  ARG    17       5.191 -17.190   0.652  1.00  0.00      PROC C
ATOM   2084  HG1 ARG    17       5.751 -16.377   0.130  1.00  0.00      PROC H
ATOM   2085  HG2 ARG    17       4.442 -16.705   1.317  1.00  0.00      PROC H
ATOM   2086  CD  ARG    17       4.546 -18.035  -0.424  1.00  0.00      PROC C
ATOM   2087  HD1 ARG    17       5.288 -18.750  -0.806  1.00  0.00      PROC H
ATOM   2088  HD2 ARG    17       4.163 -17.405  -1.261  1.00  0.00      PROC H
ATOM   2089  NE  ARG    17       3.441 -18.791   0.128  1.00  0.00      PROC N
ATOM   2090  HE  ARG    17       3.162 -18.666   1.074  1.00  0.00      PROC H
ATOM   2091  CZ  ARG    17       2.724 -19.697  -0.526  1.00  0.00      PROC C
ATOM   2092  NH1 ARG    17       2.999 -20.001  -1.787  1.00  0.00      PROC N
ATOM   2093 HH11 ARG    17       3.938 -19.832  -2.064  1.00  0.00      PROC H
ATOM   2094 HH12 ARG    17       2.570 -20.839  -2.122  1.00  0.00      PROC H
ATOM   2095  NH2 ARG    17       1.730 -20.303   0.100  1.00  0.00      PROC N
ATOM   2096 HH21 ARG    17       1.196 -20.952  -0.435  1.00  0.00      PROC H
ATOM   2097 HH22 ARG    17       1.985 -20.694   0.995  1.00  0.00      PROC H
ATOM   2098  C   ARG    17       6.608 -16.398   3.274  1.00  0.00      PROC C
ATOM   2099  O   ARG    17       6.320 -15.213   3.149  1.00  0.00      PROC O
ATOM   2100  N   GLN    18       6.357 -17.108   4.375  1.00  0.00      PROC N
ATOM   2101  HN  GLN    18       6.541 -18.096   4.422  1.00  0.00      PROC H
ATOM   2102  CA  GLN    18       5.656 -16.522   5.508  1.00  0.00      PROC C
ATOM   2103  HA  GLN    18       4.771 -16.008   5.157  1.00  0.00      PROC H
ATOM   2104  CB  GLN    18       5.237 -17.612   6.497  1.00  0.00      PROC C
ATOM   2105  HB1 GLN    18       4.933 -17.168   7.470  1.00  0.00      PROC H
ATOM   2106  HB2 GLN    18       6.130 -18.251   6.705  1.00  0.00      PROC H
ATOM   2107  CG  GLN    18       4.132 -18.518   5.959  1.00  0.00      PROC C
ATOM   2108  HG1 GLN    18       4.154 -19.479   6.520  1.00  0.00      PROC H
ATOM   2109  HG2 GLN    18       4.278 -18.745   4.884  1.00  0.00      PROC H
ATOM   2110  CD  GLN    18       2.747 -17.923   6.104  1.00  0.00      PROC C
ATOM   2111  OE1 GLN    18       2.533 -16.941   6.806  1.00  0.00      PROC O
ATOM   2112  NE2 GLN    18       1.766 -18.551   5.479  1.00  0.00      PROC N
ATOM   2113 HE21 GLN    18       1.946 -19.502   5.206  1.00  0.00      PROC H
ATOM   2114 HE22 GLN    18       0.836 -18.239   5.636  1.00  0.00      PROC H
ATOM   2115  C   GLN    18       6.558 -15.484   6.148  1.00  0.00      PROC C
ATOM   2116  O   GLN    18       6.065 -14.443   6.591  1.00  0.00      PROC O
ATOM   2117  N   VAL    19       7.856 -15.820   6.207  1.00  0.00      PROC N
ATOM   2118  HN  VAL    19       8.150 -16.735   5.905  1.00  0.00      PROC H
ATOM   2119  CA  VAL    19       8.861 -14.971   6.835  1.00  0.00      PROC C
ATOM   2120  HA  VAL    19       8.495 -14.688   7.813  1.00  0.00      PROC H
ATOM   2121  CB  VAL    19      10.234 -15.666   7.015  1.00  0.00      PROC C
ATOM   2122  HB  VAL    19      10.599 -15.992   6.012  1.00  0.00      PROC H
ATOM   2123  CG1 VAL    19      11.259 -14.706   7.627  1.00  0.00      PROC C
ATOM   2124 HG11 VAL    19      10.866 -14.257   8.564  1.00  0.00      PROC H
ATOM   2125 HG12 VAL    19      11.524 -13.901   6.917  1.00  0.00      PROC H
ATOM   2126 HG13 VAL    19      12.191 -15.256   7.871  1.00  0.00      PROC H
ATOM   2127  CG2 VAL    19      10.144 -16.920   7.885  1.00  0.00      PROC C
ATOM   2128 HG21 VAL    19       9.189 -17.462   7.787  1.00  0.00      PROC H
ATOM   2129 HG22 VAL    19      10.154 -16.621   8.955  1.00  0.00      PROC H
ATOM   2130 HG23 VAL    19      10.993 -17.610   7.702  1.00  0.00      PROC H
ATOM   2131  C   VAL    19       8.993 -13.689   6.012  1.00  0.00      PROC C
ATOM   2132  O   VAL    19       8.934 -12.595   6.562  1.00  0.00      PROC O
ATOM   2133  N   THR    20       9.190 -13.849   4.700  1.00  0.00      PROC N
ATOM   2134  HN  THR    20       9.242 -14.798   4.363  1.00  0.00      PROC H
ATOM   2135  CA  THR    20       9.202 -12.767   3.730  1.00  0.00      PROC C
ATOM   2136  HA  THR    20      10.021 -12.114   3.989  1.00  0.00      PROC H
ATOM   2137  CB  THR    20       9.449 -13.296   2.311  1.00  0.00      PROC C
ATOM   2138  HB  THR    20       8.610 -13.975   2.020  1.00  0.00      PROC H
ATOM   2139  OG1 THR    20      10.643 -14.083   2.364  1.00  0.00      PROC O
ATOM   2140  HG1 THR    20      10.438 -14.911   2.832  1.00  0.00      PROC H
ATOM   2141  CG2 THR    20       9.578 -12.198   1.266  1.00  0.00      PROC C
ATOM   2142 HG21 THR    20      10.363 -11.472   1.555  1.00  0.00      PROC H
ATOM   2143 HG22 THR    20       8.610 -11.666   1.156  1.00  0.00      PROC H
ATOM   2144 HG23 THR    20       9.835 -12.629   0.278  1.00  0.00      PROC H
ATOM   2145  C   THR    20       7.926 -11.923   3.835  1.00  0.00      PROC C
ATOM   2146  O   THR    20       8.012 -10.699   3.932  1.00  0.00      PROC O
ATOM   2147  N   PHE    21       6.763 -12.579   3.876  1.00  0.00      PROC N
ATOM   2148  HN  PHE    21       6.714 -13.582   3.807  1.00  0.00      PROC H
ATOM   2149  CA  PHE    21       5.482 -11.889   3.907  1.00  0.00      PROC C
ATOM   2150  HA  PHE    21       5.399 -11.285   3.014  1.00  0.00      PROC H
ATOM   2151  CB  PHE    21       4.296 -12.867   3.963  1.00  0.00      PROC C
ATOM   2152  HB1 PHE    21       4.458 -13.612   4.772  1.00  0.00      PROC H
ATOM   2153  HB2 PHE    21       4.241 -13.446   3.016  1.00  0.00      PROC H
ATOM   2154  CG  PHE    21       2.943 -12.225   4.191  1.00  0.00      PROC C
ATOM   2155  CD1 PHE    21       2.244 -11.648   3.142  1.00  0.00      PROC C
ATOM   2156  HD1 PHE    21       2.667 -11.660   2.146  1.00  0.00      PROC H
ATOM   2157  CE1 PHE    21       1.003 -11.051   3.353  1.00  0.00      PROC C
ATOM   2158  HE1 PHE    21       0.468 -10.617   2.518  1.00  0.00      PROC H
ATOM   2159  CZ  PHE    21       0.439 -11.049   4.617  1.00  0.00      PROC C
ATOM   2160  HZ  PHE    21      -0.535 -10.603   4.777  1.00  0.00      PROC H
ATOM   2161  CD2 PHE    21       2.378 -12.185   5.459  1.00  0.00      PROC C
ATOM   2162  HD2 PHE    21       2.905 -12.625   6.294  1.00  0.00      PROC H
ATOM   2163  CE2 PHE    21       1.135 -11.599   5.668  1.00  0.00      PROC C
ATOM   2164  HE2 PHE    21       0.697 -11.591   6.658  1.00  0.00      PROC H
ATOM   2165  C   PHE    21       5.437 -10.929   5.092  1.00  0.00      PROC C
ATOM   2166  O   PHE    21       5.131  -9.754   4.891  1.00  0.00      PROC O
ATOM   2167  N   THR    22       5.711 -11.444   6.312  1.00  0.00      PROC N
ATOM   2168  HN  THR    22       5.952 -12.415   6.398  1.00  0.00      PROC H
ATOM   2169  CA  THR    22       5.668 -10.618   7.509  1.00  0.00      PROC C
ATOM   2170  HA  THR    22       4.668 -10.213   7.584  1.00  0.00      PROC H
ATOM   2171  CB  THR    22       5.935 -11.410   8.794  1.00  0.00      PROC C
ATOM   2172  HB  THR    22       6.858 -12.030   8.716  1.00  0.00      PROC H
ATOM   2173  OG1 THR    22       4.794 -12.238   8.992  1.00  0.00      PROC O
ATOM   2174  HG1 THR    22       4.804 -12.858   8.253  1.00  0.00      PROC H
ATOM   2175  CG2 THR    22       5.982 -10.509  10.011  1.00  0.00      PROC C
ATOM   2176 HG21 THR    22       5.114  -9.814  10.024  1.00  0.00      PROC H
ATOM   2177 HG22 THR    22       6.917  -9.918  10.054  1.00  0.00      PROC H
ATOM   2178 HG23 THR    22       5.917 -11.126  10.933  1.00  0.00      PROC H
ATOM   2179  C   THR    22       6.586  -9.397   7.361  1.00  0.00      PROC C
ATOM   2180  O   THR    22       6.124  -8.278   7.551  1.00  0.00      PROC O
ATOM   2181  N   LYS    23       7.862  -9.616   7.019  1.00  0.00      PROC N
ATOM   2182  HN  LYS    23       8.170 -10.552   6.835  1.00  0.00      PROC H
ATOM   2183  CA  LYS    23       8.870  -8.571   6.937  1.00  0.00      PROC C
ATOM   2184  HA  LYS    23       8.918  -8.039   7.872  1.00  0.00      PROC H
ATOM   2185  CB  LYS    23      10.246  -9.159   6.580  1.00  0.00      PROC C
ATOM   2186  HB1 LYS    23      10.984  -8.338   6.416  1.00  0.00      PROC H
ATOM   2187  HB2 LYS    23      10.134  -9.716   5.619  1.00  0.00      PROC H
ATOM   2188  CG  LYS    23      10.828 -10.125   7.601  1.00  0.00      PROC C
ATOM   2189  HG1 LYS    23      10.009 -10.724   8.069  1.00  0.00      PROC H
ATOM   2190  HG2 LYS    23      11.292  -9.536   8.424  1.00  0.00      PROC H
ATOM   2191  CD  LYS    23      11.832 -11.121   7.024  1.00  0.00      PROC C
ATOM   2192  HD1 LYS    23      11.273 -11.772   6.312  1.00  0.00      PROC H
ATOM   2193  HD2 LYS    23      12.199 -11.770   7.855  1.00  0.00      PROC H
ATOM   2194  CE  LYS    23      13.010 -10.501   6.296  1.00  0.00      PROC C
ATOM   2195  HE1 LYS    23      13.654  -9.942   7.009  1.00  0.00      PROC H
ATOM   2196  HE2 LYS    23      12.668  -9.804   5.499  1.00  0.00      PROC H
ATOM   2197  NZ  LYS    23      13.844 -11.539   5.647  1.00  0.00      PROC N
ATOM   2198  HZ1 LYS    23      13.327 -12.142   4.978  1.00  0.00      PROC H
ATOM   2199  HZ2 LYS    23      14.219 -12.188   6.373  1.00  0.00      PROC H
ATOM   2200  HZ3 LYS    23      14.663 -11.127   5.157  1.00  0.00      PROC H
ATOM   2201  C   LYS    23       8.535  -7.546   5.851  1.00  0.00      PROC C
ATOM   2202  O   LYS    23       8.669  -6.351   6.095  1.00  0.00      PROC O
ATOM   2203  N   ARG    24       8.163  -8.002   4.642  1.00  0.00      PROC N
ATOM   2204  HN  ARG    24       8.053  -8.990   4.474  1.00  0.00      PROC H
ATOM   2205  CA  ARG    24       7.890  -7.089   3.537  1.00  0.00      PROC C
ATOM   2206  HA  ARG    24       8.672  -6.343   3.499  1.00  0.00      PROC H
ATOM   2207  CB  ARG    24       7.816  -7.797   2.185  1.00  0.00      PROC C
ATOM   2208  HB1 ARG    24       7.114  -7.266   1.495  1.00  0.00      PROC H
ATOM   2209  HB2 ARG    24       7.407  -8.821   2.340  1.00  0.00      PROC H
ATOM   2210  CG  ARG    24       9.150  -7.856   1.454  1.00  0.00      PROC C
ATOM   2211  HG1 ARG    24       9.880  -8.363   2.131  1.00  0.00      PROC H
ATOM   2212  HG2 ARG    24       9.514  -6.815   1.289  1.00  0.00      PROC H
ATOM   2213  CD  ARG    24       9.118  -8.589   0.127  1.00  0.00      PROC C
ATOM   2214  HD1 ARG    24       8.403  -8.111  -0.583  1.00  0.00      PROC H
ATOM   2215  HD2 ARG    24       8.743  -9.626   0.289  1.00  0.00      PROC H
ATOM   2216  NE  ARG    24      10.479  -8.684  -0.406  1.00  0.00      PROC N
ATOM   2217  HE  ARG    24      11.049  -9.454  -0.133  1.00  0.00      PROC H
ATOM   2218  CZ  ARG    24      10.965  -7.908  -1.362  1.00  0.00      PROC C
ATOM   2219  NH1 ARG    24      10.196  -7.002  -1.944  1.00  0.00      PROC N
ATOM   2220 HH11 ARG    24       9.222  -7.038  -1.786  1.00  0.00      PROC H
ATOM   2221 HH12 ARG    24      10.475  -6.537  -2.812  1.00  0.00      PROC H
ATOM   2222  NH2 ARG    24      12.211  -8.059  -1.778  1.00  0.00      PROC N
ATOM   2223 HH21 ARG    24      12.827  -8.694  -1.334  1.00  0.00      PROC H
ATOM   2224 HH22 ARG    24      12.520  -7.480  -2.527  1.00  0.00      PROC H
ATOM   2225  C   ARG    24       6.583  -6.315   3.764  1.00  0.00      PROC C
ATOM   2226  O   ARG    24       6.449  -5.190   3.278  1.00  0.00      PROC O
ATOM   2227  N   LYS    25       5.602  -6.933   4.441  1.00  0.00      PROC N
ATOM   2228  HN  LYS    25       5.670  -7.893   4.732  1.00  0.00      PROC H
ATOM   2229  CA  LYS    25       4.364  -6.245   4.738  1.00  0.00      PROC C
ATOM   2230  HA  LYS    25       3.963  -5.807   3.834  1.00  0.00      PROC H
ATOM   2231  CB  LYS    25       3.346  -7.207   5.335  1.00  0.00      PROC C
ATOM   2232  HB1 LYS    25       3.856  -7.830   6.107  1.00  0.00      PROC H
ATOM   2233  HB2 LYS    25       3.038  -7.907   4.522  1.00  0.00      PROC H
ATOM   2234  CG  LYS    25       2.101  -6.585   5.956  1.00  0.00      PROC C
ATOM   2235  HG1 LYS    25       1.717  -5.811   5.244  1.00  0.00      PROC H
ATOM   2236  HG2 LYS    25       2.337  -6.052   6.893  1.00  0.00      PROC H
ATOM   2237  CD  LYS    25       0.987  -7.599   6.149  1.00  0.00      PROC C
ATOM   2238  HD1 LYS    25       0.764  -8.113   5.185  1.00  0.00      PROC H
ATOM   2239  HD2 LYS    25       0.056  -7.052   6.443  1.00  0.00      PROC H
ATOM   2240  CE  LYS    25       1.294  -8.627   7.211  1.00  0.00      PROC C
ATOM   2241  HE1 LYS    25       2.142  -9.271   6.886  1.00  0.00      PROC H
ATOM   2242  HE2 LYS    25       0.430  -9.285   7.408  1.00  0.00      PROC H
ATOM   2243  NZ  LYS    25       1.704  -7.980   8.486  1.00  0.00      PROC N
ATOM   2244  HZ1 LYS    25       0.874  -7.419   8.847  1.00  0.00      PROC H
ATOM   2245  HZ2 LYS    25       2.510  -7.352   8.353  1.00  0.00      PROC H
ATOM   2246  HZ3 LYS    25       1.918  -8.705   9.210  1.00  0.00      PROC H
ATOM   2247  C   LYS    25       4.668  -5.095   5.697  1.00  0.00      PROC C
ATOM   2248  O   LYS    25       4.177  -3.975   5.503  1.00  0.00      PROC O
ATOM   2249  N   PHE    26       5.462  -5.371   6.733  1.00  0.00      PROC N
ATOM   2250  HN  PHE    26       5.812  -6.295   6.908  1.00  0.00      PROC H
ATOM   2251  CA  PHE    26       5.839  -4.304   7.648  1.00  0.00      PROC C
ATOM   2252  HA  PHE    26       4.938  -3.821   7.995  1.00  0.00      PROC H
ATOM   2253  CB  PHE    26       6.659  -4.736   8.869  1.00  0.00      PROC C
ATOM   2254  HB1 PHE    26       7.616  -5.218   8.569  1.00  0.00      PROC H
ATOM   2255  HB2 PHE    26       6.088  -5.483   9.464  1.00  0.00      PROC H
ATOM   2256  CG  PHE    26       6.943  -3.548   9.764  1.00  0.00      PROC C
ATOM   2257  CD1 PHE    26       5.928  -3.004  10.556  1.00  0.00      PROC C
ATOM   2258  HD1 PHE    26       4.956  -3.476  10.575  1.00  0.00      PROC H
ATOM   2259  CE1 PHE    26       6.165  -1.897  11.354  1.00  0.00      PROC C
ATOM   2260  HE1 PHE    26       5.377  -1.498  11.981  1.00  0.00      PROC H
ATOM   2261  CZ  PHE    26       7.394  -1.260  11.285  1.00  0.00      PROC C
ATOM   2262  HZ  PHE    26       7.561  -0.371  11.880  1.00  0.00      PROC H
ATOM   2263  CD2 PHE    26       8.184  -2.916   9.741  1.00  0.00      PROC C
ATOM   2264  HD2 PHE    26       8.955  -3.316   9.101  1.00  0.00      PROC H
ATOM   2265  CE2 PHE    26       8.405  -1.773  10.495  1.00  0.00      PROC C
ATOM   2266  HE2 PHE    26       9.360  -1.267  10.454  1.00  0.00      PROC H
ATOM   2267  C   PHE    26       6.611  -3.244   6.870  1.00  0.00      PROC C
ATOM   2268  O   PHE    26       6.380  -2.050   7.052  1.00  0.00      PROC O
ATOM   2269  N   GLY    27       7.529  -3.698   6.011  1.00  0.00      PROC N
ATOM   2270  HN  GLY    27       7.727  -4.683   5.974  1.00  0.00      PROC H
ATOM   2271  CA  GLY    27       8.279  -2.807   5.138  1.00  0.00      PROC C
ATOM   2272  HA1 GLY    27       8.786  -3.415   4.405  1.00  0.00      PROC H
ATOM   2273  HA2 GLY    27       8.939  -2.209   5.750  1.00  0.00      PROC H
ATOM   2274  C   GLY    27       7.348  -1.849   4.388  1.00  0.00      PROC C
ATOM   2275  O   GLY    27       7.580  -0.635   4.398  1.00  0.00      PROC O
ATOM   2276  N   LEU    28       6.310  -2.425   3.750  1.00  0.00      PROC N
ATOM   2277  HN  LEU    28       6.195  -3.421   3.802  1.00  0.00      PROC H
ATOM   2278  CA  LEU    28       5.345  -1.752   2.897  1.00  0.00      PROC C
ATOM   2279  HA  LEU    28       5.872  -1.206   2.130  1.00  0.00      PROC H
ATOM   2280  CB  LEU    28       4.430  -2.831   2.299  1.00  0.00      PROC C
ATOM   2281  HB1 LEU    28       3.875  -3.345   3.115  1.00  0.00      PROC H
ATOM   2282  HB2 LEU    28       5.074  -3.603   1.819  1.00  0.00      PROC H
ATOM   2283  CG  LEU    28       3.417  -2.382   1.246  1.00  0.00      PROC C
ATOM   2284  HG  LEU    28       2.783  -1.565   1.670  1.00  0.00      PROC H
ATOM   2285  CD1 LEU    28       4.119  -1.869  -0.012  1.00  0.00      PROC C
ATOM   2286 HD11 LEU    28       4.729  -2.673  -0.474  1.00  0.00      PROC H
ATOM   2287 HD12 LEU    28       4.775  -1.006   0.219  1.00  0.00      PROC H
ATOM   2288 HD13 LEU    28       3.369  -1.531  -0.759  1.00  0.00      PROC H
ATOM   2289  CD2 LEU    28       2.504  -3.542   0.871  1.00  0.00      PROC C
ATOM   2290 HD21 LEU    28       2.057  -4.010   1.773  1.00  0.00      PROC H
ATOM   2291 HD22 LEU    28       3.078  -4.307   0.308  1.00  0.00      PROC H
ATOM   2292 HD23 LEU    28       1.679  -3.190   0.215  1.00  0.00      PROC H
ATOM   2293  C   LEU    28       4.523  -0.752   3.718  1.00  0.00      PROC C
ATOM   2294  O   LEU    28       4.271   0.369   3.278  1.00  0.00      PROC O
ATOM   2295  N   MET    29       4.083  -1.173   4.911  1.00  0.00      PROC N
ATOM   2296  HN  MET    29       4.229  -2.115   5.226  1.00  0.00      PROC H
ATOM   2297  CA  MET    29       3.307  -0.288   5.761  1.00  0.00      PROC C
ATOM   2298  HA  MET    29       2.493   0.138   5.189  1.00  0.00      PROC H
ATOM   2299  CB  MET    29       2.736  -1.031   6.968  1.00  0.00      PROC C
ATOM   2300  HB1 MET    29       2.260  -0.297   7.661  1.00  0.00      PROC H
ATOM   2301  HB2 MET    29       3.558  -1.542   7.518  1.00  0.00      PROC H
ATOM   2302  CG  MET    29       1.665  -2.040   6.570  1.00  0.00      PROC C
ATOM   2303  HG1 MET    29       2.071  -2.783   5.853  1.00  0.00      PROC H
ATOM   2304  HG2 MET    29       0.866  -1.485   6.027  1.00  0.00      PROC H
ATOM   2305  SD  MET    29       0.900  -2.913   7.981  1.00  0.00      PROC S
ATOM   2306  CE  MET    29       2.269  -3.884   8.627  1.00  0.00      PROC C
ATOM   2307  HE1 MET    29       2.933  -3.247   9.249  1.00  0.00      PROC H
ATOM   2308  HE2 MET    29       2.873  -4.300   7.801  1.00  0.00      PROC H
ATOM   2309  HE3 MET    29       1.891  -4.714   9.262  1.00  0.00      PROC H
ATOM   2310  C   MET    29       4.171   0.872   6.251  1.00  0.00      PROC C
ATOM   2311  O   MET    29       3.663   1.961   6.460  1.00  0.00      PROC O
ATOM   2312  N   LYS    30       5.468   0.631   6.465  1.00  0.00      PROC N
ATOM   2313  HN  LYS    30       5.829  -0.301   6.385  1.00  0.00      PROC H
ATOM   2314  CA  LYS    30       6.367   1.673   6.945  1.00  0.00      PROC C
ATOM   2315  HA  LYS    30       5.873   2.187   7.758  1.00  0.00      PROC H
ATOM   2316  CB  LYS    30       7.664   1.086   7.497  1.00  0.00      PROC C
ATOM   2317  HB1 LYS    30       8.182   0.556   6.665  1.00  0.00      PROC H
ATOM   2318  HB2 LYS    30       7.402   0.309   8.254  1.00  0.00      PROC H
ATOM   2319  CG  LYS    30       8.611   2.095   8.129  1.00  0.00      PROC C
ATOM   2320  HG1 LYS    30       8.185   2.442   9.097  1.00  0.00      PROC H
ATOM   2321  HG2 LYS    30       8.706   2.993   7.472  1.00  0.00      PROC H
ATOM   2322  CD  LYS    30      10.002   1.504   8.322  1.00  0.00      PROC C
ATOM   2323  HD1 LYS    30      10.305   1.117   7.318  1.00  0.00      PROC H
ATOM   2324  HD2 LYS    30       9.940   0.623   9.001  1.00  0.00      PROC H
ATOM   2325  CE  LYS    30      11.050   2.473   8.826  1.00  0.00      PROC C
ATOM   2326  HE1 LYS    30      10.986   2.635   9.921  1.00  0.00      PROC H
ATOM   2327  HE2 LYS    30      10.936   3.447   8.302  1.00  0.00      PROC H
ATOM   2328  NZ  LYS    30      12.394   1.954   8.486  1.00  0.00      PROC N
ATOM   2329  HZ1 LYS    30      12.566   2.112   7.461  1.00  0.00      PROC H
ATOM   2330  HZ2 LYS    30      12.517   0.950   8.731  1.00  0.00      PROC H
ATOM   2331  HZ3 LYS    30      13.114   2.488   9.019  1.00  0.00      PROC H
ATOM   2332  C   LYS    30       6.572   2.712   5.851  1.00  0.00      PROC C
ATOM   2333  O   LYS    30       6.488   3.897   6.136  1.00  0.00      PROC O
ATOM   2334  N   LYS    31       6.769   2.267   4.597  1.00  0.00      PROC N
ATOM   2335  HN  LYS    31       6.824   1.282   4.428  1.00  0.00      PROC H
ATOM   2336  CA  LYS    31       6.863   3.169   3.451  1.00  0.00      PROC C
ATOM   2337  HA  LYS    31       7.595   3.922   3.713  1.00  0.00      PROC H
ATOM   2338  CB  LYS    31       7.394   2.467   2.198  1.00  0.00      PROC C
ATOM   2339  HB1 LYS    31       7.189   3.143   1.332  1.00  0.00      PROC H
ATOM   2340  HB2 LYS    31       6.819   1.531   2.018  1.00  0.00      PROC H
ATOM   2341  CG  LYS    31       8.900   2.189   2.203  1.00  0.00      PROC C
ATOM   2342  HG1 LYS    31       9.089   1.242   2.759  1.00  0.00      PROC H
ATOM   2343  HG2 LYS    31       9.384   3.010   2.786  1.00  0.00      PROC H
ATOM   2344  CD  LYS    31       9.536   2.149   0.818  1.00  0.00      PROC C
ATOM   2345  HD1 LYS    31       9.246   3.076   0.267  1.00  0.00      PROC H
ATOM   2346  HD2 LYS    31       9.072   1.299   0.262  1.00  0.00      PROC H
ATOM   2347  CE  LYS    31      11.054   2.002   0.728  1.00  0.00      PROC C
ATOM   2348  HE1 LYS    31      11.355   1.860  -0.334  1.00  0.00      PROC H
ATOM   2349  HE2 LYS    31      11.367   1.097   1.294  1.00  0.00      PROC H
ATOM   2350  NZ  LYS    31      11.853   3.145   1.254  1.00  0.00      PROC N
ATOM   2351  HZ1 LYS    31      11.590   3.399   2.223  1.00  0.00      PROC H
ATOM   2352  HZ2 LYS    31      11.733   3.987   0.629  1.00  0.00      PROC H
ATOM   2353  HZ3 LYS    31      12.871   2.909   1.211  1.00  0.00      PROC H
ATOM   2354  C   LYS    31       5.568   3.972   3.296  1.00  0.00      PROC C
ATOM   2355  O   LYS    31       5.615   5.153   2.944  1.00  0.00      PROC O
ATOM   2356  N   ALA    32       4.427   3.371   3.639  1.00  0.00      PROC N
ATOM   2357  HN  ALA    32       4.397   2.411   3.917  1.00  0.00      PROC H
ATOM   2358  CA  ALA    32       3.145   4.057   3.504  1.00  0.00      PROC C
ATOM   2359  HA  ALA    32       3.135   4.598   2.567  1.00  0.00      PROC H
ATOM   2360  CB  ALA    32       2.001   3.070   3.482  1.00  0.00      PROC C
ATOM   2361  HB1 ALA    32       1.944   2.502   4.437  1.00  0.00      PROC H
ATOM   2362  HB2 ALA    32       2.126   2.339   2.656  1.00  0.00      PROC H
ATOM   2363  HB3 ALA    32       1.029   3.592   3.339  1.00  0.00      PROC H
ATOM   2364  C   ALA    32       2.984   5.101   4.611  1.00  0.00      PROC C
ATOM   2365  O   ALA    32       2.578   6.211   4.336  1.00  0.00      PROC O
ATOM   2366  N   TYR    33       3.327   4.752   5.851  1.00  0.00      PROC N
ATOM   2367  HN  TYR    33       3.544   3.796   6.067  1.00  0.00      PROC H
ATOM   2368  CA  TYR    33       3.391   5.711   6.942  1.00  0.00      PROC C
ATOM   2369  HA  TYR    33       2.386   6.074   7.110  1.00  0.00      PROC H
ATOM   2370  CB  TYR    33       3.854   5.023   8.234  1.00  0.00      PROC C
ATOM   2371  HB1 TYR    33       4.461   4.131   7.964  1.00  0.00      PROC H
ATOM   2372  HB2 TYR    33       2.973   4.654   8.804  1.00  0.00      PROC H
ATOM   2373  CG  TYR    33       4.690   5.890   9.155  1.00  0.00      PROC C
ATOM   2374  CD1 TYR    33       4.133   6.964   9.843  1.00  0.00      PROC C
ATOM   2375  HD1 TYR    33       3.082   7.180   9.724  1.00  0.00      PROC H
ATOM   2376  CE1 TYR    33       4.912   7.794  10.631  1.00  0.00      PROC C
ATOM   2377  HE1 TYR    33       4.453   8.628  11.145  1.00  0.00      PROC H
ATOM   2378  CZ  TYR    33       6.269   7.543  10.778  1.00  0.00      PROC C
ATOM   2379  OH  TYR    33       7.016   8.341  11.598  1.00  0.00      PROC O
ATOM   2380  HH  TYR    33       6.472   9.090  11.868  1.00  0.00      PROC H
ATOM   2381  CD2 TYR    33       6.048   5.662   9.311  1.00  0.00      PROC C
ATOM   2382  HD2 TYR    33       6.505   4.839   8.779  1.00  0.00      PROC H
ATOM   2383  CE2 TYR    33       6.842   6.465  10.122  1.00  0.00      PROC C
ATOM   2384  HE2 TYR    33       7.897   6.266  10.233  1.00  0.00      PROC H
ATOM   2385  C   TYR    33       4.192   6.947   6.517  1.00  0.00      PROC C
ATOM   2386  O   TYR    33       3.672   8.067   6.535  1.00  0.00      PROC O
ATOM   2387  N   GLU    34       5.442   6.738   6.064  1.00  0.00      PROC N
ATOM   2388  HN  GLU    34       5.817   5.809   6.050  1.00  0.00      PROC H
ATOM   2389  CA  GLU    34       6.337   7.834   5.693  1.00  0.00      PROC C
ATOM   2390  HA  GLU    34       6.436   8.481   6.554  1.00  0.00      PROC H
ATOM   2391  CB  GLU    34       7.730   7.318   5.304  1.00  0.00      PROC C
ATOM   2392  HB1 GLU    34       8.372   8.172   4.986  1.00  0.00      PROC H
ATOM   2393  HB2 GLU    34       7.620   6.621   4.441  1.00  0.00      PROC H
ATOM   2394  CG  GLU    34       8.432   6.581   6.443  1.00  0.00      PROC C
ATOM   2395  HG1 GLU    34       7.808   5.759   6.841  1.00  0.00      PROC H
ATOM   2396  HG2 GLU    34       8.583   7.293   7.279  1.00  0.00      PROC H
ATOM   2397  CD  GLU    34       9.780   5.982   6.100  1.00  0.00      PROC C
ATOM   2398  OE1 GLU    34      10.109   5.934   4.897  1.00  0.00      PROC O
ATOM   2399  OE2 GLU    34      10.500   5.580   7.028  1.00  0.00      PROC O
ATOM   2400  C   GLU    34       5.748   8.690   4.568  1.00  0.00      PROC C
ATOM   2401  O   GLU    34       5.794   9.918   4.656  1.00  0.00      PROC O
ATOM   2402  N   LEU    35       5.221   8.049   3.508  1.00  0.00      PROC N
ATOM   2403  HN  LEU    35       5.200   7.047   3.479  1.00  0.00      PROC H
ATOM   2404  CA  LEU    35       4.560   8.765   2.424  1.00  0.00      PROC C
ATOM   2405  HA  LEU    35       5.278   9.453   2.001  1.00  0.00      PROC H
ATOM   2406  CB  LEU    35       4.068   7.795   1.342  1.00  0.00      PROC C
ATOM   2407  HB1 LEU    35       3.348   7.078   1.802  1.00  0.00      PROC H
ATOM   2408  HB2 LEU    35       4.945   7.192   1.015  1.00  0.00      PROC H
ATOM   2409  CG  LEU    35       3.420   8.388   0.086  1.00  0.00      PROC C
ATOM   2410  HG  LEU    35       2.459   8.879   0.387  1.00  0.00      PROC H
ATOM   2411  CD1 LEU    35       4.285   9.450  -0.588  1.00  0.00      PROC C
ATOM   2412 HD11 LEU    35       5.267   9.028  -0.876  1.00  0.00      PROC H
ATOM   2413 HD12 LEU    35       4.447  10.316   0.089  1.00  0.00      PROC H
ATOM   2414 HD13 LEU    35       3.783   9.825  -1.506  1.00  0.00      PROC H
ATOM   2415  CD2 LEU    35       3.086   7.295  -0.924  1.00  0.00      PROC C
ATOM   2416 HD21 LEU    35       2.356   6.583  -0.486  1.00  0.00      PROC H
ATOM   2417 HD22 LEU    35       3.998   6.738  -1.225  1.00  0.00      PROC H
ATOM   2418 HD23 LEU    35       2.626   7.738  -1.834  1.00  0.00      PROC H
ATOM   2419  C   LEU    35       3.420   9.618   2.990  1.00  0.00      PROC C
ATOM   2420  O   LEU    35       3.304  10.797   2.652  1.00  0.00      PROC O
ATOM   2421  N   SER    36       2.610   9.045   3.874  1.00  0.00      PROC N
ATOM   2422  HN  SER    36       2.724   8.084   4.145  1.00  0.00      PROC H
ATOM   2423  CA  SER    36       1.422   9.745   4.360  1.00  0.00      PROC C
ATOM   2424  HA  SER    36       0.931  10.178   3.546  1.00  0.00      PROC H
ATOM   2425  CB  SER    36       0.493   8.842   5.137  1.00  0.00      PROC C
ATOM   2426  HB1 SER    36       0.220   7.943   4.553  1.00  0.00      PROC H
ATOM   2427  HB2 SER    36      -0.451   9.372   5.385  1.00  0.00      PROC H
ATOM   2428  OG  SER    36       1.061   8.434   6.375  1.00  0.00      PROC O
ATOM   2429  HG1 SER    36       1.983   8.163   6.215  1.00  0.00      PROC H
ATOM   2430  C   SER    36       1.800  10.962   5.203  1.00  0.00      PROC C
ATOM   2431  O   SER    36       1.040  11.934   5.250  1.00  0.00      PROC O
ATOM   2432  N   VAL    37       2.963  10.900   5.869  1.00  0.00      PROC N
ATOM   2433  HN  VAL    37       3.496  10.055   5.873  1.00  0.00      PROC H
ATOM   2434  CA  VAL    37       3.390  11.988   6.731  1.00  0.00      PROC C
ATOM   2435  HA  VAL    37       2.521  12.509   7.112  1.00  0.00      PROC H
ATOM   2436  CB  VAL    37       4.153  11.457   7.958  1.00  0.00      PROC C
ATOM   2437  HB  VAL    37       4.792  10.602   7.625  1.00  0.00      PROC H
ATOM   2438  CG1 VAL    37       5.082  12.500   8.578  1.00  0.00      PROC C
ATOM   2439 HG11 VAL    37       4.529  13.449   8.755  1.00  0.00      PROC H
ATOM   2440 HG12 VAL    37       5.958  12.714   7.931  1.00  0.00      PROC H
ATOM   2441 HG13 VAL    37       5.448  12.158   9.570  1.00  0.00      PROC H
ATOM   2442  CG2 VAL    37       3.161  10.931   8.969  1.00  0.00      PROC C
ATOM   2443 HG21 VAL    37       2.542  10.115   8.535  1.00  0.00      PROC H
ATOM   2444 HG22 VAL    37       2.482  11.740   9.316  1.00  0.00      PROC H
ATOM   2445 HG23 VAL    37       3.689  10.529   9.861  1.00  0.00      PROC H
ATOM   2446  C   VAL    37       4.153  13.033   5.924  1.00  0.00      PROC C
ATOM   2447  O   VAL    37       3.859  14.229   6.031  1.00  0.00      PROC O
ATOM   2448  N   LEU    38       5.109  12.580   5.097  1.00  0.00      PROC N
ATOM   2449  HN  LEU    38       5.298  11.598   5.008  1.00  0.00      PROC H
ATOM   2450  CA  LEU    38       5.938  13.495   4.330  1.00  0.00      PROC C
ATOM   2451  HA  LEU    38       6.436  14.173   5.010  1.00  0.00      PROC H
ATOM   2452  CB  LEU    38       6.959  12.689   3.525  1.00  0.00      PROC C
ATOM   2453  HB1 LEU    38       7.410  13.332   2.732  1.00  0.00      PROC H
ATOM   2454  HB2 LEU    38       6.413  11.868   3.007  1.00  0.00      PROC H
ATOM   2455  CG  LEU    38       8.120  12.093   4.318  1.00  0.00      PROC C
ATOM   2456  HG  LEU    38       7.713  11.612   5.242  1.00  0.00      PROC H
ATOM   2457  CD1 LEU    38       8.813  11.006   3.495  1.00  0.00      PROC C
ATOM   2458 HD11 LEU    38       9.226  11.439   2.560  1.00  0.00      PROC H
ATOM   2459 HD12 LEU    38       8.093  10.202   3.235  1.00  0.00      PROC H
ATOM   2460 HD13 LEU    38       9.647  10.560   4.079  1.00  0.00      PROC H
ATOM   2461  CD2 LEU    38       9.092  13.199   4.748  1.00  0.00      PROC C
ATOM   2462 HD21 LEU    38       8.573  13.953   5.370  1.00  0.00      PROC H
ATOM   2463 HD22 LEU    38       9.522  13.714   3.864  1.00  0.00      PROC H
ATOM   2464 HD23 LEU    38       9.923  12.775   5.352  1.00  0.00      PROC H
ATOM   2465  C   LEU    38       5.084  14.352   3.397  1.00  0.00      PROC C
ATOM   2466  O   LEU    38       5.369  15.541   3.215  1.00  0.00      PROC O
ATOM   2467  N   CYS    39       4.055  13.738   2.784  1.00  0.00      PROC N
ATOM   2468  HN  CYS    39       3.834  12.774   2.949  1.00  0.00      PROC H
ATOM   2469  CA  CYS    39       3.346  14.439   1.724  1.00  0.00      PROC C
ATOM   2470  HA  CYS    39       3.772  15.416   1.559  1.00  0.00      PROC H
ATOM   2471  CB  CYS    39       3.448  13.687   0.406  1.00  0.00      PROC C
ATOM   2472  HB1 CYS    39       2.962  14.267  -0.412  1.00  0.00      PROC H
ATOM   2473  HB2 CYS    39       2.880  12.733   0.509  1.00  0.00      PROC H
ATOM   2474  SG  CYS    39       5.151  13.285  -0.060  1.00  0.00      PROC S
ATOM   2475  HG1 CYS    39       5.385  14.438  -0.678  1.00  0.00      PROC H
ATOM   2476  C   CYS    39       1.877  14.718   2.061  1.00  0.00      PROC C
ATOM   2477  O   CYS    39       1.094  15.009   1.151  1.00  0.00      PROC O
ATOM   2478  N   ASP    40       1.511  14.631   3.351  1.00  0.00      PROC N
ATOM   2479  HN  ASP    40       2.173  14.396   4.058  1.00  0.00      PROC H
ATOM   2480  CA  ASP    40       0.137  14.854   3.804  1.00  0.00      PROC C
ATOM   2481  HA  ASP    40       0.045  14.417   4.790  1.00  0.00      PROC H
ATOM   2482  CB  ASP    40      -0.172  16.348   3.885  1.00  0.00      PROC C
ATOM   2483  HB1 ASP    40      -0.146  16.808   2.875  1.00  0.00      PROC H
ATOM   2484  HB2 ASP    40       0.602  16.844   4.501  1.00  0.00      PROC H
ATOM   2485  CG  ASP    40      -1.520  16.661   4.517  1.00  0.00      PROC C
ATOM   2486  OD1 ASP    40      -1.785  16.141   5.607  1.00  0.00      PROC O
ATOM   2487  OD2 ASP    40      -2.299  17.409   3.899  1.00  0.00      PROC O
ATOM   2488  C   ASP    40      -0.877  14.126   2.910  1.00  0.00      PROC C
ATOM   2489  O   ASP    40      -1.722  14.760   2.289  1.00  0.00      PROC O
ATOM   2490  N   CYS    41      -0.780  12.790   2.869  1.00  0.00      PROC N
ATOM   2491  HN  CYS    41      -0.152  12.366   3.518  1.00  0.00      PROC H
ATOM   2492  CA  CYS    41      -1.645  11.889   2.126  1.00  0.00      PROC C
ATOM   2493  HA  CYS    41      -2.299  12.416   1.446  1.00  0.00      PROC H
ATOM   2494  CB  CYS    41      -0.782  10.802   1.507  1.00  0.00      PROC C
ATOM   2495  HB1 CYS    41      -1.464  10.010   1.104  1.00  0.00      PROC H
ATOM   2496  HB2 CYS    41      -0.132  10.244   2.154  1.00  0.00      PROC H
ATOM   2497  SG  CYS    41       0.091  11.293   0.014  1.00  0.00      PROC S
ATOM   2498  HG1 CYS    41       0.604  12.388   0.566  1.00  0.00      PROC H
ATOM   2499  C   CYS    41      -2.447  11.023   3.091  1.00  0.00      PROC C
ATOM   2500  O   CYS    41      -1.943  10.671   4.153  1.00  0.00      PROC O
ATOM   2501  N   GLU    42      -3.652  10.614   2.689  1.00  0.00      PROC N
ATOM   2502  HN  GLU    42      -4.071  10.972   1.849  1.00  0.00      PROC H
ATOM   2503  CA  GLU    42      -4.359   9.576   3.422  1.00  0.00      PROC C
ATOM   2504  HA  GLU    42      -3.857   9.360   4.351  1.00  0.00      PROC H
ATOM   2505  CB  GLU    42      -5.780   9.999   3.788  1.00  0.00      PROC C
ATOM   2506  HB1 GLU    42      -5.702  10.472   4.799  1.00  0.00      PROC H
ATOM   2507  HB2 GLU    42      -6.465   9.132   3.909  1.00  0.00      PROC H
ATOM   2508  CG  GLU    42      -6.336  11.038   2.852  1.00  0.00      PROC C
ATOM   2509  HG1 GLU    42      -6.755  10.381   2.073  1.00  0.00      PROC H
ATOM   2510  HG2 GLU    42      -5.663  11.798   2.408  1.00  0.00      PROC H
ATOM   2511  CD  GLU    42      -7.572  11.803   3.302  1.00  0.00      PROC C
ATOM   2512  OE1 GLU    42      -7.686  12.986   2.891  1.00  0.00      PROC O
ATOM   2513  OE2 GLU    42      -8.434  11.214   4.025  1.00  0.00      PROC O
ATOM   2514  C   GLU    42      -4.310   8.284   2.607  1.00  0.00      PROC C
ATOM   2515  O   GLU    42      -4.569   8.278   1.407  1.00  0.00      PROC O
ATOM   2516  N   ILE    43      -3.961   7.183   3.263  1.00  0.00      PROC N
ATOM   2517  HN  ILE    43      -3.818   7.166   4.256  1.00  0.00      PROC H
ATOM   2518  CA  ILE    43      -3.647   5.973   2.516  1.00  0.00      PROC C
ATOM   2519  HA  ILE    43      -4.010   6.039   1.501  1.00  0.00      PROC H
ATOM   2520  CB  ILE    43      -2.130   5.717   2.466  1.00  0.00      PROC C
ATOM   2521  HB  ILE    43      -1.773   5.646   3.526  1.00  0.00      PROC H
ATOM   2522  CG2 ILE    43      -1.802   4.384   1.778  1.00  0.00      PROC C
ATOM   2523 HG21 ILE    43      -2.256   4.354   0.763  1.00  0.00      PROC H
ATOM   2524 HG22 ILE    43      -2.183   3.516   2.358  1.00  0.00      PROC H
ATOM   2525 HG23 ILE    43      -0.706   4.255   1.672  1.00  0.00      PROC H
ATOM   2526  CG1 ILE    43      -1.391   6.893   1.836  1.00  0.00      PROC C
ATOM   2527 HG11 ILE    43      -1.717   7.824   2.357  1.00  0.00      PROC H
ATOM   2528 HG12 ILE    43      -1.678   7.049   0.785  1.00  0.00      PROC H
ATOM   2529  CD  ILE    43       0.116   6.880   2.042  1.00  0.00      PROC C
ATOM   2530  HD1 ILE    43       0.595   6.177   1.326  1.00  0.00      PROC H
ATOM   2531  HD2 ILE    43       0.371   6.532   3.065  1.00  0.00      PROC H
ATOM   2532  HD3 ILE    43       0.552   7.888   1.880  1.00  0.00      PROC H
ATOM   2533  C   ILE    43      -4.376   4.807   3.161  1.00  0.00      PROC C
ATOM   2534  O   ILE    43      -4.446   4.723   4.379  1.00  0.00      PROC O
ATOM   2535  N   ALA    44      -4.920   3.932   2.315  1.00  0.00      PROC N
ATOM   2536  HN  ALA    44      -4.902   4.077   1.322  1.00  0.00      PROC H
ATOM   2537  CA  ALA    44      -5.467   2.685   2.812  1.00  0.00      PROC C
ATOM   2538  HA  ALA    44      -5.208   2.527   3.852  1.00  0.00      PROC H
ATOM   2539  CB  ALA    44      -6.961   2.669   2.670  1.00  0.00      PROC C
ATOM   2540  HB1 ALA    44      -7.270   2.914   1.631  1.00  0.00      PROC H
ATOM   2541  HB2 ALA    44      -7.418   3.423   3.348  1.00  0.00      PROC H
ATOM   2542  HB3 ALA    44      -7.385   1.676   2.928  1.00  0.00      PROC H
ATOM   2543  C   ALA    44      -4.835   1.550   2.019  1.00  0.00      PROC C
ATOM   2544  O   ALA    44      -4.558   1.688   0.832  1.00  0.00      PROC O
ATOM   2545  N   LEU    45      -4.615   0.436   2.703  1.00  0.00      PROC N
ATOM   2546  HN  LEU    45      -4.839   0.375   3.681  1.00  0.00      PROC H
ATOM   2547  CA  LEU    45      -3.925  -0.690   2.117  1.00  0.00      PROC C
ATOM   2548  HA  LEU    45      -3.950  -0.654   1.035  1.00  0.00      PROC H
ATOM   2549  CB  LEU    45      -2.499  -0.626   2.663  1.00  0.00      PROC C
ATOM   2550  HB1 LEU    45      -2.579  -0.547   3.770  1.00  0.00      PROC H
ATOM   2551  HB2 LEU    45      -2.014   0.305   2.293  1.00  0.00      PROC H
ATOM   2552  CG  LEU    45      -1.615  -1.823   2.350  1.00  0.00      PROC C
ATOM   2553  HG  LEU    45      -2.108  -2.766   2.690  1.00  0.00      PROC H
ATOM   2554  CD1 LEU    45      -1.355  -1.913   0.857  1.00  0.00      PROC C
ATOM   2555 HD11 LEU    45      -0.852  -0.995   0.489  1.00  0.00      PROC H
ATOM   2556 HD12 LEU    45      -2.303  -2.043   0.292  1.00  0.00      PROC H
ATOM   2557 HD13 LEU    45      -0.706  -2.785   0.629  1.00  0.00      PROC H
ATOM   2558  CD2 LEU    45      -0.284  -1.705   3.094  1.00  0.00      PROC C
ATOM   2559 HD21 LEU    45      -0.451  -1.698   4.190  1.00  0.00      PROC H
ATOM   2560 HD22 LEU    45       0.238  -0.768   2.809  1.00  0.00      PROC H
ATOM   2561 HD23 LEU    45       0.375  -2.564   2.850  1.00  0.00      PROC H
ATOM   2562  C   LEU    45      -4.643  -1.958   2.577  1.00  0.00      PROC C
ATOM   2563  O   LEU    45      -4.879  -2.154   3.765  1.00  0.00      PROC O
ATOM   2564  N   ILE    46      -5.025  -2.789   1.618  1.00  0.00      PROC N
ATOM   2565  HN  ILE    46      -4.838  -2.590   0.652  1.00  0.00      PROC H
ATOM   2566  CA  ILE    46      -5.791  -3.992   1.897  1.00  0.00      PROC C
ATOM   2567  HA  ILE    46      -5.884  -4.174   2.960  1.00  0.00      PROC H
ATOM   2568  CB  ILE    46      -7.190  -3.901   1.254  1.00  0.00      PROC C
ATOM   2569  HB  ILE    46      -7.072  -3.635   0.176  1.00  0.00      PROC H
ATOM   2570  CG2 ILE    46      -7.888  -5.265   1.330  1.00  0.00      PROC C
ATOM   2571 HG21 ILE    46      -8.049  -5.553   2.387  1.00  0.00      PROC H
ATOM   2572 HG22 ILE    46      -7.322  -6.073   0.823  1.00  0.00      PROC H
ATOM   2573 HG23 ILE    46      -8.876  -5.242   0.826  1.00  0.00      PROC H
ATOM   2574  CG1 ILE    46      -8.029  -2.805   1.916  1.00  0.00      PROC C
ATOM   2575 HG11 ILE    46      -7.541  -1.814   1.771  1.00  0.00      PROC H
ATOM   2576 HG12 ILE    46      -8.051  -3.000   3.014  1.00  0.00      PROC H
ATOM   2577  CD  ILE    46      -9.470  -2.720   1.419  1.00  0.00      PROC C
ATOM   2578  HD1 ILE    46     -10.014  -3.674   1.517  1.00  0.00      PROC H
ATOM   2579  HD2 ILE    46      -9.489  -2.429   0.347  1.00  0.00      PROC H
ATOM   2580  HD3 ILE    46     -10.032  -1.952   1.996  1.00  0.00      PROC H
ATOM   2581  C   ILE    46      -5.018  -5.152   1.287  1.00  0.00      PROC C
ATOM   2582  O   ILE    46      -4.713  -5.101   0.101  1.00  0.00      PROC O
ATOM   2583  N   ILE    47      -4.695  -6.166   2.107  1.00  0.00      PROC N
ATOM   2584  HN  ILE    47      -4.915  -6.157   3.088  1.00  0.00      PROC H
ATOM   2585  CA  ILE    47      -3.916  -7.294   1.612  1.00  0.00      PROC C
ATOM   2586  HA  ILE    47      -3.864  -7.279   0.536  1.00  0.00      PROC H
ATOM   2587  CB  ILE    47      -2.476  -7.274   2.175  1.00  0.00      PROC C
ATOM   2588  HB  ILE    47      -2.590  -7.164   3.284  1.00  0.00      PROC H
ATOM   2589  CG2 ILE    47      -1.725  -8.586   1.925  1.00  0.00      PROC C
ATOM   2590 HG21 ILE    47      -1.725  -8.824   0.839  1.00  0.00      PROC H
ATOM   2591 HG22 ILE    47      -2.185  -9.436   2.473  1.00  0.00      PROC H
ATOM   2592 HG23 ILE    47      -0.670  -8.505   2.258  1.00  0.00      PROC H
ATOM   2593  CG1 ILE    47      -1.675  -6.055   1.706  1.00  0.00      PROC C
ATOM   2594 HG11 ILE    47      -2.335  -5.163   1.627  1.00  0.00      PROC H
ATOM   2595 HG12 ILE    47      -1.247  -6.224   0.705  1.00  0.00      PROC H
ATOM   2596  CD  ILE    47      -0.552  -5.702   2.683  1.00  0.00      PROC C
ATOM   2597  HD1 ILE    47       0.177  -6.533   2.772  1.00  0.00      PROC H
ATOM   2598  HD2 ILE    47      -0.972  -5.485   3.690  1.00  0.00      PROC H
ATOM   2599  HD3 ILE    47      -0.014  -4.798   2.330  1.00  0.00      PROC H
ATOM   2600  C   ILE    47      -4.622  -8.578   2.023  1.00  0.00      PROC C
ATOM   2601  O   ILE    47      -4.986  -8.753   3.187  1.00  0.00      PROC O
ATOM   2602  N   PHE    48      -4.774  -9.476   1.049  1.00  0.00      PROC N
ATOM   2603  HN  PHE    48      -4.530  -9.245   0.101  1.00  0.00      PROC H
ATOM   2604  CA  PHE    48      -5.215 -10.834   1.317  1.00  0.00      PROC C
ATOM   2605  HA  PHE    48      -5.503 -10.957   2.350  1.00  0.00      PROC H
ATOM   2606  CB  PHE    48      -6.407 -11.149   0.405  1.00  0.00      PROC C
ATOM   2607  HB1 PHE    48      -6.612 -12.245   0.407  1.00  0.00      PROC H
ATOM   2608  HB2 PHE    48      -6.172 -10.858  -0.641  1.00  0.00      PROC H
ATOM   2609  CG  PHE    48      -7.700 -10.484   0.824  1.00  0.00      PROC C
ATOM   2610  CD1 PHE    48      -8.408 -10.926   1.935  1.00  0.00      PROC C
ATOM   2611  HD1 PHE    48      -8.043 -11.773   2.500  1.00  0.00      PROC H
ATOM   2612  CE1 PHE    48      -9.588 -10.301   2.326  1.00  0.00      PROC C
ATOM   2613  HE1 PHE    48     -10.135 -10.675   3.179  1.00  0.00      PROC H
ATOM   2614  CZ  PHE    48     -10.066  -9.220   1.623  1.00  0.00      PROC C
ATOM   2615  HZ  PHE    48     -10.984  -8.747   1.930  1.00  0.00      PROC H
ATOM   2616  CD2 PHE    48      -8.191  -9.386   0.127  1.00  0.00      PROC C
ATOM   2617  HD2 PHE    48      -7.641  -9.011  -0.725  1.00  0.00      PROC H
ATOM   2618  CE2 PHE    48      -9.365  -8.762   0.523  1.00  0.00      PROC C
ATOM   2619  HE2 PHE    48      -9.740  -7.911  -0.032  1.00  0.00      PROC H
ATOM   2620  C   PHE    48      -4.057 -11.789   1.029  1.00  0.00      PROC C
ATOM   2621  O   PHE    48      -3.597 -11.859  -0.114  1.00  0.00      PROC O
ATOM   2622  N   ASN    49      -3.569 -12.496   2.055  1.00  0.00      PROC N
ATOM   2623  HN  ASN    49      -4.030 -12.465   2.945  1.00  0.00      PROC H
ATOM   2624  CA  ASN    49      -2.498 -13.472   1.849  1.00  0.00      PROC C
ATOM   2625  HA  ASN    49      -1.782 -13.024   1.198  1.00  0.00      PROC H
ATOM   2626  CB  ASN    49      -1.767 -13.860   3.146  1.00  0.00      PROC C
ATOM   2627  HB1 ASN    49      -1.492 -12.922   3.676  1.00  0.00      PROC H
ATOM   2628  HB2 ASN    49      -0.831 -14.410   2.917  1.00  0.00      PROC H
ATOM   2629  CG  ASN    49      -2.595 -14.710   4.083  1.00  0.00      PROC C
ATOM   2630  OD1 ASN    49      -3.763 -15.027   3.805  1.00  0.00      PROC O
ATOM   2631  ND2 ASN    49      -2.005 -15.096   5.200  1.00  0.00      PROC N
ATOM   2632 HD21 ASN    49      -2.523 -15.710   5.792  1.00  0.00      PROC H
ATOM   2633 HD22 ASN    49      -1.051 -14.875   5.370  1.00  0.00      PROC H
ATOM   2634  C   ASN    49      -3.043 -14.709   1.126  1.00  0.00      PROC C
ATOM   2635  O   ASN    49      -4.237 -14.810   0.843  1.00  0.00      PROC O
ATOM   2636  N   HSD    50      -2.148 -15.662   0.850  1.00  0.00      PROC N
ATOM   2637  HN  HSD    50      -1.175 -15.540   1.011  1.00  0.00      PROC H
ATOM   2638  CA  HSD    50      -2.483 -16.903   0.164  1.00  0.00      PROC C
ATOM   2639  HA  HSD    50      -2.818 -16.644  -0.834  1.00  0.00      PROC H
ATOM   2640  CB  HSD    50      -1.232 -17.785   0.023  1.00  0.00      PROC C
ATOM   2641  HB1 HSD    50      -0.758 -17.926   1.018  1.00  0.00      PROC H
ATOM   2642  HB2 HSD    50      -0.499 -17.275  -0.643  1.00  0.00      PROC H
ATOM   2643  ND1 HSD    50      -1.925 -19.307  -1.856  1.00  0.00      PROC N
ATOM   2644  HD1 HSD    50      -1.880 -18.585  -2.576  1.00  0.00      PROC H
ATOM   2645  CG  HSD    50      -1.551 -19.128  -0.536  1.00  0.00      PROC C
ATOM   2646  CE1 HSD    50      -2.182 -20.582  -2.072  1.00  0.00      PROC C
ATOM   2647  HE1 HSD    50      -2.504 -21.003  -3.025  1.00  0.00      PROC H
ATOM   2648  NE2 HSD    50      -1.988 -21.236  -0.922  1.00  0.00      PROC N
ATOM   2649  CD2 HSD    50      -1.606 -20.344   0.045  1.00  0.00      PROC C
ATOM   2650  HD2 HSD    50      -1.421 -20.657   1.065  1.00  0.00      PROC H
ATOM   2651  C   HSD    50      -3.662 -17.624   0.832  1.00  0.00      PROC C
ATOM   2652  O   HSD    50      -4.458 -18.261   0.146  1.00  0.00      PROC O
ATOM   2653  N   SER    51      -3.776 -17.493   2.157  1.00  0.00      PROC N
ATOM   2654  HN  SER    51      -3.129 -16.929   2.655  1.00  0.00      PROC H
ATOM   2655  CA  SER    51      -4.799 -18.126   2.979  1.00  0.00      PROC C
ATOM   2656  HA  SER    51      -5.070 -19.078   2.540  1.00  0.00      PROC H
ATOM   2657  CB  SER    51      -4.288 -18.351   4.385  1.00  0.00      PROC C
ATOM   2658  HB1 SER    51      -5.054 -18.881   4.995  1.00  0.00      PROC H
ATOM   2659  HB2 SER    51      -4.062 -17.384   4.887  1.00  0.00      PROC H
ATOM   2660  OG  SER    51      -3.123 -19.152   4.393  1.00  0.00      PROC O
ATOM   2661  HG1 SER    51      -3.382 -20.033   4.084  1.00  0.00      PROC H
ATOM   2662  C   SER    51      -6.075 -17.289   3.073  1.00  0.00      PROC C
ATOM   2663  O   SER    51      -6.857 -17.496   4.002  1.00  0.00      PROC O
ATOM   2664  N   ASN    52      -6.241 -16.311   2.168  1.00  0.00      PROC N
ATOM   2665  HN  ASN    52      -5.522 -16.127   1.495  1.00  0.00      PROC H
ATOM   2666  CA  ASN    52      -7.361 -15.385   2.181  1.00  0.00      PROC C
ATOM   2667  HA  ASN    52      -7.072 -14.538   1.573  1.00  0.00      PROC H
ATOM   2668  CB  ASN    52      -8.639 -16.021   1.621  1.00  0.00      PROC C
ATOM   2669  HB1 ASN    52      -9.558 -15.519   2.001  1.00  0.00      PROC H
ATOM   2670  HB2 ASN    52      -8.699 -17.083   1.937  1.00  0.00      PROC H
ATOM   2671  CG  ASN    52      -8.772 -15.886   0.118  1.00  0.00      PROC C
ATOM   2672  OD1 ASN    52      -8.425 -14.853  -0.456  1.00  0.00      PROC O
ATOM   2673  ND2 ASN    52      -9.279 -16.928  -0.527  1.00  0.00      PROC N
ATOM   2674 HD21 ASN    52      -9.594 -17.719  -0.011  1.00  0.00      PROC H
ATOM   2675 HD22 ASN    52      -9.490 -16.813  -1.491  1.00  0.00      PROC H
ATOM   2676  C   ASN    52      -7.596 -14.791   3.575  1.00  0.00      PROC C
ATOM   2677  O   ASN    52      -8.737 -14.525   3.940  1.00  0.00      PROC O
ATOM   2678  N   LYS    53      -6.530 -14.573   4.349  1.00  0.00      PROC N
ATOM   2679  HN  LYS    53      -5.608 -14.834   4.053  1.00  0.00      PROC H
ATOM   2680  CA  LYS    53      -6.665 -13.799   5.576  1.00  0.00      PROC C
ATOM   2681  HA  LYS    53      -7.680 -13.874   5.949  1.00  0.00      PROC H
ATOM   2682  CB  LYS    53      -5.721 -14.315   6.668  1.00  0.00      PROC C
ATOM   2683  HB1 LYS    53      -4.687 -13.943   6.553  1.00  0.00      PROC H
ATOM   2684  HB2 LYS    53      -5.664 -15.419   6.473  1.00  0.00      PROC H
ATOM   2685  CG  LYS    53      -6.235 -14.211   8.102  1.00  0.00      PROC C
ATOM   2686  HG1 LYS    53      -5.743 -15.039   8.667  1.00  0.00      PROC H
ATOM   2687  HG2 LYS    53      -7.330 -14.408   8.158  1.00  0.00      PROC H
ATOM   2688  CD  LYS    53      -5.863 -12.899   8.788  1.00  0.00      PROC C
ATOM   2689  HD1 LYS    53      -6.783 -12.269   8.854  1.00  0.00      PROC H
ATOM   2690  HD2 LYS    53      -5.154 -12.354   8.122  1.00  0.00      PROC H
ATOM   2691  CE  LYS    53      -5.236 -13.060  10.163  1.00  0.00      PROC C
ATOM   2692  HE1 LYS    53      -4.369 -13.755  10.105  1.00  0.00      PROC H
ATOM   2693  HE2 LYS    53      -5.973 -13.468  10.890  1.00  0.00      PROC H
ATOM   2694  NZ  LYS    53      -4.735 -11.762  10.677  1.00  0.00      PROC N
ATOM   2695  HZ1 LYS    53      -5.546 -11.201  11.011  1.00  0.00      PROC H
ATOM   2696  HZ2 LYS    53      -4.203 -11.257   9.943  1.00  0.00      PROC H
ATOM   2697  HZ3 LYS    53      -4.117 -11.901  11.506  1.00  0.00      PROC H
ATOM   2698  C   LYS    53      -6.376 -12.334   5.245  1.00  0.00      PROC C
ATOM   2699  O   LYS    53      -5.463 -12.037   4.463  1.00  0.00      PROC O
ATOM   2700  N   LEU    54      -7.164 -11.432   5.853  1.00  0.00      PROC N
ATOM   2701  HN  LEU    54      -7.898 -11.737   6.460  1.00  0.00      PROC H
ATOM   2702  CA  LEU    54      -7.105 -10.005   5.575  1.00  0.00      PROC C
ATOM   2703  HA  LEU    54      -6.783  -9.846   4.554  1.00  0.00      PROC H
ATOM   2704  CB  LEU    54      -8.503  -9.398   5.758  1.00  0.00      PROC C
ATOM   2705  HB1 LEU    54      -8.905  -9.767   6.731  1.00  0.00      PROC H
ATOM   2706  HB2 LEU    54      -9.179  -9.791   4.972  1.00  0.00      PROC H
ATOM   2707  CG  LEU    54      -8.609  -7.868   5.795  1.00  0.00      PROC C
ATOM   2708  HG  LEU    54      -7.949  -7.455   6.595  1.00  0.00      PROC H
ATOM   2709  CD1 LEU    54      -8.208  -7.245   4.450  1.00  0.00      PROC C
ATOM   2710 HD11 LEU    54      -8.878  -7.609   3.644  1.00  0.00      PROC H
ATOM   2711 HD12 LEU    54      -7.163  -7.498   4.178  1.00  0.00      PROC H
ATOM   2712 HD13 LEU    54      -8.297  -6.139   4.511  1.00  0.00      PROC H
ATOM   2713  CD2 LEU    54     -10.038  -7.447   6.143  1.00  0.00      PROC C
ATOM   2714 HD21 LEU    54     -10.348  -7.875   7.120  1.00  0.00      PROC H
ATOM   2715 HD22 LEU    54     -10.753  -7.795   5.368  1.00  0.00      PROC H
ATOM   2716 HD23 LEU    54     -10.114  -6.340   6.221  1.00  0.00      PROC H
ATOM   2717  C   LEU    54      -6.098  -9.344   6.505  1.00  0.00      PROC C
ATOM   2718  O   LEU    54      -6.082  -9.600   7.703  1.00  0.00      PROC O
ATOM   2719  N   PHE    55      -5.247  -8.502   5.919  1.00  0.00      PROC N
ATOM   2720  HN  PHE    55      -5.235  -8.426   4.915  1.00  0.00      PROC H
ATOM   2721  CA  PHE    55      -4.396  -7.587   6.657  1.00  0.00      PROC C
ATOM   2722  HA  PHE    55      -4.691  -7.570   7.698  1.00  0.00      PROC H
ATOM   2723  CB  PHE    55      -2.924  -8.002   6.534  1.00  0.00      PROC C
ATOM   2724  HB1 PHE    55      -2.282  -7.272   7.077  1.00  0.00      PROC H
ATOM   2725  HB2 PHE    55      -2.629  -7.976   5.461  1.00  0.00      PROC H
ATOM   2726  CG  PHE    55      -2.611  -9.389   7.037  1.00  0.00      PROC C
ATOM   2727  CD1 PHE    55      -2.996 -10.505   6.313  1.00  0.00      PROC C
ATOM   2728  HD1 PHE    55      -3.517 -10.394   5.370  1.00  0.00      PROC H
ATOM   2729  CE1 PHE    55      -2.724 -11.784   6.789  1.00  0.00      PROC C
ATOM   2730  HE1 PHE    55      -3.028 -12.636   6.199  1.00  0.00      PROC H
ATOM   2731  CZ  PHE    55      -2.029 -11.960   7.969  1.00  0.00      PROC C
ATOM   2732  HZ  PHE    55      -1.785 -12.958   8.314  1.00  0.00      PROC H
ATOM   2733  CD2 PHE    55      -1.933  -9.579   8.234  1.00  0.00      PROC C
ATOM   2734  HD2 PHE    55      -1.515  -8.749   8.752  1.00  0.00      PROC H
ATOM   2735  CE2 PHE    55      -1.645 -10.860   8.698  1.00  0.00      PROC C
ATOM   2736  HE2 PHE    55      -1.054 -10.991   9.594  1.00  0.00      PROC H
ATOM   2737  C   PHE    55      -4.659  -6.195   6.091  1.00  0.00      PROC C
ATOM   2738  O   PHE    55      -4.708  -6.011   4.871  1.00  0.00      PROC O
ATOM   2739  N   GLN    56      -4.891  -5.235   6.982  1.00  0.00      PROC N
ATOM   2740  HN  GLN    56      -4.924  -5.399   7.970  1.00  0.00      PROC H
ATOM   2741  CA  GLN    56      -5.222  -3.906   6.506  1.00  0.00      PROC C
ATOM   2742  HA  GLN    56      -4.957  -3.811   5.463  1.00  0.00      PROC H
ATOM   2743  CB  GLN    56      -6.719  -3.599   6.607  1.00  0.00      PROC C
ATOM   2744  HB1 GLN    56      -7.288  -4.371   6.038  1.00  0.00      PROC H
ATOM   2745  HB2 GLN    56      -6.860  -2.639   6.090  1.00  0.00      PROC H
ATOM   2746  CG  GLN    56      -7.251  -3.503   8.021  1.00  0.00      PROC C
ATOM   2747  HG1 GLN    56      -6.598  -2.847   8.637  1.00  0.00      PROC H
ATOM   2748  HG2 GLN    56      -7.245  -4.508   8.490  1.00  0.00      PROC H
ATOM   2749  CD  GLN    56      -8.671  -2.981   8.075  1.00  0.00      PROC C
ATOM   2750  OE1 GLN    56      -9.598  -3.526   7.487  1.00  0.00      PROC O
ATOM   2751  NE2 GLN    56      -8.858  -1.886   8.788  1.00  0.00      PROC N
ATOM   2752 HE21 GLN    56      -9.778  -1.504   8.788  1.00  0.00      PROC H
ATOM   2753 HE22 GLN    56      -8.133  -1.537   9.380  1.00  0.00      PROC H
ATOM   2754  C   GLN    56      -4.346  -2.899   7.226  1.00  0.00      PROC C
ATOM   2755  O   GLN    56      -3.972  -3.108   8.382  1.00  0.00      PROC O
ATOM   2756  N   TYR    57      -4.047  -1.815   6.502  1.00  0.00      PROC N
ATOM   2757  HN  TYR    57      -4.365  -1.733   5.552  1.00  0.00      PROC H
ATOM   2758  CA  TYR    57      -3.427  -0.650   7.104  1.00  0.00      PROC C
ATOM   2759  HA  TYR    57      -3.532  -0.693   8.172  1.00  0.00      PROC H
ATOM   2760  CB  TYR    57      -1.946  -0.576   6.717  1.00  0.00      PROC C
ATOM   2761  HB1 TYR    57      -1.811  -1.007   5.706  1.00  0.00      PROC H
ATOM   2762  HB2 TYR    57      -1.359  -1.201   7.424  1.00  0.00      PROC H
ATOM   2763  CG  TYR    57      -1.380   0.822   6.700  1.00  0.00      PROC C
ATOM   2764  CD1 TYR    57      -1.487   1.630   5.581  1.00  0.00      PROC C
ATOM   2765  HD1 TYR    57      -1.997   1.268   4.702  1.00  0.00      PROC H
ATOM   2766  CE1 TYR    57      -1.012   2.935   5.578  1.00  0.00      PROC C
ATOM   2767  HE1 TYR    57      -1.135   3.557   4.703  1.00  0.00      PROC H
ATOM   2768  CZ  TYR    57      -0.373   3.437   6.693  1.00  0.00      PROC C
ATOM   2769  OH  TYR    57       0.111   4.718   6.667  1.00  0.00      PROC O
ATOM   2770  HH  TYR    57       0.330   4.987   7.578  1.00  0.00      PROC H
ATOM   2771  CD2 TYR    57      -0.745   1.348   7.815  1.00  0.00      PROC C
ATOM   2772  HD2 TYR    57      -0.661   0.745   8.710  1.00  0.00      PROC H
ATOM   2773  CE2 TYR    57      -0.239   2.640   7.818  1.00  0.00      PROC C
ATOM   2774  HE2 TYR    57       0.244   3.027   8.705  1.00  0.00      PROC H
ATOM   2775  C   TYR    57      -4.176   0.586   6.621  1.00  0.00      PROC C
ATOM   2776  O   TYR    57      -4.635   0.633   5.476  1.00  0.00      PROC O
ATOM   2777  N   ALA    58      -4.258   1.598   7.491  1.00  0.00      PROC N
ATOM   2778  HN  ALA    58      -3.954   1.500   8.442  1.00  0.00      PROC H
ATOM   2779  CA  ALA    58      -4.732   2.908   7.071  1.00  0.00      PROC C
ATOM   2780  HA  ALA    58      -4.513   3.037   6.022  1.00  0.00      PROC H
ATOM   2781  CB  ALA    58      -6.229   3.030   7.300  1.00  0.00      PROC C
ATOM   2782  HB1 ALA    58      -6.459   3.030   8.384  1.00  0.00      PROC H
ATOM   2783  HB2 ALA    58      -6.760   2.175   6.826  1.00  0.00      PROC H
ATOM   2784  HB3 ALA    58      -6.624   3.969   6.854  1.00  0.00      PROC H
ATOM   2785  C   ALA    58      -3.926   3.951   7.827  1.00  0.00      PROC C
ATOM   2786  O   ALA    58      -3.683   3.757   9.005  1.00  0.00      PROC O
ATOM   2787  N   SER    59      -3.495   5.032   7.152  1.00  0.00      PROC N
ATOM   2788  HN  SER    59      -3.708   5.172   6.181  1.00  0.00      PROC H
ATOM   2789  CA  SER    59      -2.697   6.031   7.839  1.00  0.00      PROC C
ATOM   2790  HA  SER    59      -1.794   5.543   8.169  1.00  0.00      PROC H
ATOM   2791  CB  SER    59      -2.290   7.193   6.943  1.00  0.00      PROC C
ATOM   2792  HB1 SER    59      -1.449   6.847   6.298  1.00  0.00      PROC H
ATOM   2793  HB2 SER    59      -1.910   8.053   7.541  1.00  0.00      PROC H
ATOM   2794  OG  SER    59      -3.333   7.610   6.081  1.00  0.00      PROC O
ATOM   2795  HG1 SER    59      -3.274   8.577   6.040  1.00  0.00      PROC H
ATOM   2796  C   SER    59      -3.402   6.455   9.130  1.00  0.00      PROC C
ATOM   2797  O   SER    59      -2.809   6.375  10.210  1.00  0.00      PROC O
ATOM   2798  N   THR    60      -4.696   6.790   9.012  1.00  0.00      PROC N
ATOM   2799  HN  THR    60      -5.110   6.748   8.107  1.00  0.00      PROC H
ATOM   2800  CA  THR    60      -5.516   7.252  10.128  1.00  0.00      PROC C
ATOM   2801  HA  THR    60      -4.952   7.165  11.049  1.00  0.00      PROC H
ATOM   2802  CB  THR    60      -5.876   8.735   9.961  1.00  0.00      PROC C
ATOM   2803  HB  THR    60      -6.260   8.925   8.930  1.00  0.00      PROC H
ATOM   2804  OG1 THR    60      -4.647   9.430  10.162  1.00  0.00      PROC O
ATOM   2805  HG1 THR    60      -3.977   8.940   9.677  1.00  0.00      PROC H
ATOM   2806  CG2 THR    60      -6.876   9.234  10.983  1.00  0.00      PROC C
ATOM   2807 HG21 THR    60      -6.537   8.991  12.014  1.00  0.00      PROC H
ATOM   2808 HG22 THR    60      -7.880   8.784  10.833  1.00  0.00      PROC H
ATOM   2809 HG23 THR    60      -6.987  10.339  10.914  1.00  0.00      PROC H
ATOM   2810  C   THR    60      -6.713   6.327  10.364  1.00  0.00      PROC C
ATOM   2811  O   THR    60      -6.770   5.692  11.412  1.00  0.00      PROC O
ATOM   2812  N   ASP    61      -7.657   6.253   9.401  1.00  0.00      PROC N
ATOM   2813  HN  ASP    61      -7.615   6.791   8.567  1.00  0.00      PROC H
ATOM   2814  CA  ASP    61      -8.904   5.523   9.613  1.00  0.00      PROC C
ATOM   2815  HA  ASP    61      -8.714   4.685  10.274  1.00  0.00      PROC H
ATOM   2816  CB  ASP    61      -9.941   6.412  10.314  1.00  0.00      PROC C
ATOM   2817  HB1 ASP    61      -9.917   7.414   9.828  1.00  0.00      PROC H
ATOM   2818  HB2 ASP    61      -9.646   6.553  11.373  1.00  0.00      PROC H
ATOM   2819  CG  ASP    61     -11.403   5.968  10.284  1.00  0.00      PROC C
ATOM   2820  OD1 ASP    61     -11.675   4.726  10.239  1.00  0.00      PROC O
ATOM   2821  OD2 ASP    61     -12.269   6.867  10.349  1.00  0.00      PROC O
ATOM   2822  C   ASP    61      -9.394   4.907   8.303  1.00  0.00      PROC C
ATOM   2823  O   ASP    61      -9.720   5.605   7.344  1.00  0.00      PROC O
ATOM   2824  N   MET    62      -9.484   3.575   8.297  1.00  0.00      PROC N
ATOM   2825  HN  MET    62      -9.341   3.050   9.133  1.00  0.00      PROC H
ATOM   2826  CA  MET    62      -9.768   2.803   7.099  1.00  0.00      PROC C
ATOM   2827  HA  MET    62      -9.029   3.043   6.348  1.00  0.00      PROC H
ATOM   2828  CB  MET    62      -9.723   1.308   7.434  1.00  0.00      PROC C
ATOM   2829  HB1 MET    62     -10.397   1.122   8.304  1.00  0.00      PROC H
ATOM   2830  HB2 MET    62      -8.693   1.047   7.764  1.00  0.00      PROC H
ATOM   2831  CG  MET    62     -10.150   0.396   6.314  1.00  0.00      PROC C
ATOM   2832  HG1 MET    62     -11.220   0.577   6.056  1.00  0.00      PROC H
ATOM   2833  HG2 MET    62     -10.106  -0.665   6.643  1.00  0.00      PROC H
ATOM   2834  SD  MET    62      -9.104   0.620   4.852  1.00  0.00      PROC S
ATOM   2835  CE  MET    62      -7.681  -0.338   5.335  1.00  0.00      PROC C
ATOM   2836  HE1 MET    62      -7.907  -1.387   5.066  1.00  0.00      PROC H
ATOM   2837  HE2 MET    62      -7.456  -0.267   6.419  1.00  0.00      PROC H
ATOM   2838  HE3 MET    62      -6.791  -0.033   4.752  1.00  0.00      PROC H
ATOM   2839  C   MET    62     -11.129   3.192   6.517  1.00  0.00      PROC C
ATOM   2840  O   MET    62     -11.260   3.396   5.312  1.00  0.00      PROC O
ATOM   2841  N   ASP    63     -12.140   3.321   7.376  1.00  0.00      PROC N
ATOM   2842  HN  ASP    63     -12.017   3.227   8.363  1.00  0.00      PROC H
ATOM   2843  CA  ASP    63     -13.508   3.532   6.921  1.00  0.00      PROC C
ATOM   2844  HA  ASP    63     -13.686   2.840   6.120  1.00  0.00      PROC H
ATOM   2845  CB  ASP    63     -14.498   3.237   8.053  1.00  0.00      PROC C
ATOM   2846  HB1 ASP    63     -15.488   3.607   7.816  1.00  0.00      PROC H
ATOM   2847  HB2 ASP    63     -14.159   3.812   8.946  1.00  0.00      PROC H
ATOM   2848  CG  ASP    63     -14.514   1.772   8.489  1.00  0.00      PROC C
ATOM   2849  OD1 ASP    63     -13.932   0.911   7.762  1.00  0.00      PROC O
ATOM   2850  OD2 ASP    63     -15.099   1.496   9.561  1.00  0.00      PROC O
ATOM   2851  C   ASP    63     -13.649   4.918   6.298  1.00  0.00      PROC C
ATOM   2852  O   ASP    63     -14.425   5.104   5.362  1.00  0.00      PROC O
ATOM   2853  N   LYS    64     -12.879   5.889   6.801  1.00  0.00      PROC N
ATOM   2854  HN  LYS    64     -12.291   5.709   7.592  1.00  0.00      PROC H
ATOM   2855  CA  LYS    64     -12.939   7.232   6.255  1.00  0.00      PROC C
ATOM   2856  HA  LYS    64     -13.975   7.542   6.233  1.00  0.00      PROC H
ATOM   2857  CB  LYS    64     -12.124   8.197   7.125  1.00  0.00      PROC C
ATOM   2858  HB1 LYS    64     -11.035   8.046   6.948  1.00  0.00      PROC H
ATOM   2859  HB2 LYS    64     -12.297   7.922   8.191  1.00  0.00      PROC H
ATOM   2860  CG  LYS    64     -12.502   9.667   6.986  1.00  0.00      PROC C
ATOM   2861  HG1 LYS    64     -13.474   9.849   7.498  1.00  0.00      PROC H
ATOM   2862  HG2 LYS    64     -12.665   9.837   5.898  1.00  0.00      PROC H
ATOM   2863  CD  LYS    64     -11.450  10.630   7.519  1.00  0.00      PROC C
ATOM   2864  HD1 LYS    64     -10.449  10.338   7.124  1.00  0.00      PROC H
ATOM   2865  HD2 LYS    64     -11.397  10.527   8.630  1.00  0.00      PROC H
ATOM   2866  CE  LYS    64     -11.729  12.076   7.155  1.00  0.00      PROC C
ATOM   2867  HE1 LYS    64     -10.887  12.721   7.493  1.00  0.00      PROC H
ATOM   2868  HE2 LYS    64     -12.662  12.426   7.653  1.00  0.00      PROC H
ATOM   2869  NZ  LYS    64     -11.897  12.280   5.691  1.00  0.00      PROC N
ATOM   2870  HZ1 LYS    64     -12.776  11.836   5.366  1.00  0.00      PROC H
ATOM   2871  HZ2 LYS    64     -11.052  11.864   5.245  1.00  0.00      PROC H
ATOM   2872  HZ3 LYS    64     -11.899  13.313   5.522  1.00  0.00      PROC H
ATOM   2873  C   LYS    64     -12.417   7.216   4.820  1.00  0.00      PROC C
ATOM   2874  O   LYS    64     -12.984   7.859   3.938  1.00  0.00      PROC O
ATOM   2875  N   VAL    65     -11.318   6.478   4.594  1.00  0.00      PROC N
ATOM   2876  HN  VAL    65     -10.911   5.927   5.325  1.00  0.00      PROC H
ATOM   2877  CA  VAL    65     -10.682   6.490   3.282  1.00  0.00      PROC C
ATOM   2878  HA  VAL    65     -10.596   7.513   2.944  1.00  0.00      PROC H
ATOM   2879  CB  VAL    65      -9.278   5.864   3.310  1.00  0.00      PROC C
ATOM   2880  HB  VAL    65      -9.383   4.781   3.581  1.00  0.00      PROC H
ATOM   2881  CG1 VAL    65      -8.635   5.956   1.933  1.00  0.00      PROC C
ATOM   2882 HG11 VAL    65      -8.622   7.008   1.584  1.00  0.00      PROC H
ATOM   2883 HG12 VAL    65      -9.172   5.337   1.183  1.00  0.00      PROC H
ATOM   2884 HG13 VAL    65      -7.584   5.596   1.974  1.00  0.00      PROC H
ATOM   2885  CG2 VAL    65      -8.394   6.492   4.381  1.00  0.00      PROC C
ATOM   2886 HG21 VAL    65      -8.841   6.429   5.388  1.00  0.00      PROC H
ATOM   2887 HG22 VAL    65      -8.216   7.562   4.143  1.00  0.00      PROC H
ATOM   2888 HG23 VAL    65      -7.407   5.980   4.413  1.00  0.00      PROC H
ATOM   2889  C   VAL    65     -11.568   5.752   2.282  1.00  0.00      PROC C
ATOM   2890  O   VAL    65     -11.721   6.189   1.146  1.00  0.00      PROC O
ATOM   2891  N   LEU    66     -12.116   4.615   2.711  1.00  0.00      PROC N
ATOM   2892  HN  LEU    66     -11.949   4.267   3.639  1.00  0.00      PROC H
ATOM   2893  CA  LEU    66     -12.914   3.775   1.833  1.00  0.00      PROC C
ATOM   2894  HA  LEU    66     -12.362   3.590   0.925  1.00  0.00      PROC H
ATOM   2895  CB  LEU    66     -13.252   2.460   2.545  1.00  0.00      PROC C
ATOM   2896  HB1 LEU    66     -14.102   1.938   2.049  1.00  0.00      PROC H
ATOM   2897  HB2 LEU    66     -13.570   2.755   3.567  1.00  0.00      PROC H
ATOM   2898  CG  LEU    66     -12.091   1.471   2.671  1.00  0.00      PROC C
ATOM   2899  HG  LEU    66     -11.290   1.950   3.286  1.00  0.00      PROC H
ATOM   2900  CD1 LEU    66     -12.510   0.195   3.380  1.00  0.00      PROC C
ATOM   2901 HD11 LEU    66     -13.333  -0.313   2.834  1.00  0.00      PROC H
ATOM   2902 HD12 LEU    66     -12.860   0.402   4.413  1.00  0.00      PROC H
ATOM   2903 HD13 LEU    66     -11.659  -0.515   3.460  1.00  0.00      PROC H
ATOM   2904  CD2 LEU    66     -11.484   1.134   1.320  1.00  0.00      PROC C
ATOM   2905 HD21 LEU    66     -11.038   2.027   0.837  1.00  0.00      PROC H
ATOM   2906 HD22 LEU    66     -12.250   0.699   0.645  1.00  0.00      PROC H
ATOM   2907 HD23 LEU    66     -10.675   0.382   1.448  1.00  0.00      PROC H
ATOM   2908  C   LEU    66     -14.177   4.526   1.391  1.00  0.00      PROC C
ATOM   2909  O   LEU    66     -14.571   4.430   0.230  1.00  0.00      PROC O
ATOM   2910  N   LEU    67     -14.771   5.320   2.297  1.00  0.00      PROC N
ATOM   2911  HN  LEU    67     -14.491   5.324   3.260  1.00  0.00      PROC H
ATOM   2912  CA  LEU    67     -15.968   6.063   1.931  1.00  0.00      PROC C
ATOM   2913  HA  LEU    67     -16.625   5.406   1.382  1.00  0.00      PROC H
ATOM   2914  CB  LEU    67     -16.694   6.553   3.188  1.00  0.00      PROC C
ATOM   2915  HB1 LEU    67     -17.390   7.385   2.924  1.00  0.00      PROC H
ATOM   2916  HB2 LEU    67     -15.943   6.959   3.902  1.00  0.00      PROC H
ATOM   2917  CG  LEU    67     -17.538   5.485   3.883  1.00  0.00      PROC C
ATOM   2918  HG  LEU    67     -16.855   4.616   4.036  1.00  0.00      PROC H
ATOM   2919  CD1 LEU    67     -18.042   5.981   5.232  1.00  0.00      PROC C
ATOM   2920 HD11 LEU    67     -18.647   6.900   5.075  1.00  0.00      PROC H
ATOM   2921 HD12 LEU    67     -17.172   6.227   5.875  1.00  0.00      PROC H
ATOM   2922 HD13 LEU    67     -18.685   5.239   5.739  1.00  0.00      PROC H
ATOM   2923  CD2 LEU    67     -18.702   5.056   2.997  1.00  0.00      PROC C
ATOM   2924 HD21 LEU    67     -18.356   4.550   2.073  1.00  0.00      PROC H
ATOM   2925 HD22 LEU    67     -19.315   5.937   2.703  1.00  0.00      PROC H
ATOM   2926 HD23 LEU    67     -19.361   4.346   3.542  1.00  0.00      PROC H
ATOM   2927  C   LEU    67     -15.632   7.192   0.957  1.00  0.00      PROC C
ATOM   2928  O   LEU    67     -16.335   7.383  -0.029  1.00  0.00      PROC O
ATOM   2929  N   LYS    68     -14.518   7.894   1.200  1.00  0.00      PROC N
ATOM   2930  HN  LYS    68     -13.973   7.720   2.021  1.00  0.00      PROC H
ATOM   2931  CA  LYS    68     -14.122   8.964   0.299  1.00  0.00      PROC C
ATOM   2932  HA  LYS    68     -14.955   9.649   0.193  1.00  0.00      PROC H
ATOM   2933  CB  LYS    68     -12.927   9.711   0.891  1.00  0.00      PROC C
ATOM   2934  HB1 LYS    68     -12.102   8.979   1.068  1.00  0.00      PROC H
ATOM   2935  HB2 LYS    68     -13.285  10.055   1.888  1.00  0.00      PROC H
ATOM   2936  CG  LYS    68     -12.394  10.870   0.065  1.00  0.00      PROC C
ATOM   2937  HG1 LYS    68     -13.231  11.595  -0.081  1.00  0.00      PROC H
ATOM   2938  HG2 LYS    68     -12.080  10.536  -0.948  1.00  0.00      PROC H
ATOM   2939  CD  LYS    68     -11.235  11.582   0.751  1.00  0.00      PROC C
ATOM   2940  HD1 LYS    68     -11.106  12.574   0.257  1.00  0.00      PROC H
ATOM   2941  HD2 LYS    68     -10.295  11.008   0.571  1.00  0.00      PROC H
ATOM   2942  CE  LYS    68     -11.419  11.734   2.248  1.00  0.00      PROC C
ATOM   2943  HE1 LYS    68     -11.214  10.780   2.782  1.00  0.00      PROC H
ATOM   2944  HE2 LYS    68     -12.460  12.065   2.466  1.00  0.00      PROC H
ATOM   2945  NZ  LYS    68     -10.523  12.774   2.802  1.00  0.00      PROC N
ATOM   2946  HZ1 LYS    68      -9.953  13.170   2.015  1.00  0.00      PROC H
ATOM   2947  HZ2 LYS    68      -9.742  12.393   3.405  1.00  0.00      PROC H
ATOM   2948  HZ3 LYS    68     -10.992  13.604   3.217  1.00  0.00      PROC H
ATOM   2949  C   LYS    68     -13.843   8.372  -1.085  1.00  0.00      PROC C
ATOM   2950  O   LYS    68     -14.117   9.000  -2.109  1.00  0.00      PROC O
ATOM   2951  N   TYR    69     -13.303   7.146  -1.104  1.00  0.00      PROC N
ATOM   2952  HN  TYR    69     -13.026   6.705  -0.246  1.00  0.00      PROC H
ATOM   2953  CA  TYR    69     -13.130   6.401  -2.332  1.00  0.00      PROC C
ATOM   2954  HA  TYR    69     -12.502   6.956  -3.008  1.00  0.00      PROC H
ATOM   2955  CB  TYR    69     -12.500   5.032  -2.049  1.00  0.00      PROC C
ATOM   2956  HB1 TYR    69     -13.062   4.408  -1.351  1.00  0.00      PROC H
ATOM   2957  HB2 TYR    69     -11.499   5.192  -1.587  1.00  0.00      PROC H
ATOM   2958  CG  TYR    69     -12.315   4.200  -3.293  1.00  0.00      PROC C
ATOM   2959  CD1 TYR    69     -11.207   4.380  -4.108  1.00  0.00      PROC C
ATOM   2960  HD1 TYR    69     -10.457   5.109  -3.825  1.00  0.00      PROC H
ATOM   2961  CE1 TYR    69     -11.029   3.642  -5.267  1.00  0.00      PROC C
ATOM   2962  HE1 TYR    69     -10.141   3.805  -5.858  1.00  0.00      PROC H
ATOM   2963  CZ  TYR    69     -11.972   2.696  -5.624  1.00  0.00      PROC C
ATOM   2964  OH  TYR    69     -11.780   1.993  -6.778  1.00  0.00      PROC O
ATOM   2965  HH  TYR    69     -10.938   2.285  -7.160  1.00  0.00      PROC H
ATOM   2966  CD2 TYR    69     -13.262   3.262  -3.676  1.00  0.00      PROC C
ATOM   2967  HD2 TYR    69     -14.129   3.097  -3.049  1.00  0.00      PROC H
ATOM   2968  CE2 TYR    69     -13.093   2.510  -4.835  1.00  0.00      PROC C
ATOM   2969  HE2 TYR    69     -13.821   1.759  -5.113  1.00  0.00      PROC H
ATOM   2970  C   TYR    69     -14.484   6.264  -3.036  1.00  0.00      PROC C
ATOM   2971  O   TYR    69     -14.589   6.577  -4.224  1.00  0.00      PROC O
ATOM   2972  N   THR    70     -15.508   5.810  -2.300  1.00  0.00      PROC N
ATOM   2973  HN  THR    70     -15.385   5.571  -1.332  1.00  0.00      PROC H
ATOM   2974  CA  THR    70     -16.800   5.553  -2.918  1.00  0.00      PROC C
ATOM   2975  HA  THR    70     -16.645   4.887  -3.752  1.00  0.00      PROC H
ATOM   2976  CB  THR    70     -17.791   4.864  -1.975  1.00  0.00      PROC C
ATOM   2977  HB  THR    70     -18.745   4.653  -2.519  1.00  0.00      PROC H
ATOM   2978  OG1 THR    70     -18.096   5.766  -0.909  1.00  0.00      PROC O
ATOM   2979  HG1 THR    70     -17.320   6.300  -0.668  1.00  0.00      PROC H
ATOM   2980  CG2 THR    70     -17.266   3.556  -1.422  1.00  0.00      PROC C
ATOM   2981 HG21 THR    70     -16.346   3.676  -0.839  1.00  0.00      PROC H
ATOM   2982 HG22 THR    70     -17.074   2.836  -2.244  1.00  0.00      PROC H
ATOM   2983 HG23 THR    70     -18.021   3.103  -0.744  1.00  0.00      PROC H
ATOM   2984  C   THR    70     -17.392   6.840  -3.489  1.00  0.00      PROC C
ATOM   2985  O   THR    70     -18.136   6.785  -4.466  1.00  0.00      PROC O
ATOM   2986  N   GLU    71     -17.049   7.989  -2.890  1.00  0.00      PROC N
ATOM   2987  HN  GLU    71     -16.522   8.003  -2.038  1.00  0.00      PROC H
ATOM   2988  CA  GLU    71     -17.601   9.256  -3.347  1.00  0.00      PROC C
ATOM   2989  HA  GLU    71     -18.639   9.130  -3.617  1.00  0.00      PROC H
ATOM   2990  CB  GLU    71     -17.513  10.315  -2.255  1.00  0.00      PROC C
ATOM   2991  HB1 GLU    71     -17.454  11.339  -2.689  1.00  0.00      PROC H
ATOM   2992  HB2 GLU    71     -16.561  10.149  -1.696  1.00  0.00      PROC H
ATOM   2993  CG  GLU    71     -18.687  10.320  -1.310  1.00  0.00      PROC C
ATOM   2994  HG1 GLU    71     -18.939   9.273  -1.024  1.00  0.00      PROC H
ATOM   2995  HG2 GLU    71     -19.590  10.785  -1.753  1.00  0.00      PROC H
ATOM   2996  CD  GLU    71     -18.353  11.059  -0.025  1.00  0.00      PROC C
ATOM   2997  OE1 GLU    71     -18.188  10.396   1.009  1.00  0.00      PROC O
ATOM   2998  OE2 GLU    71     -18.231  12.301  -0.065  1.00  0.00      PROC O
ATOM   2999  C   GLU    71     -16.877   9.765  -4.595  1.00  0.00      PROC C
ATOM   3000  O   GLU    71     -17.319  10.734  -5.199  1.00  0.00      PROC O
ATOM   3001  N   TYR    72     -15.771   9.124  -4.986  1.00  0.00      PROC N
ATOM   3002  HN  TYR    72     -15.432   8.336  -4.471  1.00  0.00      PROC H
ATOM   3003  CA  TYR    72     -14.951   9.707  -6.040  1.00  0.00      PROC C
ATOM   3004  HA  TYR    72     -14.981  10.783  -5.914  1.00  0.00      PROC H
ATOM   3005  CB  TYR    72     -13.486   9.290  -5.898  1.00  0.00      PROC C
ATOM   3006  HB1 TYR    72     -13.307   8.275  -6.309  1.00  0.00      PROC H
ATOM   3007  HB2 TYR    72     -13.260   9.232  -4.806  1.00  0.00      PROC H
ATOM   3008  CG  TYR    72     -12.479  10.251  -6.484  1.00  0.00      PROC C
ATOM   3009  CD1 TYR    72     -12.011  11.345  -5.766  1.00  0.00      PROC C
ATOM   3010  HD1 TYR    72     -12.391  11.526  -4.768  1.00  0.00      PROC H
ATOM   3011  CE1 TYR    72     -11.063  12.206  -6.301  1.00  0.00      PROC C
ATOM   3012  HE1 TYR    72     -10.702  13.040  -5.718  1.00  0.00      PROC H
ATOM   3013  CZ  TYR    72     -10.555  11.974  -7.574  1.00  0.00      PROC C
ATOM   3014  OH  TYR    72      -9.623  12.819  -8.115  1.00  0.00      PROC O
ATOM   3015  HH  TYR    72      -9.638  12.677  -9.068  1.00  0.00      PROC H
ATOM   3016  CD2 TYR    72     -11.964  10.046  -7.759  1.00  0.00      PROC C
ATOM   3017  HD2 TYR    72     -12.306   9.199  -8.340  1.00  0.00      PROC H
ATOM   3018  CE2 TYR    72     -11.006  10.887  -8.311  1.00  0.00      PROC C
ATOM   3019  HE2 TYR    72     -10.626  10.709  -9.300  1.00  0.00      PROC H
ATOM   3020  C   TYR    72     -15.559   9.393  -7.405  1.00  0.00      PROC C
ATOM   3021  O   TYR    72     -15.947   8.258  -7.676  1.00  0.00      PROC O
ATOM   3022  N   ASN    73     -15.634  10.417  -8.259  1.00  0.00      PROC N
ATOM   3023  HN  ASN    73     -15.342  11.326  -7.978  1.00  0.00      PROC H
ATOM   3024  CA  ASN    73     -16.354  10.312  -9.520  1.00  0.00      PROC C
ATOM   3025  HA  ASN    73     -16.558   9.275  -9.749  1.00  0.00      PROC H
ATOM   3026  CB  ASN    73     -17.646  11.135  -9.511  1.00  0.00      PROC C
ATOM   3027  HB1 ASN    73     -17.933  11.489 -10.529  1.00  0.00      PROC H
ATOM   3028  HB2 ASN    73     -17.492  12.036  -8.880  1.00  0.00      PROC H
ATOM   3029  CG  ASN    73     -18.850  10.385  -8.978  1.00  0.00      PROC C
ATOM   3030  OD1 ASN    73     -19.547  10.868  -8.083  1.00  0.00      PROC O
ATOM   3031  ND2 ASN    73     -19.119   9.213  -9.534  1.00  0.00      PROC N
ATOM   3032 HD21 ASN    73     -19.889   8.700  -9.156  1.00  0.00      PROC H
ATOM   3033 HD22 ASN    73     -18.530   8.858 -10.254  1.00  0.00      PROC H
ATOM   3034  C   ASN    73     -15.480  10.762 -10.687  1.00  0.00      PROC C
ATOM   3035  O   ASN    73     -15.925  10.753 -11.824  1.00  0.00      PROC O
ATOM   3036  N   GLU    74     -14.247  11.175 -10.400  1.00  0.00      PROC N
ATOM   3037  HN  GLU    74     -13.879  11.156  -9.481  1.00  0.00      PROC H
ATOM   3038  CA  GLU    74     -13.387  11.732 -11.434  1.00  0.00      PROC C
ATOM   3039  HA  GLU    74     -14.009  12.070 -12.248  1.00  0.00      PROC H
ATOM   3040  CB  GLU    74     -12.664  12.997 -10.948  1.00  0.00      PROC C
ATOM   3041  HB1 GLU    74     -12.188  13.523 -11.809  1.00  0.00      PROC H
ATOM   3042  HB2 GLU    74     -11.839  12.687 -10.267  1.00  0.00      PROC H
ATOM   3043  CG  GLU    74     -13.542  13.958 -10.158  1.00  0.00      PROC C
ATOM   3044  HG1 GLU    74     -12.874  14.649  -9.591  1.00  0.00      PROC H
ATOM   3045  HG2 GLU    74     -14.181  13.463  -9.403  1.00  0.00      PROC H
ATOM   3046  CD  GLU    74     -14.416  14.859 -11.014  1.00  0.00      PROC C
ATOM   3047  OE1 GLU    74     -13.869  15.802 -11.605  1.00  0.00      PROC O
ATOM   3048  OE2 GLU    74     -15.635  14.585 -11.117  1.00  0.00      PROC O
ATOM   3049  C   GLU    74     -12.404  10.655 -11.907  1.00  0.00      PROC C
ATOM   3050  O   GLU    74     -11.901   9.867 -11.102  1.00  0.00      PROC O
ATOM   3051  N   PRO    75     -12.170  10.535 -13.238  1.00  0.00      PROC N
ATOM   3052  CD  PRO    75     -13.069  11.004 -14.308  1.00  0.00      PROC C
ATOM   3053  HD1 PRO    75     -13.002  12.113 -14.371  1.00  0.00      PROC H
ATOM   3054  HD2 PRO    75     -14.121  10.694 -14.107  1.00  0.00      PROC H
ATOM   3055  CA  PRO    75     -11.013   9.808 -13.766  1.00  0.00      PROC C
ATOM   3056  HA  PRO    75     -11.182   8.752 -13.608  1.00  0.00      PROC H
ATOM   3057  CB  PRO    75     -11.040  10.228 -15.247  1.00  0.00      PROC C
ATOM   3058  HB1 PRO    75     -10.520   9.494 -15.898  1.00  0.00      PROC H
ATOM   3059  HB2 PRO    75     -10.579  11.234 -15.368  1.00  0.00      PROC H
ATOM   3060  CG  PRO    75     -12.516  10.339 -15.550  1.00  0.00      PROC C
ATOM   3061  HG1 PRO    75     -12.742  10.879 -16.487  1.00  0.00      PROC H
ATOM   3062  HG2 PRO    75     -12.947   9.312 -15.627  1.00  0.00      PROC H
ATOM   3063  C   PRO    75      -9.687  10.180 -13.097  1.00  0.00      PROC C
ATOM   3064  O   PRO    75      -9.332  11.357 -13.025  1.00  0.00      PROC O
ATOM   3065  N   HSD    76      -8.962   9.150 -12.640  1.00  0.00      PROC N
ATOM   3066  HN  HSD    76      -9.251   8.210 -12.801  1.00  0.00      PROC H
ATOM   3067  CA  HSD    76      -7.794   9.280 -11.782  1.00  0.00      PROC C
ATOM   3068  HA  HSD    76      -7.374  10.271 -11.886  1.00  0.00      PROC H
ATOM   3069  CB  HSD    76      -8.247   9.030 -10.336  1.00  0.00      PROC C
ATOM   3070  HB1 HSD    76      -8.854   9.888  -9.992  1.00  0.00      PROC H
ATOM   3071  HB2 HSD    76      -7.370   8.956  -9.678  1.00  0.00      PROC H
ATOM   3072  ND1 HSD    76     -10.373   7.673 -10.467  1.00  0.00      PROC N
ATOM   3073  HD1 HSD    76     -10.951   8.455 -10.751  1.00  0.00      PROC H
ATOM   3074  CG  HSD    76      -9.015   7.757 -10.195  1.00  0.00      PROC C
ATOM   3075  CE1 HSD    76     -10.785   6.438 -10.266  1.00  0.00      PROC C
ATOM   3076  HE1 HSD    76     -11.801   6.076 -10.428  1.00  0.00      PROC H
ATOM   3077  NE2 HSD    76      -9.728   5.708  -9.877  1.00  0.00      PROC N
ATOM   3078  CD2 HSD    76      -8.620   6.513  -9.849  1.00  0.00      PROC C
ATOM   3079  HD2 HSD    76      -7.651   6.148  -9.545  1.00  0.00      PROC H
ATOM   3080  C   HSD    76      -6.718   8.283 -12.223  1.00  0.00      PROC C
ATOM   3081  O   HSD    76      -6.942   7.512 -13.149  1.00  0.00      PROC O
ATOM   3082  N   GLU    77      -5.568   8.269 -11.535  1.00  0.00      PROC N
ATOM   3083  HN  GLU    77      -5.387   8.964 -10.838  1.00  0.00      PROC H
ATOM   3084  CA  GLU    77      -4.515   7.303 -11.820  1.00  0.00      PROC C
ATOM   3085  HA  GLU    77      -4.400   7.232 -12.893  1.00  0.00      PROC H
ATOM   3086  CB  GLU    77      -3.184   7.782 -11.220  1.00  0.00      PROC C
ATOM   3087  HB1 GLU    77      -3.274   7.722 -10.109  1.00  0.00      PROC H
ATOM   3088  HB2 GLU    77      -3.032   8.857 -11.470  1.00  0.00      PROC H
ATOM   3089  CG  GLU    77      -1.980   6.985 -11.696  1.00  0.00      PROC C
ATOM   3090  HG1 GLU    77      -1.625   7.410 -12.659  1.00  0.00      PROC H
ATOM   3091  HG2 GLU    77      -2.277   5.931 -11.884  1.00  0.00      PROC H
ATOM   3092  CD  GLU    77      -0.783   6.860 -10.763  1.00  0.00      PROC C
ATOM   3093  OE1 GLU    77      -0.969   6.838  -9.531  1.00  0.00      PROC O
ATOM   3094  OE2 GLU    77       0.350   6.794 -11.269  1.00  0.00      PROC O
ATOM   3095  C   GLU    77      -4.918   5.928 -11.285  1.00  0.00      PROC C
ATOM   3096  O   GLU    77      -5.314   5.796 -10.132  1.00  0.00      PROC O
ATOM   3097  N   SER    78      -4.803   4.906 -12.138  1.00  0.00      PROC N
ATOM   3098  HN  SER    78      -4.508   5.053 -13.076  1.00  0.00      PROC H
ATOM   3099  CA  SER    78      -5.088   3.524 -11.767  1.00  0.00      PROC C
ATOM   3100  HA  SER    78      -5.105   3.434 -10.692  1.00  0.00      PROC H
ATOM   3101  CB  SER    78      -6.419   3.067 -12.317  1.00  0.00      PROC C
ATOM   3102  HB1 SER    78      -6.609   1.998 -12.083  1.00  0.00      PROC H
ATOM   3103  HB2 SER    78      -6.421   3.185 -13.423  1.00  0.00      PROC H
ATOM   3104  OG  SER    78      -7.474   3.833 -11.771  1.00  0.00      PROC O
ATOM   3105  HG1 SER    78      -7.246   4.764 -11.887  1.00  0.00      PROC H
ATOM   3106  C   SER    78      -3.974   2.610 -12.262  1.00  0.00      PROC C
ATOM   3107  O   SER    78      -3.740   2.564 -13.467  1.00  0.00      PROC O
ATOM   3108  N   ARG    79      -3.301   1.893 -11.347  1.00  0.00      PROC N
ATOM   3109  HN  ARG    79      -3.487   1.974 -10.365  1.00  0.00      PROC H
ATOM   3110  CA  ARG    79      -2.165   1.079 -11.764  1.00  0.00      PROC C
ATOM   3111  HA  ARG    79      -2.077   1.055 -12.843  1.00  0.00      PROC H
ATOM   3112  CB  ARG    79      -0.853   1.604 -11.169  1.00  0.00      PROC C
ATOM   3113  HB1 ARG    79      -0.022   0.890 -11.380  1.00  0.00      PROC H
ATOM   3114  HB2 ARG    79      -0.983   1.642 -10.060  1.00  0.00      PROC H
ATOM   3115  CG  ARG    79      -0.429   2.993 -11.632  1.00  0.00      PROC C
ATOM   3116  HG1 ARG    79       0.348   3.374 -10.929  1.00  0.00      PROC H
ATOM   3117  HG2 ARG    79      -1.284   3.702 -11.561  1.00  0.00      PROC H
ATOM   3118  CD  ARG    79       0.164   3.040 -13.044  1.00  0.00      PROC C
ATOM   3119  HD1 ARG    79      -0.581   2.681 -13.794  1.00  0.00      PROC H
ATOM   3120  HD2 ARG    79       1.023   2.332 -13.092  1.00  0.00      PROC H
ATOM   3121  NE  ARG    79       0.670   4.356 -13.426  1.00  0.00      PROC N
ATOM   3122  HE  ARG    79       1.623   4.568 -13.261  1.00  0.00      PROC H
ATOM   3123  CZ  ARG    79      -0.002   5.345 -14.022  1.00  0.00      PROC C
ATOM   3124  NH1 ARG    79       0.625   6.485 -14.278  1.00  0.00      PROC N
ATOM   3125 HH11 ARG    79       0.072   7.209 -14.670  1.00  0.00      PROC H
ATOM   3126 HH12 ARG    79       1.221   6.766 -13.530  1.00  0.00      PROC H
ATOM   3127  NH2 ARG    79      -1.284   5.205 -14.335  1.00  0.00      PROC N
ATOM   3128 HH21 ARG    79      -1.640   4.280 -14.255  1.00  0.00      PROC H
ATOM   3129 HH22 ARG    79      -1.640   5.820 -15.026  1.00  0.00      PROC H
ATOM   3130  C   ARG    79      -2.393  -0.360 -11.337  1.00  0.00      PROC C
ATOM   3131  O   ARG    79      -3.067  -0.606 -10.328  1.00  0.00      PROC O
ATOM   3132  N   THR    80      -1.838  -1.291 -12.124  1.00  0.00      PROC N
ATOM   3133  HN  THR    80      -1.498  -1.030 -13.041  1.00  0.00      PROC H
ATOM   3134  CA  THR    80      -1.843  -2.712 -11.788  1.00  0.00      PROC C
ATOM   3135  HA  THR    80      -2.127  -2.805 -10.763  1.00  0.00      PROC H
ATOM   3136  CB  THR    80      -2.828  -3.501 -12.668  1.00  0.00      PROC C
ATOM   3137  HB  THR    80      -2.900  -4.553 -12.298  1.00  0.00      PROC H
ATOM   3138  OG1 THR    80      -2.317  -3.516 -13.999  1.00  0.00      PROC O
ATOM   3139  HG1 THR    80      -2.338  -2.587 -14.294  1.00  0.00      PROC H
ATOM   3140  CG2 THR    80      -4.219  -2.904 -12.673  1.00  0.00      PROC C
ATOM   3141 HG21 THR    80      -4.230  -1.891 -13.130  1.00  0.00      PROC H
ATOM   3142 HG22 THR    80      -4.606  -2.832 -11.633  1.00  0.00      PROC H
ATOM   3143 HG23 THR    80      -4.908  -3.555 -13.255  1.00  0.00      PROC H
ATOM   3144  C   THR    80      -0.417  -3.253 -11.875  1.00  0.00      PROC C
ATOM   3145  O   THR    80       0.507  -2.525 -12.221  1.00  0.00      PROC O
ATOM   3146  N   ASN    81      -0.239  -4.528 -11.521  1.00  0.00      PROC N
ATOM   3147  HN  ASN    81      -0.999  -5.081 -11.162  1.00  0.00      PROC H
ATOM   3148  CA  ASN    81       1.061  -5.175 -11.590  1.00  0.00      PROC C
ATOM   3149  HA  ASN    81       1.738  -4.609 -10.961  1.00  0.00      PROC H
ATOM   3150  CB  ASN    81       1.009  -6.620 -11.087  1.00  0.00      PROC C
ATOM   3151  HB1 ASN    81       1.876  -7.184 -11.504  1.00  0.00      PROC H
ATOM   3152  HB2 ASN    81       0.087  -7.120 -11.452  1.00  0.00      PROC H
ATOM   3153  CG  ASN    81       1.110  -6.765  -9.580  1.00  0.00      PROC C
ATOM   3154  OD1 ASN    81       1.249  -5.773  -8.853  1.00  0.00      PROC O
ATOM   3155  ND2 ASN    81       1.002  -7.996  -9.095  1.00  0.00      PROC N
ATOM   3156 HD21 ASN    81       1.092  -8.134  -8.103  1.00  0.00      PROC H
ATOM   3157 HD22 ASN    81       0.783  -8.755  -9.709  1.00  0.00      PROC H
ATOM   3158  C   ASN    81       1.649  -5.025 -12.998  1.00  0.00      PROC C
ATOM   3159  O   ASN    81       2.838  -4.744 -13.144  1.00  0.00      PROC O
ATOM   3160  N   ALA    82       0.791  -5.140 -14.021  1.00  0.00      PROC N
ATOM   3161  HN  ALA    82      -0.189  -5.232 -13.854  1.00  0.00      PROC H
ATOM   3162  CA  ALA    82       1.230  -5.096 -15.414  1.00  0.00      PROC C
ATOM   3163  HA  ALA    82       2.042  -5.802 -15.524  1.00  0.00      PROC H
ATOM   3164  CB  ALA    82       0.108  -5.513 -16.338  1.00  0.00      PROC C
ATOM   3165  HB1 ALA    82      -0.756  -4.815 -16.253  1.00  0.00      PROC H
ATOM   3166  HB2 ALA    82      -0.250  -6.533 -16.088  1.00  0.00      PROC H
ATOM   3167  HB3 ALA    82       0.448  -5.521 -17.397  1.00  0.00      PROC H
ATOM   3168  C   ALA    82       1.808  -3.729 -15.789  1.00  0.00      PROC C
ATOM   3169  O   ALA    82       2.792  -3.664 -16.533  1.00  0.00      PROC O
ATOM   3170  N   ASP    83       1.171  -2.651 -15.293  1.00  0.00      PROC N
ATOM   3171  HN  ASP    83       0.329  -2.747 -14.767  1.00  0.00      PROC H
ATOM   3172  CA  ASP    83       1.682  -1.295 -15.440  1.00  0.00      PROC C
ATOM   3173  HA  ASP    83       1.762  -1.085 -16.499  1.00  0.00      PROC H
ATOM   3174  CB  ASP    83       0.778  -0.238 -14.782  1.00  0.00      PROC C
ATOM   3175  HB1 ASP    83       1.242   0.767 -14.888  1.00  0.00      PROC H
ATOM   3176  HB2 ASP    83       0.662  -0.454 -13.700  1.00  0.00      PROC H
ATOM   3177  CG  ASP    83      -0.618  -0.118 -15.379  1.00  0.00      PROC C
ATOM   3178  OD1 ASP    83      -0.735   0.424 -16.502  1.00  0.00      PROC O
ATOM   3179  OD2 ASP    83      -1.576  -0.571 -14.723  1.00  0.00      PROC O
ATOM   3180  C   ASP    83       3.091  -1.233 -14.860  1.00  0.00      PROC C
ATOM   3181  O   ASP    83       4.028  -0.874 -15.556  1.00  0.00      PROC O
ATOM   3182  N   ILE    84       3.234  -1.592 -13.579  1.00  0.00      PROC N
ATOM   3183  HN  ILE    84       2.436  -1.910 -13.062  1.00  0.00      PROC H
ATOM   3184  CA  ILE    84       4.515  -1.567 -12.890  1.00  0.00      PROC C
ATOM   3185  HA  ILE    84       4.840  -0.539 -12.835  1.00  0.00      PROC H
ATOM   3186  CB  ILE    84       4.415  -2.152 -11.459  1.00  0.00      PROC C
ATOM   3187  HB  ILE    84       4.260  -3.258 -11.536  1.00  0.00      PROC H
ATOM   3188  CG2 ILE    84       5.715  -1.929 -10.693  1.00  0.00      PROC C
ATOM   3189 HG21 ILE    84       5.943  -0.846 -10.605  1.00  0.00      PROC H
ATOM   3190 HG22 ILE    84       6.569  -2.430 -11.196  1.00  0.00      PROC H
ATOM   3191 HG23 ILE    84       5.629  -2.352  -9.669  1.00  0.00      PROC H
ATOM   3192  CG1 ILE    84       3.203  -1.614 -10.691  1.00  0.00      PROC C
ATOM   3193 HG11 ILE    84       3.297  -1.960  -9.633  1.00  0.00      PROC H
ATOM   3194 HG12 ILE    84       2.287  -2.081 -11.054  1.00  0.00      PROC H
ATOM   3195  CD  ILE    84       3.074  -0.094 -10.689  1.00  0.00      PROC C
ATOM   3196  HD1 ILE    84       2.924   0.305 -11.713  1.00  0.00      PROC H
ATOM   3197  HD2 ILE    84       3.976   0.381 -10.250  1.00  0.00      PROC H
ATOM   3198  HD3 ILE    84       2.194   0.211 -10.079  1.00  0.00      PROC H
ATOM   3199  C   ILE    84       5.553  -2.326 -13.723  1.00  0.00      PROC C
ATOM   3200  O   ILE    84       6.661  -1.838 -13.904  1.00  0.00      PROC O
ATOM   3201  N   ILE    85       5.215  -3.541 -14.178  1.00  0.00      PROC N
ATOM   3202  HN  ILE    85       4.310  -3.929 -13.969  1.00  0.00      PROC H
ATOM   3203  CA  ILE    85       6.169  -4.409 -14.866  1.00  0.00      PROC C
ATOM   3204  HA  ILE    85       7.060  -4.480 -14.259  1.00  0.00      PROC H
ATOM   3205  CB  ILE    85       5.610  -5.840 -15.046  1.00  0.00      PROC C
ATOM   3206  HB  ILE    85       4.582  -5.736 -15.474  1.00  0.00      PROC H
ATOM   3207  CG2 ILE    85       6.441  -6.666 -16.022  1.00  0.00      PROC C
ATOM   3208 HG21 ILE    85       7.496  -6.734 -15.681  1.00  0.00      PROC H
ATOM   3209 HG22 ILE    85       6.414  -6.241 -17.047  1.00  0.00      PROC H
ATOM   3210 HG23 ILE    85       6.034  -7.697 -16.090  1.00  0.00      PROC H
ATOM   3211  CG1 ILE    85       5.472  -6.540 -13.695  1.00  0.00      PROC C
ATOM   3212 HG11 ILE    85       5.095  -5.823 -12.931  1.00  0.00      PROC H
ATOM   3213 HG12 ILE    85       6.482  -6.862 -13.352  1.00  0.00      PROC H
ATOM   3214  CD  ILE    85       4.537  -7.721 -13.718  1.00  0.00      PROC C
ATOM   3215  HD1 ILE    85       4.968  -8.559 -14.308  1.00  0.00      PROC H
ATOM   3216  HD2 ILE    85       3.565  -7.442 -14.181  1.00  0.00      PROC H
ATOM   3217  HD3 ILE    85       4.324  -8.100 -12.699  1.00  0.00      PROC H
ATOM   3218  C   ILE    85       6.603  -3.765 -16.182  1.00  0.00      PROC C
ATOM   3219  O   ILE    85       7.791  -3.778 -16.504  1.00  0.00      PROC O
ATOM   3220  N   GLU    86       5.634  -3.185 -16.900  1.00  0.00      PROC N
ATOM   3221  HN  GLU    86       4.672  -3.241 -16.618  1.00  0.00      PROC H
ATOM   3222  CA  GLU    86       5.889  -2.444 -18.126  1.00  0.00      PROC C
ATOM   3223  HA  GLU    86       6.410  -3.073 -18.836  1.00  0.00      PROC H
ATOM   3224  CB  GLU    86       4.590  -1.938 -18.756  1.00  0.00      PROC C
ATOM   3225  HB1 GLU    86       4.751  -1.022 -19.374  1.00  0.00      PROC H
ATOM   3226  HB2 GLU    86       3.904  -1.635 -17.933  1.00  0.00      PROC H
ATOM   3227  CG  GLU    86       3.873  -2.976 -19.608  1.00  0.00      PROC C
ATOM   3228  HG1 GLU    86       2.794  -2.721 -19.675  1.00  0.00      PROC H
ATOM   3229  HG2 GLU    86       3.962  -3.989 -19.170  1.00  0.00      PROC H
ATOM   3230  CD  GLU    86       4.400  -3.027 -21.037  1.00  0.00      PROC C
ATOM   3231  OE1 GLU    86       5.363  -2.276 -21.347  1.00  0.00      PROC O
ATOM   3232  OE2 GLU    86       3.846  -3.812 -21.843  1.00  0.00      PROC O
ATOM   3233  C   GLU    86       6.781  -1.238 -17.855  1.00  0.00      PROC C
ATOM   3234  O   GLU    86       7.629  -0.925 -18.681  1.00  0.00      PROC O
ATOM   3235  N   THR    87       6.583  -0.575 -16.712  1.00  0.00      PROC N
ATOM   3236  HN  THR    87       5.842  -0.879 -16.106  1.00  0.00      PROC H
ATOM   3237  CA  THR    87       7.338   0.623 -16.384  1.00  0.00      PROC C
ATOM   3238  HA  THR    87       7.365   1.239 -17.265  1.00  0.00      PROC H
ATOM   3239  CB  THR    87       6.730   1.397 -15.210  1.00  0.00      PROC C
ATOM   3240  HB  THR    87       6.631   0.723 -14.325  1.00  0.00      PROC H
ATOM   3241  OG1 THR    87       5.427   1.784 -15.621  1.00  0.00      PROC O
ATOM   3242  HG1 THR    87       4.917   0.970 -15.758  1.00  0.00      PROC H
ATOM   3243  CG2 THR    87       7.538   2.619 -14.822  1.00  0.00      PROC C
ATOM   3244 HG21 THR    87       7.646   3.344 -15.634  1.00  0.00      PROC H
ATOM   3245 HG22 THR    87       8.531   2.332 -14.424  1.00  0.00      PROC H
ATOM   3246 HG23 THR    87       7.002   3.139 -13.994  1.00  0.00      PROC H
ATOM   3247  C   THR    87       8.778   0.265 -16.029  1.00  0.00      PROC C
ATOM   3248  O   THR    87       9.683   1.090 -16.206  1.00  0.00      PROC O
ATOM   3249  N   LEU    88       8.973  -0.952 -15.508  1.00  0.00      PROC N
ATOM   3250  HN  LEU    88       8.214  -1.576 -15.310  1.00  0.00      PROC H
ATOM   3251  CA  LEU    88      10.321  -1.346 -15.145  1.00  0.00      PROC C
ATOM   3252  HA  LEU    88      10.853  -0.499 -14.732  1.00  0.00      PROC H
ATOM   3253  CB  LEU    88      10.305  -2.453 -14.090  1.00  0.00      PROC C
ATOM   3254  HB1 LEU    88      11.338  -2.838 -13.927  1.00  0.00      PROC H
ATOM   3255  HB2 LEU    88       9.694  -3.295 -14.493  1.00  0.00      PROC H
ATOM   3256  CG  LEU    88       9.730  -2.064 -12.726  1.00  0.00      PROC C
ATOM   3257  HG  LEU    88       8.787  -1.489 -12.882  1.00  0.00      PROC H
ATOM   3258  CD1 LEU    88       9.375  -3.293 -11.893  1.00  0.00      PROC C
ATOM   3259 HD11 LEU    88      10.279  -3.915 -11.715  1.00  0.00      PROC H
ATOM   3260 HD12 LEU    88       8.617  -3.914 -12.417  1.00  0.00      PROC H
ATOM   3261 HD13 LEU    88       8.954  -2.993 -10.910  1.00  0.00      PROC H
ATOM   3262  CD2 LEU    88      10.686  -1.162 -11.977  1.00  0.00      PROC C
ATOM   3263 HD21 LEU    88      10.893  -0.233 -12.551  1.00  0.00      PROC H
ATOM   3264 HD22 LEU    88      11.654  -1.683 -11.806  1.00  0.00      PROC H
ATOM   3265 HD23 LEU    88      10.259  -0.875 -10.995  1.00  0.00      PROC H
ATOM   3266  C   LEU    88      11.106  -1.757 -16.393  1.00  0.00      PROC C
ATOM   3267  O   LEU    88      12.300  -1.456 -16.494  1.00  0.00      PROC O
ATOM   3268  N   ARG    89      10.436  -2.419 -17.345  1.00  0.00      PROC N
ATOM   3269  HN  ARG    89       9.474  -2.674 -17.236  1.00  0.00      PROC H
ATOM   3270  CA  ARG    89      11.120  -2.848 -18.558  1.00  0.00      PROC C
ATOM   3271  HA  ARG    89      12.006  -3.400 -18.270  1.00  0.00      PROC H
ATOM   3272  CB  ARG    89      10.240  -3.757 -19.421  1.00  0.00      PROC C
ATOM   3273  HB1 ARG    89      10.849  -4.131 -20.275  1.00  0.00      PROC H
ATOM   3274  HB2 ARG    89       9.414  -3.146 -19.860  1.00  0.00      PROC H
ATOM   3275  CG  ARG    89       9.597  -4.915 -18.670  1.00  0.00      PROC C
ATOM   3276  HG1 ARG    89       8.493  -4.769 -18.654  1.00  0.00      PROC H
ATOM   3277  HG2 ARG    89       9.950  -4.952 -17.616  1.00  0.00      PROC H
ATOM   3278  CD  ARG    89       9.912  -6.254 -19.311  1.00  0.00      PROC C
ATOM   3279  HD1 ARG    89       9.506  -7.089 -18.691  1.00  0.00      PROC H
ATOM   3280  HD2 ARG    89      11.019  -6.381 -19.301  1.00  0.00      PROC H
ATOM   3281  NE  ARG    89       9.503  -6.456 -20.703  1.00  0.00      PROC N
ATOM   3282  HE  ARG    89      10.166  -6.324 -21.444  1.00  0.00      PROC H
ATOM   3283  CZ  ARG    89       8.275  -6.771 -21.106  1.00  0.00      PROC C
ATOM   3284  NH1 ARG    89       7.301  -6.884 -20.218  1.00  0.00      PROC N
ATOM   3285 HH11 ARG    89       7.516  -6.725 -19.270  1.00  0.00      PROC H
ATOM   3286 HH12 ARG    89       6.380  -7.162 -20.489  1.00  0.00      PROC H
ATOM   3287  NH2 ARG    89       8.024  -6.964 -22.393  1.00  0.00      PROC N
ATOM   3288 HH21 ARG    89       8.749  -6.785 -23.043  1.00  0.00      PROC H
ATOM   3289 HH22 ARG    89       7.084  -7.109 -22.682  1.00  0.00      PROC H
ATOM   3290  C   ARG    89      11.597  -1.625 -19.341  1.00  0.00      PROC C
ATOM   3291  O   ARG    89      12.632  -1.674 -19.984  1.00  0.00      PROC O
ATOM   3292  N   LYS    90      10.857  -0.512 -19.212  1.00  0.00      PROC N
ATOM   3293  HN  LYS    90      10.008  -0.567 -18.691  1.00  0.00      PROC H
ATOM   3294  CA  LYS    90      11.135   0.755 -19.872  1.00  0.00      PROC C
ATOM   3295  HA  LYS    90      11.217   0.594 -20.937  1.00  0.00      PROC H
ATOM   3296  CB  LYS    90       9.977   1.710 -19.572  1.00  0.00      PROC C
ATOM   3297  HB1 LYS    90       9.441   1.311 -18.681  1.00  0.00      PROC H
ATOM   3298  HB2 LYS    90       9.241   1.651 -20.406  1.00  0.00      PROC H
ATOM   3299  CG  LYS    90      10.368   3.145 -19.287  1.00  0.00      PROC C
ATOM   3300  HG1 LYS    90       9.967   3.797 -20.095  1.00  0.00      PROC H
ATOM   3301  HG2 LYS    90      11.433   3.441 -19.268  1.00  0.00      PROC H
ATOM   3302  CD  LYS    90       9.806   3.638 -17.991  1.00  0.00      PROC C
ATOM   3303  HD1 LYS    90      10.377   4.579 -17.771  1.00  0.00      PROC H
ATOM   3304  HD2 LYS    90       9.967   3.006 -17.135  1.00  0.00      PROC H
ATOM   3305  CE  LYS    90       8.319   3.923 -18.067  1.00  0.00      PROC C
ATOM   3306  HE1 LYS    90       7.685   3.171 -17.580  1.00  0.00      PROC H
ATOM   3307  HE2 LYS    90       7.995   3.941 -19.130  1.00  0.00      PROC H
ATOM   3308  NZ  LYS    90       8.017   5.271 -17.537  1.00  0.00      PROC N
ATOM   3309  HZ1 LYS    90       8.515   5.973 -18.128  1.00  0.00      PROC H
ATOM   3310  HZ2 LYS    90       8.321   5.419 -16.561  1.00  0.00      PROC H
ATOM   3311  HZ3 LYS    90       6.984   5.469 -17.650  1.00  0.00      PROC H
ATOM   3312  C   LYS    90      12.471   1.335 -19.414  1.00  0.00      PROC C
ATOM   3313  O   LYS    90      13.098   2.080 -20.163  1.00  0.00      PROC O
ATOM   3314  N   LYS    91      12.892   1.024 -18.183  1.00  0.00      PROC N
ATOM   3315  HN  LYS    91      12.420   0.341 -17.626  1.00  0.00      PROC H
ATOM   3316  CA  LYS    91      14.052   1.668 -17.590  1.00  0.00      PROC C
ATOM   3317  HA  LYS    91      14.774   1.929 -18.354  1.00  0.00      PROC H
ATOM   3318  CB  LYS    91      13.616   2.926 -16.832  1.00  0.00      PROC C
ATOM   3319  HB1 LYS    91      13.274   3.686 -17.572  1.00  0.00      PROC H
ATOM   3320  HB2 LYS    91      14.508   3.366 -16.325  1.00  0.00      PROC H
ATOM   3321  CG  LYS    91      12.517   2.689 -15.805  1.00  0.00      PROC C
ATOM   3322  HG1 LYS    91      12.547   1.766 -15.201  1.00  0.00      PROC H
ATOM   3323  HG2 LYS    91      11.616   2.533 -16.400  1.00  0.00      PROC H
ATOM   3324  CD  LYS    91      12.338   3.801 -14.808  1.00  0.00      PROC C
ATOM   3325  HD1 LYS    91      12.369   4.771 -15.360  1.00  0.00      PROC H
ATOM   3326  HD2 LYS    91      13.201   3.791 -14.100  1.00  0.00      PROC H
ATOM   3327  CE  LYS    91      11.032   3.673 -14.052  1.00  0.00      PROC C
ATOM   3328  HE1 LYS    91      11.016   2.738 -13.448  1.00  0.00      PROC H
ATOM   3329  HE2 LYS    91      10.192   3.651 -14.778  1.00  0.00      PROC H
ATOM   3330  NZ  LYS    91      10.805   4.821 -13.140  1.00  0.00      PROC N
ATOM   3331  HZ1 LYS    91      10.871   5.733 -13.636  1.00  0.00      PROC H
ATOM   3332  HZ2 LYS    91      11.581   4.744 -12.424  1.00  0.00      PROC H
ATOM   3333  HZ3 LYS    91       9.911   4.729 -12.628  1.00  0.00      PROC H
ATOM   3334  C   LYS    91      14.736   0.720 -16.611  1.00  0.00      PROC C
ATOM   3335  O   LYS    91      14.352   0.647 -15.445  1.00  0.00      PROC O
ATOM   3336  N   GLY    92      15.773   0.022 -17.088  1.00  0.00      PROC N
ATOM   3337  HN  GLY    92      16.005   0.081 -18.055  1.00  0.00      PROC H
ATOM   3338  CA  GLY    92      16.602  -0.839 -16.249  1.00  0.00      PROC C
ATOM   3339  HA1 GLY    92      16.987  -1.621 -16.886  1.00  0.00      PROC H
ATOM   3340  HA2 GLY    92      16.012  -1.239 -15.438  1.00  0.00      PROC H
ATOM   3341  C   GLY    92      17.826  -0.151 -15.625  1.00  0.00      PROC C
ATOM   3342  O   GLY    92      18.349  -0.623 -14.612  1.00  0.00      PROC O
ATOM   3343  N   PHE    93      18.290   0.955 -16.227  1.00  0.00      PROC N
ATOM   3344  HN  PHE    93      17.799   1.442 -16.937  1.00  0.00      PROC H
ATOM   3345  CA  PHE    93      19.620   1.472 -15.898  1.00  0.00      PROC C
ATOM   3346  HA  PHE    93      20.135   0.775 -15.256  1.00  0.00      PROC H
ATOM   3347  CB  PHE    93      20.510   1.591 -17.145  1.00  0.00      PROC C
ATOM   3348  HB1 PHE    93      21.576   1.673 -16.842  1.00  0.00      PROC H
ATOM   3349  HB2 PHE    93      20.236   2.530 -17.677  1.00  0.00      PROC H
ATOM   3350  CG  PHE    93      20.387   0.444 -18.121  1.00  0.00      PROC C
ATOM   3351  CD1 PHE    93      20.342   0.673 -19.493  1.00  0.00      PROC C
ATOM   3352  HD1 PHE    93      20.396   1.685 -19.850  1.00  0.00      PROC H
ATOM   3353  CE1 PHE    93      20.189  -0.381 -20.386  1.00  0.00      PROC C
ATOM   3354  HE1 PHE    93      20.159  -0.184 -21.448  1.00  0.00      PROC H
ATOM   3355  CZ  PHE    93      20.087  -1.676 -19.917  1.00  0.00      PROC C
ATOM   3356  HZ  PHE    93      19.986  -2.494 -20.617  1.00  0.00      PROC H
ATOM   3357  CD2 PHE    93      20.266  -0.868 -17.669  1.00  0.00      PROC C
ATOM   3358  HD2 PHE    93      20.321  -1.077 -16.611  1.00  0.00      PROC H
ATOM   3359  CE2 PHE    93      20.112  -1.923 -18.558  1.00  0.00      PROC C
ATOM   3360  HE2 PHE    93      20.048  -2.938 -18.188  1.00  0.00      PROC H
ATOM   3361  C   PHE    93      19.503   2.755 -15.066  1.00  0.00      PROC C
ATOM   3362  OT1 PHE    93      18.349   3.177 -14.788  1.00  0.00      PROC O
ATOM   3363  OT2 PHE    93      20.568   3.323 -14.703  1.00  0.00      PROC O
TER
ATOM   3364  OH2 TIP3    1     -26.593 -28.413 -31.830  1.00  0.00      SOLV O
ATOM   3365  H1  TIP3    1     -26.702 -27.441 -31.900  1.00  0.00      SOLV H
ATOM   3366  H2  TIP3    1     -27.297 -28.709 -32.431  1.00  0.00      SOLV H
ATOM   3367  OH2 TIP3    2     -27.682 -29.195 -28.173  1.00  0.00      SOLV O
ATOM   3368  H1  TIP3    2     -27.582 -29.666 -27.323  1.00  0.00      SOLV H
ATOM   3369  H2  TIP3    2     -28.106 -29.875 -28.721  1.00  0.00      SOLV H
ATOM   3370  OH2 TIP3    3     -35.340 -29.703 -26.630  1.00  0.00      SOLV O
ATOM   3371  H1  TIP3    3     -35.347 -30.546 -26.139  1.00  0.00      SOLV H
ATOM   3372  H2  TIP3    3     -34.511 -29.316 -26.315  1.00  0.00      SOLV H
ATOM   3373  OH2 TIP3    4     -24.039 -26.138 -29.912  1.00  0.00      SOLV O
ATOM   3374  H1  TIP3    4     -24.472 -26.885 -29.476  1.00  0.00      SOLV H
ATOM   3375  H2  TIP3    4     -23.790 -25.577 -29.159  1.00  0.00      SOLV H
ATOM   3376  OH2 TIP3    5     -34.504 -25.032 -28.391  1.00  0.00      SOLV O
ATOM   3377  H1  TIP3    5     -34.680 -25.963 -28.646  1.00  0.00      SOLV H
ATOM   3378  H2  TIP3    5     -33.549 -25.094 -28.208  1.00  0.00      SOLV H
ATOM   3379  OH2 TIP3    6     -37.419 -31.664 -33.224  1.00  0.00      SOLV O
ATOM   3380  H1  TIP3    6     -37.367 -30.803 -32.792  1.00  0.00      SOLV H
ATOM   3381  H2  TIP3    6     -38.274 -31.982 -32.852  1.00  0.00      SOLV H
ATOM   3382  OH2 TIP3    7     -37.201 -29.506 -30.820  1.00  0.00      SOLV O
ATOM   3383  H1  TIP3    7     -36.918 -30.320 -30.352  1.00  0.00      SOLV H
ATOM   3384  H2  TIP3    7     -36.363 -29.081 -31.024  1.00  0.00      SOLV H
ATOM   3385  OH2 TIP3    8     -26.745 -21.065 -29.483  1.00  0.00      SOLV O
ATOM   3386  H1  TIP3    8     -26.327 -21.715 -30.085  1.00  0.00      SOLV H
ATOM   3387  H2  TIP3    8     -27.156 -21.644 -28.832  1.00  0.00      SOLV H
ATOM   3388  OH2 TIP3    9     -29.416 -26.693 -27.740  1.00  0.00      SOLV O
ATOM   3389  H1  TIP3    9     -29.020 -27.442 -28.218  1.00  0.00      SOLV H
ATOM   3390  H2  TIP3    9     -28.638 -26.447 -27.195  1.00  0.00      SOLV H
ATOM   3391  OH2 TIP3   10     -20.708 -35.026 -27.128  1.00  0.00      SOLV O
ATOM   3392  H1  TIP3   10     -20.497 -34.378 -26.426  1.00  0.00      SOLV H
ATOM   3393  H2  TIP3   10     -20.175 -34.683 -27.866  1.00  0.00      SOLV H
ATOM   3394  OH2 TIP3   11     -26.188 -32.359 -27.675  1.00  0.00      SOLV O
ATOM   3395  H1  TIP3   11     -25.945 -33.295 -27.552  1.00  0.00      SOLV H
ATOM   3396  H2  TIP3   11     -26.319 -32.326 -28.642  1.00  0.00      SOLV H
ATOM   3397  OH2 TIP3   12     -32.828 -34.278 -30.307  1.00  0.00      SOLV O
ATOM   3398  H1  TIP3   12     -32.728 -33.409 -30.747  1.00  0.00      SOLV H
ATOM   3399  H2  TIP3   12     -33.199 -34.796 -31.052  1.00  0.00      SOLV H
ATOM   3400  OH2 TIP3   13     -25.110 -34.070 -32.048  1.00  0.00      SOLV O
ATOM   3401  H1  TIP3   13     -24.613 -34.395 -31.258  1.00  0.00      SOLV H
ATOM   3402  H2  TIP3   13     -24.382 -33.638 -32.532  1.00  0.00      SOLV H
ATOM   3403  OH2 TIP3   14     -36.188 -31.834 -29.808  1.00  0.00      SOLV O
ATOM   3404  H1  TIP3   14     -35.551 -32.309 -29.238  1.00  0.00      SOLV H
ATOM   3405  H2  TIP3   14     -36.061 -32.324 -30.645  1.00  0.00      SOLV H
ATOM   3406  OH2 TIP3   15     -31.353 -30.393 -30.128  1.00  0.00      SOLV O
ATOM   3407  H1  TIP3   15     -30.539 -30.860 -29.840  1.00  0.00      SOLV H
ATOM   3408  H2  TIP3   15     -31.758 -31.064 -30.723  1.00  0.00      SOLV H
ATOM   3409  OH2 TIP3   16     -20.177 -33.648 -24.761  1.00  0.00      SOLV O
ATOM   3410  H1  TIP3   16     -20.913 -33.028 -24.951  1.00  0.00      SOLV H
ATOM   3411  H2  TIP3   16     -20.151 -33.607 -23.793  1.00  0.00      SOLV H
ATOM   3412  OH2 TIP3   17     -34.139 -35.300 -26.271  1.00  0.00      SOLV O
ATOM   3413  H1  TIP3   17     -34.494 -34.810 -27.035  1.00  0.00      SOLV H
ATOM   3414  H2  TIP3   17     -34.863 -35.170 -25.623  1.00  0.00      SOLV H
ATOM   3415  OH2 TIP3   18     -26.956 -25.851 -32.773  1.00  0.00      SOLV O
ATOM   3416  H1  TIP3   18     -27.106 -25.753 -33.729  1.00  0.00      SOLV H
ATOM   3417  H2  TIP3   18     -27.406 -25.049 -32.430  1.00  0.00      SOLV H
ATOM   3418  OH2 TIP3   19     -31.494 -27.622 -26.188  1.00  0.00      SOLV O
ATOM   3419  H1  TIP3   19     -32.075 -26.919 -25.827  1.00  0.00      SOLV H
ATOM   3420  H2  TIP3   19     -30.808 -27.104 -26.657  1.00  0.00      SOLV H
ATOM   3421  OH2 TIP3   20     -23.626 -34.600 -29.868  1.00  0.00      SOLV O
ATOM   3422  H1  TIP3   20     -24.053 -35.111 -29.166  1.00  0.00      SOLV H
ATOM   3423  H2  TIP3   20     -23.079 -33.987 -29.335  1.00  0.00      SOLV H
ATOM   3424  OH2 TIP3   21     -34.580 -33.508 -28.339  1.00  0.00      SOLV O
ATOM   3425  H1  TIP3   21     -33.931 -33.007 -27.798  1.00  0.00      SOLV H
ATOM   3426  H2  TIP3   21     -33.977 -33.904 -29.009  1.00  0.00      SOLV H
ATOM   3427  OH2 TIP3   22     -33.128 -25.585 -25.167  1.00  0.00      SOLV O
ATOM   3428  H1  TIP3   22     -33.148 -24.626 -25.360  1.00  0.00      SOLV H
ATOM   3429  H2  TIP3   22     -34.039 -25.714 -24.850  1.00  0.00      SOLV H
ATOM   3430  OH2 TIP3   23     -36.515 -26.038 -34.079  1.00  0.00      SOLV O
ATOM   3431  H1  TIP3   23     -36.925 -25.696 -34.894  1.00  0.00      SOLV H
ATOM   3432  H2  TIP3   23     -36.447 -25.221 -33.539  1.00  0.00      SOLV H
ATOM   3433  OH2 TIP3   24     -23.526 -24.213 -27.670  1.00  0.00      SOLV O
ATOM   3434  H1  TIP3   24     -24.501 -24.204 -27.531  1.00  0.00      SOLV H
ATOM   3435  H2  TIP3   24     -23.363 -23.278 -27.904  1.00  0.00      SOLV H
ATOM   3436  OH2 TIP3   25     -23.085 -36.022 -25.906  1.00  0.00      SOLV O
ATOM   3437  H1  TIP3   25     -23.896 -35.809 -26.388  1.00  0.00      SOLV H
ATOM   3438  H2  TIP3   25     -22.394 -35.762 -26.550  1.00  0.00      SOLV H
ATOM   3439  OH2 TIP3   26     -30.395 -37.362 -29.134  1.00  0.00      SOLV O
ATOM   3440  H1  TIP3   26     -30.312 -38.323 -28.973  1.00  0.00      SOLV H
ATOM   3441  H2  TIP3   26     -31.214 -37.175 -28.618  1.00  0.00      SOLV H
ATOM   3442  OH2 TIP3   27     -25.439 -22.568 -31.419  1.00  0.00      SOLV O
ATOM   3443  H1  TIP3   27     -25.015 -23.430 -31.638  1.00  0.00      SOLV H
ATOM   3444  H2  TIP3   27     -24.649 -21.984 -31.464  1.00  0.00      SOLV H
ATOM   3445  OH2 TIP3   28     -24.131 -24.806 -32.340  1.00  0.00      SOLV O
ATOM   3446  H1  TIP3   28     -24.621 -25.433 -32.888  1.00  0.00      SOLV H
ATOM   3447  H2  TIP3   28     -24.012 -25.327 -31.516  1.00  0.00      SOLV H
ATOM   3448  OH2 TIP3   29     -22.431 -26.191 -24.102  1.00  0.00      SOLV O
ATOM   3449  H1  TIP3   29     -22.488 -26.801 -24.869  1.00  0.00      SOLV H
ATOM   3450  H2  TIP3   29     -22.324 -25.323 -24.544  1.00  0.00      SOLV H
ATOM   3451  OH2 TIP3   30     -28.028 -29.223 -34.081  1.00  0.00      SOLV O
ATOM   3452  H1  TIP3   30     -28.688 -28.539 -34.321  1.00  0.00      SOLV H
ATOM   3453  H2  TIP3   30     -27.382 -29.134 -34.800  1.00  0.00      SOLV H
ATOM   3454  OH2 TIP3   31     -27.894 -31.074 -36.866  1.00  0.00      SOLV O
ATOM   3455  H1  TIP3   31     -27.190 -30.631 -36.352  1.00  0.00      SOLV H
ATOM   3456  H2  TIP3   31     -27.711 -32.006 -36.704  1.00  0.00      SOLV H
ATOM   3457  OH2 TIP3   32     -20.637 -29.731 -25.932  1.00  0.00      SOLV O
ATOM   3458  H1  TIP3   32     -21.377 -29.087 -25.973  1.00  0.00      SOLV H
ATOM   3459  H2  TIP3   32     -20.070 -29.392 -26.657  1.00  0.00      SOLV H
ATOM   3460  OH2 TIP3   33     -24.430 -28.986 -33.356  1.00  0.00      SOLV O
ATOM   3461  H1  TIP3   33     -25.117 -28.790 -32.675  1.00  0.00      SOLV H
ATOM   3462  H2  TIP3   33     -23.779 -29.483 -32.818  1.00  0.00      SOLV H
ATOM   3463  OH2 TIP3   34     -24.694 -30.907 -24.134  1.00  0.00      SOLV O
ATOM   3464  H1  TIP3   34     -24.743 -30.196 -23.467  1.00  0.00      SOLV H
ATOM   3465  H2  TIP3   34     -25.373 -30.607 -24.771  1.00  0.00      SOLV H
ATOM   3466  OH2 TIP3   35     -32.879 -28.432 -31.352  1.00  0.00      SOLV O
ATOM   3467  H1  TIP3   35     -33.146 -28.816 -32.215  1.00  0.00      SOLV H
ATOM   3468  H2  TIP3   35     -32.307 -29.141 -30.987  1.00  0.00      SOLV H
ATOM   3469  OH2 TIP3   36     -31.563 -24.956 -28.666  1.00  0.00      SOLV O
ATOM   3470  H1  TIP3   36     -31.537 -25.089 -29.625  1.00  0.00      SOLV H
ATOM   3471  H2  TIP3   36     -30.811 -25.506 -28.366  1.00  0.00      SOLV H
ATOM   3472  OH2 TIP3   37     -32.587 -29.595 -27.774  1.00  0.00      SOLV O
ATOM   3473  H1  TIP3   37     -32.029 -29.764 -28.564  1.00  0.00      SOLV H
ATOM   3474  H2  TIP3   37     -32.076 -28.919 -27.283  1.00  0.00      SOLV H
ATOM   3475  OH2 TIP3   38     -26.157 -24.054 -27.081  1.00  0.00      SOLV O
ATOM   3476  H1  TIP3   38     -26.317 -23.387 -26.393  1.00  0.00      SOLV H
ATOM   3477  H2  TIP3   38     -26.565 -24.862 -26.708  1.00  0.00      SOLV H
ATOM   3478  OH2 TIP3   39     -31.421 -25.148 -23.034  1.00  0.00      SOLV O
ATOM   3479  H1  TIP3   39     -32.048 -24.544 -22.587  1.00  0.00      SOLV H
ATOM   3480  H2  TIP3   39     -31.968 -25.449 -23.788  1.00  0.00      SOLV H
ATOM   3481  OH2 TIP3   40     -25.710 -29.899 -35.573  1.00  0.00      SOLV O
ATOM   3482  H1  TIP3   40     -25.252 -29.523 -34.783  1.00  0.00      SOLV H
ATOM   3483  H2  TIP3   40     -25.097 -29.555 -36.272  1.00  0.00      SOLV H
ATOM   3484  OH2 TIP3   41     -34.310 -29.031 -23.838  1.00  0.00      SOLV O
ATOM   3485  H1  TIP3   41     -34.290 -28.270 -23.229  1.00  0.00      SOLV H
ATOM   3486  H2  TIP3   41     -35.277 -29.171 -23.932  1.00  0.00      SOLV H
ATOM   3487  OH2 TIP3   42     -27.968 -23.367 -32.103  1.00  0.00      SOLV O
ATOM   3488  H1  TIP3   42     -27.126 -22.988 -31.790  1.00  0.00      SOLV H
ATOM   3489  H2  TIP3   42     -28.323 -22.668 -32.665  1.00  0.00      SOLV H
ATOM   3490  OH2 TIP3   43     -33.451 -23.308 -22.345  1.00  0.00      SOLV O
ATOM   3491  H1  TIP3   43     -33.443 -23.082 -23.295  1.00  0.00      SOLV H
ATOM   3492  H2  TIP3   43     -34.405 -23.394 -22.159  1.00  0.00      SOLV H
ATOM   3493  OH2 TIP3   44     -21.965 -37.572 -35.868  1.00  0.00      SOLV O
ATOM   3494  H1  TIP3   44     -22.723 -37.149 -35.431  1.00  0.00      SOLV H
ATOM   3495  H2  TIP3   44     -21.462 -36.825 -36.233  1.00  0.00      SOLV H
ATOM   3496  OH2 TIP3   45     -33.742 -29.397 -33.848  1.00  0.00      SOLV O
ATOM   3497  H1  TIP3   45     -34.231 -28.730 -34.381  1.00  0.00      SOLV H
ATOM   3498  H2  TIP3   45     -34.321 -30.164 -33.922  1.00  0.00      SOLV H
ATOM   3499  OH2 TIP3   46     -20.671 -23.723 -37.000  1.00  0.00      SOLV O
ATOM   3500  H1  TIP3   46     -20.402 -22.784 -36.906  1.00  0.00      SOLV H
ATOM   3501  H2  TIP3   46     -19.871 -24.205 -36.722  1.00  0.00      SOLV H
ATOM   3502  OH2 TIP3   47     -37.115 -27.036 -24.983  1.00  0.00      SOLV O
ATOM   3503  H1  TIP3   47     -38.078 -26.959 -25.141  1.00  0.00      SOLV H
ATOM   3504  H2  TIP3   47     -37.012 -28.000 -24.901  1.00  0.00      SOLV H
ATOM   3505  OH2 TIP3   48     -37.374 -23.882 -28.319  1.00  0.00      SOLV O
ATOM   3506  H1  TIP3   48     -36.625 -24.485 -28.434  1.00  0.00      SOLV H
ATOM   3507  H2  TIP3   48     -37.176 -23.510 -27.440  1.00  0.00      SOLV H
ATOM   3508  OH2 TIP3   49     -19.830 -23.388 -22.262  1.00  0.00      SOLV O
ATOM   3509  H1  TIP3   49     -19.999 -24.347 -22.335  1.00  0.00      SOLV H
ATOM   3510  H2  TIP3   49     -20.715 -23.080 -21.961  1.00  0.00      SOLV H
ATOM   3511  OH2 TIP3   50     -28.996 -23.988 -23.628  1.00  0.00      SOLV O
ATOM   3512  H1  TIP3   50     -28.999 -23.160 -23.102  1.00  0.00      SOLV H
ATOM   3513  H2  TIP3   50     -29.865 -24.372 -23.376  1.00  0.00      SOLV H
ATOM   3514  OH2 TIP3   51     -28.246 -20.319 -33.742  1.00  0.00      SOLV O
ATOM   3515  H1  TIP3   51     -28.426 -20.192 -34.693  1.00  0.00      SOLV H
ATOM   3516  H2  TIP3   51     -28.498 -19.460 -33.361  1.00  0.00      SOLV H
ATOM   3517  OH2 TIP3   52     -34.747 -21.379 -31.791  1.00  0.00      SOLV O
ATOM   3518  H1  TIP3   52     -34.488 -21.739 -30.917  1.00  0.00      SOLV H
ATOM   3519  H2  TIP3   52     -35.631 -21.783 -31.866  1.00  0.00      SOLV H
ATOM   3520  OH2 TIP3   53     -25.555 -20.792 -36.713  1.00  0.00      SOLV O
ATOM   3521  H1  TIP3   53     -24.832 -21.386 -37.008  1.00  0.00      SOLV H
ATOM   3522  H2  TIP3   53     -25.528 -20.976 -35.753  1.00  0.00      SOLV H
ATOM   3523  OH2 TIP3   54     -25.647 -21.039 -34.002  1.00  0.00      SOLV O
ATOM   3524  H1  TIP3   54     -26.604 -20.894 -33.831  1.00  0.00      SOLV H
ATOM   3525  H2  TIP3   54     -25.429 -21.698 -33.324  1.00  0.00      SOLV H
ATOM   3526  OH2 TIP3   55     -22.837 -32.022 -21.937  1.00  0.00      SOLV O
ATOM   3527  H1  TIP3   55     -23.473 -31.685 -22.585  1.00  0.00      SOLV H
ATOM   3528  H2  TIP3   55     -22.752 -32.956 -22.229  1.00  0.00      SOLV H
ATOM   3529  OH2 TIP3   56     -35.600 -25.175 -23.829  1.00  0.00      SOLV O
ATOM   3530  H1  TIP3   56     -35.192 -25.765 -23.159  1.00  0.00      SOLV H
ATOM   3531  H2  TIP3   56     -36.226 -25.810 -24.258  1.00  0.00      SOLV H
ATOM   3532  OH2 TIP3   57     -32.778 -37.161 -27.755  1.00  0.00      SOLV O
ATOM   3533  H1  TIP3   57     -33.514 -37.270 -28.383  1.00  0.00      SOLV H
ATOM   3534  H2  TIP3   57     -33.217 -36.529 -27.148  1.00  0.00      SOLV H
ATOM   3535  OH2 TIP3   58     -28.422 -36.895 -24.324  1.00  0.00      SOLV O
ATOM   3536  H1  TIP3   58     -28.088 -37.827 -24.312  1.00  0.00      SOLV H
ATOM   3537  H2  TIP3   58     -29.351 -37.042 -24.155  1.00  0.00      SOLV H
ATOM   3538  OH2 TIP3   59     -25.209 -33.613 -23.833  1.00  0.00      SOLV O
ATOM   3539  H1  TIP3   59     -25.844 -33.707 -23.086  1.00  0.00      SOLV H
ATOM   3540  H2  TIP3   59     -25.152 -32.645 -23.952  1.00  0.00      SOLV H
ATOM   3541  OH2 TIP3   60     -23.952 -28.854 -37.292  1.00  0.00      SOLV O
ATOM   3542  H1  TIP3   60     -24.102 -28.880 -38.262  1.00  0.00      SOLV H
ATOM   3543  H2  TIP3   60     -23.490 -28.015 -37.184  1.00  0.00      SOLV H
ATOM   3544  OH2 TIP3   61     -28.459 -35.036 -36.797  1.00  0.00      SOLV O
ATOM   3545  H1  TIP3   61     -29.137 -35.024 -36.089  1.00  0.00      SOLV H
ATOM   3546  H2  TIP3   61     -28.488 -35.974 -37.024  1.00  0.00      SOLV H
ATOM   3547  OH2 TIP3   62     -32.828 -32.117 -26.731  1.00  0.00      SOLV O
ATOM   3548  H1  TIP3   62     -33.509 -32.039 -26.030  1.00  0.00      SOLV H
ATOM   3549  H2  TIP3   62     -32.787 -31.196 -27.072  1.00  0.00      SOLV H
ATOM   3550  OH2 TIP3   63     -32.698 -32.030 -31.821  1.00  0.00      SOLV O
ATOM   3551  H1  TIP3   63     -33.665 -32.177 -31.931  1.00  0.00      SOLV H
ATOM   3552  H2  TIP3   63     -32.401 -32.283 -32.723  1.00  0.00      SOLV H
ATOM   3553  OH2 TIP3   64     -27.288 -31.680 -33.053  1.00  0.00      SOLV O
ATOM   3554  H1  TIP3   64     -27.581 -30.797 -33.371  1.00  0.00      SOLV H
ATOM   3555  H2  TIP3   64     -26.620 -31.926 -33.716  1.00  0.00      SOLV H
ATOM   3556  OH2 TIP3   65     -28.221 -31.451 -21.787  1.00  0.00      SOLV O
ATOM   3557  H1  TIP3   65     -28.696 -32.232 -21.429  1.00  0.00      SOLV H
ATOM   3558  H2  TIP3   65     -27.368 -31.536 -21.321  1.00  0.00      SOLV H
ATOM   3559  OH2 TIP3   66     -26.419 -32.200 -30.405  1.00  0.00      SOLV O
ATOM   3560  H1  TIP3   66     -26.799 -31.674 -31.137  1.00  0.00      SOLV H
ATOM   3561  H2  TIP3   66     -26.087 -32.958 -30.926  1.00  0.00      SOLV H
ATOM   3562  OH2 TIP3   67     -35.061 -32.014 -25.104  1.00  0.00      SOLV O
ATOM   3563  H1  TIP3   67     -35.158 -31.589 -24.244  1.00  0.00      SOLV H
ATOM   3564  H2  TIP3   67     -35.456 -32.893 -24.931  1.00  0.00      SOLV H
ATOM   3565  OH2 TIP3   68     -31.887 -34.315 -37.903  1.00  0.00      SOLV O
ATOM   3566  H1  TIP3   68     -32.114 -34.845 -37.121  1.00  0.00      SOLV H
ATOM   3567  H2  TIP3   68     -32.279 -33.463 -37.647  1.00  0.00      SOLV H
ATOM   3568  OH2 TIP3   69     -37.716 -34.209 -31.367  1.00  0.00      SOLV O
ATOM   3569  H1  TIP3   69     -37.526 -34.467 -30.439  1.00  0.00      SOLV H
ATOM   3570  H2  TIP3   69     -37.577 -35.038 -31.845  1.00  0.00      SOLV H
ATOM   3571  OH2 TIP3   70     -36.971 -33.769 -35.125  1.00  0.00      SOLV O
ATOM   3572  H1  TIP3   70     -36.264 -33.664 -35.775  1.00  0.00      SOLV H
ATOM   3573  H2  TIP3   70     -36.865 -32.963 -34.576  1.00  0.00      SOLV H
ATOM   3574  OH2 TIP3   71     -27.136 -30.638 -25.835  1.00  0.00      SOLV O
ATOM   3575  H1  TIP3   71     -26.751 -31.278 -26.479  1.00  0.00      SOLV H
ATOM   3576  H2  TIP3   71     -27.712 -31.240 -25.318  1.00  0.00      SOLV H
ATOM   3577  OH2 TIP3   72     -30.065 -34.361 -30.885  1.00  0.00      SOLV O
ATOM   3578  H1  TIP3   72     -30.983 -34.436 -30.556  1.00  0.00      SOLV H
ATOM   3579  H2  TIP3   72     -29.555 -34.731 -30.141  1.00  0.00      SOLV H
ATOM   3580  OH2 TIP3   73     -35.200 -32.874 -32.213  1.00  0.00      SOLV O
ATOM   3581  H1  TIP3   73     -36.098 -32.716 -32.581  1.00  0.00      SOLV H
ATOM   3582  H2  TIP3   73     -35.011 -33.793 -32.480  1.00  0.00      SOLV H
ATOM   3583  OH2 TIP3   74     -32.034 -32.826 -34.326  1.00  0.00      SOLV O
ATOM   3584  H1  TIP3   74     -31.058 -32.818 -34.301  1.00  0.00      SOLV H
ATOM   3585  H2  TIP3   74     -32.250 -32.464 -35.211  1.00  0.00      SOLV H
ATOM   3586  OH2 TIP3   75     -25.778 -35.123 -27.709  1.00  0.00      SOLV O
ATOM   3587  H1  TIP3   75     -26.324 -35.083 -26.891  1.00  0.00      SOLV H
ATOM   3588  H2  TIP3   75     -26.449 -35.400 -28.354  1.00  0.00      SOLV H
ATOM   3589  OH2 TIP3   76     -33.070 -32.090 -36.777  1.00  0.00      SOLV O
ATOM   3590  H1  TIP3   76     -33.839 -31.876 -37.322  1.00  0.00      SOLV H
ATOM   3591  H2  TIP3   76     -32.370 -31.496 -37.109  1.00  0.00      SOLV H
ATOM   3592  OH2 TIP3   77     -22.527 -19.649 -21.202  1.00  0.00      SOLV O
ATOM   3593  H1  TIP3   77     -22.249 -19.244 -22.041  1.00  0.00      SOLV H
ATOM   3594  H2  TIP3   77     -21.771 -19.431 -20.619  1.00  0.00      SOLV H
ATOM   3595  OH2 TIP3   78     -34.534 -26.900 -21.942  1.00  0.00      SOLV O
ATOM   3596  H1  TIP3   78     -33.866 -26.954 -21.232  1.00  0.00      SOLV H
ATOM   3597  H2  TIP3   78     -35.349 -26.921 -21.396  1.00  0.00      SOLV H
ATOM   3598  OH2 TIP3   79     -29.158 -31.692 -29.018  1.00  0.00      SOLV O
ATOM   3599  H1  TIP3   79     -28.425 -32.207 -29.384  1.00  0.00      SOLV H
ATOM   3600  H2  TIP3   79     -29.464 -32.268 -28.285  1.00  0.00      SOLV H
ATOM   3601  OH2 TIP3   80     -33.874 -35.345 -32.609  1.00  0.00      SOLV O
ATOM   3602  H1  TIP3   80     -34.471 -36.055 -32.283  1.00  0.00      SOLV H
ATOM   3603  H2  TIP3   80     -33.264 -35.850 -33.165  1.00  0.00      SOLV H
ATOM   3604  OH2 TIP3   81     -30.218 -33.013 -26.725  1.00  0.00      SOLV O
ATOM   3605  H1  TIP3   81     -31.095 -32.581 -26.663  1.00  0.00      SOLV H
ATOM   3606  H2  TIP3   81     -29.765 -32.710 -25.913  1.00  0.00      SOLV H
ATOM   3607  OH2 TIP3   82     -29.824 -27.249 -34.807  1.00  0.00      SOLV O
ATOM   3608  H1  TIP3   82     -30.579 -27.696 -35.252  1.00  0.00      SOLV H
ATOM   3609  H2  TIP3   82     -30.237 -27.033 -33.935  1.00  0.00      SOLV H
ATOM   3610  OH2 TIP3   83     -22.648 -27.876 -26.282  1.00  0.00      SOLV O
ATOM   3611  H1  TIP3   83     -22.122 -27.288 -26.864  1.00  0.00      SOLV H
ATOM   3612  H2  TIP3   83     -23.440 -28.062 -26.832  1.00  0.00      SOLV H
ATOM   3613  OH2 TIP3   84     -25.729 -34.514 -36.986  1.00  0.00      SOLV O
ATOM   3614  H1  TIP3   84     -26.702 -34.603 -37.020  1.00  0.00      SOLV H
ATOM   3615  H2  TIP3   84     -25.598 -33.731 -36.421  1.00  0.00      SOLV H
ATOM   3616  OH2 TIP3   85     -28.328 -26.849 -23.756  1.00  0.00      SOLV O
ATOM   3617  H1  TIP3   85     -28.237 -27.262 -22.887  1.00  0.00      SOLV H
ATOM   3618  H2  TIP3   85     -28.556 -25.932 -23.540  1.00  0.00      SOLV H
ATOM   3619  OH2 TIP3   86     -25.317 -32.570 -35.012  1.00  0.00      SOLV O
ATOM   3620  H1  TIP3   86     -24.454 -32.707 -34.569  1.00  0.00      SOLV H
ATOM   3621  H2  TIP3   86     -25.233 -31.640 -35.308  1.00  0.00      SOLV H
ATOM   3622  OH2 TIP3   87     -34.441 -27.735 -29.161  1.00  0.00      SOLV O
ATOM   3623  H1  TIP3   87     -33.899 -27.881 -29.963  1.00  0.00      SOLV H
ATOM   3624  H2  TIP3   87     -34.119 -28.453 -28.588  1.00  0.00      SOLV H
ATOM   3625  OH2 TIP3   88     -27.720 -25.694 -35.446  1.00  0.00      SOLV O
ATOM   3626  H1  TIP3   88     -28.097 -24.805 -35.241  1.00  0.00      SOLV H
ATOM   3627  H2  TIP3   88     -28.491 -26.267 -35.223  1.00  0.00      SOLV H
ATOM   3628  OH2 TIP3   89     -36.989 -29.603 -23.757  1.00  0.00      SOLV O
ATOM   3629  H1  TIP3   89     -36.952 -29.698 -22.783  1.00  0.00      SOLV H
ATOM   3630  H2  TIP3   89     -37.961 -29.653 -23.894  1.00  0.00      SOLV H
ATOM   3631  OH2 TIP3   90     -30.429 -29.741 -21.650  1.00  0.00      SOLV O
ATOM   3632  H1  TIP3   90     -30.996 -30.130 -22.337  1.00  0.00      SOLV H
ATOM   3633  H2  TIP3   90     -29.582 -30.207 -21.813  1.00  0.00      SOLV H
ATOM   3634  OH2 TIP3   91     -26.155 -24.420 -23.737  1.00  0.00      SOLV O
ATOM   3635  H1  TIP3   91     -27.111 -24.274 -23.844  1.00  0.00      SOLV H
ATOM   3636  H2  TIP3   91     -26.030 -24.134 -22.807  1.00  0.00      SOLV H
ATOM   3637  OH2 TIP3   92     -20.480 -31.986 -35.111  1.00  0.00      SOLV O
ATOM   3638  H1  TIP3   92     -21.068 -32.069 -35.909  1.00  0.00      SOLV H
ATOM   3639  H2  TIP3   92     -20.192 -31.058 -35.272  1.00  0.00      SOLV H
ATOM   3640  OH2 TIP3   93     -20.209 -26.269 -22.534  1.00  0.00      SOLV O
ATOM   3641  H1  TIP3   93     -21.128 -26.144 -22.859  1.00  0.00      SOLV H
ATOM   3642  H2  TIP3   93     -19.752 -26.445 -23.387  1.00  0.00      SOLV H
ATOM   3643  OH2 TIP3   94     -22.031 -23.467 -34.571  1.00  0.00      SOLV O
ATOM   3644  H1  TIP3   94     -22.666 -24.139 -34.291  1.00  0.00      SOLV H
ATOM   3645  H2  TIP3   94     -21.843 -23.703 -35.499  1.00  0.00      SOLV H
ATOM   3646  OH2 TIP3   95     -24.831 -28.562 -27.961  1.00  0.00      SOLV O
ATOM   3647  H1  TIP3   95     -25.793 -28.669 -28.089  1.00  0.00      SOLV H
ATOM   3648  H2  TIP3   95     -24.500 -29.334 -28.464  1.00  0.00      SOLV H
ATOM   3649  OH2 TIP3   96     -32.156 -24.232 -31.689  1.00  0.00      SOLV O
ATOM   3650  H1  TIP3   96     -31.893 -23.352 -32.021  1.00  0.00      SOLV H
ATOM   3651  H2  TIP3   96     -33.098 -24.232 -31.891  1.00  0.00      SOLV H
ATOM   3652  OH2 TIP3   97     -36.827 -29.532 -36.347  1.00  0.00      SOLV O
ATOM   3653  H1  TIP3   97     -36.163 -28.864 -36.063  1.00  0.00      SOLV H
ATOM   3654  H2  TIP3   97     -37.630 -29.207 -35.922  1.00  0.00      SOLV H
ATOM   3655  OH2 TIP3   98     -31.094 -26.639 -32.517  1.00  0.00      SOLV O
ATOM   3656  H1  TIP3   98     -31.339 -25.761 -32.163  1.00  0.00      SOLV H
ATOM   3657  H2  TIP3   98     -31.687 -27.224 -32.008  1.00  0.00      SOLV H
ATOM   3658  OH2 TIP3   99     -30.373 -22.407 -25.864  1.00  0.00      SOLV O
ATOM   3659  H1  TIP3   99     -29.740 -21.689 -26.073  1.00  0.00      SOLV H
ATOM   3660  H2  TIP3   99     -29.814 -22.992 -25.325  1.00  0.00      SOLV H
ATOM   3661  OH2 TIP3  100     -32.171 -21.528 -32.744  1.00  0.00      SOLV O
ATOM   3662  H1  TIP3  100     -33.113 -21.374 -32.520  1.00  0.00      SOLV H
ATOM   3663  H2  TIP3  100     -31.764 -20.698 -32.409  1.00  0.00      SOLV H
ATOM   3664  OH2 TIP3  101     -27.117 -26.537 -26.192  1.00  0.00      SOLV O
ATOM   3665  H1  TIP3  101     -27.492 -26.726 -25.303  1.00  0.00      SOLV H
ATOM   3666  H2  TIP3  101     -26.415 -27.199 -26.247  1.00  0.00      SOLV H
ATOM   3667  OH2 TIP3  102     -24.338 -25.338 -37.126  1.00  0.00      SOLV O
ATOM   3668  H1  TIP3  102     -24.099 -25.814 -36.301  1.00  0.00      SOLV H
ATOM   3669  H2  TIP3  102     -25.300 -25.396 -37.114  1.00  0.00      SOLV H
ATOM   3670  OH2 TIP3  103     -24.149 -22.027 -23.878  1.00  0.00      SOLV O
ATOM   3671  H1  TIP3  103     -24.967 -22.417 -24.241  1.00  0.00      SOLV H
ATOM   3672  H2  TIP3  103     -24.032 -21.247 -24.462  1.00  0.00      SOLV H
ATOM   3673  OH2 TIP3  104     -19.993 -21.097 -36.810  1.00  0.00      SOLV O
ATOM   3674  H1  TIP3  104     -19.375 -20.343 -36.817  1.00  0.00      SOLV H
ATOM   3675  H2  TIP3  104     -20.834 -20.619 -36.653  1.00  0.00      SOLV H
ATOM   3676  OH2 TIP3  105     -36.070 -34.581 -24.464  1.00  0.00      SOLV O
ATOM   3677  H1  TIP3  105     -37.033 -34.480 -24.472  1.00  0.00      SOLV H
ATOM   3678  H2  TIP3  105     -35.950 -35.226 -23.739  1.00  0.00      SOLV H
ATOM   3679  OH2 TIP3  106     -23.570 -26.798 -34.885  1.00  0.00      SOLV O
ATOM   3680  H1  TIP3  106     -23.944 -27.514 -34.333  1.00  0.00      SOLV H
ATOM   3681  H2  TIP3  106     -22.618 -26.916 -34.692  1.00  0.00      SOLV H
ATOM   3682  OH2 TIP3  107     -36.277 -23.011 -25.901  1.00  0.00      SOLV O
ATOM   3683  H1  TIP3  107     -35.970 -23.929 -25.850  1.00  0.00      SOLV H
ATOM   3684  H2  TIP3  107     -36.114 -22.751 -24.988  1.00  0.00      SOLV H
ATOM   3685  OH2 TIP3  108     -30.433 -24.862 -38.277  1.00  0.00      SOLV O
ATOM   3686  H1  TIP3  108     -29.627 -25.278 -37.882  1.00  0.00      SOLV H
ATOM   3687  H2  TIP3  108     -30.986 -24.684 -37.491  1.00  0.00      SOLV H
ATOM   3688  OH2 TIP3  109     -31.780 -24.674 -35.852  1.00  0.00      SOLV O
ATOM   3689  H1  TIP3  109     -31.409 -25.133 -35.087  1.00  0.00      SOLV H
ATOM   3690  H2  TIP3  109     -31.681 -23.733 -35.592  1.00  0.00      SOLV H
ATOM   3691  OH2 TIP3  110     -35.007 -27.721 -35.542  1.00  0.00      SOLV O
ATOM   3692  H1  TIP3  110     -35.455 -27.036 -34.992  1.00  0.00      SOLV H
ATOM   3693  H2  TIP3  110     -34.474 -27.182 -36.159  1.00  0.00      SOLV H
ATOM   3694  OH2 TIP3  111     -27.119 -34.762 -25.376  1.00  0.00      SOLV O
ATOM   3695  H1  TIP3  111     -26.366 -34.539 -24.792  1.00  0.00      SOLV H
ATOM   3696  H2  TIP3  111     -27.539 -35.522 -24.912  1.00  0.00      SOLV H
ATOM   3697  OH2 TIP3  112     -26.553 -35.387 -33.972  1.00  0.00      SOLV O
ATOM   3698  H1  TIP3  112     -26.481 -34.861 -34.781  1.00  0.00      SOLV H
ATOM   3699  H2  TIP3  112     -26.105 -34.808 -33.315  1.00  0.00      SOLV H
ATOM   3700  OH2 TIP3  113     -28.878 -23.295 -35.147  1.00  0.00      SOLV O
ATOM   3701  H1  TIP3  113     -29.720 -22.812 -35.040  1.00  0.00      SOLV H
ATOM   3702  H2  TIP3  113     -28.561 -22.920 -35.991  1.00  0.00      SOLV H
ATOM   3703  OH2 TIP3  114     -29.439 -33.372 -33.353  1.00  0.00      SOLV O
ATOM   3704  H1  TIP3  114     -28.687 -32.768 -33.177  1.00  0.00      SOLV H
ATOM   3705  H2  TIP3  114     -29.693 -33.624 -32.436  1.00  0.00      SOLV H
ATOM   3706  OH2 TIP3  115     -28.646 -32.426 -24.411  1.00  0.00      SOLV O
ATOM   3707  H1  TIP3  115     -28.532 -32.144 -23.481  1.00  0.00      SOLV H
ATOM   3708  H2  TIP3  115     -28.221 -33.301 -24.424  1.00  0.00      SOLV H
ATOM   3709  OH2 TIP3  116     -28.614 -36.399 -32.510  1.00  0.00      SOLV O
ATOM   3710  H1  TIP3  116     -28.618 -35.688 -31.848  1.00  0.00      SOLV H
ATOM   3711  H2  TIP3  116     -27.859 -36.133 -33.078  1.00  0.00      SOLV H
ATOM   3712  OH2 TIP3  117     -31.340 -22.085 -35.272  1.00  0.00      SOLV O
ATOM   3713  H1  TIP3  117     -31.317 -21.239 -35.773  1.00  0.00      SOLV H
ATOM   3714  H2  TIP3  117     -31.661 -21.792 -34.390  1.00  0.00      SOLV H
ATOM   3715  OH2 TIP3  118     -32.734 -35.275 -35.416  1.00  0.00      SOLV O
ATOM   3716  H1  TIP3  118     -32.748 -34.436 -34.910  1.00  0.00      SOLV H
ATOM   3717  H2  TIP3  118     -31.829 -35.586 -35.187  1.00  0.00      SOLV H
ATOM   3718  OH2 TIP3  119     -22.695 -34.396 -23.304  1.00  0.00      SOLV O
ATOM   3719  H1  TIP3  119     -23.649 -34.289 -23.506  1.00  0.00      SOLV H
ATOM   3720  H2  TIP3  119     -22.404 -34.840 -24.113  1.00  0.00      SOLV H
ATOM   3721  OH2 TIP3  120     -24.045 -30.848 -29.439  1.00  0.00      SOLV O
ATOM   3722  H1  TIP3  120     -24.886 -31.308 -29.612  1.00  0.00      SOLV H
ATOM   3723  H2  TIP3  120     -23.554 -31.518 -28.913  1.00  0.00      SOLV H
ATOM   3724  OH2 TIP3  121     -34.751 -24.924 -36.933  1.00  0.00      SOLV O
ATOM   3725  H1  TIP3  121     -34.092 -24.359 -36.507  1.00  0.00      SOLV H
ATOM   3726  H2  TIP3  121     -34.148 -25.607 -37.307  1.00  0.00      SOLV H
ATOM   3727  OH2 TIP3  122     -36.226 -31.976 -37.326  1.00  0.00      SOLV O
ATOM   3728  H1  TIP3  122     -36.348 -31.123 -36.863  1.00  0.00      SOLV H
ATOM   3729  H2  TIP3  122     -37.141 -32.186 -37.547  1.00  0.00      SOLV H
ATOM   3730  OH2 TIP3  123     -22.857 -21.467 -27.740  1.00  0.00      SOLV O
ATOM   3731  H1  TIP3  123     -22.994 -20.781 -28.430  1.00  0.00      SOLV H
ATOM   3732  H2  TIP3  123     -21.877 -21.431 -27.660  1.00  0.00      SOLV H
ATOM   3733  OH2 TIP3  124     -35.297 -36.907 -29.004  1.00  0.00      SOLV O
ATOM   3734  H1  TIP3  124     -35.430 -36.841 -29.974  1.00  0.00      SOLV H
ATOM   3735  H2  TIP3  124     -35.350 -37.883 -28.890  1.00  0.00      SOLV H
ATOM   3736  OH2 TIP3  125     -36.607 -23.553 -33.022  1.00  0.00      SOLV O
ATOM   3737  H1  TIP3  125     -37.280 -23.128 -32.473  1.00  0.00      SOLV H
ATOM   3738  H2  TIP3  125     -36.576 -22.904 -33.769  1.00  0.00      SOLV H
ATOM   3739  OH2 TIP3  126     -33.002 -22.017 -19.908  1.00  0.00      SOLV O
ATOM   3740  H1  TIP3  126     -32.152 -22.312 -19.543  1.00  0.00      SOLV H
ATOM   3741  H2  TIP3  126     -33.007 -22.498 -20.766  1.00  0.00      SOLV H
ATOM   3742  OH2 TIP3  127     -28.500 -22.655 -37.774  1.00  0.00      SOLV O
ATOM   3743  H1  TIP3  127     -29.164 -23.328 -37.991  1.00  0.00      SOLV H
ATOM   3744  H2  TIP3  127     -28.148 -22.505 -38.676  1.00  0.00      SOLV H
ATOM   3745  OH2 TIP3  128     -26.114 -23.710 -21.080  1.00  0.00      SOLV O
ATOM   3746  H1  TIP3  128     -26.454 -24.511 -20.620  1.00  0.00      SOLV H
ATOM   3747  H2  TIP3  128     -25.379 -23.436 -20.496  1.00  0.00      SOLV H
ATOM   3748  OH2 TIP3  129     -23.702 -22.633 -37.411  1.00  0.00      SOLV O
ATOM   3749  H1  TIP3  129     -23.786 -23.587 -37.218  1.00  0.00      SOLV H
ATOM   3750  H2  TIP3  129     -23.731 -22.630 -38.382  1.00  0.00      SOLV H
ATOM   3751  OH2 TIP3  130     -36.806 -27.048 -20.438  1.00  0.00      SOLV O
ATOM   3752  H1  TIP3  130     -36.659 -27.998 -20.606  1.00  0.00      SOLV H
ATOM   3753  H2  TIP3  130     -37.792 -27.046 -20.522  1.00  0.00      SOLV H
ATOM   3754  OH2 TIP3  131     -33.182 -26.957 -37.601  1.00  0.00      SOLV O
ATOM   3755  H1  TIP3  131     -32.516 -27.485 -37.123  1.00  0.00      SOLV H
ATOM   3756  H2  TIP3  131     -32.821 -26.907 -38.508  1.00  0.00      SOLV H
ATOM   3757  OH2 TIP3  132     -30.775 -26.996 -21.029  1.00  0.00      SOLV O
ATOM   3758  H1  TIP3  132     -30.881 -26.570 -21.901  1.00  0.00      SOLV H
ATOM   3759  H2  TIP3  132     -30.564 -27.925 -21.267  1.00  0.00      SOLV H
ATOM   3760  OH2 TIP3  133     -27.779 -26.030 -38.115  1.00  0.00      SOLV O
ATOM   3761  H1  TIP3  133     -27.629 -25.847 -37.165  1.00  0.00      SOLV H
ATOM   3762  H2  TIP3  133     -27.414 -26.916 -38.209  1.00  0.00      SOLV H
ATOM   3763  OH2 TIP3  134     -25.012 -27.048 -23.536  1.00  0.00      SOLV O
ATOM   3764  H1  TIP3  134     -24.102 -26.716 -23.666  1.00  0.00      SOLV H
ATOM   3765  H2  TIP3  134     -25.525 -26.234 -23.695  1.00  0.00      SOLV H
ATOM   3766  OH2 TIP3  135     -36.474 -29.850 -21.056  1.00  0.00      SOLV O
ATOM   3767  H1  TIP3  135     -35.753 -30.489 -21.116  1.00  0.00      SOLV H
ATOM   3768  H2  TIP3  135     -36.601 -29.795 -20.084  1.00  0.00      SOLV H
ATOM   3769  OH2 TIP3  136     -31.860 -28.684 -35.872  1.00  0.00      SOLV O
ATOM   3770  H1  TIP3  136     -32.448 -29.064 -35.190  1.00  0.00      SOLV H
ATOM   3771  H2  TIP3  136     -31.468 -29.491 -36.278  1.00  0.00      SOLV H
ATOM   3772  OH2 TIP3  137     -32.371 -30.940 -23.624  1.00  0.00      SOLV O
ATOM   3773  H1  TIP3  137     -33.053 -30.243 -23.739  1.00  0.00      SOLV H
ATOM   3774  H2  TIP3  137     -31.665 -30.608 -24.226  1.00  0.00      SOLV H
ATOM   3775  OH2 TIP3  138     -30.693 -30.789 -37.121  1.00  0.00      SOLV O
ATOM   3776  H1  TIP3  138     -30.693 -30.709 -38.108  1.00  0.00      SOLV H
ATOM   3777  H2  TIP3  138     -29.734 -30.874 -36.954  1.00  0.00      SOLV H
ATOM   3778  OH2 TIP3  139     -27.402 -28.341 -20.316  1.00  0.00      SOLV O
ATOM   3779  H1  TIP3  139     -26.564 -28.706 -20.623  1.00  0.00      SOLV H
ATOM   3780  H2  TIP3  139     -27.748 -29.069 -19.768  1.00  0.00      SOLV H
ATOM   3781  OH2 TIP3  140     -31.966 -33.404 -22.666  1.00  0.00      SOLV O
ATOM   3782  H1  TIP3  140     -31.922 -33.990 -23.451  1.00  0.00      SOLV H
ATOM   3783  H2  TIP3  140     -32.106 -32.536 -23.111  1.00  0.00      SOLV H
ATOM   3784  OH2 TIP3  141     -31.720 -34.722 -25.057  1.00  0.00      SOLV O
ATOM   3785  H1  TIP3  141     -31.217 -34.300 -25.776  1.00  0.00      SOLV H
ATOM   3786  H2  TIP3  141     -32.593 -34.879 -25.485  1.00  0.00      SOLV H
ATOM   3787  OH2 TIP3  142     -30.380 -29.810 -24.979  1.00  0.00      SOLV O
ATOM   3788  H1  TIP3  142     -29.429 -29.750 -25.124  1.00  0.00      SOLV H
ATOM   3789  H2  TIP3  142     -30.710 -28.973 -25.367  1.00  0.00      SOLV H
ATOM   3790  OH2 TIP3  143     -25.939 -31.933 -20.078  1.00  0.00      SOLV O
ATOM   3791  H1  TIP3  143     -25.679 -32.866 -20.043  1.00  0.00      SOLV H
ATOM   3792  H2  TIP3  143     -25.079 -31.490 -20.113  1.00  0.00      SOLV H
ATOM   3793  OH2 TIP3  144     -24.492 -29.105 -21.855  1.00  0.00      SOLV O
ATOM   3794  H1  TIP3  144     -24.798 -28.340 -22.398  1.00  0.00      SOLV H
ATOM   3795  H2  TIP3  144     -23.519 -29.001 -21.955  1.00  0.00      SOLV H
ATOM   3796  OH2 TIP3  145     -33.462 -32.354 -20.545  1.00  0.00      SOLV O
ATOM   3797  H1  TIP3  145     -34.202 -32.992 -20.652  1.00  0.00      SOLV H
ATOM   3798  H2  TIP3  145     -32.946 -32.538 -21.351  1.00  0.00      SOLV H
ATOM   3799  OH2 TIP3  146     -31.567 -37.449 -24.766  1.00  0.00      SOLV O
ATOM   3800  H1  TIP3  146     -31.167 -36.563 -24.502  1.00  0.00      SOLV H
ATOM   3801  H2  TIP3  146     -31.588 -37.287 -25.737  1.00  0.00      SOLV H
ATOM   3802  OH2 TIP3  147     -29.672 -33.672 -21.146  1.00  0.00      SOLV O
ATOM   3803  H1  TIP3  147     -30.073 -33.965 -20.310  1.00  0.00      SOLV H
ATOM   3804  H2  TIP3  147     -30.476 -33.620 -21.708  1.00  0.00      SOLV H
ATOM   3805  OH2 TIP3  148     -27.017 -34.243 -21.949  1.00  0.00      SOLV O
ATOM   3806  H1  TIP3  148     -27.928 -34.254 -21.596  1.00  0.00      SOLV H
ATOM   3807  H2  TIP3  148     -26.557 -34.890 -21.380  1.00  0.00      SOLV H
ATOM   3808  OH2 TIP3  149     -25.375 -35.751 -20.184  1.00  0.00      SOLV O
ATOM   3809  H1  TIP3  149     -25.524 -36.695 -20.051  1.00  0.00      SOLV H
ATOM   3810  H2  TIP3  149     -25.590 -35.377 -19.301  1.00  0.00      SOLV H
ATOM   3811  OH2 TIP3  150     -35.304 -34.262 -20.718  1.00  0.00      SOLV O
ATOM   3812  H1  TIP3  150     -35.368 -35.050 -21.289  1.00  0.00      SOLV H
ATOM   3813  H2  TIP3  150     -35.284 -34.684 -19.828  1.00  0.00      SOLV H
ATOM   3814  OH2 TIP3  151     -30.150 -36.758 -19.902  1.00  0.00      SOLV O
ATOM   3815  H1  TIP3  151     -30.223 -37.160 -20.771  1.00  0.00      SOLV H
ATOM   3816  H2  TIP3  151     -30.836 -36.060 -19.901  1.00  0.00      SOLV H
ATOM   3817  OH2 TIP3  152     -30.911 -19.809 -36.748  1.00  0.00      SOLV O
ATOM   3818  H1  TIP3  152     -29.934 -19.813 -36.740  1.00  0.00      SOLV H
ATOM   3819  H2  TIP3  152     -31.102 -19.352 -37.575  1.00  0.00      SOLV H
ATOM   3820  OH2 TIP3  153     -37.439 -25.286 -36.593  1.00  0.00      SOLV O
ATOM   3821  H1  TIP3  153     -36.472 -25.108 -36.669  1.00  0.00      SOLV H
ATOM   3822  H2  TIP3  153     -37.651 -25.270 -37.544  1.00  0.00      SOLV H
ATOM   3823  OH2 TIP3  154     -37.177 -22.014 -30.481  1.00  0.00      SOLV O
ATOM   3824  H1  TIP3  154     -37.358 -22.873 -30.074  1.00  0.00      SOLV H
ATOM   3825  H2  TIP3  154     -36.925 -21.496 -29.700  1.00  0.00      SOLV H
ATOM   3826  OH2 TIP3  155     -20.196 -21.050 -27.286  1.00  0.00      SOLV O
ATOM   3827  H1  TIP3  155     -20.139 -20.995 -26.316  1.00  0.00      SOLV H
ATOM   3828  H2  TIP3  155     -19.331 -20.713 -27.567  1.00  0.00      SOLV H
ATOM   3829  OH2 TIP3  156     -20.669 -21.470 -24.506  1.00  0.00      SOLV O
ATOM   3830  H1  TIP3  156     -21.219 -22.201 -24.860  1.00  0.00      SOLV H
ATOM   3831  H2  TIP3  156     -20.159 -21.964 -23.842  1.00  0.00      SOLV H
ATOM   3832  OH2 TIP3  157     -22.240 -25.746 -19.780  1.00  0.00      SOLV O
ATOM   3833  H1  TIP3  157     -23.080 -25.653 -19.289  1.00  0.00      SOLV H
ATOM   3834  H2  TIP3  157     -21.717 -25.002 -19.418  1.00  0.00      SOLV H
ATOM   3835  OH2 TIP3  158     -20.886 -27.455 -34.360  1.00  0.00      SOLV O
ATOM   3836  H1  TIP3  158     -20.108 -26.877 -34.219  1.00  0.00      SOLV H
ATOM   3837  H2  TIP3  158     -20.755 -28.099 -33.629  1.00  0.00      SOLV H
ATOM   3838  OH2 TIP3  159     -20.387 -29.395 -32.479  1.00  0.00      SOLV O
ATOM   3839  H1  TIP3  159     -21.238 -29.764 -32.153  1.00  0.00      SOLV H
ATOM   3840  H2  TIP3  159     -19.887 -29.248 -31.650  1.00  0.00      SOLV H
ATOM   3841  OH2 TIP3  160     -20.493 -26.490 -27.343  1.00  0.00      SOLV O
ATOM   3842  H1  TIP3  160     -19.944 -27.160 -27.797  1.00  0.00      SOLV H
ATOM   3843  H2  TIP3  160     -20.251 -25.669 -27.811  1.00  0.00      SOLV H
ATOM   3844  OH2 TIP3  161     -22.272 -23.649 -25.226  1.00  0.00      SOLV O
ATOM   3845  H1  TIP3  161     -23.042 -23.227 -24.801  1.00  0.00      SOLV H
ATOM   3846  H2  TIP3  161     -22.621 -23.869 -26.117  1.00  0.00      SOLV H
ATOM   3847  OH2 TIP3  162     -20.198 -29.379 -36.206  1.00  0.00      SOLV O
ATOM   3848  H1  TIP3  162     -20.910 -29.408 -36.866  1.00  0.00      SOLV H
ATOM   3849  H2  TIP3  162     -20.513 -28.653 -35.618  1.00  0.00      SOLV H
ATOM   3850  OH2 TIP3  163     -22.069 -32.162 -37.254  1.00  0.00      SOLV O
ATOM   3851  H1  TIP3  163     -21.846 -32.034 -38.198  1.00  0.00      SOLV H
ATOM   3852  H2  TIP3  163     -22.530 -33.026 -37.336  1.00  0.00      SOLV H
ATOM   3853  OH2 TIP3  164     -22.766 -30.616 -31.854  1.00  0.00      SOLV O
ATOM   3854  H1  TIP3  164     -22.848 -31.541 -32.138  1.00  0.00      SOLV H
ATOM   3855  H2  TIP3  164     -23.159 -30.638 -30.953  1.00  0.00      SOLV H
ATOM   3856  OH2 TIP3  165     -37.264 -28.368 -28.019  1.00  0.00      SOLV O
ATOM   3857  H1  TIP3  165     -36.881 -28.372 -28.907  1.00  0.00      SOLV H
ATOM   3858  H2  TIP3  165     -36.507 -28.693 -27.486  1.00  0.00      SOLV H
ATOM   3859  OH2 TIP3  166     -21.784 -28.727 -22.101  1.00  0.00      SOLV O
ATOM   3860  H1  TIP3  166     -21.182 -29.500 -22.198  1.00  0.00      SOLV H
ATOM   3861  H2  TIP3  166     -21.250 -28.007 -22.469  1.00  0.00      SOLV H
ATOM   3862  OH2 TIP3  167     -20.340 -30.984 -22.094  1.00  0.00      SOLV O
ATOM   3863  H1  TIP3  167     -21.224 -31.395 -21.978  1.00  0.00      SOLV H
ATOM   3864  H2  TIP3  167     -19.774 -31.770 -21.930  1.00  0.00      SOLV H
ATOM   3865  OH2 TIP3  168     -22.851 -34.691 -37.993  1.00  0.00      SOLV O
ATOM   3866  H1  TIP3  168     -22.056 -35.174 -37.665  1.00  0.00      SOLV H
ATOM   3867  H2  TIP3  168     -23.591 -35.062 -37.486  1.00  0.00      SOLV H
ATOM   3868  OH2 TIP3  169     -22.920 -33.030 -33.526  1.00  0.00      SOLV O
ATOM   3869  H1  TIP3  169     -22.571 -33.949 -33.429  1.00  0.00      SOLV H
ATOM   3870  H2  TIP3  169     -22.151 -32.615 -33.962  1.00  0.00      SOLV H
ATOM   3871  OH2 TIP3  170     -22.519 -32.724 -28.147  1.00  0.00      SOLV O
ATOM   3872  H1  TIP3  170     -21.550 -32.585 -28.247  1.00  0.00      SOLV H
ATOM   3873  H2  TIP3  170     -22.590 -32.624 -27.178  1.00  0.00      SOLV H
ATOM   3874  OH2 TIP3  171     -22.257 -31.922 -25.452  1.00  0.00      SOLV O
ATOM   3875  H1  TIP3  171     -23.068 -31.558 -25.052  1.00  0.00      SOLV H
ATOM   3876  H2  TIP3  171     -21.713 -31.116 -25.580  1.00  0.00      SOLV H
ATOM   3877  OH2 TIP3  172     -37.574 -33.752 -22.026  1.00  0.00      SOLV O
ATOM   3878  H1  TIP3  172     -36.727 -33.533 -21.587  1.00  0.00      SOLV H
ATOM   3879  H2  TIP3  172     -37.536 -34.713 -21.975  1.00  0.00      SOLV H
ATOM   3880  OH2 TIP3  173     -19.407 -37.471 -20.135  1.00  0.00      SOLV O
ATOM   3881  H1  TIP3  173     -18.605 -37.566 -20.667  1.00  0.00      SOLV H
ATOM   3882  H2  TIP3  173     -19.914 -36.819 -20.666  1.00  0.00      SOLV H
ATOM   3883  OH2 TIP3  174     -22.071 -35.607 -33.402  1.00  0.00      SOLV O
ATOM   3884  H1  TIP3  174     -21.964 -36.098 -32.560  1.00  0.00      SOLV H
ATOM   3885  H2  TIP3  174     -22.860 -36.071 -33.764  1.00  0.00      SOLV H
ATOM   3886  OH2 TIP3  175     -37.061 -34.825 -28.818  1.00  0.00      SOLV O
ATOM   3887  H1  TIP3  175     -36.638 -35.697 -28.702  1.00  0.00      SOLV H
ATOM   3888  H2  TIP3  175     -36.373 -34.250 -28.449  1.00  0.00      SOLV H
ATOM   3889  OH2 TIP3  176     -37.951 -31.858 -27.681  1.00  0.00      SOLV O
ATOM   3890  H1  TIP3  176     -37.434 -32.103 -28.467  1.00  0.00      SOLV H
ATOM   3891  H2  TIP3  176     -37.379 -31.204 -27.270  1.00  0.00      SOLV H
ATOM   3892  OH2 TIP3  177     -20.641 -35.670 -21.755  1.00  0.00      SOLV O
ATOM   3893  H1  TIP3  177     -21.476 -35.185 -21.606  1.00  0.00      SOLV H
ATOM   3894  H2  TIP3  177     -20.885 -36.162 -22.571  1.00  0.00      SOLV H
ATOM   3895  OH2 TIP3  178     -20.457 -35.739 -37.185  1.00  0.00      SOLV O
ATOM   3896  H1  TIP3  178     -19.902 -36.446 -37.550  1.00  0.00      SOLV H
ATOM   3897  H2  TIP3  178     -19.778 -35.183 -36.749  1.00  0.00      SOLV H
ATOM   3898  OH2 TIP3  179     -37.411 -36.040 -33.565  1.00  0.00      SOLV O
ATOM   3899  H1  TIP3  179     -38.399 -36.003 -33.537  1.00  0.00      SOLV H
ATOM   3900  H2  TIP3  179     -37.215 -35.231 -34.085  1.00  0.00      SOLV H
ATOM   3901  OH2 TIP3  180     -23.408 -20.842 -31.803  1.00  0.00      SOLV O
ATOM   3902  H1  TIP3  180     -22.727 -20.896 -32.505  1.00  0.00      SOLV H
ATOM   3903  H2  TIP3  180     -22.915 -20.425 -31.082  1.00  0.00      SOLV H
ATOM   3904  OH2 TIP3  181     -36.205 -23.547 -21.353  1.00  0.00      SOLV O
ATOM   3905  H1  TIP3  181     -36.527 -24.182 -22.002  1.00  0.00      SOLV H
ATOM   3906  H2  TIP3  181     -36.123 -24.075 -20.552  1.00  0.00      SOLV H
ATOM   3907  OH2 TIP3  182     -33.017 -22.795 -25.115  1.00  0.00      SOLV O
ATOM   3908  H1  TIP3  182     -33.256 -21.895 -25.417  1.00  0.00      SOLV H
ATOM   3909  H2  TIP3  182     -32.059 -22.760 -25.320  1.00  0.00      SOLV H
ATOM   3910  OH2 TIP3  183     -28.914 -21.570 -22.236  1.00  0.00      SOLV O
ATOM   3911  H1  TIP3  183     -28.748 -21.869 -21.315  1.00  0.00      SOLV H
ATOM   3912  H2  TIP3  183     -28.066 -21.119 -22.435  1.00  0.00      SOLV H
ATOM   3913  OH2 TIP3  184     -26.594 -20.190 -22.746  1.00  0.00      SOLV O
ATOM   3914  H1  TIP3  184     -25.889 -20.749 -23.104  1.00  0.00      SOLV H
ATOM   3915  H2  TIP3  184     -26.171 -19.871 -21.918  1.00  0.00      SOLV H
ATOM   3916  OH2 TIP3  185     -21.449 -37.071 -23.987  1.00  0.00      SOLV O
ATOM   3917  H1  TIP3  185     -22.159 -36.833 -24.624  1.00  0.00      SOLV H
ATOM   3918  H2  TIP3  185     -21.595 -38.033 -23.875  1.00  0.00      SOLV H
ATOM   3919  OH2 TIP3  186     -35.849 -19.490 -25.022  1.00  0.00      SOLV O
ATOM   3920  H1  TIP3  186     -36.415 -19.278 -25.774  1.00  0.00      SOLV H
ATOM   3921  H2  TIP3  186     -36.376 -20.135 -24.544  1.00  0.00      SOLV H
ATOM   3922  OH2 TIP3  187     -33.248 -20.133 -25.848  1.00  0.00      SOLV O
ATOM   3923  H1  TIP3  187     -34.120 -19.795 -25.555  1.00  0.00      SOLV H
ATOM   3924  H2  TIP3  187     -33.135 -19.667 -26.701  1.00  0.00      SOLV H
ATOM   3925  OH2 TIP3  188     -28.629 -20.371 -26.719  1.00  0.00      SOLV O
ATOM   3926  H1  TIP3  188     -29.072 -19.935 -27.470  1.00  0.00      SOLV H
ATOM   3927  H2  TIP3  188     -28.494 -19.620 -26.106  1.00  0.00      SOLV H
ATOM   3928  OH2 TIP3  189     -26.272 -21.553 -25.728  1.00  0.00      SOLV O
ATOM   3929  H1  TIP3  189     -27.087 -21.178 -26.112  1.00  0.00      SOLV H
ATOM   3930  H2  TIP3  189     -25.624 -20.854 -25.915  1.00  0.00      SOLV H
ATOM   3931  OH2 TIP3  190     -23.814 -19.938 -25.653  1.00  0.00      SOLV O
ATOM   3932  H1  TIP3  190     -23.699 -19.008 -25.941  1.00  0.00      SOLV H
ATOM   3933  H2  TIP3  190     -23.440 -20.430 -26.418  1.00  0.00      SOLV H
ATOM   3934  OH2 TIP3  191     -36.101 -21.060 -27.999  1.00  0.00      SOLV O
ATOM   3935  H1  TIP3  191     -36.245 -21.639 -27.227  1.00  0.00      SOLV H
ATOM   3936  H2  TIP3  191     -35.352 -21.531 -28.431  1.00  0.00      SOLV H
ATOM   3937  OH2 TIP3  192     -34.150 -22.431 -29.305  1.00  0.00      SOLV O
ATOM   3938  H1  TIP3  192     -34.273 -23.372 -29.056  1.00  0.00      SOLV H
ATOM   3939  H2  TIP3  192     -33.217 -22.279 -29.045  1.00  0.00      SOLV H
ATOM   3940  OH2 TIP3  193     -31.523 -22.097 -28.424  1.00  0.00      SOLV O
ATOM   3941  H1  TIP3  193     -31.350 -23.017 -28.700  1.00  0.00      SOLV H
ATOM   3942  H2  TIP3  193     -31.229 -22.150 -27.494  1.00  0.00      SOLV H
ATOM   3943  OH2 TIP3  194     -28.083 -35.821 -29.470  1.00  0.00      SOLV O
ATOM   3944  H1  TIP3  194     -28.811 -36.445 -29.263  1.00  0.00      SOLV H
ATOM   3945  H2  TIP3  194     -27.367 -36.420 -29.759  1.00  0.00      SOLV H
ATOM   3946  OH2 TIP3  195     -23.116 -37.531 -29.163  1.00  0.00      SOLV O
ATOM   3947  H1  TIP3  195     -22.507 -37.210 -29.862  1.00  0.00      SOLV H
ATOM   3948  H2  TIP3  195     -23.977 -37.223 -29.492  1.00  0.00      SOLV H
ATOM   3949  OH2 TIP3  196     -21.359 -37.100 -31.236  1.00  0.00      SOLV O
ATOM   3950  H1  TIP3  196     -20.694 -37.746 -31.499  1.00  0.00      SOLV H
ATOM   3951  H2  TIP3  196     -20.803 -36.307 -31.034  1.00  0.00      SOLV H
ATOM   3952  OH2 TIP3  197     -35.737 -37.057 -31.707  1.00  0.00      SOLV O
ATOM   3953  H1  TIP3  197     -36.366 -36.789 -32.414  1.00  0.00      SOLV H
ATOM   3954  H2  TIP3  197     -35.815 -38.038 -31.759  1.00  0.00      SOLV H
ATOM   3955  OH2 TIP3  198     -37.389 -37.172 -36.124  1.00  0.00      SOLV O
ATOM   3956  H1  TIP3  198     -36.604 -36.706 -36.454  1.00  0.00      SOLV H
ATOM   3957  H2  TIP3  198     -37.452 -36.866 -35.216  1.00  0.00      SOLV H
ATOM   3958  OH2 TIP3  199     -31.137 -37.214 -31.861  1.00  0.00      SOLV O
ATOM   3959  H1  TIP3  199     -30.243 -36.945 -32.143  1.00  0.00      SOLV H
ATOM   3960  H2  TIP3  199     -31.055 -37.116 -30.899  1.00  0.00      SOLV H
ATOM   3961  OH2 TIP3  200     -25.738 -37.110 -30.293  1.00  0.00      SOLV O
ATOM   3962  H1  TIP3  200     -25.706 -36.882 -31.231  1.00  0.00      SOLV H
ATOM   3963  H2  TIP3  200     -25.663 -38.094 -30.327  1.00  0.00      SOLV H
ATOM   3964  OH2 TIP3  201     -24.242 -36.890 -34.417  1.00  0.00      SOLV O
ATOM   3965  H1  TIP3  201     -25.141 -36.506 -34.357  1.00  0.00      SOLV H
ATOM   3966  H2  TIP3  201     -24.465 -37.827 -34.612  1.00  0.00      SOLV H
ATOM   3967  OH2 TIP3  202     -37.029 -21.730 -34.881  1.00  0.00      SOLV O
ATOM   3968  H1  TIP3  202     -37.436 -22.062 -35.684  1.00  0.00      SOLV H
ATOM   3969  H2  TIP3  202     -37.113 -20.763 -35.024  1.00  0.00      SOLV H
ATOM   3970  OH2 TIP3  203     -34.836 -36.286 -36.829  1.00  0.00      SOLV O
ATOM   3971  H1  TIP3  203     -34.405 -37.145 -36.890  1.00  0.00      SOLV H
ATOM   3972  H2  TIP3  203     -34.175 -35.794 -36.297  1.00  0.00      SOLV H
ATOM   3973  OH2 TIP3  204     -30.147 -35.616 -34.702  1.00  0.00      SOLV O
ATOM   3974  H1  TIP3  204     -29.814 -36.299 -34.092  1.00  0.00      SOLV H
ATOM   3975  H2  TIP3  204     -29.916 -34.812 -34.184  1.00  0.00      SOLV H
ATOM   3976  OH2 TIP3  205     -28.191 -20.174 -36.583  1.00  0.00      SOLV O
ATOM   3977  H1  TIP3  205     -27.213 -20.152 -36.688  1.00  0.00      SOLV H
ATOM   3978  H2  TIP3  205     -28.350 -21.033 -37.031  1.00  0.00      SOLV H
ATOM   3979  OH2 TIP3  206     -21.419 -20.980 -33.724  1.00  0.00      SOLV O
ATOM   3980  H1  TIP3  206     -21.618 -21.904 -34.015  1.00  0.00      SOLV H
ATOM   3981  H2  TIP3  206     -21.606 -20.485 -34.549  1.00  0.00      SOLV H
ATOM   3982  OH2 TIP3  207     -35.773 -36.438 -22.330  1.00  0.00      SOLV O
ATOM   3983  H1  TIP3  207     -36.037 -37.331 -22.641  1.00  0.00      SOLV H
ATOM   3984  H2  TIP3  207     -35.033 -36.734 -21.759  1.00  0.00      SOLV H
ATOM   3985  OH2 TIP3  208     -33.818 -37.268 -20.569  1.00  0.00      SOLV O
ATOM   3986  H1  TIP3  208     -32.891 -37.068 -20.728  1.00  0.00      SOLV H
ATOM   3987  H2  TIP3  208     -33.798 -38.258 -20.564  1.00  0.00      SOLV H
ATOM   3988  OH2 TIP3  209     -35.208 -21.169 -37.284  1.00  0.00      SOLV O
ATOM   3989  H1  TIP3  209     -35.595 -20.521 -36.682  1.00  0.00      SOLV H
ATOM   3990  H2  TIP3  209     -34.317 -21.274 -36.941  1.00  0.00      SOLV H
ATOM   3991  OH2 TIP3  210     -22.353 -22.358 -21.730  1.00  0.00      SOLV O
ATOM   3992  H1  TIP3  210     -23.013 -22.399 -22.452  1.00  0.00      SOLV H
ATOM   3993  H2  TIP3  210     -22.434 -21.419 -21.471  1.00  0.00      SOLV H
ATOM   3994  OH2 TIP3  211      -7.736 -28.432 -31.824  1.00  0.00      SOLV O
ATOM   3995  H1  TIP3  211      -7.837 -27.458 -31.868  1.00  0.00      SOLV H
ATOM   3996  H2  TIP3  211      -8.438 -28.704 -32.440  1.00  0.00      SOLV H
ATOM   3997  OH2 TIP3  212      -8.839 -29.200 -28.188  1.00  0.00      SOLV O
ATOM   3998  H1  TIP3  212      -8.738 -29.636 -27.320  1.00  0.00      SOLV H
ATOM   3999  H2  TIP3  212      -9.279 -29.893 -28.705  1.00  0.00      SOLV H
ATOM   4000  OH2 TIP3  213     -16.655 -29.599 -26.710  1.00  0.00      SOLV O
ATOM   4001  H1  TIP3  213     -16.636 -30.434 -26.205  1.00  0.00      SOLV H
ATOM   4002  H2  TIP3  213     -15.828 -29.194 -26.418  1.00  0.00      SOLV H
ATOM   4003  OH2 TIP3  214      -5.179 -26.131 -29.907  1.00  0.00      SOLV O
ATOM   4004  H1  TIP3  214      -5.590 -26.861 -29.424  1.00  0.00      SOLV H
ATOM   4005  H2  TIP3  214      -4.923 -25.531 -29.181  1.00  0.00      SOLV H
ATOM   4006  OH2 TIP3  215     -15.548 -25.021 -28.441  1.00  0.00      SOLV O
ATOM   4007  H1  TIP3  215     -15.772 -25.945 -28.680  1.00  0.00      SOLV H
ATOM   4008  H2  TIP3  215     -14.601 -25.118 -28.234  1.00  0.00      SOLV H
ATOM   4009  OH2 TIP3  216     -18.829 -31.755 -32.930  1.00  0.00      SOLV O
ATOM   4010  H1  TIP3  216     -19.224 -30.904 -32.652  1.00  0.00      SOLV H
ATOM   4011  H2  TIP3  216     -19.421 -31.971 -33.680  1.00  0.00      SOLV H
ATOM   4012  OH2 TIP3  217     -18.426 -29.396 -30.529  1.00  0.00      SOLV O
ATOM   4013  H1  TIP3  217     -18.130 -30.294 -30.260  1.00  0.00      SOLV H
ATOM   4014  H2  TIP3  217     -17.600 -28.995 -30.830  1.00  0.00      SOLV H
ATOM   4015  OH2 TIP3  218      -7.903 -21.071 -29.495  1.00  0.00      SOLV O
ATOM   4016  H1  TIP3  218      -7.483 -21.729 -30.085  1.00  0.00      SOLV H
ATOM   4017  H2  TIP3  218      -8.271 -21.636 -28.807  1.00  0.00      SOLV H
ATOM   4018  OH2 TIP3  219     -10.556 -26.714 -27.735  1.00  0.00      SOLV O
ATOM   4019  H1  TIP3  219     -10.137 -27.455 -28.207  1.00  0.00      SOLV H
ATOM   4020  H2  TIP3  219      -9.789 -26.453 -27.180  1.00  0.00      SOLV H
ATOM   4021  OH2 TIP3  220      -1.857 -35.027 -27.130  1.00  0.00      SOLV O
ATOM   4022  H1  TIP3  220      -1.661 -34.384 -26.420  1.00  0.00      SOLV H
ATOM   4023  H2  TIP3  220      -1.280 -34.697 -27.844  1.00  0.00      SOLV H
ATOM   4024  OH2 TIP3  221      -7.350 -32.368 -27.675  1.00  0.00      SOLV O
ATOM   4025  H1  TIP3  221      -7.092 -33.298 -27.542  1.00  0.00      SOLV H
ATOM   4026  H2  TIP3  221      -7.467 -32.341 -28.643  1.00  0.00      SOLV H
ATOM   4027  OH2 TIP3  222     -13.986 -34.281 -30.297  1.00  0.00      SOLV O
ATOM   4028  H1  TIP3  222     -13.899 -33.403 -30.724  1.00  0.00      SOLV H
ATOM   4029  H2  TIP3  222     -14.379 -34.778 -31.045  1.00  0.00      SOLV H
ATOM   4030  OH2 TIP3  223      -6.255 -34.090 -32.038  1.00  0.00      SOLV O
ATOM   4031  H1  TIP3  223      -5.755 -34.391 -31.241  1.00  0.00      SOLV H
ATOM   4032  H2  TIP3  223      -5.537 -33.641 -32.522  1.00  0.00      SOLV H
ATOM   4033  OH2 TIP3  224     -17.547 -31.842 -29.686  1.00  0.00      SOLV O
ATOM   4034  H1  TIP3  224     -16.896 -32.249 -29.084  1.00  0.00      SOLV H
ATOM   4035  H2  TIP3  224     -17.266 -32.248 -30.533  1.00  0.00      SOLV H
ATOM   4036  OH2 TIP3  225     -12.537 -30.413 -30.128  1.00  0.00      SOLV O
ATOM   4037  H1  TIP3  225     -11.709 -30.858 -29.846  1.00  0.00      SOLV H
ATOM   4038  H2  TIP3  225     -12.931 -31.086 -30.723  1.00  0.00      SOLV H
ATOM   4039  OH2 TIP3  226      -1.343 -33.673 -24.735  1.00  0.00      SOLV O
ATOM   4040  H1  TIP3  226      -2.054 -33.026 -24.926  1.00  0.00      SOLV H
ATOM   4041  H2  TIP3  226      -1.202 -33.521 -23.785  1.00  0.00      SOLV H
ATOM   4042  OH2 TIP3  227     -15.308 -35.310 -26.247  1.00  0.00      SOLV O
ATOM   4043  H1  TIP3  227     -15.652 -34.778 -26.991  1.00  0.00      SOLV H
ATOM   4044  H2  TIP3  227     -16.034 -35.182 -25.598  1.00  0.00      SOLV H
ATOM   4045  OH2 TIP3  228      -8.095 -25.856 -32.767  1.00  0.00      SOLV O
ATOM   4046  H1  TIP3  228      -8.242 -25.757 -33.724  1.00  0.00      SOLV H
ATOM   4047  H2  TIP3  228      -8.547 -25.054 -32.426  1.00  0.00      SOLV H
ATOM   4048  OH2 TIP3  229     -12.662 -27.629 -26.195  1.00  0.00      SOLV O
ATOM   4049  H1  TIP3  229     -13.221 -26.911 -25.825  1.00  0.00      SOLV H
ATOM   4050  H2  TIP3  229     -11.958 -27.123 -26.651  1.00  0.00      SOLV H
ATOM   4051  OH2 TIP3  230      -4.757 -34.609 -29.859  1.00  0.00      SOLV O
ATOM   4052  H1  TIP3  230      -5.178 -35.095 -29.135  1.00  0.00      SOLV H
ATOM   4053  H2  TIP3  230      -4.215 -33.974 -29.345  1.00  0.00      SOLV H
ATOM   4054  OH2 TIP3  231     -15.758 -33.506 -28.346  1.00  0.00      SOLV O
ATOM   4055  H1  TIP3  231     -15.131 -32.985 -27.797  1.00  0.00      SOLV H
ATOM   4056  H2  TIP3  231     -15.135 -33.869 -29.016  1.00  0.00      SOLV H
ATOM   4057  OH2 TIP3  232     -14.270 -25.594 -25.165  1.00  0.00      SOLV O
ATOM   4058  H1  TIP3  232     -14.297 -24.632 -25.346  1.00  0.00      SOLV H
ATOM   4059  H2  TIP3  232     -15.195 -25.724 -24.864  1.00  0.00      SOLV H
ATOM   4060  OH2 TIP3  233     -18.436 -26.057 -34.141  1.00  0.00      SOLV O
ATOM   4061  H1  TIP3  233     -18.554 -25.657 -35.029  1.00  0.00      SOLV H
ATOM   4062  H2  TIP3  233     -18.125 -25.287 -33.621  1.00  0.00      SOLV H
ATOM   4063  OH2 TIP3  234      -4.708 -24.208 -27.790  1.00  0.00      SOLV O
ATOM   4064  H1  TIP3  234      -5.676 -24.173 -27.615  1.00  0.00      SOLV H
ATOM   4065  H2  TIP3  234      -4.504 -23.264 -27.938  1.00  0.00      SOLV H
ATOM   4066  OH2 TIP3  235      -4.224 -36.060 -25.928  1.00  0.00      SOLV O
ATOM   4067  H1  TIP3  235      -5.032 -35.811 -26.397  1.00  0.00      SOLV H
ATOM   4068  H2  TIP3  235      -3.528 -35.776 -26.556  1.00  0.00      SOLV H
ATOM   4069  OH2 TIP3  236     -11.558 -37.381 -29.136  1.00  0.00      SOLV O
ATOM   4070  H1  TIP3  236     -11.477 -38.332 -28.933  1.00  0.00      SOLV H
ATOM   4071  H2  TIP3  236     -12.364 -37.169 -28.612  1.00  0.00      SOLV H
ATOM   4072  OH2 TIP3  237      -6.589 -22.577 -31.435  1.00  0.00      SOLV O
ATOM   4073  H1  TIP3  237      -6.157 -23.435 -31.651  1.00  0.00      SOLV H
ATOM   4074  H2  TIP3  237      -5.801 -21.988 -31.477  1.00  0.00      SOLV H
ATOM   4075  OH2 TIP3  238      -5.270 -24.817 -32.342  1.00  0.00      SOLV O
ATOM   4076  H1  TIP3  238      -5.780 -25.444 -32.872  1.00  0.00      SOLV H
ATOM   4077  H2  TIP3  238      -5.156 -25.324 -31.508  1.00  0.00      SOLV H
ATOM   4078  OH2 TIP3  239      -3.600 -26.231 -24.051  1.00  0.00      SOLV O
ATOM   4079  H1  TIP3  239      -3.588 -26.817 -24.836  1.00  0.00      SOLV H
ATOM   4080  H2  TIP3  239      -3.524 -25.342 -24.464  1.00  0.00      SOLV H
ATOM   4081  OH2 TIP3  240      -9.172 -29.214 -34.072  1.00  0.00      SOLV O
ATOM   4082  H1  TIP3  240      -9.838 -28.535 -34.307  1.00  0.00      SOLV H
ATOM   4083  H2  TIP3  240      -8.550 -29.138 -34.812  1.00  0.00      SOLV H
ATOM   4084  OH2 TIP3  241      -9.083 -31.026 -36.808  1.00  0.00      SOLV O
ATOM   4085  H1  TIP3  241      -8.356 -30.670 -36.259  1.00  0.00      SOLV H
ATOM   4086  H2  TIP3  241      -8.842 -31.959 -36.887  1.00  0.00      SOLV H
ATOM   4087  OH2 TIP3  242      -1.781 -29.765 -25.957  1.00  0.00      SOLV O
ATOM   4088  H1  TIP3  242      -2.509 -29.104 -25.959  1.00  0.00      SOLV H
ATOM   4089  H2  TIP3  242      -1.202 -29.377 -26.648  1.00  0.00      SOLV H
ATOM   4090  OH2 TIP3  243      -5.588 -29.009 -33.364  1.00  0.00      SOLV O
ATOM   4091  H1  TIP3  243      -6.273 -28.801 -32.684  1.00  0.00      SOLV H
ATOM   4092  H2  TIP3  243      -4.930 -29.486 -32.817  1.00  0.00      SOLV H
ATOM   4093  OH2 TIP3  244      -5.837 -30.906 -24.126  1.00  0.00      SOLV O
ATOM   4094  H1  TIP3  244      -5.868 -30.196 -23.455  1.00  0.00      SOLV H
ATOM   4095  H2  TIP3  244      -6.499 -30.578 -24.765  1.00  0.00      SOLV H
ATOM   4096  OH2 TIP3  245     -14.068 -28.443 -31.328  1.00  0.00      SOLV O
ATOM   4097  H1  TIP3  245     -14.302 -28.816 -32.203  1.00  0.00      SOLV H
ATOM   4098  H2  TIP3  245     -13.485 -29.141 -30.959  1.00  0.00      SOLV H
ATOM   4099  OH2 TIP3  246     -12.659 -24.963 -28.669  1.00  0.00      SOLV O
ATOM   4100  H1  TIP3  246     -12.624 -25.107 -29.625  1.00  0.00      SOLV H
ATOM   4101  H2  TIP3  246     -11.914 -25.515 -28.353  1.00  0.00      SOLV H
ATOM   4102  OH2 TIP3  247     -13.796 -29.602 -27.750  1.00  0.00      SOLV O
ATOM   4103  H1  TIP3  247     -13.242 -29.740 -28.546  1.00  0.00      SOLV H
ATOM   4104  H2  TIP3  247     -13.303 -28.907 -27.262  1.00  0.00      SOLV H
ATOM   4105  OH2 TIP3  248      -7.323 -24.048 -27.098  1.00  0.00      SOLV O
ATOM   4106  H1  TIP3  248      -7.462 -23.363 -26.420  1.00  0.00      SOLV H
ATOM   4107  H2  TIP3  248      -7.721 -24.845 -26.694  1.00  0.00      SOLV H
ATOM   4108  OH2 TIP3  249     -12.571 -25.156 -23.030  1.00  0.00      SOLV O
ATOM   4109  H1  TIP3  249     -13.194 -24.540 -22.590  1.00  0.00      SOLV H
ATOM   4110  H2  TIP3  249     -13.121 -25.450 -23.785  1.00  0.00      SOLV H
ATOM   4111  OH2 TIP3  250      -6.849 -29.919 -35.585  1.00  0.00      SOLV O
ATOM   4112  H1  TIP3  250      -6.411 -29.524 -34.793  1.00  0.00      SOLV H
ATOM   4113  H2  TIP3  250      -6.238 -29.561 -36.280  1.00  0.00      SOLV H
ATOM   4114  OH2 TIP3  251     -15.801 -29.181 -23.681  1.00  0.00      SOLV O
ATOM   4115  H1  TIP3  251     -15.740 -28.419 -23.071  1.00  0.00      SOLV H
ATOM   4116  H2  TIP3  251     -16.770 -29.220 -23.812  1.00  0.00      SOLV H
ATOM   4117  OH2 TIP3  252      -9.114 -23.370 -32.113  1.00  0.00      SOLV O
ATOM   4118  H1  TIP3  252      -8.268 -23.008 -31.788  1.00  0.00      SOLV H
ATOM   4119  H2  TIP3  252      -9.466 -22.644 -32.641  1.00  0.00      SOLV H
ATOM   4120  OH2 TIP3  253     -14.564 -23.340 -22.312  1.00  0.00      SOLV O
ATOM   4121  H1  TIP3  253     -14.640 -23.082 -23.248  1.00  0.00      SOLV H
ATOM   4122  H2  TIP3  253     -15.504 -23.478 -22.056  1.00  0.00      SOLV H
ATOM   4123  OH2 TIP3  254      -3.159 -37.585 -35.926  1.00  0.00      SOLV O
ATOM   4124  H1  TIP3  254      -3.893 -37.171 -35.440  1.00  0.00      SOLV H
ATOM   4125  H2  TIP3  254      -2.643 -36.826 -36.240  1.00  0.00      SOLV H
ATOM   4126  OH2 TIP3  255     -14.915 -29.325 -33.908  1.00  0.00      SOLV O
ATOM   4127  H1  TIP3  255     -15.403 -28.588 -34.343  1.00  0.00      SOLV H
ATOM   4128  H2  TIP3  255     -15.530 -30.057 -34.027  1.00  0.00      SOLV H
ATOM   4129  OH2 TIP3  256      -1.814 -23.725 -36.992  1.00  0.00      SOLV O
ATOM   4130  H1  TIP3  256      -1.546 -22.786 -36.905  1.00  0.00      SOLV H
ATOM   4131  H2  TIP3  256      -1.013 -24.204 -36.713  1.00  0.00      SOLV H
ATOM   4132  OH2 TIP3  257     -19.059 -26.903 -24.904  1.00  0.00      SOLV O
ATOM   4133  H1  TIP3  257     -19.548 -26.856 -25.750  1.00  0.00      SOLV H
ATOM   4134  H2  TIP3  257     -18.877 -27.861 -24.810  1.00  0.00      SOLV H
ATOM   4135  OH2 TIP3  258     -19.157 -24.060 -28.285  1.00  0.00      SOLV O
ATOM   4136  H1  TIP3  258     -18.229 -24.298 -28.155  1.00  0.00      SOLV H
ATOM   4137  H2  TIP3  258     -19.295 -23.424 -27.567  1.00  0.00      SOLV H
ATOM   4138  OH2 TIP3  259      -0.877 -23.287 -22.010  1.00  0.00      SOLV O
ATOM   4139  H1  TIP3  259      -1.041 -24.032 -22.606  1.00  0.00      SOLV H
ATOM   4140  H2  TIP3  259      -1.796 -22.992 -21.843  1.00  0.00      SOLV H
ATOM   4141  OH2 TIP3  260     -10.151 -23.997 -23.630  1.00  0.00      SOLV O
ATOM   4142  H1  TIP3  260     -10.151 -23.169 -23.103  1.00  0.00      SOLV H
ATOM   4143  H2  TIP3  260     -11.018 -24.381 -23.373  1.00  0.00      SOLV H
ATOM   4144  OH2 TIP3  261      -9.418 -20.334 -33.744  1.00  0.00      SOLV O
ATOM   4145  H1  TIP3  261      -9.559 -20.191 -34.699  1.00  0.00      SOLV H
ATOM   4146  H2  TIP3  261      -9.632 -19.463 -33.364  1.00  0.00      SOLV H
ATOM   4147  OH2 TIP3  262     -15.988 -21.442 -31.804  1.00  0.00      SOLV O
ATOM   4148  H1  TIP3  262     -15.799 -21.775 -30.899  1.00  0.00      SOLV H
ATOM   4149  H2  TIP3  262     -16.574 -22.143 -32.141  1.00  0.00      SOLV H
ATOM   4150  OH2 TIP3  263      -6.711 -20.798 -36.707  1.00  0.00      SOLV O
ATOM   4151  H1  TIP3  263      -5.983 -21.385 -37.009  1.00  0.00      SOLV H
ATOM   4152  H2  TIP3  263      -6.675 -20.981 -35.747  1.00  0.00      SOLV H
ATOM   4153  OH2 TIP3  264      -6.807 -21.035 -33.997  1.00  0.00      SOLV O
ATOM   4154  H1  TIP3  264      -7.764 -20.911 -33.817  1.00  0.00      SOLV H
ATOM   4155  H2  TIP3  264      -6.558 -21.664 -33.301  1.00  0.00      SOLV H
ATOM   4156  OH2 TIP3  265      -3.998 -32.038 -21.907  1.00  0.00      SOLV O
ATOM   4157  H1  TIP3  265      -4.601 -31.674 -22.571  1.00  0.00      SOLV H
ATOM   4158  H2  TIP3  265      -3.926 -32.970 -22.208  1.00  0.00      SOLV H
ATOM   4159  OH2 TIP3  266     -16.808 -25.508 -24.146  1.00  0.00      SOLV O
ATOM   4160  H1  TIP3  266     -16.587 -25.916 -23.284  1.00  0.00      SOLV H
ATOM   4161  H2  TIP3  266     -17.628 -25.987 -24.388  1.00  0.00      SOLV H
ATOM   4162  OH2 TIP3  267     -13.988 -37.176 -27.815  1.00  0.00      SOLV O
ATOM   4163  H1  TIP3  267     -14.779 -37.207 -28.390  1.00  0.00      SOLV H
ATOM   4164  H2  TIP3  267     -14.329 -36.554 -27.149  1.00  0.00      SOLV H
ATOM   4165  OH2 TIP3  268      -9.529 -36.901 -24.266  1.00  0.00      SOLV O
ATOM   4166  H1  TIP3  268      -9.202 -37.834 -24.291  1.00  0.00      SOLV H
ATOM   4167  H2  TIP3  268     -10.479 -37.067 -24.283  1.00  0.00      SOLV H
ATOM   4168  OH2 TIP3  269      -6.364 -33.609 -23.861  1.00  0.00      SOLV O
ATOM   4169  H1  TIP3  269      -6.987 -33.702 -23.104  1.00  0.00      SOLV H
ATOM   4170  H2  TIP3  269      -6.285 -32.640 -23.962  1.00  0.00      SOLV H
ATOM   4171  OH2 TIP3  270      -5.085 -28.860 -37.291  1.00  0.00      SOLV O
ATOM   4172  H1  TIP3  270      -5.208 -28.885 -38.265  1.00  0.00      SOLV H
ATOM   4173  H2  TIP3  270      -4.653 -28.006 -37.168  1.00  0.00      SOLV H
ATOM   4174  OH2 TIP3  271      -9.601 -35.026 -36.801  1.00  0.00      SOLV O
ATOM   4175  H1  TIP3  271     -10.270 -34.979 -36.088  1.00  0.00      SOLV H
ATOM   4176  H2  TIP3  271      -9.681 -35.958 -37.032  1.00  0.00      SOLV H
ATOM   4177  OH2 TIP3  272     -14.017 -32.119 -26.728  1.00  0.00      SOLV O
ATOM   4178  H1  TIP3  272     -14.699 -32.012 -26.032  1.00  0.00      SOLV H
ATOM   4179  H2  TIP3  272     -13.950 -31.199 -27.069  1.00  0.00      SOLV H
ATOM   4180  OH2 TIP3  273     -13.953 -32.051 -31.834  1.00  0.00      SOLV O
ATOM   4181  H1  TIP3  273     -14.921 -32.188 -31.924  1.00  0.00      SOLV H
ATOM   4182  H2  TIP3  273     -13.659 -32.303 -32.738  1.00  0.00      SOLV H
ATOM   4183  OH2 TIP3  274      -8.446 -31.691 -33.077  1.00  0.00      SOLV O
ATOM   4184  H1  TIP3  274      -8.740 -30.799 -33.370  1.00  0.00      SOLV H
ATOM   4185  H2  TIP3  274      -7.780 -31.917 -33.747  1.00  0.00      SOLV H
ATOM   4186  OH2 TIP3  275      -9.364 -31.458 -21.798  1.00  0.00      SOLV O
ATOM   4187  H1  TIP3  275      -9.834 -32.235 -21.427  1.00  0.00      SOLV H
ATOM   4188  H2  TIP3  275      -8.512 -31.525 -21.328  1.00  0.00      SOLV H
ATOM   4189  OH2 TIP3  276      -7.588 -32.210 -30.401  1.00  0.00      SOLV O
ATOM   4190  H1  TIP3  276      -7.945 -31.649 -31.117  1.00  0.00      SOLV H
ATOM   4191  H2  TIP3  276      -7.264 -32.958 -30.942  1.00  0.00      SOLV H
ATOM   4192  OH2 TIP3  277     -16.267 -31.921 -25.133  1.00  0.00      SOLV O
ATOM   4193  H1  TIP3  277     -16.106 -31.509 -24.272  1.00  0.00      SOLV H
ATOM   4194  H2  TIP3  277     -16.656 -32.783 -24.873  1.00  0.00      SOLV H
ATOM   4195  OH2 TIP3  278     -12.987 -34.361 -37.881  1.00  0.00      SOLV O
ATOM   4196  H1  TIP3  278     -13.283 -34.870 -37.109  1.00  0.00      SOLV H
ATOM   4197  H2  TIP3  278     -13.364 -33.496 -37.662  1.00  0.00      SOLV H
ATOM   4198  OH2 TIP3  279     -19.738 -34.977 -31.027  1.00  0.00      SOLV O
ATOM   4199  H1  TIP3  279     -19.178 -34.781 -30.248  1.00  0.00      SOLV H
ATOM   4200  H2  TIP3  279     -19.136 -34.844 -31.767  1.00  0.00      SOLV H
ATOM   4201  OH2 TIP3  280     -18.740 -34.189 -35.633  1.00  0.00      SOLV O
ATOM   4202  H1  TIP3  280     -17.976 -33.766 -36.084  1.00  0.00      SOLV H
ATOM   4203  H2  TIP3  280     -19.287 -33.390 -35.508  1.00  0.00      SOLV H
ATOM   4204  OH2 TIP3  281      -8.326 -30.635 -25.855  1.00  0.00      SOLV O
ATOM   4205  H1  TIP3  281      -7.926 -31.275 -26.489  1.00  0.00      SOLV H
ATOM   4206  H2  TIP3  281      -8.885 -31.240 -25.326  1.00  0.00      SOLV H
ATOM   4207  OH2 TIP3  282     -11.240 -34.398 -30.923  1.00  0.00      SOLV O
ATOM   4208  H1  TIP3  282     -12.142 -34.441 -30.550  1.00  0.00      SOLV H
ATOM   4209  H2  TIP3  282     -10.697 -34.712 -30.176  1.00  0.00      SOLV H
ATOM   4210  OH2 TIP3  283     -16.548 -32.888 -32.036  1.00  0.00      SOLV O
ATOM   4211  H1  TIP3  283     -17.365 -32.584 -32.501  1.00  0.00      SOLV H
ATOM   4212  H2  TIP3  283     -16.307 -33.707 -32.507  1.00  0.00      SOLV H
ATOM   4213  OH2 TIP3  284     -13.187 -32.846 -34.331  1.00  0.00      SOLV O
ATOM   4214  H1  TIP3  284     -12.214 -32.793 -34.275  1.00  0.00      SOLV H
ATOM   4215  H2  TIP3  284     -13.388 -32.472 -35.216  1.00  0.00      SOLV H
ATOM   4216  OH2 TIP3  285      -6.908 -35.134 -27.718  1.00  0.00      SOLV O
ATOM   4217  H1  TIP3  285      -7.447 -35.092 -26.895  1.00  0.00      SOLV H
ATOM   4218  H2  TIP3  285      -7.587 -35.389 -28.360  1.00  0.00      SOLV H
ATOM   4219  OH2 TIP3  286     -14.164 -32.140 -36.782  1.00  0.00      SOLV O
ATOM   4220  H1  TIP3  286     -14.963 -31.979 -37.291  1.00  0.00      SOLV H
ATOM   4221  H2  TIP3  286     -13.513 -31.510 -37.143  1.00  0.00      SOLV H
ATOM   4222  OH2 TIP3  287      -3.666 -19.635 -21.207  1.00  0.00      SOLV O
ATOM   4223  H1  TIP3  287      -3.382 -19.269 -22.066  1.00  0.00      SOLV H
ATOM   4224  H2  TIP3  287      -2.895 -19.428 -20.644  1.00  0.00      SOLV H
ATOM   4225  OH2 TIP3  288     -15.988 -27.002 -21.845  1.00  0.00      SOLV O
ATOM   4226  H1  TIP3  288     -15.318 -26.968 -21.134  1.00  0.00      SOLV H
ATOM   4227  H2  TIP3  288     -16.805 -27.040 -21.310  1.00  0.00      SOLV H
ATOM   4228  OH2 TIP3  289     -10.298 -31.704 -29.042  1.00  0.00      SOLV O
ATOM   4229  H1  TIP3  289      -9.519 -32.167 -29.380  1.00  0.00      SOLV H
ATOM   4230  H2  TIP3  289     -10.580 -32.283 -28.304  1.00  0.00      SOLV H
ATOM   4231  OH2 TIP3  290     -15.067 -35.276 -32.617  1.00  0.00      SOLV O
ATOM   4232  H1  TIP3  290     -15.693 -35.982 -32.346  1.00  0.00      SOLV H
ATOM   4233  H2  TIP3  290     -14.454 -35.758 -33.190  1.00  0.00      SOLV H
ATOM   4234  OH2 TIP3  291     -11.381 -33.033 -26.696  1.00  0.00      SOLV O
ATOM   4235  H1  TIP3  291     -12.240 -32.568 -26.636  1.00  0.00      SOLV H
ATOM   4236  H2  TIP3  291     -10.905 -32.721 -25.900  1.00  0.00      SOLV H
ATOM   4237  OH2 TIP3  292     -10.966 -27.240 -34.804  1.00  0.00      SOLV O
ATOM   4238  H1  TIP3  292     -11.719 -27.684 -35.257  1.00  0.00      SOLV H
ATOM   4239  H2  TIP3  292     -11.384 -27.037 -33.931  1.00  0.00      SOLV H
ATOM   4240  OH2 TIP3  293      -3.807 -27.925 -26.260  1.00  0.00      SOLV O
ATOM   4241  H1  TIP3  293      -3.253 -27.331 -26.813  1.00  0.00      SOLV H
ATOM   4242  H2  TIP3  293      -4.595 -28.064 -26.827  1.00  0.00      SOLV H
ATOM   4243  OH2 TIP3  294      -6.867 -34.548 -36.957  1.00  0.00      SOLV O
ATOM   4244  H1  TIP3  294      -7.842 -34.609 -37.010  1.00  0.00      SOLV H
ATOM   4245  H2  TIP3  294      -6.728 -33.744 -36.421  1.00  0.00      SOLV H
ATOM   4246  OH2 TIP3  295      -9.536 -26.877 -23.757  1.00  0.00      SOLV O
ATOM   4247  H1  TIP3  295      -9.358 -27.230 -22.876  1.00  0.00      SOLV H
ATOM   4248  H2  TIP3  295      -9.709 -25.938 -23.582  1.00  0.00      SOLV H
ATOM   4249  OH2 TIP3  296      -6.446 -32.573 -35.029  1.00  0.00      SOLV O
ATOM   4250  H1  TIP3  296      -5.591 -32.692 -34.568  1.00  0.00      SOLV H
ATOM   4251  H2  TIP3  296      -6.379 -31.637 -35.315  1.00  0.00      SOLV H
ATOM   4252  OH2 TIP3  297     -15.700 -27.717 -29.176  1.00  0.00      SOLV O
ATOM   4253  H1  TIP3  297     -15.119 -27.904 -29.941  1.00  0.00      SOLV H
ATOM   4254  H2  TIP3  297     -15.490 -28.459 -28.587  1.00  0.00      SOLV H
ATOM   4255  OH2 TIP3  298      -8.851 -25.700 -35.438  1.00  0.00      SOLV O
ATOM   4256  H1  TIP3  298      -9.237 -24.813 -35.240  1.00  0.00      SOLV H
ATOM   4257  H2  TIP3  298      -9.621 -26.276 -35.221  1.00  0.00      SOLV H
ATOM   4258  OH2 TIP3  299     -18.585 -29.449 -23.831  1.00  0.00      SOLV O
ATOM   4259  H1  TIP3  299     -18.706 -29.790 -22.923  1.00  0.00      SOLV H
ATOM   4260  H2  TIP3  299     -19.292 -29.921 -24.304  1.00  0.00      SOLV H
ATOM   4261  OH2 TIP3  300     -11.566 -29.746 -21.648  1.00  0.00      SOLV O
ATOM   4262  H1  TIP3  300     -12.106 -30.111 -22.365  1.00  0.00      SOLV H
ATOM   4263  H2  TIP3  300     -10.710 -30.198 -21.802  1.00  0.00      SOLV H
ATOM   4264  OH2 TIP3  301      -7.342 -24.494 -23.710  1.00  0.00      SOLV O
ATOM   4265  H1  TIP3  301      -8.287 -24.286 -23.818  1.00  0.00      SOLV H
ATOM   4266  H2  TIP3  301      -7.185 -24.159 -22.801  1.00  0.00      SOLV H
ATOM   4267  OH2 TIP3  302      -1.543 -31.960 -35.185  1.00  0.00      SOLV O
ATOM   4268  H1  TIP3  302      -2.200 -32.060 -35.920  1.00  0.00      SOLV H
ATOM   4269  H2  TIP3  302      -1.401 -30.989 -35.287  1.00  0.00      SOLV H
ATOM   4270  OH2 TIP3  303      -1.384 -26.442 -22.459  1.00  0.00      SOLV O
ATOM   4271  H1  TIP3  303      -2.270 -26.163 -22.775  1.00  0.00      SOLV H
ATOM   4272  H2  TIP3  303      -0.925 -26.548 -23.324  1.00  0.00      SOLV H
ATOM   4273  OH2 TIP3  304      -3.177 -23.465 -34.566  1.00  0.00      SOLV O
ATOM   4274  H1  TIP3  304      -3.822 -24.125 -34.283  1.00  0.00      SOLV H
ATOM   4275  H2  TIP3  304      -2.993 -23.706 -35.493  1.00  0.00      SOLV H
ATOM   4276  OH2 TIP3  305      -5.989 -28.551 -27.973  1.00  0.00      SOLV O
ATOM   4277  H1  TIP3  305      -6.952 -28.652 -28.100  1.00  0.00      SOLV H
ATOM   4278  H2  TIP3  305      -5.658 -29.322 -28.474  1.00  0.00      SOLV H
ATOM   4279  OH2 TIP3  306     -13.281 -24.244 -31.732  1.00  0.00      SOLV O
ATOM   4280  H1  TIP3  306     -13.033 -23.352 -32.041  1.00  0.00      SOLV H
ATOM   4281  H2  TIP3  306     -14.238 -24.225 -31.836  1.00  0.00      SOLV H
ATOM   4282  OH2 TIP3  307     -17.467 -29.600 -36.446  1.00  0.00      SOLV O
ATOM   4283  H1  TIP3  307     -17.055 -28.826 -36.006  1.00  0.00      SOLV H
ATOM   4284  H2  TIP3  307     -18.419 -29.462 -36.242  1.00  0.00      SOLV H
ATOM   4285  OH2 TIP3  308     -12.253 -26.667 -32.513  1.00  0.00      SOLV O
ATOM   4286  H1  TIP3  308     -12.487 -25.775 -32.184  1.00  0.00      SOLV H
ATOM   4287  H2  TIP3  308     -12.849 -27.229 -31.983  1.00  0.00      SOLV H
ATOM   4288  OH2 TIP3  309     -11.511 -22.397 -25.876  1.00  0.00      SOLV O
ATOM   4289  H1  TIP3  309     -10.874 -21.681 -26.078  1.00  0.00      SOLV H
ATOM   4290  H2  TIP3  309     -10.963 -22.982 -25.327  1.00  0.00      SOLV H
ATOM   4291  OH2 TIP3  310     -13.366 -21.487 -32.747  1.00  0.00      SOLV O
ATOM   4292  H1  TIP3  310     -14.294 -21.338 -32.476  1.00  0.00      SOLV H
ATOM   4293  H2  TIP3  310     -12.938 -20.671 -32.402  1.00  0.00      SOLV H
ATOM   4294  OH2 TIP3  311      -8.275 -26.543 -26.177  1.00  0.00      SOLV O
ATOM   4295  H1  TIP3  311      -8.651 -26.743 -25.291  1.00  0.00      SOLV H
ATOM   4296  H2  TIP3  311      -7.517 -27.144 -26.200  1.00  0.00      SOLV H
ATOM   4297  OH2 TIP3  312      -5.496 -25.330 -37.106  1.00  0.00      SOLV O
ATOM   4298  H1  TIP3  312      -5.252 -25.819 -36.291  1.00  0.00      SOLV H
ATOM   4299  H2  TIP3  312      -6.456 -25.382 -37.091  1.00  0.00      SOLV H
ATOM   4300  OH2 TIP3  313      -5.374 -21.960 -23.857  1.00  0.00      SOLV O
ATOM   4301  H1  TIP3  313      -6.177 -22.300 -24.295  1.00  0.00      SOLV H
ATOM   4302  H2  TIP3  313      -5.166 -21.187 -24.426  1.00  0.00      SOLV H
ATOM   4303  OH2 TIP3  314      -1.148 -21.099 -36.813  1.00  0.00      SOLV O
ATOM   4304  H1  TIP3  314      -0.540 -20.335 -36.759  1.00  0.00      SOLV H
ATOM   4305  H2  TIP3  314      -1.998 -20.636 -36.661  1.00  0.00      SOLV H
ATOM   4306  OH2 TIP3  315     -17.250 -34.487 -24.429  1.00  0.00      SOLV O
ATOM   4307  H1  TIP3  315     -18.204 -34.480 -24.619  1.00  0.00      SOLV H
ATOM   4308  H2  TIP3  315     -17.195 -35.194 -23.755  1.00  0.00      SOLV H
ATOM   4309  OH2 TIP3  316      -4.719 -26.821 -34.894  1.00  0.00      SOLV O
ATOM   4310  H1  TIP3  316      -5.087 -27.530 -34.331  1.00  0.00      SOLV H
ATOM   4311  H2  TIP3  316      -3.765 -26.922 -34.697  1.00  0.00      SOLV H
ATOM   4312  OH2 TIP3  317     -17.512 -22.940 -26.032  1.00  0.00      SOLV O
ATOM   4313  H1  TIP3  317     -17.194 -23.804 -25.723  1.00  0.00      SOLV H
ATOM   4314  H2  TIP3  317     -17.312 -22.385 -25.267  1.00  0.00      SOLV H
ATOM   4315  OH2 TIP3  318     -11.587 -24.940 -38.273  1.00  0.00      SOLV O
ATOM   4316  H1  TIP3  318     -10.719 -25.258 -37.901  1.00  0.00      SOLV H
ATOM   4317  H2  TIP3  318     -12.094 -24.705 -37.476  1.00  0.00      SOLV H
ATOM   4318  OH2 TIP3  319     -12.945 -24.664 -35.843  1.00  0.00      SOLV O
ATOM   4319  H1  TIP3  319     -12.538 -25.136 -35.103  1.00  0.00      SOLV H
ATOM   4320  H2  TIP3  319     -12.807 -23.727 -35.582  1.00  0.00      SOLV H
ATOM   4321  OH2 TIP3  320     -16.325 -27.443 -35.275  1.00  0.00      SOLV O
ATOM   4322  H1  TIP3  320     -17.014 -26.916 -34.818  1.00  0.00      SOLV H
ATOM   4323  H2  TIP3  320     -15.919 -26.780 -35.860  1.00  0.00      SOLV H
ATOM   4324  OH2 TIP3  321      -8.253 -34.788 -25.399  1.00  0.00      SOLV O
ATOM   4325  H1  TIP3  321      -7.516 -34.524 -24.810  1.00  0.00      SOLV H
ATOM   4326  H2  TIP3  321      -8.672 -35.527 -24.901  1.00  0.00      SOLV H
ATOM   4327  OH2 TIP3  322      -7.682 -35.394 -33.983  1.00  0.00      SOLV O
ATOM   4328  H1  TIP3  322      -7.620 -34.849 -34.782  1.00  0.00      SOLV H
ATOM   4329  H2  TIP3  322      -7.248 -34.816 -33.315  1.00  0.00      SOLV H
ATOM   4330  OH2 TIP3  323     -10.053 -23.319 -35.164  1.00  0.00      SOLV O
ATOM   4331  H1  TIP3  323     -10.871 -22.804 -35.038  1.00  0.00      SOLV H
ATOM   4332  H2  TIP3  323      -9.715 -22.928 -35.992  1.00  0.00      SOLV H
ATOM   4333  OH2 TIP3  324     -10.596 -33.377 -33.370  1.00  0.00      SOLV O
ATOM   4334  H1  TIP3  324      -9.845 -32.768 -33.204  1.00  0.00      SOLV H
ATOM   4335  H2  TIP3  324     -10.839 -33.628 -32.449  1.00  0.00      SOLV H
ATOM   4336  OH2 TIP3  325      -9.797 -32.436 -24.404  1.00  0.00      SOLV O
ATOM   4337  H1  TIP3  325      -9.682 -32.123 -23.482  1.00  0.00      SOLV H
ATOM   4338  H2  TIP3  325      -9.363 -33.306 -24.385  1.00  0.00      SOLV H
ATOM   4339  OH2 TIP3  326      -9.755 -36.428 -32.542  1.00  0.00      SOLV O
ATOM   4340  H1  TIP3  326      -9.757 -35.760 -31.836  1.00  0.00      SOLV H
ATOM   4341  H2  TIP3  326      -8.993 -36.130 -33.086  1.00  0.00      SOLV H
ATOM   4342  OH2 TIP3  327     -12.509 -22.072 -35.271  1.00  0.00      SOLV O
ATOM   4343  H1  TIP3  327     -12.477 -21.228 -35.772  1.00  0.00      SOLV H
ATOM   4344  H2  TIP3  327     -12.832 -21.778 -34.390  1.00  0.00      SOLV H
ATOM   4345  OH2 TIP3  328     -13.865 -35.308 -35.392  1.00  0.00      SOLV O
ATOM   4346  H1  TIP3  328     -13.898 -34.439 -34.936  1.00  0.00      SOLV H
ATOM   4347  H2  TIP3  328     -12.947 -35.577 -35.160  1.00  0.00      SOLV H
ATOM   4348  OH2 TIP3  329      -3.863 -34.410 -23.266  1.00  0.00      SOLV O
ATOM   4349  H1  TIP3  329      -4.806 -34.319 -23.520  1.00  0.00      SOLV H
ATOM   4350  H2  TIP3  329      -3.490 -34.747 -24.092  1.00  0.00      SOLV H
ATOM   4351  OH2 TIP3  330      -5.190 -30.853 -29.444  1.00  0.00      SOLV O
ATOM   4352  H1  TIP3  330      -6.036 -31.311 -29.586  1.00  0.00      SOLV H
ATOM   4353  H2  TIP3  330      -4.692 -31.508 -28.906  1.00  0.00      SOLV H
ATOM   4354  OH2 TIP3  331     -15.711 -24.939 -36.852  1.00  0.00      SOLV O
ATOM   4355  H1  TIP3  331     -14.948 -24.497 -36.448  1.00  0.00      SOLV H
ATOM   4356  H2  TIP3  331     -15.224 -25.654 -37.327  1.00  0.00      SOLV H
ATOM   4357  OH2 TIP3  332     -17.357 -32.282 -36.900  1.00  0.00      SOLV O
ATOM   4358  H1  TIP3  332     -17.311 -31.326 -36.719  1.00  0.00      SOLV H
ATOM   4359  H2  TIP3  332     -17.589 -32.302 -37.854  1.00  0.00      SOLV H
ATOM   4360  OH2 TIP3  333      -3.984 -21.478 -27.744  1.00  0.00      SOLV O
ATOM   4361  H1  TIP3  333      -4.141 -20.811 -28.446  1.00  0.00      SOLV H
ATOM   4362  H2  TIP3  333      -3.026 -21.307 -27.582  1.00  0.00      SOLV H
ATOM   4363  OH2 TIP3  334     -16.482 -37.084 -29.053  1.00  0.00      SOLV O
ATOM   4364  H1  TIP3  334     -16.612 -37.023 -30.022  1.00  0.00      SOLV H
ATOM   4365  H2  TIP3  334     -16.558 -38.046 -28.891  1.00  0.00      SOLV H
ATOM   4366  OH2 TIP3  335     -17.690 -23.573 -33.065  1.00  0.00      SOLV O
ATOM   4367  H1  TIP3  335     -18.433 -23.309 -32.510  1.00  0.00      SOLV H
ATOM   4368  H2  TIP3  335     -17.761 -22.935 -33.813  1.00  0.00      SOLV H
ATOM   4369  OH2 TIP3  336     -18.275 -20.674 -21.304  1.00  0.00      SOLV O
ATOM   4370  H1  TIP3  336     -17.591 -20.922 -20.641  1.00  0.00      SOLV H
ATOM   4371  H2  TIP3  336     -18.587 -21.554 -21.574  1.00  0.00      SOLV H
ATOM   4372  OH2 TIP3  337     -13.963 -22.133 -19.884  1.00  0.00      SOLV O
ATOM   4373  H1  TIP3  337     -13.110 -22.504 -19.619  1.00  0.00      SOLV H
ATOM   4374  H2  TIP3  337     -14.081 -22.552 -20.761  1.00  0.00      SOLV H
ATOM   4375  OH2 TIP3  338      -9.650 -22.650 -37.774  1.00  0.00      SOLV O
ATOM   4376  H1  TIP3  338     -10.300 -23.325 -38.010  1.00  0.00      SOLV H
ATOM   4377  H2  TIP3  338      -9.285 -22.491 -38.671  1.00  0.00      SOLV H
ATOM   4378  OH2 TIP3  339      -7.284 -23.698 -21.067  1.00  0.00      SOLV O
ATOM   4379  H1  TIP3  339      -7.603 -24.509 -20.609  1.00  0.00      SOLV H
ATOM   4380  H2  TIP3  339      -6.537 -23.423 -20.499  1.00  0.00      SOLV H
ATOM   4381  OH2 TIP3  340      -4.857 -22.635 -37.428  1.00  0.00      SOLV O
ATOM   4382  H1  TIP3  340      -4.925 -23.591 -37.230  1.00  0.00      SOLV H
ATOM   4383  H2  TIP3  340      -4.902 -22.639 -38.397  1.00  0.00      SOLV H
ATOM   4384  OH2 TIP3  341     -18.442 -27.076 -20.532  1.00  0.00      SOLV O
ATOM   4385  H1  TIP3  341     -18.440 -28.045 -20.646  1.00  0.00      SOLV H
ATOM   4386  H2  TIP3  341     -19.152 -26.804 -21.153  1.00  0.00      SOLV H
ATOM   4387  OH2 TIP3  342     -14.292 -27.007 -37.684  1.00  0.00      SOLV O
ATOM   4388  H1  TIP3  342     -13.705 -27.519 -37.098  1.00  0.00      SOLV H
ATOM   4389  H2  TIP3  342     -13.735 -26.825 -38.456  1.00  0.00      SOLV H
ATOM   4390  OH2 TIP3  343     -11.934 -26.982 -21.017  1.00  0.00      SOLV O
ATOM   4391  H1  TIP3  343     -12.037 -26.543 -21.884  1.00  0.00      SOLV H
ATOM   4392  H2  TIP3  343     -11.712 -27.903 -21.267  1.00  0.00      SOLV H
ATOM   4393  OH2 TIP3  344      -8.960 -26.018 -38.104  1.00  0.00      SOLV O
ATOM   4394  H1  TIP3  344      -8.776 -25.856 -37.158  1.00  0.00      SOLV H
ATOM   4395  H2  TIP3  344      -8.551 -26.877 -38.249  1.00  0.00      SOLV H
ATOM   4396  OH2 TIP3  345      -6.173 -27.046 -23.551  1.00  0.00      SOLV O
ATOM   4397  H1  TIP3  345      -5.247 -26.755 -23.677  1.00  0.00      SOLV H
ATOM   4398  H2  TIP3  345      -6.642 -26.198 -23.681  1.00  0.00      SOLV H
ATOM   4399  OH2 TIP3  346     -17.614 -29.811 -21.014  1.00  0.00      SOLV O
ATOM   4400  H1  TIP3  346     -16.882 -30.405 -21.214  1.00  0.00      SOLV H
ATOM   4401  H2  TIP3  346     -17.542 -29.737 -20.039  1.00  0.00      SOLV H
ATOM   4402  OH2 TIP3  347     -13.017 -28.648 -35.866  1.00  0.00      SOLV O
ATOM   4403  H1  TIP3  347     -13.619 -29.021 -35.190  1.00  0.00      SOLV H
ATOM   4404  H2  TIP3  347     -12.638 -29.461 -36.274  1.00  0.00      SOLV H
ATOM   4405  OH2 TIP3  348     -13.656 -30.926 -23.695  1.00  0.00      SOLV O
ATOM   4406  H1  TIP3  348     -14.328 -30.211 -23.739  1.00  0.00      SOLV H
ATOM   4407  H2  TIP3  348     -12.937 -30.560 -24.260  1.00  0.00      SOLV H
ATOM   4408  OH2 TIP3  349     -11.855 -30.753 -37.120  1.00  0.00      SOLV O
ATOM   4409  H1  TIP3  349     -11.829 -30.687 -38.107  1.00  0.00      SOLV H
ATOM   4410  H2  TIP3  349     -10.903 -30.843 -36.922  1.00  0.00      SOLV H
ATOM   4411  OH2 TIP3  350      -8.554 -28.349 -20.322  1.00  0.00      SOLV O
ATOM   4412  H1  TIP3  350      -7.705 -28.691 -20.628  1.00  0.00      SOLV H
ATOM   4413  H2  TIP3  350      -8.883 -29.083 -19.773  1.00  0.00      SOLV H
ATOM   4414  OH2 TIP3  351     -13.105 -33.367 -22.689  1.00  0.00      SOLV O
ATOM   4415  H1  TIP3  351     -13.059 -33.959 -23.468  1.00  0.00      SOLV H
ATOM   4416  H2  TIP3  351     -13.282 -32.504 -23.128  1.00  0.00      SOLV H
ATOM   4417  OH2 TIP3  352     -12.896 -34.792 -25.042  1.00  0.00      SOLV O
ATOM   4418  H1  TIP3  352     -12.371 -34.325 -25.725  1.00  0.00      SOLV H
ATOM   4419  H2  TIP3  352     -13.770 -34.865 -25.484  1.00  0.00      SOLV H
ATOM   4420  OH2 TIP3  353     -11.569 -29.822 -24.962  1.00  0.00      SOLV O
ATOM   4421  H1  TIP3  353     -10.612 -29.754 -25.061  1.00  0.00      SOLV H
ATOM   4422  H2  TIP3  353     -11.877 -28.979 -25.357  1.00  0.00      SOLV H
ATOM   4423  OH2 TIP3  354      -7.071 -31.928 -20.081  1.00  0.00      SOLV O
ATOM   4424  H1  TIP3  354      -6.766 -32.848 -20.069  1.00  0.00      SOLV H
ATOM   4425  H2  TIP3  354      -6.232 -31.444 -20.121  1.00  0.00      SOLV H
ATOM   4426  OH2 TIP3  355      -5.659 -29.104 -21.874  1.00  0.00      SOLV O
ATOM   4427  H1  TIP3  355      -5.958 -28.333 -22.412  1.00  0.00      SOLV H
ATOM   4428  H2  TIP3  355      -4.683 -28.997 -21.965  1.00  0.00      SOLV H
ATOM   4429  OH2 TIP3  356     -14.659 -32.596 -20.507  1.00  0.00      SOLV O
ATOM   4430  H1  TIP3  356     -15.496 -33.075 -20.680  1.00  0.00      SOLV H
ATOM   4431  H2  TIP3  356     -14.175 -32.743 -21.343  1.00  0.00      SOLV H
ATOM   4432  OH2 TIP3  357     -12.409 -37.463 -24.879  1.00  0.00      SOLV O
ATOM   4433  H1  TIP3  357     -12.061 -36.560 -24.738  1.00  0.00      SOLV H
ATOM   4434  H2  TIP3  357     -13.283 -37.199 -25.186  1.00  0.00      SOLV H
ATOM   4435  OH2 TIP3  358     -10.813 -33.685 -21.147  1.00  0.00      SOLV O
ATOM   4436  H1  TIP3  358     -11.225 -33.950 -20.307  1.00  0.00      SOLV H
ATOM   4437  H2  TIP3  358     -11.614 -33.608 -21.709  1.00  0.00      SOLV H
ATOM   4438  OH2 TIP3  359      -8.162 -34.250 -21.967  1.00  0.00      SOLV O
ATOM   4439  H1  TIP3  359      -9.070 -34.248 -21.606  1.00  0.00      SOLV H
ATOM   4440  H2  TIP3  359      -7.702 -34.884 -21.384  1.00  0.00      SOLV H
ATOM   4441  OH2 TIP3  360      -6.533 -35.748 -20.174  1.00  0.00      SOLV O
ATOM   4442  H1  TIP3  360      -6.699 -36.687 -20.034  1.00  0.00      SOLV H
ATOM   4443  H2  TIP3  360      -6.744 -35.364 -19.294  1.00  0.00      SOLV H
ATOM   4444  OH2 TIP3  361     -16.799 -34.261 -20.862  1.00  0.00      SOLV O
ATOM   4445  H1  TIP3  361     -16.809 -35.075 -21.405  1.00  0.00      SOLV H
ATOM   4446  H2  TIP3  361     -16.679 -34.630 -19.958  1.00  0.00      SOLV H
ATOM   4447  OH2 TIP3  362     -11.328 -36.768 -19.886  1.00  0.00      SOLV O
ATOM   4448  H1  TIP3  362     -11.375 -37.129 -20.776  1.00  0.00      SOLV H
ATOM   4449  H2  TIP3  362     -11.991 -36.046 -19.886  1.00  0.00      SOLV H
ATOM   4450  OH2 TIP3  363     -12.059 -19.794 -36.771  1.00  0.00      SOLV O
ATOM   4451  H1  TIP3  363     -11.082 -19.817 -36.712  1.00  0.00      SOLV H
ATOM   4452  H2  TIP3  363     -12.187 -19.378 -37.632  1.00  0.00      SOLV H
ATOM   4453  OH2 TIP3  364     -18.394 -25.210 -36.728  1.00  0.00      SOLV O
ATOM   4454  H1  TIP3  364     -17.427 -25.025 -36.751  1.00  0.00      SOLV H
ATOM   4455  H2  TIP3  364     -18.576 -25.265 -37.685  1.00  0.00      SOLV H
ATOM   4456  OH2 TIP3  365     -19.456 -19.928 -32.124  1.00  0.00      SOLV O
ATOM   4457  H1  TIP3  365     -20.087 -20.295 -32.784  1.00  0.00      SOLV H
ATOM   4458  H2  TIP3  365     -19.295 -20.719 -31.568  1.00  0.00      SOLV H
ATOM   4459  OH2 TIP3  366     -18.905 -22.042 -30.440  1.00  0.00      SOLV O
ATOM   4460  H1  TIP3  366     -19.307 -22.801 -29.982  1.00  0.00      SOLV H
ATOM   4461  H2  TIP3  366     -18.456 -21.613 -29.689  1.00  0.00      SOLV H
ATOM   4462  OH2 TIP3  367      -1.431 -20.734 -27.320  1.00  0.00      SOLV O
ATOM   4463  H1  TIP3  367      -1.128 -21.444 -26.713  1.00  0.00      SOLV H
ATOM   4464  H2  TIP3  367      -0.582 -20.503 -27.716  1.00  0.00      SOLV H
ATOM   4465  OH2 TIP3  368      -1.997 -21.461 -24.330  1.00  0.00      SOLV O
ATOM   4466  H1  TIP3  368      -2.490 -22.226 -24.677  1.00  0.00      SOLV H
ATOM   4467  H2  TIP3  368      -1.096 -21.794 -24.527  1.00  0.00      SOLV H
ATOM   4468  OH2 TIP3  369      -3.396 -25.784 -19.740  1.00  0.00      SOLV O
ATOM   4469  H1  TIP3  369      -4.237 -25.659 -19.258  1.00  0.00      SOLV H
ATOM   4470  H2  TIP3  369      -2.875 -25.015 -19.432  1.00  0.00      SOLV H
ATOM   4471  OH2 TIP3  370      -2.025 -27.461 -34.364  1.00  0.00      SOLV O
ATOM   4472  H1  TIP3  370      -1.254 -26.873 -34.224  1.00  0.00      SOLV H
ATOM   4473  H2  TIP3  370      -1.893 -28.097 -33.628  1.00  0.00      SOLV H
ATOM   4474  OH2 TIP3  371      -1.523 -29.419 -32.504  1.00  0.00      SOLV O
ATOM   4475  H1  TIP3  371      -2.373 -29.757 -32.146  1.00  0.00      SOLV H
ATOM   4476  H2  TIP3  371      -1.000 -29.251 -31.691  1.00  0.00      SOLV H
ATOM   4477  OH2 TIP3  372      -1.734 -26.489 -27.320  1.00  0.00      SOLV O
ATOM   4478  H1  TIP3  372      -1.093 -26.998 -27.844  1.00  0.00      SOLV H
ATOM   4479  H2  TIP3  372      -1.450 -25.570 -27.437  1.00  0.00      SOLV H
ATOM   4480  OH2 TIP3  373      -3.600 -23.732 -25.175  1.00  0.00      SOLV O
ATOM   4481  H1  TIP3  373      -4.331 -23.215 -24.796  1.00  0.00      SOLV H
ATOM   4482  H2  TIP3  373      -3.887 -23.885 -26.096  1.00  0.00      SOLV H
ATOM   4483  OH2 TIP3  374      -1.353 -29.388 -36.199  1.00  0.00      SOLV O
ATOM   4484  H1  TIP3  374      -2.033 -29.353 -36.894  1.00  0.00      SOLV H
ATOM   4485  H2  TIP3  374      -1.652 -28.656 -35.610  1.00  0.00      SOLV H
ATOM   4486  OH2 TIP3  375      -3.189 -32.118 -37.287  1.00  0.00      SOLV O
ATOM   4487  H1  TIP3  375      -2.939 -32.059 -38.231  1.00  0.00      SOLV H
ATOM   4488  H2  TIP3  375      -3.680 -32.971 -37.324  1.00  0.00      SOLV H
ATOM   4489  OH2 TIP3  376      -3.913 -30.615 -31.849  1.00  0.00      SOLV O
ATOM   4490  H1  TIP3  376      -4.002 -31.547 -32.099  1.00  0.00      SOLV H
ATOM   4491  H2  TIP3  376      -4.304 -30.608 -30.946  1.00  0.00      SOLV H
ATOM   4492  OH2 TIP3  377     -18.954 -28.716 -27.887  1.00  0.00      SOLV O
ATOM   4493  H1  TIP3  377     -18.788 -28.877 -28.839  1.00  0.00      SOLV H
ATOM   4494  H2  TIP3  377     -18.070 -28.936 -27.510  1.00  0.00      SOLV H
ATOM   4495  OH2 TIP3  378      -2.967 -28.757 -22.101  1.00  0.00      SOLV O
ATOM   4496  H1  TIP3  378      -2.327 -29.496 -22.209  1.00  0.00      SOLV H
ATOM   4497  H2  TIP3  378      -2.448 -27.993 -22.414  1.00  0.00      SOLV H
ATOM   4498  OH2 TIP3  379      -1.499 -30.999 -22.096  1.00  0.00      SOLV O
ATOM   4499  H1  TIP3  379      -2.382 -31.402 -21.956  1.00  0.00      SOLV H
ATOM   4500  H2  TIP3  379      -0.929 -31.781 -21.936  1.00  0.00      SOLV H
ATOM   4501  OH2 TIP3  380      -3.998 -34.659 -37.910  1.00  0.00      SOLV O
ATOM   4502  H1  TIP3  380      -3.219 -35.179 -37.601  1.00  0.00      SOLV H
ATOM   4503  H2  TIP3  380      -4.758 -35.035 -37.437  1.00  0.00      SOLV H
ATOM   4504  OH2 TIP3  381      -4.076 -33.050 -33.523  1.00  0.00      SOLV O
ATOM   4505  H1  TIP3  381      -3.711 -33.962 -33.431  1.00  0.00      SOLV H
ATOM   4506  H2  TIP3  381      -3.309 -32.607 -33.923  1.00  0.00      SOLV H
ATOM   4507  OH2 TIP3  382      -3.667 -32.727 -28.148  1.00  0.00      SOLV O
ATOM   4508  H1  TIP3  382      -2.697 -32.581 -28.243  1.00  0.00      SOLV H
ATOM   4509  H2  TIP3  382      -3.740 -32.613 -27.180  1.00  0.00      SOLV H
ATOM   4510  OH2 TIP3  383      -3.410 -31.930 -25.450  1.00  0.00      SOLV O
ATOM   4511  H1  TIP3  383      -4.213 -31.547 -25.051  1.00  0.00      SOLV H
ATOM   4512  H2  TIP3  383      -2.858 -31.129 -25.596  1.00  0.00      SOLV H
ATOM   4513  OH2 TIP3  384     -19.160 -33.377 -21.827  1.00  0.00      SOLV O
ATOM   4514  H1  TIP3  384     -18.261 -33.591 -21.497  1.00  0.00      SOLV H
ATOM   4515  H2  TIP3  384     -19.615 -34.231 -21.677  1.00  0.00      SOLV H
ATOM   4516  OH2 TIP3  385      -0.578 -37.493 -20.156  1.00  0.00      SOLV O
ATOM   4517  H1  TIP3  385       0.269 -37.432 -20.618  1.00  0.00      SOLV H
ATOM   4518  H2  TIP3  385      -1.111 -36.833 -20.652  1.00  0.00      SOLV H
ATOM   4519  OH2 TIP3  386      -3.177 -35.615 -33.425  1.00  0.00      SOLV O
ATOM   4520  H1  TIP3  386      -3.062 -36.104 -32.583  1.00  0.00      SOLV H
ATOM   4521  H2  TIP3  386      -3.981 -36.065 -33.768  1.00  0.00      SOLV H
ATOM   4522  OH2 TIP3  387     -18.169 -34.867 -28.798  1.00  0.00      SOLV O
ATOM   4523  H1  TIP3  387     -17.705 -35.722 -28.712  1.00  0.00      SOLV H
ATOM   4524  H2  TIP3  387     -17.443 -34.255 -28.582  1.00  0.00      SOLV H
ATOM   4525  OH2 TIP3  388     -19.842 -32.167 -28.070  1.00  0.00      SOLV O
ATOM   4526  H1  TIP3  388     -19.109 -32.118 -28.714  1.00  0.00      SOLV H
ATOM   4527  H2  TIP3  388     -19.561 -31.533 -27.402  1.00  0.00      SOLV H
ATOM   4528  OH2 TIP3  389      -1.808 -35.681 -21.737  1.00  0.00      SOLV O
ATOM   4529  H1  TIP3  389      -2.634 -35.177 -21.600  1.00  0.00      SOLV H
ATOM   4530  H2  TIP3  389      -2.042 -36.146 -22.572  1.00  0.00      SOLV H
ATOM   4531  OH2 TIP3  390      -1.572 -35.730 -37.112  1.00  0.00      SOLV O
ATOM   4532  H1  TIP3  390      -0.944 -36.461 -37.243  1.00  0.00      SOLV H
ATOM   4533  H2  TIP3  390      -0.962 -35.061 -36.739  1.00  0.00      SOLV H
ATOM   4534  OH2 TIP3  391     -19.245 -35.975 -33.683  1.00  0.00      SOLV O
ATOM   4535  H1  TIP3  391     -20.215 -35.884 -33.595  1.00  0.00      SOLV H
ATOM   4536  H2  TIP3  391     -19.058 -35.242 -34.313  1.00  0.00      SOLV H
ATOM   4537  OH2 TIP3  392      -4.572 -20.853 -31.830  1.00  0.00      SOLV O
ATOM   4538  H1  TIP3  392      -3.847 -20.876 -32.489  1.00  0.00      SOLV H
ATOM   4539  H2  TIP3  392      -4.138 -20.436 -31.066  1.00  0.00      SOLV H
ATOM   4540  OH2 TIP3  393     -19.206 -36.679 -25.531  1.00  0.00      SOLV O
ATOM   4541  H1  TIP3  393     -19.917 -36.646 -24.860  1.00  0.00      SOLV H
ATOM   4542  H2  TIP3  393     -19.614 -36.150 -26.244  1.00  0.00      SOLV H
ATOM   4543  OH2 TIP3  394     -17.173 -23.643 -21.395  1.00  0.00      SOLV O
ATOM   4544  H1  TIP3  394     -18.063 -23.676 -21.794  1.00  0.00      SOLV H
ATOM   4545  H2  TIP3  394     -17.324 -24.052 -20.535  1.00  0.00      SOLV H
ATOM   4546  OH2 TIP3  395     -14.158 -22.810 -25.127  1.00  0.00      SOLV O
ATOM   4547  H1  TIP3  395     -14.399 -21.906 -25.417  1.00  0.00      SOLV H
ATOM   4548  H2  TIP3  395     -13.200 -22.768 -25.323  1.00  0.00      SOLV H
ATOM   4549  OH2 TIP3  396     -10.036 -21.584 -22.242  1.00  0.00      SOLV O
ATOM   4550  H1  TIP3  396      -9.879 -21.869 -21.315  1.00  0.00      SOLV H
ATOM   4551  H2  TIP3  396      -9.187 -21.134 -22.440  1.00  0.00      SOLV H
ATOM   4552  OH2 TIP3  397      -7.715 -20.200 -22.752  1.00  0.00      SOLV O
ATOM   4553  H1  TIP3  397      -6.995 -20.755 -23.088  1.00  0.00      SOLV H
ATOM   4554  H2  TIP3  397      -7.308 -19.866 -21.922  1.00  0.00      SOLV H
ATOM   4555  OH2 TIP3  398      -2.583 -37.051 -23.997  1.00  0.00      SOLV O
ATOM   4556  H1  TIP3  398      -3.289 -36.788 -24.629  1.00  0.00      SOLV H
ATOM   4557  H2  TIP3  398      -2.780 -38.001 -23.863  1.00  0.00      SOLV H
ATOM   4558  OH2 TIP3  399     -17.002 -19.783 -25.072  1.00  0.00      SOLV O
ATOM   4559  H1  TIP3  399     -17.765 -19.261 -25.403  1.00  0.00      SOLV H
ATOM   4560  H2  TIP3  399     -17.026 -19.550 -24.135  1.00  0.00      SOLV H
ATOM   4561  OH2 TIP3  400     -14.394 -20.165 -25.881  1.00  0.00      SOLV O
ATOM   4562  H1  TIP3  400     -15.332 -19.975 -25.655  1.00  0.00      SOLV H
ATOM   4563  H2  TIP3  400     -14.289 -19.660 -26.711  1.00  0.00      SOLV H
ATOM   4564  OH2 TIP3  401      -9.761 -20.356 -26.726  1.00  0.00      SOLV O
ATOM   4565  H1  TIP3  401     -10.210 -19.911 -27.466  1.00  0.00      SOLV H
ATOM   4566  H2  TIP3  401      -9.632 -19.617 -26.096  1.00  0.00      SOLV H
ATOM   4567  OH2 TIP3  402      -7.409 -21.574 -25.753  1.00  0.00      SOLV O
ATOM   4568  H1  TIP3  402      -8.216 -21.165 -26.119  1.00  0.00      SOLV H
ATOM   4569  H2  TIP3  402      -6.745 -20.878 -25.906  1.00  0.00      SOLV H
ATOM   4570  OH2 TIP3  403      -5.022 -19.938 -25.687  1.00  0.00      SOLV O
ATOM   4571  H1  TIP3  403      -4.860 -19.006 -25.943  1.00  0.00      SOLV H
ATOM   4572  H2  TIP3  403      -4.569 -20.422 -26.412  1.00  0.00      SOLV H
ATOM   4573  OH2 TIP3  404     -17.432 -21.127 -28.184  1.00  0.00      SOLV O
ATOM   4574  H1  TIP3  404     -17.454 -21.629 -27.341  1.00  0.00      SOLV H
ATOM   4575  H2  TIP3  404     -16.653 -21.562 -28.598  1.00  0.00      SOLV H
ATOM   4576  OH2 TIP3  405     -15.346 -22.442 -29.331  1.00  0.00      SOLV O
ATOM   4577  H1  TIP3  405     -15.465 -23.377 -29.040  1.00  0.00      SOLV H
ATOM   4578  H2  TIP3  405     -14.423 -22.278 -29.043  1.00  0.00      SOLV H
ATOM   4579  OH2 TIP3  406     -12.692 -22.098 -28.427  1.00  0.00      SOLV O
ATOM   4580  H1  TIP3  406     -12.513 -23.026 -28.675  1.00  0.00      SOLV H
ATOM   4581  H2  TIP3  406     -12.406 -22.126 -27.494  1.00  0.00      SOLV H
ATOM   4582  OH2 TIP3  407      -9.256 -35.807 -29.523  1.00  0.00      SOLV O
ATOM   4583  H1  TIP3  407      -9.966 -36.437 -29.278  1.00  0.00      SOLV H
ATOM   4584  H2  TIP3  407      -8.518 -36.398 -29.771  1.00  0.00      SOLV H
ATOM   4585  OH2 TIP3  408      -4.275 -37.556 -29.180  1.00  0.00      SOLV O
ATOM   4586  H1  TIP3  408      -3.661 -37.217 -29.863  1.00  0.00      SOLV H
ATOM   4587  H2  TIP3  408      -5.126 -37.200 -29.481  1.00  0.00      SOLV H
ATOM   4588  OH2 TIP3  409      -2.504 -37.115 -31.249  1.00  0.00      SOLV O
ATOM   4589  H1  TIP3  409      -1.842 -37.797 -31.413  1.00  0.00      SOLV H
ATOM   4590  H2  TIP3  409      -1.937 -36.330 -31.051  1.00  0.00      SOLV H
ATOM   4591  OH2 TIP3  410     -16.992 -37.001 -31.819  1.00  0.00      SOLV O
ATOM   4592  H1  TIP3  410     -17.750 -36.809 -32.401  1.00  0.00      SOLV H
ATOM   4593  H2  TIP3  410     -16.967 -37.986 -31.823  1.00  0.00      SOLV H
ATOM   4594  OH2 TIP3  411     -18.286 -37.263 -35.964  1.00  0.00      SOLV O
ATOM   4595  H1  TIP3  411     -17.589 -36.640 -36.247  1.00  0.00      SOLV H
ATOM   4596  H2  TIP3  411     -18.642 -36.834 -35.167  1.00  0.00      SOLV H
ATOM   4597  OH2 TIP3  412     -12.282 -37.275 -31.862  1.00  0.00      SOLV O
ATOM   4598  H1  TIP3  412     -11.423 -36.929 -32.163  1.00  0.00      SOLV H
ATOM   4599  H2  TIP3  412     -12.200 -37.132 -30.903  1.00  0.00      SOLV H
ATOM   4600  OH2 TIP3  413      -6.915 -37.095 -30.288  1.00  0.00      SOLV O
ATOM   4601  H1  TIP3  413      -6.807 -36.848 -31.215  1.00  0.00      SOLV H
ATOM   4602  H2  TIP3  413      -6.836 -38.078 -30.328  1.00  0.00      SOLV H
ATOM   4603  OH2 TIP3  414      -5.373 -36.896 -34.403  1.00  0.00      SOLV O
ATOM   4604  H1  TIP3  414      -6.262 -36.481 -34.356  1.00  0.00      SOLV H
ATOM   4605  H2  TIP3  414      -5.618 -37.822 -34.598  1.00  0.00      SOLV H
ATOM   4606  OH2 TIP3  415     -18.059 -21.657 -34.937  1.00  0.00      SOLV O
ATOM   4607  H1  TIP3  415     -18.794 -21.796 -35.562  1.00  0.00      SOLV H
ATOM   4608  H2  TIP3  415     -18.110 -20.685 -34.862  1.00  0.00      SOLV H
ATOM   4609  OH2 TIP3  416     -15.979 -36.119 -36.897  1.00  0.00      SOLV O
ATOM   4610  H1  TIP3  416     -15.496 -36.930 -37.082  1.00  0.00      SOLV H
ATOM   4611  H2  TIP3  416     -15.343 -35.662 -36.304  1.00  0.00      SOLV H
ATOM   4612  OH2 TIP3  417     -11.275 -35.627 -34.697  1.00  0.00      SOLV O
ATOM   4613  H1  TIP3  417     -10.888 -36.259 -34.062  1.00  0.00      SOLV H
ATOM   4614  H2  TIP3  417     -11.084 -34.790 -34.213  1.00  0.00      SOLV H
ATOM   4615  OH2 TIP3  418      -9.344 -20.179 -36.572  1.00  0.00      SOLV O
ATOM   4616  H1  TIP3  418      -8.365 -20.151 -36.678  1.00  0.00      SOLV H
ATOM   4617  H2  TIP3  418      -9.495 -21.035 -37.028  1.00  0.00      SOLV H
ATOM   4618  OH2 TIP3  419      -2.552 -20.978 -33.718  1.00  0.00      SOLV O
ATOM   4619  H1  TIP3  419      -2.758 -21.900 -34.009  1.00  0.00      SOLV H
ATOM   4620  H2  TIP3  419      -2.738 -20.481 -34.541  1.00  0.00      SOLV H
ATOM   4621  OH2 TIP3  420     -16.849 -36.554 -22.392  1.00  0.00      SOLV O
ATOM   4622  H1  TIP3  420     -17.094 -37.456 -22.689  1.00  0.00      SOLV H
ATOM   4623  H2  TIP3  420     -16.130 -36.797 -21.775  1.00  0.00      SOLV H
ATOM   4624  OH2 TIP3  421     -14.989 -37.296 -20.523  1.00  0.00      SOLV O
ATOM   4625  H1  TIP3  421     -14.060 -37.071 -20.644  1.00  0.00      SOLV H
ATOM   4626  H2  TIP3  421     -14.953 -38.284 -20.567  1.00  0.00      SOLV H
ATOM   4627  OH2 TIP3  422     -16.229 -20.896 -37.345  1.00  0.00      SOLV O
ATOM   4628  H1  TIP3  422     -16.797 -20.867 -36.567  1.00  0.00      SOLV H
ATOM   4629  H2  TIP3  422     -15.485 -21.425 -37.043  1.00  0.00      SOLV H
ATOM   4630  OH2 TIP3  423      -3.570 -22.386 -21.651  1.00  0.00      SOLV O
ATOM   4631  H1  TIP3  423      -4.139 -22.429 -22.444  1.00  0.00      SOLV H
ATOM   4632  H2  TIP3  423      -3.568 -21.424 -21.489  1.00  0.00      SOLV H
ATOM   4633  OH2 TIP3  424      11.149 -28.379 -31.900  1.00  0.00      SOLV O
ATOM   4634  H1  TIP3  424      10.750 -27.685 -31.365  1.00  0.00      SOLV H
ATOM   4635  H2  TIP3  424      10.435 -28.609 -32.523  1.00  0.00      SOLV H
ATOM   4636  OH2 TIP3  425       9.869 -29.173 -28.310  1.00  0.00      SOLV O
ATOM   4637  H1  TIP3  425       9.978 -29.524 -27.400  1.00  0.00      SOLV H
ATOM   4638  H2  TIP3  425       9.429 -29.935 -28.727  1.00  0.00      SOLV H
ATOM   4639  OH2 TIP3  426       2.235 -29.606 -26.707  1.00  0.00      SOLV O
ATOM   4640  H1  TIP3  426       2.260 -30.441 -26.202  1.00  0.00      SOLV H
ATOM   4641  H2  TIP3  426       2.952 -29.116 -26.282  1.00  0.00      SOLV H
ATOM   4642  OH2 TIP3  427      13.922 -26.329 -29.814  1.00  0.00      SOLV O
ATOM   4643  H1  TIP3  427      13.458 -27.048 -29.329  1.00  0.00      SOLV H
ATOM   4644  H2  TIP3  427      13.791 -25.585 -29.206  1.00  0.00      SOLV H
ATOM   4645  OH2 TIP3  428       3.457 -25.050 -28.721  1.00  0.00      SOLV O
ATOM   4646  H1  TIP3  428       3.082 -25.948 -28.770  1.00  0.00      SOLV H
ATOM   4647  H2  TIP3  428       4.198 -25.175 -28.113  1.00  0.00      SOLV H
ATOM   4648  OH2 TIP3  429       0.031 -31.794 -32.939  1.00  0.00      SOLV O
ATOM   4649  H1  TIP3  429      -0.313 -30.937 -32.620  1.00  0.00      SOLV H
ATOM   4650  H2  TIP3  429      -0.570 -31.939 -33.698  1.00  0.00      SOLV H
ATOM   4651  OH2 TIP3  430       0.447 -29.392 -30.565  1.00  0.00      SOLV O
ATOM   4652  H1  TIP3  430       0.741 -30.280 -30.264  1.00  0.00      SOLV H
ATOM   4653  H2  TIP3  430       1.288 -28.924 -30.663  1.00  0.00      SOLV H
ATOM   4654  OH2 TIP3  431      10.920 -21.048 -29.519  1.00  0.00      SOLV O
ATOM   4655  H1  TIP3  431      11.419 -21.693 -30.076  1.00  0.00      SOLV H
ATOM   4656  H2  TIP3  431      10.492 -21.644 -28.897  1.00  0.00      SOLV H
ATOM   4657  OH2 TIP3  432       8.346 -26.758 -27.758  1.00  0.00      SOLV O
ATOM   4658  H1  TIP3  432       8.749 -27.557 -28.147  1.00  0.00      SOLV H
ATOM   4659  H2  TIP3  432       9.102 -26.473 -27.201  1.00  0.00      SOLV H
ATOM   4660  OH2 TIP3  433      16.992 -35.027 -27.117  1.00  0.00      SOLV O
ATOM   4661  H1  TIP3  433      17.183 -34.359 -26.427  1.00  0.00      SOLV H
ATOM   4662  H2  TIP3  433      17.592 -34.740 -27.831  1.00  0.00      SOLV H
ATOM   4663  OH2 TIP3  434      11.574 -32.330 -27.636  1.00  0.00      SOLV O
ATOM   4664  H1  TIP3  434      11.819 -33.264 -27.507  1.00  0.00      SOLV H
ATOM   4665  H2  TIP3  434      11.399 -32.316 -28.595  1.00  0.00      SOLV H
ATOM   4666  OH2 TIP3  435       4.862 -34.284 -30.297  1.00  0.00      SOLV O
ATOM   4667  H1  TIP3  435       4.960 -33.404 -30.716  1.00  0.00      SOLV H
ATOM   4668  H2  TIP3  435       4.468 -34.773 -31.048  1.00  0.00      SOLV H
ATOM   4669  OH2 TIP3  436      12.595 -34.073 -32.042  1.00  0.00      SOLV O
ATOM   4670  H1  TIP3  436      13.093 -34.379 -31.246  1.00  0.00      SOLV H
ATOM   4671  H2  TIP3  436      13.321 -33.636 -32.526  1.00  0.00      SOLV H
ATOM   4672  OH2 TIP3  437       1.307 -31.834 -29.686  1.00  0.00      SOLV O
ATOM   4673  H1  TIP3  437       1.964 -32.215 -29.072  1.00  0.00      SOLV H
ATOM   4674  H2  TIP3  437       1.610 -32.238 -30.524  1.00  0.00      SOLV H
ATOM   4675  OH2 TIP3  438       6.354 -30.411 -30.160  1.00  0.00      SOLV O
ATOM   4676  H1  TIP3  438       7.168 -30.867 -29.860  1.00  0.00      SOLV H
ATOM   4677  H2  TIP3  438       5.942 -31.092 -30.733  1.00  0.00      SOLV H
ATOM   4678  OH2 TIP3  439      17.522 -33.556 -24.780  1.00  0.00      SOLV O
ATOM   4679  H1  TIP3  439      17.294 -32.625 -24.898  1.00  0.00      SOLV H
ATOM   4680  H2  TIP3  439      17.582 -33.611 -23.812  1.00  0.00      SOLV H
ATOM   4681  OH2 TIP3  440       3.538 -35.296 -26.258  1.00  0.00      SOLV O
ATOM   4682  H1  TIP3  440       3.181 -34.786 -27.007  1.00  0.00      SOLV H
ATOM   4683  H2  TIP3  440       2.827 -35.156 -25.596  1.00  0.00      SOLV H
ATOM   4684  OH2 TIP3  441       6.226 -27.651 -26.210  1.00  0.00      SOLV O
ATOM   4685  H1  TIP3  441       5.654 -26.935 -25.848  1.00  0.00      SOLV H
ATOM   4686  H2  TIP3  441       6.922 -27.134 -26.664  1.00  0.00      SOLV H
ATOM   4687  OH2 TIP3  442      14.094 -34.584 -29.866  1.00  0.00      SOLV O
ATOM   4688  H1  TIP3  442      13.763 -35.164 -29.167  1.00  0.00      SOLV H
ATOM   4689  H2  TIP3  442      14.645 -33.971 -29.340  1.00  0.00      SOLV H
ATOM   4690  OH2 TIP3  443       3.080 -33.498 -28.350  1.00  0.00      SOLV O
ATOM   4691  H1  TIP3  443       3.711 -32.986 -27.797  1.00  0.00      SOLV H
ATOM   4692  H2  TIP3  443       3.702 -33.878 -29.010  1.00  0.00      SOLV H
ATOM   4693  OH2 TIP3  444       4.654 -25.592 -25.271  1.00  0.00      SOLV O
ATOM   4694  H1  TIP3  444       4.584 -24.618 -25.367  1.00  0.00      SOLV H
ATOM   4695  H2  TIP3  444       3.746 -25.767 -24.916  1.00  0.00      SOLV H
ATOM   4696  OH2 TIP3  445       0.422 -26.074 -34.152  1.00  0.00      SOLV O
ATOM   4697  H1  TIP3  445       0.301 -25.666 -35.036  1.00  0.00      SOLV H
ATOM   4698  H2  TIP3  445       0.718 -25.299 -33.626  1.00  0.00      SOLV H
ATOM   4699  OH2 TIP3  446      14.314 -24.221 -27.717  1.00  0.00      SOLV O
ATOM   4700  H1  TIP3  446      13.348 -24.265 -27.513  1.00  0.00      SOLV H
ATOM   4701  H2  TIP3  446      14.388 -23.275 -27.954  1.00  0.00      SOLV H
ATOM   4702  OH2 TIP3  447      14.613 -36.020 -25.922  1.00  0.00      SOLV O
ATOM   4703  H1  TIP3  447      13.813 -35.818 -26.426  1.00  0.00      SOLV H
ATOM   4704  H2  TIP3  447      15.319 -35.753 -26.549  1.00  0.00      SOLV H
ATOM   4705  OH2 TIP3  448       7.292 -37.372 -29.147  1.00  0.00      SOLV O
ATOM   4706  H1  TIP3  448       7.379 -38.329 -28.970  1.00  0.00      SOLV H
ATOM   4707  H2  TIP3  448       6.484 -37.172 -28.623  1.00  0.00      SOLV H
ATOM   4708  OH2 TIP3  449      12.515 -22.625 -31.025  1.00  0.00      SOLV O
ATOM   4709  H1  TIP3  449      12.666 -23.374 -31.623  1.00  0.00      SOLV H
ATOM   4710  H2  TIP3  449      13.089 -21.953 -31.439  1.00  0.00      SOLV H
ATOM   4711  OH2 TIP3  450      13.800 -24.855 -32.419  1.00  0.00      SOLV O
ATOM   4712  H1  TIP3  450      13.129 -25.259 -32.977  1.00  0.00      SOLV H
ATOM   4713  H2  TIP3  450      13.856 -25.459 -31.658  1.00  0.00      SOLV H
ATOM   4714  OH2 TIP3  451      15.255 -26.428 -24.088  1.00  0.00      SOLV O
ATOM   4715  H1  TIP3  451      15.491 -27.169 -24.692  1.00  0.00      SOLV H
ATOM   4716  H2  TIP3  451      15.375 -25.634 -24.632  1.00  0.00      SOLV H
ATOM   4717  OH2 TIP3  452       9.666 -29.170 -34.111  1.00  0.00      SOLV O
ATOM   4718  H1  TIP3  452       9.021 -28.484 -34.383  1.00  0.00      SOLV H
ATOM   4719  H2  TIP3  452      10.327 -29.108 -34.819  1.00  0.00      SOLV H
ATOM   4720  OH2 TIP3  453       9.803 -31.071 -36.864  1.00  0.00      SOLV O
ATOM   4721  H1  TIP3  453      10.493 -30.620 -36.336  1.00  0.00      SOLV H
ATOM   4722  H2  TIP3  453      10.034 -31.999 -36.745  1.00  0.00      SOLV H
ATOM   4723  OH2 TIP3  454      13.318 -29.012 -33.389  1.00  0.00      SOLV O
ATOM   4724  H1  TIP3  454      12.633 -28.792 -32.713  1.00  0.00      SOLV H
ATOM   4725  H2  TIP3  454      13.964 -29.509 -32.843  1.00  0.00      SOLV H
ATOM   4726  OH2 TIP3  455       4.812 -28.450 -31.330  1.00  0.00      SOLV O
ATOM   4727  H1  TIP3  455       4.573 -28.825 -32.200  1.00  0.00      SOLV H
ATOM   4728  H2  TIP3  455       5.392 -29.149 -30.958  1.00  0.00      SOLV H
ATOM   4729  OH2 TIP3  456       6.438 -24.852 -28.663  1.00  0.00      SOLV O
ATOM   4730  H1  TIP3  456       6.244 -25.158 -29.557  1.00  0.00      SOLV H
ATOM   4731  H2  TIP3  456       7.130 -25.479 -28.370  1.00  0.00      SOLV H
ATOM   4732  OH2 TIP3  457       5.097 -29.610 -27.779  1.00  0.00      SOLV O
ATOM   4733  H1  TIP3  457       5.663 -29.730 -28.567  1.00  0.00      SOLV H
ATOM   4734  H2  TIP3  457       5.570 -28.918 -27.269  1.00  0.00      SOLV H
ATOM   4735  OH2 TIP3  458      11.721 -24.127 -27.017  1.00  0.00      SOLV O
ATOM   4736  H1  TIP3  458      11.462 -23.424 -26.397  1.00  0.00      SOLV H
ATOM   4737  H2  TIP3  458      11.231 -24.906 -26.680  1.00  0.00      SOLV H
ATOM   4738  OH2 TIP3  459       6.251 -25.159 -23.047  1.00  0.00      SOLV O
ATOM   4739  H1  TIP3  459       5.620 -24.531 -22.632  1.00  0.00      SOLV H
ATOM   4740  H2  TIP3  459       5.729 -25.423 -23.833  1.00  0.00      SOLV H
ATOM   4741  OH2 TIP3  460      11.979 -29.904 -35.575  1.00  0.00      SOLV O
ATOM   4742  H1  TIP3  460      12.457 -29.533 -34.795  1.00  0.00      SOLV H
ATOM   4743  H2  TIP3  460      12.583 -29.566 -36.286  1.00  0.00      SOLV H
ATOM   4744  OH2 TIP3  461       3.073 -29.213 -23.690  1.00  0.00      SOLV O
ATOM   4745  H1  TIP3  461       3.137 -28.445 -23.086  1.00  0.00      SOLV H
ATOM   4746  H2  TIP3  461       2.101 -29.242 -23.818  1.00  0.00      SOLV H
ATOM   4747  OH2 TIP3  462       4.298 -23.332 -22.298  1.00  0.00      SOLV O
ATOM   4748  H1  TIP3  462       4.197 -23.103 -23.242  1.00  0.00      SOLV H
ATOM   4749  H2  TIP3  462       3.366 -23.523 -22.040  1.00  0.00      SOLV H
ATOM   4750  OH2 TIP3  463      15.723 -37.562 -35.891  1.00  0.00      SOLV O
ATOM   4751  H1  TIP3  463      14.996 -37.117 -35.428  1.00  0.00      SOLV H
ATOM   4752  H2  TIP3  463      16.261 -36.832 -36.238  1.00  0.00      SOLV H
ATOM   4753  OH2 TIP3  464       3.954 -29.330 -33.938  1.00  0.00      SOLV O
ATOM   4754  H1  TIP3  464       3.454 -28.588 -34.349  1.00  0.00      SOLV H
ATOM   4755  H2  TIP3  464       3.308 -30.042 -33.976  1.00  0.00      SOLV H
ATOM   4756  OH2 TIP3  465      17.056 -23.718 -37.092  1.00  0.00      SOLV O
ATOM   4757  H1  TIP3  465      17.293 -22.779 -36.931  1.00  0.00      SOLV H
ATOM   4758  H2  TIP3  465      17.830 -24.194 -36.742  1.00  0.00      SOLV H
ATOM   4759  OH2 TIP3  466      -0.250 -26.964 -24.827  1.00  0.00      SOLV O
ATOM   4760  H1  TIP3  466      -0.579 -26.832 -25.732  1.00  0.00      SOLV H
ATOM   4761  H2  TIP3  466       0.052 -27.889 -24.826  1.00  0.00      SOLV H
ATOM   4762  OH2 TIP3  467      17.890 -23.286 -22.283  1.00  0.00      SOLV O
ATOM   4763  H1  TIP3  467      17.784 -24.257 -22.405  1.00  0.00      SOLV H
ATOM   4764  H2  TIP3  467      16.986 -23.060 -21.969  1.00  0.00      SOLV H
ATOM   4765  OH2 TIP3  468       8.695 -24.024 -23.602  1.00  0.00      SOLV O
ATOM   4766  H1  TIP3  468       8.683 -23.184 -23.094  1.00  0.00      SOLV H
ATOM   4767  H2  TIP3  468       7.805 -24.381 -23.384  1.00  0.00      SOLV H
ATOM   4768  OH2 TIP3  469       9.193 -20.008 -34.292  1.00  0.00      SOLV O
ATOM   4769  H1  TIP3  469       9.718 -20.833 -34.086  1.00  0.00      SOLV H
ATOM   4770  H2  TIP3  469       9.296 -19.478 -33.491  1.00  0.00      SOLV H
ATOM   4771  OH2 TIP3  470       2.852 -21.422 -31.811  1.00  0.00      SOLV O
ATOM   4772  H1  TIP3  470       3.059 -21.716 -30.894  1.00  0.00      SOLV H
ATOM   4773  H2  TIP3  470       2.237 -22.120 -32.090  1.00  0.00      SOLV H
ATOM   4774  OH2 TIP3  471      12.191 -20.881 -36.344  1.00  0.00      SOLV O
ATOM   4775  H1  TIP3  471      12.930 -21.451 -36.642  1.00  0.00      SOLV H
ATOM   4776  H2  TIP3  471      11.717 -21.494 -35.748  1.00  0.00      SOLV H
ATOM   4777  OH2 TIP3  472      14.911 -31.999 -21.871  1.00  0.00      SOLV O
ATOM   4778  H1  TIP3  472      14.469 -31.526 -22.587  1.00  0.00      SOLV H
ATOM   4779  H2  TIP3  472      14.935 -32.916 -22.223  1.00  0.00      SOLV H
ATOM   4780  OH2 TIP3  473       2.264 -25.807 -24.104  1.00  0.00      SOLV O
ATOM   4781  H1  TIP3  473       2.243 -26.154 -23.196  1.00  0.00      SOLV H
ATOM   4782  H2  TIP3  473       1.324 -25.770 -24.354  1.00  0.00      SOLV H
ATOM   4783  OH2 TIP3  474       4.891 -37.156 -27.765  1.00  0.00      SOLV O
ATOM   4784  H1  TIP3  474       4.146 -37.251 -28.387  1.00  0.00      SOLV H
ATOM   4785  H2  TIP3  474       4.472 -36.516 -27.153  1.00  0.00      SOLV H
ATOM   4786  OH2 TIP3  475       9.287 -36.903 -24.309  1.00  0.00      SOLV O
ATOM   4787  H1  TIP3  475       9.625 -37.834 -24.308  1.00  0.00      SOLV H
ATOM   4788  H2  TIP3  475       8.355 -37.063 -24.173  1.00  0.00      SOLV H
ATOM   4789  OH2 TIP3  476      12.496 -33.551 -23.817  1.00  0.00      SOLV O
ATOM   4790  H1  TIP3  476      11.872 -33.750 -23.079  1.00  0.00      SOLV H
ATOM   4791  H2  TIP3  476      12.259 -32.647 -24.051  1.00  0.00      SOLV H
ATOM   4792  OH2 TIP3  477      13.742 -28.898 -37.310  1.00  0.00      SOLV O
ATOM   4793  H1  TIP3  477      13.613 -28.872 -38.281  1.00  0.00      SOLV H
ATOM   4794  H2  TIP3  477      14.147 -28.041 -37.129  1.00  0.00      SOLV H
ATOM   4795  OH2 TIP3  478       9.216 -35.059 -36.839  1.00  0.00      SOLV O
ATOM   4796  H1  TIP3  478       8.553 -34.998 -36.121  1.00  0.00      SOLV H
ATOM   4797  H2  TIP3  478       9.198 -36.011 -36.990  1.00  0.00      SOLV H
ATOM   4798  OH2 TIP3  479       4.836 -32.115 -26.739  1.00  0.00      SOLV O
ATOM   4799  H1  TIP3  479       4.154 -32.009 -26.041  1.00  0.00      SOLV H
ATOM   4800  H2  TIP3  479       4.899 -31.194 -27.080  1.00  0.00      SOLV H
ATOM   4801  OH2 TIP3  480       4.905 -32.050 -31.830  1.00  0.00      SOLV O
ATOM   4802  H1  TIP3  480       3.937 -32.186 -31.912  1.00  0.00      SOLV H
ATOM   4803  H2  TIP3  480       5.195 -32.314 -32.731  1.00  0.00      SOLV H
ATOM   4804  OH2 TIP3  481      10.401 -31.674 -33.088  1.00  0.00      SOLV O
ATOM   4805  H1  TIP3  481      10.121 -30.786 -33.397  1.00  0.00      SOLV H
ATOM   4806  H2  TIP3  481      11.089 -31.911 -33.733  1.00  0.00      SOLV H
ATOM   4807  OH2 TIP3  482       9.490 -31.460 -21.777  1.00  0.00      SOLV O
ATOM   4808  H1  TIP3  482       9.020 -32.235 -21.403  1.00  0.00      SOLV H
ATOM   4809  H2  TIP3  482      10.345 -31.525 -21.313  1.00  0.00      SOLV H
ATOM   4810  OH2 TIP3  483      11.217 -32.234 -30.385  1.00  0.00      SOLV O
ATOM   4811  H1  TIP3  483      10.876 -31.691 -31.121  1.00  0.00      SOLV H
ATOM   4812  H2  TIP3  483      11.581 -32.978 -30.903  1.00  0.00      SOLV H
ATOM   4813  OH2 TIP3  484       2.609 -31.923 -25.126  1.00  0.00      SOLV O
ATOM   4814  H1  TIP3  484       2.653 -31.437 -24.289  1.00  0.00      SOLV H
ATOM   4815  H2  TIP3  484       2.221 -32.778 -24.845  1.00  0.00      SOLV H
ATOM   4816  OH2 TIP3  485       5.823 -34.338 -37.911  1.00  0.00      SOLV O
ATOM   4817  H1  TIP3  485       5.598 -34.862 -37.126  1.00  0.00      SOLV H
ATOM   4818  H2  TIP3  485       5.486 -33.473 -37.635  1.00  0.00      SOLV H
ATOM   4819  OH2 TIP3  486      -0.843 -35.023 -31.067  1.00  0.00      SOLV O
ATOM   4820  H1  TIP3  486      -0.382 -34.766 -30.242  1.00  0.00      SOLV H
ATOM   4821  H2  TIP3  486      -0.192 -34.811 -31.744  1.00  0.00      SOLV H
ATOM   4822  OH2 TIP3  487       0.176 -34.112 -35.713  1.00  0.00      SOLV O
ATOM   4823  H1  TIP3  487       0.947 -33.728 -36.178  1.00  0.00      SOLV H
ATOM   4824  H2  TIP3  487      -0.336 -33.303 -35.508  1.00  0.00      SOLV H
ATOM   4825  OH2 TIP3  488      10.152 -30.599 -26.026  1.00  0.00      SOLV O
ATOM   4826  H1  TIP3  488      10.759 -31.185 -26.529  1.00  0.00      SOLV H
ATOM   4827  H2  TIP3  488       9.770 -31.247 -25.398  1.00  0.00      SOLV H
ATOM   4828  OH2 TIP3  489       7.618 -34.368 -30.911  1.00  0.00      SOLV O
ATOM   4829  H1  TIP3  489       6.718 -34.442 -30.536  1.00  0.00      SOLV H
ATOM   4830  H2  TIP3  489       8.170 -34.711 -30.184  1.00  0.00      SOLV H
ATOM   4831  OH2 TIP3  490       2.319 -32.894 -32.031  1.00  0.00      SOLV O
ATOM   4832  H1  TIP3  490       1.496 -32.598 -32.491  1.00  0.00      SOLV H
ATOM   4833  H2  TIP3  490       2.566 -33.713 -32.497  1.00  0.00      SOLV H
ATOM   4834  OH2 TIP3  491       5.650 -32.869 -34.324  1.00  0.00      SOLV O
ATOM   4835  H1  TIP3  491       6.623 -32.839 -34.237  1.00  0.00      SOLV H
ATOM   4836  H2  TIP3  491       5.483 -32.486 -35.208  1.00  0.00      SOLV H
ATOM   4837  OH2 TIP3  492      11.951 -35.128 -27.689  1.00  0.00      SOLV O
ATOM   4838  H1  TIP3  492      11.386 -35.090 -26.884  1.00  0.00      SOLV H
ATOM   4839  H2  TIP3  492      11.302 -35.404 -28.353  1.00  0.00      SOLV H
ATOM   4840  OH2 TIP3  493       4.674 -32.123 -36.800  1.00  0.00      SOLV O
ATOM   4841  H1  TIP3  493       3.913 -31.905 -37.344  1.00  0.00      SOLV H
ATOM   4842  H2  TIP3  493       5.372 -31.513 -37.109  1.00  0.00      SOLV H
ATOM   4843  OH2 TIP3  494      15.193 -19.639 -21.205  1.00  0.00      SOLV O
ATOM   4844  H1  TIP3  494      15.458 -19.250 -22.057  1.00  0.00      SOLV H
ATOM   4845  H2  TIP3  494      15.957 -19.417 -20.639  1.00  0.00      SOLV H
ATOM   4846  OH2 TIP3  495       2.878 -27.184 -21.708  1.00  0.00      SOLV O
ATOM   4847  H1  TIP3  495       3.539 -27.064 -21.000  1.00  0.00      SOLV H
ATOM   4848  H2  TIP3  495       2.049 -27.113 -21.197  1.00  0.00      SOLV H
ATOM   4849  OH2 TIP3  496       8.576 -31.686 -29.043  1.00  0.00      SOLV O
ATOM   4850  H1  TIP3  496       9.337 -32.165 -29.405  1.00  0.00      SOLV H
ATOM   4851  H2  TIP3  496       8.298 -32.267 -28.305  1.00  0.00      SOLV H
ATOM   4852  OH2 TIP3  497       3.789 -35.275 -32.632  1.00  0.00      SOLV O
ATOM   4853  H1  TIP3  497       3.162 -35.978 -32.351  1.00  0.00      SOLV H
ATOM   4854  H2  TIP3  497       4.471 -35.790 -33.084  1.00  0.00      SOLV H
ATOM   4855  OH2 TIP3  498       7.474 -33.029 -26.693  1.00  0.00      SOLV O
ATOM   4856  H1  TIP3  498       6.616 -32.561 -26.638  1.00  0.00      SOLV H
ATOM   4857  H2  TIP3  498       7.950 -32.707 -25.902  1.00  0.00      SOLV H
ATOM   4858  OH2 TIP3  499       7.869 -27.160 -34.784  1.00  0.00      SOLV O
ATOM   4859  H1  TIP3  499       7.151 -27.670 -35.222  1.00  0.00      SOLV H
ATOM   4860  H2  TIP3  499       7.472 -27.013 -33.891  1.00  0.00      SOLV H
ATOM   4861  OH2 TIP3  500      11.943 -34.534 -36.978  1.00  0.00      SOLV O
ATOM   4862  H1  TIP3  500      10.968 -34.590 -37.000  1.00  0.00      SOLV H
ATOM   4863  H2  TIP3  500      12.112 -33.740 -36.437  1.00  0.00      SOLV H
ATOM   4864  OH2 TIP3  501       9.369 -26.827 -23.776  1.00  0.00      SOLV O
ATOM   4865  H1  TIP3  501       9.452 -27.225 -22.902  1.00  0.00      SOLV H
ATOM   4866  H2  TIP3  501       9.094 -25.916 -23.579  1.00  0.00      SOLV H
ATOM   4867  OH2 TIP3  502      12.407 -32.575 -35.029  1.00  0.00      SOLV O
ATOM   4868  H1  TIP3  502      13.268 -32.709 -34.582  1.00  0.00      SOLV H
ATOM   4869  H2  TIP3  502      12.492 -31.646 -35.325  1.00  0.00      SOLV H
ATOM   4870  OH2 TIP3  503       3.049 -27.876 -29.227  1.00  0.00      SOLV O
ATOM   4871  H1  TIP3  503       3.711 -27.984 -29.938  1.00  0.00      SOLV H
ATOM   4872  H2  TIP3  503       3.343 -28.534 -28.576  1.00  0.00      SOLV H
ATOM   4873  OH2 TIP3  504      10.094 -25.587 -35.618  1.00  0.00      SOLV O
ATOM   4874  H1  TIP3  504      10.222 -24.720 -35.153  1.00  0.00      SOLV H
ATOM   4875  H2  TIP3  504       9.339 -25.965 -35.132  1.00  0.00      SOLV H
ATOM   4876  OH2 TIP3  505       0.344 -29.592 -23.866  1.00  0.00      SOLV O
ATOM   4877  H1  TIP3  505       0.175 -29.854 -22.940  1.00  0.00      SOLV H
ATOM   4878  H2  TIP3  505      -0.435 -29.962 -24.313  1.00  0.00      SOLV H
ATOM   4879  OH2 TIP3  506       7.279 -29.738 -21.645  1.00  0.00      SOLV O
ATOM   4880  H1  TIP3  506       6.722 -30.093 -22.358  1.00  0.00      SOLV H
ATOM   4881  H2  TIP3  506       8.127 -30.197 -21.820  1.00  0.00      SOLV H
ATOM   4882  OH2 TIP3  507      11.565 -24.343 -23.738  1.00  0.00      SOLV O
ATOM   4883  H1  TIP3  507      10.601 -24.262 -23.854  1.00  0.00      SOLV H
ATOM   4884  H2  TIP3  507      11.655 -24.088 -22.795  1.00  0.00      SOLV H
ATOM   4885  OH2 TIP3  508      17.211 -31.987 -35.108  1.00  0.00      SOLV O
ATOM   4886  H1  TIP3  508      16.624 -32.053 -35.908  1.00  0.00      SOLV H
ATOM   4887  H2  TIP3  508      17.542 -31.076 -35.274  1.00  0.00      SOLV H
ATOM   4888  OH2 TIP3  509      17.628 -26.026 -22.601  1.00  0.00      SOLV O
ATOM   4889  H1  TIP3  509      16.670 -26.196 -22.716  1.00  0.00      SOLV H
ATOM   4890  H2  TIP3  509      17.969 -26.385 -23.442  1.00  0.00      SOLV H
ATOM   4891  OH2 TIP3  510      15.793 -23.493 -34.551  1.00  0.00      SOLV O
ATOM   4892  H1  TIP3  510      15.076 -24.035 -34.192  1.00  0.00      SOLV H
ATOM   4893  H2  TIP3  510      15.832 -23.751 -35.488  1.00  0.00      SOLV H
ATOM   4894  OH2 TIP3  511      12.698 -28.302 -28.304  1.00  0.00      SOLV O
ATOM   4895  H1  TIP3  511      11.766 -28.570 -28.390  1.00  0.00      SOLV H
ATOM   4896  H2  TIP3  511      13.162 -29.148 -28.399  1.00  0.00      SOLV H
ATOM   4897  OH2 TIP3  512       5.555 -24.262 -31.878  1.00  0.00      SOLV O
ATOM   4898  H1  TIP3  512       5.734 -23.332 -32.132  1.00  0.00      SOLV H
ATOM   4899  H2  TIP3  512       4.617 -24.222 -31.665  1.00  0.00      SOLV H
ATOM   4900  OH2 TIP3  513       1.386 -29.645 -36.373  1.00  0.00      SOLV O
ATOM   4901  H1  TIP3  513       1.800 -28.848 -35.973  1.00  0.00      SOLV H
ATOM   4902  H2  TIP3  513       0.433 -29.473 -36.201  1.00  0.00      SOLV H
ATOM   4903  OH2 TIP3  514       6.657 -26.690 -32.431  1.00  0.00      SOLV O
ATOM   4904  H1  TIP3  514       6.358 -25.786 -32.187  1.00  0.00      SOLV H
ATOM   4905  H2  TIP3  514       6.027 -27.239 -31.925  1.00  0.00      SOLV H
ATOM   4906  OH2 TIP3  515       7.364 -22.353 -25.891  1.00  0.00      SOLV O
ATOM   4907  H1  TIP3  515       8.017 -21.654 -26.096  1.00  0.00      SOLV H
ATOM   4908  H2  TIP3  515       7.892 -22.963 -25.354  1.00  0.00      SOLV H
ATOM   4909  OH2 TIP3  516       5.504 -21.584 -32.689  1.00  0.00      SOLV O
ATOM   4910  H1  TIP3  516       4.570 -21.388 -32.485  1.00  0.00      SOLV H
ATOM   4911  H2  TIP3  516       5.933 -20.737 -32.453  1.00  0.00      SOLV H
ATOM   4912  OH2 TIP3  517      10.604 -26.552 -26.195  1.00  0.00      SOLV O
ATOM   4913  H1  TIP3  517      10.223 -26.742 -25.307  1.00  0.00      SOLV H
ATOM   4914  H2  TIP3  517      11.328 -27.193 -26.234  1.00  0.00      SOLV H
ATOM   4915  OH2 TIP3  518      13.315 -25.314 -37.128  1.00  0.00      SOLV O
ATOM   4916  H1  TIP3  518      13.633 -25.849 -36.369  1.00  0.00      SOLV H
ATOM   4917  H2  TIP3  518      12.380 -25.217 -36.901  1.00  0.00      SOLV H
ATOM   4918  OH2 TIP3  519      13.590 -22.057 -23.877  1.00  0.00      SOLV O
ATOM   4919  H1  TIP3  519      12.773 -22.479 -24.209  1.00  0.00      SOLV H
ATOM   4920  H2  TIP3  519      13.668 -21.284 -24.476  1.00  0.00      SOLV H
ATOM   4921  OH2 TIP3  520      17.725 -21.096 -36.778  1.00  0.00      SOLV O
ATOM   4922  H1  TIP3  520      18.333 -20.334 -36.802  1.00  0.00      SOLV H
ATOM   4923  H2  TIP3  520      16.877 -20.624 -36.640  1.00  0.00      SOLV H
ATOM   4924  OH2 TIP3  521       1.596 -34.500 -24.429  1.00  0.00      SOLV O
ATOM   4925  H1  TIP3  521       0.642 -34.480 -24.619  1.00  0.00      SOLV H
ATOM   4926  H2  TIP3  521       1.643 -35.196 -23.747  1.00  0.00      SOLV H
ATOM   4927  OH2 TIP3  522      14.172 -26.885 -35.015  1.00  0.00      SOLV O
ATOM   4928  H1  TIP3  522      13.797 -27.571 -34.427  1.00  0.00      SOLV H
ATOM   4929  H2  TIP3  522      15.116 -26.945 -34.762  1.00  0.00      SOLV H
ATOM   4930  OH2 TIP3  523       7.245 -24.954 -38.211  1.00  0.00      SOLV O
ATOM   4931  H1  TIP3  523       8.152 -25.218 -37.921  1.00  0.00      SOLV H
ATOM   4932  H2  TIP3  523       6.790 -24.751 -37.373  1.00  0.00      SOLV H
ATOM   4933  OH2 TIP3  524       6.073 -24.559 -35.731  1.00  0.00      SOLV O
ATOM   4934  H1  TIP3  524       6.225 -25.385 -35.255  1.00  0.00      SOLV H
ATOM   4935  H2  TIP3  524       6.340 -23.904 -35.074  1.00  0.00      SOLV H
ATOM   4936  OH2 TIP3  525       2.529 -27.440 -35.287  1.00  0.00      SOLV O
ATOM   4937  H1  TIP3  525       1.835 -26.929 -34.815  1.00  0.00      SOLV H
ATOM   4938  H2  TIP3  525       2.912 -26.759 -35.866  1.00  0.00      SOLV H
ATOM   4939  OH2 TIP3  526      10.609 -34.797 -25.367  1.00  0.00      SOLV O
ATOM   4940  H1  TIP3  526      11.354 -34.592 -24.773  1.00  0.00      SOLV H
ATOM   4941  H2  TIP3  526      10.164 -35.547 -24.908  1.00  0.00      SOLV H
ATOM   4942  OH2 TIP3  527      11.152 -35.372 -33.978  1.00  0.00      SOLV O
ATOM   4943  H1  TIP3  527      11.292 -34.852 -34.783  1.00  0.00      SOLV H
ATOM   4944  H2  TIP3  527      11.599 -34.813 -33.303  1.00  0.00      SOLV H
ATOM   4945  OH2 TIP3  528       8.238 -33.365 -33.373  1.00  0.00      SOLV O
ATOM   4946  H1  TIP3  528       9.002 -32.772 -33.209  1.00  0.00      SOLV H
ATOM   4947  H2  TIP3  528       8.012 -33.632 -32.451  1.00  0.00      SOLV H
ATOM   4948  OH2 TIP3  529       9.068 -32.450 -24.380  1.00  0.00      SOLV O
ATOM   4949  H1  TIP3  529       9.173 -32.123 -23.463  1.00  0.00      SOLV H
ATOM   4950  H2  TIP3  529       9.472 -33.330 -24.345  1.00  0.00      SOLV H
ATOM   4951  OH2 TIP3  530       9.068 -36.413 -32.559  1.00  0.00      SOLV O
ATOM   4952  H1  TIP3  530       9.105 -35.772 -31.830  1.00  0.00      SOLV H
ATOM   4953  H2  TIP3  530       9.837 -36.130 -33.101  1.00  0.00      SOLV H
ATOM   4954  OH2 TIP3  531       4.939 -35.300 -35.472  1.00  0.00      SOLV O
ATOM   4955  H1  TIP3  531       4.895 -34.469 -34.951  1.00  0.00      SOLV H
ATOM   4956  H2  TIP3  531       5.835 -35.608 -35.201  1.00  0.00      SOLV H
ATOM   4957  OH2 TIP3  532      15.017 -34.342 -23.295  1.00  0.00      SOLV O
ATOM   4958  H1  TIP3  532      14.069 -34.235 -23.520  1.00  0.00      SOLV H
ATOM   4959  H2  TIP3  532      15.331 -34.828 -24.070  1.00  0.00      SOLV H
ATOM   4960  OH2 TIP3  533      13.690 -30.904 -29.539  1.00  0.00      SOLV O
ATOM   4961  H1  TIP3  533      12.816 -31.322 -29.596  1.00  0.00      SOLV H
ATOM   4962  H2  TIP3  533      14.186 -31.544 -28.983  1.00  0.00      SOLV H
ATOM   4963  OH2 TIP3  534       3.161 -24.915 -36.818  1.00  0.00      SOLV O
ATOM   4964  H1  TIP3  534       3.905 -24.456 -36.401  1.00  0.00      SOLV H
ATOM   4965  H2  TIP3  534       3.667 -25.603 -37.313  1.00  0.00      SOLV H
ATOM   4966  OH2 TIP3  535       1.416 -32.179 -37.296  1.00  0.00      SOLV O
ATOM   4967  H1  TIP3  535       1.622 -31.308 -36.896  1.00  0.00      SOLV H
ATOM   4968  H2  TIP3  535       0.491 -32.049 -37.516  1.00  0.00      SOLV H
ATOM   4969  OH2 TIP3  536      14.860 -21.459 -27.720  1.00  0.00      SOLV O
ATOM   4970  H1  TIP3  536      14.693 -20.789 -28.422  1.00  0.00      SOLV H
ATOM   4971  H2  TIP3  536      15.839 -21.403 -27.659  1.00  0.00      SOLV H
ATOM   4972  OH2 TIP3  537       2.331 -36.884 -29.049  1.00  0.00      SOLV O
ATOM   4973  H1  TIP3  537       2.243 -36.854 -30.022  1.00  0.00      SOLV H
ATOM   4974  H2  TIP3  537       2.297 -37.852 -28.878  1.00  0.00      SOLV H
ATOM   4975  OH2 TIP3  538       1.116 -23.602 -33.092  1.00  0.00      SOLV O
ATOM   4976  H1  TIP3  538       0.394 -23.289 -32.535  1.00  0.00      SOLV H
ATOM   4977  H2  TIP3  538       1.088 -22.953 -33.833  1.00  0.00      SOLV H
ATOM   4978  OH2 TIP3  539       0.498 -20.725 -21.330  1.00  0.00      SOLV O
ATOM   4979  H1  TIP3  539       1.208 -21.055 -20.745  1.00  0.00      SOLV H
ATOM   4980  H2  TIP3  539       0.098 -21.560 -21.644  1.00  0.00      SOLV H
ATOM   4981  OH2 TIP3  540       4.936 -22.163 -19.881  1.00  0.00      SOLV O
ATOM   4982  H1  TIP3  540       5.780 -22.600 -19.703  1.00  0.00      SOLV H
ATOM   4983  H2  TIP3  540       4.729 -22.532 -20.766  1.00  0.00      SOLV H
ATOM   4984  OH2 TIP3  541       8.636 -22.276 -37.654  1.00  0.00      SOLV O
ATOM   4985  H1  TIP3  541       8.328 -23.061 -37.847  1.00  0.00      SOLV H
ATOM   4986  H2  TIP3  541       9.444 -22.189 -38.007  1.00  0.00      SOLV H
ATOM   4987  OH2 TIP3  542      11.589 -23.692 -21.065  1.00  0.00      SOLV O
ATOM   4988  H1  TIP3  542      11.262 -24.510 -20.623  1.00  0.00      SOLV H
ATOM   4989  H2  TIP3  542      12.331 -23.433 -20.487  1.00  0.00      SOLV H
ATOM   4990  OH2 TIP3  543      14.039 -22.615 -37.380  1.00  0.00      SOLV O
ATOM   4991  H1  TIP3  543      13.899 -23.569 -37.226  1.00  0.00      SOLV H
ATOM   4992  H2  TIP3  543      13.962 -22.562 -38.346  1.00  0.00      SOLV H
ATOM   4993  OH2 TIP3  544       0.391 -27.093 -20.471  1.00  0.00      SOLV O
ATOM   4994  H1  TIP3  544       0.372 -28.052 -20.642  1.00  0.00      SOLV H
ATOM   4995  H2  TIP3  544      -0.299 -26.779 -21.100  1.00  0.00      SOLV H
ATOM   4996  OH2 TIP3  545       4.662 -26.918 -37.633  1.00  0.00      SOLV O
ATOM   4997  H1  TIP3  545       5.233 -27.515 -37.116  1.00  0.00      SOLV H
ATOM   4998  H2  TIP3  545       5.131 -26.825 -38.480  1.00  0.00      SOLV H
ATOM   4999  OH2 TIP3  546       6.928 -26.958 -21.030  1.00  0.00      SOLV O
ATOM   5000  H1  TIP3  546       6.756 -26.529 -21.893  1.00  0.00      SOLV H
ATOM   5001  H2  TIP3  546       7.121 -27.885 -21.286  1.00  0.00      SOLV H
ATOM   5002  OH2 TIP3  547       9.818 -25.955 -38.233  1.00  0.00      SOLV O
ATOM   5003  H1  TIP3  547       9.978 -25.791 -37.275  1.00  0.00      SOLV H
ATOM   5004  H2  TIP3  547      10.273 -26.789 -38.362  1.00  0.00      SOLV H
ATOM   5005  OH2 TIP3  548      12.649 -27.049 -23.446  1.00  0.00      SOLV O
ATOM   5006  H1  TIP3  548      13.575 -26.789 -23.619  1.00  0.00      SOLV H
ATOM   5007  H2  TIP3  548      12.180 -26.220 -23.641  1.00  0.00      SOLV H
ATOM   5008  OH2 TIP3  549       1.197 -29.859 -20.999  1.00  0.00      SOLV O
ATOM   5009  H1  TIP3  549       2.009 -30.327 -21.219  1.00  0.00      SOLV H
ATOM   5010  H2  TIP3  549       1.286 -29.751 -20.029  1.00  0.00      SOLV H
ATOM   5011  OH2 TIP3  550       5.865 -28.661 -35.858  1.00  0.00      SOLV O
ATOM   5012  H1  TIP3  550       5.237 -29.021 -35.196  1.00  0.00      SOLV H
ATOM   5013  H2  TIP3  550       6.231 -29.480 -36.261  1.00  0.00      SOLV H
ATOM   5014  OH2 TIP3  551       5.249 -30.906 -23.652  1.00  0.00      SOLV O
ATOM   5015  H1  TIP3  551       4.545 -30.226 -23.725  1.00  0.00      SOLV H
ATOM   5016  H2  TIP3  551       5.949 -30.537 -24.239  1.00  0.00      SOLV H
ATOM   5017  OH2 TIP3  552       7.006 -30.778 -37.126  1.00  0.00      SOLV O
ATOM   5018  H1  TIP3  552       7.021 -30.703 -38.112  1.00  0.00      SOLV H
ATOM   5019  H2  TIP3  552       7.962 -30.856 -36.942  1.00  0.00      SOLV H
ATOM   5020  OH2 TIP3  553      10.359 -28.329 -20.319  1.00  0.00      SOLV O
ATOM   5021  H1  TIP3  553      11.151 -28.695 -20.737  1.00  0.00      SOLV H
ATOM   5022  H2  TIP3  553      10.025 -29.085 -19.805  1.00  0.00      SOLV H
ATOM   5023  OH2 TIP3  554       5.764 -33.368 -22.691  1.00  0.00      SOLV O
ATOM   5024  H1  TIP3  554       5.798 -33.952 -23.478  1.00  0.00      SOLV H
ATOM   5025  H2  TIP3  554       5.590 -32.499 -23.122  1.00  0.00      SOLV H
ATOM   5026  OH2 TIP3  555       5.977 -34.755 -25.060  1.00  0.00      SOLV O
ATOM   5027  H1  TIP3  555       6.482 -34.293 -25.753  1.00  0.00      SOLV H
ATOM   5028  H2  TIP3  555       5.096 -34.865 -25.482  1.00  0.00      SOLV H
ATOM   5029  OH2 TIP3  556       7.321 -29.832 -24.960  1.00  0.00      SOLV O
ATOM   5030  H1  TIP3  556       8.263 -29.824 -25.180  1.00  0.00      SOLV H
ATOM   5031  H2  TIP3  556       7.009 -28.990 -25.353  1.00  0.00      SOLV H
ATOM   5032  OH2 TIP3  557      11.794 -31.936 -20.084  1.00  0.00      SOLV O
ATOM   5033  H1  TIP3  557      12.138 -32.842 -20.078  1.00  0.00      SOLV H
ATOM   5034  H2  TIP3  557      12.606 -31.421 -20.214  1.00  0.00      SOLV H
ATOM   5035  OH2 TIP3  558      13.150 -29.101 -21.685  1.00  0.00      SOLV O
ATOM   5036  H1  TIP3  558      12.830 -28.472 -22.371  1.00  0.00      SOLV H
ATOM   5037  H2  TIP3  558      14.114 -29.023 -21.834  1.00  0.00      SOLV H
ATOM   5038  OH2 TIP3  559       4.210 -32.617 -20.496  1.00  0.00      SOLV O
ATOM   5039  H1  TIP3  559       3.361 -33.072 -20.678  1.00  0.00      SOLV H
ATOM   5040  H2  TIP3  559       4.683 -32.740 -21.342  1.00  0.00      SOLV H
ATOM   5041  OH2 TIP3  560       6.217 -37.455 -24.737  1.00  0.00      SOLV O
ATOM   5042  H1  TIP3  560       6.641 -36.576 -24.538  1.00  0.00      SOLV H
ATOM   5043  H2  TIP3  560       5.956 -37.227 -25.674  1.00  0.00      SOLV H
ATOM   5044  OH2 TIP3  561       8.046 -33.699 -21.155  1.00  0.00      SOLV O
ATOM   5045  H1  TIP3  561       7.618 -33.947 -20.317  1.00  0.00      SOLV H
ATOM   5046  H2  TIP3  561       7.251 -33.608 -21.725  1.00  0.00      SOLV H
ATOM   5047  OH2 TIP3  562      10.685 -34.283 -21.979  1.00  0.00      SOLV O
ATOM   5048  H1  TIP3  562       9.781 -34.255 -21.609  1.00  0.00      SOLV H
ATOM   5049  H2  TIP3  562      11.146 -34.891 -21.367  1.00  0.00      SOLV H
ATOM   5050  OH2 TIP3  563      12.304 -35.740 -20.172  1.00  0.00      SOLV O
ATOM   5051  H1  TIP3  563      12.171 -36.686 -20.039  1.00  0.00      SOLV H
ATOM   5052  H2  TIP3  563      12.108 -35.372 -19.283  1.00  0.00      SOLV H
ATOM   5053  OH2 TIP3  564       2.037 -34.253 -20.858  1.00  0.00      SOLV O
ATOM   5054  H1  TIP3  564       2.033 -35.071 -21.396  1.00  0.00      SOLV H
ATOM   5055  H2  TIP3  564       2.164 -34.615 -19.952  1.00  0.00      SOLV H
ATOM   5056  OH2 TIP3  565       7.493 -36.791 -19.882  1.00  0.00      SOLV O
ATOM   5057  H1  TIP3  565       7.497 -37.083 -20.796  1.00  0.00      SOLV H
ATOM   5058  H2  TIP3  565       6.858 -36.044 -19.876  1.00  0.00      SOLV H
ATOM   5059  OH2 TIP3  566       0.471 -25.220 -36.735  1.00  0.00      SOLV O
ATOM   5060  H1  TIP3  566       1.431 -25.010 -36.759  1.00  0.00      SOLV H
ATOM   5061  H2  TIP3  566       0.282 -25.263 -37.693  1.00  0.00      SOLV H
ATOM   5062  OH2 TIP3  567      -0.593 -19.896 -32.141  1.00  0.00      SOLV O
ATOM   5063  H1  TIP3  567      -1.227 -20.282 -32.787  1.00  0.00      SOLV H
[truncated: 2,977,203 more chars]
