# Supplementary material for: Mapping the Interactions Among Class IIa Histone Deacetylases and Myocyte Enhancer Factor 2s
Source: J Chem Inf Model. 2025 Jun 6;65(12):6249–60. doi: 10.1021/acs.jcim.5c00858 (PMC12199305; doi:10.1021/acs.jcim.5c00858)
Supplement: Supplementary file 5 [file ci5c00858_si_005.zip › Sample_input_files_for_crystals/HDAC9_MEf2D_Crystal/restraints/prot_posres.ref]

ATOM      1  N   GLY   139     -19.612  -3.277 -11.792  1.00  1.00      PROA N
ATOM      2  HT1 GLY   139     -19.385  -3.902 -12.598  1.00  0.00      PROA H
ATOM      3  HT2 GLY   139     -20.657  -3.412 -11.611  1.00  0.00      PROA H
ATOM      4  HT3 GLY   139     -19.094  -3.604 -10.955  1.00  0.00      PROA H
ATOM      5  CA  GLY   139     -19.358  -1.853 -12.087  1.00  1.00      PROA C
ATOM      6  HA1 GLY   139     -20.283  -1.335 -12.267  1.00  0.00      PROA H
ATOM      7  HA2 GLY   139     -18.743  -1.849 -12.976  1.00  0.00      PROA H
ATOM      8  C   GLY   139     -18.536  -1.189 -10.998  1.00  1.00      PROA C
ATOM      9  O   GLY   139     -18.882  -1.352  -9.817  1.00  1.00      PROA O
ATOM     10  N   SER   140     -17.492  -0.459 -11.386  1.00  1.00      PROA N
ATOM     11  HN  SER   140     -17.147  -0.472 -12.337  1.00  0.00      PROA H
ATOM     12  CA  SER   140     -16.593   0.173 -10.389  1.00  1.00      PROA C
ATOM     13  HA  SER   140     -16.135  -0.595  -9.784  1.00  0.00      PROA H
ATOM     14  CB  SER   140     -15.512   0.951 -11.073  1.00  0.50      PROA C
ATOM     15  HB1 SER   140     -15.021   1.651 -10.355  1.00  0.00      PROA H
ATOM     16  HB2 SER   140     -15.913   1.557 -11.917  1.00  0.00      PROA H
ATOM     17  OG  SER   140     -14.490   0.082 -11.540  1.00  0.50      PROA O
ATOM     18  HG1 SER   140     -14.407  -0.669 -10.912  1.00  0.00      PROA H
ATOM     19  C   SER   140     -17.414   1.060  -9.458  1.00  1.00      PROA C
ATOM     20  O   SER   140     -16.910   1.400  -8.379  1.00  1.00      PROA O
ATOM     21  N   GLY   141     -18.629   1.417  -9.872  1.00  1.00      PROA N
ATOM     22  HN  GLY   141     -18.900   1.214 -10.807  1.00  0.00      PROA H
ATOM     23  CA  GLY   141     -19.506   2.262  -9.039  1.00  1.00      PROA C
ATOM     24  HA1 GLY   141     -20.126   2.836  -9.709  1.00  0.00      PROA H
ATOM     25  HA2 GLY   141     -18.930   2.910  -8.403  1.00  0.00      PROA H
ATOM     26  C   GLY   141     -20.452   1.415  -8.216  1.00  1.00      PROA C
ATOM     27  O   GLY   141     -20.855   1.862  -7.134  1.00  1.00      PROA O
ATOM     28  N   GLU   142     -20.786   0.228  -8.716  1.00  1.00      PROA N
ATOM     29  HN  GLU   142     -20.372  -0.129  -9.544  1.00  0.00      PROA H
ATOM     30  CA  GLU   142     -21.645  -0.694  -7.933  1.00  1.00      PROA C
ATOM     31  HA  GLU   142     -22.481  -0.133  -7.536  1.00  0.00      PROA H
ATOM     32  CB  GLU   142     -22.164  -1.809  -8.836  1.00  0.50      PROA C
ATOM     33  HB1 GLU   142     -23.116  -2.205  -8.411  1.00  0.00      PROA H
ATOM     34  HB2 GLU   142     -21.432  -2.652  -8.844  1.00  0.00      PROA H
ATOM     35  CG  GLU   142     -22.345  -1.380 -10.277  1.00  0.50      PROA C
ATOM     36  HG1 GLU   142     -21.421  -1.030 -10.737  1.00  0.00      PROA H
ATOM     37  HG2 GLU   142     -23.049  -0.516 -10.303  1.00  0.00      PROA H
ATOM     38  CD  GLU   142     -22.949  -2.452 -11.166  1.00  0.50      PROA C
ATOM     39  OE1 GLU   142     -22.298  -3.500 -11.350  1.00  0.50      PROA O
ATOM     40  OE2 GLU   142     -24.072  -2.238 -11.667  1.00  0.50      PROA O
ATOM     41  C   GLU   142     -20.829  -1.235  -6.754  1.00  1.00      PROA C
ATOM     42  O   GLU   142     -21.415  -1.448  -5.681  1.00  1.00      PROA O
ATOM     43  N   VAL   143     -19.526  -1.432  -6.949  1.00  1.00      PROA N
ATOM     44  HN  VAL   143     -19.105  -1.305  -7.849  1.00  0.00      PROA H
ATOM     45  CA  VAL   143     -18.658  -1.873  -5.817  1.00  1.00      PROA C
ATOM     46  HA  VAL   143     -19.179  -2.615  -5.228  1.00  0.00      PROA H
ATOM     47  CB  VAL   143     -17.334  -2.485  -6.316  1.00  0.50      PROA C
ATOM     48  HB  VAL   143     -17.557  -3.527  -6.657  1.00  0.00      PROA H
ATOM     49  CG1 VAL   143     -16.779  -1.729  -7.508  1.00  0.50      PROA C
ATOM     50 HG11 VAL   143     -17.028  -0.661  -7.437  1.00  0.00      PROA H
ATOM     51 HG12 VAL   143     -17.112  -2.159  -8.471  1.00  0.00      PROA H
ATOM     52 HG13 VAL   143     -15.676  -1.779  -7.471  1.00  0.00      PROA H
ATOM     53  CG2 VAL   143     -16.294  -2.587  -5.212  1.00  0.50      PROA C
ATOM     54 HG21 VAL   143     -16.720  -3.054  -4.298  1.00  0.00      PROA H
ATOM     55 HG22 VAL   143     -15.885  -1.590  -4.942  1.00  0.00      PROA H
ATOM     56 HG23 VAL   143     -15.445  -3.219  -5.544  1.00  0.00      PROA H
ATOM     57  C   VAL   143     -18.438  -0.671  -4.897  1.00  1.00      PROA C
ATOM     58  O   VAL   143     -18.342  -0.874  -3.675  1.00  1.00      PROA O
ATOM     59  N   LYS   144     -18.407   0.535  -5.465  1.00  1.00      PROA N
ATOM     60  HN  LYS   144     -18.432   0.645  -6.455  1.00  0.00      PROA H
ATOM     61  CA  LYS   144     -18.237   1.766  -4.651  1.00  1.00      PROA C
ATOM     62  HA  LYS   144     -17.455   1.607  -3.922  1.00  0.00      PROA H
ATOM     63  CB  LYS   144     -17.871   2.954  -5.546  1.00  0.50      PROA C
ATOM     64  HB1 LYS   144     -18.256   3.890  -5.067  1.00  0.00      PROA H
ATOM     65  HB2 LYS   144     -18.387   2.873  -6.515  1.00  0.00      PROA H
ATOM     66  CG  LYS   144     -16.378   3.189  -5.720  1.00  0.50      PROA C
ATOM     67  HG1 LYS   144     -15.973   2.389  -6.380  1.00  0.00      PROA H
ATOM     68  HG2 LYS   144     -15.887   3.074  -4.725  1.00  0.00      PROA H
ATOM     69  CD  LYS   144     -16.046   4.565  -6.249  1.00  0.50      PROA C
ATOM     70  HD1 LYS   144     -16.170   5.348  -5.470  1.00  0.00      PROA H
ATOM     71  HD2 LYS   144     -16.825   4.797  -7.021  1.00  0.00      PROA H
ATOM     72  CE  LYS   144     -14.720   4.611  -6.978  1.00  0.50      PROA C
ATOM     73  HE1 LYS   144     -14.857   4.969  -8.024  1.00  0.00      PROA H
ATOM     74  HE2 LYS   144     -14.250   3.604  -7.021  1.00  0.00      PROA H
ATOM     75  NZ  LYS   144     -13.760   5.530  -6.322  1.00  0.50      PROA N
ATOM     76  HZ1 LYS   144     -13.875   5.474  -5.281  1.00  0.00      PROA H
ATOM     77  HZ2 LYS   144     -14.048   6.496  -6.597  1.00  0.00      PROA H
ATOM     78  HZ3 LYS   144     -12.784   5.320  -6.602  1.00  0.00      PROA H
ATOM     79  C   LYS   144     -19.519   2.026  -3.853  1.00  1.00      PROA C
ATOM     80  O   LYS   144     -19.443   2.706  -2.822  1.00  1.00      PROA O
ATOM     81  N   GLN   145     -20.646   1.480  -4.306  1.00  1.00      PROA N
ATOM     82  HN  GLN   145     -20.686   1.085  -5.222  1.00  0.00      PROA H
ATOM     83  CA  GLN   145     -21.917   1.647  -3.561  1.00  1.00      PROA C
ATOM     84  HA  GLN   145     -21.921   2.591  -3.030  1.00  0.00      PROA H
ATOM     85  CB  GLN   145     -23.101   1.623  -4.528  1.00  0.50      PROA C
ATOM     86  HB1 GLN   145     -22.729   1.253  -5.513  1.00  0.00      PROA H
ATOM     87  HB2 GLN   145     -23.465   2.657  -4.711  1.00  0.00      PROA H
ATOM     88  CG  GLN   145     -24.219   0.679  -4.110  1.00  0.50      PROA C
ATOM     89  HG1 GLN   145     -23.895  -0.369  -3.959  1.00  0.00      PROA H
ATOM     90  HG2 GLN   145     -24.923   0.647  -4.970  1.00  0.00      PROA H
ATOM     91  CD  GLN   145     -25.005   1.215  -2.939  1.00  0.50      PROA C
ATOM     92  OE1 GLN   145     -25.101   2.422  -2.732  1.00  0.50      PROA O
ATOM     93  NE2 GLN   145     -25.562   0.311  -2.148  1.00  0.50      PROA N
ATOM     94 HE21 GLN   145     -25.966   0.663  -1.312  1.00  0.00      PROA H
ATOM     95 HE22 GLN   145     -25.307  -0.650  -2.230  1.00  0.00      PROA H
ATOM     96  C   GLN   145     -22.022   0.551  -2.500  1.00  1.00      PROA C
ATOM     97  O   GLN   145     -22.563   0.829  -1.419  1.00  1.00      PROA O
ATOM     98  N   LYS   146     -21.504  -0.639  -2.799  1.00  1.00      PROA N
ATOM     99  HN  LYS   146     -21.148  -0.830  -3.712  1.00  0.00      PROA H
ATOM    100  CA  LYS   146     -21.534  -1.759  -1.824  1.00  1.00      PROA C
ATOM    101  HA  LYS   146     -22.539  -1.870  -1.445  1.00  0.00      PROA H
ATOM    102  CB  LYS   146     -21.089  -3.060  -2.495  1.00  0.50      PROA C
ATOM    103  HB1 LYS   146     -20.992  -3.849  -1.709  1.00  0.00      PROA H
ATOM    104  HB2 LYS   146     -20.082  -2.908  -2.945  1.00  0.00      PROA H
ATOM    105  CG  LYS   146     -22.036  -3.589  -3.563  1.00  0.50      PROA C
ATOM    106  HG1 LYS   146     -22.360  -2.835  -4.287  1.00  0.00      PROA H
ATOM    107  HG2 LYS   146     -22.979  -3.845  -3.011  1.00  0.00      PROA H
ATOM    108  CD  LYS   146     -21.543  -4.862  -4.214  1.00  0.50      PROA C
ATOM    109  HD1 LYS   146     -21.327  -5.620  -3.426  1.00  0.00      PROA H
ATOM    110  HD2 LYS   146     -20.591  -4.592  -4.720  1.00  0.00      PROA H
ATOM    111  CE  LYS   146     -22.490  -5.409  -5.261  1.00  0.50      PROA C
ATOM    112  HE1 LYS   146     -22.642  -4.660  -6.070  1.00  0.00      PROA H
ATOM    113  HE2 LYS   146     -23.476  -5.653  -4.806  1.00  0.00      PROA H
ATOM    114  NZ  LYS   146     -21.955  -6.641  -5.887  1.00  0.50      PROA N
ATOM    115  HZ1 LYS   146     -21.747  -7.370  -5.178  1.00  0.00      PROA H
ATOM    116  HZ2 LYS   146     -21.111  -6.400  -6.441  1.00  0.00      PROA H
ATOM    117  HZ3 LYS   146     -22.666  -6.996  -6.562  1.00  0.00      PROA H
ATOM    118  C   LYS   146     -20.633  -1.430  -0.630  1.00  1.00      PROA C
ATOM    119  O   LYS   146     -21.083  -1.612   0.509  1.00  1.00      PROA O
ATOM    120  N   LEU   147     -19.407  -0.969  -0.890  1.00  1.00      PROA N
ATOM    121  HN  LEU   147     -19.085  -0.871  -1.834  1.00  0.00      PROA H
ATOM    122  CA  LEU   147     -18.461  -0.651   0.208  1.00  1.00      PROA C
ATOM    123  HA  LEU   147     -18.309  -1.548   0.791  1.00  0.00      PROA H
ATOM    124  CB  LEU   147     -17.150  -0.127  -0.386  1.00  0.50      PROA C
ATOM    125  HB1 LEU   147     -17.318   0.848  -0.894  1.00  0.00      PROA H
ATOM    126  HB2 LEU   147     -16.835  -0.842  -1.183  1.00  0.00      PROA H
ATOM    127  CG  LEU   147     -15.986  -0.003   0.592  1.00  0.50      PROA C
ATOM    128  HG  LEU   147     -16.343   0.581   1.459  1.00  0.00      PROA H
ATOM    129  CD1 LEU   147     -15.551  -1.369   1.093  1.00  0.50      PROA C
ATOM    130 HD11 LEU   147     -15.245  -2.024   0.248  1.00  0.00      PROA H
ATOM    131 HD12 LEU   147     -16.370  -1.870   1.647  1.00  0.00      PROA H
ATOM    132 HD13 LEU   147     -14.686  -1.269   1.785  1.00  0.00      PROA H
ATOM    133  CD2 LEU   147     -14.818   0.726  -0.052  1.00  0.50      PROA C
ATOM    134 HD21 LEU   147     -15.076   1.788  -0.254  1.00  0.00      PROA H
ATOM    135 HD22 LEU   147     -14.556   0.236  -1.009  1.00  0.00      PROA H
ATOM    136 HD23 LEU   147     -13.926   0.700   0.608  1.00  0.00      PROA H
ATOM    137  C   LEU   147     -19.103   0.397   1.111  1.00  1.00      PROA C
ATOM    138  O   LEU   147     -19.205   0.147   2.315  1.00  1.00      PROA O
ATOM    139  N   GLN   148     -19.521   1.520   0.528  1.00  1.00      PROA N
ATOM    140  HN  GLN   148     -19.436   1.657  -0.456  1.00  0.00      PROA H
ATOM    141  CA  GLN   148     -20.162   2.607   1.310  1.00  1.00      PROA C
ATOM    142  HA  GLN   148     -19.434   3.008   2.002  1.00  0.00      PROA H
ATOM    143  CB  GLN   148     -20.675   3.694   0.367  1.00  0.50      PROA C
ATOM    144  HB1 GLN   148     -21.588   3.340  -0.167  1.00  0.00      PROA H
ATOM    145  HB2 GLN   148     -19.912   3.852  -0.425  1.00  0.00      PROA H
ATOM    146  CG  GLN   148     -20.926   5.030   1.046  1.00  0.50      PROA C
ATOM    147  HG1 GLN   148     -19.967   5.409   1.457  1.00  0.00      PROA H
ATOM    148  HG2 GLN   148     -21.634   4.926   1.891  1.00  0.00      PROA H
ATOM    149  CD  GLN   148     -21.417   6.063   0.063  1.00  0.50      PROA C
ATOM    150  OE1 GLN   148     -20.637   6.798  -0.536  1.00  0.50      PROA O
ATOM    151  NE2 GLN   148     -22.725   6.122  -0.115  1.00  0.50      PROA N
ATOM    152 HE21 GLN   148     -23.044   6.805  -0.768  1.00  0.00      PROA H
ATOM    153 HE22 GLN   148     -23.329   5.520   0.398  1.00  0.00      PROA H
ATOM    154  C   GLN   148     -21.304   1.998   2.111  1.00  1.00      PROA C
ATOM    155  O   GLN   148     -21.416   2.293   3.304  1.00  1.00      PROA O
ATOM    156  N   GLU   149     -22.080   1.137   1.474  1.00  1.00      PROA N
ATOM    157  HN  GLU   149     -21.958   0.910   0.506  1.00  0.00      PROA H
ATOM    158  CA  GLU   149     -23.223   0.500   2.163  1.00  1.00      PROA C
ATOM    159  HA  GLU   149     -23.851   1.282   2.564  1.00  0.00      PROA H
ATOM    160  CB  GLU   149     -24.009  -0.332   1.149  1.00  0.50      PROA C
ATOM    161  HB1 GLU   149     -23.334  -0.532   0.289  1.00  0.00      PROA H
ATOM    162  HB2 GLU   149     -24.849   0.267   0.738  1.00  0.00      PROA H
ATOM    163  CG  GLU   149     -24.472  -1.677   1.678  1.00  0.50      PROA C
ATOM    164  HG1 GLU   149     -25.583  -1.698   1.565  1.00  0.00      PROA H
ATOM    165  HG2 GLU   149     -24.314  -1.940   2.737  1.00  0.00      PROA H
ATOM    166  CD  GLU   149     -24.015  -2.865   0.848  1.00  0.50      PROA C
ATOM    167  OE1 GLU   149     -24.341  -2.897  -0.354  1.00  0.50      PROA O
ATOM    168  OE2 GLU   149     -23.335  -3.752   1.404  1.00  0.50      PROA O
ATOM    169  C   GLU   149     -22.684  -0.296   3.354  1.00  1.00      PROA C
ATOM    170  O   GLU   149     -23.225  -0.147   4.448  1.00  1.00      PROA O
ATOM    171  N   PHE   150     -21.640  -1.085   3.142  1.00  1.00      PROA N
ATOM    172  HN  PHE   150     -21.311  -1.240   2.203  1.00  0.00      PROA H
ATOM    173  CA  PHE   150     -21.094  -1.940   4.221  1.00  1.00      PROA C
ATOM    174  HA  PHE   150     -21.899  -2.481   4.698  1.00  0.00      PROA H
ATOM    175  CB  PHE   150     -20.105  -2.939   3.623  1.00  0.50      PROA C
ATOM    176  HB1 PHE   150     -19.657  -2.486   2.710  1.00  0.00      PROA H
ATOM    177  HB2 PHE   150     -20.655  -3.845   3.281  1.00  0.00      PROA H
ATOM    178  CG  PHE   150     -18.968  -3.354   4.520  1.00  0.50      PROA C
ATOM    179  CD1 PHE   150     -19.147  -4.329   5.486  1.00  0.50      PROA C
ATOM    180  HD1 PHE   150     -20.121  -4.772   5.619  1.00  0.00      PROA H
ATOM    181  CE1 PHE   150     -18.098  -4.723   6.299  1.00  0.50      PROA C
ATOM    182  HE1 PHE   150     -18.247  -5.507   7.032  1.00  0.00      PROA H
ATOM    183  CZ  PHE   150     -16.857  -4.153   6.149  1.00  0.50      PROA C
ATOM    184  HZ  PHE   150     -16.030  -4.496   6.760  1.00  0.00      PROA H
ATOM    185  CD2 PHE   150     -17.711  -2.792   4.380  1.00  0.50      PROA C
ATOM    186  HD2 PHE   150     -17.558  -2.018   3.640  1.00  0.00      PROA H
ATOM    187  CE2 PHE   150     -16.663  -3.187   5.193  1.00  0.50      PROA C
ATOM    188  HE2 PHE   150     -15.718  -2.712   5.075  1.00  0.00      PROA H
ATOM    189  C   PHE   150     -20.444  -1.058   5.283  1.00  1.00      PROA C
ATOM    190  O   PHE   150     -20.615  -1.327   6.474  1.00  1.00      PROA O
ATOM    191  N   LEU   151     -19.699  -0.048   4.847  1.00  1.00      PROA N
ATOM    192  HN  LEU   151     -19.570   0.119   3.863  1.00  0.00      PROA H
ATOM    193  CA  LEU   151     -18.985   0.800   5.826  1.00  1.00      PROA C
ATOM    194  HA  LEU   151     -18.396   0.181   6.486  1.00  0.00      PROA H
ATOM    195  CB  LEU   151     -18.115   1.809   5.079  1.00  0.50      PROA C
ATOM    196  HB1 LEU   151     -17.734   2.585   5.783  1.00  0.00      PROA H
ATOM    197  HB2 LEU   151     -18.760   2.332   4.335  1.00  0.00      PROA H
ATOM    198  CG  LEU   151     -16.917   1.228   4.339  1.00  0.50      PROA C
ATOM    199  HG  LEU   151     -17.240   0.337   3.750  1.00  0.00      PROA H
ATOM    200  CD1 LEU   151     -16.354   2.246   3.367  1.00  0.50      PROA C
ATOM    201 HD11 LEU   151     -16.011   3.152   3.908  1.00  0.00      PROA H
ATOM    202 HD12 LEU   151     -17.113   2.549   2.615  1.00  0.00      PROA H
ATOM    203 HD13 LEU   151     -15.479   1.826   2.840  1.00  0.00      PROA H
ATOM    204  CD2 LEU   151     -15.849   0.773   5.318  1.00  0.50      PROA C
ATOM    205 HD21 LEU   151     -16.243  -0.008   6.000  1.00  0.00      PROA H
ATOM    206 HD22 LEU   151     -15.487   1.627   5.932  1.00  0.00      PROA H
ATOM    207 HD23 LEU   151     -14.980   0.350   4.772  1.00  0.00      PROA H
ATOM    208  C   LEU   151     -20.031   1.513   6.679  1.00  1.00      PROA C
ATOM    209  O   LEU   151     -19.786   1.710   7.866  1.00  1.00      PROA O
ATOM    210  N   LEU   152     -21.140   1.912   6.064  1.00  1.00      PROA N
ATOM    211  HN  LEU   152     -21.261   1.828   5.070  1.00  0.00      PROA H
ATOM    212  CA  LEU   152     -22.144   2.673   6.841  1.00  1.00      PROA C
ATOM    213  HA  LEU   152     -21.656   3.395   7.481  1.00  0.00      PROA H
ATOM    214  CB  LEU   152     -23.098   3.363   5.865  1.00  0.50      PROA C
ATOM    215  HB1 LEU   152     -23.987   3.745   6.412  1.00  0.00      PROA H
ATOM    216  HB2 LEU   152     -23.454   2.608   5.126  1.00  0.00      PROA H
ATOM    217  CG  LEU   152     -22.500   4.542   5.100  1.00  0.50      PROA C
ATOM    218  HG  LEU   152     -21.509   4.248   4.677  1.00  0.00      PROA H
ATOM    219  CD1 LEU   152     -23.398   4.953   3.946  1.00  0.50      PROA C
ATOM    220 HD11 LEU   152     -24.409   5.232   4.313  1.00  0.00      PROA H
ATOM    221 HD12 LEU   152     -23.512   4.119   3.220  1.00  0.00      PROA H
ATOM    222 HD13 LEU   152     -22.971   5.831   3.415  1.00  0.00      PROA H
ATOM    223  CD2 LEU   152     -22.247   5.717   6.029  1.00  0.50      PROA C
ATOM    224 HD21 LEU   152     -21.535   5.445   6.837  1.00  0.00      PROA H
ATOM    225 HD22 LEU   152     -23.194   6.059   6.497  1.00  0.00      PROA H
ATOM    226 HD23 LEU   152     -21.809   6.568   5.461  1.00  0.00      PROA H
ATOM    227  C   LEU   152     -22.888   1.700   7.755  1.00  1.00      PROA C
ATOM    228  O   LEU   152     -23.153   2.067   8.910  1.00  1.00      PROA O
ATOM    229  N   SER   153     -23.193   0.502   7.252  1.00  1.00      PROA N
ATOM    230  HN  SER   153     -22.941   0.287   6.311  1.00  0.00      PROA H
ATOM    231  CA  SER   153     -23.881  -0.529   8.071  1.00  1.00      PROA C
ATOM    232  HA  SER   153     -24.915  -0.236   8.171  1.00  0.00      PROA H
ATOM    233  CB  SER   153     -23.791  -1.875   7.408  1.00  0.50      PROA C
ATOM    234  HB1 SER   153     -24.478  -2.577   7.931  1.00  0.00      PROA H
ATOM    235  HB2 SER   153     -22.757  -2.287   7.478  1.00  0.00      PROA H
ATOM    236  OG  SER   153     -24.135  -1.788   6.034  1.00  0.50      PROA O
ATOM    237  HG1 SER   153     -23.520  -1.188   5.575  1.00  0.00      PROA H
ATOM    238  C   SER   153     -23.269  -0.551   9.472  1.00  1.00      PROA C
ATOM    239  O   SER   153     -24.033  -0.636  10.446  1.00  1.00      PROA O
ATOM    240  N   LYS   154     -21.943  -0.468   9.560  1.00  1.00      PROA N
ATOM    241  HN  LYS   154     -21.390  -0.266   8.759  1.00  0.00      PROA H
ATOM    242  CA  LYS   154     -21.250  -0.441  10.875  1.00  1.00      PROA C
ATOM    243  HA  LYS   154     -21.347  -1.400  11.335  1.00  0.00      PROA H
ATOM    244  CB  LYS   154     -19.777  -0.090  10.660  1.00  0.50      PROA C
ATOM    245  HB1 LYS   154     -19.303   0.066  11.658  1.00  0.00      PROA H
ATOM    246  HB2 LYS   154     -19.721   0.885  10.130  1.00  0.00      PROA H
ATOM    247  CG  LYS   154     -18.976  -1.152   9.918  1.00  0.50      PROA C
ATOM    248  HG1 LYS   154     -19.454  -1.328   8.924  1.00  0.00      PROA H
ATOM    249  HG2 LYS   154     -19.038  -2.109  10.486  1.00  0.00      PROA H
ATOM    250  CD  LYS   154     -17.529  -0.778   9.694  1.00  0.50      PROA C
ATOM    251  HD1 LYS   154     -17.066  -0.552  10.681  1.00  0.00      PROA H
ATOM    252  HD2 LYS   154     -17.507   0.165   9.097  1.00  0.00      PROA H
ATOM    253  CE  LYS   154     -16.750  -1.859   8.978  1.00  0.50      PROA C
ATOM    254  HE1 LYS   154     -17.213  -2.042   7.981  1.00  0.00      PROA H
ATOM    255  HE2 LYS   154     -16.750  -2.814   9.544  1.00  0.00      PROA H
ATOM    256  NZ  LYS   154     -15.343  -1.456   8.752  1.00  0.50      PROA N
ATOM    257  HZ1 LYS   154     -14.897  -1.353   9.703  1.00  0.00      PROA H
ATOM    258  HZ2 LYS   154     -15.256  -0.501   8.334  1.00  0.00      PROA H
ATOM    259  HZ3 LYS   154     -14.801  -2.136   8.194  1.00  0.00      PROA H
ATOM    260  C   LYS   154     -21.937   0.571  11.794  1.00  1.00      PROA C
ATOM    261  OT1 LYS   154     -22.930   1.201  11.341  1.00  0.50      PROA O
ATOM    262  OT2 LYS   154     -21.476   0.723  12.956  1.00  0.50      PROA O
TER
ATOM    263  N   GLY     2      19.811  -8.180  -0.318  1.00  1.00      PROB N
ATOM    264  HT1 GLY     2      19.089  -7.566   0.114  1.00  0.00      PROB H
ATOM    265  HT2 GLY     2      19.470  -8.519  -1.240  1.00  0.00      PROB H
ATOM    266  HT3 GLY     2      20.642  -7.573  -0.514  1.00  0.00      PROB H
ATOM    267  CA  GLY     2      20.215  -9.281   0.537  1.00  1.00      PROB C
ATOM    268  HA1 GLY     2      19.416 -10.003   0.515  1.00  0.00      PROB H
ATOM    269  HA2 GLY     2      20.393  -8.878   1.517  1.00  0.00      PROB H
ATOM    270  C   GLY     2      21.481 -10.012   0.115  1.00  1.00      PROB C
ATOM    271  O   GLY     2      22.241  -9.521  -0.715  1.00  1.00      PROB O
ATOM    272  N   ARG     3      21.691 -11.207   0.681  1.00  1.00      PROB N
ATOM    273  HN  ARG     3      21.087 -11.591   1.374  1.00  0.00      PROB H
ATOM    274  CA  ARG     3      22.877 -11.986   0.351  1.00  1.00      PROB C
ATOM    275  HA  ARG     3      23.753 -11.375   0.518  1.00  0.00      PROB H
ATOM    276  CB  ARG     3      22.909 -13.261   1.184  1.00  0.50      PROB C
ATOM    277  HB1 ARG     3      23.786 -13.878   0.866  1.00  0.00      PROB H
ATOM    278  HB2 ARG     3      22.000 -13.875   0.979  1.00  0.00      PROB H
ATOM    279  CG  ARG     3      23.019 -12.991   2.665  1.00  0.50      PROB C
ATOM    280  HG1 ARG     3      23.199 -13.962   3.184  1.00  0.00      PROB H
ATOM    281  HG2 ARG     3      22.070 -12.574   3.074  1.00  0.00      PROB H
ATOM    282  CD  ARG     3      24.143 -12.031   2.934  1.00  0.50      PROB C
ATOM    283  HD1 ARG     3      23.830 -10.998   2.643  1.00  0.00      PROB H
ATOM    284  HD2 ARG     3      25.046 -12.265   2.320  1.00  0.00      PROB H
ATOM    285  NE  ARG     3      24.504 -11.961   4.344  1.00  0.50      PROB N
ATOM    286  HE  ARG     3      24.156 -11.213   4.898  1.00  0.00      PROB H
ATOM    287  CZ  ARG     3      25.343 -12.796   4.944  1.00  0.50      PROB C
ATOM    288  NH1 ARG     3      25.896 -13.790   4.255  1.00  0.50      PROB N
ATOM    289 HH11 ARG     3      25.717 -13.870   3.286  1.00  0.00      PROB H
ATOM    290 HH12 ARG     3      26.553 -14.381   4.711  1.00  0.00      PROB H
ATOM    291  NH2 ARG     3      25.623 -12.637   6.230  1.00  0.50      PROB N
ATOM    292 HH21 ARG     3      25.179 -11.883   6.698  1.00  0.00      PROB H
ATOM    293 HH22 ARG     3      26.548 -12.916   6.508  1.00  0.00      PROB H
ATOM    294  C   ARG     3      22.925 -12.309  -1.133  1.00  1.00      PROB C
ATOM    295  O   ARG     3      24.007 -12.345  -1.730  1.00  1.00      PROB O
ATOM    296  N   LYS     4      21.772 -12.591  -1.734  1.00  1.00      PROB N
ATOM    297  HN  LYS     4      20.933 -12.749  -1.222  1.00  0.00      PROB H
ATOM    298  CA  LYS     4      21.667 -12.690  -3.184  1.00  1.00      PROB C
ATOM    299  HA  LYS     4      22.473 -12.122  -3.632  1.00  0.00      PROB H
ATOM    300  CB  LYS     4      21.695 -14.094  -3.776  1.00  0.50      PROB C
ATOM    301  HB1 LYS     4      21.337 -14.086  -4.837  1.00  0.00      PROB H
ATOM    302  HB2 LYS     4      20.925 -14.617  -3.158  1.00  0.00      PROB H
ATOM    303  CG  LYS     4      22.970 -14.839  -3.752  1.00  0.50      PROB C
ATOM    304  HG1 LYS     4      23.275 -15.112  -2.715  1.00  0.00      PROB H
ATOM    305  HG2 LYS     4      23.789 -14.215  -4.187  1.00  0.00      PROB H
ATOM    306  CD  LYS     4      22.729 -16.038  -4.623  1.00  0.50      PROB C
ATOM    307  HD1 LYS     4      23.699 -16.548  -4.725  1.00  0.00      PROB H
ATOM    308  HD2 LYS     4      22.397 -15.744  -5.643  1.00  0.00      PROB H
ATOM    309  CE  LYS     4      21.700 -16.917  -3.937  1.00  0.50      PROB C
ATOM    310  HE1 LYS     4      20.702 -16.430  -3.872  1.00  0.00      PROB H
ATOM    311  HE2 LYS     4      22.037 -17.156  -2.902  1.00  0.00      PROB H
ATOM    312  NZ  LYS     4      21.423 -18.190  -4.611  1.00  0.50      PROB N
ATOM    313  HZ1 LYS     4      22.278 -18.787  -4.580  1.00  0.00      PROB H
ATOM    314  HZ2 LYS     4      21.168 -18.030  -5.603  1.00  0.00      PROB H
ATOM    315  HZ3 LYS     4      20.634 -18.697  -4.127  1.00  0.00      PROB H
ATOM    316  C   LYS     4      20.382 -12.068  -3.689  1.00  1.00      PROB C
ATOM    317  O   LYS     4      19.383 -11.955  -2.979  1.00  1.00      PROB O
ATOM    318  N   LYS     5      20.447 -11.674  -4.951  1.00  1.00      PROB N
ATOM    319  HN  LYS     5      21.293 -11.777  -5.470  1.00  0.00      PROB H
ATOM    320  CA  LYS     5      19.261 -11.364  -5.726  1.00  1.00      PROB C
ATOM    321  HA  LYS     5      18.755 -10.531  -5.258  1.00  0.00      PROB H
ATOM    322  CB  LYS     5      19.679 -10.989  -7.150  1.00  0.50      PROB C
ATOM    323  HB1 LYS     5      20.334 -11.786  -7.576  1.00  0.00      PROB H
ATOM    324  HB2 LYS     5      20.308 -10.072  -7.064  1.00  0.00      PROB H
ATOM    325  CG  LYS     5      18.540 -10.716  -8.113  1.00  0.50      PROB C
ATOM    326  HG1 LYS     5      17.682 -10.258  -7.568  1.00  0.00      PROB H
ATOM    327  HG2 LYS     5      18.191 -11.681  -8.552  1.00  0.00      PROB H
ATOM    328  CD  LYS     5      18.971  -9.746  -9.204  1.00  0.50      PROB C
ATOM    329  HD1 LYS     5      19.896 -10.166  -9.667  1.00  0.00      PROB H
ATOM    330  HD2 LYS     5      19.224  -8.753  -8.770  1.00  0.00      PROB H
ATOM    331  CE  LYS     5      17.896  -9.613 -10.283  1.00  0.50      PROB C
ATOM    332  HE1 LYS     5      17.031  -9.036  -9.888  1.00  0.00      PROB H
ATOM    333  HE2 LYS     5      17.538 -10.621 -10.589  1.00  0.00      PROB H
ATOM    334  NZ  LYS     5      18.378  -8.928 -11.523  1.00  0.50      PROB N
ATOM    335  HZ1 LYS     5      19.029  -9.545 -12.055  1.00  0.00      PROB H
ATOM    336  HZ2 LYS     5      18.862  -8.040 -11.286  1.00  0.00      PROB H
ATOM    337  HZ3 LYS     5      17.555  -8.705 -12.126  1.00  0.00      PROB H
ATOM    338  C   LYS     5      18.303 -12.553  -5.757  1.00  1.00      PROB C
ATOM    339  O   LYS     5      18.717 -13.715  -5.823  1.00  1.00      PROB O
ATOM    340  N   ILE     6      17.012 -12.255  -5.671  1.00  1.00      PROB N
ATOM    341  HN  ILE     6      16.706 -11.315  -5.590  1.00  0.00      PROB H
ATOM    342  CA  ILE     6      15.977 -13.243  -5.932  1.00  1.00      PROB C
ATOM    343  HA  ILE     6      16.425 -14.204  -6.152  1.00  0.00      PROB H
ATOM    344  CB  ILE     6      15.017 -13.436  -4.740  1.00  0.50      PROB C
ATOM    345  HB  ILE     6      14.130 -14.018  -5.106  1.00  0.00      PROB H
ATOM    346  CG2 ILE     6      15.645 -14.292  -3.666  1.00  0.50      PROB C
ATOM    347 HG21 ILE     6      16.471 -13.742  -3.162  1.00  0.00      PROB H
ATOM    348 HG22 ILE     6      16.083 -15.212  -4.102  1.00  0.00      PROB H
ATOM    349 HG23 ILE     6      14.904 -14.596  -2.896  1.00  0.00      PROB H
ATOM    350  CG1 ILE     6      14.487 -12.083  -4.249  1.00  0.50      PROB C
ATOM    351 HG11 ILE     6      14.050 -11.536  -5.115  1.00  0.00      PROB H
ATOM    352 HG12 ILE     6      15.334 -11.473  -3.863  1.00  0.00      PROB H
ATOM    353  CD  ILE     6      13.436 -12.171  -3.172  1.00  0.50      PROB C
ATOM    354  HD1 ILE     6      13.833 -12.685  -2.269  1.00  0.00      PROB H
ATOM    355  HD2 ILE     6      12.557 -12.750  -3.534  1.00  0.00      PROB H
ATOM    356  HD3 ILE     6      13.087 -11.166  -2.859  1.00  0.00      PROB H
ATOM    357  C   ILE     6      15.232 -12.834  -7.186  1.00  1.00      PROB C
ATOM    358  O   ILE     6      15.076 -11.647  -7.494  1.00  1.00      PROB O
ATOM    359  N   GLN     7      14.768 -13.842  -7.913  1.00  1.00      PROB N
ATOM    360  HN  GLN     7      14.962 -14.793  -7.686  1.00  0.00      PROB H
ATOM    361  CA  GLN     7      13.867 -13.607  -9.022  1.00  1.00      PROB C
ATOM    362  HA  GLN     7      14.194 -12.742  -9.585  1.00  0.00      PROB H
ATOM    363  CB  GLN     7      13.789 -14.830  -9.939  1.00  0.50      PROB C
ATOM    364  HB1 GLN     7      12.857 -14.777 -10.532  1.00  0.00      PROB H
ATOM    365  HB2 GLN     7      13.708 -15.751  -9.315  1.00  0.00      PROB H
ATOM    366  CG  GLN     7      14.952 -14.995 -10.926  1.00  0.50      PROB C
ATOM    367  HG1 GLN     7      14.774 -15.898 -11.545  1.00  0.00      PROB H
ATOM    368  HG2 GLN     7      15.881 -15.172 -10.343  1.00  0.00      PROB H
ATOM    369  CD  GLN     7      15.152 -13.802 -11.861  1.00  0.50      PROB C
ATOM    370  OE1 GLN     7      14.198 -13.232 -12.390  1.00  0.50      PROB O
ATOM    371  NE2 GLN     7      16.412 -13.441 -12.088  1.00  0.50      PROB N
ATOM    372 HE21 GLN     7      16.575 -12.776 -12.809  1.00  0.00      PROB H
ATOM    373 HE22 GLN     7      17.150 -13.955 -11.656  1.00  0.00      PROB H
ATOM    374  C   GLN     7      12.502 -13.284  -8.451  1.00  1.00      PROB C
ATOM    375  O   GLN     7      12.109 -13.813  -7.408  1.00  1.00      PROB O
ATOM    376  N   ILE     8      11.800 -12.373  -9.109  1.00  1.00      PROB N
ATOM    377  HN  ILE     8      12.135 -11.900  -9.927  1.00  0.00      PROB H
ATOM    378  CA  ILE     8      10.459 -12.034  -8.667  1.00  1.00      PROB C
ATOM    379  HA  ILE     8      10.374 -12.142  -7.601  1.00  0.00      PROB H
ATOM    380  CB  ILE     8      10.083 -10.605  -9.079  1.00  0.50      PROB C
ATOM    381  HB  ILE     8      10.289 -10.457 -10.165  1.00  0.00      PROB H
ATOM    382  CG2 ILE     8       8.603 -10.328  -8.823  1.00  0.50      PROB C
ATOM    383 HG21 ILE     8       8.290 -10.592  -7.793  1.00  0.00      PROB H
ATOM    384 HG22 ILE     8       7.962 -10.898  -9.528  1.00  0.00      PROB H
ATOM    385 HG23 ILE     8       8.383  -9.250  -8.988  1.00  0.00      PROB H
ATOM    386  CG1 ILE     8      10.944  -9.642  -8.268  1.00  0.50      PROB C
ATOM    387 HG11 ILE     8      10.607  -8.604  -8.505  1.00  0.00      PROB H
ATOM    388 HG12 ILE     8      12.008  -9.710  -8.592  1.00  0.00      PROB H
ATOM    389  CD  ILE     8      10.839  -9.879  -6.766  1.00  0.50      PROB C
ATOM    390  HD1 ILE     8      11.474 -10.733  -6.454  1.00  0.00      PROB H
ATOM    391  HD2 ILE     8       9.790 -10.057  -6.459  1.00  0.00      PROB H
ATOM    392  HD3 ILE     8      11.179  -8.959  -6.241  1.00  0.00      PROB H
ATOM    393  C   ILE     8       9.525 -13.091  -9.228  1.00  1.00      PROB C
ATOM    394  O   ILE     8       9.074 -13.013 -10.375  1.00  1.00      PROB O
ATOM    395  N   GLN     9       9.325 -14.137  -8.440  1.00  1.00      PROB N
ATOM    396  HN  GLN     9       9.792 -14.210  -7.561  1.00  0.00      PROB H
ATOM    397  CA  GLN     9       8.479 -15.262  -8.791  1.00  1.00      PROB C
ATOM    398  HA  GLN     9       7.623 -14.904  -9.351  1.00  0.00      PROB H
ATOM    399  CB  GLN     9       9.247 -16.313  -9.600  1.00  0.50      PROB C
ATOM    400  HB1 GLN     9       9.578 -15.863 -10.559  1.00  0.00      PROB H
ATOM    401  HB2 GLN     9       8.535 -17.131  -9.865  1.00  0.00      PROB H
ATOM    402  CG  GLN     9      10.437 -16.898  -8.844  1.00  0.50      PROB C
ATOM    403  HG1 GLN     9      10.170 -17.124  -7.794  1.00  0.00      PROB H
ATOM    404  HG2 GLN     9      11.261 -16.152  -8.808  1.00  0.00      PROB H
ATOM    405  CD  GLN     9      10.990 -18.157  -9.482  1.00  0.50      PROB C
ATOM    406  OE1 GLN     9      11.440 -18.144 -10.632  1.00  0.50      PROB O
ATOM    407  NE2 GLN     9      10.959 -19.254  -8.737  1.00  0.50      PROB N
ATOM    408 HE21 GLN     9      11.286 -20.105  -9.151  1.00  0.00      PROB H
ATOM    409 HE22 GLN     9      10.546 -19.247  -7.832  1.00  0.00      PROB H
ATOM    410  C   GLN     9       7.965 -15.863  -7.496  1.00  1.00      PROB C
ATOM    411  O   GLN     9       8.596 -15.734  -6.443  1.00  1.00      PROB O
ATOM    412  N   ARG    10       6.852 -16.583  -7.599  1.00  1.00      PROB N
ATOM    413  HN  ARG    10       6.376 -16.695  -8.467  1.00  0.00      PROB H
ATOM    414  CA  ARG    10       6.214 -17.155  -6.425  1.00  1.00      PROB C
ATOM    415  HA  ARG    10       5.832 -16.348  -5.817  1.00  0.00      PROB H
ATOM    416  CB  ARG    10       5.071 -18.080  -6.847  1.00  0.50      PROB C
ATOM    417  HB1 ARG    10       5.466 -18.964  -7.399  1.00  0.00      PROB H
ATOM    418  HB2 ARG    10       4.477 -17.484  -7.580  1.00  0.00      PROB H
ATOM    419  CG  ARG    10       4.150 -18.531  -5.716  1.00  0.50      PROB C
ATOM    420  HG1 ARG    10       3.819 -17.636  -5.141  1.00  0.00      PROB H
ATOM    421  HG2 ARG    10       4.683 -19.211  -5.014  1.00  0.00      PROB H
ATOM    422  CD  ARG    10       2.902 -19.238  -6.261  1.00  0.50      PROB C
ATOM    423  HD1 ARG    10       2.195 -19.460  -5.427  1.00  0.00      PROB H
ATOM    424  HD2 ARG    10       3.261 -20.208  -6.685  1.00  0.00      PROB H
ATOM    425  NE  ARG    10       2.191 -18.447  -7.269  1.00  0.50      PROB N
ATOM    426  HE  ARG    10       1.584 -17.720  -6.884  1.00  0.00      PROB H
ATOM    427  CZ  ARG    10       1.572 -18.961  -8.331  1.00  0.50      PROB C
ATOM    428  NH1 ARG    10       1.564 -20.276  -8.533  1.00  0.50      PROB N
ATOM    429 HH11 ARG    10       1.916 -20.850  -7.808  1.00  0.00      PROB H
ATOM    430 HH12 ARG    10       0.959 -20.633  -9.231  1.00  0.00      PROB H
ATOM    431  NH2 ARG    10       0.955 -18.158  -9.193  1.00  0.50      PROB N
ATOM    432 HH21 ARG    10       0.422 -18.532  -9.942  1.00  0.00      PROB H
ATOM    433 HH22 ARG    10       0.801 -17.222  -8.891  1.00  0.00      PROB H
ATOM    434  C   ARG    10       7.229 -17.935  -5.611  1.00  1.00      PROB C
ATOM    435  O   ARG    10       8.010 -18.720  -6.156  1.00  1.00      PROB O
ATOM    436  N   ILE    11       7.266 -17.661  -4.313  1.00  1.00      PROB N
ATOM    437  HN  ILE    11       6.694 -16.956  -3.890  1.00  0.00      PROB H
ATOM    438  CA  ILE    11       8.093 -18.449  -3.411  1.00  1.00      PROB C
ATOM    439  HA  ILE    11       9.032 -18.685  -3.892  1.00  0.00      PROB H
ATOM    440  CB  ILE    11       8.395 -17.697  -2.110  1.00  0.50      PROB C
ATOM    441  HB  ILE    11       7.426 -17.332  -1.690  1.00  0.00      PROB H
ATOM    442  CG2 ILE    11       9.031 -18.638  -1.082  1.00  0.50      PROB C
ATOM    443 HG21 ILE    11       9.924 -19.145  -1.502  1.00  0.00      PROB H
ATOM    444 HG22 ILE    11       8.313 -19.407  -0.720  1.00  0.00      PROB H
ATOM    445 HG23 ILE    11       9.347 -18.045  -0.201  1.00  0.00      PROB H
ATOM    446  CG1 ILE    11       9.289 -16.486  -2.396  1.00  0.50      PROB C
ATOM    447 HG11 ILE    11       8.972 -16.004  -3.351  1.00  0.00      PROB H
ATOM    448 HG12 ILE    11      10.338 -16.830  -2.533  1.00  0.00      PROB H
ATOM    449  CD  ILE    11       9.218 -15.428  -1.313  1.00  0.50      PROB C
ATOM    450  HD1 ILE    11       9.570 -15.831  -0.339  1.00  0.00      PROB H
ATOM    451  HD2 ILE    11       8.175 -15.070  -1.179  1.00  0.00      PROB H
ATOM    452  HD3 ILE    11       9.858 -14.558  -1.574  1.00  0.00      PROB H
ATOM    453  C   ILE    11       7.372 -19.758  -3.136  1.00  1.00      PROB C
ATOM    454  O   ILE    11       6.218 -19.769  -2.687  1.00  1.00      PROB O
ATOM    455  N   THR    12       8.061 -20.869  -3.383  1.00  1.00      PROB N
ATOM    456  HN  THR    12       8.952 -20.851  -3.823  1.00  0.00      PROB H
ATOM    457  CA  THR    12       7.451 -22.209  -3.211  1.00  1.00      PROB C
ATOM    458  HA  THR    12       6.391 -22.162  -3.424  1.00  0.00      PROB H
ATOM    459  CB  THR    12       8.122 -23.191  -4.168  1.00  0.50      PROB C
ATOM    460  HB  THR    12       7.409 -24.027  -4.377  1.00  0.00      PROB H
ATOM    461  OG1 THR    12       9.274 -23.716  -3.508  1.00  0.50      PROB O
ATOM    462  HG1 THR    12       8.947 -24.266  -2.783  1.00  0.00      PROB H
ATOM    463  CG2 THR    12       8.536 -22.537  -5.467  1.00  0.50      PROB C
ATOM    464 HG21 THR    12       9.454 -21.923  -5.351  1.00  0.00      PROB H
ATOM    465 HG22 THR    12       7.723 -21.899  -5.876  1.00  0.00      PROB H
ATOM    466 HG23 THR    12       8.763 -23.318  -6.224  1.00  0.00      PROB H
ATOM    467  C   THR    12       7.638 -22.713  -1.783  1.00  1.00      PROB C
ATOM    468  O   THR    12       6.777 -23.480  -1.328  1.00  1.00      PROB O
ATOM    469  N   ASP    13       8.728 -22.317  -1.125  1.00  1.00      PROB N
ATOM    470  HN  ASP    13       9.390 -21.723  -1.560  1.00  0.00      PROB H
ATOM    471  CA  ASP    13       9.032 -22.801   0.242  1.00  1.00      PROB C
ATOM    472  HA  ASP    13       8.892 -23.876   0.261  1.00  0.00      PROB H
ATOM    473  CB  ASP    13      10.476 -22.486   0.616  1.00  0.50      PROB C
ATOM    474  HB1 ASP    13      10.659 -21.401   0.667  1.00  0.00      PROB H
ATOM    475  HB2 ASP    13      11.123 -22.899  -0.191  1.00  0.00      PROB H
ATOM    476  CG  ASP    13      10.931 -23.123   1.914  1.00  0.50      PROB C
ATOM    477  OD1 ASP    13      10.420 -22.716   2.975  1.00  0.50      PROB O
ATOM    478  OD2 ASP    13      11.804 -24.011   1.852  1.00  0.50      PROB O
ATOM    479  C   ASP    13       8.041 -22.185   1.215  1.00  1.00      PROB C
ATOM    480  O   ASP    13       8.163 -20.997   1.508  1.00  1.00      PROB O
ATOM    481  N   GLU    14       7.083 -22.977   1.690  1.00  1.00      PROB N
ATOM    482  HN  GLU    14       6.984 -23.917   1.379  1.00  0.00      PROB H
ATOM    483  CA  GLU    14       6.030 -22.433   2.584  1.00  1.00      PROB C
ATOM    484  HA  GLU    14       5.410 -21.750   2.020  1.00  0.00      PROB H
ATOM    485  CB  GLU    14       5.161 -23.567   3.130  1.00  0.50      PROB C
ATOM    486  HB1 GLU    14       5.831 -24.425   3.375  1.00  0.00      PROB H
ATOM    487  HB2 GLU    14       4.466 -23.909   2.328  1.00  0.00      PROB H
ATOM    488  CG  GLU    14       4.394 -23.200   4.388  1.00  0.50      PROB C
ATOM    489  HG1 GLU    14       5.055 -22.919   5.232  1.00  0.00      PROB H
ATOM    490  HG2 GLU    14       3.832 -24.103   4.718  1.00  0.00      PROB H
ATOM    491  CD  GLU    14       3.343 -22.119   4.203  1.00  0.50      PROB C
ATOM    492  OE1 GLU    14       3.355 -21.149   4.985  1.00  0.50      PROB O
ATOM    493  OE2 GLU    14       2.519 -22.251   3.280  1.00  0.50      PROB O
ATOM    494  C   GLU    14       6.688 -21.616   3.700  1.00  1.00      PROB C
ATOM    495  O   GLU    14       6.097 -20.610   4.123  1.00  1.00      PROB O
ATOM    496  N   ARG    15       7.876 -22.025   4.136  1.00  1.00      PROB N
ATOM    497  HN  ARG    15       8.404 -22.748   3.683  1.00  0.00      PROB H
ATOM    498  CA  ARG    15       8.535 -21.323   5.262  1.00  1.00      PROB C
ATOM    499  HA  ARG    15       7.791 -21.118   6.019  1.00  0.00      PROB H
ATOM    500  CB  ARG    15       9.656 -22.173   5.862  1.00  0.50      PROB C
ATOM    501  HB1 ARG    15      10.562 -22.127   5.226  1.00  0.00      PROB H
ATOM    502  HB2 ARG    15       9.318 -23.229   5.830  1.00  0.00      PROB H
ATOM    503  CG  ARG    15      10.003 -21.814   7.298  1.00  0.50      PROB C
ATOM    504  HG1 ARG    15       9.239 -22.205   7.999  1.00  0.00      PROB H
ATOM    505  HG2 ARG    15       9.976 -20.704   7.404  1.00  0.00      PROB H
ATOM    506  CD  ARG    15      11.359 -22.353   7.711  1.00  0.50      PROB C
ATOM    507  HD1 ARG    15      11.807 -23.029   6.945  1.00  0.00      PROB H
ATOM    508  HD2 ARG    15      11.221 -22.979   8.627  1.00  0.00      PROB H
ATOM    509  NE  ARG    15      12.279 -21.286   8.074  1.00  0.50      PROB N
ATOM    510  HE  ARG    15      12.696 -21.395   9.000  1.00  0.00      PROB H
ATOM    511  CZ  ARG    15      12.998 -20.583   7.206  1.00  0.50      PROB C
ATOM    512  NH1 ARG    15      12.912 -20.840   5.912  1.00  0.50      PROB N
ATOM    513 HH11 ARG    15      12.363 -21.626   5.655  1.00  0.00      PROB H
ATOM    514 HH12 ARG    15      13.640 -20.527   5.321  1.00  0.00      PROB H
ATOM    515  NH2 ARG    15      13.802 -19.629   7.637  1.00  0.50      PROB N
ATOM    516 HH21 ARG    15      13.767 -19.588   8.641  1.00  0.00      PROB H
ATOM    517 HH22 ARG    15      14.724 -19.762   7.289  1.00  0.00      PROB H
ATOM    518  C   ARG    15       9.076 -19.989   4.754  1.00  1.00      PROB C
ATOM    519  O   ARG    15       8.852 -18.970   5.422  1.00  1.00      PROB O
ATOM    520  N   ASN    16       9.758 -20.009   3.612  1.00  1.00      PROB N
ATOM    521  HN  ASN    16       9.916 -20.897   3.151  1.00  0.00      PROB H
ATOM    522  CA  ASN    16      10.264 -18.741   3.028  1.00  1.00      PROB C
ATOM    523  HA  ASN    16      10.823 -18.245   3.812  1.00  0.00      PROB H
ATOM    524  CB  ASN    16      11.174 -18.987   1.824  1.00  0.50      PROB C
ATOM    525  HB1 ASN    16      10.588 -19.333   0.956  1.00  0.00      PROB H
ATOM    526  HB2 ASN    16      11.871 -19.814   2.097  1.00  0.00      PROB H
ATOM    527  CG  ASN    16      12.035 -17.792   1.488  1.00  0.50      PROB C
ATOM    528  OD1 ASN    16      12.384 -17.010   2.369  1.00  0.50      PROB O
ATOM    529  ND2 ASN    16      12.381 -17.645   0.220  1.00  0.50      PROB N
ATOM    530 HD21 ASN    16      12.947 -16.865  -0.021  1.00  0.00      PROB H
ATOM    531 HD22 ASN    16      12.208 -18.390  -0.418  1.00  0.00      PROB H
ATOM    532  C   ASN    16       9.066 -17.844   2.698  1.00  1.00      PROB C
ATOM    533  O   ASN    16       9.130 -16.648   3.010  1.00  1.00      PROB O
ATOM    534  N   ARG    17       8.006 -18.416   2.117  1.00  1.00      PROB N
ATOM    535  HN  ARG    17       7.996 -19.408   1.921  1.00  0.00      PROB H
ATOM    536  CA  ARG    17       6.797 -17.621   1.793  1.00  1.00      PROB C
ATOM    537  HA  ARG    17       7.074 -16.870   1.066  1.00  0.00      PROB H
ATOM    538  CB  ARG    17       5.691 -18.501   1.215  1.00  0.50      PROB C
ATOM    539  HB1 ARG    17       5.413 -19.248   1.995  1.00  0.00      PROB H
ATOM    540  HB2 ARG    17       6.107 -19.101   0.370  1.00  0.00      PROB H
ATOM    541  CG  ARG    17       4.480 -17.733   0.712  1.00  0.50      PROB C
ATOM    542  HG1 ARG    17       4.657 -17.457  -0.354  1.00  0.00      PROB H
ATOM    543  HG2 ARG    17       4.342 -16.786   1.272  1.00  0.00      PROB H
ATOM    544  CD  ARG    17       3.214 -18.560   0.801  1.00  0.50      PROB C
ATOM    545  HD1 ARG    17       3.353 -19.470   0.169  1.00  0.00      PROB H
ATOM    546  HD2 ARG    17       2.337 -18.017   0.376  1.00  0.00      PROB H
ATOM    547  NE  ARG    17       2.906 -19.016   2.149  1.00  0.50      PROB N
ATOM    548  HE  ARG    17       3.006 -19.993   2.388  1.00  0.00      PROB H
ATOM    549  CZ  ARG    17       2.433 -18.245   3.121  1.00  0.50      PROB C
ATOM    550  NH1 ARG    17       2.220 -16.958   2.907  1.00  0.50      PROB N
ATOM    551 HH11 ARG    17       2.452 -16.613   2.011  1.00  0.00      PROB H
ATOM    552 HH12 ARG    17       1.902 -16.403   3.669  1.00  0.00      PROB H
ATOM    553  NH2 ARG    17       2.179 -18.764   4.308  1.00  0.50      PROB N
ATOM    554 HH21 ARG    17       2.535 -19.712   4.497  1.00  0.00      PROB H
ATOM    555 HH22 ARG    17       1.859 -18.212   5.058  1.00  0.00      PROB H
ATOM    556  C   ARG    17       6.323 -16.901   3.055  1.00  1.00      PROB C
ATOM    557  O   ARG    17       5.973 -15.727   2.960  1.00  1.00      PROB O
ATOM    558  N   GLN    18       6.338 -17.585   4.195  1.00  1.00      PROB N
ATOM    559  HN  GLN    18       6.563 -18.565   4.218  1.00  0.00      PROB H
ATOM    560  CA  GLN    18       5.844 -16.967   5.422  1.00  1.00      PROB C
ATOM    561  HA  GLN    18       4.906 -16.468   5.217  1.00  0.00      PROB H
ATOM    562  CB  GLN    18       5.588 -18.084   6.445  1.00  0.50      PROB C
ATOM    563  HB1 GLN    18       6.510 -18.713   6.500  1.00  0.00      PROB H
ATOM    564  HB2 GLN    18       4.805 -18.754   6.010  1.00  0.00      PROB H
ATOM    565  CG  GLN    18       5.200 -17.728   7.867  1.00  0.50      PROB C
ATOM    566  HG1 GLN    18       6.054 -17.229   8.378  1.00  0.00      PROB H
ATOM    567  HG2 GLN    18       4.973 -18.655   8.442  1.00  0.00      PROB H
ATOM    568  CD  GLN    18       4.011 -16.794   7.979  1.00  0.50      PROB C
ATOM    569  OE1 GLN    18       4.162 -15.659   8.432  1.00  0.50      PROB O
ATOM    570  NE2 GLN    18       2.822 -17.260   7.567  1.00  0.50      PROB N
ATOM    571 HE21 GLN    18       2.052 -16.631   7.614  1.00  0.00      PROB H
ATOM    572 HE22 GLN    18       2.672 -18.250   7.626  1.00  0.00      PROB H
ATOM    573  C   GLN    18       6.803 -15.903   5.963  1.00  1.00      PROB C
ATOM    574  O   GLN    18       6.361 -14.852   6.439  1.00  1.00      PROB O
ATOM    575  N   VAL    19       8.112 -16.173   5.936  1.00  1.00      PROB N
ATOM    576  HN  VAL    19       8.433 -17.069   5.614  1.00  0.00      PROB H
ATOM    577  CA  VAL    19       9.104 -15.242   6.487  1.00  1.00      PROB C
ATOM    578  HA  VAL    19       8.800 -14.968   7.488  1.00  0.00      PROB H
ATOM    579  CB  VAL    19      10.476 -15.933   6.575  1.00  0.50      PROB C
ATOM    580  HB  VAL    19      10.756 -16.299   5.556  1.00  0.00      PROB H
ATOM    581  CG1 VAL    19      11.537 -14.954   7.060  1.00  0.50      PROB C
ATOM    582 HG11 VAL    19      11.213 -14.457   7.999  1.00  0.00      PROB H
ATOM    583 HG12 VAL    19      11.753 -14.171   6.304  1.00  0.00      PROB H
ATOM    584 HG13 VAL    19      12.485 -15.494   7.272  1.00  0.00      PROB H
ATOM    585  CG2 VAL    19      10.398 -17.151   7.495  1.00  0.50      PROB C
ATOM    586 HG21 VAL    19       9.552 -17.824   7.275  1.00  0.00      PROB H
ATOM    587 HG22 VAL    19      10.276 -16.820   8.550  1.00  0.00      PROB H
ATOM    588 HG23 VAL    19      11.334 -17.746   7.435  1.00  0.00      PROB H
ATOM    589  C   VAL    19       9.178 -13.946   5.676  1.00  1.00      PROB C
ATOM    590  O   VAL    19       9.279 -12.841   6.234  1.00  1.00      PROB O
ATOM    591  N   THR    20       9.230 -14.077   4.347  1.00  1.00      PROB N
ATOM    592  HN  THR    20       9.187 -14.999   3.952  1.00  0.00      PROB H
ATOM    593  CA  THR    20       9.302 -12.929   3.447  1.00  1.00      PROB C
ATOM    594  HA  THR    20      10.138 -12.314   3.748  1.00  0.00      PROB H
ATOM    595  CB  THR    20       9.539 -13.432   2.022  1.00  0.50      PROB C
ATOM    596  HB  THR    20       8.611 -13.906   1.618  1.00  0.00      PROB H
ATOM    597  OG1 THR    20      10.541 -14.458   2.040  1.00  0.50      PROB O
ATOM    598  HG1 THR    20      10.125 -15.282   2.353  1.00  0.00      PROB H
ATOM    599  CG2 THR    20       9.970 -12.309   1.098  1.00  0.50      PROB C
ATOM    600 HG21 THR    20      10.826 -11.749   1.525  1.00  0.00      PROB H
ATOM    601 HG22 THR    20       9.106 -11.638   0.953  1.00  0.00      PROB H
ATOM    602 HG23 THR    20      10.265 -12.720   0.108  1.00  0.00      PROB H
ATOM    603  C   THR    20       8.040 -12.072   3.525  1.00  1.00      PROB C
ATOM    604  O   THR    20       8.117 -10.839   3.576  1.00  1.00      PROB O
ATOM    605  N   PHE    21       6.865 -12.711   3.527  1.00  1.00      PROB N
ATOM    606  HN  PHE    21       6.800 -13.709   3.468  1.00  0.00      PROB H
ATOM    607  CA  PHE    21       5.607 -11.981   3.655  1.00  1.00      PROB C
ATOM    608  HA  PHE    21       5.519 -11.296   2.824  1.00  0.00      PROB H
ATOM    609  CB  PHE    21       4.419 -12.947   3.650  1.00  0.50      PROB C
ATOM    610  HB1 PHE    21       4.627 -13.786   4.354  1.00  0.00      PROB H
ATOM    611  HB2 PHE    21       4.275 -13.401   2.650  1.00  0.00      PROB H
ATOM    612  CG  PHE    21       3.120 -12.313   4.079  1.00  0.50      PROB C
ATOM    613  CD1 PHE    21       2.756 -12.263   5.424  1.00  0.50      PROB C
ATOM    614  HD1 PHE    21       3.399 -12.696   6.179  1.00  0.00      PROB H
ATOM    615  CE1 PHE    21       1.556 -11.664   5.814  1.00  0.50      PROB C
ATOM    616  HE1 PHE    21       1.268 -11.649   6.857  1.00  0.00      PROB H
ATOM    617  CZ  PHE    21       0.721 -11.108   4.851  1.00  0.50      PROB C
ATOM    618  HZ  PHE    21      -0.209 -10.642   5.145  1.00  0.00      PROB H
ATOM    619  CD2 PHE    21       2.267 -11.743   3.138  1.00  0.50      PROB C
ATOM    620  HD2 PHE    21       2.538 -11.770   2.091  1.00  0.00      PROB H
ATOM    621  CE2 PHE    21       1.077 -11.153   3.517  1.00  0.50      PROB C
ATOM    622  HE2 PHE    21       0.423 -10.727   2.767  1.00  0.00      PROB H
ATOM    623  C   PHE    21       5.588 -11.135   4.924  1.00  1.00      PROB C
ATOM    624  O   PHE    21       5.161  -9.976   4.903  1.00  1.00      PROB O
ATOM    625  N   THR    22       5.985 -11.720   6.055  1.00  1.00      PROB N
ATOM    626  HN  THR    22       6.258 -12.680   6.078  1.00  0.00      PROB H
ATOM    627  CA  THR    22       5.912 -10.992   7.315  1.00  1.00      PROB C
ATOM    628  HA  THR    22       4.900 -10.640   7.453  1.00  0.00      PROB H
ATOM    629  CB  THR    22       6.271 -11.922   8.473  1.00  0.50      PROB C
ATOM    630  HB  THR    22       7.365 -12.143   8.470  1.00  0.00      PROB H
ATOM    631  OG1 THR    22       5.598 -13.176   8.313  1.00  0.50      PROB O
ATOM    632  HG1 THR    22       6.040 -13.751   7.663  1.00  0.00      PROB H
ATOM    633  CG2 THR    22       5.903 -11.273   9.823  1.00  0.50      PROB C
ATOM    634 HG21 THR    22       4.814 -11.070   9.868  1.00  0.00      PROB H
ATOM    635 HG22 THR    22       6.453 -10.323   9.984  1.00  0.00      PROB H
ATOM    636 HG23 THR    22       6.161 -11.966  10.652  1.00  0.00      PROB H
ATOM    637  C   THR    22       6.842  -9.781   7.313  1.00  1.00      PROB C
ATOM    638  O   THR    22       6.447  -8.678   7.710  1.00  1.00      PROB O
ATOM    639  N   LYS    23       8.091  -9.978   6.882  1.00  1.00      PROB N
ATOM    640  HN  LYS    23       8.409 -10.887   6.604  1.00  0.00      PROB H
ATOM    641  CA  LYS    23       9.075  -8.901   6.912  1.00  1.00      PROB C
ATOM    642  HA  LYS    23       9.068  -8.444   7.893  1.00  0.00      PROB H
ATOM    643  CB  LYS    23      10.469  -9.461   6.623  1.00  0.50      PROB C
ATOM    644  HB1 LYS    23      11.132  -8.600   6.359  1.00  0.00      PROB H
ATOM    645  HB2 LYS    23      10.435 -10.135   5.737  1.00  0.00      PROB H
ATOM    646  CG  LYS    23      11.138 -10.154   7.797  1.00  0.50      PROB C
ATOM    647  HG1 LYS    23      10.771 -11.202   7.897  1.00  0.00      PROB H
ATOM    648  HG2 LYS    23      10.865  -9.619   8.738  1.00  0.00      PROB H
ATOM    649  CD  LYS    23      12.659 -10.098   7.658  1.00  0.50      PROB C
ATOM    650  HD1 LYS    23      13.078 -10.598   8.564  1.00  0.00      PROB H
ATOM    651  HD2 LYS    23      13.002  -9.042   7.670  1.00  0.00      PROB H
ATOM    652  CE  LYS    23      13.130 -10.808   6.388  1.00  0.50      PROB C
ATOM    653  HE1 LYS    23      12.996 -10.166   5.500  1.00  0.00      PROB H
ATOM    654  HE2 LYS    23      12.524 -11.733   6.240  1.00  0.00      PROB H
ATOM    655  NZ  LYS    23      14.540 -11.233   6.480  1.00  0.50      PROB N
ATOM    656  HZ1 LYS    23      14.689 -11.862   7.295  1.00  0.00      PROB H
ATOM    657  HZ2 LYS    23      15.180 -10.412   6.582  1.00  0.00      PROB H
ATOM    658  HZ3 LYS    23      14.814 -11.744   5.616  1.00  0.00      PROB H
ATOM    659  C   LYS    23       8.722  -7.802   5.918  1.00  1.00      PROB C
ATOM    660  O   LYS    23       8.680  -6.619   6.274  1.00  1.00      PROB O
ATOM    661  N   ARG    24       8.450  -8.181   4.663  1.00  1.00      PROB N
ATOM    662  HN  ARG    24       8.435  -9.151   4.400  1.00  0.00      PROB H
ATOM    663  CA  ARG    24       8.163  -7.190   3.632  1.00  1.00      PROB C
ATOM    664  HA  ARG    24       8.928  -6.427   3.654  1.00  0.00      PROB H
ATOM    665  CB  ARG    24       8.135  -7.835   2.250  1.00  0.50      PROB C
ATOM    666  HB1 ARG    24       7.633  -7.141   1.529  1.00  0.00      PROB H
ATOM    667  HB2 ARG    24       7.501  -8.752   2.302  1.00  0.00      PROB H
ATOM    668  CG  ARG    24       9.482  -8.170   1.669  1.00  0.50      PROB C
ATOM    669  HG1 ARG    24      10.024  -8.875   2.341  1.00  0.00      PROB H
ATOM    670  HG2 ARG    24      10.094  -7.243   1.589  1.00  0.00      PROB H
ATOM    671  CD  ARG    24       9.311  -8.811   0.303  1.00  0.50      PROB C
ATOM    672  HD1 ARG    24       8.591  -8.224  -0.317  1.00  0.00      PROB H
ATOM    673  HD2 ARG    24       8.827  -9.800   0.409  1.00  0.00      PROB H
ATOM    674  NE  ARG    24      10.580  -8.972  -0.399  1.00  0.50      PROB N
ATOM    675  HE  ARG    24      11.156  -9.755  -0.181  1.00  0.00      PROB H
ATOM    676  CZ  ARG    24      11.109  -8.054  -1.197  1.00  0.50      PROB C
ATOM    677  NH1 ARG    24      10.478  -6.894  -1.383  1.00  0.50      PROB N
ATOM    678 HH11 ARG    24       9.534  -6.891  -1.093  1.00  0.00      PROB H
ATOM    679 HH12 ARG    24      10.656  -6.491  -2.292  1.00  0.00      PROB H
ATOM    680  NH2 ARG    24      12.268  -8.289  -1.803  1.00  0.50      PROB N
ATOM    681 HH21 ARG    24      12.603  -7.672  -2.514  1.00  0.00      PROB H
ATOM    682 HH22 ARG    24      12.785  -9.114  -1.623  1.00  0.00      PROB H
ATOM    683  C   ARG    24       6.838  -6.485   3.876  1.00  1.00      PROB C
ATOM    684  O   ARG    24       6.696  -5.320   3.496  1.00  1.00      PROB O
ATOM    685  N   LYS    25       5.860  -7.151   4.506  1.00  1.00      PROB N
ATOM    686  HN  LYS    25       5.922  -8.119   4.764  1.00  0.00      PROB H
ATOM    687  CA  LYS    25       4.629  -6.444   4.847  1.00  1.00      PROB C
ATOM    688  HA  LYS    25       4.184  -6.066   3.936  1.00  0.00      PROB H
ATOM    689  CB  LYS    25       3.620  -7.369   5.538  1.00  0.50      PROB C
ATOM    690  HB1 LYS    25       4.147  -7.925   6.347  1.00  0.00      PROB H
ATOM    691  HB2 LYS    25       3.276  -8.123   4.792  1.00  0.00      PROB H
ATOM    692  CG  LYS    25       2.414  -6.634   6.118  1.00  0.50      PROB C
ATOM    693  HG1 LYS    25       2.018  -5.957   5.322  1.00  0.00      PROB H
ATOM    694  HG2 LYS    25       2.720  -5.987   6.971  1.00  0.00      PROB H
ATOM    695  CD  LYS    25       1.262  -7.538   6.559  1.00  0.50      PROB C
ATOM    696  HD1 LYS    25       0.939  -8.146   5.681  1.00  0.00      PROB H
ATOM    697  HD2 LYS    25       0.385  -6.924   6.866  1.00  0.00      PROB H
ATOM    698  CE  LYS    25       1.649  -8.490   7.681  1.00  0.50      PROB C
ATOM    699  HE1 LYS    25       2.564  -9.065   7.427  1.00  0.00      PROB H
ATOM    700  HE2 LYS    25       0.823  -9.223   7.837  1.00  0.00      PROB H
ATOM    701  NZ  LYS    25       1.878  -7.822   9.004  1.00  0.50      PROB N
ATOM    702  HZ1 LYS    25       0.978  -7.475   9.433  1.00  0.00      PROB H
ATOM    703  HZ2 LYS    25       2.546  -7.034   8.933  1.00  0.00      PROB H
ATOM    704  HZ3 LYS    25       2.274  -8.493   9.691  1.00  0.00      PROB H
ATOM    705  C   LYS    25       4.934  -5.231   5.718  1.00  1.00      PROB C
ATOM    706  O   LYS    25       4.408  -4.141   5.478  1.00  1.00      PROB O
ATOM    707  N   PHE    26       5.808  -5.386   6.713  1.00  1.00      PROB N
ATOM    708  HN  PHE    26       6.229  -6.267   6.929  1.00  0.00      PROB H
ATOM    709  CA  PHE    26       6.163  -4.217   7.509  1.00  1.00      PROB C
ATOM    710  HA  PHE    26       5.249  -3.753   7.859  1.00  0.00      PROB H
ATOM    711  CB  PHE    26       7.017  -4.597   8.722  1.00  0.50      PROB C
ATOM    712  HB1 PHE    26       7.978  -5.060   8.407  1.00  0.00      PROB H
ATOM    713  HB2 PHE    26       6.467  -5.362   9.318  1.00  0.00      PROB H
ATOM    714  CG  PHE    26       7.296  -3.432   9.644  1.00  0.50      PROB C
ATOM    715  CD1 PHE    26       6.304  -2.938  10.489  1.00  0.50      PROB C
ATOM    716  HD1 PHE    26       5.324  -3.394  10.492  1.00  0.00      PROB H
ATOM    717  CE1 PHE    26       6.565  -1.852  11.334  1.00  0.50      PROB C
ATOM    718  HE1 PHE    26       5.786  -1.471  11.981  1.00  0.00      PROB H
ATOM    719  CZ  PHE    26       7.833  -1.257  11.331  1.00  0.50      PROB C
ATOM    720  HZ  PHE    26       8.016  -0.403  11.969  1.00  0.00      PROB H
ATOM    721  CD2 PHE    26       8.550  -2.821   9.661  1.00  0.50      PROB C
ATOM    722  HD2 PHE    26       9.318  -3.192   8.995  1.00  0.00      PROB H
ATOM    723  CE2 PHE    26       8.824  -1.751  10.504  1.00  0.50      PROB C
ATOM    724  HE2 PHE    26       9.791  -1.267  10.469  1.00  0.00      PROB H
ATOM    725  C   PHE    26       6.881  -3.189   6.646  1.00  1.00      PROB C
ATOM    726  O   PHE    26       6.595  -1.987   6.742  1.00  1.00      PROB O
ATOM    727  N   GLY    27       7.824  -3.647   5.808  1.00  1.00      PROB N
ATOM    728  HN  GLY    27       8.035  -4.627   5.804  1.00  0.00      PROB H
ATOM    729  CA  GLY    27       8.498  -2.749   4.873  1.00  1.00      PROB C
ATOM    730  HA1 GLY    27       9.042  -3.359   4.170  1.00  0.00      PROB H
ATOM    731  HA2 GLY    27       9.129  -2.079   5.442  1.00  0.00      PROB H
ATOM    732  C   GLY    27       7.538  -1.888   4.071  1.00  1.00      PROB C
ATOM    733  O   GLY    27       7.742  -0.684   3.905  1.00  1.00      PROB O
ATOM    734  N   LEU    28       6.487  -2.510   3.549  1.00  1.00      PROB N
ATOM    735  HN  LEU    28       6.355  -3.496   3.687  1.00  0.00      PROB H
ATOM    736  CA  LEU    28       5.492  -1.809   2.764  1.00  1.00      PROB C
ATOM    737  HA  LEU    28       5.996  -1.274   1.973  1.00  0.00      PROB H
ATOM    738  CB  LEU    28       4.510  -2.824   2.195  1.00  0.50      PROB C
ATOM    739  HB1 LEU    28       3.945  -3.293   3.035  1.00  0.00      PROB H
ATOM    740  HB2 LEU    28       5.128  -3.646   1.756  1.00  0.00      PROB H
ATOM    741  CG  LEU    28       3.526  -2.422   1.124  1.00  0.50      PROB C
ATOM    742  HG  LEU    28       2.871  -1.599   1.501  1.00  0.00      PROB H
ATOM    743  CD1 LEU    28       4.284  -1.944  -0.108  1.00  0.50      PROB C
ATOM    744 HD11 LEU    28       4.900  -2.760  -0.537  1.00  0.00      PROB H
ATOM    745 HD12 LEU    28       4.942  -1.083   0.131  1.00  0.00      PROB H
ATOM    746 HD13 LEU    28       3.573  -1.591  -0.883  1.00  0.00      PROB H
ATOM    747  CD2 LEU    28       2.686  -3.633   0.804  1.00  0.50      PROB C
ATOM    748 HD21 LEU    28       2.179  -4.025   1.710  1.00  0.00      PROB H
ATOM    749 HD22 LEU    28       3.315  -4.443   0.377  1.00  0.00      PROB H
ATOM    750 HD23 LEU    28       1.905  -3.376   0.054  1.00  0.00      PROB H
ATOM    751  C   LEU    28       4.775  -0.785   3.625  1.00  1.00      PROB C
ATOM    752  O   LEU    28       4.642   0.385   3.241  1.00  1.00      PROB O
ATOM    753  N   MET    29       4.360  -1.201   4.825  1.00  1.00      PROB N
ATOM    754  HN  MET    29       4.474  -2.151   5.121  1.00  0.00      PROB H
ATOM    755  CA  MET    29       3.720  -0.278   5.750  1.00  1.00      PROB C
ATOM    756  HA  MET    29       2.867   0.180   5.266  1.00  0.00      PROB H
ATOM    757  CB  MET    29       3.258  -1.031   6.992  1.00  0.50      PROB C
ATOM    758  HB1 MET    29       3.107  -0.298   7.821  1.00  0.00      PROB H
ATOM    759  HB2 MET    29       4.032  -1.758   7.322  1.00  0.00      PROB H
ATOM    760  CG  MET    29       1.913  -1.706   6.796  1.00  0.50      PROB C
ATOM    761  HG1 MET    29       2.011  -2.416   5.943  1.00  0.00      PROB H
ATOM    762  HG2 MET    29       1.159  -0.946   6.493  1.00  0.00      PROB H
ATOM    763  SD  MET    29       1.327  -2.599   8.239  1.00  0.50      PROB S
ATOM    764  CE  MET    29       0.426  -3.927   7.445  1.00  0.50      PROB C
ATOM    765  HE1 MET    29       1.035  -4.411   6.658  1.00  0.00      PROB H
ATOM    766  HE2 MET    29      -0.498  -3.538   6.963  1.00  0.00      PROB H
ATOM    767  HE3 MET    29       0.114  -4.696   8.186  1.00  0.00      PROB H
ATOM    768  C   MET    29       4.654   0.853   6.141  1.00  1.00      PROB C
ATOM    769  O   MET    29       4.214   1.995   6.303  1.00  1.00      PROB O
ATOM    770  N   LYS    30       5.949   0.559   6.322  1.00  1.00      PROB N
ATOM    771  HN  LYS    30       6.278  -0.390   6.285  1.00  0.00      PROB H
ATOM    772  CA  LYS    30       6.849   1.622   6.758  1.00  1.00      PROB C
ATOM    773  HA  LYS    30       6.423   2.110   7.623  1.00  0.00      PROB H
ATOM    774  CB  LYS    30       8.216   1.044   7.142  1.00  0.50      PROB C
ATOM    775  HB1 LYS    30       8.624   0.474   6.276  1.00  0.00      PROB H
ATOM    776  HB2 LYS    30       8.062   0.317   7.972  1.00  0.00      PROB H
ATOM    777  CG  LYS    30       9.226   2.104   7.568  1.00  0.50      PROB C
ATOM    778  HG1 LYS    30       8.822   2.626   8.467  1.00  0.00      PROB H
ATOM    779  HG2 LYS    30       9.356   2.881   6.778  1.00  0.00      PROB H
ATOM    780  CD  LYS    30      10.625   1.537   7.892  1.00  0.50      PROB C
ATOM    781  HD1 LYS    30      11.069   1.194   6.929  1.00  0.00      PROB H
ATOM    782  HD2 LYS    30      10.530   0.659   8.567  1.00  0.00      PROB H
ATOM    783  CE  LYS    30      11.486   2.602   8.551  1.00  0.50      PROB C
ATOM    784  HE1 LYS    30      11.298   2.653   9.642  1.00  0.00      PROB H
ATOM    785  HE2 LYS    30      11.235   3.597   8.125  1.00  0.00      PROB H
ATOM    786  NZ  LYS    30      12.937   2.404   8.333  1.00  0.50      PROB N
ATOM    787  HZ1 LYS    30      13.138   2.389   7.316  1.00  0.00      PROB H
ATOM    788  HZ2 LYS    30      13.229   1.505   8.775  1.00  0.00      PROB H
ATOM    789  HZ3 LYS    30      13.468   3.204   8.745  1.00  0.00      PROB H
ATOM    790  C   LYS    30       6.980   2.681   5.672  1.00  1.00      PROB C
ATOM    791  O   LYS    30       6.784   3.878   5.925  1.00  1.00      PROB O
ATOM    792  N   LYS    31       7.225   2.247   4.431  1.00  1.00      PROB N
ATOM    793  HN  LYS    31       7.327   1.270   4.232  1.00  0.00      PROB H
ATOM    794  CA  LYS    31       7.284   3.204   3.340  1.00  1.00      PROB C
ATOM    795  HA  LYS    31       7.970   3.993   3.621  1.00  0.00      PROB H
ATOM    796  CB  LYS    31       7.789   2.521   2.068  1.00  0.50      PROB C
ATOM    797  HB1 LYS    31       7.537   3.149   1.182  1.00  0.00      PROB H
ATOM    798  HB2 LYS    31       7.307   1.529   1.935  1.00  0.00      PROB H
ATOM    799  CG  LYS    31       9.333   2.402   2.133  1.00  0.50      PROB C
ATOM    800  HG1 LYS    31       9.599   1.673   2.932  1.00  0.00      PROB H
ATOM    801  HG2 LYS    31       9.641   3.407   2.501  1.00  0.00      PROB H
ATOM    802  CD  LYS    31      10.034   2.050   0.834  1.00  0.50      PROB C
ATOM    803  HD1 LYS    31       9.618   2.700   0.027  1.00  0.00      PROB H
ATOM    804  HD2 LYS    31       9.841   0.999   0.547  1.00  0.00      PROB H
ATOM    805  CE  LYS    31      11.546   2.326   0.918  1.00  0.50      PROB C
ATOM    806  HE1 LYS    31      11.986   2.384  -0.098  1.00  0.00      PROB H
ATOM    807  HE2 LYS    31      12.039   1.508   1.485  1.00  0.00      PROB H
ATOM    808  NZ  LYS    31      11.878   3.610   1.627  1.00  0.50      PROB N
ATOM    809  HZ1 LYS    31      11.414   3.742   2.545  1.00  0.00      PROB H
ATOM    810  HZ2 LYS    31      11.650   4.409   0.987  1.00  0.00      PROB H
ATOM    811  HZ3 LYS    31      12.905   3.685   1.778  1.00  0.00      PROB H
ATOM    812  C   LYS    31       5.943   3.906   3.146  1.00  1.00      PROB C
ATOM    813  O   LYS    31       5.919   5.070   2.760  1.00  1.00      PROB O
ATOM    814  N   ALA    32       4.828   3.234   3.433  1.00  1.00      PROB N
ATOM    815  HN  ALA    32       4.830   2.263   3.680  1.00  0.00      PROB H
ATOM    816  CA  ALA    32       3.538   3.911   3.364  1.00  1.00      PROB C
ATOM    817  HA  ALA    32       3.459   4.420   2.413  1.00  0.00      PROB H
ATOM    818  CB  ALA    32       2.392   2.909   3.491  1.00  0.50      PROB C
ATOM    819  HB1 ALA    32       2.371   2.443   4.499  1.00  0.00      PROB H
ATOM    820  HB2 ALA    32       2.493   2.095   2.746  1.00  0.00      PROB H
ATOM    821  HB3 ALA    32       1.416   3.412   3.319  1.00  0.00      PROB H
ATOM    822  C   ALA    32       3.437   4.968   4.457  1.00  1.00      PROB C
ATOM    823  O   ALA    32       3.112   6.127   4.180  1.00  1.00      PROB O
ATOM    824  N   TYR    33       3.793   4.599   5.689  1.00  1.00      PROB N
ATOM    825  HN  TYR    33       4.008   3.641   5.905  1.00  0.00      PROB H
ATOM    826  CA  TYR    33       3.955   5.580   6.752  1.00  1.00      PROB C
ATOM    827  HA  TYR    33       2.975   5.949   7.014  1.00  0.00      PROB H
ATOM    828  CB  TYR    33       4.568   4.889   7.976  1.00  0.50      PROB C
ATOM    829  HB1 TYR    33       5.271   4.089   7.687  1.00  0.00      PROB H
ATOM    830  HB2 TYR    33       3.754   4.401   8.559  1.00  0.00      PROB H
ATOM    831  CG  TYR    33       5.266   5.857   8.882  1.00  0.50      PROB C
ATOM    832  CD1 TYR    33       4.580   6.844   9.573  1.00  0.50      PROB C
ATOM    833  HD1 TYR    33       3.517   6.938   9.447  1.00  0.00      PROB H
ATOM    834  CE1 TYR    33       5.262   7.756  10.373  1.00  0.50      PROB C
ATOM    835  HE1 TYR    33       4.716   8.537  10.881  1.00  0.00      PROB H
ATOM    836  CZ  TYR    33       6.633   7.638  10.511  1.00  0.50      PROB C
ATOM    837  OH  TYR    33       7.329   8.513  11.312  1.00  0.50      PROB O
ATOM    838  HH  TYR    33       6.718   9.168  11.659  1.00  0.00      PROB H
ATOM    839  CD2 TYR    33       6.648   5.770   9.042  1.00  0.50      PROB C
ATOM    840  HD2 TYR    33       7.195   5.003   8.509  1.00  0.00      PROB H
ATOM    841  CE2 TYR    33       7.324   6.641   9.850  1.00  0.50      PROB C
ATOM    842  HE2 TYR    33       8.398   6.568   9.966  1.00  0.00      PROB H
ATOM    843  C   TYR    33       4.747   6.812   6.298  1.00  1.00      PROB C
ATOM    844  O   TYR    33       4.217   7.929   6.293  1.00  1.00      PROB O
ATOM    845  N   GLU    34       5.974   6.607   5.816  1.00  1.00      PROB N
ATOM    846  HN  GLU    34       6.355   5.678   5.802  1.00  0.00      PROB H
ATOM    847  CA  GLU    34       6.854   7.717   5.431  1.00  1.00      PROB C
ATOM    848  HA  GLU    34       7.006   8.339   6.304  1.00  0.00      PROB H
ATOM    849  CB  GLU    34       8.201   7.158   4.970  1.00  0.50      PROB C
ATOM    850  HB1 GLU    34       8.888   7.998   4.715  1.00  0.00      PROB H
ATOM    851  HB2 GLU    34       8.049   6.536   4.059  1.00  0.00      PROB H
ATOM    852  CG  GLU    34       8.851   6.284   6.053  1.00  0.50      PROB C
ATOM    853  HG1 GLU    34       8.271   5.432   6.404  1.00  0.00      PROB H
ATOM    854  HG2 GLU    34       8.998   6.937   6.946  1.00  0.00      PROB H
ATOM    855  CD  GLU    34      10.234   5.791   5.673  1.00  0.50      PROB C
ATOM    856  OE1 GLU    34      10.556   5.756   4.457  1.00  0.50      PROB O
ATOM    857  OE2 GLU    34      10.992   5.419   6.598  1.00  0.50      PROB O
ATOM    858  C   GLU    34       6.242   8.599   4.350  1.00  1.00      PROB C
ATOM    859  O   GLU    34       6.395   9.822   4.374  1.00  1.00      PROB O
ATOM    860  N   LEU    35       5.590   7.999   3.366  1.00  1.00      PROB N
ATOM    861  HN  LEU    35       5.461   7.004   3.346  1.00  0.00      PROB H
ATOM    862  CA  LEU    35       4.995   8.819   2.320  1.00  1.00      PROB C
ATOM    863  HA  LEU    35       5.752   9.497   1.954  1.00  0.00      PROB H
ATOM    864  CB  LEU    35       4.512   7.933   1.171  1.00  0.50      PROB C
ATOM    865  HB1 LEU    35       3.761   7.216   1.581  1.00  0.00      PROB H
ATOM    866  HB2 LEU    35       5.366   7.317   0.810  1.00  0.00      PROB H
ATOM    867  CG  LEU    35       3.883   8.653  -0.016  1.00  0.50      PROB C
ATOM    868  HG  LEU    35       3.079   9.345   0.340  1.00  0.00      PROB H
ATOM    869  CD1 LEU    35       4.971   9.473  -0.695  1.00  0.50      PROB C
ATOM    870 HD11 LEU    35       5.769   8.811  -1.067  1.00  0.00      PROB H
ATOM    871 HD12 LEU    35       5.405  10.226  -0.008  1.00  0.00      PROB H
ATOM    872 HD13 LEU    35       4.541  10.014  -1.567  1.00  0.00      PROB H
ATOM    873  CD2 LEU    35       3.239   7.693  -0.996  1.00  0.50      PROB C
ATOM    874 HD21 LEU    35       2.434   7.105  -0.505  1.00  0.00      PROB H
ATOM    875 HD22 LEU    35       3.991   6.981  -1.401  1.00  0.00      PROB H
ATOM    876 HD23 LEU    35       2.790   8.247  -1.850  1.00  0.00      PROB H
ATOM    877  C   LEU    35       3.862   9.684   2.871  1.00  1.00      PROB C
ATOM    878  O   LEU    35       3.767  10.879   2.542  1.00  1.00      PROB O
ATOM    879  N   SER    36       3.013   9.112   3.738  1.00  1.00      PROB N
ATOM    880  HN  SER    36       3.125   8.156   4.026  1.00  0.00      PROB H
ATOM    881  CA  SER    36       1.866   9.876   4.248  1.00  1.00      PROB C
ATOM    882  HA  SER    36       1.282  10.238   3.451  1.00  0.00      PROB H
ATOM    883  CB  SER    36       0.971   9.002   5.128  1.00  0.50      PROB C
ATOM    884  HB1 SER    36       0.803   8.014   4.641  1.00  0.00      PROB H
ATOM    885  HB2 SER    36      -0.018   9.475   5.269  1.00  0.00      PROB H
ATOM    886  OG  SER    36       1.495   8.817   6.417  1.00  0.50      PROB O
ATOM    887  HG1 SER    36       2.362   8.381   6.317  1.00  0.00      PROB H
ATOM    888  C   SER    36       2.323  11.126   5.006  1.00  1.00      PROB C
ATOM    889  O   SER    36       1.723  12.196   4.863  1.00  1.00      PROB O
ATOM    890  N   VAL    37       3.440  11.032   5.742  1.00  1.00      PROB N
ATOM    891  HN  VAL    37       3.892  10.151   5.867  1.00  0.00      PROB H
ATOM    892  CA  VAL    37       3.961  12.181   6.479  1.00  1.00      PROB C
ATOM    893  HA  VAL    37       3.139  12.746   6.900  1.00  0.00      PROB H
ATOM    894  CB  VAL    37       4.873  11.712   7.635  1.00  0.50      PROB C
ATOM    895  HB  VAL    37       5.643  11.020   7.211  1.00  0.00      PROB H
ATOM    896  CG1 VAL    37       5.618  12.902   8.249  1.00  0.50      PROB C
ATOM    897 HG11 VAL    37       4.902  13.695   8.559  1.00  0.00      PROB H
ATOM    898 HG12 VAL    37       6.364  13.337   7.554  1.00  0.00      PROB H
ATOM    899 HG13 VAL    37       6.167  12.579   9.160  1.00  0.00      PROB H
ATOM    900  CG2 VAL    37       4.100  10.926   8.690  1.00  0.50      PROB C
ATOM    901 HG21 VAL    37       3.628  10.018   8.256  1.00  0.00      PROB H
ATOM    902 HG22 VAL    37       3.305  11.564   9.131  1.00  0.00      PROB H
ATOM    903 HG23 VAL    37       4.784  10.607   9.505  1.00  0.00      PROB H
ATOM    904  C   VAL    37       4.726  13.127   5.549  1.00  1.00      PROB C
ATOM    905  O   VAL    37       4.553  14.350   5.601  1.00  1.00      PROB O
ATOM    906  N   LEU    38       5.597  12.583   4.693  1.00  1.00      PROB N
ATOM    907  HN  LEU    38       5.757  11.593   4.659  1.00  0.00      PROB H
ATOM    908  CA  LEU    38       6.428  13.438   3.847  1.00  1.00      PROB C
ATOM    909  HA  LEU    38       7.001  14.097   4.485  1.00  0.00      PROB H
ATOM    910  CB  LEU    38       7.354  12.592   2.969  1.00  0.50      PROB C
ATOM    911  HB1 LEU    38       7.749  13.181   2.111  1.00  0.00      PROB H
ATOM    912  HB2 LEU    38       6.751  11.754   2.549  1.00  0.00      PROB H
ATOM    913  CG  LEU    38       8.567  12.000   3.689  1.00  0.50      PROB C
ATOM    914  HG  LEU    38       8.230  11.627   4.689  1.00  0.00      PROB H
ATOM    915  CD1 LEU    38       9.165  10.804   2.926  1.00  0.50      PROB C
ATOM    916 HD11 LEU    38       9.516  11.130   1.925  1.00  0.00      PROB H
ATOM    917 HD12 LEU    38       8.408  10.003   2.800  1.00  0.00      PROB H
ATOM    918 HD13 LEU    38      10.028  10.390   3.489  1.00  0.00      PROB H
ATOM    919  CD2 LEU    38       9.578  13.117   3.919  1.00  0.50      PROB C
ATOM    920 HD21 LEU    38       9.102  14.043   4.295  1.00  0.00      PROB H
ATOM    921 HD22 LEU    38      10.129  13.346   2.989  1.00  0.00      PROB H
ATOM    922 HD23 LEU    38      10.332  12.798   4.673  1.00  0.00      PROB H
ATOM    923  C   LEU    38       5.587  14.328   2.953  1.00  1.00      PROB C
ATOM    924  O   LEU    38       5.885  15.516   2.785  1.00  1.00      PROB O
ATOM    925  N   CYS    39       4.507  13.779   2.409  1.00  1.00      PROB N
ATOM    926  HN  CYS    39       4.251  12.837   2.646  1.00  0.00      PROB H
ATOM    927  CA  CYS    39       3.767  14.419   1.334  1.00  1.00      PROB C
ATOM    928  HA  CYS    39       4.204  15.381   1.115  1.00  0.00      PROB H
ATOM    929  CB  CYS    39       3.886  13.559   0.074  1.00  0.50      PROB C
ATOM    930  HB1 CYS    39       3.402  14.077  -0.784  1.00  0.00      PROB H
ATOM    931  HB2 CYS    39       3.337  12.604   0.239  1.00  0.00      PROB H
ATOM    932  SG  CYS    39       5.673  13.170  -0.337  1.00  0.50      PROB S
ATOM    933  HG1 CYS    39       5.862  12.422   0.742  1.00  0.00      PROB H
ATOM    934  C   CYS    39       2.314  14.722   1.698  1.00  1.00      PROB C
ATOM    935  O   CYS    39       1.502  14.999   0.802  1.00  1.00      PROB O
ATOM    936  N   ASP    40       1.963  14.687   2.982  1.00  1.00      PROB N
ATOM    937  HN  ASP    40       2.615  14.426   3.691  1.00  0.00      PROB H
ATOM    938  CA  ASP    40       0.598  14.968   3.431  1.00  1.00      PROB C
ATOM    939  HA  ASP    40       0.520  14.662   4.466  1.00  0.00      PROB H
ATOM    940  CB  ASP    40       0.270  16.459   3.292  1.00  0.50      PROB C
ATOM    941  HB1 ASP    40       0.262  16.782   2.243  1.00  0.00      PROB H
ATOM    942  HB2 ASP    40       1.053  17.039   3.822  1.00  0.00      PROB H
ATOM    943  CG  ASP    40      -1.061  16.843   3.943  1.00  0.50      PROB C
ATOM    944  OD1 ASP    40      -1.421  16.254   4.989  1.00  0.50      PROB O
ATOM    945  OD2 ASP    40      -1.743  17.743   3.397  1.00  0.50      PROB O
ATOM    946  C   ASP    40      -0.388  14.120   2.639  1.00  1.00      PROB C
ATOM    947  O   ASP    40      -1.321  14.615   1.994  1.00  1.00      PROB O
ATOM    948  N   CYS    41      -0.203  12.810   2.768  1.00  1.00      PROB N
ATOM    949  HN  CYS    41       0.453  12.477   3.448  1.00  0.00      PROB H
ATOM    950  CA  CYS    41      -1.034  11.856   2.074  1.00  1.00      PROB C
ATOM    951  HA  CYS    41      -1.732  12.362   1.419  1.00  0.00      PROB H
ATOM    952  CB  CYS    41      -0.194  10.863   1.255  1.00  0.50      PROB C
ATOM    953  HB1 CYS    41      -0.886  10.060   0.906  1.00  0.00      PROB H
ATOM    954  HB2 CYS    41       0.583  10.337   1.802  1.00  0.00      PROB H
ATOM    955  SG  CYS    41       0.559  11.547  -0.247  1.00  0.50      PROB S
ATOM    956  HG1 CYS    41       1.025  12.629   0.370  1.00  0.00      PROB H
ATOM    957  C   CYS    41      -1.859  11.099   3.096  1.00  1.00      PROB C
ATOM    958  O   CYS    41      -1.461  10.924   4.257  1.00  1.00      PROB O
ATOM    959  N   GLU    42      -3.027  10.688   2.634  1.00  1.00      PROB N
ATOM    960  HN  GLU    42      -3.336  10.982   1.724  1.00  0.00      PROB H
ATOM    961  CA  GLU    42      -3.972   9.879   3.380  1.00  1.00      PROB C
ATOM    962  HA  GLU    42      -3.644   9.747   4.400  1.00  0.00      PROB H
ATOM    963  CB  GLU    42      -5.342  10.566   3.339  1.00  0.50      PROB C
ATOM    964  HB1 GLU    42      -5.761  10.479   2.319  1.00  0.00      PROB H
ATOM    965  HB2 GLU    42      -5.137  11.657   3.494  1.00  0.00      PROB H
ATOM    966  CG  GLU    42      -6.411  10.176   4.356  1.00  0.50      PROB C
ATOM    967  HG1 GLU    42      -6.065  10.345   5.395  1.00  0.00      PROB H
ATOM    968  HG2 GLU    42      -6.698   9.112   4.237  1.00  0.00      PROB H
ATOM    969  CD  GLU    42      -7.679  11.022   4.155  1.00  0.50      PROB C
ATOM    970  OE1 GLU    42      -8.711  10.785   4.831  1.00  0.50      PROB O
ATOM    971  OE2 GLU    42      -7.626  11.941   3.308  1.00  0.50      PROB O
ATOM    972  C   GLU    42      -3.947   8.549   2.649  1.00  1.00      PROB C
ATOM    973  O   GLU    42      -4.222   8.505   1.449  1.00  1.00      PROB O
ATOM    974  N   ILE    43      -3.612   7.476   3.341  1.00  1.00      PROB N
ATOM    975  HN  ILE    43      -3.522   7.491   4.333  1.00  0.00      PROB H
ATOM    976  CA  ILE    43      -3.349   6.221   2.653  1.00  1.00      PROB C
ATOM    977  HA  ILE    43      -3.742   6.262   1.655  1.00  0.00      PROB H
ATOM    978  CB  ILE    43      -1.838   5.911   2.549  1.00  0.50      PROB C
ATOM    979  HB  ILE    43      -1.427   5.817   3.584  1.00  0.00      PROB H
ATOM    980  CG2 ILE    43      -1.603   4.581   1.825  1.00  0.50      PROB C
ATOM    981 HG21 ILE    43      -2.050   4.607   0.807  1.00  0.00      PROB H
ATOM    982 HG22 ILE    43      -2.038   3.722   2.376  1.00  0.00      PROB H
ATOM    983 HG23 ILE    43      -0.522   4.357   1.722  1.00  0.00      PROB H
ATOM    984  CG1 ILE    43      -1.080   7.061   1.864  1.00  0.50      PROB C
ATOM    985 HG11 ILE    43      -1.205   7.982   2.479  1.00  0.00      PROB H
ATOM    986 HG12 ILE    43      -1.540   7.274   0.878  1.00  0.00      PROB H
ATOM    987  CD  ILE    43       0.418   6.808   1.737  1.00  0.50      PROB C
ATOM    988  HD1 ILE    43       0.631   6.016   0.988  1.00  0.00      PROB H
ATOM    989  HD2 ILE    43       0.849   6.496   2.714  1.00  0.00      PROB H
ATOM    990  HD3 ILE    43       0.939   7.732   1.407  1.00  0.00      PROB H
ATOM    991  C   ILE    43      -4.064   5.090   3.358  1.00  1.00      PROB C
ATOM    992  O   ILE    43      -4.141   5.065   4.590  1.00  1.00      PROB O
ATOM    993  N   ALA    44      -4.616   4.176   2.562  1.00  1.00      PROB N
ATOM    994  HN  ALA    44      -4.617   4.321   1.567  1.00  0.00      PROB H
ATOM    995  CA  ALA    44      -5.099   2.891   3.035  1.00  1.00      PROB C
ATOM    996  HA  ALA    44      -4.804   2.746   4.066  1.00  0.00      PROB H
ATOM    997  CB  ALA    44      -6.609   2.781   2.939  1.00  0.50      PROB C
ATOM    998  HB1 ALA    44      -6.963   2.974   1.904  1.00  0.00      PROB H
ATOM    999  HB2 ALA    44      -7.084   3.535   3.605  1.00  0.00      PROB H
ATOM   1000  HB3 ALA    44      -6.971   1.778   3.250  1.00  0.00      PROB H
ATOM   1001  C   ALA    44      -4.459   1.779   2.222  1.00  1.00      PROB C
ATOM   1002  O   ALA    44      -4.204   1.922   1.028  1.00  1.00      PROB O
ATOM   1003  N   LEU    45      -4.206   0.668   2.896  1.00  1.00      PROB N
ATOM   1004  HN  LEU    45      -4.394   0.635   3.883  1.00  0.00      PROB H
ATOM   1005  CA  LEU    45      -3.582  -0.511   2.335  1.00  1.00      PROB C
ATOM   1006  HA  LEU    45      -3.650  -0.476   1.259  1.00  0.00      PROB H
ATOM   1007  CB  LEU    45      -2.129  -0.597   2.781  1.00  0.50      PROB C
ATOM   1008  HB1 LEU    45      -2.113  -0.587   3.894  1.00  0.00      PROB H
ATOM   1009  HB2 LEU    45      -1.621   0.337   2.445  1.00  0.00      PROB H
ATOM   1010  CG  LEU    45      -1.322  -1.785   2.298  1.00  0.50      PROB C
ATOM   1011  HG  LEU    45      -1.803  -2.735   2.650  1.00  0.00      PROB H
ATOM   1012  CD1 LEU    45      -1.286  -1.780   0.828  1.00  0.50      PROB C
ATOM   1013 HD11 LEU    45      -1.073  -0.771   0.426  1.00  0.00      PROB H
ATOM   1014 HD12 LEU    45      -2.245  -2.133   0.400  1.00  0.00      PROB H
ATOM   1015 HD13 LEU    45      -0.493  -2.464   0.454  1.00  0.00      PROB H
ATOM   1016  CD2 LEU    45       0.068  -1.741   2.886  1.00  0.50      PROB C
ATOM   1017 HD21 LEU    45       0.026  -1.765   3.997  1.00  0.00      PROB H
ATOM   1018 HD22 LEU    45       0.591  -0.809   2.577  1.00  0.00      PROB H
ATOM   1019 HD23 LEU    45       0.669  -2.605   2.541  1.00  0.00      PROB H
ATOM   1020  C   LEU    45      -4.359  -1.723   2.827  1.00  1.00      PROB C
ATOM   1021  O   LEU    45      -4.622  -1.849   4.030  1.00  1.00      PROB O
ATOM   1022  N   ILE    46      -4.753  -2.592   1.898  1.00  1.00      PROB N
ATOM   1023  HN  ILE    46      -4.563  -2.419   0.926  1.00  0.00      PROB H
ATOM   1024  CA  ILE    46      -5.484  -3.810   2.223  1.00  1.00      PROB C
ATOM   1025  HA  ILE    46      -5.521  -3.956   3.295  1.00  0.00      PROB H
ATOM   1026  CB  ILE    46      -6.934  -3.760   1.700  1.00  0.50      PROB C
ATOM   1027  HB  ILE    46      -6.906  -3.458   0.629  1.00  0.00      PROB H
ATOM   1028  CG2 ILE    46      -7.601  -5.122   1.806  1.00  0.50      PROB C
ATOM   1029 HG21 ILE    46      -7.486  -5.516   2.832  1.00  0.00      PROB H
ATOM   1030 HG22 ILE    46      -7.160  -5.856   1.097  1.00  0.00      PROB H
ATOM   1031 HG23 ILE    46      -8.685  -5.060   1.572  1.00  0.00      PROB H
ATOM   1032  CG1 ILE    46      -7.748  -2.707   2.469  1.00  0.50      PROB C
ATOM   1033 HG11 ILE    46      -7.136  -1.791   2.626  1.00  0.00      PROB H
ATOM   1034 HG12 ILE    46      -7.993  -3.104   3.481  1.00  0.00      PROB H
ATOM   1035  CD  ILE    46      -9.024  -2.276   1.761  1.00  0.50      PROB C
ATOM   1036  HD1 ILE    46      -9.734  -3.126   1.668  1.00  0.00      PROB H
ATOM   1037  HD2 ILE    46      -8.824  -1.900   0.740  1.00  0.00      PROB H
ATOM   1038  HD3 ILE    46      -9.541  -1.478   2.339  1.00  0.00      PROB H
ATOM   1039  C   ILE    46      -4.719  -4.994   1.646  1.00  1.00      PROB C
ATOM   1040  O   ILE    46      -4.395  -5.006   0.456  1.00  1.00      PROB O
ATOM   1041  N   ILE    47      -4.409  -5.968   2.490  1.00  1.00      PROB N
ATOM   1042  HN  ILE    47      -4.627  -5.907   3.471  1.00  0.00      PROB H
ATOM   1043  CA  ILE    47      -3.681  -7.159   2.074  1.00  1.00      PROB C
ATOM   1044  HA  ILE    47      -3.637  -7.211   0.994  1.00  0.00      PROB H
ATOM   1045  CB  ILE    47      -2.241  -7.195   2.630  1.00  0.50      PROB C
ATOM   1046  HB  ILE    47      -2.289  -7.121   3.734  1.00  0.00      PROB H
ATOM   1047  CG2 ILE    47      -1.545  -8.465   2.181  1.00  0.50      PROB C
ATOM   1048 HG21 ILE    47      -1.653  -8.615   1.085  1.00  0.00      PROB H
ATOM   1049 HG22 ILE    47      -1.965  -9.360   2.690  1.00  0.00      PROB H
ATOM   1050 HG23 ILE    47      -0.461  -8.427   2.423  1.00  0.00      PROB H
ATOM   1051  CG1 ILE    47      -1.375  -6.048   2.115  1.00  0.50      PROB C
ATOM   1052 HG11 ILE    47      -2.009  -5.165   1.882  1.00  0.00      PROB H
ATOM   1053 HG12 ILE    47      -0.847  -6.319   1.185  1.00  0.00      PROB H
ATOM   1054  CD  ILE    47      -0.333  -5.577   3.159  1.00  0.50      PROB C
ATOM   1055  HD1 ILE    47       0.341  -6.412   3.439  1.00  0.00      PROB H
ATOM   1056  HD2 ILE    47      -0.849  -5.210   4.073  1.00  0.00      PROB H
ATOM   1057  HD3 ILE    47       0.277  -4.751   2.742  1.00  0.00      PROB H
ATOM   1058  C   ILE    47      -4.442  -8.398   2.550  1.00  1.00      PROB C
ATOM   1059  O   ILE    47      -4.814  -8.492   3.725  1.00  1.00      PROB O
ATOM   1060  N   PHE    48      -4.686  -9.332   1.631  1.00  1.00      PROB N
ATOM   1061  HN  PHE    48      -4.475  -9.151   0.667  1.00  0.00      PROB H
ATOM   1062  CA  PHE    48      -5.091 -10.703   1.950  1.00  1.00      PROB C
ATOM   1063  HA  PHE    48      -5.333 -10.729   2.972  1.00  0.00      PROB H
ATOM   1064  CB  PHE    48      -6.308 -11.154   1.136  1.00  0.50      PROB C
ATOM   1065  HB1 PHE    48      -6.523 -12.225   1.350  1.00  0.00      PROB H
ATOM   1066  HB2 PHE    48      -6.094 -11.052   0.048  1.00  0.00      PROB H
ATOM   1067  CG  PHE    48      -7.575 -10.409   1.445  1.00  0.50      PROB C
ATOM   1068  CD1 PHE    48      -8.287 -10.667   2.605  1.00  0.50      PROB C
ATOM   1069  HD1 PHE    48      -7.928 -11.418   3.295  1.00  0.00      PROB H
ATOM   1070  CE1 PHE    48      -9.462  -9.986   2.886  1.00  0.50      PROB C
ATOM   1071  HE1 PHE    48     -10.022 -10.208   3.784  1.00  0.00      PROB H
ATOM   1072  CZ  PHE    48      -9.946  -9.039   1.994  1.00  0.50      PROB C
ATOM   1073  HZ  PHE    48     -10.873  -8.529   2.202  1.00  0.00      PROB H
ATOM   1074  CD2 PHE    48      -8.072  -9.472   0.553  1.00  0.50      PROB C
ATOM   1075  HD2 PHE    48      -7.535  -9.265  -0.364  1.00  0.00      PROB H
ATOM   1076  CE2 PHE    48      -9.249  -8.781   0.825  1.00  0.50      PROB C
ATOM   1077  HE2 PHE    48      -9.637  -8.055   0.124  1.00  0.00      PROB H
ATOM   1078  C   PHE    48      -3.904 -11.609   1.642  1.00  1.00      PROB C
ATOM   1079  O   PHE    48      -3.423 -11.623   0.503  1.00  1.00      PROB O
ATOM   1080  N   ASN    49      -3.421 -12.358   2.638  1.00  1.00      PROB N
ATOM   1081  HN  ASN    49      -3.875 -12.380   3.531  1.00  0.00      PROB H
ATOM   1082  CA  ASN    49      -2.306 -13.257   2.359  1.00  1.00      PROB C
ATOM   1083  HA  ASN    49      -1.637 -12.724   1.724  1.00  0.00      PROB H
ATOM   1084  CB  ASN    49      -1.553 -13.692   3.622  1.00  0.50      PROB C
ATOM   1085  HB1 ASN    49      -1.324 -12.783   4.214  1.00  0.00      PROB H
ATOM   1086  HB2 ASN    49      -0.583 -14.162   3.358  1.00  0.00      PROB H
ATOM   1087  CG  ASN    49      -2.360 -14.638   4.522  1.00  0.50      PROB C
ATOM   1088  OD1 ASN    49      -3.575 -14.752   4.414  1.00  0.50      PROB O
ATOM   1089  ND2 ASN    49      -1.646 -15.410   5.334  1.00  0.50      PROB N
ATOM   1090 HD21 ASN    49      -2.100 -16.217   5.722  1.00  0.00      PROB H
ATOM   1091 HD22 ASN    49      -0.650 -15.324   5.366  1.00  0.00      PROB H
ATOM   1092  C   ASN    49      -2.798 -14.505   1.627  1.00  1.00      PROB C
ATOM   1093  O   ASN    49      -3.985 -14.646   1.309  1.00  1.00      PROB O
ATOM   1094  N   HSD    50      -1.860 -15.427   1.353  1.00  1.00      PROB N
ATOM   1095  HN  HSD    50      -0.896 -15.232   1.479  1.00  0.00      PROB H
ATOM   1096  CA  HSD    50      -2.206 -16.678   0.677  1.00  1.00      PROB C
ATOM   1097  HA  HSD    50      -2.659 -16.438  -0.278  1.00  0.00      PROB H
ATOM   1098  CB  HSD    50      -0.964 -17.536   0.435  1.00  0.50      PROB C
ATOM   1099  HB1 HSD    50      -0.414 -17.698   1.387  1.00  0.00      PROB H
ATOM   1100  HB2 HSD    50      -0.294 -16.977  -0.259  1.00  0.00      PROB H
ATOM   1101  ND1 HSD    50      -1.067 -20.057   0.422  1.00  0.50      PROB N
ATOM   1102  HD1 HSD    50      -0.710 -20.173   1.349  1.00  0.00      PROB H
ATOM   1103  CG  HSD    50      -1.266 -18.850  -0.214  1.00  0.50      PROB C
ATOM   1104  CE1 HSD    50      -1.429 -21.041  -0.381  1.00  0.50      PROB C
ATOM   1105  HE1 HSD    50      -1.369 -22.108  -0.156  1.00  0.00      PROB H
ATOM   1106  NE2 HSD    50      -1.860 -20.516  -1.514  1.00  0.50      PROB N
ATOM   1107  CD2 HSD    50      -1.770 -19.147  -1.434  1.00  0.50      PROB C
ATOM   1108  HD2 HSD    50      -2.054 -18.503  -2.260  1.00  0.00      PROB H
ATOM   1109  C   HSD    50      -3.234 -17.466   1.475  1.00  1.00      PROB C
ATOM   1110  O   HSD    50      -4.053 -18.192   0.901  1.00  1.00      PROB O
ATOM   1111  N   SER    51      -3.253 -17.269   2.791  1.00  1.00      PROB N
ATOM   1112  HN  SER    51      -2.604 -16.696   3.276  1.00  0.00      PROB H
ATOM   1113  CA  SER    51      -4.273 -17.938   3.636  1.00  1.00      PROB C
ATOM   1114  HA  SER    51      -4.505 -18.908   3.215  1.00  0.00      PROB H
ATOM   1115  CB  SER    51      -3.751 -18.140   5.029  1.00  0.50      PROB C
ATOM   1116  HB1 SER    51      -4.107 -19.107   5.456  1.00  0.00      PROB H
ATOM   1117  HB2 SER    51      -4.086 -17.336   5.719  1.00  0.00      PROB H
ATOM   1118  OG  SER    51      -2.333 -18.066   5.056  1.00  0.50      PROB O
ATOM   1119  HG1 SER    51      -2.020 -18.966   4.834  1.00  0.00      PROB H
ATOM   1120  C   SER    51      -5.560 -17.109   3.636  1.00  1.00      PROB C
ATOM   1121  O   SER    51      -6.355 -17.253   4.584  1.00  1.00      PROB O
ATOM   1122  N   ASN    52      -5.758 -16.272   2.612  1.00  1.00      PROB N
ATOM   1123  HN  ASN    52      -5.069 -16.154   1.897  1.00  0.00      PROB H
ATOM   1124  CA  ASN    52      -6.946 -15.376   2.536  1.00  1.00      PROB C
ATOM   1125  HA  ASN    52      -6.659 -14.563   1.883  1.00  0.00      PROB H
ATOM   1126  CB  ASN    52      -8.175 -16.079   1.958  1.00  0.50      PROB C
ATOM   1127  HB1 ASN    52      -8.531 -16.863   2.660  1.00  0.00      PROB H
ATOM   1128  HB2 ASN    52      -7.872 -16.584   1.013  1.00  0.00      PROB H
ATOM   1129  CG  ASN    52      -9.286 -15.114   1.610  1.00  0.50      PROB C
ATOM   1130  OD1 ASN    52      -9.026 -13.967   1.248  1.00  0.50      PROB O
ATOM   1131  ND2 ASN    52     -10.524 -15.565   1.717  1.00  0.50      PROB N
ATOM   1132 HD21 ASN    52     -11.256 -14.891   1.781  1.00  0.00      PROB H
ATOM   1133 HD22 ASN    52     -10.685 -16.529   1.895  1.00  0.00      PROB H
ATOM   1134  C   ASN    52      -7.248 -14.753   3.903  1.00  1.00      PROB C
ATOM   1135  O   ASN    52      -8.427 -14.738   4.287  1.00  1.00      PROB O
ATOM   1136  N   LYS    53      -6.227 -14.248   4.596  1.00  1.00      PROB N
ATOM   1137  HN  LYS    53      -5.271 -14.385   4.318  1.00  0.00      PROB H
ATOM   1138  CA  LYS    53      -6.487 -13.528   5.873  1.00  1.00      PROB C
ATOM   1139  HA  LYS    53      -7.523 -13.638   6.157  1.00  0.00      PROB H
ATOM   1140  CB  LYS    53      -5.628 -14.085   7.007  1.00  0.50      PROB C
ATOM   1141  HB1 LYS    53      -5.827 -13.504   7.936  1.00  0.00      PROB H
ATOM   1142  HB2 LYS    53      -4.553 -13.956   6.749  1.00  0.00      PROB H
ATOM   1143  CG  LYS    53      -5.895 -15.553   7.301  1.00  0.50      PROB C
ATOM   1144  HG1 LYS    53      -5.178 -15.862   8.095  1.00  0.00      PROB H
ATOM   1145  HG2 LYS    53      -5.665 -16.162   6.418  1.00  0.00      PROB H
ATOM   1146  CD  LYS    53      -7.309 -15.779   7.797  1.00  0.50      PROB C
ATOM   1147  HD1 LYS    53      -8.031 -15.468   7.006  1.00  0.00      PROB H
ATOM   1148  HD2 LYS    53      -7.469 -15.124   8.686  1.00  0.00      PROB H
ATOM   1149  CE  LYS    53      -7.599 -17.217   8.171  1.00  0.50      PROB C
ATOM   1150  HE1 LYS    53      -6.925 -17.540   8.990  1.00  0.00      PROB H
ATOM   1151  HE2 LYS    53      -7.435 -17.883   7.293  1.00  0.00      PROB H
ATOM   1152  NZ  LYS    53      -8.994 -17.403   8.628  1.00  0.50      PROB N
ATOM   1153  HZ1 LYS    53      -9.644 -17.190   7.843  1.00  0.00      PROB H
ATOM   1154  HZ2 LYS    53      -9.200 -16.741   9.406  1.00  0.00      PROB H
ATOM   1155  HZ3 LYS    53      -9.142 -18.383   8.949  1.00  0.00      PROB H
ATOM   1156  C   LYS    53      -6.302 -12.023   5.642  1.00  1.00      PROB C
ATOM   1157  O   LYS    53      -5.453 -11.662   4.814  1.00  1.00      PROB O
ATOM   1158  N   LEU    54      -7.052 -11.188   6.362  1.00  1.00      PROB N
ATOM   1159  HN  LEU    54      -7.710 -11.519   7.029  1.00  0.00      PROB H
ATOM   1160  CA  LEU    54      -7.041  -9.725   6.097  1.00  1.00      PROB C
ATOM   1161  HA  LEU    54      -6.806  -9.576   5.051  1.00  0.00      PROB H
ATOM   1162  CB  LEU    54      -8.433  -9.163   6.404  1.00  0.50      PROB C
ATOM   1163  HB1 LEU    54      -8.711  -9.353   7.461  1.00  0.00      PROB H
ATOM   1164  HB2 LEU    54      -9.153  -9.747   5.785  1.00  0.00      PROB H
ATOM   1165  CG  LEU    54      -8.644  -7.691   6.060  1.00  0.50      PROB C
ATOM   1166  HG  LEU    54      -8.147  -7.060   6.840  1.00  0.00      PROB H
ATOM   1167  CD1 LEU    54      -8.021  -7.353   4.714  1.00  0.50      PROB C
ATOM   1168 HD11 LEU    54      -8.234  -8.114   3.947  1.00  0.00      PROB H
ATOM   1169 HD12 LEU    54      -6.926  -7.210   4.773  1.00  0.00      PROB H
ATOM   1170 HD13 LEU    54      -8.461  -6.393   4.368  1.00  0.00      PROB H
ATOM   1171  CD2 LEU    54     -10.125  -7.345   6.063  1.00  0.50      PROB C
ATOM   1172 HD21 LEU    54     -10.612  -7.656   7.011  1.00  0.00      PROB H
ATOM   1173 HD22 LEU    54     -10.649  -7.857   5.226  1.00  0.00      PROB H
ATOM   1174 HD23 LEU    54     -10.274  -6.252   5.947  1.00  0.00      PROB H
ATOM   1175  C   LEU    54      -5.979  -8.994   6.920  1.00  1.00      PROB C
ATOM   1176  O   LEU    54      -5.984  -9.133   8.154  1.00  1.00      PROB O
ATOM   1177  N   PHE    55      -5.125  -8.225   6.248  1.00  1.00      PROB N
ATOM   1178  HN  PHE    55      -5.112  -8.215   5.242  1.00  0.00      PROB H
ATOM   1179  CA  PHE    55      -4.133  -7.382   6.955  1.00  1.00      PROB C
ATOM   1180  HA  PHE    55      -4.326  -7.385   8.021  1.00  0.00      PROB H
ATOM   1181  CB  PHE    55      -2.719  -7.897   6.692  1.00  0.50      PROB C
ATOM   1182  HB1 PHE    55      -1.982  -7.260   7.228  1.00  0.00      PROB H
ATOM   1183  HB2 PHE    55      -2.499  -7.846   5.611  1.00  0.00      PROB H
ATOM   1184  CG  PHE    55      -2.497  -9.325   7.119  1.00  0.50      PROB C
ATOM   1185  CD1 PHE    55      -2.677 -10.367   6.225  1.00  0.50      PROB C
ATOM   1186  HD1 PHE    55      -3.018 -10.154   5.219  1.00  0.00      PROB H
ATOM   1187  CE1 PHE    55      -2.477 -11.679   6.618  1.00  0.50      PROB C
ATOM   1188  HE1 PHE    55      -2.701 -12.480   5.934  1.00  0.00      PROB H
ATOM   1189  CZ  PHE    55      -2.099 -11.961   7.908  1.00  0.50      PROB C
ATOM   1190  HZ  PHE    55      -1.985 -12.988   8.235  1.00  0.00      PROB H
ATOM   1191  CD2 PHE    55      -2.123  -9.625   8.417  1.00  0.50      PROB C
ATOM   1192  HD2 PHE    55      -1.996  -8.831   9.140  1.00  0.00      PROB H
ATOM   1193  CE2 PHE    55      -1.922 -10.938   8.808  1.00  0.50      PROB C
ATOM   1194  HE2 PHE    55      -1.674 -11.165   9.839  1.00  0.00      PROB H
ATOM   1195  C   PHE    55      -4.371  -5.958   6.454  1.00  1.00      PROB C
ATOM   1196  O   PHE    55      -4.422  -5.760   5.230  1.00  1.00      PROB O
ATOM   1197  N   GLN    56      -4.562  -5.006   7.362  1.00  1.00      PROB N
ATOM   1198  HN  GLN    56      -4.611  -5.177   8.351  1.00  0.00      PROB H
ATOM   1199  CA  GLN    56      -4.907  -3.647   6.886  1.00  1.00      PROB C
ATOM   1200  HA  GLN    56      -4.692  -3.560   5.829  1.00  0.00      PROB H
ATOM   1201  CB  GLN    56      -6.408  -3.406   7.058  1.00  0.50      PROB C
ATOM   1202  HB1 GLN    56      -6.940  -4.305   6.661  1.00  0.00      PROB H
ATOM   1203  HB2 GLN    56      -6.686  -2.564   6.395  1.00  0.00      PROB H
ATOM   1204  CG  GLN    56      -6.863  -3.113   8.474  1.00  0.50      PROB C
ATOM   1205  HG1 GLN    56      -6.312  -2.255   8.914  1.00  0.00      PROB H
ATOM   1206  HG2 GLN    56      -6.715  -4.000   9.119  1.00  0.00      PROB H
ATOM   1207  CD  GLN    56      -8.343  -2.831   8.467  1.00  0.50      PROB C
ATOM   1208  OE1 GLN    56      -9.111  -3.479   7.762  1.00  0.50      PROB O
ATOM   1209  NE2 GLN    56      -8.752  -1.841   9.239  1.00  0.50      PROB N
ATOM   1210 HE21 GLN    56      -9.712  -1.574   9.215  1.00  0.00      PROB H
ATOM   1211 HE22 GLN    56      -8.128  -1.406   9.887  1.00  0.00      PROB H
ATOM   1212  C   GLN    56      -4.057  -2.565   7.553  1.00  1.00      PROB C
ATOM   1213  O   GLN    56      -3.639  -2.748   8.706  1.00  1.00      PROB O
ATOM   1214  N   TYR    57      -3.809  -1.486   6.824  1.00  1.00      PROB N
ATOM   1215  HN  TYR    57      -4.156  -1.400   5.884  1.00  0.00      PROB H
ATOM   1216  CA  TYR    57      -3.074  -0.340   7.391  1.00  1.00      PROB C
ATOM   1217  HA  TYR    57      -3.171  -0.382   8.447  1.00  0.00      PROB H
ATOM   1218  CB  TYR    57      -1.611  -0.302   6.961  1.00  0.50      PROB C
ATOM   1219  HB1 TYR    57      -1.510  -0.762   5.955  1.00  0.00      PROB H
ATOM   1220  HB2 TYR    57      -1.013  -0.921   7.663  1.00  0.00      PROB H
ATOM   1221  CG  TYR    57      -1.011   1.080   6.903  1.00  0.50      PROB C
ATOM   1222  CD1 TYR    57      -0.942   1.776   5.712  1.00  0.50      PROB C
ATOM   1223  HD1 TYR    57      -1.341   1.333   4.811  1.00  0.00      PROB H
ATOM   1224  CE1 TYR    57      -0.402   3.047   5.651  1.00  0.50      PROB C
ATOM   1225  HE1 TYR    57      -0.379   3.586   4.715  1.00  0.00      PROB H
ATOM   1226  CZ  TYR    57       0.088   3.643   6.795  1.00  0.50      PROB C
ATOM   1227  OH  TYR    57       0.624   4.893   6.730  1.00  0.50      PROB O
ATOM   1228  HH  TYR    57       0.865   5.172   7.633  1.00  0.00      PROB H
ATOM   1229  CD2 TYR    57      -0.519   1.695   8.041  1.00  0.50      PROB C
ATOM   1230  HD2 TYR    57      -0.573   1.175   8.988  1.00  0.00      PROB H
ATOM   1231  CE2 TYR    57       0.028   2.966   7.998  1.00  0.50      PROB C
ATOM   1232  HE2 TYR    57       0.401   3.424   8.903  1.00  0.00      PROB H
ATOM   1233  C   TYR    57      -3.697   0.945   6.886  1.00  1.00      PROB C
ATOM   1234  O   TYR    57      -4.095   1.014   5.724  1.00  1.00      PROB O
ATOM   1235  N   ALA    58      -3.746   1.934   7.753  1.00  1.00      PROB N
ATOM   1236  HN  ALA    58      -3.446   1.822   8.705  1.00  0.00      PROB H
ATOM   1237  CA  ALA    58      -4.243   3.251   7.341  1.00  1.00      PROB C
ATOM   1238  HA  ALA    58      -4.152   3.363   6.271  1.00  0.00      PROB H
ATOM   1239  CB  ALA    58      -5.676   3.418   7.749  1.00  0.50      PROB C
ATOM   1240  HB1 ALA    58      -5.796   3.325   8.852  1.00  0.00      PROB H
ATOM   1241  HB2 ALA    58      -6.303   2.632   7.273  1.00  0.00      PROB H
ATOM   1242  HB3 ALA    58      -6.078   4.407   7.434  1.00  0.00      PROB H
ATOM   1243  C   ALA    58      -3.347   4.302   7.981  1.00  1.00      PROB C
ATOM   1244  O   ALA    58      -2.960   4.108   9.121  1.00  1.00      PROB O
ATOM   1245  N   SER    59      -3.027   5.355   7.241  1.00  1.00      PROB N
ATOM   1246  HN  SER    59      -3.377   5.426   6.303  1.00  0.00      PROB H
ATOM   1247  CA  SER    59      -2.223   6.462   7.792  1.00  1.00      PROB C
ATOM   1248  HA  SER    59      -1.255   6.073   8.063  1.00  0.00      PROB H
ATOM   1249  CB  SER    59      -2.092   7.573   6.786  1.00  0.50      PROB C
ATOM   1250  HB1 SER    59      -1.785   7.155   5.799  1.00  0.00      PROB H
ATOM   1251  HB2 SER    59      -1.285   8.269   7.118  1.00  0.00      PROB H
ATOM   1252  OG  SER    59      -3.291   8.311   6.659  1.00  0.50      PROB O
ATOM   1253  HG1 SER    59      -3.041   9.192   6.340  1.00  0.00      PROB H
ATOM   1254  C   SER    59      -2.913   6.937   9.054  1.00  1.00      PROB C
ATOM   1255  O   SER    59      -2.291   6.875  10.117  1.00  1.00      PROB O
ATOM   1256  N   THR    60      -4.176   7.317   8.927  1.00  1.00      PROB N
ATOM   1257  HN  THR    60      -4.570   7.330   8.011  1.00  0.00      PROB H
ATOM   1258  CA  THR    60      -4.933   7.852  10.027  1.00  1.00      PROB C
ATOM   1259  HA  THR    60      -4.321   7.911  10.916  1.00  0.00      PROB H
ATOM   1260  CB  THR    60      -5.493   9.234   9.746  1.00  0.50      PROB C
ATOM   1261  HB  THR    60      -6.257   9.498  10.518  1.00  0.00      PROB H
ATOM   1262  OG1 THR    60      -6.127   9.257   8.460  1.00  0.50      PROB O
ATOM   1263  HG1 THR    60      -5.415   9.251   7.810  1.00  0.00      PROB H
ATOM   1264  CG2 THR    60      -4.373  10.284   9.832  1.00  0.50      PROB C
ATOM   1265 HG21 THR    60      -3.572  10.064   9.096  1.00  0.00      PROB H
ATOM   1266 HG22 THR    60      -3.924  10.292  10.847  1.00  0.00      PROB H
ATOM   1267 HG23 THR    60      -4.780  11.294   9.609  1.00  0.00      PROB H
ATOM   1268  C   THR    60      -6.183   6.841  10.420  1.00  1.00      PROB C
ATOM   1269  O   THR    60      -6.096   6.264  11.466  1.00  1.00      PROB O
ATOM   1270  N   ASP    61      -7.151   6.770   9.558  1.00  1.00      PROB N
ATOM   1271  HN  ASP    61      -7.158   7.337   8.735  1.00  0.00      PROB H
ATOM   1272  CA  ASP    61      -8.365   5.986   9.854  1.00  1.00      PROB C
ATOM   1273  HA  ASP    61      -8.136   5.209  10.575  1.00  0.00      PROB H
ATOM   1274  CB  ASP    61      -9.477   6.862  10.433  1.00  0.50      PROB C
ATOM   1275  HB1 ASP    61      -9.604   7.755   9.792  1.00  0.00      PROB H
ATOM   1276  HB2 ASP    61      -9.220   7.189  11.457  1.00  0.00      PROB H
ATOM   1277  CG  ASP    61     -10.834   6.134  10.482  1.00  0.50      PROB C
ATOM   1278  OD1 ASP    61     -11.029   5.154  11.242  1.00  0.50      PROB O
ATOM   1279  OD2 ASP    61     -11.744   6.583   9.752  1.00  0.50      PROB O
ATOM   1280  C   ASP    61      -8.876   5.278   8.614  1.00  1.00      PROB C
ATOM   1281  O   ASP    61      -9.272   5.928   7.643  1.00  1.00      PROB O
ATOM   1282  N   MET    62      -8.950   3.947   8.704  1.00  1.00      PROB N
ATOM   1283  HN  MET    62      -8.773   3.472   9.565  1.00  0.00      PROB H
ATOM   1284  CA  MET    62      -9.318   3.113   7.565  1.00  1.00      PROB C
ATOM   1285  HA  MET    62      -8.587   3.290   6.791  1.00  0.00      PROB H
ATOM   1286  CB  MET    62      -9.307   1.654   8.011  1.00  0.50      PROB C
ATOM   1287  HB1 MET    62     -10.069   1.509   8.813  1.00  0.00      PROB H
ATOM   1288  HB2 MET    62      -8.313   1.443   8.469  1.00  0.00      PROB H
ATOM   1289  CG  MET    62      -9.574   0.640   6.932  1.00  0.50      PROB C
ATOM   1290  HG1 MET    62     -10.665   0.683   6.697  1.00  0.00      PROB H
ATOM   1291  HG2 MET    62      -9.382  -0.393   7.272  1.00  0.00      PROB H
ATOM   1292  SD  MET    62      -8.677   0.967   5.426  1.00  0.50      PROB S
ATOM   1293  CE  MET    62      -7.153   0.098   5.745  1.00  0.50      PROB C
ATOM   1294  HE1 MET    62      -7.257  -0.949   5.405  1.00  0.00      PROB H
ATOM   1295  HE2 MET    62      -6.873   0.118   6.820  1.00  0.00      PROB H
ATOM   1296  HE3 MET    62      -6.334   0.549   5.154  1.00  0.00      PROB H
ATOM   1297  C   MET    62     -10.675   3.509   6.986  1.00  1.00      PROB C
ATOM   1298  O   MET    62     -10.797   3.769   5.779  1.00  1.00      PROB O
ATOM   1299  N   ASP    63     -11.709   3.574   7.840  1.00  1.00      PROB N
ATOM   1300  HN  ASP    63     -11.615   3.402   8.816  1.00  0.00      PROB H
ATOM   1301  CA  ASP    63     -13.060   3.885   7.369  1.00  1.00      PROB C
ATOM   1302  HA  ASP    63     -13.314   3.167   6.599  1.00  0.00      PROB H
ATOM   1303  CB  ASP    63     -14.072   3.756   8.515  1.00  0.50      PROB C
ATOM   1304  HB1 ASP    63     -15.105   3.881   8.131  1.00  0.00      PROB H
ATOM   1305  HB2 ASP    63     -13.875   4.538   9.278  1.00  0.00      PROB H
ATOM   1306  CG  ASP    63     -14.007   2.394   9.225  1.00  0.50      PROB C
ATOM   1307  OD1 ASP    63     -13.791   1.362   8.542  1.00  0.50      PROB O
ATOM   1308  OD2 ASP    63     -14.194   2.363  10.470  1.00  0.50      PROB O
ATOM   1309  C   ASP    63     -13.134   5.272   6.722  1.00  1.00      PROB C
ATOM   1310  O   ASP    63     -13.829   5.455   5.713  1.00  1.00      PROB O
ATOM   1311  N   LYS    64     -12.447   6.268   7.299  1.00  1.00      PROB N
ATOM   1312  HN  LYS    64     -12.011   6.179   8.209  1.00  0.00      PROB H
ATOM   1313  CA  LYS    64     -12.399   7.595   6.683  1.00  1.00      PROB C
ATOM   1314  HA  LYS    64     -13.408   7.982   6.645  1.00  0.00      PROB H
ATOM   1315  CB  LYS    64     -11.530   8.540   7.526  1.00  0.50      PROB C
ATOM   1316  HB1 LYS    64     -10.514   8.113   7.658  1.00  0.00      PROB H
ATOM   1317  HB2 LYS    64     -12.016   8.582   8.529  1.00  0.00      PROB H
ATOM   1318  CG  LYS    64     -11.454   9.972   7.014  1.00  0.50      PROB C
ATOM   1319  HG1 LYS    64     -12.443  10.262   6.584  1.00  0.00      PROB H
ATOM   1320  HG2 LYS    64     -10.709  10.038   6.188  1.00  0.00      PROB H
ATOM   1321  CD  LYS    64     -11.111  10.984   8.133  1.00  0.50      PROB C
ATOM   1322  HD1 LYS    64     -11.948  11.013   8.862  1.00  0.00      PROB H
ATOM   1323  HD2 LYS    64     -11.059  11.985   7.644  1.00  0.00      PROB H
ATOM   1324  CE  LYS    64      -9.796  10.683   8.859  1.00  0.50      PROB C
ATOM   1325  HE1 LYS    64      -9.020  10.389   8.116  1.00  0.00      PROB H
ATOM   1326  HE2 LYS    64      -9.931   9.859   9.587  1.00  0.00      PROB H
ATOM   1327  NZ  LYS    64      -9.266  11.876   9.599  1.00  0.50      PROB N
ATOM   1328  HZ1 LYS    64      -9.959  12.262  10.280  1.00  0.00      PROB H
ATOM   1329  HZ2 LYS    64      -9.098  12.639   8.913  1.00  0.00      PROB H
ATOM   1330  HZ3 LYS    64      -8.387  11.683  10.108  1.00  0.00      PROB H
ATOM   1331  C   LYS    64     -11.903   7.527   5.237  1.00  1.00      PROB C
ATOM   1332  O   LYS    64     -12.482   8.166   4.346  1.00  1.00      PROB O
ATOM   1333  N   VAL    65     -10.837   6.752   4.985  1.00  1.00      PROB N
ATOM   1334  HN  VAL    65     -10.401   6.242   5.727  1.00  0.00      PROB H
ATOM   1335  CA  VAL    65     -10.258   6.692   3.645  1.00  1.00      PROB C
ATOM   1336  HA  VAL    65     -10.167   7.688   3.334  1.00  0.00      PROB H
ATOM   1337  CB  VAL    65      -8.898   5.986   3.662  1.00  0.50      PROB C
ATOM   1338  HB  VAL    65      -9.042   4.888   3.834  1.00  0.00      PROB H
ATOM   1339  CG1 VAL    65      -8.238   6.171   2.293  1.00  0.50      PROB C
ATOM   1340 HG11 VAL    65      -8.090   7.249   2.079  1.00  0.00      PROB H
ATOM   1341 HG12 VAL    65      -8.847   5.723   1.482  1.00  0.00      PROB H
ATOM   1342 HG13 VAL    65      -7.240   5.682   2.280  1.00  0.00      PROB H
ATOM   1343  CG2 VAL    65      -8.060   6.497   4.760  1.00  0.50      PROB C
ATOM   1344 HG21 VAL    65      -8.226   5.913   5.682  1.00  0.00      PROB H
ATOM   1345 HG22 VAL    65      -8.252   7.575   4.969  1.00  0.00      PROB H
ATOM   1346 HG23 VAL    65      -6.980   6.384   4.517  1.00  0.00      PROB H
ATOM   1347  C   VAL    65     -11.188   5.975   2.689  1.00  1.00      PROB C
ATOM   1348  O   VAL    65     -11.443   6.449   1.578  1.00  1.00      PROB O
ATOM   1349  N   LEU    66     -11.694   4.817   3.104  1.00  1.00      PROB N
ATOM   1350  HN  LEU    66     -11.505   4.469   4.027  1.00  0.00      PROB H
ATOM   1351  CA  LEU    66     -12.551   4.003   2.205  1.00  1.00      PROB C
ATOM   1352  HA  LEU    66     -12.011   3.807   1.290  1.00  0.00      PROB H
ATOM   1353  CB  LEU    66     -12.898   2.698   2.922  1.00  0.50      PROB C
ATOM   1354  HB1 LEU    66     -13.541   2.089   2.253  1.00  0.00      PROB H
ATOM   1355  HB2 LEU    66     -13.473   2.929   3.849  1.00  0.00      PROB H
ATOM   1356  CG  LEU    66     -11.703   1.831   3.309  1.00  0.50      PROB C
ATOM   1357  HG  LEU    66     -11.011   2.398   3.963  1.00  0.00      PROB H
ATOM   1358  CD1 LEU    66     -12.154   0.598   4.073  1.00  0.50      PROB C
ATOM   1359 HD11 LEU    66     -12.862  -0.004   3.466  1.00  0.00      PROB H
ATOM   1360 HD12 LEU    66     -12.660   0.891   5.020  1.00  0.00      PROB H
ATOM   1361 HD13 LEU    66     -11.288  -0.047   4.334  1.00  0.00      PROB H
ATOM   1362  CD2 LEU    66     -10.908   1.433   2.077  1.00  0.50      PROB C
ATOM   1363 HD21 LEU    66     -10.488   2.322   1.563  1.00  0.00      PROB H
ATOM   1364 HD22 LEU    66     -11.547   0.874   1.361  1.00  0.00      PROB H
ATOM   1365 HD23 LEU    66     -10.058   0.779   2.369  1.00  0.00      PROB H
ATOM   1366  C   LEU    66     -13.809   4.787   1.812  1.00  1.00      PROB C
ATOM   1367  O   LEU    66     -14.244   4.656   0.660  1.00  1.00      PROB O
ATOM   1368  N   LEU    67     -14.363   5.572   2.734  1.00  1.00      PROB N
ATOM   1369  HN  LEU    67     -14.004   5.635   3.670  1.00  0.00      PROB H
ATOM   1370  CA  LEU    67     -15.621   6.305   2.440  1.00  1.00      PROB C
ATOM   1371  HA  LEU    67     -16.302   5.650   1.922  1.00  0.00      PROB H
ATOM   1372  CB  LEU    67     -16.208   6.851   3.743  1.00  0.50      PROB C
ATOM   1373  HB1 LEU    67     -16.831   7.752   3.518  1.00  0.00      PROB H
ATOM   1374  HB2 LEU    67     -15.391   7.188   4.418  1.00  0.00      PROB H
ATOM   1375  CG  LEU    67     -17.138   5.887   4.476  1.00  0.50      PROB C
ATOM   1376  HG  LEU    67     -16.540   4.998   4.790  1.00  0.00      PROB H
ATOM   1377  CD1 LEU    67     -17.694   6.522   5.738  1.00  0.50      PROB C
ATOM   1378 HD11 LEU    67     -18.271   7.439   5.488  1.00  0.00      PROB H
ATOM   1379 HD12 LEU    67     -16.869   6.806   6.427  1.00  0.00      PROB H
ATOM   1380 HD13 LEU    67     -18.368   5.819   6.271  1.00  0.00      PROB H
ATOM   1381  CD2 LEU    67     -18.265   5.430   3.563  1.00  0.50      PROB C
ATOM   1382 HD21 LEU    67     -17.906   4.787   2.736  1.00  0.00      PROB H
ATOM   1383 HD22 LEU    67     -18.779   6.315   3.133  1.00  0.00      PROB H
ATOM   1384 HD23 LEU    67     -19.013   4.847   4.142  1.00  0.00      PROB H
ATOM   1385  C   LEU    67     -15.322   7.421   1.441  1.00  1.00      PROB C
ATOM   1386  O   LEU    67     -16.077   7.555   0.466  1.00  1.00      PROB O
ATOM   1387  N   LYS    68     -14.242   8.168   1.665  1.00  1.00      PROB N
ATOM   1388  HN  LYS    68     -13.697   8.067   2.498  1.00  0.00      PROB H
ATOM   1389  CA  LYS    68     -13.844   9.204   0.685  1.00  1.00      PROB C
ATOM   1390  HA  LYS    68     -14.653   9.914   0.617  1.00  0.00      PROB H
ATOM   1391  CB  LYS    68     -12.556   9.892   1.142  1.00  0.50      PROB C
ATOM   1392  HB1 LYS    68     -11.676   9.450   0.630  1.00  0.00      PROB H
ATOM   1393  HB2 LYS    68     -12.416   9.656   2.225  1.00  0.00      PROB H
ATOM   1394  CG  LYS    68     -12.548  11.408   1.022  1.00  0.50      PROB C
ATOM   1395  HG1 LYS    68     -12.830  11.904   1.972  1.00  0.00      PROB H
ATOM   1396  HG2 LYS    68     -13.414  11.647   0.346  1.00  0.00      PROB H
ATOM   1397  CD  LYS    68     -11.340  11.944   0.287  1.00  0.50      PROB C
ATOM   1398  HD1 LYS    68     -11.590  12.979  -0.056  1.00  0.00      PROB H
ATOM   1399  HD2 LYS    68     -11.135  11.351  -0.624  1.00  0.00      PROB H
ATOM   1400  CE  LYS    68     -10.108  12.043   1.158  1.00  0.50      PROB C
ATOM   1401  HE1 LYS    68      -9.582  12.976   0.881  1.00  0.00      PROB H
ATOM   1402  HE2 LYS    68      -9.363  11.265   0.987  1.00  0.00      PROB H
ATOM   1403  NZ  LYS    68     -10.453  12.187   2.591  1.00  0.50      PROB N
ATOM   1404  HZ1 LYS    68     -11.052  11.387   2.880  1.00  0.00      PROB H
ATOM   1405  HZ2 LYS    68     -10.880  13.100   2.833  1.00  0.00      PROB H
ATOM   1406  HZ3 LYS    68      -9.543  12.075   3.122  1.00  0.00      PROB H
ATOM   1407  C   LYS    68     -13.688   8.528  -0.679  1.00  1.00      PROB C
ATOM   1408  O   LYS    68     -13.982   9.166  -1.692  1.00  1.00      PROB O
ATOM   1409  N   TYR    69     -13.248   7.273  -0.688  1.00  1.00      PROB N
ATOM   1410  HN  TYR    69     -13.021   6.813   0.173  1.00  0.00      PROB H
ATOM   1411  CA  TYR    69     -13.024   6.565  -1.970  1.00  1.00      PROB C
ATOM   1412  HA  TYR    69     -12.475   7.210  -2.639  1.00  0.00      PROB H
ATOM   1413  CB  TYR    69     -12.243   5.267  -1.758  1.00  0.50      PROB C
ATOM   1414  HB1 TYR    69     -12.651   4.667  -0.930  1.00  0.00      PROB H
ATOM   1415  HB2 TYR    69     -11.200   5.522  -1.462  1.00  0.00      PROB H
ATOM   1416  CG  TYR    69     -12.197   4.355  -2.957  1.00  0.50      PROB C
ATOM   1417  CD1 TYR    69     -13.193   3.422  -3.184  1.00  0.50      PROB C
ATOM   1418  HD1 TYR    69     -14.008   3.339  -2.473  1.00  0.00      PROB H
ATOM   1419  CE1 TYR    69     -13.162   2.587  -4.286  1.00  0.50      PROB C
ATOM   1420  HE1 TYR    69     -13.947   1.856  -4.429  1.00  0.00      PROB H
ATOM   1421  CZ  TYR    69     -12.114   2.671  -5.182  1.00  0.50      PROB C
ATOM   1422  OH  TYR    69     -12.075   1.847  -6.268  1.00  0.50      PROB O
ATOM   1423  HH  TYR    69     -12.691   1.118  -6.141  1.00  0.00      PROB H
ATOM   1424  CD2 TYR    69     -11.157   4.426  -3.867  1.00  0.50      PROB C
ATOM   1425  HD2 TYR    69     -10.357   5.137  -3.701  1.00  0.00      PROB H
ATOM   1426  CE2 TYR    69     -11.107   3.594  -4.972  1.00  0.50      PROB C
ATOM   1427  HE2 TYR    69     -10.272   3.646  -5.656  1.00  0.00      PROB H
ATOM   1428  C   TYR    69     -14.371   6.304  -2.647  1.00  1.00      PROB C
ATOM   1429  O   TYR    69     -14.438   6.419  -3.880  1.00  1.00      PROB O
ATOM   1430  N   THR    70     -15.401   5.965  -1.867  1.00  1.00      PROB N
ATOM   1431  HN  THR    70     -15.351   5.946  -0.863  1.00  0.00      PROB H
ATOM   1432  CA  THR    70     -16.719   5.757  -2.471  1.00  1.00      PROB C
ATOM   1433  HA  THR    70     -16.620   5.074  -3.299  1.00  0.00      PROB H
ATOM   1434  CB  THR    70     -17.701   5.127  -1.471  1.00  0.50      PROB C
ATOM   1435  HB  THR    70     -18.661   4.905  -1.995  1.00  0.00      PROB H
ATOM   1436  OG1 THR    70     -17.983   6.026  -0.390  1.00  0.50      PROB O
ATOM   1437  HG1 THR    70     -18.765   6.549  -0.642  1.00  0.00      PROB H
ATOM   1438  CG2 THR    70     -17.137   3.868  -0.877  1.00  0.50      PROB C
ATOM   1439 HG21 THR    70     -16.205   4.060  -0.321  1.00  0.00      PROB H
ATOM   1440 HG22 THR    70     -16.931   3.117  -1.667  1.00  0.00      PROB H
ATOM   1441 HG23 THR    70     -17.843   3.427  -0.148  1.00  0.00      PROB H
ATOM   1442  C   THR    70     -17.284   7.065  -3.018  1.00  1.00      PROB C
ATOM   1443  O   THR    70     -18.126   7.049  -3.922  1.00  1.00      PROB O
ATOM   1444  N   GLU    71     -16.849   8.196  -2.462  1.00  1.00      PROB N
ATOM   1445  HN  GLU    71     -16.287   8.185  -1.631  1.00  0.00      PROB H
ATOM   1446  CA  GLU    71     -17.411   9.508  -2.879  1.00  1.00      PROB C
ATOM   1447  HA  GLU    71     -18.464   9.395  -3.099  1.00  0.00      PROB H
ATOM   1448  CB  GLU    71     -17.251  10.558  -1.782  1.00  0.50      PROB C
ATOM   1449  HB1 GLU    71     -17.812  11.477  -2.054  1.00  0.00      PROB H
ATOM   1450  HB2 GLU    71     -16.163  10.821  -1.743  1.00  0.00      PROB H
ATOM   1451  CG  GLU    71     -17.650  10.072  -0.405  1.00  0.50      PROB C
ATOM   1452  HG1 GLU    71     -17.478   9.033  -0.174  1.00  0.00      PROB H
ATOM   1453  HG2 GLU    71     -18.763  10.159  -0.368  1.00  0.00      PROB H
ATOM   1454  CD  GLU    71     -17.154  10.967   0.715  1.00  0.50      PROB C
ATOM   1455  OE1 GLU    71     -16.187  11.717   0.484  1.00  0.50      PROB O
ATOM   1456  OE2 GLU    71     -17.736  10.912   1.812  1.00  0.50      PROB O
ATOM   1457  C   GLU    71     -16.711   9.996  -4.146  1.00  1.00      PROB C
ATOM   1458  O   GLU    71     -17.104  11.048  -4.664  1.00  1.00      PROB O
ATOM   1459  N   TYR    72     -15.713   9.259  -4.619  1.00  1.00      PROB N
ATOM   1460  HN  TYR    72     -15.448   8.427  -4.136  1.00  0.00      PROB H
ATOM   1461  CA  TYR    72     -14.942   9.726  -5.796  1.00  1.00      PROB C
ATOM   1462  HA  TYR    72     -15.140  10.777  -5.972  1.00  0.00      PROB H
ATOM   1463  CB  TYR    72     -13.440   9.547  -5.572  1.00  0.50      PROB C
ATOM   1464  HB1 TYR    72     -12.906   9.370  -6.532  1.00  0.00      PROB H
ATOM   1465  HB2 TYR    72     -13.274   8.651  -4.933  1.00  0.00      PROB H
ATOM   1466  CG  TYR    72     -12.761  10.702  -4.883  1.00  0.50      PROB C
ATOM   1467  CD1 TYR    72     -13.145  11.100  -3.615  1.00  0.50      PROB C
ATOM   1468  HD1 TYR    72     -14.054  10.714  -3.200  1.00  0.00      PROB H
ATOM   1469  CE1 TYR    72     -12.525  12.157  -2.972  1.00  0.50      PROB C
ATOM   1470  HE1 TYR    72     -12.877  12.472  -2.000  1.00  0.00      PROB H
ATOM   1471  CZ  TYR    72     -11.501  12.839  -3.602  1.00  0.50      PROB C
ATOM   1472  OH  TYR    72     -10.888  13.882  -2.973  1.00  0.50      PROB O
ATOM   1473  HH  TYR    72     -10.049  14.039  -3.433  1.00  0.00      PROB H
ATOM   1474  CD2 TYR    72     -11.732  11.395  -5.498  1.00  0.50      PROB C
ATOM   1475  HD2 TYR    72     -11.395  11.094  -6.481  1.00  0.00      PROB H
ATOM   1476  CE2 TYR    72     -11.102  12.457  -4.870  1.00  0.50      PROB C
ATOM   1477  HE2 TYR    72     -10.298  12.979  -5.366  1.00  0.00      PROB H
ATOM   1478  C   TYR    72     -15.410   8.994  -7.055  1.00  1.00      PROB C
ATOM   1479  O   TYR    72     -15.652   7.781  -7.000  1.00  1.00      PROB O
ATOM   1480  N   ASN    73     -15.529   9.730  -8.157  1.00  1.00      PROB N
ATOM   1481  HN  ASN    73     -15.503  10.732  -8.114  1.00  0.00      PROB H
ATOM   1482  CA  ASN    73     -15.934   9.131  -9.450  1.00  1.00      PROB C
ATOM   1483  HA  ASN    73     -16.628   8.315  -9.290  1.00  0.00      PROB H
ATOM   1484  CB  ASN    73     -16.559  10.188 -10.356  1.00  0.50      PROB C
ATOM   1485  HB1 ASN    73     -17.647  10.217 -10.098  1.00  0.00      PROB H
ATOM   1486  HB2 ASN    73     -16.506   9.957 -11.439  1.00  0.00      PROB H
ATOM   1487  CG  ASN    73     -16.055  11.580 -10.040  1.00  0.50      PROB C
ATOM   1488  OD1 ASN    73     -16.506  12.207  -9.084  1.00  0.50      PROB O
ATOM   1489  ND2 ASN    73     -15.108  12.067 -10.826  1.00  0.50      PROB N
ATOM   1490 HD21 ASN    73     -14.828  13.004 -10.627  1.00  0.00      PROB H
ATOM   1491 HD22 ASN    73     -14.957  11.668 -11.729  1.00  0.00      PROB H
ATOM   1492  C   ASN    73     -14.709   8.555 -10.155  1.00  1.00      PROB C
ATOM   1493  O   ASN    73     -14.612   7.323 -10.249  1.00  1.00      PROB O
ATOM   1494  N   GLU    74     -13.807   9.420 -10.625  1.00  1.00      PROB N
ATOM   1495  HN  GLU    74     -13.909  10.405 -10.519  1.00  0.00      PROB H
ATOM   1496  CA  GLU    74     -12.646   8.943 -11.419  1.00  1.00      PROB C
ATOM   1497  HA  GLU    74     -12.843   7.944 -11.767  1.00  0.00      PROB H
ATOM   1498  CB  GLU    74     -12.473   9.801 -12.672  1.00  0.50      PROB C
ATOM   1499  HB1 GLU    74     -12.393  10.873 -12.373  1.00  0.00      PROB H
ATOM   1500  HB2 GLU    74     -13.396   9.719 -13.291  1.00  0.00      PROB H
ATOM   1501  CG  GLU    74     -11.278   9.393 -13.513  1.00  0.50      PROB C
ATOM   1502  HG1 GLU    74     -11.635   9.041 -14.508  1.00  0.00      PROB H
ATOM   1503  HG2 GLU    74     -10.695   8.552 -13.088  1.00  0.00      PROB H
ATOM   1504  CD  GLU    74     -10.298  10.517 -13.796  1.00  0.50      PROB C
ATOM   1505  OE1 GLU    74     -10.621  11.381 -14.634  1.00  0.50      PROB O
ATOM   1506  OE2 GLU    74      -9.218  10.528 -13.176  1.00  0.50      PROB O
ATOM   1507  C   GLU    74     -11.362   9.010 -10.598  1.00  1.00      PROB C
ATOM   1508  O   GLU    74     -11.039  10.100 -10.097  1.00  1.00      PROB O
ATOM   1509  N   PRO    75     -10.620   7.898 -10.432  1.00  1.00      PROB N
ATOM   1510  CD  PRO    75     -10.991   6.550 -10.858  1.00  0.50      PROB C
ATOM   1511  HD1 PRO    75     -11.345   6.531 -11.913  1.00  0.00      PROB H
ATOM   1512  HD2 PRO    75     -11.777   6.150 -10.179  1.00  0.00      PROB H
ATOM   1513  CA  PRO    75      -9.329   7.955  -9.769  1.00  1.00      PROB C
ATOM   1514  HA  PRO    75      -9.381   8.498  -8.843  1.00  0.00      PROB H
ATOM   1515  CB  PRO    75      -8.923   6.485  -9.636  1.00  0.50      PROB C
ATOM   1516  HB1 PRO    75      -9.276   6.102  -8.651  1.00  0.00      PROB H
ATOM   1517  HB2 PRO    75      -7.830   6.314  -9.697  1.00  0.00      PROB H
ATOM   1518  CG  PRO    75      -9.696   5.777 -10.725  1.00  0.50      PROB C
ATOM   1519  HG1 PRO    75      -9.121   5.879 -11.673  1.00  0.00      PROB H
ATOM   1520  HG2 PRO    75      -9.860   4.699 -10.511  1.00  0.00      PROB H
ATOM   1521  C   PRO    75      -8.369   8.699 -10.704  1.00  1.00      PROB C
ATOM   1522  O   PRO    75      -8.247   8.307 -11.848  1.00  1.00      PROB O
ATOM   1523  N   HSD    76      -7.718   9.748 -10.202  1.00  1.00      PROB N
ATOM   1524  HN  HSD    76      -7.827  10.010  -9.254  1.00  0.00      PROB H
ATOM   1525  CA  HSD    76      -6.747  10.519 -11.018  1.00  1.00      PROB C
ATOM   1526  HA  HSD    76      -7.282  10.980 -11.837  1.00  0.00      PROB H
ATOM   1527  CB  HSD    76      -6.120  11.610 -10.142  1.00  0.50      PROB C
ATOM   1528  HB1 HSD    76      -5.743  11.213  -9.187  1.00  0.00      PROB H
ATOM   1529  HB2 HSD    76      -6.918  12.348  -9.906  1.00  0.00      PROB H
ATOM   1530  ND1 HSD    76      -3.686  11.886 -10.696  1.00  0.50      PROB N
ATOM   1531  HD1 HSD    76      -3.424  10.978 -10.361  1.00  0.00      PROB H
ATOM   1532  CG  HSD    76      -4.986  12.337 -10.781  1.00  0.50      PROB C
ATOM   1533  CE1 HSD    76      -2.894  12.718 -11.341  1.00  0.50      PROB C
ATOM   1534  HE1 HSD    76      -1.826  12.571 -11.515  1.00  0.00      PROB H
ATOM   1535  NE2 HSD    76      -3.645  13.703 -11.842  1.00  0.50      PROB N
ATOM   1536  CD2 HSD    76      -4.949  13.479 -11.498  1.00  0.50      PROB C
ATOM   1537  HD2 HSD    76      -5.746  14.134 -11.824  1.00  0.00      PROB H
ATOM   1538  C   HSD    76      -5.723   9.572 -11.667  1.00  1.00      PROB C
ATOM   1539  O   HSD    76      -5.118   9.981 -12.671  1.00  1.00      PROB O
ATOM   1540  N   GLU    77      -5.540   8.361 -11.123  1.00  1.00      PROB N
ATOM   1541  HN  GLU    77      -6.058   8.091 -10.318  1.00  0.00      PROB H
ATOM   1542  CA  GLU    77      -4.584   7.370 -11.687  1.00  1.00      PROB C
ATOM   1543  HA  GLU    77      -4.702   7.349 -12.763  1.00  0.00      PROB H
ATOM   1544  CB  GLU    77      -3.149   7.761 -11.335  1.00  0.50      PROB C
ATOM   1545  HB1 GLU    77      -3.212   8.198 -10.307  1.00  0.00      PROB H
ATOM   1546  HB2 GLU    77      -2.786   8.571 -12.005  1.00  0.00      PROB H
ATOM   1547  CG  GLU    77      -2.190   6.588 -11.287  1.00  0.50      PROB C
ATOM   1548  HG1 GLU    77      -1.770   6.430 -12.304  1.00  0.00      PROB H
ATOM   1549  HG2 GLU    77      -2.588   5.611 -10.956  1.00  0.00      PROB H
ATOM   1550  CD  GLU    77      -1.025   6.784 -10.336  1.00  0.50      PROB C
ATOM   1551  OE1 GLU    77      -0.810   5.908  -9.476  1.00  0.50      PROB O
ATOM   1552  OE2 GLU    77      -0.341   7.816 -10.454  1.00  0.50      PROB O
ATOM   1553  C   GLU    77      -4.933   5.970 -11.175  1.00  1.00      PROB C
ATOM   1554  O   GLU    77      -5.341   5.864 -10.009  1.00  1.00      PROB O
ATOM   1555  N   SER    78      -4.766   4.944 -12.014  1.00  1.00      PROB N
ATOM   1556  HN  SER    78      -4.445   5.080 -12.952  1.00  0.00      PROB H
ATOM   1557  CA  SER    78      -5.132   3.581 -11.643  1.00  1.00      PROB C
ATOM   1558  HA  SER    78      -5.173   3.492 -10.567  1.00  0.00      PROB H
ATOM   1559  CB  SER    78      -6.509   3.229 -12.227  1.00  0.50      PROB C
ATOM   1560  HB1 SER    78      -6.474   3.246 -13.341  1.00  0.00      PROB H
ATOM   1561  HB2 SER    78      -7.228   4.011 -11.894  1.00  0.00      PROB H
ATOM   1562  OG  SER    78      -6.991   1.971 -11.776  1.00  0.50      PROB O
ATOM   1563  HG1 SER    78      -6.521   1.264 -12.274  1.00  0.00      PROB H
ATOM   1564  C   SER    78      -4.037   2.629 -12.129  1.00  1.00      PROB C
ATOM   1565  O   SER    78      -3.643   2.696 -13.299  1.00  1.00      PROB O
ATOM   1566  N   ARG    79      -3.516   1.771 -11.234  1.00  1.00      PROB N
ATOM   1567  HN  ARG    79      -3.820   1.803 -10.281  1.00  0.00      PROB H
ATOM   1568  CA  ARG    79      -2.378   0.901 -11.547  1.00  1.00      PROB C
ATOM   1569  HA  ARG    79      -2.253   0.896 -12.605  1.00  0.00      PROB H
ATOM   1570  CB  ARG    79      -1.092   1.486 -10.885  1.00  0.50      PROB C
ATOM   1571  HB1 ARG    79      -0.229   0.796 -11.008  1.00  0.00      PROB H
ATOM   1572  HB2 ARG    79      -1.295   1.605  -9.795  1.00  0.00      PROB H
ATOM   1573  CG  ARG    79      -0.803   2.833 -11.486  1.00  0.50      PROB C
ATOM   1574  HG1 ARG    79      -0.088   3.378 -10.824  1.00  0.00      PROB H
ATOM   1575  HG2 ARG    79      -1.687   3.497 -11.539  1.00  0.00      PROB H
ATOM   1576  CD  ARG    79      -0.139   2.643 -12.836  1.00  0.50      PROB C
ATOM   1577  HD1 ARG    79      -0.588   1.775 -13.368  1.00  0.00      PROB H
ATOM   1578  HD2 ARG    79       0.950   2.425 -12.742  1.00  0.00      PROB H
ATOM   1579  NE  ARG    79      -0.363   3.787 -13.713  1.00  0.50      PROB N
ATOM   1580  HE  ARG    79      -1.164   3.751 -14.309  1.00  0.00      PROB H
ATOM   1581  CZ  ARG    79       0.302   4.928 -13.741  1.00  0.50      PROB C
ATOM   1582  NH1 ARG    79       1.290   5.154 -12.894  1.00  0.50      PROB N
ATOM   1583 HH11 ARG    79       1.504   4.435 -12.254  1.00  0.00      PROB H
ATOM   1584 HH12 ARG    79       1.926   5.888 -13.097  1.00  0.00      PROB H
ATOM   1585  NH2 ARG    79      -0.055   5.855 -14.624  1.00  0.50      PROB N
ATOM   1586 HH21 ARG    79      -0.728   5.629 -15.335  1.00  0.00      PROB H
ATOM   1587 HH22 ARG    79       0.332   6.769 -14.619  1.00  0.00      PROB H
ATOM   1588  C   ARG    79      -2.629  -0.541 -11.107  1.00  1.00      PROB C
ATOM   1589  O   ARG    79      -3.284  -0.792 -10.092  1.00  1.00      PROB O
ATOM   1590  N   THR    80      -2.086  -1.494 -11.870  1.00  1.00      PROB N
ATOM   1591  HN  THR    80      -1.774  -1.234 -12.796  1.00  0.00      PROB H
ATOM   1592  CA  THR    80      -2.064  -2.907 -11.491  1.00  1.00      PROB C
ATOM   1593  HA  THR    80      -2.295  -2.979 -10.451  1.00  0.00      PROB H
ATOM   1594  CB  THR    80      -3.032  -3.753 -12.334  1.00  0.50      PROB C
ATOM   1595  HB  THR    80      -3.055  -4.801 -11.947  1.00  0.00      PROB H
ATOM   1596  OG1 THR    80      -2.592  -3.771 -13.699  1.00  0.50      PROB O
ATOM   1597  HG1 THR    80      -2.754  -2.883 -14.059  1.00  0.00      PROB H
ATOM   1598  CG2 THR    80      -4.452  -3.207 -12.265  1.00  0.50      PROB C
ATOM   1599 HG21 THR    80      -4.520  -2.225 -12.766  1.00  0.00      PROB H
ATOM   1600 HG22 THR    80      -4.783  -3.106 -11.209  1.00  0.00      PROB H
ATOM   1601 HG23 THR    80      -5.157  -3.900 -12.775  1.00  0.00      PROB H
ATOM   1602  C   THR    80      -0.648  -3.444 -11.656  1.00  1.00      PROB C
ATOM   1603  O   THR    80       0.225  -2.763 -12.196  1.00  1.00      PROB O
ATOM   1604  N   ASN    81      -0.430  -4.688 -11.206  1.00  1.00      PROB N
ATOM   1605  HN  ASN    81      -1.156  -5.219 -10.764  1.00  0.00      PROB H
ATOM   1606  CA  ASN    81       0.896  -5.299 -11.324  1.00  1.00      PROB C
ATOM   1607  HA  ASN    81       1.598  -4.700 -10.758  1.00  0.00      PROB H
ATOM   1608  CB  ASN    81       0.884  -6.743 -10.814  1.00  0.50      PROB C
ATOM   1609  HB1 ASN    81       1.736  -7.314 -11.253  1.00  0.00      PROB H
ATOM   1610  HB2 ASN    81      -0.053  -7.253 -11.116  1.00  0.00      PROB H
ATOM   1611  CG  ASN    81       1.051  -6.838  -9.300  1.00  0.50      PROB C
ATOM   1612  OD1 ASN    81       1.068  -5.829  -8.603  1.00  0.50      PROB O
ATOM   1613  ND2 ASN    81       1.210  -8.055  -8.797  1.00  0.50      PROB N
ATOM   1614 HD21 ASN    81       1.233  -8.184  -7.800  1.00  0.00      PROB H
ATOM   1615 HD22 ASN    81       1.158  -8.846  -9.404  1.00  0.00      PROB H
ATOM   1616  C   ASN    81       1.402  -5.257 -12.760  1.00  1.00      PROB C
ATOM   1617  O   ASN    81       2.572  -4.941 -13.006  1.00  1.00      PROB O
ATOM   1618  N   ALA    82       0.517  -5.550 -13.719  1.00  1.00      PROB N
ATOM   1619  HN  ALA    82      -0.448  -5.671 -13.494  1.00  0.00      PROB H
ATOM   1620  CA  ALA    82       0.855  -5.464 -15.139  1.00  1.00      PROB C
ATOM   1621  HA  ALA    82       1.648  -6.163 -15.356  1.00  0.00      PROB H
ATOM   1622  CB  ALA    82      -0.371  -5.790 -15.990  1.00  0.50      PROB C
ATOM   1623  HB1 ALA    82      -1.164  -5.019 -15.850  1.00  0.00      PROB H
ATOM   1624  HB2 ALA    82      -0.807  -6.772 -15.716  1.00  0.00      PROB H
ATOM   1625  HB3 ALA    82      -0.106  -5.809 -17.071  1.00  0.00      PROB H
ATOM   1626  C   ALA    82       1.386  -4.081 -15.492  1.00  1.00      PROB C
ATOM   1627  O   ALA    82       2.344  -3.944 -16.259  1.00  1.00      PROB O
ATOM   1628  N   ASP    83       0.718  -3.041 -14.991  1.00  1.00      PROB N
ATOM   1629  HN  ASP    83      -0.141  -3.143 -14.496  1.00  0.00      PROB H
ATOM   1630  CA  ASP    83       1.164  -1.679 -15.244  1.00  1.00      PROB C
ATOM   1631  HA  ASP    83       1.179  -1.520 -16.317  1.00  0.00      PROB H
ATOM   1632  CB  ASP    83       0.211  -0.692 -14.581  1.00  0.50      PROB C
ATOM   1633  HB1 ASP    83       0.488   0.342 -14.887  1.00  0.00      PROB H
ATOM   1634  HB2 ASP    83       0.249  -0.744 -13.477  1.00  0.00      PROB H
ATOM   1635  CG  ASP    83      -1.223  -0.891 -15.022  1.00  0.50      PROB C
ATOM   1636  OD1 ASP    83      -1.458  -1.467 -16.113  1.00  0.50      PROB O
ATOM   1637  OD2 ASP    83      -2.123  -0.451 -14.276  1.00  0.50      PROB O
ATOM   1638  C   ASP    83       2.575  -1.472 -14.716  1.00  1.00      PROB C
ATOM   1639  O   ASP    83       3.419  -0.875 -15.390  1.00  1.00      PROB O
ATOM   1640  N   ILE    84       2.843  -1.952 -13.499  1.00  1.00      PROB N
ATOM   1641  HN  ILE    84       2.123  -2.417 -12.980  1.00  0.00      PROB H
ATOM   1642  CA  ILE    84       4.176  -1.807 -12.926  1.00  1.00      PROB C
ATOM   1643  HA  ILE    84       4.448  -0.761 -12.943  1.00  0.00      PROB H
ATOM   1644  CB  ILE    84       4.216  -2.334 -11.476  1.00  0.50      PROB C
ATOM   1645  HB  ILE    84       4.062  -3.440 -11.477  1.00  0.00      PROB H
ATOM   1646  CG2 ILE    84       5.586  -2.022 -10.855  1.00  0.50      PROB C
ATOM   1647 HG21 ILE    84       5.832  -0.943 -10.946  1.00  0.00      PROB H
ATOM   1648 HG22 ILE    84       6.389  -2.603 -11.355  1.00  0.00      PROB H
ATOM   1649 HG23 ILE    84       5.587  -2.295  -9.779  1.00  0.00      PROB H
ATOM   1650  CG1 ILE    84       3.114  -1.731 -10.588  1.00  0.50      PROB C
ATOM   1651 HG11 ILE    84       3.176  -2.232  -9.591  1.00  0.00      PROB H
ATOM   1652 HG12 ILE    84       2.114  -1.992 -10.992  1.00  0.00      PROB H
ATOM   1653  CD  ILE    84       3.195  -0.251 -10.380  1.00  0.50      PROB C
ATOM   1654  HD1 ILE    84       3.161   0.291 -11.350  1.00  0.00      PROB H
ATOM   1655  HD2 ILE    84       4.124   0.045  -9.846  1.00  0.00      PROB H
ATOM   1656  HD3 ILE    84       2.332   0.102  -9.771  1.00  0.00      PROB H
ATOM   1657  C   ILE    84       5.171  -2.558 -13.796  1.00  1.00      PROB C
ATOM   1658  O   ILE    84       6.223  -2.029 -14.173  1.00  1.00      PROB O
ATOM   1659  N   ILE    85       4.809  -3.788 -14.169  1.00  1.00      PROB N
ATOM   1660  HN  ILE    85       3.927  -4.170 -13.871  1.00  0.00      PROB H
ATOM   1661  CA  ILE    85       5.662  -4.636 -14.999  1.00  1.00      PROB C
ATOM   1662  HA  ILE    85       6.570  -4.852 -14.457  1.00  0.00      PROB H
ATOM   1663  CB  ILE    85       4.934  -5.952 -15.327  1.00  0.50      PROB C
ATOM   1664  HB  ILE    85       3.877  -5.707 -15.580  1.00  0.00      PROB H
ATOM   1665  CG2 ILE    85       5.535  -6.622 -16.562  1.00  0.50      PROB C
ATOM   1666 HG21 ILE    85       6.629  -6.756 -16.440  1.00  0.00      PROB H
ATOM   1667 HG22 ILE    85       5.349  -6.025 -17.470  1.00  0.00      PROB H
ATOM   1668 HG23 ILE    85       5.073  -7.615 -16.745  1.00  0.00      PROB H
ATOM   1669  CG1 ILE    85       4.901  -6.876 -14.108  1.00  0.50      PROB C
ATOM   1670 HG11 ILE    85       4.563  -6.299 -13.218  1.00  0.00      PROB H
ATOM   1671 HG12 ILE    85       5.926  -7.226 -13.872  1.00  0.00      PROB H
ATOM   1672  CD  ILE    85       3.970  -8.063 -14.282  1.00  0.50      PROB C
ATOM   1673  HD1 ILE    85       4.356  -8.771 -15.043  1.00  0.00      PROB H
ATOM   1674  HD2 ILE    85       2.969  -7.713 -14.604  1.00  0.00      PROB H
ATOM   1675  HD3 ILE    85       3.848  -8.615 -13.324  1.00  0.00      PROB H
ATOM   1676  C   ILE    85       6.072  -3.909 -16.269  1.00  1.00      PROB C
ATOM   1677  O   ILE    85       7.245  -3.921 -16.661  1.00  1.00      PROB O
ATOM   1678  N   GLU    86       5.110  -3.249 -16.922  1.00  1.00      PROB N
ATOM   1679  HN  GLU    86       4.145  -3.290 -16.635  1.00  0.00      PROB H
ATOM   1680  CA  GLU    86       5.406  -2.526 -18.154  1.00  1.00      PROB C
ATOM   1681  HA  GLU    86       5.809  -3.208 -18.890  1.00  0.00      PROB H
ATOM   1682  CB  GLU    86       4.128  -1.881 -18.695  1.00  0.50      PROB C
ATOM   1683  HB1 GLU    86       4.458  -1.026 -19.339  1.00  0.00      PROB H
ATOM   1684  HB2 GLU    86       3.514  -1.443 -17.878  1.00  0.00      PROB H
ATOM   1685  CG  GLU    86       3.258  -2.770 -19.577  1.00  0.50      PROB C
ATOM   1686  HG1 GLU    86       2.613  -3.431 -18.961  1.00  0.00      PROB H
ATOM   1687  HG2 GLU    86       3.893  -3.397 -20.233  1.00  0.00      PROB H
ATOM   1688  CD  GLU    86       2.356  -1.963 -20.509  1.00  0.50      PROB C
ATOM   1689  OE1 GLU    86       2.490  -0.718 -20.544  1.00  0.50      PROB O
ATOM   1690  OE2 GLU    86       1.505  -2.571 -21.197  1.00  0.50      PROB O
ATOM   1691  C   GLU    86       6.467  -1.464 -17.905  1.00  1.00      PROB C
ATOM   1692  O   GLU    86       7.484  -1.400 -18.609  1.00  1.00      PROB O
ATOM   1693  N   THR    87       6.246  -0.632 -16.887  1.00  1.00      PROB N
ATOM   1694  HN  THR    87       5.409  -0.746 -16.350  1.00  0.00      PROB H
ATOM   1695  CA  THR    87       7.213   0.388 -16.504  1.00  1.00      PROB C
ATOM   1696  HA  THR    87       7.353   1.077 -17.315  1.00  0.00      PROB H
ATOM   1697  CB  THR    87       6.686   1.124 -15.275  1.00  0.50      PROB C
ATOM   1698  HB  THR    87       6.691   0.444 -14.388  1.00  0.00      PROB H
ATOM   1699  OG1 THR    87       5.325   1.499 -15.501  1.00  0.50      PROB O
ATOM   1700  HG1 THR    87       4.755   0.734 -15.319  1.00  0.00      PROB H
ATOM   1701  CG2 THR    87       7.532   2.339 -14.947  1.00  0.50      PROB C
ATOM   1702 HG21 THR    87       7.531   3.052 -15.796  1.00  0.00      PROB H
ATOM   1703 HG22 THR    87       8.580   2.069 -14.706  1.00  0.00      PROB H
ATOM   1704 HG23 THR    87       7.102   2.878 -14.072  1.00  0.00      PROB H
ATOM   1705  C   THR    87       8.581  -0.206 -16.204  1.00  1.00      PROB C
ATOM   1706  O   THR    87       9.615   0.382 -16.547  1.00  1.00      PROB O
ATOM   1707  N   LEU    88       8.605  -1.407 -15.636  1.00  1.00      PROB N
ATOM   1708  HN  LEU    88       7.754  -1.880 -15.395  1.00  0.00      PROB H
ATOM   1709  CA  LEU    88       9.853  -1.962 -15.134  1.00  1.00      PROB C
ATOM   1710  HA  LEU    88      10.423  -1.183 -14.650  1.00  0.00      PROB H
ATOM   1711  CB  LEU    88       9.534  -3.092 -14.163  1.00  0.50      PROB C
ATOM   1712  HB1 LEU    88      10.342  -3.864 -14.192  1.00  0.00      PROB H
ATOM   1713  HB2 LEU    88       8.603  -3.602 -14.495  1.00  0.00      PROB H
ATOM   1714  CG  LEU    88       9.413  -2.716 -12.694  1.00  0.50      PROB C
ATOM   1715  HG  LEU    88       8.645  -1.907 -12.608  1.00  0.00      PROB H
ATOM   1716  CD1 LEU    88       8.956  -3.902 -11.885  1.00  0.50      PROB C
ATOM   1717 HD11 LEU    88       9.744  -4.684 -11.855  1.00  0.00      PROB H
ATOM   1718 HD12 LEU    88       8.025  -4.337 -12.310  1.00  0.00      PROB H
ATOM   1719 HD13 LEU    88       8.742  -3.597 -10.837  1.00  0.00      PROB H
ATOM   1720  CD2 LEU    88      10.741  -2.198 -12.168  1.00  0.50      PROB C
ATOM   1721 HD21 LEU    88      11.079  -1.306 -12.732  1.00  0.00      PROB H
ATOM   1722 HD22 LEU    88      11.537  -2.958 -12.269  1.00  0.00      PROB H
ATOM   1723 HD23 LEU    88      10.646  -1.904 -11.107  1.00  0.00      PROB H
ATOM   1724  C   LEU    88      10.737  -2.477 -16.256  1.00  1.00      PROB C
ATOM   1725  O   LEU    88      11.961  -2.308 -16.224  1.00  1.00      PROB O
ATOM   1726  N   ARG    89      10.117  -3.097 -17.252  1.00  1.00      PROB N
ATOM   1727  HN  ARG    89       9.123  -3.218 -17.219  1.00  0.00      PROB H
ATOM   1728  CA  ARG    89      10.818  -3.610 -18.422  1.00  1.00      PROB C
ATOM   1729  HA  ARG    89      11.541  -4.341 -18.084  1.00  0.00      PROB H
ATOM   1730  CB  ARG    89       9.791  -4.285 -19.318  1.00  0.50      PROB C
ATOM   1731  HB1 ARG    89      10.241  -4.610 -20.275  1.00  0.00      PROB H
ATOM   1732  HB2 ARG    89       8.973  -3.565 -19.558  1.00  0.00      PROB H
ATOM   1733  CG  ARG    89       9.208  -5.484 -18.571  1.00  0.50      PROB C
ATOM   1734  HG1 ARG    89       8.771  -5.238 -17.594  1.00  0.00      PROB H
ATOM   1735  HG2 ARG    89      10.095  -6.119 -18.324  1.00  0.00      PROB H
ATOM   1736  CD  ARG    89       8.264  -6.360 -19.359  1.00  0.50      PROB C
ATOM   1737  HD1 ARG    89       8.726  -6.616 -20.345  1.00  0.00      PROB H
ATOM   1738  HD2 ARG    89       7.309  -5.814 -19.538  1.00  0.00      PROB H
ATOM   1739  NE  ARG    89       8.004  -7.594 -18.627  1.00  0.50      PROB N
ATOM   1740  HE  ARG    89       8.495  -7.767 -17.779  1.00  0.00      PROB H
ATOM   1741  CZ  ARG    89       7.239  -8.582 -19.076  1.00  0.50      PROB C
ATOM   1742  NH1 ARG    89       6.667  -8.470 -20.270  1.00  0.50      PROB N
ATOM   1743 HH11 ARG    89       6.685  -7.574 -20.694  1.00  0.00      PROB H
ATOM   1744 HH12 ARG    89       5.877  -9.045 -20.450  1.00  0.00      PROB H
ATOM   1745  NH2 ARG    89       7.046  -9.675 -18.338  1.00  0.50      PROB N
ATOM   1746 HH21 ARG    89       7.302  -9.702 -17.377  1.00  0.00      PROB H
ATOM   1747 HH22 ARG    89       6.480 -10.392 -18.725  1.00  0.00      PROB H
ATOM   1748  C   ARG    89      11.622  -2.531 -19.140  1.00  1.00      PROB C
ATOM   1749  O   ARG    89      12.722  -2.803 -19.639  1.00  1.00      PROB O
ATOM   1750  N   LYS    90      11.088  -1.311 -19.202  1.00  1.00      PROB N
ATOM   1751  HN  LYS    90      10.215  -1.141 -18.753  1.00  0.00      PROB H
ATOM   1752  CA  LYS    90      11.703  -0.204 -19.926  1.00  1.00      PROB C
ATOM   1753  HA  LYS    90      12.036  -0.555 -20.894  1.00  0.00      PROB H
ATOM   1754  CB  LYS    90      10.675   0.895 -20.085  1.00  0.50      PROB C
ATOM   1755  HB1 LYS    90      11.248   1.832 -20.294  1.00  0.00      PROB H
ATOM   1756  HB2 LYS    90      10.144   1.029 -19.111  1.00  0.00      PROB H
ATOM   1757  CG  LYS    90       9.716   0.648 -21.189  1.00  0.50      PROB C
ATOM   1758  HG1 LYS    90       9.264  -0.371 -21.087  1.00  0.00      PROB H
ATOM   1759  HG2 LYS    90      10.230   0.674 -22.173  1.00  0.00      PROB H
ATOM   1760  CD  LYS    90       8.602   1.653 -21.096  1.00  0.50      PROB C
ATOM   1761  HD1 LYS    90       7.972   1.438 -20.201  1.00  0.00      PROB H
ATOM   1762  HD2 LYS    90       7.937   1.580 -21.987  1.00  0.00      PROB H
ATOM   1763  CE  LYS    90       9.192   3.041 -20.963  1.00  0.50      PROB C
ATOM   1764  HE1 LYS    90       9.768   3.234 -20.044  1.00  0.00      PROB H
ATOM   1765  HE2 LYS    90       8.350   3.772 -20.959  1.00  0.00      PROB H
ATOM   1766  NZ  LYS    90      10.054   3.389 -22.123  1.00  0.50      PROB N
ATOM   1767  HZ1 LYS    90       9.479   3.404 -22.989  1.00  0.00      PROB H
ATOM   1768  HZ2 LYS    90      10.797   2.672 -22.236  1.00  0.00      PROB H
ATOM   1769  HZ3 LYS    90      10.525   4.311 -22.021  1.00  0.00      PROB H
ATOM   1770  C   LYS    90      12.930   0.382 -19.248  1.00  1.00      PROB C
ATOM   1771  O   LYS    90      13.958   0.600 -19.899  1.00  1.00      PROB O
ATOM   1772  N   LYS    91      12.868   0.629 -17.951  1.00  1.00      PROB N
ATOM   1773  HN  LYS    91      12.092   0.349 -17.394  1.00  0.00      PROB H
ATOM   1774  CA  LYS    91      13.963   1.377 -17.346  1.00  1.00      PROB C
ATOM   1775  HA  LYS    91      14.212   2.204 -17.995  1.00  0.00      PROB H
ATOM   1776  CB  LYS    91      13.547   1.909 -15.981  1.00  0.50      PROB C
ATOM   1777  HB1 LYS    91      13.282   1.057 -15.312  1.00  0.00      PROB H
ATOM   1778  HB2 LYS    91      12.629   2.529 -16.095  1.00  0.00      PROB H
ATOM   1779  CG  LYS    91      14.646   2.738 -15.337  1.00  0.50      PROB C
ATOM   1780  HG1 LYS    91      15.569   2.148 -15.221  1.00  0.00      PROB H
ATOM   1781  HG2 LYS    91      14.309   2.986 -14.302  1.00  0.00      PROB H
ATOM   1782  CD  LYS    91      14.889   4.033 -16.088  1.00  0.50      PROB C
ATOM   1783  HD1 LYS    91      13.923   4.574 -16.220  1.00  0.00      PROB H
ATOM   1784  HD2 LYS    91      15.298   3.802 -17.098  1.00  0.00      PROB H
ATOM   1785  CE  LYS    91      15.880   4.961 -15.364  1.00  0.50      PROB C
ATOM   1786  HE1 LYS    91      16.789   4.375 -15.122  1.00  0.00      PROB H
ATOM   1787  HE2 LYS    91      15.433   5.264 -14.394  1.00  0.00      PROB H
ATOM   1788  NZ  LYS    91      16.313   6.184 -16.064  1.00  0.50      PROB N
ATOM   1789  HZ1 LYS    91      15.483   6.778 -16.312  1.00  0.00      PROB H
ATOM   1790  HZ2 LYS    91      16.791   5.925 -16.947  1.00  0.00      PROB H
ATOM   1791  HZ3 LYS    91      16.992   6.733 -15.481  1.00  0.00      PROB H
ATOM   1792  C   LYS    91      15.227   0.531 -17.213  1.00  1.00      PROB C
ATOM   1793  O   LYS    91      16.330   0.984 -17.544  1.00  1.00      PROB O
ATOM   1794  N   GLY    92      15.106  -0.632 -16.601  1.00  1.00      PROB N
ATOM   1795  HN  GLY    92      14.199  -1.009 -16.434  1.00  0.00      PROB H
ATOM   1796  CA  GLY    92      16.215  -1.554 -16.578  1.00  1.00      PROB C
ATOM   1797  HA1 GLY    92      16.043  -2.235 -15.763  1.00  0.00      PROB H
ATOM   1798  HA2 GLY    92      17.165  -1.041 -16.525  1.00  0.00      PROB H
ATOM   1799  C   GLY    92      16.192  -2.372 -17.854  1.00  1.00      PROB C
ATOM   1800  OT1 GLY    92      15.275  -2.142 -18.687  1.00  0.50      PROB O
ATOM   1801  OT2 GLY    92      17.091  -3.239 -18.017  1.00  0.50      PROB O
TER
ATOM   1802  N   GLY     2      19.854   8.109   0.099  1.00  1.00      PROC N
ATOM   1803  HT1 GLY     2      18.967   7.780  -0.375  1.00  0.00      PROC H
ATOM   1804  HT2 GLY     2      19.585   8.318   1.084  1.00  0.00      PROC H
ATOM   1805  HT3 GLY     2      20.560   7.342   0.095  1.00  0.00      PROC H
ATOM   1806  CA  GLY     2      20.313   9.286  -0.628  1.00  1.00      PROC C
ATOM   1807  HA1 GLY     2      19.496   9.978  -0.611  1.00  0.00      PROC H
ATOM   1808  HA2 GLY     2      20.585   8.970  -1.626  1.00  0.00      PROC H
ATOM   1809  C   GLY     2      21.500  10.045  -0.039  1.00  1.00      PROC C
ATOM   1810  O   GLY     2      22.123   9.584   0.913  1.00  1.00      PROC O
ATOM   1811  N   ARG     3      21.756  11.247  -0.574  1.00  1.00      PROC N
ATOM   1812  HN  ARG     3      21.154  11.691  -1.242  1.00  0.00      PROC H
ATOM   1813  CA  ARG     3      22.917  12.040  -0.159  1.00  1.00      PROC C
ATOM   1814  HA  ARG     3      23.805  11.432  -0.269  1.00  0.00      PROC H
ATOM   1815  CB  ARG     3      23.035  13.308  -1.001  1.00  0.50      PROC C
ATOM   1816  HB1 ARG     3      23.946  13.870  -0.676  1.00  0.00      PROC H
ATOM   1817  HB2 ARG     3      22.156  13.970  -0.813  1.00  0.00      PROC H
ATOM   1818  CG  ARG     3      23.141  13.057  -2.493  1.00  0.50      PROC C
ATOM   1819  HG1 ARG     3      23.351  14.020  -3.015  1.00  0.00      PROC H
ATOM   1820  HG2 ARG     3      22.171  12.680  -2.874  1.00  0.00      PROC H
ATOM   1821  CD  ARG     3      24.221  12.055  -2.835  1.00  0.50      PROC C
ATOM   1822  HD1 ARG     3      24.001  11.084  -2.334  1.00  0.00      PROC H
ATOM   1823  HD2 ARG     3      25.216  12.379  -2.451  1.00  0.00      PROC H
ATOM   1824  NE  ARG     3      24.281  11.742  -4.263  1.00  0.50      PROC N
ATOM   1825  HE  ARG     3      23.755  10.968  -4.597  1.00  0.00      PROC H
ATOM   1826  CZ  ARG     3      25.082  12.349  -5.144  1.00  0.50      PROC C
ATOM   1827  NH1 ARG     3      25.894  13.335  -4.765  1.00  0.50      PROC N
ATOM   1828 HH11 ARG     3      26.031  13.580  -3.797  1.00  0.00      PROC H
ATOM   1829 HH12 ARG     3      26.487  13.744  -5.459  1.00  0.00      PROC H
ATOM   1830  NH2 ARG     3      25.074  11.967  -6.415  1.00  0.50      PROC N
ATOM   1831 HH21 ARG     3      24.616  11.142  -6.708  1.00  0.00      PROC H
ATOM   1832 HH22 ARG     3      25.755  12.396  -7.014  1.00  0.00      PROC H
ATOM   1833  C   ARG     3      22.881  12.401   1.313  1.00  1.00      PROC C
ATOM   1834  O   ARG     3      23.931  12.478   1.954  1.00  1.00      PROC O
ATOM   1835  N   LYS     4      21.706  12.639   1.868  1.00  1.00      PROC N
ATOM   1836  HN  LYS     4      20.862  12.603   1.340  1.00  0.00      PROC H
ATOM   1837  CA  LYS     4      21.583  12.863   3.297  1.00  1.00      PROC C
ATOM   1838  HA  LYS     4      22.469  12.520   3.815  1.00  0.00      PROC H
ATOM   1839  CB  LYS     4      21.361  14.352   3.623  1.00  0.50      PROC C
ATOM   1840  HB1 LYS     4      21.021  14.453   4.683  1.00  0.00      PROC H
ATOM   1841  HB2 LYS     4      20.540  14.718   2.972  1.00  0.00      PROC H
ATOM   1842  CG  LYS     4      22.575  15.238   3.464  1.00  0.50      PROC C
ATOM   1843  HG1 LYS     4      22.988  15.195   2.431  1.00  0.00      PROC H
ATOM   1844  HG2 LYS     4      23.370  14.841   4.143  1.00  0.00      PROC H
ATOM   1845  CD  LYS     4      22.247  16.679   3.850  1.00  0.50      PROC C
ATOM   1846  HD1 LYS     4      21.498  16.632   4.679  1.00  0.00      PROC H
ATOM   1847  HD2 LYS     4      21.766  17.211   3.001  1.00  0.00      PROC H
ATOM   1848  CE  LYS     4      23.467  17.460   4.334  1.00  0.50      PROC C
ATOM   1849  HE1 LYS     4      23.997  17.962   3.498  1.00  0.00      PROC H
ATOM   1850  HE2 LYS     4      24.182  16.767   4.835  1.00  0.00      PROC H
ATOM   1851  NZ  LYS     4      23.100  18.478   5.354  1.00  0.50      PROC N
ATOM   1852  HZ1 LYS     4      22.537  17.977   6.091  1.00  0.00      PROC H
ATOM   1853  HZ2 LYS     4      22.566  19.287   4.954  1.00  0.00      PROC H
ATOM   1854  HZ3 LYS     4      23.979  18.805   5.825  1.00  0.00      PROC H
ATOM   1855  C   LYS     4      20.421  12.053   3.846  1.00  1.00      PROC C
ATOM   1856  O   LYS     4      19.436  11.797   3.148  1.00  1.00      PROC O
ATOM   1857  N   LYS     5      20.569  11.619   5.093  1.00  1.00      PROC N
ATOM   1858  HN  LYS     5      21.391  11.822   5.619  1.00  0.00      PROC H
ATOM   1859  CA  LYS     5      19.415  11.172   5.847  1.00  1.00      PROC C
ATOM   1860  HA  LYS     5      18.965  10.326   5.348  1.00  0.00      PROC H
ATOM   1861  CB  LYS     5      19.823  10.815   7.275  1.00  0.50      PROC C
ATOM   1862  HB1 LYS     5      20.275  11.716   7.758  1.00  0.00      PROC H
ATOM   1863  HB2 LYS     5      20.632  10.046   7.226  1.00  0.00      PROC H
ATOM   1864  CG  LYS     5      18.715  10.286   8.169  1.00  0.50      PROC C
ATOM   1865  HG1 LYS     5      18.352   9.324   7.740  1.00  0.00      PROC H
ATOM   1866  HG2 LYS     5      17.852  10.990   8.206  1.00  0.00      PROC H
ATOM   1867  CD  LYS     5      19.234  10.082   9.595  1.00  0.50      PROC C
ATOM   1868  HD1 LYS     5      18.926  10.911  10.268  1.00  0.00      PROC H
ATOM   1869  HD2 LYS     5      20.352  10.112   9.564  1.00  0.00      PROC H
ATOM   1870  CE  LYS     5      18.873   8.710  10.154  1.00  0.50      PROC C
ATOM   1871  HE1 LYS     5      19.510   8.498  11.046  1.00  0.00      PROC H
ATOM   1872  HE2 LYS     5      19.053   7.909   9.405  1.00  0.00      PROC H
ATOM   1873  NZ  LYS     5      17.468   8.632  10.611  1.00  0.50      PROC N
ATOM   1874  HZ1 LYS     5      16.815   8.952   9.872  1.00  0.00      PROC H
ATOM   1875  HZ2 LYS     5      17.364   9.232  11.458  1.00  0.00      PROC H
ATOM   1876  HZ3 LYS     5      17.239   7.655  10.886  1.00  0.00      PROC H
ATOM   1877  C   LYS     5      18.420  12.316   5.865  1.00  1.00      PROC C
ATOM   1878  O   LYS     5      18.814  13.485   5.961  1.00  1.00      PROC O
ATOM   1879  N   ILE     6      17.136  12.004   5.706  1.00  1.00      PROC N
ATOM   1880  HN  ILE     6      16.811  11.075   5.585  1.00  0.00      PROC H
ATOM   1881  CA  ILE     6      16.128  13.042   5.904  1.00  1.00      PROC C
ATOM   1882  HA  ILE     6      16.592  13.990   6.141  1.00  0.00      PROC H
ATOM   1883  CB  ILE     6      15.214  13.318   4.691  1.00  0.50      PROC C
ATOM   1884  HB  ILE     6      14.422  14.047   5.013  1.00  0.00      PROC H
ATOM   1885  CG2 ILE     6      15.973  14.022   3.584  1.00  0.50      PROC C
ATOM   1886 HG21 ILE     6      16.804  13.382   3.214  1.00  0.00      PROC H
ATOM   1887 HG22 ILE     6      16.403  14.973   3.957  1.00  0.00      PROC H
ATOM   1888 HG23 ILE     6      15.301  14.271   2.734  1.00  0.00      PROC H
ATOM   1889  CG1 ILE     6      14.484  12.066   4.221  1.00  0.50      PROC C
ATOM   1890 HG11 ILE     6      14.015  11.550   5.091  1.00  0.00      PROC H
ATOM   1891 HG12 ILE     6      15.204  11.358   3.755  1.00  0.00      PROC H
ATOM   1892  CD  ILE     6      13.353  12.386   3.229  1.00  0.50      PROC C
ATOM   1893  HD1 ILE     6      13.794  12.669   2.251  1.00  0.00      PROC H
ATOM   1894  HD2 ILE     6      12.732  13.226   3.612  1.00  0.00      PROC H
ATOM   1895  HD3 ILE     6      12.700  11.497   3.111  1.00  0.00      PROC H
ATOM   1896  C   ILE     6      15.255  12.721   7.107  1.00  1.00      PROC C
ATOM   1897  O   ILE     6      15.014  11.564   7.446  1.00  1.00      PROC O
ATOM   1898  N   GLN     7      14.755  13.779   7.737  1.00  1.00      PROC N
ATOM   1899  HN  GLN     7      15.017  14.704   7.482  1.00  0.00      PROC H
ATOM   1900  CA  GLN     7      13.633  13.670   8.667  1.00  1.00      PROC C
ATOM   1901  HA  GLN     7      13.827  12.829   9.317  1.00  0.00      PROC H
ATOM   1902  CB  GLN     7      13.508  14.952   9.505  1.00  0.50      PROC C
ATOM   1903  HB1 GLN     7      12.449  15.021   9.873  1.00  0.00      PROC H
ATOM   1904  HB2 GLN     7      13.660  15.851   8.867  1.00  0.00      PROC H
ATOM   1905  CG  GLN     7      14.320  15.043  10.776  1.00  0.50      PROC C
ATOM   1906  HG1 GLN     7      13.755  15.629  11.540  1.00  0.00      PROC H
ATOM   1907  HG2 GLN     7      15.245  15.632  10.565  1.00  0.00      PROC H
ATOM   1908  CD  GLN     7      14.741  13.754  11.438  1.00  0.50      PROC C
ATOM   1909  OE1 GLN     7      13.900  13.163  12.167  1.00  0.50      PROC O
ATOM   1910  NE2 GLN     7      15.922  13.193  11.028  1.00  0.50      PROC N
ATOM   1911 HE21 GLN     7      16.154  12.305  11.408  1.00  0.00      PROC H
ATOM   1912 HE22 GLN     7      16.583  13.761  10.540  1.00  0.00      PROC H
ATOM   1913  C   GLN     7      12.317  13.346   8.006  1.00  1.00      PROC C
ATOM   1914  O   GLN     7      11.952  13.886   6.951  1.00  1.00      PROC O
ATOM   1915  N   ILE     8      11.599  12.481   8.705  1.00  1.00      PROC N
ATOM   1916  HN  ILE     8      11.932  12.071   9.558  1.00  0.00      PROC H
ATOM   1917  CA  ILE     8      10.263  12.104   8.331  1.00  1.00      PROC C
ATOM   1918  HA  ILE     8      10.170  12.084   7.255  1.00  0.00      PROC H
ATOM   1919  CB  ILE     8       9.916  10.732   8.906  1.00  0.50      PROC C
ATOM   1920  HB  ILE     8       9.904  10.783  10.025  1.00  0.00      PROC H
ATOM   1921  CG2 ILE     8       8.555  10.314   8.435  1.00  0.50      PROC C
ATOM   1922 HG21 ILE     8       8.461  10.377   7.331  1.00  0.00      PROC H
ATOM   1923 HG22 ILE     8       7.759  10.943   8.889  1.00  0.00      PROC H
ATOM   1924 HG23 ILE     8       8.349   9.264   8.741  1.00  0.00      PROC H
ATOM   1925  CG1 ILE     8      10.982   9.707   8.521  1.00  0.50      PROC C
ATOM   1926 HG11 ILE     8      10.664   8.726   8.944  1.00  0.00      PROC H
ATOM   1927 HG12 ILE     8      11.955   9.963   8.993  1.00  0.00      PROC H
ATOM   1928  CD  ILE     8      11.194   9.545   7.031  1.00  0.50      PROC C
ATOM   1929  HD1 ILE     8      11.573  10.485   6.573  1.00  0.00      PROC H
ATOM   1930  HD2 ILE     8      10.250   9.258   6.520  1.00  0.00      PROC H
ATOM   1931  HD3 ILE     8      11.936   8.743   6.830  1.00  0.00      PROC H
ATOM   1932  C   ILE     8       9.342  13.188   8.861  1.00  1.00      PROC C
ATOM   1933  O   ILE     8       8.772  13.065   9.946  1.00  1.00      PROC O
ATOM   1934  N   GLN     9       9.186  14.248   8.079  1.00  1.00      PROC N
ATOM   1935  HN  GLN     9       9.713  14.319   7.233  1.00  0.00      PROC H
ATOM   1936  CA  GLN     9       8.330  15.383   8.390  1.00  1.00      PROC C
ATOM   1937  HA  GLN     9       7.472  15.032   8.950  1.00  0.00      PROC H
ATOM   1938  CB  GLN     9       9.034  16.509   9.156  1.00  0.50      PROC C
ATOM   1939  HB1 GLN     9       9.574  16.087  10.034  1.00  0.00      PROC H
ATOM   1940  HB2 GLN     9       8.241  17.186   9.557  1.00  0.00      PROC H
ATOM   1941  CG  GLN     9       9.968  17.287   8.257  1.00  0.50      PROC C
ATOM   1942  HG1 GLN     9       9.574  17.546   7.253  1.00  0.00      PROC H
ATOM   1943  HG2 GLN     9      10.890  16.682   8.094  1.00  0.00      PROC H
ATOM   1944  CD  GLN     9      10.373  18.647   8.805  1.00  0.50      PROC C
ATOM   1945  OE1 GLN     9       9.884  19.089   9.852  1.00  0.50      PROC O
ATOM   1946  NE2 GLN     9      11.231  19.347   8.058  1.00  0.50      PROC N
ATOM   1947 HE21 GLN     9      11.362  20.317   8.276  1.00  0.00      PROC H
ATOM   1948 HE22 GLN     9      11.426  19.018   7.141  1.00  0.00      PROC H
ATOM   1949  C   GLN     9       7.842  15.930   7.057  1.00  1.00      PROC C
ATOM   1950  O   GLN     9       8.381  15.585   6.004  1.00  1.00      PROC O
ATOM   1951  N   ARG    10       6.758  16.701   7.096  1.00  1.00      PROC N
ATOM   1952  HN  ARG    10       6.317  16.924   7.964  1.00  0.00      PROC H
ATOM   1953  CA  ARG    10       6.192  17.239   5.864  1.00  1.00      PROC C
ATOM   1954  HA  ARG    10       5.941  16.402   5.227  1.00  0.00      PROC H
ATOM   1955  CB  ARG    10       4.926  18.029   6.162  1.00  0.50      PROC C
ATOM   1956  HB1 ARG    10       5.185  18.874   6.841  1.00  0.00      PROC H
ATOM   1957  HB2 ARG    10       4.308  17.304   6.742  1.00  0.00      PROC H
ATOM   1958  CG  ARG    10       4.220  18.548   4.919  1.00  0.50      PROC C
ATOM   1959  HG1 ARG    10       3.977  17.686   4.253  1.00  0.00      PROC H
ATOM   1960  HG2 ARG    10       4.862  19.255   4.350  1.00  0.00      PROC H
ATOM   1961  CD  ARG    10       2.946  19.250   5.326  1.00  0.50      PROC C
ATOM   1962  HD1 ARG    10       2.325  19.434   4.415  1.00  0.00      PROC H
ATOM   1963  HD2 ARG    10       3.176  20.230   5.806  1.00  0.00      PROC H
ATOM   1964  NE  ARG    10       2.202  18.421   6.270  1.00  0.50      PROC N
ATOM   1965  HE  ARG    10       2.580  17.545   6.554  1.00  0.00      PROC H
ATOM   1966  CZ  ARG    10       0.953  18.664   6.647  1.00  0.50      PROC C
ATOM   1967  NH1 ARG    10       0.310  19.717   6.148  1.00  0.50      PROC N
ATOM   1968 HH11 ARG    10      -0.675  19.788   6.262  1.00  0.00      PROC H
ATOM   1969 HH12 ARG    10       0.776  20.358   5.548  1.00  0.00      PROC H
ATOM   1970  NH2 ARG    10       0.349  17.852   7.510  1.00  0.50      PROC N
ATOM   1971 HH21 ARG    10       0.853  17.059   7.834  1.00  0.00      PROC H
ATOM   1972 HH22 ARG    10      -0.584  17.605   7.246  1.00  0.00      PROC H
ATOM   1973  C   ARG    10       7.194  18.110   5.117  1.00  1.00      PROC C
ATOM   1974  O   ARG    10       7.810  19.002   5.700  1.00  1.00      PROC O
ATOM   1975  N   ILE    11       7.344  17.835   3.827  1.00  1.00      PROC N
ATOM   1976  HN  ILE    11       6.876  17.038   3.433  1.00  0.00      PROC H
ATOM   1977  CA  ILE    11       8.162  18.625   2.911  1.00  1.00      PROC C
ATOM   1978  HA  ILE    11       9.052  18.948   3.432  1.00  0.00      PROC H
ATOM   1979  CB  ILE    11       8.555  17.794   1.683  1.00  0.50      PROC C
ATOM   1980  HB  ILE    11       7.607  17.450   1.194  1.00  0.00      PROC H
ATOM   1981  CG2 ILE    11       9.312  18.648   0.675  1.00  0.50      PROC C
ATOM   1982 HG21 ILE    11      10.172  19.168   1.138  1.00  0.00      PROC H
ATOM   1983 HG22 ILE    11       8.657  19.416   0.209  1.00  0.00      PROC H
ATOM   1984 HG23 ILE    11       9.695  18.013  -0.152  1.00  0.00      PROC H
ATOM   1985  CG1 ILE    11       9.292  16.518   2.107  1.00  0.50      PROC C
ATOM   1986 HG11 ILE    11       8.853  16.076   3.029  1.00  0.00      PROC H
ATOM   1987 HG12 ILE    11      10.344  16.785   2.361  1.00  0.00      PROC H
ATOM   1988  CD  ILE    11       9.280  15.433   1.062  1.00  0.50      PROC C
ATOM   1989  HD1 ILE    11       9.785  15.771   0.130  1.00  0.00      PROC H
ATOM   1990  HD2 ILE    11       8.234  15.155   0.803  1.00  0.00      PROC H
ATOM   1991  HD3 ILE    11       9.794  14.521   1.413  1.00  0.00      PROC H
ATOM   1992  C   ILE    11       7.390  19.862   2.478  1.00  1.00      PROC C
ATOM   1993  O   ILE    11       6.375  19.757   1.782  1.00  1.00      PROC O
ATOM   1994  N   THR    12       7.932  21.039   2.774  1.00  1.00      PROC N
ATOM   1995  HN  THR    12       8.779  21.134   3.296  1.00  0.00      PROC H
ATOM   1996  CA  THR    12       7.186  22.266   2.528  1.00  1.00      PROC C
ATOM   1997  HA  THR    12       6.130  22.081   2.656  1.00  0.00      PROC H
ATOM   1998  CB  THR    12       7.576  23.316   3.567  1.00  0.50      PROC C
ATOM   1999  HB  THR    12       6.994  24.254   3.402  1.00  0.00      PROC H
ATOM   2000  OG1 THR    12       8.970  23.602   3.452  1.00  0.50      PROC O
ATOM   2001  HG1 THR    12       9.210  24.108   4.242  1.00  0.00      PROC H
ATOM   2002  CG2 THR    12       7.273  22.786   4.969  1.00  0.50      PROC C
ATOM   2003 HG21 THR    12       7.871  21.883   5.215  1.00  0.00      PROC H
ATOM   2004 HG22 THR    12       6.196  22.536   5.065  1.00  0.00      PROC H
ATOM   2005 HG23 THR    12       7.519  23.561   5.727  1.00  0.00      PROC H
ATOM   2006  C   THR    12       7.357  22.818   1.118  1.00  1.00      PROC C
ATOM   2007  O   THR    12       6.409  23.390   0.576  1.00  1.00      PROC O
ATOM   2008  N   ASP    13       8.509  22.657   0.487  1.00  1.00      PROC N
ATOM   2009  HN  ASP    13       9.304  22.266   0.937  1.00  0.00      PROC H
ATOM   2010  CA  ASP    13       8.620  23.086  -0.901  1.00  1.00      PROC C
ATOM   2011  HA  ASP    13       8.261  24.104  -0.998  1.00  0.00      PROC H
ATOM   2012  CB  ASP    13      10.065  23.020  -1.377  1.00  0.50      PROC C
ATOM   2013  HB1 ASP    13      10.511  22.028  -1.163  1.00  0.00      PROC H
ATOM   2014  HB2 ASP    13      10.633  23.789  -0.820  1.00  0.00      PROC H
ATOM   2015  CG  ASP    13      10.204  23.280  -2.874  1.00  0.50      PROC C
ATOM   2016  OD1 ASP    13       9.777  22.426  -3.681  1.00  0.50      PROC O
ATOM   2017  OD2 ASP    13      10.766  24.328  -3.249  1.00  0.50      PROC O
ATOM   2018  C   ASP    13       7.733  22.181  -1.746  1.00  1.00      PROC C
ATOM   2019  O   ASP    13       7.993  20.979  -1.858  1.00  1.00      PROC O
ATOM   2020  N   GLU    14       6.684  22.751  -2.334  1.00  1.00      PROC N
ATOM   2021  HN  GLU    14       6.492  23.721  -2.237  1.00  0.00      PROC H
ATOM   2022  CA  GLU    14       5.703  21.944  -3.052  1.00  1.00      PROC C
ATOM   2023  HA  GLU    14       5.318  21.195  -2.376  1.00  0.00      PROC H
ATOM   2024  CB  GLU    14       4.549  22.823  -3.524  1.00  0.50      PROC C
ATOM   2025  HB1 GLU    14       4.054  22.312  -4.390  1.00  0.00      PROC H
ATOM   2026  HB2 GLU    14       4.907  23.803  -3.905  1.00  0.00      PROC H
ATOM   2027  CG  GLU    14       3.488  22.988  -2.446  1.00  0.50      PROC C
ATOM   2028  HG1 GLU    14       3.791  23.735  -1.685  1.00  0.00      PROC H
ATOM   2029  HG2 GLU    14       3.333  22.014  -1.934  1.00  0.00      PROC H
ATOM   2030  CD  GLU    14       2.137  23.383  -3.000  1.00  0.50      PROC C
ATOM   2031  OE1 GLU    14       1.135  23.234  -2.265  1.00  0.50      PROC O
ATOM   2032  OE2 GLU    14       2.080  23.855  -4.161  1.00  0.50      PROC O
ATOM   2033  C   GLU    14       6.339  21.173  -4.202  1.00  1.00      PROC C
ATOM   2034  O   GLU    14       5.922  20.051  -4.513  1.00  1.00      PROC O
ATOM   2035  N   ARG    15       7.306  21.779  -4.887  1.00  1.00      PROC N
ATOM   2036  HN  ARG    15       7.776  22.588  -4.533  1.00  0.00      PROC H
ATOM   2037  CA  ARG    15       7.896  21.117  -6.045  1.00  1.00      PROC C
ATOM   2038  HA  ARG    15       7.100  20.755  -6.684  1.00  0.00      PROC H
ATOM   2039  CB  ARG    15       8.744  22.115  -6.812  1.00  0.50      PROC C
ATOM   2040  HB1 ARG    15       9.131  21.661  -7.751  1.00  0.00      PROC H
ATOM   2041  HB2 ARG    15       9.629  22.372  -6.179  1.00  0.00      PROC H
ATOM   2042  CG  ARG    15       7.993  23.388  -7.112  1.00  0.50      PROC C
ATOM   2043  HG1 ARG    15       7.526  23.807  -6.188  1.00  0.00      PROC H
ATOM   2044  HG2 ARG    15       7.162  23.209  -7.829  1.00  0.00      PROC H
ATOM   2045  CD  ARG    15       8.942  24.460  -7.554  1.00  0.50      PROC C
ATOM   2046  HD1 ARG    15       9.907  24.346  -7.004  1.00  0.00      PROC H
ATOM   2047  HD2 ARG    15       8.525  25.458  -7.274  1.00  0.00      PROC H
ATOM   2048  NE  ARG    15       9.088  24.466  -9.000  1.00  0.50      PROC N
ATOM   2049  HE  ARG    15       8.285  24.322  -9.576  1.00  0.00      PROC H
ATOM   2050  CZ  ARG    15      10.207  24.791  -9.625  1.00  0.50      PROC C
ATOM   2051  NH1 ARG    15      10.262  24.781 -10.951  1.00  0.50      PROC N
ATOM   2052 HH11 ARG    15       9.382  24.877 -11.406  1.00  0.00      PROC H
ATOM   2053 HH12 ARG    15      11.011  25.342 -11.345  1.00  0.00      PROC H
ATOM   2054  NH2 ARG    15      11.284  25.085  -8.915  1.00  0.50      PROC N
ATOM   2055 HH21 ARG    15      11.278  25.028  -7.925  1.00  0.00      PROC H
ATOM   2056 HH22 ARG    15      12.148  25.154  -9.408  1.00  0.00      PROC H
ATOM   2057  C   ARG    15       8.731  19.919  -5.612  1.00  1.00      PROC C
ATOM   2058  O   ARG    15       8.717  18.872  -6.271  1.00  1.00      PROC O
ATOM   2059  N   ASN    16       9.450  20.057  -4.491  1.00  1.00      PROC N
ATOM   2060  HN  ASN    16       9.514  20.969  -4.044  1.00  0.00      PROC H
ATOM   2061  CA  ASN    16      10.214  18.944  -3.938  1.00  1.00      PROC C
ATOM   2062  HA  ASN    16      10.804  18.503  -4.732  1.00  0.00      PROC H
ATOM   2063  CB  ASN    16      11.138  19.460  -2.825  1.00  0.50      PROC C
ATOM   2064  HB1 ASN    16      10.531  19.887  -2.001  1.00  0.00      PROC H
ATOM   2065  HB2 ASN    16      11.756  20.284  -3.245  1.00  0.00      PROC H
ATOM   2066  CG  ASN    16      12.110  18.396  -2.292  1.00  0.50      PROC C
ATOM   2067  OD1 ASN    16      12.655  17.586  -3.048  1.00  0.50      PROC O
ATOM   2068  ND2 ASN    16      12.337  18.410  -0.974  1.00  0.50      PROC N
ATOM   2069 HD21 ASN    16      12.980  17.730  -0.628  1.00  0.00      PROC H
ATOM   2070 HD22 ASN    16      12.131  19.234  -0.454  1.00  0.00      PROC H
ATOM   2071  C   ASN    16       9.271  17.870  -3.414  1.00  1.00      PROC C
ATOM   2072  O   ASN    16       9.492  16.674  -3.649  1.00  1.00      PROC O
ATOM   2073  N   ARG    17       8.175  18.293  -2.762  1.00  1.00      PROC N
ATOM   2074  HN  ARG    17       8.045  19.276  -2.583  1.00  0.00      PROC H
ATOM   2075  CA  ARG    17       7.144  17.363  -2.313  1.00  1.00      PROC C
ATOM   2076  HA  ARG    17       7.594  16.669  -1.615  1.00  0.00      PROC H
ATOM   2077  CB  ARG    17       6.009  18.123  -1.624  1.00  0.50      PROC C
ATOM   2078  HB1 ARG    17       5.551  18.823  -2.360  1.00  0.00      PROC H
ATOM   2079  HB2 ARG    17       6.448  18.757  -0.819  1.00  0.00      PROC H
ATOM   2080  CG  ARG    17       4.927  17.231  -1.034  1.00  0.50      PROC C
ATOM   2081  HG1 ARG    17       5.330  16.695  -0.146  1.00  0.00      PROC H
ATOM   2082  HG2 ARG    17       4.623  16.454  -1.772  1.00  0.00      PROC H
ATOM   2083  CD  ARG    17       3.650  17.998  -0.677  1.00  0.50      PROC C
ATOM   2084  HD1 ARG    17       2.838  17.267  -0.444  1.00  0.00      PROC H
ATOM   2085  HD2 ARG    17       3.347  18.595  -1.571  1.00  0.00      PROC H
ATOM   2086  NE  ARG    17       3.811  18.863   0.487  1.00  0.50      PROC N
ATOM   2087  HE  ARG    17       4.670  18.820   1.002  1.00  0.00      PROC H
ATOM   2088  CZ  ARG    17       3.004  19.876   0.798  1.00  0.50      PROC C
ATOM   2089  NH1 ARG    17       2.033  20.252  -0.031  1.00  0.50      PROC N
ATOM   2090 HH11 ARG    17       1.943  19.816  -0.915  1.00  0.00      PROC H
ATOM   2091 HH12 ARG    17       1.459  21.046   0.146  1.00  0.00      PROC H
ATOM   2092  NH2 ARG    17       3.241  20.587   1.892  1.00  0.50      PROC N
ATOM   2093 HH21 ARG    17       4.153  20.475   2.270  1.00  0.00      PROC H
ATOM   2094 HH22 ARG    17       2.746  21.442   1.989  1.00  0.00      PROC H
ATOM   2095  C   ARG    17       6.611  16.554  -3.483  1.00  1.00      PROC C
ATOM   2096  O   ARG    17       6.407  15.337  -3.376  1.00  1.00      PROC O
ATOM   2097  N   GLN    18       6.425  17.211  -4.623  1.00  1.00      PROC N
ATOM   2098  HN  GLN    18       6.565  18.204  -4.678  1.00  0.00      PROC H
ATOM   2099  CA  GLN    18       5.881  16.544  -5.793  1.00  1.00      PROC C
ATOM   2100  HA  GLN    18       5.003  15.985  -5.499  1.00  0.00      PROC H
ATOM   2101  CB  GLN    18       5.485  17.588  -6.837  1.00  0.50      PROC C
ATOM   2102  HB1 GLN    18       6.395  18.196  -7.064  1.00  0.00      PROC H
ATOM   2103  HB2 GLN    18       4.770  18.312  -6.386  1.00  0.00      PROC H
ATOM   2104  CG  GLN    18       5.004  17.006  -8.139  1.00  0.50      PROC C
ATOM   2105  HG1 GLN    18       5.719  16.299  -8.610  1.00  0.00      PROC H
ATOM   2106  HG2 GLN    18       4.861  17.857  -8.837  1.00  0.00      PROC H
ATOM   2107  CD  GLN    18       3.671  16.333  -8.000  1.00  0.50      PROC C
ATOM   2108  OE1 GLN    18       3.422  15.306  -8.625  1.00  0.50      PROC O
ATOM   2109  NE2 GLN    18       2.790  16.918  -7.190  1.00  0.50      PROC N
ATOM   2110 HE21 GLN    18       1.869  16.542  -7.179  1.00  0.00      PROC H
ATOM   2111 HE22 GLN    18       2.970  17.808  -6.778  1.00  0.00      PROC H
ATOM   2112  C   GLN    18       6.872  15.540  -6.376  1.00  1.00      PROC C
ATOM   2113  O   GLN    18       6.487  14.416  -6.716  1.00  1.00      PROC O
ATOM   2114  N   VAL    19       8.152  15.907  -6.490  1.00  1.00      PROC N
ATOM   2115  HN  VAL    19       8.457  16.840  -6.283  1.00  0.00      PROC H
ATOM   2116  CA  VAL    19       9.128  14.950  -7.006  1.00  1.00      PROC C
ATOM   2117  HA  VAL    19       8.787  14.584  -7.966  1.00  0.00      PROC H
ATOM   2118  CB  VAL    19      10.514  15.595  -7.201  1.00  0.50      PROC C
ATOM   2119  HB  VAL    19      10.849  16.040  -6.232  1.00  0.00      PROC H
ATOM   2120  CG1 VAL    19      11.536  14.518  -7.607  1.00  0.50      PROC C
ATOM   2121 HG11 VAL    19      11.204  13.995  -8.532  1.00  0.00      PROC H
ATOM   2122 HG12 VAL    19      11.704  13.762  -6.816  1.00  0.00      PROC H
ATOM   2123 HG13 VAL    19      12.518  14.990  -7.829  1.00  0.00      PROC H
ATOM   2124  CG2 VAL    19      10.478  16.714  -8.236  1.00  0.50      PROC C
ATOM   2125 HG21 VAL    19       9.892  17.586  -7.892  1.00  0.00      PROC H
ATOM   2126 HG22 VAL    19      10.021  16.342  -9.180  1.00  0.00      PROC H
ATOM   2127 HG23 VAL    19      11.507  17.047  -8.479  1.00  0.00      PROC H
ATOM   2128  C   VAL    19       9.210  13.757  -6.067  1.00  1.00      PROC C
ATOM   2129  O   VAL    19       9.200  12.595  -6.495  1.00  1.00      PROC O
ATOM   2130  N   THR    20       9.259  14.036  -4.769  1.00  1.00      PROC N
ATOM   2131  HN  THR    20       9.253  14.993  -4.464  1.00  0.00      PROC H
ATOM   2132  CA  THR    20       9.340  12.981  -3.775  1.00  1.00      PROC C
ATOM   2133  HA  THR    20      10.208  12.368  -3.970  1.00  0.00      PROC H
ATOM   2134  CB  THR    20       9.449  13.607  -2.384  1.00  0.50      PROC C
ATOM   2135  HB  THR    20       8.618  14.336  -2.222  1.00  0.00      PROC H
ATOM   2136  OG1 THR    20      10.686  14.307  -2.258  1.00  0.50      PROC O
ATOM   2137  HG1 THR    20      10.598  15.142  -2.745  1.00  0.00      PROC H
ATOM   2138  CG2 THR    20       9.370  12.524  -1.324  1.00  0.50      PROC C
ATOM   2139 HG21 THR    20      10.123  11.732  -1.526  1.00  0.00      PROC H
ATOM   2140 HG22 THR    20       8.363  12.064  -1.266  1.00  0.00      PROC H
ATOM   2141 HG23 THR    20       9.593  12.953  -0.325  1.00  0.00      PROC H
ATOM   2142  C   THR    20       8.115  12.075  -3.842  1.00  1.00      PROC C
ATOM   2143  O   THR    20       8.241  10.845  -3.828  1.00  1.00      PROC O
ATOM   2144  N   PHE    21       6.922  12.679  -3.920  1.00  1.00      PROC N
ATOM   2145  HN  PHE    21       6.833  13.680  -3.894  1.00  0.00      PROC H
ATOM   2146  CA  PHE    21       5.679  11.918  -3.981  1.00  1.00      PROC C
ATOM   2147  HA  PHE    21       5.635  11.270  -3.118  1.00  0.00      PROC H
ATOM   2148  CB  PHE    21       4.471  12.864  -3.953  1.00  0.50      PROC C
ATOM   2149  HB1 PHE    21       4.614  13.664  -4.715  1.00  0.00      PROC H
ATOM   2150  HB2 PHE    21       4.399  13.366  -2.966  1.00  0.00      PROC H
ATOM   2151  CG  PHE    21       3.153  12.183  -4.260  1.00  0.50      PROC C
ATOM   2152  CD1 PHE    21       2.729  12.009  -5.569  1.00  0.50      PROC C
ATOM   2153  HD1 PHE    21       3.328  12.389  -6.386  1.00  0.00      PROC H
ATOM   2154  CE1 PHE    21       1.527  11.371  -5.844  1.00  0.50      PROC C
ATOM   2155  HE1 PHE    21       1.196  11.257  -6.869  1.00  0.00      PROC H
ATOM   2156  CZ  PHE    21       0.737  10.907  -4.814  1.00  0.50      PROC C
ATOM   2157  HZ  PHE    21      -0.200  10.409  -5.033  1.00  0.00      PROC H
ATOM   2158  CD2 PHE    21       2.338  11.712  -3.234  1.00  0.50      PROC C
ATOM   2159  HD2 PHE    21       2.664  11.824  -2.210  1.00  0.00      PROC H
ATOM   2160  CE2 PHE    21       1.134  11.086  -3.511  1.00  0.50      PROC C
ATOM   2161  HE2 PHE    21       0.511  10.678  -2.731  1.00  0.00      PROC H
ATOM   2162  C   PHE    21       5.637  11.008  -5.203  1.00  1.00      PROC C
ATOM   2163  O   PHE    21       5.221   9.850  -5.107  1.00  1.00      PROC O
ATOM   2164  N   THR    22       5.985  11.529  -6.381  1.00  1.00      PROC N
ATOM   2165  HN  THR    22       6.259  12.488  -6.464  1.00  0.00      PROC H
ATOM   2166  CA  THR    22       5.879  10.700  -7.579  1.00  1.00      PROC C
ATOM   2167  HA  THR    22       4.872  10.316  -7.643  1.00  0.00      PROC H
ATOM   2168  CB  THR    22       6.186  11.517  -8.831  1.00  0.50      PROC C
ATOM   2169  HB  THR    22       7.285  11.651  -8.974  1.00  0.00      PROC H
ATOM   2170  OG1 THR    22       5.605  12.810  -8.711  1.00  0.50      PROC O
ATOM   2171  HG1 THR    22       6.098  13.344  -8.066  1.00  0.00      PROC H
ATOM   2172  CG2 THR    22       5.571  10.856 -10.043  1.00  0.50      PROC C
ATOM   2173 HG21 THR    22       4.481  10.821  -9.969  1.00  0.00      PROC H
ATOM   2174 HG22 THR    22       5.952   9.820 -10.172  1.00  0.00      PROC H
ATOM   2175 HG23 THR    22       5.827  11.425 -10.965  1.00  0.00      PROC H
ATOM   2176  C   THR    22       6.833   9.519  -7.476  1.00  1.00      PROC C
ATOM   2177  O   THR    22       6.474   8.370  -7.778  1.00  1.00      PROC O
ATOM   2178  N   LYS    23       8.059   9.801  -7.040  1.00  1.00      PROC N
ATOM   2179  HN  LYS    23       8.322  10.743  -6.819  1.00  0.00      PROC H
ATOM   2180  CA  LYS    23       9.096   8.792  -6.911  1.00  1.00      PROC C
ATOM   2181  HA  LYS    23       9.127   8.217  -7.828  1.00  0.00      PROC H
ATOM   2182  CB  LYS    23      10.439   9.505  -6.735  1.00  0.50      PROC C
ATOM   2183  HB1 LYS    23      10.399  10.145  -5.823  1.00  0.00      PROC H
ATOM   2184  HB2 LYS    23      10.515  10.209  -7.603  1.00  0.00      PROC H
ATOM   2185  CG  LYS    23      11.721   8.685  -6.720  1.00  0.50      PROC C
ATOM   2186  HG1 LYS    23      11.706   7.936  -7.545  1.00  0.00      PROC H
ATOM   2187  HG2 LYS    23      11.816   8.140  -5.756  1.00  0.00      PROC H
ATOM   2188  CD  LYS    23      12.911   9.666  -6.931  1.00  0.50      PROC C
ATOM   2189  HD1 LYS    23      12.769  10.540  -6.255  1.00  0.00      PROC H
ATOM   2190  HD2 LYS    23      12.885  10.061  -7.973  1.00  0.00      PROC H
ATOM   2191  CE  LYS    23      14.313   9.088  -6.639  1.00  0.50      PROC C
ATOM   2192  HE1 LYS    23      14.349   8.753  -5.580  1.00  0.00      PROC H
ATOM   2193  HE2 LYS    23      15.058   9.908  -6.762  1.00  0.00      PROC H
ATOM   2194  NZ  LYS    23      14.798   7.943  -7.470  1.00  0.50      PROC N
ATOM   2195  HZ1 LYS    23      14.708   8.188  -8.478  1.00  0.00      PROC H
ATOM   2196  HZ2 LYS    23      14.229   7.077  -7.287  1.00  0.00      PROC H
ATOM   2197  HZ3 LYS    23      15.789   7.714  -7.269  1.00  0.00      PROC H
ATOM   2198  C   LYS    23       8.758   7.813  -5.790  1.00  1.00      PROC C
ATOM   2199  O   LYS    23       8.765   6.596  -5.997  1.00  1.00      PROC O
ATOM   2200  N   ARG    24       8.386   8.320  -4.615  1.00  1.00      PROC N
ATOM   2201  HN  ARG    24       8.334   9.310  -4.442  1.00  0.00      PROC H
ATOM   2202  CA  ARG    24       8.095   7.398  -3.528  1.00  1.00      PROC C
ATOM   2203  HA  ARG    24       8.869   6.642  -3.491  1.00  0.00      PROC H
ATOM   2204  CB  ARG    24       8.065   8.117  -2.193  1.00  0.50      PROC C
ATOM   2205  HB1 ARG    24       7.348   7.593  -1.510  1.00  0.00      PROC H
ATOM   2206  HB2 ARG    24       7.695   9.156  -2.302  1.00  0.00      PROC H
ATOM   2207  CG  ARG    24       9.376   8.021  -1.479  1.00  0.50      PROC C
ATOM   2208  HG1 ARG    24      10.157   8.520  -2.105  1.00  0.00      PROC H
ATOM   2209  HG2 ARG    24       9.687   6.958  -1.345  1.00  0.00      PROC H
ATOM   2210  CD  ARG    24       9.261   8.693  -0.172  1.00  0.50      PROC C
ATOM   2211  HD1 ARG    24       8.543   8.178   0.509  1.00  0.00      PROC H
ATOM   2212  HD2 ARG    24       8.820   9.707  -0.343  1.00  0.00      PROC H
ATOM   2213  NE  ARG    24      10.549   8.939   0.459  1.00  0.50      PROC N
ATOM   2214  HE  ARG    24      11.074   9.788   0.285  1.00  0.00      PROC H
ATOM   2215  CZ  ARG    24      11.044   8.204   1.439  1.00  0.50      PROC C
ATOM   2216  NH1 ARG    24      10.373   7.143   1.887  1.00  0.50      PROC N
ATOM   2217 HH11 ARG    24       9.442   7.030   1.590  1.00  0.00      PROC H
ATOM   2218 HH12 ARG    24      10.648   6.739   2.778  1.00  0.00      PROC H
ATOM   2219  NH2 ARG    24      12.203   8.539   1.975  1.00  0.50      PROC N
ATOM   2220 HH21 ARG    24      12.705   9.266   1.508  1.00  0.00      PROC H
ATOM   2221 HH22 ARG    24      12.662   7.847   2.527  1.00  0.00      PROC H
ATOM   2222  C   ARG    24       6.797   6.636  -3.738  1.00  1.00      PROC C
ATOM   2223  O   ARG    24       6.728   5.469  -3.365  1.00  1.00      PROC O
ATOM   2224  N   LYS    25       5.785   7.246  -4.366  1.00  1.00      PROC N
ATOM   2225  HN  LYS    25       5.819   8.207  -4.662  1.00  0.00      PROC H
ATOM   2226  CA  LYS    25       4.582   6.499  -4.716  1.00  1.00      PROC C
ATOM   2227  HA  LYS    25       4.126   6.126  -3.809  1.00  0.00      PROC H
ATOM   2228  CB  LYS    25       3.573   7.377  -5.473  1.00  0.50      PROC C
ATOM   2229  HB1 LYS    25       4.096   7.868  -6.326  1.00  0.00      PROC H
ATOM   2230  HB2 LYS    25       3.240   8.185  -4.782  1.00  0.00      PROC H
ATOM   2231  CG  LYS    25       2.337   6.639  -6.003  1.00  0.50      PROC C
ATOM   2232  HG1 LYS    25       1.896   6.054  -5.161  1.00  0.00      PROC H
ATOM   2233  HG2 LYS    25       2.617   5.902  -6.787  1.00  0.00      PROC H
ATOM   2234  CD  LYS    25       1.204   7.561  -6.562  1.00  0.50      PROC C
ATOM   2235  HD1 LYS    25       0.868   8.239  -5.748  1.00  0.00      PROC H
ATOM   2236  HD2 LYS    25       0.332   6.923  -6.840  1.00  0.00      PROC H
ATOM   2237  CE  LYS    25       1.591   8.403  -7.784  1.00  0.50      PROC C
ATOM   2238  HE1 LYS    25       2.448   9.059  -7.514  1.00  0.00      PROC H
ATOM   2239  HE2 LYS    25       0.744   9.050  -8.094  1.00  0.00      PROC H
ATOM   2240  NZ  LYS    25       2.002   7.609  -8.971  1.00  0.50      PROC N
ATOM   2241  HZ1 LYS    25       1.106   7.427  -9.516  1.00  0.00      PROC H
ATOM   2242  HZ2 LYS    25       2.420   6.696  -8.734  1.00  0.00      PROC H
ATOM   2243  HZ3 LYS    25       2.640   8.113  -9.616  1.00  0.00      PROC H
ATOM   2244  C   LYS    25       4.931   5.290  -5.569  1.00  1.00      PROC C
ATOM   2245  O   LYS    25       4.344   4.214  -5.402  1.00  1.00      PROC O
ATOM   2246  N   PHE    26       5.847   5.460  -6.522  1.00  1.00      PROC N
ATOM   2247  HN  PHE    26       6.285   6.342  -6.701  1.00  0.00      PROC H
ATOM   2248  CA  PHE    26       6.198   4.338  -7.380  1.00  1.00      PROC C
ATOM   2249  HA  PHE    26       5.282   3.895  -7.751  1.00  0.00      PROC H
ATOM   2250  CB  PHE    26       7.027   4.790  -8.575  1.00  0.50      PROC C
ATOM   2251  HB1 PHE    26       7.977   5.271  -8.252  1.00  0.00      PROC H
ATOM   2252  HB2 PHE    26       6.462   5.556  -9.152  1.00  0.00      PROC H
ATOM   2253  CG  PHE    26       7.341   3.658  -9.511  1.00  0.50      PROC C
ATOM   2254  CD1 PHE    26       6.378   3.188 -10.393  1.00  0.50      PROC C
ATOM   2255  HD1 PHE    26       5.411   3.672 -10.436  1.00  0.00      PROC H
ATOM   2256  CE1 PHE    26       6.648   2.134 -11.232  1.00  0.50      PROC C
ATOM   2257  HE1 PHE    26       5.896   1.793 -11.933  1.00  0.00      PROC H
ATOM   2258  CZ  PHE    26       7.886   1.524 -11.188  1.00  0.50      PROC C
ATOM   2259  HZ  PHE    26       8.106   0.699 -11.853  1.00  0.00      PROC H
ATOM   2260  CD2 PHE    26       8.574   3.031  -9.472  1.00  0.50      PROC C
ATOM   2261  HD2 PHE    26       9.313   3.390  -8.774  1.00  0.00      PROC H
ATOM   2262  CE2 PHE    26       8.851   1.978 -10.305  1.00  0.50      PROC C
ATOM   2263  HE2 PHE    26       9.825   1.505 -10.283  1.00  0.00      PROC H
ATOM   2264  C   PHE    26       6.923   3.244  -6.605  1.00  1.00      PROC C
ATOM   2265  O   PHE    26       6.588   2.064  -6.744  1.00  1.00      PROC O
ATOM   2266  N   GLY    27       7.933   3.625  -5.806  1.00  1.00      PROC N
ATOM   2267  HN  GLY    27       8.202   4.593  -5.781  1.00  0.00      PROC H
ATOM   2268  CA  GLY    27       8.608   2.671  -4.929  1.00  1.00      PROC C
ATOM   2269  HA1 GLY    27       9.225   3.233  -4.245  1.00  0.00      PROC H
ATOM   2270  HA2 GLY    27       9.157   1.996  -5.564  1.00  0.00      PROC H
ATOM   2271  C   GLY    27       7.647   1.823  -4.118  1.00  1.00      PROC C
ATOM   2272  O   GLY    27       7.765   0.593  -4.069  1.00  1.00      PROC O
ATOM   2273  N   LEU    28       6.644   2.475  -3.515  1.00  1.00      PROC N
ATOM   2274  HN  LEU    28       6.548   3.469  -3.612  1.00  0.00      PROC H
ATOM   2275  CA  LEU    28       5.661   1.783  -2.695  1.00  1.00      PROC C
ATOM   2276  HA  LEU    28       6.183   1.209  -1.943  1.00  0.00      PROC H
ATOM   2277  CB  LEU    28       4.748   2.801  -2.008  1.00  0.50      PROC C
ATOM   2278  HB1 LEU    28       4.200   3.352  -2.809  1.00  0.00      PROC H
ATOM   2279  HB2 LEU    28       5.373   3.560  -1.486  1.00  0.00      PROC H
ATOM   2280  CG  LEU    28       3.721   2.247  -1.015  1.00  0.50      PROC C
ATOM   2281  HG  LEU    28       3.310   1.278  -1.391  1.00  0.00      PROC H
ATOM   2282  CD1 LEU    28       4.340   2.042   0.347  1.00  0.50      PROC C
ATOM   2283 HD11 LEU    28       4.692   3.010   0.759  1.00  0.00      PROC H
ATOM   2284 HD12 LEU    28       5.204   1.347   0.291  1.00  0.00      PROC H
ATOM   2285 HD13 LEU    28       3.599   1.602   1.047  1.00  0.00      PROC H
ATOM   2286  CD2 LEU    28       2.575   3.200  -0.861  1.00  0.50      PROC C
ATOM   2287 HD21 LEU    28       2.180   3.505  -1.851  1.00  0.00      PROC H
ATOM   2288 HD22 LEU    28       2.901   4.126  -0.336  1.00  0.00      PROC H
ATOM   2289 HD23 LEU    28       1.759   2.740  -0.265  1.00  0.00      PROC H
ATOM   2290  C   LEU    28       4.851   0.795  -3.526  1.00  1.00      PROC C
ATOM   2291  O   LEU    28       4.581  -0.324  -3.088  1.00  1.00      PROC O
ATOM   2292  N   MET    29       4.425   1.201  -4.716  1.00  1.00      PROC N
ATOM   2293  HN  MET    29       4.589   2.126  -5.062  1.00  0.00      PROC H
ATOM   2294  CA  MET    29       3.695   0.272  -5.570  1.00  1.00      PROC C
ATOM   2295  HA  MET    29       2.871  -0.149  -5.008  1.00  0.00      PROC H
ATOM   2296  CB  MET    29       3.126   1.004  -6.784  1.00  0.50      PROC C
ATOM   2297  HB1 MET    29       2.680   0.254  -7.481  1.00  0.00      PROC H
ATOM   2298  HB2 MET    29       3.941   1.533  -7.328  1.00  0.00      PROC H
ATOM   2299  CG  MET    29       2.027   1.992  -6.411  1.00  0.50      PROC C
ATOM   2300  HG1 MET    29       2.417   2.772  -5.727  1.00  0.00      PROC H
ATOM   2301  HG2 MET    29       1.251   1.433  -5.838  1.00  0.00      PROC H
ATOM   2302  SD  MET    29       1.225   2.780  -7.828  1.00  0.50      PROC S
ATOM   2303  CE  MET    29      -0.134   3.611  -6.999  1.00  0.50      PROC C
ATOM   2304  HE1 MET    29       0.234   4.440  -6.359  1.00  0.00      PROC H
ATOM   2305  HE2 MET    29      -0.689   2.905  -6.354  1.00  0.00      PROC H
ATOM   2306  HE3 MET    29      -0.844   4.038  -7.742  1.00  0.00      PROC H
ATOM   2307  C   MET    29       4.575  -0.899  -5.994  1.00  1.00      PROC C
ATOM   2308  O   MET    29       4.102  -2.039  -6.080  1.00  1.00      PROC O
ATOM   2309  N   LYS    30       5.862  -0.640  -6.247  1.00  1.00      PROC N
ATOM   2310  HN  LYS    30       6.210   0.303  -6.238  1.00  0.00      PROC H
ATOM   2311  CA  LYS    30       6.743  -1.711  -6.689  1.00  1.00      PROC C
ATOM   2312  HA  LYS    30       6.309  -2.191  -7.556  1.00  0.00      PROC H
ATOM   2313  CB  LYS    30       8.108  -1.139  -7.054  1.00  0.50      PROC C
ATOM   2314  HB1 LYS    30       8.454  -0.422  -6.275  1.00  0.00      PROC H
ATOM   2315  HB2 LYS    30       7.963  -0.542  -7.988  1.00  0.00      PROC H
ATOM   2316  CG  LYS    30       9.169  -2.189  -7.270  1.00  0.50      PROC C
ATOM   2317  HG1 LYS    30       8.714  -3.093  -7.746  1.00  0.00      PROC H
ATOM   2318  HG2 LYS    30       9.599  -2.513  -6.292  1.00  0.00      PROC H
ATOM   2319  CD  LYS    30      10.243  -1.675  -8.188  1.00  0.50      PROC C
ATOM   2320  HD1 LYS    30      10.643  -0.733  -7.742  1.00  0.00      PROC H
ATOM   2321  HD2 LYS    30       9.802  -1.415  -9.178  1.00  0.00      PROC H
ATOM   2322  CE  LYS    30      11.350  -2.687  -8.339  1.00  0.50      PROC C
ATOM   2323  HE1 LYS    30      11.035  -3.537  -8.984  1.00  0.00      PROC H
ATOM   2324  HE2 LYS    30      11.640  -3.090  -7.348  1.00  0.00      PROC H
ATOM   2325  NZ  LYS    30      12.554  -2.061  -8.942  1.00  0.50      PROC N
ATOM   2326  HZ1 LYS    30      12.958  -1.307  -8.333  1.00  0.00      PROC H
ATOM   2327  HZ2 LYS    30      12.333  -1.644  -9.868  1.00  0.00      PROC H
ATOM   2328  HZ3 LYS    30      13.292  -2.778  -9.097  1.00  0.00      PROC H
ATOM   2329  C   LYS    30       6.887  -2.777  -5.614  1.00  1.00      PROC C
ATOM   2330  O   LYS    30       6.685  -3.966  -5.874  1.00  1.00      PROC O
ATOM   2331  N   LYS    31       7.153  -2.351  -4.379  1.00  1.00      PROC N
ATOM   2332  HN  LYS    31       7.262  -1.369  -4.206  1.00  0.00      PROC H
ATOM   2333  CA  LYS    31       7.290  -3.279  -3.269  1.00  1.00      PROC C
ATOM   2334  HA  LYS    31       8.039  -4.014  -3.533  1.00  0.00      PROC H
ATOM   2335  CB  LYS    31       7.730  -2.510  -2.021  1.00  0.50      PROC C
ATOM   2336  HB1 LYS    31       7.666  -3.207  -1.153  1.00  0.00      PROC H
ATOM   2337  HB2 LYS    31       7.025  -1.670  -1.822  1.00  0.00      PROC H
ATOM   2338  CG  LYS    31       9.158  -1.987  -2.119  1.00  0.50      PROC C
ATOM   2339  HG1 LYS    31       9.185  -1.016  -2.662  1.00  0.00      PROC H
ATOM   2340  HG2 LYS    31       9.726  -2.715  -2.748  1.00  0.00      PROC H
ATOM   2341  CD  LYS    31       9.845  -1.884  -0.753  1.00  0.50      PROC C
ATOM   2342  HD1 LYS    31       9.518  -2.708  -0.082  1.00  0.00      PROC H
ATOM   2343  HD2 LYS    31       9.496  -0.937  -0.285  1.00  0.00      PROC H
ATOM   2344  CE  LYS    31      11.375  -1.873  -0.860  1.00  0.50      PROC C
ATOM   2345  HE1 LYS    31      11.826  -1.422   0.051  1.00  0.00      PROC H
ATOM   2346  HE2 LYS    31      11.677  -1.280  -1.748  1.00  0.00      PROC H
ATOM   2347  NZ  LYS    31      11.961  -3.244  -1.016  1.00  0.50      PROC N
ATOM   2348  HZ1 LYS    31      11.594  -3.674  -1.890  1.00  0.00      PROC H
ATOM   2349  HZ2 LYS    31      11.737  -3.844  -0.201  1.00  0.00      PROC H
ATOM   2350  HZ3 LYS    31      12.997  -3.162  -1.107  1.00  0.00      PROC H
ATOM   2351  C   LYS    31       6.000  -4.053  -3.024  1.00  1.00      PROC C
ATOM   2352  O   LYS    31       6.041  -5.185  -2.521  1.00  1.00      PROC O
ATOM   2353  N   ALA    32       4.848  -3.441  -3.308  1.00  1.00      PROC N
ATOM   2354  HN  ALA    32       4.803  -2.499  -3.643  1.00  0.00      PROC H
ATOM   2355  CA  ALA    32       3.593  -4.174  -3.201  1.00  1.00      PROC C
ATOM   2356  HA  ALA    32       3.582  -4.727  -2.271  1.00  0.00      PROC H
ATOM   2357  CB  ALA    32       2.420  -3.209  -3.193  1.00  0.50      PROC C
ATOM   2358  HB1 ALA    32       2.371  -2.632  -4.143  1.00  0.00      PROC H
ATOM   2359  HB2 ALA    32       2.498  -2.483  -2.361  1.00  0.00      PROC H
ATOM   2360  HB3 ALA    32       1.462  -3.761  -3.075  1.00  0.00      PROC H
ATOM   2361  C   ALA    32       3.460  -5.194  -4.326  1.00  1.00      PROC C
ATOM   2362  O   ALA    32       3.017  -6.324  -4.096  1.00  1.00      PROC O
ATOM   2363  N   TYR    33       3.780  -4.788  -5.560  1.00  1.00      PROC N
ATOM   2364  HN  TYR    33       3.991  -3.824  -5.748  1.00  0.00      PROC H
ATOM   2365  CA  TYR    33       3.895  -5.728  -6.672  1.00  1.00      PROC C
ATOM   2366  HA  TYR    33       2.913  -6.124  -6.886  1.00  0.00      PROC H
ATOM   2367  CB  TYR    33       4.441  -5.012  -7.906  1.00  0.50      PROC C
ATOM   2368  HB1 TYR    33       5.073  -4.152  -7.613  1.00  0.00      PROC H
ATOM   2369  HB2 TYR    33       3.585  -4.585  -8.478  1.00  0.00      PROC H
ATOM   2370  CG  TYR    33       5.228  -5.888  -8.850  1.00  0.50      PROC C
ATOM   2371  CD1 TYR    33       4.630  -6.948  -9.523  1.00  0.50      PROC C
ATOM   2372  HD1 TYR    33       3.596  -7.173  -9.346  1.00  0.00      PROC H
ATOM   2373  CE1 TYR    33       5.364  -7.747 -10.387  1.00  0.50      PROC C
ATOM   2374  HE1 TYR    33       4.878  -8.564 -10.902  1.00  0.00      PROC H
ATOM   2375  CZ  TYR    33       6.702  -7.474 -10.609  1.00  0.50      PROC C
ATOM   2376  OH  TYR    33       7.437  -8.255 -11.469  1.00  0.50      PROC O
ATOM   2377  HH  TYR    33       6.992  -9.126 -11.500  1.00  0.00      PROC H
ATOM   2378  CD2 TYR    33       6.576  -5.630  -9.096  1.00  0.50      PROC C
ATOM   2379  HD2 TYR    33       7.056  -4.806  -8.586  1.00  0.00      PROC H
ATOM   2380  CE2 TYR    33       7.314  -6.416  -9.965  1.00  0.50      PROC C
ATOM   2381  HE2 TYR    33       8.363  -6.215 -10.131  1.00  0.00      PROC H
ATOM   2382  C   TYR    33       4.765  -6.922  -6.301  1.00  1.00      PROC C
ATOM   2383  O   TYR    33       4.315  -8.072  -6.348  1.00  1.00      PROC O
ATOM   2384  N   GLU    34       6.005  -6.662  -5.882  1.00  1.00      PROC N
ATOM   2385  HN  GLU    34       6.355  -5.719  -5.867  1.00  0.00      PROC H
ATOM   2386  CA  GLU    34       6.902  -7.767  -5.555  1.00  1.00      PROC C
ATOM   2387  HA  GLU    34       7.029  -8.380  -6.438  1.00  0.00      PROC H
ATOM   2388  CB  GLU    34       8.261  -7.224  -5.110  1.00  0.50      PROC C
ATOM   2389  HB1 GLU    34       8.878  -8.046  -4.681  1.00  0.00      PROC H
ATOM   2390  HB2 GLU    34       8.077  -6.476  -4.303  1.00  0.00      PROC H
ATOM   2391  CG  GLU    34       9.077  -6.573  -6.223  1.00  0.50      PROC C
ATOM   2392  HG1 GLU    34       8.480  -5.792  -6.741  1.00  0.00      PROC H
ATOM   2393  HG2 GLU    34       9.372  -7.328  -6.980  1.00  0.00      PROC H
ATOM   2394  CD  GLU    34      10.334  -5.892  -5.713  1.00  0.50      PROC C
ATOM   2395  OE1 GLU    34      10.477  -5.763  -4.480  1.00  0.50      PROC O
ATOM   2396  OE2 GLU    34      11.179  -5.472  -6.540  1.00  0.50      PROC O
ATOM   2397  C   GLU    34       6.297  -8.655  -4.474  1.00  1.00      PROC C
ATOM   2398  O   GLU    34       6.213  -9.875  -4.641  1.00  1.00      PROC O
ATOM   2399  N   LEU    35       5.760  -8.054  -3.413  1.00  1.00      PROC N
ATOM   2400  HN  LEU    35       5.730  -7.056  -3.329  1.00  0.00      PROC H
ATOM   2401  CA  LEU    35       5.210  -8.866  -2.334  1.00  1.00      PROC C
ATOM   2402  HA  LEU    35       5.960  -9.577  -2.016  1.00  0.00      PROC H
ATOM   2403  CB  LEU    35       4.839  -7.976  -1.150  1.00  0.50      PROC C
ATOM   2404  HB1 LEU    35       4.268  -7.108  -1.566  1.00  0.00      PROC H
ATOM   2405  HB2 LEU    35       5.769  -7.556  -0.711  1.00  0.00      PROC H
ATOM   2406  CG  LEU    35       3.974  -8.565  -0.041  1.00  0.50      PROC C
ATOM   2407  HG  LEU    35       3.015  -8.951  -0.469  1.00  0.00      PROC H
ATOM   2408  CD1 LEU    35       4.687  -9.713   0.639  1.00  0.50      PROC C
ATOM   2409 HD11 LEU    35       5.646  -9.378   1.085  1.00  0.00      PROC H
ATOM   2410 HD12 LEU    35       4.896 -10.536  -0.078  1.00  0.00      PROC H
ATOM   2411 HD13 LEU    35       4.054 -10.125   1.455  1.00  0.00      PROC H
ATOM   2412  CD2 LEU    35       3.622  -7.503   0.968  1.00  0.50      PROC C
ATOM   2413 HD21 LEU    35       3.048  -6.682   0.488  1.00  0.00      PROC H
ATOM   2414 HD22 LEU    35       4.536  -7.071   1.429  1.00  0.00      PROC H
ATOM   2415 HD23 LEU    35       2.992  -7.930   1.780  1.00  0.00      PROC H
ATOM   2416  C   LEU    35       4.021  -9.696  -2.809  1.00  1.00      PROC C
ATOM   2417  O   LEU    35       3.925 -10.885  -2.492  1.00  1.00      PROC O
ATOM   2418  N   SER    36       3.129  -9.105  -3.607  1.00  1.00      PROC N
ATOM   2419  HN  SER    36       3.207  -8.135  -3.863  1.00  0.00      PROC H
ATOM   2420  CA  SER    36       1.964  -9.846  -4.080  1.00  1.00      PROC C
ATOM   2421  HA  SER    36       1.405 -10.191  -3.225  1.00  0.00      PROC H
ATOM   2422  CB  SER    36       1.066  -8.944  -4.925  1.00  0.50      PROC C
ATOM   2423  HB1 SER    36       0.949  -7.945  -4.449  1.00  0.00      PROC H
ATOM   2424  HB2 SER    36       0.051  -9.386  -5.010  1.00  0.00      PROC H
ATOM   2425  OG  SER    36       1.572  -8.802  -6.240  1.00  0.50      PROC O
ATOM   2426  HG1 SER    36       2.474  -8.440  -6.158  1.00  0.00      PROC H
ATOM   2427  C   SER    36       2.386 -11.071  -4.889  1.00  1.00      PROC C
ATOM   2428  O   SER    36       1.730 -12.118  -4.830  1.00  1.00      PROC O
ATOM   2429  N   VAL    37       3.479 -10.952  -5.652  1.00  1.00      PROC N
ATOM   2430  HN  VAL    37       3.962 -10.079  -5.708  1.00  0.00      PROC H
ATOM   2431  CA  VAL    37       3.955 -12.029  -6.517  1.00  1.00      PROC C
ATOM   2432  HA  VAL    37       3.109 -12.570  -6.920  1.00  0.00      PROC H
ATOM   2433  CB  VAL    37       4.768 -11.448  -7.687  1.00  0.50      PROC C
ATOM   2434  HB  VAL    37       5.467 -10.672  -7.287  1.00  0.00      PROC H
ATOM   2435  CG1 VAL    37       5.600 -12.539  -8.345  1.00  0.50      PROC C
ATOM   2436 HG11 VAL    37       4.967 -13.407  -8.631  1.00  0.00      PROC H
ATOM   2437 HG12 VAL    37       6.425 -12.899  -7.695  1.00  0.00      PROC H
ATOM   2438 HG13 VAL    37       6.074 -12.155  -9.272  1.00  0.00      PROC H
ATOM   2439  CG2 VAL    37       3.846 -10.776  -8.700  1.00  0.50      PROC C
ATOM   2440 HG21 VAL    37       3.277  -9.948  -8.225  1.00  0.00      PROC H
ATOM   2441 HG22 VAL    37       3.117 -11.501  -9.119  1.00  0.00      PROC H
ATOM   2442 HG23 VAL    37       4.432 -10.349  -9.539  1.00  0.00      PROC H
ATOM   2443  C   VAL    37       4.776 -13.042  -5.725  1.00  1.00      PROC C
ATOM   2444  O   VAL    37       4.619 -14.254  -5.898  1.00  1.00      PROC O
ATOM   2445  N   LEU    38       5.702 -12.562  -4.895  1.00  1.00      PROC N
ATOM   2446  HN  LEU    38       5.841 -11.573  -4.784  1.00  0.00      PROC H
ATOM   2447  CA  LEU    38       6.607 -13.499  -4.179  1.00  1.00      PROC C
ATOM   2448  HA  LEU    38       7.033 -14.200  -4.885  1.00  0.00      PROC H
ATOM   2449  CB  LEU    38       7.718 -12.695  -3.503  1.00  0.50      PROC C
ATOM   2450  HB1 LEU    38       8.312 -13.344  -2.827  1.00  0.00      PROC H
ATOM   2451  HB2 LEU    38       7.216 -11.928  -2.865  1.00  0.00      PROC H
ATOM   2452  CG  LEU    38       8.680 -11.972  -4.440  1.00  0.50      PROC C
ATOM   2453  HG  LEU    38       8.117 -11.564  -5.315  1.00  0.00      PROC H
ATOM   2454  CD1 LEU    38       9.326 -10.794  -3.728  1.00  0.50      PROC C
ATOM   2455 HD11 LEU    38       9.881 -11.155  -2.836  1.00  0.00      PROC H
ATOM   2456 HD12 LEU    38       8.547 -10.081  -3.384  1.00  0.00      PROC H
ATOM   2457 HD13 LEU    38      10.033 -10.248  -4.372  1.00  0.00      PROC H
ATOM   2458  CD2 LEU    38       9.742 -12.928  -4.957  1.00  0.50      PROC C
ATOM   2459 HD21 LEU    38       9.280 -13.673  -5.631  1.00  0.00      PROC H
ATOM   2460 HD22 LEU    38      10.224 -13.475  -4.119  1.00  0.00      PROC H
ATOM   2461 HD23 LEU    38      10.536 -12.400  -5.518  1.00  0.00      PROC H
ATOM   2462  C   LEU    38       5.825 -14.308  -3.146  1.00  1.00      PROC C
ATOM   2463  O   LEU    38       6.273 -15.411  -2.814  1.00  1.00      PROC O
ATOM   2464  N   CYS    39       4.696 -13.794  -2.666  1.00  1.00      PROC N
ATOM   2465  HN  CYS    39       4.380 -12.883  -2.940  1.00  0.00      PROC H
ATOM   2466  CA  CYS    39       3.971 -14.490  -1.573  1.00  1.00      PROC C
ATOM   2467  HA  CYS    39       4.414 -15.456  -1.376  1.00  0.00      PROC H
ATOM   2468  CB  CYS    39       4.029 -13.659  -0.298  1.00  0.50      PROC C
ATOM   2469  HB1 CYS    39       3.434 -14.147   0.505  1.00  0.00      PROC H
ATOM   2470  HB2 CYS    39       3.545 -12.675  -0.505  1.00  0.00      PROC H
ATOM   2471  SG  CYS    39       5.715 -13.377   0.296  1.00  0.50      PROC S
ATOM   2472  HG1 CYS    39       5.872 -14.585   0.828  1.00  0.00      PROC H
ATOM   2473  C   CYS    39       2.528 -14.782  -1.997  1.00  1.00      PROC C
ATOM   2474  O   CYS    39       1.689 -15.002  -1.109  1.00  1.00      PROC O
ATOM   2475  N   ASP    40       2.270 -14.814  -3.307  1.00  1.00      PROC N
ATOM   2476  HN  ASP    40       2.980 -14.640  -3.985  1.00  0.00      PROC H
ATOM   2477  CA  ASP    40       0.914 -15.122  -3.837  1.00  1.00      PROC C
ATOM   2478  HA  ASP    40       0.862 -14.684  -4.826  1.00  0.00      PROC H
ATOM   2479  CB  ASP    40       0.677 -16.629  -3.927  1.00  0.50      PROC C
ATOM   2480  HB1 ASP    40       0.360 -17.077  -2.964  1.00  0.00      PROC H
ATOM   2481  HB2 ASP    40       1.642 -17.112  -4.196  1.00  0.00      PROC H
ATOM   2482  CG  ASP    40      -0.305 -17.029  -5.012  1.00  0.50      PROC C
ATOM   2483  OD1 ASP    40       0.120 -17.119  -6.178  1.00  0.50      PROC O
ATOM   2484  OD2 ASP    40      -1.485 -17.250  -4.677  1.00  0.50      PROC O
ATOM   2485  C   ASP    40      -0.146 -14.428  -2.979  1.00  1.00      PROC C
ATOM   2486  O   ASP    40      -0.973 -15.137  -2.375  1.00  1.00      PROC O
ATOM   2487  N   CYS    41      -0.121 -13.093  -2.948  1.00  1.00      PROC N
ATOM   2488  HN  CYS    41       0.499 -12.601  -3.564  1.00  0.00      PROC H
ATOM   2489  CA  CYS    41      -1.090 -12.326  -2.128  1.00  1.00      PROC C
ATOM   2490  HA  CYS    41      -1.837 -12.986  -1.704  1.00  0.00      PROC H
ATOM   2491  CB  CYS    41      -0.383 -11.559  -1.017  1.00  0.50      PROC C
ATOM   2492  HB1 CYS    41      -1.090 -10.864  -0.510  1.00  0.00      PROC H
ATOM   2493  HB2 CYS    41       0.419 -10.933  -1.466  1.00  0.00      PROC H
ATOM   2494  SG  CYS    41       0.338 -12.631   0.247  1.00  0.50      PROC S
ATOM   2495  HG1 CYS    41       0.755 -13.539  -0.632  1.00  0.00      PROC H
ATOM   2496  C   CYS    41      -1.841 -11.321  -2.999  1.00  1.00      PROC C
ATOM   2497  O   CYS    41      -1.397 -11.062  -4.128  1.00  1.00      PROC O
ATOM   2498  N   GLU    42      -2.948 -10.794  -2.485  1.00  1.00      PROC N
ATOM   2499  HN  GLU    42      -3.295 -11.061  -1.584  1.00  0.00      PROC H
ATOM   2500  CA  GLU    42      -3.697  -9.734  -3.203  1.00  1.00      PROC C
ATOM   2501  HA  GLU    42      -3.254  -9.540  -4.168  1.00  0.00      PROC H
ATOM   2502  CB  GLU    42      -5.155 -10.145  -3.392  1.00  0.50      PROC C
ATOM   2503  HB1 GLU    42      -5.870  -9.483  -2.850  1.00  0.00      PROC H
ATOM   2504  HB2 GLU    42      -5.275 -11.158  -2.935  1.00  0.00      PROC H
ATOM   2505  CG  GLU    42      -5.573 -10.236  -4.845  1.00  0.50      PROC C
ATOM   2506  HG1 GLU    42      -4.867 -10.870  -5.422  1.00  0.00      PROC H
ATOM   2507  HG2 GLU    42      -5.585  -9.223  -5.302  1.00  0.00      PROC H
ATOM   2508  CD  GLU    42      -6.956 -10.829  -5.047  1.00  0.50      PROC C
ATOM   2509  OE1 GLU    42      -7.534 -10.623  -6.133  1.00  0.50      PROC O
ATOM   2510  OE2 GLU    42      -7.453 -11.493  -4.117  1.00  0.50      PROC O
ATOM   2511  C   GLU    42      -3.591  -8.457  -2.366  1.00  1.00      PROC C
ATOM   2512  O   GLU    42      -3.859  -8.522  -1.155  1.00  1.00      PROC O
ATOM   2513  N   ILE    43      -3.201  -7.347  -2.989  1.00  1.00      PROC N
ATOM   2514  HN  ILE    43      -3.044  -7.317  -3.983  1.00  0.00      PROC H
ATOM   2515  CA  ILE    43      -2.984  -6.092  -2.215  1.00  1.00      PROC C
ATOM   2516  HA  ILE    43      -3.402  -6.203  -1.230  1.00  0.00      PROC H
ATOM   2517  CB  ILE    43      -1.478  -5.801  -2.070  1.00  0.50      PROC C
ATOM   2518  HB  ILE    43      -1.076  -5.596  -3.095  1.00  0.00      PROC H
ATOM   2519  CG2 ILE    43      -1.250  -4.567  -1.213  1.00  0.50      PROC C
ATOM   2520 HG21 ILE    43      -1.781  -4.662  -0.243  1.00  0.00      PROC H
ATOM   2521 HG22 ILE    43      -1.627  -3.652  -1.718  1.00  0.00      PROC H
ATOM   2522 HG23 ILE    43      -0.172  -4.403  -1.011  1.00  0.00      PROC H
ATOM   2523  CG1 ILE    43      -0.708  -7.012  -1.539  1.00  0.50      PROC C
ATOM   2524 HG11 ILE    43      -0.935  -7.894  -2.184  1.00  0.00      PROC H
ATOM   2525 HG12 ILE    43      -1.050  -7.292  -0.530  1.00  0.00      PROC H
ATOM   2526  CD  ILE    43       0.792  -6.863  -1.629  1.00  0.50      PROC C
ATOM   2527  HD1 ILE    43       1.168  -6.119  -0.895  1.00  0.00      PROC H
ATOM   2528  HD2 ILE    43       1.080  -6.522  -2.646  1.00  0.00      PROC H
ATOM   2529  HD3 ILE    43       1.295  -7.833  -1.429  1.00  0.00      PROC H
ATOM   2530  C   ILE    43      -3.712  -4.931  -2.888  1.00  1.00      PROC C
ATOM   2531  O   ILE    43      -3.706  -4.865  -4.125  1.00  1.00      PROC O
ATOM   2532  N   ALA    44      -4.306  -4.051  -2.090  1.00  1.00      PROC N
ATOM   2533  HN  ALA    44      -4.348  -4.207  -1.099  1.00  0.00      PROC H
ATOM   2534  CA  ALA    44      -4.956  -2.846  -2.642  1.00  1.00      PROC C
ATOM   2535  HA  ALA    44      -4.715  -2.735  -3.692  1.00  0.00      PROC H
ATOM   2536  CB  ALA    44      -6.449  -2.939  -2.500  1.00  0.50      PROC C
ATOM   2537  HB1 ALA    44      -6.761  -3.053  -1.444  1.00  0.00      PROC H
ATOM   2538  HB2 ALA    44      -6.825  -3.820  -3.066  1.00  0.00      PROC H
ATOM   2539  HB3 ALA    44      -6.954  -2.045  -2.925  1.00  0.00      PROC H
ATOM   2540  C   ALA    44      -4.405  -1.616  -1.927  1.00  1.00      PROC C
ATOM   2541  O   ALA    44      -4.232  -1.673  -0.703  1.00  1.00      PROC O
ATOM   2542  N   LEU    45      -4.151  -0.549  -2.674  1.00  1.00      PROC N
ATOM   2543  HN  LEU    45      -4.290  -0.577  -3.671  1.00  0.00      PROC H
ATOM   2544  CA  LEU    45      -3.589   0.669  -2.114  1.00  1.00      PROC C
ATOM   2545  HA  LEU    45      -3.658   0.652  -1.035  1.00  0.00      PROC H
ATOM   2546  CB  LEU    45      -2.135   0.792  -2.518  1.00  0.50      PROC C
ATOM   2547  HB1 LEU    45      -2.128   0.829  -3.636  1.00  0.00      PROC H
ATOM   2548  HB2 LEU    45      -1.607  -0.149  -2.236  1.00  0.00      PROC H
ATOM   2549  CG  LEU    45      -1.338   1.967  -2.009  1.00  0.50      PROC C
ATOM   2550  HG  LEU    45      -1.962   2.893  -1.992  1.00  0.00      PROC H
ATOM   2551  CD1 LEU    45      -0.833   1.667  -0.597  1.00  0.50      PROC C
ATOM   2552 HD11 LEU    45      -0.091   0.842  -0.613  1.00  0.00      PROC H
ATOM   2553 HD12 LEU    45      -1.680   1.387   0.066  1.00  0.00      PROC H
ATOM   2554 HD13 LEU    45      -0.354   2.571  -0.167  1.00  0.00      PROC H
ATOM   2555  CD2 LEU    45      -0.214   2.178  -2.984  1.00  0.50      PROC C
ATOM   2556 HD21 LEU    45      -0.606   2.424  -3.994  1.00  0.00      PROC H
ATOM   2557 HD22 LEU    45       0.410   1.261  -3.069  1.00  0.00      PROC H
ATOM   2558 HD23 LEU    45       0.440   3.003  -2.668  1.00  0.00      PROC H
ATOM   2559  C   LEU    45      -4.374   1.876  -2.604  1.00  1.00      PROC C
ATOM   2560  O   LEU    45      -4.575   2.038  -3.812  1.00  1.00      PROC O
ATOM   2561  N   ILE    46      -4.797   2.718  -1.661  1.00  1.00      PROC N
ATOM   2562  HN  ILE    46      -4.590   2.528  -0.696  1.00  0.00      PROC H
ATOM   2563  CA  ILE    46      -5.574   3.926  -1.917  1.00  1.00      PROC C
ATOM   2564  HA  ILE    46      -5.658   4.103  -2.981  1.00  0.00      PROC H
ATOM   2565  CB  ILE    46      -6.985   3.816  -1.312  1.00  0.50      PROC C
ATOM   2566  HB  ILE    46      -6.862   3.355  -0.300  1.00  0.00      PROC H
ATOM   2567  CG2 ILE    46      -7.621   5.198  -1.088  1.00  0.50      PROC C
ATOM   2568 HG21 ILE    46      -7.642   5.779  -2.034  1.00  0.00      PROC H
ATOM   2569 HG22 ILE    46      -7.091   5.790  -0.314  1.00  0.00      PROC H
ATOM   2570 HG23 ILE    46      -8.670   5.083  -0.741  1.00  0.00      PROC H
ATOM   2571  CG1 ILE    46      -7.869   2.859  -2.122  1.00  0.50      PROC C
ATOM   2572 HG11 ILE    46      -7.281   1.967  -2.428  1.00  0.00      PROC H
ATOM   2573 HG12 ILE    46      -8.208   3.362  -3.054  1.00  0.00      PROC H
ATOM   2574  CD  ILE    46      -9.106   2.349  -1.328  1.00  0.50      PROC C
ATOM   2575  HD1 ILE    46      -9.790   3.185  -1.075  1.00  0.00      PROC H
ATOM   2576  HD2 ILE    46      -8.792   1.853  -0.387  1.00  0.00      PROC H
ATOM   2577  HD3 ILE    46      -9.671   1.610  -1.938  1.00  0.00      PROC H
ATOM   2578  C   ILE    46      -4.825   5.112  -1.314  1.00  1.00      PROC C
ATOM   2579  O   ILE    46      -4.566   5.130  -0.103  1.00  1.00      PROC O
ATOM   2580  N   ILE    47      -4.537   6.119  -2.139  1.00  1.00      PROC N
ATOM   2581  HN  ILE    47      -4.751   6.060  -3.118  1.00  0.00      PROC H
ATOM   2582  CA  ILE    47      -3.807   7.315  -1.732  1.00  1.00      PROC C
ATOM   2583  HA  ILE    47      -3.719   7.339  -0.656  1.00  0.00      PROC H
ATOM   2584  CB  ILE    47      -2.389   7.357  -2.338  1.00  0.50      PROC C
ATOM   2585  HB  ILE    47      -2.499   7.280  -3.446  1.00  0.00      PROC H
ATOM   2586  CG2 ILE    47      -1.698   8.643  -1.985  1.00  0.50      PROC C
ATOM   2587 HG21 ILE    47      -1.736   8.824  -0.888  1.00  0.00      PROC H
ATOM   2588 HG22 ILE    47      -2.153   9.518  -2.498  1.00  0.00      PROC H
ATOM   2589 HG23 ILE    47      -0.629   8.606  -2.287  1.00  0.00      PROC H
ATOM   2590  CG1 ILE    47      -1.576   6.154  -1.880  1.00  0.50      PROC C
ATOM   2591 HG11 ILE    47      -2.213   5.267  -1.678  1.00  0.00      PROC H
ATOM   2592 HG12 ILE    47      -1.073   6.395  -0.921  1.00  0.00      PROC H
ATOM   2593  CD  ILE    47      -0.544   5.722  -2.880  1.00  0.50      PROC C
ATOM   2594  HD1 ILE    47       0.117   6.576  -3.146  1.00  0.00      PROC H
ATOM   2595  HD2 ILE    47      -0.991   5.356  -3.818  1.00  0.00      PROC H
ATOM   2596  HD3 ILE    47       0.102   4.936  -2.446  1.00  0.00      PROC H
ATOM   2597  C   ILE    47      -4.568   8.563  -2.153  1.00  1.00      PROC C
ATOM   2598  O   ILE    47      -4.858   8.752  -3.341  1.00  1.00      PROC O
ATOM   2599  N   PHE    48      -4.820   9.446  -1.192  1.00  1.00      PROC N
ATOM   2600  HN  PHE    48      -4.632   9.221  -0.231  1.00  0.00      PROC H
ATOM   2601  CA  PHE    48      -5.290  10.803  -1.459  1.00  1.00      PROC C
ATOM   2602  HA  PHE    48      -5.562  10.904  -2.493  1.00  0.00      PROC H
ATOM   2603  CB  PHE    48      -6.513  11.128  -0.594  1.00  0.50      PROC C
ATOM   2604  HB1 PHE    48      -6.739  12.218  -0.640  1.00  0.00      PROC H
ATOM   2605  HB2 PHE    48      -6.314  10.898   0.466  1.00  0.00      PROC H
ATOM   2606  CG  PHE    48      -7.780  10.412  -1.012  1.00  0.50      PROC C
ATOM   2607  CD1 PHE    48      -8.536  10.865  -2.081  1.00  0.50      PROC C
ATOM   2608  HD1 PHE    48      -8.218  11.747  -2.621  1.00  0.00      PROC H
ATOM   2609  CE1 PHE    48      -9.676  10.204  -2.469  1.00  0.50      PROC C
ATOM   2610  HE1 PHE    48     -10.244  10.534  -3.319  1.00  0.00      PROC H
ATOM   2611  CZ  PHE    48     -10.089   9.082  -1.785  1.00  0.50      PROC C
ATOM   2612  HZ  PHE    48     -10.998   8.581  -2.084  1.00  0.00      PROC H
ATOM   2613  CD2 PHE    48      -8.206   9.282  -0.346  1.00  0.50      PROC C
ATOM   2614  HD2 PHE    48      -7.611   8.904   0.475  1.00  0.00      PROC H
ATOM   2615  CE2 PHE    48      -9.361   8.623  -0.729  1.00  0.50      PROC C
ATOM   2616  HE2 PHE    48      -9.685   7.733  -0.200  1.00  0.00      PROC H
ATOM   2617  C   PHE    48      -4.118  11.743  -1.170  1.00  1.00      PROC C
ATOM   2618  O   PHE    48      -3.586  11.746  -0.052  1.00  1.00      PROC O
ATOM   2619  N   ASN    49      -3.692  12.520  -2.162  1.00  1.00      PROC N
ATOM   2620  HN  ASN    49      -4.157  12.506  -3.049  1.00  0.00      PROC H
ATOM   2621  CA  ASN    49      -2.539  13.391  -1.923  1.00  1.00      PROC C
ATOM   2622  HA  ASN    49      -1.846  12.858  -1.283  1.00  0.00      PROC H
ATOM   2623  CB  ASN    49      -1.781  13.680  -3.225  1.00  0.50      PROC C
ATOM   2624  HB1 ASN    49      -1.625  12.707  -3.743  1.00  0.00      PROC H
ATOM   2625  HB2 ASN    49      -0.778  14.098  -2.998  1.00  0.00      PROC H
ATOM   2626  CG  ASN    49      -2.507  14.622  -4.161  1.00  0.50      PROC C
ATOM   2627  OD1 ASN    49      -3.554  15.200  -3.838  1.00  0.50      PROC O
ATOM   2628  ND2 ASN    49      -1.921  14.807  -5.342  1.00  0.50      PROC N
ATOM   2629 HD21 ASN    49      -2.334  15.462  -5.972  1.00  0.00      PROC H
ATOM   2630 HD22 ASN    49      -1.129  14.258  -5.599  1.00  0.00      PROC H
ATOM   2631  C   ASN    49      -2.925  14.664  -1.140  1.00  1.00      PROC C
ATOM   2632  O   ASN    49      -3.993  14.765  -0.528  1.00  1.00      PROC O
ATOM   2633  N   HSD    50      -1.972  15.598  -1.030  1.00  1.00      PROC N
ATOM   2634  HN  HSD    50      -1.031  15.386  -1.252  1.00  0.00      PROC H
ATOM   2635  CA  HSD    50      -2.230  16.841  -0.309  1.00  1.00      PROC C
ATOM   2636  HA  HSD    50      -2.514  16.603   0.711  1.00  0.00      PROC H
ATOM   2637  CB  HSD    50      -0.973  17.716  -0.286  1.00  0.50      PROC C
ATOM   2638  HB1 HSD    50      -0.547  17.722  -1.307  1.00  0.00      PROC H
ATOM   2639  HB2 HSD    50      -0.207  17.282   0.381  1.00  0.00      PROC H
ATOM   2640  ND1 HSD    50      -1.444  19.594   1.340  1.00  0.50      PROC N
ATOM   2641  HD1 HSD    50      -1.558  18.968   2.141  1.00  0.00      PROC H
ATOM   2642  CG  HSD    50      -1.258  19.147   0.047  1.00  0.50      PROC C
ATOM   2643  CE1 HSD    50      -1.716  20.886   1.319  1.00  0.50      PROC C
ATOM   2644  HE1 HSD    50      -1.980  21.462   2.207  1.00  0.00      PROC H
ATOM   2645  NE2 HSD    50      -1.770  21.278   0.060  1.00  0.50      PROC N
ATOM   2646  CD2 HSD    50      -1.506  20.208  -0.756  1.00  0.50      PROC C
ATOM   2647  HD2 HSD    50      -1.514  20.305  -1.835  1.00  0.00      PROC H
ATOM   2648  C   HSD    50      -3.392  17.639  -0.915  1.00  1.00      PROC C
ATOM   2649  O   HSD    50      -4.036  18.427  -0.211  1.00  1.00      PROC O
ATOM   2650  N   SER    51      -3.584  17.556  -2.225  1.00  1.00      PROC N
ATOM   2651  HN  SER    51      -3.076  16.892  -2.766  1.00  0.00      PROC H
ATOM   2652  CA  SER    51      -4.696  18.216  -2.897  1.00  1.00      PROC C
ATOM   2653  HA  SER    51      -5.033  19.048  -2.292  1.00  0.00      PROC H
ATOM   2654  CB  SER    51      -4.230  18.826  -4.229  1.00  0.50      PROC C
ATOM   2655  HB1 SER    51      -3.434  19.578  -4.022  1.00  0.00      PROC H
ATOM   2656  HB2 SER    51      -5.070  19.375  -4.716  1.00  0.00      PROC H
ATOM   2657  OG  SER    51      -3.717  17.870  -5.127  1.00  0.50      PROC O
ATOM   2658  HG1 SER    51      -4.153  17.037  -4.901  1.00  0.00      PROC H
ATOM   2659  C   SER    51      -5.926  17.304  -3.062  1.00  1.00      PROC C
ATOM   2660  O   SER    51      -6.795  17.599  -3.890  1.00  1.00      PROC O
ATOM   2661  N   ASN    52      -5.981  16.184  -2.320  1.00  1.00      PROC N
ATOM   2662  HN  ASN    52      -5.261  15.976  -1.650  1.00  0.00      PROC H
ATOM   2663  CA  ASN    52      -7.122  15.257  -2.301  1.00  1.00      PROC C
ATOM   2664  HA  ASN    52      -6.847  14.435  -1.652  1.00  0.00      PROC H
ATOM   2665  CB  ASN    52      -8.402  15.942  -1.801  1.00  0.50      PROC C
ATOM   2666  HB1 ASN    52      -9.335  15.559  -2.251  1.00  0.00      PROC H
ATOM   2667  HB2 ASN    52      -8.378  17.024  -2.044  1.00  0.00      PROC H
ATOM   2668  CG  ASN    52      -8.620  15.762  -0.309  1.00  0.50      PROC C
ATOM   2669  OD1 ASN    52      -8.285  14.732   0.263  1.00  0.50      PROC O
ATOM   2670  ND2 ASN    52      -9.186  16.769   0.326  1.00  0.50      PROC N
ATOM   2671 HD21 ASN    52      -9.250  16.656   1.316  1.00  0.00      PROC H
ATOM   2672 HD22 ASN    52      -9.726  17.438  -0.172  1.00  0.00      PROC H
ATOM   2673  C   ASN    52      -7.372  14.614  -3.659  1.00  1.00      PROC C
ATOM   2674  O   ASN    52      -8.501  14.242  -3.985  1.00  1.00      PROC O
ATOM   2675  N   LYS    53      -6.331  14.477  -4.466  1.00  1.00      PROC N
ATOM   2676  HN  LYS    53      -5.423  14.778  -4.172  1.00  0.00      PROC H
ATOM   2677  CA  LYS    53      -6.448  13.740  -5.714  1.00  1.00      PROC C
ATOM   2678  HA  LYS    53      -7.459  13.809  -6.096  1.00  0.00      PROC H
ATOM   2679  CB  LYS    53      -5.506  14.324  -6.775  1.00  0.50      PROC C
ATOM   2680  HB1 LYS    53      -5.309  13.594  -7.595  1.00  0.00      PROC H
ATOM   2681  HB2 LYS    53      -4.533  14.560  -6.296  1.00  0.00      PROC H
ATOM   2682  CG  LYS    53      -6.120  15.578  -7.389  1.00  0.50      PROC C
ATOM   2683  HG1 LYS    53      -6.628  16.120  -6.550  1.00  0.00      PROC H
ATOM   2684  HG2 LYS    53      -6.911  15.282  -8.118  1.00  0.00      PROC H
ATOM   2685  CD  LYS    53      -5.143  16.557  -8.006  1.00  0.50      PROC C
ATOM   2686  HD1 LYS    53      -4.846  16.184  -9.015  1.00  0.00      PROC H
ATOM   2687  HD2 LYS    53      -4.215  16.645  -7.400  1.00  0.00      PROC H
ATOM   2688  CE  LYS    53      -5.769  17.958  -8.143  1.00  0.50      PROC C
ATOM   2689  HE1 LYS    53      -5.222  18.507  -8.936  1.00  0.00      PROC H
ATOM   2690  HE2 LYS    53      -5.662  18.508  -7.183  1.00  0.00      PROC H
ATOM   2691  NZ  LYS    53      -7.236  17.978  -8.495  1.00  0.50      PROC N
ATOM   2692  HZ1 LYS    53      -7.812  17.492  -7.785  1.00  0.00      PROC H
ATOM   2693  HZ2 LYS    53      -7.342  17.525  -9.442  1.00  0.00      PROC H
ATOM   2694  HZ3 LYS    53      -7.554  18.964  -8.562  1.00  0.00      PROC H
ATOM   2695  C   LYS    53      -6.184  12.260  -5.436  1.00  1.00      PROC C
ATOM   2696  O   LYS    53      -5.437  11.907  -4.515  1.00  1.00      PROC O
ATOM   2697  N   LEU    54      -6.872  11.396  -6.184  1.00  1.00      PROC N
ATOM   2698  HN  LEU    54      -7.435  11.699  -6.943  1.00  0.00      PROC H
ATOM   2699  CA  LEU    54      -6.936   9.972  -5.870  1.00  1.00      PROC C
ATOM   2700  HA  LEU    54      -6.645   9.813  -4.839  1.00  0.00      PROC H
ATOM   2701  CB  LEU    54      -8.367   9.454  -6.021  1.00  0.50      PROC C
ATOM   2702  HB1 LEU    54      -8.768   9.856  -6.981  1.00  0.00      PROC H
ATOM   2703  HB2 LEU    54      -8.981   9.901  -5.208  1.00  0.00      PROC H
ATOM   2704  CG  LEU    54      -8.604   7.948  -6.041  1.00  0.50      PROC C
ATOM   2705  HG  LEU    54      -8.036   7.489  -6.888  1.00  0.00      PROC H
ATOM   2706  CD1 LEU    54      -8.159   7.306  -4.752  1.00  0.50      PROC C
ATOM   2707 HD11 LEU    54      -8.723   7.723  -3.890  1.00  0.00      PROC H
ATOM   2708 HD12 LEU    54      -7.080   7.459  -4.551  1.00  0.00      PROC H
ATOM   2709 HD13 LEU    54      -8.342   6.209  -4.783  1.00  0.00      PROC H
ATOM   2710  CD2 LEU    54     -10.070   7.678  -6.263  1.00  0.50      PROC C
ATOM   2711 HD21 LEU    54     -10.471   8.220  -7.141  1.00  0.00      PROC H
ATOM   2712 HD22 LEU    54     -10.655   7.999  -5.372  1.00  0.00      PROC H
ATOM   2713 HD23 LEU    54     -10.239   6.588  -6.413  1.00  0.00      PROC H
ATOM   2714  C   LEU    54      -5.966   9.174  -6.732  1.00  1.00      PROC C
ATOM   2715  O   LEU    54      -5.940   9.320  -7.955  1.00  1.00      PROC O
ATOM   2716  N   PHE    55      -5.162   8.344  -6.068  1.00  1.00      PROC N
ATOM   2717  HN  PHE    55      -5.147   8.326  -5.063  1.00  0.00      PROC H
ATOM   2718  CA  PHE    55      -4.214   7.448  -6.774  1.00  1.00      PROC C
ATOM   2719  HA  PHE    55      -4.444   7.419  -7.833  1.00  0.00      PROC H
ATOM   2720  CB  PHE    55      -2.776   7.923  -6.577  1.00  0.50      PROC C
ATOM   2721  HB1 PHE    55      -2.095   7.287  -7.191  1.00  0.00      PROC H
ATOM   2722  HB2 PHE    55      -2.478   7.804  -5.516  1.00  0.00      PROC H
ATOM   2723  CG  PHE    55      -2.523   9.366  -6.926  1.00  0.50      PROC C
ATOM   2724  CD1 PHE    55      -2.927  10.385  -6.081  1.00  0.50      PROC C
ATOM   2725  HD1 PHE    55      -3.438  10.148  -5.156  1.00  0.00      PROC H
ATOM   2726  CE1 PHE    55      -2.693  11.711  -6.404  1.00  0.50      PROC C
ATOM   2727  HE1 PHE    55      -3.080  12.477  -5.752  1.00  0.00      PROC H
ATOM   2728  CZ  PHE    55      -2.043  12.031  -7.571  1.00  0.50      PROC C
ATOM   2729  HZ  PHE    55      -1.887  13.065  -7.848  1.00  0.00      PROC H
ATOM   2730  CD2 PHE    55      -1.867   9.705  -8.098  1.00  0.50      PROC C
ATOM   2731  HD2 PHE    55      -1.564   8.925  -8.774  1.00  0.00      PROC H
ATOM   2732  CE2 PHE    55      -1.628  11.031  -8.418  1.00  0.50      PROC C
ATOM   2733  HE2 PHE    55      -1.130  11.284  -9.343  1.00  0.00      PROC H
ATOM   2734  C   PHE    55      -4.452   6.047  -6.212  1.00  1.00      PROC C
ATOM   2735  O   PHE    55      -4.475   5.898  -4.981  1.00  1.00      PROC O
ATOM   2736  N   GLN    56      -4.631   5.055  -7.081  1.00  1.00      PROC N
ATOM   2737  HN  GLN    56      -4.627   5.194  -8.075  1.00  0.00      PROC H
ATOM   2738  CA  GLN    56      -4.990   3.702  -6.589  1.00  1.00      PROC C
ATOM   2739  HA  GLN    56      -4.797   3.622  -5.533  1.00  0.00      PROC H
ATOM   2740  CB  GLN    56      -6.486   3.459  -6.788  1.00  0.50      PROC C
ATOM   2741  HB1 GLN    56      -7.042   4.315  -6.335  1.00  0.00      PROC H
ATOM   2742  HB2 GLN    56      -6.760   2.566  -6.194  1.00  0.00      PROC H
ATOM   2743  CG  GLN    56      -6.911   3.299  -8.238  1.00  0.50      PROC C
ATOM   2744  HG1 GLN    56      -6.281   2.569  -8.788  1.00  0.00      PROC H
ATOM   2745  HG2 GLN    56      -6.825   4.273  -8.766  1.00  0.00      PROC H
ATOM   2746  CD  GLN    56      -8.353   2.868  -8.324  1.00  0.50      PROC C
ATOM   2747  OE1 GLN    56      -9.252   3.545  -7.836  1.00  0.50      PROC O
ATOM   2748  NE2 GLN    56      -8.582   1.718  -8.936  1.00  0.50      PROC N
ATOM   2749 HE21 GLN    56      -9.531   1.429  -9.010  1.00  0.00      PROC H
ATOM   2750 HE22 GLN    56      -7.830   1.245  -9.397  1.00  0.00      PROC H
ATOM   2751  C   GLN    56      -4.174   2.613  -7.285  1.00  1.00      PROC C
ATOM   2752  O   GLN    56      -3.823   2.794  -8.461  1.00  1.00      PROC O
ATOM   2753  N   TYR    57      -3.880   1.533  -6.561  1.00  1.00      PROC N
ATOM   2754  HN  TYR    57      -4.131   1.486  -5.589  1.00  0.00      PROC H
ATOM   2755  CA  TYR    57      -3.157   0.381  -7.151  1.00  1.00      PROC C
ATOM   2756  HA  TYR    57      -3.299   0.393  -8.213  1.00  0.00      PROC H
ATOM   2757  CB  TYR    57      -1.664   0.410  -6.827  1.00  0.50      PROC C
ATOM   2758  HB1 TYR    57      -1.519   0.947  -5.864  1.00  0.00      PROC H
ATOM   2759  HB2 TYR    57      -1.116   0.970  -7.614  1.00  0.00      PROC H
ATOM   2760  CG  TYR    57      -1.044  -0.956  -6.676  1.00  0.50      PROC C
ATOM   2761  CD1 TYR    57      -0.583  -1.658  -7.778  1.00  0.50      PROC C
ATOM   2762  HD1 TYR    57      -0.665  -1.211  -8.761  1.00  0.00      PROC H
ATOM   2763  CE1 TYR    57      -0.025  -2.917  -7.650  1.00  0.50      PROC C
ATOM   2764  HE1 TYR    57       0.328  -3.433  -8.531  1.00  0.00      PROC H
ATOM   2765  CZ  TYR    57       0.075  -3.503  -6.402  1.00  0.50      PROC C
ATOM   2766  OH  TYR    57       0.622  -4.743  -6.262  1.00  0.50      PROC O
ATOM   2767  HH  TYR    57       0.805  -5.082  -7.158  1.00  0.00      PROC H
ATOM   2768  CD2 TYR    57      -0.939  -1.562  -5.435  1.00  0.50      PROC C
ATOM   2769  HD2 TYR    57      -1.318  -1.051  -4.562  1.00  0.00      PROC H
ATOM   2770  CE2 TYR    57      -0.390  -2.824  -5.291  1.00  0.50      PROC C
ATOM   2771  HE2 TYR    57      -0.347  -3.292  -4.318  1.00  0.00      PROC H
ATOM   2772  C   TYR    57      -3.761  -0.921  -6.619  1.00  1.00      PROC C
ATOM   2773  O   TYR    57      -4.181  -0.958  -5.453  1.00  1.00      PROC O
ATOM   2774  N   ALA    58      -3.810  -1.951  -7.461  1.00  1.00      PROC N
ATOM   2775  HN  ALA    58      -3.490  -1.882  -8.409  1.00  0.00      PROC H
ATOM   2776  CA  ALA    58      -4.285  -3.276  -7.013  1.00  1.00      PROC C
ATOM   2777  HA  ALA    58      -4.061  -3.397  -5.964  1.00  0.00      PROC H
ATOM   2778  CB  ALA    58      -5.762  -3.416  -7.236  1.00  0.50      PROC C
ATOM   2779  HB1 ALA    58      -6.023  -3.280  -8.310  1.00  0.00      PROC H
ATOM   2780  HB2 ALA    58      -6.320  -2.660  -6.644  1.00  0.00      PROC H
ATOM   2781  HB3 ALA    58      -6.126  -4.418  -6.917  1.00  0.00      PROC H
ATOM   2782  C   ALA    58      -3.495  -4.341  -7.770  1.00  1.00      PROC C
ATOM   2783  O   ALA    58      -3.362  -4.211  -8.991  1.00  1.00      PROC O
ATOM   2784  N   SER    59      -2.985  -5.341  -7.056  1.00  1.00      PROC N
ATOM   2785  HN  SER    59      -3.137  -5.416  -6.066  1.00  0.00      PROC H
ATOM   2786  CA  SER    59      -2.154  -6.395  -7.687  1.00  1.00      PROC C
ATOM   2787  HA  SER    59      -1.262  -5.935  -8.074  1.00  0.00      PROC H
ATOM   2788  CB  SER    59      -1.813  -7.441  -6.677  1.00  0.50      PROC C
ATOM   2789  HB1 SER    59      -0.930  -7.072  -6.101  1.00  0.00      PROC H
ATOM   2790  HB2 SER    59      -1.520  -8.421  -7.122  1.00  0.00      PROC H
ATOM   2791  OG  SER    59      -2.864  -7.594  -5.738  1.00  0.50      PROC O
ATOM   2792  HG1 SER    59      -3.529  -8.166  -6.152  1.00  0.00      PROC H
ATOM   2793  C   SER    59      -2.904  -6.982  -8.880  1.00  1.00      PROC C
ATOM   2794  O   SER    59      -2.311  -7.056  -9.965  1.00  1.00      PROC O
ATOM   2795  N   THR    60      -4.163  -7.372  -8.674  1.00  1.00      PROC N
ATOM   2796  HN  THR    60      -4.614  -7.289  -7.791  1.00  0.00      PROC H
ATOM   2797  CA  THR    60      -4.984  -7.911  -9.751  1.00  1.00      PROC C
ATOM   2798  HA  THR    60      -4.427  -7.937 -10.676  1.00  0.00      PROC H
ATOM   2799  CB  THR    60      -5.448  -9.334  -9.463  1.00  0.50      PROC C
ATOM   2800  HB  THR    60      -6.239  -9.623 -10.198  1.00  0.00      PROC H
ATOM   2801  OG1 THR    60      -6.035  -9.406  -8.156  1.00  0.50      PROC O
ATOM   2802  HG1 THR    60      -6.528 -10.232  -8.009  1.00  0.00      PROC H
ATOM   2803  CG2 THR    60      -4.296 -10.323  -9.622  1.00  0.50      PROC C
ATOM   2804 HG21 THR    60      -3.461 -10.070  -8.935  1.00  0.00      PROC H
ATOM   2805 HG22 THR    60      -3.928 -10.329 -10.668  1.00  0.00      PROC H
ATOM   2806 HG23 THR    60      -4.645 -11.348  -9.367  1.00  0.00      PROC H
ATOM   2807  C   THR    60      -6.187  -6.979 -10.042  1.00  1.00      PROC C
ATOM   2808  O   THR    60      -6.205  -6.350 -11.092  1.00  1.00      PROC O
ATOM   2809  N   ASP    61      -7.175  -6.943  -9.142  1.00  1.00      PROC N
ATOM   2810  HN  ASP    61      -7.167  -7.557  -8.352  1.00  0.00      PROC H
ATOM   2811  CA  ASP    61      -8.404  -6.137  -9.387  1.00  1.00      PROC C
ATOM   2812  HA  ASP    61      -8.176  -5.343 -10.090  1.00  0.00      PROC H
ATOM   2813  CB  ASP    61      -9.539  -6.985  -9.965  1.00  0.50      PROC C
ATOM   2814  HB1 ASP    61      -9.748  -7.823  -9.280  1.00  0.00      PROC H
ATOM   2815  HB2 ASP    61      -9.216  -7.420 -10.934  1.00  0.00      PROC H
ATOM   2816  CG  ASP    61     -10.800  -6.177 -10.218  1.00  0.50      PROC C
ATOM   2817  OD1 ASP    61     -10.801  -5.383 -11.176  1.00  0.50      PROC O
ATOM   2818  OD2 ASP    61     -11.764  -6.342  -9.450  1.00  0.50      PROC O
ATOM   2819  C   ASP    61      -8.877  -5.458  -8.102  1.00  1.00      PROC C
ATOM   2820  O   ASP    61      -9.136  -6.169  -7.119  1.00  1.00      PROC O
ATOM   2821  N   MET    62      -9.023  -4.135  -8.137  1.00  1.00      PROC N
ATOM   2822  HN  MET    62      -8.882  -3.641  -8.991  1.00  0.00      PROC H
ATOM   2823  CA  MET    62      -9.445  -3.365  -6.941  1.00  1.00      PROC C
ATOM   2824  HA  MET    62      -8.761  -3.565  -6.128  1.00  0.00      PROC H
ATOM   2825  CB  MET    62      -9.487  -1.873  -7.272  1.00  0.50      PROC C
ATOM   2826  HB1 MET    62     -10.161  -1.728  -8.153  1.00  0.00      PROC H
ATOM   2827  HB2 MET    62      -8.481  -1.550  -7.611  1.00  0.00      PROC H
ATOM   2828  CG  MET    62     -10.016  -1.016  -6.142  1.00  0.50      PROC C
ATOM   2829  HG1 MET    62     -10.973  -1.385  -5.721  1.00  0.00      PROC H
ATOM   2830  HG2 MET    62     -10.255  -0.018  -6.577  1.00  0.00      PROC H
ATOM   2831  SD  MET    62      -8.785  -0.758  -4.845  1.00  0.50      PROC S
ATOM   2832  CE  MET    62      -7.517   0.119  -5.756  1.00  0.50      PROC C
ATOM   2833  HE1 MET    62      -7.982   0.848  -6.448  1.00  0.00      PROC H
ATOM   2834  HE2 MET    62      -6.894  -0.582  -6.343  1.00  0.00      PROC H
ATOM   2835  HE3 MET    62      -6.844   0.663  -5.059  1.00  0.00      PROC H
ATOM   2836  C   MET    62     -10.838  -3.812  -6.497  1.00  1.00      PROC C
ATOM   2837  O   MET    62     -10.987  -4.194  -5.332  1.00  1.00      PROC O
ATOM   2838  N   ASP    63     -11.816  -3.748  -7.397  1.00  1.00      PROC N
ATOM   2839  HN  ASP    63     -11.681  -3.473  -8.346  1.00  0.00      PROC H
ATOM   2840  CA  ASP    63     -13.212  -4.081  -7.022  1.00  1.00      PROC C
ATOM   2841  HA  ASP    63     -13.523  -3.340  -6.301  1.00  0.00      PROC H
ATOM   2842  CB  ASP    63     -14.125  -4.025  -8.246  1.00  0.50      PROC C
ATOM   2843  HB1 ASP    63     -15.189  -4.139  -7.964  1.00  0.00      PROC H
ATOM   2844  HB2 ASP    63     -13.854  -4.854  -8.940  1.00  0.00      PROC H
ATOM   2845  CG  ASP    63     -13.974  -2.747  -9.052  1.00  0.50      PROC C
ATOM   2846  OD1 ASP    63     -13.593  -1.720  -8.459  1.00  0.50      PROC O
ATOM   2847  OD2 ASP    63     -14.244  -2.786 -10.268  1.00  0.50      PROC O
ATOM   2848  C   ASP    63     -13.224  -5.441  -6.328  1.00  1.00      PROC C
ATOM   2849  O   ASP    63     -13.778  -5.530  -5.226  1.00  1.00      PROC O
ATOM   2850  N   LYS    64     -12.617  -6.449  -6.948  1.00  1.00      PROC N
ATOM   2851  HN  LYS    64     -12.217  -6.325  -7.877  1.00  0.00      PROC H
ATOM   2852  CA  LYS    64     -12.530  -7.797  -6.335  1.00  1.00      PROC C
ATOM   2853  HA  LYS    64     -13.510  -8.236  -6.255  1.00  0.00      PROC H
ATOM   2854  CB  LYS    64     -11.509  -8.629  -7.111  1.00  0.50      PROC C
ATOM   2855  HB1 LYS    64     -11.123  -9.457  -6.474  1.00  0.00      PROC H
ATOM   2856  HB2 LYS    64     -10.623  -8.001  -7.337  1.00  0.00      PROC H
ATOM   2857  CG  LYS    64     -12.020  -9.260  -8.397  1.00  0.50      PROC C
ATOM   2858  HG1 LYS    64     -11.464 -10.193  -8.602  1.00  0.00      PROC H
ATOM   2859  HG2 LYS    64     -11.671  -8.610  -9.231  1.00  0.00      PROC H
ATOM   2860  CD  LYS    64     -13.526  -9.225  -8.519  1.00  0.50      PROC C
ATOM   2861  HD1 LYS    64     -13.688  -9.099  -9.626  1.00  0.00      PROC H
ATOM   2862  HD2 LYS    64     -14.069  -8.352  -8.120  1.00  0.00      PROC H
ATOM   2863  CE  LYS    64     -14.169 -10.559  -8.208  1.00  0.50      PROC C
ATOM   2864  HE1 LYS    64     -15.150 -10.641  -8.728  1.00  0.00      PROC H
ATOM   2865  HE2 LYS    64     -14.350 -10.672  -7.118  1.00  0.00      PROC H
ATOM   2866  NZ  LYS    64     -13.326 -11.688  -8.664  1.00  0.50      PROC N
ATOM   2867  HZ1 LYS    64     -12.562 -11.793  -7.959  1.00  0.00      PROC H
ATOM   2868  HZ2 LYS    64     -12.933 -11.528  -9.613  1.00  0.00      PROC H
ATOM   2869  HZ3 LYS    64     -13.905 -12.562  -8.654  1.00  0.00      PROC H
ATOM   2870  C   LYS    64     -12.081  -7.689  -4.877  1.00  1.00      PROC C
ATOM   2871  O   LYS    64     -12.796  -8.206  -4.010  1.00  1.00      PROC O
ATOM   2872  N   VAL    65     -10.935  -7.055  -4.634  1.00  1.00      PROC N
ATOM   2873  HN  VAL    65     -10.421  -6.627  -5.383  1.00  0.00      PROC H
ATOM   2874  CA  VAL    65     -10.370  -6.941  -3.256  1.00  1.00      PROC C
ATOM   2875  HA  VAL    65     -10.264  -7.936  -2.847  1.00  0.00      PROC H
ATOM   2876  CB  VAL    65      -8.989  -6.258  -3.288  1.00  0.50      PROC C
ATOM   2877  HB  VAL    65      -9.121  -5.251  -3.762  1.00  0.00      PROC H
ATOM   2878  CG1 VAL    65      -8.426  -6.048  -1.893  1.00  0.50      PROC C
ATOM   2879 HG11 VAL    65      -8.341  -7.020  -1.363  1.00  0.00      PROC H
ATOM   2880 HG12 VAL    65      -9.055  -5.364  -1.286  1.00  0.00      PROC H
ATOM   2881 HG13 VAL    65      -7.405  -5.614  -1.948  1.00  0.00      PROC H
ATOM   2882  CG2 VAL    65      -8.005  -7.025  -4.157  1.00  0.50      PROC C
ATOM   2883 HG21 VAL    65      -8.399  -7.234  -5.169  1.00  0.00      PROC H
ATOM   2884 HG22 VAL    65      -7.767  -8.008  -3.695  1.00  0.00      PROC H
ATOM   2885 HG23 VAL    65      -7.056  -6.458  -4.269  1.00  0.00      PROC H
ATOM   2886  C   VAL    65     -11.354  -6.185  -2.363  1.00  1.00      PROC C
ATOM   2887  O   VAL    65     -11.647  -6.675  -1.263  1.00  1.00      PROC O
ATOM   2888  N   LEU    66     -11.849  -5.044  -2.836  1.00  1.00      PROC N
ATOM   2889  HN  LEU    66     -11.595  -4.714  -3.754  1.00  0.00      PROC H
ATOM   2890  CA  LEU    66     -12.800  -4.227  -2.041  1.00  1.00      PROC C
ATOM   2891  HA  LEU    66     -12.375  -4.027  -1.070  1.00  0.00      PROC H
ATOM   2892  CB  LEU    66     -13.126  -2.956  -2.829  1.00  0.50      PROC C
ATOM   2893  HB1 LEU    66     -13.990  -2.458  -2.327  1.00  0.00      PROC H
ATOM   2894  HB2 LEU    66     -13.446  -3.210  -3.864  1.00  0.00      PROC H
ATOM   2895  CG  LEU    66     -12.008  -1.917  -2.879  1.00  0.50      PROC C
ATOM   2896  HG  LEU    66     -11.262  -2.237  -3.646  1.00  0.00      PROC H
ATOM   2897  CD1 LEU    66     -12.555  -0.554  -3.263  1.00  0.50      PROC C
ATOM   2898 HD11 LEU    66     -13.283  -0.193  -2.514  1.00  0.00      PROC H
ATOM   2899 HD12 LEU    66     -13.059  -0.610  -4.252  1.00  0.00      PROC H
ATOM   2900 HD13 LEU    66     -11.726   0.185  -3.331  1.00  0.00      PROC H
ATOM   2901  CD2 LEU    66     -11.282  -1.838  -1.547  1.00  0.50      PROC C
ATOM   2902 HD21 LEU    66     -10.705  -2.765  -1.341  1.00  0.00      PROC H
ATOM   2903 HD22 LEU    66     -11.996  -1.659  -0.714  1.00  0.00      PROC H
ATOM   2904 HD23 LEU    66     -10.551  -0.999  -1.562  1.00  0.00      PROC H
ATOM   2905  C   LEU    66     -14.060  -5.045  -1.753  1.00  1.00      PROC C
ATOM   2906  O   LEU    66     -14.570  -4.958  -0.624  1.00  1.00      PROC O
ATOM   2907  N   LEU    67     -14.530  -5.814  -2.737  1.00  1.00      PROC N
ATOM   2908  HN  LEU    67     -14.107  -5.801  -3.652  1.00  0.00      PROC H
ATOM   2909  CA  LEU    67     -15.740  -6.657  -2.548  1.00  1.00      PROC C
ATOM   2910  HA  LEU    67     -16.526  -6.057  -2.119  1.00  0.00      PROC H
ATOM   2911  CB  LEU    67     -16.125  -7.285  -3.887  1.00  0.50      PROC C
ATOM   2912  HB1 LEU    67     -16.795  -8.156  -3.687  1.00  0.00      PROC H
ATOM   2913  HB2 LEU    67     -15.220  -7.673  -4.402  1.00  0.00      PROC H
ATOM   2914  CG  LEU    67     -16.900  -6.370  -4.831  1.00  0.50      PROC C
ATOM   2915  HG  LEU    67     -16.233  -5.530  -5.144  1.00  0.00      PROC H
ATOM   2916  CD1 LEU    67     -17.331  -7.119  -6.080  1.00  0.50      PROC C
ATOM   2917 HD11 LEU    67     -18.000  -7.966  -5.819  1.00  0.00      PROC H
ATOM   2918 HD12 LEU    67     -16.440  -7.518  -6.613  1.00  0.00      PROC H
ATOM   2919 HD13 LEU    67     -17.867  -6.440  -6.778  1.00  0.00      PROC H
ATOM   2920  CD2 LEU    67     -18.103  -5.766  -4.125  1.00  0.50      PROC C
ATOM   2921 HD21 LEU    67     -17.800  -5.066  -3.318  1.00  0.00      PROC H
ATOM   2922 HD22 LEU    67     -18.753  -6.554  -3.689  1.00  0.00      PROC H
ATOM   2923 HD23 LEU    67     -18.676  -5.174  -4.865  1.00  0.00      PROC H
ATOM   2924  C   LEU    67     -15.446  -7.727  -1.497  1.00  1.00      PROC C
ATOM   2925  O   LEU    67     -16.291  -7.917  -0.612  1.00  1.00      PROC O
ATOM   2926  N   LYS    68     -14.289  -8.384  -1.587  1.00  1.00      PROC N
ATOM   2927  HN  LYS    68     -13.641  -8.178  -2.325  1.00  0.00      PROC H
ATOM   2928  CA  LYS    68     -13.903  -9.378  -0.557  1.00  1.00      PROC C
ATOM   2929  HA  LYS    68     -14.681 -10.113  -0.471  1.00  0.00      PROC H
ATOM   2930  CB  LYS    68     -12.606 -10.092  -0.942  1.00  0.50      PROC C
ATOM   2931  HB1 LYS    68     -11.759  -9.378  -0.813  1.00  0.00      PROC H
ATOM   2932  HB2 LYS    68     -12.646 -10.331  -2.028  1.00  0.00      PROC H
ATOM   2933  CG  LYS    68     -12.327 -11.374  -0.171  1.00  0.50      PROC C
ATOM   2934  HG1 LYS    68     -12.943 -12.206  -0.580  1.00  0.00      PROC H
ATOM   2935  HG2 LYS    68     -12.667 -11.216   0.879  1.00  0.00      PROC H
ATOM   2936  CD  LYS    68     -10.864 -11.735  -0.121  1.00  0.50      PROC C
ATOM   2937  HD1 LYS    68     -10.752 -12.509   0.669  1.00  0.00      PROC H
ATOM   2938  HD2 LYS    68     -10.293 -10.871   0.229  1.00  0.00      PROC H
ATOM   2939  CE  LYS    68     -10.314 -12.166  -1.463  1.00  0.50      PROC C
ATOM   2940  HE1 LYS    68      -9.394 -11.579  -1.694  1.00  0.00      PROC H
ATOM   2941  HE2 LYS    68     -11.038 -12.009  -2.290  1.00  0.00      PROC H
ATOM   2942  NZ  LYS    68      -9.922 -13.594  -1.454  1.00  0.50      PROC N
ATOM   2943  HZ1 LYS    68     -10.750 -14.203  -1.588  1.00  0.00      PROC H
ATOM   2944  HZ2 LYS    68      -9.466 -13.814  -0.534  1.00  0.00      PROC H
ATOM   2945  HZ3 LYS    68      -9.246 -13.771  -2.226  1.00  0.00      PROC H
ATOM   2946  C   LYS    68     -13.761  -8.662   0.784  1.00  1.00      PROC C
ATOM   2947  O   LYS    68     -14.012  -9.299   1.816  1.00  1.00      PROC O
ATOM   2948  N   TYR    69     -13.380  -7.384   0.766  1.00  1.00      PROC N
ATOM   2949  HN  TYR    69     -13.114  -6.922  -0.082  1.00  0.00      PROC H
ATOM   2950  CA  TYR    69     -13.160  -6.716   2.044  1.00  1.00      PROC C
ATOM   2951  HA  TYR    69     -12.453  -7.280   2.633  1.00  0.00      PROC H
ATOM   2952  CB  TYR    69     -12.616  -5.299   1.792  1.00  0.50      PROC C
ATOM   2953  HB1 TYR    69     -13.300  -4.702   1.174  1.00  0.00      PROC H
ATOM   2954  HB2 TYR    69     -11.654  -5.372   1.239  1.00  0.00      PROC H
ATOM   2955  CG  TYR    69     -12.392  -4.477   3.031  1.00  0.50      PROC C
ATOM   2956  CD1 TYR    69     -11.192  -4.537   3.716  1.00  0.50      PROC C
ATOM   2957  HD1 TYR    69     -10.412  -5.195   3.354  1.00  0.00      PROC H
ATOM   2958  CE1 TYR    69     -10.982  -3.790   4.840  1.00  0.50      PROC C
ATOM   2959  HE1 TYR    69     -10.036  -3.853   5.362  1.00  0.00      PROC H
ATOM   2960  CZ  TYR    69     -11.981  -2.968   5.299  1.00  0.50      PROC C
ATOM   2961  OH  TYR    69     -11.775  -2.217   6.431  1.00  0.50      PROC O
ATOM   2962  HH  TYR    69     -10.935  -2.513   6.804  1.00  0.00      PROC H
ATOM   2963  CD2 TYR    69     -13.380  -3.635   3.516  1.00  0.50      PROC C
ATOM   2964  HD2 TYR    69     -14.322  -3.569   2.984  1.00  0.00      PROC H
ATOM   2965  CE2 TYR    69     -13.183  -2.884   4.632  1.00  0.50      PROC C
ATOM   2966  HE2 TYR    69     -13.883  -2.140   4.970  1.00  0.00      PROC H
ATOM   2967  C   TYR    69     -14.448  -6.673   2.849  1.00  1.00      PROC C
ATOM   2968  O   TYR    69     -14.431  -6.826   4.075  1.00  1.00      PROC O
ATOM   2969  N   THR    70     -15.579  -6.457   2.168  1.00  1.00      PROC N
ATOM   2970  HN  THR    70     -15.543  -6.316   1.180  1.00  0.00      PROC H
ATOM   2971  CA  THR    70     -16.864  -6.381   2.852  1.00  1.00      PROC C
ATOM   2972  HA  THR    70     -16.769  -5.692   3.679  1.00  0.00      PROC H
ATOM   2973  CB  THR    70     -17.964  -5.852   1.921  1.00  0.50      PROC C
ATOM   2974  HB  THR    70     -18.928  -5.766   2.479  1.00  0.00      PROC H
ATOM   2975  OG1 THR    70     -18.129  -6.738   0.814  1.00  0.50      PROC O
ATOM   2976  HG1 THR    70     -17.277  -7.161   0.596  1.00  0.00      PROC H
ATOM   2977  CG2 THR    70     -17.567  -4.502   1.384  1.00  0.50      PROC C
ATOM   2978 HG21 THR    70     -16.749  -4.586   0.636  1.00  0.00      PROC H
ATOM   2979 HG22 THR    70     -17.211  -3.840   2.190  1.00  0.00      PROC H
ATOM   2980 HG23 THR    70     -18.435  -4.021   0.880  1.00  0.00      PROC H
ATOM   2981  C   THR    70     -17.263  -7.724   3.454  1.00  1.00      PROC C
ATOM   2982  O   THR    70     -18.058  -7.737   4.403  1.00  1.00      PROC O
ATOM   2983  N   GLU    71     -16.744  -8.856   2.946  1.00  1.00      PROC N
ATOM   2984  HN  GLU    71     -16.137  -8.911   2.152  1.00  0.00      PROC H
ATOM   2985  CA  GLU    71     -17.154 -10.103   3.587  1.00  1.00      PROC C
ATOM   2986  HA  GLU    71     -18.185 -10.025   3.905  1.00  0.00      PROC H
ATOM   2987  CB  GLU    71     -17.118 -11.337   2.668  1.00  0.50      PROC C
ATOM   2988  HB1 GLU    71     -17.238 -12.258   3.289  1.00  0.00      PROC H
ATOM   2989  HB2 GLU    71     -16.108 -11.418   2.205  1.00  0.00      PROC H
ATOM   2990  CG  GLU    71     -18.233 -11.453   1.667  1.00  0.50      PROC C
ATOM   2991  HG1 GLU    71     -19.147 -10.937   2.038  1.00  0.00      PROC H
ATOM   2992  HG2 GLU    71     -18.500 -12.522   1.514  1.00  0.00      PROC H
ATOM   2993  CD  GLU    71     -17.931 -10.931   0.297  1.00  0.50      PROC C
ATOM   2994  OE1 GLU    71     -16.762 -10.627   0.053  1.00  0.50      PROC O
ATOM   2995  OE2 GLU    71     -18.876 -10.782  -0.512  1.00  0.50      PROC O
ATOM   2996  C   GLU    71     -16.361 -10.413   4.851  1.00  1.00      PROC C
ATOM   2997  O   GLU    71     -16.469 -11.524   5.364  1.00  1.00      PROC O
ATOM   2998  N   TYR    72     -15.519  -9.511   5.336  1.00  1.00      PROC N
ATOM   2999  HN  TYR    72     -15.420  -8.615   4.901  1.00  0.00      PROC H
ATOM   3000  CA  TYR    72     -14.699  -9.765   6.517  1.00  1.00      PROC C
ATOM   3001  HA  TYR    72     -14.769 -10.806   6.808  1.00  0.00      PROC H
ATOM   3002  CB  TYR    72     -13.238  -9.436   6.248  1.00  0.50      PROC C
ATOM   3003  HB1 TYR    72     -12.688  -9.210   7.190  1.00  0.00      PROC H
ATOM   3004  HB2 TYR    72     -13.150  -8.551   5.579  1.00  0.00      PROC H
ATOM   3005  CG  TYR    72     -12.580 -10.609   5.594  1.00  0.50      PROC C
ATOM   3006  CD1 TYR    72     -12.933 -10.986   4.304  1.00  0.50      PROC C
ATOM   3007  HD1 TYR    72     -13.675 -10.417   3.775  1.00  0.00      PROC H
ATOM   3008  CE1 TYR    72     -12.353 -12.075   3.702  1.00  0.50      PROC C
ATOM   3009  HE1 TYR    72     -12.636 -12.358   2.700  1.00  0.00      PROC H
ATOM   3010  CZ  TYR    72     -11.422 -12.824   4.395  1.00  0.50      PROC C
ATOM   3011  OH  TYR    72     -10.851 -13.917   3.798  1.00  0.50      PROC O
ATOM   3012  HH  TYR    72      -9.987 -14.105   4.202  1.00  0.00      PROC H
ATOM   3013  CD2 TYR    72     -11.654 -11.383   6.282  1.00  0.50      PROC C
ATOM   3014  HD2 TYR    72     -11.394 -11.118   7.299  1.00  0.00      PROC H
ATOM   3015  CE2 TYR    72     -11.064 -12.485   5.685  1.00  0.50      PROC C
ATOM   3016  HE2 TYR    72     -10.350 -13.084   6.233  1.00  0.00      PROC H
ATOM   3017  C   TYR    72     -15.252  -8.979   7.697  1.00  1.00      PROC C
ATOM   3018  O   TYR    72     -15.258  -7.742   7.688  1.00  1.00      PROC O
ATOM   3019  N   ASN    73     -15.720  -9.707   8.705  1.00  1.00      PROC N
ATOM   3020  HN  ASN    73     -15.738 -10.699   8.647  1.00  0.00      PROC H
ATOM   3021  CA  ASN    73     -16.225  -9.124   9.934  1.00  1.00      PROC C
ATOM   3022  HA  ASN    73     -16.492  -8.089   9.760  1.00  0.00      PROC H
ATOM   3023  CB  ASN    73     -17.463  -9.879  10.423  1.00  0.50      PROC C
ATOM   3024  HB1 ASN    73     -17.593  -9.766  11.520  1.00  0.00      PROC H
ATOM   3025  HB2 ASN    73     -17.332 -10.963  10.220  1.00  0.00      PROC H
ATOM   3026  CG  ASN    73     -18.732  -9.410   9.723  1.00  0.50      PROC C
ATOM   3027  OD1 ASN    73     -18.759  -9.272   8.500  1.00  0.50      PROC O
ATOM   3028  ND2 ASN    73     -19.779  -9.138  10.500  1.00  0.50      PROC N
ATOM   3029 HD21 ASN    73     -20.587  -8.769  10.053  1.00  0.00      PROC H
ATOM   3030 HD22 ASN    73     -19.690  -9.204  11.493  1.00  0.00      PROC H
ATOM   3031  C   ASN    73     -15.155  -9.075  11.011  1.00  1.00      PROC C
ATOM   3032  O   ASN    73     -15.447  -8.685  12.145  1.00  1.00      PROC O
ATOM   3033  N   GLU    74     -13.942  -9.530  10.700  1.00  1.00      PROC N
ATOM   3034  HN  GLU    74     -13.834 -10.290  10.063  1.00  0.00      PROC H
ATOM   3035  CA  GLU    74     -12.783  -9.141  11.487  1.00  1.00      PROC C
ATOM   3036  HA  GLU    74     -12.995  -8.210  11.989  1.00  0.00      PROC H
ATOM   3037  CB  GLU    74     -12.512 -10.168  12.599  1.00  0.50      PROC C
ATOM   3038  HB1 GLU    74     -13.398 -10.207  13.275  1.00  0.00      PROC H
ATOM   3039  HB2 GLU    74     -11.668  -9.771  13.213  1.00  0.00      PROC H
ATOM   3040  CG  GLU    74     -12.141 -11.571  12.129  1.00  0.50      PROC C
ATOM   3041  HG1 GLU    74     -11.593 -12.034  12.978  1.00  0.00      PROC H
ATOM   3042  HG2 GLU    74     -11.486 -11.657  11.252  1.00  0.00      PROC H
ATOM   3043  CD  GLU    74     -13.346 -12.469  11.928  1.00  0.50      PROC C
ATOM   3044  OE1 GLU    74     -14.222 -12.124  11.102  1.00  0.50      PROC O
ATOM   3045  OE2 GLU    74     -13.406 -13.531  12.584  1.00  0.50      PROC O
ATOM   3046  C   GLU    74     -11.559  -8.959  10.589  1.00  1.00      PROC C
ATOM   3047  O   GLU    74     -11.149  -9.897   9.891  1.00  1.00      PROC O
ATOM   3048  N   PRO    75     -11.007  -7.748  10.496  1.00  1.00      PROC N
ATOM   3049  CD  PRO    75     -11.555  -6.446  10.902  1.00  0.50      PROC C
ATOM   3050  HD1 PRO    75     -11.425  -6.331  11.999  1.00  0.00      PROC H
ATOM   3051  HD2 PRO    75     -12.633  -6.377  10.630  1.00  0.00      PROC H
ATOM   3052  CA  PRO    75      -9.660  -7.626   9.936  1.00  1.00      PROC C
ATOM   3053  HA  PRO    75      -9.636  -8.047   8.944  1.00  0.00      PROC H
ATOM   3054  CB  PRO    75      -9.374  -6.124   9.996  1.00  0.50      PROC C
ATOM   3055  HB1 PRO    75      -8.839  -5.782   9.083  1.00  0.00      PROC H
ATOM   3056  HB2 PRO    75      -8.757  -5.851  10.884  1.00  0.00      PROC H
ATOM   3057  CG  PRO    75     -10.721  -5.476  10.134  1.00  0.50      PROC C
ATOM   3058  HG1 PRO    75     -10.674  -4.472  10.608  1.00  0.00      PROC H
ATOM   3059  HG2 PRO    75     -11.163  -5.354   9.114  1.00  0.00      PROC H
ATOM   3060  C   PRO    75      -8.735  -8.404  10.851  1.00  1.00      PROC C
ATOM   3061  O   PRO    75      -8.722  -8.203  12.063  1.00  1.00      PROC O
ATOM   3062  N   HSD    76      -7.917  -9.257  10.282  1.00  1.00      PROC N
ATOM   3063  HN  HSD    76      -7.834  -9.364   9.296  1.00  0.00      PROC H
ATOM   3064  CA  HSD    76      -7.053 -10.061  11.137  1.00  1.00      PROC C
ATOM   3065  HA  HSD    76      -7.574 -10.311  12.054  1.00  0.00      PROC H
ATOM   3066  CB  HSD    76      -6.782 -11.421  10.457  1.00  0.50      PROC C
ATOM   3067  HB1 HSD    76      -6.698 -11.247   9.363  1.00  0.00      PROC H
ATOM   3068  HB2 HSD    76      -7.647 -12.097  10.623  1.00  0.00      PROC H
ATOM   3069  ND1 HSD    76      -5.314 -12.730  12.095  1.00  0.50      PROC N
ATOM   3070  HD1 HSD    76      -5.954 -12.756  12.874  1.00  0.00      PROC H
ATOM   3071  CG  HSD    76      -5.509 -12.104  10.867  1.00  0.50      PROC C
ATOM   3072  CE1 HSD    76      -4.136 -13.322  12.067  1.00  0.50      PROC C
ATOM   3073  HE1 HSD    76      -3.716 -13.868  12.906  1.00  0.00      PROC H
ATOM   3074  NE2 HSD    76      -3.649 -13.250  10.855  1.00  0.50      PROC N
ATOM   3075  CD2 HSD    76      -4.511 -12.515  10.090  1.00  0.50      PROC C
ATOM   3076  HD2 HSD    76      -4.338 -12.325   9.041  1.00  0.00      PROC H
ATOM   3077  C   HSD    76      -5.810  -9.289  11.605  1.00  1.00      PROC C
ATOM   3078  O   HSD    76      -5.147  -9.690  12.579  1.00  1.00      PROC O
ATOM   3079  N   GLU    77      -5.514  -8.129  11.003  1.00  1.00      PROC N
ATOM   3080  HN  GLU    77      -5.975  -7.860  10.161  1.00  0.00      PROC H
ATOM   3081  CA  GLU    77      -4.625  -7.168  11.666  1.00  1.00      PROC C
ATOM   3082  HA  GLU    77      -4.827  -7.208  12.729  1.00  0.00      PROC H
ATOM   3083  CB  GLU    77      -3.129  -7.459  11.449  1.00  0.50      PROC C
ATOM   3084  HB1 GLU    77      -2.880  -7.236  10.387  1.00  0.00      PROC H
ATOM   3085  HB2 GLU    77      -2.948  -8.546  11.608  1.00  0.00      PROC H
ATOM   3086  CG  GLU    77      -2.205  -6.657  12.405  1.00  0.50      PROC C
ATOM   3087  HG1 GLU    77      -2.350  -7.021  13.443  1.00  0.00      PROC H
ATOM   3088  HG2 GLU    77      -2.432  -5.574  12.371  1.00  0.00      PROC H
ATOM   3089  CD  GLU    77      -0.734  -6.769  12.045  1.00  0.50      PROC C
ATOM   3090  OE1 GLU    77       0.129  -6.696  12.955  1.00  0.50      PROC O
ATOM   3091  OE2 GLU    77      -0.448  -6.965  10.843  1.00  0.50      PROC O
ATOM   3092  C   GLU    77      -4.943  -5.746  11.222  1.00  1.00      PROC C
ATOM   3093  O   GLU    77      -5.213  -5.512  10.042  1.00  1.00      PROC O
ATOM   3094  N   SER    78      -4.867  -4.791  12.149  1.00  1.00      PROC N
ATOM   3095  HN  SER    78      -4.669  -4.999  13.105  1.00  0.00      PROC H
ATOM   3096  CA  SER    78      -5.153  -3.402  11.818  1.00  1.00      PROC C
ATOM   3097  HA  SER    78      -5.203  -3.261  10.748  1.00  0.00      PROC H
ATOM   3098  CB  SER    78      -6.478  -2.960  12.426  1.00  0.50      PROC C
ATOM   3099  HB1 SER    78      -6.503  -3.178  13.520  1.00  0.00      PROC H
ATOM   3100  HB2 SER    78      -7.310  -3.525  11.947  1.00  0.00      PROC H
ATOM   3101  OG  SER    78      -6.672  -1.564  12.208  1.00  0.50      PROC O
ATOM   3102  HG1 SER    78      -6.135  -1.095  12.860  1.00  0.00      PROC H
ATOM   3103  C   SER    78      -4.032  -2.510  12.319  1.00  1.00      PROC C
ATOM   3104  O   SER    78      -3.801  -2.416  13.528  1.00  1.00      PROC O
ATOM   3105  N   ARG    79      -3.417  -1.766  11.403  1.00  1.00      PROC N
ATOM   3106  HN  ARG    79      -3.645  -1.861  10.430  1.00  0.00      PROC H
ATOM   3107  CA  ARG    79      -2.275  -0.935  11.739  1.00  1.00      PROC C
ATOM   3108  HA  ARG    79      -2.161  -0.875  12.814  1.00  0.00      PROC H
ATOM   3109  CB  ARG    79      -0.986  -1.443  11.097  1.00  0.50      PROC C
ATOM   3110  HB1 ARG    79      -0.170  -0.687  11.215  1.00  0.00      PROC H
ATOM   3111  HB2 ARG    79      -1.176  -1.528   9.996  1.00  0.00      PROC H
ATOM   3112  CG  ARG    79      -0.466  -2.760  11.566  1.00  0.50      PROC C
ATOM   3113  HG1 ARG    79       0.459  -3.020  11.000  1.00  0.00      PROC H
ATOM   3114  HG2 ARG    79      -1.203  -3.580  11.402  1.00  0.00      PROC H
ATOM   3115  CD  ARG    79      -0.144  -2.617  13.028  1.00  0.50      PROC C
ATOM   3116  HD1 ARG    79      -1.104  -2.589  13.602  1.00  0.00      PROC H
ATOM   3117  HD2 ARG    79       0.388  -1.649  13.176  1.00  0.00      PROC H
ATOM   3118  NE  ARG    79       0.709  -3.655  13.577  1.00  0.50      PROC N
ATOM   3119  HE  ARG    79       0.833  -4.508  13.057  1.00  0.00      PROC H
ATOM   3120  CZ  ARG    79       0.970  -3.778  14.878  1.00  0.50      PROC C
ATOM   3121  NH1 ARG    79       1.810  -4.719  15.303  1.00  0.50      PROC N
ATOM   3122 HH11 ARG    79       1.884  -4.919  16.270  1.00  0.00      PROC H
ATOM   3123 HH12 ARG    79       2.043  -5.440  14.655  1.00  0.00      PROC H
ATOM   3124  NH2 ARG    79       0.328  -3.014  15.767  1.00  0.50      PROC N
ATOM   3125 HH21 ARG    79      -0.220  -2.224  15.502  1.00  0.00      PROC H
ATOM   3126 HH22 ARG    79       0.410  -3.194  16.738  1.00  0.00      PROC H
ATOM   3127  C   ARG    79      -2.472   0.502  11.287  1.00  1.00      PROC C
ATOM   3128  O   ARG    79      -3.021   0.767  10.216  1.00  1.00      PROC O
ATOM   3129  N   THR    80      -1.944   1.426  12.086  1.00  1.00      PROC N
ATOM   3130  HN  THR    80      -1.555   1.208  12.980  1.00  0.00      PROC H
ATOM   3131  CA  THR    80      -1.890   2.820  11.690  1.00  1.00      PROC C
ATOM   3132  HA  THR    80      -2.074   2.884  10.643  1.00  0.00      PROC H
ATOM   3133  CB  THR    80      -2.854   3.701  12.478  1.00  0.50      PROC C
ATOM   3134  HB  THR    80      -2.791   4.770  12.158  1.00  0.00      PROC H
ATOM   3135  OG1 THR    80      -2.528   3.616  13.873  1.00  0.50      PROC O
ATOM   3136  HG1 THR    80      -2.627   2.697  14.167  1.00  0.00      PROC H
ATOM   3137  CG2 THR    80      -4.290   3.255  12.227  1.00  0.50      PROC C
ATOM   3138 HG21 THR    80      -4.472   2.223  12.592  1.00  0.00      PROC H
ATOM   3139 HG22 THR    80      -4.520   3.290  11.140  1.00  0.00      PROC H
ATOM   3140 HG23 THR    80      -5.001   3.933  12.744  1.00  0.00      PROC H
ATOM   3141  C   THR    80      -0.484   3.355  11.881  1.00  1.00      PROC C
ATOM   3142  O   THR    80       0.409   2.679  12.385  1.00  1.00      PROC O
ATOM   3143  N   ASN    81      -0.307   4.611  11.492  1.00  1.00      PROC N
ATOM   3144  HN  ASN    81      -1.049   5.151  11.090  1.00  0.00      PROC H
ATOM   3145  CA  ASN    81       1.004   5.226  11.605  1.00  1.00      PROC C
ATOM   3146  HA  ASN    81       1.696   4.690  10.968  1.00  0.00      PROC H
ATOM   3147  CB  ASN    81       0.911   6.699  11.189  1.00  0.50      PROC C
ATOM   3148  HB1 ASN    81       1.786   7.267  11.577  1.00  0.00      PROC H
ATOM   3149  HB2 ASN    81      -0.012   7.157  11.604  1.00  0.00      PROC H
ATOM   3150  CG  ASN    81       0.934   6.887   9.647  1.00  0.50      PROC C
ATOM   3151  OD1 ASN    81       1.230   5.950   8.887  1.00  0.50      PROC O
ATOM   3152  ND2 ASN    81       0.618   8.100   9.196  1.00  0.50      PROC N
ATOM   3153 HD21 ASN    81       0.763   8.296   8.222  1.00  0.00      PROC H
ATOM   3154 HD22 ASN    81       0.324   8.803   9.836  1.00  0.00      PROC H
ATOM   3155  C   ASN    81       1.547   5.067  13.019  1.00  1.00      PROC C
ATOM   3156  O   ASN    81       2.668   4.567  13.210  1.00  1.00      PROC O
ATOM   3157  N   ALA    82       0.693   5.313  14.021  1.00  1.00      PROC N
ATOM   3158  HN  ALA    82      -0.240   5.637  13.863  1.00  0.00      PROC H
ATOM   3159  CA  ALA    82       1.118   5.194  15.414  1.00  1.00      PROC C
ATOM   3160  HA  ALA    82       1.882   5.936  15.602  1.00  0.00      PROC H
ATOM   3161  CB  ALA    82      -0.065   5.425  16.346  1.00  0.50      PROC C
ATOM   3162  HB1 ALA    82      -0.889   4.707  16.136  1.00  0.00      PROC H
ATOM   3163  HB2 ALA    82      -0.463   6.449  16.188  1.00  0.00      PROC H
ATOM   3164  HB3 ALA    82       0.228   5.329  17.414  1.00  0.00      PROC H
ATOM   3165  C   ALA    82       1.740   3.834  15.677  1.00  1.00      PROC C
ATOM   3166  O   ALA    82       2.849   3.736  16.214  1.00  1.00      PROC O
ATOM   3167  N   ASP    83       1.063   2.771  15.254  1.00  1.00      PROC N
ATOM   3168  HN  ASP    83       0.151   2.844  14.854  1.00  0.00      PROC H
ATOM   3169  CA  ASP    83       1.620   1.441  15.435  1.00  1.00      PROC C
ATOM   3170  HA  ASP    83       1.803   1.300  16.493  1.00  0.00      PROC H
ATOM   3171  CB  ASP    83       0.599   0.416  14.965  1.00  0.50      PROC C
ATOM   3172  HB1 ASP    83       1.059  -0.591  14.996  1.00  0.00      PROC H
ATOM   3173  HB2 ASP    83       0.273   0.636  13.929  1.00  0.00      PROC H
ATOM   3174  CG  ASP    83      -0.618   0.402  15.872  1.00  0.50      PROC C
ATOM   3175  OD1 ASP    83      -0.545  -0.266  16.927  1.00  0.50      PROC O
ATOM   3176  OD2 ASP    83      -1.605   1.120  15.579  1.00  0.50      PROC O
ATOM   3177  C   ASP    83       2.984   1.302  14.759  1.00  1.00      PROC C
ATOM   3178  O   ASP    83       3.925   0.794  15.374  1.00  1.00      PROC O
ATOM   3179  N   ILE    84       3.132   1.804  13.530  1.00  1.00      PROC N
ATOM   3180  HN  ILE    84       2.378   2.300  13.093  1.00  0.00      PROC H
ATOM   3181  CA  ILE    84       4.429   1.736  12.853  1.00  1.00      PROC C
ATOM   3182  HA  ILE    84       4.765   0.710  12.862  1.00  0.00      PROC H
ATOM   3183  CB  ILE    84       4.316   2.227  11.396  1.00  0.50      PROC C
ATOM   3184  HB  ILE    84       4.082   3.321  11.400  1.00  0.00      PROC H
ATOM   3185  CG2 ILE    84       5.646   2.020  10.672  1.00  0.50      PROC C
ATOM   3186 HG21 ILE    84       5.991   0.969  10.752  1.00  0.00      PROC H
ATOM   3187 HG22 ILE    84       6.435   2.682  11.089  1.00  0.00      PROC H
ATOM   3188 HG23 ILE    84       5.529   2.273   9.597  1.00  0.00      PROC H
ATOM   3189  CG1 ILE    84       3.179   1.537  10.633  1.00  0.50      PROC C
ATOM   3190 HG11 ILE    84       3.130   1.994   9.614  1.00  0.00      PROC H
ATOM   3191 HG12 ILE    84       2.203   1.763  11.109  1.00  0.00      PROC H
ATOM   3192  CD  ILE    84       3.338   0.062  10.491  1.00  0.50      PROC C
ATOM   3193  HD1 ILE    84       3.404  -0.433  11.485  1.00  0.00      PROC H
ATOM   3194  HD2 ILE    84       4.244  -0.205   9.905  1.00  0.00      PROC H
ATOM   3195  HD3 ILE    84       2.455  -0.370   9.970  1.00  0.00      PROC H
ATOM   3196  C   ILE    84       5.474   2.557  13.615  1.00  1.00      PROC C
ATOM   3197  O   ILE    84       6.627   2.135  13.774  1.00  1.00      PROC O
ATOM   3198  N   ILE    85       5.085   3.728  14.110  1.00  1.00      PROC N
ATOM   3199  HN  ILE    85       4.140   4.052  13.979  1.00  0.00      PROC H
ATOM   3200  CA  ILE    85       6.047   4.635  14.798  1.00  1.00      PROC C
ATOM   3201  HA  ILE    85       6.903   4.792  14.157  1.00  0.00      PROC H
ATOM   3202  CB  ILE    85       5.377   5.990  15.081  1.00  0.50      PROC C
ATOM   3203  HB  ILE    85       4.386   5.793  15.560  1.00  0.00      PROC H
ATOM   3204  CG2 ILE    85       6.187   6.802  16.078  1.00  0.50      PROC C
ATOM   3205 HG21 ILE    85       7.193   7.040  15.671  1.00  0.00      PROC H
ATOM   3206 HG22 ILE    85       6.315   6.275  17.045  1.00  0.00      PROC H
ATOM   3207 HG23 ILE    85       5.685   7.757  16.342  1.00  0.00      PROC H
ATOM   3208  CG1 ILE    85       5.115   6.768  13.790  1.00  0.50      PROC C
ATOM   3209 HG11 ILE    85       4.273   6.314  13.230  1.00  0.00      PROC H
ATOM   3210 HG12 ILE    85       6.017   6.671  13.141  1.00  0.00      PROC H
ATOM   3211  CD  ILE    85       4.850   8.234  14.006  1.00  0.50      PROC C
ATOM   3212  HD1 ILE    85       5.761   8.782  14.335  1.00  0.00      PROC H
ATOM   3213  HD2 ILE    85       4.062   8.384  14.777  1.00  0.00      PROC H
ATOM   3214  HD3 ILE    85       4.491   8.718  13.074  1.00  0.00      PROC H
ATOM   3215  C   ILE    85       6.577   3.982  16.079  1.00  1.00      PROC C
ATOM   3216  O   ILE    85       7.761   4.173  16.392  1.00  1.00      PROC O
ATOM   3217  N   GLU    86       5.733   3.214  16.770  1.00  1.00      PROC N
ATOM   3218  HN  GLU    86       4.763   3.172  16.516  1.00  0.00      PROC H
ATOM   3219  CA  GLU    86       6.144   2.585  18.058  1.00  1.00      PROC C
ATOM   3220  HA  GLU    86       6.766   3.297  18.584  1.00  0.00      PROC H
ATOM   3221  CB  GLU    86       4.928   2.274  18.925  1.00  0.50      PROC C
ATOM   3222  HB1 GLU    86       4.503   1.279  18.664  1.00  0.00      PROC H
ATOM   3223  HB2 GLU    86       4.130   3.019  18.682  1.00  0.00      PROC H
ATOM   3224  CG  GLU    86       5.218   2.368  20.407  1.00  0.50      PROC C
ATOM   3225  HG1 GLU    86       6.095   1.738  20.667  1.00  0.00      PROC H
ATOM   3226  HG2 GLU    86       4.337   1.980  20.963  1.00  0.00      PROC H
ATOM   3227  CD  GLU    86       5.479   3.773  20.922  1.00  0.50      PROC C
ATOM   3228  OE1 GLU    86       5.439   4.722  20.114  1.00  0.50      PROC O
ATOM   3229  OE2 GLU    86       5.713   3.915  22.135  1.00  0.50      PROC O
ATOM   3230  C   GLU    86       7.010   1.356  17.780  1.00  1.00      PROC C
ATOM   3231  O   GLU    86       7.993   1.183  18.496  1.00  1.00      PROC O
ATOM   3232  N   THR    87       6.668   0.569  16.763  1.00  1.00      PROC N
ATOM   3233  HN  THR    87       5.849   0.794  16.231  1.00  0.00      PROC H
ATOM   3234  CA  THR    87       7.510  -0.593  16.383  1.00  1.00      PROC C
ATOM   3235  HA  THR    87       7.589  -1.255  17.234  1.00  0.00      PROC H
ATOM   3236  CB  THR    87       6.890  -1.368  15.211  1.00  0.50      PROC C
ATOM   3237  HB  THR    87       6.742  -0.660  14.358  1.00  0.00      PROC H
ATOM   3238  OG1 THR    87       5.602  -1.842  15.600  1.00  0.50      PROC O
ATOM   3239  HG1 THR    87       5.066  -1.065  15.812  1.00  0.00      PROC H
ATOM   3240  CG2 THR    87       7.747  -2.524  14.748  1.00  0.50      PROC C
ATOM   3241 HG21 THR    87       7.900  -3.239  15.589  1.00  0.00      PROC H
ATOM   3242 HG22 THR    87       8.727  -2.147  14.409  1.00  0.00      PROC H
ATOM   3243 HG23 THR    87       7.245  -3.073  13.922  1.00  0.00      PROC H
ATOM   3244  C   THR    87       8.917  -0.082  16.076  1.00  1.00      PROC C
ATOM   3245  O   THR    87       9.871  -0.759  16.442  1.00  1.00      PROC O
ATOM   3246  N   LEU    88       9.014   1.105  15.486  1.00  1.00      PROC N
ATOM   3247  HN  LEU    88       8.199   1.634  15.241  1.00  0.00      PROC H
ATOM   3248  CA  LEU    88      10.327   1.665  15.074  1.00  1.00      PROC C
ATOM   3249  HA  LEU    88      10.949   0.880  14.681  1.00  0.00      PROC H
ATOM   3250  CB  LEU    88      10.096   2.738  14.009  1.00  0.50      PROC C
ATOM   3251  HB1 LEU    88      11.031   3.307  13.831  1.00  0.00      PROC H
ATOM   3252  HB2 LEU    88       9.334   3.465  14.374  1.00  0.00      PROC H
ATOM   3253  CG  LEU    88       9.671   2.204  12.643  1.00  0.50      PROC C
ATOM   3254  HG  LEU    88       8.765   1.568  12.777  1.00  0.00      PROC H
ATOM   3255  CD1 LEU    88       9.298   3.339  11.707  1.00  0.50      PROC C
ATOM   3256 HD11 LEU    88      10.157   4.027  11.555  1.00  0.00      PROC H
ATOM   3257 HD12 LEU    88       8.466   3.936  12.144  1.00  0.00      PROC H
ATOM   3258 HD13 LEU    88       8.962   2.954  10.723  1.00  0.00      PROC H
ATOM   3259  CD2 LEU    88      10.768   1.347  12.038  1.00  0.50      PROC C
ATOM   3260 HD21 LEU    88      10.978   0.456  12.663  1.00  0.00      PROC H
ATOM   3261 HD22 LEU    88      11.706   1.937  11.944  1.00  0.00      PROC H
ATOM   3262 HD23 LEU    88      10.460   0.998  11.030  1.00  0.00      PROC H
ATOM   3263  C   LEU    88      11.068   2.222  16.287  1.00  1.00      PROC C
ATOM   3264  O   LEU    88      12.289   2.082  16.331  1.00  1.00      PROC O
ATOM   3265  N   ARG    89      10.343   2.828  17.221  1.00  1.00      PROC N
ATOM   3266  HN  ARG    89       9.358   2.970  17.108  1.00  0.00      PROC H
ATOM   3267  CA  ARG    89      10.975   3.317  18.466  1.00  1.00      PROC C
ATOM   3268  HA  ARG    89      11.705   4.059  18.211  1.00  0.00      PROC H
ATOM   3269  CB  ARG    89       9.904   3.852  19.414  1.00  0.50      PROC C
ATOM   3270  HB1 ARG    89       9.145   3.072  19.642  1.00  0.00      PROC H
ATOM   3271  HB2 ARG    89       9.352   4.653  18.864  1.00  0.00      PROC H
ATOM   3272  CG  ARG    89      10.449   4.440  20.706  1.00  0.50      PROC C
ATOM   3273  HG1 ARG    89      11.175   5.245  20.448  1.00  0.00      PROC H
ATOM   3274  HG2 ARG    89      11.015   3.674  21.282  1.00  0.00      PROC H
ATOM   3275  CD  ARG    89       9.351   5.044  21.555  1.00  0.50      PROC C
ATOM   3276  HD1 ARG    89       8.748   5.754  20.940  1.00  0.00      PROC H
ATOM   3277  HD2 ARG    89       9.767   5.633  22.407  1.00  0.00      PROC H
ATOM   3278  NE  ARG    89       8.443   4.024  22.049  1.00  0.50      PROC N
ATOM   3279  HE  ARG    89       7.450   4.095  21.828  1.00  0.00      PROC H
ATOM   3280  CZ  ARG    89       8.703   3.219  23.069  1.00  0.50      PROC C
ATOM   3281  NH1 ARG    89       9.851   3.319  23.713  1.00  0.50      PROC N
ATOM   3282 HH11 ARG    89      10.394   4.131  23.529  1.00  0.00      PROC H
ATOM   3283 HH12 ARG    89       9.959   2.903  24.613  1.00  0.00      PROC H
ATOM   3284  NH2 ARG    89       7.816   2.317  23.441  1.00  0.50      PROC N
ATOM   3285 HH21 ARG    89       7.952   1.881  24.322  1.00  0.00      PROC H
ATOM   3286 HH22 ARG    89       6.907   2.512  23.055  1.00  0.00      PROC H
ATOM   3287  C   ARG    89      11.704   2.150  19.118  1.00  1.00      PROC C
ATOM   3288  O   ARG    89      12.936   2.155  19.152  1.00  1.00      PROC O
ATOM   3289  N   LYS    90      10.940   1.182  19.596  1.00  1.00      PROC N
ATOM   3290  HN  LYS    90       9.951   1.203  19.464  1.00  0.00      PROC H
ATOM   3291  CA  LYS    90      11.516  -0.002  20.262  1.00  1.00      PROC C
ATOM   3292  HA  LYS    90      11.939   0.304  21.209  1.00  0.00      PROC H
ATOM   3293  CB  LYS    90      10.380  -1.007  20.431  1.00  0.50      PROC C
ATOM   3294  HB1 LYS    90      10.793  -1.792  21.094  1.00  0.00      PROC H
ATOM   3295  HB2 LYS    90      10.183  -1.523  19.457  1.00  0.00      PROC H
ATOM   3296  CG  LYS    90       9.048  -0.414  20.862  1.00  0.50      PROC C
ATOM   3297  HG1 LYS    90       8.424  -0.279  19.971  1.00  0.00      PROC H
ATOM   3298  HG2 LYS    90       9.180   0.555  21.398  1.00  0.00      PROC H
ATOM   3299  CD  LYS    90       8.219  -1.352  21.707  1.00  0.50      PROC C
ATOM   3300  HD1 LYS    90       7.807  -2.158  21.053  1.00  0.00      PROC H
ATOM   3301  HD2 LYS    90       7.358  -0.770  22.115  1.00  0.00      PROC H
ATOM   3302  CE  LYS    90       9.019  -1.995  22.819  1.00  0.50      PROC C
ATOM   3303  HE1 LYS    90       9.651  -1.238  23.337  1.00  0.00      PROC H
ATOM   3304  HE2 LYS    90       9.671  -2.810  22.432  1.00  0.00      PROC H
ATOM   3305  NZ  LYS    90       8.148  -2.618  23.844  1.00  0.50      PROC N
ATOM   3306  HZ1 LYS    90       7.451  -3.259  23.422  1.00  0.00      PROC H
ATOM   3307  HZ2 LYS    90       7.665  -1.864  24.393  1.00  0.00      PROC H
ATOM   3308  HZ3 LYS    90       8.716  -3.158  24.531  1.00  0.00      PROC H
ATOM   3309  C   LYS    90      12.633  -0.593  19.410  1.00  1.00      PROC C
ATOM   3310  O   LYS    90      13.662  -0.958  19.982  1.00  1.00      PROC O
ATOM   3311  N   LYS    91      12.434  -0.670  18.100  1.00  1.00      PROC N
ATOM   3312  HN  LYS    91      11.591  -0.328  17.694  1.00  0.00      PROC H
ATOM   3313  CA  LYS    91      13.407  -1.326  17.192  1.00  1.00      PROC C
ATOM   3314  HA  LYS    91      13.569  -2.340  17.531  1.00  0.00      PROC H
ATOM   3315  CB  LYS    91      12.869  -1.283  15.764  1.00  0.50      PROC C
ATOM   3316  HB1 LYS    91      13.688  -0.980  15.063  1.00  0.00      PROC H
ATOM   3317  HB2 LYS    91      12.125  -0.472  15.673  1.00  0.00      PROC H
ATOM   3318  CG  LYS    91      12.344  -2.602  15.216  1.00  0.50      PROC C
ATOM   3319  HG1 LYS    91      11.252  -2.646  15.423  1.00  0.00      PROC H
ATOM   3320  HG2 LYS    91      12.797  -3.443  15.796  1.00  0.00      PROC H
ATOM   3321  CD  LYS    91      12.683  -2.807  13.755  1.00  0.50      PROC C
ATOM   3322  HD1 LYS    91      13.741  -3.154  13.702  1.00  0.00      PROC H
ATOM   3323  HD2 LYS    91      12.628  -1.833  13.216  1.00  0.00      PROC H
ATOM   3324  CE  LYS    91      11.792  -3.825  13.075  1.00  0.50      PROC C
ATOM   3325  HE1 LYS    91      11.762  -4.771  13.661  1.00  0.00      PROC H
ATOM   3326  HE2 LYS    91      12.180  -4.056  12.057  1.00  0.00      PROC H
ATOM   3327  NZ  LYS    91      10.403  -3.331  12.923  1.00  0.50      PROC N
ATOM   3328  HZ1 LYS    91      10.356  -2.452  12.380  1.00  0.00      PROC H
ATOM   3329  HZ2 LYS    91      10.032  -3.170  13.885  1.00  0.00      PROC H
ATOM   3330  HZ3 LYS    91       9.809  -4.065  12.481  1.00  0.00      PROC H
ATOM   3331  C   LYS    91      14.759  -0.629  17.235  1.00  1.00      PROC C
ATOM   3332  O   LYS    91      15.743  -1.261  16.843  1.00  1.00      PROC O
ATOM   3333  N   GLY    92      14.804   0.615  17.694  1.00  1.00      PROC N
ATOM   3334  HN  GLY    92      14.038   1.101  18.141  1.00  0.00      PROC H
ATOM   3335  CA  GLY    92      16.004   1.375  17.688  1.00  1.00      PROC C
ATOM   3336  HA1 GLY    92      16.201   1.695  16.678  1.00  0.00      PROC H
ATOM   3337  HA2 GLY    92      16.794   0.792  18.137  1.00  0.00      PROC H
ATOM   3338  C   GLY    92      15.845   2.627  18.547  1.00  1.00      PROC C
ATOM   3339  OT1 GLY    92      14.738   2.817  19.117  1.00  0.50      PROC O
ATOM   3340  OT2 GLY    92      16.830   3.407  18.642  1.00  0.50      PROC O
TER
ATOM   3341  OH2 TIP3    1     -24.657 -26.268 -29.575  1.00  0.00      SOLV O
ATOM   3342  H1  TIP3    1     -24.774 -25.298 -29.653  1.00  0.00      SOLV H
ATOM   3343  H2  TIP3    1     -25.264 -26.562 -30.282  1.00  0.00      SOLV H
ATOM   3344  OH2 TIP3    2     -25.431 -27.152 -26.080  1.00  0.00      SOLV O
ATOM   3345  H1  TIP3    2     -25.657 -27.483 -25.190  1.00  0.00      SOLV H
ATOM   3346  H2  TIP3    2     -26.209 -27.342 -26.609  1.00  0.00      SOLV H
ATOM   3347  OH2 TIP3    3     -33.393 -27.490 -24.611  1.00  0.00      SOLV O
ATOM   3348  H1  TIP3    3     -33.392 -28.302 -24.071  1.00  0.00      SOLV H
ATOM   3349  H2  TIP3    3     -32.808 -26.916 -24.099  1.00  0.00      SOLV H
ATOM   3350  OH2 TIP3    4     -22.086 -24.014 -27.706  1.00  0.00      SOLV O
ATOM   3351  H1  TIP3    4     -22.563 -24.701 -27.225  1.00  0.00      SOLV H
ATOM   3352  H2  TIP3    4     -21.841 -23.396 -26.997  1.00  0.00      SOLV H
ATOM   3353  OH2 TIP3    5     -32.527 -22.842 -26.216  1.00  0.00      SOLV O
ATOM   3354  H1  TIP3    5     -32.684 -23.790 -26.425  1.00  0.00      SOLV H
ATOM   3355  H2  TIP3    5     -31.581 -22.880 -25.992  1.00  0.00      SOLV H
ATOM   3356  OH2 TIP3    6     -35.330 -29.208 -30.923  1.00  0.00      SOLV O
ATOM   3357  H1  TIP3    6     -35.573 -28.389 -30.470  1.00  0.00      SOLV H
ATOM   3358  H2  TIP3    6     -36.200 -29.619 -31.014  1.00  0.00      SOLV H
ATOM   3359  OH2 TIP3    7     -35.116 -27.276 -28.390  1.00  0.00      SOLV O
ATOM   3360  H1  TIP3    7     -34.857 -28.187 -28.150  1.00  0.00      SOLV H
ATOM   3361  H2  TIP3    7     -34.351 -26.947 -28.875  1.00  0.00      SOLV H
ATOM   3362  OH2 TIP3    8     -24.865 -18.875 -27.330  1.00  0.00      SOLV O
ATOM   3363  H1  TIP3    8     -24.404 -19.545 -27.875  1.00  0.00      SOLV H
ATOM   3364  H2  TIP3    8     -25.251 -19.414 -26.632  1.00  0.00      SOLV H
ATOM   3365  OH2 TIP3    9     -27.480 -24.506 -25.494  1.00  0.00      SOLV O
ATOM   3366  H1  TIP3    9     -27.029 -25.008 -26.182  1.00  0.00      SOLV H
ATOM   3367  H2  TIP3    9     -26.714 -24.334 -24.900  1.00  0.00      SOLV H
ATOM   3368  OH2 TIP3   10     -18.687 -33.019 -24.801  1.00  0.00      SOLV O
ATOM   3369  H1  TIP3   10     -18.455 -32.367 -24.109  1.00  0.00      SOLV H
ATOM   3370  H2  TIP3   10     -18.150 -32.697 -25.547  1.00  0.00      SOLV H
ATOM   3371  OH2 TIP3   11     -24.191 -30.156 -25.305  1.00  0.00      SOLV O
ATOM   3372  H1  TIP3   11     -24.066 -31.109 -25.125  1.00  0.00      SOLV H
ATOM   3373  H2  TIP3   11     -24.345 -30.165 -26.245  1.00  0.00      SOLV H
ATOM   3374  OH2 TIP3   12     -31.122 -32.114 -28.075  1.00  0.00      SOLV O
ATOM   3375  H1  TIP3   12     -30.857 -31.314 -28.567  1.00  0.00      SOLV H
ATOM   3376  H2  TIP3   12     -31.417 -32.676 -28.821  1.00  0.00      SOLV H
ATOM   3377  OH2 TIP3   13     -23.287 -31.766 -29.681  1.00  0.00      SOLV O
ATOM   3378  H1  TIP3   13     -22.729 -32.145 -28.957  1.00  0.00      SOLV H
ATOM   3379  H2  TIP3   13     -22.572 -31.378 -30.226  1.00  0.00      SOLV H
ATOM   3380  OH2 TIP3   14     -34.429 -29.824 -27.596  1.00  0.00      SOLV O
ATOM   3381  H1  TIP3   14     -33.786 -30.174 -26.950  1.00  0.00      SOLV H
ATOM   3382  H2  TIP3   14     -34.040 -30.167 -28.430  1.00  0.00      SOLV H
ATOM   3383  OH2 TIP3   15     -29.421 -28.251 -27.980  1.00  0.00      SOLV O
ATOM   3384  H1  TIP3   15     -29.007 -28.957 -27.480  1.00  0.00      SOLV H
ATOM   3385  H2  TIP3   15     -29.889 -28.790 -28.663  1.00  0.00      SOLV H
ATOM   3386  OH2 TIP3   16     -18.191 -31.496 -22.528  1.00  0.00      SOLV O
ATOM   3387  H1  TIP3   16     -18.897 -30.863 -22.774  1.00  0.00      SOLV H
ATOM   3388  H2  TIP3   16     -18.291 -31.500 -21.564  1.00  0.00      SOLV H
ATOM   3389  OH2 TIP3   17     -32.278 -33.136 -24.003  1.00  0.00      SOLV O
ATOM   3390  H1  TIP3   17     -32.596 -32.575 -24.736  1.00  0.00      SOLV H
ATOM   3391  H2  TIP3   17     -32.991 -32.998 -23.347  1.00  0.00      SOLV H
ATOM   3392  OH2 TIP3   18     -25.053 -23.708 -30.585  1.00  0.00      SOLV O
ATOM   3393  H1  TIP3   18     -25.200 -23.598 -31.540  1.00  0.00      SOLV H
ATOM   3394  H2  TIP3   18     -25.442 -22.875 -30.245  1.00  0.00      SOLV H
ATOM   3395  OH2 TIP3   19     -29.566 -25.452 -23.919  1.00  0.00      SOLV O
ATOM   3396  H1  TIP3   19     -30.170 -24.762 -23.563  1.00  0.00      SOLV H
ATOM   3397  H2  TIP3   19     -28.917 -24.912 -24.414  1.00  0.00      SOLV H
ATOM   3398  OH2 TIP3   20     -21.726 -32.540 -27.638  1.00  0.00      SOLV O
ATOM   3399  H1  TIP3   20     -22.130 -33.027 -26.909  1.00  0.00      SOLV H
ATOM   3400  H2  TIP3   20     -21.111 -31.955 -27.151  1.00  0.00      SOLV H
ATOM   3401  OH2 TIP3   21     -32.767 -31.380 -26.061  1.00  0.00      SOLV O
ATOM   3402  H1  TIP3   21     -32.118 -30.864 -25.533  1.00  0.00      SOLV H
ATOM   3403  H2  TIP3   21     -32.173 -31.707 -26.782  1.00  0.00      SOLV H
ATOM   3404  OH2 TIP3   22     -31.195 -23.448 -22.935  1.00  0.00      SOLV O
ATOM   3405  H1  TIP3   22     -31.171 -22.487 -23.127  1.00  0.00      SOLV H
ATOM   3406  H2  TIP3   22     -32.111 -23.508 -22.592  1.00  0.00      SOLV H
ATOM   3407  OH2 TIP3   23     -35.389 -23.980 -32.194  1.00  0.00      SOLV O
ATOM   3408  H1  TIP3   23     -35.464 -23.594 -33.098  1.00  0.00      SOLV H
ATOM   3409  H2  TIP3   23     -35.077 -23.220 -31.672  1.00  0.00      SOLV H
ATOM   3410  OH2 TIP3   24     -21.553 -22.067 -25.444  1.00  0.00      SOLV O
ATOM   3411  H1  TIP3   24     -22.525 -22.058 -25.288  1.00  0.00      SOLV H
ATOM   3412  H2  TIP3   24     -21.401 -21.132 -25.690  1.00  0.00      SOLV H
ATOM   3413  OH2 TIP3   25     -21.085 -33.807 -23.561  1.00  0.00      SOLV O
ATOM   3414  H1  TIP3   25     -21.869 -33.561 -24.070  1.00  0.00      SOLV H
ATOM   3415  H2  TIP3   25     -20.358 -33.612 -24.189  1.00  0.00      SOLV H
ATOM   3416  OH2 TIP3   26     -28.500 -35.710 -26.753  1.00  0.00      SOLV O
ATOM   3417  H1  TIP3   26     -28.392 -36.570 -26.314  1.00  0.00      SOLV H
ATOM   3418  H2  TIP3   26     -29.364 -35.426 -26.384  1.00  0.00      SOLV H
ATOM   3419  OH2 TIP3   27     -23.470 -20.449 -29.125  1.00  0.00      SOLV O
ATOM   3420  H1  TIP3   27     -23.058 -21.304 -29.395  1.00  0.00      SOLV H
ATOM   3421  H2  TIP3   27     -22.667 -19.877 -29.164  1.00  0.00      SOLV H
ATOM   3422  OH2 TIP3   28     -22.184 -22.645 -30.104  1.00  0.00      SOLV O
ATOM   3423  H1  TIP3   28     -22.569 -23.247 -30.752  1.00  0.00      SOLV H
ATOM   3424  H2  TIP3   28     -22.081 -23.227 -29.320  1.00  0.00      SOLV H
ATOM   3425  OH2 TIP3   29     -20.475 -24.037 -21.856  1.00  0.00      SOLV O
ATOM   3426  H1  TIP3   29     -20.543 -24.633 -22.634  1.00  0.00      SOLV H
ATOM   3427  H2  TIP3   29     -20.406 -23.158 -22.287  1.00  0.00      SOLV H
ATOM   3428  OH2 TIP3   30     -25.917 -27.081 -31.866  1.00  0.00      SOLV O
ATOM   3429  H1  TIP3   30     -26.730 -26.598 -32.105  1.00  0.00      SOLV H
ATOM   3430  H2  TIP3   30     -25.393 -26.984 -32.674  1.00  0.00      SOLV H
ATOM   3431  OH2 TIP3   31     -26.024 -28.623 -35.222  1.00  0.00      SOLV O
ATOM   3432  H1  TIP3   31     -25.359 -28.239 -34.634  1.00  0.00      SOLV H
ATOM   3433  H2  TIP3   31     -25.579 -29.410 -35.548  1.00  0.00      SOLV H
ATOM   3434  OH2 TIP3   32     -18.685 -27.575 -23.701  1.00  0.00      SOLV O
ATOM   3435  H1  TIP3   32     -19.430 -26.934 -23.743  1.00  0.00      SOLV H
ATOM   3436  H2  TIP3   32     -18.117 -27.219 -24.420  1.00  0.00      SOLV H
ATOM   3437  OH2 TIP3   33     -22.551 -26.908 -31.226  1.00  0.00      SOLV O
ATOM   3438  H1  TIP3   33     -23.241 -26.696 -30.555  1.00  0.00      SOLV H
ATOM   3439  H2  TIP3   33     -21.880 -27.345 -30.662  1.00  0.00      SOLV H
ATOM   3440  OH2 TIP3   34     -22.742 -28.726 -21.935  1.00  0.00      SOLV O
ATOM   3441  H1  TIP3   34     -22.779 -28.029 -21.253  1.00  0.00      SOLV H
ATOM   3442  H2  TIP3   34     -23.435 -28.409 -22.546  1.00  0.00      SOLV H
ATOM   3443  OH2 TIP3   35     -30.965 -26.176 -29.060  1.00  0.00      SOLV O
ATOM   3444  H1  TIP3   35     -31.398 -26.503 -29.884  1.00  0.00      SOLV H
ATOM   3445  H2  TIP3   35     -30.379 -26.922 -28.827  1.00  0.00      SOLV H
ATOM   3446  OH2 TIP3   36     -29.606 -22.793 -26.433  1.00  0.00      SOLV O
ATOM   3447  H1  TIP3   36     -29.615 -22.922 -27.393  1.00  0.00      SOLV H
ATOM   3448  H2  TIP3   36     -28.859 -23.356 -26.149  1.00  0.00      SOLV H
ATOM   3449  OH2 TIP3   37     -30.495 -27.526 -25.466  1.00  0.00      SOLV O
ATOM   3450  H1  TIP3   37     -30.164 -27.401 -26.371  1.00  0.00      SOLV H
ATOM   3451  H2  TIP3   37     -30.175 -26.729 -24.995  1.00  0.00      SOLV H
ATOM   3452  OH2 TIP3   38     -24.176 -21.919 -24.841  1.00  0.00      SOLV O
ATOM   3453  H1  TIP3   38     -24.354 -21.186 -24.223  1.00  0.00      SOLV H
ATOM   3454  H2  TIP3   38     -24.648 -22.672 -24.442  1.00  0.00      SOLV H
ATOM   3455  OH2 TIP3   39     -29.492 -22.998 -20.801  1.00  0.00      SOLV O
ATOM   3456  H1  TIP3   39     -30.118 -22.368 -20.382  1.00  0.00      SOLV H
ATOM   3457  H2  TIP3   39     -30.024 -23.274 -21.576  1.00  0.00      SOLV H
ATOM   3458  OH2 TIP3   40     -23.649 -27.737 -33.661  1.00  0.00      SOLV O
ATOM   3459  H1  TIP3   40     -23.245 -27.288 -32.884  1.00  0.00      SOLV H
ATOM   3460  H2  TIP3   40     -23.117 -27.361 -34.398  1.00  0.00      SOLV H
ATOM   3461  OH2 TIP3   41     -32.693 -26.994 -21.486  1.00  0.00      SOLV O
ATOM   3462  H1  TIP3   41     -32.636 -26.279 -20.822  1.00  0.00      SOLV H
ATOM   3463  H2  TIP3   41     -33.616 -26.877 -21.772  1.00  0.00      SOLV H
ATOM   3464  OH2 TIP3   42     -26.018 -21.140 -29.976  1.00  0.00      SOLV O
ATOM   3465  H1  TIP3   42     -25.197 -20.801 -29.576  1.00  0.00      SOLV H
ATOM   3466  H2  TIP3   42     -26.402 -20.342 -30.367  1.00  0.00      SOLV H
ATOM   3467  OH2 TIP3   43     -31.473 -21.168 -20.055  1.00  0.00      SOLV O
ATOM   3468  H1  TIP3   43     -31.525 -20.909 -20.996  1.00  0.00      SOLV H
ATOM   3469  H2  TIP3   43     -32.417 -21.322 -19.832  1.00  0.00      SOLV H
ATOM   3470  OH2 TIP3   44     -20.033 -35.816 -33.948  1.00  0.00      SOLV O
ATOM   3471  H1  TIP3   44     -20.834 -35.577 -33.448  1.00  0.00      SOLV H
ATOM   3472  H2  TIP3   44     -19.637 -34.946 -34.138  1.00  0.00      SOLV H
ATOM   3473  OH2 TIP3   45     -32.207 -27.051 -31.348  1.00  0.00      SOLV O
ATOM   3474  H1  TIP3   45     -32.535 -26.466 -32.060  1.00  0.00      SOLV H
ATOM   3475  H2  TIP3   45     -32.245 -27.914 -31.772  1.00  0.00      SOLV H
ATOM   3476  OH2 TIP3   46     -18.915 -21.521 -35.145  1.00  0.00      SOLV O
ATOM   3477  H1  TIP3   46     -18.618 -20.588 -35.111  1.00  0.00      SOLV H
ATOM   3478  H2  TIP3   46     -18.068 -21.991 -35.025  1.00  0.00      SOLV H
ATOM   3479  OH2 TIP3   47     -34.889 -25.143 -22.989  1.00  0.00      SOLV O
ATOM   3480  H1  TIP3   47     -35.585 -25.107 -23.666  1.00  0.00      SOLV H
ATOM   3481  H2  TIP3   47     -35.243 -25.869 -22.429  1.00  0.00      SOLV H
ATOM   3482  OH2 TIP3   48     -35.447 -21.652 -26.356  1.00  0.00      SOLV O
ATOM   3483  H1  TIP3   48     -34.652 -22.202 -26.267  1.00  0.00      SOLV H
ATOM   3484  H2  TIP3   48     -35.934 -21.856 -25.546  1.00  0.00      SOLV H
ATOM   3485  OH2 TIP3   49     -17.861 -21.222 -20.015  1.00  0.00      SOLV O
ATOM   3486  H1  TIP3   49     -18.052 -22.173 -20.122  1.00  0.00      SOLV H
ATOM   3487  H2  TIP3   49     -18.747 -20.903 -19.730  1.00  0.00      SOLV H
ATOM   3488  OH2 TIP3   50     -27.051 -21.890 -21.372  1.00  0.00      SOLV O
ATOM   3489  H1  TIP3   50     -27.047 -21.046 -20.871  1.00  0.00      SOLV H
ATOM   3490  H2  TIP3   50     -27.948 -22.228 -21.149  1.00  0.00      SOLV H
ATOM   3491  OH2 TIP3   51     -26.314 -18.175 -31.490  1.00  0.00      SOLV O
ATOM   3492  H1  TIP3   51     -26.494 -18.010 -32.436  1.00  0.00      SOLV H
ATOM   3493  H2  TIP3   51     -26.501 -17.303 -31.093  1.00  0.00      SOLV H
ATOM   3494  OH2 TIP3   52     -32.884 -19.270 -29.578  1.00  0.00      SOLV O
ATOM   3495  H1  TIP3   52     -32.679 -19.616 -28.678  1.00  0.00      SOLV H
ATOM   3496  H2  TIP3   52     -33.439 -19.990 -29.927  1.00  0.00      SOLV H
ATOM   3497  OH2 TIP3   53     -23.657 -18.830 -34.535  1.00  0.00      SOLV O
ATOM   3498  H1  TIP3   53     -22.961 -19.441 -34.871  1.00  0.00      SOLV H
ATOM   3499  H2  TIP3   53     -23.502 -18.898 -33.570  1.00  0.00      SOLV H
ATOM   3500  OH2 TIP3   54     -23.721 -18.901 -31.793  1.00  0.00      SOLV O
ATOM   3501  H1  TIP3   54     -24.669 -18.717 -31.607  1.00  0.00      SOLV H
ATOM   3502  H2  TIP3   54     -23.494 -19.497 -31.062  1.00  0.00      SOLV H
ATOM   3503  OH2 TIP3   55     -20.852 -29.935 -19.763  1.00  0.00      SOLV O
ATOM   3504  H1  TIP3   55     -21.510 -29.593 -20.385  1.00  0.00      SOLV H
ATOM   3505  H2  TIP3   55     -20.787 -30.870 -20.043  1.00  0.00      SOLV H
ATOM   3506  OH2 TIP3   56     -33.628 -23.142 -21.678  1.00  0.00      SOLV O
ATOM   3507  H1  TIP3   56     -33.394 -23.648 -20.877  1.00  0.00      SOLV H
ATOM   3508  H2  TIP3   56     -34.189 -23.795 -22.154  1.00  0.00      SOLV H
ATOM   3509  OH2 TIP3   57     -31.074 -35.143 -25.804  1.00  0.00      SOLV O
ATOM   3510  H1  TIP3   57     -32.009 -35.087 -26.092  1.00  0.00      SOLV H
ATOM   3511  H2  TIP3   57     -31.111 -34.476 -25.098  1.00  0.00      SOLV H
ATOM   3512  OH2 TIP3   58     -26.277 -35.225 -22.347  1.00  0.00      SOLV O
ATOM   3513  H1  TIP3   58     -25.955 -35.522 -21.490  1.00  0.00      SOLV H
ATOM   3514  H2  TIP3   58     -27.246 -35.190 -22.198  1.00  0.00      SOLV H
ATOM   3515  OH2 TIP3   59     -23.176 -31.480 -21.547  1.00  0.00      SOLV O
ATOM   3516  H1  TIP3   59     -23.924 -31.570 -20.916  1.00  0.00      SOLV H
ATOM   3517  H2  TIP3   59     -23.182 -30.525 -21.750  1.00  0.00      SOLV H
ATOM   3518  OH2 TIP3   60     -22.191 -26.649 -35.764  1.00  0.00      SOLV O
ATOM   3519  H1  TIP3   60     -22.632 -26.142 -36.482  1.00  0.00      SOLV H
ATOM   3520  H2  TIP3   60     -21.662 -25.933 -35.387  1.00  0.00      SOLV H
ATOM   3521  OH2 TIP3   61     -26.622 -32.879 -34.851  1.00  0.00      SOLV O
ATOM   3522  H1  TIP3   61     -27.331 -32.934 -34.180  1.00  0.00      SOLV H
ATOM   3523  H2  TIP3   61     -27.044 -33.310 -35.602  1.00  0.00      SOLV H
ATOM   3524  OH2 TIP3   62     -30.947 -29.993 -24.499  1.00  0.00      SOLV O
ATOM   3525  H1  TIP3   62     -31.632 -29.850 -23.812  1.00  0.00      SOLV H
ATOM   3526  H2  TIP3   62     -30.819 -29.072 -24.830  1.00  0.00      SOLV H
ATOM   3527  OH2 TIP3   63     -30.690 -29.886 -29.638  1.00  0.00      SOLV O
ATOM   3528  H1  TIP3   63     -31.611 -30.066 -29.929  1.00  0.00      SOLV H
ATOM   3529  H2  TIP3   63     -30.234 -29.724 -30.502  1.00  0.00      SOLV H
ATOM   3530  OH2 TIP3   64     -25.242 -29.518 -30.761  1.00  0.00      SOLV O
ATOM   3531  H1  TIP3   64     -25.686 -28.685 -31.045  1.00  0.00      SOLV H
ATOM   3532  H2  TIP3   64     -24.628 -29.637 -31.513  1.00  0.00      SOLV H
ATOM   3533  OH2 TIP3   65     -26.263 -29.273 -19.552  1.00  0.00      SOLV O
ATOM   3534  H1  TIP3   65     -26.758 -30.034 -19.174  1.00  0.00      SOLV H
ATOM   3535  H2  TIP3   65     -25.421 -29.353 -19.069  1.00  0.00      SOLV H
ATOM   3536  OH2 TIP3   66     -33.162 -29.767 -22.892  1.00  0.00      SOLV O
ATOM   3537  H1  TIP3   66     -33.116 -29.317 -22.037  1.00  0.00      SOLV H
ATOM   3538  H2  TIP3   66     -33.633 -30.589 -22.658  1.00  0.00      SOLV H
ATOM   3539  OH2 TIP3   67     -30.192 -33.275 -35.926  1.00  0.00      SOLV O
ATOM   3540  H1  TIP3   67     -30.441 -33.129 -34.997  1.00  0.00      SOLV H
ATOM   3541  H2  TIP3   67     -29.838 -32.413 -36.178  1.00  0.00      SOLV H
ATOM   3542  OH2 TIP3   68     -35.904 -32.178 -29.381  1.00  0.00      SOLV O
ATOM   3543  H1  TIP3   68     -35.627 -32.150 -28.444  1.00  0.00      SOLV H
ATOM   3544  H2  TIP3   68     -36.111 -33.118 -29.472  1.00  0.00      SOLV H
ATOM   3545  OH2 TIP3   69     -35.439 -31.459 -33.334  1.00  0.00      SOLV O
ATOM   3546  H1  TIP3   69     -34.735 -30.977 -33.810  1.00  0.00      SOLV H
ATOM   3547  H2  TIP3   69     -35.927 -31.849 -34.092  1.00  0.00      SOLV H
ATOM   3548  OH2 TIP3   70     -25.263 -28.419 -23.544  1.00  0.00      SOLV O
ATOM   3549  H1  TIP3   70     -24.821 -29.039 -24.166  1.00  0.00      SOLV H
ATOM   3550  H2  TIP3   70     -25.806 -29.054 -23.027  1.00  0.00      SOLV H
ATOM   3551  OH2 TIP3   71     -33.256 -30.681 -29.931  1.00  0.00      SOLV O
ATOM   3552  H1  TIP3   71     -34.010 -30.316 -30.449  1.00  0.00      SOLV H
ATOM   3553  H2  TIP3   71     -33.267 -31.627 -30.157  1.00  0.00      SOLV H
ATOM   3554  OH2 TIP3   72     -23.886 -32.888 -25.542  1.00  0.00      SOLV O
ATOM   3555  H1  TIP3   72     -24.428 -32.936 -24.714  1.00  0.00      SOLV H
ATOM   3556  H2  TIP3   72     -24.203 -33.660 -26.032  1.00  0.00      SOLV H
ATOM   3557  OH2 TIP3   73     -31.119 -30.174 -34.758  1.00  0.00      SOLV O
ATOM   3558  H1  TIP3   73     -31.679 -29.669 -35.350  1.00  0.00      SOLV H
ATOM   3559  H2  TIP3   73     -30.444 -29.531 -34.481  1.00  0.00      SOLV H
ATOM   3560  OH2 TIP3   74     -20.585 -17.492 -19.006  1.00  0.00      SOLV O
ATOM   3561  H1  TIP3   74     -20.347 -17.057 -19.845  1.00  0.00      SOLV H
ATOM   3562  H2  TIP3   74     -19.866 -17.196 -18.418  1.00  0.00      SOLV H
ATOM   3563  OH2 TIP3   75     -32.880 -24.872 -19.561  1.00  0.00      SOLV O
ATOM   3564  H1  TIP3   75     -32.227 -24.840 -18.833  1.00  0.00      SOLV H
ATOM   3565  H2  TIP3   75     -33.716 -24.884 -19.059  1.00  0.00      SOLV H
ATOM   3566  OH2 TIP3   76     -32.098 -33.344 -30.347  1.00  0.00      SOLV O
ATOM   3567  H1  TIP3   76     -32.591 -34.136 -30.044  1.00  0.00      SOLV H
ATOM   3568  H2  TIP3   76     -31.780 -33.607 -31.224  1.00  0.00      SOLV H
ATOM   3569  OH2 TIP3   77     -28.388 -31.078 -24.294  1.00  0.00      SOLV O
ATOM   3570  H1  TIP3   77     -29.197 -30.538 -24.394  1.00  0.00      SOLV H
ATOM   3571  H2  TIP3   77     -27.863 -30.581 -23.642  1.00  0.00      SOLV H
ATOM   3572  OH2 TIP3   78     -27.960 -25.158 -32.561  1.00  0.00      SOLV O
ATOM   3573  H1  TIP3   78     -28.667 -25.777 -32.788  1.00  0.00      SOLV H
ATOM   3574  H2  TIP3   78     -28.255 -24.874 -31.660  1.00  0.00      SOLV H
ATOM   3575  OH2 TIP3   79     -20.681 -25.724 -24.022  1.00  0.00      SOLV O
ATOM   3576  H1  TIP3   79     -20.172 -25.111 -24.596  1.00  0.00      SOLV H
ATOM   3577  H2  TIP3   79     -21.477 -25.905 -24.570  1.00  0.00      SOLV H
ATOM   3578  OH2 TIP3   80     -24.072 -31.875 -35.044  1.00  0.00      SOLV O
ATOM   3579  H1  TIP3   80     -24.975 -32.247 -34.935  1.00  0.00      SOLV H
ATOM   3580  H2  TIP3   80     -23.919 -31.396 -34.211  1.00  0.00      SOLV H
ATOM   3581  OH2 TIP3   81     -26.357 -24.674 -21.529  1.00  0.00      SOLV O
ATOM   3582  H1  TIP3   81     -26.368 -25.064 -20.649  1.00  0.00      SOLV H
ATOM   3583  H2  TIP3   81     -26.613 -23.748 -21.359  1.00  0.00      SOLV H
ATOM   3584  OH2 TIP3   82     -23.419 -30.352 -32.703  1.00  0.00      SOLV O
ATOM   3585  H1  TIP3   82     -22.505 -30.473 -32.382  1.00  0.00      SOLV H
ATOM   3586  H2  TIP3   82     -23.380 -29.451 -33.092  1.00  0.00      SOLV H
ATOM   3587  OH2 TIP3   83     -32.520 -25.514 -26.854  1.00  0.00      SOLV O
ATOM   3588  H1  TIP3   83     -32.022 -25.734 -27.668  1.00  0.00      SOLV H
ATOM   3589  H2  TIP3   83     -32.554 -26.360 -26.383  1.00  0.00      SOLV H
ATOM   3590  OH2 TIP3   84     -25.843 -23.534 -33.317  1.00  0.00      SOLV O
ATOM   3591  H1  TIP3   84     -26.207 -22.619 -33.244  1.00  0.00      SOLV H
ATOM   3592  H2  TIP3   84     -26.624 -24.079 -33.076  1.00  0.00      SOLV H
ATOM   3593  OH2 TIP3   85     -35.562 -27.200 -21.392  1.00  0.00      SOLV O
ATOM   3594  H1  TIP3   85     -35.478 -27.471 -20.458  1.00  0.00      SOLV H
ATOM   3595  H2  TIP3   85     -35.956 -28.001 -21.811  1.00  0.00      SOLV H
ATOM   3596  OH2 TIP3   86     -28.500 -27.588 -19.438  1.00  0.00      SOLV O
ATOM   3597  H1  TIP3   86     -29.085 -27.980 -20.109  1.00  0.00      SOLV H
ATOM   3598  H2  TIP3   86     -27.656 -28.052 -19.619  1.00  0.00      SOLV H
ATOM   3599  OH2 TIP3   87     -24.211 -22.342 -21.493  1.00  0.00      SOLV O
ATOM   3600  H1  TIP3   87     -25.161 -22.159 -21.600  1.00  0.00      SOLV H
ATOM   3601  H2  TIP3   87     -24.068 -22.010 -20.582  1.00  0.00      SOLV H
ATOM   3602  OH2 TIP3   88     -18.552 -29.877 -33.049  1.00  0.00      SOLV O
ATOM   3603  H1  TIP3   88     -18.967 -30.076 -33.920  1.00  0.00      SOLV H
ATOM   3604  H2  TIP3   88     -18.404 -28.918 -33.199  1.00  0.00      SOLV H
ATOM   3605  OH2 TIP3   89     -18.245 -24.125 -20.308  1.00  0.00      SOLV O
ATOM   3606  H1  TIP3   89     -19.164 -23.981 -20.627  1.00  0.00      SOLV H
ATOM   3607  H2  TIP3   89     -17.799 -24.302 -21.168  1.00  0.00      SOLV H
ATOM   3608  OH2 TIP3   90     -19.909 -21.328 -32.578  1.00  0.00      SOLV O
ATOM   3609  H1  TIP3   90     -20.626 -21.944 -32.394  1.00  0.00      SOLV H
ATOM   3610  H2  TIP3   90     -19.724 -21.482 -33.527  1.00  0.00      SOLV H
ATOM   3611  OH2 TIP3   91     -22.814 -26.398 -25.661  1.00  0.00      SOLV O
ATOM   3612  H1  TIP3   91     -23.779 -26.529 -25.787  1.00  0.00      SOLV H
ATOM   3613  H2  TIP3   91     -22.471 -27.113 -26.226  1.00  0.00      SOLV H
ATOM   3614  OH2 TIP3   92     -30.184 -22.083 -29.506  1.00  0.00      SOLV O
ATOM   3615  H1  TIP3   92     -29.976 -21.185 -29.833  1.00  0.00      SOLV H
ATOM   3616  H2  TIP3   92     -31.142 -22.107 -29.615  1.00  0.00      SOLV H
ATOM   3617  OH2 TIP3   93     -34.699 -27.302 -35.045  1.00  0.00      SOLV O
ATOM   3618  H1  TIP3   93     -34.002 -26.766 -34.610  1.00  0.00      SOLV H
ATOM   3619  H2  TIP3   93     -35.461 -27.033 -34.519  1.00  0.00      SOLV H
ATOM   3620  OH2 TIP3   94     -29.066 -24.492 -30.230  1.00  0.00      SOLV O
ATOM   3621  H1  TIP3   94     -29.346 -23.600 -29.939  1.00  0.00      SOLV H
ATOM   3622  H2  TIP3   94     -29.710 -25.058 -29.762  1.00  0.00      SOLV H
ATOM   3623  OH2 TIP3   95     -28.416 -20.191 -23.670  1.00  0.00      SOLV O
ATOM   3624  H1  TIP3   95     -27.790 -19.466 -23.879  1.00  0.00      SOLV H
ATOM   3625  H2  TIP3   95     -27.861 -20.769 -23.125  1.00  0.00      SOLV H
ATOM   3626  OH2 TIP3   96     -30.242 -19.364 -30.523  1.00  0.00      SOLV O
ATOM   3627  H1  TIP3   96     -31.164 -19.175 -30.260  1.00  0.00      SOLV H
ATOM   3628  H2  TIP3   96     -29.790 -18.554 -30.189  1.00  0.00      SOLV H
ATOM   3629  OH2 TIP3   97     -25.198 -24.454 -23.983  1.00  0.00      SOLV O
ATOM   3630  H1  TIP3   97     -25.552 -24.597 -23.075  1.00  0.00      SOLV H
ATOM   3631  H2  TIP3   97     -24.408 -25.009 -23.967  1.00  0.00      SOLV H
ATOM   3632  OH2 TIP3   98     -22.633 -23.680 -34.866  1.00  0.00      SOLV O
ATOM   3633  H1  TIP3   98     -22.294 -23.903 -33.974  1.00  0.00      SOLV H
ATOM   3634  H2  TIP3   98     -23.491 -23.288 -34.666  1.00  0.00      SOLV H
ATOM   3635  OH2 TIP3   99     -22.188 -19.857 -21.695  1.00  0.00      SOLV O
ATOM   3636  H1  TIP3   99     -23.021 -20.186 -22.085  1.00  0.00      SOLV H
ATOM   3637  H2  TIP3   99     -22.034 -19.056 -22.246  1.00  0.00      SOLV H
ATOM   3638  OH2 TIP3  100     -18.092 -18.925 -34.679  1.00  0.00      SOLV O
ATOM   3639  H1  TIP3  100     -17.519 -18.168 -34.874  1.00  0.00      SOLV H
ATOM   3640  H2  TIP3  100     -18.906 -18.448 -34.405  1.00  0.00      SOLV H
ATOM   3641  OH2 TIP3  101     -34.248 -32.466 -22.026  1.00  0.00      SOLV O
ATOM   3642  H1  TIP3  101     -35.197 -32.302 -21.828  1.00  0.00      SOLV H
ATOM   3643  H2  TIP3  101     -34.111 -33.271 -21.499  1.00  0.00      SOLV H
ATOM   3644  OH2 TIP3  102     -21.619 -24.641 -32.525  1.00  0.00      SOLV O
ATOM   3645  H1  TIP3  102     -21.983 -25.384 -32.008  1.00  0.00      SOLV H
ATOM   3646  H2  TIP3  102     -20.657 -24.786 -32.412  1.00  0.00      SOLV H
ATOM   3647  OH2 TIP3  103     -34.117 -20.590 -23.764  1.00  0.00      SOLV O
ATOM   3648  H1  TIP3  103     -34.105 -21.541 -23.589  1.00  0.00      SOLV H
ATOM   3649  H2  TIP3  103     -34.201 -20.242 -22.871  1.00  0.00      SOLV H
ATOM   3650  OH2 TIP3  104     -28.084 -22.491 -35.719  1.00  0.00      SOLV O
ATOM   3651  H1  TIP3  104     -28.764 -22.875 -36.306  1.00  0.00      SOLV H
ATOM   3652  H2  TIP3  104     -28.598 -22.421 -34.895  1.00  0.00      SOLV H
ATOM   3653  OH2 TIP3  105     -29.919 -22.584 -33.635  1.00  0.00      SOLV O
ATOM   3654  H1  TIP3  105     -29.418 -23.011 -32.929  1.00  0.00      SOLV H
ATOM   3655  H2  TIP3  105     -29.827 -21.630 -33.402  1.00  0.00      SOLV H
ATOM   3656  OH2 TIP3  106     -33.338 -25.455 -33.367  1.00  0.00      SOLV O
ATOM   3657  H1  TIP3  106     -34.061 -25.054 -32.840  1.00  0.00      SOLV H
ATOM   3658  H2  TIP3  106     -33.001 -24.652 -33.813  1.00  0.00      SOLV H
ATOM   3659  OH2 TIP3  107     -25.145 -32.878 -23.164  1.00  0.00      SOLV O
ATOM   3660  H1  TIP3  107     -24.563 -32.678 -22.413  1.00  0.00      SOLV H
ATOM   3661  H2  TIP3  107     -25.606 -33.692 -22.863  1.00  0.00      SOLV H
ATOM   3662  OH2 TIP3  108     -24.452 -33.369 -31.884  1.00  0.00      SOLV O
ATOM   3663  H1  TIP3  108     -24.442 -33.019 -32.787  1.00  0.00      SOLV H
ATOM   3664  H2  TIP3  108     -23.994 -32.663 -31.398  1.00  0.00      SOLV H
ATOM   3665  OH2 TIP3  109     -26.838 -21.013 -33.258  1.00  0.00      SOLV O
ATOM   3666  H1  TIP3  109     -27.753 -20.707 -33.091  1.00  0.00      SOLV H
ATOM   3667  H2  TIP3  109     -26.417 -20.165 -33.461  1.00  0.00      SOLV H
ATOM   3668  OH2 TIP3  110     -27.259 -31.626 -30.587  1.00  0.00      SOLV O
ATOM   3669  H1  TIP3  110     -27.017 -30.981 -31.285  1.00  0.00      SOLV H
ATOM   3670  H2  TIP3  110     -28.189 -31.323 -30.530  1.00  0.00      SOLV H
ATOM   3671  OH2 TIP3  111     -26.636 -30.269 -22.143  1.00  0.00      SOLV O
ATOM   3672  H1  TIP3  111     -26.597 -29.926 -21.227  1.00  0.00      SOLV H
ATOM   3673  H2  TIP3  111     -26.350 -31.188 -22.026  1.00  0.00      SOLV H
ATOM   3674  OH2 TIP3  112     -26.700 -34.621 -30.548  1.00  0.00      SOLV O
ATOM   3675  H1  TIP3  112     -26.687 -34.123 -29.707  1.00  0.00      SOLV H
ATOM   3676  H2  TIP3  112     -25.946 -34.218 -31.027  1.00  0.00      SOLV H
ATOM   3677  OH2 TIP3  113     -29.385 -20.009 -33.053  1.00  0.00      SOLV O
ATOM   3678  H1  TIP3  113     -29.385 -19.182 -33.589  1.00  0.00      SOLV H
ATOM   3679  H2  TIP3  113     -29.703 -19.681 -32.183  1.00  0.00      SOLV H
ATOM   3680  OH2 TIP3  114     -30.916 -32.942 -33.203  1.00  0.00      SOLV O
ATOM   3681  H1  TIP3  114     -30.911 -31.967 -33.212  1.00  0.00      SOLV H
ATOM   3682  H2  TIP3  114     -29.991 -33.137 -32.944  1.00  0.00      SOLV H
ATOM   3683  OH2 TIP3  115     -20.673 -32.401 -21.095  1.00  0.00      SOLV O
ATOM   3684  H1  TIP3  115     -21.631 -32.214 -21.213  1.00  0.00      SOLV H
ATOM   3685  H2  TIP3  115     -20.490 -32.782 -21.969  1.00  0.00      SOLV H
ATOM   3686  OH2 TIP3  116     -21.925 -28.669 -27.210  1.00  0.00      SOLV O
ATOM   3687  H1  TIP3  116     -22.761 -29.134 -27.257  1.00  0.00      SOLV H
ATOM   3688  H2  TIP3  116     -21.388 -29.283 -26.661  1.00  0.00      SOLV H
ATOM   3689  OH2 TIP3  117     -32.578 -23.058 -34.612  1.00  0.00      SOLV O
ATOM   3690  H1  TIP3  117     -31.887 -22.535 -34.169  1.00  0.00      SOLV H
ATOM   3691  H2  TIP3  117     -32.035 -23.511 -35.278  1.00  0.00      SOLV H
ATOM   3692  OH2 TIP3  118     -34.375 -29.998 -35.604  1.00  0.00      SOLV O
ATOM   3693  H1  TIP3  118     -34.383 -29.051 -35.360  1.00  0.00      SOLV H
ATOM   3694  H2  TIP3  118     -35.189 -30.093 -36.104  1.00  0.00      SOLV H
ATOM   3695  OH2 TIP3  119     -20.907 -19.342 -25.510  1.00  0.00      SOLV O
ATOM   3696  H1  TIP3  119     -21.059 -18.653 -26.198  1.00  0.00      SOLV H
ATOM   3697  H2  TIP3  119     -19.926 -19.319 -25.468  1.00  0.00      SOLV H
ATOM   3698  OH2 TIP3  120     -33.763 -35.184 -26.589  1.00  0.00      SOLV O
ATOM   3699  H1  TIP3  120     -33.658 -35.300 -27.555  1.00  0.00      SOLV H
ATOM   3700  H2  TIP3  120     -34.180 -36.042 -26.337  1.00  0.00      SOLV H
ATOM   3701  OH2 TIP3  121     -34.504 -21.381 -30.903  1.00  0.00      SOLV O
ATOM   3702  H1  TIP3  121     -35.265 -21.252 -30.323  1.00  0.00      SOLV H
ATOM   3703  H2  TIP3  121     -34.674 -20.719 -31.611  1.00  0.00      SOLV H
ATOM   3704  OH2 TIP3  122     -34.676 -18.429 -19.238  1.00  0.00      SOLV O
ATOM   3705  H1  TIP3  122     -34.076 -18.618 -18.480  1.00  0.00      SOLV H
ATOM   3706  H2  TIP3  122     -35.032 -19.324 -19.385  1.00  0.00      SOLV H
ATOM   3707  OH2 TIP3  123     -30.844 -19.995 -17.611  1.00  0.00      SOLV O
ATOM   3708  H1  TIP3  123     -29.962 -20.346 -17.433  1.00  0.00      SOLV H
ATOM   3709  H2  TIP3  123     -31.020 -20.376 -18.496  1.00  0.00      SOLV H
ATOM   3710  OH2 TIP3  124     -26.365 -20.372 -36.146  1.00  0.00      SOLV O
ATOM   3711  H1  TIP3  124     -26.951 -21.086 -35.801  1.00  0.00      SOLV H
ATOM   3712  H2  TIP3  124     -25.500 -20.659 -35.841  1.00  0.00      SOLV H
ATOM   3713  OH2 TIP3  125     -24.148 -21.555 -18.848  1.00  0.00      SOLV O
ATOM   3714  H1  TIP3  125     -24.504 -22.341 -18.373  1.00  0.00      SOLV H
ATOM   3715  H2  TIP3  125     -23.435 -21.259 -18.252  1.00  0.00      SOLV H
ATOM   3716  OH2 TIP3  126     -21.973 -20.682 -35.592  1.00  0.00      SOLV O
ATOM   3717  H1  TIP3  126     -21.474 -21.509 -35.552  1.00  0.00      SOLV H
ATOM   3718  H2  TIP3  126     -21.839 -20.406 -36.520  1.00  0.00      SOLV H
ATOM   3719  OH2 TIP3  127     -35.453 -24.982 -18.414  1.00  0.00      SOLV O
ATOM   3720  H1  TIP3  127     -35.367 -25.943 -18.579  1.00  0.00      SOLV H
ATOM   3721  H2  TIP3  127     -36.133 -24.743 -19.065  1.00  0.00      SOLV H
ATOM   3722  OH2 TIP3  128     -31.490 -25.096 -36.226  1.00  0.00      SOLV O
ATOM   3723  H1  TIP3  128     -30.924 -25.666 -35.685  1.00  0.00      SOLV H
ATOM   3724  H2  TIP3  128     -30.823 -24.542 -36.685  1.00  0.00      SOLV H
ATOM   3725  OH2 TIP3  129     -28.847 -24.816 -18.800  1.00  0.00      SOLV O
ATOM   3726  H1  TIP3  129     -28.990 -24.372 -19.661  1.00  0.00      SOLV H
ATOM   3727  H2  TIP3  129     -28.666 -25.744 -19.061  1.00  0.00      SOLV H
ATOM   3728  OH2 TIP3  130     -25.294 -23.491 -36.056  1.00  0.00      SOLV O
ATOM   3729  H1  TIP3  130     -25.697 -23.393 -35.170  1.00  0.00      SOLV H
ATOM   3730  H2  TIP3  130     -25.016 -24.413 -36.041  1.00  0.00      SOLV H
ATOM   3731  OH2 TIP3  131     -23.065 -24.926 -21.324  1.00  0.00      SOLV O
ATOM   3732  H1  TIP3  131     -22.165 -24.572 -21.451  1.00  0.00      SOLV H
ATOM   3733  H2  TIP3  131     -23.595 -24.113 -21.451  1.00  0.00      SOLV H
ATOM   3734  OH2 TIP3  132     -34.725 -27.672 -18.821  1.00  0.00      SOLV O
ATOM   3735  H1  TIP3  132     -34.122 -28.393 -19.047  1.00  0.00      SOLV H
ATOM   3736  H2  TIP3  132     -34.584 -27.596 -17.853  1.00  0.00      SOLV H
ATOM   3737  OH2 TIP3  133     -30.518 -28.743 -21.410  1.00  0.00      SOLV O
ATOM   3738  H1  TIP3  133     -31.234 -28.084 -21.533  1.00  0.00      SOLV H
ATOM   3739  H2  TIP3  133     -29.808 -28.378 -21.989  1.00  0.00      SOLV H
ATOM   3740  OH2 TIP3  134     -28.877 -27.997 -35.749  1.00  0.00      SOLV O
ATOM   3741  H1  TIP3  134     -28.918 -28.650 -36.453  1.00  0.00      SOLV H
ATOM   3742  H2  TIP3  134     -28.044 -28.239 -35.304  1.00  0.00      SOLV H
ATOM   3743  OH2 TIP3  135     -25.458 -26.171 -18.051  1.00  0.00      SOLV O
ATOM   3744  H1  TIP3  135     -24.639 -26.532 -18.408  1.00  0.00      SOLV H
ATOM   3745  H2  TIP3  135     -25.814 -26.928 -17.550  1.00  0.00      SOLV H
ATOM   3746  OH2 TIP3  136     -29.982 -31.236 -20.507  1.00  0.00      SOLV O
ATOM   3747  H1  TIP3  136     -29.997 -31.863 -21.262  1.00  0.00      SOLV H
ATOM   3748  H2  TIP3  136     -30.183 -30.386 -20.960  1.00  0.00      SOLV H
ATOM   3749  OH2 TIP3  137     -29.868 -32.833 -22.773  1.00  0.00      SOLV O
ATOM   3750  H1  TIP3  137     -29.324 -32.303 -23.397  1.00  0.00      SOLV H
ATOM   3751  H2  TIP3  137     -30.733 -32.855 -23.241  1.00  0.00      SOLV H
ATOM   3752  OH2 TIP3  138     -28.444 -27.657 -22.729  1.00  0.00      SOLV O
ATOM   3753  H1  TIP3  138     -27.495 -27.523 -22.812  1.00  0.00      SOLV H
ATOM   3754  H2  TIP3  138     -28.808 -26.832 -23.122  1.00  0.00      SOLV H
ATOM   3755  OH2 TIP3  139     -23.995 -29.880 -17.853  1.00  0.00      SOLV O
ATOM   3756  H1  TIP3  139     -23.645 -30.787 -17.848  1.00  0.00      SOLV H
ATOM   3757  H2  TIP3  139     -23.183 -29.354 -17.867  1.00  0.00      SOLV H
ATOM   3758  OH2 TIP3  140     -22.538 -26.954 -19.619  1.00  0.00      SOLV O
ATOM   3759  H1  TIP3  140     -22.858 -26.203 -20.174  1.00  0.00      SOLV H
ATOM   3760  H2  TIP3  140     -21.567 -26.835 -19.722  1.00  0.00      SOLV H
ATOM   3761  OH2 TIP3  141     -31.622 -30.404 -18.340  1.00  0.00      SOLV O
ATOM   3762  H1  TIP3  141     -32.358 -31.035 -18.494  1.00  0.00      SOLV H
ATOM   3763  H2  TIP3  141     -31.108 -30.515 -19.162  1.00  0.00      SOLV H
ATOM   3764  OH2 TIP3  142     -29.021 -35.298 -21.995  1.00  0.00      SOLV O
ATOM   3765  H1  TIP3  142     -29.324 -34.390 -22.226  1.00  0.00      SOLV H
ATOM   3766  H2  TIP3  142     -29.775 -35.833 -22.321  1.00  0.00      SOLV H
ATOM   3767  OH2 TIP3  143     -27.727 -31.475 -18.905  1.00  0.00      SOLV O
ATOM   3768  H1  TIP3  143     -28.134 -31.821 -18.091  1.00  0.00      SOLV H
ATOM   3769  H2  TIP3  143     -28.523 -31.449 -19.482  1.00  0.00      SOLV H
ATOM   3770  OH2 TIP3  144     -25.225 -32.178 -19.934  1.00  0.00      SOLV O
ATOM   3771  H1  TIP3  144     -26.083 -32.090 -19.468  1.00  0.00      SOLV H
ATOM   3772  H2  TIP3  144     -24.651 -32.531 -19.224  1.00  0.00      SOLV H
ATOM   3773  OH2 TIP3  145     -23.402 -32.973 -17.990  1.00  0.00      SOLV O
ATOM   3774  H1  TIP3  145     -23.566 -33.939 -18.114  1.00  0.00      SOLV H
ATOM   3775  H2  TIP3  145     -23.616 -32.874 -17.037  1.00  0.00      SOLV H
ATOM   3776  OH2 TIP3  146     -33.394 -32.450 -18.671  1.00  0.00      SOLV O
ATOM   3777  H1  TIP3  146     -33.490 -33.251 -19.229  1.00  0.00      SOLV H
ATOM   3778  H2  TIP3  146     -33.401 -32.845 -17.776  1.00  0.00      SOLV H
ATOM   3779  OH2 TIP3  147     -28.591  36.668 -19.477  1.00  0.00      SOLV O
ATOM   3780  H1  TIP3  147     -29.081  35.855 -19.385  1.00  0.00      SOLV H
ATOM   3781  H2  TIP3  147     -28.843  37.003 -20.378  1.00  0.00      SOLV H
ATOM   3782  OH2 TIP3  148     -28.124 -34.351 -17.587  1.00  0.00      SOLV O
ATOM   3783  H1  TIP3  148     -28.268 -35.057 -18.253  1.00  0.00      SOLV H
ATOM   3784  H2  TIP3  148     -28.935 -33.812 -17.644  1.00  0.00      SOLV H
ATOM   3785  OH2 TIP3  149     -29.041 -17.704 -34.547  1.00  0.00      SOLV O
ATOM   3786  H1  TIP3  149     -28.067 -17.723 -34.495  1.00  0.00      SOLV H
ATOM   3787  H2  TIP3  149     -29.188 -16.894 -35.053  1.00  0.00      SOLV H
ATOM   3788  OH2 TIP3  150     -35.315 -23.315 -34.838  1.00  0.00      SOLV O
ATOM   3789  H1  TIP3  150     -34.375 -23.042 -34.914  1.00  0.00      SOLV H
ATOM   3790  H2  TIP3  150     -35.664 -23.187 -35.722  1.00  0.00      SOLV H
ATOM   3791  OH2 TIP3  151     -35.747 -19.747 -28.270  1.00  0.00      SOLV O
ATOM   3792  H1  TIP3  151     -35.780 -20.595 -27.776  1.00  0.00      SOLV H
ATOM   3793  H2  TIP3  151     -35.280 -19.214 -27.610  1.00  0.00      SOLV H
ATOM   3794  OH2 TIP3  152     -18.229 -19.004 -25.076  1.00  0.00      SOLV O
ATOM   3795  H1  TIP3  152     -18.211 -18.831 -24.118  1.00  0.00      SOLV H
ATOM   3796  H2  TIP3  152     -17.521 -18.430 -25.402  1.00  0.00      SOLV H
ATOM   3797  OH2 TIP3  153     -18.746 -19.291 -22.300  1.00  0.00      SOLV O
ATOM   3798  H1  TIP3  153     -19.279 -20.023 -22.678  1.00  0.00      SOLV H
ATOM   3799  H2  TIP3  153     -18.238 -19.785 -21.639  1.00  0.00      SOLV H
ATOM   3800  OH2 TIP3  154     -20.282 -23.602 -17.547  1.00  0.00      SOLV O
ATOM   3801  H1  TIP3  154     -21.137 -23.491 -17.084  1.00  0.00      SOLV H
ATOM   3802  H2  TIP3  154     -19.778 -22.833 -17.213  1.00  0.00      SOLV H
ATOM   3803  OH2 TIP3  155     -18.928 -25.311 -32.170  1.00  0.00      SOLV O
ATOM   3804  H1  TIP3  155     -18.191 -24.665 -32.146  1.00  0.00      SOLV H
ATOM   3805  H2  TIP3  155     -18.721 -25.860 -31.384  1.00  0.00      SOLV H
ATOM   3806  OH2 TIP3  156     -18.409 -27.224 -30.250  1.00  0.00      SOLV O
ATOM   3807  H1  TIP3  156     -19.286 -27.556 -29.960  1.00  0.00      SOLV H
ATOM   3808  H2  TIP3  156     -17.945 -27.073 -29.402  1.00  0.00      SOLV H
ATOM   3809  OH2 TIP3  157     -18.543 -24.331 -25.081  1.00  0.00      SOLV O
ATOM   3810  H1  TIP3  157     -18.034 -24.975 -25.607  1.00  0.00      SOLV H
ATOM   3811  H2  TIP3  157     -18.308 -23.483 -25.511  1.00  0.00      SOLV H
ATOM   3812  OH2 TIP3  158     -20.330 -21.498 -22.977  1.00  0.00      SOLV O
ATOM   3813  H1  TIP3  158     -21.090 -21.024 -22.585  1.00  0.00      SOLV H
ATOM   3814  H2  TIP3  158     -20.655 -21.688 -23.884  1.00  0.00      SOLV H
ATOM   3815  OH2 TIP3  159     -18.266 -27.241 -33.978  1.00  0.00      SOLV O
ATOM   3816  H1  TIP3  159     -18.766 -26.893 -34.726  1.00  0.00      SOLV H
ATOM   3817  H2  TIP3  159     -18.495 -26.572 -33.293  1.00  0.00      SOLV H
ATOM   3818  OH2 TIP3  160     -19.609 -30.065 -35.537  1.00  0.00      SOLV O
ATOM   3819  H1  TIP3  160     -20.192 -29.579 -36.125  1.00  0.00      SOLV H
ATOM   3820  H2  TIP3  160     -20.081 -30.926 -35.465  1.00  0.00      SOLV H
ATOM   3821  OH2 TIP3  161     -20.804 -28.441 -29.681  1.00  0.00      SOLV O
ATOM   3822  H1  TIP3  161     -20.844 -29.374 -29.945  1.00  0.00      SOLV H
ATOM   3823  H2  TIP3  161     -21.154 -28.462 -28.762  1.00  0.00      SOLV H
ATOM   3824  OH2 TIP3  162     -35.814 -26.836 -25.730  1.00  0.00      SOLV O
ATOM   3825  H1  TIP3  162     -35.638 -26.714 -26.686  1.00  0.00      SOLV H
ATOM   3826  H2  TIP3  162     -34.902 -26.920 -25.374  1.00  0.00      SOLV H
ATOM   3827  OH2 TIP3  163     -19.817 -26.592 -19.868  1.00  0.00      SOLV O
ATOM   3828  H1  TIP3  163     -19.194 -27.346 -19.968  1.00  0.00      SOLV H
ATOM   3829  H2  TIP3  163     -19.328 -25.860 -20.275  1.00  0.00      SOLV H
ATOM   3830  OH2 TIP3  164     -18.355 -28.878 -19.841  1.00  0.00      SOLV O
ATOM   3831  H1  TIP3  164     -19.249 -29.273 -19.744  1.00  0.00      SOLV H
ATOM   3832  H2  TIP3  164     -17.808 -29.670 -19.648  1.00  0.00      SOLV H
ATOM   3833  OH2 TIP3  165     -20.814 -32.437 -35.107  1.00  0.00      SOLV O
ATOM   3834  H1  TIP3  165     -19.963 -32.919 -35.068  1.00  0.00      SOLV H
ATOM   3835  H2  TIP3  165     -21.233 -32.845 -35.876  1.00  0.00      SOLV H
ATOM   3836  OH2 TIP3  166     -21.006 -31.000 -31.277  1.00  0.00      SOLV O
ATOM   3837  H1  TIP3  166     -20.758 -31.955 -31.274  1.00  0.00      SOLV H
ATOM   3838  H2  TIP3  166     -20.243 -30.642 -31.764  1.00  0.00      SOLV H
ATOM   3839  OH2 TIP3  167     -20.536 -30.603 -25.880  1.00  0.00      SOLV O
ATOM   3840  H1  TIP3  167     -19.567 -30.453 -25.986  1.00  0.00      SOLV H
ATOM   3841  H2  TIP3  167     -20.605 -30.465 -24.914  1.00  0.00      SOLV H
ATOM   3842  OH2 TIP3  168     -20.307 -29.766 -23.215  1.00  0.00      SOLV O
ATOM   3843  H1  TIP3  168     -21.122 -29.391 -22.831  1.00  0.00      SOLV H
ATOM   3844  H2  TIP3  168     -19.757 -28.962 -23.338  1.00  0.00      SOLV H
ATOM   3845  OH2 TIP3  169     -35.575 -30.904 -19.211  1.00  0.00      SOLV O
ATOM   3846  H1  TIP3  169     -34.741 -31.415 -19.195  1.00  0.00      SOLV H
ATOM   3847  H2  TIP3  169     -36.200 -31.616 -18.976  1.00  0.00      SOLV H
ATOM   3848  OH2 TIP3  170     -17.775 -35.524 -17.766  1.00  0.00      SOLV O
ATOM   3849  H1  TIP3  170     -17.745 -36.377 -18.228  1.00  0.00      SOLV H
ATOM   3850  H2  TIP3  170     -18.044 -34.915 -18.485  1.00  0.00      SOLV H
ATOM   3851  OH2 TIP3  171     -20.335 -33.665 -31.286  1.00  0.00      SOLV O
ATOM   3852  H1  TIP3  171     -20.146 -34.084 -30.423  1.00  0.00      SOLV H
ATOM   3853  H2  TIP3  171     -20.992 -34.291 -31.655  1.00  0.00      SOLV H
ATOM   3854  OH2 TIP3  172     -35.199 -32.795 -26.696  1.00  0.00      SOLV O
ATOM   3855  H1  TIP3  172     -34.767 -33.668 -26.592  1.00  0.00      SOLV H
ATOM   3856  H2  TIP3  172     -34.480 -32.218 -26.379  1.00  0.00      SOLV H
ATOM   3857  OH2 TIP3  173     -36.529 -29.752 -25.734  1.00  0.00      SOLV O
ATOM   3858  H1  TIP3  173     -35.872 -30.079 -26.380  1.00  0.00      SOLV H
ATOM   3859  H2  TIP3  173     -36.301 -28.805 -25.728  1.00  0.00      SOLV H
ATOM   3860  OH2 TIP3  174     -18.627 -33.752 -19.684  1.00  0.00      SOLV O
ATOM   3861  H1  TIP3  174     -19.430 -33.202 -19.600  1.00  0.00      SOLV H
ATOM   3862  H2  TIP3  174     -18.896 -34.325 -20.429  1.00  0.00      SOLV H
ATOM   3863  OH2 TIP3  175     -18.389 -33.684 -34.865  1.00  0.00      SOLV O
ATOM   3864  H1  TIP3  175     -17.876 -34.362 -35.324  1.00  0.00      SOLV H
ATOM   3865  H2  TIP3  175     -17.687 -33.107 -34.501  1.00  0.00      SOLV H
ATOM   3866  OH2 TIP3  176     -35.934 -33.857 -32.130  1.00  0.00      SOLV O
ATOM   3867  H1  TIP3  176     -36.685 -33.689 -32.717  1.00  0.00      SOLV H
ATOM   3868  H2  TIP3  176     -35.402 -33.051 -32.304  1.00  0.00      SOLV H
ATOM   3869  OH2 TIP3  177     -21.414 -18.763 -29.564  1.00  0.00      SOLV O
ATOM   3870  H1  TIP3  177     -20.767 -18.788 -30.301  1.00  0.00      SOLV H
ATOM   3871  H2  TIP3  177     -20.974 -18.163 -28.945  1.00  0.00      SOLV H
ATOM   3872  OH2 TIP3  178     -34.129 -21.462 -19.063  1.00  0.00      SOLV O
ATOM   3873  H1  TIP3  178     -34.820 -21.779 -19.657  1.00  0.00      SOLV H
ATOM   3874  H2  TIP3  178     -34.435 -21.775 -18.202  1.00  0.00      SOLV H
ATOM   3875  OH2 TIP3  179     -31.007 -20.703 -22.860  1.00  0.00      SOLV O
ATOM   3876  H1  TIP3  179     -31.391 -19.881 -23.221  1.00  0.00      SOLV H
ATOM   3877  H2  TIP3  179     -30.069 -20.533 -23.083  1.00  0.00      SOLV H
ATOM   3878  OH2 TIP3  180     -26.939 -19.462 -20.011  1.00  0.00      SOLV O
ATOM   3879  H1  TIP3  180     -26.778 -19.694 -19.072  1.00  0.00      SOLV H
ATOM   3880  H2  TIP3  180     -26.112 -18.977 -20.222  1.00  0.00      SOLV H
ATOM   3881  OH2 TIP3  181     -24.650 -18.051 -20.510  1.00  0.00      SOLV O
ATOM   3882  H1  TIP3  181     -23.920 -18.553 -20.898  1.00  0.00      SOLV H
ATOM   3883  H2  TIP3  181     -24.229 -17.718 -19.687  1.00  0.00      SOLV H
ATOM   3884  OH2 TIP3  182     -19.576 -35.502 -21.782  1.00  0.00      SOLV O
ATOM   3885  H1  TIP3  182     -20.275 -34.983 -22.227  1.00  0.00      SOLV H
ATOM   3886  H2  TIP3  182     -19.778 -36.396 -22.128  1.00  0.00      SOLV H
ATOM   3887  OH2 TIP3  183     -33.787 -17.604 -22.784  1.00  0.00      SOLV O
ATOM   3888  H1  TIP3  183     -34.479 -17.136 -23.262  1.00  0.00      SOLV H
ATOM   3889  H2  TIP3  183     -34.000 -17.425 -21.860  1.00  0.00      SOLV H
ATOM   3890  OH2 TIP3  184     -31.211 -18.033 -23.677  1.00  0.00      SOLV O
ATOM   3891  H1  TIP3  184     -32.136 -17.845 -23.401  1.00  0.00      SOLV H
ATOM   3892  H2  TIP3  184     -31.141 -17.509 -24.499  1.00  0.00      SOLV H
ATOM   3893  OH2 TIP3  185     -26.654 -18.193 -24.511  1.00  0.00      SOLV O
ATOM   3894  H1  TIP3  185     -27.105 -17.772 -25.268  1.00  0.00      SOLV H
ATOM   3895  H2  TIP3  185     -26.539 -17.428 -23.909  1.00  0.00      SOLV H
ATOM   3896  OH2 TIP3  186     -24.321 -19.403 -23.529  1.00  0.00      SOLV O
ATOM   3897  H1  TIP3  186     -25.144 -19.005 -23.881  1.00  0.00      SOLV H
ATOM   3898  H2  TIP3  186     -23.682 -18.692 -23.695  1.00  0.00      SOLV H
ATOM   3899  OH2 TIP3  187     -21.836 -17.772 -23.417  1.00  0.00      SOLV O
ATOM   3900  H1  TIP3  187     -21.752 -16.835 -23.697  1.00  0.00      SOLV H
ATOM   3901  H2  TIP3  187     -21.482 -18.243 -24.203  1.00  0.00      SOLV H
ATOM   3902  OH2 TIP3  188     -34.294 -18.903 -25.930  1.00  0.00      SOLV O
ATOM   3903  H1  TIP3  188     -34.266 -19.398 -25.076  1.00  0.00      SOLV H
ATOM   3904  H2  TIP3  188     -33.604 -19.422 -26.400  1.00  0.00      SOLV H
ATOM   3905  OH2 TIP3  189     -32.283 -20.280 -27.139  1.00  0.00      SOLV O
ATOM   3906  H1  TIP3  189     -32.414 -21.197 -26.801  1.00  0.00      SOLV H
ATOM   3907  H2  TIP3  189     -31.363 -20.101 -26.852  1.00  0.00      SOLV H
ATOM   3908  OH2 TIP3  190     -29.642 -19.924 -26.236  1.00  0.00      SOLV O
ATOM   3909  H1  TIP3  190     -29.438 -20.848 -26.472  1.00  0.00      SOLV H
ATOM   3910  H2  TIP3  190     -29.372 -19.929 -25.299  1.00  0.00      SOLV H
ATOM   3911  OH2 TIP3  191     -26.426 -33.829 -27.827  1.00  0.00      SOLV O
ATOM   3912  H1  TIP3  191     -27.163 -34.262 -27.341  1.00  0.00      SOLV H
ATOM   3913  H2  TIP3  191     -25.668 -34.340 -27.497  1.00  0.00      SOLV H
ATOM   3914  OH2 TIP3  192     -21.220 -36.141 -27.039  1.00  0.00      SOLV O
ATOM   3915  H1  TIP3  192     -20.514 -35.755 -27.597  1.00  0.00      SOLV H
ATOM   3916  H2  TIP3  192     -21.923 -35.493 -27.143  1.00  0.00      SOLV H
ATOM   3917  OH2 TIP3  193     -19.541 -34.902 -28.930  1.00  0.00      SOLV O
ATOM   3918  H1  TIP3  193     -18.810 -35.479 -29.174  1.00  0.00      SOLV H
ATOM   3919  H2  TIP3  193     -19.053 -34.056 -28.780  1.00  0.00      SOLV H
ATOM   3920  OH2 TIP3  194     -33.570 -35.507 -29.346  1.00  0.00      SOLV O
ATOM   3921  H1  TIP3  194     -34.275 -35.847 -29.915  1.00  0.00      SOLV H
ATOM   3922  H2  TIP3  194     -33.078 -36.328 -29.150  1.00  0.00      SOLV H
ATOM   3923  OH2 TIP3  195     -34.673 -35.861 -33.593  1.00  0.00      SOLV O
ATOM   3924  H1  TIP3  195     -34.164 -35.307 -34.221  1.00  0.00      SOLV H
ATOM   3925  H2  TIP3  195     -35.169 -35.181 -33.105  1.00  0.00      SOLV H
ATOM   3926  OH2 TIP3  196     -29.145 -35.928 -29.571  1.00  0.00      SOLV O
ATOM   3927  H1  TIP3  196     -28.391 -35.411 -29.886  1.00  0.00      SOLV H
ATOM   3928  H2  TIP3  196     -29.163 -35.703 -28.625  1.00  0.00      SOLV H
ATOM   3929  OH2 TIP3  197     -23.928 -35.017 -27.563  1.00  0.00      SOLV O
ATOM   3930  H1  TIP3  197     -23.789 -34.863 -28.508  1.00  0.00      SOLV H
ATOM   3931  H2  TIP3  197     -23.871 -35.990 -27.559  1.00  0.00      SOLV H
ATOM   3932  OH2 TIP3  198     -22.321 -35.368 -32.287  1.00  0.00      SOLV O
ATOM   3933  H1  TIP3  198     -23.123 -34.819 -32.339  1.00  0.00      SOLV H
ATOM   3934  H2  TIP3  198     -22.697 -36.257 -32.221  1.00  0.00      SOLV H
ATOM   3935  OH2 TIP3  199     -35.219 -19.473 -32.687  1.00  0.00      SOLV O
ATOM   3936  H1  TIP3  199     -35.742 -19.862 -33.397  1.00  0.00      SOLV H
ATOM   3937  H2  TIP3  199     -34.998 -18.596 -33.070  1.00  0.00      SOLV H
ATOM   3938  OH2 TIP3  200     -33.024 -34.104 -35.065  1.00  0.00      SOLV O
ATOM   3939  H1  TIP3  200     -32.270 -34.186 -35.662  1.00  0.00      SOLV H
ATOM   3940  H2  TIP3  200     -32.650 -33.509 -34.395  1.00  0.00      SOLV H
ATOM   3941  OH2 TIP3  201     -28.226 -33.361 -32.610  1.00  0.00      SOLV O
ATOM   3942  H1  TIP3  201     -27.826 -33.942 -31.939  1.00  0.00      SOLV H
ATOM   3943  H2  TIP3  201     -28.092 -32.493 -32.192  1.00  0.00      SOLV H
ATOM   3944  OH2 TIP3  202     -26.316 -18.296 -34.323  1.00  0.00      SOLV O
ATOM   3945  H1  TIP3  202     -25.338 -18.218 -34.362  1.00  0.00      SOLV H
ATOM   3946  H2  TIP3  202     -26.451 -18.765 -35.173  1.00  0.00      SOLV H
ATOM   3947  OH2 TIP3  203     -19.474 -18.856 -31.518  1.00  0.00      SOLV O
ATOM   3948  H1  TIP3  203     -19.594 -19.770 -31.871  1.00  0.00      SOLV H
ATOM   3949  H2  TIP3  203     -19.697 -18.324 -32.313  1.00  0.00      SOLV H
ATOM   3950  OH2 TIP3  204     -33.691 -34.805 -20.008  1.00  0.00      SOLV O
ATOM   3951  H1  TIP3  204     -34.290 -35.551 -19.868  1.00  0.00      SOLV H
ATOM   3952  H2  TIP3  204     -32.926 -35.096 -19.474  1.00  0.00      SOLV H
ATOM   3953  OH2 TIP3  205     -31.815 -35.632 -18.115  1.00  0.00      SOLV O
ATOM   3954  H1  TIP3  205     -30.952 -35.773 -18.528  1.00  0.00      SOLV H
ATOM   3955  H2  TIP3  205     -32.143 -36.540 -18.047  1.00  0.00      SOLV H
ATOM   3956  OH2 TIP3  206     -33.252 -19.009 -35.774  1.00  0.00      SOLV O
ATOM   3957  H1  TIP3  206     -33.719 -18.448 -35.138  1.00  0.00      SOLV H
ATOM   3958  H2  TIP3  206     -32.333 -18.901 -35.508  1.00  0.00      SOLV H
ATOM   3959  OH2 TIP3  207     -23.675 -35.648 -18.212  1.00  0.00      SOLV O
ATOM   3960  H1  TIP3  207     -23.472 -36.134 -17.398  1.00  0.00      SOLV H
ATOM   3961  H2  TIP3  207     -23.068 -36.096 -18.813  1.00  0.00      SOLV H
ATOM   3962  OH2 TIP3  208     -20.396 -20.196 -19.507  1.00  0.00      SOLV O
ATOM   3963  H1  TIP3  208     -21.040 -20.240 -20.243  1.00  0.00      SOLV H
ATOM   3964  H2  TIP3  208     -20.470 -19.248 -19.271  1.00  0.00      SOLV H
ATOM   3965  OH2 TIP3  209      -5.797 -26.270 -29.637  1.00  0.00      SOLV O
ATOM   3966  H1  TIP3  209      -5.902 -25.298 -29.714  1.00  0.00      SOLV H
ATOM   3967  H2  TIP3  209      -6.498 -26.562 -30.246  1.00  0.00      SOLV H
ATOM   3968  OH2 TIP3  210      -6.847 -27.037 -25.988  1.00  0.00      SOLV O
ATOM   3969  H1  TIP3  210      -6.810 -27.532 -25.151  1.00  0.00      SOLV H
ATOM   3970  H2  TIP3  210      -7.289 -27.674 -26.573  1.00  0.00      SOLV H
ATOM   3971  OH2 TIP3  211     -14.671 -27.417 -24.501  1.00  0.00      SOLV O
ATOM   3972  H1  TIP3  211     -14.661 -28.257 -24.008  1.00  0.00      SOLV H
ATOM   3973  H2  TIP3  211     -13.853 -27.008 -24.186  1.00  0.00      SOLV H
ATOM   3974  OH2 TIP3  212      -3.235 -23.965 -27.701  1.00  0.00      SOLV O
ATOM   3975  H1  TIP3  212      -3.665 -24.709 -27.260  1.00  0.00      SOLV H
ATOM   3976  H2  TIP3  212      -2.999 -23.383 -26.955  1.00  0.00      SOLV H
ATOM   3977  OH2 TIP3  213     -13.594 -22.848 -26.185  1.00  0.00      SOLV O
ATOM   3978  H1  TIP3  213     -13.831 -23.766 -26.437  1.00  0.00      SOLV H
ATOM   3979  H2  TIP3  213     -12.648 -22.953 -25.994  1.00  0.00      SOLV H
ATOM   3980  OH2 TIP3  214     -16.930 -29.611 -30.820  1.00  0.00      SOLV O
ATOM   3981  H1  TIP3  214     -17.292 -28.752 -30.535  1.00  0.00      SOLV H
ATOM   3982  H2  TIP3  214     -17.553 -29.826 -31.538  1.00  0.00      SOLV H
ATOM   3983  OH2 TIP3  215     -16.458 -27.233 -28.295  1.00  0.00      SOLV O
ATOM   3984  H1  TIP3  215     -16.165 -28.141 -28.058  1.00  0.00      SOLV H
ATOM   3985  H2  TIP3  215     -15.669 -26.865 -28.713  1.00  0.00      SOLV H
ATOM   3986  OH2 TIP3  216      -5.915 -18.950 -27.276  1.00  0.00      SOLV O
ATOM   3987  H1  TIP3  216      -5.438 -19.527 -27.910  1.00  0.00      SOLV H
ATOM   3988  H2  TIP3  216      -6.460 -19.592 -26.814  1.00  0.00      SOLV H
ATOM   3989  OH2 TIP3  217      -8.606 -24.538 -25.505  1.00  0.00      SOLV O
ATOM   3990  H1  TIP3  217      -8.220 -25.270 -26.014  1.00  0.00      SOLV H
ATOM   3991  H2  TIP3  217      -7.817 -24.297 -24.974  1.00  0.00      SOLV H
ATOM   3992  OH2 TIP3  218       0.194 -33.037 -24.778  1.00  0.00      SOLV O
ATOM   3993  H1  TIP3  218       0.426 -32.367 -24.104  1.00  0.00      SOLV H
ATOM   3994  H2  TIP3  218       0.676 -32.697 -25.553  1.00  0.00      SOLV H
ATOM   3995  OH2 TIP3  219      -5.412 -30.174 -25.432  1.00  0.00      SOLV O
ATOM   3996  H1  TIP3  219      -5.174 -31.114 -25.321  1.00  0.00      SOLV H
ATOM   3997  H2  TIP3  219      -5.529 -30.125 -26.400  1.00  0.00      SOLV H
ATOM   3998  OH2 TIP3  220     -12.073 -32.144 -28.099  1.00  0.00      SOLV O
ATOM   3999  H1  TIP3  220     -11.993 -31.283 -28.560  1.00  0.00      SOLV H
ATOM   4000  H2  TIP3  220     -12.496 -32.671 -28.810  1.00  0.00      SOLV H
ATOM   4001  OH2 TIP3  221      -4.299 -31.928 -29.808  1.00  0.00      SOLV O
ATOM   4002  H1  TIP3  221      -3.783 -32.270 -29.042  1.00  0.00      SOLV H
ATOM   4003  H2  TIP3  221      -3.582 -31.513 -30.325  1.00  0.00      SOLV H
ATOM   4004  OH2 TIP3  222     -15.600 -29.698 -27.492  1.00  0.00      SOLV O
ATOM   4005  H1  TIP3  222     -14.970 -30.115 -26.874  1.00  0.00      SOLV H
ATOM   4006  H2  TIP3  222     -15.305 -30.109 -28.334  1.00  0.00      SOLV H
ATOM   4007  OH2 TIP3  223     -10.592 -28.259 -27.915  1.00  0.00      SOLV O
ATOM   4008  H1  TIP3  223      -9.763 -28.702 -27.637  1.00  0.00      SOLV H
ATOM   4009  H2  TIP3  223     -10.988 -28.933 -28.511  1.00  0.00      SOLV H
ATOM   4010  OH2 TIP3  224       0.688 -31.490 -22.519  1.00  0.00      SOLV O
ATOM   4011  H1  TIP3  224      -0.019 -30.866 -22.785  1.00  0.00      SOLV H
ATOM   4012  H2  TIP3  224       0.544 -31.512 -21.561  1.00  0.00      SOLV H
ATOM   4013  OH2 TIP3  225     -13.371 -33.130 -24.042  1.00  0.00      SOLV O
ATOM   4014  H1  TIP3  225     -13.727 -32.575 -24.760  1.00  0.00      SOLV H
ATOM   4015  H2  TIP3  225     -14.085 -33.031 -23.376  1.00  0.00      SOLV H
ATOM   4016  OH2 TIP3  226      -6.194 -23.693 -30.603  1.00  0.00      SOLV O
ATOM   4017  H1  TIP3  226      -6.342 -23.586 -31.560  1.00  0.00      SOLV H
ATOM   4018  H2  TIP3  226      -6.618 -22.879 -30.260  1.00  0.00      SOLV H
ATOM   4019  OH2 TIP3  227     -10.694 -25.464 -23.928  1.00  0.00      SOLV O
ATOM   4020  H1  TIP3  227     -11.293 -24.773 -23.565  1.00  0.00      SOLV H
ATOM   4021  H2  TIP3  227     -10.049 -24.927 -24.431  1.00  0.00      SOLV H
ATOM   4022  OH2 TIP3  228      -2.858 -32.604 -27.607  1.00  0.00      SOLV O
ATOM   4023  H1  TIP3  228      -3.379 -32.957 -26.872  1.00  0.00      SOLV H
ATOM   4024  H2  TIP3  228      -2.284 -31.968 -27.135  1.00  0.00      SOLV H
ATOM   4025  OH2 TIP3  229     -13.827 -31.353 -26.130  1.00  0.00      SOLV O
ATOM   4026  H1  TIP3  229     -13.199 -30.847 -25.567  1.00  0.00      SOLV H
ATOM   4027  H2  TIP3  229     -13.203 -31.703 -26.806  1.00  0.00      SOLV H
ATOM   4028  OH2 TIP3  230     -12.340 -23.460 -22.919  1.00  0.00      SOLV O
ATOM   4029  H1  TIP3  230     -12.396 -22.505 -23.123  1.00  0.00      SOLV H
ATOM   4030  H2  TIP3  230     -13.270 -23.604 -22.638  1.00  0.00      SOLV H
ATOM   4031  OH2 TIP3  231     -16.506 -23.843 -32.190  1.00  0.00      SOLV O
ATOM   4032  H1  TIP3  231     -16.622 -23.390 -33.056  1.00  0.00      SOLV H
ATOM   4033  H2  TIP3  231     -16.196 -23.095 -31.639  1.00  0.00      SOLV H
ATOM   4034  OH2 TIP3  232      -2.864 -22.065 -25.518  1.00  0.00      SOLV O
ATOM   4035  H1  TIP3  232      -3.789 -21.927 -25.233  1.00  0.00      SOLV H
ATOM   4036  H2  TIP3  232      -2.595 -21.141 -25.698  1.00  0.00      SOLV H
ATOM   4037  OH2 TIP3  233      -2.250 -33.792 -23.567  1.00  0.00      SOLV O
ATOM   4038  H1  TIP3  233      -3.039 -33.596 -24.095  1.00  0.00      SOLV H
ATOM   4039  H2  TIP3  233      -1.527 -33.606 -24.201  1.00  0.00      SOLV H
ATOM   4040  OH2 TIP3  234      -9.703 -35.842 -26.772  1.00  0.00      SOLV O
ATOM   4041  H1  TIP3  234      -9.583 -36.676 -26.290  1.00  0.00      SOLV H
ATOM   4042  H2  TIP3  234     -10.535 -35.515 -26.362  1.00  0.00      SOLV H
ATOM   4043  OH2 TIP3  235      -4.623 -20.413 -29.193  1.00  0.00      SOLV O
ATOM   4044  H1  TIP3  235      -4.218 -21.281 -29.429  1.00  0.00      SOLV H
ATOM   4045  H2  TIP3  235      -3.813 -19.851 -29.238  1.00  0.00      SOLV H
ATOM   4046  OH2 TIP3  236      -3.329 -22.614 -30.103  1.00  0.00      SOLV O
ATOM   4047  H1  TIP3  236      -3.714 -23.228 -30.741  1.00  0.00      SOLV H
ATOM   4048  H2  TIP3  236      -3.228 -23.184 -29.310  1.00  0.00      SOLV H
ATOM   4049  OH2 TIP3  237      -1.568 -24.193 -21.714  1.00  0.00      SOLV O
ATOM   4050  H1  TIP3  237      -1.721 -24.665 -22.556  1.00  0.00      SOLV H
ATOM   4051  H2  TIP3  237      -2.113 -23.397 -21.828  1.00  0.00      SOLV H
ATOM   4052  OH2 TIP3  238      -7.151 -27.082 -31.940  1.00  0.00      SOLV O
ATOM   4053  H1  TIP3  238      -7.825 -26.402 -32.158  1.00  0.00      SOLV H
ATOM   4054  H2  TIP3  238      -6.543 -26.997 -32.691  1.00  0.00      SOLV H
ATOM   4055  OH2 TIP3  239      -7.167 -28.675 -35.176  1.00  0.00      SOLV O
ATOM   4056  H1  TIP3  239      -6.513 -28.250 -34.597  1.00  0.00      SOLV H
ATOM   4057  H2  TIP3  239      -6.639 -29.369 -35.584  1.00  0.00      SOLV H
ATOM   4058  OH2 TIP3  240       0.168 -27.551 -23.690  1.00  0.00      SOLV O
ATOM   4059  H1  TIP3  240      -0.591 -26.930 -23.753  1.00  0.00      SOLV H
ATOM   4060  H2  TIP3  240       0.732 -27.204 -24.417  1.00  0.00      SOLV H
ATOM   4061  OH2 TIP3  241      -3.671 -26.921 -31.240  1.00  0.00      SOLV O
ATOM   4062  H1  TIP3  241      -4.375 -26.719 -30.580  1.00  0.00      SOLV H
ATOM   4063  H2  TIP3  241      -3.016 -27.375 -30.671  1.00  0.00      SOLV H
ATOM   4064  OH2 TIP3  242      -3.874 -28.762 -21.898  1.00  0.00      SOLV O
ATOM   4065  H1  TIP3  242      -3.965 -28.070 -21.215  1.00  0.00      SOLV H
ATOM   4066  H2  TIP3  242      -4.575 -28.492 -22.527  1.00  0.00      SOLV H
ATOM   4067  OH2 TIP3  243     -12.117 -26.249 -29.098  1.00  0.00      SOLV O
ATOM   4068  H1  TIP3  243     -12.396 -26.586 -29.976  1.00  0.00      SOLV H
ATOM   4069  H2  TIP3  243     -11.546 -26.974 -28.769  1.00  0.00      SOLV H
ATOM   4070  OH2 TIP3  244     -10.692 -22.787 -26.431  1.00  0.00      SOLV O
ATOM   4071  H1  TIP3  244     -10.735 -22.918 -27.390  1.00  0.00      SOLV H
ATOM   4072  H2  TIP3  244      -9.953 -23.374 -26.170  1.00  0.00      SOLV H
ATOM   4073  OH2 TIP3  245     -11.802 -27.478 -25.490  1.00  0.00      SOLV O
ATOM   4074  H1  TIP3  245     -11.301 -27.585 -26.323  1.00  0.00      SOLV H
ATOM   4075  H2  TIP3  245     -11.331 -26.745 -25.041  1.00  0.00      SOLV H
ATOM   4076  OH2 TIP3  246      -5.392 -21.647 -24.377  1.00  0.00      SOLV O
ATOM   4077  H1  TIP3  246      -5.131 -21.718 -23.443  1.00  0.00      SOLV H
ATOM   4078  H2  TIP3  246      -5.849 -22.500 -24.510  1.00  0.00      SOLV H
ATOM   4079  OH2 TIP3  247     -10.704 -23.026 -20.745  1.00  0.00      SOLV O
ATOM   4080  H1  TIP3  247     -11.345 -22.398 -20.346  1.00  0.00      SOLV H
ATOM   4081  H2  TIP3  247     -11.216 -23.314 -21.530  1.00  0.00      SOLV H
ATOM   4082  OH2 TIP3  248      -4.847 -27.690 -33.646  1.00  0.00      SOLV O
ATOM   4083  H1  TIP3  248      -4.397 -27.277 -32.875  1.00  0.00      SOLV H
ATOM   4084  H2  TIP3  248      -4.292 -27.348 -34.387  1.00  0.00      SOLV H
ATOM   4085  OH2 TIP3  249     -13.851 -27.011 -21.467  1.00  0.00      SOLV O
ATOM   4086  H1  TIP3  249     -13.806 -26.253 -20.850  1.00  0.00      SOLV H
ATOM   4087  H2  TIP3  249     -14.821 -27.064 -21.599  1.00  0.00      SOLV H
ATOM   4088  OH2 TIP3  250      -7.170 -21.151 -29.940  1.00  0.00      SOLV O
ATOM   4089  H1  TIP3  250      -6.319 -20.795 -29.629  1.00  0.00      SOLV H
ATOM   4090  H2  TIP3  250      -7.569 -20.388 -30.382  1.00  0.00      SOLV H
ATOM   4091  OH2 TIP3  251     -12.628 -21.142 -20.054  1.00  0.00      SOLV O
ATOM   4092  H1  TIP3  251     -12.726 -20.887 -20.992  1.00  0.00      SOLV H
ATOM   4093  H2  TIP3  251     -13.563 -21.318 -19.796  1.00  0.00      SOLV H
ATOM   4094  OH2 TIP3  252      -1.165 -35.816 -33.923  1.00  0.00      SOLV O
ATOM   4095  H1  TIP3  252      -1.982 -35.587 -33.444  1.00  0.00      SOLV H
ATOM   4096  H2  TIP3  252      -0.786 -34.941 -34.120  1.00  0.00      SOLV H
ATOM   4097  OH2 TIP3  253     -13.033 -27.099 -31.659  1.00  0.00      SOLV O
ATOM   4098  H1  TIP3  253     -13.501 -26.425 -32.200  1.00  0.00      SOLV H
ATOM   4099  H2  TIP3  253     -13.596 -27.868 -31.797  1.00  0.00      SOLV H
ATOM   4100  OH2 TIP3  254      -0.009 -21.485 -35.183  1.00  0.00      SOLV O
ATOM   4101  H1  TIP3  254       0.306 -20.565 -35.105  1.00  0.00      SOLV H
ATOM   4102  H2  TIP3  254       0.809 -21.995 -35.036  1.00  0.00      SOLV H
ATOM   4103  OH2 TIP3  255     -17.106 -24.739 -22.680  1.00  0.00      SOLV O
ATOM   4104  H1  TIP3  255     -17.606 -24.652 -23.520  1.00  0.00      SOLV H
ATOM   4105  H2  TIP3  255     -16.935 -25.699 -22.626  1.00  0.00      SOLV H
ATOM   4106  OH2 TIP3  256     -17.272 -21.923 -25.990  1.00  0.00      SOLV O
ATOM   4107  H1  TIP3  256     -16.321 -22.028 -25.859  1.00  0.00      SOLV H
ATOM   4108  H2  TIP3  256     -17.467 -21.166 -25.416  1.00  0.00      SOLV H
ATOM   4109  OH2 TIP3  257       0.982 -21.188 -20.024  1.00  0.00      SOLV O
ATOM   4110  H1  TIP3  257       0.821 -22.143 -20.157  1.00  0.00      SOLV H
ATOM   4111  H2  TIP3  257       0.095 -20.910 -19.700  1.00  0.00      SOLV H
ATOM   4112  OH2 TIP3  258      -8.441 -21.774 -21.559  1.00  0.00      SOLV O
ATOM   4113  H1  TIP3  258      -8.275 -21.054 -20.923  1.00  0.00      SOLV H
ATOM   4114  H2  TIP3  258      -9.253 -22.188 -21.194  1.00  0.00      SOLV H
ATOM   4115  OH2 TIP3  259      -7.408 -18.143 -31.496  1.00  0.00      SOLV O
ATOM   4116  H1  TIP3  259      -7.675 -18.026 -32.427  1.00  0.00      SOLV H
ATOM   4117  H2  TIP3  259      -7.719 -17.317 -31.085  1.00  0.00      SOLV H
ATOM   4118  OH2 TIP3  260     -14.022 -19.259 -29.593  1.00  0.00      SOLV O
ATOM   4119  H1  TIP3  260     -13.886 -19.612 -28.686  1.00  0.00      SOLV H
ATOM   4120  H2  TIP3  260     -14.670 -19.891 -29.945  1.00  0.00      SOLV H
ATOM   4121  OH2 TIP3  261      -4.767 -18.732 -34.586  1.00  0.00      SOLV O
ATOM   4122  H1  TIP3  261      -4.084 -19.371 -34.907  1.00  0.00      SOLV H
ATOM   4123  H2  TIP3  261      -4.660 -18.854 -33.620  1.00  0.00      SOLV H
ATOM   4124  OH2 TIP3  262      -4.841 -18.903 -31.847  1.00  0.00      SOLV O
ATOM   4125  H1  TIP3  262      -5.787 -18.709 -31.656  1.00  0.00      SOLV H
ATOM   4126  H2  TIP3  262      -4.639 -19.553 -31.155  1.00  0.00      SOLV H
ATOM   4127  OH2 TIP3  263      -2.015 -29.931 -19.780  1.00  0.00      SOLV O
ATOM   4128  H1  TIP3  263      -2.634 -29.617 -20.456  1.00  0.00      SOLV H
ATOM   4129  H2  TIP3  263      -1.928 -30.874 -20.025  1.00  0.00      SOLV H
ATOM   4130  OH2 TIP3  264     -14.871 -23.357 -21.905  1.00  0.00      SOLV O
ATOM   4131  H1  TIP3  264     -14.670 -23.771 -21.042  1.00  0.00      SOLV H
ATOM   4132  H2  TIP3  264     -15.694 -23.823 -22.165  1.00  0.00      SOLV H
ATOM   4133  OH2 TIP3  265     -12.183 -35.111 -25.759  1.00  0.00      SOLV O
ATOM   4134  H1  TIP3  265     -13.077 -35.017 -26.147  1.00  0.00      SOLV H
ATOM   4135  H2  TIP3  265     -12.280 -34.458 -25.043  1.00  0.00      SOLV H
ATOM   4136  OH2 TIP3  266      -7.440 -35.207 -22.347  1.00  0.00      SOLV O
ATOM   4137  H1  TIP3  266      -7.103 -35.597 -21.535  1.00  0.00      SOLV H
ATOM   4138  H2  TIP3  266      -8.404 -35.180 -22.173  1.00  0.00      SOLV H
ATOM   4139  OH2 TIP3  267      -4.317 -31.514 -21.536  1.00  0.00      SOLV O
ATOM   4140  H1  TIP3  267      -5.070 -31.592 -20.909  1.00  0.00      SOLV H
ATOM   4141  H2  TIP3  267      -4.319 -30.564 -21.755  1.00  0.00      SOLV H
ATOM   4142  OH2 TIP3  268      -3.326 -26.658 -35.672  1.00  0.00      SOLV O
ATOM   4143  H1  TIP3  268      -3.759 -26.186 -36.420  1.00  0.00      SOLV H
ATOM   4144  H2  TIP3  268      -2.744 -25.955 -35.360  1.00  0.00      SOLV H
ATOM   4145  OH2 TIP3  269      -7.765 -32.884 -34.815  1.00  0.00      SOLV O
ATOM   4146  H1  TIP3  269      -8.426 -33.037 -34.110  1.00  0.00      SOLV H
ATOM   4147  H2  TIP3  269      -8.203 -33.290 -35.571  1.00  0.00      SOLV H
ATOM   4148  OH2 TIP3  270     -12.072 -29.979 -24.485  1.00  0.00      SOLV O
ATOM   4149  H1  TIP3  270     -12.765 -29.845 -23.804  1.00  0.00      SOLV H
ATOM   4150  H2  TIP3  270     -11.981 -29.064 -24.839  1.00  0.00      SOLV H
ATOM   4151  OH2 TIP3  271     -12.027 -29.899 -29.617  1.00  0.00      SOLV O
ATOM   4152  H1  TIP3  271     -12.996 -30.010 -29.724  1.00  0.00      SOLV H
ATOM   4153  H2  TIP3  271     -11.725 -30.134 -30.524  1.00  0.00      SOLV H
ATOM   4154  OH2 TIP3  272      -6.492 -29.526 -30.821  1.00  0.00      SOLV O
ATOM   4155  H1  TIP3  272      -6.768 -28.656 -31.188  1.00  0.00      SOLV H
ATOM   4156  H2  TIP3  272      -5.844 -29.820 -31.489  1.00  0.00      SOLV H
ATOM   4157  OH2 TIP3  273      -7.402 -29.277 -19.548  1.00  0.00      SOLV O
ATOM   4158  H1  TIP3  273      -7.907 -30.040 -19.185  1.00  0.00      SOLV H
ATOM   4159  H2  TIP3  273      -6.556 -29.389 -19.078  1.00  0.00      SOLV H
ATOM   4160  OH2 TIP3  274      -5.603 -30.019 -28.177  1.00  0.00      SOLV O
ATOM   4161  H1  TIP3  274      -5.987 -29.481 -28.900  1.00  0.00      SOLV H
ATOM   4162  H2  TIP3  274      -5.284 -30.771 -28.715  1.00  0.00      SOLV H
ATOM   4163  OH2 TIP3  275     -14.320 -29.774 -22.904  1.00  0.00      SOLV O
ATOM   4164  H1  TIP3  275     -14.212 -29.327 -22.053  1.00  0.00      SOLV H
ATOM   4165  H2  TIP3  275     -14.701 -30.635 -22.636  1.00  0.00      SOLV H
ATOM   4166  OH2 TIP3  276     -11.256 -33.410 -35.863  1.00  0.00      SOLV O
ATOM   4167  H1  TIP3  276     -11.534 -33.138 -34.974  1.00  0.00      SOLV H
ATOM   4168  H2  TIP3  276     -10.991 -32.570 -36.275  1.00  0.00      SOLV H
ATOM   4169  OH2 TIP3  277     -17.791 -32.862 -28.914  1.00  0.00      SOLV O
ATOM   4170  H1  TIP3  277     -17.228 -32.645 -28.140  1.00  0.00      SOLV H
ATOM   4171  H2  TIP3  277     -17.168 -32.835 -29.651  1.00  0.00      SOLV H
ATOM   4172  OH2 TIP3  278     -16.654 -31.929 -33.538  1.00  0.00      SOLV O
ATOM   4173  H1  TIP3  278     -15.950 -31.504 -34.070  1.00  0.00      SOLV H
ATOM   4174  H2  TIP3  278     -17.218 -31.154 -33.352  1.00  0.00      SOLV H
ATOM   4175  OH2 TIP3  279      -6.276 -28.479 -23.538  1.00  0.00      SOLV O
ATOM   4176  H1  TIP3  279      -5.915 -29.097 -24.217  1.00  0.00      SOLV H
ATOM   4177  H2  TIP3  279      -6.878 -29.089 -23.060  1.00  0.00      SOLV H
ATOM   4178  OH2 TIP3  280      -9.308 -32.298 -28.742  1.00  0.00      SOLV O
ATOM   4179  H1  TIP3  280     -10.215 -32.303 -28.377  1.00  0.00      SOLV H
ATOM   4180  H2  TIP3  280      -8.811 -32.772 -28.043  1.00  0.00      SOLV H
ATOM   4181  OH2 TIP3  281     -14.644 -30.729 -29.843  1.00  0.00      SOLV O
ATOM   4182  H1  TIP3  281     -15.453 -30.428 -30.322  1.00  0.00      SOLV H
ATOM   4183  H2  TIP3  281     -14.472 -31.610 -30.224  1.00  0.00      SOLV H
ATOM   4184  OH2 TIP3  282     -11.237 -30.671 -32.102  1.00  0.00      SOLV O
ATOM   4185  H1  TIP3  282     -10.262 -30.643 -32.086  1.00  0.00      SOLV H
ATOM   4186  H2  TIP3  282     -11.458 -30.250 -32.968  1.00  0.00      SOLV H
ATOM   4187  OH2 TIP3  283      -4.932 -32.924 -25.435  1.00  0.00      SOLV O
ATOM   4188  H1  TIP3  283      -5.546 -32.908 -24.662  1.00  0.00      SOLV H
ATOM   4189  H2  TIP3  283      -5.406 -33.511 -26.044  1.00  0.00      SOLV H
ATOM   4190  OH2 TIP3  284     -12.088 -29.717 -34.453  1.00  0.00      SOLV O
ATOM   4191  H1  TIP3  284     -12.870 -29.814 -35.012  1.00  0.00      SOLV H
ATOM   4192  H2  TIP3  284     -11.432 -29.322 -35.061  1.00  0.00      SOLV H
ATOM   4193  OH2 TIP3  285      -1.754 -17.436 -19.123  1.00  0.00      SOLV O
ATOM   4194  H1  TIP3  285      -1.400 -17.055 -19.949  1.00  0.00      SOLV H
ATOM   4195  H2  TIP3  285      -1.019 -17.286 -18.501  1.00  0.00      SOLV H
ATOM   4196  OH2 TIP3  286     -14.029 -24.841 -19.609  1.00  0.00      SOLV O
ATOM   4197  H1  TIP3  286     -13.376 -24.794 -18.883  1.00  0.00      SOLV H
ATOM   4198  H2  TIP3  286     -14.859 -24.884 -19.094  1.00  0.00      SOLV H
ATOM   4199  OH2 TIP3  287      -8.353 -29.523 -26.794  1.00  0.00      SOLV O
ATOM   4200  H1  TIP3  287      -7.619 -30.016 -27.187  1.00  0.00      SOLV H
ATOM   4201  H2  TIP3  287      -8.657 -30.132 -26.090  1.00  0.00      SOLV H
ATOM   4202  OH2 TIP3  288     -13.283 -33.267 -30.315  1.00  0.00      SOLV O
ATOM   4203  H1  TIP3  288     -13.746 -34.075 -30.006  1.00  0.00      SOLV H
ATOM   4204  H2  TIP3  288     -12.872 -33.567 -31.139  1.00  0.00      SOLV H
ATOM   4205  OH2 TIP3  289      -9.446 -30.920 -24.468  1.00  0.00      SOLV O
ATOM   4206  H1  TIP3  289     -10.316 -30.472 -24.426  1.00  0.00      SOLV H
ATOM   4207  H2  TIP3  289      -8.982 -30.579 -23.679  1.00  0.00      SOLV H
ATOM   4208  OH2 TIP3  290      -9.044 -25.141 -32.583  1.00  0.00      SOLV O
ATOM   4209  H1  TIP3  290      -9.811 -25.534 -33.053  1.00  0.00      SOLV H
ATOM   4210  H2  TIP3  290      -9.452 -24.917 -31.710  1.00  0.00      SOLV H
ATOM   4211  OH2 TIP3  291      -1.888 -25.748 -24.051  1.00  0.00      SOLV O
ATOM   4212  H1  TIP3  291      -1.353 -25.129 -24.595  1.00  0.00      SOLV H
ATOM   4213  H2  TIP3  291      -2.646 -25.944 -24.643  1.00  0.00      SOLV H
ATOM   4214  OH2 TIP3  292      -5.265 -31.717 -35.180  1.00  0.00      SOLV O
ATOM   4215  H1  TIP3  292      -6.101 -32.198 -35.001  1.00  0.00      SOLV H
ATOM   4216  H2  TIP3  292      -5.018 -31.378 -34.302  1.00  0.00      SOLV H
ATOM   4217  OH2 TIP3  293      -7.337 -24.611 -21.566  1.00  0.00      SOLV O
ATOM   4218  H1  TIP3  293      -7.569 -25.019 -20.723  1.00  0.00      SOLV H
ATOM   4219  H2  TIP3  293      -7.625 -23.690 -21.449  1.00  0.00      SOLV H
ATOM   4220  OH2 TIP3  294      -4.558 -30.363 -32.728  1.00  0.00      SOLV O
ATOM   4221  H1  TIP3  294      -3.659 -30.497 -32.370  1.00  0.00      SOLV H
ATOM   4222  H2  TIP3  294      -4.503 -29.456 -33.092  1.00  0.00      SOLV H
ATOM   4223  OH2 TIP3  295     -13.715 -25.530 -26.919  1.00  0.00      SOLV O
ATOM   4224  H1  TIP3  295     -13.180 -25.736 -27.712  1.00  0.00      SOLV H
ATOM   4225  H2  TIP3  295     -13.599 -26.327 -26.381  1.00  0.00      SOLV H
ATOM   4226  OH2 TIP3  296      -6.973 -23.523 -33.303  1.00  0.00      SOLV O
ATOM   4227  H1  TIP3  296      -7.345 -22.612 -33.234  1.00  0.00      SOLV H
ATOM   4228  H2  TIP3  296      -7.754 -24.072 -33.069  1.00  0.00      SOLV H
ATOM   4229  OH2 TIP3  297     -16.632 -27.309 -21.622  1.00  0.00      SOLV O
ATOM   4230  H1  TIP3  297     -16.788 -27.647 -20.718  1.00  0.00      SOLV H
ATOM   4231  H2  TIP3  297     -17.354 -27.740 -22.113  1.00  0.00      SOLV H
ATOM   4232  OH2 TIP3  298      -9.630 -27.584 -19.449  1.00  0.00      SOLV O
ATOM   4233  H1  TIP3  298     -10.206 -27.976 -20.127  1.00  0.00      SOLV H
ATOM   4234  H2  TIP3  298      -8.788 -28.058 -19.616  1.00  0.00      SOLV H
ATOM   4235  OH2 TIP3  299       0.301 -29.890 -33.048  1.00  0.00      SOLV O
ATOM   4236  H1  TIP3  299      -0.125 -30.081 -33.916  1.00  0.00      SOLV H
ATOM   4237  H2  TIP3  299       0.463 -28.934 -33.197  1.00  0.00      SOLV H
ATOM   4238  OH2 TIP3  300       0.744 -24.058 -20.304  1.00  0.00      SOLV O
ATOM   4239  H1  TIP3  300      -0.175 -23.975 -20.646  1.00  0.00      SOLV H
ATOM   4240  H2  TIP3  300       1.200 -24.284 -21.144  1.00  0.00      SOLV H
ATOM   4241  OH2 TIP3  301      -1.077 -21.303 -32.619  1.00  0.00      SOLV O
ATOM   4242  H1  TIP3  301      -1.746 -21.962 -32.396  1.00  0.00      SOLV H
ATOM   4243  H2  TIP3  301      -0.926 -21.473 -33.572  1.00  0.00      SOLV H
ATOM   4244  OH2 TIP3  302      -4.062 -26.422 -25.716  1.00  0.00      SOLV O
ATOM   4245  H1  TIP3  302      -5.022 -26.523 -25.872  1.00  0.00      SOLV H
ATOM   4246  H2  TIP3  302      -3.721 -27.175 -26.239  1.00  0.00      SOLV H
ATOM   4247  OH2 TIP3  303     -11.350 -22.073 -29.506  1.00  0.00      SOLV O
ATOM   4248  H1  TIP3  303     -11.154 -21.172 -29.835  1.00  0.00      SOLV H
ATOM   4249  H2  TIP3  303     -12.305 -22.110 -29.635  1.00  0.00      SOLV H
ATOM   4250  OH2 TIP3  304     -15.697 -27.373 -35.009  1.00  0.00      SOLV O
ATOM   4251  H1  TIP3  304     -15.175 -26.696 -34.533  1.00  0.00      SOLV H
ATOM   4252  H2  TIP3  304     -16.566 -27.276 -34.570  1.00  0.00      SOLV H
ATOM   4253  OH2 TIP3  305     -10.264 -24.495 -30.284  1.00  0.00      SOLV O
ATOM   4254  H1  TIP3  305     -10.518 -23.604 -29.970  1.00  0.00      SOLV H
ATOM   4255  H2  TIP3  305     -10.875 -25.062 -29.779  1.00  0.00      SOLV H
ATOM   4256  OH2 TIP3  306      -9.697 -20.352 -23.588  1.00  0.00      SOLV O
ATOM   4257  H1  TIP3  306      -8.956 -19.862 -23.954  1.00  0.00      SOLV H
ATOM   4258  H2  TIP3  306      -9.232 -20.980 -22.994  1.00  0.00      SOLV H
ATOM   4259  OH2 TIP3  307     -11.396 -19.379 -30.519  1.00  0.00      SOLV O
ATOM   4260  H1  TIP3  307     -12.326 -19.192 -30.274  1.00  0.00      SOLV H
ATOM   4261  H2  TIP3  307     -10.957 -18.554 -30.206  1.00  0.00      SOLV H
ATOM   4262  OH2 TIP3  308      -6.268 -24.329 -24.056  1.00  0.00      SOLV O
ATOM   4263  H1  TIP3  308      -6.626 -24.504 -23.155  1.00  0.00      SOLV H
ATOM   4264  H2  TIP3  308      -5.595 -25.018 -24.134  1.00  0.00      SOLV H
ATOM   4265  OH2 TIP3  309      -3.617 -23.366 -34.800  1.00  0.00      SOLV O
ATOM   4266  H1  TIP3  309      -3.436 -23.790 -33.937  1.00  0.00      SOLV H
ATOM   4267  H2  TIP3  309      -4.587 -23.345 -34.833  1.00  0.00      SOLV H
ATOM   4268  OH2 TIP3  310       0.825 -18.863 -34.670  1.00  0.00      SOLV O
ATOM   4269  H1  TIP3  310       1.437 -18.117 -34.531  1.00  0.00      SOLV H
ATOM   4270  H2  TIP3  310      -0.026 -18.426 -34.460  1.00  0.00      SOLV H
ATOM   4271  OH2 TIP3  311     -15.380 -32.433 -22.240  1.00  0.00      SOLV O
ATOM   4272  H1  TIP3  311     -16.334 -32.293 -22.391  1.00  0.00      SOLV H
ATOM   4273  H2  TIP3  311     -15.392 -33.211 -21.656  1.00  0.00      SOLV H
ATOM   4274  OH2 TIP3  312      -2.772 -24.653 -32.534  1.00  0.00      SOLV O
ATOM   4275  H1  TIP3  312      -3.133 -25.402 -32.021  1.00  0.00      SOLV H
ATOM   4276  H2  TIP3  312      -1.810 -24.801 -32.425  1.00  0.00      SOLV H
ATOM   4277  OH2 TIP3  313     -15.523 -20.779 -23.814  1.00  0.00      SOLV O
ATOM   4278  H1  TIP3  313     -15.240 -21.651 -23.499  1.00  0.00      SOLV H
ATOM   4279  H2  TIP3  313     -15.398 -20.238 -23.027  1.00  0.00      SOLV H
ATOM   4280  OH2 TIP3  314      -9.171 -22.500 -35.696  1.00  0.00      SOLV O
ATOM   4281  H1  TIP3  314      -9.870 -22.835 -36.291  1.00  0.00      SOLV H
ATOM   4282  H2  TIP3  314      -9.681 -22.463 -34.864  1.00  0.00      SOLV H
ATOM   4283  OH2 TIP3  315     -11.024 -22.572 -33.662  1.00  0.00      SOLV O
ATOM   4284  H1  TIP3  315     -10.672 -23.013 -32.881  1.00  0.00      SOLV H
ATOM   4285  H2  TIP3  315     -10.961 -21.622 -33.412  1.00  0.00      SOLV H
ATOM   4286  OH2 TIP3  316     -14.525 -25.441 -33.284  1.00  0.00      SOLV O
ATOM   4287  H1  TIP3  316     -15.238 -24.970 -32.799  1.00  0.00      SOLV H
ATOM   4288  H2  TIP3  316     -14.146 -24.682 -33.778  1.00  0.00      SOLV H
ATOM   4289  OH2 TIP3  317      -6.378 -32.804 -23.112  1.00  0.00      SOLV O
ATOM   4290  H1  TIP3  317      -5.696 -32.682 -22.431  1.00  0.00      SOLV H
ATOM   4291  H2  TIP3  317      -6.794 -33.652 -22.844  1.00  0.00      SOLV H
ATOM   4292  OH2 TIP3  318      -5.577 -33.415 -31.809  1.00  0.00      SOLV O
ATOM   4293  H1  TIP3  318      -5.562 -32.875 -32.611  1.00  0.00      SOLV H
ATOM   4294  H2  TIP3  318      -5.233 -32.780 -31.146  1.00  0.00      SOLV H
ATOM   4295  OH2 TIP3  319      -7.980 -21.016 -33.219  1.00  0.00      SOLV O
ATOM   4296  H1  TIP3  319      -8.900 -20.722 -33.055  1.00  0.00      SOLV H
ATOM   4297  H2  TIP3  319      -7.595 -20.191 -33.545  1.00  0.00      SOLV H
ATOM   4298  OH2 TIP3  320      -8.619 -31.262 -31.173  1.00  0.00      SOLV O
ATOM   4299  H1  TIP3  320      -7.893 -30.630 -30.989  1.00  0.00      SOLV H
ATOM   4300  H2  TIP3  320      -8.885 -31.518 -30.260  1.00  0.00      SOLV H
ATOM   4301  OH2 TIP3  321      -7.808 -30.270 -22.185  1.00  0.00      SOLV O
ATOM   4302  H1  TIP3  321      -7.741 -29.976 -21.255  1.00  0.00      SOLV H
ATOM   4303  H2  TIP3  321      -7.462 -31.178 -22.141  1.00  0.00      SOLV H
ATOM   4304  OH2 TIP3  322      -7.880 -34.429 -30.441  1.00  0.00      SOLV O
ATOM   4305  H1  TIP3  322      -7.974 -33.777 -29.723  1.00  0.00      SOLV H
ATOM   4306  H2  TIP3  322      -7.083 -34.094 -30.903  1.00  0.00      SOLV H
ATOM   4307  OH2 TIP3  323     -10.500 -19.992 -33.029  1.00  0.00      SOLV O
ATOM   4308  H1  TIP3  323     -10.539 -19.160 -33.552  1.00  0.00      SOLV H
ATOM   4309  H2  TIP3  323     -10.861 -19.697 -32.162  1.00  0.00      SOLV H
ATOM   4310  OH2 TIP3  324     -12.051 -33.064 -33.146  1.00  0.00      SOLV O
ATOM   4311  H1  TIP3  324     -11.985 -32.169 -32.751  1.00  0.00      SOLV H
ATOM   4312  H2  TIP3  324     -11.137 -33.377 -32.979  1.00  0.00      SOLV H
ATOM   4313  OH2 TIP3  325      -1.806 -32.409 -21.111  1.00  0.00      SOLV O
ATOM   4314  H1  TIP3  325      -2.767 -32.222 -21.201  1.00  0.00      SOLV H
ATOM   4315  H2  TIP3  325      -1.655 -32.786 -21.995  1.00  0.00      SOLV H
ATOM   4316  OH2 TIP3  326      -3.211 -28.695 -27.211  1.00  0.00      SOLV O
ATOM   4317  H1  TIP3  326      -4.056 -29.140 -27.402  1.00  0.00      SOLV H
ATOM   4318  H2  TIP3  326      -2.729 -29.376 -26.694  1.00  0.00      SOLV H
ATOM   4319  OH2 TIP3  327     -13.790 -23.163 -34.635  1.00  0.00      SOLV O
ATOM   4320  H1  TIP3  327     -13.156 -22.529 -34.259  1.00  0.00      SOLV H
ATOM   4321  H2  TIP3  327     -13.218 -23.604 -35.290  1.00  0.00      SOLV H
ATOM   4322  OH2 TIP3  328     -15.478 -30.074 -35.269  1.00  0.00      SOLV O
ATOM   4323  H1  TIP3  328     -15.418 -29.099 -35.157  1.00  0.00      SOLV H
ATOM   4324  H2  TIP3  328     -16.189 -30.140 -35.914  1.00  0.00      SOLV H
ATOM   4325  OH2 TIP3  329      -2.086 -19.361 -25.554  1.00  0.00      SOLV O
ATOM   4326  H1  TIP3  329      -2.214 -18.638 -26.207  1.00  0.00      SOLV H
ATOM   4327  H2  TIP3  329      -1.110 -19.322 -25.450  1.00  0.00      SOLV H
ATOM   4328  OH2 TIP3  330     -14.790 -35.054 -26.608  1.00  0.00      SOLV O
ATOM   4329  H1  TIP3  330     -14.728 -35.256 -27.567  1.00  0.00      SOLV H
ATOM   4330  H2  TIP3  330     -15.079 -35.897 -26.231  1.00  0.00      SOLV H
ATOM   4331  OH2 TIP3  331     -15.740 -21.445 -30.905  1.00  0.00      SOLV O
ATOM   4332  H1  TIP3  331     -16.480 -21.168 -30.352  1.00  0.00      SOLV H
ATOM   4333  H2  TIP3  331     -15.818 -20.803 -31.653  1.00  0.00      SOLV H
ATOM   4334  OH2 TIP3  332     -16.366 -18.550 -19.097  1.00  0.00      SOLV O
ATOM   4335  H1  TIP3  332     -15.677 -18.828 -18.457  1.00  0.00      SOLV H
ATOM   4336  H2  TIP3  332     -16.718 -19.410 -19.382  1.00  0.00      SOLV H
ATOM   4337  OH2 TIP3  333     -11.920 -19.960 -17.642  1.00  0.00      SOLV O
ATOM   4338  H1  TIP3  333     -11.093 -20.431 -17.472  1.00  0.00      SOLV H
ATOM   4339  H2  TIP3  333     -12.160 -20.331 -18.517  1.00  0.00      SOLV H
ATOM   4340  OH2 TIP3  334      -7.452 -20.414 -36.112  1.00  0.00      SOLV O
ATOM   4341  H1  TIP3  334      -8.100 -21.089 -35.801  1.00  0.00      SOLV H
ATOM   4342  H2  TIP3  334      -6.620 -20.871 -35.942  1.00  0.00      SOLV H
ATOM   4343  OH2 TIP3  335      -5.338 -21.311 -18.407  1.00  0.00      SOLV O
ATOM   4344  H1  TIP3  335      -5.710 -22.209 -18.564  1.00  0.00      SOLV H
ATOM   4345  H2  TIP3  335      -4.767 -21.208 -19.186  1.00  0.00      SOLV H
ATOM   4346  OH2 TIP3  336      -3.079 -20.586 -35.547  1.00  0.00      SOLV O
ATOM   4347  H1  TIP3  336      -2.915 -21.540 -35.430  1.00  0.00      SOLV H
ATOM   4348  H2  TIP3  336      -2.950 -20.467 -36.507  1.00  0.00      SOLV H
ATOM   4349  OH2 TIP3  337     -16.490 -24.923 -18.308  1.00  0.00      SOLV O
ATOM   4350  H1  TIP3  337     -16.506 -25.891 -18.426  1.00  0.00      SOLV H
ATOM   4351  H2  TIP3  337     -17.195 -24.640 -18.931  1.00  0.00      SOLV H
ATOM   4352  OH2 TIP3  338     -12.504 -25.132 -36.107  1.00  0.00      SOLV O
ATOM   4353  H1  TIP3  338     -11.986 -25.517 -35.372  1.00  0.00      SOLV H
ATOM   4354  H2  TIP3  338     -11.839 -24.601 -36.581  1.00  0.00      SOLV H
ATOM   4355  OH2 TIP3  339      -9.956 -24.831 -18.789  1.00  0.00      SOLV O
ATOM   4356  H1  TIP3  339     -10.153 -24.388 -19.640  1.00  0.00      SOLV H
ATOM   4357  H2  TIP3  339      -9.808 -25.764 -19.056  1.00  0.00      SOLV H
ATOM   4358  OH2 TIP3  340      -6.199 -23.364 -35.963  1.00  0.00      SOLV O
ATOM   4359  H1  TIP3  340      -6.686 -23.379 -35.113  1.00  0.00      SOLV H
ATOM   4360  H2  TIP3  340      -6.469 -24.212 -36.351  1.00  0.00      SOLV H
ATOM   4361  OH2 TIP3  341     -15.655 -27.642 -18.788  1.00  0.00      SOLV O
ATOM   4362  H1  TIP3  341     -14.969 -28.290 -18.983  1.00  0.00      SOLV H
ATOM   4363  H2  TIP3  341     -15.583 -27.568 -17.813  1.00  0.00      SOLV H
ATOM   4364  OH2 TIP3  342     -11.087 -26.464 -33.907  1.00  0.00      SOLV O
ATOM   4365  H1  TIP3  342     -11.628 -26.947 -33.259  1.00  0.00      SOLV H
ATOM   4366  H2  TIP3  342     -10.677 -27.192 -34.422  1.00  0.00      SOLV H
ATOM   4367  OH2 TIP3  343     -11.693 -28.757 -21.442  1.00  0.00      SOLV O
ATOM   4368  H1  TIP3  343     -12.385 -28.069 -21.541  1.00  0.00      SOLV H
ATOM   4369  H2  TIP3  343     -10.961 -28.386 -21.986  1.00  0.00      SOLV H
ATOM   4370  OH2 TIP3  344      -9.928 -28.350 -35.573  1.00  0.00      SOLV O
ATOM   4371  H1  TIP3  344     -10.020 -28.442 -36.533  1.00  0.00      SOLV H
ATOM   4372  H2  TIP3  344      -8.962 -28.483 -35.445  1.00  0.00      SOLV H
ATOM   4373  OH2 TIP3  345      -6.582 -26.250 -18.028  1.00  0.00      SOLV O
ATOM   4374  H1  TIP3  345      -5.761 -26.641 -18.342  1.00  0.00      SOLV H
ATOM   4375  H2  TIP3  345      -6.978 -26.997 -17.538  1.00  0.00      SOLV H
ATOM   4376  OH2 TIP3  346     -11.155 -31.241 -20.509  1.00  0.00      SOLV O
ATOM   4377  H1  TIP3  346     -11.129 -31.855 -21.272  1.00  0.00      SOLV H
ATOM   4378  H2  TIP3  346     -11.348 -30.387 -20.958  1.00  0.00      SOLV H
ATOM   4379  OH2 TIP3  347     -10.960 -32.761 -22.833  1.00  0.00      SOLV O
ATOM   4380  H1  TIP3  347     -10.428 -32.291 -23.503  1.00  0.00      SOLV H
ATOM   4381  H2  TIP3  347     -11.837 -32.809 -23.277  1.00  0.00      SOLV H
ATOM   4382  OH2 TIP3  348      -9.613 -27.648 -22.695  1.00  0.00      SOLV O
ATOM   4383  H1  TIP3  348      -8.669 -27.596 -22.874  1.00  0.00      SOLV H
ATOM   4384  H2  TIP3  348      -9.957 -26.834 -23.124  1.00  0.00      SOLV H
ATOM   4385  OH2 TIP3  349      -5.127 -29.885 -17.853  1.00  0.00      SOLV O
ATOM   4386  H1  TIP3  349      -4.835 -30.813 -17.866  1.00  0.00      SOLV H
ATOM   4387  H2  TIP3  349      -4.281 -29.416 -17.841  1.00  0.00      SOLV H
ATOM   4388  OH2 TIP3  350      -3.690 -26.797 -19.729  1.00  0.00      SOLV O
ATOM   4389  H1  TIP3  350      -3.910 -25.927 -20.086  1.00  0.00      SOLV H
ATOM   4390  H2  TIP3  350      -2.707 -26.782 -19.807  1.00  0.00      SOLV H
ATOM   4391  OH2 TIP3  351     -12.830 -30.454 -18.347  1.00  0.00      SOLV O
ATOM   4392  H1  TIP3  351     -13.605 -31.033 -18.515  1.00  0.00      SOLV H
ATOM   4393  H2  TIP3  351     -12.303 -30.605 -19.156  1.00  0.00      SOLV H
ATOM   4394  OH2 TIP3  352     -10.195 -35.260 -21.974  1.00  0.00      SOLV O
ATOM   4395  H1  TIP3  352     -10.483 -34.356 -22.231  1.00  0.00      SOLV H
ATOM   4396  H2  TIP3  352     -10.939 -35.798 -22.314  1.00  0.00      SOLV H
ATOM   4397  OH2 TIP3  353      -8.889 -31.462 -18.901  1.00  0.00      SOLV O
ATOM   4398  H1  TIP3  353      -9.290 -31.826 -18.091  1.00  0.00      SOLV H
ATOM   4399  H2  TIP3  353      -9.686 -31.446 -19.476  1.00  0.00      SOLV H
ATOM   4400  OH2 TIP3  354      -6.359 -32.136 -19.893  1.00  0.00      SOLV O
ATOM   4401  H1  TIP3  354      -7.229 -32.087 -19.445  1.00  0.00      SOLV H
ATOM   4402  H2  TIP3  354      -5.797 -32.531 -19.198  1.00  0.00      SOLV H
ATOM   4403  OH2 TIP3  355      -4.533 -32.978 -17.977  1.00  0.00      SOLV O
ATOM   4404  H1  TIP3  355      -4.700 -33.943 -18.107  1.00  0.00      SOLV H
ATOM   4405  H2  TIP3  355      -4.749 -32.884 -17.024  1.00  0.00      SOLV H
ATOM   4406  OH2 TIP3  356     -14.798 -32.333 -18.724  1.00  0.00      SOLV O
ATOM   4407  H1  TIP3  356     -14.829 -33.154 -19.263  1.00  0.00      SOLV H
ATOM   4408  H2  TIP3  356     -14.697 -32.720 -17.828  1.00  0.00      SOLV H
ATOM   4409  OH2 TIP3  357      -9.606  36.591 -19.533  1.00  0.00      SOLV O
ATOM   4410  H1  TIP3  357     -10.201  35.862 -19.373  1.00  0.00      SOLV H
ATOM   4411  H2  TIP3  357      -9.932  36.981 -20.383  1.00  0.00      SOLV H
ATOM   4412  OH2 TIP3  358      -9.243 -34.352 -17.623  1.00  0.00      SOLV O
ATOM   4413  H1  TIP3  358      -9.364 -35.077 -18.271  1.00  0.00      SOLV H
ATOM   4414  H2  TIP3  358     -10.079 -33.854 -17.670  1.00  0.00      SOLV H
ATOM   4415  OH2 TIP3  359     -10.190 -17.660 -34.512  1.00  0.00      SOLV O
ATOM   4416  H1  TIP3  359      -9.215 -17.683 -34.533  1.00  0.00      SOLV H
ATOM   4417  H2  TIP3  359     -10.392 -16.891 -35.064  1.00  0.00      SOLV H
ATOM   4418  OH2 TIP3  360     -16.608 -22.979 -34.759  1.00  0.00      SOLV O
ATOM   4419  H1  TIP3  360     -15.649 -22.983 -34.944  1.00  0.00      SOLV H
ATOM   4420  H2  TIP3  360     -16.995 -23.550 -35.459  1.00  0.00      SOLV H
ATOM   4421  OH2 TIP3  361     -17.491 -17.730 -29.950  1.00  0.00      SOLV O
ATOM   4422  H1  TIP3  361     -18.104 -18.093 -30.627  1.00  0.00      SOLV H
ATOM   4423  H2  TIP3  361     -17.337 -18.526 -29.403  1.00  0.00      SOLV H
ATOM   4424  OH2 TIP3  362     -16.923 -19.842 -28.239  1.00  0.00      SOLV O
ATOM   4425  H1  TIP3  362     -17.404 -20.576 -27.828  1.00  0.00      SOLV H
ATOM   4426  H2  TIP3  362     -16.515 -19.428 -27.457  1.00  0.00      SOLV H
ATOM   4427  OH2 TIP3  363       0.587 -18.945 -25.072  1.00  0.00      SOLV O
ATOM   4428  H1  TIP3  363       0.603 -18.862 -24.101  1.00  0.00      SOLV H
ATOM   4429  H2  TIP3  363       1.383 -18.462 -25.336  1.00  0.00      SOLV H
ATOM   4430  OH2 TIP3  364       0.140 -19.237 -22.300  1.00  0.00      SOLV O
ATOM   4431  H1  TIP3  364      -0.473 -19.913 -22.678  1.00  0.00      SOLV H
ATOM   4432  H2  TIP3  364       0.617 -19.803 -21.674  1.00  0.00      SOLV H
ATOM   4433  OH2 TIP3  365      -1.443 -23.600 -17.462  1.00  0.00      SOLV O
ATOM   4434  H1  TIP3  365      -2.300 -23.371 -17.065  1.00  0.00      SOLV H
ATOM   4435  H2  TIP3  365      -0.902 -22.824 -17.212  1.00  0.00      SOLV H
ATOM   4436  OH2 TIP3  366      -0.074 -25.307 -32.164  1.00  0.00      SOLV O
ATOM   4437  H1  TIP3  366       0.681 -24.684 -32.135  1.00  0.00      SOLV H
ATOM   4438  H2  TIP3  366       0.111 -25.866 -31.378  1.00  0.00      SOLV H
ATOM   4439  OH2 TIP3  367       0.420 -27.215 -30.233  1.00  0.00      SOLV O
ATOM   4440  H1  TIP3  367      -0.447 -27.573 -29.943  1.00  0.00      SOLV H
ATOM   4441  H2  TIP3  367       0.888 -27.078 -29.385  1.00  0.00      SOLV H
ATOM   4442  OH2 TIP3  368       0.275 -24.352 -25.086  1.00  0.00      SOLV O
ATOM   4443  H1  TIP3  368       0.815 -25.005 -25.570  1.00  0.00      SOLV H
ATOM   4444  H2  TIP3  368       0.505 -23.518 -25.539  1.00  0.00      SOLV H
ATOM   4445  OH2 TIP3  369      -1.370 -21.331 -23.124  1.00  0.00      SOLV O
ATOM   4446  H1  TIP3  369      -2.201 -21.242 -22.612  1.00  0.00      SOLV H
ATOM   4447  H2  TIP3  369      -1.696 -21.685 -23.970  1.00  0.00      SOLV H
ATOM   4448  OH2 TIP3  370       0.610 -27.243 -33.964  1.00  0.00      SOLV O
ATOM   4449  H1  TIP3  370       0.067 -26.953 -34.706  1.00  0.00      SOLV H
ATOM   4450  H2  TIP3  370       0.367 -26.566 -33.293  1.00  0.00      SOLV H
ATOM   4451  OH2 TIP3  371      -0.774 -30.047 -35.537  1.00  0.00      SOLV O
ATOM   4452  H1  TIP3  371      -1.339 -29.619 -36.186  1.00  0.00      SOLV H
ATOM   4453  H2  TIP3  371      -1.226 -30.917 -35.442  1.00  0.00      SOLV H
ATOM   4454  OH2 TIP3  372      -1.967 -28.459 -29.651  1.00  0.00      SOLV O
ATOM   4455  H1  TIP3  372      -2.025 -29.382 -29.945  1.00  0.00      SOLV H
ATOM   4456  H2  TIP3  372      -2.363 -28.498 -28.751  1.00  0.00      SOLV H
ATOM   4457  OH2 TIP3  373     -17.012 -26.607 -25.656  1.00  0.00      SOLV O
ATOM   4458  H1  TIP3  373     -16.836 -26.719 -26.614  1.00  0.00      SOLV H
ATOM   4459  H2  TIP3  373     -16.120 -26.797 -25.285  1.00  0.00      SOLV H
ATOM   4460  OH2 TIP3  374      -0.977 -26.586 -19.867  1.00  0.00      SOLV O
ATOM   4461  H1  TIP3  374      -0.333 -27.322 -19.976  1.00  0.00      SOLV H
ATOM   4462  H2  TIP3  374      -0.591 -25.877 -20.404  1.00  0.00      SOLV H
ATOM   4463  OH2 TIP3  375       0.490 -28.872 -19.845  1.00  0.00      SOLV O
ATOM   4464  H1  TIP3  375      -0.403 -29.270 -19.754  1.00  0.00      SOLV H
ATOM   4465  H2  TIP3  375       1.042 -29.659 -19.648  1.00  0.00      SOLV H
ATOM   4466  OH2 TIP3  376      -1.964 -32.423 -35.101  1.00  0.00      SOLV O
ATOM   4467  H1  TIP3  376      -1.119 -32.917 -35.084  1.00  0.00      SOLV H
ATOM   4468  H2  TIP3  376      -2.419 -32.844 -35.843  1.00  0.00      SOLV H
ATOM   4469  OH2 TIP3  377      -2.105 -30.991 -31.330  1.00  0.00      SOLV O
ATOM   4470  H1  TIP3  377      -1.870 -31.950 -31.321  1.00  0.00      SOLV H
ATOM   4471  H2  TIP3  377      -1.338 -30.644 -31.817  1.00  0.00      SOLV H
ATOM   4472  OH2 TIP3  378      -1.698 -30.614 -25.899  1.00  0.00      SOLV O
ATOM   4473  H1  TIP3  378      -0.734 -30.450 -26.011  1.00  0.00      SOLV H
ATOM   4474  H2  TIP3  378      -1.764 -30.481 -24.934  1.00  0.00      SOLV H
ATOM   4475  OH2 TIP3  379      -1.428 -29.772 -23.214  1.00  0.00      SOLV O
ATOM   4476  H1  TIP3  379      -2.251 -29.401 -22.843  1.00  0.00      SOLV H
ATOM   4477  H2  TIP3  379      -0.886 -28.965 -23.345  1.00  0.00      SOLV H
ATOM   4478  OH2 TIP3  380     -17.200 -31.325 -19.504  1.00  0.00      SOLV O
ATOM   4479  H1  TIP3  380     -16.279 -31.578 -19.279  1.00  0.00      SOLV H
ATOM   4480  H2  TIP3  380     -17.642 -32.192 -19.419  1.00  0.00      SOLV H
ATOM   4481  OH2 TIP3  381       1.112 -35.509 -17.778  1.00  0.00      SOLV O
ATOM   4482  H1  TIP3  381       1.057 -36.372 -18.215  1.00  0.00      SOLV H
ATOM   4483  H2  TIP3  381       0.820 -34.899 -18.488  1.00  0.00      SOLV H
ATOM   4484  OH2 TIP3  382      -1.460 -33.661 -31.294  1.00  0.00      SOLV O
ATOM   4485  H1  TIP3  382      -1.305 -34.072 -30.420  1.00  0.00      SOLV H
ATOM   4486  H2  TIP3  382      -2.132 -34.269 -31.666  1.00  0.00      SOLV H
ATOM   4487  OH2 TIP3  383     -16.251 -32.727 -26.632  1.00  0.00      SOLV O
ATOM   4488  H1  TIP3  383     -15.828 -33.606 -26.548  1.00  0.00      SOLV H
ATOM   4489  H2  TIP3  383     -15.498 -32.152 -26.409  1.00  0.00      SOLV H
ATOM   4490  OH2 TIP3  384     -17.880 -30.004 -25.850  1.00  0.00      SOLV O
ATOM   4491  H1  TIP3  384     -17.151 -29.957 -26.500  1.00  0.00      SOLV H
ATOM   4492  H2  TIP3  384     -17.619 -29.327 -25.215  1.00  0.00      SOLV H
ATOM   4493  OH2 TIP3  385       0.225 -33.754 -19.685  1.00  0.00      SOLV O
ATOM   4494  H1  TIP3  385      -0.574 -33.199 -19.595  1.00  0.00      SOLV H
ATOM   4495  H2  TIP3  385      -0.049 -34.316 -20.435  1.00  0.00      SOLV H
ATOM   4496  OH2 TIP3  386       0.465 -33.682 -34.870  1.00  0.00      SOLV O
ATOM   4497  H1  TIP3  386       0.958 -34.357 -35.356  1.00  0.00      SOLV H
ATOM   4498  H2  TIP3  386       1.181 -33.121 -34.510  1.00  0.00      SOLV H
ATOM   4499  OH2 TIP3  387     -17.332 -33.843 -31.708  1.00  0.00      SOLV O
ATOM   4500  H1  TIP3  387     -18.300 -33.741 -31.689  1.00  0.00      SOLV H
ATOM   4501  H2  TIP3  387     -17.063 -33.102 -32.290  1.00  0.00      SOLV H
ATOM   4502  OH2 TIP3  388      -2.584 -18.701 -29.602  1.00  0.00      SOLV O
ATOM   4503  H1  TIP3  388      -1.901 -18.739 -30.303  1.00  0.00      SOLV H
ATOM   4504  H2  TIP3  388      -2.116 -18.238 -28.890  1.00  0.00      SOLV H
ATOM   4505  OH2 TIP3  389     -17.274 -34.888 -23.213  1.00  0.00      SOLV O
ATOM   4506  H1  TIP3  389     -18.010 -35.068 -22.600  1.00  0.00      SOLV H
ATOM   4507  H2  TIP3  389     -17.712 -34.308 -23.863  1.00  0.00      SOLV H
ATOM   4508  OH2 TIP3  390     -15.216 -21.514 -19.131  1.00  0.00      SOLV O
ATOM   4509  H1  TIP3  390     -16.077 -21.520 -19.591  1.00  0.00      SOLV H
ATOM   4510  H2  TIP3  390     -15.450 -21.910 -18.282  1.00  0.00      SOLV H
ATOM   4511  OH2 TIP3  391     -12.328 -20.662 -22.851  1.00  0.00      SOLV O
ATOM   4512  H1  TIP3  391     -12.583 -19.779 -23.183  1.00  0.00      SOLV H
ATOM   4513  H2  TIP3  391     -11.370 -20.615 -23.051  1.00  0.00      SOLV H
ATOM   4514  OH2 TIP3  392      -8.035 -19.467 -19.873  1.00  0.00      SOLV O
ATOM   4515  H1  TIP3  392      -7.899 -19.627 -18.922  1.00  0.00      SOLV H
ATOM   4516  H2  TIP3  392      -7.178 -19.067 -20.124  1.00  0.00      SOLV H
ATOM   4517  OH2 TIP3  393      -5.820 -18.088 -20.779  1.00  0.00      SOLV O
ATOM   4518  H1  TIP3  393      -5.160 -18.748 -21.080  1.00  0.00      SOLV H
ATOM   4519  H2  TIP3  393      -5.373 -17.745 -19.978  1.00  0.00      SOLV H
ATOM   4520  OH2 TIP3  394      -0.724 -35.513 -21.777  1.00  0.00      SOLV O
ATOM   4521  H1  TIP3  394      -1.420 -34.973 -22.200  1.00  0.00      SOLV H
ATOM   4522  H2  TIP3  394      -0.949 -36.395 -22.140  1.00  0.00      SOLV H
ATOM   4523  OH2 TIP3  395     -14.997 -17.623 -22.826  1.00  0.00      SOLV O
ATOM   4524  H1  TIP3  395     -15.741 -17.129 -23.239  1.00  0.00      SOLV H
ATOM   4525  H2  TIP3  395     -15.135 -17.380 -21.904  1.00  0.00      SOLV H
ATOM   4526  OH2 TIP3  396     -12.335 -17.970 -23.603  1.00  0.00      SOLV O
ATOM   4527  H1  TIP3  396     -13.268 -17.778 -23.356  1.00  0.00      SOLV H
ATOM   4528  H2  TIP3  396     -12.262 -17.456 -24.432  1.00  0.00      SOLV H
ATOM   4529  OH2 TIP3  397      -5.882 -18.636 -23.793  1.00  0.00      SOLV O
ATOM   4530  H1  TIP3  397      -5.672 -19.476 -24.237  1.00  0.00      SOLV H
ATOM   4531  H2  TIP3  397      -4.970 -18.317 -23.619  1.00  0.00      SOLV H
ATOM   4532  OH2 TIP3  398      -3.232 -17.715 -23.485  1.00  0.00      SOLV O
ATOM   4533  H1  TIP3  398      -2.961 -16.831 -23.797  1.00  0.00      SOLV H
ATOM   4534  H2  TIP3  398      -2.773 -18.314 -24.105  1.00  0.00      SOLV H
ATOM   4535  OH2 TIP3  399     -15.461 -18.941 -25.965  1.00  0.00      SOLV O
ATOM   4536  H1  TIP3  399     -15.512 -19.435 -25.120  1.00  0.00      SOLV H
ATOM   4537  H2  TIP3  399     -14.705 -19.411 -26.382  1.00  0.00      SOLV H
ATOM   4538  OH2 TIP3  400     -13.417 -20.298 -27.124  1.00  0.00      SOLV O
ATOM   4539  H1  TIP3  400     -13.519 -21.224 -26.800  1.00  0.00      SOLV H
ATOM   4540  H2  TIP3  400     -12.479 -20.120 -26.910  1.00  0.00      SOLV H
ATOM   4541  OH2 TIP3  401     -10.738 -19.951 -26.243  1.00  0.00      SOLV O
ATOM   4542  H1  TIP3  401     -10.544 -20.865 -26.525  1.00  0.00      SOLV H
ATOM   4543  H2  TIP3  401     -10.642 -20.047 -25.281  1.00  0.00      SOLV H
ATOM   4544  OH2 TIP3  402      -7.687 -33.965 -27.333  1.00  0.00      SOLV O
ATOM   4545  H1  TIP3  402      -8.303 -34.674 -27.049  1.00  0.00      SOLV H
ATOM   4546  H2  TIP3  402      -6.827 -34.419 -27.317  1.00  0.00      SOLV H
ATOM   4547  OH2 TIP3  403      -2.367 -36.142 -27.047  1.00  0.00      SOLV O
ATOM   4548  H1  TIP3  403      -1.671 -35.747 -27.612  1.00  0.00      SOLV H
ATOM   4549  H2  TIP3  403      -3.054 -35.469 -27.092  1.00  0.00      SOLV H
ATOM   4550  OH2 TIP3  404      -0.675 -34.902 -28.929  1.00  0.00      SOLV O
ATOM   4551  H1  TIP3  404       0.063 -35.443 -29.227  1.00  0.00      SOLV H
ATOM   4552  H2  TIP3  404      -0.211 -34.046 -28.764  1.00  0.00      SOLV H
ATOM   4553  OH2 TIP3  405     -14.723 -35.455 -29.364  1.00  0.00      SOLV O
ATOM   4554  H1  TIP3  405     -15.469 -35.661 -29.944  1.00  0.00      SOLV H
ATOM   4555  H2  TIP3  405     -14.324 -36.338 -29.240  1.00  0.00      SOLV H
ATOM   4556  OH2 TIP3  406     -16.077 -35.638 -33.523  1.00  0.00      SOLV O
ATOM   4557  H1  TIP3  406     -15.462 -35.089 -34.049  1.00  0.00      SOLV H
ATOM   4558  H2  TIP3  406     -16.525 -34.985 -32.957  1.00  0.00      SOLV H
ATOM   4559  OH2 TIP3  407     -10.274 -35.859 -29.546  1.00  0.00      SOLV O
ATOM   4560  H1  TIP3  407      -9.568 -35.284 -29.875  1.00  0.00      SOLV H
ATOM   4561  H2  TIP3  407     -10.172 -35.762 -28.580  1.00  0.00      SOLV H
ATOM   4562  OH2 TIP3  408      -5.125 -34.985 -27.616  1.00  0.00      SOLV O
ATOM   4563  H1  TIP3  408      -4.966 -34.676 -28.517  1.00  0.00      SOLV H
ATOM   4564  H2  TIP3  408      -5.015 -35.945 -27.748  1.00  0.00      SOLV H
ATOM   4565  OH2 TIP3  409      -3.471 -35.337 -32.289  1.00  0.00      SOLV O
ATOM   4566  H1  TIP3  409      -4.263 -34.768 -32.259  1.00  0.00      SOLV H
ATOM   4567  H2  TIP3  409      -3.863 -36.219 -32.232  1.00  0.00      SOLV H
ATOM   4568  OH2 TIP3  410     -16.152 -19.517 -32.710  1.00  0.00      SOLV O
ATOM   4569  H1  TIP3  410     -16.894 -19.638 -33.331  1.00  0.00      SOLV H
ATOM   4570  H2  TIP3  410     -15.988 -18.563 -32.857  1.00  0.00      SOLV H
ATOM   4571  OH2 TIP3  411     -14.174 -34.105 -34.942  1.00  0.00      SOLV O
ATOM   4572  H1  TIP3  411     -13.523 -34.156 -35.652  1.00  0.00      SOLV H
ATOM   4573  H2  TIP3  411     -13.668 -33.619 -34.268  1.00  0.00      SOLV H
ATOM   4574  OH2 TIP3  412      -9.349 -33.454 -32.593  1.00  0.00      SOLV O
ATOM   4575  H1  TIP3  412      -8.951 -34.055 -31.939  1.00  0.00      SOLV H
ATOM   4576  H2  TIP3  412      -9.111 -32.597 -32.169  1.00  0.00      SOLV H
ATOM   4577  OH2 TIP3  413      -7.455 -18.274 -34.352  1.00  0.00      SOLV O
ATOM   4578  H1  TIP3  413      -6.479 -18.196 -34.374  1.00  0.00      SOLV H
ATOM   4579  H2  TIP3  413      -7.574 -18.808 -35.167  1.00  0.00      SOLV H
ATOM   4580  OH2 TIP3  414      -0.614 -18.847 -31.544  1.00  0.00      SOLV O
ATOM   4581  H1  TIP3  414      -0.759 -19.767 -31.876  1.00  0.00      SOLV H
ATOM   4582  H2  TIP3  414      -0.821 -18.331 -32.350  1.00  0.00      SOLV H
ATOM   4583  OH2 TIP3  415     -14.853 -34.741 -19.980  1.00  0.00      SOLV O
ATOM   4584  H1  TIP3  415     -15.434 -35.507 -19.884  1.00  0.00      SOLV H
ATOM   4585  H2  TIP3  415     -14.101 -35.030 -19.429  1.00  0.00      SOLV H
ATOM   4586  OH2 TIP3  416     -12.985 -35.646 -18.109  1.00  0.00      SOLV O
ATOM   4587  H1  TIP3  416     -12.170 -35.885 -18.570  1.00  0.00      SOLV H
ATOM   4588  H2  TIP3  416     -13.433 -36.505 -18.072  1.00  0.00      SOLV H
ATOM   4589  OH2 TIP3  417     -14.319 -19.100 -35.673  1.00  0.00      SOLV O
ATOM   4590  H1  TIP3  417     -14.926 -18.548 -35.154  1.00  0.00      SOLV H
ATOM   4591  H2  TIP3  417     -13.468 -18.873 -35.295  1.00  0.00      SOLV H
ATOM   4592  OH2 TIP3  418      -4.823 -35.650 -18.206  1.00  0.00      SOLV O
ATOM   4593  H1  TIP3  418      -4.600 -36.139 -17.399  1.00  0.00      SOLV H
ATOM   4594  H2  TIP3  418      -4.252 -36.112 -18.831  1.00  0.00      SOLV H
ATOM   4595  OH2 TIP3  419      -1.579 -20.275 -19.375  1.00  0.00      SOLV O
ATOM   4596  H1  TIP3  419      -2.247 -20.670 -19.984  1.00  0.00      SOLV H
ATOM   4597  H2  TIP3  419      -1.790 -19.332 -19.475  1.00  0.00      SOLV H
ATOM   4598  OH2 TIP3  420      13.071 -26.175 -29.545  1.00  0.00      SOLV O
ATOM   4599  H1  TIP3  420      12.924 -25.230 -29.775  1.00  0.00      SOLV H
ATOM   4600  H2  TIP3  420      12.406 -26.592 -30.119  1.00  0.00      SOLV H
ATOM   4601  OH2 TIP3  421       4.182 -27.416 -24.516  1.00  0.00      SOLV O
ATOM   4602  H1  TIP3  421       4.180 -28.259 -24.026  1.00  0.00      SOLV H
ATOM   4603  H2  TIP3  421       4.962 -26.987 -24.140  1.00  0.00      SOLV H
ATOM   4604  OH2 TIP3  422      15.601 -23.845 -27.749  1.00  0.00      SOLV O
ATOM   4605  H1  TIP3  422      15.300 -24.695 -27.419  1.00  0.00      SOLV H
ATOM   4606  H2  TIP3  422      15.921 -23.383 -26.956  1.00  0.00      SOLV H
ATOM   4607  OH2 TIP3  423       5.222 -22.831 -26.198  1.00  0.00      SOLV O
ATOM   4608  H1  TIP3  423       5.014 -23.759 -26.442  1.00  0.00      SOLV H
ATOM   4609  H2  TIP3  423       6.167 -22.914 -25.987  1.00  0.00      SOLV H
ATOM   4610  OH2 TIP3  424       1.928 -29.587 -30.819  1.00  0.00      SOLV O
ATOM   4611  H1  TIP3  424       1.546 -28.733 -30.546  1.00  0.00      SOLV H
ATOM   4612  H2  TIP3  424       1.299 -29.839 -31.519  1.00  0.00      SOLV H
ATOM   4613  OH2 TIP3  425       2.408 -27.236 -28.297  1.00  0.00      SOLV O
ATOM   4614  H1  TIP3  425       2.681 -28.151 -28.061  1.00  0.00      SOLV H
ATOM   4615  H2  TIP3  425       3.182 -26.913 -28.774  1.00  0.00      SOLV H
ATOM   4616  OH2 TIP3  426      12.906 -18.842 -27.260  1.00  0.00      SOLV O
ATOM   4617  H1  TIP3  426      13.316 -19.498 -27.864  1.00  0.00      SOLV H
ATOM   4618  H2  TIP3  426      12.381 -19.403 -26.682  1.00  0.00      SOLV H
ATOM   4619  OH2 TIP3  427      10.128 -24.517 -25.593  1.00  0.00      SOLV O
ATOM   4620  H1  TIP3  427      10.324 -25.112 -26.332  1.00  0.00      SOLV H
ATOM   4621  H2  TIP3  427      10.955 -24.029 -25.491  1.00  0.00      SOLV H
ATOM   4622  OH2 TIP3  428      18.975 -32.956 -24.769  1.00  0.00      SOLV O
ATOM   4623  H1  TIP3  428      19.295 -32.382 -24.045  1.00  0.00      SOLV H
ATOM   4624  H2  TIP3  428      19.160 -32.373 -25.527  1.00  0.00      SOLV H
ATOM   4625  OH2 TIP3  429      13.447 -29.933 -25.210  1.00  0.00      SOLV O
ATOM   4626  H1  TIP3  429      13.805 -30.824 -25.078  1.00  0.00      SOLV H
ATOM   4627  H2  TIP3  429      13.586 -29.869 -26.169  1.00  0.00      SOLV H
ATOM   4628  OH2 TIP3  430       6.716 -32.133 -28.079  1.00  0.00      SOLV O
ATOM   4629  H1  TIP3  430       6.869 -31.282 -28.541  1.00  0.00      SOLV H
ATOM   4630  H2  TIP3  430       6.337 -32.653 -28.819  1.00  0.00      SOLV H
ATOM   4631  OH2 TIP3  431      14.699 -32.195 -29.817  1.00  0.00      SOLV O
ATOM   4632  H1  TIP3  431      14.847 -31.908 -28.895  1.00  0.00      SOLV H
ATOM   4633  H2  TIP3  431      15.271 -31.535 -30.241  1.00  0.00      SOLV H
ATOM   4634  OH2 TIP3  432       3.255 -29.699 -27.492  1.00  0.00      SOLV O
ATOM   4635  H1  TIP3  432       3.887 -30.115 -26.875  1.00  0.00      SOLV H
ATOM   4636  H2  TIP3  432       3.548 -30.110 -28.334  1.00  0.00      SOLV H
ATOM   4637  OH2 TIP3  433       8.260 -28.243 -27.911  1.00  0.00      SOLV O
ATOM   4638  H1  TIP3  433       9.075 -28.700 -27.586  1.00  0.00      SOLV H
ATOM   4639  H2  TIP3  433       7.889 -28.933 -28.502  1.00  0.00      SOLV H
ATOM   4640  OH2 TIP3  434      19.604 -31.672 -22.384  1.00  0.00      SOLV O
ATOM   4641  H1  TIP3  434      18.970 -30.961 -22.635  1.00  0.00      SOLV H
ATOM   4642  H2  TIP3  434      19.595 -31.566 -21.421  1.00  0.00      SOLV H
ATOM   4643  OH2 TIP3  435       5.469 -33.137 -24.051  1.00  0.00      SOLV O
ATOM   4644  H1  TIP3  435       5.124 -32.569 -24.765  1.00  0.00      SOLV H
ATOM   4645  H2  TIP3  435       4.761 -33.022 -23.382  1.00  0.00      SOLV H
ATOM   4646  OH2 TIP3  436      12.560 -23.701 -30.587  1.00  0.00      SOLV O
ATOM   4647  H1  TIP3  436      12.507 -23.579 -31.551  1.00  0.00      SOLV H
ATOM   4648  H2  TIP3  436      12.196 -22.850 -30.269  1.00  0.00      SOLV H
ATOM   4649  OH2 TIP3  437       8.101 -25.523 -23.915  1.00  0.00      SOLV O
ATOM   4650  H1  TIP3  437       7.503 -24.840 -23.536  1.00  0.00      SOLV H
ATOM   4651  H2  TIP3  437       8.735 -24.974 -24.413  1.00  0.00      SOLV H
ATOM   4652  OH2 TIP3  438       5.025 -31.333 -26.105  1.00  0.00      SOLV O
ATOM   4653  H1  TIP3  438       5.676 -30.851 -25.551  1.00  0.00      SOLV H
ATOM   4654  H2  TIP3  438       5.627 -31.682 -26.805  1.00  0.00      SOLV H
ATOM   4655  OH2 TIP3  439       6.523 -23.460 -22.944  1.00  0.00      SOLV O
ATOM   4656  H1  TIP3  439       6.487 -22.498 -23.129  1.00  0.00      SOLV H
ATOM   4657  H2  TIP3  439       5.595 -23.587 -22.644  1.00  0.00      SOLV H
ATOM   4658  OH2 TIP3  440       2.351 -23.836 -32.203  1.00  0.00      SOLV O
ATOM   4659  H1  TIP3  440       2.240 -23.375 -33.065  1.00  0.00      SOLV H
ATOM   4660  H2  TIP3  440       2.680 -23.106 -31.643  1.00  0.00      SOLV H
ATOM   4661  OH2 TIP3  441      16.050 -22.071 -25.404  1.00  0.00      SOLV O
ATOM   4662  H1  TIP3  441      15.077 -22.056 -25.300  1.00  0.00      SOLV H
ATOM   4663  H2  TIP3  441      16.244 -21.159 -25.694  1.00  0.00      SOLV H
ATOM   4664  OH2 TIP3  442      16.519 -33.882 -23.730  1.00  0.00      SOLV O
ATOM   4665  H1  TIP3  442      15.754 -33.549 -24.235  1.00  0.00      SOLV H
ATOM   4666  H2  TIP3  442      17.271 -33.555 -24.264  1.00  0.00      SOLV H
ATOM   4667  OH2 TIP3  443       9.114 -35.880 -26.763  1.00  0.00      SOLV O
ATOM   4668  H1  TIP3  443       9.322 -36.557 -26.105  1.00  0.00      SOLV H
ATOM   4669  H2  TIP3  443       8.287 -35.499 -26.391  1.00  0.00      SOLV H
ATOM   4670  OH2 TIP3  444      14.228 -20.409 -29.101  1.00  0.00      SOLV O
ATOM   4671  H1  TIP3  444      14.607 -21.274 -29.395  1.00  0.00      SOLV H
ATOM   4672  H2  TIP3  444      15.042 -19.857 -29.162  1.00  0.00      SOLV H
ATOM   4673  OH2 TIP3  445      15.458 -22.577 -30.174  1.00  0.00      SOLV O
ATOM   4674  H1  TIP3  445      15.374 -23.235 -30.878  1.00  0.00      SOLV H
ATOM   4675  H2  TIP3  445      15.562 -23.143 -29.378  1.00  0.00      SOLV H
ATOM   4676  OH2 TIP3  446      17.110 -24.027 -21.850  1.00  0.00      SOLV O
ATOM   4677  H1  TIP3  446      17.227 -24.626 -22.619  1.00  0.00      SOLV H
ATOM   4678  H2  TIP3  446      17.313 -23.154 -22.247  1.00  0.00      SOLV H
ATOM   4679  OH2 TIP3  447      11.749 -27.014 -31.922  1.00  0.00      SOLV O
ATOM   4680  H1  TIP3  447      11.078 -26.339 -32.151  1.00  0.00      SOLV H
ATOM   4681  H2  TIP3  447      12.355 -26.957 -32.677  1.00  0.00      SOLV H
ATOM   4682  OH2 TIP3  448      11.692 -28.668 -35.173  1.00  0.00      SOLV O
ATOM   4683  H1  TIP3  448      12.345 -28.257 -34.583  1.00  0.00      SOLV H
ATOM   4684  H2  TIP3  448      12.210 -29.379 -35.565  1.00  0.00      SOLV H
ATOM   4685  OH2 TIP3  449      19.026 -27.595 -23.827  1.00  0.00      SOLV O
ATOM   4686  H1  TIP3  449      18.320 -26.922 -23.816  1.00  0.00      SOLV H
ATOM   4687  H2  TIP3  449      19.628 -27.228 -24.507  1.00  0.00      SOLV H
ATOM   4688  OH2 TIP3  450      15.183 -26.944 -31.191  1.00  0.00      SOLV O
ATOM   4689  H1  TIP3  450      14.496 -26.739 -30.518  1.00  0.00      SOLV H
ATOM   4690  H2  TIP3  450      15.826 -27.436 -30.635  1.00  0.00      SOLV H
ATOM   4691  OH2 TIP3  451      15.028 -28.950 -21.881  1.00  0.00      SOLV O
ATOM   4692  H1  TIP3  451      14.965 -28.219 -21.237  1.00  0.00      SOLV H
ATOM   4693  H2  TIP3  451      14.800 -28.556 -22.729  1.00  0.00      SOLV H
ATOM   4694  OH2 TIP3  452       6.748 -26.253 -29.096  1.00  0.00      SOLV O
ATOM   4695  H1  TIP3  452       6.456 -26.595 -29.968  1.00  0.00      SOLV H
ATOM   4696  H2  TIP3  452       7.311 -26.987 -28.769  1.00  0.00      SOLV H
ATOM   4697  OH2 TIP3  453       8.086 -22.729 -26.467  1.00  0.00      SOLV O
ATOM   4698  H1  TIP3  453       8.033 -22.854 -27.428  1.00  0.00      SOLV H
ATOM   4699  H2  TIP3  453       8.762 -23.380 -26.197  1.00  0.00      SOLV H
ATOM   4700  OH2 TIP3  454       7.075 -27.536 -25.502  1.00  0.00      SOLV O
ATOM   4701  H1  TIP3  454       7.561 -27.657 -26.346  1.00  0.00      SOLV H
ATOM   4702  H2  TIP3  454       7.494 -26.746 -25.107  1.00  0.00      SOLV H
ATOM   4703  OH2 TIP3  455      13.397 -22.014 -24.553  1.00  0.00      SOLV O
ATOM   4704  H1  TIP3  455      13.375 -21.047 -24.399  1.00  0.00      SOLV H
ATOM   4705  H2  TIP3  455      13.320 -22.329 -23.641  1.00  0.00      SOLV H
ATOM   4706  OH2 TIP3  456       8.255 -22.995 -20.845  1.00  0.00      SOLV O
ATOM   4707  H1  TIP3  456       7.643 -22.380 -20.384  1.00  0.00      SOLV H
ATOM   4708  H2  TIP3  456       7.680 -23.270 -21.590  1.00  0.00      SOLV H
ATOM   4709  OH2 TIP3  457      14.009 -27.658 -33.629  1.00  0.00      SOLV O
ATOM   4710  H1  TIP3  457      14.465 -27.274 -32.847  1.00  0.00      SOLV H
ATOM   4711  H2  TIP3  457      14.573 -27.321 -34.363  1.00  0.00      SOLV H
ATOM   4712  OH2 TIP3  458       5.003 -26.996 -21.470  1.00  0.00      SOLV O
ATOM   4713  H1  TIP3  458       5.047 -26.240 -20.850  1.00  0.00      SOLV H
ATOM   4714  H2  TIP3  458       4.033 -27.059 -21.591  1.00  0.00      SOLV H
ATOM   4715  OH2 TIP3  459      11.681 -21.122 -29.907  1.00  0.00      SOLV O
ATOM   4716  H1  TIP3  459      12.535 -20.775 -29.594  1.00  0.00      SOLV H
ATOM   4717  H2  TIP3  459      11.309 -20.372 -30.394  1.00  0.00      SOLV H
ATOM   4718  OH2 TIP3  460       6.252 -21.193 -20.081  1.00  0.00      SOLV O
ATOM   4719  H1  TIP3  460       6.147 -20.914 -21.009  1.00  0.00      SOLV H
ATOM   4720  H2  TIP3  460       5.317 -21.343 -19.808  1.00  0.00      SOLV H
ATOM   4721  OH2 TIP3  461      17.455 -35.510 -34.277  1.00  0.00      SOLV O
ATOM   4722  H1  TIP3  461      16.915 -35.688 -33.486  1.00  0.00      SOLV H
ATOM   4723  H2  TIP3  461      18.019 -34.789 -33.976  1.00  0.00      SOLV H
ATOM   4724  OH2 TIP3  462       5.806 -27.090 -31.632  1.00  0.00      SOLV O
ATOM   4725  H1  TIP3  462       5.331 -26.444 -32.200  1.00  0.00      SOLV H
ATOM   4726  H2  TIP3  462       5.297 -27.892 -31.789  1.00  0.00      SOLV H
ATOM   4727  OH2 TIP3  463      18.820 -21.491 -35.109  1.00  0.00      SOLV O
ATOM   4728  H1  TIP3  463      19.179 -20.583 -35.101  1.00  0.00      SOLV H
ATOM   4729  H2  TIP3  463      19.633 -22.029 -35.056  1.00  0.00      SOLV H
ATOM   4730  OH2 TIP3  464       1.800 -24.746 -22.689  1.00  0.00      SOLV O
ATOM   4731  H1  TIP3  464       1.221 -24.650 -23.474  1.00  0.00      SOLV H
ATOM   4732  H2  TIP3  464       1.933 -25.713 -22.631  1.00  0.00      SOLV H
ATOM   4733  OH2 TIP3  465       1.605 -21.907 -26.042  1.00  0.00      SOLV O
ATOM   4734  H1  TIP3  465       2.542 -22.065 -25.865  1.00  0.00      SOLV H
ATOM   4735  H2  TIP3  465       1.396 -21.219 -25.391  1.00  0.00      SOLV H
ATOM   4736  OH2 TIP3  466      19.793 -21.230 -20.108  1.00  0.00      SOLV O
ATOM   4737  H1  TIP3  466      19.660 -22.196 -20.164  1.00  0.00      SOLV H
ATOM   4738  H2  TIP3  466      18.916 -20.949 -19.768  1.00  0.00      SOLV H
ATOM   4739  OH2 TIP3  467      10.673 -21.873 -21.438  1.00  0.00      SOLV O
ATOM   4740  H1  TIP3  467      10.661 -21.053 -20.897  1.00  0.00      SOLV H
ATOM   4741  H2  TIP3  467       9.806 -22.265 -21.182  1.00  0.00      SOLV H
ATOM   4742  OH2 TIP3  468      11.427 -18.163 -31.491  1.00  0.00      SOLV O
ATOM   4743  H1  TIP3  468      11.198 -18.062 -32.436  1.00  0.00      SOLV H
ATOM   4744  H2  TIP3  468      11.153 -17.307 -31.118  1.00  0.00      SOLV H
ATOM   4745  OH2 TIP3  469       4.815 -19.263 -29.584  1.00  0.00      SOLV O
ATOM   4746  H1  TIP3  469       4.985 -19.604 -28.677  1.00  0.00      SOLV H
ATOM   4747  H2  TIP3  469       4.223 -19.953 -29.931  1.00  0.00      SOLV H
ATOM   4748  OH2 TIP3  470      14.087 -18.731 -34.567  1.00  0.00      SOLV O
ATOM   4749  H1  TIP3  470      14.755 -19.376 -34.908  1.00  0.00      SOLV H
ATOM   4750  H2  TIP3  470      14.217 -18.855 -33.605  1.00  0.00      SOLV H
ATOM   4751  OH2 TIP3  471      14.013 -18.887 -31.815  1.00  0.00      SOLV O
ATOM   4752  H1  TIP3  471      13.061 -18.719 -31.634  1.00  0.00      SOLV H
ATOM   4753  H2  TIP3  471      14.208 -19.595 -31.183  1.00  0.00      SOLV H
ATOM   4754  OH2 TIP3  472      16.794 -29.988 -19.748  1.00  0.00      SOLV O
ATOM   4755  H1  TIP3  472      16.383 -29.725 -20.586  1.00  0.00      SOLV H
ATOM   4756  H2  TIP3  472      16.902 -30.949 -19.901  1.00  0.00      SOLV H
ATOM   4757  OH2 TIP3  473       4.012 -23.344 -21.909  1.00  0.00      SOLV O
ATOM   4758  H1  TIP3  473       4.201 -23.744 -21.037  1.00  0.00      SOLV H
ATOM   4759  H2  TIP3  473       3.197 -23.823 -22.175  1.00  0.00      SOLV H
ATOM   4760  OH2 TIP3  474       6.648 -35.164 -25.710  1.00  0.00      SOLV O
ATOM   4761  H1  TIP3  474       5.752 -35.024 -26.085  1.00  0.00      SOLV H
ATOM   4762  H2  TIP3  474       6.623 -34.448 -25.051  1.00  0.00      SOLV H
ATOM   4763  OH2 TIP3  475      11.465 -35.322 -22.407  1.00  0.00      SOLV O
ATOM   4764  H1  TIP3  475      11.851 -35.380 -21.528  1.00  0.00      SOLV H
ATOM   4765  H2  TIP3  475      10.513 -35.204 -22.213  1.00  0.00      SOLV H
ATOM   4766  OH2 TIP3  476      14.454 -31.654 -21.622  1.00  0.00      SOLV O
ATOM   4767  H1  TIP3  476      13.741 -31.728 -20.947  1.00  0.00      SOLV H
ATOM   4768  H2  TIP3  476      14.557 -30.686 -21.704  1.00  0.00      SOLV H
ATOM   4769  OH2 TIP3  477      15.565 -26.693 -35.676  1.00  0.00      SOLV O
ATOM   4770  H1  TIP3  477      15.116 -26.210 -36.407  1.00  0.00      SOLV H
ATOM   4771  H2  TIP3  477      16.183 -26.005 -35.401  1.00  0.00      SOLV H
ATOM   4772  OH2 TIP3  478      11.111 -32.898 -34.833  1.00  0.00      SOLV O
ATOM   4773  H1  TIP3  478      10.495 -33.031 -34.084  1.00  0.00      SOLV H
ATOM   4774  H2  TIP3  478      10.608 -33.292 -35.554  1.00  0.00      SOLV H
ATOM   4775  OH2 TIP3  479       6.777 -29.976 -24.430  1.00  0.00      SOLV O
ATOM   4776  H1  TIP3  479       6.042 -29.839 -23.796  1.00  0.00      SOLV H
ATOM   4777  H2  TIP3  479       6.846 -29.084 -24.843  1.00  0.00      SOLV H
ATOM   4778  OH2 TIP3  480       6.818 -29.889 -29.607  1.00  0.00      SOLV O
ATOM   4779  H1  TIP3  480       5.855 -30.026 -29.724  1.00  0.00      SOLV H
ATOM   4780  H2  TIP3  480       7.141 -30.138 -30.503  1.00  0.00      SOLV H
ATOM   4781  OH2 TIP3  481      12.363 -29.528 -30.935  1.00  0.00      SOLV O
ATOM   4782  H1  TIP3  481      12.111 -28.643 -31.278  1.00  0.00      SOLV H
ATOM   4783  H2  TIP3  481      13.021 -29.822 -31.589  1.00  0.00      SOLV H
ATOM   4784  OH2 TIP3  482      11.487 -29.247 -19.576  1.00  0.00      SOLV O
ATOM   4785  H1  TIP3  482      10.981 -30.024 -19.248  1.00  0.00      SOLV H
ATOM   4786  H2  TIP3  482      12.331 -29.388 -19.108  1.00  0.00      SOLV H
ATOM   4787  OH2 TIP3  483      12.621 -30.018 -28.168  1.00  0.00      SOLV O
ATOM   4788  H1  TIP3  483      12.590 -29.786 -29.121  1.00  0.00      SOLV H
ATOM   4789  H2  TIP3  483      13.576 -30.167 -28.047  1.00  0.00      SOLV H
ATOM   4790  OH2 TIP3  484       4.520 -29.764 -22.893  1.00  0.00      SOLV O
ATOM   4791  H1  TIP3  484       4.588 -29.331 -22.030  1.00  0.00      SOLV H
ATOM   4792  H2  TIP3  484       4.151 -30.638 -22.650  1.00  0.00      SOLV H
ATOM   4793  OH2 TIP3  485       7.639 -33.422 -35.859  1.00  0.00      SOLV O
ATOM   4794  H1  TIP3  485       7.344 -33.165 -34.972  1.00  0.00      SOLV H
ATOM   4795  H2  TIP3  485       7.870 -32.570 -36.268  1.00  0.00      SOLV H
ATOM   4796  OH2 TIP3  486       1.069 -32.852 -28.916  1.00  0.00      SOLV O
ATOM   4797  H1  TIP3  486       1.650 -32.643 -28.154  1.00  0.00      SOLV H
ATOM   4798  H2  TIP3  486       1.677 -32.851 -29.666  1.00  0.00      SOLV H
ATOM   4799  OH2 TIP3  487       2.206 -31.938 -33.531  1.00  0.00      SOLV O
ATOM   4800  H1  TIP3  487       2.915 -31.517 -34.059  1.00  0.00      SOLV H
ATOM   4801  H2  TIP3  487       1.640 -31.162 -33.355  1.00  0.00      SOLV H
ATOM   4802  OH2 TIP3  488       9.455 -32.305 -28.820  1.00  0.00      SOLV O
ATOM   4803  H1  TIP3  488       8.612 -32.300 -28.334  1.00  0.00      SOLV H
ATOM   4804  H2  TIP3  488      10.061 -32.699 -28.154  1.00  0.00      SOLV H
ATOM   4805  OH2 TIP3  489       4.205 -30.732 -29.842  1.00  0.00      SOLV O
ATOM   4806  H1  TIP3  489       3.402 -30.432 -30.329  1.00  0.00      SOLV H
ATOM   4807  H2  TIP3  489       4.386 -31.612 -30.222  1.00  0.00      SOLV H
ATOM   4808  OH2 TIP3  490       7.603 -30.672 -32.091  1.00  0.00      SOLV O
ATOM   4809  H1  TIP3  490       8.580 -30.665 -32.027  1.00  0.00      SOLV H
ATOM   4810  H2  TIP3  490       7.428 -30.239 -32.959  1.00  0.00      SOLV H
ATOM   4811  OH2 TIP3  491      13.908 -32.985 -25.171  1.00  0.00      SOLV O
ATOM   4812  H1  TIP3  491      13.090 -32.865 -24.655  1.00  0.00      SOLV H
ATOM   4813  H2  TIP3  491      13.591 -33.370 -25.999  1.00  0.00      SOLV H
ATOM   4814  OH2 TIP3  492       6.765 -29.670 -34.443  1.00  0.00      SOLV O
ATOM   4815  H1  TIP3  492       5.999 -29.835 -35.007  1.00  0.00      SOLV H
ATOM   4816  H2  TIP3  492       7.423 -29.308 -35.068  1.00  0.00      SOLV H
ATOM   4817  OH2 TIP3  493      17.098 -17.473 -18.991  1.00  0.00      SOLV O
ATOM   4818  H1  TIP3  493      17.373 -17.187 -19.882  1.00  0.00      SOLV H
ATOM   4819  H2  TIP3  493      17.903 -17.274 -18.468  1.00  0.00      SOLV H
ATOM   4820  OH2 TIP3  494       4.835 -24.848 -19.602  1.00  0.00      SOLV O
ATOM   4821  H1  TIP3  494       5.493 -24.805 -18.880  1.00  0.00      SOLV H
ATOM   4822  H2  TIP3  494       4.011 -24.888 -19.076  1.00  0.00      SOLV H
ATOM   4823  OH2 TIP3  495      10.349 -29.547 -26.779  1.00  0.00      SOLV O
ATOM   4824  H1  TIP3  495      11.200 -29.699 -27.265  1.00  0.00      SOLV H
ATOM   4825  H2  TIP3  495      10.382 -30.265 -26.131  1.00  0.00      SOLV H
ATOM   4826  OH2 TIP3  496       5.562 -33.260 -30.323  1.00  0.00      SOLV O
ATOM   4827  H1  TIP3  496       5.123 -34.080 -30.017  1.00  0.00      SOLV H
ATOM   4828  H2  TIP3  496       6.005 -33.549 -31.135  1.00  0.00      SOLV H
ATOM   4829  OH2 TIP3  497       9.330 -31.120 -24.410  1.00  0.00      SOLV O
ATOM   4830  H1  TIP3  497       8.534 -30.556 -24.429  1.00  0.00      SOLV H
ATOM   4831  H2  TIP3  497       9.865 -30.749 -23.675  1.00  0.00      SOLV H
ATOM   4832  OH2 TIP3  498       9.791 -25.097 -32.591  1.00  0.00      SOLV O
ATOM   4833  H1  TIP3  498       9.035 -25.529 -33.042  1.00  0.00      SOLV H
ATOM   4834  H2  TIP3  498       9.403 -24.910 -31.701  1.00  0.00      SOLV H
ATOM   4835  OH2 TIP3  499      17.030 -25.636 -24.054  1.00  0.00      SOLV O
ATOM   4836  H1  TIP3  499      17.662 -25.090 -24.583  1.00  0.00      SOLV H
ATOM   4837  H2  TIP3  499      16.283 -25.733 -24.660  1.00  0.00      SOLV H
ATOM   4838  OH2 TIP3  500      13.636 -31.736 -35.236  1.00  0.00      SOLV O
ATOM   4839  H1  TIP3  500      12.802 -32.215 -35.044  1.00  0.00      SOLV H
ATOM   4840  H2  TIP3  500      13.883 -31.381 -34.363  1.00  0.00      SOLV H
ATOM   4841  OH2 TIP3  501      11.556 -24.897 -21.650  1.00  0.00      SOLV O
ATOM   4842  H1  TIP3  501      11.218 -25.316 -20.842  1.00  0.00      SOLV H
ATOM   4843  H2  TIP3  501      11.252 -23.984 -21.550  1.00  0.00      SOLV H
ATOM   4844  OH2 TIP3  502      14.321 -30.388 -32.800  1.00  0.00      SOLV O
ATOM   4845  H1  TIP3  502      15.181 -30.548 -32.353  1.00  0.00      SOLV H
ATOM   4846  H2  TIP3  502      14.407 -29.457 -33.080  1.00  0.00      SOLV H
ATOM   4847  OH2 TIP3  503       5.183 -25.511 -26.897  1.00  0.00      SOLV O
ATOM   4848  H1  TIP3  503       5.692 -25.749 -27.698  1.00  0.00      SOLV H
ATOM   4849  H2  TIP3  503       5.202 -26.335 -26.389  1.00  0.00      SOLV H
ATOM   4850  OH2 TIP3  504      11.894 -23.520 -33.322  1.00  0.00      SOLV O
ATOM   4851  H1  TIP3  504      11.524 -22.611 -33.236  1.00  0.00      SOLV H
ATOM   4852  H2  TIP3  504      11.117 -24.068 -33.075  1.00  0.00      SOLV H
ATOM   4853  OH2 TIP3  505       2.230 -27.324 -21.626  1.00  0.00      SOLV O
ATOM   4854  H1  TIP3  505       2.068 -27.657 -20.722  1.00  0.00      SOLV H
ATOM   4855  H2  TIP3  505       1.504 -27.746 -22.118  1.00  0.00      SOLV H
ATOM   4856  OH2 TIP3  506       9.246 -27.580 -19.435  1.00  0.00      SOLV O
ATOM   4857  H1  TIP3  506       8.661 -27.997 -20.090  1.00  0.00      SOLV H
ATOM   4858  H2  TIP3  506      10.085 -28.064 -19.599  1.00  0.00      SOLV H
ATOM   4859  OH2 TIP3  507      13.395 -22.394 -21.598  1.00  0.00      SOLV O
ATOM   4860  H1  TIP3  507      12.448 -22.148 -21.549  1.00  0.00      SOLV H
ATOM   4861  H2  TIP3  507      13.677 -22.104 -20.700  1.00  0.00      SOLV H
ATOM   4862  OH2 TIP3  508      19.151 -29.867 -33.083  1.00  0.00      SOLV O
ATOM   4863  H1  TIP3  508      18.728 -30.124 -33.917  1.00  0.00      SOLV H
ATOM   4864  H2  TIP3  508      19.273 -28.906 -33.250  1.00  0.00      SOLV H
ATOM   4865  OH2 TIP3  509      19.420 -24.100 -20.318  1.00  0.00      SOLV O
ATOM   4866  H1  TIP3  509      18.487 -24.011 -20.605  1.00  0.00      SOLV H
ATOM   4867  H2  TIP3  509      19.860 -24.280 -21.180  1.00  0.00      SOLV H
ATOM   4868  OH2 TIP3  510      17.724 -21.294 -32.611  1.00  0.00      SOLV O
ATOM   4869  H1  TIP3  510      17.152 -22.049 -32.440  1.00  0.00      SOLV H
ATOM   4870  H2  TIP3  510      17.971 -21.435 -33.552  1.00  0.00      SOLV H
ATOM   4871  OH2 TIP3  511      14.402 -26.838 -25.260  1.00  0.00      SOLV O
ATOM   4872  H1  TIP3  511      13.860 -26.976 -26.054  1.00  0.00      SOLV H
ATOM   4873  H2  TIP3  511      15.003 -27.592 -25.366  1.00  0.00      SOLV H
ATOM   4874  OH2 TIP3  512       7.508 -22.081 -29.471  1.00  0.00      SOLV O
ATOM   4875  H1  TIP3  512       7.720 -21.193 -29.822  1.00  0.00      SOLV H
ATOM   4876  H2  TIP3  512       6.559 -22.123 -29.638  1.00  0.00      SOLV H
ATOM   4877  OH2 TIP3  513       3.154 -27.364 -35.036  1.00  0.00      SOLV O
ATOM   4878  H1  TIP3  513       3.683 -26.709 -34.538  1.00  0.00      SOLV H
ATOM   4879  H2  TIP3  513       2.290 -27.283 -34.584  1.00  0.00      SOLV H
ATOM   4880  OH2 TIP3  514       8.613 -24.505 -30.250  1.00  0.00      SOLV O
ATOM   4881  H1  TIP3  514       8.336 -23.618 -29.947  1.00  0.00      SOLV H
ATOM   4882  H2  TIP3  514       7.986 -25.083 -29.776  1.00  0.00      SOLV H
ATOM   4883  OH2 TIP3  515       9.274 -20.213 -23.645  1.00  0.00      SOLV O
ATOM   4884  H1  TIP3  515       9.904 -19.494 -23.851  1.00  0.00      SOLV H
ATOM   4885  H2  TIP3  515       9.804 -20.770 -23.054  1.00  0.00      SOLV H
ATOM   4886  OH2 TIP3  516       7.451 -19.366 -30.521  1.00  0.00      SOLV O
ATOM   4887  H1  TIP3  516       6.524 -19.189 -30.264  1.00  0.00      SOLV H
ATOM   4888  H2  TIP3  516       7.890 -18.543 -30.206  1.00  0.00      SOLV H
ATOM   4889  OH2 TIP3  517      15.184 -23.481 -34.776  1.00  0.00      SOLV O
ATOM   4890  H1  TIP3  517      15.418 -23.827 -33.893  1.00  0.00      SOLV H
ATOM   4891  H2  TIP3  517      14.230 -23.342 -34.710  1.00  0.00      SOLV H
ATOM   4892  OH2 TIP3  518      15.463 -19.823 -21.697  1.00  0.00      SOLV O
ATOM   4893  H1  TIP3  518      14.653 -20.148 -22.130  1.00  0.00      SOLV H
ATOM   4894  H2  TIP3  518      15.667 -19.032 -22.239  1.00  0.00      SOLV H
ATOM   4895  OH2 TIP3  519      19.673 -18.867 -34.684  1.00  0.00      SOLV O
ATOM   4896  H1  TIP3  519      20.314 -18.140 -34.584  1.00  0.00      SOLV H
ATOM   4897  H2  TIP3  519      18.842 -18.398 -34.468  1.00  0.00      SOLV H
ATOM   4898  OH2 TIP3  520       3.470 -32.421 -22.253  1.00  0.00      SOLV O
ATOM   4899  H1  TIP3  520       2.514 -32.267 -22.382  1.00  0.00      SOLV H
ATOM   4900  H2  TIP3  520       3.464 -33.186 -21.653  1.00  0.00      SOLV H
ATOM   4901  OH2 TIP3  521      16.083 -24.601 -32.411  1.00  0.00      SOLV O
ATOM   4902  H1  TIP3  521      15.735 -25.399 -31.967  1.00  0.00      SOLV H
ATOM   4903  H2  TIP3  521      17.046 -24.791 -32.388  1.00  0.00      SOLV H
ATOM   4904  OH2 TIP3  522       3.327 -20.785 -23.818  1.00  0.00      SOLV O
ATOM   4905  H1  TIP3  522       3.609 -21.655 -23.493  1.00  0.00      SOLV H
ATOM   4906  H2  TIP3  522       3.418 -20.246 -23.023  1.00  0.00      SOLV H
ATOM   4907  OH2 TIP3  523       9.647 -22.478 -35.674  1.00  0.00      SOLV O
ATOM   4908  H1  TIP3  523       8.979 -22.843 -36.286  1.00  0.00      SOLV H
ATOM   4909  H2  TIP3  523       9.109 -22.433 -34.863  1.00  0.00      SOLV H
ATOM   4910  OH2 TIP3  524       7.766 -22.563 -33.641  1.00  0.00      SOLV O
ATOM   4911  H1  TIP3  524       8.239 -23.025 -32.937  1.00  0.00      SOLV H
ATOM   4912  H2  TIP3  524       7.880 -21.619 -33.388  1.00  0.00      SOLV H
ATOM   4913  OH2 TIP3  525       4.331 -25.443 -33.298  1.00  0.00      SOLV O
ATOM   4914  H1  TIP3  525       3.615 -24.977 -32.815  1.00  0.00      SOLV H
ATOM   4915  H2  TIP3  525       4.724 -24.684 -33.775  1.00  0.00      SOLV H
ATOM   4916  OH2 TIP3  526      12.220 -32.675 -22.963  1.00  0.00      SOLV O
ATOM   4917  H1  TIP3  526      13.104 -32.545 -22.567  1.00  0.00      SOLV H
ATOM   4918  H2  TIP3  526      12.044 -33.619 -22.787  1.00  0.00      SOLV H
ATOM   4919  OH2 TIP3  527      13.278 -33.428 -31.787  1.00  0.00      SOLV O
ATOM   4920  H1  TIP3  527      13.346 -32.766 -32.486  1.00  0.00      SOLV H
ATOM   4921  H2  TIP3  527      13.730 -32.954 -31.045  1.00  0.00      SOLV H
ATOM   4922  OH2 TIP3  528      10.878 -21.019 -33.185  1.00  0.00      SOLV O
ATOM   4923  H1  TIP3  528       9.961 -20.704 -33.050  1.00  0.00      SOLV H
ATOM   4924  H2  TIP3  528      11.271 -20.235 -33.592  1.00  0.00      SOLV H
ATOM   4925  OH2 TIP3  529      10.197 -31.223 -31.192  1.00  0.00      SOLV O
ATOM   4926  H1  TIP3  529      10.958 -30.633 -30.998  1.00  0.00      SOLV H
ATOM   4927  H2  TIP3  529       9.962 -31.526 -30.282  1.00  0.00      SOLV H
ATOM   4928  OH2 TIP3  530      10.791 -30.292 -22.246  1.00  0.00      SOLV O
ATOM   4929  H1  TIP3  530      11.100 -30.011 -21.368  1.00  0.00      SOLV H
ATOM   4930  H2  TIP3  530      11.338 -31.090 -22.405  1.00  0.00      SOLV H
ATOM   4931  OH2 TIP3  531      10.976 -34.458 -30.462  1.00  0.00      SOLV O
ATOM   4932  H1  TIP3  531      10.940 -33.897 -29.664  1.00  0.00      SOLV H
ATOM   4933  H2  TIP3  531      11.782 -34.104 -30.899  1.00  0.00      SOLV H
ATOM   4934  OH2 TIP3  532       8.354 -19.988 -33.037  1.00  0.00      SOLV O
ATOM   4935  H1  TIP3  532       8.330 -19.157 -33.563  1.00  0.00      SOLV H
ATOM   4936  H2  TIP3  532       8.005 -19.685 -32.169  1.00  0.00      SOLV H
ATOM   4937  OH2 TIP3  533       6.819 -33.064 -33.150  1.00  0.00      SOLV O
ATOM   4938  H1  TIP3  533       6.884 -32.171 -32.748  1.00  0.00      SOLV H
ATOM   4939  H2  TIP3  533       7.730 -33.381 -32.976  1.00  0.00      SOLV H
ATOM   4940  OH2 TIP3  534      16.994 -32.447 -21.027  1.00  0.00      SOLV O
ATOM   4941  H1  TIP3  534      16.046 -32.330 -21.254  1.00  0.00      SOLV H
ATOM   4942  H2  TIP3  534      17.356 -32.623 -21.907  1.00  0.00      SOLV H
ATOM   4943  OH2 TIP3  535       5.080 -23.129 -34.650  1.00  0.00      SOLV O
ATOM   4944  H1  TIP3  535       5.790 -22.595 -34.249  1.00  0.00      SOLV H
ATOM   4945  H2  TIP3  535       5.611 -23.667 -35.270  1.00  0.00      SOLV H
ATOM   4946  OH2 TIP3  536       3.381 -30.074 -35.269  1.00  0.00      SOLV O
ATOM   4947  H1  TIP3  536       3.435 -29.097 -35.173  1.00  0.00      SOLV H
ATOM   4948  H2  TIP3  536       2.672 -30.161 -35.912  1.00  0.00      SOLV H
ATOM   4949  OH2 TIP3  537      16.790 -19.288 -25.480  1.00  0.00      SOLV O
ATOM   4950  H1  TIP3  537      16.637 -18.599 -26.161  1.00  0.00      SOLV H
ATOM   4951  H2  TIP3  537      17.771 -19.227 -25.410  1.00  0.00      SOLV H
ATOM   4952  OH2 TIP3  538       4.073 -35.061 -26.611  1.00  0.00      SOLV O
ATOM   4953  H1  TIP3  538       4.111 -35.239 -27.578  1.00  0.00      SOLV H
ATOM   4954  H2  TIP3  538       3.708 -35.881 -26.256  1.00  0.00      SOLV H
ATOM   4955  OH2 TIP3  539       3.155 -21.423 -30.872  1.00  0.00      SOLV O
ATOM   4956  H1  TIP3  539       2.387 -21.177 -30.343  1.00  0.00      SOLV H
ATOM   4957  H2  TIP3  539       3.068 -20.805 -31.636  1.00  0.00      SOLV H
ATOM   4958  OH2 TIP3  540       2.523 -18.571 -19.109  1.00  0.00      SOLV O
ATOM   4959  H1  TIP3  540       3.196 -18.851 -18.453  1.00  0.00      SOLV H
ATOM   4960  H2  TIP3  540       2.166 -19.431 -19.392  1.00  0.00      SOLV H
ATOM   4961  OH2 TIP3  541       6.871 -19.928 -17.683  1.00  0.00      SOLV O
ATOM   4962  H1  TIP3  541       7.702 -20.336 -17.406  1.00  0.00      SOLV H
ATOM   4963  H2  TIP3  541       6.719 -20.374 -18.541  1.00  0.00      SOLV H
ATOM   4964  OH2 TIP3  542      11.382 -20.406 -36.072  1.00  0.00      SOLV O
ATOM   4965  H1  TIP3  542      10.766 -21.123 -35.797  1.00  0.00      SOLV H
ATOM   4966  H2  TIP3  542      12.236 -20.845 -35.974  1.00  0.00      SOLV H
ATOM   4967  OH2 TIP3  543      13.677 -21.653 -18.956  1.00  0.00      SOLV O
ATOM   4968  H1  TIP3  543      13.246 -22.377 -18.444  1.00  0.00      SOLV H
ATOM   4969  H2  TIP3  543      14.328 -21.318 -18.311  1.00  0.00      SOLV H
ATOM   4970  OH2 TIP3  544      15.740 -20.599 -35.561  1.00  0.00      SOLV O
ATOM   4971  H1  TIP3  544      16.054 -21.512 -35.454  1.00  0.00      SOLV H
ATOM   4972  H2  TIP3  544      15.883 -20.444 -36.515  1.00  0.00      SOLV H
ATOM   4973  OH2 TIP3  545       2.401 -24.945 -18.267  1.00  0.00      SOLV O
ATOM   4974  H1  TIP3  545       2.372 -25.911 -18.396  1.00  0.00      SOLV H
ATOM   4975  H2  TIP3  545       1.719 -24.639 -18.905  1.00  0.00      SOLV H
ATOM   4976  OH2 TIP3  546       6.328 -25.098 -36.068  1.00  0.00      SOLV O
ATOM   4977  H1  TIP3  546       6.857 -25.532 -35.368  1.00  0.00      SOLV H
ATOM   4978  H2  TIP3  546       7.007 -24.608 -36.569  1.00  0.00      SOLV H
ATOM   4979  OH2 TIP3  547       8.888 -24.826 -18.804  1.00  0.00      SOLV O
ATOM   4980  H1  TIP3  547       8.714 -24.418 -19.673  1.00  0.00      SOLV H
ATOM   4981  H2  TIP3  547       9.059 -25.767 -19.029  1.00  0.00      SOLV H
ATOM   4982  OH2 TIP3  548      12.573 -23.356 -36.003  1.00  0.00      SOLV O
ATOM   4983  H1  TIP3  548      12.127 -23.388 -35.132  1.00  0.00      SOLV H
ATOM   4984  H2  TIP3  548      12.539 -24.286 -36.271  1.00  0.00      SOLV H
ATOM   4985  OH2 TIP3  549      14.537 -25.010 -21.774  1.00  0.00      SOLV O
ATOM   4986  H1  TIP3  549      15.479 -24.736 -21.792  1.00  0.00      SOLV H
ATOM   4987  H2  TIP3  549      14.125 -24.143 -21.574  1.00  0.00      SOLV H
ATOM   4988  OH2 TIP3  550       3.210 -27.671 -18.787  1.00  0.00      SOLV O
ATOM   4989  H1  TIP3  550       3.910 -28.308 -18.965  1.00  0.00      SOLV H
ATOM   4990  H2  TIP3  550       3.281 -27.574 -17.814  1.00  0.00      SOLV H
ATOM   4991  OH2 TIP3  551       7.760 -26.470 -33.913  1.00  0.00      SOLV O
ATOM   4992  H1  TIP3  551       7.241 -26.973 -33.264  1.00  0.00      SOLV H
ATOM   4993  H2  TIP3  551       8.188 -27.186 -34.432  1.00  0.00      SOLV H
ATOM   4994  OH2 TIP3  552       7.202 -28.680 -21.417  1.00  0.00      SOLV O
ATOM   4995  H1  TIP3  552       6.438 -28.060 -21.445  1.00  0.00      SOLV H
ATOM   4996  H2  TIP3  552       7.803 -28.287 -22.060  1.00  0.00      SOLV H
ATOM   4997  OH2 TIP3  553       8.940 -28.331 -35.587  1.00  0.00      SOLV O
ATOM   4998  H1  TIP3  553       8.861 -28.453 -36.544  1.00  0.00      SOLV H
ATOM   4999  H2  TIP3  553       9.901 -28.475 -35.441  1.00  0.00      SOLV H
ATOM   5000  OH2 TIP3  554      12.301 -26.177 -18.106  1.00  0.00      SOLV O
ATOM   5001  H1  TIP3  554      13.195 -26.532 -18.184  1.00  0.00      SOLV H
ATOM   5002  H2  TIP3  554      11.862 -26.894 -17.611  1.00  0.00      SOLV H
ATOM   5003  OH2 TIP3  555       7.651 -31.244 -20.493  1.00  0.00      SOLV O
ATOM   5004  H1  TIP3  555       7.726 -31.866 -21.248  1.00  0.00      SOLV H
ATOM   5005  H2  TIP3  555       7.530 -30.389 -20.956  1.00  0.00      SOLV H
ATOM   5006  OH2 TIP3  556       7.863 -32.810 -22.787  1.00  0.00      SOLV O
ATOM   5007  H1  TIP3  556       8.437 -32.327 -23.421  1.00  0.00      SOLV H
ATOM   5008  H2  TIP3  556       7.007 -32.816 -23.267  1.00  0.00      SOLV H
ATOM   5009  OH2 TIP3  557       9.723 -27.360 -22.661  1.00  0.00      SOLV O
ATOM   5010  H1  TIP3  557       9.735 -28.153 -23.203  1.00  0.00      SOLV H
ATOM   5011  H2  TIP3  557       9.110 -26.748 -23.126  1.00  0.00      SOLV H
ATOM   5012  OH2 TIP3  558      13.751 -29.895 -17.840  1.00  0.00      SOLV O
ATOM   5013  H1  TIP3  558      14.004 -30.834 -17.886  1.00  0.00      SOLV H
ATOM   5014  H2  TIP3  558      14.620 -29.472 -17.878  1.00  0.00      SOLV H
ATOM   5015  OH2 TIP3  559      15.196 -26.883 -19.720  1.00  0.00      SOLV O
ATOM   5016  H1  TIP3  559      14.956 -26.080 -20.212  1.00  0.00      SOLV H
ATOM   5017  H2  TIP3  559      16.180 -26.845 -19.773  1.00  0.00      SOLV H
ATOM   5018  OH2 TIP3  560       6.002 -30.432 -18.362  1.00  0.00      SOLV O
ATOM   5019  H1  TIP3  560       5.239 -31.028 -18.520  1.00  0.00      SOLV H
ATOM   5020  H2  TIP3  560       6.551 -30.621 -19.149  1.00  0.00      SOLV H
ATOM   5021  OH2 TIP3  561       8.710 -35.285 -22.003  1.00  0.00      SOLV O
ATOM   5022  H1  TIP3  561       8.443 -34.354 -22.189  1.00  0.00      SOLV H
ATOM   5023  H2  TIP3  561       7.926 -35.769 -22.312  1.00  0.00      SOLV H
ATOM   5024  OH2 TIP3  562       9.958 -31.410 -18.879  1.00  0.00      SOLV O
ATOM   5025  H1  TIP3  562       9.596 -31.791 -18.060  1.00  0.00      SOLV H
ATOM   5026  H2  TIP3  562       9.158 -31.437 -19.444  1.00  0.00      SOLV H
ATOM   5027  OH2 TIP3  563      12.491 -32.100 -19.839  1.00  0.00      SOLV O
ATOM   5028  H1  TIP3  563      11.623 -32.054 -19.392  1.00  0.00      SOLV H
ATOM   5029  H2  TIP3  563      13.065 -32.478 -19.141  1.00  0.00      SOLV H
ATOM   5030  OH2 TIP3  564      14.222 -32.993 -17.962  1.00  0.00      SOLV O
ATOM   5031  H1  TIP3  564      14.099 -33.965 -18.071  1.00  0.00      SOLV H
ATOM   5032  H2  TIP3  564      14.095 -32.897 -16.994  1.00  0.00      SOLV H
ATOM   5033  OH2 TIP3  565       4.051 -32.329 -18.721  1.00  0.00      SOLV O
ATOM   5034  H1  TIP3  565       4.052 -33.146 -19.266  1.00  0.00      SOLV H
ATOM   5035  H2  TIP3  565       4.159 -32.718 -17.827  1.00  0.00      SOLV H
ATOM   5036  OH2 TIP3  566       8.906  36.772 -19.399  1.00  0.00      SOLV O
ATOM   5037  H1  TIP3  566       8.689  35.840 -19.363  1.00  0.00      SOLV H
ATOM   5038  H2  TIP3  566       8.814  37.020 -20.351  1.00  0.00      SOLV H
ATOM   5039  OH2 TIP3  567       9.573 -34.320 -17.579  1.00  0.00      SOLV O
ATOM   5040  H1  TIP3  567       9.381 -35.041 -18.214  1.00  0.00      SOLV H
ATOM   5041  H2  TIP3  567       8.761 -33.778 -17.614  1.00  0.00      SOLV H
ATOM   5042  OH2 TIP3  568       8.663 -17.642 -34.502  1.00  0.00      SOLV O
ATOM   5043  H1  TIP3  568       9.638 -17.685 -34.534  1.00  0.00      SOLV H
ATOM   5044  H2  TIP3  568       8.473 -16.883 -35.076  1.00  0.00      SOLV H
ATOM   5045  OH2 TIP3  569       2.266 -22.942 -34.766  1.00  0.00      SOLV O
ATOM   5046  H1  TIP3  569       3.227 -22.976 -34.943  1.00  0.00      SOLV H
ATOM   5047  H2  TIP3  569       1.872 -23.531 -35.448  1.00  0.00      SOLV H
ATOM   5048  OH2 TIP3  570       1.357 -17.743 -29.947  1.00  0.00      SOLV O
ATOM   5049  H1  TIP3  570       0.730 -18.121 -30.603  1.00  0.00      SOLV H
ATOM   5050  H2  TIP3  570       1.510 -18.526 -29.374  1.00  0.00      SOLV H
ATOM   5051  OH2 TIP3  571       1.900 -19.826 -28.215  1.00  0.00      SOLV O
ATOM   5052  H1  TIP3  571       1.483 -20.598 -27.801  1.00  0.00      SOLV H
ATOM   5053  H2  TIP3  571       2.322 -19.419 -27.437  1.00  0.00      SOLV H
ATOM   5054  OH2 TIP3  572      19.434 -18.724 -25.034  1.00  0.00      SOLV O
ATOM   5055  H1  TIP3  572      19.644 -18.780 -24.087  1.00  0.00      SOLV H
ATOM   5056  H2  TIP3  572      20.315 -18.640 -25.434  1.00  0.00      SOLV H
ATOM   5057  OH2 TIP3  573      19.001 -19.291 -22.225  1.00  0.00      SOLV O
ATOM   5058  H1  TIP3  573      18.479 -20.024 -22.614  1.00  0.00      SOLV H
ATOM   5059  H2  TIP3  573      19.563 -19.808 -21.622  1.00  0.00      SOLV H
ATOM   5060  OH2 TIP3  574      17.376 -23.547 -17.599  1.00  0.00      SOLV O
ATOM   5061  H1  TIP3  574      16.559 -23.475 -17.066  1.00  0.00      SOLV H
ATOM   5062  H2  TIP3  574      17.927 -22.834 -17.219  1.00  0.00      SOLV H
ATOM   5063  OH2 TIP3  575      18.763 -25.307 -32.160  1.00  0.00      SOLV O
[truncated: 2,453,354 more chars]
