# Supplementary material for: Mapping the Interactions Among Class IIa Histone Deacetylases and Myocyte Enhancer Factor 2s
Source: J Chem Inf Model. 2025 Jun 6;65(12):6249–60. doi: 10.1021/acs.jcim.5c00858 (PMC12199305; doi:10.1021/acs.jcim.5c00858)
Supplement: Supplementary file 6 [file ci5c00858_si_006.zip]

Archive with 31 entries (30 files):
- Average_Structures/
- Average_Structures/HDAC4_MEF2A.pdb
- Average_Structures/HDAC4_MEF2A.psf
- Average_Structures/HDAC4_MEF2B.pdb
- Average_Structures/HDAC4_MEF2B.psf
- Average_Structures/HDAC4_MEF2C.pdb
- Average_Structures/HDAC4_MEF2C.psf
- Average_Structures/HDAC4_MEF2D.pdb
- Average_Structures/HDAC4_MEF2D.psf
- Average_Structures/HDAC5_MEF2A.pdb
- Average_Structures/HDAC5_MEF2A.psf
- Average_Structures/HDAC5_MEF2B.pdb
- Average_Structures/HDAC5_MEF2B.psf
- Average_Structures/HDAC5_MEF2C.pdb
- Average_Structures/HDAC5_MEF2C.psf
- Average_Structures/HDAC5_MEF2D.pdb
- Average_Structures/HDAC5_MEF2D.psf
- Average_Structures/HDAC7_MEF2B.pdb
- Average_Structures/HDAC7_MEF2B.psf
- Average_Structures/HDAC7_MEF2C.pdb
- Average_Structures/HDAC7_MEF2C.psf
- Average_Structures/HDAC7_MEF2D.pdb
- Average_Structures/HDAC7_MEF2D.psf
- Average_Structures/HDAC9_MEF2A.pdb
- Average_Structures/HDAC9_MEF2A.psf
- Average_Structures/HDAC9_MEF2B.pdb
- Average_Structures/HDAC9_MEF2B.psf
- Average_Structures/HDAC9_MEF2C.pdb
- Average_Structures/HDAC9_MEF2C.psf
- Average_Structures/HDAC9_MEF2D.pdb
- Average_Structures/HDAC9_MEF2D.psf
