# Supplementary material for: Mapping the Interactions Among Class IIa Histone Deacetylases and Myocyte Enhancer Factor 2s
Source: J Chem Inf Model. 2025 Jun 6;65(12):6249–60. doi: 10.1021/acs.jcim.5c00858 (PMC12199305; doi:10.1021/acs.jcim.5c00858)
Supplement: Supplementary file 6 [file ci5c00858_si_006.zip › Average_Structures/HDAC4_MEF2A.pdb]

REMARK  GENERATED BY CHARMM-GUI (HTTP://WWW.CHARMM-GUI.ORG) V3.7 ON APR, 06. 2025. JOB
REMARK  READ PDB, MANIPULATE STRUCTURE IF NEEDED, AND GENERATE TOPOLOGY FILE          
REMARK   DATE:     4/ 6/25      7:52:59      CREATED BY USER: charmm-gui              
ATOM      1  N   GLY P   2      14.482   5.944  22.493  1.00  7.61      PROA
ATOM      2  HT1 GLY P   2      14.799   6.456  23.341  1.00  0.00      PROA
ATOM      3  HT2 GLY P   2      15.299   5.750  21.880  1.00  0.00      PROA
ATOM      4  HT3 GLY P   2      14.039   5.046  22.775  1.00  0.00      PROA
ATOM      5  CA  GLY P   2      13.953   6.388  22.097  1.00  7.18      PROA
ATOM      6  HA1 GLY P   2      14.525   7.268  21.868  1.00  0.00      PROA
ATOM      7  HA2 GLY P   2      13.216   6.588  22.853  1.00  0.00      PROA
ATOM      8  C   GLY P   2      13.414   6.233  21.274  1.00  6.47      PROA
ATOM      9  O   GLY P   2      13.557   5.734  20.946  1.00  6.28      PROA
ATOM     10  N   ARG P   3      12.765   6.652  20.915  1.00  6.28      PROA
ATOM     11  HN  ARG P   3      12.487   7.455  21.411  1.00  0.00      PROA
ATOM     12  CA  ARG P   3      12.178   6.571  20.111  1.00  5.77      PROA
ATOM     13  HA  ARG P   3      12.101   5.513  19.914  1.00  0.00      PROA
ATOM     14  CB  ARG P   3      11.339   6.915  20.130  1.00  6.24      PROA
ATOM     15  HB1 ARG P   3      10.801   6.595  19.213  1.00  0.00      PROA
ATOM     16  HB2 ARG P   3      11.408   8.023  20.138  1.00  0.00      PROA
ATOM     17  CG  ARG P   3      11.027   6.739  20.606  1.00  7.05      PROA
ATOM     18  HG1 ARG P   3      11.180   7.485  21.414  1.00  0.00      PROA
ATOM     19  HG2 ARG P   3      11.428   5.759  20.939  1.00  0.00      PROA
ATOM     20  CD  ARG P   3      10.530   6.688  20.531  1.00  7.56      PROA
ATOM     21  HD1 ARG P   3      10.387   6.095  19.604  1.00  0.00      PROA
ATOM     22  HD2 ARG P   3      10.101   7.704  20.407  1.00  0.00      PROA
ATOM     23  NE  ARG P   3      10.250   6.466  20.876  1.00  8.34      PROA
ATOM     24  HE  ARG P   3      10.781   6.261  21.683  1.00  0.00      PROA
ATOM     25  CZ  ARG P   3       9.827   6.333  20.925  1.00  9.06      PROA
ATOM     26  NH1 ARG P   3       9.590   6.396  20.685  1.00  9.23      PROA
ATOM     27 HH11 ARG P   3       9.436   5.737  19.949  1.00  0.00      PROA
ATOM     28 HH12 ARG P   3       9.053   7.239  20.721  1.00  0.00      PROA
ATOM     29  NH2 ARG P   3       9.626   6.125  21.244  1.00  9.83      PROA
ATOM     30 HH21 ARG P   3       9.197   6.641  21.985  1.00  0.00      PROA
ATOM     31 HH22 ARG P   3       9.588   5.126  21.243  1.00  0.00      PROA
ATOM     32  C   ARG P   3      12.365   6.930  19.180  1.00  5.10      PROA
ATOM     33  O   ARG P   3      12.621   7.505  19.003  1.00  5.30      PROA
ATOM     34  N   LYS P   4      12.242   6.597  18.554  1.00  4.59      PROA
ATOM     35  HN  LYS P   4      11.870   5.680  18.602  1.00  0.00      PROA
ATOM     36  CA  LYS P   4      12.371   6.873  17.618  1.00  4.15      PROA
ATOM     37  HA  LYS P   4      13.132   7.632  17.535  1.00  0.00      PROA
ATOM     38  CB  LYS P   4      12.617   6.109  17.308  1.00  4.14      PROA
ATOM     39  HB1 LYS P   4      13.056   6.311  16.312  1.00  0.00      PROA
ATOM     40  HB2 LYS P   4      11.689   5.516  17.186  1.00  0.00      PROA
ATOM     41  CG  LYS P   4      13.404   5.384  17.879  1.00  4.53      PROA
ATOM     42  HG1 LYS P   4      12.673   4.924  18.517  1.00  0.00      PROA
ATOM     43  HG2 LYS P   4      13.960   6.180  18.338  1.00  0.00      PROA
ATOM     44  CD  LYS P   4      13.875   4.915  17.974  1.00  4.82      PROA
ATOM     45  HD1 LYS P   4      14.667   5.529  17.608  1.00  0.00      PROA
ATOM     46  HD2 LYS P   4      13.449   4.238  17.268  1.00  0.00      PROA
ATOM     47  CE  LYS P   4      14.474   4.251  18.352  1.00  5.25      PROA
ATOM     48  HE1 LYS P   4      14.958   4.927  19.033  1.00  0.00      PROA
ATOM     49  HE2 LYS P   4      14.998   4.053  17.435  1.00  0.00      PROA
ATOM     50  NZ  LYS P   4      14.732   3.705  18.657  1.00  5.59      PROA
ATOM     51  HZ1 LYS P   4      14.430   2.849  18.150  1.00  0.00      PROA
ATOM     52  HZ2 LYS P   4      14.393   3.664  19.639  1.00  0.00      PROA
ATOM     53  HZ3 LYS P   4      15.770   3.763  18.651  1.00  0.00      PROA
ATOM     54  C   LYS P   4      11.602   7.609  16.790  1.00  3.93      PROA
ATOM     55  O   LYS P   4      10.872   7.546  16.614  1.00  4.21      PROA
ATOM     56  N   LYS P   5      11.758   8.337  16.262  1.00  3.72      PROA
ATOM     57  HN  LYS P   5      12.683   8.671  16.309  1.00  0.00      PROA
ATOM     58  CA  LYS P   5      11.102   9.098  15.432  1.00  3.60      PROA
ATOM     59  HA  LYS P   5      10.049   8.923  15.593  1.00  0.00      PROA
ATOM     60  CB  LYS P   5      11.301  10.041  15.552  1.00  3.88      PROA
ATOM     61  HB1 LYS P   5      10.558  10.613  14.960  1.00  0.00      PROA
ATOM     62  HB2 LYS P   5      12.313  10.221  15.135  1.00  0.00      PROA
ATOM     63  CG  LYS P   5      11.291  10.431  16.526  1.00  4.34      PROA
ATOM     64  HG1 LYS P   5      12.362  10.536  16.761  1.00  0.00      PROA
ATOM     65  HG2 LYS P   5      10.850   9.612  17.116  1.00  0.00      PROA
ATOM     66  CD  LYS P   5      10.932  11.160  16.895  1.00  4.63      PROA
ATOM     67  HD1 LYS P   5       9.968  10.729  17.123  1.00  0.00      PROA
ATOM     68  HD2 LYS P   5      10.930  11.770  16.003  1.00  0.00      PROA
ATOM     69  CE  LYS P   5      10.898  11.737  17.402  1.00  5.15      PROA
ATOM     70  HE1 LYS P   5      11.932  11.671  17.646  1.00  0.00      PROA
ATOM     71  HE2 LYS P   5      10.209  11.228  18.035  1.00  0.00      PROA
ATOM     72  NZ  LYS P   5      10.833  12.324  17.783  1.00  5.54      PROA
ATOM     73  HZ1 LYS P   5       9.846  12.649  17.754  1.00  0.00      PROA
ATOM     74  HZ2 LYS P   5      11.453  13.062  17.391  1.00  0.00      PROA
ATOM     75  HZ3 LYS P   5      11.105  12.130  18.768  1.00  0.00      PROA
ATOM     76  C   LYS P   5      11.105   9.096  14.264  1.00  3.00      PROA
ATOM     77  O   LYS P   5      11.818   8.827  14.041  1.00  2.74      PROA
ATOM     78  N   ILE P   6      10.301   9.392  13.472  1.00  3.08      PROA
ATOM     79  HN  ILE P   6       9.439   9.666  13.862  1.00  0.00      PROA
ATOM     80  CA  ILE P   6      10.208   9.464  12.306  1.00  2.75      PROA
ATOM     81  HA  ILE P   6      10.810   8.647  11.948  1.00  0.00      PROA
ATOM     82  CB  ILE P   6       9.220   9.432  11.701  1.00  3.41      PROA
ATOM     83  HB  ILE P   6       9.152  10.384  11.136  1.00  0.00      PROA
ATOM     84  CG2 ILE P   6       9.109   8.861  11.197  1.00  4.00      PROA
ATOM     85 HG21 ILE P   6       8.782   7.941  11.728  1.00  0.00      PROA
ATOM     86 HG22 ILE P   6      10.056   8.642  10.659  1.00  0.00      PROA
ATOM     87 HG23 ILE P   6       8.322   9.148  10.468  1.00  0.00      PROA
ATOM     88  CG1 ILE P   6       8.415   9.250  11.960  1.00  3.69      PROA
ATOM     89 HG11 ILE P   6       7.925  10.230  12.119  1.00  0.00      PROA
ATOM     90 HG12 ILE P   6       8.525   8.731  12.932  1.00  0.00      PROA
ATOM     91  CD  ILE P   6       7.912   8.830  11.557  1.00  4.23      PROA
ATOM     92  HD1 ILE P   6       8.450   8.081  10.938  1.00  0.00      PROA
ATOM     93  HD2 ILE P   6       7.323   9.489  10.884  1.00  0.00      PROA
ATOM     94  HD3 ILE P   6       7.228   8.293  12.248  1.00  0.00      PROA
ATOM     95  C   ILE P   6      10.574  10.350  11.720  1.00  2.12      PROA
ATOM     96  O   ILE P   6      10.348  11.124  11.899  1.00  2.27      PROA
ATOM     97  N   GLN P   7      11.173  10.252  11.001  1.00  1.96      PROA
ATOM     98  HN  GLN P   7      11.412   9.337  10.694  1.00  0.00      PROA
ATOM     99  CA  GLN P   7      11.653  11.015  10.444  1.00  1.94      PROA
ATOM    100  HA  GLN P   7      11.544  11.965  10.944  1.00  0.00      PROA
ATOM    101  CB  GLN P   7      12.692  10.673  10.426  1.00  2.62      PROA
ATOM    102  HB1 GLN P   7      13.287  11.536  10.070  1.00  0.00      PROA
ATOM    103  HB2 GLN P   7      12.730   9.864   9.671  1.00  0.00      PROA
ATOM    104  CG  GLN P   7      13.307  10.225  11.444  1.00  2.96      PROA
ATOM    105  HG1 GLN P   7      14.269   9.849  11.050  1.00  0.00      PROA
ATOM    106  HG2 GLN P   7      12.688   9.380  11.798  1.00  0.00      PROA
ATOM    107  CD  GLN P   7      13.497  10.596  12.078  1.00  3.23      PROA
ATOM    108  OE1 GLN P   7      13.657  10.735  12.172  1.00  3.64      PROA
ATOM    109  NE2 GLN P   7      13.487  10.759  12.535  1.00  3.68      PROA
ATOM    110 HE21 GLN P   7      14.197  11.384  12.859  1.00  0.00      PROA
ATOM    111 HE22 GLN P   7      12.756  10.470  13.153  1.00  0.00      PROA
ATOM    112  C   GLN P   7      11.113  11.452   9.162  1.00  1.74      PROA
ATOM    113  O   GLN P   7      11.627  12.065   8.510  1.00  2.01      PROA
ATOM    114  N   ILE P   8      10.040  11.150   8.774  1.00  1.55      PROA
ATOM    115  HN  ILE P   8       9.486  10.558   9.347  1.00  0.00      PROA
ATOM    116  CA  ILE P   8       9.379  11.500   7.585  1.00  1.41      PROA
ATOM    117  HA  ILE P   8      10.132  11.709   6.840  1.00  0.00      PROA
ATOM    118  CB  ILE P   8       8.510  10.450   7.126  1.00  1.38      PROA
ATOM    119  HB  ILE P   8       8.219  10.078   8.100  1.00  0.00      PROA
ATOM    120  CG2 ILE P   8       8.007  10.223   6.799  1.00  2.22      PROA
ATOM    121 HG21 ILE P   8       8.199  10.292   5.707  1.00  0.00      PROA
ATOM    122 HG22 ILE P   8       7.100  10.819   7.038  1.00  0.00      PROA
ATOM    123 HG23 ILE P   8       7.834   9.158   7.063  1.00  0.00      PROA
ATOM    124  CG1 ILE P   8       8.374   9.824   6.814  1.00  1.51      PROA
ATOM    125 HG11 ILE P   8       7.296   9.918   6.769  1.00  0.00      PROA
ATOM    126 HG12 ILE P   8       8.710   9.185   7.622  1.00  0.00      PROA
ATOM    127  CD  ILE P   8       8.456   9.314   6.240  1.00  2.01      PROA
ATOM    128  HD1 ILE P   8       9.268   9.638   5.555  1.00  0.00      PROA
ATOM    129  HD2 ILE P   8       7.511   9.242   5.661  1.00  0.00      PROA
ATOM    130  HD3 ILE P   8       8.718   8.317   6.654  1.00  0.00      PROA
ATOM    131  C   ILE P   8       8.676  12.753   7.715  1.00  1.45      PROA
ATOM    132  O   ILE P   8       8.091  13.008   8.689  1.00  1.59      PROA
ATOM    133  N   THR P   9       8.735  13.593   6.728  1.00  1.52      PROA
ATOM    134  HN  THR P   9       9.250  13.378   5.903  1.00  0.00      PROA
ATOM    135  CA  THR P   9       8.109  14.834   6.720  1.00  1.71      PROA
ATOM    136  HA  THR P   9       7.279  14.779   7.408  1.00  0.00      PROA
ATOM    137  CB  THR P   9       8.959  15.894   7.088  1.00  2.15      PROA
ATOM    138  HB  THR P   9       9.491  15.558   8.000  1.00  0.00      PROA
ATOM    139  OG1 THR P   9       8.749  16.518   7.228  1.00  2.87      PROA
ATOM    140  HG1 THR P   9       8.314  16.835   6.433  1.00  0.00      PROA
ATOM    141  CG2 THR P   9       9.749  16.410   6.789  1.00  2.12      PROA
ATOM    142 HG21 THR P   9       9.446  17.171   6.038  1.00  0.00      PROA
ATOM    143 HG22 THR P   9      10.492  15.728   6.323  1.00  0.00      PROA
ATOM    144 HG23 THR P   9      10.211  16.930   7.655  1.00  0.00      PROA
ATOM    145  C   THR P   9       7.494  15.142   5.421  1.00  1.48      PROA
ATOM    146  O   THR P   9       7.920  14.681   4.436  1.00  1.39      PROA
ATOM    147  N   ARG P  10       6.447  15.904   5.396  1.00  1.49      PROA
ATOM    148  HN  ARG P  10       6.079  16.267   6.247  1.00  0.00      PROA
ATOM    149  CA  ARG P  10       5.727  16.303   4.245  1.00  1.36      PROA
ATOM    150  HA  ARG P  10       5.433  15.413   3.708  1.00  0.00      PROA
ATOM    151  CB  ARG P  10       4.523  17.099   4.631  1.00  1.54      PROA
ATOM    152  HB1 ARG P  10       4.049  17.315   3.661  1.00  0.00      PROA
ATOM    153  HB2 ARG P  10       4.960  18.017   5.055  1.00  0.00      PROA
ATOM    154  CG  ARG P  10       3.718  16.922   5.246  1.00  1.78      PROA
ATOM    155  HG1 ARG P  10       4.206  16.498   6.133  1.00  0.00      PROA
ATOM    156  HG2 ARG P  10       3.179  16.145   4.688  1.00  0.00      PROA
ATOM    157  CD  ARG P  10       2.754  17.580   5.770  1.00  2.05      PROA
ATOM    158  HD1 ARG P  10       3.232  18.456   6.248  1.00  0.00      PROA
ATOM    159  HD2 ARG P  10       2.326  16.902   6.532  1.00  0.00      PROA
ATOM    160  NE  ARG P  10       1.992  17.952   5.373  1.00  2.21      PROA
ATOM    161  HE  ARG P  10       1.773  17.463   4.547  1.00  0.00      PROA
ATOM    162  CZ  ARG P  10       1.377  18.634   5.508  1.00  2.70      PROA
ATOM    163  NH1 ARG P  10       1.345  19.092   6.019  1.00  3.08      PROA
ATOM    164 HH11 ARG P  10       2.034  19.814   6.087  1.00  0.00      PROA
ATOM    165 HH12 ARG P  10       0.610  19.037   6.695  1.00  0.00      PROA
ATOM    166  NH2 ARG P  10       0.751  18.858   5.101  1.00  3.29      PROA
ATOM    167 HH21 ARG P  10       0.230  18.186   4.575  1.00  0.00      PROA
ATOM    168 HH22 ARG P  10       0.469  19.817   5.105  1.00  0.00      PROA
ATOM    169  C   ARG P  10       6.491  17.051   3.190  1.00  1.30      PROA
ATOM    170  O   ARG P  10       7.326  17.838   3.459  1.00  1.47      PROA
ATOM    171  N   ILE P  11       6.203  16.824   1.945  1.00  1.15      PROA
ATOM    172  HN  ILE P  11       5.543  16.119   1.700  1.00  0.00      PROA
ATOM    173  CA  ILE P  11       6.769  17.523   0.826  1.00  1.14      PROA
ATOM    174  HA  ILE P  11       7.698  17.965   1.155  1.00  0.00      PROA
ATOM    175  CB  ILE P  11       7.022  16.622  -0.354  1.00  1.07      PROA
ATOM    176  HB  ILE P  11       6.063  16.167  -0.682  1.00  0.00      PROA
ATOM    177  CG2 ILE P  11       7.620  17.402  -1.494  1.00  1.14      PROA
ATOM    178 HG21 ILE P  11       8.584  17.857  -1.181  1.00  0.00      PROA
ATOM    179 HG22 ILE P  11       6.928  18.215  -1.800  1.00  0.00      PROA
ATOM    180 HG23 ILE P  11       7.809  16.727  -2.356  1.00  0.00      PROA
ATOM    181  CG1 ILE P  11       7.903  15.458   0.019  1.00  1.11      PROA
ATOM    182 HG11 ILE P  11       7.377  14.921   0.832  1.00  0.00      PROA
ATOM    183 HG12 ILE P  11       8.841  15.895   0.416  1.00  0.00      PROA
ATOM    184  CD  ILE P  11       8.238  14.611  -0.785  1.00  1.40      PROA
ATOM    185  HD1 ILE P  11       8.953  15.042  -1.518  1.00  0.00      PROA
ATOM    186  HD2 ILE P  11       7.347  14.238  -1.335  1.00  0.00      PROA
ATOM    187  HD3 ILE P  11       8.734  13.767  -0.260  1.00  0.00      PROA
ATOM    188  C   ILE P  11       5.864  18.656   0.447  1.00  1.19      PROA
ATOM    189  O   ILE P  11       4.733  18.467   0.145  1.00  1.21      PROA
ATOM    190  N   MET P  12       6.343  19.879   0.464  1.00  1.31      PROA
ATOM    191  HN  MET P  12       7.306  20.048   0.655  1.00  0.00      PROA
ATOM    192  CA  MET P  12       5.568  21.047   0.221  1.00  1.42      PROA
ATOM    193  HA  MET P  12       4.540  20.823   0.465  1.00  0.00      PROA
ATOM    194  CB  MET P  12       6.061  22.187   1.049  1.00  1.67      PROA
ATOM    195  HB1 MET P  12       5.455  23.084   0.803  1.00  0.00      PROA
ATOM    196  HB2 MET P  12       7.120  22.382   0.779  1.00  0.00      PROA
ATOM    197  CG  MET P  12       5.989  21.966   2.490  1.00  1.88      PROA
ATOM    198  HG1 MET P  12       6.362  22.900   2.950  1.00  0.00      PROA
ATOM    199  HG2 MET P  12       6.709  21.152   2.699  1.00  0.00      PROA
ATOM    200  SD  MET P  12       4.848  21.646   3.146  1.00  2.35      PROA
ATOM    201  CE  MET P  12       4.824  21.997   3.945  1.00  2.93      PROA
ATOM    202  HE1 MET P  12       4.700  23.100   3.898  1.00  0.00      PROA
ATOM    203  HE2 MET P  12       5.769  21.781   4.487  1.00  0.00      PROA
ATOM    204  HE3 MET P  12       3.971  21.580   4.522  1.00  0.00      PROA
ATOM    205  C   MET P  12       5.507  21.475  -1.204  1.00  1.36      PROA
ATOM    206  O   MET P  12       4.632  22.123  -1.599  1.00  1.50      PROA
ATOM    207  N   ASP P  13       6.422  21.094  -2.022  1.00  1.28      PROA
ATOM    208  HN  ASP P  13       7.186  20.544  -1.696  1.00  0.00      PROA
ATOM    209  CA  ASP P  13       6.468  21.385  -3.412  1.00  1.28      PROA
ATOM    210  HA  ASP P  13       5.973  22.330  -3.579  1.00  0.00      PROA
ATOM    211  CB  ASP P  13       7.910  21.452  -3.860  1.00  1.39      PROA
ATOM    212  HB1 ASP P  13       8.122  20.469  -4.323  1.00  0.00      PROA
ATOM    213  HB2 ASP P  13       8.503  21.565  -2.932  1.00  0.00      PROA
ATOM    214  CG  ASP P  13       8.279  22.104  -4.475  1.00  1.83      PROA
ATOM    215  OD1 ASP P  13       8.407  22.412  -4.733  1.00  2.33      PROA
ATOM    216  OD2 ASP P  13       8.501  22.351  -4.722  1.00  2.49      PROA
ATOM    217  C   ASP P  13       5.683  20.376  -4.204  1.00  1.18      PROA
ATOM    218  O   ASP P  13       5.935  19.195  -4.162  1.00  1.11      PROA
ATOM    219  N   GLU P  14       4.680  20.833  -4.941  1.00  1.25      PROA
ATOM    220  HN  GLU P  14       4.534  21.813  -5.046  1.00  0.00      PROA
ATOM    221  CA  GLU P  14       3.737  20.012  -5.637  1.00  1.22      PROA
ATOM    222  HA  GLU P  14       3.302  19.323  -4.928  1.00  0.00      PROA
ATOM    223  CB  GLU P  14       2.656  20.877  -6.270  1.00  1.42      PROA
ATOM    224  HB1 GLU P  14       3.048  21.062  -7.283  1.00  0.00      PROA
ATOM    225  HB2 GLU P  14       2.695  21.801  -5.672  1.00  0.00      PROA
ATOM    226  CG  GLU P  14       1.774  20.764  -6.411  1.00  2.04      PROA
ATOM    227  HG1 GLU P  14       1.410  20.442  -5.423  1.00  0.00      PROA
ATOM    228  HG2 GLU P  14       1.748  19.927  -7.126  1.00  0.00      PROA
ATOM    229  CD  GLU P  14       0.728  21.571  -6.863  1.00  2.26      PROA
ATOM    230  OE1 GLU P  14       0.349  21.859  -7.164  1.00  2.63      PROA
ATOM    231  OE2 GLU P  14       0.257  21.919  -6.922  1.00  2.61      PROA
ATOM    232  C   GLU P  14       4.300  19.067  -6.655  1.00  1.13      PROA
ATOM    233  O   GLU P  14       3.967  17.911  -6.679  1.00  1.05      PROA
ATOM    234  N   ARG P  15       5.211  19.516  -7.510  1.00  1.20      PROA
ATOM    235  HN  ARG P  15       5.504  20.469  -7.508  1.00  0.00      PROA
ATOM    236  CA  ARG P  15       5.837  18.676  -8.492  1.00  1.19      PROA
ATOM    237  HA  ARG P  15       5.062  18.105  -8.981  1.00  0.00      PROA
ATOM    238  CB  ARG P  15       6.606  19.490  -9.513  1.00  1.39      PROA
ATOM    239  HB1 ARG P  15       7.403  18.825  -9.901  1.00  0.00      PROA
ATOM    240  HB2 ARG P  15       7.068  20.328  -8.955  1.00  0.00      PROA
ATOM    241  CG  ARG P  15       6.122  19.939 -10.397  1.00  1.97      PROA
ATOM    242  HG1 ARG P  15       6.985  20.310 -10.966  1.00  0.00      PROA
ATOM    243  HG2 ARG P  15       5.563  20.774  -9.952  1.00  0.00      PROA
ATOM    244  CD  ARG P  15       5.496  19.636 -11.136  1.00  2.40      PROA
ATOM    245  HD1 ARG P  15       5.062  20.527 -11.638  1.00  0.00      PROA
ATOM    246  HD2 ARG P  15       4.687  19.012 -10.699  1.00  0.00      PROA
ATOM    247  NE  ARG P  15       5.858  19.195 -11.703  1.00  2.97      PROA
ATOM    248  HE  ARG P  15       6.842  19.332 -11.784  1.00  0.00      PROA
ATOM    249  CZ  ARG P  15       5.576  18.716 -12.161  1.00  3.74      PROA
ATOM    250  NH1 ARG P  15       4.904  18.588 -12.216  1.00  4.14      PROA
ATOM    251 HH11 ARG P  15       4.258  19.344 -12.322  1.00  0.00      PROA
ATOM    252 HH12 ARG P  15       4.571  17.645 -12.190  1.00  0.00      PROA
ATOM    253  NH2 ARG P  15       5.988  18.340 -12.587  1.00  4.46      PROA
ATOM    254 HH21 ARG P  15       6.857  17.978 -12.250  1.00  0.00      PROA
ATOM    255 HH22 ARG P  15       5.706  18.166 -13.531  1.00  0.00      PROA
ATOM    256  C   ARG P  15       6.707  17.602  -7.905  1.00  1.08      PROA
ATOM    257  O   ARG P  15       6.659  16.467  -8.314  1.00  1.05      PROA
ATOM    258  N   ASN P  16       7.487  17.927  -6.874  1.00  1.07      PROA
ATOM    259  HN  ASN P  16       7.558  18.870  -6.561  1.00  0.00      PROA
ATOM    260  CA  ASN P  16       8.278  16.981  -6.135  1.00  1.01      PROA
ATOM    261  HA  ASN P  16       8.843  16.386  -6.837  1.00  0.00      PROA
ATOM    262  CB  ASN P  16       9.220  17.740  -5.187  1.00  1.11      PROA
ATOM    263  HB1 ASN P  16       8.606  18.173  -4.370  1.00  0.00      PROA
ATOM    264  HB2 ASN P  16       9.695  18.561  -5.763  1.00  0.00      PROA
ATOM    265  CG  ASN P  16      10.228  17.008  -4.603  1.00  1.32      PROA
ATOM    266  OD1 ASN P  16      10.402  16.141  -4.719  1.00  1.71      PROA
ATOM    267  ND2 ASN P  16      10.920  17.360  -3.942  1.00  1.68      PROA
ATOM    268 HD21 ASN P  16      11.616  16.745  -3.572  1.00  0.00      PROA
ATOM    269 HD22 ASN P  16      10.902  18.320  -3.664  1.00  0.00      PROA
ATOM    270  C   ASN P  16       7.425  15.964  -5.409  1.00  0.88      PROA
ATOM    271  O   ASN P  16       7.710  14.781  -5.407  1.00  0.86      PROA
ATOM    272  N   ARG P  17       6.311  16.407  -4.813  1.00  0.86      PROA
ATOM    273  HN  ARG P  17       6.097  17.380  -4.781  1.00  0.00      PROA
ATOM    274  CA  ARG P  17       5.346  15.550  -4.181  1.00  0.79      PROA
ATOM    275  HA  ARG P  17       5.864  14.928  -3.467  1.00  0.00      PROA
ATOM    276  CB  ARG P  17       4.273  16.392  -3.479  1.00  0.86      PROA
ATOM    277  HB1 ARG P  17       3.734  16.965  -4.261  1.00  0.00      PROA
ATOM    278  HB2 ARG P  17       4.795  17.102  -2.805  1.00  0.00      PROA
ATOM    279  CG  ARG P  17       3.299  15.706  -2.705  1.00  1.07      PROA
ATOM    280  HG1 ARG P  17       3.834  15.037  -1.999  1.00  0.00      PROA
ATOM    281  HG2 ARG P  17       2.688  15.088  -3.396  1.00  0.00      PROA
ATOM    282  CD  ARG P  17       2.374  16.557  -1.915  1.00  1.24      PROA
ATOM    283  HD1 ARG P  17       2.940  17.401  -1.466  1.00  0.00      PROA
ATOM    284  HD2 ARG P  17       1.900  15.947  -1.117  1.00  0.00      PROA
ATOM    285  NE  ARG P  17       1.459  17.045  -2.606  1.00  1.38      PROA
ATOM    286  HE  ARG P  17       1.075  16.495  -3.347  1.00  0.00      PROA
ATOM    287  CZ  ARG P  17       1.065  18.031  -2.440  1.00  1.80      PROA
ATOM    288  NH1 ARG P  17       1.456  18.715  -1.641  1.00  2.07      PROA
ATOM    289 HH11 ARG P  17       2.202  18.415  -1.047  1.00  0.00      PROA
ATOM    290 HH12 ARG P  17       1.058  19.625  -1.523  1.00  0.00      PROA
ATOM    291  NH2 ARG P  17       0.228  18.354  -3.105  1.00  2.26      PROA
ATOM    292 HH21 ARG P  17      -0.117  17.735  -3.811  1.00  0.00      PROA
ATOM    293 HH22 ARG P  17      -0.177  19.262  -2.995  1.00  0.00      PROA
ATOM    294  C   ARG P  17       4.713  14.556  -5.127  1.00  0.76      PROA
ATOM    295  O   ARG P  17       4.632  13.380  -4.832  1.00  0.73      PROA
ATOM    296  N   GLN P  18       4.297  14.991  -6.323  1.00  0.82      PROA
ATOM    297  HN  GLN P  18       4.352  15.956  -6.565  1.00  0.00      PROA
ATOM    298  CA  GLN P  18       3.745  14.133  -7.349  1.00  0.83      PROA
ATOM    299  HA  GLN P  18       2.989  13.512  -6.893  1.00  0.00      PROA
ATOM    300  CB  GLN P  18       3.136  14.962  -8.487  1.00  0.96      PROA
ATOM    301  HB1 GLN P  18       3.140  14.308  -9.381  1.00  0.00      PROA
ATOM    302  HB2 GLN P  18       3.827  15.812  -8.652  1.00  0.00      PROA
ATOM    303  CG  GLN P  18       1.998  15.450  -8.423  1.00  1.32      PROA
ATOM    304  HG1 GLN P  18       1.624  15.570  -9.461  1.00  0.00      PROA
ATOM    305  HG2 GLN P  18       2.086  16.449  -7.947  1.00  0.00      PROA
ATOM    306  CD  GLN P  18       1.048  14.753  -7.729  1.00  1.55      PROA
ATOM    307  OE1 GLN P  18       0.726  14.618  -6.961  1.00  1.80      PROA
ATOM    308  NE2 GLN P  18       0.563  14.294  -8.009  1.00  2.18      PROA
ATOM    309 HE21 GLN P  18      -0.092  13.833  -7.411  1.00  0.00      PROA
ATOM    310 HE22 GLN P  18       0.548  14.121  -8.994  1.00  0.00      PROA
ATOM    311  C   GLN P  18       4.700  13.101  -7.913  1.00  0.81      PROA
ATOM    312  O   GLN P  18       4.356  11.945  -8.072  1.00  0.80      PROA
ATOM    313  N   VAL P  19       5.956  13.482  -8.184  1.00  0.85      PROA
ATOM    314  HN  VAL P  19       6.233  14.437  -8.115  1.00  0.00      PROA
ATOM    315  CA  VAL P  19       6.996  12.565  -8.591  1.00  0.88      PROA
ATOM    316  HA  VAL P  19       6.605  11.953  -9.390  1.00  0.00      PROA
ATOM    317  CB  VAL P  19       8.225  13.305  -9.057  1.00  1.03      PROA
ATOM    318  HB  VAL P  19       8.436  14.114  -8.327  1.00  0.00      PROA
ATOM    319  CG1 VAL P  19       9.377  12.535  -9.192  1.00  1.22      PROA
ATOM    320 HG11 VAL P  19       9.160  11.624  -9.790  1.00  0.00      PROA
ATOM    321 HG12 VAL P  19       9.743  12.223  -8.190  1.00  0.00      PROA
ATOM    322 HG13 VAL P  19      10.165  13.121  -9.712  1.00  0.00      PROA
ATOM    323  CG2 VAL P  19       8.010  13.892 -10.291  1.00  1.32      PROA
ATOM    324 HG21 VAL P  19       7.168  14.614 -10.229  1.00  0.00      PROA
ATOM    325 HG22 VAL P  19       7.754  13.113 -11.041  1.00  0.00      PROA
ATOM    326 HG23 VAL P  19       8.922  14.438 -10.614  1.00  0.00      PROA
ATOM    327  C   VAL P  19       7.331  11.550  -7.520  1.00  0.82      PROA
ATOM    328  O   VAL P  19       7.431  10.366  -7.775  1.00  0.86      PROA
ATOM    329  N   THR P  20       7.435  11.994  -6.261  1.00  0.77      PROA
ATOM    330  HN  THR P  20       7.365  12.966  -6.055  1.00  0.00      PROA
ATOM    331  CA  THR P  20       7.652  11.138  -5.106  1.00  0.75      PROA
ATOM    332  HA  THR P  20       8.503  10.510  -5.324  1.00  0.00      PROA
ATOM    333  CB  THR P  20       7.904  11.916  -3.830  1.00  0.76      PROA
ATOM    334  HB  THR P  20       7.019  12.545  -3.593  1.00  0.00      PROA
ATOM    335  OG1 THR P  20       9.017  12.744  -3.981  1.00  0.86      PROA
ATOM    336  HG1 THR P  20       8.709  13.516  -4.461  1.00  0.00      PROA
ATOM    337  CG2 THR P  20       8.210  11.006  -2.664  1.00  0.85      PROA
ATOM    338 HG21 THR P  20       9.001  10.278  -2.945  1.00  0.00      PROA
ATOM    339 HG22 THR P  20       7.297  10.444  -2.374  1.00  0.00      PROA
ATOM    340 HG23 THR P  20       8.570  11.605  -1.801  1.00  0.00      PROA
ATOM    341  C   THR P  20       6.514  10.171  -4.891  1.00  0.71      PROA
ATOM    342  O   THR P  20       6.718   8.994  -4.665  1.00  0.76      PROA
ATOM    343  N   PHE P  21       5.266  10.646  -5.025  1.00  0.67      PROA
ATOM    344  HN  PHE P  21       5.106  11.618  -5.173  1.00  0.00      PROA
ATOM    345  CA  PHE P  21       4.073   9.843  -4.972  1.00  0.66      PROA
ATOM    346  HA  PHE P  21       4.074   9.298  -4.040  1.00  0.00      PROA
ATOM    347  CB  PHE P  21       2.820  10.751  -5.069  1.00  0.68      PROA
ATOM    348  HB1 PHE P  21       2.917  11.408  -5.959  1.00  0.00      PROA
ATOM    349  HB2 PHE P  21       2.745  11.365  -4.147  1.00  0.00      PROA
ATOM    350  CG  PHE P  21       1.527  10.012  -5.209  1.00  0.70      PROA
ATOM    351  CD1 PHE P  21       1.036   9.256  -4.179  1.00  0.76      PROA
ATOM    352  HD1 PHE P  21       1.569   9.234  -3.240  1.00  0.00      PROA
ATOM    353  CE1 PHE P  21      -0.126   8.521  -4.314  1.00  0.84      PROA
ATOM    354  HE1 PHE P  21      -0.482   7.917  -3.492  1.00  0.00      PROA
ATOM    355  CZ  PHE P  21      -0.819   8.557  -5.476  1.00  0.90      PROA
ATOM    356  HZ  PHE P  21      -1.728   7.985  -5.588  1.00  0.00      PROA
ATOM    357  CD2 PHE P  21       0.813  10.051  -6.373  1.00  0.82      PROA
ATOM    358  HD2 PHE P  21       1.166  10.655  -7.196  1.00  0.00      PROA
ATOM    359  CE2 PHE P  21      -0.354   9.327  -6.508  1.00  0.92      PROA
ATOM    360  HE2 PHE P  21      -0.905   9.368  -7.436  1.00  0.00      PROA
ATOM    361  C   PHE P  21       4.052   8.740  -6.013  1.00  0.68      PROA
ATOM    362  O   PHE P  21       3.773   7.600  -5.698  1.00  0.71      PROA
ATOM    363  N   THR P  22       4.407   9.051  -7.264  1.00  0.72      PROA
ATOM    364  HN  THR P  22       4.670   9.980  -7.510  1.00  0.00      PROA
ATOM    365  CA  THR P  22       4.442   8.090  -8.353  1.00  0.77      PROA
ATOM    366  HA  THR P  22       3.483   7.595  -8.381  1.00  0.00      PROA
ATOM    367  CB  THR P  22       4.726   8.738  -9.692  1.00  0.85      PROA
ATOM    368  HB  THR P  22       5.733   9.205  -9.647  1.00  0.00      PROA
ATOM    369  OG1 THR P  22       3.990   9.548 -10.023  1.00  1.21      PROA
ATOM    370  HG1 THR P  22       4.140  10.296  -9.440  1.00  0.00      PROA
ATOM    371  CG2 THR P  22       4.720   8.035 -10.725  1.00  1.18      PROA
ATOM    372 HG21 THR P  22       3.723   7.565 -10.861  1.00  0.00      PROA
ATOM    373 HG22 THR P  22       5.483   7.232 -10.640  1.00  0.00      PROA
ATOM    374 HG23 THR P  22       4.939   8.666 -11.613  1.00  0.00      PROA
ATOM    375  C   THR P  22       5.399   6.942  -8.124  1.00  0.77      PROA
ATOM    376  O   THR P  22       5.042   5.788  -8.295  1.00  0.83      PROA
ATOM    377  N   LYS P  23       6.628   7.232  -7.675  1.00  0.76      PROA
ATOM    378  HN  LYS P  23       6.934   8.174  -7.565  1.00  0.00      PROA
ATOM    379  CA  LYS P  23       7.593   6.219  -7.320  1.00  0.79      PROA
ATOM    380  HA  LYS P  23       7.622   5.491  -8.117  1.00  0.00      PROA
ATOM    381  CB  LYS P  23       8.978   6.837  -7.115  1.00  0.87      PROA
ATOM    382  HB1 LYS P  23       9.648   5.962  -7.100  1.00  0.00      PROA
ATOM    383  HB2 LYS P  23       8.913   7.281  -6.108  1.00  0.00      PROA
ATOM    384  CG  LYS P  23       9.536   7.569  -7.675  1.00  1.20      PROA
ATOM    385  HG1 LYS P  23       8.986   8.495  -7.457  1.00  0.00      PROA
ATOM    386  HG2 LYS P  23       9.360   7.250  -8.712  1.00  0.00      PROA
ATOM    387  CD  LYS P  23      10.721   7.972  -7.722  1.00  1.49      PROA
ATOM    388  HD1 LYS P  23      11.220   7.055  -7.416  1.00  0.00      PROA
ATOM    389  HD2 LYS P  23      10.678   8.706  -6.920  1.00  0.00      PROA
ATOM    390  CE  LYS P  23      11.414   8.350  -8.223  1.00  1.84      PROA
ATOM    391  HE1 LYS P  23      10.817   9.081  -8.754  1.00  0.00      PROA
ATOM    392  HE2 LYS P  23      11.663   7.469  -8.800  1.00  0.00      PROA
ATOM    393  NZ  LYS P  23      12.268   8.803  -8.393  1.00  2.22      PROA
ATOM    394  HZ1 LYS P  23      13.045   8.240  -7.992  1.00  0.00      PROA
ATOM    395  HZ2 LYS P  23      12.256   9.743  -7.949  1.00  0.00      PROA
ATOM    396  HZ3 LYS P  23      12.408   8.906  -9.418  1.00  0.00      PROA
ATOM    397  C   LYS P  23       7.207   5.383  -6.115  1.00  0.76      PROA
ATOM    398  O   LYS P  23       7.296   4.169  -6.134  1.00  0.82      PROA
ATOM    399  N   ARG P  24       6.724   6.019  -5.041  1.00  0.72      PROA
ATOM    400  HN  ARG P  24       6.652   7.013  -5.017  1.00  0.00      PROA
ATOM    401  CA  ARG P  24       6.276   5.341  -3.854  1.00  0.71      PROA
ATOM    402  HA  ARG P  24       7.014   4.596  -3.596  1.00  0.00      PROA
ATOM    403  CB  ARG P  24       6.094   6.333  -2.699  1.00  0.72      PROA
ATOM    404  HB1 ARG P  24       5.574   5.807  -1.871  1.00  0.00      PROA
ATOM    405  HB2 ARG P  24       5.453   7.165  -3.057  1.00  0.00      PROA
ATOM    406  CG  ARG P  24       7.384   6.932  -2.145  1.00  0.78      PROA
ATOM    407  HG1 ARG P  24       7.097   7.796  -1.512  1.00  0.00      PROA
ATOM    408  HG2 ARG P  24       7.973   7.296  -3.011  1.00  0.00      PROA
ATOM    409  CD  ARG P  24       8.193   6.161  -1.415  1.00  0.99      PROA
ATOM    410  HD1 ARG P  24       8.673   5.420  -2.088  1.00  0.00      PROA
ATOM    411  HD2 ARG P  24       7.583   5.641  -0.646  1.00  0.00      PROA
ATOM    412  NE  ARG P  24       9.178   6.768  -0.764  1.00  1.13      PROA
ATOM    413  HE  ARG P  24       9.626   7.415  -1.356  1.00  0.00      PROA
ATOM    414  CZ  ARG P  24       9.611   6.775   0.144  1.00  1.56      PROA
ATOM    415  NH1 ARG P  24       9.222   6.251   0.621  1.00  2.18      PROA
ATOM    416 HH11 ARG P  24       8.548   5.624   0.230  1.00  0.00      PROA
ATOM    417 HH12 ARG P  24       9.415   6.230   1.602  1.00  0.00      PROA
ATOM    418  NH2 ARG P  24      10.477   7.347   0.599  1.00  1.89      PROA
ATOM    419 HH21 ARG P  24      10.980   8.013   0.049  1.00  0.00      PROA
ATOM    420 HH22 ARG P  24      10.738   7.185   1.551  1.00  0.00      PROA
ATOM    421  C   ARG P  24       5.030   4.497  -4.027  1.00  0.71      PROA
ATOM    422  O   ARG P  24       4.936   3.412  -3.480  1.00  0.75      PROA
ATOM    423  N   LYS P  25       4.057   4.958  -4.831  1.00  0.70      PROA
ATOM    424  HN  LYS P  25       4.110   5.872  -5.223  1.00  0.00      PROA
ATOM    425  CA  LYS P  25       2.875   4.208  -5.200  1.00  0.72      PROA
ATOM    426  HA  LYS P  25       2.407   3.853  -4.294  1.00  0.00      PROA
ATOM    427  CB  LYS P  25       1.899   5.095  -5.995  1.00  0.77      PROA
ATOM    428  HB1 LYS P  25       2.496   5.628  -6.763  1.00  0.00      PROA
ATOM    429  HB2 LYS P  25       1.478   5.834  -5.283  1.00  0.00      PROA
ATOM    430  CG  LYS P  25       0.777   4.478  -6.681  1.00  0.89      PROA
ATOM    431  HG1 LYS P  25       0.095   4.120  -5.886  1.00  0.00      PROA
ATOM    432  HG2 LYS P  25       1.195   3.608  -7.225  1.00  0.00      PROA
ATOM    433  CD  LYS P  25       0.032   5.103  -7.532  1.00  1.09      PROA
ATOM    434  HD1 LYS P  25      -0.602   5.771  -6.920  1.00  0.00      PROA
ATOM    435  HD2 LYS P  25      -0.595   4.318  -7.993  1.00  0.00      PROA
ATOM    436  CE  LYS P  25       0.448   5.864  -8.560  1.00  1.25      PROA
ATOM    437  HE1 LYS P  25       1.489   6.142  -8.308  1.00  0.00      PROA
ATOM    438  HE2 LYS P  25      -0.211   6.753  -8.544  1.00  0.00      PROA
ATOM    439  NZ  LYS P  25       0.525   5.583  -9.843  1.00  1.07      PROA
ATOM    440  HZ1 LYS P  25      -0.421   5.344 -10.203  1.00  0.00      PROA
ATOM    441  HZ2 LYS P  25       1.164   4.775  -9.983  1.00  0.00      PROA
ATOM    442  HZ3 LYS P  25       0.893   6.409 -10.357  1.00  0.00      PROA
ATOM    443  C   LYS P  25       3.176   2.927  -5.943  1.00  0.73      PROA
ATOM    444  O   LYS P  25       2.650   1.875  -5.607  1.00  0.75      PROA
ATOM    445  N   PHE P  26       4.091   2.969  -6.927  1.00  0.75      PROA
ATOM    446  HN  PHE P  26       4.496   3.831  -7.221  1.00  0.00      PROA
ATOM    447  CA  PHE P  26       4.559   1.795  -7.630  1.00  0.77      PROA
ATOM    448  HA  PHE P  26       3.696   1.239  -7.966  1.00  0.00      PROA
ATOM    449  CB  PHE P  26       5.439   2.200  -8.834  1.00  0.83      PROA
ATOM    450  HB1 PHE P  26       6.326   2.761  -8.470  1.00  0.00      PROA
ATOM    451  HB2 PHE P  26       4.845   2.832  -9.528  1.00  0.00      PROA
ATOM    452  CG  PHE P  26       5.939   1.035  -9.612  1.00  0.90      PROA
ATOM    453  CD1 PHE P  26       5.641   0.353 -10.108  1.00  1.66      PROA
ATOM    454  HD1 PHE P  26       4.583   0.399 -10.164  1.00  0.00      PROA
ATOM    455  CE1 PHE P  26       6.084  -0.732 -10.821  1.00  1.76      PROA
ATOM    456  HE1 PHE P  26       5.256  -1.241 -11.251  1.00  0.00      PROA
ATOM    457  CZ  PHE P  26       6.833  -1.145 -11.039  1.00  1.23      PROA
ATOM    458  HZ  PHE P  26       7.162  -1.947 -11.557  1.00  0.00      PROA
ATOM    459  CD2 PHE P  26       6.696   0.616  -9.846  1.00  1.19      PROA
ATOM    460  HD2 PHE P  26       7.528   1.135  -9.438  1.00  0.00      PROA
ATOM    461  CE2 PHE P  26       7.138  -0.470 -10.554  1.00  1.33      PROA
ATOM    462  HE2 PHE P  26       8.198  -0.518 -10.505  1.00  0.00      PROA
ATOM    463  C   PHE P  26       5.261   0.812  -6.711  1.00  0.75      PROA
ATOM    464  O   PHE P  26       5.022  -0.383  -6.756  1.00  0.78      PROA
ATOM    465  N   GLY P  27       6.100   1.320  -5.789  1.00  0.75      PROA
ATOM    466  HN  GLY P  27       6.309   2.294  -5.766  1.00  0.00      PROA
ATOM    467  CA  GLY P  27       6.762   0.527  -4.770  1.00  0.76      PROA
ATOM    468  HA1 GLY P  27       7.379   1.198  -4.191  1.00  0.00      PROA
ATOM    469  HA2 GLY P  27       7.377  -0.200  -5.278  1.00  0.00      PROA
ATOM    470  C   GLY P  27       5.844  -0.198  -3.836  1.00  0.72      PROA
ATOM    471  O   GLY P  27       6.049  -1.359  -3.526  1.00  0.74      PROA
ATOM    472  N   LEU P  28       4.778   0.470  -3.371  1.00  0.71      PROA
ATOM    473  HN  LEU P  28       4.642   1.434  -3.582  1.00  0.00      PROA
ATOM    474  CA  LEU P  28       3.754  -0.128  -2.544  1.00  0.69      PROA
ATOM    475  HA  LEU P  28       4.236  -0.632  -1.719  1.00  0.00      PROA
ATOM    476  CB  LEU P  28       2.799   0.968  -2.026  1.00  0.74      PROA
ATOM    477  HB1 LEU P  28       2.071   1.146  -2.841  1.00  0.00      PROA
ATOM    478  HB2 LEU P  28       3.423   1.873  -1.886  1.00  0.00      PROA
ATOM    479  CG  LEU P  28       2.090   0.849  -0.932  1.00  0.77      PROA
ATOM    480  HG  LEU P  28       1.417  -0.006  -1.125  1.00  0.00      PROA
ATOM    481  CD1 LEU P  28       2.475   0.682   0.140  1.00  1.32      PROA
ATOM    482 HD11 LEU P  28       2.651   1.659   0.639  1.00  0.00      PROA
ATOM    483 HD12 LEU P  28       3.433   0.119   0.115  1.00  0.00      PROA
ATOM    484 HD13 LEU P  28       1.723   0.114   0.728  1.00  0.00      PROA
ATOM    485  CD2 LEU P  28       1.434   1.658  -0.422  1.00  1.15      PROA
ATOM    486 HD21 LEU P  28       0.535   1.867  -1.041  1.00  0.00      PROA
ATOM    487 HD22 LEU P  28       2.014   2.599  -0.309  1.00  0.00      PROA
ATOM    488 HD23 LEU P  28       1.102   1.301   0.576  1.00  0.00      PROA
ATOM    489  C   LEU P  28       2.971  -1.223  -3.252  1.00  0.67      PROA
ATOM    490  O   LEU P  28       2.739  -2.290  -2.705  1.00  0.69      PROA
ATOM    491  N   MET P  29       2.585  -0.998  -4.520  1.00  0.67      PROA
ATOM    492  HN  MET P  29       2.719  -0.108  -4.948  1.00  0.00      PROA
ATOM    493  CA  MET P  29       1.957  -1.995  -5.360  1.00  0.66      PROA
ATOM    494  HA  MET P  29       1.153  -2.446  -4.797  1.00  0.00      PROA
ATOM    495  CB  MET P  29       1.412  -1.363  -6.652  1.00  0.70      PROA
ATOM    496  HB1 MET P  29       1.058  -2.176  -7.320  1.00  0.00      PROA
ATOM    497  HB2 MET P  29       2.239  -0.818  -7.154  1.00  0.00      PROA
ATOM    498  CG  MET P  29       0.257  -0.387  -6.421  1.00  0.73      PROA
ATOM    499  HG1 MET P  29       0.615   0.398  -5.723  1.00  0.00      PROA
ATOM    500  HG2 MET P  29      -0.563  -0.948  -5.927  1.00  0.00      PROA
ATOM    501  SD  MET P  29      -0.375   0.381  -7.837  1.00  0.89      PROA
ATOM    502  CE  MET P  29      -1.254   1.295  -7.350  1.00  1.64      PROA
ATOM    503  HE1 MET P  29      -0.748   2.027  -6.684  1.00  0.00      PROA
ATOM    504  HE2 MET P  29      -2.048   0.788  -6.762  1.00  0.00      PROA
ATOM    505  HE3 MET P  29      -1.724   1.858  -8.184  1.00  0.00      PROA
ATOM    506  C   MET P  29       2.848  -3.188  -5.681  1.00  0.66      PROA
ATOM    507  O   MET P  29       2.417  -4.329  -5.652  1.00  0.68      PROA
ATOM    508  N   LYS P  30       4.139  -2.944  -5.951  1.00  0.67      PROA
ATOM    509  HN  LYS P  30       4.471  -2.010  -6.051  1.00  0.00      PROA
ATOM    510  CA  LYS P  30       5.148  -3.967  -6.119  1.00  0.69      PROA
ATOM    511  HA  LYS P  30       4.779  -4.687  -6.834  1.00  0.00      PROA
ATOM    512  CB  LYS P  30       6.468  -3.346  -6.615  1.00  0.75      PROA
ATOM    513  HB1 LYS P  30       6.762  -2.556  -5.893  1.00  0.00      PROA
ATOM    514  HB2 LYS P  30       6.271  -2.878  -7.602  1.00  0.00      PROA
ATOM    515  CG  LYS P  30       7.633  -4.273  -6.775  1.00  0.89      PROA
ATOM    516  HG1 LYS P  30       7.229  -5.015  -7.476  1.00  0.00      PROA
ATOM    517  HG2 LYS P  30       7.718  -4.695  -5.766  1.00  0.00      PROA
ATOM    518  CD  LYS P  30       8.633  -4.231  -7.069  1.00  1.18      PROA
ATOM    519  HD1 LYS P  30       8.992  -3.492  -6.354  1.00  0.00      PROA
ATOM    520  HD2 LYS P  30       8.503  -3.808  -8.064  1.00  0.00      PROA
ATOM    521  CE  LYS P  30       9.827  -4.933  -7.281  1.00  1.24      PROA
ATOM    522  HE1 LYS P  30      10.489  -4.290  -7.897  1.00  0.00      PROA
ATOM    523  HE2 LYS P  30       9.575  -5.864  -7.831  1.00  0.00      PROA
ATOM    524  NZ  LYS P  30      10.547  -5.309  -6.283  1.00  1.24      PROA
ATOM    525  HZ1 LYS P  30       9.992  -5.944  -5.674  1.00  0.00      PROA
ATOM    526  HZ2 LYS P  30      10.844  -4.476  -5.736  1.00  0.00      PROA
ATOM    527  HZ3 LYS P  30      11.388  -5.811  -6.632  1.00  0.00      PROA
ATOM    528  C   LYS P  30       5.357  -4.834  -4.889  1.00  0.67      PROA
ATOM    529  O   LYS P  30       5.408  -6.049  -4.980  1.00  0.69      PROA
ATOM    530  N   LYS P  31       5.419  -4.232  -3.688  1.00  0.66      PROA
ATOM    531  HN  LYS P  31       5.417  -3.239  -3.602  1.00  0.00      PROA
ATOM    532  CA  LYS P  31       5.493  -4.965  -2.444  1.00  0.65      PROA
ATOM    533  HA  LYS P  31       6.197  -5.772  -2.578  1.00  0.00      PROA
ATOM    534  CB  LYS P  31       5.941  -4.057  -1.277  1.00  0.69      PROA
ATOM    535  HB1 LYS P  31       5.785  -4.606  -0.324  1.00  0.00      PROA
ATOM    536  HB2 LYS P  31       5.306  -3.146  -1.276  1.00  0.00      PROA
ATOM    537  CG  LYS P  31       7.399  -3.629  -1.355  1.00  0.78      PROA
ATOM    538  HG1 LYS P  31       7.590  -2.907  -0.533  1.00  0.00      PROA
ATOM    539  HG2 LYS P  31       7.556  -3.118  -2.328  1.00  0.00      PROA
ATOM    540  CD  LYS P  31       8.379  -4.708  -1.247  1.00  0.91      PROA
ATOM    541  HD1 LYS P  31       8.085  -5.467  -1.998  1.00  0.00      PROA
ATOM    542  HD2 LYS P  31       8.258  -5.132  -0.231  1.00  0.00      PROA
ATOM    543  CE  LYS P  31       9.720  -4.506  -1.417  1.00  1.06      PROA
ATOM    544  HE1 LYS P  31      10.097  -4.120  -0.449  1.00  0.00      PROA
ATOM    545  HE2 LYS P  31       9.816  -3.735  -2.207  1.00  0.00      PROA
ATOM    546  NZ  LYS P  31      10.530  -5.344  -1.730  1.00  1.18      PROA
ATOM    547  HZ1 LYS P  31      10.121  -5.968  -2.454  1.00  0.00      PROA
ATOM    548  HZ2 LYS P  31      10.788  -5.906  -0.894  1.00  0.00      PROA
ATOM    549  HZ3 LYS P  31      11.379  -4.880  -2.111  1.00  0.00      PROA
ATOM    550  C   LYS P  31       4.247  -5.759  -2.095  1.00  0.61      PROA
ATOM    551  O   LYS P  31       4.338  -6.849  -1.547  1.00  0.63      PROA
ATOM    552  N   ALA P  32       3.048  -5.262  -2.443  1.00  0.60      PROA
ATOM    553  HN  ALA P  32       2.952  -4.323  -2.763  1.00  0.00      PROA
ATOM    554  CA  ALA P  32       1.819  -6.021  -2.388  1.00  0.59      PROA
ATOM    555  HA  ALA P  32       1.735  -6.456  -1.403  1.00  0.00      PROA
ATOM    556  CB  ALA P  32       0.625  -5.103  -2.673  1.00  0.62      PROA
ATOM    557  HB1 ALA P  32       0.724  -4.650  -3.683  1.00  0.00      PROA
ATOM    558  HB2 ALA P  32       0.587  -4.287  -1.920  1.00  0.00      PROA
ATOM    559  HB3 ALA P  32      -0.319  -5.688  -2.638  1.00  0.00      PROA
ATOM    560  C   ALA P  32       1.824  -7.218  -3.333  1.00  0.59      PROA
ATOM    561  O   ALA P  32       1.468  -8.324  -2.955  1.00  0.60      PROA
ATOM    562  N   TYR P  33       2.317  -7.036  -4.575  1.00  0.60      PROA
ATOM    563  HN  TYR P  33       2.538  -6.123  -4.907  1.00  0.00      PROA
ATOM    564  CA  TYR P  33       2.569  -8.102  -5.522  1.00  0.61      PROA
ATOM    565  HA  TYR P  33       1.675  -8.702  -5.602  1.00  0.00      PROA
ATOM    566  CB  TYR P  33       2.949  -7.497  -6.910  1.00  0.67      PROA
ATOM    567  HB1 TYR P  33       3.631  -6.635  -6.749  1.00  0.00      PROA
ATOM    568  HB2 TYR P  33       2.021  -7.161  -7.419  1.00  0.00      PROA
ATOM    569  CG  TYR P  33       3.641  -8.419  -7.849  1.00  0.72      PROA
ATOM    570  CD1 TYR P  33       2.977  -9.433  -8.457  1.00  0.81      PROA
ATOM    571  HD1 TYR P  33       1.916  -9.546  -8.287  1.00  0.00      PROA
ATOM    572  CE1 TYR P  33       3.623 -10.320  -9.284  1.00  0.96      PROA
ATOM    573  HE1 TYR P  33       3.070 -11.123  -9.749  1.00  0.00      PROA
ATOM    574  CZ  TYR P  33       4.942 -10.192  -9.516  1.00  1.04      PROA
ATOM    575  OH  TYR P  33       5.606 -11.102 -10.303  1.00  1.27      PROA
ATOM    576  HH  TYR P  33       4.970 -11.757 -10.600  1.00  0.00      PROA
ATOM    577  CD2 TYR P  33       4.963  -8.287  -8.111  1.00  0.88      PROA
ATOM    578  HD2 TYR P  33       5.514  -7.473  -7.663  1.00  0.00      PROA
ATOM    579  CE2 TYR P  33       5.616  -9.169  -8.936  1.00  1.03      PROA
ATOM    580  HE2 TYR P  33       6.673  -9.047  -9.124  1.00  0.00      PROA
ATOM    581  C   TYR P  33       3.537  -9.169  -5.011  1.00  0.61      PROA
ATOM    582  O   TYR P  33       3.245 -10.356  -5.071  1.00  0.63      PROA
ATOM    583  N   GLU P  34       4.681  -8.766  -4.419  1.00  0.62      PROA
ATOM    584  HN  GLU P  34       4.940  -7.804  -4.390  1.00  0.00      PROA
ATOM    585  CA  GLU P  34       5.614  -9.682  -3.786  1.00  0.64      PROA
ATOM    586  HA  GLU P  34       5.899 -10.420  -4.521  1.00  0.00      PROA
ATOM    587  CB  GLU P  34       6.872  -8.952  -3.253  1.00  0.67      PROA
ATOM    588  HB1 GLU P  34       7.436  -9.657  -2.608  1.00  0.00      PROA
ATOM    589  HB2 GLU P  34       6.539  -8.089  -2.639  1.00  0.00      PROA
ATOM    590  CG  GLU P  34       7.821  -8.431  -4.341  1.00  0.74      PROA
ATOM    591  HG1 GLU P  34       7.260  -7.738  -5.003  1.00  0.00      PROA
ATOM    592  HG2 GLU P  34       8.187  -9.292  -4.939  1.00  0.00      PROA
ATOM    593  CD  GLU P  34       9.011  -7.699  -3.791  1.00  0.81      PROA
ATOM    594  OE1 GLU P  34       9.485  -7.151  -3.903  1.00  1.25      PROA
ATOM    595  OE2 GLU P  34       9.511  -7.664  -3.242  1.00  1.41      PROA
ATOM    596  C   GLU P  34       4.995 -10.504  -2.665  1.00  0.62      PROA
ATOM    597  O   GLU P  34       5.143 -11.714  -2.624  1.00  0.65      PROA
ATOM    598  N   LEU P  35       4.223  -9.872  -1.762  1.00  0.59      PROA
ATOM    599  HN  LEU P  35       4.108  -8.882  -1.784  1.00  0.00      PROA
ATOM    600  CA  LEU P  35       3.506 -10.554  -0.701  1.00  0.58      PROA
ATOM    601  HA  LEU P  35       4.203 -11.188  -0.173  1.00  0.00      PROA
ATOM    602  CB  LEU P  35       2.885  -9.510   0.258  1.00  0.60      PROA
ATOM    603  HB1 LEU P  35       2.176  -8.891  -0.330  1.00  0.00      PROA
ATOM    604  HB2 LEU P  35       3.707  -8.863   0.630  1.00  0.00      PROA
ATOM    605  CG  LEU P  35       2.130 -10.051   1.476  1.00  0.64      PROA
ATOM    606  HG  LEU P  35       1.250 -10.628   1.122  1.00  0.00      PROA
ATOM    607  CD1 LEU P  35       2.956 -10.922   2.322  1.00  0.82      PROA
ATOM    608 HD11 LEU P  35       3.922 -10.425   2.553  1.00  0.00      PROA
ATOM    609 HD12 LEU P  35       3.165 -11.876   1.792  1.00  0.00      PROA
ATOM    610 HD13 LEU P  35       2.428 -11.132   3.277  1.00  0.00      PROA
ATOM    611  CD2 LEU P  35       1.599  -8.959   2.320  1.00  0.79      PROA
ATOM    612 HD21 LEU P  35       0.897  -8.329   1.733  1.00  0.00      PROA
ATOM    613 HD22 LEU P  35       2.433  -8.319   2.680  1.00  0.00      PROA
ATOM    614 HD23 LEU P  35       1.052  -9.384   3.189  1.00  0.00      PROA
ATOM    615  C   LEU P  35       2.454 -11.531  -1.208  1.00  0.57      PROA
ATOM    616  O   LEU P  35       2.316 -12.640  -0.711  1.00  0.60      PROA
ATOM    617  N   SER P  36       1.712 -11.143  -2.260  1.00  0.57      PROA
ATOM    618  HN  SER P  36       1.782 -10.217  -2.622  1.00  0.00      PROA
ATOM    619  CA  SER P  36       0.768 -12.000  -2.951  1.00  0.57      PROA
ATOM    620  HA  SER P  36       0.082 -12.397  -2.218  1.00  0.00      PROA
ATOM    621  CB  SER P  36      -0.008 -11.217  -4.040  1.00  0.60      PROA
ATOM    622  HB1 SER P  36       0.707 -10.873  -4.817  1.00  0.00      PROA
ATOM    623  HB2 SER P  36      -0.498 -10.337  -3.573  1.00  0.00      PROA
ATOM    624  OG  SER P  36      -1.008 -11.990  -4.675  1.00  0.63      PROA
ATOM    625  HG1 SER P  36      -1.521 -12.390  -3.969  1.00  0.00      PROA
ATOM    626  C   SER P  36       1.405 -13.241  -3.549  1.00  0.60      PROA
ATOM    627  O   SER P  36       0.922 -14.343  -3.348  1.00  0.66      PROA
ATOM    628  N   VAL P  37       2.539 -13.108  -4.254  1.00  0.62      PROA
ATOM    629  HN  VAL P  37       2.937 -12.213  -4.437  1.00  0.00      PROA
ATOM    630  CA  VAL P  37       3.267 -14.238  -4.798  1.00  0.67      PROA
ATOM    631  HA  VAL P  37       2.548 -14.909  -5.244  1.00  0.00      PROA
ATOM    632  CB  VAL P  37       4.284 -13.802  -5.834  1.00  0.75      PROA
ATOM    633  HB  VAL P  37       4.954 -13.038  -5.386  1.00  0.00      PROA
ATOM    634  CG1 VAL P  37       5.125 -14.975  -6.325  1.00  0.90      PROA
ATOM    635 HG11 VAL P  37       4.467 -15.819  -6.621  1.00  0.00      PROA
ATOM    636 HG12 VAL P  37       5.802 -15.320  -5.515  1.00  0.00      PROA
ATOM    637 HG13 VAL P  37       5.725 -14.667  -7.208  1.00  0.00      PROA
ATOM    638  CG2 VAL P  37       3.555 -13.187  -7.020  1.00  0.81      PROA
ATOM    639 HG21 VAL P  37       2.965 -12.305  -6.690  1.00  0.00      PROA
ATOM    640 HG22 VAL P  37       2.861 -13.932  -7.465  1.00  0.00      PROA
ATOM    641 HG23 VAL P  37       4.289 -12.856  -7.785  1.00  0.00      PROA
ATOM    642  C   VAL P  37       3.916 -15.114  -3.740  1.00  0.66      PROA
ATOM    643  O   VAL P  37       3.751 -16.319  -3.758  1.00  0.70      PROA
ATOM    644  N   LEU P  38       4.639 -14.532  -2.771  1.00  0.65      PROA
ATOM    645  HN  LEU P  38       4.719 -13.540  -2.712  1.00  0.00      PROA
ATOM    646  CA  LEU P  38       5.353 -15.272  -1.746  1.00  0.66      PROA
ATOM    647  HA  LEU P  38       5.970 -16.009  -2.238  1.00  0.00      PROA
ATOM    648  CB  LEU P  38       6.228 -14.333  -0.885  1.00  0.70      PROA
ATOM    649  HB1 LEU P  38       6.588 -14.906  -0.005  1.00  0.00      PROA
ATOM    650  HB2 LEU P  38       5.592 -13.494  -0.533  1.00  0.00      PROA
ATOM    651  CG  LEU P  38       7.449 -13.739  -1.599  1.00  0.76      PROA
ATOM    652  HG  LEU P  38       7.143 -13.389  -2.608  1.00  0.00      PROA
ATOM    653  CD1 LEU P  38       8.026 -12.609  -0.856  1.00  0.90      PROA
ATOM    654 HD11 LEU P  38       8.350 -12.941   0.153  1.00  0.00      PROA
ATOM    655 HD12 LEU P  38       7.267 -11.807  -0.738  1.00  0.00      PROA
ATOM    656 HD13 LEU P  38       8.910 -12.211  -1.399  1.00  0.00      PROA
ATOM    657  CD2 LEU P  38       8.501 -14.722  -1.844  1.00  0.93      PROA
ATOM    658 HD21 LEU P  38       8.073 -15.628  -2.324  1.00  0.00      PROA
ATOM    659 HD22 LEU P  38       8.972 -15.019  -0.883  1.00  0.00      PROA
ATOM    660 HD23 LEU P  38       9.270 -14.292  -2.521  1.00  0.00      PROA
ATOM    661  C   LEU P  38       4.479 -16.089  -0.818  1.00  0.65      PROA
ATOM    662  O   LEU P  38       4.804 -17.217  -0.488  1.00  0.70      PROA
ATOM    663  N   CYS P  39       3.350 -15.523  -0.374  1.00  0.63      PROA
ATOM    664  HN  CYS P  39       2.989 -14.684  -0.773  1.00  0.00      PROA
ATOM    665  CA  CYS P  39       2.580 -16.089   0.710  1.00  0.64      PROA
ATOM    666  HA  CYS P  39       3.014 -17.043   0.968  1.00  0.00      PROA
ATOM    667  CB  CYS P  39       2.596 -15.145   1.926  1.00  0.69      PROA
ATOM    668  HB1 CYS P  39       1.984 -15.600   2.733  1.00  0.00      PROA
ATOM    669  HB2 CYS P  39       2.125 -14.184   1.632  1.00  0.00      PROA
ATOM    670  SG  CYS P  39       4.252 -14.834   2.537  1.00  0.81      PROA
ATOM    671  HG1 CYS P  39       4.256 -15.853   3.384  1.00  0.00      PROA
ATOM    672  C   CYS P  39       1.155 -16.398   0.329  1.00  0.63      PROA
ATOM    673  O   CYS P  39       0.346 -16.681   1.185  1.00  0.70      PROA
ATOM    674  N   ASP P  40       0.816 -16.352  -0.965  1.00  0.63      PROA
ATOM    675  HN  ASP P  40       1.480 -16.055  -1.645  1.00  0.00      PROA
ATOM    676  CA  ASP P  40      -0.479 -16.705  -1.517  1.00  0.67      PROA
ATOM    677  HA  ASP P  40      -0.434 -16.527  -2.581  1.00  0.00      PROA
ATOM    678  CB  ASP P  40      -0.879 -18.170  -1.254  1.00  0.77      PROA
ATOM    679  HB1 ASP P  40      -1.905 -18.326  -1.648  1.00  0.00      PROA
ATOM    680  HB2 ASP P  40      -0.879 -18.338  -0.157  1.00  0.00      PROA
ATOM    681  CG  ASP P  40      -0.052 -19.132  -1.831  1.00  0.99      PROA
ATOM    682  OD1 ASP P  40       0.409 -19.250  -2.513  1.00  1.32      PROA
ATOM    683  OD2 ASP P  40       0.069 -19.856  -1.658  1.00  1.63      PROA
ATOM    684  C   ASP P  40      -1.599 -15.755  -1.129  1.00  0.66      PROA
ATOM    685  O   ASP P  40      -2.703 -16.074  -1.109  1.00  0.92      PROA
ATOM    686  N   CYS P  41      -1.330 -14.539  -0.807  1.00  0.61      PROA
ATOM    687  HN  CYS P  41      -0.402 -14.194  -0.908  1.00  0.00      PROA
ATOM    688  CA  CYS P  41      -2.263 -13.561  -0.289  1.00  0.58      PROA
ATOM    689  HA  CYS P  41      -2.997 -14.087   0.303  1.00  0.00      PROA
ATOM    690  CB  CYS P  41      -1.556 -12.497   0.571  1.00  0.61      PROA
ATOM    691  HB1 CYS P  41      -2.309 -11.746   0.890  1.00  0.00      PROA
ATOM    692  HB2 CYS P  41      -0.798 -11.985  -0.058  1.00  0.00      PROA
ATOM    693  SG  CYS P  41      -0.770 -13.177   1.996  1.00  0.72      PROA
ATOM    694  HG1 CYS P  41      -0.132 -14.130   1.332  1.00  0.00      PROA
ATOM    695  C   CYS P  41      -3.090 -12.867  -1.350  1.00  0.56      PROA
ATOM    696  O   CYS P  41      -2.631 -12.577  -2.434  1.00  0.62      PROA
ATOM    697  N   GLU P  42      -4.342 -12.560  -1.035  1.00  0.57      PROA
ATOM    698  HN  GLU P  42      -4.744 -12.881  -0.182  1.00  0.00      PROA
ATOM    699  CA  GLU P  42      -5.224 -11.764  -1.851  1.00  0.56      PROA
ATOM    700  HA  GLU P  42      -4.776 -11.673  -2.829  1.00  0.00      PROA
ATOM    701  CB  GLU P  42      -6.617 -12.402  -1.966  1.00  0.63      PROA
ATOM    702  HB1 GLU P  42      -7.295 -11.662  -2.442  1.00  0.00      PROA
ATOM    703  HB2 GLU P  42      -6.981 -12.618  -0.940  1.00  0.00      PROA
ATOM    704  CG  GLU P  42      -6.685 -13.613  -2.722  1.00  0.83      PROA
ATOM    705  HG1 GLU P  42      -5.938 -14.315  -2.297  1.00  0.00      PROA
ATOM    706  HG2 GLU P  42      -6.407 -13.370  -3.769  1.00  0.00      PROA
ATOM    707  CD  GLU P  42      -7.951 -14.317  -2.770  1.00  0.94      PROA
ATOM    708  OE1 GLU P  42      -8.472 -14.608  -2.816  1.00  1.51      PROA
ATOM    709  OE2 GLU P  42      -8.433 -14.619  -2.761  1.00  1.51      PROA
ATOM    710  C   GLU P  42      -5.318 -10.381  -1.247  1.00  0.54      PROA
ATOM    711  O   GLU P  42      -5.716 -10.211  -0.114  1.00  0.59      PROA
ATOM    712  N   ILE P  43      -4.897  -9.352  -1.982  1.00  0.56      PROA
ATOM    713  HN  ILE P  43      -4.688  -9.463  -2.950  1.00  0.00      PROA
ATOM    714  CA  ILE P  43      -4.708  -8.014  -1.463  1.00  0.55      PROA
ATOM    715  HA  ILE P  43      -5.105  -7.993  -0.459  1.00  0.00      PROA
ATOM    716  CB  ILE P  43      -3.235  -7.604  -1.451  1.00  0.61      PROA
ATOM    717  HB  ILE P  43      -2.833  -7.660  -2.485  1.00  0.00      PROA
ATOM    718  CG2 ILE P  43      -3.058  -6.179  -0.920  1.00  0.67      PROA
ATOM    719 HG21 ILE P  43      -3.604  -6.059   0.040  1.00  0.00      PROA
ATOM    720 HG22 ILE P  43      -3.464  -5.449  -1.653  1.00  0.00      PROA
ATOM    721 HG23 ILE P  43      -1.981  -5.972  -0.744  1.00  0.00      PROA
ATOM    722  CG1 ILE P  43      -2.400  -8.604  -0.650  1.00  0.71      PROA
ATOM    723 HG11 ILE P  43      -2.737  -9.603  -0.985  1.00  0.00      PROA
ATOM    724 HG12 ILE P  43      -2.692  -8.451   0.406  1.00  0.00      PROA
ATOM    725  CD  ILE P  43      -1.149  -8.659  -0.645  1.00  0.85      PROA
ATOM    726  HD1 ILE P  43      -0.726  -7.698  -0.281  1.00  0.00      PROA
ATOM    727  HD2 ILE P  43      -0.774  -8.844  -1.675  1.00  0.00      PROA
ATOM    728  HD3 ILE P  43      -0.809  -9.474   0.029  1.00  0.00      PROA
ATOM    729  C   ILE P  43      -5.525  -7.039  -2.283  1.00  0.55      PROA
ATOM    730  O   ILE P  43      -5.547  -7.095  -3.496  1.00  0.62      PROA
ATOM    731  N   ALA P  44      -6.224  -6.111  -1.620  1.00  0.53      PROA
ATOM    732  HN  ALA P  44      -6.343  -6.170  -0.633  1.00  0.00      PROA
ATOM    733  CA  ALA P  44      -6.854  -4.973  -2.239  1.00  0.53      PROA
ATOM    734  HA  ALA P  44      -6.552  -4.949  -3.276  1.00  0.00      PROA
ATOM    735  CB  ALA P  44      -8.371  -5.060  -2.135  1.00  0.60      PROA
ATOM    736  HB1 ALA P  44      -8.679  -5.092  -1.068  1.00  0.00      PROA
ATOM    737  HB2 ALA P  44      -8.732  -5.983  -2.636  1.00  0.00      PROA
ATOM    738  HB3 ALA P  44      -8.834  -4.170  -2.612  1.00  0.00      PROA
ATOM    739  C   ALA P  44      -6.342  -3.706  -1.577  1.00  0.51      PROA
ATOM    740  O   ALA P  44      -6.277  -3.595  -0.368  1.00  0.56      PROA
ATOM    741  N   LEU P  45      -5.929  -2.727  -2.379  1.00  0.52      PROA
ATOM    742  HN  LEU P  45      -6.040  -2.797  -3.367  1.00  0.00      PROA
ATOM    743  CA  LEU P  45      -5.302  -1.508  -1.926  1.00  0.52      PROA
ATOM    744  HA  LEU P  45      -5.442  -1.426  -0.858  1.00  0.00      PROA
ATOM    745  CB  LEU P  45      -3.804  -1.564  -2.278  1.00  0.59      PROA
ATOM    746  HB1 LEU P  45      -3.736  -1.850  -3.347  1.00  0.00      PROA
ATOM    747  HB2 LEU P  45      -3.358  -2.367  -1.657  1.00  0.00      PROA
ATOM    748  CG  LEU P  45      -2.949  -0.357  -2.100  1.00  0.65      PROA
ATOM    749  HG  LEU P  45      -3.353   0.457  -2.738  1.00  0.00      PROA
ATOM    750  CD1 LEU P  45      -2.881   0.120  -0.743  1.00  0.82      PROA
ATOM    751 HD11 LEU P  45      -2.463  -0.669  -0.081  1.00  0.00      PROA
ATOM    752 HD12 LEU P  45      -3.899   0.383  -0.383  1.00  0.00      PROA
ATOM    753 HD13 LEU P  45      -2.223   1.013  -0.689  1.00  0.00      PROA
ATOM    754  CD2 LEU P  45      -1.564  -0.599  -2.554  1.00  0.82      PROA
ATOM    755 HD21 LEU P  45      -1.557  -0.870  -3.631  1.00  0.00      PROA
ATOM    756 HD22 LEU P  45      -1.117  -1.435  -1.975  1.00  0.00      PROA
ATOM    757 HD23 LEU P  45      -0.955   0.320  -2.415  1.00  0.00      PROA
ATOM    758  C   LEU P  45      -5.972  -0.322  -2.579  1.00  0.52      PROA
ATOM    759  O   LEU P  45      -6.075  -0.239  -3.788  1.00  0.59      PROA
ATOM    760  N   ILE P  46      -6.460   0.625  -1.770  1.00  0.50      PROA
ATOM    761  HN  ILE P  46      -6.361   0.548  -0.782  1.00  0.00      PROA
ATOM    762  CA  ILE P  46      -7.156   1.815  -2.216  1.00  0.52      PROA
ATOM    763  HA  ILE P  46      -7.150   1.815  -3.296  1.00  0.00      PROA
ATOM    764  CB  ILE P  46      -8.589   1.856  -1.701  1.00  0.57      PROA
ATOM    765  HB  ILE P  46      -8.582   1.749  -0.595  1.00  0.00      PROA
ATOM    766  CG2 ILE P  46      -9.265   3.148  -2.067  1.00  0.71      PROA
ATOM    767 HG21 ILE P  46      -9.132   3.355  -3.150  1.00  0.00      PROA
ATOM    768 HG22 ILE P  46      -8.819   3.985  -1.489  1.00  0.00      PROA
ATOM    769 HG23 ILE P  46     -10.352   3.081  -1.850  1.00  0.00      PROA
ATOM    770  CG1 ILE P  46      -9.406   0.684  -2.182  1.00  0.72      PROA
ATOM    771 HG11 ILE P  46      -8.668  -0.133  -2.240  1.00  0.00      PROA
ATOM    772 HG12 ILE P  46      -9.715   0.989  -3.195  1.00  0.00      PROA
ATOM    773  CD  ILE P  46     -10.261   0.211  -1.800  1.00  1.20      PROA
ATOM    774  HD1 ILE P  46     -11.102   0.934  -1.738  1.00  0.00      PROA
ATOM    775  HD2 ILE P  46     -10.054  -0.180  -0.781  1.00  0.00      PROA
ATOM    776  HD3 ILE P  46     -10.561  -0.625  -2.467  1.00  0.00      PROA
ATOM    777  C   ILE P  46      -6.378   3.017  -1.723  1.00  0.51      PROA
ATOM    778  O   ILE P  46      -6.124   3.157  -0.541  1.00  0.56      PROA
ATOM    779  N   ILE P  47      -5.957   3.911  -2.630  1.00  0.53      PROA
ATOM    780  HN  ILE P  47      -6.159   3.791  -3.598  1.00  0.00      PROA
ATOM    781  CA  ILE P  47      -5.192   5.102  -2.309  1.00  0.54      PROA
ATOM    782  HA  ILE P  47      -5.148   5.179  -1.233  1.00  0.00      PROA
ATOM    783  CB  ILE P  47      -3.777   5.069  -2.883  1.00  0.58      PROA
ATOM    784  HB  ILE P  47      -3.832   4.971  -3.988  1.00  0.00      PROA
ATOM    785  CG2 ILE P  47      -3.015   6.346  -2.527  1.00  0.66      PROA
ATOM    786 HG21 ILE P  47      -2.944   6.453  -1.423  1.00  0.00      PROA
ATOM    787 HG22 ILE P  47      -3.548   7.231  -2.936  1.00  0.00      PROA
ATOM    788 HG23 ILE P  47      -1.987   6.302  -2.946  1.00  0.00      PROA
ATOM    789  CG1 ILE P  47      -3.004   3.822  -2.439  1.00  0.64      PROA
ATOM    790 HG11 ILE P  47      -3.677   2.946  -2.547  1.00  0.00      PROA
ATOM    791 HG12 ILE P  47      -2.741   3.945  -1.368  1.00  0.00      PROA
ATOM    792  CD  ILE P  47      -1.778   3.541  -3.173  1.00  0.80      PROA
ATOM    793  HD1 ILE P  47      -1.069   4.390  -3.071  1.00  0.00      PROA
ATOM    794  HD2 ILE P  47      -2.007   3.398  -4.251  1.00  0.00      PROA
ATOM    795  HD3 ILE P  47      -1.296   2.626  -2.768  1.00  0.00      PROA
ATOM    796  C   ILE P  47      -5.922   6.316  -2.851  1.00  0.56      PROA
ATOM    797  O   ILE P  47      -6.198   6.413  -4.032  1.00  0.62      PROA
ATOM    798  N   PHE P  48      -6.227   7.298  -2.005  1.00  0.56      PROA
ATOM    799  HN  PHE P  48      -6.150   7.171  -1.020  1.00  0.00      PROA
ATOM    800  CA  PHE P  48      -6.685   8.603  -2.421  1.00  0.59      PROA
ATOM    801  HA  PHE P  48      -6.932   8.543  -3.471  1.00  0.00      PROA
ATOM    802  CB  PHE P  48      -7.908   9.074  -1.623  1.00  0.67      PROA
ATOM    803  HB1 PHE P  48      -7.983  10.180  -1.692  1.00  0.00      PROA
ATOM    804  HB2 PHE P  48      -7.791   8.765  -0.563  1.00  0.00      PROA
ATOM    805  CG  PHE P  48      -9.147   8.543  -2.078  1.00  0.67      PROA
ATOM    806  CD1 PHE P  48      -9.776   8.550  -2.473  1.00  1.41      PROA
ATOM    807  HD1 PHE P  48      -9.629   9.360  -3.083  1.00  0.00      PROA
ATOM    808  CE1 PHE P  48     -10.980   8.137  -2.860  1.00  1.59      PROA
ATOM    809  HE1 PHE P  48     -11.217   8.815  -3.597  1.00  0.00      PROA
ATOM    810  CZ  PHE P  48     -11.573   7.703  -2.850  1.00  1.24      PROA
ATOM    811  HZ  PHE P  48     -12.367   7.427  -3.107  1.00  0.00      PROA
ATOM    812  CD2 PHE P  48      -9.757   8.109  -2.066  1.00  1.39      PROA
ATOM    813  HD2 PHE P  48      -9.536   7.452  -1.309  1.00  0.00      PROA
ATOM    814  CE2 PHE P  48     -10.963   7.689  -2.452  1.00  1.57      PROA
ATOM    815  HE2 PHE P  48     -11.124   6.883  -1.832  1.00  0.00      PROA
ATOM    816  C   PHE P  48      -5.574   9.615  -2.271  1.00  0.66      PROA
ATOM    817  O   PHE P  48      -4.916   9.692  -1.269  1.00  0.79      PROA
ATOM    818  N   ASN P  49      -5.337  10.422  -3.290  1.00  0.68      PROA
ATOM    819  HN  ASN P  49      -5.856  10.337  -4.136  1.00  0.00      PROA
ATOM    820  CA  ASN P  49      -4.351  11.465  -3.295  1.00  0.79      PROA
ATOM    821  HA  ASN P  49      -3.826  11.432  -2.352  1.00  0.00      PROA
ATOM    822  CB  ASN P  49      -3.400  11.288  -4.418  1.00  0.96      PROA
ATOM    823  HB1 ASN P  49      -3.994  10.907  -5.272  1.00  0.00      PROA
ATOM    824  HB2 ASN P  49      -2.676  10.514  -4.094  1.00  0.00      PROA
ATOM    825  CG  ASN P  49      -2.731  12.204  -4.861  1.00  1.38      PROA
ATOM    826  OD1 ASN P  49      -2.864  12.621  -5.064  1.00  2.11      PROA
ATOM    827  ND2 ASN P  49      -2.005  12.543  -5.037  1.00  1.77      PROA
ATOM    828 HD21 ASN P  49      -1.965  13.449  -5.459  1.00  0.00      PROA
ATOM    829 HD22 ASN P  49      -1.160  12.051  -4.829  1.00  0.00      PROA
ATOM    830  C   ASN P  49      -5.009  12.747  -3.316  1.00  1.05      PROA
ATOM    831  O   ASN P  49      -5.917  12.874  -3.794  1.00  1.47      PROA
ATOM    832  N   SER P  50      -4.568  13.734  -2.774  1.00  1.19      PROA
ATOM    833  HN  SER P  50      -3.698  13.652  -2.303  1.00  0.00      PROA
ATOM    834  CA  SER P  50      -5.068  14.992  -2.688  1.00  1.59      PROA
ATOM    835  HA  SER P  50      -4.979  15.322  -1.664  1.00  0.00      PROA
ATOM    836  CB  SER P  50      -4.467  15.714  -3.411  1.00  2.27      PROA
ATOM    837  HB1 SER P  50      -4.368  16.493  -2.685  1.00  0.00      PROA
ATOM    838  HB2 SER P  50      -5.271  15.820  -4.108  1.00  0.00      PROA
ATOM    839  OG  SER P  50      -3.937  16.045  -3.904  1.00  2.55      PROA
ATOM    840  HG1 SER P  50      -3.783  15.400  -4.598  1.00  0.00      PROA
ATOM    841  C   SER P  50      -6.352  15.326  -2.797  1.00  1.52      PROA
ATOM    842  O   SER P  50      -6.941  15.834  -2.804  1.00  1.97      PROA
ATOM    843  N   SER P  51      -6.825  15.020  -2.891  1.00  1.81      PROA
ATOM    844  HN  SER P  51      -6.647  14.059  -2.979  1.00  0.00      PROA
ATOM    845  CA  SER P  51      -8.056  15.174  -3.027  1.00  2.26      PROA
ATOM    846  HA  SER P  51      -8.530  14.797  -2.133  1.00  0.00      PROA
ATOM    847  CB  SER P  51      -8.296  16.062  -3.160  1.00  3.12      PROA
ATOM    848  HB1 SER P  51      -9.380  16.158  -2.941  1.00  0.00      PROA
ATOM    849  HB2 SER P  51      -8.109  16.310  -4.226  1.00  0.00      PROA
ATOM    850  OG  SER P  51      -8.136  16.298  -2.974  1.00  3.85      PROA
ATOM    851  HG1 SER P  51      -8.450  16.183  -2.074  1.00  0.00      PROA
ATOM    852  C   SER P  51      -8.975  14.575  -3.798  1.00  1.82      PROA
ATOM    853  O   SER P  51      -9.864  14.473  -3.974  1.00  2.40      PROA
ATOM    854  N   ASN P  52      -8.781  14.159  -4.272  1.00  1.25      PROA
ATOM    855  HN  ASN P  52      -7.834  13.907  -4.455  1.00  0.00      PROA
ATOM    856  CA  ASN P  52      -9.647  13.683  -4.950  1.00  1.41      PROA
ATOM    857  HA  ASN P  52     -10.241  12.986  -4.380  1.00  0.00      PROA
ATOM    858  CB  ASN P  52     -10.245  14.681  -5.235  1.00  2.01      PROA
ATOM    859  HB1 ASN P  52     -11.210  14.261  -5.535  1.00  0.00      PROA
ATOM    860  HB2 ASN P  52      -9.668  15.023  -6.101  1.00  0.00      PROA
ATOM    861  CG  ASN P  52     -10.453  15.293  -4.977  1.00  2.66      PROA
ATOM    862  OD1 ASN P  52     -10.265  15.255  -4.751  1.00  3.26      PROA
ATOM    863  ND2 ASN P  52     -10.858  15.890  -5.016  1.00  3.20      PROA
ATOM    864 HD21 ASN P  52     -10.797  16.583  -4.298  1.00  0.00      PROA
ATOM    865 HD22 ASN P  52     -11.479  16.023  -5.788  1.00  0.00      PROA
ATOM    866  C   ASN P  52      -9.390  12.698  -5.992  1.00  1.19      PROA
ATOM    867  O   ASN P  52     -10.202  12.291  -6.633  1.00  1.53      PROA
ATOM    868  N   LYS P  53      -8.260  12.271  -6.185  1.00  0.85      PROA
ATOM    869  HN  LYS P  53      -7.497  12.582  -5.625  1.00  0.00      PROA
ATOM    870  CA  LYS P  53      -7.919  11.336  -7.171  1.00  0.81      PROA
ATOM    871  HA  LYS P  53      -8.764  11.226  -7.835  1.00  0.00      PROA
ATOM    872  CB  LYS P  53      -6.715  11.792  -7.932  1.00  0.94      PROA
ATOM    873  HB1 LYS P  53      -6.479  11.017  -8.691  1.00  0.00      PROA
ATOM    874  HB2 LYS P  53      -5.869  11.867  -7.217  1.00  0.00      PROA
ATOM    875  CG  LYS P  53      -6.833  13.089  -8.631  1.00  1.14      PROA
ATOM    876  HG1 LYS P  53      -5.823  13.345  -9.010  1.00  0.00      PROA
ATOM    877  HG2 LYS P  53      -7.138  13.839  -7.873  1.00  0.00      PROA
ATOM    878  CD  LYS P  53      -7.601  13.198  -9.566  1.00  1.59      PROA
ATOM    879  HD1 LYS P  53      -8.598  13.162  -9.095  1.00  0.00      PROA
ATOM    880  HD2 LYS P  53      -7.431  12.282 -10.157  1.00  0.00      PROA
ATOM    881  CE  LYS P  53      -7.700  14.018 -10.355  1.00  2.00      PROA
ATOM    882  HE1 LYS P  53      -6.812  13.876 -10.994  1.00  0.00      PROA
ATOM    883  HE2 LYS P  53      -7.627  14.953  -9.773  1.00  0.00      PROA
ATOM    884  NZ  LYS P  53      -8.393  14.259 -11.030  1.00  2.48      PROA
ATOM    885  HZ1 LYS P  53      -9.290  14.468 -10.547  1.00  0.00      PROA
ATOM    886  HZ2 LYS P  53      -8.529  13.464 -11.686  1.00  0.00      PROA
ATOM    887  HZ3 LYS P  53      -8.082  15.097 -11.562  1.00  0.00      PROA
ATOM    888  C   LYS P  53      -7.713   9.962  -6.609  1.00  0.69      PROA
ATOM    889  O   LYS P  53      -7.075   9.794  -5.629  1.00  0.71      PROA
ATOM    890  N   LEU P  54      -8.282   8.941  -7.222  1.00  0.74      PROA
ATOM    891  HN  LEU P  54      -8.767   9.087  -8.079  1.00  0.00      PROA
ATOM    892  CA  LEU P  54      -8.286   7.573  -6.780  1.00  0.65      PROA
ATOM    893  HA  LEU P  54      -7.973   7.547  -5.747  1.00  0.00      PROA
ATOM    894  CB  LEU P  54      -9.700   7.001  -6.933  1.00  0.66      PROA
ATOM    895  HB1 LEU P  54     -10.022   7.187  -7.978  1.00  0.00      PROA
ATOM    896  HB2 LEU P  54     -10.363   7.564  -6.244  1.00  0.00      PROA
ATOM    897  CG  LEU P  54      -9.902   5.520  -6.650  1.00  0.70      PROA
ATOM    898  HG  LEU P  54      -9.252   4.957  -7.351  1.00  0.00      PROA
ATOM    899  CD1 LEU P  54      -9.635   5.065  -5.395  1.00  0.87      PROA
ATOM    900 HD11 LEU P  54     -10.397   5.444  -4.681  1.00  0.00      PROA
ATOM    901 HD12 LEU P  54      -8.635   5.422  -5.068  1.00  0.00      PROA
ATOM    902 HD13 LEU P  54      -9.659   3.954  -5.382  1.00  0.00      PROA
ATOM    903  CD2 LEU P  54     -11.153   5.101  -6.893  1.00  1.08      PROA
ATOM    904 HD21 LEU P  54     -11.477   5.431  -7.903  1.00  0.00      PROA
ATOM    905 HD22 LEU P  54     -11.848   5.530  -6.140  1.00  0.00      PROA
ATOM    906 HD23 LEU P  54     -11.195   3.992  -6.851  1.00  0.00      PROA
ATOM    907  C   LEU P  54      -7.290   6.736  -7.540  1.00  0.62      PROA
ATOM    908  O   LEU P  54      -7.221   6.776  -8.751  1.00  0.69      PROA
ATOM    909  N   PHE P  55      -6.496   5.936  -6.828  1.00  0.60      PROA
ATOM    910  HN  PHE P  55      -6.508   5.966  -5.832  1.00  0.00      PROA
ATOM    911  CA  PHE P  55      -5.574   4.983  -7.386  1.00  0.61      PROA
ATOM    912  HA  PHE P  55      -5.799   4.885  -8.437  1.00  0.00      PROA
ATOM    913  CB  PHE P  55      -4.105   5.425  -7.199  1.00  0.66      PROA
ATOM    914  HB1 PHE P  55      -3.426   4.668  -7.647  1.00  0.00      PROA
ATOM    915  HB2 PHE P  55      -3.884   5.543  -6.117  1.00  0.00      PROA
ATOM    916  CG  PHE P  55      -3.831   6.729  -7.863  1.00  0.72      PROA
ATOM    917  CD1 PHE P  55      -4.083   7.932  -7.237  1.00  0.80      PROA
ATOM    918  HD1 PHE P  55      -4.484   7.935  -6.234  1.00  0.00      PROA
ATOM    919  CE1 PHE P  55      -3.832   9.127  -7.869  1.00  0.94      PROA
ATOM    920  HE1 PHE P  55      -4.055  10.058  -7.369  1.00  0.00      PROA
ATOM    921  CZ  PHE P  55      -3.302   9.140  -9.125  1.00  1.01      PROA
ATOM    922  HZ  PHE P  55      -3.102  10.078  -9.622  1.00  0.00      PROA
ATOM    923  CD2 PHE P  55      -3.284   6.767  -9.117  1.00  0.84      PROA
ATOM    924  HD2 PHE P  55      -3.050   5.841  -9.620  1.00  0.00      PROA
ATOM    925  CE2 PHE P  55      -3.027   7.960  -9.749  1.00  0.99      PROA
ATOM    926  HE2 PHE P  55      -2.606   7.962 -10.743  1.00  0.00      PROA
ATOM    927  C   PHE P  55      -5.805   3.677  -6.656  1.00  0.58      PROA
ATOM    928  O   PHE P  55      -5.932   3.654  -5.452  1.00  0.63      PROA
ATOM    929  N   GLN P  56      -5.902   2.547  -7.351  1.00  0.59      PROA
ATOM    930  HN  GLN P  56      -5.759   2.513  -8.337  1.00  0.00      PROA
ATOM    931  CA  GLN P  56      -6.223   1.296  -6.707  1.00  0.59      PROA
ATOM    932  HA  GLN P  56      -5.816   1.327  -5.707  1.00  0.00      PROA
ATOM    933  CB  GLN P  56      -7.723   1.054  -6.650  1.00  0.77      PROA
ATOM    934  HB1 GLN P  56      -8.122   1.940  -6.125  1.00  0.00      PROA
ATOM    935  HB2 GLN P  56      -7.830   0.160  -6.011  1.00  0.00      PROA
ATOM    936  CG  GLN P  56      -8.517   0.865  -7.571  1.00  0.99      PROA
ATOM    937  HG1 GLN P  56      -7.830   0.659  -8.399  1.00  0.00      PROA
ATOM    938  HG2 GLN P  56      -8.969   1.859  -7.664  1.00  0.00      PROA
ATOM    939  CD  GLN P  56      -9.492   0.141  -7.899  1.00  0.93      PROA
ATOM    940  OE1 GLN P  56     -10.079   0.276  -7.915  1.00  1.52      PROA
ATOM    941  NE2 GLN P  56      -9.699  -0.644  -8.183  1.00  1.48      PROA
ATOM    942 HE21 GLN P  56     -10.657  -0.881  -8.344  1.00  0.00      PROA
ATOM    943 HE22 GLN P  56      -8.982  -1.320  -8.352  1.00  0.00      PROA
ATOM    944  C   GLN P  56      -5.515   0.109  -7.307  1.00  0.60      PROA
ATOM    945  O   GLN P  56      -5.123   0.093  -8.455  1.00  0.67      PROA
ATOM    946  N   TYR P  57      -5.323  -0.933  -6.504  1.00  0.60      PROA
ATOM    947  HN  TYR P  57      -5.601  -0.892  -5.548  1.00  0.00      PROA
ATOM    948  CA  TYR P  57      -4.721  -2.182  -6.898  1.00  0.60      PROA
ATOM    949  HA  TYR P  57      -4.886  -2.311  -7.957  1.00  0.00      PROA
ATOM    950  CB  TYR P  57      -3.189  -2.194  -6.585  1.00  0.63      PROA
ATOM    951  HB1 TYR P  57      -3.020  -1.657  -5.628  1.00  0.00      PROA
ATOM    952  HB2 TYR P  57      -2.656  -1.679  -7.412  1.00  0.00      PROA
ATOM    953  CG  TYR P  57      -2.541  -3.548  -6.436  1.00  0.65      PROA
ATOM    954  CD1 TYR P  57      -1.916  -4.187  -7.498  1.00  0.68      PROA
ATOM    955  HD1 TYR P  57      -1.847  -3.690  -8.455  1.00  0.00      PROA
ATOM    956  CE1 TYR P  57      -1.375  -5.465  -7.343  1.00  0.72      PROA
ATOM    957  HE1 TYR P  57      -0.908  -5.957  -8.183  1.00  0.00      PROA
ATOM    958  CZ  TYR P  57      -1.435  -6.102  -6.119  1.00  0.73      PROA
ATOM    959  OH  TYR P  57      -0.924  -7.384  -5.938  1.00  0.81      PROA
ATOM    960  HH  TYR P  57      -0.855  -7.800  -6.800  1.00  0.00      PROA
ATOM    961  CD2 TYR P  57      -2.562  -4.198  -5.210  1.00  0.70      PROA
ATOM    962  HD2 TYR P  57      -3.003  -3.704  -4.357  1.00  0.00      PROA
ATOM    963  CE2 TYR P  57      -2.028  -5.470  -5.057  1.00  0.74      PROA
ATOM    964  HE2 TYR P  57      -2.080  -5.964  -4.098  1.00  0.00      PROA
ATOM    965  C   TYR P  57      -5.488  -3.334  -6.282  1.00  0.58      PROA
ATOM    966  O   TYR P  57      -5.968  -3.243  -5.164  1.00  0.61      PROA
ATOM    967  N   ALA P  58      -5.595  -4.450  -7.006  1.00  0.59      PROA
ATOM    968  HN  ALA P  58      -5.353  -4.473  -7.973  1.00  0.00      PROA
ATOM    969  CA  ALA P  58      -6.061  -5.685  -6.451  1.00  0.60      PROA
ATOM    970  HA  ALA P  58      -5.841  -5.675  -5.394  1.00  0.00      PROA
ATOM    971  CB  ALA P  58      -7.545  -5.872  -6.670  1.00  0.70      PROA
ATOM    972  HB1 ALA P  58      -7.773  -5.877  -7.757  1.00  0.00      PROA
ATOM    973  HB2 ALA P  58      -8.105  -5.039  -6.194  1.00  0.00      PROA
ATOM    974  HB3 ALA P  58      -7.872  -6.840  -6.235  1.00  0.00      PROA
ATOM    975  C   ALA P  58      -5.291  -6.829  -7.069  1.00  0.60      PROA
ATOM    976  O   ALA P  58      -5.000  -6.831  -8.247  1.00  0.67      PROA
ATOM    977  N   SER P  59      -4.933  -7.846  -6.280  1.00  0.59      PROA
ATOM    978  HN  SER P  59      -5.201  -7.872  -5.321  1.00  0.00      PROA
ATOM    979  CA  SER P  59      -4.140  -8.981  -6.731  1.00  0.61      PROA
ATOM    980  HA  SER P  59      -3.354  -8.602  -7.367  1.00  0.00      PROA
ATOM    981  CB  SER P  59      -3.540  -9.748  -5.559  1.00  0.71      PROA
ATOM    982  HB1 SER P  59      -2.465  -9.504  -5.608  1.00  0.00      PROA
ATOM    983  HB2 SER P  59      -3.709 -10.806  -5.823  1.00  0.00      PROA
ATOM    984  OG  SER P  59      -3.724  -9.734  -4.579  1.00  0.97      PROA
ATOM    985  HG1 SER P  59      -3.123 -10.373  -4.188  1.00  0.00      PROA
ATOM    986  C   SER P  59      -4.907  -9.958  -7.565  1.00  0.61      PROA
ATOM    987  O   SER P  59      -4.356 -10.703  -8.288  1.00  0.79      PROA
ATOM    988  N   THR P  60      -6.214  -9.957  -7.467  1.00  0.60      PROA
ATOM    989  HN  THR P  60      -6.648  -9.306  -6.853  1.00  0.00      PROA
ATOM    990  CA  THR P  60      -7.148 -10.785  -8.138  1.00  0.66      PROA
ATOM    991  HA  THR P  60      -6.773 -10.950  -9.137  1.00  0.00      PROA
ATOM    992  CB  THR P  60      -7.357 -12.056  -7.479  1.00  0.89      PROA
ATOM    993  HB  THR P  60      -6.372 -12.538  -7.304  1.00  0.00      PROA
ATOM    994  OG1 THR P  60      -8.104 -12.894  -8.179  1.00  1.17      PROA
ATOM    995  HG1 THR P  60      -7.638 -13.037  -9.006  1.00  0.00      PROA
ATOM    996  CG2 THR P  60      -7.967 -11.932  -6.238  1.00  1.17      PROA
ATOM    997 HG21 THR P  60      -9.026 -11.619  -6.363  1.00  0.00      PROA
ATOM    998 HG22 THR P  60      -7.439 -11.165  -5.632  1.00  0.00      PROA
ATOM    999 HG23 THR P  60      -7.945 -12.908  -5.707  1.00  0.00      PROA
ATOM   1000  C   THR P  60      -8.398 -10.024  -8.254  1.00  0.70      PROA
ATOM   1001  O   THR P  60      -8.423  -9.026  -7.809  1.00  1.03      PROA
ATOM   1002  N   ASP P  61      -9.448 -10.444  -8.879  1.00  0.72      PROA
ATOM   1003  HN  ASP P  61      -9.399 -11.335  -9.314  1.00  0.00      PROA
ATOM   1004  CA  ASP P  61     -10.724  -9.835  -9.068  1.00  0.79      PROA
ATOM   1005  HA  ASP P  61     -10.624  -9.070  -9.823  1.00  0.00      PROA
ATOM   1006  CB  ASP P  61     -11.737 -10.875  -9.499  1.00  0.96      PROA
ATOM   1007  HB1 ASP P  61     -12.743 -10.405  -9.519  1.00  0.00      PROA
ATOM   1008  HB2 ASP P  61     -11.735 -11.703  -8.758  1.00  0.00      PROA
ATOM   1009  CG  ASP P  61     -11.471 -11.442 -10.819  1.00  1.11      PROA
ATOM   1010  OD1 ASP P  61     -11.352 -11.531 -11.402  1.00  1.62      PROA
ATOM   1011  OD2 ASP P  61     -11.465 -11.816 -11.313  1.00  1.64      PROA
ATOM   1012  C   ASP P  61     -11.273  -9.051  -7.879  1.00  0.75      PROA
ATOM   1013  O   ASP P  61     -11.605  -9.603  -6.849  1.00  0.77      PROA
ATOM   1014  N   MET P  62     -11.377  -7.724  -8.015  1.00  0.77      PROA
ATOM   1015  HN  MET P  62     -11.206  -7.289  -8.895  1.00  0.00      PROA
ATOM   1016  CA  MET P  62     -11.732  -6.812  -6.951  1.00  0.76      PROA
ATOM   1017  HA  MET P  62     -11.097  -7.018  -6.102  1.00  0.00      PROA
ATOM   1018  CB  MET P  62     -11.543  -5.362  -7.427  1.00  0.82      PROA
ATOM   1019  HB1 MET P  62     -12.215  -5.201  -8.295  1.00  0.00      PROA
ATOM   1020  HB2 MET P  62     -10.490  -5.250  -7.760  1.00  0.00      PROA
ATOM   1021  CG  MET P  62     -11.828  -4.263  -6.408  1.00  0.83      PROA
ATOM   1022  HG1 MET P  62     -12.874  -4.384  -6.056  1.00  0.00      PROA
ATOM   1023  HG2 MET P  62     -11.745  -3.285  -6.926  1.00  0.00      PROA
ATOM   1024  SD  MET P  62     -10.744  -4.264  -5.002  1.00  0.87      PROA
ATOM   1025  CE  MET P  62     -10.559  -2.852  -4.747  1.00  1.21      PROA
ATOM   1026  HE1 MET P  62     -11.526  -2.351  -4.528  1.00  0.00      PROA
ATOM   1027  HE2 MET P  62     -10.110  -2.358  -5.634  1.00  0.00      PROA
ATOM   1028  HE3 MET P  62      -9.891  -2.704  -3.872  1.00  0.00      PROA
ATOM   1029  C   MET P  62     -13.116  -7.030  -6.381  1.00  0.77      PROA
ATOM   1030  O   MET P  62     -13.321  -6.972  -5.182  1.00  0.78      PROA
ATOM   1031  N   ASP P  63     -14.097  -7.337  -7.238  1.00  0.80      PROA
ATOM   1032  HN  ASP P  63     -13.930  -7.358  -8.220  1.00  0.00      PROA
ATOM   1033  CA  ASP P  63     -15.445  -7.657  -6.846  1.00  0.85      PROA
ATOM   1034  HA  ASP P  63     -15.839  -6.820  -6.289  1.00  0.00      PROA
ATOM   1035  CB  ASP P  63     -16.311  -7.933  -8.068  1.00  1.05      PROA
ATOM   1036  HB1 ASP P  63     -17.326  -7.797  -7.668  1.00  0.00      PROA
ATOM   1037  HB2 ASP P  63     -16.105  -8.995  -8.262  1.00  0.00      PROA
ATOM   1038  CG  ASP P  63     -16.422  -7.533  -9.102  1.00  0.95      PROA
ATOM   1039  OD1 ASP P  63     -16.472  -7.352  -9.499  1.00  1.62      PROA
ATOM   1040  OD2 ASP P  63     -16.488  -7.407  -9.579  1.00  1.60      PROA
ATOM   1041  C   ASP P  63     -15.530  -8.825  -5.894  1.00  0.79      PROA
ATOM   1042  O   ASP P  63     -16.205  -8.774  -4.885  1.00  0.81      PROA
ATOM   1043  N   LYS P  64     -14.784  -9.894  -6.174  1.00  0.79      PROA
ATOM   1044  HN  LYS P  64     -14.232  -9.931  -7.003  1.00  0.00      PROA
ATOM   1045  CA  LYS P  64     -14.703 -11.061  -5.338  1.00  0.79      PROA
ATOM   1046  HA  LYS P  64     -15.709 -11.375  -5.102  1.00  0.00      PROA
ATOM   1047  CB  LYS P  64     -13.949 -12.184  -6.058  1.00  0.88      PROA
ATOM   1048  HB1 LYS P  64     -13.570 -12.826  -5.243  1.00  0.00      PROA
ATOM   1049  HB2 LYS P  64     -13.105 -11.673  -6.554  1.00  0.00      PROA
ATOM   1050  CG  LYS P  64     -14.296 -12.846  -6.763  1.00  1.56      PROA
ATOM   1051  HG1 LYS P  64     -13.351 -13.072  -7.251  1.00  0.00      PROA
ATOM   1052  HG2 LYS P  64     -14.908 -12.159  -7.342  1.00  0.00      PROA
ATOM   1053  CD  LYS P  64     -14.723 -13.593  -6.952  1.00  2.14      PROA
ATOM   1054  HD1 LYS P  64     -15.720 -13.320  -6.606  1.00  0.00      PROA
ATOM   1055  HD2 LYS P  64     -14.220 -14.265  -6.257  1.00  0.00      PROA
ATOM   1056  CE  LYS P  64     -14.958 -14.213  -7.622  1.00  2.90      PROA
ATOM   1057  HE1 LYS P  64     -16.041 -14.083  -7.613  1.00  0.00      PROA
ATOM   1058  HE2 LYS P  64     -14.632 -15.133  -7.136  1.00  0.00      PROA
ATOM   1059  NZ  LYS P  64     -14.912 -14.415  -8.202  1.00  3.65      PROA
ATOM   1060  HZ1 LYS P  64     -13.921 -14.652  -8.410  1.00  0.00      PROA
ATOM   1061  HZ2 LYS P  64     -15.235 -13.672  -8.854  1.00  0.00      PROA
ATOM   1062  HZ3 LYS P  64     -15.503 -15.262  -8.322  1.00  0.00      PROA
ATOM   1063  C   LYS P  64     -14.094 -10.803  -3.974  1.00  0.71      PROA
ATOM   1064  O   LYS P  64     -14.581 -11.288  -2.966  1.00  0.74      PROA
ATOM   1065  N   VAL P  65     -13.033  -9.992  -3.903  1.00  0.67      PROA
ATOM   1066  HN  VAL P  65     -12.603  -9.631  -4.726  1.00  0.00      PROA
ATOM   1067  CA  VAL P  65     -12.425  -9.574  -2.655  1.00  0.64      PROA
ATOM   1068  HA  VAL P  65     -12.261 -10.457  -2.056  1.00  0.00      PROA
ATOM   1069  CB  VAL P  65     -11.115  -8.853  -2.885  1.00  0.71      PROA
ATOM   1070  HB  VAL P  65     -11.299  -8.050  -3.629  1.00  0.00      PROA
ATOM   1071  CG1 VAL P  65     -10.540  -8.298  -1.828  1.00  1.03      PROA
ATOM   1072 HG11 VAL P  65     -10.316  -9.073  -1.064  1.00  0.00      PROA
ATOM   1073 HG12 VAL P  65     -11.222  -7.544  -1.379  1.00  0.00      PROA
ATOM   1074 HG13 VAL P  65      -9.588  -7.810  -2.128  1.00  0.00      PROA
ATOM   1075  CG2 VAL P  65     -10.164  -9.626  -3.371  1.00  1.00      PROA
ATOM   1076 HG21 VAL P  65     -10.542 -10.188  -4.252  1.00  0.00      PROA
ATOM   1077 HG22 VAL P  65      -9.837 -10.355  -2.599  1.00  0.00      PROA
ATOM   1078 HG23 VAL P  65      -9.299  -9.006  -3.690  1.00  0.00      PROA
ATOM   1079  C   VAL P  65     -13.367  -8.754  -1.796  1.00  0.64      PROA
ATOM   1080  O   VAL P  65     -13.508  -8.990  -0.608  1.00  0.66      PROA
ATOM   1081  N   LEU P  66     -14.090  -7.801  -2.389  1.00  0.67      PROA
ATOM   1082  HN  LEU P  66     -13.969  -7.585  -3.354  1.00  0.00      PROA
ATOM   1083  CA  LEU P  66     -15.088  -7.017  -1.703  1.00  0.71      PROA
ATOM   1084  HA  LEU P  66     -14.665  -6.685  -0.767  1.00  0.00      PROA
ATOM   1085  CB  LEU P  66     -15.517  -5.809  -2.551  1.00  0.80      PROA
ATOM   1086  HB1 LEU P  66     -16.401  -5.352  -2.059  1.00  0.00      PROA
ATOM   1087  HB2 LEU P  66     -15.815  -6.190  -3.550  1.00  0.00      PROA
ATOM   1088  CG  LEU P  66     -14.535  -4.753  -2.759  1.00  0.85      PROA
ATOM   1089  HG  LEU P  66     -13.635  -5.198  -3.234  1.00  0.00      PROA
ATOM   1090  CD1 LEU P  66     -14.989  -3.707  -3.565  1.00  1.13      PROA
ATOM   1091 HD11 LEU P  66     -15.881  -3.230  -3.105  1.00  0.00      PROA
ATOM   1092 HD12 LEU P  66     -15.271  -4.096  -4.567  1.00  0.00      PROA
ATOM   1093 HD13 LEU P  66     -14.193  -2.940  -3.673  1.00  0.00      PROA
ATOM   1094  CD2 LEU P  66     -14.031  -4.115  -1.609  1.00  1.02      PROA
ATOM   1095 HD21 LEU P  66     -13.529  -4.856  -0.951  1.00  0.00      PROA
ATOM   1096 HD22 LEU P  66     -14.863  -3.644  -1.043  1.00  0.00      PROA
ATOM   1097 HD23 LEU P  66     -13.291  -3.340  -1.901  1.00  0.00      PROA
ATOM   1098  C   LEU P  66     -16.301  -7.801  -1.243  1.00  0.73      PROA
ATOM   1099  O   LEU P  66     -16.797  -7.598  -0.147  1.00  0.77      PROA
ATOM   1100  N   LEU P  67     -16.791  -8.759  -2.041  1.00  0.75      PROA
ATOM   1101  HN  LEU P  67     -16.455  -8.882  -2.971  1.00  0.00      PROA
ATOM   1102  CA  LEU P  67     -17.829  -9.678  -1.628  1.00  0.81      PROA
ATOM   1103  HA  LEU P  67     -18.646  -9.097  -1.228  1.00  0.00      PROA
ATOM   1104  CB  LEU P  67     -18.317 -10.537  -2.808  1.00  0.90      PROA
ATOM   1105  HB1 LEU P  67     -18.853 -11.411  -2.384  1.00  0.00      PROA
ATOM   1106  HB2 LEU P  67     -17.419 -10.893  -3.354  1.00  0.00      PROA
ATOM   1107  CG  LEU P  67     -19.155  -9.946  -3.732  1.00  1.20      PROA
ATOM   1108  HG  LEU P  67     -18.676  -9.000  -4.060  1.00  0.00      PROA
ATOM   1109  CD1 LEU P  67     -19.457 -10.649  -4.834  1.00  1.46      PROA
ATOM   1110 HD11 LEU P  67     -20.117 -11.504  -4.573  1.00  0.00      PROA
ATOM   1111 HD12 LEU P  67     -18.528 -11.047  -5.295  1.00  0.00      PROA
ATOM   1112 HD13 LEU P  67     -19.988 -10.000  -5.563  1.00  0.00      PROA
ATOM   1113  CD2 LEU P  67     -20.358  -9.629  -3.343  1.00  1.54      PROA
ATOM   1114 HD21 LEU P  67     -20.309  -8.907  -2.500  1.00  0.00      PROA
ATOM   1115 HD22 LEU P  67     -20.896 -10.538  -3.000  1.00  0.00      PROA
ATOM   1116 HD23 LEU P  67     -20.915  -9.159  -4.181  1.00  0.00      PROA
ATOM   1117  C   LEU P  67     -17.434 -10.559  -0.460  1.00  0.77      PROA
ATOM   1118  O   LEU P  67     -18.184 -10.723   0.483  1.00  0.83      PROA
ATOM   1119  N   LYS P  68     -16.209 -11.095  -0.455  1.00  0.73      PROA
ATOM   1120  HN  LYS P  68     -15.604 -11.014  -1.243  1.00  0.00      PROA
ATOM   1121  CA  LYS P  68     -15.668 -11.821   0.666  1.00  0.73      PROA
ATOM   1122  HA  LYS P  68     -16.401 -12.551   0.975  1.00  0.00      PROA
ATOM   1123  CB  LYS P  68     -14.355 -12.515   0.288  1.00  0.79      PROA
ATOM   1124  HB1 LYS P  68     -13.642 -11.936   0.884  1.00  0.00      PROA
ATOM   1125  HB2 LYS P  68     -14.288 -12.256  -0.773  1.00  0.00      PROA
ATOM   1126  CG  LYS P  68     -13.944 -13.345   0.288  1.00  1.17      PROA
ATOM   1127  HG1 LYS P  68     -14.772 -13.910  -0.121  1.00  0.00      PROA
ATOM   1128  HG2 LYS P  68     -13.845 -13.451   1.361  1.00  0.00      PROA
ATOM   1129  CD  LYS P  68     -12.983 -14.182  -0.054  1.00  1.40      PROA
ATOM   1130  HD1 LYS P  68     -13.604 -15.014  -0.375  1.00  0.00      PROA
ATOM   1131  HD2 LYS P  68     -12.552 -14.341   0.931  1.00  0.00      PROA
ATOM   1132  CE  LYS P  68     -12.259 -14.362  -0.544  1.00  1.71      PROA
ATOM   1133  HE1 LYS P  68     -11.540 -13.672  -0.092  1.00  0.00      PROA
ATOM   1134  HE2 LYS P  68     -12.601 -14.030  -1.528  1.00  0.00      PROA
ATOM   1135  NZ  LYS P  68     -11.440 -15.233  -0.932  1.00  1.95      PROA
ATOM   1136  HZ1 LYS P  68     -11.947 -15.980  -1.448  1.00  0.00      PROA
ATOM   1137  HZ2 LYS P  68     -10.957 -15.646  -0.109  1.00  0.00      PROA
ATOM   1138  HZ3 LYS P  68     -10.738 -14.793  -1.560  1.00  0.00      PROA
ATOM   1139  C   LYS P  68     -15.513 -10.992   1.925  1.00  0.68      PROA
ATOM   1140  O   LYS P  68     -15.828 -11.432   3.013  1.00  0.73      PROA
ATOM   1141  N   TYR P  69     -15.062  -9.742   1.785  1.00  0.64      PROA
ATOM   1142  HN  TYR P  69     -14.769  -9.411   0.893  1.00  0.00      PROA
ATOM   1143  CA  TYR P  69     -14.948  -8.770   2.846  1.00  0.63      PROA
ATOM   1144  HA  TYR P  69     -14.392  -9.212   3.660  1.00  0.00      PROA
ATOM   1145  CB  TYR P  69     -14.217  -7.522   2.294  1.00  0.67      PROA
ATOM   1146  HB1 TYR P  69     -14.803  -7.108   1.446  1.00  0.00      PROA
ATOM   1147  HB2 TYR P  69     -13.204  -7.821   1.949  1.00  0.00      PROA
ATOM   1148  CG  TYR P  69     -14.030  -6.410   3.277  1.00  0.66      PROA
ATOM   1149  CD1 TYR P  69     -14.338  -5.503   3.407  1.00  1.16      PROA
ATOM   1150  HD1 TYR P  69     -15.027  -5.217   2.644  1.00  0.00      PROA
ATOM   1151  CE1 TYR P  69     -14.133  -4.473   4.308  1.00  1.19      PROA
ATOM   1152  HE1 TYR P  69     -14.721  -3.615   4.065  1.00  0.00      PROA
ATOM   1153  CZ  TYR P  69     -13.611  -4.329   5.080  1.00  0.76      PROA
ATOM   1154  OH  TYR P  69     -13.401  -3.308   5.989  1.00  0.89      PROA
ATOM   1155  HH  TYR P  69     -12.652  -3.550   6.539  1.00  0.00      PROA
ATOM   1156  CD2 TYR P  69     -13.502  -6.249   4.053  1.00  1.27      PROA
ATOM   1157  HD2 TYR P  69     -12.904  -7.099   4.297  1.00  0.00      PROA
ATOM   1158  CE2 TYR P  69     -13.296  -5.214   4.954  1.00  1.31      PROA
ATOM   1159  HE2 TYR P  69     -12.593  -5.489   5.709  1.00  0.00      PROA
ATOM   1160  C   TYR P  69     -16.268  -8.418   3.514  1.00  0.64      PROA
ATOM   1161  O   TYR P  69     -16.369  -8.360   4.728  1.00  0.68      PROA
ATOM   1162  N   THR P  70     -17.331  -8.215   2.726  1.00  0.68      PROA
ATOM   1163  HN  THR P  70     -17.267  -8.305   1.736  1.00  0.00      PROA
ATOM   1164  CA  THR P  70     -18.642  -7.854   3.234  1.00  0.76      PROA
ATOM   1165  HA  THR P  70     -18.488  -7.152   4.040  1.00  0.00      PROA
ATOM   1166  CB  THR P  70     -19.563  -7.239   2.199  1.00  0.85      PROA
ATOM   1167  HB  THR P  70     -20.571  -7.104   2.647  1.00  0.00      PROA
ATOM   1168  OG1 THR P  70     -19.702  -8.021   1.047  1.00  0.92      PROA
ATOM   1169  HG1 THR P  70     -19.753  -8.931   1.349  1.00  0.00      PROA
ATOM   1170  CG2 THR P  70     -19.019  -5.903   1.747  1.00  0.91      PROA
ATOM   1171 HG21 THR P  70     -18.011  -6.033   1.298  1.00  0.00      PROA
ATOM   1172 HG22 THR P  70     -18.934  -5.216   2.616  1.00  0.00      PROA
ATOM   1173 HG23 THR P  70     -19.693  -5.459   0.984  1.00  0.00      PROA
ATOM   1174  C   THR P  70     -19.369  -8.975   3.921  1.00  0.80      PROA
ATOM   1175  O   THR P  70     -20.200  -8.752   4.753  1.00  0.95      PROA
ATOM   1176  N   GLU P  71     -19.047 -10.224   3.629  1.00  0.77      PROA
ATOM   1177  HN  GLU P  71     -18.363 -10.431   2.935  1.00  0.00      PROA
ATOM   1178  CA  GLU P  71     -19.635 -11.370   4.266  1.00  0.84      PROA
ATOM   1179  HA  GLU P  71     -20.572 -11.068   4.709  1.00  0.00      PROA
ATOM   1180  CB  GLU P  71     -19.858 -12.462   3.244  1.00  0.99      PROA
ATOM   1181  HB1 GLU P  71     -19.995 -13.394   3.825  1.00  0.00      PROA
ATOM   1182  HB2 GLU P  71     -18.918 -12.526   2.663  1.00  0.00      PROA
ATOM   1183  CG  GLU P  71     -20.653 -12.452   2.515  1.00  1.52      PROA
ATOM   1184  HG1 GLU P  71     -20.209 -11.894   1.676  1.00  0.00      PROA
ATOM   1185  HG2 GLU P  71     -21.432 -11.851   3.010  1.00  0.00      PROA
ATOM   1186  CD  GLU P  71     -21.292 -13.284   1.956  1.00  1.88      PROA
ATOM   1187  OE1 GLU P  71     -21.587 -13.671   1.728  1.00  2.32      PROA
ATOM   1188  OE2 GLU P  71     -21.516 -13.563   1.731  1.00  2.46      PROA
ATOM   1189  C   GLU P  71     -18.823 -11.898   5.419  1.00  0.79      PROA
ATOM   1190  O   GLU P  71     -19.190 -12.833   6.029  1.00  0.90      PROA
ATOM   1191  N   TYR P  72     -17.696 -11.307   5.749  1.00  0.78      PROA
ATOM   1192  HN  TYR P  72     -17.389 -10.498   5.256  1.00  0.00      PROA
ATOM   1193  CA  TYR P  72     -16.814 -11.729   6.803  1.00  0.75      PROA
ATOM   1194  HA  TYR P  72     -16.797 -12.809   6.818  1.00  0.00      PROA
ATOM   1195  CB  TYR P  72     -15.421 -11.178   6.559  1.00  0.80      PROA
ATOM   1196  HB1 TYR P  72     -15.395 -10.108   6.857  1.00  0.00      PROA
ATOM   1197  HB2 TYR P  72     -15.172 -11.280   5.481  1.00  0.00      PROA
ATOM   1198  CG  TYR P  72     -14.364 -11.864   7.314  1.00  0.71      PROA
ATOM   1199  CD1 TYR P  72     -13.765 -12.950   6.785  1.00  0.83      PROA
ATOM   1200  HD1 TYR P  72     -14.090 -13.321   5.824  1.00  0.00      PROA
ATOM   1201  CE1 TYR P  72     -12.753 -13.588   7.446  1.00  0.90      PROA
ATOM   1202  HE1 TYR P  72     -12.301 -14.467   7.011  1.00  0.00      PROA
ATOM   1203  CZ  TYR P  72     -12.315 -13.131   8.633  1.00  0.87      PROA
ATOM   1204  OH  TYR P  72     -11.288 -13.765   9.272  1.00  1.08      PROA
ATOM   1205  HH  TYR P  72     -11.411 -13.650  10.217  1.00  0.00      PROA
ATOM   1206  CD2 TYR P  72     -13.916 -11.414   8.514  1.00  0.76      PROA
ATOM   1207  HD2 TYR P  72     -14.369 -10.539   8.956  1.00  0.00      PROA
ATOM   1208  CE2 TYR P  72     -12.902 -12.049   9.172  1.00  0.83      PROA
ATOM   1209  HE2 TYR P  72     -12.570 -11.680  10.131  1.00  0.00      PROA
ATOM   1210  C   TYR P  72     -17.323 -11.318   8.141  1.00  0.86      PROA
ATOM   1211  O   TYR P  72     -17.576 -10.209   8.383  1.00  1.06      PROA
ATOM   1212  N   ASN P  73     -17.500 -12.218   9.055  1.00  0.93      PROA
ATOM   1213  HN  ASN P  73     -17.215 -13.160   8.902  1.00  0.00      PROA
ATOM   1214  CA  ASN P  73     -18.091 -11.978  10.317  1.00  1.13      PROA
ATOM   1215  HA  ASN P  73     -18.308 -10.923  10.396  1.00  0.00      PROA
ATOM   1216  CB  ASN P  73     -19.311 -12.762  10.438  1.00  1.49      PROA
ATOM   1217  HB1 ASN P  73     -19.620 -12.700  11.501  1.00  0.00      PROA
ATOM   1218  HB2 ASN P  73     -19.038 -13.808  10.192  1.00  0.00      PROA
ATOM   1219  CG  ASN P  73     -20.237 -12.531   9.831  1.00  1.93      PROA
ATOM   1220  OD1 ASN P  73     -20.517 -12.359   9.706  1.00  2.58      PROA
ATOM   1221  ND2 ASN P  73     -20.741 -12.540   9.446  1.00  2.37      PROA
ATOM   1222 HD21 ASN P  73     -21.309 -11.723   9.347  1.00  0.00      PROA
ATOM   1223 HD22 ASN P  73     -20.967 -13.371   8.938  1.00  0.00      PROA
ATOM   1224  C   ASN P  73     -17.226 -12.284  11.488  1.00  1.03      PROA
ATOM   1225  O   ASN P  73     -17.514 -11.965  12.569  1.00  1.23      PROA
ATOM   1226  N   GLU P  74     -16.133 -12.911  11.309  1.00  0.89      PROA
ATOM   1227  HN  GLU P  74     -15.859 -13.194  10.394  1.00  0.00      PROA
ATOM   1228  CA  GLU P  74     -15.209 -13.270  12.341  1.00  0.89      PROA
ATOM   1229  HA  GLU P  74     -15.775 -13.581  13.207  1.00  0.00      PROA
ATOM   1230  CB  GLU P  74     -14.314 -14.386  11.869  1.00  0.98      PROA
ATOM   1231  HB1 GLU P  74     -13.415 -14.394  12.519  1.00  0.00      PROA
ATOM   1232  HB2 GLU P  74     -14.006 -14.153  10.829  1.00  0.00      PROA
ATOM   1233  CG  GLU P  74     -14.817 -15.597  11.872  1.00  1.37      PROA
ATOM   1234  HG1 GLU P  74     -15.711 -15.562  11.218  1.00  0.00      PROA
ATOM   1235  HG2 GLU P  74     -15.129 -15.799  12.916  1.00  0.00      PROA
ATOM   1236  CD  GLU P  74     -14.175 -16.604  11.511  1.00  1.70      PROA
ATOM   1237  OE1 GLU P  74     -13.958 -17.049  11.356  1.00  2.21      PROA
ATOM   1238  OE2 GLU P  74     -13.892 -16.980  11.376  1.00  2.22      PROA
ATOM   1239  C   GLU P  74     -14.399 -12.118  12.864  1.00  0.88      PROA
ATOM   1240  O   GLU P  74     -14.207 -11.169  12.153  1.00  0.87      PROA
ATOM   1241  N   PRO P  75     -13.924 -12.115  14.082  1.00  1.03      PROA
ATOM   1242  CD  PRO P  75     -14.319 -13.027  15.102  1.00  1.20      PROA
ATOM   1243  HD1 PRO P  75     -13.968 -14.049  14.847  1.00  0.00      PROA
ATOM   1244  HD2 PRO P  75     -15.425 -13.021  15.202  1.00  0.00      PROA
ATOM   1245  CA  PRO P  75     -12.927 -11.204  14.557  1.00  1.14      PROA
ATOM   1246  HA  PRO P  75     -13.316 -10.199  14.576  1.00  0.00      PROA
ATOM   1247  CB  PRO P  75     -12.562 -11.753  15.891  1.00  1.40      PROA
ATOM   1248  HB1 PRO P  75     -12.365 -10.928  16.608  1.00  0.00      PROA
ATOM   1249  HB2 PRO P  75     -11.652 -12.386  15.813  1.00  0.00      PROA
ATOM   1250  CG  PRO P  75     -13.671 -12.531  16.324  1.00  1.40      PROA
ATOM   1251  HG1 PRO P  75     -13.329 -13.379  16.955  1.00  0.00      PROA
ATOM   1252  HG2 PRO P  75     -14.377 -11.908  16.913  1.00  0.00      PROA
ATOM   1253  C   PRO P  75     -11.753 -10.971  13.676  1.00  1.12      PROA
ATOM   1254  O   PRO P  75     -11.250 -11.875  13.119  1.00  1.19      PROA
ATOM   1255  N   HSD P  76     -11.290  -9.757  13.534  1.00  1.18      PROA
ATOM   1256  HN  HSD P  76     -11.662  -8.999  14.063  1.00  0.00      PROA
ATOM   1257  CA  HSD P  76     -10.248  -9.412  12.643  1.00  1.23      PROA
ATOM   1258  HA  HSD P  76      -9.558 -10.242  12.608  1.00  0.00      PROA
ATOM   1259  CB  HSD P  76     -10.763  -9.114  11.265  1.00  1.17      PROA
ATOM   1260  HB1 HSD P  76     -11.198 -10.046  10.847  1.00  0.00      PROA
ATOM   1261  HB2 HSD P  76      -9.906  -8.796  10.635  1.00  0.00      PROA
ATOM   1262  ND1 HSD P  76     -12.790  -8.156  11.264  1.00  1.50      PROA
ATOM   1263  HD1 HSD P  76     -13.219  -9.025  11.490  1.00  0.00      PROA
ATOM   1264  CG  HSD P  76     -11.762  -8.095  11.189  1.00  1.15      PROA
ATOM   1265  CE1 HSD P  76     -13.481  -7.112  11.064  1.00  1.57      PROA
ATOM   1266  HE1 HSD P  76     -14.569  -7.109  11.137  1.00  0.00      PROA
ATOM   1267  NE2 HSD P  76     -12.968  -6.382  10.857  1.00  1.47      PROA
ATOM   1268  CD2 HSD P  76     -11.886  -7.003  10.922  1.00  1.41      PROA
ATOM   1269  HD2 HSD P  76     -11.048  -6.375  10.690  1.00  0.00      PROA
ATOM   1270  C   HSD P  76      -9.476  -8.248  13.134  1.00  1.36      PROA
ATOM   1271  O   HSD P  76      -9.951  -7.450  13.793  1.00  1.49      PROA
ATOM   1272  N   GLU P  77      -8.251  -8.131  12.817  1.00  1.49      PROA
ATOM   1273  HN  GLU P  77      -7.803  -8.838  12.278  1.00  0.00      PROA
ATOM   1274  CA  GLU P  77      -7.410  -7.045  13.166  1.00  1.65      PROA
ATOM   1275  HA  GLU P  77      -7.764  -6.636  14.100  1.00  0.00      PROA
ATOM   1276  CB  GLU P  77      -6.065  -7.469  13.295  1.00  2.10      PROA
ATOM   1277  HB1 GLU P  77      -5.653  -7.396  12.272  1.00  0.00      PROA
ATOM   1278  HB2 GLU P  77      -6.137  -8.530  13.594  1.00  0.00      PROA
ATOM   1279  CG  GLU P  77      -5.408  -7.125  13.831  1.00  2.70      PROA
ATOM   1280  HG1 GLU P  77      -5.903  -7.046  14.812  1.00  0.00      PROA
ATOM   1281  HG2 GLU P  77      -5.236  -6.124  13.404  1.00  0.00      PROA
ATOM   1282  CD  GLU P  77      -4.172  -7.517  14.159  1.00  3.11      PROA
ATOM   1283  OE1 GLU P  77      -3.682  -7.674  14.301  1.00  3.45      PROA
ATOM   1284  OE2 GLU P  77      -3.665  -7.658  14.298  1.00  3.51      PROA
ATOM   1285  C   GLU P  77      -7.436  -5.892  12.287  1.00  1.27      PROA
ATOM   1286  O   GLU P  77      -7.332  -6.028  11.160  1.00  1.15      PROA
ATOM   1287  N   SER P  78      -7.574  -4.719  12.800  1.00  1.24      PROA
ATOM   1288  HN  SER P  78      -7.689  -4.610  13.783  1.00  0.00      PROA
ATOM   1289  CA  SER P  78      -7.580  -3.529  12.089  1.00  0.95      PROA
ATOM   1290  HA  SER P  78      -7.331  -3.758  11.064  1.00  0.00      PROA
ATOM   1291  CB  SER P  78      -8.890  -2.856  12.151  1.00  1.12      PROA
ATOM   1292  HB1 SER P  78      -8.959  -2.337  13.130  1.00  0.00      PROA
ATOM   1293  HB2 SER P  78      -9.676  -3.637  12.088  1.00  0.00      PROA
ATOM   1294  OG  SER P  78      -9.125  -2.092  11.359  1.00  1.34      PROA
ATOM   1295  HG1 SER P  78      -8.678  -1.286  11.628  1.00  0.00      PROA
ATOM   1296  C   SER P  78      -6.516  -2.636  12.645  1.00  0.88      PROA
ATOM   1297  O   SER P  78      -6.435  -2.369  13.777  1.00  1.15      PROA
ATOM   1298  N   ARG P  79      -5.645  -2.159  11.858  1.00  0.67      PROA
ATOM   1299  HN  ARG P  79      -5.692  -2.337  10.879  1.00  0.00      PROA
ATOM   1300  CA  ARG P  79      -4.534  -1.339  12.269  1.00  0.65      PROA
ATOM   1301  HA  ARG P  79      -4.572  -1.246  13.344  1.00  0.00      PROA
ATOM   1302  CB  ARG P  79      -3.188  -1.954  11.837  1.00  0.72      PROA
ATOM   1303  HB1 ARG P  79      -2.379  -1.252  12.130  1.00  0.00      PROA
ATOM   1304  HB2 ARG P  79      -3.195  -2.055  10.732  1.00  0.00      PROA
ATOM   1305  CG  ARG P  79      -2.867  -3.321  12.435  1.00  0.80      PROA
ATOM   1306  HG1 ARG P  79      -2.001  -3.732  11.876  1.00  0.00      PROA
ATOM   1307  HG2 ARG P  79      -3.749  -3.972  12.266  1.00  0.00      PROA
ATOM   1308  CD  ARG P  79      -2.544  -3.388  13.843  1.00  0.89      PROA
ATOM   1309  HD1 ARG P  79      -2.410  -2.330  14.122  1.00  0.00      PROA
ATOM   1310  HD2 ARG P  79      -1.585  -3.932  13.857  1.00  0.00      PROA
ATOM   1311  NE  ARG P  79      -2.958  -3.732  14.632  1.00  1.33      PROA
ATOM   1312  HE  ARG P  79      -3.840  -3.701  14.344  1.00  0.00      PROA
ATOM   1313  CZ  ARG P  79      -3.144  -4.159  15.689  1.00  1.58      PROA
ATOM   1314  NH1 ARG P  79      -3.024  -4.338  16.185  1.00  1.74      PROA
ATOM   1315 HH11 ARG P  79      -2.996  -3.699  16.954  1.00  0.00      PROA
ATOM   1316 HH12 ARG P  79      -2.830  -5.308  16.333  1.00  0.00      PROA
ATOM   1317  NH2 ARG P  79      -3.470  -4.411  16.288  1.00  2.42      PROA
ATOM   1318 HH21 ARG P  79      -3.658  -5.389  16.381  1.00  0.00      PROA
ATOM   1319 HH22 ARG P  79      -3.731  -3.780  17.019  1.00  0.00      PROA
ATOM   1320  C   ARG P  79      -4.643   0.064  11.720  1.00  0.62      PROA
ATOM   1321  O   ARG P  79      -5.210   0.305  10.682  1.00  0.66      PROA
ATOM   1322  N   THR P  80      -4.086   1.033  12.422  1.00  0.67      PROA
ATOM   1323  HN  THR P  80      -3.662   0.847  13.304  1.00  0.00      PROA
ATOM   1324  CA  THR P  80      -4.034   2.413  12.002  1.00  0.70      PROA
ATOM   1325  HA  THR P  80      -4.076   2.425  10.923  1.00  0.00      PROA
ATOM   1326  CB  THR P  80      -5.160   3.241  12.564  1.00  0.83      PROA
ATOM   1327  HB  THR P  80      -6.117   2.692  12.439  1.00  0.00      PROA
ATOM   1328  OG1 THR P  80      -5.274   4.475  11.922  1.00  0.97      PROA
ATOM   1329  HG1 THR P  80      -5.597   4.285  11.038  1.00  0.00      PROA
ATOM   1330  CG2 THR P  80      -5.035   3.485  14.038  1.00  0.93      PROA
ATOM   1331 HG21 THR P  80      -4.189   4.176  14.240  1.00  0.00      PROA
ATOM   1332 HG22 THR P  80      -4.844   2.526  14.565  1.00  0.00      PROA
ATOM   1333 HG23 THR P  80      -5.969   3.945  14.426  1.00  0.00      PROA
ATOM   1334  C   THR P  80      -2.682   2.974  12.349  1.00  0.68      PROA
ATOM   1335  O   THR P  80      -1.854   2.284  12.894  1.00  0.70      PROA
ATOM   1336  N   ASN P  81      -2.391   4.233  11.996  1.00  0.72      PROA
ATOM   1337  HN  ASN P  81      -3.104   4.829  11.637  1.00  0.00      PROA
ATOM   1338  CA  ASN P  81      -1.083   4.858  12.083  1.00  0.72      PROA
ATOM   1339  HA  ASN P  81      -0.406   4.300  11.453  1.00  0.00      PROA
ATOM   1340  CB  ASN P  81      -1.140   6.332  11.630  1.00  0.80      PROA
ATOM   1341  HB1 ASN P  81      -0.158   6.813  11.828  1.00  0.00      PROA
ATOM   1342  HB2 ASN P  81      -1.928   6.861  12.207  1.00  0.00      PROA
ATOM   1343  CG  ASN P  81      -1.450   6.454  10.167  1.00  0.82      PROA
ATOM   1344  OD1 ASN P  81      -1.498   5.508   9.430  1.00  0.80      PROA
ATOM   1345  ND2 ASN P  81      -1.660   7.661   9.730  1.00  1.02      PROA
ATOM   1346 HD21 ASN P  81      -1.872   7.813   8.765  1.00  0.00      PROA
ATOM   1347 HD22 ASN P  81      -1.610   8.436  10.359  1.00  0.00      PROA
ATOM   1348  C   ASN P  81      -0.439   4.798  13.456  1.00  0.74      PROA
ATOM   1349  O   ASN P  81       0.722   4.475  13.585  1.00  0.76      PROA
ATOM   1350  N   SER P  82      -1.208   5.051  14.523  1.00  0.80      PROA
ATOM   1351  HN  SER P  82      -2.158   5.331  14.416  1.00  0.00      PROA
ATOM   1352  CA  SER P  82      -0.751   4.947  15.892  1.00  0.85      PROA
ATOM   1353  HA  SER P  82       0.137   5.554  15.990  1.00  0.00      PROA
ATOM   1354  CB  SER P  82      -1.822   5.417  16.888  1.00  0.98      PROA
ATOM   1355  HB1 SER P  82      -2.288   6.186  16.276  1.00  0.00      PROA
ATOM   1356  HB2 SER P  82      -1.165   5.824  17.654  1.00  0.00      PROA
ATOM   1357  OG  SER P  82      -2.360   5.286  17.292  1.00  1.56      PROA
ATOM   1358  HG1 SER P  82      -2.114   4.524  17.822  1.00  0.00      PROA
ATOM   1359  C   SER P  82      -0.270   3.573  16.290  1.00  0.81      PROA
ATOM   1360  O   SER P  82       0.708   3.440  16.994  1.00  0.86      PROA
ATOM   1361  N   ASP P  83      -0.923   2.507  15.808  1.00  0.78      PROA
ATOM   1362  HN  ASP P  83      -1.749   2.618  15.262  1.00  0.00      PROA
ATOM   1363  CA  ASP P  83      -0.517   1.143  16.020  1.00  0.78      PROA
ATOM   1364  HA  ASP P  83      -0.397   0.992  17.083  1.00  0.00      PROA
ATOM   1365  CB  ASP P  83      -1.562   0.164  15.458  1.00  0.81      PROA
ATOM   1366  HB1 ASP P  83      -1.215  -0.876  15.636  1.00  0.00      PROA
ATOM   1367  HB2 ASP P  83      -1.664   0.333  14.365  1.00  0.00      PROA
ATOM   1368  CG  ASP P  83      -2.886   0.327  16.081  1.00  0.89      PROA
ATOM   1369  OD1 ASP P  83      -3.330   0.384  16.501  1.00  1.49      PROA
ATOM   1370  OD2 ASP P  83      -3.505   0.297  16.175  1.00  1.39      PROA
ATOM   1371  C   ASP P  83       0.822   0.826  15.387  1.00  0.76      PROA
ATOM   1372  O   ASP P  83       1.641   0.137  15.960  1.00  0.83      PROA
ATOM   1373  N   ILE P  84       1.078   1.345  14.178  1.00  0.72      PROA
ATOM   1374  HN  ILE P  84       0.382   1.861  13.686  1.00  0.00      PROA
ATOM   1375  CA  ILE P  84       2.339   1.217  13.488  1.00  0.73      PROA
ATOM   1376  HA  ILE P  84       2.629   0.178  13.529  1.00  0.00      PROA
ATOM   1377  CB  ILE P  84       2.259   1.676  12.035  1.00  0.74      PROA
ATOM   1378  HB  ILE P  84       1.966   2.747  12.006  1.00  0.00      PROA
ATOM   1379  CG2 ILE P  84       3.593   1.504  11.330  1.00  0.82      PROA
ATOM   1380 HG21 ILE P  84       3.983   0.477  11.495  1.00  0.00      PROA
ATOM   1381 HG22 ILE P  84       4.330   2.232  11.732  1.00  0.00      PROA
ATOM   1382 HG23 ILE P  84       3.467   1.664  10.238  1.00  0.00      PROA
ATOM   1383  CG1 ILE P  84       1.151   0.974  11.260  1.00  0.79      PROA
ATOM   1384 HG11 ILE P  84       1.201   1.356  10.220  1.00  0.00      PROA
ATOM   1385 HG12 ILE P  84       0.193   1.291  11.719  1.00  0.00      PROA
ATOM   1386  CD  ILE P  84       1.111  -0.356  11.176  1.00  0.99      PROA
ATOM   1387  HD1 ILE P  84       1.029  -0.800  12.191  1.00  0.00      PROA
ATOM   1388  HD2 ILE P  84       2.041  -0.733  10.698  1.00  0.00      PROA
ATOM   1389  HD3 ILE P  84       0.229  -0.671  10.578  1.00  0.00      PROA
ATOM   1390  C   ILE P  84       3.459   1.922  14.229  1.00  0.77      PROA
ATOM   1391  O   ILE P  84       4.532   1.378  14.406  1.00  0.84      PROA
ATOM   1392  N   VAL P  85       3.212   3.131  14.747  1.00  0.78      PROA
ATOM   1393  HN  VAL P  85       2.352   3.600  14.564  1.00  0.00      PROA
ATOM   1394  CA  VAL P  85       4.131   3.856  15.594  1.00  0.87      PROA
ATOM   1395  HA  VAL P  85       5.091   3.880  15.100  1.00  0.00      PROA
ATOM   1396  CB  VAL P  85       3.640   5.264  15.850  1.00  0.92      PROA
ATOM   1397  HB  VAL P  85       2.586   5.216  16.198  1.00  0.00      PROA
ATOM   1398  CG1 VAL P  85       4.447   5.986  16.871  1.00  1.10      PROA
ATOM   1399 HG11 VAL P  85       5.529   5.904  16.630  1.00  0.00      PROA
ATOM   1400 HG12 VAL P  85       4.272   5.542  17.874  1.00  0.00      PROA
ATOM   1401 HG13 VAL P  85       4.167   7.061  16.884  1.00  0.00      PROA
ATOM   1402  CG2 VAL P  85       3.670   6.044  14.588  1.00  0.96      PROA
ATOM   1403 HG21 VAL P  85       3.016   5.566  13.828  1.00  0.00      PROA
ATOM   1404 HG22 VAL P  85       4.707   6.081  14.191  1.00  0.00      PROA
ATOM   1405 HG23 VAL P  85       3.303   7.076  14.773  1.00  0.00      PROA
ATOM   1406  C   VAL P  85       4.456   3.126  16.881  1.00  0.92      PROA
ATOM   1407  O   VAL P  85       5.604   3.018  17.268  1.00  1.01      PROA
ATOM   1408  N   GLU P  86       3.453   2.544  17.556  1.00  0.91      PROA
ATOM   1409  HN  GLU P  86       2.504   2.657  17.272  1.00  0.00      PROA
ATOM   1410  CA  GLU P  86       3.652   1.724  18.723  1.00  1.00      PROA
ATOM   1411  HA  GLU P  86       4.247   2.287  19.427  1.00  0.00      PROA
ATOM   1412  CB  GLU P  86       2.314   1.332  19.355  1.00  1.04      PROA
ATOM   1413  HB1 GLU P  86       2.324   0.229  19.325  1.00  0.00      PROA
ATOM   1414  HB2 GLU P  86       1.565   1.722  18.645  1.00  0.00      PROA
ATOM   1415  CG  GLU P  86       1.922   1.541  20.250  1.00  1.48      PROA
ATOM   1416  HG1 GLU P  86       1.788   2.608  20.109  1.00  0.00      PROA
ATOM   1417  HG2 GLU P  86       2.789   1.297  20.854  1.00  0.00      PROA
ATOM   1418  CD  GLU P  86       1.088   1.392  21.109  1.00  1.71      PROA
ATOM   1419  OE1 GLU P  86       0.756   1.403  21.444  1.00  2.26      PROA
ATOM   1420  OE2 GLU P  86       0.758   1.261  21.477  1.00  2.17      PROA
ATOM   1421  C   GLU P  86       4.501   0.495  18.477  1.00  1.03      PROA
ATOM   1422  O   GLU P  86       5.384   0.177  19.247  1.00  1.14      PROA
ATOM   1423  N   ALA P  87       4.280  -0.199  17.359  1.00  0.98      PROA
ATOM   1424  HN  ALA P  87       3.524   0.036  16.754  1.00  0.00      PROA
ATOM   1425  CA  ALA P  87       5.073  -1.312  16.926  1.00  1.04      PROA
ATOM   1426  HA  ALA P  87       5.158  -2.009  17.746  1.00  0.00      PROA
ATOM   1427  CB  ALA P  87       4.408  -1.968  15.735  1.00  1.05      PROA
ATOM   1428  HB1 ALA P  87       4.314  -1.240  14.901  1.00  0.00      PROA
ATOM   1429  HB2 ALA P  87       3.392  -2.320  16.015  1.00  0.00      PROA
ATOM   1430  HB3 ALA P  87       5.019  -2.828  15.387  1.00  0.00      PROA
ATOM   1431  C   ALA P  87       6.506  -0.957  16.587  1.00  1.09      PROA
ATOM   1432  O   ALA P  87       7.419  -1.671  16.930  1.00  1.21      PROA
ATOM   1433  N   LEU P  88       6.736   0.190  15.950  1.00  1.04      PROA
ATOM   1434  HN  LEU P  88       5.979   0.761  15.646  1.00  0.00      PROA
ATOM   1435  CA  LEU P  88       8.037   0.710  15.643  1.00  1.12      PROA
ATOM   1436  HA  LEU P  88       8.615  -0.078  15.183  1.00  0.00      PROA
ATOM   1437  CB  LEU P  88       7.917   1.900  14.701  1.00  1.11      PROA
ATOM   1438  HB1 LEU P  88       8.231   2.768  15.309  1.00  0.00      PROA
ATOM   1439  HB2 LEU P  88       6.837   1.971  14.480  1.00  0.00      PROA
ATOM   1440  CG  LEU P  88       8.412   2.053  13.722  1.00  1.26      PROA
ATOM   1441  HG  LEU P  88       9.160   1.338  13.940  1.00  0.00      PROA
ATOM   1442  CD1 LEU P  88       8.683   2.137  12.891  1.00  1.83      PROA
ATOM   1443 HD11 LEU P  88       8.494   3.171  12.530  1.00  0.00      PROA
ATOM   1444 HD12 LEU P  88       8.130   1.427  12.239  1.00  0.00      PROA
ATOM   1445 HD13 LEU P  88       9.773   1.932  12.826  1.00  0.00      PROA
ATOM   1446  CD2 LEU P  88       8.724   2.301  13.020  1.00  1.75      PROA
ATOM   1447 HD21 LEU P  88       9.440   3.132  13.193  1.00  0.00      PROA
ATOM   1448 HD22 LEU P  88       7.913   2.665  12.353  1.00  0.00      PROA
ATOM   1449 HD23 LEU P  88       9.264   1.463  12.529  1.00  0.00      PROA
ATOM   1450  C   LEU P  88       8.834   1.089  16.849  1.00  1.24      PROA
ATOM   1451  O   LEU P  88      10.021   0.935  16.881  1.00  1.41      PROA
ATOM   1452  N   ASN P  89       8.192   1.560  17.905  1.00  1.24      PROA
ATOM   1453  HN  ASN P  89       7.207   1.704  17.877  1.00  0.00      PROA
ATOM   1454  CA  ASN P  89       8.808   1.900  19.147  1.00  1.40      PROA
ATOM   1455  HA  ASN P  89       9.735   2.410  18.931  1.00  0.00      PROA
ATOM   1456  CB  ASN P  89       7.911   2.779  19.965  1.00  1.44      PROA
ATOM   1457  HB1 ASN P  89       8.111   2.570  21.037  1.00  0.00      PROA
ATOM   1458  HB2 ASN P  89       6.860   2.510  19.729  1.00  0.00      PROA
ATOM   1459  CG  ASN P  89       8.024   3.941  19.804  1.00  1.69      PROA
ATOM   1460  OD1 ASN P  89       8.689   4.373  19.575  1.00  2.10      PROA
ATOM   1461  ND2 ASN P  89       7.361   4.470  19.944  1.00  2.16      PROA
ATOM   1462 HD21 ASN P  89       6.533   4.127  20.387  1.00  0.00      PROA
ATOM   1463 HD22 ASN P  89       7.418   5.428  19.664  1.00  0.00      PROA
ATOM   1464  C   ASN P  89       9.204   0.730  19.951  1.00  1.54      PROA
ATOM   1465  O   ASN P  89       9.939   0.835  20.780  1.00  1.79      PROA
ATOM   1466  N   LYS P  90       8.761  -0.430  19.707  1.00  1.55      PROA
ATOM   1467  HN  LYS P  90       8.099  -0.567  18.976  1.00  0.00      PROA
ATOM   1468  CA  LYS P  90       9.118  -1.615  20.390  1.00  1.73      PROA
ATOM   1469  HA  LYS P  90       9.395  -1.332  21.394  1.00  0.00      PROA
ATOM   1470  CB  LYS P  90       8.089  -2.583  20.440  1.00  1.82      PROA
ATOM   1471  HB1 LYS P  90       8.519  -3.515  20.863  1.00  0.00      PROA
ATOM   1472  HB2 LYS P  90       7.755  -2.779  19.400  1.00  0.00      PROA
ATOM   1473  CG  LYS P  90       7.057  -2.278  21.132  1.00  1.98      PROA
ATOM   1474  HG1 LYS P  90       6.315  -2.153  20.338  1.00  0.00      PROA
ATOM   1475  HG2 LYS P  90       7.370  -1.313  21.540  1.00  0.00      PROA
ATOM   1476  CD  LYS P  90       6.516  -2.585  21.821  1.00  2.28      PROA
ATOM   1477  HD1 LYS P  90       7.127  -2.203  22.621  1.00  0.00      PROA
ATOM   1478  HD2 LYS P  90       6.660  -3.632  21.618  1.00  0.00      PROA
ATOM   1479  CE  LYS P  90       5.731  -2.693  22.340  1.00  2.75      PROA
ATOM   1480  HE1 LYS P  90       5.311  -3.474  21.732  1.00  0.00      PROA
ATOM   1481  HE2 LYS P  90       5.350  -1.704  22.160  1.00  0.00      PROA
ATOM   1482  NZ  LYS P  90       5.271  -2.813  22.879  1.00  3.26      PROA
ATOM   1483  HZ1 LYS P  90       5.443  -2.127  23.642  1.00  0.00      PROA
ATOM   1484  HZ2 LYS P  90       5.407  -3.778  23.243  1.00  0.00      PROA
ATOM   1485  HZ3 LYS P  90       4.296  -2.708  22.533  1.00  0.00      PROA
ATOM   1486  C   LYS P  90      10.235  -2.243  19.912  1.00  1.99      PROA
ATOM   1487  O   LYS P  90      10.689  -3.013  20.343  1.00  2.31      PROA
ATOM   1488  N   LYS P  91      10.717  -1.921  19.016  1.00  2.22      PROA
ATOM   1489  HN  LYS P  91      10.353  -1.152  18.498  1.00  0.00      PROA
ATOM   1490  CA  LYS P  91      11.784  -2.454  18.502  1.00  2.67      PROA
ATOM   1491  HA  LYS P  91      11.872  -3.455  18.897  1.00  0.00      PROA
ATOM   1492  CB  LYS P  91      11.745  -2.487  17.378  1.00  3.21      PROA
ATOM   1493  HB1 LYS P  91      12.635  -3.023  16.984  1.00  0.00      PROA
ATOM   1494  HB2 LYS P  91      11.738  -1.454  16.969  1.00  0.00      PROA
ATOM   1495  CG  LYS P  91      10.782  -3.040  17.065  1.00  3.51      PROA
ATOM   1496  HG1 LYS P  91      10.575  -2.798  16.002  1.00  0.00      PROA
ATOM   1497  HG2 LYS P  91       9.947  -2.660  17.690  1.00  0.00      PROA
ATOM   1498  CD  LYS P  91      10.812  -4.068  17.160  1.00  3.92      PROA
ATOM   1499  HD1 LYS P  91      10.553  -4.207  18.219  1.00  0.00      PROA
ATOM   1500  HD2 LYS P  91      11.876  -4.282  16.990  1.00  0.00      PROA
ATOM   1501  CE  LYS P  91      10.497  -4.632  16.855  1.00  4.60      PROA
ATOM   1502  HE1 LYS P  91      10.897  -4.630  15.827  1.00  0.00      PROA
ATOM   1503  HE2 LYS P  91       9.425  -4.370  16.867  1.00  0.00      PROA
ATOM   1504  NZ  LYS P  91      10.466  -5.517  17.032  1.00  5.06      PROA
ATOM   1505  HZ1 LYS P  91      10.056  -5.668  17.976  1.00  0.00      PROA
ATOM   1506  HZ2 LYS P  91      11.429  -5.910  17.005  1.00  0.00      PROA
ATOM   1507  HZ3 LYS P  91       9.878  -5.993  16.318  1.00  0.00      PROA
ATOM   1508  C   LYS P  91      12.838  -1.938  18.708  1.00  2.93      PROA
ATOM   1509  OT1 LYS P  91      13.277  -1.811  18.767  1.00  3.36      PROA
ATOM   1510  OT2 LYS P  91      13.246  -1.666  18.818  1.00  3.25      PROA
ATOM   1511  N   GLY P   2      16.327  -9.519 -21.474  1.00  8.88      PROB
ATOM   1512  HT1 GLY P   2      16.448  -9.996 -22.390  1.00  0.00      PROB
ATOM   1513  HT2 GLY P   2      17.256  -9.396 -21.022  1.00  0.00      PROB
ATOM   1514  HT3 GLY P   2      15.888  -8.588 -21.623  1.00  0.00      PROB
ATOM   1515  CA  GLY P   2      15.977  -9.850 -21.122  1.00  8.40      PROB
ATOM   1516  HA1 GLY P   2      16.572 -10.734 -21.086  1.00  0.00      PROB
ATOM   1517  HA2 GLY P   2      15.138  -9.948 -21.773  1.00  0.00      PROB
ATOM   1518  C   GLY P   2      15.578  -9.891 -20.336  1.00  7.68      PROB
ATOM   1519  O   GLY P   2      15.627  -9.649 -20.003  1.00  7.56      PROB
ATOM   1520  N   ARG P   3      15.162 -10.195 -20.015  1.00  7.42      PROB
ATOM   1521  HN  ARG P   3      14.785 -10.897 -20.565  1.00  0.00      PROB
ATOM   1522  CA  ARG P   3      14.735 -10.287 -19.251  1.00  6.91      PROB
ATOM   1523  HA  ARG P   3      14.648  -9.308 -18.804  1.00  0.00      PROB
ATOM   1524  CB  ARG P   3      14.181 -10.532 -19.326  1.00  7.41      PROB
ATOM   1525  HB1 ARG P   3      13.580 -10.119 -18.496  1.00  0.00      PROB
ATOM   1526  HB2 ARG P   3      14.333 -11.616 -19.173  1.00  0.00      PROB
ATOM   1527  CG  ARG P   3      13.861 -10.500 -19.753  1.00  8.28      PROB
ATOM   1528  HG1 ARG P   3      14.196 -11.380 -20.306  1.00  0.00      PROB
ATOM   1529  HG2 ARG P   3      14.236  -9.577 -20.200  1.00  0.00      PROB
ATOM   1530  CD  ARG P   3      13.363 -10.480 -19.909  1.00  8.88      PROB
ATOM   1531  HD1 ARG P   3      12.962 -10.577 -18.922  1.00  0.00      PROB
ATOM   1532  HD2 ARG P   3      13.422 -11.374 -20.494  1.00  0.00      PROB
ATOM   1533  NE  ARG P   3      13.010 -10.390 -20.058  1.00  9.57      PROB
ATOM   1534  HE  ARG P   3      12.936  -9.692 -19.527  1.00  0.00      PROB
ATOM   1535  CZ  ARG P   3      12.660 -10.318 -20.220  1.00 10.30      PROB
ATOM   1536  NH1 ARG P   3      12.578 -10.314 -20.288  1.00 10.56      PROB
ATOM   1537 HH11 ARG P   3      11.892 -11.042 -20.287  1.00  0.00      PROB
ATOM   1538 HH12 ARG P   3      12.495  -9.549 -20.927  1.00  0.00      PROB
ATOM   1539  NH2 ARG P   3      12.365 -10.249 -20.329  1.00 11.00      PROB
ATOM   1540 HH21 ARG P   3      11.691  -9.832 -19.719  1.00  0.00      PROB
ATOM   1541 HH22 ARG P   3      12.122 -10.452 -21.278  1.00  0.00      PROB
ATOM   1542  C   ARG P   3      14.831 -10.614 -18.330  1.00  6.05      PROB
ATOM   1543  O   ARG P   3      15.121 -11.047 -18.223  1.00  5.98      PROB
ATOM   1544  N   LYS P   4      14.587 -10.409 -17.636  1.00  5.60      PROB
ATOM   1545  HN  LYS P   4      14.035  -9.602 -17.668  1.00  0.00      PROB
ATOM   1546  CA  LYS P   4      14.626 -10.666 -16.701  1.00  4.88      PROB
ATOM   1547  HA  LYS P   4      15.549 -11.209 -16.565  1.00  0.00      PROB
ATOM   1548  CB  LYS P   4      14.599 -10.091 -16.205  1.00  4.95      PROB
ATOM   1549  HB1 LYS P   4      15.099 -10.375 -15.254  1.00  0.00      PROB
ATOM   1550  HB2 LYS P   4      13.545  -9.815 -15.988  1.00  0.00      PROB
ATOM   1551  CG  LYS P   4      15.042  -9.384 -16.604  1.00  5.24      PROB
ATOM   1552  HG1 LYS P   4      14.295  -8.600 -16.468  1.00  0.00      PROB
ATOM   1553  HG2 LYS P   4      15.070  -9.743 -17.634  1.00  0.00      PROB
ATOM   1554  CD  LYS P   4      15.575  -9.027 -16.600  1.00  5.38      PROB
ATOM   1555  HD1 LYS P   4      16.274  -9.729 -17.060  1.00  0.00      PROB
ATOM   1556  HD2 LYS P   4      15.737  -8.944 -15.523  1.00  0.00      PROB
ATOM   1557  CE  LYS P   4      15.877  -8.378 -16.826  1.00  5.94      PROB
ATOM   1558  HE1 LYS P   4      16.229  -8.765 -17.760  1.00  0.00      PROB
ATOM   1559  HE2 LYS P   4      16.591  -8.331 -16.029  1.00  0.00      PROB
ATOM   1560  NZ  LYS P   4      15.987  -7.832 -16.986  1.00  6.30      PROB
ATOM   1561  HZ1 LYS P   4      15.750  -7.187 -16.205  1.00  0.00      PROB
ATOM   1562  HZ2 LYS P   4      15.413  -7.593 -17.819  1.00  0.00      PROB
ATOM   1563  HZ3 LYS P   4      16.995  -7.736 -17.221  1.00  0.00      PROB
ATOM   1564  C   LYS P   4      13.933 -11.373 -16.016  1.00  4.57      PROB
ATOM   1565  O   LYS P   4      13.210 -11.483 -15.975  1.00  4.94      PROB
ATOM   1566  N   LYS P   5      14.145 -11.876 -15.452  1.00  4.16      PROB
ATOM   1567  HN  LYS P   5      15.116 -11.949 -15.270  1.00  0.00      PROB
ATOM   1568  CA  LYS P   5      13.550 -12.583 -14.755  1.00  4.06      PROB
ATOM   1569  HA  LYS P   5      12.544 -12.719 -15.120  1.00  0.00      PROB
ATOM   1570  CB  LYS P   5      13.950 -13.183 -14.809  1.00  4.47      PROB
ATOM   1571  HB1 LYS P   5      13.330 -14.054 -14.507  1.00  0.00      PROB
ATOM   1572  HB2 LYS P   5      14.814 -13.100 -14.116  1.00  0.00      PROB
ATOM   1573  CG  LYS P   5      14.224 -13.307 -15.546  1.00  5.10      PROB
ATOM   1574  HG1 LYS P   5      15.304 -13.561 -15.488  1.00  0.00      PROB
ATOM   1575  HG2 LYS P   5      14.105 -12.372 -16.134  1.00  0.00      PROB
ATOM   1576  CD  LYS P   5      13.956 -13.720 -15.809  1.00  5.86      PROB
ATOM   1577  HD1 LYS P   5      12.971 -13.327 -16.136  1.00  0.00      PROB
ATOM   1578  HD2 LYS P   5      13.794 -14.536 -15.075  1.00  0.00      PROB
ATOM   1579  CE  LYS P   5      14.206 -13.942 -16.256  1.00  6.67      PROB
ATOM   1580  HE1 LYS P   5      15.075 -14.405 -15.780  1.00  0.00      PROB
ATOM   1581  HE2 LYS P   5      14.459 -13.032 -16.806  1.00  0.00      PROB
ATOM   1582  NZ  LYS P   5      14.188 -14.110 -16.470  1.00  7.41      PROB
ATOM   1583  HZ1 LYS P   5      13.418 -13.796 -17.094  1.00  0.00      PROB
ATOM   1584  HZ2 LYS P   5      13.992 -15.076 -16.137  1.00  0.00      PROB
ATOM   1585  HZ3 LYS P   5      15.086 -14.100 -16.995  1.00  0.00      PROB
ATOM   1586  C   LYS P   5      13.175 -12.675 -13.664  1.00  3.39      PROB
ATOM   1587  O   LYS P   5      13.513 -12.489 -13.386  1.00  3.06      PROB
ATOM   1588  N   ILE P   6      12.452 -12.963 -13.016  1.00  3.55      PROB
ATOM   1589  HN  ILE P   6      11.735 -13.317 -13.542  1.00  0.00      PROB
ATOM   1590  CA  ILE P   6      12.020 -13.095 -11.946  1.00  3.14      PROB
ATOM   1591  HA  ILE P   6      12.541 -12.318 -11.428  1.00  0.00      PROB
ATOM   1592  CB  ILE P   6      11.258 -13.096 -11.578  1.00  4.00      PROB
ATOM   1593  HB  ILE P   6      10.719 -13.892 -12.117  1.00  0.00      PROB
ATOM   1594  CG2 ILE P   6      10.973 -13.212 -10.677  1.00  4.38      PROB
ATOM   1595 HG21 ILE P   6      11.667 -12.686  -9.986  1.00  0.00      PROB
ATOM   1596 HG22 ILE P   6      10.966 -14.292 -10.419  1.00  0.00      PROB
ATOM   1597 HG23 ILE P   6       9.954 -12.790 -10.545  1.00  0.00      PROB
ATOM   1598  CG1 ILE P   6      11.106 -12.452 -11.949  1.00  4.71      PROB
ATOM   1599 HG11 ILE P   6      10.011 -12.406 -11.881  1.00  0.00      PROB
ATOM   1600 HG12 ILE P   6      11.422 -12.701 -12.971  1.00  0.00      PROB
ATOM   1601  CD  ILE P   6      11.240 -11.933 -11.916  1.00  5.12      PROB
ATOM   1602  HD1 ILE P   6      12.034 -11.696 -12.656  1.00  0.00      PROB
ATOM   1603  HD2 ILE P   6      11.624 -11.706 -10.899  1.00  0.00      PROB
ATOM   1604  HD3 ILE P   6      10.353 -11.299 -12.131  1.00  0.00      PROB
ATOM   1605  C   ILE P   6      11.975 -13.708 -11.258  1.00  2.47      PROB
ATOM   1606  O   ILE P   6      11.767 -14.161 -11.305  1.00  2.94      PROB
ATOM   1607  N   GLN P   7      12.178 -13.732 -10.615  1.00  2.01      PROB
ATOM   1608  HN  GLN P   7      12.519 -12.872 -10.282  1.00  0.00      PROB
ATOM   1609  CA  GLN P   7      12.235 -14.297  -9.971  1.00  2.03      PROB
ATOM   1610  HA  GLN P   7      11.914 -15.287 -10.213  1.00  0.00      PROB
ATOM   1611  CB  GLN P   7      12.909 -14.157 -10.070  1.00  2.75      PROB
ATOM   1612  HB1 GLN P   7      13.427 -14.967  -9.529  1.00  0.00      PROB
ATOM   1613  HB2 GLN P   7      13.057 -13.198  -9.545  1.00  0.00      PROB
ATOM   1614  CG  GLN P   7      13.535 -14.035 -11.052  1.00  3.22      PROB
ATOM   1615  HG1 GLN P   7      14.530 -13.756 -10.672  1.00  0.00      PROB
ATOM   1616  HG2 GLN P   7      13.052 -13.176 -11.542  1.00  0.00      PROB
ATOM   1617  CD  GLN P   7      13.696 -14.451 -11.603  1.00  3.66      PROB
ATOM   1618  OE1 GLN P   7      13.713 -14.660 -11.685  1.00  4.14      PROB
ATOM   1619  NE2 GLN P   7      13.821 -14.582 -11.996  1.00  4.09      PROB
ATOM   1620 HE21 GLN P   7      13.836 -15.557 -12.217  1.00  0.00      PROB
ATOM   1621 HE22 GLN P   7      14.095 -13.910 -12.684  1.00  0.00      PROB
ATOM   1622  C   GLN P   7      11.622 -14.624  -8.729  1.00  1.74      PROB
ATOM   1623  O   GLN P   7      11.984 -15.381  -8.085  1.00  2.04      PROB
ATOM   1624  N   ILE P   8      10.654 -14.069  -8.365  1.00  1.39      PROB
ATOM   1625  HN  ILE P   8      10.269 -13.340  -8.922  1.00  0.00      PROB
ATOM   1626  CA  ILE P   8       9.947 -14.307  -7.211  1.00  1.22      PROB
ATOM   1627  HA  ILE P   8      10.647 -14.629  -6.455  1.00  0.00      PROB
ATOM   1628  CB  ILE P   8       9.240 -13.117  -6.763  1.00  1.25      PROB
ATOM   1629  HB  ILE P   8       9.118 -12.649  -7.733  1.00  0.00      PROB
ATOM   1630  CG2 ILE P   8       8.750 -12.823  -6.464  1.00  2.01      PROB
ATOM   1631 HG21 ILE P   8       8.820 -12.985  -5.367  1.00  0.00      PROB
ATOM   1632 HG22 ILE P   8       7.784 -13.238  -6.823  1.00  0.00      PROB
ATOM   1633 HG23 ILE P   8       8.785 -11.731  -6.664  1.00  0.00      PROB
ATOM   1634  CG1 ILE P   8       9.219 -12.493  -6.422  1.00  1.50      PROB
ATOM   1635 HG11 ILE P   8       8.234 -12.238  -6.758  1.00  0.00      PROB
ATOM   1636 HG12 ILE P   8      10.017 -12.054  -6.986  1.00  0.00      PROB
ATOM   1637  CD  ILE P   8       9.241 -11.808  -5.695  1.00  1.85      PROB
ATOM   1638  HD1 ILE P   8       9.909 -12.144  -4.874  1.00  0.00      PROB
ATOM   1639  HD2 ILE P   8       8.220 -11.661  -5.283  1.00  0.00      PROB
ATOM   1640  HD3 ILE P   8       9.626 -10.845  -6.094  1.00  0.00      PROB
ATOM   1641  C   ILE P   8       9.072 -15.498  -7.340  1.00  1.12      PROB
ATOM   1642  O   ILE P   8       8.405 -15.672  -8.304  1.00  1.18      PROB
ATOM   1643  N   THR P   9       9.072 -16.374  -6.373  1.00  1.11      PROB
ATOM   1644  HN  THR P   9       9.622 -16.235  -5.553  1.00  0.00      PROB
ATOM   1645  CA  THR P   9       8.313 -17.574  -6.392  1.00  1.13      PROB
ATOM   1646  HA  THR P   9       7.429 -17.386  -6.983  1.00  0.00      PROB
ATOM   1647  CB  THR P   9       9.049 -18.721  -6.951  1.00  1.40      PROB
ATOM   1648  HB  THR P   9       9.580 -18.353  -7.853  1.00  0.00      PROB
ATOM   1649  OG1 THR P   9       8.630 -19.463  -7.202  1.00  1.99      PROB
ATOM   1650  HG1 THR P   9       8.468 -19.961  -6.397  1.00  0.00      PROB
ATOM   1651  CG2 THR P   9       9.862 -19.295  -6.538  1.00  1.66      PROB
ATOM   1652 HG21 THR P   9       9.501 -19.909  -5.685  1.00  0.00      PROB
ATOM   1653 HG22 THR P   9      10.659 -18.613  -6.172  1.00  0.00      PROB
ATOM   1654 HG23 THR P   9      10.278 -19.974  -7.313  1.00  0.00      PROB
ATOM   1655  C   THR P   9       7.828 -17.880  -5.017  1.00  1.01      PROB
ATOM   1656  O   THR P   9       8.417 -17.476  -4.053  1.00  1.02      PROB
ATOM   1657  N   ARG P  10       6.715 -18.570  -4.884  1.00  0.99      PROB
ATOM   1658  HN  ARG P  10       6.229 -18.897  -5.689  1.00  0.00      PROB
ATOM   1659  CA  ARG P  10       6.095 -18.919  -3.642  1.00  0.95      PROB
ATOM   1660  HA  ARG P  10       5.942 -18.009  -3.080  1.00  0.00      PROB
ATOM   1661  CB  ARG P  10       4.778 -19.619  -3.867  1.00  1.09      PROB
ATOM   1662  HB1 ARG P  10       4.153 -18.905  -4.437  1.00  0.00      PROB
ATOM   1663  HB2 ARG P  10       4.342 -19.767  -2.860  1.00  0.00      PROB
ATOM   1664  CG  ARG P  10       4.649 -20.765  -4.478  1.00  1.20      PROB
ATOM   1665  HG1 ARG P  10       5.170 -21.507  -3.842  1.00  0.00      PROB
ATOM   1666  HG2 ARG P  10       5.191 -20.659  -5.438  1.00  0.00      PROB
ATOM   1667  CD  ARG P  10       3.366 -21.357  -4.810  1.00  1.33      PROB
ATOM   1668  HD1 ARG P  10       3.526 -22.057  -5.656  1.00  0.00      PROB
ATOM   1669  HD2 ARG P  10       2.684 -20.536  -5.115  1.00  0.00      PROB
ATOM   1670  NE  ARG P  10       2.910 -21.834  -4.179  1.00  2.05      PROB
ATOM   1671  HE  ARG P  10       2.602 -21.186  -3.526  1.00  0.00      PROB
ATOM   1672  CZ  ARG P  10       2.563 -22.783  -3.836  1.00  2.35      PROB
ATOM   1673  NH1 ARG P  10       2.531 -23.453  -4.034  1.00  2.24      PROB
ATOM   1674 HH11 ARG P  10       3.276 -24.079  -3.804  1.00  0.00      PROB
ATOM   1675 HH12 ARG P  10       1.740 -23.785  -4.547  1.00  0.00      PROB
ATOM   1676  NH2 ARG P  10       2.204 -23.072  -3.264  1.00  3.26      PROB
ATOM   1677 HH21 ARG P  10       1.207 -23.006  -3.214  1.00  0.00      PROB
ATOM   1678 HH22 ARG P  10       2.712 -23.531  -2.535  1.00  0.00      PROB
ATOM   1679  C   ARG P  10       6.928 -19.706  -2.657  1.00  0.94      PROB
ATOM   1680  O   ARG P  10       7.736 -20.518  -3.010  1.00  1.05      PROB
ATOM   1681  N   ILE P  11       6.747 -19.470  -1.372  1.00  0.91      PROB
ATOM   1682  HN  ILE P  11       6.111 -18.767  -1.066  1.00  0.00      PROB
ATOM   1683  CA  ILE P  11       7.422 -20.175  -0.316  1.00  0.92      PROB
ATOM   1684  HA  ILE P  11       8.371 -20.513  -0.703  1.00  0.00      PROB
ATOM   1685  CB  ILE P  11       7.642 -19.306   0.901  1.00  0.96      PROB
ATOM   1686  HB  ILE P  11       6.657 -19.043   1.341  1.00  0.00      PROB
ATOM   1687  CG2 ILE P  11       8.408 -19.947   1.861  1.00  1.32      PROB
ATOM   1688 HG21 ILE P  11       9.404 -20.208   1.443  1.00  0.00      PROB
ATOM   1689 HG22 ILE P  11       7.903 -20.882   2.185  1.00  0.00      PROB
ATOM   1690 HG23 ILE P  11       8.555 -19.278   2.736  1.00  0.00      PROB
ATOM   1691  CG1 ILE P  11       8.234 -18.044   0.648  1.00  0.93      PROB
ATOM   1692 HG11 ILE P  11       7.416 -17.473   0.181  1.00  0.00      PROB
ATOM   1693 HG12 ILE P  11       9.010 -18.277  -0.099  1.00  0.00      PROB
ATOM   1694  CD  ILE P  11       8.684 -17.358   1.240  1.00  1.27      PROB
ATOM   1695  HD1 ILE P  11       9.570 -17.806   1.739  1.00  0.00      PROB
ATOM   1696  HD2 ILE P  11       7.975 -17.010   2.022  1.00  0.00      PROB
ATOM   1697  HD3 ILE P  11       9.021 -16.494   0.629  1.00  0.00      PROB
ATOM   1698  C   ILE P  11       6.648 -21.410   0.043  1.00  0.96      PROB
ATOM   1699  O   ILE P  11       5.492 -21.355   0.329  1.00  1.04      PROB
ATOM   1700  N   MET P  12       7.260 -22.567   0.007  1.00  1.03      PROB
ATOM   1701  HN  MET P  12       8.241 -22.622  -0.158  1.00  0.00      PROB
ATOM   1702  CA  MET P  12       6.611 -23.826   0.194  1.00  1.13      PROB
ATOM   1703  HA  MET P  12       5.577 -23.719  -0.099  1.00  0.00      PROB
ATOM   1704  CB  MET P  12       7.280 -24.878  -0.629  1.00  1.37      PROB
ATOM   1705  HB1 MET P  12       6.778 -25.842  -0.407  1.00  0.00      PROB
ATOM   1706  HB2 MET P  12       8.337 -24.935  -0.298  1.00  0.00      PROB
ATOM   1707  CG  MET P  12       7.285 -24.724  -1.983  1.00  1.57      PROB
ATOM   1708  HG1 MET P  12       7.961 -25.514  -2.359  1.00  0.00      PROB
ATOM   1709  HG2 MET P  12       7.753 -23.738  -2.157  1.00  0.00      PROB
ATOM   1710  SD  MET P  12       6.236 -24.761  -2.741  1.00  2.03      PROB
ATOM   1711  CE  MET P  12       6.253 -25.368  -3.429  1.00  2.60      PROB
ATOM   1712  HE1 MET P  12       6.367 -26.406  -3.049  1.00  0.00      PROB
ATOM   1713  HE2 MET P  12       7.106 -25.155  -4.107  1.00  0.00      PROB
ATOM   1714  HE3 MET P  12       5.307 -25.317  -4.009  1.00  0.00      PROB
ATOM   1715  C   MET P  12       6.508 -24.297   1.605  1.00  1.08      PROB
ATOM   1716  O   MET P  12       5.604 -24.952   1.957  1.00  1.24      PROB
ATOM   1717  N   ASP P  13       7.425 -23.963   2.459  1.00  1.01      PROB
ATOM   1718  HN  ASP P  13       8.195 -23.396   2.179  1.00  0.00      PROB
ATOM   1719  CA  ASP P  13       7.440 -24.346   3.826  1.00  1.03      PROB
ATOM   1720  HA  ASP P  13       7.016 -25.336   3.904  1.00  0.00      PROB
ATOM   1721  CB  ASP P  13       8.856 -24.335   4.351  1.00  1.17      PROB
ATOM   1722  HB1 ASP P  13       8.781 -24.091   5.429  1.00  0.00      PROB
ATOM   1723  HB2 ASP P  13       9.374 -23.513   3.818  1.00  0.00      PROB
ATOM   1724  CG  ASP P  13       9.516 -25.177   4.292  1.00  1.54      PROB
ATOM   1725  OD1 ASP P  13       9.716 -25.589   4.332  1.00  2.17      PROB
ATOM   1726  OD2 ASP P  13       9.887 -25.467   4.247  1.00  2.11      PROB
ATOM   1727  C   ASP P  13       6.555 -23.460   4.664  1.00  0.97      PROB
ATOM   1728  O   ASP P  13       6.686 -22.257   4.668  1.00  0.92      PROB
ATOM   1729  N   GLU P  14       5.605 -24.046   5.387  1.00  1.04      PROB
ATOM   1730  HN  GLU P  14       5.554 -25.039   5.445  1.00  0.00      PROB
ATOM   1731  CA  GLU P  14       4.593 -23.353   6.131  1.00  1.04      PROB
ATOM   1732  HA  GLU P  14       4.069 -22.694   5.455  1.00  0.00      PROB
ATOM   1733  CB  GLU P  14       3.630 -24.352   6.753  1.00  1.22      PROB
ATOM   1734  HB1 GLU P  14       4.091 -24.608   7.723  1.00  0.00      PROB
ATOM   1735  HB2 GLU P  14       3.669 -25.226   6.078  1.00  0.00      PROB
ATOM   1736  CG  GLU P  14       2.676 -24.246   6.958  1.00  1.83      PROB
ATOM   1737  HG1 GLU P  14       2.245 -23.849   6.023  1.00  0.00      PROB
ATOM   1738  HG2 GLU P  14       2.657 -23.472   7.745  1.00  0.00      PROB
ATOM   1739  CD  GLU P  14       1.732 -25.160   7.384  1.00  2.04      PROB
ATOM   1740  OE1 GLU P  14       1.387 -25.561   7.579  1.00  2.39      PROB
ATOM   1741  OE2 GLU P  14       1.314 -25.485   7.530  1.00  2.47      PROB
ATOM   1742  C   GLU P  14       5.071 -22.375   7.176  1.00  0.99      PROB
ATOM   1743  O   GLU P  14       4.617 -21.254   7.233  1.00  0.94      PROB
ATOM   1744  N   ARG P  15       6.040 -22.748   8.006  1.00  1.06      PROB
ATOM   1745  HN  ARG P  15       6.428 -23.666   7.975  1.00  0.00      PROB
ATOM   1746  CA  ARG P  15       6.600 -21.872   9.002  1.00  1.06      PROB
ATOM   1747  HA  ARG P  15       5.782 -21.405   9.531  1.00  0.00      PROB
ATOM   1748  CB  ARG P  15       7.486 -22.639   9.975  1.00  1.25      PROB
ATOM   1749  HB1 ARG P  15       8.218 -21.882  10.300  1.00  0.00      PROB
ATOM   1750  HB2 ARG P  15       7.975 -23.390   9.333  1.00  0.00      PROB
ATOM   1751  CG  ARG P  15       7.290 -23.155  10.829  1.00  1.65      PROB
ATOM   1752  HG1 ARG P  15       8.270 -23.240  11.332  1.00  0.00      PROB
ATOM   1753  HG2 ARG P  15       6.961 -24.151  10.481  1.00  0.00      PROB
ATOM   1754  CD  ARG P  15       6.618 -22.911  11.602  1.00  2.23      PROB
ATOM   1755  HD1 ARG P  15       6.358 -23.792  12.225  1.00  0.00      PROB
ATOM   1756  HD2 ARG P  15       5.697 -22.425  11.219  1.00  0.00      PROB
ATOM   1757  NE  ARG P  15       7.193 -22.222  12.160  1.00  2.80      PROB
ATOM   1758  HE  ARG P  15       8.182 -22.219  12.019  1.00  0.00      PROB
ATOM   1759  CZ  ARG P  15       6.889 -21.700  12.690  1.00  3.61      PROB
ATOM   1760  NH1 ARG P  15       6.025 -21.745  12.821  1.00  4.08      PROB
ATOM   1761 HH11 ARG P  15       5.572 -22.635  12.867  1.00  0.00      PROB
ATOM   1762 HH12 ARG P  15       5.491 -20.906  12.925  1.00  0.00      PROB
ATOM   1763  NH2 ARG P  15       7.483 -21.098  13.103  1.00  4.22      PROB
ATOM   1764 HH21 ARG P  15       8.424 -21.018  12.773  1.00  0.00      PROB
ATOM   1765 HH22 ARG P  15       7.174 -20.538  13.872  1.00  0.00      PROB
ATOM   1766  C   ARG P  15       7.339 -20.693   8.428  1.00  0.96      PROB
ATOM   1767  O   ARG P  15       7.177 -19.573   8.871  1.00  0.95      PROB
ATOM   1768  N   ASN P  16       8.127 -20.913   7.369  1.00  0.94      PROB
ATOM   1769  HN  ASN P  16       8.282 -21.836   7.026  1.00  0.00      PROB
ATOM   1770  CA  ASN P  16       8.805 -19.872   6.646  1.00  0.89      PROB
ATOM   1771  HA  ASN P  16       9.334 -19.258   7.359  1.00  0.00      PROB
ATOM   1772  CB  ASN P  16       9.788 -20.480   5.627  1.00  0.97      PROB
ATOM   1773  HB1 ASN P  16       9.284 -20.415   4.643  1.00  0.00      PROB
ATOM   1774  HB2 ASN P  16       9.905 -21.543   5.916  1.00  0.00      PROB
ATOM   1775  CG  ASN P  16      10.727 -20.140   5.470  1.00  1.64      PROB
ATOM   1776  OD1 ASN P  16      10.785 -19.658   5.894  1.00  2.37      PROB
ATOM   1777  ND2 ASN P  16      11.487 -20.400   4.834  1.00  2.01      PROB
ATOM   1778 HD21 ASN P  16      12.355 -19.904   4.862  1.00  0.00      PROB
ATOM   1779 HD22 ASN P  16      11.361 -21.150   4.185  1.00  0.00      PROB
ATOM   1780  C   ASN P  16       7.832 -18.919   5.976  1.00  0.79      PROB
ATOM   1781  O   ASN P  16       8.007 -17.712   6.003  1.00  0.78      PROB
ATOM   1782  N   ARG P  17       6.747 -19.443   5.393  1.00  0.76      PROB
ATOM   1783  HN  ARG P  17       6.629 -20.430   5.319  1.00  0.00      PROB
ATOM   1784  CA  ARG P  17       5.679 -18.657   4.833  1.00  0.73      PROB
ATOM   1785  HA  ARG P  17       6.108 -17.955   4.133  1.00  0.00      PROB
ATOM   1786  CB  ARG P  17       4.665 -19.570   4.124  1.00  0.78      PROB
ATOM   1787  HB1 ARG P  17       3.966 -19.906   4.914  1.00  0.00      PROB
ATOM   1788  HB2 ARG P  17       5.251 -20.435   3.758  1.00  0.00      PROB
ATOM   1789  CG  ARG P  17       3.979 -19.241   3.211  1.00  1.07      PROB
ATOM   1790  HG1 ARG P  17       4.658 -18.767   2.476  1.00  0.00      PROB
ATOM   1791  HG2 ARG P  17       3.284 -18.478   3.613  1.00  0.00      PROB
ATOM   1792  CD  ARG P  17       3.138 -20.193   2.436  1.00  1.19      PROB
ATOM   1793  HD1 ARG P  17       3.795 -21.024   2.103  1.00  0.00      PROB
ATOM   1794  HD2 ARG P  17       2.736 -19.645   1.558  1.00  0.00      PROB
ATOM   1795  NE  ARG P  17       2.226 -20.701   2.922  1.00  1.05      PROB
ATOM   1796  HE  ARG P  17       1.718 -20.340   3.700  1.00  0.00      PROB
ATOM   1797  CZ  ARG P  17       2.044 -21.451   2.508  1.00  1.60      PROB
ATOM   1798  NH1 ARG P  17       2.690 -21.825   1.642  1.00  1.99      PROB
ATOM   1799 HH11 ARG P  17       2.782 -22.807   1.474  1.00  0.00      PROB
ATOM   1800 HH12 ARG P  17       3.163 -21.171   1.052  1.00  0.00      PROB
ATOM   1801  NH2 ARG P  17       1.168 -21.857   2.989  1.00  2.17      PROB
ATOM   1802 HH21 ARG P  17       0.744 -21.368   3.751  1.00  0.00      PROB
ATOM   1803 HH22 ARG P  17       0.780 -22.723   2.673  1.00  0.00      PROB
ATOM   1804  C   ARG P  17       4.985 -17.763   5.843  1.00  0.71      PROB
ATOM   1805  O   ARG P  17       4.774 -16.592   5.597  1.00  0.70      PROB
ATOM   1806  N   GLN P  18       4.663 -18.284   7.034  1.00  0.76      PROB
ATOM   1807  HN  GLN P  18       4.810 -19.250   7.229  1.00  0.00      PROB
ATOM   1808  CA  GLN P  18       4.089 -17.522   8.118  1.00  0.79      PROB
ATOM   1809  HA  GLN P  18       3.264 -16.947   7.723  1.00  0.00      PROB
ATOM   1810  CB  GLN P  18       3.605 -18.450   9.230  1.00  0.94      PROB
ATOM   1811  HB1 GLN P  18       3.676 -17.861  10.164  1.00  0.00      PROB
ATOM   1812  HB2 GLN P  18       4.334 -19.283   9.264  1.00  0.00      PROB
ATOM   1813  CG  GLN P  18       2.548 -18.953   9.252  1.00  1.45      PROB
ATOM   1814  HG1 GLN P  18       2.293 -19.150  10.314  1.00  0.00      PROB
ATOM   1815  HG2 GLN P  18       2.624 -19.917   8.708  1.00  0.00      PROB
ATOM   1816  CD  GLN P  18       1.477 -18.252   8.696  1.00  1.67      PROB
ATOM   1817  OE1 GLN P  18       1.054 -18.127   7.961  1.00  1.94      PROB
ATOM   1818  NE2 GLN P  18       1.007 -17.784   9.063  1.00  2.19      PROB
ATOM   1819 HE21 GLN P  18       0.267 -17.329   8.568  1.00  0.00      PROB
ATOM   1820 HE22 GLN P  18       1.127 -17.622  10.042  1.00  0.00      PROB
ATOM   1821  C   GLN P  18       4.976 -16.433   8.686  1.00  0.76      PROB
ATOM   1822  O   GLN P  18       4.543 -15.313   8.901  1.00  0.77      PROB
ATOM   1823  N   VAL P  19       6.270 -16.714   8.895  1.00  0.79      PROB
ATOM   1824  HN  VAL P  19       6.625 -17.637   8.771  1.00  0.00      PROB
ATOM   1825  CA  VAL P  19       7.248 -15.727   9.310  1.00  0.81      PROB
ATOM   1826  HA  VAL P  19       6.837 -15.185  10.148  1.00  0.00      PROB
ATOM   1827  CB  VAL P  19       8.551 -16.381   9.701  1.00  0.92      PROB
ATOM   1828  HB  VAL P  19       8.819 -17.122   8.918  1.00  0.00      PROB
ATOM   1829  CG1 VAL P  19       9.655 -15.467   9.857  1.00  1.11      PROB
ATOM   1830 HG11 VAL P  19       9.360 -14.620  10.512  1.00  0.00      PROB
ATOM   1831 HG12 VAL P  19       9.953 -15.062   8.867  1.00  0.00      PROB
ATOM   1832 HG13 VAL P  19      10.517 -15.991  10.322  1.00  0.00      PROB
ATOM   1833  CG2 VAL P  19       8.389 -17.079  10.943  1.00  1.12      PROB
ATOM   1834 HG21 VAL P  19       7.607 -17.862  10.842  1.00  0.00      PROB
ATOM   1835 HG22 VAL P  19       8.079 -16.368  11.739  1.00  0.00      PROB
ATOM   1836 HG23 VAL P  19       9.345 -17.567  11.230  1.00  0.00      PROB
ATOM   1837  C   VAL P  19       7.450 -14.643   8.274  1.00  0.74      PROB
ATOM   1838  O   VAL P  19       7.460 -13.464   8.583  1.00  0.76      PROB
ATOM   1839  N   THR P  20       7.542 -15.028   6.991  1.00  0.70      PROB
ATOM   1840  HN  THR P  20       7.552 -15.993   6.744  1.00  0.00      PROB
ATOM   1841  CA  THR P  20       7.633 -14.106   5.869  1.00  0.68      PROB
ATOM   1842  HA  THR P  20       8.437 -13.418   6.082  1.00  0.00      PROB
ATOM   1843  CB  THR P  20       7.892 -14.800   4.541  1.00  0.69      PROB
ATOM   1844  HB  THR P  20       7.060 -15.500   4.316  1.00  0.00      PROB
ATOM   1845  OG1 THR P  20       9.092 -15.526   4.596  1.00  0.77      PROB
ATOM   1846  HG1 THR P  20       8.885 -16.346   5.051  1.00  0.00      PROB
ATOM   1847  CG2 THR P  20       8.044 -13.810   3.395  1.00  0.76      PROB
ATOM   1848 HG21 THR P  20       8.773 -13.018   3.669  1.00  0.00      PROB
ATOM   1849 HG22 THR P  20       7.066 -13.331   3.176  1.00  0.00      PROB
ATOM   1850 HG23 THR P  20       8.415 -14.335   2.489  1.00  0.00      PROB
ATOM   1851  C   THR P  20       6.417 -13.224   5.754  1.00  0.64      PROB
ATOM   1852  O   THR P  20       6.527 -12.025   5.574  1.00  0.67      PROB
ATOM   1853  N   PHE P  21       5.211 -13.790   5.927  1.00  0.63      PROB
ATOM   1854  HN  PHE P  21       5.122 -14.775   6.047  1.00  0.00      PROB
ATOM   1855  CA  PHE P  21       3.964 -13.062   5.957  1.00  0.62      PROB
ATOM   1856  HA  PHE P  21       3.892 -12.478   5.051  1.00  0.00      PROB
ATOM   1857  CB  PHE P  21       2.768 -14.057   6.061  1.00  0.65      PROB
ATOM   1858  HB1 PHE P  21       2.939 -14.736   6.924  1.00  0.00      PROB
ATOM   1859  HB2 PHE P  21       2.705 -14.644   5.120  1.00  0.00      PROB
ATOM   1860  CG  PHE P  21       1.426 -13.422   6.267  1.00  0.63      PROB
ATOM   1861  CD1 PHE P  21       0.857 -12.665   5.288  1.00  0.67      PROB
ATOM   1862  HD1 PHE P  21       1.374 -12.543   4.348  1.00  0.00      PROB
ATOM   1863  CE1 PHE P  21      -0.367 -12.049   5.471  1.00  0.74      PROB
ATOM   1864  HE1 PHE P  21      -0.781 -11.430   4.689  1.00  0.00      PROB
ATOM   1865  CZ  PHE P  21      -1.048 -12.220   6.630  1.00  0.77      PROB
ATOM   1866  HZ  PHE P  21      -2.008 -11.746   6.774  1.00  0.00      PROB
ATOM   1867  CD2 PHE P  21       0.727 -13.590   7.430  1.00  0.75      PROB
ATOM   1868  HD2 PHE P  21       1.147 -14.196   8.219  1.00  0.00      PROB
ATOM   1869  CE2 PHE P  21      -0.508 -12.997   7.613  1.00  0.81      PROB
ATOM   1870  HE2 PHE P  21      -1.047 -13.149   8.536  1.00  0.00      PROB
ATOM   1871  C   PHE P  21       3.910 -11.997   7.037  1.00  0.62      PROB
ATOM   1872  O   PHE P  21       3.556 -10.861   6.780  1.00  0.63      PROB
ATOM   1873  N   THR P  22       4.321 -12.335   8.265  1.00  0.65      PROB
ATOM   1874  HN  THR P  22       4.623 -13.262   8.471  1.00  0.00      PROB
ATOM   1875  CA  THR P  22       4.364 -11.410   9.382  1.00  0.68      PROB
ATOM   1876  HA  THR P  22       3.400 -10.928   9.445  1.00  0.00      PROB
ATOM   1877  CB  THR P  22       4.679 -12.106  10.688  1.00  0.78      PROB
ATOM   1878  HB  THR P  22       5.638 -12.649  10.555  1.00  0.00      PROB
ATOM   1879  OG1 THR P  22       4.002 -12.791  11.062  1.00  1.31      PROB
ATOM   1880  HG1 THR P  22       4.042 -13.550  10.475  1.00  0.00      PROB
ATOM   1881  CG2 THR P  22       4.795 -11.559  11.696  1.00  1.17      PROB
ATOM   1882 HG21 THR P  22       3.809 -11.179  12.040  1.00  0.00      PROB
ATOM   1883 HG22 THR P  22       5.487 -10.698  11.581  1.00  0.00      PROB
ATOM   1884 HG23 THR P  22       5.192 -12.258  12.462  1.00  0.00      PROB
ATOM   1885  C   THR P  22       5.301 -10.244   9.167  1.00  0.67      PROB
ATOM   1886  O   THR P  22       4.941  -9.093   9.374  1.00  0.70      PROB
ATOM   1887  N   LYS P  23       6.528 -10.503   8.687  1.00  0.67      PROB
ATOM   1888  HN  LYS P  23       6.838 -11.438   8.537  1.00  0.00      PROB
ATOM   1889  CA  LYS P  23       7.488  -9.474   8.353  1.00  0.69      PROB
ATOM   1890  HA  LYS P  23       7.552  -8.792   9.188  1.00  0.00      PROB
ATOM   1891  CB  LYS P  23       8.862 -10.092   8.063  1.00  0.77      PROB
ATOM   1892  HB1 LYS P  23       9.488  -9.288   7.626  1.00  0.00      PROB
ATOM   1893  HB2 LYS P  23       8.703 -10.883   7.303  1.00  0.00      PROB
ATOM   1894  CG  LYS P  23       9.557 -10.629   9.024  1.00  1.08      PROB
ATOM   1895  HG1 LYS P  23       9.059 -11.600   9.172  1.00  0.00      PROB
ATOM   1896  HG2 LYS P  23       9.353  -9.961   9.875  1.00  0.00      PROB
ATOM   1897  CD  LYS P  23      10.618 -10.877   9.158  1.00  1.47      PROB
ATOM   1898  HD1 LYS P  23      10.998  -9.945   8.777  1.00  0.00      PROB
ATOM   1899  HD2 LYS P  23      10.633 -11.684   8.446  1.00  0.00      PROB
ATOM   1900  CE  LYS P  23      11.384 -11.120   9.591  1.00  1.94      PROB
ATOM   1901  HE1 LYS P  23      11.157 -12.173   9.666  1.00  0.00      PROB
ATOM   1902  HE2 LYS P  23      11.206 -10.550  10.491  1.00  0.00      PROB
ATOM   1903  NZ  LYS P  23      12.366 -11.244   9.777  1.00  2.41      PROB
ATOM   1904  HZ1 LYS P  23      12.835 -10.316   9.798  1.00  0.00      PROB
ATOM   1905  HZ2 LYS P  23      12.789 -11.830   9.029  1.00  0.00      PROB
ATOM   1906  HZ3 LYS P  23      12.488 -11.715  10.696  1.00  0.00      PROB
ATOM   1907  C   LYS P  23       7.074  -8.576   7.206  1.00  0.66      PROB
ATOM   1908  O   LYS P  23       7.125  -7.360   7.295  1.00  0.70      PROB
ATOM   1909  N   ARG P  24       6.601  -9.161   6.096  1.00  0.63      PROB
ATOM   1910  HN  ARG P  24       6.542 -10.153   6.018  1.00  0.00      PROB
ATOM   1911  CA  ARG P  24       6.146  -8.421   4.942  1.00  0.63      PROB
ATOM   1912  HA  ARG P  24       6.863  -7.636   4.750  1.00  0.00      PROB
ATOM   1913  CB  ARG P  24       6.009  -9.323   3.706  1.00  0.65      PROB
ATOM   1914  HB1 ARG P  24       5.498  -8.741   2.910  1.00  0.00      PROB
ATOM   1915  HB2 ARG P  24       5.374 -10.191   3.982  1.00  0.00      PROB
ATOM   1916  CG  ARG P  24       7.325  -9.860   3.132  1.00  0.71      PROB
ATOM   1917  HG1 ARG P  24       7.056 -10.529   2.290  1.00  0.00      PROB
ATOM   1918  HG2 ARG P  24       7.802 -10.458   3.935  1.00  0.00      PROB
ATOM   1919  CD  ARG P  24       8.266  -9.014   2.668  1.00  0.88      PROB
ATOM   1920  HD1 ARG P  24       8.700  -8.457   3.526  1.00  0.00      PROB
ATOM   1921  HD2 ARG P  24       7.791  -8.308   1.955  1.00  0.00      PROB
ATOM   1922  NE  ARG P  24       9.385  -9.635   1.961  1.00  0.85      PROB
ATOM   1923  HE  ARG P  24       9.996 -10.216   2.496  1.00  0.00      PROB
ATOM   1924  CZ  ARG P  24       9.651  -9.499   0.715  1.00  0.87      PROB
ATOM   1925  NH1 ARG P  24       8.907  -8.857  -0.098  1.00  0.91      PROB
ATOM   1926 HH11 ARG P  24       8.065  -8.427   0.228  1.00  0.00      PROB
ATOM   1927 HH12 ARG P  24       9.166  -8.784  -1.061  1.00  0.00      PROB
ATOM   1928  NH2 ARG P  24      10.727 -10.035   0.263  1.00  1.00      PROB
ATOM   1929 HH21 ARG P  24      11.330 -10.541   0.879  1.00  0.00      PROB
ATOM   1930 HH22 ARG P  24      10.961  -9.946  -0.705  1.00  0.00      PROB
ATOM   1931  C   ARG P  24       4.869  -7.631   5.164  1.00  0.61      PROB
ATOM   1932  O   ARG P  24       4.730  -6.526   4.667  1.00  0.64      PROB
ATOM   1933  N   LYS P  25       3.912  -8.153   5.952  1.00  0.60      PROB
ATOM   1934  HN  LYS P  25       3.990  -9.078   6.313  1.00  0.00      PROB
ATOM   1935  CA  LYS P  25       2.710  -7.440   6.340  1.00  0.59      PROB
ATOM   1936  HA  LYS P  25       2.238  -7.068   5.443  1.00  0.00      PROB
ATOM   1937  CB  LYS P  25       1.741  -8.373   7.109  1.00  0.61      PROB
ATOM   1938  HB1 LYS P  25       2.313  -8.862   7.925  1.00  0.00      PROB
ATOM   1939  HB2 LYS P  25       1.383  -9.151   6.402  1.00  0.00      PROB
ATOM   1940  CG  LYS P  25       0.515  -7.703   7.731  1.00  0.64      PROB
ATOM   1941  HG1 LYS P  25       0.085  -6.999   6.988  1.00  0.00      PROB
ATOM   1942  HG2 LYS P  25       0.843  -7.129   8.623  1.00  0.00      PROB
ATOM   1943  CD  LYS P  25      -0.581  -8.681   8.161  1.00  0.70      PROB
ATOM   1944  HD1 LYS P  25      -0.927  -9.221   7.255  1.00  0.00      PROB
ATOM   1945  HD2 LYS P  25      -1.423  -8.087   8.572  1.00  0.00      PROB
ATOM   1946  CE  LYS P  25      -0.195  -9.721   9.203  1.00  0.75      PROB
ATOM   1947  HE1 LYS P  25       0.723 -10.255   8.878  1.00  0.00      PROB
ATOM   1948  HE2 LYS P  25      -1.028 -10.443   9.340  1.00  0.00      PROB
ATOM   1949  NZ  LYS P  25       0.079  -9.113  10.490  1.00  0.80      PROB
ATOM   1950  HZ1 LYS P  25      -0.769  -8.613  10.825  1.00  0.00      PROB
ATOM   1951  HZ2 LYS P  25       0.865  -8.438  10.394  1.00  0.00      PROB
ATOM   1952  HZ3 LYS P  25       0.339  -9.852  11.174  1.00  0.00      PROB
ATOM   1953  C   LYS P  25       2.973  -6.169   7.122  1.00  0.59      PROB
ATOM   1954  O   LYS P  25       2.427  -5.120   6.813  1.00  0.61      PROB
ATOM   1955  N   PHE P  26       3.875  -6.218   8.118  1.00  0.60      PROB
ATOM   1956  HN  PHE P  26       4.290  -7.079   8.398  1.00  0.00      PROB
ATOM   1957  CA  PHE P  26       4.313  -5.050   8.855  1.00  0.59      PROB
ATOM   1958  HA  PHE P  26       3.436  -4.522   9.197  1.00  0.00      PROB
ATOM   1959  CB  PHE P  26       5.192  -5.463  10.054  1.00  0.66      PROB
ATOM   1960  HB1 PHE P  26       6.077  -6.023   9.685  1.00  0.00      PROB
ATOM   1961  HB2 PHE P  26       4.598  -6.099  10.744  1.00  0.00      PROB
ATOM   1962  CG  PHE P  26       5.696  -4.309  10.841  1.00  0.71      PROB
ATOM   1963  CD1 PHE P  26       4.872  -3.528  11.546  1.00  0.86      PROB
ATOM   1964  HD1 PHE P  26       3.816  -3.755  11.555  1.00  0.00      PROB
ATOM   1965  CE1 PHE P  26       5.324  -2.450  12.256  1.00  1.01      PROB
ATOM   1966  HE1 PHE P  26       4.624  -1.842  12.810  1.00  0.00      PROB
ATOM   1967  CZ  PHE P  26       6.608  -2.145  12.271  1.00  1.06      PROB
ATOM   1968  HZ  PHE P  26       6.970  -1.292  12.825  1.00  0.00      PROB
ATOM   1969  CD2 PHE P  26       6.986  -3.994  10.879  1.00  0.90      PROB
ATOM   1970  HD2 PHE P  26       7.693  -4.605  10.338  1.00  0.00      PROB
ATOM   1971  CE2 PHE P  26       7.441  -2.918  11.584  1.00  1.07      PROB
ATOM   1972  HE2 PHE P  26       8.497  -2.691  11.583  1.00  0.00      PROB
ATOM   1973  C   PHE P  26       5.006  -4.031   7.963  1.00  0.59      PROB
ATOM   1974  O   PHE P  26       4.722  -2.845   8.018  1.00  0.61      PROB
ATOM   1975  N   GLY P  27       5.890  -4.492   7.059  1.00  0.61      PROB
ATOM   1976  HN  GLY P  27       6.118  -5.461   7.010  1.00  0.00      PROB
ATOM   1977  CA  GLY P  27       6.576  -3.647   6.097  1.00  0.62      PROB
ATOM   1978  HA1 GLY P  27       7.261  -4.275   5.546  1.00  0.00      PROB
ATOM   1979  HA2 GLY P  27       7.121  -2.900   6.655  1.00  0.00      PROB
ATOM   1980  C   GLY P  27       5.678  -2.952   5.122  1.00  0.59      PROB
ATOM   1981  O   GLY P  27       5.857  -1.784   4.823  1.00  0.62      PROB
ATOM   1982  N   LEU P  28       4.661  -3.650   4.598  1.00  0.57      PROB
ATOM   1983  HN  LEU P  28       4.551  -4.620   4.798  1.00  0.00      PROB
ATOM   1984  CA  LEU P  28       3.656  -3.092   3.722  1.00  0.57      PROB
ATOM   1985  HA  LEU P  28       4.156  -2.565   2.923  1.00  0.00      PROB
ATOM   1986  CB  LEU P  28       2.774  -4.230   3.155  1.00  0.60      PROB
ATOM   1987  HB1 LEU P  28       2.139  -4.598   3.987  1.00  0.00      PROB
ATOM   1988  HB2 LEU P  28       3.456  -5.043   2.832  1.00  0.00      PROB
ATOM   1989  CG  LEU P  28       1.889  -3.939   2.034  1.00  0.68      PROB
ATOM   1990  HG  LEU P  28       1.187  -3.140   2.352  1.00  0.00      PROB
ATOM   1991  CD1 LEU P  28       2.501  -3.528   0.871  1.00  0.97      PROB
ATOM   1992 HD11 LEU P  28       3.198  -4.313   0.508  1.00  0.00      PROB
ATOM   1993 HD12 LEU P  28       3.080  -2.598   1.057  1.00  0.00      PROB
ATOM   1994 HD13 LEU P  28       1.736  -3.342   0.087  1.00  0.00      PROB
ATOM   1995  CD2 LEU P  28       1.097  -5.006   1.596  1.00  0.90      PROB
ATOM   1996 HD21 LEU P  28       0.575  -5.473   2.458  1.00  0.00      PROB
ATOM   1997 HD22 LEU P  28       1.734  -5.774   1.108  1.00  0.00      PROB
ATOM   1998 HD23 LEU P  28       0.334  -4.640   0.876  1.00  0.00      PROB
ATOM   1999  C   LEU P  28       2.801  -2.030   4.393  1.00  0.54      PROB
ATOM   2000  O   LEU P  28       2.555  -0.967   3.841  1.00  0.58      PROB
ATOM   2001  N   MET P  29       2.363  -2.275   5.642  1.00  0.53      PROB
ATOM   2002  HN  MET P  29       2.506  -3.162   6.073  1.00  0.00      PROB
ATOM   2003  CA  MET P  29       1.663  -1.304   6.456  1.00  0.52      PROB
ATOM   2004  HA  MET P  29       0.881  -0.867   5.854  1.00  0.00      PROB
ATOM   2005  CB  MET P  29       1.063  -1.965   7.710  1.00  0.54      PROB
ATOM   2006  HB1 MET P  29       0.670  -1.168   8.375  1.00  0.00      PROB
ATOM   2007  HB2 MET P  29       1.870  -2.511   8.242  1.00  0.00      PROB
ATOM   2008  CG  MET P  29      -0.071  -2.948   7.405  1.00  0.56      PROB
ATOM   2009  HG1 MET P  29       0.325  -3.727   6.721  1.00  0.00      PROB
ATOM   2010  HG2 MET P  29      -0.873  -2.393   6.876  1.00  0.00      PROB
ATOM   2011  SD  MET P  29      -0.763  -3.736   8.838  1.00  0.68      PROB
ATOM   2012  CE  MET P  29      -1.711  -4.653   8.229  1.00  1.22      PROB
ATOM   2013  HE1 MET P  29      -1.200  -5.370   7.551  1.00  0.00      PROB
ATOM   2014  HE2 MET P  29      -2.460  -4.090   7.633  1.00  0.00      PROB
ATOM   2015  HE3 MET P  29      -2.237  -5.238   9.013  1.00  0.00      PROB
ATOM   2016  C   MET P  29       2.507  -0.099   6.839  1.00  0.52      PROB
ATOM   2017  O   MET P  29       2.048   1.031   6.797  1.00  0.54      PROB
ATOM   2018  N   LYS P  30       3.787  -0.304   7.189  1.00  0.53      PROB
ATOM   2019  HN  LYS P  30       4.145  -1.228   7.297  1.00  0.00      PROB
ATOM   2020  CA  LYS P  30       4.748   0.753   7.437  1.00  0.55      PROB
ATOM   2021  HA  LYS P  30       4.307   1.450   8.134  1.00  0.00      PROB
ATOM   2022  CB  LYS P  30       6.053   0.174   8.014  1.00  0.62      PROB
ATOM   2023  HB1 LYS P  30       6.419  -0.601   7.309  1.00  0.00      PROB
ATOM   2024  HB2 LYS P  30       5.809  -0.306   8.984  1.00  0.00      PROB
ATOM   2025  CG  LYS P  30       7.170   1.136   8.251  1.00  0.76      PROB
ATOM   2026  HG1 LYS P  30       6.759   1.875   8.963  1.00  0.00      PROB
ATOM   2027  HG2 LYS P  30       7.339   1.619   7.271  1.00  0.00      PROB
ATOM   2028  CD  LYS P  30       8.257   0.894   8.660  1.00  1.04      PROB
ATOM   2029  HD1 LYS P  30       8.589   0.093   7.984  1.00  0.00      PROB
ATOM   2030  HD2 LYS P  30       8.047   0.491   9.661  1.00  0.00      PROB
ATOM   2031  CE  LYS P  30       9.393   1.590   8.862  1.00  1.21      PROB
ATOM   2032  HE1 LYS P  30      10.036   0.978   9.527  1.00  0.00      PROB
ATOM   2033  HE2 LYS P  30       9.109   2.537   9.365  1.00  0.00      PROB
ATOM   2034  NZ  LYS P  30      10.162   1.946   7.895  1.00  1.21      PROB
ATOM   2035  HZ1 LYS P  30       9.634   2.555   7.238  1.00  0.00      PROB
ATOM   2036  HZ2 LYS P  30      10.498   1.101   7.390  1.00  0.00      PROB
ATOM   2037  HZ3 LYS P  30      10.977   2.469   8.275  1.00  0.00      PROB
ATOM   2038  C   LYS P  30       5.012   1.636   6.232  1.00  0.55      PROB
ATOM   2039  O   LYS P  30       5.019   2.852   6.332  1.00  0.57      PROB
ATOM   2040  N   LYS P  31       5.186   1.053   5.039  1.00  0.56      PROB
ATOM   2041  HN  LYS P  31       5.222   0.062   4.944  1.00  0.00      PROB
ATOM   2042  CA  LYS P  31       5.334   1.803   3.808  1.00  0.58      PROB
ATOM   2043  HA  LYS P  31       6.004   2.627   4.003  1.00  0.00      PROB
ATOM   2044  CB  LYS P  31       5.891   0.928   2.666  1.00  0.64      PROB
ATOM   2045  HB1 LYS P  31       5.786   1.488   1.713  1.00  0.00      PROB
ATOM   2046  HB2 LYS P  31       5.283   0.000   2.607  1.00  0.00      PROB
ATOM   2047  CG  LYS P  31       7.352   0.535   2.834  1.00  0.71      PROB
ATOM   2048  HG1 LYS P  31       7.602  -0.195   2.037  1.00  0.00      PROB
ATOM   2049  HG2 LYS P  31       7.461   0.042   3.822  1.00  0.00      PROB
ATOM   2050  CD  LYS P  31       8.273   1.567   2.770  1.00  1.04      PROB
ATOM   2051  HD1 LYS P  31       7.948   2.294   3.538  1.00  0.00      PROB
ATOM   2052  HD2 LYS P  31       8.144   2.009   1.764  1.00  0.00      PROB
ATOM   2053  CE  LYS P  31       9.549   1.456   2.929  1.00  1.25      PROB
ATOM   2054  HE1 LYS P  31       9.949   1.103   1.958  1.00  0.00      PROB
ATOM   2055  HE2 LYS P  31       9.694   0.686   3.713  1.00  0.00      PROB
ATOM   2056  NZ  LYS P  31      10.340   2.379   3.263  1.00  1.38      PROB
ATOM   2057  HZ1 LYS P  31       9.894   2.971   3.993  1.00  0.00      PROB
ATOM   2058  HZ2 LYS P  31      10.562   2.963   2.432  1.00  0.00      PROB
ATOM   2059  HZ3 LYS P  31      11.216   1.965   3.640  1.00  0.00      PROB
ATOM   2060  C   LYS P  31       4.099   2.573   3.381  1.00  0.56      PROB
ATOM   2061  O   LYS P  31       4.197   3.675   2.856  1.00  0.60      PROB
ATOM   2062  N   ALA P  32       2.898   2.037   3.637  1.00  0.54      PROB
ATOM   2063  HN  ALA P  32       2.805   1.092   3.940  1.00  0.00      PROB
ATOM   2064  CA  ALA P  32       1.659   2.767   3.499  1.00  0.55      PROB
ATOM   2065  HA  ALA P  32       1.634   3.211   2.515  1.00  0.00      PROB
ATOM   2066  CB  ALA P  32       0.478   1.810   3.688  1.00  0.58      PROB
ATOM   2067  HB1 ALA P  32       0.518   1.348   4.698  1.00  0.00      PROB
ATOM   2068  HB2 ALA P  32       0.520   1.002   2.927  1.00  0.00      PROB
ATOM   2069  HB3 ALA P  32      -0.479   2.366   3.590  1.00  0.00      PROB
ATOM   2070  C   ALA P  32       1.552   3.960   4.446  1.00  0.53      PROB
ATOM   2071  O   ALA P  32       1.185   5.054   4.043  1.00  0.56      PROB
ATOM   2072  N   TYR P  33       1.947   3.783   5.720  1.00  0.51      PROB
ATOM   2073  HN  TYR P  33       2.176   2.876   6.062  1.00  0.00      PROB
ATOM   2074  CA  TYR P  33       2.077   4.850   6.693  1.00  0.51      PROB
ATOM   2075  HA  TYR P  33       1.150   5.404   6.717  1.00  0.00      PROB
ATOM   2076  CB  TYR P  33       2.386   4.238   8.091  1.00  0.53      PROB
ATOM   2077  HB1 TYR P  33       3.168   3.459   7.972  1.00  0.00      PROB
ATOM   2078  HB2 TYR P  33       1.455   3.787   8.495  1.00  0.00      PROB
ATOM   2079  CG  TYR P  33       2.883   5.184   9.126  1.00  0.62      PROB
ATOM   2080  CD1 TYR P  33       2.151   6.254   9.531  1.00  0.72      PROB
ATOM   2081  HD1 TYR P  33       1.166   6.402   9.114  1.00  0.00      PROB
ATOM   2082  CE1 TYR P  33       2.624   7.152  10.454  1.00  0.87      PROB
ATOM   2083  HE1 TYR P  33       2.017   7.997  10.745  1.00  0.00      PROB
ATOM   2084  CZ  TYR P  33       3.823   6.985  10.989  1.00  1.02      PROB
ATOM   2085  OH  TYR P  33       4.292   7.894  11.900  1.00  1.26      PROB
ATOM   2086  HH  TYR P  33       3.620   8.569  12.019  1.00  0.00      PROB
ATOM   2087  CD2 TYR P  33       4.083   5.016   9.683  1.00  0.87      PROB
ATOM   2088  HD2 TYR P  33       4.690   4.168   9.401  1.00  0.00      PROB
ATOM   2089  CE2 TYR P  33       4.554   5.912  10.612  1.00  1.07      PROB
ATOM   2090  HE2 TYR P  33       5.529   5.756  11.050  1.00  0.00      PROB
ATOM   2091  C   TYR P  33       3.048   5.948   6.269  1.00  0.51      PROB
ATOM   2092  O   TYR P  33       2.722   7.127   6.310  1.00  0.54      PROB
ATOM   2093  N   GLU P  34       4.245   5.579   5.776  1.00  0.53      PROB
ATOM   2094  HN  GLU P  34       4.528   4.624   5.771  1.00  0.00      PROB
ATOM   2095  CA  GLU P  34       5.205   6.506   5.223  1.00  0.56      PROB
ATOM   2096  HA  GLU P  34       5.417   7.249   5.977  1.00  0.00      PROB
ATOM   2097  CB  GLU P  34       6.512   5.795   4.798  1.00  0.61      PROB
ATOM   2098  HB1 GLU P  34       7.096   6.497   4.167  1.00  0.00      PROB
ATOM   2099  HB2 GLU P  34       6.238   4.907   4.191  1.00  0.00      PROB
ATOM   2100  CG  GLU P  34       7.397   5.335   5.922  1.00  0.71      PROB
ATOM   2101  HG1 GLU P  34       6.820   4.631   6.558  1.00  0.00      PROB
ATOM   2102  HG2 GLU P  34       7.687   6.221   6.526  1.00  0.00      PROB
ATOM   2103  CD  GLU P  34       8.650   4.643   5.487  1.00  0.79      PROB
ATOM   2104  OE1 GLU P  34       9.165   4.313   5.397  1.00  1.33      PROB
ATOM   2105  OE2 GLU P  34       9.167   4.431   5.238  1.00  1.42      PROB
ATOM   2106  C   GLU P  34       4.670   7.314   4.054  1.00  0.58      PROB
ATOM   2107  O   GLU P  34       4.797   8.527   4.021  1.00  0.61      PROB
ATOM   2108  N   LEU P  35       3.983   6.666   3.092  1.00  0.57      PROB
ATOM   2109  HN  LEU P  35       3.875   5.676   3.115  1.00  0.00      PROB
ATOM   2110  CA  LEU P  35       3.355   7.328   1.966  1.00  0.59      PROB
ATOM   2111  HA  LEU P  35       4.087   7.972   1.502  1.00  0.00      PROB
ATOM   2112  CB  LEU P  35       2.840   6.279   0.956  1.00  0.62      PROB
ATOM   2113  HB1 LEU P  35       2.085   5.652   1.475  1.00  0.00      PROB
ATOM   2114  HB2 LEU P  35       3.700   5.641   0.663  1.00  0.00      PROB
ATOM   2115  CG  LEU P  35       2.201   6.814  -0.321  1.00  0.70      PROB
ATOM   2116  HG  LEU P  35       1.277   7.369  -0.054  1.00  0.00      PROB
ATOM   2117  CD1 LEU P  35       3.089   7.705  -1.061  1.00  0.92      PROB
ATOM   2118 HD11 LEU P  35       4.084   7.229  -1.194  1.00  0.00      PROB
ATOM   2119 HD12 LEU P  35       3.223   8.656  -0.502  1.00  0.00      PROB
ATOM   2120 HD13 LEU P  35       2.661   7.918  -2.064  1.00  0.00      PROB
ATOM   2121  CD2 LEU P  35       1.765   5.724  -1.219  1.00  0.86      PROB
ATOM   2122 HD21 LEU P  35       1.017   5.083  -0.706  1.00  0.00      PROB
ATOM   2123 HD22 LEU P  35       2.636   5.096  -1.502  1.00  0.00      PROB
ATOM   2124 HD23 LEU P  35       1.299   6.151  -2.133  1.00  0.00      PROB
ATOM   2125  C   LEU P  35       2.243   8.281   2.368  1.00  0.58      PROB
ATOM   2126  O   LEU P  35       2.132   9.385   1.850  1.00  0.62      PROB
ATOM   2127  N   SER P  36       1.414   7.886   3.351  1.00  0.55      PROB
ATOM   2128  HN  SER P  36       1.488   6.974   3.745  1.00  0.00      PROB
ATOM   2129  CA  SER P  36       0.365   8.711   3.921  1.00  0.56      PROB
ATOM   2130  HA  SER P  36      -0.264   9.051   3.112  1.00  0.00      PROB
ATOM   2131  CB  SER P  36      -0.477   7.926   4.956  1.00  0.57      PROB
ATOM   2132  HB1 SER P  36       0.181   7.614   5.795  1.00  0.00      PROB
ATOM   2133  HB2 SER P  36      -0.904   7.025   4.466  1.00  0.00      PROB
ATOM   2134  OG  SER P  36      -1.546   8.680   5.495  1.00  0.60      PROB
ATOM   2135  HG1 SER P  36      -2.011   9.055   4.743  1.00  0.00      PROB
ATOM   2136  C   SER P  36       0.876   9.991   4.539  1.00  0.58      PROB
ATOM   2137  O   SER P  36       0.363  11.060   4.267  1.00  0.65      PROB
ATOM   2138  N   VAL P  37       1.941   9.929   5.356  1.00  0.57      PROB
ATOM   2139  HN  VAL P  37       2.354   9.057   5.607  1.00  0.00      PROB
ATOM   2140  CA  VAL P  37       2.566  11.102   5.929  1.00  0.60      PROB
ATOM   2141  HA  VAL P  37       1.783  11.759   6.277  1.00  0.00      PROB
ATOM   2142  CB  VAL P  37       3.485  10.725   7.079  1.00  0.63      PROB
ATOM   2143  HB  VAL P  37       4.243   9.998   6.718  1.00  0.00      PROB
ATOM   2144  CG1 VAL P  37       4.194  11.953   7.639  1.00  0.76      PROB
ATOM   2145 HG11 VAL P  37       3.457  12.758   7.846  1.00  0.00      PROB
ATOM   2146 HG12 VAL P  37       4.934  12.331   6.902  1.00  0.00      PROB
ATOM   2147 HG13 VAL P  37       4.710  11.692   8.587  1.00  0.00      PROB
ATOM   2148  CG2 VAL P  37       2.663  10.080   8.184  1.00  0.68      PROB
ATOM   2149 HG21 VAL P  37       2.159   9.167   7.802  1.00  0.00      PROB
ATOM   2150 HG22 VAL P  37       1.887  10.790   8.541  1.00  0.00      PROB
ATOM   2151 HG23 VAL P  37       3.325   9.793   9.029  1.00  0.00      PROB
ATOM   2152  C   VAL P  37       3.299  11.946   4.898  1.00  0.61      PROB
ATOM   2153  O   VAL P  37       3.141  13.150   4.854  1.00  0.70      PROB
ATOM   2154  N   LEU P  38       4.098  11.327   4.021  1.00  0.59      PROB
ATOM   2155  HN  LEU P  38       4.155  10.333   3.998  1.00  0.00      PROB
ATOM   2156  CA  LEU P  38       4.932  12.005   3.051  1.00  0.61      PROB
ATOM   2157  HA  LEU P  38       5.520  12.751   3.564  1.00  0.00      PROB
ATOM   2158  CB  LEU P  38       5.837  10.964   2.377  1.00  0.65      PROB
ATOM   2159  HB1 LEU P  38       5.178  10.374   1.710  1.00  0.00      PROB
ATOM   2160  HB2 LEU P  38       6.211  10.314   3.191  1.00  0.00      PROB
ATOM   2161  CG  LEU P  38       6.930  11.294   1.628  1.00  0.88      PROB
ATOM   2162  HG  LEU P  38       6.546  11.868   0.762  1.00  0.00      PROB
ATOM   2163  CD1 LEU P  38       7.873  11.943   2.075  1.00  1.18      PROB
ATOM   2164 HD11 LEU P  38       8.545  11.283   2.665  1.00  0.00      PROB
ATOM   2165 HD12 LEU P  38       7.496  12.750   2.739  1.00  0.00      PROB
ATOM   2166 HD13 LEU P  38       8.456  12.387   1.240  1.00  0.00      PROB
ATOM   2167  CD2 LEU P  38       7.687  10.405   1.167  1.00  1.31      PROB
ATOM   2168 HD21 LEU P  38       7.116   9.728   0.496  1.00  0.00      PROB
ATOM   2169 HD22 LEU P  38       8.114   9.803   1.998  1.00  0.00      PROB
ATOM   2170 HD23 LEU P  38       8.509  10.873   0.584  1.00  0.00      PROB
ATOM   2171  C   LEU P  38       4.175  12.787   1.999  1.00  0.66      PROB
ATOM   2172  O   LEU P  38       4.503  13.918   1.693  1.00  0.73      PROB
ATOM   2173  N   CYS P  39       3.113  12.199   1.430  1.00  0.67      PROB
ATOM   2174  HN  CYS P  39       2.746  11.338   1.773  1.00  0.00      PROB
ATOM   2175  CA  CYS P  39       2.426  12.761   0.289  1.00  0.73      PROB
ATOM   2176  HA  CYS P  39       2.901  13.699   0.040  1.00  0.00      PROB
ATOM   2177  CB  CYS P  39       2.489  11.794  -0.909  1.00  0.77      PROB
ATOM   2178  HB1 CYS P  39       1.899  12.226  -1.744  1.00  0.00      PROB
ATOM   2179  HB2 CYS P  39       2.021  10.832  -0.613  1.00  0.00      PROB
ATOM   2180  SG  CYS P  39       4.175  11.499  -1.455  1.00  0.87      PROB
ATOM   2181  HG1 CYS P  39       4.585  10.998  -0.299  1.00  0.00      PROB
ATOM   2182  C   CYS P  39       0.985  13.105   0.583  1.00  0.74      PROB
ATOM   2183  O   CYS P  39       0.236  13.403  -0.321  1.00  0.83      PROB
ATOM   2184  N   ASP P  40       0.567  13.073   1.849  1.00  0.71      PROB
ATOM   2185  HN  ASP P  40       1.184  12.776   2.572  1.00  0.00      PROB
ATOM   2186  CA  ASP P  40      -0.754  13.442   2.312  1.00  0.76      PROB
ATOM   2187  HA  ASP P  40      -0.799  13.220   3.368  1.00  0.00      PROB
ATOM   2188  CB  ASP P  40      -1.085  14.927   2.079  1.00  0.88      PROB
ATOM   2189  HB1 ASP P  40      -2.190  14.990   2.044  1.00  0.00      PROB
ATOM   2190  HB2 ASP P  40      -0.666  15.180   1.085  1.00  0.00      PROB
ATOM   2191  CG  ASP P  40      -0.756  15.769   2.769  1.00  1.30      PROB
ATOM   2192  OD1 ASP P  40      -0.688  15.997   3.152  1.00  1.97      PROB
ATOM   2193  OD2 ASP P  40      -0.591  16.274   2.968  1.00  1.90      PROB
ATOM   2194  C   ASP P  40      -1.861  12.517   1.825  1.00  0.77      PROB
ATOM   2195  O   ASP P  40      -2.910  12.879   1.582  1.00  1.11      PROB
ATOM   2196  N   CYS P  41      -1.641  11.278   1.661  1.00  0.62      PROB
ATOM   2197  HN  CYS P  41      -0.769  10.891   1.945  1.00  0.00      PROB
ATOM   2198  CA  CYS P  41      -2.545  10.308   1.083  1.00  0.60      PROB
ATOM   2199  HA  CYS P  41      -3.240  10.839   0.449  1.00  0.00      PROB
ATOM   2200  CB  CYS P  41      -1.783   9.249   0.264  1.00  0.65      PROB
ATOM   2201  HB1 CYS P  41      -2.521   8.520  -0.131  1.00  0.00      PROB
ATOM   2202  HB2 CYS P  41      -1.094   8.712   0.948  1.00  0.00      PROB
ATOM   2203  SG  CYS P  41      -0.873   9.908  -1.056  1.00  0.81      PROB
ATOM   2204  HG1 CYS P  41      -0.452  10.971  -0.387  1.00  0.00      PROB
ATOM   2205  C   CYS P  41      -3.413   9.605   2.097  1.00  0.57      PROB
ATOM   2206  O   CYS P  41      -2.989   9.282   3.180  1.00  0.62      PROB
ATOM   2207  N   GLU P  42      -4.658   9.311   1.734  1.00  0.58      PROB
ATOM   2208  HN  GLU P  42      -5.031   9.657   0.878  1.00  0.00      PROB
ATOM   2209  CA  GLU P  42      -5.572   8.495   2.502  1.00  0.56      PROB
ATOM   2210  HA  GLU P  42      -5.195   8.443   3.513  1.00  0.00      PROB
ATOM   2211  CB  GLU P  42      -6.997   9.072   2.501  1.00  0.62      PROB
ATOM   2212  HB1 GLU P  42      -7.678   8.261   2.830  1.00  0.00      PROB
ATOM   2213  HB2 GLU P  42      -7.238   9.345   1.453  1.00  0.00      PROB
ATOM   2214  CG  GLU P  42      -7.262  10.127   3.247  1.00  0.94      PROB
ATOM   2215  HG1 GLU P  42      -6.502  10.894   2.996  1.00  0.00      PROB
ATOM   2216  HG2 GLU P  42      -7.134   9.811   4.302  1.00  0.00      PROB
ATOM   2217  CD  GLU P  42      -8.543  10.791   3.177  1.00  1.02      PROB
ATOM   2218  OE1 GLU P  42      -9.051  11.063   3.010  1.00  1.56      PROB
ATOM   2219  OE2 GLU P  42      -9.057  11.078   3.300  1.00  1.53      PROB
ATOM   2220  C   GLU P  42      -5.561   7.093   1.932  1.00  0.54      PROB
ATOM   2221  O   GLU P  42      -5.807   6.889   0.761  1.00  0.59      PROB
ATOM   2222  N   ILE P  43      -5.217   6.090   2.740  1.00  0.53      PROB
ATOM   2223  HN  ILE P  43      -5.136   6.224   3.724  1.00  0.00      PROB
ATOM   2224  CA  ILE P  43      -4.936   4.748   2.276  1.00  0.53      PROB
ATOM   2225  HA  ILE P  43      -5.235   4.691   1.240  1.00  0.00      PROB
ATOM   2226  CB  ILE P  43      -3.458   4.386   2.412  1.00  0.59      PROB
ATOM   2227  HB  ILE P  43      -3.153   4.500   3.474  1.00  0.00      PROB
ATOM   2228  CG2 ILE P  43      -3.194   2.988   1.977  1.00  0.74      PROB
ATOM   2229 HG21 ILE P  43      -3.484   2.858   0.912  1.00  0.00      PROB
ATOM   2230 HG22 ILE P  43      -3.788   2.281   2.595  1.00  0.00      PROB
ATOM   2231 HG23 ILE P  43      -2.112   2.758   2.081  1.00  0.00      PROB
ATOM   2232  CG1 ILE P  43      -2.598   5.349   1.671  1.00  0.76      PROB
ATOM   2233 HG11 ILE P  43      -2.765   6.330   2.156  1.00  0.00      PROB
ATOM   2234 HG12 ILE P  43      -3.000   5.374   0.640  1.00  0.00      PROB
ATOM   2235  CD  ILE P  43      -1.293   5.239   1.538  1.00  0.84      PROB
ATOM   2236  HD1 ILE P  43      -1.048   4.387   0.868  1.00  0.00      PROB
ATOM   2237  HD2 ILE P  43      -0.826   5.057   2.529  1.00  0.00      PROB
ATOM   2238  HD3 ILE P  43      -0.878   6.169   1.095  1.00  0.00      PROB
ATOM   2239  C   ILE P  43      -5.793   3.749   3.027  1.00  0.54      PROB
ATOM   2240  O   ILE P  43      -5.901   3.813   4.233  1.00  0.63      PROB
ATOM   2241  N   ALA P  44      -6.404   2.792   2.319  1.00  0.52      PROB
ATOM   2242  HN  ALA P  44      -6.450   2.845   1.325  1.00  0.00      PROB
ATOM   2243  CA  ALA P  44      -7.033   1.633   2.889  1.00  0.53      PROB
ATOM   2244  HA  ALA P  44      -6.797   1.612   3.942  1.00  0.00      PROB
ATOM   2245  CB  ALA P  44      -8.542   1.670   2.690  1.00  0.61      PROB
ATOM   2246  HB1 ALA P  44      -8.782   1.880   1.626  1.00  0.00      PROB
ATOM   2247  HB2 ALA P  44      -8.987   2.471   3.318  1.00  0.00      PROB
ATOM   2248  HB3 ALA P  44      -8.984   0.689   2.966  1.00  0.00      PROB
ATOM   2249  C   ALA P  44      -6.454   0.379   2.262  1.00  0.52      PROB
ATOM   2250  O   ALA P  44      -6.294   0.279   1.061  1.00  0.58      PROB
ATOM   2251  N   LEU P  45      -6.098  -0.605   3.086  1.00  0.52      PROB
ATOM   2252  HN  LEU P  45      -6.287  -0.543   4.062  1.00  0.00      PROB
ATOM   2253  CA  LEU P  45      -5.431  -1.815   2.680  1.00  0.54      PROB
ATOM   2254  HA  LEU P  45      -5.487  -1.895   1.605  1.00  0.00      PROB
ATOM   2255  CB  LEU P  45      -3.965  -1.746   3.149  1.00  0.61      PROB
ATOM   2256  HB1 LEU P  45      -3.983  -1.506   4.232  1.00  0.00      PROB
ATOM   2257  HB2 LEU P  45      -3.489  -0.909   2.599  1.00  0.00      PROB
ATOM   2258  CG  LEU P  45      -3.073  -2.946   2.980  1.00  0.67      PROB
ATOM   2259  HG  LEU P  45      -3.516  -3.791   3.547  1.00  0.00      PROB
ATOM   2260  CD1 LEU P  45      -2.883  -3.368   1.615  1.00  0.81      PROB
ATOM   2261 HD11 LEU P  45      -2.423  -2.548   1.023  1.00  0.00      PROB
ATOM   2262 HD12 LEU P  45      -3.862  -3.628   1.160  1.00  0.00      PROB
ATOM   2263 HD13 LEU P  45      -2.209  -4.251   1.582  1.00  0.00      PROB
ATOM   2264  CD2 LEU P  45      -1.747  -2.722   3.552  1.00  0.85      PROB
ATOM   2265 HD21 LEU P  45      -1.831  -2.508   4.639  1.00  0.00      PROB
ATOM   2266 HD22 LEU P  45      -1.263  -1.853   3.056  1.00  0.00      PROB
ATOM   2267 HD23 LEU P  45      -1.119  -3.628   3.416  1.00  0.00      PROB
ATOM   2268  C   LEU P  45      -6.135  -3.015   3.287  1.00  0.54      PROB
ATOM   2269  O   LEU P  45      -6.318  -3.099   4.487  1.00  0.61      PROB
ATOM   2270  N   ILE P  46      -6.564  -3.971   2.456  1.00  0.53      PROB
ATOM   2271  HN  ILE P  46      -6.413  -3.892   1.475  1.00  0.00      PROB
ATOM   2272  CA  ILE P  46      -7.262  -5.171   2.860  1.00  0.53      PROB
ATOM   2273  HA  ILE P  46      -7.325  -5.167   3.938  1.00  0.00      PROB
ATOM   2274  CB  ILE P  46      -8.660  -5.249   2.256  1.00  0.60      PROB
ATOM   2275  HB  ILE P  46      -8.578  -5.202   1.149  1.00  0.00      PROB
ATOM   2276  CG2 ILE P  46      -9.347  -6.472   2.626  1.00  0.81      PROB
ATOM   2277 HG21 ILE P  46      -9.450  -6.533   3.731  1.00  0.00      PROB
ATOM   2278 HG22 ILE P  46      -8.767  -7.352   2.275  1.00  0.00      PROB
ATOM   2279 HG23 ILE P  46     -10.362  -6.488   2.173  1.00  0.00      PROB
ATOM   2280  CG1 ILE P  46      -9.513  -4.100   2.604  1.00  0.77      PROB
ATOM   2281 HG11 ILE P  46      -8.831  -3.230   2.591  1.00  0.00      PROB
ATOM   2282 HG12 ILE P  46      -9.843  -4.299   3.640  1.00  0.00      PROB
ATOM   2283  CD  ILE P  46     -10.470  -3.733   2.055  1.00  1.23      PROB
ATOM   2284  HD1 ILE P  46     -11.240  -4.534   2.053  1.00  0.00      PROB
ATOM   2285  HD2 ILE P  46     -10.226  -3.473   1.003  1.00  0.00      PROB
ATOM   2286  HD3 ILE P  46     -10.886  -2.843   2.574  1.00  0.00      PROB
ATOM   2287  C   ILE P  46      -6.426  -6.354   2.417  1.00  0.53      PROB
ATOM   2288  O   ILE P  46      -6.085  -6.477   1.254  1.00  0.57      PROB
ATOM   2289  N   ILE P  47      -6.054  -7.248   3.344  1.00  0.54      PROB
ATOM   2290  HN  ILE P  47      -6.329  -7.141   4.296  1.00  0.00      PROB
ATOM   2291  CA  ILE P  47      -5.244  -8.419   3.072  1.00  0.55      PROB
ATOM   2292  HA  ILE P  47      -5.110  -8.480   2.002  1.00  0.00      PROB
ATOM   2293  CB  ILE P  47      -3.878  -8.366   3.765  1.00  0.61      PROB
ATOM   2294  HB  ILE P  47      -4.028  -8.276   4.862  1.00  0.00      PROB
ATOM   2295  CG2 ILE P  47      -3.063  -9.624   3.470  1.00  0.68      PROB
ATOM   2296 HG21 ILE P  47      -2.896  -9.723   2.376  1.00  0.00      PROB
ATOM   2297 HG22 ILE P  47      -3.611 -10.522   3.828  1.00  0.00      PROB
ATOM   2298 HG23 ILE P  47      -2.075  -9.562   3.975  1.00  0.00      PROB
ATOM   2299  CG1 ILE P  47      -3.095  -7.101   3.404  1.00  0.67      PROB
ATOM   2300 HG11 ILE P  47      -3.784  -6.235   3.490  1.00  0.00      PROB
ATOM   2301 HG12 ILE P  47      -2.761  -7.194   2.349  1.00  0.00      PROB
ATOM   2302  CD  ILE P  47      -1.917  -6.825   4.229  1.00  0.82      PROB
ATOM   2303  HD1 ILE P  47      -1.192  -7.664   4.152  1.00  0.00      PROB
ATOM   2304  HD2 ILE P  47      -2.218  -6.713   5.292  1.00  0.00      PROB
ATOM   2305  HD3 ILE P  47      -1.421  -5.894   3.880  1.00  0.00      PROB
ATOM   2306  C   ILE P  47      -5.995  -9.650   3.541  1.00  0.56      PROB
ATOM   2307  O   ILE P  47      -6.359  -9.769   4.693  1.00  0.63      PROB
ATOM   2308  N   PHE P  48      -6.212 -10.623   2.654  1.00  0.57      PROB
ATOM   2309  HN  PHE P  48      -6.064 -10.471   1.681  1.00  0.00      PROB
ATOM   2310  CA  PHE P  48      -6.667 -11.947   2.999  1.00  0.59      PROB
ATOM   2311  HA  PHE P  48      -6.980 -11.921   4.032  1.00  0.00      PROB
ATOM   2312  CB  PHE P  48      -7.831 -12.440   2.116  1.00  0.64      PROB
ATOM   2313  HB1 PHE P  48      -7.932 -13.542   2.213  1.00  0.00      PROB
ATOM   2314  HB2 PHE P  48      -7.637 -12.166   1.057  1.00  0.00      PROB
ATOM   2315  CG  PHE P  48      -9.115 -11.841   2.502  1.00  0.61      PROB
ATOM   2316  CD1 PHE P  48      -9.650 -10.808   1.825  1.00  0.80      PROB
ATOM   2317  HD1 PHE P  48      -9.098 -10.363   1.011  1.00  0.00      PROB
ATOM   2318  CE1 PHE P  48     -10.882 -10.314   2.153  1.00  0.94      PROB
ATOM   2319  HE1 PHE P  48     -11.290  -9.481   1.599  1.00  0.00      PROB
ATOM   2320  CZ  PHE P  48     -11.591 -10.856   3.160  1.00  0.92      PROB
ATOM   2321  HZ  PHE P  48     -12.564 -10.465   3.417  1.00  0.00      PROB
ATOM   2322  CD2 PHE P  48      -9.843 -12.371   3.507  1.00  0.70      PROB
ATOM   2323  HD2 PHE P  48      -9.440 -13.203   4.065  1.00  0.00      PROB
ATOM   2324  CE2 PHE P  48     -11.075 -11.884   3.837  1.00  0.84      PROB
ATOM   2325  HE2 PHE P  48     -11.633 -12.331   4.647  1.00  0.00      PROB
ATOM   2326  C   PHE P  48      -5.516 -12.924   2.899  1.00  0.65      PROB
ATOM   2327  O   PHE P  48      -4.757 -12.916   1.969  1.00  0.78      PROB
ATOM   2328  N   ASN P  49      -5.361 -13.796   3.877  1.00  0.66      PROB
ATOM   2329  HN  ASN P  49      -5.949 -13.771   4.681  1.00  0.00      PROB
ATOM   2330  CA  ASN P  49      -4.369 -14.833   3.889  1.00  0.73      PROB
ATOM   2331  HA  ASN P  49      -3.731 -14.692   3.029  1.00  0.00      PROB
ATOM   2332  CB  ASN P  49      -3.560 -14.793   5.142  1.00  0.83      PROB
ATOM   2333  HB1 ASN P  49      -3.964 -13.947   5.730  1.00  0.00      PROB
ATOM   2334  HB2 ASN P  49      -2.525 -14.565   4.821  1.00  0.00      PROB
ATOM   2335  CG  ASN P  49      -3.461 -15.628   5.867  1.00  1.30      PROB
ATOM   2336  OD1 ASN P  49      -4.017 -16.001   6.093  1.00  2.00      PROB
ATOM   2337  ND2 ASN P  49      -2.722 -15.948   6.261  1.00  1.76      PROB
ATOM   2338 HD21 ASN P  49      -2.788 -16.714   6.900  1.00  0.00      PROB
ATOM   2339 HD22 ASN P  49      -1.832 -15.539   6.061  1.00  0.00      PROB
ATOM   2340  C   ASN P  49      -4.996 -16.112   3.627  1.00  1.00      PROB
ATOM   2341  O   ASN P  49      -6.142 -16.176   3.660  1.00  1.31      PROB
ATOM   2342  N   SER P  50      -4.245 -17.165   3.331  1.00  1.04      PROB
ATOM   2343  HN  SER P  50      -3.258 -17.051   3.306  1.00  0.00      PROB
ATOM   2344  CA  SER P  50      -4.633 -18.455   3.038  1.00  1.41      PROB
ATOM   2345  HA  SER P  50      -5.286 -18.419   2.178  1.00  0.00      PROB
ATOM   2346  CB  SER P  50      -3.466 -19.305   2.756  1.00  1.72      PROB
ATOM   2347  HB1 SER P  50      -2.700 -18.538   2.613  1.00  0.00      PROB
ATOM   2348  HB2 SER P  50      -3.780 -19.754   1.811  1.00  0.00      PROB
ATOM   2349  OG  SER P  50      -3.027 -19.863   3.011  1.00  1.83      PROB
ATOM   2350  HG1 SER P  50      -3.623 -20.566   3.280  1.00  0.00      PROB
ATOM   2351  C   SER P  50      -5.504 -19.113   3.993  1.00  1.53      PROB
ATOM   2352  O   SER P  50      -5.748 -19.448   4.164  1.00  2.38      PROB
ATOM   2353  N   SER P  51      -6.023 -19.295   4.637  1.00  1.26      PROB
ATOM   2354  HN  SER P  51      -5.849 -18.577   5.172  1.00  0.00      PROB
ATOM   2355  CA  SER P  51      -6.961 -19.847   5.546  1.00  1.35      PROB
ATOM   2356  HA  SER P  51      -7.392 -20.712   5.066  1.00  0.00      PROB
ATOM   2357  CB  SER P  51      -6.398 -20.245   6.856  1.00  1.53      PROB
ATOM   2358  HB1 SER P  51      -7.293 -20.418   7.475  1.00  0.00      PROB
ATOM   2359  HB2 SER P  51      -5.863 -19.340   7.188  1.00  0.00      PROB
ATOM   2360  OG  SER P  51      -5.953 -20.777   7.076  1.00  2.18      PROB
ATOM   2361  HG1 SER P  51      -5.278 -20.855   6.398  1.00  0.00      PROB
ATOM   2362  C   SER P  51      -8.124 -18.949   5.766  1.00  1.27      PROB
ATOM   2363  O   SER P  51      -8.880 -19.161   6.611  1.00  1.41      PROB
ATOM   2364  N   ASN P  52      -8.286 -17.927   4.975  1.00  1.18      PROB
ATOM   2365  HN  ASN P  52      -7.585 -17.736   4.297  1.00  0.00      PROB
ATOM   2366  CA  ASN P  52      -9.353 -17.001   4.925  1.00  1.18      PROB
ATOM   2367  HA  ASN P  52      -9.134 -16.305   4.129  1.00  0.00      PROB
ATOM   2368  CB  ASN P  52     -10.687 -17.625   4.688  1.00  1.50      PROB
ATOM   2369  HB1 ASN P  52     -11.464 -16.832   4.691  1.00  0.00      PROB
ATOM   2370  HB2 ASN P  52     -10.900 -18.347   5.505  1.00  0.00      PROB
ATOM   2371  CG  ASN P  52     -10.743 -18.274   3.518  1.00  1.85      PROB
ATOM   2372  OD1 ASN P  52     -10.400 -18.227   2.844  1.00  2.18      PROB
ATOM   2373  ND2 ASN P  52     -11.200 -18.909   3.269  1.00  2.39      PROB
ATOM   2374 HD21 ASN P  52     -11.100 -19.263   2.339  1.00  0.00      PROB
ATOM   2375 HD22 ASN P  52     -11.857 -19.328   3.896  1.00  0.00      PROB
ATOM   2376  C   ASN P  52      -9.392 -16.046   6.057  1.00  1.02      PROB
ATOM   2377  O   ASN P  52     -10.396 -15.645   6.493  1.00  1.24      PROB
ATOM   2378  N   LYS P  53      -8.285 -15.648   6.553  1.00  0.79      PROB
ATOM   2379  HN  LYS P  53      -7.416 -15.985   6.202  1.00  0.00      PROB
ATOM   2380  CA  LYS P  53      -8.179 -14.720   7.615  1.00  0.77      PROB
ATOM   2381  HA  LYS P  53      -9.134 -14.677   8.118  1.00  0.00      PROB
ATOM   2382  CB  LYS P  53      -7.103 -15.134   8.575  1.00  0.90      PROB
ATOM   2383  HB1 LYS P  53      -7.054 -14.368   9.376  1.00  0.00      PROB
ATOM   2384  HB2 LYS P  53      -6.142 -15.139   8.021  1.00  0.00      PROB
ATOM   2385  CG  LYS P  53      -7.246 -16.403   9.201  1.00  1.20      PROB
ATOM   2386  HG1 LYS P  53      -6.342 -16.570   9.822  1.00  0.00      PROB
ATOM   2387  HG2 LYS P  53      -7.279 -17.167   8.397  1.00  0.00      PROB
ATOM   2388  CD  LYS P  53      -8.259 -16.591   9.946  1.00  1.66      PROB
ATOM   2389  HD1 LYS P  53      -9.139 -16.608   9.273  1.00  0.00      PROB
ATOM   2390  HD2 LYS P  53      -8.323 -15.706  10.610  1.00  0.00      PROB
ATOM   2391  CE  LYS P  53      -8.360 -17.521  10.635  1.00  2.15      PROB
ATOM   2392  HE1 LYS P  53      -7.593 -17.415  11.429  1.00  0.00      PROB
ATOM   2393  HE2 LYS P  53      -8.146 -18.409  10.006  1.00  0.00      PROB
ATOM   2394  NZ  LYS P  53      -9.288 -17.782  11.178  1.00  2.65      PROB
ATOM   2395  HZ1 LYS P  53     -10.058 -17.933  10.496  1.00  0.00      PROB
ATOM   2396  HZ2 LYS P  53      -9.542 -17.006  11.822  1.00  0.00      PROB
ATOM   2397  HZ3 LYS P  53      -9.135 -18.652  11.727  1.00  0.00      PROB
ATOM   2398  C   LYS P  53      -7.951 -13.323   7.121  1.00  0.65      PROB
ATOM   2399  O   LYS P  53      -7.205 -13.109   6.219  1.00  0.67      PROB
ATOM   2400  N   LEU P  54      -8.619 -12.337   7.707  1.00  0.68      PROB
ATOM   2401  HN  LEU P  54      -9.178 -12.525   8.509  1.00  0.00      PROB
ATOM   2402  CA  LEU P  54      -8.631 -10.961   7.299  1.00  0.60      PROB
ATOM   2403  HA  LEU P  54      -8.250 -10.900   6.290  1.00  0.00      PROB
ATOM   2404  CB  LEU P  54     -10.074 -10.429   7.369  1.00  0.61      PROB
ATOM   2405  HB1 LEU P  54     -10.467 -10.669   8.378  1.00  0.00      PROB
ATOM   2406  HB2 LEU P  54     -10.667 -10.979   6.609  1.00  0.00      PROB
ATOM   2407  CG  LEU P  54     -10.304  -8.932   7.133  1.00  0.60      PROB
ATOM   2408  HG  LEU P  54      -9.747  -8.360   7.905  1.00  0.00      PROB
ATOM   2409  CD1 LEU P  54      -9.848  -8.473   5.763  1.00  0.68      PROB
ATOM   2410 HD11 LEU P  54     -10.402  -9.022   4.972  1.00  0.00      PROB
ATOM   2411 HD12 LEU P  54      -8.762  -8.673   5.639  1.00  0.00      PROB
ATOM   2412 HD13 LEU P  54     -10.044  -7.386   5.644  1.00  0.00      PROB
ATOM   2413  CD2 LEU P  54     -11.767  -8.598   7.320  1.00  0.69      PROB
ATOM   2414 HD21 LEU P  54     -12.088  -8.853   8.353  1.00  0.00      PROB
ATOM   2415 HD22 LEU P  54     -12.383  -9.182   6.603  1.00  0.00      PROB
ATOM   2416 HD23 LEU P  54     -11.931  -7.512   7.156  1.00  0.00      PROB
ATOM   2417  C   LEU P  54      -7.716 -10.107   8.143  1.00  0.58      PROB
ATOM   2418  O   LEU P  54      -7.753 -10.144   9.358  1.00  0.65      PROB
ATOM   2419  N   PHE P  55      -6.872  -9.297   7.500  1.00  0.56      PROB
ATOM   2420  HN  PHE P  55      -6.789  -9.338   6.508  1.00  0.00      PROB
ATOM   2421  CA  PHE P  55      -6.024  -8.318   8.131  1.00  0.56      PROB
ATOM   2422  HA  PHE P  55      -6.344  -8.222   9.158  1.00  0.00      PROB
ATOM   2423  CB  PHE P  55      -4.532  -8.713   8.081  1.00  0.61      PROB
ATOM   2424  HB1 PHE P  55      -3.922  -7.943   8.600  1.00  0.00      PROB
ATOM   2425  HB2 PHE P  55      -4.205  -8.810   7.024  1.00  0.00      PROB
ATOM   2426  CG  PHE P  55      -4.284 -10.019   8.755  1.00  0.64      PROB
ATOM   2427  CD1 PHE P  55      -4.416 -11.212   8.075  1.00  0.71      PROB
ATOM   2428  HD1 PHE P  55      -4.705 -11.203   7.034  1.00  0.00      PROB
ATOM   2429  CE1 PHE P  55      -4.185 -12.413   8.704  1.00  0.83      PROB
ATOM   2430  HE1 PHE P  55      -4.317 -13.337   8.161  1.00  0.00      PROB
ATOM   2431  CZ  PHE P  55      -3.789 -12.443  10.014  1.00  0.90      PROB
ATOM   2432  HZ  PHE P  55      -3.603 -13.387  10.505  1.00  0.00      PROB
ATOM   2433  CD2 PHE P  55      -3.876 -10.063  10.070  1.00  0.75      PROB
ATOM   2434  HD2 PHE P  55      -3.746  -9.142  10.618  1.00  0.00      PROB
ATOM   2435  CE2 PHE P  55      -3.631 -11.267  10.696  1.00  0.87      PROB
ATOM   2436  HE2 PHE P  55      -3.313 -11.282  11.728  1.00  0.00      PROB
ATOM   2437  C   PHE P  55      -6.222  -7.018   7.378  1.00  0.56      PROB
ATOM   2438  O   PHE P  55      -6.273  -6.996   6.168  1.00  0.64      PROB
ATOM   2439  N   GLN P  56      -6.370  -5.896   8.064  1.00  0.56      PROB
ATOM   2440  HN  GLN P  56      -6.300  -5.869   9.058  1.00  0.00      PROB
ATOM   2441  CA  GLN P  56      -6.643  -4.640   7.411  1.00  0.57      PROB
ATOM   2442  HA  GLN P  56      -6.224  -4.690   6.417  1.00  0.00      PROB
ATOM   2443  CB  GLN P  56      -8.137  -4.346   7.331  1.00  0.68      PROB
ATOM   2444  HB1 GLN P  56      -8.541  -5.110   6.641  1.00  0.00      PROB
ATOM   2445  HB2 GLN P  56      -8.206  -3.348   6.861  1.00  0.00      PROB
ATOM   2446  CG  GLN P  56      -8.961  -4.310   8.300  1.00  0.82      PROB
ATOM   2447  HG1 GLN P  56      -8.486  -3.646   9.045  1.00  0.00      PROB
ATOM   2448  HG2 GLN P  56      -8.989  -5.347   8.681  1.00  0.00      PROB
ATOM   2449  CD  GLN P  56     -10.310  -3.910   8.294  1.00  0.81      PROB
ATOM   2450  OE1 GLN P  56     -10.923  -4.067   7.767  1.00  1.23      PROB
ATOM   2451  NE2 GLN P  56     -10.806  -3.370   8.901  1.00  1.37      PROB
ATOM   2452 HE21 GLN P  56     -11.775  -3.189   8.732  1.00  0.00      PROB
ATOM   2453 HE22 GLN P  56     -10.358  -2.984   9.707  1.00  0.00      PROB
ATOM   2454  C   GLN P  56      -5.910  -3.476   8.042  1.00  0.55      PROB
ATOM   2455  O   GLN P  56      -5.560  -3.483   9.206  1.00  0.60      PROB
ATOM   2456  N   TYR P  57      -5.660  -2.440   7.251  1.00  0.56      PROB
ATOM   2457  HN  TYR P  57      -5.880  -2.479   6.280  1.00  0.00      PROB
ATOM   2458  CA  TYR P  57      -5.070  -1.199   7.683  1.00  0.54      PROB
ATOM   2459  HA  TYR P  57      -5.304  -1.070   8.729  1.00  0.00      PROB
ATOM   2460  CB  TYR P  57      -3.522  -1.190   7.476  1.00  0.59      PROB
ATOM   2461  HB1 TYR P  57      -3.291  -1.689   6.511  1.00  0.00      PROB
ATOM   2462  HB2 TYR P  57      -3.049  -1.743   8.315  1.00  0.00      PROB
ATOM   2463  CG  TYR P  57      -2.862   0.165   7.428  1.00  0.60      PROB
ATOM   2464  CD1 TYR P  57      -2.414   0.797   8.573  1.00  0.64      PROB
ATOM   2465  HD1 TYR P  57      -2.487   0.292   9.525  1.00  0.00      PROB
ATOM   2466  CE1 TYR P  57      -1.870   2.078   8.514  1.00  0.69      PROB
ATOM   2467  HE1 TYR P  57      -1.526   2.558   9.418  1.00  0.00      PROB
ATOM   2468  CZ  TYR P  57      -1.768   2.738   7.305  1.00  0.68      PROB
ATOM   2469  OH  TYR P  57      -1.261   4.031   7.224  1.00  0.76      PROB
ATOM   2470  HH  TYR P  57      -1.323   4.429   8.095  1.00  0.00      PROB
ATOM   2471  CD2 TYR P  57      -2.706   0.827   6.218  1.00  0.67      PROB
ATOM   2472  HD2 TYR P  57      -3.002   0.335   5.303  1.00  0.00      PROB
ATOM   2473  CE2 TYR P  57      -2.176   2.110   6.161  1.00  0.70      PROB
ATOM   2474  HE2 TYR P  57      -2.086   2.613   5.210  1.00  0.00      PROB
ATOM   2475  C   TYR P  57      -5.781  -0.045   7.011  1.00  0.52      PROB
ATOM   2476  O   TYR P  57      -6.161  -0.123   5.856  1.00  0.57      PROB
ATOM   2477  N   ALA P  58      -5.945   1.071   7.717  1.00  0.52      PROB
ATOM   2478  HN  ALA P  58      -5.799   1.098   8.703  1.00  0.00      PROB
ATOM   2479  CA  ALA P  58      -6.341   2.304   7.109  1.00  0.53      PROB
ATOM   2480  HA  ALA P  58      -5.984   2.298   6.090  1.00  0.00      PROB
ATOM   2481  CB  ALA P  58      -7.843   2.484   7.131  1.00  0.65      PROB
ATOM   2482  HB1 ALA P  58      -8.212   2.485   8.179  1.00  0.00      PROB
ATOM   2483  HB2 ALA P  58      -8.332   1.650   6.583  1.00  0.00      PROB
ATOM   2484  HB3 ALA P  58      -8.115   3.452   6.659  1.00  0.00      PROB
ATOM   2485  C   ALA P  58      -5.656   3.450   7.811  1.00  0.53      PROB
ATOM   2486  O   ALA P  58      -5.426   3.417   9.006  1.00  0.58      PROB
ATOM   2487  N   SER P  59      -5.292   4.504   7.080  1.00  0.53      PROB
ATOM   2488  HN  SER P  59      -5.508   4.557   6.109  1.00  0.00      PROB
ATOM   2489  CA  SER P  59      -4.567   5.642   7.615  1.00  0.55      PROB
ATOM   2490  HA  SER P  59      -3.877   5.276   8.360  1.00  0.00      PROB
ATOM   2491  CB  SER P  59      -3.804   6.387   6.504  1.00  0.63      PROB
ATOM   2492  HB1 SER P  59      -3.091   5.686   6.021  1.00  0.00      PROB
ATOM   2493  HB2 SER P  59      -3.243   7.234   6.954  1.00  0.00      PROB
ATOM   2494  OG  SER P  59      -4.651   6.903   5.509  1.00  0.67      PROB
ATOM   2495  HG1 SER P  59      -4.760   7.835   5.712  1.00  0.00      PROB
ATOM   2496  C   SER P  59      -5.457   6.617   8.333  1.00  0.59      PROB
ATOM   2497  O   SER P  59      -5.024   7.462   9.037  1.00  0.78      PROB
ATOM   2498  N   THR P  60      -6.749   6.487   8.171  1.00  0.60      PROB
ATOM   2499  HN  THR P  60      -7.080   5.770   7.568  1.00  0.00      PROB
ATOM   2500  CA  THR P  60      -7.807   7.243   8.746  1.00  0.70      PROB
ATOM   2501  HA  THR P  60      -7.483   7.557   9.727  1.00  0.00      PROB
ATOM   2502  CB  THR P  60      -8.181   8.427   7.943  1.00  0.89      PROB
ATOM   2503  HB  THR P  60      -7.267   9.033   7.770  1.00  0.00      PROB
ATOM   2504  OG1 THR P  60      -9.062   9.204   8.460  1.00  1.13      PROB
ATOM   2505  HG1 THR P  60      -9.193   9.913   7.827  1.00  0.00      PROB
ATOM   2506  CG2 THR P  60      -8.666   8.122   6.717  1.00  1.16      PROB
ATOM   2507 HG21 THR P  60      -9.668   7.652   6.809  1.00  0.00      PROB
ATOM   2508 HG22 THR P  60      -7.984   7.408   6.208  1.00  0.00      PROB
ATOM   2509 HG23 THR P  60      -8.763   9.046   6.108  1.00  0.00      PROB
ATOM   2510  C   THR P  60      -8.928   6.281   8.916  1.00  0.72      PROB
ATOM   2511  O   THR P  60      -8.745   5.189   8.741  1.00  0.97      PROB
ATOM   2512  N   ASP P  61     -10.101   6.623   9.294  1.00  0.77      PROB
ATOM   2513  HN  ASP P  61     -10.280   7.579   9.504  1.00  0.00      PROB
ATOM   2514  CA  ASP P  61     -11.254   5.786   9.468  1.00  0.81      PROB
ATOM   2515  HA  ASP P  61     -11.013   5.020  10.190  1.00  0.00      PROB
ATOM   2516  CB  ASP P  61     -12.422   6.629   9.952  1.00  0.98      PROB
ATOM   2517  HB1 ASP P  61     -13.326   6.136   9.547  1.00  0.00      PROB
ATOM   2518  HB2 ASP P  61     -12.288   7.617   9.473  1.00  0.00      PROB
ATOM   2519  CG  ASP P  61     -12.663   6.849  10.971  1.00  1.56      PROB
ATOM   2520  OD1 ASP P  61     -12.832   6.961  11.354  1.00  2.23      PROB
ATOM   2521  OD2 ASP P  61     -12.731   6.917  11.444  1.00  2.15      PROB
ATOM   2522  C   ASP P  61     -11.640   4.985   8.225  1.00  0.75      PROB
ATOM   2523  O   ASP P  61     -11.926   5.532   7.180  1.00  0.76      PROB
ATOM   2524  N   MET P  62     -11.647   3.653   8.336  1.00  0.75      PROB
ATOM   2525  HN  MET P  62     -11.501   3.215   9.219  1.00  0.00      PROB
ATOM   2526  CA  MET P  62     -11.858   2.741   7.237  1.00  0.72      PROB
ATOM   2527  HA  MET P  62     -11.145   2.973   6.460  1.00  0.00      PROB
ATOM   2528  CB  MET P  62     -11.671   1.292   7.730  1.00  0.78      PROB
ATOM   2529  HB1 MET P  62     -12.397   1.121   8.552  1.00  0.00      PROB
ATOM   2530  HB2 MET P  62     -10.641   1.206   8.133  1.00  0.00      PROB
ATOM   2531  CG  MET P  62     -11.857   0.198   6.729  1.00  0.82      PROB
ATOM   2532  HG1 MET P  62     -12.894   0.277   6.342  1.00  0.00      PROB
ATOM   2533  HG2 MET P  62     -11.756  -0.765   7.270  1.00  0.00      PROB
ATOM   2534  SD  MET P  62     -10.768   0.179   5.372  1.00  0.91      PROB
ATOM   2535  CE  MET P  62     -10.020  -1.011   5.481  1.00  1.12      PROB
ATOM   2536  HE1 MET P  62     -10.679  -1.905   5.456  1.00  0.00      PROB
ATOM   2537  HE2 MET P  62      -9.458  -1.025   6.439  1.00  0.00      PROB
ATOM   2538  HE3 MET P  62      -9.301  -1.091   4.638  1.00  0.00      PROB
ATOM   2539  C   MET P  62     -13.179   2.898   6.523  1.00  0.71      PROB
ATOM   2540  O   MET P  62     -13.252   2.923   5.308  1.00  0.71      PROB
ATOM   2541  N   ASP P  63     -14.268   3.072   7.280  1.00  0.75      PROB
ATOM   2542  HN  ASP P  63     -14.203   3.080   8.274  1.00  0.00      PROB
ATOM   2543  CA  ASP P  63     -15.594   3.258   6.760  1.00  0.80      PROB
ATOM   2544  HA  ASP P  63     -15.798   2.455   6.067  1.00  0.00      PROB
ATOM   2545  CB  ASP P  63     -16.623   3.255   7.896  1.00  0.93      PROB
ATOM   2546  HB1 ASP P  63     -17.127   2.293   7.736  1.00  0.00      PROB
ATOM   2547  HB2 ASP P  63     -17.271   4.093   7.610  1.00  0.00      PROB
ATOM   2548  CG  ASP P  63     -16.648   3.320   8.855  1.00  1.49      PROB
ATOM   2549  OD1 ASP P  63     -16.533   3.233   9.112  1.00  2.27      PROB
ATOM   2550  OD2 ASP P  63     -16.807   3.435   9.428  1.00  2.03      PROB
ATOM   2551  C   ASP P  63     -15.733   4.500   5.904  1.00  0.79      PROB
ATOM   2552  O   ASP P  63     -16.368   4.484   4.870  1.00  0.84      PROB
ATOM   2553  N   LYS P  64     -15.087   5.603   6.300  1.00  0.78      PROB
ATOM   2554  HN  LYS P  64     -14.587   5.622   7.162  1.00  0.00      PROB
ATOM   2555  CA  LYS P  64     -15.050   6.831   5.548  1.00  0.80      PROB
ATOM   2556  HA  LYS P  64     -16.064   7.084   5.277  1.00  0.00      PROB
ATOM   2557  CB  LYS P  64     -14.421   7.971   6.364  1.00  0.87      PROB
ATOM   2558  HB1 LYS P  64     -14.389   8.875   5.721  1.00  0.00      PROB
ATOM   2559  HB2 LYS P  64     -13.383   7.675   6.622  1.00  0.00      PROB
ATOM   2560  CG  LYS P  64     -15.099   8.320   7.586  1.00  1.04      PROB
ATOM   2561  HG1 LYS P  64     -14.625   7.668   8.338  1.00  0.00      PROB
ATOM   2562  HG2 LYS P  64     -16.137   7.997   7.405  1.00  0.00      PROB
ATOM   2563  CD  LYS P  64     -15.206   9.187   8.065  1.00  1.59      PROB
ATOM   2564  HD1 LYS P  64     -15.583   9.837   7.265  1.00  0.00      PROB
ATOM   2565  HD2 LYS P  64     -14.165   9.435   8.310  1.00  0.00      PROB
ATOM   2566  CE  LYS P  64     -15.856   9.667   9.132  1.00  1.86      PROB
ATOM   2567  HE1 LYS P  64     -16.937   9.713   8.883  1.00  0.00      PROB
ATOM   2568  HE2 LYS P  64     -15.467  10.686   9.341  1.00  0.00      PROB
ATOM   2569  NZ  LYS P  64     -15.792   9.146  10.034  1.00  2.26      PROB
ATOM   2570  HZ1 LYS P  64     -14.798   9.092  10.334  1.00  0.00      PROB
ATOM   2571  HZ2 LYS P  64     -16.168   8.185   9.907  1.00  0.00      PROB
ATOM   2572  HZ3 LYS P  64     -16.347   9.642  10.761  1.00  0.00      PROB
ATOM   2573  C   LYS P  64     -14.345   6.706   4.210  1.00  0.75      PROB
ATOM   2574  O   LYS P  64     -14.815   7.208   3.207  1.00  0.79      PROB
ATOM   2575  N   VAL P  65     -13.208   5.997   4.151  1.00  0.70      PROB
ATOM   2576  HN  VAL P  65     -12.789   5.626   4.975  1.00  0.00      PROB
ATOM   2577  CA  VAL P  65     -12.500   5.711   2.916  1.00  0.66      PROB
ATOM   2578  HA  VAL P  65     -12.405   6.640   2.374  1.00  0.00      PROB
ATOM   2579  CB  VAL P  65     -11.128   5.111   3.152  1.00  0.70      PROB
ATOM   2580  HB  VAL P  65     -11.250   4.208   3.786  1.00  0.00      PROB
ATOM   2581  CG1 VAL P  65     -10.450   4.749   2.020  1.00  0.97      PROB
ATOM   2582 HG11 VAL P  65     -10.293   5.635   1.369  1.00  0.00      PROB
ATOM   2583 HG12 VAL P  65     -11.035   3.993   1.454  1.00  0.00      PROB
ATOM   2584 HG13 VAL P  65      -9.458   4.328   2.291  1.00  0.00      PROB
ATOM   2585  CG2 VAL P  65     -10.289   5.958   3.806  1.00  0.94      PROB
ATOM   2586 HG21 VAL P  65     -10.712   6.224   4.798  1.00  0.00      PROB
ATOM   2587 HG22 VAL P  65     -10.157   6.890   3.216  1.00  0.00      PROB
ATOM   2588 HG23 VAL P  65      -9.303   5.470   3.960  1.00  0.00      PROB
ATOM   2589  C   VAL P  65     -13.314   4.849   1.966  1.00  0.66      PROB
ATOM   2590  O   VAL P  65     -13.411   5.130   0.782  1.00  0.69      PROB
ATOM   2591  N   LEU P  66     -13.980   3.803   2.483  1.00  0.67      PROB
ATOM   2592  HN  LEU P  66     -13.884   3.553   3.443  1.00  0.00      PROB
ATOM   2593  CA  LEU P  66     -14.873   2.967   1.714  1.00  0.69      PROB
ATOM   2594  HA  LEU P  66     -14.358   2.677   0.810  1.00  0.00      PROB
ATOM   2595  CB  LEU P  66     -15.299   1.715   2.505  1.00  0.73      PROB
ATOM   2596  HB1 LEU P  66     -16.048   1.162   1.900  1.00  0.00      PROB
ATOM   2597  HB2 LEU P  66     -15.775   2.049   3.451  1.00  0.00      PROB
ATOM   2598  CG  LEU P  66     -14.164   0.751   2.857  1.00  0.77      PROB
ATOM   2599  HG  LEU P  66     -13.356   1.308   3.378  1.00  0.00      PROB
ATOM   2600  CD1 LEU P  66     -14.666  -0.349   3.749  1.00  0.89      PROB
ATOM   2601 HD11 LEU P  66     -15.470  -0.919   3.236  1.00  0.00      PROB
ATOM   2602 HD12 LEU P  66     -15.079   0.083   4.686  1.00  0.00      PROB
ATOM   2603 HD13 LEU P  66     -13.836  -1.047   3.993  1.00  0.00      PROB
ATOM   2604  CD2 LEU P  66     -13.500   0.160   1.651  1.00  0.88      PROB
ATOM   2605 HD21 LEU P  66     -13.066   0.966   1.021  1.00  0.00      PROB
ATOM   2606 HD22 LEU P  66     -14.244  -0.401   1.046  1.00  0.00      PROB
ATOM   2607 HD23 LEU P  66     -12.683  -0.523   1.966  1.00  0.00      PROB
ATOM   2608  C   LEU P  66     -16.103   3.688   1.189  1.00  0.71      PROB
ATOM   2609  O   LEU P  66     -16.500   3.504   0.045  1.00  0.75      PROB
ATOM   2610  N   LEU P  67     -16.718   4.575   1.984  1.00  0.72      PROB
ATOM   2611  HN  LEU P  67     -16.447   4.694   2.936  1.00  0.00      PROB
ATOM   2612  CA  LEU P  67     -17.806   5.419   1.539  1.00  0.76      PROB
ATOM   2613  HA  LEU P  67     -18.551   4.788   1.078  1.00  0.00      PROB
ATOM   2614  CB  LEU P  67     -18.415   6.187   2.723  1.00  0.82      PROB
ATOM   2615  HB1 LEU P  67     -18.120   7.240   2.560  1.00  0.00      PROB
ATOM   2616  HB2 LEU P  67     -17.897   5.790   3.616  1.00  0.00      PROB
ATOM   2617  CG  LEU P  67     -19.504   6.233   3.016  1.00  1.21      PROB
ATOM   2618  HG  LEU P  67     -19.827   6.037   2.027  1.00  0.00      PROB
ATOM   2619  CD1 LEU P  67     -20.244   6.166   3.308  1.00  1.80      PROB
ATOM   2620 HD11 LEU P  67     -20.369   6.833   4.187  1.00  0.00      PROB
ATOM   2621 HD12 LEU P  67     -20.431   5.119   3.628  1.00  0.00      PROB
ATOM   2622 HD13 LEU P  67     -20.984   6.458   2.533  1.00  0.00      PROB
ATOM   2623  CD2 LEU P  67     -20.293   6.356   3.343  1.00  1.72      PROB
ATOM   2624 HD21 LEU P  67     -20.561   7.433   3.299  1.00  0.00      PROB
ATOM   2625 HD22 LEU P  67     -20.318   6.027   4.404  1.00  0.00      PROB
ATOM   2626 HD23 LEU P  67     -21.040   5.780   2.755  1.00  0.00      PROB
ATOM   2627  C   LEU P  67     -17.407   6.376   0.425  1.00  0.76      PROB
ATOM   2628  O   LEU P  67     -18.090   6.503  -0.575  1.00  0.82      PROB
ATOM   2629  N   LYS P  68     -16.241   7.027   0.533  1.00  0.74      PROB
ATOM   2630  HN  LYS P  68     -15.692   6.969   1.362  1.00  0.00      PROB
ATOM   2631  CA  LYS P  68     -15.687   7.852  -0.516  1.00  0.75      PROB
ATOM   2632  HA  LYS P  68     -16.454   8.542  -0.835  1.00  0.00      PROB
ATOM   2633  CB  LYS P  68     -14.455   8.621  -0.029  1.00  0.80      PROB
ATOM   2634  HB1 LYS P  68     -13.853   8.798  -0.939  1.00  0.00      PROB
ATOM   2635  HB2 LYS P  68     -13.924   7.915   0.636  1.00  0.00      PROB
ATOM   2636  CG  LYS P  68     -14.442   9.599   0.520  1.00  1.27      PROB
ATOM   2637  HG1 LYS P  68     -14.896   9.315   1.477  1.00  0.00      PROB
ATOM   2638  HG2 LYS P  68     -15.139  10.194  -0.083  1.00  0.00      PROB
ATOM   2639  CD  LYS P  68     -13.632  10.465   0.882  1.00  1.47      PROB
ATOM   2640  HD1 LYS P  68     -14.372  11.226   1.019  1.00  0.00      PROB
ATOM   2641  HD2 LYS P  68     -13.114  10.497  -0.054  1.00  0.00      PROB
ATOM   2642  CE  LYS P  68     -13.067  10.852   1.282  1.00  1.98      PROB
ATOM   2643  HE1 LYS P  68     -12.244  10.278   0.893  1.00  0.00      PROB
ATOM   2644  HE2 LYS P  68     -13.411  10.567   2.262  1.00  0.00      PROB
ATOM   2645  NZ  LYS P  68     -12.378  11.687   1.693  1.00  2.32      PROB
ATOM   2646  HZ1 LYS P  68     -12.924  12.310   2.322  1.00  0.00      PROB
ATOM   2647  HZ2 LYS P  68     -11.996  12.242   0.901  1.00  0.00      PROB
ATOM   2648  HZ3 LYS P  68     -11.594  11.259   2.225  1.00  0.00      PROB
ATOM   2649  C   LYS P  68     -15.376   7.099  -1.792  1.00  0.72      PROB
ATOM   2650  O   LYS P  68     -15.645   7.564  -2.885  1.00  0.78      PROB
ATOM   2651  N   TYR P  69     -14.841   5.878  -1.680  1.00  0.70      PROB
ATOM   2652  HN  TYR P  69     -14.561   5.528  -0.790  1.00  0.00      PROB
ATOM   2653  CA  TYR P  69     -14.617   4.966  -2.782  1.00  0.71      PROB
ATOM   2654  HA  TYR P  69     -14.080   5.492  -3.557  1.00  0.00      PROB
ATOM   2655  CB  TYR P  69     -13.797   3.749  -2.277  1.00  0.74      PROB
ATOM   2656  HB1 TYR P  69     -14.295   3.332  -1.376  1.00  0.00      PROB
ATOM   2657  HB2 TYR P  69     -12.771   4.091  -2.023  1.00  0.00      PROB
ATOM   2658  CG  TYR P  69     -13.646   2.622  -3.244  1.00  0.73      PROB
ATOM   2659  CD1 TYR P  69     -12.888   2.734  -4.321  1.00  0.86      PROB
ATOM   2660  HD1 TYR P  69     -12.365   3.662  -4.500  1.00  0.00      PROB
ATOM   2661  CE1 TYR P  69     -12.746   1.700  -5.224  1.00  0.94      PROB
ATOM   2662  HE1 TYR P  69     -12.126   1.846  -6.096  1.00  0.00      PROB
ATOM   2663  CZ  TYR P  69     -13.347   0.538  -5.051  1.00  0.88      PROB
ATOM   2664  OH  TYR P  69     -13.218  -0.494  -5.954  1.00  1.04      PROB
ATOM   2665  HH  TYR P  69     -12.528  -0.258  -6.578  1.00  0.00      PROB
ATOM   2666  CD2 TYR P  69     -14.231   1.441  -3.071  1.00  0.88      PROB
ATOM   2667  HD2 TYR P  69     -14.840   1.284  -2.193  1.00  0.00      PROB
ATOM   2668  CE2 TYR P  69     -14.087   0.408  -3.975  1.00  0.93      PROB
ATOM   2669  HE2 TYR P  69     -14.594  -0.528  -3.793  1.00  0.00      PROB
ATOM   2670  C   TYR P  69     -15.881   4.571  -3.534  1.00  0.73      PROB
ATOM   2671  O   TYR P  69     -15.925   4.563  -4.755  1.00  0.77      PROB
ATOM   2672  N   THR P  70     -16.970   4.273  -2.818  1.00  0.75      PROB
ATOM   2673  HN  THR P  70     -16.961   4.302  -1.822  1.00  0.00      PROB
ATOM   2674  CA  THR P  70     -18.235   3.889  -3.418  1.00  0.82      PROB
ATOM   2675  HA  THR P  70     -18.005   3.238  -4.248  1.00  0.00      PROB
ATOM   2676  CB  THR P  70     -19.191   3.187  -2.482  1.00  0.88      PROB
ATOM   2677  HB  THR P  70     -20.158   3.028  -3.006  1.00  0.00      PROB
ATOM   2678  OG1 THR P  70     -19.445   3.904  -1.317  1.00  0.94      PROB
ATOM   2679  HG1 THR P  70     -19.207   4.814  -1.509  1.00  0.00      PROB
ATOM   2680  CG2 THR P  70     -18.609   1.864  -2.070  1.00  0.97      PROB
ATOM   2681 HG21 THR P  70     -17.639   2.019  -1.551  1.00  0.00      PROB
ATOM   2682 HG22 THR P  70     -18.435   1.232  -2.967  1.00  0.00      PROB
ATOM   2683 HG23 THR P  70     -19.304   1.345  -1.376  1.00  0.00      PROB
ATOM   2684  C   THR P  70     -18.955   5.015  -4.100  1.00  0.86      PROB
ATOM   2685  O   THR P  70     -19.665   4.805  -5.049  1.00  0.98      PROB
ATOM   2686  N   GLU P  71     -18.753   6.253  -3.665  1.00  0.85      PROB
ATOM   2687  HN  GLU P  71     -18.183   6.429  -2.867  1.00  0.00      PROB
ATOM   2688  CA  GLU P  71     -19.317   7.427  -4.280  1.00  0.92      PROB
ATOM   2689  HA  GLU P  71     -20.261   7.153  -4.726  1.00  0.00      PROB
ATOM   2690  CB  GLU P  71     -19.517   8.513  -3.242  1.00  1.02      PROB
ATOM   2691  HB1 GLU P  71     -19.367   9.452  -3.803  1.00  0.00      PROB
ATOM   2692  HB2 GLU P  71     -18.685   8.363  -2.532  1.00  0.00      PROB
ATOM   2693  CG  GLU P  71     -20.318   8.705  -2.647  1.00  1.55      PROB
ATOM   2694  HG1 GLU P  71     -20.001   8.184  -1.742  1.00  0.00      PROB
ATOM   2695  HG2 GLU P  71     -21.085   8.152  -3.192  1.00  0.00      PROB
ATOM   2696  CD  GLU P  71     -20.993   9.524  -2.160  1.00  1.85      PROB
ATOM   2697  OE1 GLU P  71     -21.345   9.830  -1.990  1.00  2.33      PROB
ATOM   2698  OE2 GLU P  71     -21.186   9.880  -1.943  1.00  2.38      PROB
ATOM   2699  C   GLU P  71     -18.508   7.972  -5.434  1.00  0.90      PROB
ATOM   2700  O   GLU P  71     -18.957   8.796  -6.153  1.00  1.03      PROB
ATOM   2701  N   TYR P  72     -17.292   7.507  -5.653  1.00  0.85      PROB
ATOM   2702  HN  TYR P  72     -16.918   6.786  -5.076  1.00  0.00      PROB
ATOM   2703  CA  TYR P  72     -16.401   7.956  -6.694  1.00  0.83      PROB
ATOM   2704  HA  TYR P  72     -16.486   9.030  -6.774  1.00  0.00      PROB
ATOM   2705  CB  TYR P  72     -14.964   7.553  -6.347  1.00  0.86      PROB
ATOM   2706  HB1 TYR P  72     -14.825   6.471  -6.557  1.00  0.00      PROB
ATOM   2707  HB2 TYR P  72     -14.774   7.761  -5.273  1.00  0.00      PROB
ATOM   2708  CG  TYR P  72     -13.937   8.289  -7.128  1.00  0.78      PROB
ATOM   2709  CD1 TYR P  72     -13.450   9.468  -6.655  1.00  0.87      PROB
ATOM   2710  HD1 TYR P  72     -13.842   9.876  -5.735  1.00  0.00      PROB
ATOM   2711  CE1 TYR P  72     -12.467  10.146  -7.331  1.00  0.91      PROB
ATOM   2712  HE1 TYR P  72     -12.098  11.084  -6.942  1.00  0.00      PROB
ATOM   2713  CZ  TYR P  72     -11.955   9.647  -8.484  1.00  0.85      PROB
ATOM   2714  OH  TYR P  72     -10.970  10.324  -9.163  1.00  1.00      PROB
ATOM   2715  HH  TYR P  72     -11.087  11.262  -8.998  1.00  0.00      PROB
ATOM   2716  CD2 TYR P  72     -13.415   7.798  -8.291  1.00  0.78      PROB
ATOM   2717  HD2 TYR P  72     -13.783   6.862  -8.685  1.00  0.00      PROB
ATOM   2718  CE2 TYR P  72     -12.427   8.478  -8.969  1.00  0.81      PROB
ATOM   2719  HE2 TYR P  72     -12.030   8.076  -9.889  1.00  0.00      PROB
ATOM   2720  C   TYR P  72     -16.809   7.414  -8.040  1.00  0.90      PROB
ATOM   2721  O   TYR P  72     -16.952   6.262  -8.215  1.00  1.05      PROB
ATOM   2722  N   ASN P  73     -17.025   8.243  -9.021  1.00  0.96      PROB
ATOM   2723  HN  ASN P  73     -16.835   9.216  -8.921  1.00  0.00      PROB
ATOM   2724  CA  ASN P  73     -17.539   7.858 -10.298  1.00  1.09      PROB
ATOM   2725  HA  ASN P  73     -17.580   6.780 -10.336  1.00  0.00      PROB
ATOM   2726  CB  ASN P  73     -18.899   8.441 -10.486  1.00  1.32      PROB
ATOM   2727  HB1 ASN P  73     -19.005   8.447 -11.581  1.00  0.00      PROB
ATOM   2728  HB2 ASN P  73     -18.774   9.464 -10.101  1.00  0.00      PROB
ATOM   2729  CG  ASN P  73     -19.726   8.245 -10.222  1.00  1.85      PROB
ATOM   2730  OD1 ASN P  73     -19.793   7.924 -10.192  1.00  2.62      PROB
ATOM   2731  ND2 ASN P  73     -20.386   8.446 -10.024  1.00  2.29      PROB
ATOM   2732 HD21 ASN P  73     -21.069   7.755  -9.787  1.00  0.00      PROB
ATOM   2733 HD22 ASN P  73     -20.622   9.417  -9.985  1.00  0.00      PROB
ATOM   2734  C   ASN P  73     -16.663   8.262 -11.441  1.00  1.05      PROB
ATOM   2735  O   ASN P  73     -16.889   7.920 -12.515  1.00  1.27      PROB
ATOM   2736  N   GLU P  74     -15.624   8.988 -11.244  1.00  0.96      PROB
ATOM   2737  HN  GLU P  74     -15.405   9.308 -10.327  1.00  0.00      PROB
ATOM   2738  CA  GLU P  74     -14.696   9.411 -12.248  1.00  0.97      PROB
ATOM   2739  HA  GLU P  74     -15.249   9.617 -13.152  1.00  0.00      PROB
ATOM   2740  CB  GLU P  74     -13.953  10.655 -11.785  1.00  1.03      PROB
ATOM   2741  HB1 GLU P  74     -13.019  10.722 -12.379  1.00  0.00      PROB
ATOM   2742  HB2 GLU P  74     -13.693  10.506 -10.717  1.00  0.00      PROB
ATOM   2743  CG  GLU P  74     -14.552  11.795 -11.880  1.00  1.38      PROB
ATOM   2744  HG1 GLU P  74     -15.469  11.710 -11.265  1.00  0.00      PROB
ATOM   2745  HG2 GLU P  74     -14.828  11.906 -12.947  1.00  0.00      PROB
ATOM   2746  CD  GLU P  74     -14.025  12.901 -11.550  1.00  1.67      PROB
ATOM   2747  OE1 GLU P  74     -13.790  13.331 -11.401  1.00  2.18      PROB
ATOM   2748  OE2 GLU P  74     -13.848  13.374 -11.441  1.00  2.16      PROB
ATOM   2749  C   GLU P  74     -13.729   8.331 -12.682  1.00  0.94      PROB
ATOM   2750  O   GLU P  74     -13.484   7.422 -11.927  1.00  0.91      PROB
ATOM   2751  N   PRO P  75     -13.173   8.343 -13.869  1.00  1.05      PROB
ATOM   2752  CD  PRO P  75     -13.612   9.165 -14.951  1.00  1.23      PROB
ATOM   2753  HD1 PRO P  75     -13.399  10.231 -14.725  1.00  0.00      PROB
ATOM   2754  HD2 PRO P  75     -14.701   9.022 -15.115  1.00  0.00      PROB
ATOM   2755  CA  PRO P  75     -12.046   7.518 -14.247  1.00  1.07      PROB
ATOM   2756  HA  PRO P  75     -12.324   6.476 -14.239  1.00  0.00      PROB
ATOM   2757  CB  PRO P  75     -11.661   8.050 -15.588  1.00  1.31      PROB
ATOM   2758  HB1 PRO P  75     -11.344   7.223 -16.258  1.00  0.00      PROB
ATOM   2759  HB2 PRO P  75     -10.825   8.775 -15.493  1.00  0.00      PROB
ATOM   2760  CG  PRO P  75     -12.831   8.697 -16.107  1.00  1.39      PROB
ATOM   2761  HG1 PRO P  75     -12.542   9.556 -16.749  1.00  0.00      PROB
ATOM   2762  HG2 PRO P  75     -13.429   7.982 -16.712  1.00  0.00      PROB
ATOM   2763  C   PRO P  75     -10.891   7.472 -13.301  1.00  0.95      PROB
ATOM   2764  O   PRO P  75     -10.569   8.458 -12.731  1.00  1.02      PROB
ATOM   2765  N   HSD P  76     -10.255   6.330 -13.116  1.00  0.91      PROB
ATOM   2766  HN  HSD P  76     -10.488   5.516 -13.642  1.00  0.00      PROB
ATOM   2767  CA  HSD P  76      -9.207   6.163 -12.173  1.00  0.84      PROB
ATOM   2768  HA  HSD P  76      -8.654   7.089 -12.124  1.00  0.00      PROB
ATOM   2769  CB  HSD P  76      -9.750   5.807 -10.806  1.00  0.83      PROB
ATOM   2770  HB1 HSD P  76     -10.381   6.649 -10.452  1.00  0.00      PROB
ATOM   2771  HB2 HSD P  76      -8.892   5.676 -10.114  1.00  0.00      PROB
ATOM   2772  ND1 HSD P  76     -10.675   3.899 -10.685  1.00  1.71      PROB
ATOM   2773  HD1 HSD P  76      -9.824   3.525 -10.698  1.00  0.00      PROB
ATOM   2774  CG  HSD P  76     -10.556   4.592 -10.752  1.00  0.90      PROB
ATOM   2775  CE1 HSD P  76     -11.481   2.906 -10.555  1.00  1.62      PROB
ATOM   2776  HE1 HSD P  76     -11.000   1.940 -10.529  1.00  0.00      PROB
ATOM   2777  NE2 HSD P  76     -11.887   2.911 -10.523  1.00  1.16      PROB
ATOM   2778  CD2 HSD P  76     -11.305   3.976 -10.639  1.00  1.17      PROB
ATOM   2779  HD2 HSD P  76     -12.114   4.541 -10.576  1.00  0.00      PROB
ATOM   2780  C   HSD P  76      -8.247   5.099 -12.605  1.00  0.83      PROB
ATOM   2781  O   HSD P  76      -8.565   4.241 -13.369  1.00  0.93      PROB
ATOM   2782  N   GLU P  77      -7.021   5.128 -12.112  1.00  0.84      PROB
ATOM   2783  HN  GLU P  77      -6.711   5.894 -11.556  1.00  0.00      PROB
ATOM   2784  CA  GLU P  77      -6.043   4.095 -12.319  1.00  0.85      PROB
ATOM   2785  HA  GLU P  77      -6.115   3.774 -13.347  1.00  0.00      PROB
ATOM   2786  CB  GLU P  77      -4.636   4.590 -12.023  1.00  0.97      PROB
ATOM   2787  HB1 GLU P  77      -4.665   4.948 -10.976  1.00  0.00      PROB
ATOM   2788  HB2 GLU P  77      -4.478   5.449 -12.703  1.00  0.00      PROB
ATOM   2789  CG  GLU P  77      -3.620   3.921 -12.107  1.00  1.22      PROB
ATOM   2790  HG1 GLU P  77      -3.672   3.440 -13.102  1.00  0.00      PROB
ATOM   2791  HG2 GLU P  77      -3.712   3.155 -11.314  1.00  0.00      PROB
ATOM   2792  CD  GLU P  77      -2.261   4.393 -12.002  1.00  1.30      PROB
ATOM   2793  OE1 GLU P  77      -1.707   4.581 -11.938  1.00  1.82      PROB
ATOM   2794  OE2 GLU P  77      -1.710   4.560 -12.003  1.00  1.71      PROB
ATOM   2795  C   GLU P  77      -6.327   2.831 -11.546  1.00  0.76      PROB
ATOM   2796  O   GLU P  77      -6.582   2.857 -10.378  1.00  0.77      PROB
ATOM   2797  N   SER P  78      -6.295   1.680 -12.205  1.00  0.79      PROB
ATOM   2798  HN  SER P  78      -6.102   1.655 -13.182  1.00  0.00      PROB
ATOM   2799  CA  SER P  78      -6.526   0.400 -11.602  1.00  0.75      PROB
ATOM   2800  HA  SER P  78      -6.449   0.523 -10.532  1.00  0.00      PROB
ATOM   2801  CB  SER P  78      -7.890  -0.160 -11.964  1.00  0.89      PROB
ATOM   2802  HB1 SER P  78      -7.763  -0.587 -12.976  1.00  0.00      PROB
ATOM   2803  HB2 SER P  78      -8.558   0.720 -12.002  1.00  0.00      PROB
ATOM   2804  OG  SER P  78      -8.379  -0.785 -11.524  1.00  1.36      PROB
ATOM   2805  HG1 SER P  78      -8.805  -0.324 -10.797  1.00  0.00      PROB
ATOM   2806  C   SER P  78      -5.465  -0.561 -12.056  1.00  0.75      PROB
ATOM   2807  O   SER P  78      -5.227  -0.719 -13.213  1.00  0.90      PROB
ATOM   2808  N   ARG P  79      -4.772  -1.212 -11.150  1.00  0.69      PROB
ATOM   2809  HN  ARG P  79      -4.984  -1.120 -10.181  1.00  0.00      PROB
ATOM   2810  CA  ARG P  79      -3.670  -2.097 -11.449  1.00  0.71      PROB
ATOM   2811  HA  ARG P  79      -3.641  -2.238 -12.519  1.00  0.00      PROB
ATOM   2812  CB  ARG P  79      -2.332  -1.522 -10.955  1.00  0.75      PROB
ATOM   2813  HB1 ARG P  79      -1.538  -2.269 -11.165  1.00  0.00      PROB
ATOM   2814  HB2 ARG P  79      -2.406  -1.373  -9.857  1.00  0.00      PROB
ATOM   2815  CG  ARG P  79      -1.916  -0.203 -11.582  1.00  0.81      PROB
ATOM   2816  HG1 ARG P  79      -0.991   0.133 -11.069  1.00  0.00      PROB
ATOM   2817  HG2 ARG P  79      -2.726   0.530 -11.385  1.00  0.00      PROB
ATOM   2818  CD  ARG P  79      -1.661  -0.188 -12.964  1.00  0.93      PROB
ATOM   2819  HD1 ARG P  79      -2.603  -0.401 -13.514  1.00  0.00      PROB
ATOM   2820  HD2 ARG P  79      -0.896  -0.957 -13.205  1.00  0.00      PROB
ATOM   2821  NE  ARG P  79      -1.176   1.042 -13.428  1.00  1.04      PROB
ATOM   2822  HE  ARG P  79      -0.876   1.658 -12.707  1.00  0.00      PROB
ATOM   2823  CZ  ARG P  79      -1.062   1.466 -14.480  1.00  1.34      PROB
ATOM   2824  NH1 ARG P  79      -1.402   0.892 -15.266  1.00  1.79      PROB
ATOM   2825 HH11 ARG P  79      -1.814  -0.002 -15.091  1.00  0.00      PROB
ATOM   2826 HH12 ARG P  79      -1.320   1.229 -16.204  1.00  0.00      PROB
ATOM   2827  NH2 ARG P  79      -0.591   2.528 -14.770  1.00  1.58      PROB
ATOM   2828 HH21 ARG P  79      -0.399   2.745 -15.727  1.00  0.00      PROB
ATOM   2829 HH22 ARG P  79      -0.389   3.198 -14.055  1.00  0.00      PROB
ATOM   2830  C   ARG P  79      -3.877  -3.477 -10.861  1.00  0.69      PROB
ATOM   2831  O   ARG P  79      -4.502  -3.659  -9.844  1.00  0.69      PROB
ATOM   2832  N   THR P  80      -3.339  -4.497 -11.499  1.00  0.78      PROB
ATOM   2833  HN  THR P  80      -2.877  -4.362 -12.371  1.00  0.00      PROB
ATOM   2834  CA  THR P  80      -3.355  -5.871 -11.031  1.00  0.79      PROB
ATOM   2835  HA  THR P  80      -3.494  -5.846  -9.961  1.00  0.00      PROB
ATOM   2836  CB  THR P  80      -4.446  -6.703 -11.667  1.00  0.87      PROB
ATOM   2837  HB  THR P  80      -5.406  -6.146 -11.617  1.00  0.00      PROB
ATOM   2838  OG1 THR P  80      -4.622  -7.938 -11.027  1.00  0.94      PROB
ATOM   2839  HG1 THR P  80      -5.009  -7.740 -10.171  1.00  0.00      PROB
ATOM   2840  CG2 THR P  80      -4.205  -6.951 -13.137  1.00  0.95      PROB
ATOM   2841 HG21 THR P  80      -3.346  -7.643 -13.272  1.00  0.00      PROB
ATOM   2842 HG22 THR P  80      -3.973  -5.993 -13.649  1.00  0.00      PROB
ATOM   2843 HG23 THR P  80      -5.106  -7.411 -13.596  1.00  0.00      PROB
ATOM   2844  C   THR P  80      -1.984  -6.466 -11.237  1.00  0.78      PROB
ATOM   2845  O   THR P  80      -1.109  -5.812 -11.759  1.00  0.80      PROB
ATOM   2846  N   ASN P  81      -1.727  -7.709 -10.794  1.00  0.81      PROB
ATOM   2847  HN  ASN P  81      -2.462  -8.269 -10.423  1.00  0.00      PROB
ATOM   2848  CA  ASN P  81      -0.423  -8.361 -10.797  1.00  0.81      PROB
ATOM   2849  HA  ASN P  81       0.239  -7.776 -10.176  1.00  0.00      PROB
ATOM   2850  CB  ASN P  81      -0.504  -9.807 -10.266  1.00  0.86      PROB
ATOM   2851  HB1 ASN P  81       0.459 -10.324 -10.466  1.00  0.00      PROB
ATOM   2852  HB2 ASN P  81      -1.322 -10.344 -10.792  1.00  0.00      PROB
ATOM   2853  CG  ASN P  81      -0.774  -9.846  -8.788  1.00  0.86      PROB
ATOM   2854  OD1 ASN P  81      -0.809  -8.849  -8.113  1.00  0.86      PROB
ATOM   2855  ND2 ASN P  81      -0.949 -11.032  -8.256  1.00  1.01      PROB
ATOM   2856 HD21 ASN P  81      -1.132 -11.119  -7.277  1.00  0.00      PROB
ATOM   2857 HD22 ASN P  81      -0.899 -11.850  -8.830  1.00  0.00      PROB
ATOM   2858  C   ASN P  81       0.267  -8.392 -12.146  1.00  0.84      PROB
ATOM   2859  O   ASN P  81       1.440  -8.092 -12.253  1.00  0.86      PROB
ATOM   2860  N   SER P  82      -0.458  -8.708 -13.225  1.00  0.88      PROB
ATOM   2861  HN  SER P  82      -1.416  -8.970 -13.146  1.00  0.00      PROB
ATOM   2862  CA  SER P  82       0.072  -8.698 -14.574  1.00  0.94      PROB
ATOM   2863  HA  SER P  82       0.980  -9.282 -14.573  1.00  0.00      PROB
ATOM   2864  CB  SER P  82      -0.918  -9.274 -15.587  1.00  1.06      PROB
ATOM   2865  HB1 SER P  82      -1.011 -10.360 -15.379  1.00  0.00      PROB
ATOM   2866  HB2 SER P  82      -0.484  -9.123 -16.597  1.00  0.00      PROB
ATOM   2867  OG  SER P  82      -2.013  -8.849 -15.629  1.00  1.25      PROB
ATOM   2868  HG1 SER P  82      -1.927  -7.915 -15.834  1.00  0.00      PROB
ATOM   2869  C   SER P  82       0.562  -7.357 -15.049  1.00  0.92      PROB
ATOM   2870  O   SER P  82       1.556  -7.263 -15.741  1.00  0.97      PROB
ATOM   2871  N   ASP P  83      -0.096  -6.262 -14.649  1.00  0.90      PROB
ATOM   2872  HN  ASP P  83      -0.938  -6.333 -14.122  1.00  0.00      PROB
ATOM   2873  CA  ASP P  83       0.334  -4.914 -14.932  1.00  0.91      PROB
ATOM   2874  HA  ASP P  83       0.512  -4.836 -15.994  1.00  0.00      PROB
ATOM   2875  CB  ASP P  83      -0.737  -3.901 -14.494  1.00  0.96      PROB
ATOM   2876  HB1 ASP P  83      -0.318  -2.880 -14.611  1.00  0.00      PROB
ATOM   2877  HB2 ASP P  83      -0.968  -4.081 -13.423  1.00  0.00      PROB
ATOM   2878  CG  ASP P  83      -1.933  -3.952 -15.200  1.00  1.08      PROB
ATOM   2879  OD1 ASP P  83      -2.563  -3.794 -15.284  1.00  1.62      PROB
ATOM   2880  OD2 ASP P  83      -2.272  -4.054 -15.708  1.00  1.58      PROB
ATOM   2881  C   ASP P  83       1.640  -4.551 -14.255  1.00  0.89      PROB
ATOM   2882  O   ASP P  83       2.485  -3.887 -14.824  1.00  0.95      PROB
ATOM   2883  N   ILE P  84       1.843  -5.010 -13.012  1.00  0.86      PROB
ATOM   2884  HN  ILE P  84       1.127  -5.498 -12.520  1.00  0.00      PROB
ATOM   2885  CA  ILE P  84       3.084  -4.846 -12.287  1.00  0.87      PROB
ATOM   2886  HA  ILE P  84       3.374  -3.809 -12.368  1.00  0.00      PROB
ATOM   2887  CB  ILE P  84       2.958  -5.235 -10.821  1.00  0.87      PROB
ATOM   2888  HB  ILE P  84       2.662  -6.303 -10.751  1.00  0.00      PROB
ATOM   2889  CG2 ILE P  84       4.272  -5.031 -10.080  1.00  0.91      PROB
ATOM   2890 HG21 ILE P  84       4.669  -4.013 -10.280  1.00  0.00      PROB
ATOM   2891 HG22 ILE P  84       5.020  -5.778 -10.423  1.00  0.00      PROB
ATOM   2892 HG23 ILE P  84       4.110  -5.140  -8.986  1.00  0.00      PROB
ATOM   2893  CG1 ILE P  84       1.823  -4.485 -10.119  1.00  0.93      PROB
ATOM   2894 HG11 ILE P  84       1.801  -4.850  -9.072  1.00  0.00      PROB
ATOM   2895 HG12 ILE P  84       0.884  -4.781 -10.628  1.00  0.00      PROB
ATOM   2896  CD  ILE P  84       1.823  -3.125 -10.059  1.00  1.05      PROB
ATOM   2897  HD1 ILE P  84       1.814  -2.698 -11.084  1.00  0.00      PROB
ATOM   2898  HD2 ILE P  84       2.736  -2.770  -9.535  1.00  0.00      PROB
ATOM   2899  HD3 ILE P  84       0.919  -2.770  -9.519  1.00  0.00      PROB
ATOM   2900  C   ILE P  84       4.232  -5.576 -12.959  1.00  0.88      PROB
ATOM   2901  O   ILE P  84       5.302  -5.029 -13.138  1.00  0.95      PROB
ATOM   2902  N   VAL P  85       4.010  -6.814 -13.421  1.00  0.86      PROB
ATOM   2903  HN  VAL P  85       3.143  -7.275 -13.251  1.00  0.00      PROB
ATOM   2904  CA  VAL P  85       4.969  -7.586 -14.188  1.00  0.91      PROB
ATOM   2905  HA  VAL P  85       5.905  -7.578 -13.650  1.00  0.00      PROB
ATOM   2906  CB  VAL P  85       4.500  -9.008 -14.392  1.00  0.96      PROB
ATOM   2907  HB  VAL P  85       3.447  -8.973 -14.741  1.00  0.00      PROB
ATOM   2908  CG1 VAL P  85       5.215  -9.756 -15.288  1.00  1.21      PROB
ATOM   2909 HG11 VAL P  85       6.274  -9.833 -14.962  1.00  0.00      PROB
ATOM   2910 HG12 VAL P  85       5.187  -9.276 -16.289  1.00  0.00      PROB
ATOM   2911 HG13 VAL P  85       4.788 -10.780 -15.352  1.00  0.00      PROB
ATOM   2912  CG2 VAL P  85       4.514  -9.722 -13.241  1.00  1.17      PROB
ATOM   2913 HG21 VAL P  85       3.845  -9.249 -12.490  1.00  0.00      PROB
ATOM   2914 HG22 VAL P  85       5.545  -9.753 -12.828  1.00  0.00      PROB
ATOM   2915 HG23 VAL P  85       4.157 -10.756 -13.433  1.00  0.00      PROB
ATOM   2916  C   VAL P  85       5.344  -6.933 -15.503  1.00  0.95      PROB
ATOM   2917  O   VAL P  85       6.503  -6.853 -15.861  1.00  1.04      PROB
ATOM   2918  N   GLU P  86       4.374  -6.380 -16.234  1.00  0.95      PROB
ATOM   2919  HN  GLU P  86       3.416  -6.475 -15.976  1.00  0.00      PROB
ATOM   2920  CA  GLU P  86       4.613  -5.615 -17.432  1.00  1.03      PROB
ATOM   2921  HA  GLU P  86       5.217  -6.215 -18.096  1.00  0.00      PROB
ATOM   2922  CB  GLU P  86       3.292  -5.239 -18.111  1.00  1.08      PROB
ATOM   2923  HB1 GLU P  86       3.290  -4.138 -18.066  1.00  0.00      PROB
ATOM   2924  HB2 GLU P  86       2.531  -5.648 -17.427  1.00  0.00      PROB
ATOM   2925  CG  GLU P  86       2.911  -5.433 -19.021  1.00  1.60      PROB
ATOM   2926  HG1 GLU P  86       2.886  -6.520 -18.967  1.00  0.00      PROB
ATOM   2927  HG2 GLU P  86       3.734  -5.066 -19.632  1.00  0.00      PROB
ATOM   2928  CD  GLU P  86       1.996  -5.271 -19.834  1.00  1.83      PROB
ATOM   2929  OE1 GLU P  86       1.571  -5.167 -20.148  1.00  2.26      PROB
ATOM   2930  OE2 GLU P  86       1.692  -5.241 -20.183  1.00  2.35      PROB
ATOM   2931  C   GLU P  86       5.464  -4.386 -17.212  1.00  1.09      PROB
ATOM   2932  O   GLU P  86       6.373  -4.108 -17.968  1.00  1.18      PROB
ATOM   2933  N   ALA P  87       5.217  -3.642 -16.133  1.00  1.08      PROB
ATOM   2934  HN  ALA P  87       4.448  -3.848 -15.533  1.00  0.00      PROB
ATOM   2935  CA  ALA P  87       6.005  -2.511 -15.741  1.00  1.17      PROB
ATOM   2936  HA  ALA P  87       6.109  -1.857 -16.594  1.00  0.00      PROB
ATOM   2937  CB  ALA P  87       5.322  -1.790 -14.597  1.00  1.20      PROB
ATOM   2938  HB1 ALA P  87       5.209  -2.473 -13.728  1.00  0.00      PROB
ATOM   2939  HB2 ALA P  87       4.313  -1.449 -14.914  1.00  0.00      PROB
ATOM   2940  HB3 ALA P  87       5.932  -0.916 -14.283  1.00  0.00      PROB
ATOM   2941  C   ALA P  87       7.426  -2.849 -15.357  1.00  1.21      PROB
ATOM   2942  O   ALA P  87       8.350  -2.152 -15.690  1.00  1.34      PROB
ATOM   2943  N   LEU P  88       7.635  -3.967 -14.668  1.00  1.16      PROB
ATOM   2944  HN  LEU P  88       6.870  -4.521 -14.351  1.00  0.00      PROB
ATOM   2945  CA  LEU P  88       8.930  -4.476 -14.321  1.00  1.24      PROB
ATOM   2946  HA  LEU P  88       9.514  -3.660 -13.922  1.00  0.00      PROB
ATOM   2947  CB  LEU P  88       8.808  -5.596 -13.290  1.00  1.20      PROB
ATOM   2948  HB1 LEU P  88       9.687  -6.251 -13.448  1.00  0.00      PROB
ATOM   2949  HB2 LEU P  88       7.886  -6.150 -13.552  1.00  0.00      PROB
ATOM   2950  CG  LEU P  88       8.750  -5.402 -12.095  1.00  1.39      PROB
ATOM   2951  HG  LEU P  88       7.860  -4.761 -11.980  1.00  0.00      PROB
ATOM   2952  CD1 LEU P  88       8.683  -6.075 -11.269  1.00  1.84      PROB
ATOM   2953 HD11 LEU P  88       8.668  -7.125 -11.632  1.00  0.00      PROB
ATOM   2954 HD12 LEU P  88       7.749  -5.883 -10.700  1.00  0.00      PROB
ATOM   2955 HD13 LEU P  88       9.561  -5.943 -10.602  1.00  0.00      PROB
ATOM   2956  CD2 LEU P  88       9.437  -5.023 -11.375  1.00  1.73      PROB
ATOM   2957 HD21 LEU P  88       9.737  -3.987 -11.642  1.00  0.00      PROB
ATOM   2958 HD22 LEU P  88      10.347  -5.660 -11.348  1.00  0.00      PROB
ATOM   2959 HD23 LEU P  88       8.962  -5.007 -10.371  1.00  0.00      PROB
ATOM   2960  C   LEU P  88       9.735  -4.949 -15.499  1.00  1.34      PROB
ATOM   2961  O   LEU P  88      10.919  -4.812 -15.531  1.00  1.51      PROB
ATOM   2962  N   ASN P  89       9.103  -5.479 -16.527  1.00  1.31      PROB
ATOM   2963  HN  ASN P  89       8.114  -5.601 -16.516  1.00  0.00      PROB
ATOM   2964  CA  ASN P  89       9.754  -5.917 -17.722  1.00  1.45      PROB
ATOM   2965  HA  ASN P  89      10.692  -6.372 -17.442  1.00  0.00      PROB
ATOM   2966  CB  ASN P  89       8.921  -6.878 -18.450  1.00  1.50      PROB
ATOM   2967  HB1 ASN P  89       9.243  -6.860 -19.512  1.00  0.00      PROB
ATOM   2968  HB2 ASN P  89       7.870  -6.528 -18.379  1.00  0.00      PROB
ATOM   2969  CG  ASN P  89       8.932  -8.046 -18.095  1.00  1.72      PROB
ATOM   2970  OD1 ASN P  89       9.450  -8.377 -17.823  1.00  2.21      PROB
ATOM   2971  ND2 ASN P  89       8.345  -8.712 -18.113  1.00  2.08      PROB
ATOM   2972 HD21 ASN P  89       8.596  -9.609 -17.750  1.00  0.00      PROB
ATOM   2973 HD22 ASN P  89       7.433  -8.565 -18.496  1.00  0.00      PROB
ATOM   2974  C   ASN P  89      10.131  -4.854 -18.631  1.00  1.61      PROB
ATOM   2975  O   ASN P  89      10.962  -5.005 -19.403  1.00  1.84      PROB
ATOM   2976  N   LYS P  90       9.546  -3.735 -18.556  1.00  1.66      PROB
ATOM   2977  HN  LYS P  90       8.834  -3.569 -17.879  1.00  0.00      PROB
ATOM   2978  CA  LYS P  90       9.830  -2.672 -19.380  1.00  1.97      PROB
ATOM   2979  HA  LYS P  90      10.187  -3.062 -20.322  1.00  0.00      PROB
ATOM   2980  CB  LYS P  90       8.676  -1.891 -19.577  1.00  2.23      PROB
ATOM   2981  HB1 LYS P  90       9.032  -0.931 -19.997  1.00  0.00      PROB
ATOM   2982  HB2 LYS P  90       8.256  -1.717 -18.568  1.00  0.00      PROB
ATOM   2983  CG  LYS P  90       7.840  -2.189 -20.195  1.00  2.50      PROB
ATOM   2984  HG1 LYS P  90       7.156  -2.576 -19.433  1.00  0.00      PROB
ATOM   2985  HG2 LYS P  90       8.296  -3.001 -20.770  1.00  0.00      PROB
ATOM   2986  CD  LYS P  90       7.199  -1.842 -20.852  1.00  2.87      PROB
ATOM   2987  HD1 LYS P  90       7.886  -1.795 -21.683  1.00  0.00      PROB
ATOM   2988  HD2 LYS P  90       7.033  -0.890 -20.372  1.00  0.00      PROB
ATOM   2989  CE  LYS P  90       6.461  -1.844 -21.331  1.00  3.32      PROB
ATOM   2990  HE1 LYS P  90       5.802  -1.811 -20.486  1.00  0.00      PROB
ATOM   2991  HE2 LYS P  90       6.633  -2.811 -21.762  1.00  0.00      PROB
ATOM   2992  NZ  LYS P  90       5.874  -1.686 -21.837  1.00  3.81      PROB
ATOM   2993  HZ1 LYS P  90       6.244  -1.685 -22.809  1.00  0.00      PROB
ATOM   2994  HZ2 LYS P  90       5.470  -0.753 -21.619  1.00  0.00      PROB
ATOM   2995  HZ3 LYS P  90       5.135  -2.413 -21.749  1.00  0.00      PROB
ATOM   2996  C   LYS P  90      10.854  -1.852 -18.946  1.00  2.21      PROB
ATOM   2997  O   LYS P  90      11.281  -1.215 -19.364  1.00  2.58      PROB
ATOM   2998  N   LYS P  91      11.280  -1.865 -18.107  1.00  2.43      PROB
ATOM   2999  HN  LYS P  91      10.976  -2.536 -17.441  1.00  0.00      PROB
ATOM   3000  CA  LYS P  91      12.245  -1.121 -17.645  1.00  2.85      PROB
ATOM   3001  HA  LYS P  91      12.332  -0.276 -18.311  1.00  0.00      PROB
ATOM   3002  CB  LYS P  91      12.129  -0.799 -16.739  1.00  3.43      PROB
ATOM   3003  HB1 LYS P  91      12.931  -0.072 -16.488  1.00  0.00      PROB
ATOM   3004  HB2 LYS P  91      12.177  -1.648 -16.024  1.00  0.00      PROB
ATOM   3005  CG  LYS P  91      11.271  -0.373 -16.686  1.00  3.67      PROB
ATOM   3006  HG1 LYS P  91      10.741  -0.728 -15.776  1.00  0.00      PROB
ATOM   3007  HG2 LYS P  91      10.671  -0.646 -17.580  1.00  0.00      PROB
ATOM   3008  CD  LYS P  91      11.346   0.396 -16.654  1.00  4.13      PROB
ATOM   3009  HD1 LYS P  91      11.340   0.565 -17.720  1.00  0.00      PROB
ATOM   3010  HD2 LYS P  91      12.333   0.406 -16.219  1.00  0.00      PROB
ATOM   3011  CE  LYS P  91      11.199   0.940 -16.499  1.00  4.80      PROB
ATOM   3012  HE1 LYS P  91      11.373   0.858 -15.428  1.00  0.00      PROB
ATOM   3013  HE2 LYS P  91      10.146   0.909 -16.773  1.00  0.00      PROB
ATOM   3014  NZ  LYS P  91      11.262   1.604 -16.531  1.00  5.34      PROB
ATOM   3015  HZ1 LYS P  91      11.082   1.923 -17.504  1.00  0.00      PROB
ATOM   3016  HZ2 LYS P  91      12.226   1.875 -16.250  1.00  0.00      PROB
ATOM   3017  HZ3 LYS P  91      10.576   2.049 -15.888  1.00  0.00      PROB
ATOM   3018  C   LYS P  91      13.191  -1.467 -17.623  1.00  3.31      PROB
ATOM   3019  OT1 LYS P  91      13.557  -1.650 -17.588  1.00  3.76      PROB
ATOM   3020  OT2 LYS P  91      13.591  -1.546 -17.642  1.00  3.74      PROB
ATOM   3021  N   GLY P 161      -6.183  -9.112 -17.964  1.00  6.52      PROC
ATOM   3022  HT1 GLY P 161      -5.295  -9.645 -18.059  1.00  0.00      PROC
ATOM   3023  HT2 GLY P 161      -6.335  -8.867 -16.965  1.00  0.00      PROC
ATOM   3024  HT3 GLY P 161      -6.127  -8.241 -18.530  1.00  0.00      PROC
ATOM   3025  CA  GLY P 161      -6.429  -9.293 -18.069  1.00  5.94      PROC
ATOM   3026  HA1 GLY P 161      -6.412 -10.164 -17.434  1.00  0.00      PROC
ATOM   3027  HA2 GLY P 161      -6.159  -9.553 -19.080  1.00  0.00      PROC
ATOM   3028  C   GLY P 161      -7.214  -9.046 -18.098  1.00  5.43      PROC
ATOM   3029  O   GLY P 161      -7.552  -8.734 -18.320  1.00  5.59      PROC
ATOM   3030  N   LYS P 162      -7.533  -9.182 -17.869  1.00  5.18      PROC
ATOM   3031  HN  LYS P 162      -7.356  -9.902 -17.208  1.00  0.00      PROC
ATOM   3032  CA  LYS P 162      -8.278  -8.963 -17.866  1.00  5.06      PROC
ATOM   3033  HA  LYS P 162      -8.442  -8.001 -18.312  1.00  0.00      PROC
ATOM   3034  CB  LYS P 162      -8.391  -9.437 -18.226  1.00  5.51      PROC
ATOM   3035  HB1 LYS P 162      -9.456  -9.289 -18.438  1.00  0.00      PROC
ATOM   3036  HB2 LYS P 162      -8.240 -10.269 -17.529  1.00  0.00      PROC
ATOM   3037  CG  LYS P 162      -8.192  -9.701 -18.777  1.00  5.96      PROC
ATOM   3038  HG1 LYS P 162      -8.262 -10.787 -18.594  1.00  0.00      PROC
ATOM   3039  HG2 LYS P 162      -7.132  -9.400 -18.851  1.00  0.00      PROC
ATOM   3040  CD  LYS P 162      -8.363  -9.646 -19.232  1.00  6.46      PROC
ATOM   3041  HD1 LYS P 162      -7.613  -8.951 -19.598  1.00  0.00      PROC
ATOM   3042  HD2 LYS P 162      -9.301  -9.156 -18.988  1.00  0.00      PROC
ATOM   3043  CE  LYS P 162      -8.476  -9.813 -19.601  1.00  7.06      PROC
ATOM   3044  HE1 LYS P 162      -9.580  -9.734 -19.659  1.00  0.00      PROC
ATOM   3045  HE2 LYS P 162      -8.165 -10.877 -19.575  1.00  0.00      PROC
ATOM   3046  NZ  LYS P 162      -8.416  -9.751 -19.767  1.00  7.66      PROC
ATOM   3047  HZ1 LYS P 162      -7.407  -9.978 -19.879  1.00  0.00      PROC
ATOM   3048  HZ2 LYS P 162      -8.547  -8.721 -19.820  1.00  0.00      PROC
ATOM   3049  HZ3 LYS P 162      -8.961 -10.209 -20.526  1.00  0.00      PROC
ATOM   3050  C   LYS P 162      -8.856  -8.588 -17.003  1.00  4.89      PROC
ATOM   3051  O   LYS P 162      -9.600  -8.374 -17.010  1.00  4.88      PROC
ATOM   3052  N   GLU P 163      -8.527  -8.484 -16.226  1.00  5.07      PROC
ATOM   3053  HN  GLU P 163      -7.580  -8.744 -16.077  1.00  0.00      PROC
ATOM   3054  CA  GLU P 163      -8.988  -8.099 -15.335  1.00  5.22      PROC
ATOM   3055  HA  GLU P 163     -10.013  -8.421 -15.253  1.00  0.00      PROC
ATOM   3056  CB  GLU P 163      -8.385  -8.538 -14.683  1.00  5.87      PROC
ATOM   3057  HB1 GLU P 163      -8.829  -8.402 -13.676  1.00  0.00      PROC
ATOM   3058  HB2 GLU P 163      -7.411  -8.009 -14.723  1.00  0.00      PROC
ATOM   3059  CG  GLU P 163      -8.136  -9.859 -14.841  1.00  6.33      PROC
ATOM   3060  HG1 GLU P 163      -8.323  -9.979 -15.914  1.00  0.00      PROC
ATOM   3061  HG2 GLU P 163      -8.943 -10.296 -14.243  1.00  0.00      PROC
ATOM   3062  CD  GLU P 163      -7.551 -10.419 -14.730  1.00  6.97      PROC
ATOM   3063  OE1 GLU P 163      -7.312 -10.700 -14.781  1.00  7.33      PROC
ATOM   3064  OE2 GLU P 163      -7.315 -10.608 -14.601  1.00  7.37      PROC
ATOM   3065  C   GLU P 163      -9.364  -6.792 -15.039  1.00  4.88      PROC
ATOM   3066  O   GLU P 163      -8.839  -6.025 -15.374  1.00  4.87      PROC
ATOM   3067  N   SER P 164     -10.312  -6.505 -14.411  1.00  4.69      PROC
ATOM   3068  HN  SER P 164     -10.856  -7.235 -14.012  1.00  0.00      PROC
ATOM   3069  CA  SER P 164     -10.801  -5.294 -14.133  1.00  4.36      PROC
ATOM   3070  HA  SER P 164     -10.223  -4.584 -14.705  1.00  0.00      PROC
ATOM   3071  CB  SER P 164     -12.096  -5.129 -14.409  1.00  4.42      PROC
ATOM   3072  HB1 SER P 164     -12.673  -5.701 -13.654  1.00  0.00      PROC
ATOM   3073  HB2 SER P 164     -12.279  -5.553 -15.418  1.00  0.00      PROC
ATOM   3074  OG  SER P 164     -12.454  -4.259 -14.416  1.00  4.47      PROC
ATOM   3075  HG1 SER P 164     -13.373  -4.349 -14.155  1.00  0.00      PROC
ATOM   3076  C   SER P 164     -10.704  -4.897 -12.915  1.00  4.11      PROC
ATOM   3077  O   SER P 164     -11.029  -5.502 -12.202  1.00  4.19      PROC
ATOM   3078  N   ALA P 165     -10.259  -3.847 -12.641  1.00  3.97      PROC
ATOM   3079  HN  ALA P 165      -9.927  -3.250 -13.365  1.00  0.00      PROC
ATOM   3080  CA  ALA P 165     -10.143  -3.360 -11.502  1.00  3.87      PROC
ATOM   3081  HA  ALA P 165     -10.248  -4.152 -10.776  1.00  0.00      PROC
ATOM   3082  CB  ALA P 165      -8.959  -2.795 -11.411  1.00  4.23      PROC
ATOM   3083  HB1 ALA P 165      -8.713  -2.269 -12.358  1.00  0.00      PROC
ATOM   3084  HB2 ALA P 165      -8.184  -3.569 -11.224  1.00  0.00      PROC
ATOM   3085  HB3 ALA P 165      -8.956  -2.055 -10.583  1.00  0.00      PROC
ATOM   3086  C   ALA P 165     -11.129  -2.475 -11.106  1.00  3.40      PROC
ATOM   3087  O   ALA P 165     -11.100  -1.945 -10.135  1.00  3.34      PROC
ATOM   3088  N   VAL P 166     -12.055  -2.306 -11.840  1.00  3.18      PROC
ATOM   3089  HN  VAL P 166     -12.079  -2.734 -12.739  1.00  0.00      PROC
ATOM   3090  CA  VAL P 166     -13.111  -1.559 -11.549  1.00  2.82      PROC
ATOM   3091  HA  VAL P 166     -12.807  -0.832 -10.811  1.00  0.00      PROC
ATOM   3092  CB  VAL P 166     -13.602  -0.925 -12.659  1.00  3.01      PROC
ATOM   3093  HB  VAL P 166     -14.006  -1.748 -13.272  1.00  0.00      PROC
ATOM   3094  CG1 VAL P 166     -14.260  -0.225 -12.755  1.00  3.16      PROC
ATOM   3095 HG11 VAL P 166     -13.757   0.755 -12.897  1.00  0.00      PROC
ATOM   3096 HG12 VAL P 166     -14.891  -0.171 -11.842  1.00  0.00      PROC
ATOM   3097 HG13 VAL P 166     -14.900  -0.426 -13.641  1.00  0.00      PROC
ATOM   3098  CG2 VAL P 166     -13.124  -0.436 -13.187  1.00  3.47      PROC
ATOM   3099 HG21 VAL P 166     -12.301  -1.040 -13.626  1.00  0.00      PROC
ATOM   3100 HG22 VAL P 166     -12.680   0.410 -12.620  1.00  0.00      PROC
ATOM   3101 HG23 VAL P 166     -13.755  -0.043 -14.013  1.00  0.00      PROC
ATOM   3102  C   VAL P 166     -14.141  -2.359 -10.934  1.00  2.46      PROC
ATOM   3103  O   VAL P 166     -14.480  -3.372 -11.385  1.00  2.46      PROC
ATOM   3104  N   ALA P 167     -14.659  -1.929  -9.868  1.00  2.22      PROC
ATOM   3105  HN  ALA P 167     -14.352  -1.077  -9.452  1.00  0.00      PROC
ATOM   3106  CA  ALA P 167     -15.668  -2.576  -9.198  1.00  1.93      PROC
ATOM   3107  HA  ALA P 167     -15.494  -3.639  -9.271  1.00  0.00      PROC
ATOM   3108  CB  ALA P 167     -15.690  -2.149  -7.772  1.00  1.98      PROC
ATOM   3109  HB1 ALA P 167     -15.859  -1.053  -7.704  1.00  0.00      PROC
ATOM   3110  HB2 ALA P 167     -14.718  -2.388  -7.291  1.00  0.00      PROC
ATOM   3111  HB3 ALA P 167     -16.512  -2.669  -7.234  1.00  0.00      PROC
ATOM   3112  C   ALA P 167     -16.979  -2.384  -9.798  1.00  1.64      PROC
ATOM   3113  O   ALA P 167     -17.300  -1.365 -10.241  1.00  1.73      PROC
ATOM   3114  N   SER P 168     -17.772  -3.385  -9.827  1.00  1.41      PROC
ATOM   3115  HN  SER P 168     -17.467  -4.281  -9.516  1.00  0.00      PROC
ATOM   3116  CA  SER P 168     -19.090  -3.348 -10.274  1.00  1.20      PROC
ATOM   3117  HA  SER P 168     -19.102  -2.809 -11.210  1.00  0.00      PROC
ATOM   3118  CB  SER P 168     -19.658  -4.698 -10.464  1.00  1.15      PROC
ATOM   3119  HB1 SER P 168     -19.161  -4.968 -11.396  1.00  0.00      PROC
ATOM   3120  HB2 SER P 168     -20.704  -4.429 -10.610  1.00  0.00      PROC
ATOM   3121  OG  SER P 168     -19.770  -5.439 -10.176  1.00  1.66      PROC
ATOM   3122  HG1 SER P 168     -18.909  -5.864 -10.196  1.00  0.00      PROC
ATOM   3123  C   SER P 168     -19.987  -2.540  -9.394  1.00  1.13      PROC
ATOM   3124  O   SER P 168     -19.829  -2.449  -8.201  1.00  1.10      PROC
ATOM   3125  N   THR P 169     -20.982  -1.928  -9.979  1.00  1.21      PROC
ATOM   3126  HN  THR P 169     -21.139  -2.011 -10.960  1.00  0.00      PROC
ATOM   3127  CA  THR P 169     -21.915  -1.101  -9.274  1.00  1.27      PROC
ATOM   3128  HA  THR P 169     -21.349  -0.370  -8.716  1.00  0.00      PROC
ATOM   3129  CB  THR P 169     -22.859  -0.418 -10.194  1.00  1.52      PROC
ATOM   3130  HB  THR P 169     -23.609  -1.175 -10.498  1.00  0.00      PROC
ATOM   3131  OG1 THR P 169     -22.578  -0.012 -10.985  1.00  1.99      PROC
ATOM   3132  HG1 THR P 169     -23.317  -0.078 -11.594  1.00  0.00      PROC
ATOM   3133  CG2 THR P 169     -23.406   0.387  -9.927  1.00  1.98      PROC
ATOM   3134 HG21 THR P 169     -22.747   1.272  -9.802  1.00  0.00      PROC
ATOM   3135 HG22 THR P 169     -23.922   0.191  -8.963  1.00  0.00      PROC
ATOM   3136 HG23 THR P 169     -24.157   0.612 -10.714  1.00  0.00      PROC
ATOM   3137  C   THR P 169     -22.660  -1.797  -8.204  1.00  1.11      PROC
ATOM   3138  O   THR P 169     -22.828  -1.294  -7.115  1.00  1.13      PROC
ATOM   3139  N   GLU P 170     -23.085  -3.008  -8.468  1.00  1.03      PROC
ATOM   3140  HN  GLU P 170     -22.969  -3.419  -9.369  1.00  0.00      PROC
ATOM   3141  CA  GLU P 170     -23.733  -3.815  -7.506  1.00  1.02      PROC
ATOM   3142  HA  GLU P 170     -24.569  -3.264  -7.103  1.00  0.00      PROC
ATOM   3143  CB  GLU P 170     -24.199  -5.080  -8.172  1.00  1.16      PROC
ATOM   3144  HB1 GLU P 170     -24.458  -5.796  -7.365  1.00  0.00      PROC
ATOM   3145  HB2 GLU P 170     -23.340  -5.479  -8.750  1.00  0.00      PROC
ATOM   3146  CG  GLU P 170     -25.215  -5.034  -8.982  1.00  1.50      PROC
ATOM   3147  HG1 GLU P 170     -24.982  -4.233  -9.710  1.00  0.00      PROC
ATOM   3148  HG2 GLU P 170     -26.080  -4.733  -8.360  1.00  0.00      PROC
ATOM   3149  CD  GLU P 170     -25.605  -5.945  -9.637  1.00  1.93      PROC
ATOM   3150  OE1 GLU P 170     -25.737  -6.327  -9.904  1.00  2.43      PROC
ATOM   3151  OE2 GLU P 170     -25.788  -6.293  -9.898  1.00  2.48      PROC
ATOM   3152  C   GLU P 170     -22.929  -4.122  -6.283  1.00  0.87      PROC
ATOM   3153  O   GLU P 170     -23.406  -4.066  -5.171  1.00  0.91      PROC
ATOM   3154  N   VAL P 171     -21.664  -4.410  -6.450  1.00  0.82      PROC
ATOM   3155  HN  VAL P 171     -21.269  -4.508  -7.360  1.00  0.00      PROC
ATOM   3156  CA  VAL P 171     -20.758  -4.605  -5.365  1.00  0.83      PROC
ATOM   3157  HA  VAL P 171     -21.243  -5.234  -4.633  1.00  0.00      PROC
ATOM   3158  CB  VAL P 171     -19.510  -5.237  -5.839  1.00  1.04      PROC
ATOM   3159  HB  VAL P 171     -19.126  -4.641  -6.693  1.00  0.00      PROC
ATOM   3160  CG1 VAL P 171     -18.580  -5.332  -4.975  1.00  1.41      PROC
ATOM   3161 HG11 VAL P 171     -18.922  -5.941  -4.111  1.00  0.00      PROC
ATOM   3162 HG12 VAL P 171     -18.300  -4.321  -4.608  1.00  0.00      PROC
ATOM   3163 HG13 VAL P 171     -17.693  -5.825  -5.427  1.00  0.00      PROC
ATOM   3164  CG2 VAL P 171     -19.676  -6.406  -6.282  1.00  1.46      PROC
ATOM   3165 HG21 VAL P 171     -20.382  -6.393  -7.140  1.00  0.00      PROC
ATOM   3166 HG22 VAL P 171     -20.098  -7.056  -5.486  1.00  0.00      PROC
ATOM   3167 HG23 VAL P 171     -18.705  -6.821  -6.628  1.00  0.00      PROC
ATOM   3168  C   VAL P 171     -20.506  -3.367  -4.565  1.00  0.80      PROC
ATOM   3169  O   VAL P 171     -20.449  -3.378  -3.349  1.00  0.81      PROC
ATOM   3170  N   LYS P 172     -20.403  -2.234  -5.223  1.00  0.88      PROC
ATOM   3171  HN  LYS P 172     -20.369  -2.204  -6.219  1.00  0.00      PROC
ATOM   3172  CA  LYS P 172     -20.332  -0.967  -4.556  1.00  0.98      PROC
ATOM   3173  HA  LYS P 172     -19.558  -1.027  -3.806  1.00  0.00      PROC
ATOM   3174  CB  LYS P 172     -20.024   0.137  -5.541  1.00  1.21      PROC
ATOM   3175  HB1 LYS P 172     -20.183   1.112  -5.034  1.00  0.00      PROC
ATOM   3176  HB2 LYS P 172     -20.732   0.054  -6.392  1.00  0.00      PROC
ATOM   3177  CG  LYS P 172     -18.663   0.109  -6.070  1.00  1.38      PROC
ATOM   3178  HG1 LYS P 172     -18.501  -0.874  -6.560  1.00  0.00      PROC
ATOM   3179  HG2 LYS P 172     -17.957   0.208  -5.218  1.00  0.00      PROC
ATOM   3180  CD  LYS P 172     -18.355   1.170  -7.050  1.00  1.66      PROC
ATOM   3181  HD1 LYS P 172     -17.297   0.983  -7.081  1.00  0.00      PROC
ATOM   3182  HD2 LYS P 172     -18.642   1.989  -6.415  1.00  0.00      PROC
ATOM   3183  CE  LYS P 172     -18.383   1.602  -7.759  1.00  2.06      PROC
ATOM   3184  HE1 LYS P 172     -19.440   1.833  -7.734  1.00  0.00      PROC
ATOM   3185  HE2 LYS P 172     -18.115   0.790  -8.422  1.00  0.00      PROC
ATOM   3186  NZ  LYS P 172     -18.075   2.594  -8.670  1.00  2.19      PROC
ATOM   3187  HZ1 LYS P 172     -17.062   2.551  -8.901  1.00  0.00      PROC
ATOM   3188  HZ2 LYS P 172     -18.298   3.523  -8.259  1.00  0.00      PROC
ATOM   3189  HZ3 LYS P 172     -18.634   2.455  -9.536  1.00  0.00      PROC
ATOM   3190  C   LYS P 172     -21.523  -0.617  -3.716  1.00  0.94      PROC
ATOM   3191  O   LYS P 172     -21.401  -0.137  -2.602  1.00  0.96      PROC
ATOM   3192  N   MET P 173     -22.717  -0.903  -4.206  1.00  0.96      PROC
ATOM   3193  HN  MET P 173     -22.834  -1.224  -5.142  1.00  0.00      PROC
ATOM   3194  CA  MET P 173     -23.919  -0.777  -3.443  1.00  1.03      PROC
ATOM   3195  HA  MET P 173     -23.922   0.198  -2.978  1.00  0.00      PROC
ATOM   3196  CB  MET P 173     -25.133  -0.938  -4.343  1.00  1.20      PROC
ATOM   3197  HB1 MET P 173     -26.012  -1.110  -3.688  1.00  0.00      PROC
ATOM   3198  HB2 MET P 173     -24.966  -1.839  -4.969  1.00  0.00      PROC
ATOM   3199  CG  MET P 173     -25.445   0.094  -5.185  1.00  1.48      PROC
ATOM   3200  HG1 MET P 173     -26.234  -0.299  -5.853  1.00  0.00      PROC
ATOM   3201  HG2 MET P 173     -24.530   0.276  -5.780  1.00  0.00      PROC
ATOM   3202  SD  MET P 173     -25.883   1.336  -4.749  1.00  2.11      PROC
ATOM   3203  CE  MET P 173     -25.936   1.766  -5.301  1.00  2.88      PROC
ATOM   3204  HE1 MET P 173     -26.657   1.374  -6.050  1.00  0.00      PROC
ATOM   3205  HE2 MET P 173     -24.949   1.874  -5.799  1.00  0.00      PROC
ATOM   3206  HE3 MET P 173     -26.290   2.767  -4.975  1.00  0.00      PROC
ATOM   3207  C   MET P 173     -24.003  -1.673  -2.245  1.00  0.93      PROC
ATOM   3208  O   MET P 173     -24.412  -1.268  -1.176  1.00  0.99      PROC
ATOM   3209  N   LYS P 174     -23.568  -2.917  -2.382  1.00  0.85      PROC
ATOM   3210  HN  LYS P 174     -23.300  -3.277  -3.272  1.00  0.00      PROC
ATOM   3211  CA  LYS P 174     -23.448  -3.833  -1.288  1.00  0.87      PROC
ATOM   3212  HA  LYS P 174     -24.381  -3.832  -0.744  1.00  0.00      PROC
ATOM   3213  CB  LYS P 174     -23.135  -5.233  -1.807  1.00  0.96      PROC
ATOM   3214  HB1 LYS P 174     -22.216  -5.526  -1.268  1.00  0.00      PROC
ATOM   3215  HB2 LYS P 174     -22.909  -5.084  -2.878  1.00  0.00      PROC
ATOM   3216  CG  LYS P 174     -23.738  -6.099  -1.785  1.00  1.53      PROC
ATOM   3217  HG1 LYS P 174     -22.957  -6.842  -1.637  1.00  0.00      PROC
ATOM   3218  HG2 LYS P 174     -24.097  -6.077  -2.812  1.00  0.00      PROC
ATOM   3219  CD  LYS P 174     -24.551  -6.627  -1.339  1.00  1.92      PROC
ATOM   3220  HD1 LYS P 174     -25.114  -5.776  -0.962  1.00  0.00      PROC
ATOM   3221  HD2 LYS P 174     -24.003  -7.141  -0.552  1.00  0.00      PROC
ATOM   3222  CE  LYS P 174     -25.306  -7.274  -1.446  1.00  2.20      PROC
ATOM   3223  HE1 LYS P 174     -24.772  -8.232  -1.503  1.00  0.00      PROC
ATOM   3224  HE2 LYS P 174     -25.720  -6.975  -2.419  1.00  0.00      PROC
ATOM   3225  NZ  LYS P 174     -26.199  -7.602  -0.972  1.00  2.72      PROC
ATOM   3226  HZ1 LYS P 174     -26.785  -6.778  -0.728  1.00  0.00      PROC
ATOM   3227  HZ2 LYS P 174     -25.960  -8.126  -0.106  1.00  0.00      PROC
ATOM   3228  HZ3 LYS P 174     -26.726  -8.224  -1.618  1.00  0.00      PROC
ATOM   3229  C   LYS P 174     -22.451  -3.418  -0.234  1.00  0.79      PROC
ATOM   3230  O   LYS P 174     -22.687  -3.533   0.955  1.00  0.84      PROC
ATOM   3231  N   LEU P 175     -21.320  -2.873  -0.648  1.00  0.74      PROC
ATOM   3232  HN  LEU P 175     -21.080  -2.854  -1.615  1.00  0.00      PROC
ATOM   3233  CA  LEU P 175     -20.356  -2.273   0.233  1.00  0.76      PROC
ATOM   3234  HA  LEU P 175     -20.125  -2.981   1.016  1.00  0.00      PROC
ATOM   3235  CB  LEU P 175     -19.100  -1.913  -0.549  1.00  0.87      PROC
ATOM   3236  HB1 LEU P 175     -19.385  -1.087  -1.230  1.00  0.00      PROC
ATOM   3237  HB2 LEU P 175     -18.841  -2.808  -1.148  1.00  0.00      PROC
ATOM   3238  CG  LEU P 175     -17.945  -1.518   0.068  1.00  0.94      PROC
ATOM   3239  HG  LEU P 175     -18.170  -0.561   0.580  1.00  0.00      PROC
ATOM   3240  CD1 LEU P 175     -17.411  -2.219   0.874  1.00  1.50      PROC
ATOM   3241 HD11 LEU P 175     -16.820  -3.008   0.362  1.00  0.00      PROC
ATOM   3242 HD12 LEU P 175     -18.175  -2.708   1.515  1.00  0.00      PROC
ATOM   3243 HD13 LEU P 175     -16.724  -1.615   1.505  1.00  0.00      PROC
ATOM   3244  CD2 LEU P 175     -16.839  -1.290  -0.585  1.00  1.11      PROC
ATOM   3245 HD21 LEU P 175     -16.995  -0.479  -1.328  1.00  0.00      PROC
ATOM   3246 HD22 LEU P 175     -16.522  -2.208  -1.124  1.00  0.00      PROC
ATOM   3247 HD23 LEU P 175     -16.041  -0.976   0.121  1.00  0.00      PROC
ATOM   3248  C   LEU P 175     -20.886  -1.088   0.992  1.00  0.78      PROC
ATOM   3249  O   LEU P 175     -20.680  -0.956   2.185  1.00  0.81      PROC
ATOM   3250  N   GLN P 176     -21.635  -0.213   0.332  1.00  0.85      PROC
ATOM   3251  HN  GLN P 176     -21.767  -0.279  -0.654  1.00  0.00      PROC
ATOM   3252  CA  GLN P 176     -22.302   0.878   0.972  1.00  0.98      PROC
ATOM   3253  HA  GLN P 176     -21.573   1.429   1.547  1.00  0.00      PROC
ATOM   3254  CB  GLN P 176     -22.950   1.781  -0.077  1.00  1.16      PROC
ATOM   3255  HB1 GLN P 176     -23.963   1.363  -0.224  1.00  0.00      PROC
ATOM   3256  HB2 GLN P 176     -22.349   1.629  -0.992  1.00  0.00      PROC
ATOM   3257  CG  GLN P 176     -23.110   2.940  -0.012  1.00  1.21      PROC
ATOM   3258  HG1 GLN P 176     -22.116   3.327   0.270  1.00  0.00      PROC
ATOM   3259  HG2 GLN P 176     -23.819   3.061   0.825  1.00  0.00      PROC
ATOM   3260  CD  GLN P 176     -23.552   3.853  -0.931  1.00  1.43      PROC
ATOM   3261  OE1 GLN P 176     -24.359   4.124  -1.193  1.00  1.69      PROC
ATOM   3262  NE2 GLN P 176     -23.004   4.345  -1.441  1.00  1.98      PROC
ATOM   3263 HE21 GLN P 176     -23.383   4.998  -2.097  1.00  0.00      PROC
ATOM   3264 HE22 GLN P 176     -22.013   4.241  -1.354  1.00  0.00      PROC
ATOM   3265  C   GLN P 176     -23.303   0.466   2.011  1.00  0.98      PROC
ATOM   3266  O   GLN P 176     -23.347   1.008   3.101  1.00  1.04      PROC
ATOM   3267  N   GLU P 177     -24.105  -0.546   1.712  1.00  0.97      PROC
ATOM   3268  HN  GLU P 177     -24.110  -0.953   0.802  1.00  0.00      PROC
ATOM   3269  CA  GLU P 177     -25.012  -1.129   2.647  1.00  1.07      PROC
ATOM   3270  HA  GLU P 177     -25.622  -0.342   3.064  1.00  0.00      PROC
ATOM   3271  CB  GLU P 177     -25.878  -2.159   1.944  1.00  1.19      PROC
ATOM   3272  HB1 GLU P 177     -25.287  -3.084   2.034  1.00  0.00      PROC
ATOM   3273  HB2 GLU P 177     -25.882  -1.810   0.899  1.00  0.00      PROC
ATOM   3274  CG  GLU P 177     -26.802  -2.471   2.078  1.00  1.81      PROC
ATOM   3275  HG1 GLU P 177     -27.367  -1.530   2.033  1.00  0.00      PROC
ATOM   3276  HG2 GLU P 177     -26.763  -2.858   3.105  1.00  0.00      PROC
ATOM   3277  CD  GLU P 177     -27.684  -3.343   1.495  1.00  1.97      PROC
ATOM   3278  OE1 GLU P 177     -27.977  -3.758   1.207  1.00  2.35      PROC
ATOM   3279  OE2 GLU P 177     -28.101  -3.633   1.325  1.00  2.37      PROC
ATOM   3280  C   GLU P 177     -24.344  -1.714   3.862  1.00  0.99      PROC
ATOM   3281  O   GLU P 177     -24.770  -1.520   4.983  1.00  1.09      PROC
ATOM   3282  N   PHE P 178     -23.235  -2.403   3.665  1.00  0.87      PROC
ATOM   3283  HN  PHE P 178     -22.916  -2.608   2.744  1.00  0.00      PROC
ATOM   3284  CA  PHE P 178     -22.405  -2.910   4.719  1.00  0.85      PROC
ATOM   3285  HA  PHE P 178     -23.019  -3.479   5.401  1.00  0.00      PROC
ATOM   3286  CB  PHE P 178     -21.329  -3.791   4.085  1.00  0.87      PROC
ATOM   3287  HB1 PHE P 178     -20.830  -3.223   3.271  1.00  0.00      PROC
ATOM   3288  HB2 PHE P 178     -21.807  -4.706   3.675  1.00  0.00      PROC
ATOM   3289  CG  PHE P 178     -20.271  -4.237   5.007  1.00  0.97      PROC
ATOM   3290  CD1 PHE P 178     -19.070  -3.625   5.031  1.00  1.05      PROC
ATOM   3291  HD1 PHE P 178     -18.900  -2.763   4.403  1.00  0.00      PROC
ATOM   3292  CE1 PHE P 178     -18.070  -4.076   5.834  1.00  1.26      PROC
ATOM   3293  HE1 PHE P 178     -17.115  -3.571   5.839  1.00  0.00      PROC
ATOM   3294  CZ  PHE P 178     -18.264  -5.145   6.619  1.00  1.39      PROC
ATOM   3295  HZ  PHE P 178     -17.472  -5.503   7.260  1.00  0.00      PROC
ATOM   3296  CD2 PHE P 178     -20.448  -5.312   5.796  1.00  1.17      PROC
ATOM   3297  HD2 PHE P 178     -21.399  -5.825   5.791  1.00  0.00      PROC
ATOM   3298  CE2 PHE P 178     -19.450  -5.762   6.598  1.00  1.36      PROC
ATOM   3299  HE2 PHE P 178     -19.615  -6.626   7.225  1.00  0.00      PROC
ATOM   3300  C   PHE P 178     -21.860  -1.845   5.646  1.00  0.82      PROC
ATOM   3301  O   PHE P 178     -21.927  -1.949   6.856  1.00  0.89      PROC
ATOM   3302  N   VAL P 179     -21.348  -0.763   5.082  1.00  0.80      PROC
ATOM   3303  HN  VAL P 179     -21.274  -0.681   4.092  1.00  0.00      PROC
ATOM   3304  CA  VAL P 179     -20.865   0.364   5.829  1.00  0.88      PROC
ATOM   3305  HA  VAL P 179     -20.196  -0.003   6.593  1.00  0.00      PROC
ATOM   3306  CB  VAL P 179     -20.150   1.327   4.930  1.00  1.02      PROC
ATOM   3307  HB  VAL P 179     -20.778   1.518   4.034  1.00  0.00      PROC
ATOM   3308  CG1 VAL P 179     -19.866   2.627   5.608  1.00  1.24      PROC
ATOM   3309 HG11 VAL P 179     -19.384   2.447   6.593  1.00  0.00      PROC
ATOM   3310 HG12 VAL P 179     -20.814   3.182   5.773  1.00  0.00      PROC
ATOM   3311 HG13 VAL P 179     -19.179   3.237   4.984  1.00  0.00      PROC
ATOM   3312  CG2 VAL P 179     -18.860   0.719   4.484  1.00  1.08      PROC
ATOM   3313 HG21 VAL P 179     -19.054  -0.225   3.931  1.00  0.00      PROC
ATOM   3314 HG22 VAL P 179     -18.225   0.489   5.366  1.00  0.00      PROC
ATOM   3315 HG23 VAL P 179     -18.324   1.421   3.811  1.00  0.00      PROC
ATOM   3316  C   VAL P 179     -21.920   1.036   6.645  1.00  0.98      PROC
ATOM   3317  O   VAL P 179     -21.726   1.357   7.800  1.00  1.06      PROC
ATOM   3318  N   LEU P 180     -23.093   1.214   6.081  1.00  1.08      PROC
ATOM   3319  HN  LEU P 180     -23.264   0.950   5.135  1.00  0.00      PROC
ATOM   3320  CA  LEU P 180     -24.192   1.788   6.767  1.00  1.29      PROC
ATOM   3321  HA  LEU P 180     -23.846   2.667   7.290  1.00  0.00      PROC
ATOM   3322  CB  LEU P 180     -25.264   2.149   5.775  1.00  1.52      PROC
ATOM   3323  HB1 LEU P 180     -26.215   2.173   6.343  1.00  0.00      PROC
ATOM   3324  HB2 LEU P 180     -25.297   1.320   5.040  1.00  0.00      PROC
ATOM   3325  CG  LEU P 180     -25.233   3.091   5.180  1.00  2.12      PROC
ATOM   3326  HG  LEU P 180     -24.324   2.979   4.566  1.00  0.00      PROC
ATOM   3327  CD1 LEU P 180     -25.966   3.547   4.481  1.00  2.47      PROC
ATOM   3328 HD11 LEU P 180     -26.406   4.462   4.932  1.00  0.00      PROC
ATOM   3329 HD12 LEU P 180     -26.785   2.827   4.270  1.00  0.00      PROC
ATOM   3330 HD13 LEU P 180     -25.460   3.827   3.532  1.00  0.00      PROC
ATOM   3331  CD2 LEU P 180     -25.272   4.041   5.499  1.00  2.60      PROC
ATOM   3332 HD21 LEU P 180     -24.421   4.250   6.182  1.00  0.00      PROC
ATOM   3333 HD22 LEU P 180     -26.221   4.216   6.050  1.00  0.00      PROC
ATOM   3334 HD23 LEU P 180     -25.209   4.734   4.633  1.00  0.00      PROC
ATOM   3335  C   LEU P 180     -24.742   0.947   7.863  1.00  1.33      PROC
ATOM   3336  O   LEU P 180     -25.149   1.429   8.878  1.00  1.50      PROC
ATOM   3337  N   ASN P 181     -24.735  -0.343   7.695  1.00  1.27      PROC
ATOM   3338  HN  ASN P 181     -24.390  -0.757   6.857  1.00  0.00      PROC
ATOM   3339  CA  ASN P 181     -25.204  -1.240   8.662  1.00  1.45      PROC
ATOM   3340  HA  ASN P 181     -26.080  -0.817   9.131  1.00  0.00      PROC
ATOM   3341  CB  ASN P 181     -25.528  -2.505   7.993  1.00  1.66      PROC
ATOM   3342  HB1 ASN P 181     -25.386  -3.313   8.739  1.00  0.00      PROC
ATOM   3343  HB2 ASN P 181     -24.798  -2.633   7.168  1.00  0.00      PROC
ATOM   3344  CG  ASN P 181     -26.542  -2.658   7.547  1.00  2.15      PROC
ATOM   3345  OD1 ASN P 181     -27.128  -2.199   7.711  1.00  2.61      PROC
ATOM   3346  ND2 ASN P 181     -26.765  -3.333   6.974  1.00  2.60      PROC
ATOM   3347 HD21 ASN P 181     -27.697  -3.400   6.619  1.00  0.00      PROC
ATOM   3348 HD22 ASN P 181     -26.077  -4.006   6.702  1.00  0.00      PROC
ATOM   3349  C   ASN P 181     -24.309  -1.466   9.789  1.00  1.43      PROC
ATOM   3350  O   ASN P 181     -24.690  -1.743  10.854  1.00  1.65      PROC
ATOM   3351  N   LYS P 182     -23.089  -1.337   9.603  1.00  1.36      PROC
ATOM   3352  HN  LYS P 182     -22.707  -1.064   8.724  1.00  0.00      PROC
ATOM   3353  CA  LYS P 182     -22.196  -1.567  10.612  1.00  1.60      PROC
ATOM   3354  HA  LYS P 182     -22.640  -2.252  11.319  1.00  0.00      PROC
ATOM   3355  CB  LYS P 182     -21.043  -2.109  10.049  1.00  1.89      PROC
ATOM   3356  HB1 LYS P 182     -20.785  -2.880  10.785  1.00  0.00      PROC
ATOM   3357  HB2 LYS P 182     -20.352  -1.260  10.113  1.00  0.00      PROC
ATOM   3358  CG  LYS P 182     -20.858  -2.378   9.520  1.00  2.52      PROC
ATOM   3359  HG1 LYS P 182     -20.264  -1.633   8.951  1.00  0.00      PROC
ATOM   3360  HG2 LYS P 182     -21.766  -2.638   8.937  1.00  0.00      PROC
ATOM   3361  CD  LYS P 182     -20.408  -3.051   9.591  1.00  3.07      PROC
ATOM   3362  HD1 LYS P 182     -19.999  -3.001   8.600  1.00  0.00      PROC
ATOM   3363  HD2 LYS P 182     -21.243  -3.717   9.698  1.00  0.00      PROC
ATOM   3364  CE  LYS P 182     -19.850  -3.582   9.877  1.00  3.78      PROC
ATOM   3365  HE1 LYS P 182     -19.078  -3.665   9.087  1.00  0.00      PROC
ATOM   3366  HE2 LYS P 182     -20.384  -4.545  10.003  1.00  0.00      PROC
ATOM   3367  NZ  LYS P 182     -19.557  -3.534  10.341  1.00  4.62      PROC
ATOM   3368  HZ1 LYS P 182     -20.141  -3.821  11.152  1.00  0.00      PROC
ATOM   3369  HZ2 LYS P 182     -19.259  -2.545  10.462  1.00  0.00      PROC
ATOM   3370  HZ3 LYS P 182     -18.717  -4.145  10.285  1.00  0.00      PROC
ATOM   3371  C   LYS P 182     -21.878  -0.490  11.364  1.00  1.81      PROC
ATOM   3372  O   LYS P 182     -21.313  -0.573  12.319  1.00  2.13      PROC
ATOM   3373  N   LYS P 183     -22.243   0.549  10.972  1.00  1.92      PROC
ATOM   3374  HN  LYS P 183     -22.740   0.652  10.114  1.00  0.00      PROC
ATOM   3375  CA  LYS P 183     -22.024   1.604  11.621  1.00  2.46      PROC
ATOM   3376  HA  LYS P 183     -21.040   1.563  12.062  1.00  0.00      PROC
ATOM   3377  CB  LYS P 183     -22.111   2.490  10.786  1.00  3.05      PROC
ATOM   3378  HB1 LYS P 183     -22.374   3.347  11.416  1.00  0.00      PROC
ATOM   3379  HB2 LYS P 183     -22.976   2.148  10.206  1.00  0.00      PROC
ATOM   3380  CG  LYS P 183     -21.754   2.782  10.319  1.00  3.71      PROC
ATOM   3381  HG1 LYS P 183     -22.481   3.328   9.688  1.00  0.00      PROC
ATOM   3382  HG2 LYS P 183     -21.303   1.959   9.733  1.00  0.00      PROC
ATOM   3383  CD  LYS P 183     -21.345   3.137  10.413  1.00  4.47      PROC
ATOM   3384  HD1 LYS P 183     -20.575   2.584   9.895  1.00  0.00      PROC
ATOM   3385  HD2 LYS P 183     -21.316   3.017  11.486  1.00  0.00      PROC
ATOM   3386  CE  LYS P 183     -21.053   3.711  10.393  1.00  5.25      PROC
ATOM   3387  HE1 LYS P 183     -21.873   4.439  10.252  1.00  0.00      PROC
ATOM   3388  HE2 LYS P 183     -20.406   3.667   9.497  1.00  0.00      PROC
ATOM   3389  NZ  LYS P 183     -20.731   3.964  10.760  1.00  6.00      PROC
ATOM   3390  HZ1 LYS P 183     -19.981   3.314  11.071  1.00  0.00      PROC
ATOM   3391  HZ2 LYS P 183     -21.301   4.253  11.580  1.00  0.00      PROC
ATOM   3392  HZ3 LYS P 183     -20.302   4.805  10.323  1.00  0.00      PROC
ATOM   3393  C   LYS P 183     -22.676   1.899  12.658  1.00  2.61      PROC
ATOM   3394  O   LYS P 183     -23.157   1.839  12.904  1.00  3.09      PROC
ATOM   3395  N   LYS P 184     -22.694   2.222  13.299  1.00  2.78      PROC
ATOM   3396  HN  LYS P 184     -21.832   2.614  13.434  1.00  0.00      PROC
ATOM   3397  CA  LYS P 184     -23.244   2.539  14.316  1.00  3.21      PROC
ATOM   3398  HA  LYS P 184     -24.156   1.965  14.395  1.00  0.00      PROC
ATOM   3399  CB  LYS P 184     -22.978   2.461  14.674  1.00  3.98      PROC
ATOM   3400  HB1 LYS P 184     -23.507   2.061  15.559  1.00  0.00      PROC
ATOM   3401  HB2 LYS P 184     -22.350   3.320  14.974  1.00  0.00      PROC
ATOM   3402  CG  LYS P 184     -22.526   1.805  14.155  1.00  4.44      PROC
ATOM   3403  HG1 LYS P 184     -21.460   2.095  14.042  1.00  0.00      PROC
ATOM   3404  HG2 LYS P 184     -22.991   1.747  13.148  1.00  0.00      PROC
ATOM   3405  CD  LYS P 184     -22.544   1.514  14.299  1.00  5.07      PROC
ATOM   3406  HD1 LYS P 184     -23.426   1.036  13.837  1.00  0.00      PROC
ATOM   3407  HD2 LYS P 184     -22.757   1.747  15.357  1.00  0.00      PROC
ATOM   3408  CE  LYS P 184     -22.328   1.283  14.312  1.00  5.82      PROC
ATOM   3409  HE1 LYS P 184     -22.410   1.107  15.372  1.00  0.00      PROC
ATOM   3410  HE2 LYS P 184     -21.491   1.890  14.009  1.00  0.00      PROC
ATOM   3411  NZ  LYS P 184     -22.183   1.024  14.261  1.00  6.50      PROC
ATOM   3412  HZ1 LYS P 184     -21.791   1.030  13.298  1.00  0.00      PROC
ATOM   3413  HZ2 LYS P 184     -22.847   0.230  14.361  1.00  0.00      PROC
ATOM   3414  HZ3 LYS P 184     -21.411   0.918  14.949  1.00  0.00      PROC
ATOM   3415  C   LYS P 184     -23.720   3.219  14.923  1.00  3.43      PROC
ATOM   3416  OT1 LYS P 184     -23.885   3.498  15.161  1.00  3.79      PROC
ATOM   3417  OT2 LYS P 184     -23.941   3.487  15.176  1.00  3.75      PROC
TER    3418      LYS    184
END
