# Supplementary material for: Mapping the Interactions Among Class IIa Histone Deacetylases and Myocyte Enhancer Factor 2s
Source: J Chem Inf Model. 2025 Jun 6;65(12):6249–60. doi: 10.1021/acs.jcim.5c00858 (PMC12199305; doi:10.1021/acs.jcim.5c00858)
Supplement: Supplementary file 6 [file ci5c00858_si_006.zip › Average_Structures/HDAC4_MEF2B.pdb]

REMARK  GENERATED BY CHARMM-GUI (HTTP://WWW.CHARMM-GUI.ORG) V3.7 ON APR, 06. 2025. JOB
REMARK  READ PDB, MANIPULATE STRUCTURE IF NEEDED, AND GENERATE TOPOLOGY FILE          
REMARK   DATE:     4/ 6/25      7:55: 4      CREATED BY USER: charmm-gui              
ATOM      1  N   GLY P   2     -16.930  10.826 -23.838  1.00  6.56      PROA
ATOM      2  HT1 GLY P   2     -17.088  11.416 -24.680  1.00  0.00      PROA
ATOM      3  HT2 GLY P   2     -17.816  10.745 -23.300  1.00  0.00      PROA
ATOM      4  HT3 GLY P   2     -16.616   9.879 -24.133  1.00  0.00      PROA
ATOM      5  CA  GLY P   2     -16.455  11.110 -23.449  1.00  5.89      PROA
ATOM      6  HA1 GLY P   2     -16.919  12.051 -23.236  1.00  0.00      PROA
ATOM      7  HA2 GLY P   2     -15.659  11.209 -24.158  1.00  0.00      PROA
ATOM      8  C   GLY P   2     -15.955  10.921 -22.594  1.00  5.24      PROA
ATOM      9  O   GLY P   2     -15.983  10.475 -22.290  1.00  5.41      PROA
ATOM     10  N   ARG P   3     -15.466  11.257 -22.181  1.00  4.77      PROA
ATOM     11  HN  ARG P   3     -15.212  12.132 -22.541  1.00  0.00      PROA
ATOM     12  CA  ARG P   3     -14.944  11.136 -21.347  1.00  4.31      PROA
ATOM     13  HA  ARG P   3     -14.716  10.084 -21.267  1.00  0.00      PROA
ATOM     14  CB  ARG P   3     -14.247  11.568 -21.314  1.00  4.51      PROA
ATOM     15  HB1 ARG P   3     -13.595  11.280 -20.465  1.00  0.00      PROA
ATOM     16  HB2 ARG P   3     -14.413  12.664 -21.290  1.00  0.00      PROA
ATOM     17  CG  ARG P   3     -13.972  11.299 -22.038  1.00  5.18      PROA
ATOM     18  HG1 ARG P   3     -14.051  12.212 -22.637  1.00  0.00      PROA
ATOM     19  HG2 ARG P   3     -14.758  10.583 -22.300  1.00  0.00      PROA
ATOM     20  CD  ARG P   3     -13.601  11.097 -22.237  1.00  5.70      PROA
ATOM     21  HD1 ARG P   3     -13.678  10.107 -21.786  1.00  0.00      PROA
ATOM     22  HD2 ARG P   3     -12.813  11.710 -21.799  1.00  0.00      PROA
ATOM     23  NE  ARG P   3     -13.299  10.930 -22.721  1.00  6.48      PROA
ATOM     24  HE  ARG P   3     -14.012  10.962 -23.286  1.00  0.00      PROA
ATOM     25  CZ  ARG P   3     -12.980  10.791 -23.056  1.00  7.27      PROA
ATOM     26  NH1 ARG P   3     -12.887  10.781 -22.993  1.00  7.54      PROA
ATOM     27 HH11 ARG P   3     -12.670   9.908 -22.556  1.00  0.00      PROA
ATOM     28 HH12 ARG P   3     -12.279  11.565 -22.871  1.00  0.00      PROA
ATOM     29  NH2 ARG P   3     -12.746  10.663 -23.470  1.00  8.05      PROA
ATOM     30 HH21 ARG P   3     -13.236  10.662 -24.342  1.00  0.00      PROA
ATOM     31 HH22 ARG P   3     -11.781  10.404 -23.439  1.00  0.00      PROA
ATOM     32  C   ARG P   3     -15.303  11.265 -20.365  1.00  3.82      PROA
ATOM     33  O   ARG P   3     -15.700  11.824 -20.288  1.00  3.82      PROA
ATOM     34  N   LYS P   4     -15.174  10.737 -19.583  1.00  3.78      PROA
ATOM     35  HN  LYS P   4     -14.630   9.926 -19.722  1.00  0.00      PROA
ATOM     36  CA  LYS P   4     -15.456  10.777 -18.588  1.00  3.66      PROA
ATOM     37  HA  LYS P   4     -16.439  11.221 -18.551  1.00  0.00      PROA
ATOM     38  CB  LYS P   4     -15.475   9.885 -18.145  1.00  4.19      PROA
ATOM     39  HB1 LYS P   4     -16.031  10.025 -17.197  1.00  0.00      PROA
ATOM     40  HB2 LYS P   4     -14.421   9.633 -17.918  1.00  0.00      PROA
ATOM     41  CG  LYS P   4     -15.824   9.161 -18.531  1.00  4.67      PROA
ATOM     42  HG1 LYS P   4     -14.917   8.572 -18.681  1.00  0.00      PROA
ATOM     43  HG2 LYS P   4     -16.179   9.599 -19.467  1.00  0.00      PROA
ATOM     44  CD  LYS P   4     -16.367   8.562 -18.442  1.00  5.14      PROA
ATOM     45  HD1 LYS P   4     -17.259   9.173 -18.335  1.00  0.00      PROA
ATOM     46  HD2 LYS P   4     -16.014   8.170 -17.492  1.00  0.00      PROA
ATOM     47  CE  LYS P   4     -16.759   7.812 -18.756  1.00  5.73      PROA
ATOM     48  HE1 LYS P   4     -16.545   7.975 -19.804  1.00  0.00      PROA
ATOM     49  HE2 LYS P   4     -17.772   8.054 -18.461  1.00  0.00      PROA
ATOM     50  NZ  LYS P   4     -16.875   7.168 -18.824  1.00  6.23      PROA
ATOM     51  HZ1 LYS P   4     -17.157   6.767 -17.907  1.00  0.00      PROA
ATOM     52  HZ2 LYS P   4     -16.012   6.694 -19.159  1.00  0.00      PROA
ATOM     53  HZ3 LYS P   4     -17.639   7.024 -19.515  1.00  0.00      PROA
ATOM     54  C   LYS P   4     -14.853  11.485 -17.689  1.00  3.32      PROA
ATOM     55  O   LYS P   4     -13.921  11.392 -17.554  1.00  3.31      PROA
ATOM     56  N   LYS P   5     -15.385  12.221 -17.042  1.00  3.29      PROA
ATOM     57  HN  LYS P   5     -16.355  12.368 -17.197  1.00  0.00      PROA
ATOM     58  CA  LYS P   5     -14.940  12.929 -16.105  1.00  3.17      PROA
ATOM     59  HA  LYS P   5     -13.883  13.067 -16.276  1.00  0.00      PROA
ATOM     60  CB  LYS P   5     -15.509  14.047 -16.031  1.00  3.68      PROA
ATOM     61  HB1 LYS P   5     -15.006  14.622 -15.227  1.00  0.00      PROA
ATOM     62  HB2 LYS P   5     -16.564  13.864 -15.740  1.00  0.00      PROA
ATOM     63  CG  LYS P   5     -15.521  14.658 -16.898  1.00  4.28      PROA
ATOM     64  HG1 LYS P   5     -16.515  14.454 -17.324  1.00  0.00      PROA
ATOM     65  HG2 LYS P   5     -14.736  14.206 -17.524  1.00  0.00      PROA
ATOM     66  CD  LYS P   5     -15.412  15.568 -17.058  1.00  4.72      PROA
ATOM     67  HD1 LYS P   5     -14.333  15.562 -17.082  1.00  0.00      PROA
ATOM     68  HD2 LYS P   5     -15.823  15.909 -16.120  1.00  0.00      PROA
ATOM     69  CE  LYS P   5     -15.509  16.254 -17.456  1.00  5.33      PROA
ATOM     70  HE1 LYS P   5     -16.432  15.939 -17.867  1.00  0.00      PROA
ATOM     71  HE2 LYS P   5     -14.625  16.105 -18.020  1.00  0.00      PROA
ATOM     72  NZ  LYS P   5     -15.584  16.820 -17.725  1.00  5.86      PROA
ATOM     73  HZ1 LYS P   5     -14.765  17.421 -17.503  1.00  0.00      PROA
ATOM     74  HZ2 LYS P   5     -16.450  17.265 -17.360  1.00  0.00      PROA
ATOM     75  HZ3 LYS P   5     -15.661  16.706 -18.756  1.00  0.00      PROA
ATOM     76  C   LYS P   5     -14.975  12.479 -14.848  1.00  2.74      PROA
ATOM     77  O   LYS P   5     -15.751  12.084 -14.481  1.00  2.78      PROA
ATOM     78  N   ILE P   6     -14.120  12.520 -14.155  1.00  2.59      PROA
ATOM     79  HN  ILE P   6     -13.269  12.909 -14.487  1.00  0.00      PROA
ATOM     80  CA  ILE P   6     -14.028  12.132 -12.928  1.00  2.35      PROA
ATOM     81  HA  ILE P   6     -14.833  11.436 -12.743  1.00  0.00      PROA
ATOM     82  CB  ILE P   6     -12.893  11.569 -12.680  1.00  2.58      PROA
ATOM     83  HB  ILE P   6     -12.122  12.324 -12.929  1.00  0.00      PROA
ATOM     84  CG2 ILE P   6     -12.653  11.228 -11.850  1.00  2.67      PROA
ATOM     85 HG21 ILE P   6     -13.556  10.876 -11.306  1.00  0.00      PROA
ATOM     86 HG22 ILE P   6     -12.160  12.018 -11.245  1.00  0.00      PROA
ATOM     87 HG23 ILE P   6     -11.960  10.369 -11.980  1.00  0.00      PROA
ATOM     88  CG1 ILE P   6     -12.520  10.813 -13.140  1.00  3.21      PROA
ATOM     89 HG11 ILE P   6     -11.446  10.797 -12.872  1.00  0.00      PROA
ATOM     90 HG12 ILE P   6     -12.626  11.035 -14.220  1.00  0.00      PROA
ATOM     91  CD  ILE P   6     -12.828   9.920 -13.028  1.00  3.57      PROA
ATOM     92  HD1 ILE P   6     -13.666   9.894 -12.299  1.00  0.00      PROA
ATOM     93  HD2 ILE P   6     -12.004   9.281 -12.644  1.00  0.00      PROA
ATOM     94  HD3 ILE P   6     -13.190   9.520 -13.999  1.00  0.00      PROA
ATOM     95  C   ILE P   6     -14.305  13.132 -12.021  1.00  2.21      PROA
ATOM     96  O   ILE P   6     -13.841  14.046 -12.058  1.00  2.41      PROA
ATOM     97  N   GLN P   7     -15.103  12.984 -11.185  1.00  2.16      PROA
ATOM     98  HN  GLN P   7     -15.538  12.096 -11.077  1.00  0.00      PROA
ATOM     99  CA  GLN P   7     -15.525  13.879 -10.323  1.00  2.28      PROA
ATOM    100  HA  GLN P   7     -15.124  14.839 -10.612  1.00  0.00      PROA
ATOM    101  CB  GLN P   7     -16.757  13.914 -10.311  1.00  2.83      PROA
ATOM    102  HB1 GLN P   7     -17.064  14.723  -9.617  1.00  0.00      PROA
ATOM    103  HB2 GLN P   7     -17.117  12.942  -9.915  1.00  0.00      PROA
ATOM    104  CG  GLN P   7     -17.317  14.109 -11.375  1.00  3.24      PROA
ATOM    105  HG1 GLN P   7     -18.408  14.095 -11.174  1.00  0.00      PROA
ATOM    106  HG2 GLN P   7     -17.053  13.261 -12.039  1.00  0.00      PROA
ATOM    107  CD  GLN P   7     -17.132  14.961 -11.906  1.00  3.46      PROA
ATOM    108  OE1 GLN P   7     -17.026  15.334 -11.997  1.00  3.79      PROA
ATOM    109  NE2 GLN P   7     -17.108  15.286 -12.278  1.00  3.87      PROA
ATOM    110 HE21 GLN P   7     -16.249  15.416 -12.774  1.00  0.00      PROA
ATOM    111 HE22 GLN P   7     -17.918  15.813 -12.534  1.00  0.00      PROA
ATOM    112  C   GLN P   7     -15.158  13.819  -8.996  1.00  2.08      PROA
ATOM    113  O   GLN P   7     -15.572  13.663  -8.371  1.00  2.42      PROA
ATOM    114  N   ILE P   8     -14.359  13.958  -8.533  1.00  2.04      PROA
ATOM    115  HN  ILE P   8     -13.589  14.159  -9.113  1.00  0.00      PROA
ATOM    116  CA  ILE P   8     -13.938  13.965  -7.270  1.00  2.06      PROA
ATOM    117  HA  ILE P   8     -14.686  13.464  -6.674  1.00  0.00      PROA
ATOM    118  CB  ILE P   8     -12.952  13.456  -7.150  1.00  2.57      PROA
ATOM    119  HB  ILE P   8     -12.282  14.062  -7.780  1.00  0.00      PROA
ATOM    120  CG2 ILE P   8     -12.530  13.294  -6.566  1.00  3.13      PROA
ATOM    121 HG21 ILE P   8     -12.798  12.292  -6.168  1.00  0.00      PROA
ATOM    122 HG22 ILE P   8     -12.687  14.048  -5.765  1.00  0.00      PROA
ATOM    123 HG23 ILE P   8     -11.460  13.283  -6.864  1.00  0.00      PROA
ATOM    124  CG1 ILE P   8     -12.717  12.810  -7.452  1.00  2.88      PROA
ATOM    125 HG11 ILE P   8     -12.530  13.146  -8.473  1.00  0.00      PROA
ATOM    126 HG12 ILE P   8     -13.638  12.231  -7.377  1.00  0.00      PROA
ATOM    127  CD  ILE P   8     -12.148  12.176  -7.406  1.00  3.60      PROA
ATOM    128  HD1 ILE P   8     -11.697  12.140  -6.391  1.00  0.00      PROA
ATOM    129  HD2 ILE P   8     -11.338  12.340  -8.148  1.00  0.00      PROA
ATOM    130  HD3 ILE P   8     -12.648  11.204  -7.607  1.00  0.00      PROA
ATOM    131  C   ILE P   8     -13.903  15.030  -6.628  1.00  2.16      PROA
ATOM    132  O   ILE P   8     -13.586  15.675  -7.080  1.00  2.57      PROA
ATOM    133  N   SER P   9     -14.253  15.252  -5.556  1.00  2.21      PROA
ATOM    134  HN  SER P   9     -14.617  14.482  -5.053  1.00  0.00      PROA
ATOM    135  CA  SER P   9     -14.284  16.253  -4.860  1.00  2.60      PROA
ATOM    136  HA  SER P   9     -13.679  16.976  -5.382  1.00  0.00      PROA
ATOM    137  CB  SER P   9     -15.091  16.669  -4.637  1.00  3.28      PROA
ATOM    138  HB1 SER P   9     -15.572  15.851  -4.098  1.00  0.00      PROA
ATOM    139  HB2 SER P   9     -15.504  16.808  -5.637  1.00  0.00      PROA
ATOM    140  OG  SER P   9     -15.360  17.116  -4.371  1.00  3.99      PROA
ATOM    141  HG1 SER P   9     -15.516  16.831  -3.468  1.00  0.00      PROA
ATOM    142  C   SER P   9     -13.935  16.553  -3.710  1.00  2.33      PROA
ATOM    143  O   SER P   9     -14.007  16.092  -3.148  1.00  2.21      PROA
ATOM    144  N   ARG P  10     -13.532  17.325  -3.329  1.00  2.76      PROA
ATOM    145  HN  ARG P  10     -13.372  18.052  -3.974  1.00  0.00      PROA
ATOM    146  CA  ARG P  10     -13.144  17.693  -2.252  1.00  2.91      PROA
ATOM    147  HA  ARG P  10     -12.606  16.885  -1.779  1.00  0.00      PROA
ATOM    148  CB  ARG P  10     -12.499  18.548  -2.417  1.00  3.64      PROA
ATOM    149  HB1 ARG P  10     -11.614  18.267  -1.833  1.00  0.00      PROA
ATOM    150  HB2 ARG P  10     -13.063  19.344  -1.915  1.00  0.00      PROA
ATOM    151  CG  ARG P  10     -12.082  19.051  -3.176  1.00  3.74      PROA
ATOM    152  HG1 ARG P  10     -12.856  19.799  -3.381  1.00  0.00      PROA
ATOM    153  HG2 ARG P  10     -12.063  18.279  -3.953  1.00  0.00      PROA
ATOM    154  CD  ARG P  10     -11.081  19.675  -3.447  1.00  4.04      PROA
ATOM    155  HD1 ARG P  10     -11.437  20.640  -3.857  1.00  0.00      PROA
ATOM    156  HD2 ARG P  10     -10.567  19.083  -4.229  1.00  0.00      PROA
ATOM    157  NE  ARG P  10     -10.520  19.879  -2.989  1.00  4.45      PROA
ATOM    158  HE  ARG P  10     -10.045  19.159  -2.485  1.00  0.00      PROA
ATOM    159  CZ  ARG P  10     -10.298  20.572  -2.887  1.00  4.72      PROA
ATOM    160  NH1 ARG P  10     -10.542  21.169  -3.173  1.00  4.66      PROA
ATOM    161 HH11 ARG P  10     -11.444  21.516  -2.914  1.00  0.00      PROA
ATOM    162 HH12 ARG P  10      -9.986  21.669  -3.837  1.00  0.00      PROA
ATOM    163  NH2 ARG P  10      -9.793  20.673  -2.471  1.00  5.42      PROA
ATOM    164 HH21 ARG P  10      -9.016  20.044  -2.466  1.00  0.00      PROA
ATOM    165 HH22 ARG P  10      -9.808  21.455  -1.847  1.00  0.00      PROA
ATOM    166  C   ARG P  10     -13.916  17.991  -1.059  1.00  2.71      PROA
ATOM    167  O   ARG P  10     -14.779  18.704  -1.089  1.00  2.83      PROA
ATOM    168  N   ILE P  11     -13.610  17.438   0.041  1.00  2.49      PROA
ATOM    169  HN  ILE P  11     -12.867  16.776   0.066  1.00  0.00      PROA
ATOM    170  CA  ILE P  11     -14.208  17.647   1.278  1.00  2.32      PROA
ATOM    171  HA  ILE P  11     -15.230  17.941   1.093  1.00  0.00      PROA
ATOM    172  CB  ILE P  11     -14.188  16.467   2.156  1.00  2.26      PROA
ATOM    173  HB  ILE P  11     -13.132  16.194   2.363  1.00  0.00      PROA
ATOM    174  CG2 ILE P  11     -14.856  16.687   3.396  1.00  2.18      PROA
ATOM    175 HG21 ILE P  11     -15.921  16.948   3.215  1.00  0.00      PROA
ATOM    176 HG22 ILE P  11     -14.373  17.525   3.942  1.00  0.00      PROA
ATOM    177 HG23 ILE P  11     -14.817  15.765   4.015  1.00  0.00      PROA
ATOM    178  CG1 ILE P  11     -14.719  15.325   1.531  1.00  2.46      PROA
ATOM    179 HG11 ILE P  11     -13.820  14.857   1.107  1.00  0.00      PROA
ATOM    180 HG12 ILE P  11     -15.337  15.766   0.737  1.00  0.00      PROA
ATOM    181  CD  ILE P  11     -15.135  14.714   1.737  1.00  2.81      PROA
ATOM    182  HD1 ILE P  11     -16.116  15.040   2.145  1.00  0.00      PROA
ATOM    183  HD2 ILE P  11     -14.598  14.138   2.521  1.00  0.00      PROA
ATOM    184  HD3 ILE P  11     -15.317  14.065   0.854  1.00  0.00      PROA
ATOM    185  C   ILE P  11     -13.598  18.773   1.914  1.00  2.19      PROA
ATOM    186  O   ILE P  11     -12.486  18.828   2.057  1.00  2.20      PROA
ATOM    187  N   LEU P  12     -14.311  19.716   2.290  1.00  2.25      PROA
ATOM    188  HN  LEU P  12     -15.304  19.656   2.240  1.00  0.00      PROA
ATOM    189  CA  LEU P  12     -13.834  20.888   2.791  1.00  2.32      PROA
ATOM    190  HA  LEU P  12     -12.797  20.982   2.505  1.00  0.00      PROA
ATOM    191  CB  LEU P  12     -14.594  21.971   2.275  1.00  2.68      PROA
ATOM    192  HB1 LEU P  12     -14.256  22.878   2.815  1.00  0.00      PROA
ATOM    193  HB2 LEU P  12     -15.652  21.765   2.534  1.00  0.00      PROA
ATOM    194  CG  LEU P  12     -14.575  22.252   1.069  1.00  3.04      PROA
ATOM    195  HG  LEU P  12     -15.019  21.376   0.559  1.00  0.00      PROA
ATOM    196  CD1 LEU P  12     -15.056  23.138   0.600  1.00  3.39      PROA
ATOM    197 HD11 LEU P  12     -14.346  23.992   0.581  1.00  0.00      PROA
ATOM    198 HD12 LEU P  12     -15.953  23.435   1.184  1.00  0.00      PROA
ATOM    199 HD13 LEU P  12     -15.352  22.899  -0.444  1.00  0.00      PROA
ATOM    200  CD2 LEU P  12     -13.759  22.505   0.542  1.00  3.43      PROA
ATOM    201 HD21 LEU P  12     -13.096  21.622   0.417  1.00  0.00      PROA
ATOM    202 HD22 LEU P  12     -13.195  23.299   1.076  1.00  0.00      PROA
ATOM    203 HD23 LEU P  12     -14.057  22.870  -0.464  1.00  0.00      PROA
ATOM    204  C   LEU P  12     -13.817  20.947   4.250  1.00  2.17      PROA
ATOM    205  O   LEU P  12     -13.140  21.652   4.786  1.00  2.28      PROA
ATOM    206  N   ASP P  13     -14.545  20.187   4.932  1.00  2.07      PROA
ATOM    207  HN  ASP P  13     -15.148  19.540   4.475  1.00  0.00      PROA
ATOM    208  CA  ASP P  13     -14.617  20.134   6.327  1.00  2.00      PROA
ATOM    209  HA  ASP P  13     -14.378  21.112   6.717  1.00  0.00      PROA
ATOM    210  CB  ASP P  13     -15.988  19.727   6.738  1.00  2.14      PROA
ATOM    211  HB1 ASP P  13     -15.845  18.908   7.468  1.00  0.00      PROA
ATOM    212  HB2 ASP P  13     -16.465  19.332   5.821  1.00  0.00      PROA
ATOM    213  CG  ASP P  13     -16.658  20.306   7.139  1.00  2.51      PROA
ATOM    214  OD1 ASP P  13     -16.877  20.603   7.324  1.00  3.05      PROA
ATOM    215  OD2 ASP P  13     -17.022  20.478   7.306  1.00  2.93      PROA
ATOM    216  C   ASP P  13     -13.597  19.220   6.891  1.00  1.75      PROA
ATOM    217  O   ASP P  13     -13.491  18.089   6.510  1.00  1.61      PROA
ATOM    218  N   GLN P  14     -12.807  19.713   7.823  1.00  1.77      PROA
ATOM    219  HN  GLN P  14     -12.965  20.625   8.192  1.00  0.00      PROA
ATOM    220  CA  GLN P  14     -11.696  19.035   8.380  1.00  1.63      PROA
ATOM    221  HA  GLN P  14     -11.051  18.722   7.573  1.00  0.00      PROA
ATOM    222  CB  GLN P  14     -10.954  19.959   9.326  1.00  1.78      PROA
ATOM    223  HB1 GLN P  14     -10.928  19.372  10.256  1.00  0.00      PROA
ATOM    224  HB2 GLN P  14     -11.650  20.804   9.424  1.00  0.00      PROA
ATOM    225  CG  GLN P  14     -10.107  20.391   9.334  1.00  2.10      PROA
ATOM    226  HG1 GLN P  14      -9.639  20.168  10.314  1.00  0.00      PROA
ATOM    227  HG2 GLN P  14     -10.299  21.481   9.257  1.00  0.00      PROA
ATOM    228  CD  GLN P  14      -9.266  20.123   8.477  1.00  2.39      PROA
ATOM    229  OE1 GLN P  14      -8.994  19.928   7.866  1.00  2.60      PROA
ATOM    230  NE2 GLN P  14      -8.821  20.124   8.434  1.00  3.03      PROA
ATOM    231 HE21 GLN P  14      -8.353  20.943   8.102  1.00  0.00      PROA
ATOM    232 HE22 GLN P  14      -8.294  19.308   8.670  1.00  0.00      PROA
ATOM    233  C   GLN P  14     -11.994  17.738   9.055  1.00  1.48      PROA
ATOM    234  O   GLN P  14     -11.327  16.767   8.838  1.00  1.35      PROA
ATOM    235  N   ARG P  15     -13.034  17.671   9.864  1.00  1.56      PROA
ATOM    236  HN  ARG P  15     -13.581  18.476  10.077  1.00  0.00      PROA
ATOM    237  CA  ARG P  15     -13.453  16.461  10.489  1.00  1.51      PROA
ATOM    238  HA  ARG P  15     -12.589  16.006  10.950  1.00  0.00      PROA
ATOM    239  CB  ARG P  15     -14.520  16.741  11.529  1.00  1.73      PROA
ATOM    240  HB1 ARG P  15     -15.368  17.134  10.942  1.00  0.00      PROA
ATOM    241  HB2 ARG P  15     -14.086  17.546  12.147  1.00  0.00      PROA
ATOM    242  CG  ARG P  15     -14.971  16.098  12.229  1.00  2.03      PROA
ATOM    243  HG1 ARG P  15     -15.344  15.225  11.657  1.00  0.00      PROA
ATOM    244  HG2 ARG P  15     -15.832  16.652  12.653  1.00  0.00      PROA
ATOM    245  CD  ARG P  15     -14.497  15.755  12.953  1.00  2.59      PROA
ATOM    246  HD1 ARG P  15     -14.003  16.550  13.548  1.00  0.00      PROA
ATOM    247  HD2 ARG P  15     -13.758  14.986  12.647  1.00  0.00      PROA
ATOM    248  NE  ARG P  15     -15.027  15.459  13.323  1.00  3.24      PROA
ATOM    249  HE  ARG P  15     -15.982  15.593  13.058  1.00  0.00      PROA
ATOM    250  CZ  ARG P  15     -14.874  15.111  13.822  1.00  4.07      PROA
ATOM    251  NH1 ARG P  15     -14.237  14.984  14.075  1.00  4.45      PROA
ATOM    252 HH11 ARG P  15     -13.720  15.716  14.518  1.00  0.00      PROA
ATOM    253 HH12 ARG P  15     -13.840  14.069  13.995  1.00  0.00      PROA
ATOM    254  NH2 ARG P  15     -15.384  14.873  14.073  1.00  4.86      PROA
ATOM    255 HH21 ARG P  15     -15.973  14.272  13.533  1.00  0.00      PROA
ATOM    256 HH22 ARG P  15     -15.622  15.088  15.020  1.00  0.00      PROA
ATOM    257  C   ARG P  15     -13.913  15.410   9.522  1.00  1.37      PROA
ATOM    258  O   ARG P  15     -13.556  14.268   9.622  1.00  1.29      PROA
ATOM    259  N   ASN P  16     -14.680  15.795   8.512  1.00  1.41      PROA
ATOM    260  HN  ASN P  16     -14.993  16.738   8.435  1.00  0.00      PROA
ATOM    261  CA  ASN P  16     -15.121  14.923   7.464  1.00  1.34      PROA
ATOM    262  HA  ASN P  16     -15.534  14.034   7.918  1.00  0.00      PROA
ATOM    263  CB  ASN P  16     -16.170  15.617   6.605  1.00  1.53      PROA
ATOM    264  HB1 ASN P  16     -15.708  15.753   5.607  1.00  0.00      PROA
ATOM    265  HB2 ASN P  16     -16.344  16.606   7.072  1.00  0.00      PROA
ATOM    266  CG  ASN P  16     -17.069  15.243   6.433  1.00  2.15      PROA
ATOM    267  OD1 ASN P  16     -17.098  14.760   6.739  1.00  2.78      PROA
ATOM    268  ND2 ASN P  16     -17.832  15.477   5.927  1.00  2.57      PROA
ATOM    269 HD21 ASN P  16     -18.640  14.887   5.938  1.00  0.00      PROA
ATOM    270 HD22 ASN P  16     -17.832  16.314   5.380  1.00  0.00      PROA
ATOM    271  C   ASN P  16     -13.990  14.407   6.627  1.00  1.16      PROA
ATOM    272  O   ASN P  16     -13.964  13.257   6.249  1.00  1.08      PROA
ATOM    273  N   ARG P  17     -12.990  15.239   6.350  1.00  1.15      PROA
ATOM    274  HN  ARG P  17     -13.037  16.203   6.597  1.00  0.00      PROA
ATOM    275  CA  ARG P  17     -11.786  14.837   5.689  1.00  1.04      PROA
ATOM    276  HA  ARG P  17     -12.056  14.357   4.760  1.00  0.00      PROA
ATOM    277  CB  ARG P  17     -10.898  16.050   5.423  1.00  1.16      PROA
ATOM    278  HB1 ARG P  17     -10.334  16.172   6.363  1.00  0.00      PROA
ATOM    279  HB2 ARG P  17     -11.616  16.879   5.304  1.00  0.00      PROA
ATOM    280  CG  ARG P  17     -10.220  16.223   4.718  1.00  1.73      PROA
ATOM    281  HG1 ARG P  17     -10.790  16.151   3.775  1.00  0.00      PROA
ATOM    282  HG2 ARG P  17      -9.523  15.371   4.802  1.00  0.00      PROA
ATOM    283  CD  ARG P  17      -9.370  17.346   4.522  1.00  1.90      PROA
ATOM    284  HD1 ARG P  17      -8.372  16.945   4.253  1.00  0.00      PROA
ATOM    285  HD2 ARG P  17      -9.323  17.881   5.492  1.00  0.00      PROA
ATOM    286  NE  ARG P  17      -9.555  18.136   3.783  1.00  1.98      PROA
ATOM    287  HE  ARG P  17     -10.136  17.852   3.028  1.00  0.00      PROA
ATOM    288  CZ  ARG P  17      -9.238  19.127   3.722  1.00  2.20      PROA
ATOM    289  NH1 ARG P  17      -8.712  19.571   4.309  1.00  2.41      PROA
ATOM    290 HH11 ARG P  17      -8.132  19.062   4.945  1.00  0.00      PROA
ATOM    291 HH12 ARG P  17      -8.711  20.571   4.322  1.00  0.00      PROA
ATOM    292  NH2 ARG P  17      -9.464  19.710   3.036  1.00  2.71      PROA
ATOM    293 HH21 ARG P  17     -10.338  19.608   2.561  1.00  0.00      PROA
ATOM    294 HH22 ARG P  17      -8.834  20.440   2.772  1.00  0.00      PROA
ATOM    295  C   ARG P  17     -11.017  13.780   6.433  1.00  0.92      PROA
ATOM    296  O   ARG P  17     -10.609  12.802   5.857  1.00  0.84      PROA
ATOM    297  N   GLN P  18     -10.842  13.930   7.746  1.00  0.97      PROA
ATOM    298  HN  GLN P  18     -11.164  14.746   8.218  1.00  0.00      PROA
ATOM    299  CA  GLN P  18     -10.193  12.959   8.581  1.00  0.92      PROA
ATOM    300  HA  GLN P  18      -9.252  12.697   8.120  1.00  0.00      PROA
ATOM    301  CB  GLN P  18      -9.958  13.523   9.984  1.00  1.08      PROA
ATOM    302  HB1 GLN P  18      -9.935  12.647  10.661  1.00  0.00      PROA
ATOM    303  HB2 GLN P  18     -10.848  14.141  10.213  1.00  0.00      PROA
ATOM    304  CG  GLN P  18      -9.025  14.182  10.280  1.00  1.55      PROA
ATOM    305  HG1 GLN P  18      -8.921  14.106  11.381  1.00  0.00      PROA
ATOM    306  HG2 GLN P  18      -9.274  15.226  10.003  1.00  0.00      PROA
ATOM    307  CD  GLN P  18      -7.883  13.959   9.806  1.00  1.83      PROA
ATOM    308  OE1 GLN P  18      -7.474  13.981   9.266  1.00  2.26      PROA
ATOM    309  NE2 GLN P  18      -7.342  13.735  10.023  1.00  2.34      PROA
ATOM    310 HE21 GLN P  18      -6.478  14.148   9.735  1.00  0.00      PROA
ATOM    311 HE22 GLN P  18      -7.339  12.963  10.658  1.00  0.00      PROA
ATOM    312  C   GLN P  18     -10.904  11.633   8.672  1.00  0.87      PROA
ATOM    313  O   GLN P  18     -10.292  10.591   8.569  1.00  0.83      PROA
ATOM    314  N   VAL P  19     -12.229  11.635   8.819  1.00  0.95      PROA
ATOM    315  HN  VAL P  19     -12.731  12.486   8.951  1.00  0.00      PROA
ATOM    316  CA  VAL P  19     -13.042  10.439   8.801  1.00  0.97      PROA
ATOM    317  HA  VAL P  19     -12.595   9.724   9.476  1.00  0.00      PROA
ATOM    318  CB  VAL P  19     -14.459  10.736   9.221  1.00  1.15      PROA
ATOM    319  HB  VAL P  19     -14.818  11.608   8.635  1.00  0.00      PROA
ATOM    320  CG1 VAL P  19     -15.330   9.726   9.047  1.00  1.47      PROA
ATOM    321 HG11 VAL P  19     -15.011   8.841   9.637  1.00  0.00      PROA
ATOM    322 HG12 VAL P  19     -15.370   9.441   7.974  1.00  0.00      PROA
ATOM    323 HG13 VAL P  19     -16.341  10.035   9.390  1.00  0.00      PROA
ATOM    324  CG2 VAL P  19     -14.549  11.071  10.527  1.00  1.42      PROA
ATOM    325 HG21 VAL P  19     -13.940  11.977  10.732  1.00  0.00      PROA
ATOM    326 HG22 VAL P  19     -14.170  10.239  11.158  1.00  0.00      PROA
ATOM    327 HG23 VAL P  19     -15.606  11.288  10.790  1.00  0.00      PROA
ATOM    328  C   VAL P  19     -13.004   9.740   7.466  1.00  0.86      PROA
ATOM    329  O   VAL P  19     -12.817   8.544   7.381  1.00  0.86      PROA
ATOM    330  N   THR P  20     -13.100  10.496   6.369  1.00  0.81      PROA
ATOM    331  HN  THR P  20     -13.258  11.477   6.436  1.00  0.00      PROA
ATOM    332  CA  THR P  20     -12.989   9.988   5.018  1.00  0.76      PROA
ATOM    333  HA  THR P  20     -13.673   9.158   4.929  1.00  0.00      PROA
ATOM    334  CB  THR P  20     -13.304  11.020   3.963  1.00  0.82      PROA
ATOM    335  HB  THR P  20     -12.601  11.875   4.054  1.00  0.00      PROA
ATOM    336  OG1 THR P  20     -14.591  11.486   4.117  1.00  0.99      PROA
ATOM    337  HG1 THR P  20     -14.555  12.135   4.824  1.00  0.00      PROA
ATOM    338  CG2 THR P  20     -13.240  10.459   2.579  1.00  0.88      PROA
ATOM    339 HG21 THR P  20     -13.835   9.523   2.519  1.00  0.00      PROA
ATOM    340 HG22 THR P  20     -12.186  10.228   2.313  1.00  0.00      PROA
ATOM    341 HG23 THR P  20     -13.657  11.191   1.855  1.00  0.00      PROA
ATOM    342  C   THR P  20     -11.641   9.387   4.746  1.00  0.67      PROA
ATOM    343  O   THR P  20     -11.526   8.303   4.208  1.00  0.70      PROA
ATOM    344  N   PHE P  21     -10.563  10.051   5.182  1.00  0.64      PROA
ATOM    345  HN  PHE P  21     -10.652  10.954   5.594  1.00  0.00      PROA
ATOM    346  CA  PHE P  21      -9.213   9.552   5.105  1.00  0.61      PROA
ATOM    347  HA  PHE P  21      -9.010   9.283   4.079  1.00  0.00      PROA
ATOM    348  CB  PHE P  21      -8.219  10.639   5.588  1.00  0.64      PROA
ATOM    349  HB1 PHE P  21      -8.518  10.975   6.604  1.00  0.00      PROA
ATOM    350  HB2 PHE P  21      -8.247  11.494   4.879  1.00  0.00      PROA
ATOM    351  CG  PHE P  21      -6.796  10.198   5.679  1.00  0.65      PROA
ATOM    352  CD1 PHE P  21      -6.183   9.996   6.364  1.00  1.28      PROA
ATOM    353  HD1 PHE P  21      -6.616  10.119   7.334  1.00  0.00      PROA
ATOM    354  CE1 PHE P  21      -4.871   9.582   6.438  1.00  1.35      PROA
ATOM    355  HE1 PHE P  21      -4.560   9.469   7.452  1.00  0.00      PROA
ATOM    356  CZ  PHE P  21      -4.155   9.366   5.828  1.00  0.83      PROA
ATOM    357  HZ  PHE P  21      -3.174   9.048   5.901  1.00  0.00      PROA
ATOM    358  CD2 PHE P  21      -6.060   9.993   5.073  1.00  1.16      PROA
ATOM    359  HD2 PHE P  21      -6.355  10.134   4.058  1.00  0.00      PROA
ATOM    360  CE2 PHE P  21      -4.749   9.574   5.147  1.00  1.19      PROA
ATOM    361  HE2 PHE P  21      -4.307   9.461   4.179  1.00  0.00      PROA
ATOM    362  C   PHE P  21      -9.020   8.242   5.843  1.00  0.60      PROA
ATOM    363  O   PHE P  21      -8.461   7.305   5.307  1.00  0.63      PROA
ATOM    364  N   THR P  22      -9.537   8.132   7.069  1.00  0.64      PROA
ATOM    365  HN  THR P  22     -10.015   8.894   7.497  1.00  0.00      PROA
ATOM    366  CA  THR P  22      -9.455   6.926   7.872  1.00  0.70      PROA
ATOM    367  HA  THR P  22      -8.416   6.635   7.917  1.00  0.00      PROA
ATOM    368  CB  THR P  22      -9.994   7.125   9.271  1.00  0.81      PROA
ATOM    369  HB  THR P  22     -11.053   7.453   9.201  1.00  0.00      PROA
ATOM    370  OG1 THR P  22      -9.392   7.952   9.927  1.00  1.09      PROA
ATOM    371  HG1 THR P  22      -9.598   8.803   9.534  1.00  0.00      PROA
ATOM    372  CG2 THR P  22      -9.961   6.089  10.085  1.00  1.13      PROA
ATOM    373 HG21 THR P  22      -8.913   5.747  10.226  1.00  0.00      PROA
ATOM    374 HG22 THR P  22     -10.553   5.252   9.656  1.00  0.00      PROA
ATOM    375 HG23 THR P  22     -10.378   6.373  11.075  1.00  0.00      PROA
ATOM    376  C   THR P  22     -10.123   5.729   7.232  1.00  0.69      PROA
ATOM    377  O   THR P  22      -9.543   4.662   7.135  1.00  0.74      PROA
ATOM    378  N   LYS P  23     -11.349   5.902   6.715  1.00  0.70      PROA
ATOM    379  HN  LYS P  23     -11.831   6.769   6.805  1.00  0.00      PROA
ATOM    380  CA  LYS P  23     -12.061   4.872   6.000  1.00  0.72      PROA
ATOM    381  HA  LYS P  23     -12.032   3.971   6.594  1.00  0.00      PROA
ATOM    382  CB  LYS P  23     -13.512   5.298   5.748  1.00  0.80      PROA
ATOM    383  HB1 LYS P  23     -13.946   4.540   5.067  1.00  0.00      PROA
ATOM    384  HB2 LYS P  23     -13.464   6.274   5.225  1.00  0.00      PROA
ATOM    385  CG  LYS P  23     -14.334   5.440   6.690  1.00  1.11      PROA
ATOM    386  HG1 LYS P  23     -13.977   6.338   7.224  1.00  0.00      PROA
ATOM    387  HG2 LYS P  23     -14.181   4.545   7.317  1.00  0.00      PROA
ATOM    388  CD  LYS P  23     -15.530   5.574   6.658  1.00  1.51      PROA
ATOM    389  HD1 LYS P  23     -15.793   4.690   6.076  1.00  0.00      PROA
ATOM    390  HD2 LYS P  23     -15.591   6.486   6.063  1.00  0.00      PROA
ATOM    391  CE  LYS P  23     -16.335   5.668   7.173  1.00  2.03      PROA
ATOM    392  HE1 LYS P  23     -16.312   6.745   7.351  1.00  0.00      PROA
ATOM    393  HE2 LYS P  23     -16.057   5.084   8.052  1.00  0.00      PROA
ATOM    394  NZ  LYS P  23     -17.318   5.551   7.253  1.00  2.49      PROA
ATOM    395  HZ1 LYS P  23     -17.557   4.543   7.157  1.00  0.00      PROA
ATOM    396  HZ2 LYS P  23     -17.794   6.093   6.503  1.00  0.00      PROA
ATOM    397  HZ3 LYS P  23     -17.634   5.895   8.182  1.00  0.00      PROA
ATOM    398  C   LYS P  23     -11.415   4.438   4.701  1.00  0.68      PROA
ATOM    399  O   LYS P  23     -11.263   3.258   4.434  1.00  0.73      PROA
ATOM    400  N   ARG P  24     -10.978   5.392   3.872  1.00  0.65      PROA
ATOM    401  HN  ARG P  24     -11.087   6.359   4.089  1.00  0.00      PROA
ATOM    402  CA  ARG P  24     -10.325   5.109   2.620  1.00  0.64      PROA
ATOM    403  HA  ARG P  24     -10.860   4.302   2.141  1.00  0.00      PROA
ATOM    404  CB  ARG P  24     -10.311   6.348   1.715  1.00  0.68      PROA
ATOM    405  HB1 ARG P  24      -9.656   6.133   0.845  1.00  0.00      PROA
ATOM    406  HB2 ARG P  24      -9.878   7.192   2.292  1.00  0.00      PROA
ATOM    407  CG  ARG P  24     -11.664   6.781   1.190  1.00  0.83      PROA
ATOM    408  HG1 ARG P  24     -11.478   7.719   0.633  1.00  0.00      PROA
ATOM    409  HG2 ARG P  24     -12.273   7.000   2.088  1.00  0.00      PROA
ATOM    410  CD  ARG P  24     -12.399   6.093   0.449  1.00  1.12      PROA
ATOM    411  HD1 ARG P  24     -12.746   5.225   1.046  1.00  0.00      PROA
ATOM    412  HD2 ARG P  24     -11.777   5.750  -0.403  1.00  0.00      PROA
ATOM    413  NE  ARG P  24     -13.510   6.597  -0.112  1.00  1.26      PROA
ATOM    414  HE  ARG P  24     -13.325   7.498   0.015  1.00  0.00      PROA
ATOM    415  CZ  ARG P  24     -14.224   6.677  -0.481  1.00  1.87      PROA
ATOM    416  NH1 ARG P  24     -14.088   6.264  -0.434  1.00  2.73      PROA
ATOM    417 HH11 ARG P  24     -14.334   5.747   0.386  1.00  0.00      PROA
ATOM    418 HH12 ARG P  24     -13.531   5.837  -1.147  1.00  0.00      PROA
ATOM    419  NH2 ARG P  24     -15.126   7.197  -0.924  1.00  2.14      PROA
ATOM    420 HH21 ARG P  24     -15.189   8.195  -0.902  1.00  0.00      PROA
ATOM    421 HH22 ARG P  24     -15.860   6.659  -1.338  1.00  0.00      PROA
ATOM    422  C   ARG P  24      -8.932   4.530   2.751  1.00  0.60      PROA
ATOM    423  O   ARG P  24      -8.548   3.664   1.983  1.00  0.63      PROA
ATOM    424  N   LYS P  25      -8.149   4.958   3.753  1.00  0.59      PROA
ATOM    425  HN  LYS P  25      -8.425   5.721   4.331  1.00  0.00      PROA
ATOM    426  CA  LYS P  25      -6.866   4.372   4.082  1.00  0.59      PROA
ATOM    427  HA  LYS P  25      -6.274   4.331   3.180  1.00  0.00      PROA
ATOM    428  CB  LYS P  25      -6.151   5.217   5.156  1.00  0.63      PROA
ATOM    429  HB1 LYS P  25      -6.869   5.383   5.986  1.00  0.00      PROA
ATOM    430  HB2 LYS P  25      -5.894   6.195   4.699  1.00  0.00      PROA
ATOM    431  CG  LYS P  25      -4.875   4.638   5.757  1.00  0.68      PROA
ATOM    432  HG1 LYS P  25      -4.165   4.484   4.920  1.00  0.00      PROA
ATOM    433  HG2 LYS P  25      -5.141   3.654   6.193  1.00  0.00      PROA
ATOM    434  CD  LYS P  25      -4.240   5.298   6.674  1.00  1.02      PROA
ATOM    435  HD1 LYS P  25      -3.693   6.096   6.136  1.00  0.00      PROA
ATOM    436  HD2 LYS P  25      -3.516   4.580   7.104  1.00  0.00      PROA
ATOM    437  CE  LYS P  25      -4.840   5.936   7.783  1.00  1.12      PROA
ATOM    438  HE1 LYS P  25      -5.822   6.338   7.457  1.00  0.00      PROA
ATOM    439  HE2 LYS P  25      -4.174   6.764   8.104  1.00  0.00      PROA
ATOM    440  NZ  LYS P  25      -5.098   5.181   8.938  1.00  1.01      PROA
ATOM    441  HZ1 LYS P  25      -4.199   4.938   9.402  1.00  0.00      PROA
ATOM    442  HZ2 LYS P  25      -5.600   4.308   8.677  1.00  0.00      PROA
ATOM    443  HZ3 LYS P  25      -5.686   5.737   9.591  1.00  0.00      PROA
ATOM    444  C   LYS P  25      -6.946   2.912   4.486  1.00  0.58      PROA
ATOM    445  O   LYS P  25      -6.196   2.085   3.991  1.00  0.61      PROA
ATOM    446  N   PHE P  26      -7.918   2.546   5.342  1.00  0.59      PROA
ATOM    447  HN  PHE P  26      -8.502   3.221   5.784  1.00  0.00      PROA
ATOM    448  CA  PHE P  26      -8.192   1.167   5.686  1.00  0.60      PROA
ATOM    449  HA  PHE P  26      -7.257   0.699   5.956  1.00  0.00      PROA
ATOM    450  CB  PHE P  26      -9.194   1.077   6.861  1.00  0.66      PROA
ATOM    451  HB1 PHE P  26     -10.142   1.580   6.576  1.00  0.00      PROA
ATOM    452  HB2 PHE P  26      -8.756   1.567   7.757  1.00  0.00      PROA
ATOM    453  CG  PHE P  26      -9.531  -0.324   7.241  1.00  0.73      PROA
ATOM    454  CD1 PHE P  26      -9.104  -1.108   7.573  1.00  1.31      PROA
ATOM    455  HD1 PHE P  26      -8.079  -0.904   7.769  1.00  0.00      PROA
ATOM    456  CE1 PHE P  26      -9.385  -2.415   7.880  1.00  1.39      PROA
ATOM    457  HE1 PHE P  26      -8.514  -2.930   8.221  1.00  0.00      PROA
ATOM    458  CZ  PHE P  26     -10.095  -2.949   7.872  1.00  1.07      PROA
ATOM    459  HZ  PHE P  26     -10.323  -3.924   8.089  1.00  0.00      PROA
ATOM    460  CD2 PHE P  26     -10.250  -0.872   7.260  1.00  1.31      PROA
ATOM    461  HD2 PHE P  26     -11.132  -0.354   6.957  1.00  0.00      PROA
ATOM    462  CE2 PHE P  26     -10.531  -2.178   7.567  1.00  1.46      PROA
ATOM    463  HE2 PHE P  26     -11.564  -2.378   7.410  1.00  0.00      PROA
ATOM    464  C   PHE P  26      -8.637   0.344   4.490  1.00  0.59      PROA
ATOM    465  O   PHE P  26      -8.170  -0.761   4.274  1.00  0.62      PROA
ATOM    466  N   GLY P  27      -9.518   0.901   3.643  1.00  0.60      PROA
ATOM    467  HN  GLY P  27      -9.905   1.801   3.824  1.00  0.00      PROA
ATOM    468  CA  GLY P  27      -9.980   0.271   2.421  1.00  0.62      PROA
ATOM    469  HA1 GLY P  27     -10.692   0.941   1.962  1.00  0.00      PROA
ATOM    470  HA2 GLY P  27     -10.464  -0.654   2.698  1.00  0.00      PROA
ATOM    471  C   GLY P  27      -8.901  -0.034   1.426  1.00  0.59      PROA
ATOM    472  O   GLY P  27      -8.865  -1.102   0.842  1.00  0.63      PROA
ATOM    473  N   LEU P  28      -7.964   0.901   1.224  1.00  0.57      PROA
ATOM    474  HN  LEU P  28      -8.027   1.795   1.659  1.00  0.00      PROA
ATOM    475  CA  LEU P  28      -6.802   0.710   0.379  1.00  0.56      PROA
ATOM    476  HA  LEU P  28      -7.136   0.344  -0.581  1.00  0.00      PROA
ATOM    477  CB  LEU P  28      -6.054   2.050   0.218  1.00  0.59      PROA
ATOM    478  HB1 LEU P  28      -5.641   2.321   1.212  1.00  0.00      PROA
ATOM    479  HB2 LEU P  28      -6.801   2.813  -0.084  1.00  0.00      PROA
ATOM    480  CG  LEU P  28      -4.948   2.111  -0.749  1.00  0.67      PROA
ATOM    481  HG  LEU P  28      -4.186   1.360  -0.453  1.00  0.00      PROA
ATOM    482  CD1 LEU P  28      -5.319   1.861  -2.087  1.00  0.94      PROA
ATOM    483 HD11 LEU P  28      -6.070   2.609  -2.421  1.00  0.00      PROA
ATOM    484 HD12 LEU P  28      -5.766   0.847  -2.172  1.00  0.00      PROA
ATOM    485 HD13 LEU P  28      -4.428   1.934  -2.746  1.00  0.00      PROA
ATOM    486  CD2 LEU P  28      -4.287   3.380  -0.780  1.00  0.86      PROA
ATOM    487 HD21 LEU P  28      -3.860   3.613   0.219  1.00  0.00      PROA
ATOM    488 HD22 LEU P  28      -5.012   4.177  -1.051  1.00  0.00      PROA
ATOM    489 HD23 LEU P  28      -3.461   3.358  -1.522  1.00  0.00      PROA
ATOM    490  C   LEU P  28      -5.867  -0.379   0.884  1.00  0.54      PROA
ATOM    491  O   LEU P  28      -5.422  -1.232   0.132  1.00  0.57      PROA
ATOM    492  N   MET P  29      -5.593  -0.407   2.200  1.00  0.52      PROA
ATOM    493  HN  MET P  29      -5.909   0.317   2.808  1.00  0.00      PROA
ATOM    494  CA  MET P  29      -4.835  -1.460   2.841  1.00  0.51      PROA
ATOM    495  HA  MET P  29      -3.931  -1.616   2.271  1.00  0.00      PROA
ATOM    496  CB  MET P  29      -4.492  -1.071   4.299  1.00  0.52      PROA
ATOM    497  HB1 MET P  29      -4.048  -1.954   4.806  1.00  0.00      PROA
ATOM    498  HB2 MET P  29      -5.431  -0.791   4.821  1.00  0.00      PROA
ATOM    499  CG  MET P  29      -3.510   0.096   4.405  1.00  0.55      PROA
ATOM    500  HG1 MET P  29      -3.944   0.960   3.861  1.00  0.00      PROA
ATOM    501  HG2 MET P  29      -2.569  -0.200   3.897  1.00  0.00      PROA
ATOM    502  SD  MET P  29      -3.137   0.589   6.061  1.00  0.69      PROA
ATOM    503  CE  MET P  29      -2.058   1.811   5.754  1.00  0.91      PROA
ATOM    504  HE1 MET P  29      -2.523   2.617   5.147  1.00  0.00      PROA
ATOM    505  HE2 MET P  29      -1.184   1.419   5.191  1.00  0.00      PROA
ATOM    506  HE3 MET P  29      -1.705   2.259   6.707  1.00  0.00      PROA
ATOM    507  C   MET P  29      -5.510  -2.827   2.801  1.00  0.50      PROA
ATOM    508  O   MET P  29      -4.881  -3.840   2.545  1.00  0.52      PROA
ATOM    509  N   LYS P  30      -6.836  -2.880   3.013  1.00  0.51      PROA
ATOM    510  HN  LYS P  30      -7.343  -2.066   3.282  1.00  0.00      PROA
ATOM    511  CA  LYS P  30      -7.636  -4.079   2.878  1.00  0.53      PROA
ATOM    512  HA  LYS P  30      -7.170  -4.862   3.457  1.00  0.00      PROA
ATOM    513  CB  LYS P  30      -9.071  -3.819   3.381  1.00  0.61      PROA
ATOM    514  HB1 LYS P  30      -9.481  -2.973   2.792  1.00  0.00      PROA
ATOM    515  HB2 LYS P  30      -9.000  -3.518   4.447  1.00  0.00      PROA
ATOM    516  CG  LYS P  30     -10.036  -4.919   3.299  1.00  0.82      PROA
ATOM    517  HG1 LYS P  30      -9.605  -5.592   4.042  1.00  0.00      PROA
ATOM    518  HG2 LYS P  30      -9.838  -5.257   2.281  1.00  0.00      PROA
ATOM    519  CD  LYS P  30     -11.001  -5.183   3.376  1.00  1.14      PROA
ATOM    520  HD1 LYS P  30     -11.391  -4.414   2.728  1.00  0.00      PROA
ATOM    521  HD2 LYS P  30     -11.106  -4.960   4.427  1.00  0.00      PROA
ATOM    522  CE  LYS P  30     -12.040  -5.995   3.289  1.00  1.27      PROA
ATOM    523  HE1 LYS P  30     -12.774  -5.634   4.036  1.00  0.00      PROA
ATOM    524  HE2 LYS P  30     -11.666  -7.001   3.566  1.00  0.00      PROA
ATOM    525  NZ  LYS P  30     -12.720  -6.200   2.284  1.00  1.44      PROA
ATOM    526  HZ1 LYS P  30     -12.116  -6.582   1.528  1.00  0.00      PROA
ATOM    527  HZ2 LYS P  30     -13.149  -5.307   1.968  1.00  0.00      PROA
ATOM    528  HZ3 LYS P  30     -13.471  -6.885   2.507  1.00  0.00      PROA
ATOM    529  C   LYS P  30      -7.637  -4.655   1.476  1.00  0.53      PROA
ATOM    530  O   LYS P  30      -7.460  -5.848   1.290  1.00  0.56      PROA
ATOM    531  N   LYS P  31      -7.773  -3.813   0.438  1.00  0.53      PROA
ATOM    532  HN  LYS P  31      -7.961  -2.844   0.574  1.00  0.00      PROA
ATOM    533  CA  LYS P  31      -7.659  -4.239  -0.941  1.00  0.54      PROA
ATOM    534  HA  LYS P  31      -8.208  -5.163  -1.047  1.00  0.00      PROA
ATOM    535  CB  LYS P  31      -8.215  -3.178  -1.914  1.00  0.59      PROA
ATOM    536  HB1 LYS P  31      -7.932  -3.466  -2.948  1.00  0.00      PROA
ATOM    537  HB2 LYS P  31      -7.749  -2.200  -1.672  1.00  0.00      PROA
ATOM    538  CG  LYS P  31      -9.726  -3.020  -1.854  1.00  0.69      PROA
ATOM    539  HG1 LYS P  31     -10.014  -2.175  -2.514  1.00  0.00      PROA
ATOM    540  HG2 LYS P  31     -10.009  -2.774  -0.809  1.00  0.00      PROA
ATOM    541  CD  LYS P  31     -10.492  -4.216  -2.272  1.00  0.83      PROA
ATOM    542  HD1 LYS P  31     -10.112  -5.038  -1.637  1.00  0.00      PROA
ATOM    543  HD2 LYS P  31     -10.198  -4.394  -3.323  1.00  0.00      PROA
ATOM    544  CE  LYS P  31     -11.782  -4.346  -2.256  1.00  1.01      PROA
ATOM    545  HE1 LYS P  31     -12.116  -3.992  -3.249  1.00  0.00      PROA
ATOM    546  HE2 LYS P  31     -12.127  -3.662  -1.458  1.00  0.00      PROA
ATOM    547  NZ  LYS P  31     -12.461  -5.313  -2.082  1.00  1.08      PROA
ATOM    548  HZ1 LYS P  31     -11.903  -6.048  -1.602  1.00  0.00      PROA
ATOM    549  HZ2 LYS P  31     -12.793  -5.673  -2.999  1.00  0.00      PROA
ATOM    550  HZ3 LYS P  31     -13.280  -5.060  -1.493  1.00  0.00      PROA
ATOM    551  C   LYS P  31      -6.275  -4.710  -1.354  1.00  0.52      PROA
ATOM    552  O   LYS P  31      -6.137  -5.645  -2.129  1.00  0.55      PROA
ATOM    553  N   ALA P  32      -5.207  -4.099  -0.817  1.00  0.50      PROA
ATOM    554  HN  ALA P  32      -5.302  -3.259  -0.289  1.00  0.00      PROA
ATOM    555  CA  ALA P  32      -3.854  -4.593  -0.954  1.00  0.49      PROA
ATOM    556  HA  ALA P  32      -3.657  -4.759  -2.003  1.00  0.00      PROA
ATOM    557  CB  ALA P  32      -2.876  -3.564  -0.377  1.00  0.53      PROA
ATOM    558  HB1 ALA P  32      -3.095  -3.391   0.698  1.00  0.00      PROA
ATOM    559  HB2 ALA P  32      -2.978  -2.600  -0.919  1.00  0.00      PROA
ATOM    560  HB3 ALA P  32      -1.834  -3.938  -0.471  1.00  0.00      PROA
ATOM    561  C   ALA P  32      -3.647  -5.961  -0.315  1.00  0.48      PROA
ATOM    562  O   ALA P  32      -3.065  -6.855  -0.913  1.00  0.52      PROA
ATOM    563  N   TYR P  33      -4.201  -6.169   0.891  1.00  0.48      PROA
ATOM    564  HN  TYR P  33      -4.614  -5.416   1.396  1.00  0.00      PROA
ATOM    565  CA  TYR P  33      -4.259  -7.453   1.565  1.00  0.49      PROA
ATOM    566  HA  TYR P  33      -3.265  -7.874   1.582  1.00  0.00      PROA
ATOM    567  CB  TYR P  33      -4.795  -7.251   3.013  1.00  0.53      PROA
ATOM    568  HB1 TYR P  33      -5.702  -6.611   2.970  1.00  0.00      PROA
ATOM    569  HB2 TYR P  33      -4.006  -6.757   3.618  1.00  0.00      PROA
ATOM    570  CG  TYR P  33      -5.182  -8.490   3.747  1.00  0.61      PROA
ATOM    571  CD1 TYR P  33      -6.456  -8.716   4.113  1.00  0.80      PROA
ATOM    572  HD1 TYR P  33      -7.215  -7.985   3.875  1.00  0.00      PROA
ATOM    573  CE1 TYR P  33      -6.809  -9.863   4.786  1.00  0.96      PROA
ATOM    574  HE1 TYR P  33      -7.839 -10.013   5.073  1.00  0.00      PROA
ATOM    575  CZ  TYR P  33      -5.896 -10.800   5.093  1.00  0.95      PROA
ATOM    576  OH  TYR P  33      -6.259 -11.962   5.734  1.00  1.18      PROA
ATOM    577  HH  TYR P  33      -7.207 -11.934   5.885  1.00  0.00      PROA
ATOM    578  CD2 TYR P  33      -4.274  -9.430   4.080  1.00  0.75      PROA
ATOM    579  HD2 TYR P  33      -3.238  -9.274   3.818  1.00  0.00      PROA
ATOM    580  CE2 TYR P  33      -4.629 -10.581   4.744  1.00  0.90      PROA
ATOM    581  HE2 TYR P  33      -3.874 -11.314   4.985  1.00  0.00      PROA
ATOM    582  C   TYR P  33      -5.002  -8.526   0.777  1.00  0.50      PROA
ATOM    583  O   TYR P  33      -4.506  -9.632   0.601  1.00  0.53      PROA
ATOM    584  N   GLU P  34      -6.176  -8.200   0.204  1.00  0.51      PROA
ATOM    585  HN  GLU P  34      -6.606  -7.316   0.370  1.00  0.00      PROA
ATOM    586  CA  GLU P  34      -6.902  -9.086  -0.685  1.00  0.54      PROA
ATOM    587  HA  GLU P  34      -7.084 -10.008  -0.153  1.00  0.00      PROA
ATOM    588  CB  GLU P  34      -8.245  -8.470  -1.150  1.00  0.58      PROA
ATOM    589  HB1 GLU P  34      -8.582  -9.035  -2.043  1.00  0.00      PROA
ATOM    590  HB2 GLU P  34      -8.049  -7.417  -1.441  1.00  0.00      PROA
ATOM    591  CG  GLU P  34      -9.329  -8.465  -0.203  1.00  0.75      PROA
ATOM    592  HG1 GLU P  34      -8.999  -7.902   0.695  1.00  0.00      PROA
ATOM    593  HG2 GLU P  34      -9.542  -9.517   0.082  1.00  0.00      PROA
ATOM    594  CD  GLU P  34     -10.607  -7.857  -0.673  1.00  0.79      PROA
ATOM    595  OE1 GLU P  34     -11.132  -7.614  -0.833  1.00  1.40      PROA
ATOM    596  OE2 GLU P  34     -11.123  -7.616  -0.901  1.00  1.35      PROA
ATOM    597  C   GLU P  34      -6.102  -9.508  -1.904  1.00  0.53      PROA
ATOM    598  O   GLU P  34      -6.016 -10.682  -2.220  1.00  0.57      PROA
ATOM    599  N   LEU P  35      -5.437  -8.564  -2.591  1.00  0.52      PROA
ATOM    600  HN  LEU P  35      -5.493  -7.602  -2.337  1.00  0.00      PROA
ATOM    601  CA  LEU P  35      -4.596  -8.855  -3.739  1.00  0.54      PROA
ATOM    602  HA  LEU P  35      -5.166  -9.458  -4.431  1.00  0.00      PROA
ATOM    603  CB  LEU P  35      -4.146  -7.539  -4.413  1.00  0.57      PROA
ATOM    604  HB1 LEU P  35      -3.577  -6.952  -3.662  1.00  0.00      PROA
ATOM    605  HB2 LEU P  35      -5.059  -6.975  -4.697  1.00  0.00      PROA
ATOM    606  CG  LEU P  35      -3.273  -7.671  -5.660  1.00  0.64      PROA
ATOM    607  HG  LEU P  35      -2.306  -8.133  -5.369  1.00  0.00      PROA
ATOM    608  CD1 LEU P  35      -3.887  -8.490  -6.713  1.00  0.84      PROA
ATOM    609 HD11 LEU P  35      -4.926  -8.147  -6.906  1.00  0.00      PROA
ATOM    610 HD12 LEU P  35      -3.918  -9.554  -6.395  1.00  0.00      PROA
ATOM    611 HD13 LEU P  35      -3.302  -8.397  -7.653  1.00  0.00      PROA
ATOM    612  CD2 LEU P  35      -2.926  -6.345  -6.226  1.00  0.79      PROA
ATOM    613 HD21 LEU P  35      -2.368  -5.744  -5.477  1.00  0.00      PROA
ATOM    614 HD22 LEU P  35      -3.852  -5.797  -6.501  1.00  0.00      PROA
ATOM    615 HD23 LEU P  35      -2.286  -6.473  -7.125  1.00  0.00      PROA
ATOM    616  C   LEU P  35      -3.403  -9.740  -3.403  1.00  0.52      PROA
ATOM    617  O   LEU P  35      -3.061 -10.663  -4.129  1.00  0.55      PROA
ATOM    618  N   SER P  36      -2.772  -9.503  -2.241  1.00  0.50      PROA
ATOM    619  HN  SER P  36      -3.017  -8.722  -1.673  1.00  0.00      PROA
ATOM    620  CA  SER P  36      -1.704 -10.335  -1.715  1.00  0.50      PROA
ATOM    621  HA  SER P  36      -0.947 -10.424  -2.480  1.00  0.00      PROA
ATOM    622  CB  SER P  36      -1.093  -9.726  -0.430  1.00  0.53      PROA
ATOM    623  HB1 SER P  36      -1.871  -9.697   0.362  1.00  0.00      PROA
ATOM    624  HB2 SER P  36      -0.747  -8.693  -0.648  1.00  0.00      PROA
ATOM    625  OG  SER P  36       0.007 -10.462   0.063  1.00  0.57      PROA
ATOM    626  HG1 SER P  36       0.594 -10.594  -0.685  1.00  0.00      PROA
ATOM    627  C   SER P  36      -2.128 -11.770  -1.458  1.00  0.51      PROA
ATOM    628  O   SER P  36      -1.457 -12.703  -1.862  1.00  0.57      PROA
ATOM    629  N   VAL P  37      -3.288 -11.983  -0.817  1.00  0.51      PROA
ATOM    630  HN  VAL P  37      -3.839 -11.226  -0.475  1.00  0.00      PROA
ATOM    631  CA  VAL P  37      -3.830 -13.307  -0.571  1.00  0.55      PROA
ATOM    632  HA  VAL P  37      -3.017 -13.943  -0.254  1.00  0.00      PROA
ATOM    633  CB  VAL P  37      -4.913 -13.280   0.489  1.00  0.61      PROA
ATOM    634  HB  VAL P  37      -5.680 -12.530   0.201  1.00  0.00      PROA
ATOM    635  CG1 VAL P  37      -5.569 -14.597   0.656  1.00  0.81      PROA
ATOM    636 HG11 VAL P  37      -4.803 -15.392   0.779  1.00  0.00      PROA
ATOM    637 HG12 VAL P  37      -6.182 -14.831  -0.241  1.00  0.00      PROA
ATOM    638 HG13 VAL P  37      -6.216 -14.585   1.559  1.00  0.00      PROA
ATOM    639  CG2 VAL P  37      -4.334 -12.888   1.795  1.00  0.72      PROA
ATOM    640 HG21 VAL P  37      -3.877 -11.878   1.722  1.00  0.00      PROA
ATOM    641 HG22 VAL P  37      -3.547 -13.613   2.093  1.00  0.00      PROA
ATOM    642 HG23 VAL P  37      -5.130 -12.862   2.569  1.00  0.00      PROA
ATOM    643  C   VAL P  37      -4.312 -14.017  -1.827  1.00  0.54      PROA
ATOM    644  O   VAL P  37      -3.987 -15.166  -2.065  1.00  0.61      PROA
ATOM    645  N   LEU P  38      -5.072 -13.336  -2.698  1.00  0.52      PROA
ATOM    646  HN  LEU P  38      -5.291 -12.375  -2.550  1.00  0.00      PROA
ATOM    647  CA  LEU P  38      -5.631 -13.916  -3.902  1.00  0.53      PROA
ATOM    648  HA  LEU P  38      -6.150 -14.821  -3.624  1.00  0.00      PROA
ATOM    649  CB  LEU P  38      -6.604 -12.936  -4.596  1.00  0.56      PROA
ATOM    650  HB1 LEU P  38      -6.856 -13.350  -5.595  1.00  0.00      PROA
ATOM    651  HB2 LEU P  38      -6.080 -11.966  -4.729  1.00  0.00      PROA
ATOM    652  CG  LEU P  38      -7.914 -12.671  -3.847  1.00  0.60      PROA
ATOM    653  HG  LEU P  38      -7.690 -12.482  -2.776  1.00  0.00      PROA
ATOM    654  CD1 LEU P  38      -8.639 -11.479  -4.419  1.00  0.71      PROA
ATOM    655 HD11 LEU P  38      -8.880 -11.656  -5.489  1.00  0.00      PROA
ATOM    656 HD12 LEU P  38      -7.998 -10.575  -4.345  1.00  0.00      PROA
ATOM    657 HD13 LEU P  38      -9.587 -11.312  -3.865  1.00  0.00      PROA
ATOM    658  CD2 LEU P  38      -8.828 -13.855  -3.851  1.00  0.75      PROA
ATOM    659 HD21 LEU P  38      -8.333 -14.721  -3.363  1.00  0.00      PROA
ATOM    660 HD22 LEU P  38      -9.081 -14.134  -4.896  1.00  0.00      PROA
ATOM    661 HD23 LEU P  38      -9.758 -13.617  -3.292  1.00  0.00      PROA
ATOM    662  C   LEU P  38      -4.614 -14.384  -4.927  1.00  0.55      PROA
ATOM    663  O   LEU P  38      -4.745 -15.456  -5.491  1.00  0.62      PROA
ATOM    664  N   CYS P  39      -3.574 -13.582  -5.185  1.00  0.54      PROA
ATOM    665  HN  CYS P  39      -3.371 -12.788  -4.617  1.00  0.00      PROA
ATOM    666  CA  CYS P  39      -2.674 -13.805  -6.298  1.00  0.57      PROA
ATOM    667  HA  CYS P  39      -2.939 -14.744  -6.761  1.00  0.00      PROA
ATOM    668  CB  CYS P  39      -2.783 -12.654  -7.317  1.00  0.62      PROA
ATOM    669  HB1 CYS P  39      -2.062 -12.843  -8.140  1.00  0.00      PROA
ATOM    670  HB2 CYS P  39      -2.495 -11.708  -6.811  1.00  0.00      PROA
ATOM    671  SG  CYS P  39      -4.428 -12.486  -7.997  1.00  0.74      PROA
ATOM    672  HG1 CYS P  39      -4.217 -13.307  -9.015  1.00  0.00      PROA
ATOM    673  C   CYS P  39      -1.231 -13.968  -5.873  1.00  0.56      PROA
ATOM    674  O   CYS P  39      -0.351 -13.961  -6.707  1.00  0.63      PROA
ATOM    675  N   ASP P  40      -0.955 -14.117  -4.574  1.00  0.55      PROA
ATOM    676  HN  ASP P  40      -1.688 -14.079  -3.901  1.00  0.00      PROA
ATOM    677  CA  ASP P  40       0.360 -14.340  -4.002  1.00  0.57      PROA
ATOM    678  HA  ASP P  40       0.252 -14.318  -2.928  1.00  0.00      PROA
ATOM    679  CB  ASP P  40       0.992 -15.681  -4.434  1.00  0.65      PROA
ATOM    680  HB1 ASP P  40       2.031 -15.710  -4.044  1.00  0.00      PROA
ATOM    681  HB2 ASP P  40       1.016 -15.705  -5.544  1.00  0.00      PROA
ATOM    682  CG  ASP P  40       0.374 -16.804  -4.019  1.00  0.87      PROA
ATOM    683  OD1 ASP P  40       0.144 -17.317  -3.798  1.00  1.47      PROA
ATOM    684  OD2 ASP P  40       0.167 -17.245  -3.892  1.00  1.58      PROA
ATOM    685  C   ASP P  40       1.329 -13.184  -4.172  1.00  0.60      PROA
ATOM    686  O   ASP P  40       2.469 -13.336  -4.282  1.00  0.88      PROA
ATOM    687  N   CYS P  41       0.886 -11.973  -4.190  1.00  0.54      PROA
ATOM    688  HN  CYS P  41      -0.080 -11.796  -4.029  1.00  0.00      PROA
ATOM    689  CA  CYS P  41       1.665 -10.782  -4.428  1.00  0.52      PROA
ATOM    690  HA  CYS P  41       2.483 -11.049  -5.080  1.00  0.00      PROA
ATOM    691  CB  CYS P  41       0.821  -9.668  -5.069  1.00  0.56      PROA
ATOM    692  HB1 CYS P  41       1.469  -8.778  -5.214  1.00  0.00      PROA
ATOM    693  HB2 CYS P  41       0.008  -9.396  -4.364  1.00  0.00      PROA
ATOM    694  SG  CYS P  41       0.120 -10.132  -6.612  1.00  0.73      PROA
ATOM    695  HG1 CYS P  41      -0.385 -11.274  -6.170  1.00  0.00      PROA
ATOM    696  C   CYS P  41       2.331 -10.236  -3.184  1.00  0.49      PROA
ATOM    697  O   CYS P  41       1.776 -10.263  -2.112  1.00  0.57      PROA
ATOM    698  N   GLU P  42       3.543  -9.705  -3.319  1.00  0.49      PROA
ATOM    699  HN  GLU P  42       4.026  -9.764  -4.188  1.00  0.00      PROA
ATOM    700  CA  GLU P  42       4.265  -9.017  -2.280  1.00  0.47      PROA
ATOM    701  HA  GLU P  42       3.800  -9.263  -1.337  1.00  0.00      PROA
ATOM    702  CB  GLU P  42       5.748  -9.421  -2.259  1.00  0.55      PROA
ATOM    703  HB1 GLU P  42       6.281  -8.467  -2.101  1.00  0.00      PROA
ATOM    704  HB2 GLU P  42       5.936  -9.793  -3.281  1.00  0.00      PROA
ATOM    705  CG  GLU P  42       6.264 -10.106  -1.640  1.00  1.13      PROA
ATOM    706  HG1 GLU P  42       5.672 -11.027  -1.753  1.00  0.00      PROA
ATOM    707  HG2 GLU P  42       6.126  -9.677  -0.636  1.00  0.00      PROA
ATOM    708  CD  GLU P  42       7.619 -10.619  -1.570  1.00  1.11      PROA
ATOM    709  OE1 GLU P  42       8.175 -10.805  -1.544  1.00  1.57      PROA
ATOM    710  OE2 GLU P  42       8.144 -10.870  -1.547  1.00  1.60      PROA
ATOM    711  C   GLU P  42       4.104  -7.528  -2.488  1.00  0.46      PROA
ATOM    712  O   GLU P  42       4.454  -6.987  -3.518  1.00  0.51      PROA
ATOM    713  N   ILE P  43       3.500  -6.831  -1.525  1.00  0.47      PROA
ATOM    714  HN  ILE P  43       3.330  -7.231  -0.628  1.00  0.00      PROA
ATOM    715  CA  ILE P  43       3.046  -5.464  -1.685  1.00  0.48      PROA
ATOM    716  HA  ILE P  43       3.432  -5.098  -2.625  1.00  0.00      PROA
ATOM    717  CB  ILE P  43       1.526  -5.365  -1.671  1.00  0.57      PROA
ATOM    718  HB  ILE P  43       1.146  -5.809  -0.727  1.00  0.00      PROA
ATOM    719  CG2 ILE P  43       1.068  -4.023  -1.764  1.00  0.88      PROA
ATOM    720 HG21 ILE P  43       1.426  -3.562  -2.709  1.00  0.00      PROA
ATOM    721 HG22 ILE P  43       1.459  -3.430  -0.910  1.00  0.00      PROA
ATOM    722 HG23 ILE P  43      -0.043  -4.001  -1.757  1.00  0.00      PROA
ATOM    723  CG1 ILE P  43       0.906  -6.138  -2.695  1.00  0.80      PROA
ATOM    724 HG11 ILE P  43       1.087  -7.179  -2.380  1.00  0.00      PROA
ATOM    725 HG12 ILE P  43       1.502  -5.906  -3.593  1.00  0.00      PROA
ATOM    726  CD  ILE P  43      -0.274  -6.159  -3.121  1.00  0.91      PROA
ATOM    727  HD1 ILE P  43      -0.556  -5.159  -3.513  1.00  0.00      PROA
ATOM    728  HD2 ILE P  43      -0.969  -6.426  -2.296  1.00  0.00      PROA
ATOM    729  HD3 ILE P  43      -0.366  -6.901  -3.943  1.00  0.00      PROA
ATOM    730  C   ILE P  43       3.647  -4.595  -0.606  1.00  0.49      PROA
ATOM    731  O   ILE P  43       3.668  -4.953   0.555  1.00  0.57      PROA
ATOM    732  N   ALA P  44       4.142  -3.409  -0.982  1.00  0.47      PROA
ATOM    733  HN  ALA P  44       4.273  -3.193  -1.946  1.00  0.00      PROA
ATOM    734  CA  ALA P  44       4.523  -2.361  -0.071  1.00  0.49      PROA
ATOM    735  HA  ALA P  44       4.200  -2.647   0.919  1.00  0.00      PROA
ATOM    736  CB  ALA P  44       6.031  -2.140  -0.089  1.00  0.58      PROA
ATOM    737  HB1 ALA P  44       6.389  -2.031  -1.135  1.00  0.00      PROA
ATOM    738  HB2 ALA P  44       6.546  -3.009   0.373  1.00  0.00      PROA
ATOM    739  HB3 ALA P  44       6.284  -1.214   0.470  1.00  0.00      PROA
ATOM    740  C   ALA P  44       3.799  -1.085  -0.453  1.00  0.45      PROA
ATOM    741  O   ALA P  44       3.727  -0.707  -1.605  1.00  0.50      PROA
ATOM    742  N   LEU P  45       3.209  -0.410   0.529  1.00  0.46      PROA
ATOM    743  HN  LEU P  45       3.307  -0.699   1.477  1.00  0.00      PROA
ATOM    744  CA  LEU P  45       2.396   0.765   0.335  1.00  0.47      PROA
ATOM    745  HA  LEU P  45       2.568   1.139  -0.664  1.00  0.00      PROA
ATOM    746  CB  LEU P  45       0.919   0.390   0.528  1.00  0.57      PROA
ATOM    747  HB1 LEU P  45       0.864  -0.178   1.478  1.00  0.00      PROA
ATOM    748  HB2 LEU P  45       0.656  -0.280  -0.314  1.00  0.00      PROA
ATOM    749  CG  LEU P  45      -0.135   1.399   0.593  1.00  0.62      PROA
ATOM    750  HG  LEU P  45       0.097   2.087   1.433  1.00  0.00      PROA
ATOM    751  CD1 LEU P  45      -0.295   2.150  -0.543  1.00  0.90      PROA
ATOM    752 HD11 LEU P  45      -0.721   1.525  -1.357  1.00  0.00      PROA
ATOM    753 HD12 LEU P  45       0.688   2.545  -0.877  1.00  0.00      PROA
ATOM    754 HD13 LEU P  45      -0.989   2.994  -0.344  1.00  0.00      PROA
ATOM    755  CD2 LEU P  45      -1.436   0.878   0.875  1.00  0.85      PROA
ATOM    756 HD21 LEU P  45      -1.434   0.358   1.857  1.00  0.00      PROA
ATOM    757 HD22 LEU P  45      -1.731   0.151   0.089  1.00  0.00      PROA
ATOM    758 HD23 LEU P  45      -2.175   1.707   0.914  1.00  0.00      PROA
ATOM    759  C   LEU P  45       2.815   1.843   1.309  1.00  0.46      PROA
ATOM    760  O   LEU P  45       2.862   1.627   2.508  1.00  0.51      PROA
ATOM    761  N   ILE P  46       3.139   3.038   0.806  1.00  0.45      PROA
ATOM    762  HN  ILE P  46       3.097   3.206  -0.175  1.00  0.00      PROA
ATOM    763  CA  ILE P  46       3.569   4.173   1.597  1.00  0.45      PROA
ATOM    764  HA  ILE P  46       3.484   3.896   2.637  1.00  0.00      PROA
ATOM    765  CB  ILE P  46       5.004   4.591   1.287  1.00  0.51      PROA
ATOM    766  HB  ILE P  46       5.080   4.885   0.218  1.00  0.00      PROA
ATOM    767  CG2 ILE P  46       5.406   5.740   2.147  1.00  0.68      PROA
ATOM    768 HG21 ILE P  46       5.172   5.521   3.211  1.00  0.00      PROA
ATOM    769 HG22 ILE P  46       4.851   6.653   1.842  1.00  0.00      PROA
ATOM    770 HG23 ILE P  46       6.499   5.918   2.054  1.00  0.00      PROA
ATOM    771  CG1 ILE P  46       5.987   3.461   1.446  1.00  0.63      PROA
ATOM    772 HG11 ILE P  46       5.462   2.532   1.144  1.00  0.00      PROA
ATOM    773 HG12 ILE P  46       6.238   3.402   2.524  1.00  0.00      PROA
ATOM    774  CD  ILE P  46       7.150   3.488   0.775  1.00  0.96      PROA
ATOM    775  HD1 ILE P  46       7.735   4.388   1.062  1.00  0.00      PROA
ATOM    776  HD2 ILE P  46       6.955   3.525  -0.318  1.00  0.00      PROA
ATOM    777  HD3 ILE P  46       7.748   2.584   1.018  1.00  0.00      PROA
ATOM    778  C   ILE P  46       2.629   5.321   1.318  1.00  0.46      PROA
ATOM    779  O   ILE P  46       2.410   5.686   0.175  1.00  0.51      PROA
ATOM    780  N   ILE P  47       2.021   5.906   2.358  1.00  0.48      PROA
ATOM    781  HN  ILE P  47       2.188   5.594   3.289  1.00  0.00      PROA
ATOM    782  CA  ILE P  47       1.090   7.014   2.243  1.00  0.51      PROA
ATOM    783  HA  ILE P  47       1.052   7.297   1.202  1.00  0.00      PROA
ATOM    784  CB  ILE P  47      -0.318   6.669   2.737  1.00  0.55      PROA
ATOM    785  HB  ILE P  47      -0.259   6.323   3.791  1.00  0.00      PROA
ATOM    786  CG2 ILE P  47      -1.250   7.880   2.658  1.00  0.65      PROA
ATOM    787 HG21 ILE P  47      -1.328   8.234   1.608  1.00  0.00      PROA
ATOM    788 HG22 ILE P  47      -0.849   8.707   3.282  1.00  0.00      PROA
ATOM    789 HG23 ILE P  47      -2.264   7.600   3.015  1.00  0.00      PROA
ATOM    790  CG1 ILE P  47      -0.905   5.454   1.995  1.00  0.60      PROA
ATOM    791 HG11 ILE P  47      -0.095   4.706   1.866  1.00  0.00      PROA
ATOM    792 HG12 ILE P  47      -1.244   5.794   0.994  1.00  0.00      PROA
ATOM    793  CD  ILE P  47      -2.014   4.801   2.643  1.00  0.78      PROA
ATOM    794  HD1 ILE P  47      -2.856   5.515   2.771  1.00  0.00      PROA
ATOM    795  HD2 ILE P  47      -1.704   4.435   3.645  1.00  0.00      PROA
ATOM    796  HD3 ILE P  47      -2.364   3.947   2.024  1.00  0.00      PROA
ATOM    797  C   ILE P  47       1.643   8.170   3.051  1.00  0.54      PROA
ATOM    798  O   ILE P  47       1.971   8.027   4.215  1.00  0.59      PROA
ATOM    799  N   PHE P  48       1.757   9.356   2.451  1.00  0.56      PROA
ATOM    800  HN  PHE P  48       1.580   9.453   1.475  1.00  0.00      PROA
ATOM    801  CA  PHE P  48       2.133  10.576   3.122  1.00  0.58      PROA
ATOM    802  HA  PHE P  48       2.239  10.365   4.176  1.00  0.00      PROA
ATOM    803  CB  PHE P  48       3.458  11.097   2.539  1.00  0.64      PROA
ATOM    804  HB1 PHE P  48       3.233  11.574   1.562  1.00  0.00      PROA
ATOM    805  HB2 PHE P  48       4.130  10.225   2.395  1.00  0.00      PROA
ATOM    806  CG  PHE P  48       4.162  11.978   3.207  1.00  0.87      PROA
ATOM    807  CD1 PHE P  48       4.392  13.033   2.890  1.00  1.45      PROA
ATOM    808  HD1 PHE P  48       3.976  13.363   1.951  1.00  0.00      PROA
ATOM    809  CE1 PHE P  48       5.071  13.843   3.512  1.00  1.93      PROA
ATOM    810  HE1 PHE P  48       5.209  14.833   3.103  1.00  0.00      PROA
ATOM    811  CZ  PHE P  48       5.534  13.599   4.453  1.00  2.05      PROA
ATOM    812  HZ  PHE P  48       6.136  14.289   5.021  1.00  0.00      PROA
ATOM    813  CD2 PHE P  48       4.640  11.750   4.152  1.00  1.31      PROA
ATOM    814  HD2 PHE P  48       4.508  10.762   4.566  1.00  0.00      PROA
ATOM    815  CE2 PHE P  48       5.321  12.552   4.775  1.00  1.87      PROA
ATOM    816  HE2 PHE P  48       5.749  12.222   5.709  1.00  0.00      PROA
ATOM    817  C   PHE P  48       1.006  11.571   2.937  1.00  0.64      PROA
ATOM    818  O   PHE P  48       0.459  11.711   1.889  1.00  0.74      PROA
ATOM    819  N   ASN P  49       0.597  12.273   3.960  1.00  0.74      PROA
ATOM    820  HN  ASN P  49       1.050  12.205   4.845  1.00  0.00      PROA
ATOM    821  CA  ASN P  49      -0.520  13.190   3.912  1.00  0.79      PROA
ATOM    822  HA  ASN P  49      -0.926  13.168   2.912  1.00  0.00      PROA
ATOM    823  CB  ASN P  49      -1.599  12.797   4.933  1.00  0.85      PROA
ATOM    824  HB1 ASN P  49      -1.687  11.691   4.924  1.00  0.00      PROA
ATOM    825  HB2 ASN P  49      -2.559  13.244   4.600  1.00  0.00      PROA
ATOM    826  CG  ASN P  49      -1.386  13.211   6.346  1.00  0.83      PROA
ATOM    827  OD1 ASN P  49      -0.374  13.696   6.740  1.00  0.81      PROA
ATOM    828  ND2 ASN P  49      -2.397  13.041   7.141  1.00  1.02      PROA
ATOM    829 HD21 ASN P  49      -3.249  12.653   6.790  1.00  0.00      PROA
ATOM    830 HD22 ASN P  49      -2.324  13.298   8.105  1.00  0.00      PROA
ATOM    831  C   ASN P  49      -0.072  14.630   3.989  1.00  0.78      PROA
ATOM    832  O   ASN P  49       1.072  14.923   4.205  1.00  0.80      PROA
ATOM    833  N   SER P  50      -0.986  15.581   3.812  1.00  0.86      PROA
ATOM    834  HN  SER P  50      -1.943  15.342   3.678  1.00  0.00      PROA
ATOM    835  CA  SER P  50      -0.717  16.996   3.794  1.00  0.92      PROA
ATOM    836  HA  SER P  50       0.182  17.148   3.215  1.00  0.00      PROA
ATOM    837  CB  SER P  50      -1.855  17.804   3.198  1.00  1.08      PROA
ATOM    838  HB1 SER P  50      -1.943  17.444   2.156  1.00  0.00      PROA
ATOM    839  HB2 SER P  50      -1.498  18.850   3.212  1.00  0.00      PROA
ATOM    840  OG  SER P  50      -2.646  17.860   3.457  1.00  1.59      PROA
ATOM    841  HG1 SER P  50      -3.149  18.178   2.704  1.00  0.00      PROA
ATOM    842  C   SER P  50      -0.377  17.574   5.117  1.00  0.95      PROA
ATOM    843  O   SER P  50       0.128  18.637   5.190  1.00  1.11      PROA
ATOM    844  N   ALA P  51      -0.603  16.865   6.204  1.00  0.93      PROA
ATOM    845  HN  ALA P  51      -1.070  15.987   6.146  1.00  0.00      PROA
ATOM    846  CA  ALA P  51      -0.229  17.246   7.519  1.00  1.04      PROA
ATOM    847  HA  ALA P  51      -0.148  18.322   7.553  1.00  0.00      PROA
ATOM    848  CB  ALA P  51      -1.268  16.763   8.481  1.00  1.15      PROA
ATOM    849  HB1 ALA P  51      -1.353  15.657   8.428  1.00  0.00      PROA
ATOM    850  HB2 ALA P  51      -2.254  17.207   8.227  1.00  0.00      PROA
ATOM    851  HB3 ALA P  51      -0.986  17.048   9.517  1.00  0.00      PROA
ATOM    852  C   ALA P  51       1.113  16.687   7.913  1.00  1.01      PROA
ATOM    853  O   ALA P  51       1.576  16.889   8.994  1.00  1.16      PROA
ATOM    854  N   ASN P  52       1.765  15.981   7.018  1.00  0.91      PROA
ATOM    855  HN  ASN P  52       1.316  15.748   6.161  1.00  0.00      PROA
ATOM    856  CA  ASN P  52       3.099  15.477   7.113  1.00  0.95      PROA
ATOM    857  HA  ASN P  52       3.341  15.043   6.155  1.00  0.00      PROA
ATOM    858  CB  ASN P  52       4.142  16.513   7.471  1.00  1.21      PROA
ATOM    859  HB1 ASN P  52       5.149  16.043   7.452  1.00  0.00      PROA
ATOM    860  HB2 ASN P  52       3.940  16.901   8.492  1.00  0.00      PROA
ATOM    861  CG  ASN P  52       4.123  17.646   6.515  1.00  1.40      PROA
ATOM    862  OD1 ASN P  52       4.022  17.769   5.694  1.00  1.68      PROA
ATOM    863  ND2 ASN P  52       4.242  18.515   6.618  1.00  1.86      PROA
ATOM    864 HD21 ASN P  52       4.188  19.124   5.827  1.00  0.00      PROA
ATOM    865 HD22 ASN P  52       4.431  18.890   7.526  1.00  0.00      PROA
ATOM    866  C   ASN P  52       3.241  14.237   7.954  1.00  0.86      PROA
ATOM    867  O   ASN P  52       4.241  13.975   8.554  1.00  1.01      PROA
ATOM    868  N   ARG P  53       2.230  13.419   8.004  1.00  0.73      PROA
ATOM    869  HN  ARG P  53       1.371  13.638   7.549  1.00  0.00      PROA
ATOM    870  CA  ARG P  53       2.246  12.158   8.696  1.00  0.70      PROA
ATOM    871  HA  ARG P  53       3.118  12.145   9.333  1.00  0.00      PROA
ATOM    872  CB  ARG P  53       0.984  11.943   9.535  1.00  0.78      PROA
ATOM    873  HB1 ARG P  53       1.021  10.917   9.959  1.00  0.00      PROA
ATOM    874  HB2 ARG P  53       0.104  12.024   8.863  1.00  0.00      PROA
ATOM    875  CG  ARG P  53       0.800  12.905  10.661  1.00  0.98      PROA
ATOM    876  HG1 ARG P  53       0.285  12.246  11.356  1.00  0.00      PROA
ATOM    877  HG2 ARG P  53       0.123  13.601  10.171  1.00  0.00      PROA
ATOM    878  CD  ARG P  53       1.183  13.497  11.286  1.00  1.41      PROA
ATOM    879  HD1 ARG P  53       1.572  14.291  10.634  1.00  0.00      PROA
ATOM    880  HD2 ARG P  53       1.989  12.884  11.712  1.00  0.00      PROA
ATOM    881  NE  ARG P  53       0.877  14.222  12.351  1.00  1.50      PROA
ATOM    882  HE  ARG P  53      -0.024  13.965  12.514  1.00  0.00      PROA
ATOM    883  CZ  ARG P  53       1.033  14.848  13.046  1.00  2.06      PROA
ATOM    884  NH1 ARG P  53       1.488  14.933  12.896  1.00  2.89      PROA
ATOM    885 HH11 ARG P  53       1.654  15.550  12.127  1.00  0.00      PROA
ATOM    886 HH12 ARG P  53       2.257  14.490  13.357  1.00  0.00      PROA
ATOM    887  NH2 ARG P  53       0.724  15.413  13.940  1.00  2.25      PROA
ATOM    888 HH21 ARG P  53      -0.192  15.284  14.321  1.00  0.00      PROA
ATOM    889 HH22 ARG P  53       1.359  16.054  14.370  1.00  0.00      PROA
ATOM    890  C   ARG P  53       2.438  11.022   7.718  1.00  0.65      PROA
ATOM    891  O   ARG P  53       1.917  11.034   6.622  1.00  0.69      PROA
ATOM    892  N   LEU P  54       3.230  10.023   8.105  1.00  0.64      PROA
ATOM    893  HN  LEU P  54       3.606  10.007   9.027  1.00  0.00      PROA
ATOM    894  CA  LEU P  54       3.619   8.905   7.285  1.00  0.63      PROA
ATOM    895  HA  LEU P  54       3.297   9.092   6.271  1.00  0.00      PROA
ATOM    896  CB  LEU P  54       5.145   8.760   7.356  1.00  0.74      PROA
ATOM    897  HB1 LEU P  54       5.413   8.558   8.414  1.00  0.00      PROA
ATOM    898  HB2 LEU P  54       5.587   9.730   7.050  1.00  0.00      PROA
ATOM    899  CG  LEU P  54       5.779   7.689   6.517  1.00  0.91      PROA
ATOM    900  HG  LEU P  54       5.241   6.744   6.734  1.00  0.00      PROA
ATOM    901  CD1 LEU P  54       5.800   7.826   5.254  1.00  1.15      PROA
ATOM    902 HD11 LEU P  54       6.500   8.640   4.970  1.00  0.00      PROA
ATOM    903 HD12 LEU P  54       4.785   8.086   4.885  1.00  0.00      PROA
ATOM    904 HD13 LEU P  54       6.141   6.882   4.777  1.00  0.00      PROA
ATOM    905  CD2 LEU P  54       6.993   7.430   6.772  1.00  1.25      PROA
ATOM    906 HD21 LEU P  54       7.127   7.266   7.863  1.00  0.00      PROA
ATOM    907 HD22 LEU P  54       7.635   8.281   6.460  1.00  0.00      PROA
ATOM    908 HD23 LEU P  54       7.304   6.509   6.234  1.00  0.00      PROA
ATOM    909  C   LEU P  54       2.942   7.636   7.750  1.00  0.58      PROA
ATOM    910  O   LEU P  54       2.967   7.289   8.914  1.00  0.64      PROA
ATOM    911  N   PHE P  55       2.299   6.913   6.837  1.00  0.56      PROA
ATOM    912  HN  PHE P  55       2.302   7.184   5.878  1.00  0.00      PROA
ATOM    913  CA  PHE P  55       1.556   5.706   7.122  1.00  0.56      PROA
ATOM    914  HA  PHE P  55       1.757   5.436   8.148  1.00  0.00      PROA
ATOM    915  CB  PHE P  55       0.030   5.879   6.914  1.00  0.59      PROA
ATOM    916  HB1 PHE P  55      -0.499   4.979   7.295  1.00  0.00      PROA
ATOM    917  HB2 PHE P  55      -0.182   6.017   5.832  1.00  0.00      PROA
ATOM    918  CG  PHE P  55      -0.529   7.064   7.633  1.00  0.61      PROA
ATOM    919  CD1 PHE P  55      -1.154   6.929   8.843  1.00  0.73      PROA
ATOM    920  HD1 PHE P  55      -1.225   5.949   9.292  1.00  0.00      PROA
ATOM    921  CE1 PHE P  55      -1.696   8.011   9.504  1.00  0.82      PROA
ATOM    922  HE1 PHE P  55      -2.184   7.871  10.457  1.00  0.00      PROA
ATOM    923  CZ  PHE P  55      -1.617   9.254   8.958  1.00  0.83      PROA
ATOM    924  HZ  PHE P  55      -2.027  10.107   9.478  1.00  0.00      PROA
ATOM    925  CD2 PHE P  55      -0.494   8.321   7.078  1.00  0.68      PROA
ATOM    926  HD2 PHE P  55      -0.052   8.458   6.102  1.00  0.00      PROA
ATOM    927  CE2 PHE P  55      -1.013   9.409   7.744  1.00  0.78      PROA
ATOM    928  HE2 PHE P  55      -0.942  10.392   7.302  1.00  0.00      PROA
ATOM    929  C   PHE P  55       2.054   4.634   6.173  1.00  0.57      PROA
ATOM    930  O   PHE P  55       2.296   4.893   5.014  1.00  0.66      PROA
ATOM    931  N   GLN P  56       2.235   3.397   6.636  1.00  0.56      PROA
ATOM    932  HN  GLN P  56       2.018   3.146   7.576  1.00  0.00      PROA
ATOM    933  CA  GLN P  56       2.758   2.341   5.802  1.00  0.56      PROA
ATOM    934  HA  GLN P  56       2.558   2.603   4.774  1.00  0.00      PROA
ATOM    935  CB  GLN P  56       4.255   2.150   6.012  1.00  0.70      PROA
ATOM    936  HB1 GLN P  56       4.631   3.178   6.145  1.00  0.00      PROA
ATOM    937  HB2 GLN P  56       4.602   1.742   5.048  1.00  0.00      PROA
ATOM    938  CG  GLN P  56       4.865   1.525   6.814  1.00  0.99      PROA
ATOM    939  HG1 GLN P  56       4.263   0.612   6.850  1.00  0.00      PROA
ATOM    940  HG2 GLN P  56       4.713   2.145   7.702  1.00  0.00      PROA
ATOM    941  CD  GLN P  56       6.032   1.030   7.088  1.00  0.98      PROA
ATOM    942  OE1 GLN P  56       6.703   1.493   6.914  1.00  1.46      PROA
ATOM    943  NE2 GLN P  56       6.302   0.057   7.538  1.00  1.31      PROA
ATOM    944 HE21 GLN P  56       7.263  -0.176   7.685  1.00  0.00      PROA
ATOM    945 HE22 GLN P  56       5.585  -0.590   7.798  1.00  0.00      PROA
ATOM    946  C   GLN P  56       2.040   1.027   5.990  1.00  0.50      PROA
ATOM    947  O   GLN P  56       1.538   0.701   7.047  1.00  0.57      PROA
ATOM    948  N   TYR P  57       1.999   0.224   4.931  1.00  0.49      PROA
ATOM    949  HN  TYR P  57       2.279   0.555   4.034  1.00  0.00      PROA
ATOM    950  CA  TYR P  57       1.567  -1.149   4.952  1.00  0.48      PROA
ATOM    951  HA  TYR P  57       1.689  -1.516   5.960  1.00  0.00      PROA
ATOM    952  CB  TYR P  57       0.081  -1.301   4.506  1.00  0.53      PROA
ATOM    953  HB1 TYR P  57      -0.107  -0.615   3.653  1.00  0.00      PROA
ATOM    954  HB2 TYR P  57      -0.577  -1.038   5.361  1.00  0.00      PROA
ATOM    955  CG  TYR P  57      -0.333  -2.683   4.050  1.00  0.54      PROA
ATOM    956  CD1 TYR P  57      -0.267  -3.031   2.708  1.00  0.59      PROA
ATOM    957  HD1 TYR P  57      -0.001  -2.283   1.976  1.00  0.00      PROA
ATOM    958  CE1 TYR P  57      -0.539  -4.331   2.292  1.00  0.62      PROA
ATOM    959  HE1 TYR P  57      -0.466  -4.584   1.245  1.00  0.00      PROA
ATOM    960  CZ  TYR P  57      -0.898  -5.292   3.199  1.00  0.62      PROA
ATOM    961  OH  TYR P  57      -1.121  -6.594   2.753  1.00  0.72      PROA
ATOM    962  HH  TYR P  57      -1.048  -7.183   3.508  1.00  0.00      PROA
ATOM    963  CD2 TYR P  57      -0.741  -3.652   4.952  1.00  0.61      PROA
ATOM    964  HD2 TYR P  57      -0.855  -3.396   5.995  1.00  0.00      PROA
ATOM    965  CE2 TYR P  57      -1.007  -4.956   4.529  1.00  0.65      PROA
ATOM    966  HE2 TYR P  57      -1.300  -5.705   5.250  1.00  0.00      PROA
ATOM    967  C   TYR P  57       2.528  -1.984   4.133  1.00  0.45      PROA
ATOM    968  O   TYR P  57       3.025  -1.540   3.115  1.00  0.49      PROA
ATOM    969  N   ALA P  58       2.802  -3.216   4.556  1.00  0.44      PROA
ATOM    970  HN  ALA P  58       2.534  -3.534   5.462  1.00  0.00      PROA
ATOM    971  CA  ALA P  58       3.498  -4.163   3.740  1.00  0.46      PROA
ATOM    972  HA  ALA P  58       3.262  -3.946   2.709  1.00  0.00      PROA
ATOM    973  CB  ALA P  58       4.997  -4.092   3.958  1.00  0.58      PROA
ATOM    974  HB1 ALA P  58       5.239  -4.309   5.020  1.00  0.00      PROA
ATOM    975  HB2 ALA P  58       5.367  -3.074   3.711  1.00  0.00      PROA
ATOM    976  HB3 ALA P  58       5.508  -4.842   3.317  1.00  0.00      PROA
ATOM    977  C   ALA P  58       2.976  -5.546   4.045  1.00  0.45      PROA
ATOM    978  O   ALA P  58       2.595  -5.846   5.158  1.00  0.53      PROA
ATOM    979  N   SER P  59       2.949  -6.438   3.052  1.00  0.46      PROA
ATOM    980  HN  SER P  59       3.311  -6.218   2.150  1.00  0.00      PROA
ATOM    981  CA  SER P  59       2.403  -7.778   3.190  1.00  0.49      PROA
ATOM    982  HA  SER P  59       1.601  -7.736   3.911  1.00  0.00      PROA
ATOM    983  CB  SER P  59       1.881  -8.307   1.849  1.00  0.59      PROA
ATOM    984  HB1 SER P  59       1.086  -7.626   1.477  1.00  0.00      PROA
ATOM    985  HB2 SER P  59       1.457  -9.322   2.002  1.00  0.00      PROA
ATOM    986  OG  SER P  59       2.868  -8.394   0.869  1.00  0.64      PROA
ATOM    987  HG1 SER P  59       3.244  -9.273   0.950  1.00  0.00      PROA
ATOM    988  C   SER P  59       3.391  -8.755   3.746  1.00  0.54      PROA
ATOM    989  O   SER P  59       3.073  -9.843   4.072  1.00  0.76      PROA
ATOM    990  N   THR P  60       4.628  -8.353   3.884  1.00  0.55      PROA
ATOM    991  HN  THR P  60       4.858  -7.425   3.614  1.00  0.00      PROA
ATOM    992  CA  THR P  60       5.747  -9.066   4.382  1.00  0.70      PROA
ATOM    993  HA  THR P  60       5.394  -9.704   5.178  1.00  0.00      PROA
ATOM    994  CB  THR P  60       6.419  -9.879   3.355  1.00  0.93      PROA
ATOM    995  HB  THR P  60       5.658 -10.528   2.872  1.00  0.00      PROA
ATOM    996  OG1 THR P  60       7.387 -10.660   3.780  1.00  1.14      PROA
ATOM    997  HG1 THR P  60       7.719 -11.117   3.003  1.00  0.00      PROA
ATOM    998  CG2 THR P  60       6.975  -9.111   2.347  1.00  1.23      PROA
ATOM    999 HG21 THR P  60       7.850  -8.547   2.735  1.00  0.00      PROA
ATOM   1000 HG22 THR P  60       6.225  -8.384   1.968  1.00  0.00      PROA
ATOM   1001 HG23 THR P  60       7.315  -9.766   1.516  1.00  0.00      PROA
ATOM   1002  C   THR P  60       6.647  -8.037   4.971  1.00  0.71      PROA
ATOM   1003  O   THR P  60       6.294  -6.944   5.016  1.00  0.88      PROA
ATOM   1004  N   ASP P  61       7.805  -8.337   5.474  1.00  0.78      PROA
ATOM   1005  HN  ASP P  61       8.102  -9.287   5.493  1.00  0.00      PROA
ATOM   1006  CA  ASP P  61       8.763  -7.423   6.036  1.00  0.83      PROA
ATOM   1007  HA  ASP P  61       8.292  -6.907   6.860  1.00  0.00      PROA
ATOM   1008  CB  ASP P  61       9.999  -8.180   6.518  1.00  1.01      PROA
ATOM   1009  HB1 ASP P  61      10.850  -7.474   6.440  1.00  0.00      PROA
ATOM   1010  HB2 ASP P  61      10.148  -9.020   5.811  1.00  0.00      PROA
ATOM   1011  CG  ASP P  61      10.061  -8.627   7.548  1.00  1.53      PROA
ATOM   1012  OD1 ASP P  61       9.985  -8.750   7.988  1.00  2.18      PROA
ATOM   1013  OD2 ASP P  61      10.234  -8.866   7.973  1.00  2.11      PROA
ATOM   1014  C   ASP P  61       9.165  -6.293   5.095  1.00  0.75      PROA
ATOM   1015  O   ASP P  61       9.731  -6.507   4.041  1.00  0.76      PROA
ATOM   1016  N   MET P  62       8.868  -5.045   5.484  1.00  0.75      PROA
ATOM   1017  HN  MET P  62       8.504  -4.871   6.395  1.00  0.00      PROA
ATOM   1018  CA  MET P  62       9.034  -3.867   4.667  1.00  0.70      PROA
ATOM   1019  HA  MET P  62       8.521  -4.028   3.730  1.00  0.00      PROA
ATOM   1020  CB  MET P  62       8.451  -2.648   5.400  1.00  0.74      PROA
ATOM   1021  HB1 MET P  62       8.985  -2.548   6.368  1.00  0.00      PROA
ATOM   1022  HB2 MET P  62       7.379  -2.854   5.599  1.00  0.00      PROA
ATOM   1023  CG  MET P  62       8.541  -1.308   4.679  1.00  0.72      PROA
ATOM   1024  HG1 MET P  62       9.612  -1.099   4.476  1.00  0.00      PROA
ATOM   1025  HG2 MET P  62       8.156  -0.524   5.363  1.00  0.00      PROA
ATOM   1026  SD  MET P  62       7.646  -1.235   3.163  1.00  0.77      PROA
ATOM   1027  CE  MET P  62       7.104   0.142   3.164  1.00  1.04      PROA
ATOM   1028  HE1 MET P  62       7.919   0.896   3.200  1.00  0.00      PROA
ATOM   1029  HE2 MET P  62       6.453   0.297   4.050  1.00  0.00      PROA
ATOM   1030  HE3 MET P  62       6.511   0.322   2.242  1.00  0.00      PROA
ATOM   1031  C   MET P  62      10.455  -3.596   4.224  1.00  0.69      PROA
ATOM   1032  O   MET P  62      10.715  -3.283   3.079  1.00  0.68      PROA
ATOM   1033  N   ASP P  63      11.425  -3.772   5.128  1.00  0.76      PROA
ATOM   1034  HN  ASP P  63      11.213  -4.041   6.064  1.00  0.00      PROA
ATOM   1035  CA  ASP P  63      12.827  -3.596   4.847  1.00  0.79      PROA
ATOM   1036  HA  ASP P  63      12.961  -2.621   4.403  1.00  0.00      PROA
ATOM   1037  CB  ASP P  63      13.644  -3.713   6.136  1.00  0.97      PROA
ATOM   1038  HB1 ASP P  63      13.863  -2.661   6.363  1.00  0.00      PROA
ATOM   1039  HB2 ASP P  63      14.546  -4.236   5.788  1.00  0.00      PROA
ATOM   1040  CG  ASP P  63      13.534  -4.097   7.057  1.00  1.37      PROA
ATOM   1041  OD1 ASP P  63      13.583  -4.276   7.578  1.00  1.98      PROA
ATOM   1042  OD2 ASP P  63      13.420  -4.215   7.334  1.00  2.07      PROA
ATOM   1043  C   ASP P  63      13.348  -4.524   3.770  1.00  0.75      PROA
ATOM   1044  O   ASP P  63      14.084  -4.119   2.889  1.00  0.75      PROA
ATOM   1045  N   ARG P  64      12.924  -5.795   3.781  1.00  0.77      PROA
ATOM   1046  HN  ARG P  64      12.340  -6.137   4.512  1.00  0.00      PROA
ATOM   1047  CA  ARG P  64      13.262  -6.759   2.766  1.00  0.78      PROA
ATOM   1048  HA  ARG P  64      14.330  -6.723   2.613  1.00  0.00      PROA
ATOM   1049  CB  ARG P  64      12.832  -8.168   3.194  1.00  0.87      PROA
ATOM   1050  HB1 ARG P  64      12.452  -8.618   2.262  1.00  0.00      PROA
ATOM   1051  HB2 ARG P  64      11.998  -7.984   3.892  1.00  0.00      PROA
ATOM   1052  CG  ARG P  64      13.334  -8.904   3.620  1.00  1.65      PROA
ATOM   1053  HG1 ARG P  64      12.935  -9.847   3.196  1.00  0.00      PROA
ATOM   1054  HG2 ARG P  64      13.099  -8.864   4.703  1.00  0.00      PROA
ATOM   1055  CD  ARG P  64      14.745  -8.975   3.513  1.00  1.97      PROA
ATOM   1056  HD1 ARG P  64      14.925  -8.062   2.945  1.00  0.00      PROA
ATOM   1057  HD2 ARG P  64      14.830  -9.880   2.911  1.00  0.00      PROA
ATOM   1058  NE  ARG P  64      15.357  -9.012   3.801  1.00  2.14      PROA
ATOM   1059  HE  ARG P  64      15.175  -9.311   4.696  1.00  0.00      PROA
ATOM   1060  CZ  ARG P  64      16.502  -8.902   3.772  1.00  2.50      PROA
ATOM   1061  NH1 ARG P  64      17.283  -8.781   3.457  1.00  2.55      PROA
ATOM   1062 HH11 ARG P  64      17.607  -7.855   3.265  1.00  0.00      PROA
ATOM   1063 HH12 ARG P  64      17.877  -9.565   3.279  1.00  0.00      PROA
ATOM   1064  NH2 ARG P  64      16.890  -8.916   4.086  1.00  3.26      PROA
ATOM   1065 HH21 ARG P  64      17.357  -9.782   4.266  1.00  0.00      PROA
ATOM   1066 HH22 ARG P  64      17.200  -8.078   4.535  1.00  0.00      PROA
ATOM   1067  C   ARG P  64      12.708  -6.421   1.395  1.00  0.69      PROA
ATOM   1068  O   ARG P  64      13.400  -6.542   0.399  1.00  0.71      PROA
ATOM   1069  N   VAL P  65      11.452  -5.952   1.311  1.00  0.64      PROA
ATOM   1070  HN  VAL P  65      10.865  -5.896   2.114  1.00  0.00      PROA
ATOM   1071  CA  VAL P  65      10.852  -5.495   0.071  1.00  0.59      PROA
ATOM   1072  HA  VAL P  65      11.031  -6.254  -0.676  1.00  0.00      PROA
ATOM   1073  CB  VAL P  65       9.362  -5.244   0.205  1.00  0.64      PROA
ATOM   1074  HB  VAL P  65       9.222  -4.644   1.127  1.00  0.00      PROA
ATOM   1075  CG1 VAL P  65       8.755  -4.684  -0.665  1.00  1.08      PROA
ATOM   1076 HG11 VAL P  65       8.522  -5.395  -1.486  1.00  0.00      PROA
ATOM   1077 HG12 VAL P  65       9.366  -3.853  -1.078  1.00  0.00      PROA
ATOM   1078 HG13 VAL P  65       7.801  -4.282  -0.262  1.00  0.00      PROA
ATOM   1079  CG2 VAL P  65       8.653  -6.200   0.323  1.00  1.07      PROA
ATOM   1080 HG21 VAL P  65       8.932  -6.772   1.233  1.00  0.00      PROA
ATOM   1081 HG22 VAL P  65       8.763  -6.864  -0.561  1.00  0.00      PROA
ATOM   1082 HG23 VAL P  65       7.594  -5.876   0.418  1.00  0.00      PROA
ATOM   1083  C   VAL P  65      11.562  -4.286  -0.514  1.00  0.55      PROA
ATOM   1084  O   VAL P  65      11.848  -4.228  -1.700  1.00  0.56      PROA
ATOM   1085  N   LEU P  66      11.929  -3.301   0.323  1.00  0.57      PROA
ATOM   1086  HN  LEU P  66      11.672  -3.316   1.286  1.00  0.00      PROA
ATOM   1087  CA  LEU P  66      12.713  -2.156  -0.091  1.00  0.58      PROA
ATOM   1088  HA  LEU P  66      12.265  -1.753  -0.987  1.00  0.00      PROA
ATOM   1089  CB  LEU P  66      12.753  -1.086   1.009  1.00  0.67      PROA
ATOM   1090  HB1 LEU P  66      13.444  -0.280   0.684  1.00  0.00      PROA
ATOM   1091  HB2 LEU P  66      13.154  -1.553   1.933  1.00  0.00      PROA
ATOM   1092  CG  LEU P  66      11.403  -0.454   1.340  1.00  0.73      PROA
ATOM   1093  HG  LEU P  66      10.671  -1.253   1.584  1.00  0.00      PROA
ATOM   1094  CD1 LEU P  66      11.534   0.473   2.507  1.00  0.92      PROA
ATOM   1095 HD11 LEU P  66      12.258   1.282   2.272  1.00  0.00      PROA
ATOM   1096 HD12 LEU P  66      11.902  -0.086   3.394  1.00  0.00      PROA
ATOM   1097 HD13 LEU P  66      10.549   0.934   2.736  1.00  0.00      PROA
ATOM   1098  CD2 LEU P  66      10.789   0.267   0.182  1.00  0.81      PROA
ATOM   1099 HD21 LEU P  66      10.624  -0.436  -0.662  1.00  0.00      PROA
ATOM   1100 HD22 LEU P  66      11.466   1.079  -0.160  1.00  0.00      PROA
ATOM   1101 HD23 LEU P  66       9.809   0.698   0.481  1.00  0.00      PROA
ATOM   1102  C   LEU P  66      14.121  -2.499  -0.546  1.00  0.60      PROA
ATOM   1103  O   LEU P  66      14.608  -1.963  -1.530  1.00  0.61      PROA
ATOM   1104  N   LEU P  67      14.808  -3.435   0.125  1.00  0.65      PROA
ATOM   1105  HN  LEU P  67      14.458  -3.831   0.970  1.00  0.00      PROA
ATOM   1106  CA  LEU P  67      16.093  -3.940  -0.313  1.00  0.71      PROA
ATOM   1107  HA  LEU P  67      16.739  -3.094  -0.495  1.00  0.00      PROA
ATOM   1108  CB  LEU P  67      16.710  -4.862   0.751  1.00  0.80      PROA
ATOM   1109  HB1 LEU P  67      16.819  -5.836   0.242  1.00  0.00      PROA
ATOM   1110  HB2 LEU P  67      15.935  -4.935   1.535  1.00  0.00      PROA
ATOM   1111  CG  LEU P  67      17.668  -4.734   1.316  1.00  1.05      PROA
ATOM   1112  HG  LEU P  67      17.342  -3.836   1.779  1.00  0.00      PROA
ATOM   1113  CD1 LEU P  67      18.315  -4.791   1.782  1.00  1.76      PROA
ATOM   1114 HD11 LEU P  67      18.301  -5.752   2.339  1.00  0.00      PROA
ATOM   1115 HD12 LEU P  67      18.327  -3.957   2.516  1.00  0.00      PROA
ATOM   1116 HD13 LEU P  67      19.234  -4.755   1.159  1.00  0.00      PROA
ATOM   1117  CD2 LEU P  67      18.470  -4.631   1.661  1.00  1.56      PROA
ATOM   1118 HD21 LEU P  67      18.921  -3.681   1.302  1.00  0.00      PROA
ATOM   1119 HD22 LEU P  67      19.125  -5.473   1.353  1.00  0.00      PROA
ATOM   1120 HD23 LEU P  67      18.403  -4.595   2.769  1.00  0.00      PROA
ATOM   1121  C   LEU P  67      16.046  -4.636  -1.661  1.00  0.69      PROA
ATOM   1122  O   LEU P  67      16.868  -4.390  -2.526  1.00  0.76      PROA
ATOM   1123  N   LYS P  68      15.031  -5.479  -1.904  1.00  0.66      PROA
ATOM   1124  HN  LYS P  68      14.390  -5.741  -1.187  1.00  0.00      PROA
ATOM   1125  CA  LYS P  68      14.786  -6.067  -3.199  1.00  0.68      PROA
ATOM   1126  HA  LYS P  68      15.711  -6.501  -3.547  1.00  0.00      PROA
ATOM   1127  CB  LYS P  68      13.691  -7.143  -3.119  1.00  0.75      PROA
ATOM   1128  HB1 LYS P  68      13.301  -7.191  -4.149  1.00  0.00      PROA
ATOM   1129  HB2 LYS P  68      12.938  -6.695  -2.450  1.00  0.00      PROA
ATOM   1130  CG  LYS P  68      13.718  -8.148  -2.820  1.00  1.23      PROA
ATOM   1131  HG1 LYS P  68      14.066  -8.073  -1.780  1.00  0.00      PROA
ATOM   1132  HG2 LYS P  68      14.509  -8.561  -3.462  1.00  0.00      PROA
ATOM   1133  CD  LYS P  68      12.802  -9.213  -2.752  1.00  1.36      PROA
ATOM   1134  HD1 LYS P  68      13.516 -10.001  -2.545  1.00  0.00      PROA
ATOM   1135  HD2 LYS P  68      12.482  -9.192  -3.787  1.00  0.00      PROA
ATOM   1136  CE  LYS P  68      12.134  -9.587  -2.440  1.00  1.72      PROA
ATOM   1137  HE1 LYS P  68      11.367  -8.865  -2.728  1.00  0.00      PROA
ATOM   1138  HE2 LYS P  68      12.379  -9.547  -1.377  1.00  0.00      PROA
ATOM   1139  NZ  LYS P  68      11.348 -10.659  -2.392  1.00  1.90      PROA
ATOM   1140  HZ1 LYS P  68      11.851 -11.438  -1.921  1.00  0.00      PROA
ATOM   1141  HZ2 LYS P  68      11.093 -10.946  -3.359  1.00  0.00      PROA
ATOM   1142  HZ3 LYS P  68      10.484 -10.432  -1.859  1.00  0.00      PROA
ATOM   1143  C   LYS P  68      14.468  -5.060  -4.290  1.00  0.62      PROA
ATOM   1144  O   LYS P  68      14.982  -5.143  -5.389  1.00  0.68      PROA
ATOM   1145  N   TYR P  69      13.647  -4.048  -3.977  1.00  0.57      PROA
ATOM   1146  HN  TYR P  69      13.229  -4.005  -3.074  1.00  0.00      PROA
ATOM   1147  CA  TYR P  69      13.281  -2.954  -4.849  1.00  0.53      PROA
ATOM   1148  HA  TYR P  69      12.919  -3.361  -5.781  1.00  0.00      PROA
ATOM   1149  CB  TYR P  69      12.182  -2.121  -4.146  1.00  0.55      PROA
ATOM   1150  HB1 TYR P  69      12.553  -1.805  -3.148  1.00  0.00      PROA
ATOM   1151  HB2 TYR P  69      11.272  -2.748  -4.034  1.00  0.00      PROA
ATOM   1152  CG  TYR P  69      11.769  -0.884  -4.865  1.00  0.51      PROA
ATOM   1153  CD1 TYR P  69      12.164   0.357  -4.457  1.00  0.64      PROA
ATOM   1154  HD1 TYR P  69      12.807   0.452  -3.595  1.00  0.00      PROA
ATOM   1155  CE1 TYR P  69      11.755   1.495  -5.129  1.00  0.69      PROA
ATOM   1156  HE1 TYR P  69      12.092   2.465  -4.795  1.00  0.00      PROA
ATOM   1157  CZ  TYR P  69      10.937   1.401  -6.200  1.00  0.65      PROA
ATOM   1158  OH  TYR P  69      10.517   2.537  -6.866  1.00  0.81      PROA
ATOM   1159  HH  TYR P  69       9.830   2.281  -7.485  1.00  0.00      PROA
ATOM   1160  CD2 TYR P  69      10.949  -0.962  -5.944  1.00  0.59      PROA
ATOM   1161  HD2 TYR P  69      10.617  -1.930  -6.289  1.00  0.00      PROA
ATOM   1162  CE2 TYR P  69      10.533   0.175  -6.607  1.00  0.66      PROA
ATOM   1163  HE2 TYR P  69       9.877   0.085  -7.461  1.00  0.00      PROA
ATOM   1164  C   TYR P  69      14.453  -2.105  -5.318  1.00  0.53      PROA
ATOM   1165  O   TYR P  69      14.548  -1.742  -6.478  1.00  0.57      PROA
ATOM   1166  N   THR P  70      15.394  -1.791  -4.418  1.00  0.54      PROA
ATOM   1167  HN  THR P  70      15.337  -2.115  -3.477  1.00  0.00      PROA
ATOM   1168  CA  THR P  70      16.557  -0.969  -4.722  1.00  0.58      PROA
ATOM   1169  HA  THR P  70      16.208  -0.143  -5.324  1.00  0.00      PROA
ATOM   1170  CB  THR P  70      17.297  -0.428  -3.510  1.00  0.63      PROA
ATOM   1171  HB  THR P  70      18.245   0.044  -3.846  1.00  0.00      PROA
ATOM   1172  OG1 THR P  70      17.611  -1.413  -2.576  1.00  0.71      PROA
ATOM   1173  HG1 THR P  70      17.727  -2.224  -3.076  1.00  0.00      PROA
ATOM   1174  CG2 THR P  70      16.423   0.579  -2.803  1.00  0.69      PROA
ATOM   1175 HG21 THR P  70      15.478   0.098  -2.471  1.00  0.00      PROA
ATOM   1176 HG22 THR P  70      16.173   1.413  -3.493  1.00  0.00      PROA
ATOM   1177 HG23 THR P  70      16.951   0.977  -1.910  1.00  0.00      PROA
ATOM   1178  C   THR P  70      17.544  -1.622  -5.648  1.00  0.66      PROA
ATOM   1179  O   THR P  70      18.200  -0.959  -6.399  1.00  0.80      PROA
ATOM   1180  N   GLU P  71      17.649  -2.940  -5.639  1.00  0.68      PROA
ATOM   1181  HN  GLU P  71      17.128  -3.492  -4.993  1.00  0.00      PROA
ATOM   1182  CA  GLU P  71      18.496  -3.684  -6.529  1.00  0.80      PROA
ATOM   1183  HA  GLU P  71      19.301  -3.039  -6.849  1.00  0.00      PROA
ATOM   1184  CB  GLU P  71      19.039  -4.894  -5.821  1.00  1.01      PROA
ATOM   1185  HB1 GLU P  71      19.348  -5.593  -6.622  1.00  0.00      PROA
ATOM   1186  HB2 GLU P  71      18.182  -5.323  -5.268  1.00  0.00      PROA
ATOM   1187  CG  GLU P  71      19.852  -4.879  -5.124  1.00  1.61      PROA
ATOM   1188  HG1 GLU P  71      19.354  -4.641  -4.171  1.00  0.00      PROA
ATOM   1189  HG2 GLU P  71      20.456  -4.025  -5.470  1.00  0.00      PROA
ATOM   1190  CD  GLU P  71      20.725  -5.697  -4.771  1.00  1.83      PROA
ATOM   1191  OE1 GLU P  71      21.113  -6.021  -4.637  1.00  2.28      PROA
ATOM   1192  OE2 GLU P  71      21.039  -6.029  -4.622  1.00  2.31      PROA
ATOM   1193  C   GLU P  71      17.823  -4.103  -7.812  1.00  0.74      PROA
ATOM   1194  O   GLU P  71      18.452  -4.539  -8.706  1.00  0.87      PROA
ATOM   1195  N   TYR P  72      16.522  -3.978  -7.941  1.00  0.71      PROA
ATOM   1196  HN  TYR P  72      15.987  -3.555  -7.216  1.00  0.00      PROA
ATOM   1197  CA  TYR P  72      15.742  -4.407  -9.075  1.00  0.68      PROA
ATOM   1198  HA  TYR P  72      16.104  -5.375  -9.389  1.00  0.00      PROA
ATOM   1199  CB  TYR P  72      14.257  -4.487  -8.682  1.00  0.72      PROA
ATOM   1200  HB1 TYR P  72      13.836  -3.460  -8.635  1.00  0.00      PROA
ATOM   1201  HB2 TYR P  72      14.167  -4.982  -7.692  1.00  0.00      PROA
ATOM   1202  CG  TYR P  72      13.430  -5.254  -9.629  1.00  0.70      PROA
ATOM   1203  CD1 TYR P  72      13.236  -6.585  -9.450  1.00  0.83      PROA
ATOM   1204  HD1 TYR P  72      13.686  -7.079  -8.602  1.00  0.00      PROA
ATOM   1205  CE1 TYR P  72      12.476  -7.311 -10.331  1.00  0.95      PROA
ATOM   1206  HE1 TYR P  72      12.319  -8.367 -10.164  1.00  0.00      PROA
ATOM   1207  CZ  TYR P  72      11.923  -6.710 -11.406  1.00  0.93      PROA
ATOM   1208  OH  TYR P  72      11.176  -7.435 -12.289  1.00  1.15      PROA
ATOM   1209  HH  TYR P  72      11.023  -8.302 -11.906  1.00  0.00      PROA
ATOM   1210  CD2 TYR P  72      12.838  -4.659 -10.697  1.00  0.75      PROA
ATOM   1211  HD2 TYR P  72      12.949  -3.594 -10.841  1.00  0.00      PROA
ATOM   1212  CE2 TYR P  72      12.103  -5.387 -11.595  1.00  0.86      PROA
ATOM   1213  HE2 TYR P  72      11.667  -4.901 -12.455  1.00  0.00      PROA
ATOM   1214  C   TYR P  72      15.938  -3.534 -10.295  1.00  0.72      PROA
ATOM   1215  O   TYR P  72      16.035  -2.353 -10.204  1.00  0.85      PROA
ATOM   1216  N   SER P  73      15.976  -4.108 -11.479  1.00  0.76      PROA
ATOM   1217  HN  SER P  73      15.912  -5.098 -11.563  1.00  0.00      PROA
ATOM   1218  CA  SER P  73      16.107  -3.411 -12.727  1.00  0.87      PROA
ATOM   1219  HA  SER P  73      16.090  -2.352 -12.516  1.00  0.00      PROA
ATOM   1220  CB  SER P  73      17.380  -3.774 -13.437  1.00  1.13      PROA
ATOM   1221  HB1 SER P  73      17.170  -4.765 -13.878  1.00  0.00      PROA
ATOM   1222  HB2 SER P  73      18.125  -3.863 -12.627  1.00  0.00      PROA
ATOM   1223  OG  SER P  73      17.838  -3.352 -14.091  1.00  1.60      PROA
ATOM   1224  HG1 SER P  73      17.384  -3.563 -14.910  1.00  0.00      PROA
ATOM   1225  C   SER P  73      14.956  -3.688 -13.637  1.00  0.81      PROA
ATOM   1226  O   SER P  73      14.492  -4.770 -13.706  1.00  0.91      PROA
ATOM   1227  N   GLU P  74      14.474  -2.696 -14.354  1.00  0.84      PROA
ATOM   1228  HN  GLU P  74      14.852  -1.783 -14.237  1.00  0.00      PROA
ATOM   1229  CA  GLU P  74      13.422  -2.753 -15.334  1.00  0.86      PROA
ATOM   1230  HA  GLU P  74      13.209  -1.740 -15.640  1.00  0.00      PROA
ATOM   1231  CB  GLU P  74      13.789  -3.587 -16.544  1.00  1.05      PROA
ATOM   1232  HB1 GLU P  74      12.904  -3.646 -17.213  1.00  0.00      PROA
ATOM   1233  HB2 GLU P  74      14.049  -4.610 -16.201  1.00  0.00      PROA
ATOM   1234  CG  GLU P  74      14.935  -3.045 -17.324  1.00  1.26      PROA
ATOM   1235  HG1 GLU P  74      15.837  -3.124 -16.684  1.00  0.00      PROA
ATOM   1236  HG2 GLU P  74      14.720  -1.975 -17.526  1.00  0.00      PROA
ATOM   1237  CD  GLU P  74      15.217  -3.560 -18.400  1.00  1.71      PROA
ATOM   1238  OE1 GLU P  74      15.292  -3.741 -18.857  1.00  2.25      PROA
ATOM   1239  OE2 GLU P  74      15.379  -3.783 -18.811  1.00  2.26      PROA
ATOM   1240  C   GLU P  74      12.014  -3.061 -14.839  1.00  0.76      PROA
ATOM   1241  O   GLU P  74      11.527  -4.144 -15.048  1.00  0.84      PROA
ATOM   1242  N   PRO P  75      11.304  -2.167 -14.195  1.00  0.70      PROA
ATOM   1243  CD  PRO P  75      11.817  -0.902 -13.781  1.00  0.82      PROA
ATOM   1244  HD1 PRO P  75      12.195  -0.343 -14.663  1.00  0.00      PROA
ATOM   1245  HD2 PRO P  75      12.637  -1.052 -13.048  1.00  0.00      PROA
ATOM   1246  CA  PRO P  75       9.879  -2.281 -13.932  1.00  0.66      PROA
ATOM   1247  HA  PRO P  75       9.683  -3.140 -13.311  1.00  0.00      PROA
ATOM   1248  CB  PRO P  75       9.514  -0.956 -13.302  1.00  0.75      PROA
ATOM   1249  HB1 PRO P  75       9.054  -1.119 -12.304  1.00  0.00      PROA
ATOM   1250  HB2 PRO P  75       8.791  -0.411 -13.946  1.00  0.00      PROA
ATOM   1251  CG  PRO P  75      10.689  -0.227 -13.176  1.00  0.98      PROA
ATOM   1252  HG1 PRO P  75      10.555   0.761 -13.666  1.00  0.00      PROA
ATOM   1253  HG2 PRO P  75      10.900  -0.067 -12.097  1.00  0.00      PROA
ATOM   1254  C   PRO P  75       9.001  -2.589 -15.125  1.00  0.67      PROA
ATOM   1255  O   PRO P  75       9.242  -2.089 -16.191  1.00  0.78      PROA
ATOM   1256  N   HSD P  76       7.966  -3.401 -14.971  1.00  0.66      PROA
ATOM   1257  HN  HSD P  76       7.781  -3.840 -14.096  1.00  0.00      PROA
ATOM   1258  CA  HSD P  76       7.033  -3.718 -16.028  1.00  0.70      PROA
ATOM   1259  HA  HSD P  76       7.587  -3.783 -16.953  1.00  0.00      PROA
ATOM   1260  CB  HSD P  76       6.313  -5.043 -15.746  1.00  0.77      PROA
ATOM   1261  HB1 HSD P  76       5.232  -4.804 -15.711  1.00  0.00      PROA
ATOM   1262  HB2 HSD P  76       6.654  -5.371 -14.744  1.00  0.00      PROA
ATOM   1263  ND1 HSD P  76       6.374  -6.631 -17.061  1.00  1.59      PROA
ATOM   1264  HD1 HSD P  76       5.884  -6.185 -17.620  1.00  0.00      PROA
ATOM   1265  CG  HSD P  76       6.404  -5.977 -16.428  1.00  1.03      PROA
ATOM   1266  CE1 HSD P  76       6.459  -7.400 -17.572  1.00  2.04      PROA
ATOM   1267  HE1 HSD P  76       6.358  -7.947 -18.252  1.00  0.00      PROA
ATOM   1268  NE2 HSD P  76       6.544  -7.290 -17.308  1.00  2.38      PROA
ATOM   1269  CD2 HSD P  76       6.509  -6.394 -16.588  1.00  1.93      PROA
ATOM   1270  HD2 HSD P  76       7.054  -6.817 -15.884  1.00  0.00      PROA
ATOM   1271  C   HSD P  76       6.015  -2.631 -16.256  1.00  0.70      PROA
ATOM   1272  O   HSD P  76       5.689  -2.333 -17.311  1.00  0.96      PROA
ATOM   1273  N   GLU P  77       5.516  -1.984 -15.273  1.00  0.68      PROA
ATOM   1274  HN  GLU P  77       5.752  -2.228 -14.337  1.00  0.00      PROA
ATOM   1275  CA  GLU P  77       4.600  -0.881 -15.388  1.00  0.69      PROA
ATOM   1276  HA  GLU P  77       4.779  -0.407 -16.342  1.00  0.00      PROA
ATOM   1277  CB  GLU P  77       3.141  -1.318 -15.293  1.00  0.85      PROA
ATOM   1278  HB1 GLU P  77       2.724  -0.341 -15.092  1.00  0.00      PROA
ATOM   1279  HB2 GLU P  77       3.244  -1.931 -14.409  1.00  0.00      PROA
ATOM   1280  CG  GLU P  77       2.413  -1.685 -15.592  1.00  1.28      PROA
ATOM   1281  HG1 GLU P  77       2.828  -2.669 -15.745  1.00  0.00      PROA
ATOM   1282  HG2 GLU P  77       2.339  -1.093 -16.490  1.00  0.00      PROA
ATOM   1283  CD  GLU P  77       1.009  -2.115 -15.581  1.00  1.25      PROA
ATOM   1284  OE1 GLU P  77       0.447  -2.309 -15.568  1.00  1.70      PROA
ATOM   1285  OE2 GLU P  77       0.435  -2.261 -15.602  1.00  1.66      PROA
ATOM   1286  C   GLU P  77       4.879   0.135 -14.319  1.00  0.63      PROA
ATOM   1287  O   GLU P  77       5.059  -0.196 -13.186  1.00  0.73      PROA
ATOM   1288  N   SER P  78       4.919   1.407 -14.663  1.00  0.60      PROA
ATOM   1289  HN  SER P  78       4.807   1.682 -15.614  1.00  0.00      PROA
ATOM   1290  CA  SER P  78       5.121   2.495 -13.737  1.00  0.57      PROA
ATOM   1291  HA  SER P  78       4.981   2.103 -12.741  1.00  0.00      PROA
ATOM   1292  CB  SER P  78       6.513   3.127 -13.855  1.00  0.61      PROA
ATOM   1293  HB1 SER P  78       6.634   3.897 -13.063  1.00  0.00      PROA
ATOM   1294  HB2 SER P  78       6.616   3.604 -14.853  1.00  0.00      PROA
ATOM   1295  OG  SER P  78       7.508   2.208 -13.715  1.00  0.72      PROA
ATOM   1296  HG1 SER P  78       7.378   1.568 -14.419  1.00  0.00      PROA
ATOM   1297  C   SER P  78       4.088   3.559 -14.006  1.00  0.59      PROA
ATOM   1298  O   SER P  78       4.093   4.177 -15.032  1.00  0.73      PROA
ATOM   1299  N   ARG P  79       3.139   3.787 -13.102  1.00  0.58      PROA
ATOM   1300  HN  ARG P  79       3.181   3.380 -12.193  1.00  0.00      PROA
ATOM   1301  CA  ARG P  79       1.985   4.629 -13.351  1.00  0.60      PROA
ATOM   1302  HA  ARG P  79       2.072   5.023 -14.353  1.00  0.00      PROA
ATOM   1303  CB  ARG P  79       0.671   3.831 -13.204  1.00  0.65      PROA
ATOM   1304  HB1 ARG P  79      -0.175   4.516 -13.424  1.00  0.00      PROA
ATOM   1305  HB2 ARG P  79       0.592   3.487 -12.151  1.00  0.00      PROA
ATOM   1306  CG  ARG P  79       0.542   2.604 -14.118  1.00  0.69      PROA
ATOM   1307  HG1 ARG P  79      -0.448   2.137 -13.931  1.00  0.00      PROA
ATOM   1308  HG2 ARG P  79       1.339   1.883 -13.842  1.00  0.00      PROA
ATOM   1309  CD  ARG P  79       0.655   2.883 -15.586  1.00  0.75      PROA
ATOM   1310  HD1 ARG P  79       1.677   3.241 -15.836  1.00  0.00      PROA
ATOM   1311  HD2 ARG P  79      -0.100   3.636 -15.898  1.00  0.00      PROA
ATOM   1312  NE  ARG P  79       0.406   1.648 -16.316  1.00  0.85      PROA
ATOM   1313  HE  ARG P  79       0.116   0.857 -15.779  1.00  0.00      PROA
ATOM   1314  CZ  ARG P  79       0.520   1.482 -17.552  1.00  1.02      PROA
ATOM   1315  NH1 ARG P  79       0.938   2.370 -18.309  1.00  1.18      PROA
ATOM   1316 HH11 ARG P  79       1.200   3.261 -17.938  1.00  0.00      PROA
ATOM   1317 HH12 ARG P  79       1.014   2.195 -19.291  1.00  0.00      PROA
ATOM   1318  NH2 ARG P  79       0.208   0.360 -18.051  1.00  1.22      PROA
ATOM   1319 HH21 ARG P  79       0.148   0.253 -19.044  1.00  0.00      PROA
ATOM   1320 HH22 ARG P  79       0.021  -0.419 -17.452  1.00  0.00      PROA
ATOM   1321  C   ARG P  79       1.920   5.842 -12.447  1.00  0.60      PROA
ATOM   1322  O   ARG P  79       2.158   5.775 -11.266  1.00  0.62      PROA
ATOM   1323  N   THR P  80       1.569   6.993 -13.001  1.00  0.69      PROA
ATOM   1324  HN  THR P  80       1.487   7.066 -13.991  1.00  0.00      PROA
ATOM   1325  CA  THR P  80       1.276   8.223 -12.289  1.00  0.73      PROA
ATOM   1326  HA  THR P  80       1.583   8.080 -11.264  1.00  0.00      PROA
ATOM   1327  CB  THR P  80       1.971   9.435 -12.861  1.00  0.84      PROA
ATOM   1328  HB  THR P  80       1.772  10.306 -12.202  1.00  0.00      PROA
ATOM   1329  OG1 THR P  80       1.584   9.746 -14.060  1.00  0.97      PROA
ATOM   1330  HG1 THR P  80       1.922   9.055 -14.635  1.00  0.00      PROA
ATOM   1331  CG2 THR P  80       3.392   9.285 -12.944  1.00  1.06      PROA
ATOM   1332 HG21 THR P  80       3.647   8.422 -13.595  1.00  0.00      PROA
ATOM   1333 HG22 THR P  80       3.813   9.102 -11.932  1.00  0.00      PROA
ATOM   1334 HG23 THR P  80       3.844  10.202 -13.377  1.00  0.00      PROA
ATOM   1335  C   THR P  80      -0.213   8.463 -12.253  1.00  0.73      PROA
ATOM   1336  O   THR P  80      -0.973   7.754 -12.883  1.00  0.74      PROA
ATOM   1337  N   ASN P  81      -0.703   9.491 -11.525  1.00  0.77      PROA
ATOM   1338  HN  ASN P  81      -0.108  10.039 -10.942  1.00  0.00      PROA
ATOM   1339  CA  ASN P  81      -2.108   9.886 -11.522  1.00  0.78      PROA
ATOM   1340  HA  ASN P  81      -2.683   9.047 -11.159  1.00  0.00      PROA
ATOM   1341  CB  ASN P  81      -2.364  11.128 -10.630  1.00  0.84      PROA
ATOM   1342  HB1 ASN P  81      -3.329  11.592 -10.924  1.00  0.00      PROA
ATOM   1343  HB2 ASN P  81      -1.544  11.861 -10.786  1.00  0.00      PROA
ATOM   1344  CG  ASN P  81      -2.425  10.783  -9.174  1.00  0.82      PROA
ATOM   1345  OD1 ASN P  81      -2.402   9.641  -8.776  1.00  0.81      PROA
ATOM   1346  ND2 ASN P  81      -2.543  11.801  -8.332  1.00  0.91      PROA
ATOM   1347 HD21 ASN P  81      -2.738  11.631  -7.366  1.00  0.00      PROA
ATOM   1348 HD22 ASN P  81      -2.437  12.739  -8.663  1.00  0.00      PROA
ATOM   1349  C   ASN P  81      -2.653  10.194 -12.905  1.00  0.81      PROA
ATOM   1350  O   ASN P  81      -3.746   9.779 -13.248  1.00  0.83      PROA
ATOM   1351  N   THR P  82      -1.875  10.892 -13.751  1.00  0.85      PROA
ATOM   1352  HN  THR P  82      -0.992  11.252 -13.461  1.00  0.00      PROA
ATOM   1353  CA  THR P  82      -2.237  11.180 -15.130  1.00  0.90      PROA
ATOM   1354  HA  THR P  82      -3.217  11.634 -15.118  1.00  0.00      PROA
ATOM   1355  CB  THR P  82      -1.256  12.102 -15.823  1.00  1.00      PROA
ATOM   1356  HB  THR P  82      -0.272  11.593 -15.896  1.00  0.00      PROA
ATOM   1357  OG1 THR P  82      -1.084  13.207 -15.212  1.00  1.24      PROA
ATOM   1358  HG1 THR P  82      -0.146  13.400 -15.274  1.00  0.00      PROA
ATOM   1359  CG2 THR P  82      -1.632  12.499 -17.079  1.00  1.20      PROA
ATOM   1360 HG21 THR P  82      -2.598  13.045 -17.033  1.00  0.00      PROA
ATOM   1361 HG22 THR P  82      -1.757  11.611 -17.735  1.00  0.00      PROA
ATOM   1362 HG23 THR P  82      -0.862  13.175 -17.508  1.00  0.00      PROA
ATOM   1363  C   THR P  82      -2.435   9.935 -15.963  1.00  0.87      PROA
ATOM   1364  O   THR P  82      -3.386   9.832 -16.716  1.00  0.91      PROA
ATOM   1365  N   ASP P  83      -1.575   8.914 -15.808  1.00  0.84      PROA
ATOM   1366  HN  ASP P  83      -0.778   8.995 -15.215  1.00  0.00      PROA
ATOM   1367  CA  ASP P  83      -1.723   7.636 -16.471  1.00  0.83      PROA
ATOM   1368  HA  ASP P  83      -1.802   7.816 -17.533  1.00  0.00      PROA
ATOM   1369  CB  ASP P  83      -0.512   6.730 -16.168  1.00  0.83      PROA
ATOM   1370  HB1 ASP P  83      -0.681   5.742 -16.647  1.00  0.00      PROA
ATOM   1371  HB2 ASP P  83      -0.439   6.595 -15.068  1.00  0.00      PROA
ATOM   1372  CG  ASP P  83       0.708   7.229 -16.625  1.00  1.02      PROA
ATOM   1373  OD1 ASP P  83       1.317   7.388 -16.659  1.00  1.51      PROA
ATOM   1374  OD2 ASP P  83       1.103   7.410 -16.977  1.00  1.66      PROA
ATOM   1375  C   ASP P  83      -2.997   6.893 -16.085  1.00  0.81      PROA
ATOM   1376  O   ASP P  83      -3.696   6.354 -16.926  1.00  0.87      PROA
ATOM   1377  N   ILE P  84      -3.343   6.881 -14.787  1.00  0.77      PROA
ATOM   1378  HN  ILE P  84      -2.744   7.264 -14.089  1.00  0.00      PROA
ATOM   1379  CA  ILE P  84      -4.589   6.324 -14.295  1.00  0.76      PROA
ATOM   1380  HA  ILE P  84      -4.705   5.344 -14.734  1.00  0.00      PROA
ATOM   1381  CB  ILE P  84      -4.612   6.219 -12.775  1.00  0.73      PROA
ATOM   1382  HB  ILE P  84      -4.441   7.226 -12.340  1.00  0.00      PROA
ATOM   1383  CG2 ILE P  84      -5.945   5.676 -12.264  1.00  0.78      PROA
ATOM   1384 HG21 ILE P  84      -6.216   4.750 -12.814  1.00  0.00      PROA
ATOM   1385 HG22 ILE P  84      -6.746   6.430 -12.422  1.00  0.00      PROA
ATOM   1386 HG23 ILE P  84      -5.866   5.436 -11.182  1.00  0.00      PROA
ATOM   1387  CG1 ILE P  84      -3.460   5.367 -12.235  1.00  0.73      PROA
ATOM   1388 HG11 ILE P  84      -3.569   5.328 -11.132  1.00  0.00      PROA
ATOM   1389 HG12 ILE P  84      -2.516   5.892 -12.488  1.00  0.00      PROA
ATOM   1390  CD  ILE P  84      -3.337   4.059 -12.683  1.00  0.87      PROA
ATOM   1391  HD1 ILE P  84      -3.198   4.044 -13.785  1.00  0.00      PROA
ATOM   1392  HD2 ILE P  84      -4.255   3.486 -12.433  1.00  0.00      PROA
ATOM   1393  HD3 ILE P  84      -2.455   3.578 -12.208  1.00  0.00      PROA
ATOM   1394  C   ILE P  84      -5.804   7.065 -14.824  1.00  0.81      PROA
ATOM   1395  O   ILE P  84      -6.746   6.456 -15.302  1.00  0.85      PROA
ATOM   1396  N   LEU P  85      -5.780   8.404 -14.822  1.00  0.84      PROA
ATOM   1397  HN  LEU P  85      -5.015   8.896 -14.415  1.00  0.00      PROA
ATOM   1398  CA  LEU P  85      -6.810   9.251 -15.382  1.00  0.92      PROA
ATOM   1399  HA  LEU P  85      -7.755   8.981 -14.933  1.00  0.00      PROA
ATOM   1400  CB  LEU P  85      -6.471  10.723 -15.090  1.00  0.97      PROA
ATOM   1401  HB1 LEU P  85      -5.450  10.907 -15.482  1.00  0.00      PROA
ATOM   1402  HB2 LEU P  85      -6.464  10.844 -13.987  1.00  0.00      PROA
ATOM   1403  CG  LEU P  85      -7.345  11.783 -15.639  1.00  1.05      PROA
ATOM   1404  HG  LEU P  85      -7.341  11.697 -16.746  1.00  0.00      PROA
ATOM   1405  CD1 LEU P  85      -8.674  11.738 -15.202  1.00  1.25      PROA
ATOM   1406 HD11 LEU P  85      -8.716  11.841 -14.097  1.00  0.00      PROA
ATOM   1407 HD12 LEU P  85      -9.133  10.767 -15.486  1.00  0.00      PROA
ATOM   1408 HD13 LEU P  85      -9.250  12.571 -15.658  1.00  0.00      PROA
ATOM   1409  CD2 LEU P  85      -6.879  13.083 -15.340  1.00  1.28      PROA
ATOM   1410 HD21 LEU P  85      -5.864  13.232 -15.767  1.00  0.00      PROA
ATOM   1411 HD22 LEU P  85      -6.824  13.221 -14.239  1.00  0.00      PROA
ATOM   1412 HD23 LEU P  85      -7.563  13.840 -15.779  1.00  0.00      PROA
ATOM   1413  C   LEU P  85      -7.044   9.038 -16.861  1.00  0.98      PROA
ATOM   1414  O   LEU P  85      -8.166   8.877 -17.305  1.00  1.04      PROA
ATOM   1415  N   GLU P  86      -5.978   8.969 -17.664  1.00  1.00      PROA
ATOM   1416  HN  GLU P  86      -5.059   9.131 -17.315  1.00  0.00      PROA
ATOM   1417  CA  GLU P  86      -6.053   8.664 -19.068  1.00  1.08      PROA
ATOM   1418  HA  GLU P  86      -6.794   9.312 -19.512  1.00  0.00      PROA
ATOM   1419  CB  GLU P  86      -4.689   8.875 -19.740  1.00  1.15      PROA
ATOM   1420  HB1 GLU P  86      -4.716   8.398 -20.742  1.00  0.00      PROA
ATOM   1421  HB2 GLU P  86      -3.914   8.373 -19.123  1.00  0.00      PROA
ATOM   1422  CG  GLU P  86      -4.297  10.309 -19.912  1.00  1.31      PROA
ATOM   1423  HG1 GLU P  86      -3.228  10.337 -20.211  1.00  0.00      PROA
ATOM   1424  HG2 GLU P  86      -4.416  10.815 -18.931  1.00  0.00      PROA
ATOM   1425  CD  GLU P  86      -5.004  11.037 -20.840  1.00  1.58      PROA
ATOM   1426  OE1 GLU P  86      -5.247  11.285 -21.307  1.00  2.01      PROA
ATOM   1427  OE2 GLU P  86      -5.314  11.390 -21.124  1.00  2.10      PROA
ATOM   1428  C   GLU P  86      -6.592   7.284 -19.372  1.00  1.07      PROA
ATOM   1429  O   GLU P  86      -7.362   7.099 -20.290  1.00  1.15      PROA
ATOM   1430  N   THR P  87      -6.230   6.278 -18.570  1.00  1.00      PROA
ATOM   1431  HN  THR P  87      -5.541   6.406 -17.861  1.00  0.00      PROA
ATOM   1432  CA  THR P  87      -6.791   4.939 -18.653  1.00  1.01      PROA
ATOM   1433  HA  THR P  87      -6.758   4.639 -19.690  1.00  0.00      PROA
ATOM   1434  CB  THR P  87      -6.051   3.935 -17.809  1.00  1.01      PROA
ATOM   1435  HB  THR P  87      -6.116   4.240 -16.743  1.00  0.00      PROA
ATOM   1436  OG1 THR P  87      -4.822   3.833 -18.115  1.00  1.18      PROA
ATOM   1437  HG1 THR P  87      -4.410   4.653 -17.833  1.00  0.00      PROA
ATOM   1438  CG2 THR P  87      -6.503   2.623 -17.911  1.00  1.15      PROA
ATOM   1439 HG21 THR P  87      -6.414   2.269 -18.960  1.00  0.00      PROA
ATOM   1440 HG22 THR P  87      -7.570   2.566 -17.607  1.00  0.00      PROA
ATOM   1441 HG23 THR P  87      -5.893   1.961 -17.260  1.00  0.00      PROA
ATOM   1442  C   THR P  87      -8.258   4.897 -18.305  1.00  1.03      PROA
ATOM   1443  O   THR P  87      -9.051   4.270 -18.975  1.00  1.12      PROA
ATOM   1444  N   LEU P  88      -8.671   5.618 -17.263  1.00  1.00      PROA
ATOM   1445  HN  LEU P  88      -8.023   6.158 -16.734  1.00  0.00      PROA
ATOM   1446  CA  LEU P  88     -10.030   5.699 -16.801  1.00  1.06      PROA
ATOM   1447  HA  LEU P  88     -10.413   4.695 -16.697  1.00  0.00      PROA
ATOM   1448  CB  LEU P  88     -10.075   6.431 -15.461  1.00  1.08      PROA
ATOM   1449  HB1 LEU P  88     -10.245   7.491 -15.724  1.00  0.00      PROA
ATOM   1450  HB2 LEU P  88      -9.060   6.311 -15.040  1.00  0.00      PROA
ATOM   1451  CG  LEU P  88     -10.824   6.219 -14.530  1.00  1.14      PROA
ATOM   1452  HG  LEU P  88     -11.766   6.485 -15.007  1.00  0.00      PROA
ATOM   1453  CD1 LEU P  88     -11.144   5.617 -13.907  1.00  1.64      PROA
ATOM   1454 HD11 LEU P  88     -10.643   4.634 -14.034  1.00  0.00      PROA
ATOM   1455 HD12 LEU P  88     -12.238   5.478 -14.043  1.00  0.00      PROA
ATOM   1456 HD13 LEU P  88     -10.939   5.990 -12.881  1.00  0.00      PROA
ATOM   1457  CD2 LEU P  88     -11.013   6.407 -13.617  1.00  1.62      PROA
ATOM   1458 HD21 LEU P  88     -11.356   7.458 -13.507  1.00  0.00      PROA
ATOM   1459 HD22 LEU P  88     -10.097   6.267 -13.005  1.00  0.00      PROA
ATOM   1460 HD23 LEU P  88     -11.815   5.732 -13.250  1.00  0.00      PROA
ATOM   1461  C   LEU P  88     -10.982   6.326 -17.776  1.00  1.19      PROA
ATOM   1462  O   LEU P  88     -12.113   5.924 -17.894  1.00  1.31      PROA
ATOM   1463  N   LYS P  89     -10.525   7.299 -18.552  1.00  1.23      PROA
ATOM   1464  HN  LYS P  89      -9.604   7.660 -18.433  1.00  0.00      PROA
ATOM   1465  CA  LYS P  89     -11.278   7.906 -19.598  1.00  1.39      PROA
ATOM   1466  HA  LYS P  89     -12.262   8.133 -19.215  1.00  0.00      PROA
ATOM   1467  CB  LYS P  89     -10.591   9.174 -20.077  1.00  1.47      PROA
ATOM   1468  HB1 LYS P  89     -11.260   9.507 -20.882  1.00  0.00      PROA
ATOM   1469  HB2 LYS P  89      -9.651   8.783 -20.492  1.00  0.00      PROA
ATOM   1470  CG  LYS P  89     -10.297  10.043 -19.677  1.00  1.63      PROA
ATOM   1471  HG1 LYS P  89      -9.726   9.700 -18.805  1.00  0.00      PROA
ATOM   1472  HG2 LYS P  89     -11.257  10.477 -19.370  1.00  0.00      PROA
ATOM   1473  CD  LYS P  89      -9.547  11.238 -20.063  1.00  1.67      PROA
ATOM   1474  HD1 LYS P  89     -10.418  11.848 -20.119  1.00  0.00      PROA
ATOM   1475  HD2 LYS P  89      -9.212  10.813 -20.980  1.00  0.00      PROA
ATOM   1476  CE  LYS P  89      -9.050  11.857 -20.111  1.00  1.94      PROA
ATOM   1477  HE1 LYS P  89      -8.193  11.305 -19.784  1.00  0.00      PROA
ATOM   1478  HE2 LYS P  89      -9.560  12.435 -19.368  1.00  0.00      PROA
ATOM   1479  NZ  LYS P  89      -8.267  12.944 -20.490  1.00  1.95      PROA
ATOM   1480  HZ1 LYS P  89      -8.805  13.549 -21.142  1.00  0.00      PROA
ATOM   1481  HZ2 LYS P  89      -7.406  12.603 -20.964  1.00  0.00      PROA
ATOM   1482  HZ3 LYS P  89      -8.003  13.492 -19.646  1.00  0.00      PROA
ATOM   1483  C   LYS P  89     -11.565   7.005 -20.765  1.00  1.47      PROA
ATOM   1484  O   LYS P  89     -12.484   7.204 -21.485  1.00  1.61      PROA
ATOM   1485  N   ARG P  90     -10.793   5.969 -20.967  1.00  1.46      PROA
ATOM   1486  HN  ARG P  90     -10.019   5.785 -20.367  1.00  0.00      PROA
ATOM   1487  CA  ARG P  90     -10.968   5.029 -22.024  1.00  1.59      PROA
ATOM   1488  HA  ARG P  90     -11.525   5.512 -22.813  1.00  0.00      PROA
ATOM   1489  CB  ARG P  90      -9.640   4.560 -22.535  1.00  1.64      PROA
ATOM   1490  HB1 ARG P  90      -9.844   3.788 -23.304  1.00  0.00      PROA
ATOM   1491  HB2 ARG P  90      -9.112   4.091 -21.680  1.00  0.00      PROA
ATOM   1492  CG  ARG P  90      -8.823   5.407 -23.061  1.00  1.82      PROA
ATOM   1493  HG1 ARG P  90      -8.089   5.527 -22.255  1.00  0.00      PROA
ATOM   1494  HG2 ARG P  90      -9.460   6.296 -23.147  1.00  0.00      PROA
ATOM   1495  CD  ARG P  90      -8.318   5.490 -23.766  1.00  2.27      PROA
ATOM   1496  HD1 ARG P  90      -9.070   5.319 -24.535  1.00  0.00      PROA
ATOM   1497  HD2 ARG P  90      -7.661   4.636 -23.606  1.00  0.00      PROA
ATOM   1498  NE  ARG P  90      -7.751   5.959 -24.281  1.00  2.65      PROA
ATOM   1499  HE  ARG P  90      -7.916   6.772 -23.895  1.00  0.00      PROA
ATOM   1500  CZ  ARG P  90      -7.270   6.196 -24.758  1.00  3.32      PROA
ATOM   1501  NH1 ARG P  90      -7.247   6.053 -24.850  1.00  3.84      PROA
ATOM   1502 HH11 ARG P  90      -7.822   5.874 -25.648  1.00  0.00      PROA
ATOM   1503 HH12 ARG P  90      -6.537   5.399 -24.588  1.00  0.00      PROA
ATOM   1504  NH2 ARG P  90      -6.790   6.590 -25.160  1.00  3.94      PROA
ATOM   1505 HH21 ARG P  90      -6.611   7.546 -24.929  1.00  0.00      PROA
ATOM   1506 HH22 ARG P  90      -6.320   6.166 -25.934  1.00  0.00      PROA
ATOM   1507  C   ARG P  90     -11.777   3.855 -21.645  1.00  1.67      PROA
ATOM   1508  O   ARG P  90     -12.053   3.077 -22.358  1.00  1.85      PROA
ATOM   1509  N   ARG P  91     -12.193   3.704 -20.523  1.00  1.78      PROA
ATOM   1510  HN  ARG P  91     -11.976   4.370 -19.815  1.00  0.00      PROA
ATOM   1511  CA  ARG P  91     -12.990   2.638 -20.082  1.00  1.96      PROA
ATOM   1512  HA  ARG P  91     -12.963   1.866 -20.837  1.00  0.00      PROA
ATOM   1513  CB  ARG P  91     -12.537   2.155 -18.900  1.00  2.30      PROA
ATOM   1514  HB1 ARG P  91     -13.171   1.293 -18.603  1.00  0.00      PROA
ATOM   1515  HB2 ARG P  91     -12.630   2.952 -18.132  1.00  0.00      PROA
ATOM   1516  CG  ARG P  91     -11.226   1.740 -18.946  1.00  2.46      PROA
ATOM   1517  HG1 ARG P  91     -10.870   1.649 -17.899  1.00  0.00      PROA
ATOM   1518  HG2 ARG P  91     -10.645   2.534 -19.459  1.00  0.00      PROA
ATOM   1519  CD  ARG P  91     -10.981   0.701 -19.500  1.00  2.63      PROA
ATOM   1520  HD1 ARG P  91     -11.163   0.892 -20.575  1.00  0.00      PROA
ATOM   1521  HD2 ARG P  91     -11.716  -0.025 -19.101  1.00  0.00      PROA
ATOM   1522  NE  ARG P  91     -10.143   0.191 -19.503  1.00  3.04      PROA
ATOM   1523  HE  ARG P  91      -9.521   0.890 -19.401  1.00  0.00      PROA
ATOM   1524  CZ  ARG P  91      -9.669  -0.411 -19.535  1.00  3.56      PROA
ATOM   1525  NH1 ARG P  91      -9.874  -0.653 -19.562  1.00  3.95      PROA
ATOM   1526 HH11 ARG P  91     -10.165  -0.963 -20.467  1.00  0.00      PROA
ATOM   1527 HH12 ARG P  91     -10.227  -1.103 -18.742  1.00  0.00      PROA
ATOM   1528  NH2 ARG P  91      -8.958  -0.806 -19.553  1.00  4.15      PROA
ATOM   1529 HH21 ARG P  91      -8.100  -0.293 -19.516  1.00  0.00      PROA
ATOM   1530 HH22 ARG P  91      -8.942  -1.804 -19.612  1.00  0.00      PROA
ATOM   1531  C   ARG P  91     -14.340   2.949 -19.956  1.00  2.14      PROA
ATOM   1532  OT1 ARG P  91     -14.881   3.083 -19.901  1.00  2.53      PROA
ATOM   1533  OT2 ARG P  91     -14.877   3.042 -19.914  1.00  2.49      PROA
ATOM   1534  N   GLY P   2     -23.614 -14.908   7.055  1.00  8.31      PROB
ATOM   1535  HT1 GLY P   2     -24.073 -15.763   7.428  1.00  0.00      PROB
ATOM   1536  HT2 GLY P   2     -23.713 -14.884   6.020  1.00  0.00      PROB
ATOM   1537  HT3 GLY P   2     -24.065 -14.065   7.465  1.00  0.00      PROB
ATOM   1538  CA  GLY P   2     -22.924 -14.915   7.227  1.00  7.66      PROB
ATOM   1539  HA1 GLY P   2     -22.718 -15.813   6.719  1.00  0.00      PROB
ATOM   1540  HA2 GLY P   2     -23.094 -15.020   8.260  1.00  0.00      PROB
ATOM   1541  C   GLY P   2     -22.299 -14.708   7.273  1.00  6.78      PROB
ATOM   1542  O   GLY P   2     -22.397 -14.550   7.115  1.00  6.79      PROB
ATOM   1543  N   ARG P   3     -21.628 -14.697   7.494  1.00  6.26      PROB
ATOM   1544  HN  ARG P   3     -21.596 -15.428   8.073  1.00  0.00      PROB
ATOM   1545  CA  ARG P   3     -20.958 -14.505   7.574  1.00  5.57      PROB
ATOM   1546  HA  ARG P   3     -21.001 -13.499   7.215  1.00  0.00      PROB
ATOM   1547  CB  ARG P   3     -20.514 -14.471   8.062  1.00  5.73      PROB
ATOM   1548  HB1 ARG P   3     -19.951 -13.519   7.960  1.00  0.00      PROB
ATOM   1549  HB2 ARG P   3     -19.807 -15.320   7.954  1.00  0.00      PROB
ATOM   1550  CG  ARG P   3     -20.697 -14.487   8.481  1.00  6.49      PROB
ATOM   1551  HG1 ARG P   3     -20.502 -15.521   8.811  1.00  0.00      PROB
ATOM   1552  HG2 ARG P   3     -21.776 -14.345   8.300  1.00  0.00      PROB
ATOM   1553  CD  ARG P   3     -20.620 -14.248   8.839  1.00  7.00      PROB
ATOM   1554  HD1 ARG P   3     -20.750 -13.239   8.436  1.00  0.00      PROB
ATOM   1555  HD2 ARG P   3     -19.570 -14.496   9.021  1.00  0.00      PROB
ATOM   1556  NE  ARG P   3     -20.684 -14.201   9.069  1.00  7.58      PROB
ATOM   1557  HE  ARG P   3     -21.221 -14.955   9.268  1.00  0.00      PROB
ATOM   1558  CZ  ARG P   3     -20.699 -14.024   9.373  1.00  8.28      PROB
ATOM   1559  NH1 ARG P   3     -20.653 -13.864   9.514  1.00  8.58      PROB
ATOM   1560 HH11 ARG P   3     -21.220 -13.040   9.538  1.00  0.00      PROB
ATOM   1561 HH12 ARG P   3     -19.875 -13.954  10.136  1.00  0.00      PROB
ATOM   1562  NH2 ARG P   3     -20.762 -14.007   9.547  1.00  8.95      PROB
ATOM   1563 HH21 ARG P   3     -20.246 -14.404  10.306  1.00  0.00      PROB
ATOM   1564 HH22 ARG P   3     -21.617 -13.519   9.724  1.00  0.00      PROB
ATOM   1565  C   ARG P   3     -20.235 -14.601   7.147  1.00  4.87      PROB
ATOM   1566  O   ARG P   3     -19.998 -14.978   6.943  1.00  4.91      PROB
ATOM   1567  N   LYS P   4     -19.873 -14.258   7.000  1.00  4.60      PROB
ATOM   1568  HN  LYS P   4     -20.071 -13.323   7.244  1.00  0.00      PROB
ATOM   1569  CA  LYS P   4     -19.155 -14.278   6.606  1.00  4.28      PROB
ATOM   1570  HA  LYS P   4     -19.115 -15.061   5.869  1.00  0.00      PROB
ATOM   1571  CB  LYS P   4     -19.226 -13.767   6.394  1.00  4.85      PROB
ATOM   1572  HB1 LYS P   4     -18.560 -13.701   5.511  1.00  0.00      PROB
ATOM   1573  HB2 LYS P   4     -18.876 -13.057   7.169  1.00  0.00      PROB
ATOM   1574  CG  LYS P   4     -19.968 -13.494   6.147  1.00  5.59      PROB
ATOM   1575  HG1 LYS P   4     -19.827 -12.487   6.493  1.00  0.00      PROB
ATOM   1576  HG2 LYS P   4     -20.534 -14.119   6.812  1.00  0.00      PROB
ATOM   1577  CD  LYS P   4     -20.248 -13.416   5.926  1.00  6.22      PROB
ATOM   1578  HD1 LYS P   4     -20.442 -14.431   5.618  1.00  0.00      PROB
ATOM   1579  HD2 LYS P   4     -19.679 -12.844   5.211  1.00  0.00      PROB
ATOM   1580  CE  LYS P   4     -20.777 -13.200   5.776  1.00  7.04      PROB
ATOM   1581  HE1 LYS P   4     -21.342 -14.129   5.803  1.00  0.00      PROB
ATOM   1582  HE2 LYS P   4     -20.533 -12.865   4.771  1.00  0.00      PROB
ATOM   1583  NZ  LYS P   4     -21.073 -12.973   5.822  1.00  7.66      PROB
ATOM   1584  HZ1 LYS P   4     -20.746 -12.032   6.119  1.00  0.00      PROB
ATOM   1585  HZ2 LYS P   4     -21.702 -13.367   6.550  1.00  0.00      PROB
ATOM   1586  HZ3 LYS P   4     -21.591 -12.892   4.924  1.00  0.00      PROB
ATOM   1587  C   LYS P   4     -18.021 -14.517   6.858  1.00  3.57      PROB
ATOM   1588  O   LYS P   4     -17.791 -14.344   7.691  1.00  3.32      PROB
ATOM   1589  N   LYS P   5     -17.279 -14.930   6.134  1.00  3.45      PROB
ATOM   1590  HN  LYS P   5     -17.604 -15.129   5.218  1.00  0.00      PROB
ATOM   1591  CA  LYS P   5     -16.151 -15.185   6.243  1.00  2.94      PROB
ATOM   1592  HA  LYS P   5     -16.011 -15.561   7.245  1.00  0.00      PROB
ATOM   1593  CB  LYS P   5     -15.694 -16.058   5.390  1.00  3.34      PROB
ATOM   1594  HB1 LYS P   5     -14.612 -16.215   5.586  1.00  0.00      PROB
ATOM   1595  HB2 LYS P   5     -15.819 -15.652   4.364  1.00  0.00      PROB
ATOM   1596  CG  LYS P   5     -16.219 -17.050   5.452  1.00  4.03      PROB
ATOM   1597  HG1 LYS P   5     -16.590 -17.168   4.426  1.00  0.00      PROB
ATOM   1598  HG2 LYS P   5     -17.043 -16.821   6.141  1.00  0.00      PROB
ATOM   1599  CD  LYS P   5     -16.073 -17.700   5.622  1.00  4.49      PROB
ATOM   1600  HD1 LYS P   5     -15.942 -17.574   6.696  1.00  0.00      PROB
ATOM   1601  HD2 LYS P   5     -15.120 -17.806   5.104  1.00  0.00      PROB
ATOM   1602  CE  LYS P   5     -16.331 -18.532   5.610  1.00  5.23      PROB
ATOM   1603  HE1 LYS P   5     -15.998 -18.692   4.611  1.00  0.00      PROB
ATOM   1604  HE2 LYS P   5     -17.358 -18.287   5.752  1.00  0.00      PROB
ATOM   1605  NZ  LYS P   5     -16.438 -19.060   5.670  1.00  5.73      PROB
ATOM   1606  HZ1 LYS P   5     -16.829 -19.229   6.619  1.00  0.00      PROB
ATOM   1607  HZ2 LYS P   5     -15.561 -19.607   5.554  1.00  0.00      PROB
ATOM   1608  HZ3 LYS P   5     -17.129 -19.358   4.952  1.00  0.00      PROB
ATOM   1609  C   LYS P   5     -15.349 -14.244   6.144  1.00  2.37      PROB
ATOM   1610  O   LYS P   5     -15.359 -13.604   5.389  1.00  2.56      PROB
ATOM   1611  N   ILE P   6     -14.627 -14.135   6.921  1.00  1.95      PROB
ATOM   1612  HN  ILE P   6     -14.593 -14.775   7.684  1.00  0.00      PROB
ATOM   1613  CA  ILE P   6     -13.817 -13.270   6.956  1.00  1.70      PROB
ATOM   1614  HA  ILE P   6     -14.162 -12.430   6.371  1.00  0.00      PROB
ATOM   1615  CB  ILE P   6     -13.697 -12.950   8.266  1.00  1.90      PROB
ATOM   1616  HB  ILE P   6     -14.044 -13.840   8.825  1.00  0.00      PROB
ATOM   1617  CG2 ILE P   6     -12.812 -12.667   8.712  1.00  2.30      PROB
ATOM   1618 HG21 ILE P   6     -12.772 -11.561   8.814  1.00  0.00      PROB
ATOM   1619 HG22 ILE P   6     -11.953 -12.997   8.090  1.00  0.00      PROB
ATOM   1620 HG23 ILE P   6     -12.737 -13.120   9.724  1.00  0.00      PROB
ATOM   1621  CG1 ILE P   6     -14.260 -12.259   8.733  1.00  2.27      PROB
ATOM   1622 HG11 ILE P   6     -13.551 -12.099   9.515  1.00  0.00      PROB
ATOM   1623 HG12 ILE P   6     -15.049 -12.942   8.957  1.00  0.00      PROB
ATOM   1624  CD  ILE P   6     -14.732 -11.551   8.930  1.00  2.60      PROB
ATOM   1625  HD1 ILE P   6     -15.612 -11.479   8.255  1.00  0.00      PROB
ATOM   1626  HD2 ILE P   6     -14.113 -10.637   8.805  1.00  0.00      PROB
ATOM   1627  HD3 ILE P   6     -15.094 -11.617   9.978  1.00  0.00      PROB
ATOM   1628  C   ILE P   6     -12.666 -13.590   6.190  1.00  1.48      PROB
ATOM   1629  O   ILE P   6     -12.077 -12.867   5.648  1.00  1.60      PROB
ATOM   1630  N   GLN P   7     -12.332 -14.712   6.089  1.00  1.49      PROB
ATOM   1631  HN  GLN P   7     -12.844 -15.424   6.560  1.00  0.00      PROB
ATOM   1632  CA  GLN P   7     -11.276 -15.181   5.370  1.00  1.52      PROB
ATOM   1633  HA  GLN P   7     -10.430 -14.533   5.545  1.00  0.00      PROB
ATOM   1634  CB  GLN P   7     -10.991 -16.461   5.761  1.00  1.98      PROB
ATOM   1635  HB1 GLN P   7     -10.065 -16.684   5.209  1.00  0.00      PROB
ATOM   1636  HB2 GLN P   7     -11.832 -17.036   5.344  1.00  0.00      PROB
ATOM   1637  CG  GLN P   7     -10.829 -16.922   6.680  1.00  2.34      PROB
ATOM   1638  HG1 GLN P   7     -10.787 -17.983   6.397  1.00  0.00      PROB
ATOM   1639  HG2 GLN P   7     -11.761 -16.694   7.215  1.00  0.00      PROB
ATOM   1640  CD  GLN P   7     -10.300 -16.897   7.270  1.00  2.72      PROB
ATOM   1641  OE1 GLN P   7     -10.319 -16.787   7.543  1.00  3.17      PROB
ATOM   1642  NE2 GLN P   7      -9.816 -17.019   7.482  1.00  3.29      PROB
ATOM   1643 HE21 GLN P   7      -9.584 -16.714   8.406  1.00  0.00      PROB
ATOM   1644 HE22 GLN P   7      -9.156 -17.549   6.949  1.00  0.00      PROB
ATOM   1645  C   GLN P   7     -11.323 -15.133   3.910  1.00  1.29      PROB
ATOM   1646  O   GLN P   7     -12.235 -15.383   3.365  1.00  1.39      PROB
ATOM   1647  N   ILE P   8     -10.317 -14.799   3.237  1.00  1.25      PROB
ATOM   1648  HN  ILE P   8      -9.477 -14.565   3.715  1.00  0.00      PROB
ATOM   1649  CA  ILE P   8     -10.194 -14.702   1.841  1.00  1.12      PROB
ATOM   1650  HA  ILE P   8     -11.190 -14.613   1.434  1.00  0.00      PROB
ATOM   1651  CB  ILE P   8      -9.384 -13.561   1.417  1.00  1.13      PROB
ATOM   1652  HB  ILE P   8      -8.359 -13.712   1.813  1.00  0.00      PROB
ATOM   1653  CG2 ILE P   8      -9.290 -13.358   0.224  1.00  1.48      PROB
ATOM   1654 HG21 ILE P   8     -10.261 -13.001  -0.180  1.00  0.00      PROB
ATOM   1655 HG22 ILE P   8      -9.012 -14.298  -0.299  1.00  0.00      PROB
ATOM   1656 HG23 ILE P   8      -8.519 -12.582   0.032  1.00  0.00      PROB
ATOM   1657  CG1 ILE P   8      -9.630 -12.393   1.849  1.00  1.37      PROB
ATOM   1658 HG11 ILE P   8      -8.605 -12.085   2.020  1.00  0.00      PROB
ATOM   1659 HG12 ILE P   8     -10.143 -12.682   2.759  1.00  0.00      PROB
ATOM   1660  CD  ILE P   8      -9.951 -11.658   1.775  1.00  1.78      PROB
ATOM   1661  HD1 ILE P   8     -11.051 -11.734   1.636  1.00  0.00      PROB
ATOM   1662  HD2 ILE P   8      -9.516 -11.143   0.892  1.00  0.00      PROB
ATOM   1663  HD3 ILE P   8      -9.750 -11.063   2.692  1.00  0.00      PROB
ATOM   1664  C   ILE P   8      -9.663 -15.945   1.301  1.00  1.20      PROB
ATOM   1665  O   ILE P   8      -8.769 -16.491   1.793  1.00  1.33      PROB
ATOM   1666  N   SER P   9     -10.217 -16.449   0.279  1.00  1.34      PROB
ATOM   1667  HN  SER P   9     -10.991 -15.998  -0.156  1.00  0.00      PROB
ATOM   1668  CA  SER P   9      -9.821 -17.638  -0.322  1.00  1.57      PROB
ATOM   1669  HA  SER P   9      -9.217 -18.182   0.389  1.00  0.00      PROB
ATOM   1670  CB  SER P   9     -10.925 -18.411  -0.708  1.00  2.01      PROB
ATOM   1671  HB1 SER P   9     -11.107 -18.134  -1.763  1.00  0.00      PROB
ATOM   1672  HB2 SER P   9     -11.755 -18.055  -0.070  1.00  0.00      PROB
ATOM   1673  OG  SER P   9     -11.014 -19.240  -0.703  1.00  2.51      PROB
ATOM   1674  HG1 SER P   9     -10.569 -19.559  -1.492  1.00  0.00      PROB
ATOM   1675  C   SER P   9      -8.959 -17.500  -1.495  1.00  1.34      PROB
ATOM   1676  O   SER P   9      -9.221 -16.794  -2.321  1.00  1.22      PROB
ATOM   1677  N   ARG P  10      -7.895 -18.174  -1.588  1.00  1.47      PROB
ATOM   1678  HN  ARG P  10      -7.649 -18.794  -0.850  1.00  0.00      PROB
ATOM   1679  CA  ARG P  10      -6.960 -18.171  -2.644  1.00  1.37      PROB
ATOM   1680  HA  ARG P  10      -6.751 -17.143  -2.900  1.00  0.00      PROB
ATOM   1681  CB  ARG P  10      -5.711 -18.865  -2.252  1.00  1.63      PROB
ATOM   1682  HB1 ARG P  10      -5.081 -18.289  -2.899  1.00  0.00      PROB
ATOM   1683  HB2 ARG P  10      -6.011 -19.817  -2.641  1.00  0.00      PROB
ATOM   1684  CG  ARG P  10      -5.084 -19.170  -1.798  1.00  1.82      PROB
ATOM   1685  HG1 ARG P  10      -5.012 -20.083  -2.352  1.00  0.00      PROB
ATOM   1686  HG2 ARG P  10      -5.653 -19.229  -0.894  1.00  0.00      PROB
ATOM   1687  CD  ARG P  10      -4.124 -19.290  -1.306  1.00  2.13      PROB
ATOM   1688  HD1 ARG P  10      -4.292 -20.306  -0.998  1.00  0.00      PROB
ATOM   1689  HD2 ARG P  10      -4.297 -18.538  -0.557  1.00  0.00      PROB
ATOM   1690  NE  ARG P  10      -3.418 -19.324  -1.162  1.00  2.91      PROB
ATOM   1691  HE  ARG P  10      -3.161 -18.408  -1.016  1.00  0.00      PROB
ATOM   1692  CZ  ARG P  10      -2.881 -19.651  -1.083  1.00  3.64      PROB
ATOM   1693  NH1 ARG P  10      -2.871 -20.007  -1.106  1.00  3.94      PROB
ATOM   1694 HH11 ARG P  10      -2.696 -20.446  -1.987  1.00  0.00      PROB
ATOM   1695 HH12 ARG P  10      -3.018 -20.565  -0.289  1.00  0.00      PROB
ATOM   1696  NH2 ARG P  10      -2.319 -19.622  -0.973  1.00  4.52      PROB
ATOM   1697 HH21 ARG P  10      -1.980 -19.808  -0.051  1.00  0.00      PROB
ATOM   1698 HH22 ARG P  10      -1.678 -19.385  -1.703  1.00  0.00      PROB
ATOM   1699  C   ARG P  10      -7.445 -18.721  -3.950  1.00  1.29      PROB
ATOM   1700  O   ARG P  10      -8.195 -19.631  -4.006  1.00  1.46      PROB
ATOM   1701  N   ILE P  11      -7.017 -18.176  -5.050  1.00  1.14      PROB
ATOM   1702  HN  ILE P  11      -6.400 -17.394  -5.024  1.00  0.00      PROB
ATOM   1703  CA  ILE P  11      -7.369 -18.619  -6.368  1.00  1.09      PROB
ATOM   1704  HA  ILE P  11      -8.276 -19.199  -6.284  1.00  0.00      PROB
ATOM   1705  CB  ILE P  11      -7.578 -17.487  -7.322  1.00  0.99      PROB
ATOM   1706  HB  ILE P  11      -6.597 -17.013  -7.535  1.00  0.00      PROB
ATOM   1707  CG2 ILE P  11      -8.123 -17.878  -8.469  1.00  1.40      PROB
ATOM   1708 HG21 ILE P  11      -9.181 -18.177  -8.307  1.00  0.00      PROB
ATOM   1709 HG22 ILE P  11      -7.566 -18.750  -8.875  1.00  0.00      PROB
ATOM   1710 HG23 ILE P  11      -8.099 -17.044  -9.203  1.00  0.00      PROB
ATOM   1711  CG1 ILE P  11      -8.327 -16.437  -6.864  1.00  0.97      PROB
ATOM   1712 HG11 ILE P  11      -7.632 -15.857  -6.231  1.00  0.00      PROB
ATOM   1713 HG12 ILE P  11      -9.103 -16.906  -6.233  1.00  0.00      PROB
ATOM   1714  CD  ILE P  11      -8.856 -15.693  -7.433  1.00  1.29      PROB
ATOM   1715  HD1 ILE P  11      -9.732 -16.151  -7.939  1.00  0.00      PROB
ATOM   1716  HD2 ILE P  11      -8.185 -15.261  -8.206  1.00  0.00      PROB
ATOM   1717  HD3 ILE P  11      -9.217 -14.887  -6.759  1.00  0.00      PROB
ATOM   1718  C   ILE P  11      -6.309 -19.544  -6.879  1.00  1.16      PROB
ATOM   1719  O   ILE P  11      -5.169 -19.233  -6.870  1.00  1.23      PROB
ATOM   1720  N   LEU P  12      -6.665 -20.725  -7.315  1.00  1.29      PROB
ATOM   1721  HN  LEU P  12      -7.628 -20.970  -7.388  1.00  0.00      PROB
ATOM   1722  CA  LEU P  12      -5.763 -21.746  -7.716  1.00  1.43      PROB
ATOM   1723  HA  LEU P  12      -4.784 -21.501  -7.333  1.00  0.00      PROB
ATOM   1724  CB  LEU P  12      -6.214 -23.052  -7.189  1.00  1.73      PROB
ATOM   1725  HB1 LEU P  12      -5.576 -23.829  -7.658  1.00  0.00      PROB
ATOM   1726  HB2 LEU P  12      -7.262 -23.192  -7.523  1.00  0.00      PROB
ATOM   1727  CG  LEU P  12      -6.193 -23.256  -5.959  1.00  2.11      PROB
ATOM   1728  HG  LEU P  12      -6.844 -22.474  -5.525  1.00  0.00      PROB
ATOM   1729  CD1 LEU P  12      -6.462 -24.116  -5.490  1.00  2.61      PROB
ATOM   1730 HD11 LEU P  12      -6.786 -24.872  -6.236  1.00  0.00      PROB
ATOM   1731 HD12 LEU P  12      -7.306 -23.919  -4.794  1.00  0.00      PROB
ATOM   1732 HD13 LEU P  12      -5.598 -24.524  -4.924  1.00  0.00      PROB
ATOM   1733  CD2 LEU P  12      -5.400 -23.333  -5.316  1.00  2.47      PROB
ATOM   1734 HD21 LEU P  12      -4.809 -22.392  -5.325  1.00  0.00      PROB
ATOM   1735 HD22 LEU P  12      -4.740 -24.170  -5.628  1.00  0.00      PROB
ATOM   1736 HD23 LEU P  12      -5.767 -23.512  -4.283  1.00  0.00      PROB
ATOM   1737  C   LEU P  12      -5.590 -21.862  -9.190  1.00  1.33      PROB
ATOM   1738  O   LEU P  12      -4.610 -22.253  -9.658  1.00  1.51      PROB
ATOM   1739  N   ASP P  13      -6.529 -21.494  -9.968  1.00  1.19      PROB
ATOM   1740  HN  ASP P  13      -7.379 -21.133  -9.595  1.00  0.00      PROB
ATOM   1741  CA  ASP P  13      -6.487 -21.548 -11.391  1.00  1.16      PROB
ATOM   1742  HA  ASP P  13      -5.954 -22.441 -11.682  1.00  0.00      PROB
ATOM   1743  CB  ASP P  13      -7.893 -21.569 -11.932  1.00  1.25      PROB
ATOM   1744  HB1 ASP P  13      -8.100 -20.521 -12.218  1.00  0.00      PROB
ATOM   1745  HB2 ASP P  13      -8.522 -21.856 -11.069  1.00  0.00      PROB
ATOM   1746  CG  ASP P  13      -8.245 -22.087 -12.663  1.00  1.78      PROB
ATOM   1747  OD1 ASP P  13      -8.342 -22.403 -12.937  1.00  2.39      PROB
ATOM   1748  OD2 ASP P  13      -8.473 -22.210 -13.003  1.00  2.41      PROB
ATOM   1749  C   ASP P  13      -5.682 -20.416 -11.970  1.00  1.06      PROB
ATOM   1750  O   ASP P  13      -5.936 -19.262 -11.712  1.00  0.99      PROB
ATOM   1751  N   GLN P  14      -4.677 -20.737 -12.777  1.00  1.12      PROB
ATOM   1752  HN  GLN P  14      -4.531 -21.684 -13.050  1.00  0.00      PROB
ATOM   1753  CA  GLN P  14      -3.731 -19.808 -13.324  1.00  1.11      PROB
ATOM   1754  HA  GLN P  14      -3.299 -19.247 -12.509  1.00  0.00      PROB
ATOM   1755  CB  GLN P  14      -2.650 -20.557 -14.086  1.00  1.30      PROB
ATOM   1756  HB1 GLN P  14      -2.345 -19.856 -14.883  1.00  0.00      PROB
ATOM   1757  HB2 GLN P  14      -3.179 -21.420 -14.528  1.00  0.00      PROB
ATOM   1758  CG  GLN P  14      -1.723 -20.970 -13.729  1.00  1.65      PROB
ATOM   1759  HG1 GLN P  14      -1.048 -21.048 -14.605  1.00  0.00      PROB
ATOM   1760  HG2 GLN P  14      -1.951 -21.986 -13.347  1.00  0.00      PROB
ATOM   1761  CD  GLN P  14      -1.050 -20.380 -12.807  1.00  1.91      PROB
ATOM   1762  OE1 GLN P  14      -0.857 -19.952 -12.450  1.00  2.26      PROB
ATOM   1763  NE2 GLN P  14      -0.662 -20.353 -12.410  1.00  2.51      PROB
ATOM   1764 HE21 GLN P  14       0.271 -20.076 -12.641  1.00  0.00      PROB
ATOM   1765 HE22 GLN P  14      -0.897 -20.581 -11.465  1.00  0.00      PROB
ATOM   1766  C   GLN P  14      -4.300 -18.713 -14.178  1.00  1.02      PROB
ATOM   1767  O   GLN P  14      -3.947 -17.566 -14.031  1.00  0.99      PROB
ATOM   1768  N   ARG P  15      -5.233 -19.024 -15.072  1.00  1.06      PROB
ATOM   1769  HN  ARG P  15      -5.517 -19.967 -15.223  1.00  0.00      PROB
ATOM   1770  CA  ARG P  15      -5.895 -18.043 -15.878  1.00  1.04      PROB
ATOM   1771  HA  ARG P  15      -5.141 -17.392 -16.296  1.00  0.00      PROB
ATOM   1772  CB  ARG P  15      -6.698 -18.699 -16.991  1.00  1.21      PROB
ATOM   1773  HB1 ARG P  15      -7.305 -17.898 -17.460  1.00  0.00      PROB
ATOM   1774  HB2 ARG P  15      -7.374 -19.432 -16.506  1.00  0.00      PROB
ATOM   1775  CG  ARG P  15      -6.136 -19.289 -17.899  1.00  1.68      PROB
ATOM   1776  HG1 ARG P  15      -6.913 -19.993 -18.225  1.00  0.00      PROB
ATOM   1777  HG2 ARG P  15      -5.335 -19.815 -17.364  1.00  0.00      PROB
ATOM   1778  CD  ARG P  15      -5.769 -19.102 -18.610  1.00  2.33      PROB
ATOM   1779  HD1 ARG P  15      -5.066 -19.932 -18.825  1.00  0.00      PROB
ATOM   1780  HD2 ARG P  15      -5.214 -18.159 -18.435  1.00  0.00      PROB
ATOM   1781  NE  ARG P  15      -5.948 -19.044 -18.941  1.00  3.03      PROB
ATOM   1782  HE  ARG P  15      -6.920 -19.268 -18.956  1.00  0.00      PROB
ATOM   1783  CZ  ARG P  15      -5.762 -18.874 -19.359  1.00  3.99      PROB
ATOM   1784  NH1 ARG P  15      -5.385 -18.745 -19.555  1.00  4.47      PROB
ATOM   1785 HH11 ARG P  15      -4.822 -19.411 -20.044  1.00  0.00      PROB
ATOM   1786 HH12 ARG P  15      -5.099 -17.788 -19.507  1.00  0.00      PROB
ATOM   1787  NH2 ARG P  15      -5.966 -18.830 -19.590  1.00  4.87      PROB
ATOM   1788 HH21 ARG P  15      -6.426 -17.948 -19.690  1.00  0.00      PROB
ATOM   1789 HH22 ARG P  15      -6.161 -19.571 -20.232  1.00  0.00      PROB
ATOM   1790  C   ARG P  15      -6.761 -17.096 -15.091  1.00  0.94      PROB
ATOM   1791  O   ARG P  15      -6.752 -15.908 -15.314  1.00  0.94      PROB
ATOM   1792  N   ASN P  16      -7.487 -17.604 -14.096  1.00  0.92      PROB
ATOM   1793  HN  ASN P  16      -7.517 -18.587 -13.933  1.00  0.00      PROB
ATOM   1794  CA  ASN P  16      -8.274 -16.815 -13.187  1.00  0.86      PROB
ATOM   1795  HA  ASN P  16      -8.863 -16.118 -13.765  1.00  0.00      PROB
ATOM   1796  CB  ASN P  16      -9.185 -17.734 -12.359  1.00  0.95      PROB
ATOM   1797  HB1 ASN P  16      -8.566 -18.192 -11.560  1.00  0.00      PROB
ATOM   1798  HB2 ASN P  16      -9.563 -18.531 -13.032  1.00  0.00      PROB
ATOM   1799  CG  ASN P  16     -10.219 -17.192 -11.784  1.00  1.31      PROB
ATOM   1800  OD1 ASN P  16     -10.401 -16.309 -11.896  1.00  1.79      PROB
ATOM   1801  ND2 ASN P  16     -10.933 -17.737 -11.140  1.00  1.64      PROB
ATOM   1802 HD21 ASN P  16     -11.707 -17.254 -10.731  1.00  0.00      PROB
ATOM   1803 HD22 ASN P  16     -10.805 -18.714 -10.967  1.00  0.00      PROB
ATOM   1804  C   ASN P  16      -7.419 -15.911 -12.316  1.00  0.77      PROB
ATOM   1805  O   ASN P  16      -7.742 -14.760 -12.088  1.00  0.75      PROB
ATOM   1806  N   ARG P  17      -6.259 -16.393 -11.849  1.00  0.76      PROB
ATOM   1807  HN  ARG P  17      -6.015 -17.352 -11.966  1.00  0.00      PROB
ATOM   1808  CA  ARG P  17      -5.283 -15.592 -11.153  1.00  0.73      PROB
ATOM   1809  HA  ARG P  17      -5.778 -15.116 -10.319  1.00  0.00      PROB
ATOM   1810  CB  ARG P  17      -4.113 -16.451 -10.654  1.00  0.83      PROB
ATOM   1811  HB1 ARG P  17      -3.223 -15.795 -10.705  1.00  0.00      PROB
ATOM   1812  HB2 ARG P  17      -4.011 -17.269 -11.393  1.00  0.00      PROB
ATOM   1813  CG  ARG P  17      -4.059 -16.973  -9.597  1.00  1.17      PROB
ATOM   1814  HG1 ARG P  17      -5.026 -17.496  -9.463  1.00  0.00      PROB
ATOM   1815  HG2 ARG P  17      -3.979 -16.155  -8.854  1.00  0.00      PROB
ATOM   1816  CD  ARG P  17      -3.020 -17.945  -9.244  1.00  1.34      PROB
ATOM   1817  HD1 ARG P  17      -2.826 -18.496 -10.182  1.00  0.00      PROB
ATOM   1818  HD2 ARG P  17      -3.497 -18.600  -8.492  1.00  0.00      PROB
ATOM   1819  NE  ARG P  17      -2.126 -17.834  -8.882  1.00  1.15      PROB
ATOM   1820  HE  ARG P  17      -1.502 -17.423  -9.533  1.00  0.00      PROB
ATOM   1821  CZ  ARG P  17      -1.654 -18.052  -7.942  1.00  1.46      PROB
ATOM   1822  NH1 ARG P  17      -1.939 -18.349  -7.210  1.00  1.84      PROB
ATOM   1823 HH11 ARG P  17      -2.620 -19.082  -7.199  1.00  0.00      PROB
ATOM   1824 HH12 ARG P  17      -1.598 -17.970  -6.350  1.00  0.00      PROB
ATOM   1825  NH2 ARG P  17      -0.842 -17.967  -7.726  1.00  2.09      PROB
ATOM   1826 HH21 ARG P  17      -0.283 -17.256  -8.153  1.00  0.00      PROB
ATOM   1827 HH22 ARG P  17      -0.440 -18.577  -7.043  1.00  0.00      PROB
ATOM   1828  C   ARG P  17      -4.755 -14.429 -11.957  1.00  0.70      PROB
ATOM   1829  O   ARG P  17      -4.694 -13.320 -11.465  1.00  0.68      PROB
ATOM   1830  N   GLN P  18      -4.407 -14.637 -13.232  1.00  0.75      PROB
ATOM   1831  HN  GLN P  18      -4.437 -15.549 -13.632  1.00  0.00      PROB
ATOM   1832  CA  GLN P  18      -3.968 -13.592 -14.123  1.00  0.78      PROB
ATOM   1833  HA  GLN P  18      -3.191 -13.031 -13.624  1.00  0.00      PROB
ATOM   1834  CB  GLN P  18      -3.437 -14.189 -15.435  1.00  0.90      PROB
ATOM   1835  HB1 GLN P  18      -3.655 -13.432 -16.213  1.00  0.00      PROB
ATOM   1836  HB2 GLN P  18      -4.050 -15.092 -15.617  1.00  0.00      PROB
ATOM   1837  CG  GLN P  18      -2.335 -14.519 -15.623  1.00  1.40      PROB
ATOM   1838  HG1 GLN P  18      -2.135 -14.373 -16.704  1.00  0.00      PROB
ATOM   1839  HG2 GLN P  18      -2.276 -15.599 -15.379  1.00  0.00      PROB
ATOM   1840  CD  GLN P  18      -1.359 -13.946 -14.989  1.00  1.73      PROB
ATOM   1841  OE1 GLN P  18      -0.956 -13.749 -14.373  1.00  1.97      PROB
ATOM   1842  NE2 GLN P  18      -0.952 -13.675 -15.143  1.00  2.46      PROB
ATOM   1843 HE21 GLN P  18      -0.029 -13.994 -14.929  1.00  0.00      PROB
ATOM   1844 HE22 GLN P  18      -1.081 -12.827 -15.657  1.00  0.00      PROB
ATOM   1845  C   GLN P  18      -5.001 -12.526 -14.418  1.00  0.74      PROB
ATOM   1846  O   GLN P  18      -4.718 -11.341 -14.365  1.00  0.77      PROB
ATOM   1847  N   VAL P  19      -6.250 -12.922 -14.690  1.00  0.75      PROB
ATOM   1848  HN  VAL P  19      -6.478 -13.887 -14.785  1.00  0.00      PROB
ATOM   1849  CA  VAL P  19      -7.354 -12.007 -14.866  1.00  0.77      PROB
ATOM   1850  HA  VAL P  19      -7.036 -11.231 -15.546  1.00  0.00      PROB
ATOM   1851  CB  VAL P  19      -8.571 -12.716 -15.416  1.00  0.88      PROB
ATOM   1852  HB  VAL P  19      -8.742 -13.614 -14.787  1.00  0.00      PROB
ATOM   1853  CG1 VAL P  19      -9.659 -12.084 -15.469  1.00  1.20      PROB
ATOM   1854 HG11 VAL P  19      -9.604 -11.293 -16.247  1.00  0.00      PROB
ATOM   1855 HG12 VAL P  19      -9.865 -11.603 -14.489  1.00  0.00      PROB
ATOM   1856 HG13 VAL P  19     -10.487 -12.778 -15.727  1.00  0.00      PROB
ATOM   1857  CG2 VAL P  19      -8.446 -13.117 -16.594  1.00  1.32      PROB
ATOM   1858 HG21 VAL P  19      -7.601 -13.835 -16.665  1.00  0.00      PROB
ATOM   1859 HG22 VAL P  19      -8.239 -12.257 -17.266  1.00  0.00      PROB
ATOM   1860 HG23 VAL P  19      -9.376 -13.631 -16.919  1.00  0.00      PROB
ATOM   1861  C   VAL P  19      -7.682 -11.240 -13.606  1.00  0.70      PROB
ATOM   1862  O   VAL P  19      -7.856 -10.032 -13.625  1.00  0.73      PROB
ATOM   1863  N   THR P  20      -7.694 -11.919 -12.447  1.00  0.65      PROB
ATOM   1864  HN  THR P  20      -7.553 -12.905 -12.431  1.00  0.00      PROB
ATOM   1865  CA  THR P  20      -7.906 -11.309 -11.143  1.00  0.61      PROB
ATOM   1866  HA  THR P  20      -8.813 -10.726 -11.204  1.00  0.00      PROB
ATOM   1867  CB  THR P  20      -8.025 -12.321 -10.017  1.00  0.63      PROB
ATOM   1868  HB  THR P  20      -7.100 -12.933  -9.964  1.00  0.00      PROB
ATOM   1869  OG1 THR P  20      -9.119 -13.172 -10.241  1.00  0.71      PROB
ATOM   1870  HG1 THR P  20      -8.820 -13.826 -10.876  1.00  0.00      PROB
ATOM   1871  CG2 THR P  20      -8.276 -11.664  -8.668  1.00  0.68      PROB
ATOM   1872 HG21 THR P  20      -9.116 -10.941  -8.746  1.00  0.00      PROB
ATOM   1873 HG22 THR P  20      -7.367 -11.117  -8.339  1.00  0.00      PROB
ATOM   1874 HG23 THR P  20      -8.541 -12.436  -7.915  1.00  0.00      PROB
ATOM   1875  C   THR P  20      -6.832 -10.308 -10.797  1.00  0.58      PROB
ATOM   1876  O   THR P  20      -7.118  -9.205 -10.360  1.00  0.60      PROB
ATOM   1877  N   PHE P  21      -5.555 -10.633 -11.057  1.00  0.56      PROB
ATOM   1878  HN  PHE P  21      -5.318 -11.539 -11.397  1.00  0.00      PROB
ATOM   1879  CA  PHE P  21      -4.433  -9.738 -10.878  1.00  0.55      PROB
ATOM   1880  HA  PHE P  21      -4.451  -9.371  -9.863  1.00  0.00      PROB
ATOM   1881  CB  PHE P  21      -3.107 -10.497 -11.160  1.00  0.59      PROB
ATOM   1882  HB1 PHE P  21      -3.142 -10.918 -12.187  1.00  0.00      PROB
ATOM   1883  HB2 PHE P  21      -2.992 -11.314 -10.416  1.00  0.00      PROB
ATOM   1884  CG  PHE P  21      -1.874  -9.651 -11.075  1.00  0.59      PROB
ATOM   1885  CD1 PHE P  21      -1.092  -9.421 -12.165  1.00  0.72      PROB
ATOM   1886  HD1 PHE P  21      -1.367  -9.852 -13.116  1.00  0.00      PROB
ATOM   1887  CE1 PHE P  21       0.050  -8.644 -12.076  1.00  0.79      PROB
ATOM   1888  HE1 PHE P  21       0.651  -8.474 -12.957  1.00  0.00      PROB
ATOM   1889  CZ  PHE P  21       0.423  -8.093 -10.890  1.00  0.74      PROB
ATOM   1890  HZ  PHE P  21       1.315  -7.487 -10.822  1.00  0.00      PROB
ATOM   1891  CD2 PHE P  21      -1.481  -9.101  -9.889  1.00  0.65      PROB
ATOM   1892  HD2 PHE P  21      -2.072  -9.282  -9.003  1.00  0.00      PROB
ATOM   1893  CE2 PHE P  21      -0.344  -8.317  -9.794  1.00  0.71      PROB
ATOM   1894  HE2 PHE P  21      -0.067  -7.883  -8.845  1.00  0.00      PROB
ATOM   1895  C   PHE P  21      -4.545  -8.467 -11.697  1.00  0.57      PROB
ATOM   1896  O   PHE P  21      -4.365  -7.378 -11.186  1.00  0.59      PROB
ATOM   1897  N   THR P  22      -4.903  -8.581 -12.982  1.00  0.61      PROB
ATOM   1898  HN  THR P  22      -5.060  -9.473 -13.397  1.00  0.00      PROB
ATOM   1899  CA  THR P  22      -5.092  -7.444 -13.869  1.00  0.66      PROB
ATOM   1900  HA  THR P  22      -4.210  -6.826 -13.796  1.00  0.00      PROB
ATOM   1901  CB  THR P  22      -5.312  -7.852 -15.304  1.00  0.79      PROB
ATOM   1902  HB  THR P  22      -6.254  -8.437 -15.340  1.00  0.00      PROB
ATOM   1903  OG1 THR P  22      -4.595  -8.423 -15.791  1.00  1.24      PROB
ATOM   1904  HG1 THR P  22      -4.631  -9.293 -15.387  1.00  0.00      PROB
ATOM   1905  CG2 THR P  22      -5.405  -7.110 -16.157  1.00  1.24      PROB
ATOM   1906 HG21 THR P  22      -4.423  -6.628 -16.352  1.00  0.00      PROB
ATOM   1907 HG22 THR P  22      -6.141  -6.321 -15.893  1.00  0.00      PROB
ATOM   1908 HG23 THR P  22      -5.733  -7.634 -17.080  1.00  0.00      PROB
ATOM   1909  C   THR P  22      -6.197  -6.509 -13.425  1.00  0.65      PROB
ATOM   1910  O   THR P  22      -6.013  -5.307 -13.361  1.00  0.71      PROB
ATOM   1911  N   LYS P  23      -7.366  -7.048 -13.055  1.00  0.64      PROB
ATOM   1912  HN  LYS P  23      -7.528  -8.029 -13.121  1.00  0.00      PROB
ATOM   1913  CA  LYS P  23      -8.471  -6.271 -12.539  1.00  0.66      PROB
ATOM   1914  HA  LYS P  23      -8.627  -5.432 -13.201  1.00  0.00      PROB
ATOM   1915  CB  LYS P  23      -9.744  -7.126 -12.453  1.00  0.74      PROB
ATOM   1916  HB1 LYS P  23     -10.509  -6.511 -11.936  1.00  0.00      PROB
ATOM   1917  HB2 LYS P  23      -9.498  -8.005 -11.824  1.00  0.00      PROB
ATOM   1918  CG  LYS P  23     -10.307  -7.590 -13.552  1.00  1.00      PROB
ATOM   1919  HG1 LYS P  23      -9.646  -8.418 -13.862  1.00  0.00      PROB
ATOM   1920  HG2 LYS P  23     -10.223  -6.755 -14.269  1.00  0.00      PROB
ATOM   1921  CD  LYS P  23     -11.349  -7.993 -13.722  1.00  1.46      PROB
ATOM   1922  HD1 LYS P  23     -11.909  -7.130 -13.373  1.00  0.00      PROB
ATOM   1923  HD2 LYS P  23     -11.326  -8.798 -12.993  1.00  0.00      PROB
ATOM   1924  CE  LYS P  23     -12.014  -8.360 -14.313  1.00  1.93      PROB
ATOM   1925  HE1 LYS P  23     -11.710  -9.407 -14.291  1.00  0.00      PROB
ATOM   1926  HE2 LYS P  23     -11.731  -7.849 -15.234  1.00  0.00      PROB
ATOM   1927  NZ  LYS P  23     -12.948  -8.517 -14.551  1.00  2.43      PROB
ATOM   1928  HZ1 LYS P  23     -13.433  -7.605 -14.673  1.00  0.00      PROB
ATOM   1929  HZ2 LYS P  23     -13.412  -9.058 -13.794  1.00  0.00      PROB
ATOM   1930  HZ3 LYS P  23     -12.994  -9.056 -15.439  1.00  0.00      PROB
ATOM   1931  C   LYS P  23      -8.205  -5.609 -11.206  1.00  0.61      PROB
ATOM   1932  O   LYS P  23      -8.449  -4.432 -11.017  1.00  0.67      PROB
ATOM   1933  N   ARG P  24      -7.650  -6.353 -10.238  1.00  0.57      PROB
ATOM   1934  HN  ARG P  24      -7.423  -7.312 -10.386  1.00  0.00      PROB
ATOM   1935  CA  ARG P  24      -7.341  -5.839  -8.926  1.00  0.56      PROB
ATOM   1936  HA  ARG P  24      -8.169  -5.221  -8.611  1.00  0.00      PROB
ATOM   1937  CB  ARG P  24      -7.111  -6.971  -7.911  1.00  0.59      PROB
ATOM   1938  HB1 ARG P  24      -6.757  -6.515  -6.963  1.00  0.00      PROB
ATOM   1939  HB2 ARG P  24      -6.316  -7.634  -8.311  1.00  0.00      PROB
ATOM   1940  CG  ARG P  24      -8.332  -7.835  -7.593  1.00  0.66      PROB
ATOM   1941  HG1 ARG P  24      -8.010  -8.591  -6.848  1.00  0.00      PROB
ATOM   1942  HG2 ARG P  24      -8.619  -8.350  -8.532  1.00  0.00      PROB
ATOM   1943  CD  ARG P  24      -9.490  -7.228  -7.088  1.00  0.74      PROB
ATOM   1944  HD1 ARG P  24      -9.951  -6.596  -7.877  1.00  0.00      PROB
ATOM   1945  HD2 ARG P  24      -9.227  -6.606  -6.206  1.00  0.00      PROB
ATOM   1946  NE  ARG P  24     -10.500  -8.196  -6.656  1.00  0.77      PROB
ATOM   1947  HE  ARG P  24     -11.007  -8.674  -7.371  1.00  0.00      PROB
ATOM   1948  CZ  ARG P  24     -10.793  -8.486  -5.437  1.00  0.80      PROB
ATOM   1949  NH1 ARG P  24     -10.185  -8.003  -4.430  1.00  0.84      PROB
ATOM   1950 HH11 ARG P  24      -9.432  -7.358  -4.562  1.00  0.00      PROB
ATOM   1951 HH12 ARG P  24     -10.460  -8.268  -3.506  1.00  0.00      PROB
ATOM   1952  NH2 ARG P  24     -11.760  -9.297  -5.213  1.00  0.97      PROB
ATOM   1953 HH21 ARG P  24     -12.270  -9.691  -5.978  1.00  0.00      PROB
ATOM   1954 HH22 ARG P  24     -12.005  -9.536  -4.273  1.00  0.00      PROB
ATOM   1955  C   ARG P  24      -6.190  -4.858  -8.886  1.00  0.55      PROB
ATOM   1956  O   ARG P  24      -6.225  -3.910  -8.120  1.00  0.57      PROB
ATOM   1957  N   LYS P  25      -5.155  -5.033  -9.723  1.00  0.55      PROB
ATOM   1958  HN  LYS P  25      -5.093  -5.837 -10.309  1.00  0.00      PROB
ATOM   1959  CA  LYS P  25      -4.059  -4.090  -9.847  1.00  0.55      PROB
ATOM   1960  HA  LYS P  25      -3.671  -3.898  -8.858  1.00  0.00      PROB
ATOM   1961  CB  LYS P  25      -2.948  -4.657 -10.757  1.00  0.59      PROB
ATOM   1962  HB1 LYS P  25      -3.427  -5.025 -11.688  1.00  0.00      PROB
ATOM   1963  HB2 LYS P  25      -2.481  -5.513 -10.228  1.00  0.00      PROB
ATOM   1964  CG  LYS P  25      -1.837  -3.693 -11.155  1.00  0.64      PROB
ATOM   1965  HG1 LYS P  25      -1.520  -3.130 -10.252  1.00  0.00      PROB
ATOM   1966  HG2 LYS P  25      -2.243  -2.978 -11.901  1.00  0.00      PROB
ATOM   1967  CD  LYS P  25      -0.607  -4.373 -11.757  1.00  0.71      PROB
ATOM   1968  HD1 LYS P  25      -0.158  -5.016 -10.972  1.00  0.00      PROB
ATOM   1969  HD2 LYS P  25       0.118  -3.579 -12.032  1.00  0.00      PROB
ATOM   1970  CE  LYS P  25      -0.836  -5.233 -12.982  1.00  0.77      PROB
ATOM   1971  HE1 LYS P  25      -1.653  -5.959 -12.783  1.00  0.00      PROB
ATOM   1972  HE2 LYS P  25       0.100  -5.773 -13.241  1.00  0.00      PROB
ATOM   1973  NZ  LYS P  25      -1.218  -4.445 -14.124  1.00  0.82      PROB
ATOM   1974  HZ1 LYS P  25      -0.465  -3.761 -14.341  1.00  0.00      PROB
ATOM   1975  HZ2 LYS P  25      -2.100  -3.935 -13.914  1.00  0.00      PROB
ATOM   1976  HZ3 LYS P  25      -1.366  -5.070 -14.942  1.00  0.00      PROB
ATOM   1977  C   LYS P  25      -4.480  -2.705 -10.293  1.00  0.55      PROB
ATOM   1978  O   LYS P  25      -4.125  -1.715  -9.678  1.00  0.58      PROB
ATOM   1979  N   PHE P  26      -5.321  -2.615 -11.338  1.00  0.58      PROB
ATOM   1980  HN  PHE P  26      -5.586  -3.419 -11.865  1.00  0.00      PROB
ATOM   1981  CA  PHE P  26      -5.902  -1.361 -11.777  1.00  0.60      PROB
ATOM   1982  HA  PHE P  26      -5.107  -0.636 -11.862  1.00  0.00      PROB
ATOM   1983  CB  PHE P  26      -6.616  -1.536 -13.137  1.00  0.69      PROB
ATOM   1984  HB1 PHE P  26      -7.434  -2.280 -13.030  1.00  0.00      PROB
ATOM   1985  HB2 PHE P  26      -5.882  -1.881 -13.896  1.00  0.00      PROB
ATOM   1986  CG  PHE P  26      -7.224  -0.281 -13.647  1.00  0.78      PROB
ATOM   1987  CD1 PHE P  26      -8.323  -0.053 -13.834  1.00  1.18      PROB
ATOM   1988  HD1 PHE P  26      -9.013  -0.854 -13.626  1.00  0.00      PROB
ATOM   1989  CE1 PHE P  26      -8.875   1.110 -14.289  1.00  1.33      PROB
ATOM   1990  HE1 PHE P  26      -9.948   1.122 -14.391  1.00  0.00      PROB
ATOM   1991  CZ  PHE P  26      -8.334   2.062 -14.571  1.00  1.16      PROB
ATOM   1992  HZ  PHE P  26      -8.769   2.975 -14.924  1.00  0.00      PROB
ATOM   1993  CD2 PHE P  26      -6.690   0.681 -13.944  1.00  1.18      PROB
ATOM   1994  HD2 PHE P  26      -5.617   0.671 -13.853  1.00  0.00      PROB
ATOM   1995  CE2 PHE P  26      -7.240   1.848 -14.402  1.00  1.32      PROB
ATOM   1996  HE2 PHE P  26      -6.553   2.648 -14.625  1.00  0.00      PROB
ATOM   1997  C   PHE P  26      -6.815  -0.747 -10.726  1.00  0.58      PROB
ATOM   1998  O   PHE P  26      -6.757   0.439 -10.450  1.00  0.61      PROB
ATOM   1999  N   GLY P  27      -7.638  -1.572 -10.061  1.00  0.59      PROB
ATOM   2000  HN  GLY P  27      -7.688  -2.541 -10.287  1.00  0.00      PROB
ATOM   2001  CA  GLY P  27      -8.510  -1.147  -8.980  1.00  0.61      PROB
ATOM   2002  HA1 GLY P  27      -9.074  -2.012  -8.663  1.00  0.00      PROB
ATOM   2003  HA2 GLY P  27      -9.174  -0.395  -9.379  1.00  0.00      PROB
ATOM   2004  C   GLY P  27      -7.807  -0.576  -7.788  1.00  0.56      PROB
ATOM   2005  O   GLY P  27      -8.228   0.417  -7.226  1.00  0.60      PROB
ATOM   2006  N   LEU P  28      -6.690  -1.189  -7.367  1.00  0.54      PROB
ATOM   2007  HN  LEU P  28      -6.381  -2.038  -7.786  1.00  0.00      PROB
ATOM   2008  CA  LEU P  28      -5.851  -0.694  -6.298  1.00  0.53      PROB
ATOM   2009  HA  LEU P  28      -6.479  -0.481  -5.446  1.00  0.00      PROB
ATOM   2010  CB  LEU P  28      -4.788  -1.753  -5.936  1.00  0.57      PROB
ATOM   2011  HB1 LEU P  28      -4.018  -1.708  -6.732  1.00  0.00      PROB
ATOM   2012  HB2 LEU P  28      -5.299  -2.736  -5.977  1.00  0.00      PROB
ATOM   2013  CG  LEU P  28      -4.113  -1.716  -4.741  1.00  0.71      PROB
ATOM   2014  HG  LEU P  28      -3.551  -0.761  -4.730  1.00  0.00      PROB
ATOM   2015  CD1 LEU P  28      -4.710  -1.786  -3.643  1.00  1.18      PROB
ATOM   2016 HD11 LEU P  28      -4.963  -2.843  -3.413  1.00  0.00      PROB
ATOM   2017 HD12 LEU P  28      -5.651  -1.197  -3.686  1.00  0.00      PROB
ATOM   2018 HD13 LEU P  28      -4.059  -1.393  -2.833  1.00  0.00      PROB
ATOM   2019  CD2 LEU P  28      -3.284  -2.628  -4.426  1.00  1.01      PROB
ATOM   2020 HD21 LEU P  28      -2.464  -2.674  -5.174  1.00  0.00      PROB
ATOM   2021 HD22 LEU P  28      -3.797  -3.613  -4.401  1.00  0.00      PROB
ATOM   2022 HD23 LEU P  28      -2.843  -2.411  -3.430  1.00  0.00      PROB
ATOM   2023  C   LEU P  28      -5.191   0.638  -6.625  1.00  0.52      PROB
ATOM   2024  O   LEU P  28      -5.183   1.556  -5.820  1.00  0.55      PROB
ATOM   2025  N   MET P  29      -4.667   0.794  -7.855  1.00  0.51      PROB
ATOM   2026  HN  MET P  29      -4.615   0.030  -8.493  1.00  0.00      PROB
ATOM   2027  CA  MET P  29      -4.144   2.048  -8.354  1.00  0.52      PROB
ATOM   2028  HA  MET P  29      -3.480   2.454  -7.605  1.00  0.00      PROB
ATOM   2029  CB  MET P  29      -3.387   1.840  -9.683  1.00  0.56      PROB
ATOM   2030  HB1 MET P  29      -3.132   2.836 -10.102  1.00  0.00      PROB
ATOM   2031  HB2 MET P  29      -4.060   1.313 -10.392  1.00  0.00      PROB
ATOM   2032  CG  MET P  29      -2.099   1.029  -9.546  1.00  0.56      PROB
ATOM   2033  HG1 MET P  29      -2.368   0.039  -9.123  1.00  0.00      PROB
ATOM   2034  HG2 MET P  29      -1.446   1.555  -8.819  1.00  0.00      PROB
ATOM   2035  SD  MET P  29      -1.209   0.780 -11.007  1.00  0.72      PROB
ATOM   2036  CE  MET P  29       0.081  -0.162 -10.441  1.00  0.81      PROB
ATOM   2037  HE1 MET P  29      -0.280  -1.110  -9.989  1.00  0.00      PROB
ATOM   2038  HE2 MET P  29       0.650   0.393  -9.666  1.00  0.00      PROB
ATOM   2039  HE3 MET P  29       0.764  -0.419 -11.278  1.00  0.00      PROB
ATOM   2040  C   MET P  29      -5.190   3.146  -8.491  1.00  0.53      PROB
ATOM   2041  O   MET P  29      -4.957   4.290  -8.143  1.00  0.58      PROB
ATOM   2042  N   LYS P  30      -6.404   2.812  -8.956  1.00  0.54      PROB
ATOM   2043  HN  LYS P  30      -6.577   1.902  -9.322  1.00  0.00      PROB
ATOM   2044  CA  LYS P  30      -7.546   3.700  -8.976  1.00  0.57      PROB
ATOM   2045  HA  LYS P  30      -7.245   4.621  -9.453  1.00  0.00      PROB
ATOM   2046  CB  LYS P  30      -8.718   3.059  -9.741  1.00  0.63      PROB
ATOM   2047  HB1 LYS P  30      -9.043   2.200  -9.123  1.00  0.00      PROB
ATOM   2048  HB2 LYS P  30      -8.286   2.687 -10.690  1.00  0.00      PROB
ATOM   2049  CG  LYS P  30      -9.755   3.651 -10.058  1.00  1.13      PROB
ATOM   2050  HG1 LYS P  30      -9.404   4.404 -10.782  1.00  0.00      PROB
ATOM   2051  HG2 LYS P  30     -10.063   4.140  -9.120  1.00  0.00      PROB
ATOM   2052  CD  LYS P  30     -10.795   3.280 -10.529  1.00  1.40      PROB
ATOM   2053  HD1 LYS P  30     -10.787   2.229 -10.225  1.00  0.00      PROB
ATOM   2054  HD2 LYS P  30     -10.580   3.388 -11.596  1.00  0.00      PROB
ATOM   2055  CE  LYS P  30     -11.949   3.496 -10.521  1.00  1.74      PROB
ATOM   2056  HE1 LYS P  30     -12.273   3.048 -11.471  1.00  0.00      PROB
ATOM   2057  HE2 LYS P  30     -11.977   4.594 -10.556  1.00  0.00      PROB
ATOM   2058  NZ  LYS P  30     -12.846   3.308  -9.914  1.00  2.13      PROB
ATOM   2059  HZ1 LYS P  30     -12.719   3.724  -8.969  1.00  0.00      PROB
ATOM   2060  HZ2 LYS P  30     -12.995   2.283  -9.824  1.00  0.00      PROB
ATOM   2061  HZ3 LYS P  30     -13.673   3.739 -10.375  1.00  0.00      PROB
ATOM   2062  C   LYS P  30      -7.987   4.175  -7.601  1.00  0.56      PROB
ATOM   2063  O   LYS P  30      -8.249   5.350  -7.395  1.00  0.60      PROB
ATOM   2064  N   LYS P  31      -8.033   3.282  -6.601  1.00  0.56      PROB
ATOM   2065  HN  LYS P  31      -7.866   2.313  -6.764  1.00  0.00      PROB
ATOM   2066  CA  LYS P  31      -8.323   3.638  -5.227  1.00  0.58      PROB
ATOM   2067  HA  LYS P  31      -9.170   4.308  -5.228  1.00  0.00      PROB
ATOM   2068  CB  LYS P  31      -8.635   2.390  -4.389  1.00  0.64      PROB
ATOM   2069  HB1 LYS P  31      -8.186   2.567  -3.392  1.00  0.00      PROB
ATOM   2070  HB2 LYS P  31      -8.111   1.547  -4.882  1.00  0.00      PROB
ATOM   2071  CG  LYS P  31      -9.747   2.020  -4.192  1.00  1.28      PROB
ATOM   2072  HG1 LYS P  31      -9.641   1.344  -3.327  1.00  0.00      PROB
ATOM   2073  HG2 LYS P  31      -9.987   1.441  -5.099  1.00  0.00      PROB
ATOM   2074  CD  LYS P  31     -10.877   2.672  -3.936  1.00  1.45      PROB
ATOM   2075  HD1 LYS P  31     -10.749   3.679  -4.379  1.00  0.00      PROB
ATOM   2076  HD2 LYS P  31     -10.929   2.759  -2.834  1.00  0.00      PROB
ATOM   2077  CE  LYS P  31     -12.063   2.266  -4.316  1.00  1.54      PROB
ATOM   2078  HE1 LYS P  31     -12.342   1.422  -3.652  1.00  0.00      PROB
ATOM   2079  HE2 LYS P  31     -11.962   1.916  -5.364  1.00  0.00      PROB
ATOM   2080  NZ  LYS P  31     -13.090   3.023  -4.325  1.00  1.72      PROB
ATOM   2081  HZ1 LYS P  31     -12.863   3.910  -4.818  1.00  0.00      PROB
ATOM   2082  HZ2 LYS P  31     -13.375   3.233  -3.347  1.00  0.00      PROB
ATOM   2083  HZ3 LYS P  31     -13.870   2.543  -4.817  1.00  0.00      PROB
ATOM   2084  C   LYS P  31      -7.267   4.511  -4.570  1.00  0.57      PROB
ATOM   2085  O   LYS P  31      -7.580   5.417  -3.812  1.00  0.60      PROB
ATOM   2086  N   ALA P  32      -5.979   4.285  -4.877  1.00  0.55      PROB
ATOM   2087  HN  ALA P  32      -5.706   3.479  -5.395  1.00  0.00      PROB
ATOM   2088  CA  ALA P  32      -4.899   5.165  -4.496  1.00  0.54      PROB
ATOM   2089  HA  ALA P  32      -4.968   5.348  -3.434  1.00  0.00      PROB
ATOM   2090  CB  ALA P  32      -3.559   4.509  -4.844  1.00  0.56      PROB
ATOM   2091  HB1 ALA P  32      -3.502   4.313  -5.936  1.00  0.00      PROB
ATOM   2092  HB2 ALA P  32      -3.460   3.543  -4.305  1.00  0.00      PROB
ATOM   2093  HB3 ALA P  32      -2.723   5.183  -4.560  1.00  0.00      PROB
ATOM   2094  C   ALA P  32      -4.999   6.550  -5.126  1.00  0.54      PROB
ATOM   2095  O   ALA P  32      -4.844   7.559  -4.452  1.00  0.57      PROB
ATOM   2096  N   TYR P  33      -5.343   6.625  -6.425  1.00  0.54      PROB
ATOM   2097  HN  TYR P  33      -5.399   5.802  -6.983  1.00  0.00      PROB
ATOM   2098  CA  TYR P  33      -5.657   7.853  -7.129  1.00  0.54      PROB
ATOM   2099  HA  TYR P  33      -4.848   8.551  -6.972  1.00  0.00      PROB
ATOM   2100  CB  TYR P  33      -5.833   7.549  -8.647  1.00  0.57      PROB
ATOM   2101  HB1 TYR P  33      -6.460   6.638  -8.755  1.00  0.00      PROB
ATOM   2102  HB2 TYR P  33      -4.830   7.378  -9.092  1.00  0.00      PROB
ATOM   2103  CG  TYR P  33      -6.483   8.609  -9.463  1.00  0.63      PROB
ATOM   2104  CD1 TYR P  33      -5.906   9.804  -9.670  1.00  0.69      PROB
ATOM   2105  HD1 TYR P  33      -4.932   9.988  -9.242  1.00  0.00      PROB
ATOM   2106  CE1 TYR P  33      -6.500  10.801 -10.401  1.00  0.85      PROB
ATOM   2107  HE1 TYR P  33      -5.997  11.748 -10.530  1.00  0.00      PROB
ATOM   2108  CZ  TYR P  33      -7.671  10.608 -10.940  1.00  1.02      PROB
ATOM   2109  OH  TYR P  33      -8.282  11.612 -11.639  1.00  1.29      PROB
ATOM   2110  HH  TYR P  33      -7.703  12.378 -11.626  1.00  0.00      PROB
ATOM   2111  CD2 TYR P  33      -7.657   8.419 -10.032  1.00  0.93      PROB
ATOM   2112  HD2 TYR P  33      -8.158   7.469  -9.918  1.00  0.00      PROB
ATOM   2113  CE2 TYR P  33      -8.248   9.414 -10.766  1.00  1.12      PROB
ATOM   2114  HE2 TYR P  33      -9.211   9.228 -11.218  1.00  0.00      PROB
ATOM   2115  C   TYR P  33      -6.821   8.626  -6.515  1.00  0.56      PROB
ATOM   2116  O   TYR P  33      -6.722   9.817  -6.256  1.00  0.59      PROB
ATOM   2117  N   GLU P  34      -7.934   7.938  -6.188  1.00  0.57      PROB
ATOM   2118  HN  GLU P  34      -8.036   6.976  -6.428  1.00  0.00      PROB
ATOM   2119  CA  GLU P  34      -9.054   8.519  -5.477  1.00  0.61      PROB
ATOM   2120  HA  GLU P  34      -9.392   9.380  -6.035  1.00  0.00      PROB
ATOM   2121  CB  GLU P  34     -10.204   7.500  -5.321  1.00  0.64      PROB
ATOM   2122  HB1 GLU P  34     -10.637   7.706  -4.324  1.00  0.00      PROB
ATOM   2123  HB2 GLU P  34      -9.712   6.510  -5.314  1.00  0.00      PROB
ATOM   2124  CG  GLU P  34     -11.084   7.383  -6.003  1.00  1.20      PROB
ATOM   2125  HG1 GLU P  34     -10.663   7.188  -7.008  1.00  0.00      PROB
ATOM   2126  HG2 GLU P  34     -11.601   8.362  -5.999  1.00  0.00      PROB
ATOM   2127  CD  GLU P  34     -12.158   6.372  -5.825  1.00  1.23      PROB
ATOM   2128  OE1 GLU P  34     -12.605   5.970  -5.804  1.00  1.64      PROB
ATOM   2129  OE2 GLU P  34     -12.591   5.965  -5.701  1.00  1.71      PROB
ATOM   2130  C   GLU P  34      -8.690   9.088  -4.117  1.00  0.62      PROB
ATOM   2131  O   GLU P  34      -9.040  10.209  -3.794  1.00  0.66      PROB
ATOM   2132  N   LEU P  35      -7.919   8.348  -3.299  1.00  0.61      PROB
ATOM   2133  HN  LEU P  35      -7.640   7.424  -3.549  1.00  0.00      PROB
ATOM   2134  CA  LEU P  35      -7.434   8.812  -2.012  1.00  0.62      PROB
ATOM   2135  HA  LEU P  35      -8.277   9.181  -1.446  1.00  0.00      PROB
ATOM   2136  CB  LEU P  35      -6.745   7.652  -1.261  1.00  0.65      PROB
ATOM   2137  HB1 LEU P  35      -5.880   7.320  -1.872  1.00  0.00      PROB
ATOM   2138  HB2 LEU P  35      -7.474   6.819  -1.184  1.00  0.00      PROB
ATOM   2139  CG  LEU P  35      -6.232   7.952   0.145  1.00  0.72      PROB
ATOM   2140  HG  LEU P  35      -5.499   8.784   0.083  1.00  0.00      PROB
ATOM   2141  CD1 LEU P  35      -7.252   8.317   1.058  1.00  0.99      PROB
ATOM   2142 HD11 LEU P  35      -7.993   7.494   1.152  1.00  0.00      PROB
ATOM   2143 HD12 LEU P  35      -7.777   9.227   0.695  1.00  0.00      PROB
ATOM   2144 HD13 LEU P  35      -6.811   8.514   2.059  1.00  0.00      PROB
ATOM   2145  CD2 LEU P  35      -5.519   6.851   0.734  1.00  0.92      PROB
ATOM   2146 HD21 LEU P  35      -4.637   6.590   0.110  1.00  0.00      PROB
ATOM   2147 HD22 LEU P  35      -6.183   5.963   0.800  1.00  0.00      PROB
ATOM   2148 HD23 LEU P  35      -5.165   7.130   1.750  1.00  0.00      PROB
ATOM   2149  C   LEU P  35      -6.511  10.019  -2.117  1.00  0.60      PROB
ATOM   2150  O   LEU P  35      -6.601  10.968  -1.349  1.00  0.63      PROB
ATOM   2151  N   SER P  36      -5.617  10.018  -3.120  1.00  0.58      PROB
ATOM   2152  HN  SER P  36      -5.521   9.226  -3.716  1.00  0.00      PROB
ATOM   2153  CA  SER P  36      -4.730  11.125  -3.432  1.00  0.58      PROB
ATOM   2154  HA  SER P  36      -4.172  11.364  -2.539  1.00  0.00      PROB
ATOM   2155  CB  SER P  36      -3.761  10.762  -4.587  1.00  0.60      PROB
ATOM   2156  HB1 SER P  36      -4.354  10.545  -5.501  1.00  0.00      PROB
ATOM   2157  HB2 SER P  36      -3.179   9.860  -4.300  1.00  0.00      PROB
ATOM   2158  OG  SER P  36      -2.845  11.794  -4.894  1.00  0.63      PROB
ATOM   2159  HG1 SER P  36      -2.454  12.058  -4.058  1.00  0.00      PROB
ATOM   2160  C   SER P  36      -5.460  12.409  -3.762  1.00  0.60      PROB
ATOM   2161  O   SER P  36      -5.176  13.454  -3.203  1.00  0.67      PROB
ATOM   2162  N   VAL P  37      -6.459  12.352  -4.649  1.00  0.61      PROB
ATOM   2163  HN  VAL P  37      -6.690  11.500  -5.112  1.00  0.00      PROB
ATOM   2164  CA  VAL P  37      -7.276  13.489  -5.010  1.00  0.66      PROB
ATOM   2165  HA  VAL P  37      -6.625  14.340  -5.141  1.00  0.00      PROB
ATOM   2166  CB  VAL P  37      -8.046  13.213  -6.289  1.00  0.74      PROB
ATOM   2167  HB  VAL P  37      -8.618  12.269  -6.169  1.00  0.00      PROB
ATOM   2168  CG1 VAL P  37      -9.002  14.324  -6.625  1.00  0.90      PROB
ATOM   2169 HG11 VAL P  37      -8.479  15.303  -6.584  1.00  0.00      PROB
ATOM   2170 HG12 VAL P  37      -9.838  14.338  -5.893  1.00  0.00      PROB
ATOM   2171 HG13 VAL P  37      -9.405  14.179  -7.650  1.00  0.00      PROB
ATOM   2172  CG2 VAL P  37      -7.078  13.051  -7.432  1.00  0.82      PROB
ATOM   2173 HG21 VAL P  37      -6.388  12.203  -7.231  1.00  0.00      PROB
ATOM   2174 HG22 VAL P  37      -6.476  13.977  -7.552  1.00  0.00      PROB
ATOM   2175 HG23 VAL P  37      -7.633  12.842  -8.371  1.00  0.00      PROB
ATOM   2176  C   VAL P  37      -8.202  13.951  -3.903  1.00  0.66      PROB
ATOM   2177  O   VAL P  37      -8.266  15.124  -3.586  1.00  0.72      PROB
ATOM   2178  N   LEU P  38      -8.929  13.034  -3.254  1.00  0.64      PROB
ATOM   2179  HN  LEU P  38      -8.820  12.062  -3.446  1.00  0.00      PROB
ATOM   2180  CA  LEU P  38      -9.911  13.349  -2.245  1.00  0.66      PROB
ATOM   2181  HA  LEU P  38     -10.558  14.123  -2.631  1.00  0.00      PROB
ATOM   2182  CB  LEU P  38     -10.719  12.089  -1.905  1.00  0.73      PROB
ATOM   2183  HB1 LEU P  38     -10.302  11.768  -0.936  1.00  0.00      PROB
ATOM   2184  HB2 LEU P  38     -10.431  11.376  -2.695  1.00  0.00      PROB
ATOM   2185  CG  LEU P  38     -11.829  11.918  -1.786  1.00  1.08      PROB
ATOM   2186  HG  LEU P  38     -11.936  12.497  -0.884  1.00  0.00      PROB
ATOM   2187  CD1 LEU P  38     -12.682  11.924  -2.000  1.00  1.63      PROB
ATOM   2188 HD11 LEU P  38     -12.826  11.482  -3.009  1.00  0.00      PROB
ATOM   2189 HD12 LEU P  38     -13.061  12.968  -2.012  1.00  0.00      PROB
ATOM   2190 HD13 LEU P  38     -13.260  11.324  -1.265  1.00  0.00      PROB
ATOM   2191  CD2 LEU P  38     -12.581  11.438  -1.727  1.00  1.65      PROB
ATOM   2192 HD21 LEU P  38     -12.600  10.875  -0.769  1.00  0.00      PROB
ATOM   2193 HD22 LEU P  38     -12.633  10.712  -2.566  1.00  0.00      PROB
ATOM   2194 HD23 LEU P  38     -13.463  12.112  -1.760  1.00  0.00      PROB
ATOM   2195  C   LEU P  38      -9.351  13.946  -0.972  1.00  0.67      PROB
ATOM   2196  O   LEU P  38      -9.899  14.885  -0.430  1.00  0.75      PROB
ATOM   2197  N   CYS P  39      -8.232  13.410  -0.471  1.00  0.65      PROB
ATOM   2198  HN  CYS P  39      -7.692  12.751  -0.988  1.00  0.00      PROB
ATOM   2199  CA  CYS P  39      -7.723  13.740   0.844  1.00  0.70      PROB
ATOM   2200  HA  CYS P  39      -8.372  14.487   1.276  1.00  0.00      PROB
ATOM   2201  CB  CYS P  39      -7.678  12.486   1.740  1.00  0.75      PROB
ATOM   2202  HB1 CYS P  39      -7.258  12.772   2.727  1.00  0.00      PROB
ATOM   2203  HB2 CYS P  39      -6.997  11.743   1.274  1.00  0.00      PROB
ATOM   2204  SG  CYS P  39      -9.298  11.751   1.970  1.00  0.90      PROB
ATOM   2205  HG1 CYS P  39      -9.504  11.519   0.682  1.00  0.00      PROB
ATOM   2206  C   CYS P  39      -6.358  14.380   0.811  1.00  0.69      PROB
ATOM   2207  O   CYS P  39      -5.723  14.508   1.833  1.00  0.78      PROB
ATOM   2208  N   ASP P  40      -5.876  14.805  -0.362  1.00  0.66      PROB
ATOM   2209  HN  ASP P  40      -6.394  14.651  -1.198  1.00  0.00      PROB
ATOM   2210  CA  ASP P  40      -4.619  15.501  -0.565  1.00  0.68      PROB
ATOM   2211  HA  ASP P  40      -4.467  15.587  -1.630  1.00  0.00      PROB
ATOM   2212  CB  ASP P  40      -4.588  16.903   0.080  1.00  0.78      PROB
ATOM   2213  HB1 ASP P  40      -3.593  17.359  -0.108  1.00  0.00      PROB
ATOM   2214  HB2 ASP P  40      -4.738  16.794   1.175  1.00  0.00      PROB
ATOM   2215  CG  ASP P  40      -5.612  17.814  -0.433  1.00  0.89      PROB
ATOM   2216  OD1 ASP P  40      -5.951  18.304  -0.578  1.00  1.49      PROB
ATOM   2217  OD2 ASP P  40      -6.061  18.124  -0.690  1.00  1.43      PROB
ATOM   2218  C   ASP P  40      -3.390  14.684  -0.189  1.00  0.68      PROB
ATOM   2219  O   ASP P  40      -2.511  15.112   0.404  1.00  0.96      PROB
ATOM   2220  N   CYS P  41      -3.310  13.461  -0.528  1.00  0.62      PROB
ATOM   2221  HN  CYS P  41      -4.002  13.067  -1.126  1.00  0.00      PROB
ATOM   2222  CA  CYS P  41      -2.283  12.528  -0.129  1.00  0.60      PROB
ATOM   2223  HA  CYS P  41      -1.679  13.005   0.629  1.00  0.00      PROB
ATOM   2224  CB  CYS P  41      -2.888  11.224   0.420  1.00  0.68      PROB
ATOM   2225  HB1 CYS P  41      -2.055  10.516   0.610  1.00  0.00      PROB
ATOM   2226  HB2 CYS P  41      -3.541  10.794  -0.368  1.00  0.00      PROB
ATOM   2227  SG  CYS P  41      -3.795  11.399   1.849  1.00  0.83      PROB
ATOM   2228  HG1 CYS P  41      -4.534  12.401   1.395  1.00  0.00      PROB
ATOM   2229  C   CYS P  41      -1.322  12.197  -1.242  1.00  0.57      PROB
ATOM   2230  O   CYS P  41      -1.674  12.171  -2.399  1.00  0.64      PROB
ATOM   2231  N   GLU P  42      -0.075  11.906  -0.899  1.00  0.56      PROB
ATOM   2232  HN  GLU P  42       0.227  12.005   0.045  1.00  0.00      PROB
ATOM   2233  CA  GLU P  42       0.938  11.436  -1.806  1.00  0.57      PROB
ATOM   2234  HA  GLU P  42       0.529  11.473  -2.805  1.00  0.00      PROB
ATOM   2235  CB  GLU P  42       2.204  12.288  -1.725  1.00  0.63      PROB
ATOM   2236  HB1 GLU P  42       2.982  11.834  -2.374  1.00  0.00      PROB
ATOM   2237  HB2 GLU P  42       2.567  12.289  -0.675  1.00  0.00      PROB
ATOM   2238  CG  GLU P  42       1.982  13.701  -2.158  1.00  0.79      PROB
ATOM   2239  HG1 GLU P  42       1.332  14.186  -1.400  1.00  0.00      PROB
ATOM   2240  HG2 GLU P  42       1.452  13.674  -3.133  1.00  0.00      PROB
ATOM   2241  CD  GLU P  42       3.071  14.495  -2.317  1.00  1.00      PROB
ATOM   2242  OE1 GLU P  42       3.536  14.807  -2.445  1.00  1.58      PROB
ATOM   2243  OE2 GLU P  42       3.460  14.850  -2.339  1.00  1.65      PROB
ATOM   2244  C   GLU P  42       1.239   9.992  -1.483  1.00  0.56      PROB
ATOM   2245  O   GLU P  42       1.569   9.651  -0.369  1.00  0.62      PROB
ATOM   2246  N   ILE P  43       1.071   9.097  -2.453  1.00  0.56      PROB
ATOM   2247  HN  ILE P  43       0.928   9.383  -3.397  1.00  0.00      PROB
ATOM   2248  CA  ILE P  43       1.079   7.666  -2.243  1.00  0.54      PROB
ATOM   2249  HA  ILE P  43       1.390   7.482  -1.225  1.00  0.00      PROB
ATOM   2250  CB  ILE P  43      -0.299   7.061  -2.488  1.00  0.61      PROB
ATOM   2251  HB  ILE P  43      -0.629   7.321  -3.516  1.00  0.00      PROB
ATOM   2252  CG2 ILE P  43      -0.296   5.609  -2.345  1.00  0.82      PROB
ATOM   2253 HG21 ILE P  43       0.188   5.321  -1.388  1.00  0.00      PROB
ATOM   2254 HG22 ILE P  43       0.271   5.148  -3.182  1.00  0.00      PROB
ATOM   2255 HG23 ILE P  43      -1.339   5.227  -2.344  1.00  0.00      PROB
ATOM   2256  CG1 ILE P  43      -1.328   7.633  -1.620  1.00  0.84      PROB
ATOM   2257 HG11 ILE P  43      -1.059   8.701  -1.528  1.00  0.00      PROB
ATOM   2258 HG12 ILE P  43      -1.189   7.130  -0.646  1.00  0.00      PROB
ATOM   2259  CD  ILE P  43      -2.538   7.629  -1.805  1.00  0.99      PROB
ATOM   2260  HD1 ILE P  43      -2.911   6.584  -1.870  1.00  0.00      PROB
ATOM   2261  HD2 ILE P  43      -2.777   8.151  -2.756  1.00  0.00      PROB
ATOM   2262  HD3 ILE P  43      -3.051   8.137  -0.961  1.00  0.00      PROB
ATOM   2263  C   ILE P  43       2.116   7.046  -3.146  1.00  0.52      PROB
ATOM   2264  O   ILE P  43       2.234   7.405  -4.298  1.00  0.60      PROB
ATOM   2265  N   ALA P  44       2.895   6.090  -2.634  1.00  0.50      PROB
ATOM   2266  HN  ALA P  44       2.922   5.923  -1.652  1.00  0.00      PROB
ATOM   2267  CA  ALA P  44       3.747   5.231  -3.418  1.00  0.49      PROB
ATOM   2268  HA  ALA P  44       3.583   5.467  -4.459  1.00  0.00      PROB
ATOM   2269  CB  ALA P  44       5.219   5.415  -3.067  1.00  0.56      PROB
ATOM   2270  HB1 ALA P  44       5.388   5.177  -1.995  1.00  0.00      PROB
ATOM   2271  HB2 ALA P  44       5.522   6.468  -3.249  1.00  0.00      PROB
ATOM   2272  HB3 ALA P  44       5.843   4.734  -3.684  1.00  0.00      PROB
ATOM   2273  C   ALA P  44       3.335   3.793  -3.178  1.00  0.46      PROB
ATOM   2274  O   ALA P  44       3.132   3.359  -2.060  1.00  0.51      PROB
ATOM   2275  N   LEU P  45       3.172   3.031  -4.253  1.00  0.47      PROB
ATOM   2276  HN  LEU P  45       3.380   3.379  -5.163  1.00  0.00      PROB
ATOM   2277  CA  LEU P  45       2.694   1.668  -4.216  1.00  0.47      PROB
ATOM   2278  HA  LEU P  45       2.712   1.329  -3.191  1.00  0.00      PROB
ATOM   2279  CB  LEU P  45       1.260   1.613  -4.781  1.00  0.54      PROB
ATOM   2280  HB1 LEU P  45       1.286   2.107  -5.774  1.00  0.00      PROB
ATOM   2281  HB2 LEU P  45       0.621   2.206  -4.096  1.00  0.00      PROB
ATOM   2282  CG  LEU P  45       0.585   0.293  -4.970  1.00  0.61      PROB
ATOM   2283  HG  LEU P  45       1.193  -0.308  -5.679  1.00  0.00      PROB
ATOM   2284  CD1 LEU P  45       0.405  -0.471  -3.781  1.00  0.81      PROB
ATOM   2285 HD11 LEU P  45      -0.217   0.094  -3.055  1.00  0.00      PROB
ATOM   2286 HD12 LEU P  45       1.391  -0.682  -3.314  1.00  0.00      PROB
ATOM   2287 HD13 LEU P  45      -0.108  -1.427  -4.020  1.00  0.00      PROB
ATOM   2288  CD2 LEU P  45      -0.724   0.426  -5.566  1.00  0.83      PROB
ATOM   2289 HD21 LEU P  45      -0.642   0.909  -6.563  1.00  0.00      PROB
ATOM   2290 HD22 LEU P  45      -1.372   1.055  -4.919  1.00  0.00      PROB
ATOM   2291 HD23 LEU P  45      -1.185  -0.577  -5.694  1.00  0.00      PROB
ATOM   2292  C   LEU P  45       3.625   0.790  -5.018  1.00  0.47      PROB
ATOM   2293  O   LEU P  45       3.896   1.049  -6.176  1.00  0.54      PROB
ATOM   2294  N   ILE P  46       4.161  -0.262  -4.399  1.00  0.45      PROB
ATOM   2295  HN  ILE P  46       3.913  -0.474  -3.458  1.00  0.00      PROB
ATOM   2296  CA  ILE P  46       5.117  -1.175  -4.988  1.00  0.46      PROB
ATOM   2297  HA  ILE P  46       5.250  -0.895  -6.022  1.00  0.00      PROB
ATOM   2298  CB  ILE P  46       6.450  -1.124  -4.254  1.00  0.53      PROB
ATOM   2299  HB  ILE P  46       6.270  -1.276  -3.168  1.00  0.00      PROB
ATOM   2300  CG2 ILE P  46       7.397  -2.170  -4.740  1.00  0.68      PROB
ATOM   2301 HG21 ILE P  46       7.460  -2.142  -5.849  1.00  0.00      PROB
ATOM   2302 HG22 ILE P  46       7.041  -3.176  -4.430  1.00  0.00      PROB
ATOM   2303 HG23 ILE P  46       8.410  -1.986  -4.323  1.00  0.00      PROB
ATOM   2304  CG1 ILE P  46       7.098   0.222  -4.327  1.00  0.72      PROB
ATOM   2305 HG11 ILE P  46       6.262   0.924  -4.499  1.00  0.00      PROB
ATOM   2306 HG12 ILE P  46       7.737   0.175  -5.227  1.00  0.00      PROB
ATOM   2307  CD  ILE P  46       7.752   0.738  -3.534  1.00  1.12      PROB
ATOM   2308  HD1 ILE P  46       8.651   0.122  -3.321  1.00  0.00      PROB
ATOM   2309  HD2 ILE P  46       7.176   0.863  -2.592  1.00  0.00      PROB
ATOM   2310  HD3 ILE P  46       8.083   1.732  -3.905  1.00  0.00      PROB
ATOM   2311  C   ILE P  46       4.515  -2.561  -4.940  1.00  0.44      PROB
ATOM   2312  O   ILE P  46       4.177  -3.055  -3.880  1.00  0.49      PROB
ATOM   2313  N   ILE P  47       4.339  -3.218  -6.096  1.00  0.45      PROB
ATOM   2314  HN  ILE P  47       4.618  -2.814  -6.963  1.00  0.00      PROB
ATOM   2315  CA  ILE P  47       3.745  -4.538  -6.198  1.00  0.46      PROB
ATOM   2316  HA  ILE P  47       3.581  -4.899  -5.194  1.00  0.00      PROB
ATOM   2317  CB  ILE P  47       2.422  -4.532  -6.971  1.00  0.51      PROB
ATOM   2318  HB  ILE P  47       2.600  -4.157  -8.001  1.00  0.00      PROB
ATOM   2319  CG2 ILE P  47       1.830  -5.944  -7.040  1.00  0.61      PROB
ATOM   2320 HG21 ILE P  47       1.639  -6.328  -6.015  1.00  0.00      PROB
ATOM   2321 HG22 ILE P  47       2.542  -6.628  -7.548  1.00  0.00      PROB
ATOM   2322 HG23 ILE P  47       0.869  -5.924  -7.596  1.00  0.00      PROB
ATOM   2323  CG1 ILE P  47       1.414  -3.532  -6.393  1.00  0.58      PROB
ATOM   2324 HG11 ILE P  47       1.942  -2.569  -6.229  1.00  0.00      PROB
ATOM   2325 HG12 ILE P  47       1.065  -3.924  -5.415  1.00  0.00      PROB
ATOM   2326  CD  ILE P  47       0.232  -3.266  -7.223  1.00  0.73      PROB
ATOM   2327  HD1 ILE P  47      -0.335  -4.206  -7.392  1.00  0.00      PROB
ATOM   2328  HD2 ILE P  47       0.545  -2.859  -8.208  1.00  0.00      PROB
ATOM   2329  HD3 ILE P  47      -0.433  -2.538  -6.712  1.00  0.00      PROB
ATOM   2330  C   ILE P  47       4.728  -5.458  -6.901  1.00  0.47      PROB
ATOM   2331  O   ILE P  47       5.123  -5.224  -8.028  1.00  0.52      PROB
ATOM   2332  N   PHE P  48       5.117  -6.560  -6.256  1.00  0.48      PROB
ATOM   2333  HN  PHE P  48       4.939  -6.676  -5.282  1.00  0.00      PROB
ATOM   2334  CA  PHE P  48       5.813  -7.659  -6.888  1.00  0.50      PROB
ATOM   2335  HA  PHE P  48       6.131  -7.321  -7.863  1.00  0.00      PROB
ATOM   2336  CB  PHE P  48       7.031  -8.145  -6.084  1.00  0.55      PROB
ATOM   2337  HB1 PHE P  48       7.404  -9.097  -6.519  1.00  0.00      PROB
ATOM   2338  HB2 PHE P  48       6.735  -8.299  -5.024  1.00  0.00      PROB
ATOM   2339  CG  PHE P  48       8.154  -7.187  -6.093  1.00  0.55      PROB
ATOM   2340  CD1 PHE P  48       9.035  -7.168  -7.108  1.00  0.68      PROB
ATOM   2341  HD1 PHE P  48       8.860  -7.799  -7.967  1.00  0.00      PROB
ATOM   2342  CE1 PHE P  48      10.151  -6.369  -7.083  1.00  0.80      PROB
ATOM   2343  HE1 PHE P  48      10.838  -6.385  -7.916  1.00  0.00      PROB
ATOM   2344  CZ  PHE P  48      10.396  -5.573  -6.041  1.00  0.83      PROB
ATOM   2345  HZ  PHE P  48      11.275  -4.946  -6.017  1.00  0.00      PROB
ATOM   2346  CD2 PHE P  48       8.412  -6.382  -5.046  1.00  0.74      PROB
ATOM   2347  HD2 PHE P  48       7.733  -6.372  -4.206  1.00  0.00      PROB
ATOM   2348  CE2 PHE P  48       9.523  -5.572  -5.024  1.00  0.87      PROB
ATOM   2349  HE2 PHE P  48       9.694  -4.926  -4.176  1.00  0.00      PROB
ATOM   2350  C   PHE P  48       4.855  -8.818  -7.046  1.00  0.53      PROB
ATOM   2351  O   PHE P  48       4.163  -9.196  -6.132  1.00  0.62      PROB
ATOM   2352  N   ASN P  49       4.780  -9.428  -8.223  1.00  0.57      PROB
ATOM   2353  HN  ASN P  49       5.270  -9.083  -9.019  1.00  0.00      PROB
ATOM   2354  CA  ASN P  49       3.995 -10.624  -8.446  1.00  0.62      PROB
ATOM   2355  HA  ASN P  49       3.225 -10.661  -7.690  1.00  0.00      PROB
ATOM   2356  CB  ASN P  49       3.359 -10.625  -9.852  1.00  0.67      PROB
ATOM   2357  HB1 ASN P  49       2.949  -9.611 -10.042  1.00  0.00      PROB
ATOM   2358  HB2 ASN P  49       2.529 -11.362  -9.851  1.00  0.00      PROB
ATOM   2359  CG  ASN P  49       4.261 -10.967 -10.999  1.00  0.67      PROB
ATOM   2360  OD1 ASN P  49       5.441 -11.129 -10.874  1.00  0.69      PROB
ATOM   2361  ND2 ASN P  49       3.680 -11.102 -12.169  1.00  0.83      PROB
ATOM   2362 HD21 ASN P  49       4.226 -11.330 -12.975  1.00  0.00      PROB
ATOM   2363 HD22 ASN P  49       2.691 -10.977 -12.254  1.00  0.00      PROB
ATOM   2364  C   ASN P  49       4.785 -11.874  -8.103  1.00  0.65      PROB
ATOM   2365  O   ASN P  49       5.939 -11.813  -7.750  1.00  0.69      PROB
ATOM   2366  N   SER P  50       4.172 -13.056  -8.195  1.00  0.73      PROB
ATOM   2367  HN  SER P  50       3.228 -13.115  -8.506  1.00  0.00      PROB
ATOM   2368  CA  SER P  50       4.781 -14.331  -7.868  1.00  0.83      PROB
ATOM   2369  HA  SER P  50       5.265 -14.227  -6.908  1.00  0.00      PROB
ATOM   2370  CB  SER P  50       3.754 -15.455  -7.815  1.00  0.99      PROB
ATOM   2371  HB1 SER P  50       2.875 -14.839  -7.949  1.00  0.00      PROB
ATOM   2372  HB2 SER P  50       3.932 -15.750  -6.790  1.00  0.00      PROB
ATOM   2373  OG  SER P  50       3.473 -16.014  -7.998  1.00  1.45      PROB
ATOM   2374  HG1 SER P  50       4.142 -16.694  -7.892  1.00  0.00      PROB
ATOM   2375  C   SER P  50       5.899 -14.744  -8.778  1.00  0.84      PROB
ATOM   2376  O   SER P  50       6.742 -15.493  -8.414  1.00  1.01      PROB
ATOM   2377  N   ALA P  51       5.960 -14.217  -9.983  1.00  0.78      PROB
ATOM   2378  HN  ALA P  51       5.231 -13.624 -10.312  1.00  0.00      PROB
ATOM   2379  CA  ALA P  51       7.023 -14.421 -10.915  1.00  0.86      PROB
ATOM   2380  HA  ALA P  51       7.466 -15.387 -10.724  1.00  0.00      PROB
ATOM   2381  CB  ALA P  51       6.463 -14.357 -12.313  1.00  0.95      PROB
ATOM   2382  HB1 ALA P  51       5.998 -13.364 -12.493  1.00  0.00      PROB
ATOM   2383  HB2 ALA P  51       5.688 -15.141 -12.446  1.00  0.00      PROB
ATOM   2384  HB3 ALA P  51       7.277 -14.507 -13.054  1.00  0.00      PROB
ATOM   2385  C   ALA P  51       8.130 -13.407 -10.767  1.00  0.86      PROB
ATOM   2386  O   ALA P  51       9.091 -13.442 -11.473  1.00  1.01      PROB
ATOM   2387  N   ASN P  52       8.011 -12.490  -9.825  1.00  0.78      PROB
ATOM   2388  HN  ASN P  52       7.153 -12.415  -9.327  1.00  0.00      PROB
ATOM   2389  CA  ASN P  52       9.000 -11.536  -9.397  1.00  0.83      PROB
ATOM   2390  HA  ASN P  52       8.607 -11.046  -8.519  1.00  0.00      PROB
ATOM   2391  CB  ASN P  52      10.363 -12.143  -9.072  1.00  1.03      PROB
ATOM   2392  HB1 ASN P  52      11.079 -11.299  -8.996  1.00  0.00      PROB
ATOM   2393  HB2 ASN P  52      10.640 -12.786  -9.932  1.00  0.00      PROB
ATOM   2394  CG  ASN P  52      10.516 -12.776  -8.139  1.00  1.44      PROB
ATOM   2395  OD1 ASN P  52      10.501 -12.948  -7.755  1.00  2.03      PROB
ATOM   2396  ND2 ASN P  52      10.682 -13.148  -7.754  1.00  2.13      PROB
ATOM   2397 HD21 ASN P  52      10.140 -13.972  -7.588  1.00  0.00      PROB
ATOM   2398 HD22 ASN P  52      11.520 -12.988  -7.233  1.00  0.00      PROB
ATOM   2399  C   ASN P  52       9.112 -10.327 -10.292  1.00  0.78      PROB
ATOM   2400  O   ASN P  52      10.127  -9.708 -10.387  1.00  0.94      PROB
ATOM   2401  N   ARG P  53       8.050  -9.955 -10.970  1.00  0.68      PROB
ATOM   2402  HN  ARG P  53       7.205 -10.481 -10.925  1.00  0.00      PROB
ATOM   2403  CA  ARG P  53       7.995  -8.795 -11.816  1.00  0.65      PROB
ATOM   2404  HA  ARG P  53       9.009  -8.528 -12.074  1.00  0.00      PROB
ATOM   2405  CB  ARG P  53       7.184  -9.056 -13.082  1.00  0.73      PROB
ATOM   2406  HB1 ARG P  53       7.244  -8.151 -13.722  1.00  0.00      PROB
ATOM   2407  HB2 ARG P  53       6.127  -9.219 -12.786  1.00  0.00      PROB
ATOM   2408  CG  ARG P  53       7.624 -10.231 -13.898  1.00  0.94      PROB
ATOM   2409  HG1 ARG P  53       7.081 -10.139 -14.858  1.00  0.00      PROB
ATOM   2410  HG2 ARG P  53       7.258 -11.120 -13.350  1.00  0.00      PROB
ATOM   2411  CD  ARG P  53       8.829 -10.504 -14.217  1.00  1.26      PROB
ATOM   2412  HD1 ARG P  53       8.996 -11.551 -13.895  1.00  0.00      PROB
ATOM   2413  HD2 ARG P  53       9.461  -9.810 -13.629  1.00  0.00      PROB
ATOM   2414  NE  ARG P  53       9.223 -10.473 -15.109  1.00  1.64      PROB
ATOM   2415  HE  ARG P  53       8.552 -10.226 -15.792  1.00  0.00      PROB
ATOM   2416  CZ  ARG P  53      10.120 -10.623 -15.518  1.00  2.24      PROB
ATOM   2417  NH1 ARG P  53      10.793 -10.815 -15.191  1.00  2.61      PROB
ATOM   2418 HH11 ARG P  53      10.839 -11.589 -14.560  1.00  0.00      PROB
ATOM   2419 HH12 ARG P  53      11.618 -10.289 -15.399  1.00  0.00      PROB
ATOM   2420  NH2 ARG P  53      10.355 -10.581 -16.305  1.00  2.94      PROB
ATOM   2421 HH21 ARG P  53       9.891  -9.956 -16.933  1.00  0.00      PROB
ATOM   2422 HH22 ARG P  53      11.105 -11.155 -16.634  1.00  0.00      PROB
ATOM   2423  C   ARG P  53       7.432  -7.622 -11.056  1.00  0.57      PROB
ATOM   2424  O   ARG P  53       6.583  -7.779 -10.221  1.00  0.60      PROB
ATOM   2425  N   LEU P  54       7.931  -6.415 -11.319  1.00  0.58      PROB
ATOM   2426  HN  LEU P  54       8.556  -6.286 -12.083  1.00  0.00      PROB
ATOM   2427  CA  LEU P  54       7.647  -5.212 -10.576  1.00  0.53      PROB
ATOM   2428  HA  LEU P  54       7.176  -5.491  -9.645  1.00  0.00      PROB
ATOM   2429  CB  LEU P  54       8.955  -4.447 -10.312  1.00  0.59      PROB
ATOM   2430  HB1 LEU P  54       9.468  -4.322 -11.288  1.00  0.00      PROB
ATOM   2431  HB2 LEU P  54       9.582  -5.081  -9.652  1.00  0.00      PROB
ATOM   2432  CG  LEU P  54       8.865  -3.060  -9.662  1.00  0.61      PROB
ATOM   2433  HG  LEU P  54       8.296  -2.389 -10.339  1.00  0.00      PROB
ATOM   2434  CD1 LEU P  54       8.192  -3.064  -8.317  1.00  0.65      PROB
ATOM   2435 HD11 LEU P  54       8.751  -3.716  -7.612  1.00  0.00      PROB
ATOM   2436 HD12 LEU P  54       7.156  -3.453  -8.414  1.00  0.00      PROB
ATOM   2437 HD13 LEU P  54       8.168  -2.033  -7.903  1.00  0.00      PROB
ATOM   2438  CD2 LEU P  54      10.233  -2.458  -9.521  1.00  0.75      PROB
ATOM   2439 HD21 LEU P  54      10.709  -2.353 -10.520  1.00  0.00      PROB
ATOM   2440 HD22 LEU P  54      10.872  -3.114  -8.891  1.00  0.00      PROB
ATOM   2441 HD23 LEU P  54      10.157  -1.452  -9.056  1.00  0.00      PROB
ATOM   2442  C   LEU P  54       6.656  -4.312 -11.278  1.00  0.50      PROB
ATOM   2443  O   LEU P  54       6.827  -3.940 -12.428  1.00  0.55      PROB
ATOM   2444  N   PHE P  55       5.593  -3.925 -10.572  1.00  0.48      PROB
ATOM   2445  HN  PHE P  55       5.451  -4.270  -9.649  1.00  0.00      PROB
ATOM   2446  CA  PHE P  55       4.572  -3.011 -11.027  1.00  0.50      PROB
ATOM   2447  HA  PHE P  55       4.893  -2.610 -11.977  1.00  0.00      PROB
ATOM   2448  CB  PHE P  55       3.192  -3.701 -11.184  1.00  0.54      PROB
ATOM   2449  HB1 PHE P  55       2.476  -2.998 -11.661  1.00  0.00      PROB
ATOM   2450  HB2 PHE P  55       2.815  -4.012 -10.187  1.00  0.00      PROB
ATOM   2451  CG  PHE P  55       3.267  -4.928 -12.045  1.00  0.56      PROB
ATOM   2452  CD1 PHE P  55       2.876  -4.888 -13.368  1.00  0.65      PROB
ATOM   2453  HD1 PHE P  55       2.529  -3.957 -13.791  1.00  0.00      PROB
ATOM   2454  CE1 PHE P  55       2.921  -6.022 -14.162  1.00  0.74      PROB
ATOM   2455  HE1 PHE P  55       2.599  -5.972 -15.192  1.00  0.00      PROB
ATOM   2456  CZ  PHE P  55       3.375  -7.210 -13.642  1.00  0.75      PROB
ATOM   2457  HZ  PHE P  55       3.432  -8.090 -14.265  1.00  0.00      PROB
ATOM   2458  CD2 PHE P  55       3.672  -6.146 -11.525  1.00  0.61      PROB
ATOM   2459  HD2 PHE P  55       3.926  -6.219 -10.478  1.00  0.00      PROB
ATOM   2460  CE2 PHE P  55       3.756  -7.269 -12.324  1.00  0.70      PROB
ATOM   2461  HE2 PHE P  55       4.123  -8.197 -11.911  1.00  0.00      PROB
ATOM   2462  C   PHE P  55       4.483  -1.927  -9.967  1.00  0.49      PROB
ATOM   2463  O   PHE P  55       4.459  -2.210  -8.788  1.00  0.55      PROB
ATOM   2464  N   GLN P  56       4.469  -0.648 -10.336  1.00  0.50      PROB
ATOM   2465  HN  GLN P  56       4.408  -0.369 -11.291  1.00  0.00      PROB
ATOM   2466  CA  GLN P  56       4.543   0.417  -9.359  1.00  0.49      PROB
ATOM   2467  HA  GLN P  56       4.098   0.057  -8.443  1.00  0.00      PROB
ATOM   2468  CB  GLN P  56       6.001   0.851  -9.106  1.00  0.55      PROB
ATOM   2469  HB1 GLN P  56       6.528  -0.011  -8.649  1.00  0.00      PROB
ATOM   2470  HB2 GLN P  56       5.975   1.688  -8.378  1.00  0.00      PROB
ATOM   2471  CG  GLN P  56       6.792   1.289 -10.241  1.00  0.64      PROB
ATOM   2472  HG1 GLN P  56       6.315   2.200 -10.658  1.00  0.00      PROB
ATOM   2473  HG2 GLN P  56       6.770   0.483 -11.003  1.00  0.00      PROB
ATOM   2474  CD  GLN P  56       8.226   1.616  -9.977  1.00  0.60      PROB
ATOM   2475  OE1 GLN P  56       8.739   1.558  -8.914  1.00  0.69      PROB
ATOM   2476  NE2 GLN P  56       8.917   1.964 -10.990  1.00  0.77      PROB
ATOM   2477 HE21 GLN P  56       8.493   2.005 -11.895  1.00  0.00      PROB
ATOM   2478 HE22 GLN P  56       9.884   2.196 -10.880  1.00  0.00      PROB
ATOM   2479  C   GLN P  56       3.707   1.620  -9.724  1.00  0.49      PROB
ATOM   2480  O   GLN P  56       3.375   1.870 -10.866  1.00  0.55      PROB
ATOM   2481  N   TYR P  57       3.340   2.405  -8.711  1.00  0.49      PROB
ATOM   2482  HN  TYR P  57       3.585   2.172  -7.774  1.00  0.00      PROB
ATOM   2483  CA  TYR P  57       2.584   3.622  -8.847  1.00  0.50      PROB
ATOM   2484  HA  TYR P  57       2.813   4.049  -9.812  1.00  0.00      PROB
ATOM   2485  CB  TYR P  57       1.049   3.350  -8.727  1.00  0.54      PROB
ATOM   2486  HB1 TYR P  57       0.893   2.534  -7.990  1.00  0.00      PROB
ATOM   2487  HB2 TYR P  57       0.667   3.044  -9.724  1.00  0.00      PROB
ATOM   2488  CG  TYR P  57       0.185   4.507  -8.274  1.00  0.56      PROB
ATOM   2489  CD1 TYR P  57       0.035   4.783  -6.918  1.00  0.61      PROB
ATOM   2490  HD1 TYR P  57       0.494   4.131  -6.190  1.00  0.00      PROB
ATOM   2491  CE1 TYR P  57      -0.694   5.881  -6.485  1.00  0.65      PROB
ATOM   2492  HE1 TYR P  57      -0.774   6.090  -5.428  1.00  0.00      PROB
ATOM   2493  CZ  TYR P  57      -1.317   6.706  -7.396  1.00  0.66      PROB
ATOM   2494  OH  TYR P  57      -2.012   7.818  -6.925  1.00  0.75      PROB
ATOM   2495  HH  TYR P  57      -2.108   8.438  -7.652  1.00  0.00      PROB
ATOM   2496  CD2 TYR P  57      -0.471   5.331  -9.185  1.00  0.61      PROB
ATOM   2497  HD2 TYR P  57      -0.408   5.115 -10.241  1.00  0.00      PROB
ATOM   2498  CE2 TYR P  57      -1.210   6.434  -8.750  1.00  0.66      PROB
ATOM   2499  HE2 TYR P  57      -1.698   7.075  -9.470  1.00  0.00      PROB
ATOM   2500  C   TYR P  57       3.116   4.668  -7.887  1.00  0.49      PROB
ATOM   2501  O   TYR P  57       3.515   4.356  -6.774  1.00  0.51      PROB
ATOM   2502  N   ALA P  58       3.105   5.937  -8.298  1.00  0.51      PROB
ATOM   2503  HN  ALA P  58       2.948   6.173  -9.254  1.00  0.00      PROB
ATOM   2504  CA  ALA P  58       3.314   7.050  -7.414  1.00  0.52      PROB
ATOM   2505  HA  ALA P  58       3.052   6.728  -6.417  1.00  0.00      PROB
ATOM   2506  CB  ALA P  58       4.747   7.544  -7.437  1.00  0.63      PROB
ATOM   2507  HB1 ALA P  58       5.021   7.872  -8.462  1.00  0.00      PROB
ATOM   2508  HB2 ALA P  58       5.434   6.726  -7.130  1.00  0.00      PROB
ATOM   2509  HB3 ALA P  58       4.861   8.407  -6.746  1.00  0.00      PROB
ATOM   2510  C   ALA P  58       2.390   8.160  -7.836  1.00  0.54      PROB
ATOM   2511  O   ALA P  58       2.157   8.360  -9.006  1.00  0.62      PROB
ATOM   2512  N   SER P  59       1.811   8.902  -6.894  1.00  0.55      PROB
ATOM   2513  HN  SER P  59       2.024   8.775  -5.929  1.00  0.00      PROB
ATOM   2514  CA  SER P  59       0.839   9.940  -7.187  1.00  0.58      PROB
ATOM   2515  HA  SER P  59       0.054   9.495  -7.781  1.00  0.00      PROB
ATOM   2516  CB  SER P  59       0.250  10.551  -5.919  1.00  0.67      PROB
ATOM   2517  HB1 SER P  59      -0.647  11.135  -6.213  1.00  0.00      PROB
ATOM   2518  HB2 SER P  59       1.013  11.232  -5.489  1.00  0.00      PROB
ATOM   2519  OG  SER P  59      -0.098   9.808  -5.022  1.00  0.82      PROB
ATOM   2520  HG1 SER P  59      -0.774   9.239  -5.397  1.00  0.00      PROB
ATOM   2521  C   SER P  59       1.331  11.059  -8.051  1.00  0.62      PROB
ATOM   2522  O   SER P  59       0.672  11.459  -8.974  1.00  0.75      PROB
ATOM   2523  N   THR P  60       2.530  11.559  -7.795  1.00  0.67      PROB
ATOM   2524  HN  THR P  60       3.062  11.250  -7.011  1.00  0.00      PROB
ATOM   2525  CA  THR P  60       3.151  12.557  -8.595  1.00  0.86      PROB
ATOM   2526  HA  THR P  60       2.661  12.546  -9.557  1.00  0.00      PROB
ATOM   2527  CB  THR P  60       3.077  13.902  -8.022  1.00  1.15      PROB
ATOM   2528  HB  THR P  60       3.953  14.049  -7.356  1.00  0.00      PROB
ATOM   2529  OG1 THR P  60       2.402  14.058  -7.581  1.00  1.93      PROB
ATOM   2530  HG1 THR P  60       1.675  13.647  -8.055  1.00  0.00      PROB
ATOM   2531  CG2 THR P  60       3.000  14.733  -8.527  1.00  1.72      PROB
ATOM   2532 HG21 THR P  60       2.072  14.724  -9.138  1.00  0.00      PROB
ATOM   2533 HG22 THR P  60       3.871  14.844  -9.207  1.00  0.00      PROB
ATOM   2534 HG23 THR P  60       2.957  15.597  -7.830  1.00  0.00      PROB
ATOM   2535  C   THR P  60       4.576  12.215  -8.873  1.00  0.75      PROB
ATOM   2536  O   THR P  60       4.931  11.939  -9.984  1.00  0.81      PROB
ATOM   2537  N   ASP P  61       5.432  12.215  -7.864  1.00  0.68      PROB
ATOM   2538  HN  ASP P  61       5.126  12.425  -6.940  1.00  0.00      PROB
ATOM   2539  CA  ASP P  61       6.830  11.928  -7.977  1.00  0.60      PROB
ATOM   2540  HA  ASP P  61       7.015  11.505  -8.953  1.00  0.00      PROB
ATOM   2541  CB  ASP P  61       7.629  13.238  -7.788  1.00  0.62      PROB
ATOM   2542  HB1 ASP P  61       7.418  13.632  -6.771  1.00  0.00      PROB
ATOM   2543  HB2 ASP P  61       7.279  13.972  -8.544  1.00  0.00      PROB
ATOM   2544  CG  ASP P  61       9.113  13.105  -7.930  1.00  0.65      PROB
ATOM   2545  OD1 ASP P  61       9.786  13.722  -7.729  1.00  1.03      PROB
ATOM   2546  OD2 ASP P  61       9.645  12.436  -8.301  1.00  1.12      PROB
ATOM   2547  C   ASP P  61       7.190  10.846  -6.970  1.00  0.56      PROB
ATOM   2548  O   ASP P  61       6.960  10.981  -5.781  1.00  0.61      PROB
ATOM   2549  N   MET P  62       7.756   9.725  -7.437  1.00  0.54      PROB
ATOM   2550  HN  MET P  62       7.884   9.590  -8.416  1.00  0.00      PROB
ATOM   2551  CA  MET P  62       8.224   8.634  -6.610  1.00  0.52      PROB
ATOM   2552  HA  MET P  62       7.435   8.368  -5.922  1.00  0.00      PROB
ATOM   2553  CB  MET P  62       8.597   7.428  -7.500  1.00  0.53      PROB
ATOM   2554  HB1 MET P  62       9.382   7.761  -8.211  1.00  0.00      PROB
ATOM   2555  HB2 MET P  62       7.692   7.136  -8.072  1.00  0.00      PROB
ATOM   2556  CG  MET P  62       9.116   6.185  -6.780  1.00  0.55      PROB
ATOM   2557  HG1 MET P  62      10.019   6.477  -6.205  1.00  0.00      PROB
ATOM   2558  HG2 MET P  62       9.417   5.446  -7.551  1.00  0.00      PROB
ATOM   2559  SD  MET P  62       7.947   5.412  -5.665  1.00  0.63      PROB
ATOM   2560  CE  MET P  62       7.210   4.303  -6.710  1.00  0.74      PROB
ATOM   2561  HE1 MET P  62       7.951   3.588  -7.128  1.00  0.00      PROB
ATOM   2562  HE2 MET P  62       6.731   4.836  -7.559  1.00  0.00      PROB
ATOM   2563  HE3 MET P  62       6.438   3.718  -6.166  1.00  0.00      PROB
ATOM   2564  C   MET P  62       9.371   9.025  -5.696  1.00  0.53      PROB
ATOM   2565  O   MET P  62       9.414   8.644  -4.537  1.00  0.57      PROB
ATOM   2566  N   ASP P  63      10.307   9.860  -6.192  1.00  0.54      PROB
ATOM   2567  HN  ASP P  63      10.230  10.215  -7.120  1.00  0.00      PROB
ATOM   2568  CA  ASP P  63      11.476  10.315  -5.468  1.00  0.53      PROB
ATOM   2569  HA  ASP P  63      12.067   9.448  -5.212  1.00  0.00      PROB
ATOM   2570  CB  ASP P  63      12.312  11.300  -6.323  1.00  0.58      PROB
ATOM   2571  HB1 ASP P  63      13.130  11.707  -5.692  1.00  0.00      PROB
ATOM   2572  HB2 ASP P  63      11.652  12.132  -6.647  1.00  0.00      PROB
ATOM   2573  CG  ASP P  63      12.929  10.696  -7.546  1.00  0.63      PROB
ATOM   2574  OD1 ASP P  63      13.154  10.602  -8.147  1.00  1.16      PROB
ATOM   2575  OD2 ASP P  63      13.239  10.369  -7.939  1.00  1.39      PROB
ATOM   2576  C   ASP P  63      11.121  11.026  -4.179  1.00  0.53      PROB
ATOM   2577  O   ASP P  63      11.662  10.741  -3.127  1.00  0.55      PROB
ATOM   2578  N   ARG P  64      10.147  11.943  -4.235  1.00  0.58      PROB
ATOM   2579  HN  ARG P  64       9.686  12.145  -5.095  1.00  0.00      PROB
ATOM   2580  CA  ARG P  64       9.681  12.704  -3.109  1.00  0.65      PROB
ATOM   2581  HA  ARG P  64      10.536  13.152  -2.624  1.00  0.00      PROB
ATOM   2582  CB  ARG P  64       8.718  13.772  -3.585  1.00  0.88      PROB
ATOM   2583  HB1 ARG P  64       8.481  13.455  -4.613  1.00  0.00      PROB
ATOM   2584  HB2 ARG P  64       9.340  14.681  -3.601  1.00  0.00      PROB
ATOM   2585  CG  ARG P  64       7.616  14.189  -3.155  1.00  0.79      PROB
ATOM   2586  HG1 ARG P  64       7.298  13.558  -2.298  1.00  0.00      PROB
ATOM   2587  HG2 ARG P  64       6.857  14.108  -3.962  1.00  0.00      PROB
ATOM   2588  CD  ARG P  64       7.685  15.308  -2.803  1.00  1.27      PROB
ATOM   2589  HD1 ARG P  64       8.020  15.971  -3.628  1.00  0.00      PROB
ATOM   2590  HD2 ARG P  64       8.359  15.415  -1.927  1.00  0.00      PROB
ATOM   2591  NE  ARG P  64       6.477  15.622  -2.460  1.00  1.77      PROB
ATOM   2592  HE  ARG P  64       5.752  14.934  -2.478  1.00  0.00      PROB
ATOM   2593  CZ  ARG P  64       6.287  16.514  -2.191  1.00  2.57      PROB
ATOM   2594  NH1 ARG P  64       7.169  17.163  -2.219  1.00  3.11      PROB
ATOM   2595 HH11 ARG P  64       7.067  18.151  -2.103  1.00  0.00      PROB
ATOM   2596 HH12 ARG P  64       8.077  16.767  -2.360  1.00  0.00      PROB
ATOM   2597  NH2 ARG P  64       5.148  16.768  -1.874  1.00  2.92      PROB
ATOM   2598 HH21 ARG P  64       4.932  17.645  -1.444  1.00  0.00      PROB
ATOM   2599 HH22 ARG P  64       4.422  16.101  -2.041  1.00  0.00      PROB
ATOM   2600  C   ARG P  64       9.086  11.894  -1.982  1.00  0.60      PROB
ATOM   2601  O   ARG P  64       9.366  12.138  -0.821  1.00  0.63      PROB
ATOM   2602  N   VAL P  65       8.271  10.872  -2.289  1.00  0.58      PROB
ATOM   2603  HN  VAL P  65       8.025  10.668  -3.233  1.00  0.00      PROB
ATOM   2604  CA  VAL P  65       7.691   9.996  -1.291  1.00  0.54      PROB
ATOM   2605  HA  VAL P  65       7.302  10.615  -0.496  1.00  0.00      PROB
ATOM   2606  CB  VAL P  65       6.581   9.135  -1.872  1.00  0.58      PROB
ATOM   2607  HB  VAL P  65       6.999   8.505  -2.686  1.00  0.00      PROB
ATOM   2608  CG1 VAL P  65       5.974   8.259  -0.846  1.00  0.72      PROB
ATOM   2609 HG11 VAL P  65       5.702   8.854   0.052  1.00  0.00      PROB
ATOM   2610 HG12 VAL P  65       6.698   7.472  -0.544  1.00  0.00      PROB
ATOM   2611 HG13 VAL P  65       5.054   7.786  -1.250  1.00  0.00      PROB
ATOM   2612  CG2 VAL P  65       5.513   9.990  -2.431  1.00  0.75      PROB
ATOM   2613 HG21 VAL P  65       5.923  10.636  -3.236  1.00  0.00      PROB
ATOM   2614 HG22 VAL P  65       5.093  10.640  -1.634  1.00  0.00      PROB
ATOM   2615 HG23 VAL P  65       4.708   9.357  -2.861  1.00  0.00      PROB
ATOM   2616  C   VAL P  65       8.739   9.149  -0.592  1.00  0.52      PROB
ATOM   2617  O   VAL P  65       8.735   9.009   0.621  1.00  0.55      PROB
ATOM   2618  N   LEU P  66       9.711   8.607  -1.342  1.00  0.51      PROB
ATOM   2619  HN  LEU P  66       9.707   8.693  -2.335  1.00  0.00      PROB
ATOM   2620  CA  LEU P  66      10.824   7.868  -0.791  1.00  0.51      PROB
ATOM   2621  HA  LEU P  66      10.434   7.171  -0.065  1.00  0.00      PROB
ATOM   2622  CB  LEU P  66      11.585   7.116  -1.896  1.00  0.53      PROB
ATOM   2623  HB1 LEU P  66      12.456   6.609  -1.431  1.00  0.00      PROB
ATOM   2624  HB2 LEU P  66      11.952   7.862  -2.631  1.00  0.00      PROB
ATOM   2625  CG  LEU P  66      10.769   6.061  -2.655  1.00  0.55      PROB
ATOM   2626  HG  LEU P  66       9.867   6.538  -3.093  1.00  0.00      PROB
ATOM   2627  CD1 LEU P  66      11.598   5.444  -3.762  1.00  0.64      PROB
ATOM   2628 HD11 LEU P  66      12.501   4.956  -3.336  1.00  0.00      PROB
ATOM   2629 HD12 LEU P  66      11.924   6.232  -4.474  1.00  0.00      PROB
ATOM   2630 HD13 LEU P  66      11.000   4.677  -4.300  1.00  0.00      PROB
ATOM   2631  CD2 LEU P  66      10.217   4.979  -1.757  1.00  0.65      PROB
ATOM   2632 HD21 LEU P  66       9.548   5.424  -0.990  1.00  0.00      PROB
ATOM   2633 HD22 LEU P  66      11.049   4.455  -1.241  1.00  0.00      PROB
ATOM   2634 HD23 LEU P  66       9.632   4.251  -2.358  1.00  0.00      PROB
ATOM   2635  C   LEU P  66      11.780   8.712   0.036  1.00  0.54      PROB
ATOM   2636  O   LEU P  66      12.260   8.286   1.073  1.00  0.59      PROB
ATOM   2637  N   LEU P  67      12.058   9.958  -0.372  1.00  0.56      PROB
ATOM   2638  HN  LEU P  67      11.758  10.290  -1.263  1.00  0.00      PROB
ATOM   2639  CA  LEU P  67      12.802  10.913   0.426  1.00  0.62      PROB
ATOM   2640  HA  LEU P  67      13.715  10.434   0.748  1.00  0.00      PROB
ATOM   2641  CB  LEU P  67      13.126  12.183  -0.372  1.00  0.70      PROB
ATOM   2642  HB1 LEU P  67      13.313  12.994   0.361  1.00  0.00      PROB
ATOM   2643  HB2 LEU P  67      12.226  12.435  -0.970  1.00  0.00      PROB
ATOM   2644  CG  LEU P  67      14.190  12.158  -1.230  1.00  0.93      PROB
ATOM   2645  HG  LEU P  67      14.062  11.263  -1.871  1.00  0.00      PROB
ATOM   2646  CD1 LEU P  67      14.412  13.138  -2.010  1.00  1.28      PROB
ATOM   2647 HD11 LEU P  67      14.923  13.956  -1.459  1.00  0.00      PROB
ATOM   2648 HD12 LEU P  67      13.452  13.527  -2.412  1.00  0.00      PROB
ATOM   2649 HD13 LEU P  67      15.064  12.814  -2.849  1.00  0.00      PROB
ATOM   2650  CD2 LEU P  67      15.371  12.098  -0.804  1.00  1.32      PROB
ATOM   2651 HD21 LEU P  67      15.514  11.173  -0.205  1.00  0.00      PROB
ATOM   2652 HD22 LEU P  67      15.585  12.976  -0.158  1.00  0.00      PROB
ATOM   2653 HD23 LEU P  67      16.081  12.081  -1.658  1.00  0.00      PROB
ATOM   2654  C   LEU P  67      12.117  11.273   1.735  1.00  0.63      PROB
ATOM   2655  O   LEU P  67      12.747  11.289   2.778  1.00  0.70      PROB
ATOM   2656  N   LYS P  68      10.792  11.497   1.735  1.00  0.63      PROB
ATOM   2657  HN  LYS P  68      10.273  11.542   0.886  1.00  0.00      PROB
ATOM   2658  CA  LYS P  68      10.021  11.688   2.947  1.00  0.65      PROB
ATOM   2659  HA  LYS P  68      10.555  12.391   3.569  1.00  0.00      PROB
ATOM   2660  CB  LYS P  68       8.603  12.218   2.648  1.00  0.70      PROB
ATOM   2661  HB1 LYS P  68       8.002  12.160   3.580  1.00  0.00      PROB
ATOM   2662  HB2 LYS P  68       8.139  11.566   1.879  1.00  0.00      PROB
ATOM   2663  CG  LYS P  68       8.574  13.652   2.145  1.00  0.79      PROB
ATOM   2664  HG1 LYS P  68       7.551  13.828   1.756  1.00  0.00      PROB
ATOM   2665  HG2 LYS P  68       9.297  13.706   1.307  1.00  0.00      PROB
ATOM   2666  CD  LYS P  68       8.822  14.559   2.861  1.00  1.26      PROB
ATOM   2667  HD1 LYS P  68       9.856  14.731   2.566  1.00  0.00      PROB
ATOM   2668  HD2 LYS P  68       8.748  14.045   3.818  1.00  0.00      PROB
ATOM   2669  CE  LYS P  68       8.624  15.347   3.117  1.00  1.75      PROB
ATOM   2670  HE1 LYS P  68       7.715  15.149   3.695  1.00  0.00      PROB
ATOM   2671  HE2 LYS P  68       8.413  15.825   2.155  1.00  0.00      PROB
ATOM   2672  NZ  LYS P  68       8.961  16.225   3.655  1.00  2.38      PROB
ATOM   2673  HZ1 LYS P  68       9.714  16.696   3.114  1.00  0.00      PROB
ATOM   2674  HZ2 LYS P  68       9.329  15.941   4.586  1.00  0.00      PROB
ATOM   2675  HZ3 LYS P  68       8.164  16.880   3.783  1.00  0.00      PROB
ATOM   2676  C   LYS P  68       9.965  10.470   3.850  1.00  0.64      PROB
ATOM   2677  O   LYS P  68      10.013  10.591   5.058  1.00  0.71      PROB
ATOM   2678  N   TYR P  69       9.930   9.260   3.282  1.00  0.61      PROB
ATOM   2679  HN  TYR P  69       9.821   9.160   2.297  1.00  0.00      PROB
ATOM   2680  CA  TYR P  69      10.043   8.016   4.013  1.00  0.61      PROB
ATOM   2681  HA  TYR P  69       9.309   8.021   4.805  1.00  0.00      PROB
ATOM   2682  CB  TYR P  69       9.803   6.820   3.059  1.00  0.63      PROB
ATOM   2683  HB1 TYR P  69      10.592   6.812   2.277  1.00  0.00      PROB
ATOM   2684  HB2 TYR P  69       8.801   6.922   2.590  1.00  0.00      PROB
ATOM   2685  CG  TYR P  69       9.840   5.491   3.735  1.00  0.60      PROB
ATOM   2686  CD1 TYR P  69      10.955   4.704   3.709  1.00  0.66      PROB
ATOM   2687  HD1 TYR P  69      11.826   5.036   3.164  1.00  0.00      PROB
ATOM   2688  CE1 TYR P  69      10.989   3.491   4.367  1.00  0.75      PROB
ATOM   2689  HE1 TYR P  69      11.887   2.892   4.342  1.00  0.00      PROB
ATOM   2690  CZ  TYR P  69       9.900   3.046   5.045  1.00  0.76      PROB
ATOM   2691  OH  TYR P  69       9.938   1.849   5.726  1.00  0.94      PROB
ATOM   2692  HH  TYR P  69       9.080   1.713   6.135  1.00  0.00      PROB
ATOM   2693  CD2 TYR P  69       8.753   5.019   4.402  1.00  0.72      PROB
ATOM   2694  HD2 TYR P  69       7.848   5.607   4.419  1.00  0.00      PROB
ATOM   2695  CE2 TYR P  69       8.781   3.805   5.057  1.00  0.79      PROB
ATOM   2696  HE2 TYR P  69       7.903   3.459   5.583  1.00  0.00      PROB
ATOM   2697  C   TYR P  69      11.353   7.882   4.780  1.00  0.62      PROB
ATOM   2698  O   TYR P  69      11.382   7.410   5.897  1.00  0.69      PROB
ATOM   2699  N   THR P  70      12.471   8.336   4.201  1.00  0.62      PROB
ATOM   2700  HN  THR P  70      12.459   8.726   3.284  1.00  0.00      PROB
ATOM   2701  CA  THR P  70      13.775   8.300   4.847  1.00  0.66      PROB
ATOM   2702  HA  THR P  70      13.801   7.413   5.462  1.00  0.00      PROB
ATOM   2703  CB  THR P  70      14.945   8.280   3.883  1.00  0.71      PROB
ATOM   2704  HB  THR P  70      15.891   8.281   4.465  1.00  0.00      PROB
ATOM   2705  OG1 THR P  70      14.969   9.368   3.022  1.00  0.81      PROB
ATOM   2706  HG1 THR P  70      14.425  10.043   3.434  1.00  0.00      PROB
ATOM   2707  CG2 THR P  70      14.892   7.058   3.018  1.00  0.78      PROB
ATOM   2708 HG21 THR P  70      13.949   7.046   2.431  1.00  0.00      PROB
ATOM   2709 HG22 THR P  70      14.928   6.145   3.650  1.00  0.00      PROB
ATOM   2710 HG23 THR P  70      15.749   7.057   2.311  1.00  0.00      PROB
ATOM   2711  C   THR P  70      13.987   9.412   5.846  1.00  0.69      PROB
ATOM   2712  O   THR P  70      14.851   9.341   6.673  1.00  0.81      PROB
ATOM   2713  N   GLU P  71      13.195  10.475   5.812  1.00  0.71      PROB
ATOM   2714  HN  GLU P  71      12.486  10.560   5.118  1.00  0.00      PROB
ATOM   2715  CA  GLU P  71      13.271  11.578   6.738  1.00  0.77      PROB
ATOM   2716  HA  GLU P  71      14.314  11.771   6.942  1.00  0.00      PROB
ATOM   2717  CB  GLU P  71      12.607  12.823   6.155  1.00  0.90      PROB
ATOM   2718  HB1 GLU P  71      11.645  12.893   6.692  1.00  0.00      PROB
ATOM   2719  HB2 GLU P  71      12.428  12.563   5.097  1.00  0.00      PROB
ATOM   2720  CG  GLU P  71      12.957  13.820   6.121  1.00  1.31      PROB
ATOM   2721  HG1 GLU P  71      13.948  13.644   5.702  1.00  0.00      PROB
ATOM   2722  HG2 GLU P  71      12.992  14.030   7.190  1.00  0.00      PROB
ATOM   2723  CD  GLU P  71      12.774  15.028   5.690  1.00  1.48      PROB
ATOM   2724  OE1 GLU P  71      12.711  15.511   5.576  1.00  2.04      PROB
ATOM   2725  OE2 GLU P  71      12.700  15.530   5.450  1.00  1.94      PROB
ATOM   2726  C   GLU P  71      12.695  11.284   8.097  1.00  0.78      PROB
ATOM   2727  O   GLU P  71      13.147  11.766   9.081  1.00  0.93      PROB
ATOM   2728  N   TYR P  72      11.698  10.458   8.189  1.00  0.79      PROB
ATOM   2729  HN  TYR P  72      11.324  10.019   7.377  1.00  0.00      PROB
ATOM   2730  CA  TYR P  72      11.051  10.100   9.418  1.00  0.87      PROB
ATOM   2731  HA  TYR P  72      11.360  10.811  10.169  1.00  0.00      PROB
ATOM   2732  CB  TYR P  72       9.541  10.104   9.293  1.00  1.01      PROB
ATOM   2733  HB1 TYR P  72       9.086   9.806  10.262  1.00  0.00      PROB
ATOM   2734  HB2 TYR P  72       9.232   9.398   8.493  1.00  0.00      PROB
ATOM   2735  CG  TYR P  72       9.015  11.423   8.945  1.00  1.03      PROB
ATOM   2736  CD1 TYR P  72       8.754  12.018   8.678  1.00  1.59      PROB
ATOM   2737  HD1 TYR P  72       8.604  11.647   7.787  1.00  0.00      PROB
ATOM   2738  CE1 TYR P  72       8.285  13.249   8.366  1.00  1.71      PROB
ATOM   2739  HE1 TYR P  72       8.182  13.057   7.414  1.00  0.00      PROB
ATOM   2740  CZ  TYR P  72       8.060  13.893   8.318  1.00  1.36      PROB
ATOM   2741  OH  TYR P  72       7.603  15.130   8.003  1.00  1.63      PROB
ATOM   2742  HH  TYR P  72       7.671  15.680   8.787  1.00  0.00      PROB
ATOM   2743  CD2 TYR P  72       8.773  12.083   8.897  1.00  1.64      PROB
ATOM   2744  HD2 TYR P  72       8.795  12.247   9.859  1.00  0.00      PROB
ATOM   2745  CE2 TYR P  72       8.304  13.311   8.586  1.00  1.76      PROB
ATOM   2746  HE2 TYR P  72       8.353  13.654   9.501  1.00  0.00      PROB
ATOM   2747  C   TYR P  72      11.500   8.760   9.885  1.00  0.91      PROB
ATOM   2748  O   TYR P  72      11.432   7.830   9.200  1.00  1.07      PROB
ATOM   2749  N   SER P  73      11.975   8.629  11.088  1.00  0.97      PROB
ATOM   2750  HN  SER P  73      12.042   9.416  11.695  1.00  0.00      PROB
ATOM   2751  CA  SER P  73      12.436   7.398  11.657  1.00  1.08      PROB
ATOM   2752  HA  SER P  73      13.044   6.905  10.914  1.00  0.00      PROB
ATOM   2753  CB  SER P  73      13.216   7.597  12.887  1.00  1.34      PROB
ATOM   2754  HB1 SER P  73      12.395   7.941  13.496  1.00  0.00      PROB
ATOM   2755  HB2 SER P  73      13.847   8.383  12.503  1.00  0.00      PROB
ATOM   2756  OG  SER P  73      13.587   7.456  13.367  1.00  1.90      PROB
ATOM   2757  HG1 SER P  73      13.217   6.664  13.764  1.00  0.00      PROB
ATOM   2758  C   SER P  73      11.401   6.408  11.953  1.00  0.99      PROB
ATOM   2759  O   SER P  73      11.614   5.259  11.814  1.00  1.14      PROB
ATOM   2760  N   GLU P  74      10.242   6.839  12.344  1.00  0.95      PROB
ATOM   2761  HN  GLU P  74      10.078   7.812  12.480  1.00  0.00      PROB
ATOM   2762  CA  GLU P  74       9.151   6.023  12.604  1.00  1.06      PROB
ATOM   2763  HA  GLU P  74       9.381   5.031  12.244  1.00  0.00      PROB
ATOM   2764  CB  GLU P  74       8.868   5.990  14.019  1.00  1.43      PROB
ATOM   2765  HB1 GLU P  74       7.853   5.558  14.117  1.00  0.00      PROB
ATOM   2766  HB2 GLU P  74       8.850   7.046  14.351  1.00  0.00      PROB
ATOM   2767  CG  GLU P  74       9.525   5.430  14.780  1.00  1.87      PROB
ATOM   2768  HG1 GLU P  74      10.525   5.887  14.673  1.00  0.00      PROB
ATOM   2769  HG2 GLU P  74       9.545   4.387  14.416  1.00  0.00      PROB
ATOM   2770  CD  GLU P  74       9.378   5.320  15.983  1.00  2.35      PROB
ATOM   2771  OE1 GLU P  74       9.293   5.270  16.483  1.00  2.78      PROB
ATOM   2772  OE2 GLU P  74       9.345   5.280  16.453  1.00  2.89      PROB
ATOM   2773  C   GLU P  74       7.916   6.478  11.894  1.00  0.88      PROB
ATOM   2774  O   GLU P  74       7.529   7.592  12.066  1.00  0.94      PROB
ATOM   2775  N   PRO P  75       7.254   5.697  11.099  1.00  0.82      PROB
ATOM   2776  CD  PRO P  75       7.791   4.515  10.542  1.00  0.96      PROB
ATOM   2777  HD1 PRO P  75       7.891   3.737  11.328  1.00  0.00      PROB
ATOM   2778  HD2 PRO P  75       8.782   4.726  10.089  1.00  0.00      PROB
ATOM   2779  CA  PRO P  75       5.898   5.922  10.682  1.00  0.76      PROB
ATOM   2780  HA  PRO P  75       5.823   6.848  10.135  1.00  0.00      PROB
ATOM   2781  CB  PRO P  75       5.567   4.697   9.884  1.00  0.87      PROB
ATOM   2782  HB1 PRO P  75       4.989   4.966   8.974  1.00  0.00      PROB
ATOM   2783  HB2 PRO P  75       4.969   3.984  10.491  1.00  0.00      PROB
ATOM   2784  CG  PRO P  75       6.816   4.129   9.533  1.00  1.09      PROB
ATOM   2785  HG1 PRO P  75       6.731   3.022   9.492  1.00  0.00      PROB
ATOM   2786  HG2 PRO P  75       7.135   4.501   8.536  1.00  0.00      PROB
ATOM   2787  C   PRO P  75       4.901   6.155  11.785  1.00  0.74      PROB
ATOM   2788  O   PRO P  75       5.059   5.639  12.863  1.00  0.82      PROB
ATOM   2789  N   HSD P  76       3.842   6.917  11.535  1.00  0.73      PROB
ATOM   2790  HN  HSD P  76       3.751   7.399  10.668  1.00  0.00      PROB
ATOM   2791  CA  HSD P  76       2.755   7.118  12.460  1.00  0.75      PROB
ATOM   2792  HA  HSD P  76       3.176   7.330  13.431  1.00  0.00      PROB
ATOM   2793  CB  HSD P  76       1.869   8.276  11.999  1.00  0.82      PROB
ATOM   2794  HB1 HSD P  76       1.285   7.920  11.126  1.00  0.00      PROB
ATOM   2795  HB2 HSD P  76       2.540   9.101  11.681  1.00  0.00      PROB
ATOM   2796  ND1 HSD P  76       1.051   9.266  13.698  1.00  1.57      PROB
ATOM   2797  HD1 HSD P  76       1.946   9.379  14.104  1.00  0.00      PROB
ATOM   2798  CG  HSD P  76       1.004   8.792  12.856  1.00  0.99      PROB
ATOM   2799  CE1 HSD P  76       0.135   9.701  14.247  1.00  1.87      PROB
ATOM   2800  HE1 HSD P  76       0.172  10.231  15.198  1.00  0.00      PROB
ATOM   2801  NE2 HSD P  76      -0.501   9.544  13.812  1.00  1.86      PROB
ATOM   2802  CD2 HSD P  76       0.045   8.974  12.934  1.00  1.50      PROB
ATOM   2803  HD2 HSD P  76      -0.648   8.654  12.183  1.00  0.00      PROB
ATOM   2804  C   HSD P  76       1.919   5.876  12.643  1.00  0.74      PROB
ATOM   2805  O   HSD P  76       1.445   5.589  13.714  1.00  0.87      PROB
ATOM   2806  N   GLU P  77       1.754   5.091  11.586  1.00  0.68      PROB
ATOM   2807  HN  GLU P  77       2.070   5.371  10.683  1.00  0.00      PROB
ATOM   2808  CA  GLU P  77       1.126   3.806  11.638  1.00  0.71      PROB
ATOM   2809  HA  GLU P  77       1.222   3.436  12.648  1.00  0.00      PROB
ATOM   2810  CB  GLU P  77      -0.342   3.867  11.245  1.00  0.87      PROB
ATOM   2811  HB1 GLU P  77      -0.200   3.328  10.335  1.00  0.00      PROB
ATOM   2812  HB2 GLU P  77      -0.353   4.931  11.156  1.00  0.00      PROB
ATOM   2813  CG  GLU P  77      -1.170   3.797  11.227  1.00  1.25      PROB
ATOM   2814  HG1 GLU P  77      -1.291   4.086  12.247  1.00  0.00      PROB
ATOM   2815  HG2 GLU P  77      -1.151   2.748  11.035  1.00  0.00      PROB
ATOM   2816  CD  GLU P  77      -2.602   3.912  10.935  1.00  1.21      PROB
ATOM   2817  OE1 GLU P  77      -3.175   3.956  10.784  1.00  1.59      PROB
ATOM   2818  OE2 GLU P  77      -3.193   3.949  10.865  1.00  1.69      PROB
ATOM   2819  C   GLU P  77       1.856   2.865  10.722  1.00  0.62      PROB
ATOM   2820  O   GLU P  77       2.216   3.212   9.620  1.00  0.63      PROB
ATOM   2821  N   SER P  78       2.091   1.637  11.171  1.00  0.65      PROB
ATOM   2822  HN  SER P  78       1.855   1.379  12.104  1.00  0.00      PROB
ATOM   2823  CA  SER P  78       2.691   0.586  10.383  1.00  0.64      PROB
ATOM   2824  HA  SER P  78       2.725   0.926   9.359  1.00  0.00      PROB
ATOM   2825  CB  SER P  78       4.102   0.228  10.860  1.00  0.70      PROB
ATOM   2826  HB1 SER P  78       3.945  -0.580  11.597  1.00  0.00      PROB
ATOM   2827  HB2 SER P  78       4.462   1.143  11.363  1.00  0.00      PROB
ATOM   2828  OG  SER P  78       4.818  -0.049  10.400  1.00  1.31      PROB
ATOM   2829  HG1 SER P  78       5.517  -0.171  11.047  1.00  0.00      PROB
ATOM   2830  C   SER P  78       1.821  -0.632  10.467  1.00  0.67      PROB
ATOM   2831  O   SER P  78       1.593  -1.151  11.496  1.00  0.90      PROB
ATOM   2832  N   ARG P  79       1.278  -1.111   9.381  1.00  0.60      PROB
ATOM   2833  HN  ARG P  79       1.501  -0.732   8.487  1.00  0.00      PROB
ATOM   2834  CA  ARG P  79       0.332  -2.200   9.360  1.00  0.62      PROB
ATOM   2835  HA  ARG P  79       0.196  -2.539  10.376  1.00  0.00      PROB
ATOM   2836  CB  ARG P  79      -1.018  -1.765   8.763  1.00  0.68      PROB
ATOM   2837  HB1 ARG P  79      -1.683  -2.653   8.730  1.00  0.00      PROB
ATOM   2838  HB2 ARG P  79      -0.839  -1.410   7.727  1.00  0.00      PROB
ATOM   2839  CG  ARG P  79      -1.744  -0.655   9.528  1.00  0.72      PROB
ATOM   2840  HG1 ARG P  79      -2.698  -0.439   9.003  1.00  0.00      PROB
ATOM   2841  HG2 ARG P  79      -1.107   0.254   9.507  1.00  0.00      PROB
ATOM   2842  CD  ARG P  79      -2.057  -0.972  10.952  1.00  0.81      PROB
ATOM   2843  HD1 ARG P  79      -1.121  -1.098  11.536  1.00  0.00      PROB
ATOM   2844  HD2 ARG P  79      -2.675  -1.893  11.018  1.00  0.00      PROB
ATOM   2845  NE  ARG P  79      -2.808   0.127  11.519  1.00  0.93      PROB
ATOM   2846  HE  ARG P  79      -3.131   0.824  10.881  1.00  0.00      PROB
ATOM   2847  CZ  ARG P  79      -3.087   0.291  12.690  1.00  1.20      PROB
ATOM   2848  NH1 ARG P  79      -2.720  -0.483  13.528  1.00  1.48      PROB
ATOM   2849 HH11 ARG P  79      -2.175  -1.280  13.268  1.00  0.00      PROB
ATOM   2850 HH12 ARG P  79      -2.959  -0.332  14.487  1.00  0.00      PROB
ATOM   2851  NH2 ARG P  79      -3.767   1.287  13.043  1.00  1.41      PROB
ATOM   2852 HH21 ARG P  79      -4.122   1.345  13.976  1.00  0.00      PROB
ATOM   2853 HH22 ARG P  79      -3.953   2.022  12.391  1.00  0.00      PROB
ATOM   2854  C   ARG P  79       0.853  -3.409   8.615  1.00  0.64      PROB
ATOM   2855  O   ARG P  79       1.559  -3.320   7.642  1.00  0.64      PROB
ATOM   2856  N   THR P  80       0.498  -4.585   9.076  1.00  0.77      PROB
ATOM   2857  HN  THR P  80      -0.033  -4.651   9.916  1.00  0.00      PROB
ATOM   2858  CA  THR P  80       0.806  -5.861   8.473  1.00  0.82      PROB
ATOM   2859  HA  THR P  80       1.248  -5.664   7.508  1.00  0.00      PROB
ATOM   2860  CB  THR P  80       1.733  -6.681   9.291  1.00  1.03      PROB
ATOM   2861  HB  THR P  80       2.551  -7.016   8.620  1.00  0.00      PROB
ATOM   2862  OG1 THR P  80       1.513  -7.232   9.606  1.00  2.02      PROB
ATOM   2863  HG1 THR P  80       0.942  -6.922  10.313  1.00  0.00      PROB
ATOM   2864  CG2 THR P  80       2.375  -6.584  10.093  1.00  1.21      PROB
ATOM   2865 HG21 THR P  80       1.797  -6.419  11.027  1.00  0.00      PROB
ATOM   2866 HG22 THR P  80       3.049  -5.715   9.935  1.00  0.00      PROB
ATOM   2867 HG23 THR P  80       2.979  -7.510  10.208  1.00  0.00      PROB
ATOM   2868  C   THR P  80      -0.458  -6.612   8.228  1.00  0.70      PROB
ATOM   2869  O   THR P  80      -1.501  -6.175   8.634  1.00  0.69      PROB
ATOM   2870  N   ASN P  81      -0.419  -7.766   7.541  1.00  0.73      PROB
ATOM   2871  HN  ASN P  81       0.448  -8.129   7.210  1.00  0.00      PROB
ATOM   2872  CA  ASN P  81      -1.577  -8.581   7.215  1.00  0.72      PROB
ATOM   2873  HA  ASN P  81      -2.238  -7.986   6.603  1.00  0.00      PROB
ATOM   2874  CB  ASN P  81      -1.169  -9.866   6.463  1.00  0.79      PROB
ATOM   2875  HB1 ASN P  81      -2.046 -10.545   6.394  1.00  0.00      PROB
ATOM   2876  HB2 ASN P  81      -0.356 -10.376   7.023  1.00  0.00      PROB
ATOM   2877  CG  ASN P  81      -0.683  -9.560   5.075  1.00  0.82      PROB
ATOM   2878  OD1 ASN P  81      -0.742  -8.465   4.585  1.00  0.78      PROB
ATOM   2879  ND2 ASN P  81      -0.205 -10.564   4.409  1.00  1.05      PROB
ATOM   2880 HD21 ASN P  81       0.136 -10.430   3.479  1.00  0.00      PROB
ATOM   2881 HD22 ASN P  81      -0.177 -11.473   4.826  1.00  0.00      PROB
ATOM   2882  C   ASN P  81      -2.397  -8.997   8.422  1.00  0.74      PROB
ATOM   2883  O   ASN P  81      -3.613  -8.922   8.409  1.00  0.75      PROB
ATOM   2884  N   THR P  82      -1.741  -9.407   9.514  1.00  0.79      PROB
ATOM   2885  HN  THR P  82      -0.748  -9.488   9.515  1.00  0.00      PROB
ATOM   2886  CA  THR P  82      -2.386  -9.762  10.762  1.00  0.86      PROB
ATOM   2887  HA  THR P  82      -3.159 -10.480  10.531  1.00  0.00      PROB
ATOM   2888  CB  THR P  82      -1.439 -10.346  11.781  1.00  1.00      PROB
ATOM   2889  HB  THR P  82      -1.298  -9.560  12.549  1.00  0.00      PROB
ATOM   2890  OG1 THR P  82      -0.573 -10.659  11.594  1.00  1.37      PROB
ATOM   2891  HG1 THR P  82      -0.062 -10.518  12.394  1.00  0.00      PROB
ATOM   2892  CG2 THR P  82      -1.646 -11.173  12.255  1.00  1.72      PROB
ATOM   2893 HG21 THR P  82      -1.594 -12.036  11.557  1.00  0.00      PROB
ATOM   2894 HG22 THR P  82      -2.672 -11.120  12.678  1.00  0.00      PROB
ATOM   2895 HG23 THR P  82      -0.912 -11.334  13.073  1.00  0.00      PROB
ATOM   2896  C   THR P  82      -3.149  -8.625  11.392  1.00  0.83      PROB
ATOM   2897  O   THR P  82      -4.253  -8.806  11.868  1.00  0.87      PROB
ATOM   2898  N   ASP P  83      -2.607  -7.401  11.360  1.00  0.80      PROB
ATOM   2899  HN  ASP P  83      -1.693  -7.254  10.992  1.00  0.00      PROB
ATOM   2900  CA  ASP P  83      -3.270  -6.214  11.838  1.00  0.80      PROB
ATOM   2901  HA  ASP P  83      -3.582  -6.389  12.857  1.00  0.00      PROB
ATOM   2902  CB  ASP P  83      -2.313  -5.013  11.767  1.00  0.83      PROB
ATOM   2903  HB1 ASP P  83      -2.943  -4.102  11.808  1.00  0.00      PROB
ATOM   2904  HB2 ASP P  83      -1.806  -5.068  10.783  1.00  0.00      PROB
ATOM   2905  CG  ASP P  83      -1.458  -4.859  12.570  1.00  1.10      PROB
ATOM   2906  OD1 ASP P  83      -1.032  -4.699  12.776  1.00  1.78      PROB
ATOM   2907  OD2 ASP P  83      -1.185  -4.842  13.030  1.00  1.72      PROB
ATOM   2908  C   ASP P  83      -4.542  -5.892  11.074  1.00  0.76      PROB
ATOM   2909  O   ASP P  83      -5.567  -5.579  11.653  1.00  0.83      PROB
ATOM   2910  N   ILE P  84      -4.513  -6.012   9.741  1.00  0.70      PROB
ATOM   2911  HN  ILE P  84      -3.664  -6.222   9.263  1.00  0.00      PROB
ATOM   2912  CA  ILE P  84      -5.676  -5.854   8.886  1.00  0.70      PROB
ATOM   2913  HA  ILE P  84      -6.162  -4.930   9.161  1.00  0.00      PROB
ATOM   2914  CB  ILE P  84      -5.301  -5.826   7.411  1.00  0.69      PROB
ATOM   2915  HB  ILE P  84      -4.751  -6.757   7.158  1.00  0.00      PROB
ATOM   2916  CG2 ILE P  84      -6.538  -5.718   6.523  1.00  0.75      PROB
ATOM   2917 HG21 ILE P  84      -7.188  -4.888   6.874  1.00  0.00      PROB
ATOM   2918 HG22 ILE P  84      -7.117  -6.665   6.565  1.00  0.00      PROB
ATOM   2919 HG23 ILE P  84      -6.234  -5.511   5.475  1.00  0.00      PROB
ATOM   2920  CG1 ILE P  84      -4.316  -4.705   7.081  1.00  0.73      PROB
ATOM   2921 HG11 ILE P  84      -4.106  -4.776   5.995  1.00  0.00      PROB
ATOM   2922 HG12 ILE P  84      -3.387  -4.921   7.646  1.00  0.00      PROB
ATOM   2923  CD  ILE P  84      -4.631  -3.413   7.332  1.00  0.89      PROB
ATOM   2924  HD1 ILE P  84      -4.823  -3.271   8.417  1.00  0.00      PROB
ATOM   2925  HD2 ILE P  84      -5.547  -3.131   6.769  1.00  0.00      PROB
ATOM   2926  HD3 ILE P  84      -3.789  -2.753   7.032  1.00  0.00      PROB
ATOM   2927  C   ILE P  84      -6.733  -6.901   9.172  1.00  0.74      PROB
ATOM   2928  O   ILE P  84      -7.896  -6.584   9.340  1.00  0.80      PROB
ATOM   2929  N   LEU P  85      -6.340  -8.173   9.312  1.00  0.75      PROB
ATOM   2930  HN  LEU P  85      -5.388  -8.430   9.169  1.00  0.00      PROB
ATOM   2931  CA  LEU P  85      -7.212  -9.266   9.669  1.00  0.82      PROB
ATOM   2932  HA  LEU P  85      -8.055  -9.263   8.994  1.00  0.00      PROB
ATOM   2933  CB  LEU P  85      -6.441 -10.590   9.565  1.00  0.88      PROB
ATOM   2934  HB1 LEU P  85      -5.628 -10.539  10.316  1.00  0.00      PROB
ATOM   2935  HB2 LEU P  85      -5.999 -10.616   8.549  1.00  0.00      PROB
ATOM   2936  CG  LEU P  85      -7.071 -11.814   9.751  1.00  1.02      PROB
ATOM   2937  HG  LEU P  85      -7.444 -11.827  10.795  1.00  0.00      PROB
ATOM   2938  CD1 LEU P  85      -8.023 -12.141   9.026  1.00  1.40      PROB
ATOM   2939 HD11 LEU P  85      -7.648 -12.522   8.052  1.00  0.00      PROB
ATOM   2940 HD12 LEU P  85      -8.673 -11.261   8.836  1.00  0.00      PROB
ATOM   2941 HD13 LEU P  85      -8.614 -12.944   9.517  1.00  0.00      PROB
ATOM   2942  CD2 LEU P  85      -6.403 -12.902   9.602  1.00  1.32      PROB
ATOM   2943 HD21 LEU P  85      -5.554 -12.930  10.318  1.00  0.00      PROB
ATOM   2944 HD22 LEU P  85      -5.998 -12.958   8.569  1.00  0.00      PROB
ATOM   2945 HD23 LEU P  85      -7.059 -13.778   9.795  1.00  0.00      PROB
ATOM   2946  C   LEU P  85      -7.868  -9.116  11.029  1.00  0.88      PROB
ATOM   2947  O   LEU P  85      -9.062  -9.293  11.174  1.00  0.94      PROB
ATOM   2948  N   GLU P  86      -7.115  -8.710  12.059  1.00  0.89      PROB
ATOM   2949  HN  GLU P  86      -6.131  -8.591  11.961  1.00  0.00      PROB
ATOM   2950  CA  GLU P  86      -7.641  -8.415  13.371  1.00  0.98      PROB
ATOM   2951  HA  GLU P  86      -8.250  -9.252  13.681  1.00  0.00      PROB
ATOM   2952  CB  GLU P  86      -6.515  -8.181  14.377  1.00  1.06      PROB
ATOM   2953  HB1 GLU P  86      -6.948  -7.660  15.256  1.00  0.00      PROB
ATOM   2954  HB2 GLU P  86      -5.764  -7.519  13.898  1.00  0.00      PROB
ATOM   2955  CG  GLU P  86      -5.845  -9.324  14.842  1.00  1.28      PROB
ATOM   2956  HG1 GLU P  86      -4.899  -8.962  15.291  1.00  0.00      PROB
ATOM   2957  HG2 GLU P  86      -5.621  -9.933  13.944  1.00  0.00      PROB
ATOM   2958  CD  GLU P  86      -6.300 -10.077  15.629  1.00  1.73      PROB
ATOM   2959  OE1 GLU P  86      -6.461 -10.351  15.958  1.00  2.26      PROB
ATOM   2960  OE2 GLU P  86      -6.494 -10.414  15.945  1.00  2.33      PROB
ATOM   2961  C   GLU P  86      -8.610  -7.262  13.390  1.00  0.99      PROB
ATOM   2962  O   GLU P  86      -9.622  -7.305  14.057  1.00  1.09      PROB
ATOM   2963  N   THR P  87      -8.340  -6.212  12.612  1.00  0.94      PROB
ATOM   2964  HN  THR P  87      -7.481  -6.152  12.112  1.00  0.00      PROB
ATOM   2965  CA  THR P  87      -9.237  -5.091  12.422  1.00  0.99      PROB
ATOM   2966  HA  THR P  87      -9.542  -4.754  13.401  1.00  0.00      PROB
ATOM   2967  CB  THR P  87      -8.613  -3.947  11.663  1.00  0.99      PROB
ATOM   2968  HB  THR P  87      -8.367  -4.279  10.632  1.00  0.00      PROB
ATOM   2969  OG1 THR P  87      -7.488  -3.519  12.250  1.00  1.10      PROB
ATOM   2970  HG1 THR P  87      -6.840  -4.216  12.121  1.00  0.00      PROB
ATOM   2971  CG2 THR P  87      -9.464  -2.773  11.596  1.00  1.18      PROB
ATOM   2972 HG21 THR P  87      -9.688  -2.405  12.620  1.00  0.00      PROB
ATOM   2973 HG22 THR P  87     -10.421  -3.028  11.093  1.00  0.00      PROB
ATOM   2974 HG23 THR P  87      -8.950  -1.965  11.033  1.00  0.00      PROB
ATOM   2975  C   THR P  87     -10.529  -5.492  11.752  1.00  1.02      PROB
ATOM   2976  O   THR P  87     -11.598  -5.081  12.144  1.00  1.13      PROB
ATOM   2977  N   LEU P  88     -10.466  -6.364  10.746  1.00  0.98      PROB
ATOM   2978  HN  LEU P  88      -9.587  -6.693  10.413  1.00  0.00      PROB
ATOM   2979  CA  LEU P  88     -11.609  -6.904  10.058  1.00  1.06      PROB
ATOM   2980  HA  LEU P  88     -12.243  -6.082   9.761  1.00  0.00      PROB
ATOM   2981  CB  LEU P  88     -11.157  -7.699   8.834  1.00  1.03      PROB
ATOM   2982  HB1 LEU P  88     -11.338  -8.750   9.119  1.00  0.00      PROB
ATOM   2983  HB2 LEU P  88     -10.072  -7.506   8.778  1.00  0.00      PROB
ATOM   2984  CG  LEU P  88     -11.496  -7.648   7.761  1.00  1.18      PROB
ATOM   2985  HG  LEU P  88     -12.509  -7.827   8.019  1.00  0.00      PROB
ATOM   2986  CD1 LEU P  88     -11.698  -7.459   6.925  1.00  1.75      PROB
ATOM   2987 HD11 LEU P  88     -10.954  -7.918   6.239  1.00  0.00      PROB
ATOM   2988 HD12 LEU P  88     -11.688  -6.358   6.773  1.00  0.00      PROB
ATOM   2989 HD13 LEU P  88     -12.704  -7.862   6.679  1.00  0.00      PROB
ATOM   2990  CD2 LEU P  88     -11.598  -7.709   6.931  1.00  1.66      PROB
ATOM   2991 HD21 LEU P  88     -11.682  -8.776   6.634  1.00  0.00      PROB
ATOM   2992 HD22 LEU P  88     -10.725  -7.263   6.409  1.00  0.00      PROB
ATOM   2993 HD23 LEU P  88     -12.526  -7.182   6.624  1.00  0.00      PROB
ATOM   2994  C   LEU P  88     -12.501  -7.755  10.920  1.00  1.16      PROB
ATOM   2995  O   LEU P  88     -13.699  -7.724  10.806  1.00  1.30      PROB
ATOM   2996  N   LYS P  89     -11.935  -8.507  11.851  1.00  1.17      PROB
ATOM   2997  HN  LYS P  89     -10.943  -8.566  11.923  1.00  0.00      PROB
ATOM   2998  CA  LYS P  89     -12.649  -9.284  12.814  1.00  1.32      PROB
ATOM   2999  HA  LYS P  89     -13.423  -9.829  12.295  1.00  0.00      PROB
ATOM   3000  CB  LYS P  89     -11.721 -10.244  13.530  1.00  1.34      PROB
ATOM   3001  HB1 LYS P  89     -12.253 -10.616  14.430  1.00  0.00      PROB
ATOM   3002  HB2 LYS P  89     -10.826  -9.671  13.850  1.00  0.00      PROB
ATOM   3003  CG  LYS P  89     -11.271 -11.368  12.804  1.00  1.36      PROB
ATOM   3004  HG1 LYS P  89     -10.821 -10.994  11.862  1.00  0.00      PROB
ATOM   3005  HG2 LYS P  89     -12.162 -11.982  12.561  1.00  0.00      PROB
ATOM   3006  CD  LYS P  89     -10.339 -12.210  13.402  1.00  1.52      PROB
ATOM   3007  HD1 LYS P  89      -9.501 -11.714  12.967  1.00  0.00      PROB
ATOM   3008  HD2 LYS P  89     -10.683 -13.079  12.887  1.00  0.00      PROB
ATOM   3009  CE  LYS P  89      -9.883 -12.636  13.935  1.00  1.80      PROB
ATOM   3010  HE1 LYS P  89     -10.686 -13.267  14.263  1.00  0.00      PROB
ATOM   3011  HE2 LYS P  89      -9.657 -11.794  14.559  1.00  0.00      PROB
ATOM   3012  NZ  LYS P  89      -8.986 -13.380  14.517  1.00  1.94      PROB
ATOM   3013  HZ1 LYS P  89      -8.124 -12.821  14.680  1.00  0.00      PROB
ATOM   3014  HZ2 LYS P  89      -8.762 -14.193  13.909  1.00  0.00      PROB
ATOM   3015  HZ3 LYS P  89      -9.356 -13.720  15.428  1.00  0.00      PROB
ATOM   3016  C   LYS P  89     -13.423  -8.497  13.818  1.00  1.49      PROB
ATOM   3017  O   LYS P  89     -14.389  -8.943  14.314  1.00  1.71      PROB
ATOM   3018  N   ARG P  90     -13.025  -7.297  14.134  1.00  1.49      PROB
ATOM   3019  HN  ARG P  90     -12.210  -6.903  13.718  1.00  0.00      PROB
ATOM   3020  CA  ARG P  90     -13.682  -6.459  15.066  1.00  1.70      PROB
ATOM   3021  HA  ARG P  90     -14.141  -7.093  15.810  1.00  0.00      PROB
ATOM   3022  CB  ARG P  90     -12.769  -5.530  15.703  1.00  1.79      PROB
ATOM   3023  HB1 ARG P  90     -13.393  -5.038  16.468  1.00  0.00      PROB
ATOM   3024  HB2 ARG P  90     -12.524  -4.816  14.899  1.00  0.00      PROB
ATOM   3025  CG  ARG P  90     -11.853  -5.675  16.190  1.00  1.81      PROB
ATOM   3026  HG1 ARG P  90     -11.162  -5.286  15.436  1.00  0.00      PROB
ATOM   3027  HG2 ARG P  90     -11.820  -6.768  16.233  1.00  0.00      PROB
ATOM   3028  CD  ARG P  90     -11.386  -5.456  16.983  1.00  2.28      PROB
ATOM   3029  HD1 ARG P  90     -11.465  -6.395  17.546  1.00  0.00      PROB
ATOM   3030  HD2 ARG P  90     -12.027  -4.669  17.400  1.00  0.00      PROB
ATOM   3031  NE  ARG P  90     -10.826  -5.255  17.205  1.00  2.88      PROB
ATOM   3032  HE  ARG P  90     -10.902  -4.323  17.066  1.00  0.00      PROB
ATOM   3033  CZ  ARG P  90     -10.252  -5.291  17.460  1.00  3.63      PROB
ATOM   3034  NH1 ARG P  90     -10.099  -5.515  17.559  1.00  4.02      PROB
ATOM   3035 HH11 ARG P  90      -9.492  -6.017  16.943  1.00  0.00      PROB
ATOM   3036 HH12 ARG P  90     -10.177  -5.789  18.518  1.00  0.00      PROB
ATOM   3037  NH2 ARG P  90      -9.810  -5.096  17.626  1.00  4.45      PROB
ATOM   3038 HH21 ARG P  90      -9.721  -4.798  18.576  1.00  0.00      PROB
ATOM   3039 HH22 ARG P  90      -9.034  -5.013  17.001  1.00  0.00      PROB
ATOM   3040  C   ARG P  90     -14.787  -5.742  14.545  1.00  1.90      PROB
ATOM   3041  O   ARG P  90     -15.203  -5.181  14.368  1.00  2.10      PROB
ATOM   3042  N   ARG P  91     -15.305  -5.758  14.295  1.00  2.48      PROB
ATOM   3043  HN  ARG P  91     -15.515  -6.679  14.118  1.00  0.00      PROB
ATOM   3044  CA  ARG P  91     -16.384  -5.143  13.828  1.00  2.89      PROB
ATOM   3045  HA  ARG P  91     -16.124  -4.101  13.724  1.00  0.00      PROB
ATOM   3046  CB  ARG P  91     -16.529  -5.280  13.471  1.00  4.00      PROB
ATOM   3047  HB1 ARG P  91     -16.913  -4.497  12.794  1.00  0.00      PROB
ATOM   3048  HB2 ARG P  91     -17.265  -6.099  13.552  1.00  0.00      PROB
ATOM   3049  CG  ARG P  91     -15.880  -5.483  13.343  1.00  4.50      PROB
ATOM   3050  HG1 ARG P  91     -15.736  -6.347  12.701  1.00  0.00      PROB
ATOM   3051  HG2 ARG P  91     -15.167  -5.449  14.162  1.00  0.00      PROB
ATOM   3052  CD  ARG P  91     -16.011  -5.042  13.123  1.00  4.71      PROB
ATOM   3053  HD1 ARG P  91     -15.237  -4.256  13.204  1.00  0.00      PROB
ATOM   3054  HD2 ARG P  91     -16.996  -4.657  13.447  1.00  0.00      PROB
ATOM   3055  NE  ARG P  91     -16.016  -5.099  12.993  1.00  5.54      PROB
ATOM   3056  HE  ARG P  91     -16.157  -6.074  12.830  1.00  0.00      PROB
ATOM   3057  CZ  ARG P  91     -15.986  -4.931  12.807  1.00  6.21      PROB
ATOM   3058  NH1 ARG P  91     -15.949  -4.687  12.713  1.00  6.29      PROB
ATOM   3059 HH11 ARG P  91     -15.230  -4.514  12.040  1.00  0.00      PROB
ATOM   3060 HH12 ARG P  91     -16.528  -3.936  13.030  1.00  0.00      PROB
ATOM   3061  NH2 ARG P  91     -15.998  -5.011  12.715  1.00  7.14      PROB
ATOM   3062 HH21 ARG P  91     -16.901  -5.197  12.329  1.00  0.00      PROB
ATOM   3063 HH22 ARG P  91     -15.193  -5.478  12.350  1.00  0.00      PROB
ATOM   3064  C   ARG P  91     -17.125  -4.900  13.910  1.00  3.22      PROB
ATOM   3065  OT1 ARG P  91     -17.433  -4.802  13.943  1.00  3.69      PROB
ATOM   3066  OT2 ARG P  91     -17.423  -4.796  13.942  1.00  3.61      PROB
ATOM   3067  N   GLY P 161       8.085  20.488  -9.954  1.00  2.35      PROC
ATOM   3068  HT1 GLY P 161       8.288  20.871  -9.009  1.00  0.00      PROC
ATOM   3069  HT2 GLY P 161       7.086  20.658 -10.190  1.00  0.00      PROC
ATOM   3070  HT3 GLY P 161       8.691  20.958 -10.656  1.00  0.00      PROC
ATOM   3071  CA  GLY P 161       8.284  19.411  -9.963  1.00  1.78      PROC
ATOM   3072  HA1 GLY P 161       7.620  19.009  -9.215  1.00  0.00      PROC
ATOM   3073  HA2 GLY P 161       9.311  19.325  -9.647  1.00  0.00      PROC
ATOM   3074  C   GLY P 161       8.151  18.575 -11.095  1.00  1.52      PROC
ATOM   3075  O   GLY P 161       7.842  18.895 -11.981  1.00  1.90      PROC
ATOM   3076  N   LYS P 162       8.373  17.469 -11.100  1.00  1.20      PROC
ATOM   3077  HN  LYS P 162       8.688  17.048 -10.257  1.00  0.00      PROC
ATOM   3078  CA  LYS P 162       8.274  16.557 -12.137  1.00  1.05      PROC
ATOM   3079  HA  LYS P 162       7.885  17.075 -13.001  1.00  0.00      PROC
ATOM   3080  CB  LYS P 162       9.600  15.966 -12.444  1.00  1.14      PROC
ATOM   3081  HB1 LYS P 162      10.307  16.812 -12.563  1.00  0.00      PROC
ATOM   3082  HB2 LYS P 162       9.498  15.438 -13.414  1.00  0.00      PROC
ATOM   3083  CG  LYS P 162      10.225  15.018 -11.508  1.00  1.17      PROC
ATOM   3084  HG1 LYS P 162       9.428  14.274 -11.397  1.00  0.00      PROC
ATOM   3085  HG2 LYS P 162      10.313  15.637 -10.608  1.00  0.00      PROC
ATOM   3086  CD  LYS P 162      11.095  14.402 -11.420  1.00  1.12      PROC
ATOM   3087  HD1 LYS P 162      11.845  15.186 -11.340  1.00  0.00      PROC
ATOM   3088  HD2 LYS P 162      11.076  13.948 -12.408  1.00  0.00      PROC
ATOM   3089  CE  LYS P 162      11.799  13.349 -10.706  1.00  1.02      PROC
ATOM   3090  HE1 LYS P 162      12.838  13.319 -11.095  1.00  0.00      PROC
ATOM   3091  HE2 LYS P 162      11.279  12.393 -10.924  1.00  0.00      PROC
ATOM   3092  NZ  LYS P 162      11.913  13.387  -9.460  1.00  0.80      PROC
ATOM   3093  HZ1 LYS P 162      10.968  13.388  -9.025  1.00  0.00      PROC
ATOM   3094  HZ2 LYS P 162      12.422  14.251  -9.185  1.00  0.00      PROC
ATOM   3095  HZ3 LYS P 162      12.444  12.554  -9.135  1.00  0.00      PROC
ATOM   3096  C   LYS P 162       7.259  15.494 -11.844  1.00  0.97      PROC
ATOM   3097  O   LYS P 162       6.920  15.253 -10.737  1.00  1.02      PROC
ATOM   3098  N   GLU P 163       6.743  14.834 -12.850  1.00  0.97      PROC
ATOM   3099  HN  GLU P 163       6.947  15.098 -13.789  1.00  0.00      PROC
ATOM   3100  CA  GLU P 163       5.866  13.709 -12.723  1.00  0.93      PROC
ATOM   3101  HA  GLU P 163       5.597  13.614 -11.682  1.00  0.00      PROC
ATOM   3102  CB  GLU P 163       4.616  13.885 -13.575  1.00  1.02      PROC
ATOM   3103  HB1 GLU P 163       4.251  12.860 -13.778  1.00  0.00      PROC
ATOM   3104  HB2 GLU P 163       4.964  14.346 -14.519  1.00  0.00      PROC
ATOM   3105  CG  GLU P 163       3.679  14.491 -13.262  1.00  1.37      PROC
ATOM   3106  HG1 GLU P 163       4.060  15.499 -13.013  1.00  0.00      PROC
ATOM   3107  HG2 GLU P 163       3.308  13.993 -12.347  1.00  0.00      PROC
ATOM   3108  CD  GLU P 163       2.486  14.738 -14.049  1.00  1.43      PROC
ATOM   3109  OE1 GLU P 163       1.991  14.848 -14.339  1.00  1.82      PROC
ATOM   3110  OE2 GLU P 163       2.021  14.836 -14.379  1.00  1.90      PROC
ATOM   3111  C   GLU P 163       6.604  12.459 -13.119  1.00  0.89      PROC
ATOM   3112  O   GLU P 163       7.127  12.360 -14.184  1.00  1.05      PROC
ATOM   3113  N   SER P 164       6.685  11.474 -12.259  1.00  0.78      PROC
ATOM   3114  HN  SER P 164       6.175  11.497 -11.403  1.00  0.00      PROC
ATOM   3115  CA  SER P 164       7.490  10.300 -12.455  1.00  0.75      PROC
ATOM   3116  HA  SER P 164       7.232   9.885 -13.418  1.00  0.00      PROC
ATOM   3117  CB  SER P 164       8.976  10.602 -12.404  1.00  0.89      PROC
ATOM   3118  HB1 SER P 164       9.193  11.122 -11.448  1.00  0.00      PROC
ATOM   3119  HB2 SER P 164       9.225  11.270 -13.255  1.00  0.00      PROC
ATOM   3120  OG  SER P 164       9.801   9.530 -12.477  1.00  1.01      PROC
ATOM   3121  HG1 SER P 164      10.314   9.535 -11.666  1.00  0.00      PROC
ATOM   3122  C   SER P 164       7.178   9.246 -11.441  1.00  0.66      PROC
ATOM   3123  O   SER P 164       7.129   9.496 -10.274  1.00  0.74      PROC
ATOM   3124  N   ALA P 165       6.978   8.011 -11.873  1.00  0.63      PROC
ATOM   3125  HN  ALA P 165       6.978   7.799 -12.847  1.00  0.00      PROC
ATOM   3126  CA  ALA P 165       6.750   6.895 -11.008  1.00  0.61      PROC
ATOM   3127  HA  ALA P 165       6.592   7.266 -10.006  1.00  0.00      PROC
ATOM   3128  CB  ALA P 165       5.539   6.133 -11.492  1.00  0.76      PROC
ATOM   3129  HB1 ALA P 165       5.707   5.767 -12.528  1.00  0.00      PROC
ATOM   3130  HB2 ALA P 165       4.649   6.797 -11.490  1.00  0.00      PROC
ATOM   3131  HB3 ALA P 165       5.354   5.258 -10.833  1.00  0.00      PROC
ATOM   3132  C   ALA P 165       7.952   5.979 -10.929  1.00  0.59      PROC
ATOM   3133  O   ALA P 165       7.902   4.944 -10.322  1.00  0.69      PROC
ATOM   3134  N   VAL P 166       9.076   6.357 -11.519  1.00  0.61      PROC
ATOM   3135  HN  VAL P 166       9.124   7.220 -12.015  1.00  0.00      PROC
ATOM   3136  CA  VAL P 166      10.302   5.600 -11.512  1.00  0.63      PROC
ATOM   3137  HA  VAL P 166      10.098   4.653 -11.036  1.00  0.00      PROC
ATOM   3138  CB  VAL P 166      10.841   5.371 -12.904  1.00  0.77      PROC
ATOM   3139  HB  VAL P 166      10.833   6.356 -13.412  1.00  0.00      PROC
ATOM   3140  CG1 VAL P 166      11.921   4.912 -13.073  1.00  1.15      PROC
ATOM   3141 HG11 VAL P 166      11.891   3.808 -12.948  1.00  0.00      PROC
ATOM   3142 HG12 VAL P 166      12.632   5.334 -12.330  1.00  0.00      PROC
ATOM   3143 HG13 VAL P 166      12.273   5.143 -14.101  1.00  0.00      PROC
ATOM   3144  CG2 VAL P 166      10.235   4.647 -13.609  1.00  1.20      PROC
ATOM   3145 HG21 VAL P 166       9.205   5.035 -13.760  1.00  0.00      PROC
ATOM   3146 HG22 VAL P 166      10.170   3.638 -13.149  1.00  0.00      PROC
ATOM   3147 HG23 VAL P 166      10.736   4.575 -14.598  1.00  0.00      PROC
ATOM   3148  C   VAL P 166      11.320   6.315 -10.658  1.00  0.62      PROC
ATOM   3149  O   VAL P 166      11.682   7.442 -10.908  1.00  0.69      PROC
ATOM   3150  N   ALA P 167      11.802   5.671  -9.594  1.00  0.61      PROC
ATOM   3151  HN  ALA P 167      11.531   4.732  -9.398  1.00  0.00      PROC
ATOM   3152  CA  ALA P 167      12.729   6.244  -8.654  1.00  0.60      PROC
ATOM   3153  HA  ALA P 167      12.366   7.222  -8.376  1.00  0.00      PROC
ATOM   3154  CB  ALA P 167      12.849   5.353  -7.425  1.00  0.67      PROC
ATOM   3155  HB1 ALA P 167      13.213   4.345  -7.718  1.00  0.00      PROC
ATOM   3156  HB2 ALA P 167      11.856   5.244  -6.939  1.00  0.00      PROC
ATOM   3157  HB3 ALA P 167      13.571   5.796  -6.706  1.00  0.00      PROC
ATOM   3158  C   ALA P 167      14.117   6.521  -9.211  1.00  0.61      PROC
ATOM   3159  O   ALA P 167      14.684   5.739  -9.949  1.00  0.68      PROC
ATOM   3160  N   SER P 168      14.701   7.663  -8.844  1.00  0.61      PROC
ATOM   3161  HN  SER P 168      14.193   8.347  -8.328  1.00  0.00      PROC
ATOM   3162  CA  SER P 168      16.071   8.027  -9.136  1.00  0.64      PROC
ATOM   3163  HA  SER P 168      16.245   7.833 -10.184  1.00  0.00      PROC
ATOM   3164  CB  SER P 168      16.356   9.503  -8.822  1.00  0.73      PROC
ATOM   3165  HB1 SER P 168      15.346   9.928  -8.710  1.00  0.00      PROC
ATOM   3166  HB2 SER P 168      16.833   9.862  -9.747  1.00  0.00      PROC
ATOM   3167  OG  SER P 168      16.811   9.949  -8.199  1.00  1.18      PROC
ATOM   3168  HG1 SER P 168      16.153  10.386  -7.653  1.00  0.00      PROC
ATOM   3169  C   SER P 168      17.105   7.150  -8.464  1.00  0.61      PROC
ATOM   3170  O   SER P 168      16.911   6.639  -7.377  1.00  0.60      PROC
ATOM   3171  N   THR P 169      18.265   6.951  -9.109  1.00  0.66      PROC
ATOM   3172  HN  THR P 169      18.427   7.356 -10.005  1.00  0.00      PROC
ATOM   3173  CA  THR P 169      19.366   6.155  -8.592  1.00  0.68      PROC
ATOM   3174  HA  THR P 169      18.973   5.179  -8.351  1.00  0.00      PROC
ATOM   3175  CB  THR P 169      20.510   6.017  -9.572  1.00  0.81      PROC
ATOM   3176  HB  THR P 169      21.056   6.981  -9.547  1.00  0.00      PROC
ATOM   3177  OG1 THR P 169      20.402   5.831 -10.441  1.00  1.41      PROC
ATOM   3178  HG1 THR P 169      21.038   6.377 -10.909  1.00  0.00      PROC
ATOM   3179  CG2 THR P 169      21.209   5.345  -9.534  1.00  1.50      PROC
ATOM   3180 HG21 THR P 169      20.791   4.345  -9.777  1.00  0.00      PROC
ATOM   3181 HG22 THR P 169      21.644   5.309  -8.512  1.00  0.00      PROC
ATOM   3182 HG23 THR P 169      22.005   5.585 -10.271  1.00  0.00      PROC
ATOM   3183  C   THR P 169      19.900   6.642  -7.270  1.00  0.64      PROC
ATOM   3184  O   THR P 169      20.121   5.870  -6.360  1.00  0.65      PROC
ATOM   3185  N   GLU P 170      20.060   7.957  -7.103  1.00  0.67      PROC
ATOM   3186  HN  GLU P 170      19.895   8.592  -7.853  1.00  0.00      PROC
ATOM   3187  CA  GLU P 170      20.472   8.571  -5.868  1.00  0.69      PROC
ATOM   3188  HA  GLU P 170      21.378   8.086  -5.537  1.00  0.00      PROC
ATOM   3189  CB  GLU P 170      20.711  10.059  -6.077  1.00  0.84      PROC
ATOM   3190  HB1 GLU P 170      20.775  10.488  -5.059  1.00  0.00      PROC
ATOM   3191  HB2 GLU P 170      19.798  10.431  -6.579  1.00  0.00      PROC
ATOM   3192  CG  GLU P 170      21.535  10.501  -6.623  1.00  1.45      PROC
ATOM   3193  HG1 GLU P 170      21.486  10.001  -7.604  1.00  0.00      PROC
ATOM   3194  HG2 GLU P 170      22.422  10.162  -6.062  1.00  0.00      PROC
ATOM   3195  CD  GLU P 170      21.832  11.676  -6.926  1.00  1.74      PROC
ATOM   3196  OE1 GLU P 170      21.944  12.157  -7.044  1.00  2.21      PROC
ATOM   3197  OE2 GLU P 170      21.962  12.134  -7.056  1.00  2.27      PROC
ATOM   3198  C   GLU P 170      19.520   8.344  -4.710  1.00  0.62      PROC
ATOM   3199  O   GLU P 170      19.933   8.065  -3.599  1.00  0.66      PROC
ATOM   3200  N   VAL P 171      18.208   8.423  -4.963  1.00  0.59      PROC
ATOM   3201  HN  VAL P 171      17.872   8.701  -5.859  1.00  0.00      PROC
ATOM   3202  CA  VAL P 171      17.180   8.121  -3.988  1.00  0.57      PROC
ATOM   3203  HA  VAL P 171      17.455   8.596  -3.058  1.00  0.00      PROC
ATOM   3204  CB  VAL P 171      15.823   8.617  -4.447  1.00  0.63      PROC
ATOM   3205  HB  VAL P 171      15.652   8.264  -5.486  1.00  0.00      PROC
ATOM   3206  CG1 VAL P 171      14.726   8.165  -3.624  1.00  0.79      PROC
ATOM   3207 HG11 VAL P 171      14.947   8.360  -2.553  1.00  0.00      PROC
ATOM   3208 HG12 VAL P 171      14.574   7.073  -3.762  1.00  0.00      PROC
ATOM   3209 HG13 VAL P 171      13.797   8.709  -3.899  1.00  0.00      PROC
ATOM   3210  CG2 VAL P 171      15.819  10.054  -4.438  1.00  0.93      PROC
ATOM   3211 HG21 VAL P 171      16.603  10.442  -5.123  1.00  0.00      PROC
ATOM   3212 HG22 VAL P 171      16.027  10.426  -3.412  1.00  0.00      PROC
ATOM   3213 HG23 VAL P 171      14.832  10.432  -4.779  1.00  0.00      PROC
ATOM   3214  C   VAL P 171      17.153   6.655  -3.612  1.00  0.54      PROC
ATOM   3215  O   VAL P 171      17.048   6.310  -2.449  1.00  0.57      PROC
ATOM   3216  N   LYS P 172      17.316   5.741  -4.581  1.00  0.53      PROC
ATOM   3217  HN  LYS P 172      17.339   6.003  -5.542  1.00  0.00      PROC
ATOM   3218  CA  LYS P 172      17.470   4.325  -4.322  1.00  0.54      PROC
ATOM   3219  HA  LYS P 172      16.659   4.017  -3.680  1.00  0.00      PROC
ATOM   3220  CB  LYS P 172      17.453   3.505  -5.628  1.00  0.59      PROC
ATOM   3221  HB1 LYS P 172      17.789   2.471  -5.401  1.00  0.00      PROC
ATOM   3222  HB2 LYS P 172      18.165   3.966  -6.345  1.00  0.00      PROC
ATOM   3223  CG  LYS P 172      16.080   3.437  -6.283  1.00  0.64      PROC
ATOM   3224  HG1 LYS P 172      15.753   4.472  -6.517  1.00  0.00      PROC
ATOM   3225  HG2 LYS P 172      15.369   2.990  -5.557  1.00  0.00      PROC
ATOM   3226  CD  LYS P 172      16.033   2.628  -7.551  1.00  0.75      PROC
ATOM   3227  HD1 LYS P 172      14.995   2.740  -7.912  1.00  0.00      PROC
ATOM   3228  HD2 LYS P 172      16.203   1.587  -7.221  1.00  0.00      PROC
ATOM   3229  CE  LYS P 172      16.711   2.745  -8.542  1.00  1.00      PROC
ATOM   3230  HE1 LYS P 172      17.754   2.558  -8.218  1.00  0.00      PROC
ATOM   3231  HE2 LYS P 172      16.588   3.796  -8.870  1.00  0.00      PROC
ATOM   3232  NZ  LYS P 172      16.598   2.008  -9.741  1.00  0.98      PROC
ATOM   3233  HZ1 LYS P 172      15.652   2.152 -10.149  1.00  0.00      PROC
ATOM   3234  HZ2 LYS P 172      16.739   0.997  -9.541  1.00  0.00      PROC
ATOM   3235  HZ3 LYS P 172      17.320   2.332 -10.416  1.00  0.00      PROC
ATOM   3236  C   LYS P 172      18.680   3.964  -3.477  1.00  0.55      PROC
ATOM   3237  O   LYS P 172      18.585   3.167  -2.558  1.00  0.58      PROC
ATOM   3238  N   MET P 173      19.841   4.579  -3.738  1.00  0.57      PROC
ATOM   3239  HN  MET P 173      19.949   5.172  -4.532  1.00  0.00      PROC
ATOM   3240  CA  MET P 173      21.011   4.436  -2.905  1.00  0.62      PROC
ATOM   3241  HA  MET P 173      21.175   3.381  -2.740  1.00  0.00      PROC
ATOM   3242  CB  MET P 173      22.243   5.066  -3.568  1.00  0.72      PROC
ATOM   3243  HB1 MET P 173      23.001   5.210  -2.772  1.00  0.00      PROC
ATOM   3244  HB2 MET P 173      21.931   6.057  -3.956  1.00  0.00      PROC
ATOM   3245  CG  MET P 173      22.832   4.445  -4.545  1.00  1.10      PROC
ATOM   3246  HG1 MET P 173      23.533   5.187  -4.968  1.00  0.00      PROC
ATOM   3247  HG2 MET P 173      22.029   4.248  -5.278  1.00  0.00      PROC
ATOM   3248  SD  MET P 173      23.520   3.311  -4.449  1.00  1.81      PROC
ATOM   3249  CE  MET P 173      23.778   3.143  -5.021  1.00  2.63      PROC
ATOM   3250  HE1 MET P 173      24.471   3.926  -5.397  1.00  0.00      PROC
ATOM   3251  HE2 MET P 173      22.976   3.003  -5.777  1.00  0.00      PROC
ATOM   3252  HE3 MET P 173      24.351   2.197  -4.920  1.00  0.00      PROC
ATOM   3253  C   MET P 173      20.840   4.952  -1.488  1.00  0.61      PROC
ATOM   3254  O   MET P 173      21.241   4.310  -0.532  1.00  0.65      PROC
ATOM   3255  N   LYS P 174      20.191   6.114  -1.313  1.00  0.60      PROC
ATOM   3256  HN  LYS P 174      19.915   6.674  -2.090  1.00  0.00      PROC
ATOM   3257  CA  LYS P 174      19.841   6.647  -0.014  1.00  0.63      PROC
ATOM   3258  HA  LYS P 174      20.725   6.636   0.606  1.00  0.00      PROC
ATOM   3259  CB  LYS P 174      19.306   8.083  -0.164  1.00  0.71      PROC
ATOM   3260  HB1 LYS P 174      18.350   8.005  -0.720  1.00  0.00      PROC
ATOM   3261  HB2 LYS P 174      20.045   8.630  -0.783  1.00  0.00      PROC
ATOM   3262  CG  LYS P 174      19.071   8.825   0.865  1.00  1.17      PROC
ATOM   3263  HG1 LYS P 174      18.252   8.332   1.425  1.00  0.00      PROC
ATOM   3264  HG2 LYS P 174      18.711   9.797   0.473  1.00  0.00      PROC
ATOM   3265  CD  LYS P 174      20.020   9.107   1.757  1.00  1.45      PROC
ATOM   3266  HD1 LYS P 174      20.760   8.336   1.518  1.00  0.00      PROC
ATOM   3267  HD2 LYS P 174      19.496   8.877   2.691  1.00  0.00      PROC
ATOM   3268  CE  LYS P 174      20.562   9.783   2.029  1.00  1.92      PROC
ATOM   3269  HE1 LYS P 174      19.839  10.575   2.271  1.00  0.00      PROC
ATOM   3270  HE2 LYS P 174      21.125  10.010   1.112  1.00  0.00      PROC
ATOM   3271  NZ  LYS P 174      21.437  10.030   2.880  1.00  2.24      PROC
ATOM   3272  HZ1 LYS P 174      22.157   9.280   2.865  1.00  0.00      PROC
ATOM   3273  HZ2 LYS P 174      21.001  10.073   3.823  1.00  0.00      PROC
ATOM   3274  HZ3 LYS P 174      21.884  10.944   2.663  1.00  0.00      PROC
ATOM   3275  C   LYS P 174      18.864   5.785   0.762  1.00  0.60      PROC
ATOM   3276  O   LYS P 174      19.020   5.556   1.952  1.00  0.65      PROC
ATOM   3277  N   LEU P 175      17.845   5.242   0.086  1.00  0.58      PROC
ATOM   3278  HN  LEU P 175      17.681   5.479  -0.868  1.00  0.00      PROC
ATOM   3279  CA  LEU P 175      16.912   4.294   0.642  1.00  0.59      PROC
ATOM   3280  HA  LEU P 175      16.501   4.711   1.549  1.00  0.00      PROC
ATOM   3281  CB  LEU P 175      15.799   4.022  -0.385  1.00  0.63      PROC
ATOM   3282  HB1 LEU P 175      16.279   3.536  -1.258  1.00  0.00      PROC
ATOM   3283  HB2 LEU P 175      15.397   5.009  -0.693  1.00  0.00      PROC
ATOM   3284  CG  LEU P 175      14.661   3.200  -0.018  1.00  0.62      PROC
ATOM   3285  HG  LEU P 175      15.042   2.197   0.265  1.00  0.00      PROC
ATOM   3286  CD1 LEU P 175      13.902   3.659   1.000  1.00  1.01      PROC
ATOM   3287 HD11 LEU P 175      13.483   4.656   0.745  1.00  0.00      PROC
ATOM   3288 HD12 LEU P 175      14.520   3.758   1.918  1.00  0.00      PROC
ATOM   3289 HD13 LEU P 175      13.060   2.959   1.190  1.00  0.00      PROC
ATOM   3290  CD2 LEU P 175      13.724   2.999  -1.023  1.00  0.85      PROC
ATOM   3291 HD21 LEU P 175      14.229   2.665  -1.955  1.00  0.00      PROC
ATOM   3292 HD22 LEU P 175      13.185   3.947  -1.232  1.00  0.00      PROC
ATOM   3293 HD23 LEU P 175      12.999   2.217  -0.713  1.00  0.00      PROC
ATOM   3294  C   LEU P 175      17.566   2.999   1.089  1.00  0.59      PROC
ATOM   3295  O   LEU P 175      17.304   2.500   2.171  1.00  0.64      PROC
ATOM   3296  N   GLN P 176      18.486   2.450   0.285  1.00  0.60      PROC
ATOM   3297  HN  GLN P 176      18.670   2.824  -0.620  1.00  0.00      PROC
ATOM   3298  CA  GLN P 176      19.275   1.296   0.646  1.00  0.66      PROC
ATOM   3299  HA  GLN P 176      18.601   0.516   0.968  1.00  0.00      PROC
ATOM   3300  CB  GLN P 176      20.112   0.818  -0.553  1.00  0.74      PROC
ATOM   3301  HB1 GLN P 176      20.810   1.646  -0.786  1.00  0.00      PROC
ATOM   3302  HB2 GLN P 176      19.399   0.693  -1.391  1.00  0.00      PROC
ATOM   3303  CG  GLN P 176      20.826  -0.252  -0.534  1.00  0.90      PROC
ATOM   3304  HG1 GLN P 176      20.151  -1.068  -0.209  1.00  0.00      PROC
ATOM   3305  HG2 GLN P 176      21.607  -0.089   0.235  1.00  0.00      PROC
ATOM   3306  CD  GLN P 176      21.515  -0.754  -1.686  1.00  0.99      PROC
ATOM   3307  OE1 GLN P 176      22.357  -0.839  -1.911  1.00  1.33      PROC
ATOM   3308  NE2 GLN P 176      21.163  -1.109  -2.432  1.00  1.53      PROC
ATOM   3309 HE21 GLN P 176      21.763  -1.423  -3.167  1.00  0.00      PROC
ATOM   3310 HE22 GLN P 176      20.171  -1.190  -2.527  1.00  0.00      PROC
ATOM   3311  C   GLN P 176      20.154   1.518   1.856  1.00  0.67      PROC
ATOM   3312  O   GLN P 176      20.208   0.697   2.752  1.00  0.74      PROC
ATOM   3313  N   GLU P 177      20.826   2.676   1.938  1.00  0.66      PROC
ATOM   3314  HN  GLU P 177      20.824   3.325   1.182  1.00  0.00      PROC
ATOM   3315  CA  GLU P 177      21.594   3.084   3.090  1.00  0.72      PROC
ATOM   3316  HA  GLU P 177      22.300   2.300   3.319  1.00  0.00      PROC
ATOM   3317  CB  GLU P 177      22.329   4.398   2.795  1.00  0.80      PROC
ATOM   3318  HB1 GLU P 177      21.537   5.142   2.582  1.00  0.00      PROC
ATOM   3319  HB2 GLU P 177      22.916   4.212   1.875  1.00  0.00      PROC
ATOM   3320  CG  GLU P 177      23.100   4.948   3.575  1.00  1.22      PROC
ATOM   3321  HG1 GLU P 177      23.880   4.198   3.812  1.00  0.00      PROC
ATOM   3322  HG2 GLU P 177      22.507   5.169   4.484  1.00  0.00      PROC
ATOM   3323  CD  GLU P 177      23.806   6.150   3.281  1.00  1.33      PROC
ATOM   3324  OE1 GLU P 177      24.084   6.638   3.170  1.00  1.82      PROC
ATOM   3325  OE2 GLU P 177      24.104   6.624   3.165  1.00  1.79      PROC
ATOM   3326  C   GLU P 177      20.778   3.205   4.357  1.00  0.70      PROC
ATOM   3327  O   GLU P 177      21.163   2.735   5.411  1.00  0.76      PROC
ATOM   3328  N   PHE P 178      19.585   3.795   4.264  1.00  0.65      PROC
ATOM   3329  HN  PHE P 178      19.287   4.207   3.407  1.00  0.00      PROC
ATOM   3330  CA  PHE P 178      18.635   3.898   5.346  1.00  0.66      PROC
ATOM   3331  HA  PHE P 178      19.132   4.335   6.199  1.00  0.00      PROC
ATOM   3332  CB  PHE P 178      17.455   4.783   4.885  1.00  0.69      PROC
ATOM   3333  HB1 PHE P 178      17.021   4.351   3.958  1.00  0.00      PROC
ATOM   3334  HB2 PHE P 178      17.830   5.810   4.689  1.00  0.00      PROC
ATOM   3335  CG  PHE P 178      16.344   4.909   5.864  1.00  0.77      PROC
ATOM   3336  CD1 PHE P 178      15.198   4.189   5.736  1.00  0.89      PROC
ATOM   3337  HD1 PHE P 178      15.105   3.481   4.926  1.00  0.00      PROC
ATOM   3338  CE1 PHE P 178      14.162   4.344   6.613  1.00  1.06      PROC
ATOM   3339  HE1 PHE P 178      13.265   3.754   6.495  1.00  0.00      PROC
ATOM   3340  CZ  PHE P 178      14.254   5.230   7.626  1.00  1.13      PROC
ATOM   3341  HZ  PHE P 178      13.436   5.356   8.319  1.00  0.00      PROC
ATOM   3342  CD2 PHE P 178      16.421   5.800   6.877  1.00  0.93      PROC
ATOM   3343  HD2 PHE P 178      17.313   6.397   6.993  1.00  0.00      PROC
ATOM   3344  CE2 PHE P 178      15.384   5.958   7.761  1.00  1.10      PROC
ATOM   3345  HE2 PHE P 178      15.471   6.669   8.570  1.00  0.00      PROC
ATOM   3346  C   PHE P 178      18.186   2.553   5.892  1.00  0.67      PROC
ATOM   3347  O   PHE P 178      18.159   2.334   7.089  1.00  0.75      PROC
ATOM   3348  N   VAL P 179      17.860   1.605   5.014  1.00  0.67      PROC
ATOM   3349  HN  VAL P 179      17.857   1.794   4.036  1.00  0.00      PROC
ATOM   3350  CA  VAL P 179      17.491   0.256   5.373  1.00  0.75      PROC
ATOM   3351  HA  VAL P 179      16.765   0.310   6.170  1.00  0.00      PROC
ATOM   3352  CB  VAL P 179      16.910  -0.481   4.185  1.00  0.83      PROC
ATOM   3353  HB  VAL P 179      17.595  -0.359   3.319  1.00  0.00      PROC
ATOM   3354  CG1 VAL P 179      16.719  -1.933   4.442  1.00  1.02      PROC
ATOM   3355 HG11 VAL P 179      16.175  -2.083   5.399  1.00  0.00      PROC
ATOM   3356 HG12 VAL P 179      17.706  -2.438   4.512  1.00  0.00      PROC
ATOM   3357 HG13 VAL P 179      16.124  -2.387   3.621  1.00  0.00      PROC
ATOM   3358  CG2 VAL P 179      15.584   0.104   3.836  1.00  0.93      PROC
ATOM   3359 HG21 VAL P 179      15.697   1.179   3.578  1.00  0.00      PROC
ATOM   3360 HG22 VAL P 179      14.893   0.018   4.702  1.00  0.00      PROC
ATOM   3361 HG23 VAL P 179      15.155  -0.428   2.960  1.00  0.00      PROC
ATOM   3362  C   VAL P 179      18.606  -0.524   6.021  1.00  0.81      PROC
ATOM   3363  O   VAL P 179      18.404  -1.224   6.992  1.00  0.91      PROC
ATOM   3364  N   LEU P 180      19.838  -0.394   5.532  1.00  0.81      PROC
ATOM   3365  HN  LEU P 180      20.022   0.180   4.738  1.00  0.00      PROC
ATOM   3366  CA  LEU P 180      20.985  -1.053   6.090  1.00  0.93      PROC
ATOM   3367  HA  LEU P 180      20.703  -2.066   6.336  1.00  0.00      PROC
ATOM   3368  CB  LEU P 180      22.135  -1.051   5.096  1.00  1.02      PROC
ATOM   3369  HB1 LEU P 180      23.052  -1.353   5.644  1.00  0.00      PROC
ATOM   3370  HB2 LEU P 180      22.259  -0.011   4.729  1.00  0.00      PROC
ATOM   3371  CG  LEU P 180      22.019  -1.875   3.987  1.00  1.31      PROC
ATOM   3372  HG  LEU P 180      21.061  -1.631   3.483  1.00  0.00      PROC
ATOM   3373  CD1 LEU P 180      22.996  -1.792   3.071  1.00  1.57      PROC
ATOM   3374 HD11 LEU P 180      23.937  -2.221   3.476  1.00  0.00      PROC
ATOM   3375 HD12 LEU P 180      23.177  -0.728   2.806  1.00  0.00      PROC
ATOM   3376 HD13 LEU P 180      22.710  -2.361   2.160  1.00  0.00      PROC
ATOM   3377  CD2 LEU P 180      21.991  -3.166   4.195  1.00  1.65      PROC
ATOM   3378 HD21 LEU P 180      21.126  -3.430   4.840  1.00  0.00      PROC
ATOM   3379 HD22 LEU P 180      22.925  -3.487   4.704  1.00  0.00      PROC
ATOM   3380 HD23 LEU P 180      21.889  -3.703   3.228  1.00  0.00      PROC
ATOM   3381  C   LEU P 180      21.447  -0.493   7.405  1.00  0.99      PROC
ATOM   3382  O   LEU P 180      21.976  -1.193   8.211  1.00  1.17      PROC
ATOM   3383  N   ASN P 181      21.236   0.779   7.667  1.00  0.96      PROC
ATOM   3384  HN  ASN P 181      20.793   1.375   7.002  1.00  0.00      PROC
ATOM   3385  CA  ASN P 181      21.609   1.409   8.891  1.00  1.09      PROC
ATOM   3386  HA  ASN P 181      22.500   0.925   9.261  1.00  0.00      PROC
ATOM   3387  CB  ASN P 181      21.860   2.856   8.666  1.00  1.25      PROC
ATOM   3388  HB1 ASN P 181      21.834   3.373   9.648  1.00  0.00      PROC
ATOM   3389  HB2 ASN P 181      21.050   3.256   8.021  1.00  0.00      PROC
ATOM   3390  CG  ASN P 181      22.980   3.128   8.107  1.00  1.62      PROC
ATOM   3391  OD1 ASN P 181      23.624   2.619   8.056  1.00  2.09      PROC
ATOM   3392  ND2 ASN P 181      23.245   3.976   7.686  1.00  1.98      PROC
ATOM   3393 HD21 ASN P 181      24.154   4.070   7.279  1.00  0.00      PROC
ATOM   3394 HD22 ASN P 181      22.606   4.745   7.665  1.00  0.00      PROC
ATOM   3395  C   ASN P 181      20.632   1.243   9.981  1.00  1.13      PROC
ATOM   3396  O   ASN P 181      20.753   1.459  10.901  1.00  1.47      PROC
ATOM   3397  N   LYS P 182      19.648   0.851   9.914  1.00  1.39      PROC
ATOM   3398  HN  LYS P 182      19.311   0.596   9.015  1.00  0.00      PROC
ATOM   3399  CA  LYS P 182      18.698   0.618  10.907  1.00  1.61      PROC
ATOM   3400  HA  LYS P 182      18.731   1.473  11.565  1.00  0.00      PROC
ATOM   3401  CB  LYS P 182      17.605   0.456  10.563  1.00  2.26      PROC
ATOM   3402  HB1 LYS P 182      17.386   1.500  10.496  1.00  0.00      PROC
ATOM   3403  HB2 LYS P 182      17.304  -0.019  11.472  1.00  0.00      PROC
ATOM   3404  CG  LYS P 182      16.924   0.221  10.140  1.00  2.56      PROC
ATOM   3405  HG1 LYS P 182      16.955  -0.851  10.335  1.00  0.00      PROC
ATOM   3406  HG2 LYS P 182      17.252   0.460   9.128  1.00  0.00      PROC
ATOM   3407  CD  LYS P 182      15.933   0.337  10.022  1.00  2.95      PROC
ATOM   3408  HD1 LYS P 182      15.947   0.183   8.962  1.00  0.00      PROC
ATOM   3409  HD2 LYS P 182      15.923   1.364  10.329  1.00  0.00      PROC
ATOM   3410  CE  LYS P 182      15.090   0.228  10.101  1.00  3.49      PROC
ATOM   3411  HE1 LYS P 182      14.858   0.266   9.047  1.00  0.00      PROC
ATOM   3412  HE2 LYS P 182      14.894   1.142  10.643  1.00  0.00      PROC
ATOM   3413  NZ  LYS P 182      14.379  -0.116  10.306  1.00  3.85      PROC
ATOM   3414  HZ1 LYS P 182      14.334  -0.231  11.339  1.00  0.00      PROC
ATOM   3415  HZ2 LYS P 182      14.300  -1.047   9.850  1.00  0.00      PROC
ATOM   3416  HZ3 LYS P 182      13.596   0.491   9.990  1.00  0.00      PROC
ATOM   3417  C   LYS P 182      18.858  -0.234  11.686  1.00  1.92      PROC
ATOM   3418  O   LYS P 182      19.323  -0.951  11.307  1.00  2.37      PROC
ATOM   3419  N   LYS P 183      18.486  -0.162  12.814  1.00  2.10      PROC
ATOM   3420  HN  LYS P 183      18.029   0.674  13.092  1.00  0.00      PROC
ATOM   3421  CA  LYS P 183      18.557  -0.898  13.669  1.00  2.74      PROC
ATOM   3422  HA  LYS P 183      19.486  -1.411  13.488  1.00  0.00      PROC
ATOM   3423  CB  LYS P 183      18.543  -0.649  14.764  1.00  3.03      PROC
ATOM   3424  HB1 LYS P 183      18.801  -1.521  15.400  1.00  0.00      PROC
ATOM   3425  HB2 LYS P 183      17.567  -0.237  15.093  1.00  0.00      PROC
ATOM   3426  CG  LYS P 183      19.037  -0.176  14.756  1.00  3.50      PROC
ATOM   3427  HG1 LYS P 183      18.797   0.573  15.539  1.00  0.00      PROC
ATOM   3428  HG2 LYS P 183      19.013   0.318  13.763  1.00  0.00      PROC
ATOM   3429  CD  LYS P 183      19.568  -0.354  14.846  1.00  4.24      PROC
ATOM   3430  HD1 LYS P 183      19.876  -0.733  13.858  1.00  0.00      PROC
ATOM   3431  HD2 LYS P 183      19.436  -1.191  15.550  1.00  0.00      PROC
ATOM   3432  CE  LYS P 183      19.969  -0.134  15.010  1.00  5.07      PROC
ATOM   3433  HE1 LYS P 183      20.279  -0.915  15.690  1.00  0.00      PROC
ATOM   3434  HE2 LYS P 183      19.476   0.706  15.480  1.00  0.00      PROC
ATOM   3435  NZ  LYS P 183      20.217  -0.012  15.003  1.00  5.74      PROC
ATOM   3436  HZ1 LYS P 183      20.168   0.841  14.409  1.00  0.00      PROC
ATOM   3437  HZ2 LYS P 183      20.916  -0.671  14.606  1.00  0.00      PROC
ATOM   3438  HZ3 LYS P 183      20.500   0.253  15.968  1.00  0.00      PROC
ATOM   3439  C   LYS P 183      17.862  -1.558  13.846  1.00  3.29      PROC
ATOM   3440  O   LYS P 183      17.155  -1.398  13.883  1.00  3.43      PROC
ATOM   3441  N   LYS P 184      18.055  -2.323  13.951  1.00  4.02      PROC
ATOM   3442  HN  LYS P 184      19.007  -2.609  13.889  1.00  0.00      PROC
ATOM   3443  CA  LYS P 184      17.466  -3.013  14.134  1.00  4.83      PROC
ATOM   3444  HA  LYS P 184      16.440  -2.694  14.057  1.00  0.00      PROC
ATOM   3445  CB  LYS P 184      17.773  -3.613  13.355  1.00  5.54      PROC
ATOM   3446  HB1 LYS P 184      18.690  -4.101  13.731  1.00  0.00      PROC
ATOM   3447  HB2 LYS P 184      18.030  -2.904  12.548  1.00  0.00      PROC
ATOM   3448  CG  LYS P 184      17.445  -4.096  13.049  1.00  6.39      PROC
ATOM   3449  HG1 LYS P 184      17.228  -4.828  13.847  1.00  0.00      PROC
ATOM   3450  HG2 LYS P 184      18.180  -4.521  12.342  1.00  0.00      PROC
ATOM   3451  CD  LYS P 184      16.805  -4.057  12.652  1.00  6.71      PROC
ATOM   3452  HD1 LYS P 184      16.755  -2.987  12.411  1.00  0.00      PROC
ATOM   3453  HD2 LYS P 184      16.054  -4.320  13.409  1.00  0.00      PROC
ATOM   3454  CE  LYS P 184      16.544  -4.337  12.095  1.00  7.29      PROC
ATOM   3455  HE1 LYS P 184      16.428  -5.403  12.359  1.00  0.00      PROC
ATOM   3456  HE2 LYS P 184      17.330  -4.200  11.332  1.00  0.00      PROC
ATOM   3457  NZ  LYS P 184      16.008  -4.227  11.753  1.00  7.77      PROC
ATOM   3458  HZ1 LYS P 184      16.091  -3.314  11.262  1.00  0.00      PROC
ATOM   3459  HZ2 LYS P 184      15.188  -4.203  12.392  1.00  0.00      PROC
ATOM   3460  HZ3 LYS P 184      15.881  -4.987  11.054  1.00  0.00      PROC
ATOM   3461  C   LYS P 184      17.304  -3.378  15.273  1.00  5.33      PROC
ATOM   3462  OT1 LYS P 184      17.190  -3.598  15.772  1.00  5.67      PROC
ATOM   3463  OT2 LYS P 184      17.283  -3.432  15.687  1.00  5.67      PROC
TER    3464      LYS    184
END
