# Supplementary material for: Mapping the Interactions Among Class IIa Histone Deacetylases and Myocyte Enhancer Factor 2s
Source: J Chem Inf Model. 2025 Jun 6;65(12):6249–60. doi: 10.1021/acs.jcim.5c00858 (PMC12199305; doi:10.1021/acs.jcim.5c00858)
Supplement: Supplementary file 6 [file ci5c00858_si_006.zip › Average_Structures/HDAC4_MEF2C.pdb]

REMARK  GENERATED BY CHARMM-GUI (HTTP://WWW.CHARMM-GUI.ORG) V3.7 ON APR, 06. 2025. JOB
REMARK  READ PDB, MANIPULATE STRUCTURE IF NEEDED, AND GENERATE TOPOLOGY FILE          
REMARK   DATE:     4/ 6/25      7:57: 7      CREATED BY USER: charmm-gui              
ATOM      1  N   GLY P   2       9.533  16.859  25.334  1.00  4.05      PROA
ATOM      2  HT1 GLY P   2       8.800  17.320  25.910  1.00  0.00      PROA
ATOM      3  HT2 GLY P   2      10.174  17.580  24.946  1.00  0.00      PROA
ATOM      4  HT3 GLY P   2      10.074  16.197  25.927  1.00  0.00      PROA
ATOM      5  CA  GLY P   2       9.082  16.335  24.549  1.00  3.72      PROA
ATOM      6  HA1 GLY P   2       8.554  17.098  24.002  1.00  0.00      PROA
ATOM      7  HA2 GLY P   2       8.393  15.673  25.045  1.00  0.00      PROA
ATOM      8  C   GLY P   2       9.680  15.600  23.638  1.00  3.25      PROA
ATOM      9  O   GLY P   2      10.607  15.591  23.592  1.00  3.17      PROA
ATOM     10  N   ARG P   3       9.165  14.945  22.874  1.00  3.16      PROA
ATOM     11  HN  ARG P   3       8.174  14.909  22.897  1.00  0.00      PROA
ATOM     12  CA  ARG P   3       9.643  14.197  21.930  1.00  2.83      PROA
ATOM     13  HA  ARG P   3      10.583  13.805  22.287  1.00  0.00      PROA
ATOM     14  CB  ARG P   3       8.856  13.185  21.560  1.00  3.20      PROA
ATOM     15  HB1 ARG P   3       9.475  12.567  20.883  1.00  0.00      PROA
ATOM     16  HB2 ARG P   3       8.033  13.651  20.986  1.00  0.00      PROA
ATOM     17  CG  ARG P   3       8.299  12.370  22.336  1.00  3.40      PROA
ATOM     18  HG1 ARG P   3       7.378  12.166  21.782  1.00  0.00      PROA
ATOM     19  HG2 ARG P   3       8.110  13.015  23.199  1.00  0.00      PROA
ATOM     20  CD  ARG P   3       8.420  11.588  22.742  1.00  3.65      PROA
ATOM     21  HD1 ARG P   3       9.244  11.866  23.397  1.00  0.00      PROA
ATOM     22  HD2 ARG P   3       8.729  10.999  21.880  1.00  0.00      PROA
ATOM     23  NE  ARG P   3       8.086  10.791  23.311  1.00  3.80      PROA
ATOM     24  HE  ARG P   3       7.399  11.243  23.699  1.00  0.00      PROA
ATOM     25  CZ  ARG P   3       7.929  10.030  23.723  1.00  4.20      PROA
ATOM     26  NH1 ARG P   3       8.055   9.870  23.678  1.00  4.66      PROA
ATOM     27 HH11 ARG P   3       8.888   9.724  24.212  1.00  0.00      PROA
ATOM     28 HH12 ARG P   3       7.826   9.249  22.929  1.00  0.00      PROA
ATOM     29  NH2 ARG P   3       7.632   9.390  24.196  1.00  4.54      PROA
ATOM     30 HH21 ARG P   3       6.822   9.524  24.766  1.00  0.00      PROA
ATOM     31 HH22 ARG P   3       8.093   8.503  24.183  1.00  0.00      PROA
ATOM     32  C   ARG P   3      10.027  14.804  20.791  1.00  2.39      PROA
ATOM     33  O   ARG P   3       9.525  15.632  20.440  1.00  2.51      PROA
ATOM     34  N   LYS P   4      10.944  14.407  20.191  1.00  2.11      PROA
ATOM     35  HN  LYS P   4      11.444  13.614  20.525  1.00  0.00      PROA
ATOM     36  CA  LYS P   4      11.418  14.893  19.089  1.00  1.82      PROA
ATOM     37  HA  LYS P   4      11.357  15.969  19.154  1.00  0.00      PROA
ATOM     38  CB  LYS P   4      12.658  14.529  18.875  1.00  1.92      PROA
ATOM     39  HB1 LYS P   4      12.982  14.946  17.898  1.00  0.00      PROA
ATOM     40  HB2 LYS P   4      12.694  13.420  18.823  1.00  0.00      PROA
ATOM     41  CG  LYS P   4      13.524  14.938  19.820  1.00  2.31      PROA
ATOM     42  HG1 LYS P   4      14.348  14.311  19.516  1.00  0.00      PROA
ATOM     43  HG2 LYS P   4      12.977  14.553  20.667  1.00  0.00      PROA
ATOM     44  CD  LYS P   4      13.978  15.497  20.243  1.00  2.68      PROA
ATOM     45  HD1 LYS P   4      13.160  16.046  20.699  1.00  0.00      PROA
ATOM     46  HD2 LYS P   4      14.409  16.019  19.394  1.00  0.00      PROA
ATOM     47  CE  LYS P   4      14.772  15.739  20.998  1.00  3.19      PROA
ATOM     48  HE1 LYS P   4      14.753  16.836  20.988  1.00  0.00      PROA
ATOM     49  HE2 LYS P   4      15.667  15.336  20.508  1.00  0.00      PROA
ATOM     50  NZ  LYS P   4      14.973  15.631  21.718  1.00  3.81      PROA
ATOM     51  HZ1 LYS P   4      15.088  14.613  21.897  1.00  0.00      PROA
ATOM     52  HZ2 LYS P   4      14.236  16.012  22.345  1.00  0.00      PROA
ATOM     53  HZ3 LYS P   4      15.872  16.120  21.904  1.00  0.00      PROA
ATOM     54  C   LYS P   4      10.712  14.639  17.876  1.00  1.78      PROA
ATOM     55  O   LYS P   4      10.250  13.734  17.618  1.00  1.97      PROA
ATOM     56  N   LYS P   5      10.599  15.456  17.101  1.00  1.86      PROA
ATOM     57  HN  LYS P   5      11.027  16.341  17.255  1.00  0.00      PROA
ATOM     58  CA  LYS P   5       9.924  15.378  15.936  1.00  2.03      PROA
ATOM     59  HA  LYS P   5       9.125  14.660  16.044  1.00  0.00      PROA
ATOM     60  CB  LYS P   5       9.486  16.485  15.690  1.00  2.69      PROA
ATOM     61  HB1 LYS P   5       8.801  16.295  14.849  1.00  0.00      PROA
ATOM     62  HB2 LYS P   5      10.378  17.029  15.342  1.00  0.00      PROA
ATOM     63  CG  LYS P   5       9.027  17.136  16.190  1.00  3.13      PROA
ATOM     64  HG1 LYS P   5       9.835  17.855  16.334  1.00  0.00      PROA
ATOM     65  HG2 LYS P   5       8.829  16.561  17.095  1.00  0.00      PROA
ATOM     66  CD  LYS P   5       8.413  17.625  16.210  1.00  3.74      PROA
ATOM     67  HD1 LYS P   5       7.665  16.872  16.402  1.00  0.00      PROA
ATOM     68  HD2 LYS P   5       8.468  17.930  15.177  1.00  0.00      PROA
ATOM     69  CE  LYS P   5       7.968  18.266  16.472  1.00  4.38      PROA
ATOM     70  HE1 LYS P   5       8.616  18.431  17.290  1.00  0.00      PROA
ATOM     71  HE2 LYS P   5       7.111  17.664  16.610  1.00  0.00      PROA
ATOM     72  NZ  LYS P   5       7.672  18.713  16.623  1.00  4.98      PROA
ATOM     73  HZ1 LYS P   5       6.877  18.841  15.965  1.00  0.00      PROA
ATOM     74  HZ2 LYS P   5       8.281  19.556  16.599  1.00  0.00      PROA
ATOM     75  HZ3 LYS P   5       7.306  18.577  17.587  1.00  0.00      PROA
ATOM     76  C   LYS P   5      10.452  14.881  14.763  1.00  1.65      PROA
ATOM     77  O   LYS P   5      11.395  15.038  14.617  1.00  1.65      PROA
ATOM     78  N   ILE P   6       9.849  14.255  13.883  1.00  1.68      PROA
ATOM     79  HN  ILE P   6       8.904  14.031  14.074  1.00  0.00      PROA
ATOM     80  CA  ILE P   6      10.207  13.784  12.659  1.00  1.45      PROA
ATOM     81  HA  ILE P   6      11.284  13.721  12.656  1.00  0.00      PROA
ATOM     82  CB  ILE P   6       9.694  12.577  12.309  1.00  1.68      PROA
ATOM     83  HB  ILE P   6       8.604  12.709  12.417  1.00  0.00      PROA
ATOM     84  CG2 ILE P   6       9.786  12.081  11.505  1.00  2.07      PROA
ATOM     85 HG21 ILE P   6      10.824  11.696  11.411  1.00  0.00      PROA
ATOM     86 HG22 ILE P   6       9.569  12.733  10.632  1.00  0.00      PROA
ATOM     87 HG23 ILE P   6       9.087  11.218  11.511  1.00  0.00      PROA
ATOM     88  CG1 ILE P   6       9.817  11.956  12.836  1.00  2.20      PROA
ATOM     89 HG11 ILE P   6       8.842  11.445  12.838  1.00  0.00      PROA
ATOM     90 HG12 ILE P   6       9.978  12.479  13.791  1.00  0.00      PROA
ATOM     91  CD  ILE P   6      10.308  11.377  12.879  1.00  2.65      PROA
ATOM     92  HD1 ILE P   6      11.323  11.714  12.577  1.00  0.00      PROA
ATOM     93  HD2 ILE P   6       9.988  10.559  12.199  1.00  0.00      PROA
ATOM     94  HD3 ILE P   6      10.356  10.999  13.922  1.00  0.00      PROA
ATOM     95  C   ILE P   6       9.913  14.636  11.652  1.00  1.61      PROA
ATOM     96  O   ILE P   6       9.006  15.101  11.601  1.00  2.03      PROA
ATOM     97  N   GLN P   7      10.694  14.886  10.827  1.00  1.66      PROA
ATOM     98  HN  GLN P   7      11.565  14.405  10.814  1.00  0.00      PROA
ATOM     99  CA  GLN P   7      10.570  15.745   9.884  1.00  2.11      PROA
ATOM    100  HA  GLN P   7       9.748  16.407  10.112  1.00  0.00      PROA
ATOM    101  CB  GLN P   7      11.531  16.293   9.842  1.00  2.84      PROA
ATOM    102  HB1 GLN P   7      11.419  17.064   9.054  1.00  0.00      PROA
ATOM    103  HB2 GLN P   7      12.299  15.558   9.527  1.00  0.00      PROA
ATOM    104  CG  GLN P   7      11.869  16.723  10.583  1.00  3.50      PROA
ATOM    105  HG1 GLN P   7      12.692  17.399  10.267  1.00  0.00      PROA
ATOM    106  HG2 GLN P   7      12.270  15.967  11.291  1.00  0.00      PROA
ATOM    107  CD  GLN P   7      11.288  17.175  10.976  1.00  4.03      PROA
ATOM    108  OE1 GLN P   7      10.934  17.366  11.165  1.00  4.35      PROA
ATOM    109  NE2 GLN P   7      11.192  17.364  11.120  1.00  4.65      PROA
ATOM    110 HE21 GLN P   7      10.907  18.222  10.693  1.00  0.00      PROA
ATOM    111 HE22 GLN P   7      11.103  17.243  12.109  1.00  0.00      PROA
ATOM    112  C   GLN P   7      10.209  15.545   8.549  1.00  1.75      PROA
ATOM    113  O   GLN P   7      10.673  15.757   7.957  1.00  2.03      PROA
ATOM    114  N   ILE P   8       9.349  15.140   8.051  1.00  1.62      PROA
ATOM    115  HN  ILE P   8       8.676  14.771   8.666  1.00  0.00      PROA
ATOM    116  CA  ILE P   8       8.881  14.971   6.782  1.00  1.34      PROA
ATOM    117  HA  ILE P   8       9.696  15.199   6.111  1.00  0.00      PROA
ATOM    118  CB  ILE P   8       8.402  13.689   6.511  1.00  1.33      PROA
ATOM    119  HB  ILE P   8       8.582  13.106   7.434  1.00  0.00      PROA
ATOM    120  CG2 ILE P   8       7.878  13.568   6.358  1.00  2.00      PROA
ATOM    121 HG21 ILE P   8       7.379  14.475   5.955  1.00  0.00      PROA
ATOM    122 HG22 ILE P   8       7.302  13.206   7.236  1.00  0.00      PROA
ATOM    123 HG23 ILE P   8       7.886  12.787   5.568  1.00  0.00      PROA
ATOM    124  CG1 ILE P   8       8.502  13.000   6.014  1.00  1.65      PROA
ATOM    125 HG11 ILE P   8       8.046  13.442   5.151  1.00  0.00      PROA
ATOM    126 HG12 ILE P   8       7.857  12.373   6.596  1.00  0.00      PROA
ATOM    127  CD  ILE P   8       8.920  12.252   5.515  1.00  1.85      PROA
ATOM    128  HD1 ILE P   8       9.840  11.912   6.037  1.00  0.00      PROA
ATOM    129  HD2 ILE P   8       9.195  12.587   4.492  1.00  0.00      PROA
ATOM    130  HD3 ILE P   8       8.212  11.398   5.451  1.00  0.00      PROA
ATOM    131  C   ILE P   8       7.940  15.954   6.481  1.00  1.52      PROA
ATOM    132  O   ILE P   8       7.226  16.243   7.190  1.00  1.92      PROA
ATOM    133  N   THR P   9       7.932  16.529   5.423  1.00  1.54      PROA
ATOM    134  HN  THR P   9       8.600  16.282   4.728  1.00  0.00      PROA
ATOM    135  CA  THR P   9       7.101  17.507   5.039  1.00  1.90      PROA
ATOM    136  HA  THR P   9       6.297  17.552   5.759  1.00  0.00      PROA
ATOM    137  CB  THR P   9       7.654  18.593   4.968  1.00  2.48      PROA
ATOM    138  HB  THR P   9       8.647  18.441   5.431  1.00  0.00      PROA
ATOM    139  OG1 THR P   9       7.485  19.067   5.171  1.00  3.19      PROA
ATOM    140  HG1 THR P   9       7.414  18.938   6.120  1.00  0.00      PROA
ATOM    141  CG2 THR P   9       7.842  19.240   4.493  1.00  2.68      PROA
ATOM    142 HG21 THR P   9       6.913  19.724   4.123  1.00  0.00      PROA
ATOM    143 HG22 THR P   9       8.441  18.906   3.619  1.00  0.00      PROA
ATOM    144 HG23 THR P   9       8.421  19.985   5.080  1.00  0.00      PROA
ATOM    145  C   THR P   9       6.383  17.386   3.844  1.00  1.52      PROA
ATOM    146  O   THR P   9       6.819  16.945   3.068  1.00  1.25      PROA
ATOM    147  N   ARG P  10       5.246  17.755   3.668  1.00  1.81      PROA
ATOM    148  HN  ARG P  10       4.787  18.190   4.432  1.00  0.00      PROA
ATOM    149  CA  ARG P  10       4.435  17.689   2.581  1.00  1.68      PROA
ATOM    150  HA  ARG P  10       4.563  16.714   2.134  1.00  0.00      PROA
ATOM    151  CB  ARG P  10       3.096  17.887   2.919  1.00  2.17      PROA
ATOM    152  HB1 ARG P  10       2.843  16.978   3.489  1.00  0.00      PROA
ATOM    153  HB2 ARG P  10       2.586  17.878   1.942  1.00  0.00      PROA
ATOM    154  CG  ARG P  10       2.562  18.697   3.479  1.00  2.37      PROA
ATOM    155  HG1 ARG P  10       2.643  19.576   2.817  1.00  0.00      PROA
ATOM    156  HG2 ARG P  10       3.179  18.848   4.382  1.00  0.00      PROA
ATOM    157  CD  ARG P  10       1.339  18.748   3.922  1.00  2.74      PROA
ATOM    158  HD1 ARG P  10       1.172  19.727   4.419  1.00  0.00      PROA
ATOM    159  HD2 ARG P  10       1.179  17.920   4.645  1.00  0.00      PROA
ATOM    160  NE  ARG P  10       0.674  18.661   3.244  1.00  3.31      PROA
ATOM    161  HE  ARG P  10       0.559  17.761   2.827  1.00  0.00      PROA
ATOM    162  CZ  ARG P  10       0.141  19.325   2.949  1.00  3.80      PROA
ATOM    163  NH1 ARG P  10       0.116  20.162   3.210  1.00  3.91      PROA
ATOM    164 HH11 ARG P  10       0.946  20.605   3.549  1.00  0.00      PROA
ATOM    165 HH12 ARG P  10      -0.742  20.673   3.168  1.00  0.00      PROA
ATOM    166  NH2 ARG P  10      -0.416  19.131   2.356  1.00  4.53      PROA
ATOM    167 HH21 ARG P  10      -0.684  18.178   2.215  1.00  0.00      PROA
ATOM    168 HH22 ARG P  10      -0.814  19.852   1.788  1.00  0.00      PROA
ATOM    169  C   ARG P  10       4.755  18.565   1.433  1.00  1.51      PROA
ATOM    170  O   ARG P  10       5.170  19.632   1.584  1.00  1.60      PROA
ATOM    171  N   ILE P  11       4.578  18.120   0.236  1.00  1.40      PROA
ATOM    172  HN  ILE P  11       4.261  17.187   0.093  1.00  0.00      PROA
ATOM    173  CA  ILE P  11       4.795  18.845  -0.962  1.00  1.30      PROA
ATOM    174  HA  ILE P  11       5.602  19.538  -0.776  1.00  0.00      PROA
ATOM    175  CB  ILE P  11       5.134  17.989  -2.116  1.00  1.35      PROA
ATOM    176  HB  ILE P  11       4.277  17.313  -2.320  1.00  0.00      PROA
ATOM    177  CG2 ILE P  11       5.423  18.721  -3.293  1.00  1.42      PROA
ATOM    178 HG21 ILE P  11       6.289  19.395  -3.120  1.00  0.00      PROA
ATOM    179 HG22 ILE P  11       4.545  19.338  -3.580  1.00  0.00      PROA
ATOM    180 HG23 ILE P  11       5.676  18.023  -4.120  1.00  0.00      PROA
ATOM    181  CG1 ILE P  11       6.203  17.100  -1.848  1.00  1.57      PROA
ATOM    182 HG11 ILE P  11       5.696  16.201  -1.461  1.00  0.00      PROA
ATOM    183 HG12 ILE P  11       6.755  17.603  -1.037  1.00  0.00      PROA
ATOM    184  CD  ILE P  11       6.874  16.754  -2.381  1.00  2.01      PROA
ATOM    185  HD1 ILE P  11       7.493  17.577  -2.798  1.00  0.00      PROA
ATOM    186  HD2 ILE P  11       6.430  16.182  -3.224  1.00  0.00      PROA
ATOM    187  HD3 ILE P  11       7.528  16.087  -1.780  1.00  0.00      PROA
ATOM    188  C   ILE P  11       3.652  19.679  -1.273  1.00  1.32      PROA
ATOM    189  O   ILE P  11       2.609  19.252  -1.337  1.00  1.49      PROA
ATOM    190  N   MET P  12       3.821  20.914  -1.463  1.00  1.39      PROA
ATOM    191  HN  MET P  12       4.738  21.302  -1.483  1.00  0.00      PROA
ATOM    192  CA  MET P  12       2.807  21.829  -1.656  1.00  1.59      PROA
ATOM    193  HA  MET P  12       1.891  21.414  -1.262  1.00  0.00      PROA
ATOM    194  CB  MET P  12       3.146  23.051  -0.977  1.00  1.90      PROA
ATOM    195  HB1 MET P  12       2.339  23.780  -1.193  1.00  0.00      PROA
ATOM    196  HB2 MET P  12       4.095  23.419  -1.419  1.00  0.00      PROA
ATOM    197  CG  MET P  12       3.310  23.026   0.338  1.00  2.14      PROA
ATOM    198  HG1 MET P  12       3.654  24.039   0.624  1.00  0.00      PROA
ATOM    199  HG2 MET P  12       4.128  22.305   0.532  1.00  0.00      PROA
ATOM    200  SD  MET P  12       2.325  22.714   1.141  1.00  2.64      PROA
ATOM    201  CE  MET P  12       2.316  23.301   1.792  1.00  3.24      PROA
ATOM    202  HE1 MET P  12       2.166  24.331   1.404  1.00  0.00      PROA
ATOM    203  HE2 MET P  12       3.281  23.279   2.342  1.00  0.00      PROA
ATOM    204  HE3 MET P  12       1.490  23.077   2.499  1.00  0.00      PROA
ATOM    205  C   MET P  12       2.452  22.127  -3.072  1.00  1.53      PROA
ATOM    206  O   MET P  12       1.417  22.486  -3.366  1.00  1.75      PROA
ATOM    207  N   ASP P  13       3.289  21.951  -3.992  1.00  1.40      PROA
ATOM    208  HN  ASP P  13       4.201  21.616  -3.776  1.00  0.00      PROA
ATOM    209  CA  ASP P  13       3.074  22.186  -5.373  1.00  1.39      PROA
ATOM    210  HA  ASP P  13       2.310  22.943  -5.473  1.00  0.00      PROA
ATOM    211  CB  ASP P  13       4.359  22.642  -6.018  1.00  1.48      PROA
ATOM    212  HB1 ASP P  13       4.622  21.824  -6.713  1.00  0.00      PROA
ATOM    213  HB2 ASP P  13       5.085  22.681  -5.186  1.00  0.00      PROA
ATOM    214  CG  ASP P  13       4.533  23.393  -6.492  1.00  1.99      PROA
ATOM    215  OD1 ASP P  13       4.485  23.763  -6.673  1.00  2.61      PROA
ATOM    216  OD2 ASP P  13       4.753  23.665  -6.718  1.00  2.53      PROA
ATOM    217  C   ASP P  13       2.508  20.987  -6.070  1.00  1.27      PROA
ATOM    218  O   ASP P  13       3.032  19.898  -5.988  1.00  1.17      PROA
ATOM    219  N   GLU P  14       1.401  21.160  -6.781  1.00  1.34      PROA
ATOM    220  HN  GLU P  14       1.015  22.070  -6.908  1.00  0.00      PROA
ATOM    221  CA  GLU P  14       0.670  20.107  -7.416  1.00  1.31      PROA
ATOM    222  HA  GLU P  14       0.421  19.369  -6.668  1.00  0.00      PROA
ATOM    223  CB  GLU P  14      -0.592  20.664  -8.054  1.00  1.50      PROA
ATOM    224  HB1 GLU P  14      -0.866  19.947  -8.852  1.00  0.00      PROA
ATOM    225  HB2 GLU P  14      -0.297  21.628  -8.511  1.00  0.00      PROA
ATOM    226  CG  GLU P  14      -1.525  20.868  -7.503  1.00  1.86      PROA
ATOM    227  HG1 GLU P  14      -1.222  21.591  -6.726  1.00  0.00      PROA
ATOM    228  HG2 GLU P  14      -1.779  19.898  -7.042  1.00  0.00      PROA
ATOM    229  CD  GLU P  14      -2.649  21.311  -7.897  1.00  2.11      PROA
ATOM    230  OE1 GLU P  14      -3.111  21.456  -8.054  1.00  2.55      PROA
ATOM    231  OE2 GLU P  14      -3.090  21.513  -8.052  1.00  2.55      PROA
ATOM    232  C   GLU P  14       1.426  19.290  -8.426  1.00  1.22      PROA
ATOM    233  O   GLU P  14       1.368  18.082  -8.426  1.00  1.14      PROA
ATOM    234  N   ARG P  15       2.190  19.923  -9.307  1.00  1.28      PROA
ATOM    235  HN  ARG P  15       2.238  20.918  -9.335  1.00  0.00      PROA
ATOM    236  CA  ARG P  15       2.996  19.239 -10.276  1.00  1.26      PROA
ATOM    237  HA  ARG P  15       2.380  18.491 -10.753  1.00  0.00      PROA
ATOM    238  CB  ARG P  15       3.545  20.208 -11.314  1.00  1.44      PROA
ATOM    239  HB1 ARG P  15       4.635  20.044 -11.270  1.00  0.00      PROA
ATOM    240  HB2 ARG P  15       3.295  21.199 -10.900  1.00  0.00      PROA
ATOM    241  CG  ARG P  15       3.370  20.306 -12.255  1.00  1.94      PROA
ATOM    242  HG1 ARG P  15       4.394  20.411 -12.614  1.00  0.00      PROA
ATOM    243  HG2 ARG P  15       2.844  21.260 -12.237  1.00  0.00      PROA
ATOM    244  CD  ARG P  15       2.987  19.940 -13.005  1.00  2.47      PROA
ATOM    245  HD1 ARG P  15       2.078  20.529 -13.250  1.00  0.00      PROA
ATOM    246  HD2 ARG P  15       2.712  18.889 -12.774  1.00  0.00      PROA
ATOM    247  NE  ARG P  15       3.312  19.919 -13.510  1.00  3.28      PROA
ATOM    248  HE  ARG P  15       4.171  20.425 -13.489  1.00  0.00      PROA
ATOM    249  CZ  ARG P  15       3.183  19.616 -14.061  1.00  4.13      PROA
ATOM    250  NH1 ARG P  15       2.748  19.317 -14.255  1.00  4.44      PROA
ATOM    251 HH11 ARG P  15       1.937  19.785 -14.607  1.00  0.00      PROA
ATOM    252 HH12 ARG P  15       2.785  18.318 -14.248  1.00  0.00      PROA
ATOM    253  NH2 ARG P  15       3.506  19.603 -14.429  1.00  5.02      PROA
ATOM    254 HH21 ARG P  15       4.265  18.952 -14.405  1.00  0.00      PROA
ATOM    255 HH22 ARG P  15       3.407  20.227 -15.204  1.00  0.00      PROA
ATOM    256  C   ARG P  15       4.105  18.422  -9.669  1.00  1.13      PROA
ATOM    257  O   ARG P  15       4.332  17.290 -10.034  1.00  1.10      PROA
ATOM    258  N   ASN P  16       4.790  18.970  -8.667  1.00  1.12      PROA
ATOM    259  HN  ASN P  16       4.621  19.911  -8.386  1.00  0.00      PROA
ATOM    260  CA  ASN P  16       5.805  18.288  -7.915  1.00  1.04      PROA
ATOM    261  HA  ASN P  16       6.502  17.844  -8.610  1.00  0.00      PROA
ATOM    262  CB  ASN P  16       6.520  19.284  -6.998  1.00  1.15      PROA
ATOM    263  HB1 ASN P  16       5.876  19.421  -6.106  1.00  0.00      PROA
ATOM    264  HB2 ASN P  16       6.590  20.241  -7.553  1.00  0.00      PROA
ATOM    265  CG  ASN P  16       7.661  19.039  -6.574  1.00  1.42      PROA
ATOM    266  OD1 ASN P  16       8.024  18.400  -6.757  1.00  1.94      PROA
ATOM    267  ND2 ASN P  16       8.257  19.567  -5.978  1.00  1.80      PROA
ATOM    268 HD21 ASN P  16       9.160  19.214  -5.734  1.00  0.00      PROA
ATOM    269 HD22 ASN P  16       7.953  20.451  -5.623  1.00  0.00      PROA
ATOM    270  C   ASN P  16       5.256  17.110  -7.137  1.00  0.89      PROA
ATOM    271  O   ASN P  16       5.860  16.058  -7.072  1.00  0.83      PROA
ATOM    272  N   ARG P  17       4.055  17.249  -6.569  1.00  0.88      PROA
ATOM    273  HN  ARG P  17       3.582  18.126  -6.573  1.00  0.00      PROA
ATOM    274  CA  ARG P  17       3.351  16.178  -5.916  1.00  0.81      PROA
ATOM    275  HA  ARG P  17       4.002  15.760  -5.162  1.00  0.00      PROA
ATOM    276  CB  ARG P  17       2.055  16.696  -5.275  1.00  0.90      PROA
ATOM    277  HB1 ARG P  17       1.360  16.883  -6.116  1.00  0.00      PROA
ATOM    278  HB2 ARG P  17       2.322  17.659  -4.798  1.00  0.00      PROA
ATOM    279  CG  ARG P  17       1.388  16.067  -4.418  1.00  1.17      PROA
ATOM    280  HG1 ARG P  17       2.036  15.985  -3.523  1.00  0.00      PROA
ATOM    281  HG2 ARG P  17       1.218  15.057  -4.841  1.00  0.00      PROA
ATOM    282  CD  ARG P  17       0.053  16.541  -3.923  1.00  1.25      PROA
ATOM    283  HD1 ARG P  17      -0.507  15.702  -3.459  1.00  0.00      PROA
ATOM    284  HD2 ARG P  17      -0.536  16.977  -4.758  1.00  0.00      PROA
ATOM    285  NE  ARG P  17       0.246  17.526  -2.960  1.00  1.25      PROA
ATOM    286  HE  ARG P  17       1.081  17.478  -2.413  1.00  0.00      PROA
ATOM    287  CZ  ARG P  17      -0.414  18.312  -2.764  1.00  1.55      PROA
ATOM    288  NH1 ARG P  17      -1.403  18.361  -3.351  1.00  1.88      PROA
ATOM    289 HH11 ARG P  17      -1.686  17.588  -3.919  1.00  0.00      PROA
ATOM    290 HH12 ARG P  17      -1.979  19.176  -3.292  1.00  0.00      PROA
ATOM    291  NH2 ARG P  17      -0.067  19.095  -1.930  1.00  1.85      PROA
ATOM    292 HH21 ARG P  17       0.867  19.065  -1.573  1.00  0.00      PROA
ATOM    293 HH22 ARG P  17      -0.711  19.780  -1.589  1.00  0.00      PROA
ATOM    294  C   ARG P  17       3.051  15.018  -6.831  1.00  0.76      PROA
ATOM    295  O   ARG P  17       3.299  13.881  -6.484  1.00  0.71      PROA
ATOM    296  N   GLN P  18       2.564  15.273  -8.048  1.00  0.84      PROA
ATOM    297  HN  GLN P  18       2.352  16.205  -8.331  1.00  0.00      PROA
ATOM    298  CA  GLN P  18       2.304  14.259  -9.043  1.00  0.86      PROA
ATOM    299  HA  GLN P  18       1.734  13.469  -8.576  1.00  0.00      PROA
ATOM    300  CB  GLN P  18       1.527  14.852 -10.220  1.00  1.04      PROA
ATOM    301  HB1 GLN P  18       1.892  14.309 -11.112  1.00  0.00      PROA
ATOM    302  HB2 GLN P  18       1.846  15.910 -10.275  1.00  0.00      PROA
ATOM    303  CG  GLN P  18       0.408  14.876 -10.327  1.00  1.59      PROA
ATOM    304  HG1 GLN P  18       0.218  14.841 -11.417  1.00  0.00      PROA
ATOM    305  HG2 GLN P  18       0.097  15.858  -9.923  1.00  0.00      PROA
ATOM    306  CD  GLN P  18      -0.307  14.152  -9.892  1.00  2.05      PROA
ATOM    307  OE1 GLN P  18      -0.616  13.793  -9.515  1.00  2.38      PROA
ATOM    308  NE2 GLN P  18      -0.588  13.916  -9.950  1.00  2.83      PROA
ATOM    309 HE21 GLN P  18      -0.400  12.957 -10.164  1.00  0.00      PROA
ATOM    310 HE22 GLN P  18      -1.533  14.239  -9.892  1.00  0.00      PROA
ATOM    311  C   GLN P  18       3.525  13.509  -9.529  1.00  0.80      PROA
ATOM    312  O   GLN P  18       3.514  12.297  -9.629  1.00  0.78      PROA
ATOM    313  N   VAL P  19       4.628  14.207  -9.810  1.00  0.83      PROA
ATOM    314  HN  VAL P  19       4.632  15.203  -9.782  1.00  0.00      PROA
ATOM    315  CA  VAL P  19       5.885  13.594 -10.172  1.00  0.83      PROA
ATOM    316  HA  VAL P  19       5.683  12.850 -10.929  1.00  0.00      PROA
ATOM    317  CB  VAL P  19       6.869  14.606 -10.693  1.00  0.98      PROA
ATOM    318  HB  VAL P  19       6.895  15.425  -9.947  1.00  0.00      PROA
ATOM    319  CG1 VAL P  19       7.949  14.341 -10.911  1.00  1.38      PROA
ATOM    320 HG11 VAL P  19       8.026  13.833 -11.896  1.00  0.00      PROA
ATOM    321 HG12 VAL P  19       8.336  13.655 -10.127  1.00  0.00      PROA
ATOM    322 HG13 VAL P  19       8.567  15.264 -10.938  1.00  0.00      PROA
ATOM    323  CG2 VAL P  19       6.647  15.101 -11.687  1.00  1.49      PROA
ATOM    324 HG21 VAL P  19       5.682  15.649 -11.634  1.00  0.00      PROA
ATOM    325 HG22 VAL P  19       6.574  14.331 -12.485  1.00  0.00      PROA
ATOM    326 HG23 VAL P  19       7.452  15.824 -11.937  1.00  0.00      PROA
ATOM    327  C   VAL P  19       6.480  12.781  -9.050  1.00  0.72      PROA
ATOM    328  O   VAL P  19       6.923  11.664  -9.240  1.00  0.73      PROA
ATOM    329  N   THR P  20       6.437  13.299  -7.817  1.00  0.67      PROA
ATOM    330  HN  THR P  20       6.085  14.218  -7.662  1.00  0.00      PROA
ATOM    331  CA  THR P  20       6.880  12.609  -6.620  1.00  0.61      PROA
ATOM    332  HA  THR P  20       7.875  12.236  -6.812  1.00  0.00      PROA
ATOM    333  CB  THR P  20       6.895  13.495  -5.395  1.00  0.66      PROA
ATOM    334  HB  THR P  20       5.870  13.872  -5.194  1.00  0.00      PROA
ATOM    335  OG1 THR P  20       7.731  14.569  -5.585  1.00  0.86      PROA
ATOM    336  HG1 THR P  20       7.233  15.202  -6.107  1.00  0.00      PROA
ATOM    337  CG2 THR P  20       7.413  12.790  -4.187  1.00  0.71      PROA
ATOM    338 HG21 THR P  20       8.377  12.289  -4.421  1.00  0.00      PROA
ATOM    339 HG22 THR P  20       6.684  12.019  -3.857  1.00  0.00      PROA
ATOM    340 HG23 THR P  20       7.583  13.520  -3.367  1.00  0.00      PROA
ATOM    341  C   THR P  20       6.069  11.378  -6.340  1.00  0.53      PROA
ATOM    342  O   THR P  20       6.601  10.324  -6.046  1.00  0.56      PROA
ATOM    343  N   PHE P  21       4.737  11.462  -6.488  1.00  0.52      PROA
ATOM    344  HN  PHE P  21       4.298  12.334  -6.688  1.00  0.00      PROA
ATOM    345  CA  PHE P  21       3.839  10.341  -6.377  1.00  0.51      PROA
ATOM    346  HA  PHE P  21       4.009   9.866  -5.422  1.00  0.00      PROA
ATOM    347  CB  PHE P  21       2.368  10.822  -6.488  1.00  0.57      PROA
ATOM    348  HB1 PHE P  21       2.252  11.427  -7.413  1.00  0.00      PROA
ATOM    349  HB2 PHE P  21       2.118  11.436  -5.596  1.00  0.00      PROA
ATOM    350  CG  PHE P  21       1.359   9.717  -6.557  1.00  0.59      PROA
ATOM    351  CD1 PHE P  21       0.706   9.419  -7.721  1.00  0.72      PROA
ATOM    352  HD1 PHE P  21       0.888  10.017  -8.602  1.00  0.00      PROA
ATOM    353  CE1 PHE P  21      -0.179   8.368  -7.784  1.00  0.83      PROA
ATOM    354  HE1 PHE P  21      -0.681   8.146  -8.714  1.00  0.00      PROA
ATOM    355  CZ  PHE P  21      -0.428   7.604  -6.683  1.00  0.82      PROA
ATOM    356  HZ  PHE P  21      -1.114   6.772  -6.739  1.00  0.00      PROA
ATOM    357  CD2 PHE P  21       1.083   8.960  -5.450  1.00  0.65      PROA
ATOM    358  HD2 PHE P  21       1.565   9.194  -4.512  1.00  0.00      PROA
ATOM    359  CE2 PHE P  21       0.199   7.903  -5.513  1.00  0.75      PROA
ATOM    360  HE2 PHE P  21       0.004   7.311  -4.631  1.00  0.00      PROA
ATOM    361  C   PHE P  21       4.145   9.224  -7.351  1.00  0.52      PROA
ATOM    362  O   PHE P  21       4.234   8.077  -6.965  1.00  0.57      PROA
ATOM    363  N   THR P  22       4.364   9.539  -8.635  1.00  0.56      PROA
ATOM    364  HN  THR P  22       4.322  10.484  -8.949  1.00  0.00      PROA
ATOM    365  CA  THR P  22       4.674   8.559  -9.660  1.00  0.62      PROA
ATOM    366  HA  THR P  22       3.919   7.789  -9.611  1.00  0.00      PROA
ATOM    367  CB  THR P  22       4.709   9.153 -11.050  1.00  0.74      PROA
ATOM    368  HB  THR P  22       5.637   9.757 -11.114  1.00  0.00      PROA
ATOM    369  OG1 THR P  22       3.994   9.730 -11.387  1.00  1.29      PROA
ATOM    370  HG1 THR P  22       3.960  10.484 -10.793  1.00  0.00      PROA
ATOM    371  CG2 THR P  22       4.699   8.588 -11.952  1.00  1.28      PROA
ATOM    372 HG21 THR P  22       3.703   8.117 -12.096  1.00  0.00      PROA
ATOM    373 HG22 THR P  22       5.467   7.787 -11.905  1.00  0.00      PROA
ATOM    374 HG23 THR P  22       4.905   9.253 -12.817  1.00  0.00      PROA
ATOM    375  C   THR P  22       5.944   7.787  -9.397  1.00  0.61      PROA
ATOM    376  O   THR P  22       5.969   6.577  -9.496  1.00  0.69      PROA
ATOM    377  N   LYS P  23       7.020   8.467  -8.997  1.00  0.58      PROA
ATOM    378  HN  LYS P  23       7.012   9.462  -8.945  1.00  0.00      PROA
ATOM    379  CA  LYS P  23       8.260   7.843  -8.613  1.00  0.60      PROA
ATOM    380  HA  LYS P  23       8.530   7.131  -9.379  1.00  0.00      PROA
ATOM    381  CB  LYS P  23       9.360   8.902  -8.455  1.00  0.69      PROA
ATOM    382  HB1 LYS P  23      10.217   8.375  -7.993  1.00  0.00      PROA
ATOM    383  HB2 LYS P  23       8.957   9.646  -7.741  1.00  0.00      PROA
ATOM    384  CG  LYS P  23       9.817   9.531  -9.346  1.00  1.16      PROA
ATOM    385  HG1 LYS P  23       9.121  10.377  -9.392  1.00  0.00      PROA
ATOM    386  HG2 LYS P  23       9.663   8.850 -10.192  1.00  0.00      PROA
ATOM    387  CD  LYS P  23      10.717   9.990  -9.612  1.00  1.64      PROA
ATOM    388  HD1 LYS P  23      11.223   9.068  -9.801  1.00  0.00      PROA
ATOM    389  HD2 LYS P  23      10.878  10.414  -8.645  1.00  0.00      PROA
ATOM    390  CE  LYS P  23      11.311  10.466  -9.989  1.00  2.20      PROA
ATOM    391  HE1 LYS P  23      11.007  11.382  -9.521  1.00  0.00      PROA
ATOM    392  HE2 LYS P  23      10.948  10.298 -10.984  1.00  0.00      PROA
ATOM    393  NZ  LYS P  23      12.078  10.830 -10.290  1.00  2.70      PROA
ATOM    394  HZ1 LYS P  23      12.602  10.124 -10.846  1.00  0.00      PROA
ATOM    395  HZ2 LYS P  23      12.657  11.135  -9.482  1.00  0.00      PROA
ATOM    396  HZ3 LYS P  23      11.860  11.651 -10.890  1.00  0.00      PROA
ATOM    397  C   LYS P  23       8.177   6.983  -7.367  1.00  0.55      PROA
ATOM    398  O   LYS P  23       8.644   5.863  -7.331  1.00  0.64      PROA
ATOM    399  N   ARG P  24       7.539   7.488  -6.308  1.00  0.51      PROA
ATOM    400  HN  ARG P  24       7.149   8.405  -6.330  1.00  0.00      PROA
ATOM    401  CA  ARG P  24       7.359   6.775  -5.066  1.00  0.52      PROA
ATOM    402  HA  ARG P  24       8.292   6.288  -4.824  1.00  0.00      PROA
ATOM    403  CB  ARG P  24       6.951   7.731  -3.936  1.00  0.56      PROA
ATOM    404  HB1 ARG P  24       6.653   7.122  -3.057  1.00  0.00      PROA
ATOM    405  HB2 ARG P  24       6.075   8.320  -4.280  1.00  0.00      PROA
ATOM    406  CG  ARG P  24       8.038   8.708  -3.492  1.00  0.64      PROA
ATOM    407  HG1 ARG P  24       7.488   9.554  -3.041  1.00  0.00      PROA
ATOM    408  HG2 ARG P  24       8.521   9.036  -4.430  1.00  0.00      PROA
ATOM    409  CD  ARG P  24       8.905   8.508  -2.773  1.00  1.01      PROA
ATOM    410  HD1 ARG P  24       9.560   7.769  -3.276  1.00  0.00      PROA
ATOM    411  HD2 ARG P  24       8.455   8.069  -1.860  1.00  0.00      PROA
ATOM    412  NE  ARG P  24       9.822   9.503  -2.268  1.00  0.92      PROA
ATOM    413  HE  ARG P  24      10.187  10.165  -2.921  1.00  0.00      PROA
ATOM    414  CZ  ARG P  24      10.199   9.603  -1.069  1.00  0.89      PROA
ATOM    415  NH1 ARG P  24       9.792   8.841  -0.148  1.00  0.91      PROA
ATOM    416 HH11 ARG P  24       9.137   8.113  -0.354  1.00  0.00      PROA
ATOM    417 HH12 ARG P  24      10.124   8.965   0.787  1.00  0.00      PROA
ATOM    418  NH2 ARG P  24      11.028  10.522  -0.773  1.00  1.05      PROA
ATOM    419 HH21 ARG P  24      11.363  11.141  -1.483  1.00  0.00      PROA
ATOM    420 HH22 ARG P  24      11.345  10.625   0.170  1.00  0.00      PROA
ATOM    421  C   ARG P  24       6.395   5.603  -5.137  1.00  0.51      PROA
ATOM    422  O   ARG P  24       6.621   4.578  -4.517  1.00  0.55      PROA
ATOM    423  N   LYS P  25       5.308   5.711  -5.919  1.00  0.52      PROA
ATOM    424  HN  LYS P  25       5.091   6.569  -6.376  1.00  0.00      PROA
ATOM    425  CA  LYS P  25       4.374   4.635  -6.170  1.00  0.53      PROA
ATOM    426  HA  LYS P  25       4.036   4.254  -5.218  1.00  0.00      PROA
ATOM    427  CB  LYS P  25       3.180   5.146  -6.998  1.00  0.61      PROA
ATOM    428  HB1 LYS P  25       3.592   5.725  -7.850  1.00  0.00      PROA
ATOM    429  HB2 LYS P  25       2.594   5.827  -6.347  1.00  0.00      PROA
ATOM    430  CG  LYS P  25       2.236   4.147  -7.557  1.00  0.79      PROA
ATOM    431  HG1 LYS P  25       1.617   3.797  -6.707  1.00  0.00      PROA
ATOM    432  HG2 LYS P  25       2.857   3.308  -7.927  1.00  0.00      PROA
ATOM    433  CD  LYS P  25       1.404   4.435  -8.519  1.00  1.02      PROA
ATOM    434  HD1 LYS P  25       0.636   5.022  -7.996  1.00  0.00      PROA
ATOM    435  HD2 LYS P  25       1.012   3.445  -8.794  1.00  0.00      PROA
ATOM    436  CE  LYS P  25       1.468   4.984  -9.574  1.00  1.24      PROA
ATOM    437  HE1 LYS P  25       2.394   5.565  -9.469  1.00  0.00      PROA
ATOM    438  HE2 LYS P  25       0.576   5.625  -9.548  1.00  0.00      PROA
ATOM    439  NZ  LYS P  25       1.515   4.740 -10.834  1.00  0.97      PROA
ATOM    440  HZ1 LYS P  25       0.752   4.080 -11.089  1.00  0.00      PROA
ATOM    441  HZ2 LYS P  25       2.434   4.315 -11.071  1.00  0.00      PROA
ATOM    442  HZ3 LYS P  25       1.397   5.627 -11.364  1.00  0.00      PROA
ATOM    443  C   LYS P  25       5.007   3.422  -6.816  1.00  0.51      PROA
ATOM    444  O   LYS P  25       4.823   2.303  -6.364  1.00  0.55      PROA
ATOM    445  N   PHE P  26       5.837   3.628  -7.855  1.00  0.51      PROA
ATOM    446  HN  PHE P  26       5.957   4.533  -8.255  1.00  0.00      PROA
ATOM    447  CA  PHE P  26       6.610   2.567  -8.465  1.00  0.52      PROA
ATOM    448  HA  PHE P  26       5.941   1.746  -8.678  1.00  0.00      PROA
ATOM    449  CB  PHE P  26       7.284   3.061  -9.766  1.00  0.59      PROA
ATOM    450  HB1 PHE P  26       7.968   3.899  -9.516  1.00  0.00      PROA
ATOM    451  HB2 PHE P  26       6.494   3.408 -10.466  1.00  0.00      PROA
ATOM    452  CG  PHE P  26       8.033   2.133 -10.448  1.00  0.83      PROA
ATOM    453  CD1 PHE P  26       9.195   2.261 -10.626  1.00  1.28      PROA
ATOM    454  HD1 PHE P  26       9.683   3.148 -10.251  1.00  0.00      PROA
ATOM    455  CE1 PHE P  26       9.891   1.397 -11.240  1.00  1.75      PROA
ATOM    456  HE1 PHE P  26      10.945   1.585 -11.379  1.00  0.00      PROA
ATOM    457  CZ  PHE P  26       9.430   0.389 -11.669  1.00  1.87      PROA
ATOM    458  HZ  PHE P  26      10.033  -0.349 -12.175  1.00  0.00      PROA
ATOM    459  CD2 PHE P  26       7.577   1.120 -10.909  1.00  1.24      PROA
ATOM    460  HD2 PHE P  26       6.517   0.945 -10.808  1.00  0.00      PROA
ATOM    461  CE2 PHE P  26       8.274   0.249 -11.506  1.00  1.71      PROA
ATOM    462  HE2 PHE P  26       7.795  -0.646 -11.875  1.00  0.00      PROA
ATOM    463  C   PHE P  26       7.605   1.934  -7.509  1.00  0.51      PROA
ATOM    464  O   PHE P  26       7.723   0.724  -7.434  1.00  0.56      PROA
ATOM    465  N   GLY P  27       8.303   2.752  -6.705  1.00  0.52      PROA
ATOM    466  HN  GLY P  27       8.212   3.742  -6.772  1.00  0.00      PROA
ATOM    467  CA  GLY P  27       9.230   2.285  -5.691  1.00  0.54      PROA
ATOM    468  HA1 GLY P  27       9.669   3.158  -5.231  1.00  0.00      PROA
ATOM    469  HA2 GLY P  27       9.990   1.705  -6.193  1.00  0.00      PROA
ATOM    470  C   GLY P  27       8.619   1.436  -4.613  1.00  0.51      PROA
ATOM    471  O   GLY P  27       9.175   0.426  -4.222  1.00  0.55      PROA
ATOM    472  N   LEU P  28       7.437   1.822  -4.113  1.00  0.51      PROA
ATOM    473  HN  LEU P  28       7.019   2.683  -4.389  1.00  0.00      PROA
ATOM    474  CA  LEU P  28       6.676   1.051  -3.154  1.00  0.50      PROA
ATOM    475  HA  LEU P  28       7.326   0.800  -2.329  1.00  0.00      PROA
ATOM    476  CB  LEU P  28       5.466   1.879  -2.660  1.00  0.57      PROA
ATOM    477  HB1 LEU P  28       4.691   1.797  -3.448  1.00  0.00      PROA
ATOM    478  HB2 LEU P  28       5.813   2.929  -2.597  1.00  0.00      PROA
ATOM    479  CG  LEU P  28       4.847   1.614  -1.491  1.00  0.66      PROA
ATOM    480  HG  LEU P  28       4.520   0.559  -1.562  1.00  0.00      PROA
ATOM    481  CD1 LEU P  28       5.356   1.722  -0.400  1.00  1.19      PROA
ATOM    482 HD11 LEU P  28       5.193   2.747  -0.002  1.00  0.00      PROA
ATOM    483 HD12 LEU P  28       6.449   1.540  -0.473  1.00  0.00      PROA
ATOM    484 HD13 LEU P  28       4.901   0.992   0.303  1.00  0.00      PROA
ATOM    485  CD2 LEU P  28       3.898   2.230  -1.079  1.00  1.06      PROA
ATOM    486 HD21 LEU P  28       3.054   2.156  -1.797  1.00  0.00      PROA
ATOM    487 HD22 LEU P  28       4.166   3.301  -0.957  1.00  0.00      PROA
ATOM    488 HD23 LEU P  28       3.571   1.813  -0.103  1.00  0.00      PROA
ATOM    489  C   LEU P  28       6.211  -0.290  -3.700  1.00  0.47      PROA
ATOM    490  O   LEU P  28       6.347  -1.318  -3.060  1.00  0.51      PROA
ATOM    491  N   MET P  29       5.688  -0.311  -4.938  1.00  0.45      PROA
ATOM    492  HN  MET P  29       5.533   0.533  -5.444  1.00  0.00      PROA
ATOM    493  CA  MET P  29       5.311  -1.521  -5.635  1.00  0.45      PROA
ATOM    494  HA  MET P  29       4.715  -2.121  -4.964  1.00  0.00      PROA
ATOM    495  CB  MET P  29       4.510  -1.189  -6.911  1.00  0.45      PROA
ATOM    496  HB1 MET P  29       4.362  -2.126  -7.488  1.00  0.00      PROA
ATOM    497  HB2 MET P  29       5.102  -0.478  -7.525  1.00  0.00      PROA
ATOM    498  CG  MET P  29       3.142  -0.568  -6.633  1.00  0.47      PROA
ATOM    499  HG1 MET P  29       3.298   0.329  -5.999  1.00  0.00      PROA
ATOM    500  HG2 MET P  29       2.545  -1.304  -6.057  1.00  0.00      PROA
ATOM    501  SD  MET P  29       2.233  -0.098  -8.070  1.00  0.64      PROA
ATOM    502  CE  MET P  29       0.771   0.422  -7.308  1.00  0.76      PROA
ATOM    503  HE1 MET P  29       0.959   1.260  -6.603  1.00  0.00      PROA
ATOM    504  HE2 MET P  29       0.319  -0.415  -6.734  1.00  0.00      PROA
ATOM    505  HE3 MET P  29       0.044   0.772  -8.071  1.00  0.00      PROA
ATOM    506  C   MET P  29       6.475  -2.446  -5.954  1.00  0.44      PROA
ATOM    507  O   MET P  29       6.386  -3.649  -5.785  1.00  0.47      PROA
ATOM    508  N   LYS P  30       7.624  -1.893  -6.377  1.00  0.46      PROA
ATOM    509  HN  LYS P  30       7.679  -0.919  -6.580  1.00  0.00      PROA
ATOM    510  CA  LYS P  30       8.855  -2.626  -6.575  1.00  0.47      PROA
ATOM    511  HA  LYS P  30       8.638  -3.487  -7.189  1.00  0.00      PROA
ATOM    512  CB  LYS P  30       9.907  -1.731  -7.258  1.00  0.55      PROA
ATOM    513  HB1 LYS P  30      10.011  -0.808  -6.650  1.00  0.00      PROA
ATOM    514  HB2 LYS P  30       9.520  -1.461  -8.262  1.00  0.00      PROA
ATOM    515  CG  LYS P  30      11.278  -2.315  -7.439  1.00  0.72      PROA
ATOM    516  HG1 LYS P  30      11.026  -3.375  -7.396  1.00  0.00      PROA
ATOM    517  HG2 LYS P  30      11.741  -1.968  -6.515  1.00  0.00      PROA
ATOM    518  CD  LYS P  30      12.057  -2.363  -7.995  1.00  1.07      PROA
ATOM    519  HD1 LYS P  30      12.241  -1.300  -8.048  1.00  0.00      PROA
ATOM    520  HD2 LYS P  30      11.564  -2.760  -8.870  1.00  0.00      PROA
ATOM    521  CE  LYS P  30      13.401  -2.788  -8.347  1.00  1.03      PROA
ATOM    522  HE1 LYS P  30      13.789  -2.131  -9.154  1.00  0.00      PROA
ATOM    523  HE2 LYS P  30      13.368  -3.842  -8.695  1.00  0.00      PROA
ATOM    524  NZ  LYS P  30      14.308  -2.734  -7.314  1.00  0.96      PROA
ATOM    525  HZ1 LYS P  30      13.990  -3.352  -6.540  1.00  0.00      PROA
ATOM    526  HZ2 LYS P  30      14.382  -1.756  -6.969  1.00  0.00      PROA
ATOM    527  HZ3 LYS P  30      15.238  -3.053  -7.652  1.00  0.00      PROA
ATOM    528  C   LYS P  30       9.404  -3.272  -5.315  1.00  0.46      PROA
ATOM    529  O   LYS P  30       9.777  -4.432  -5.313  1.00  0.49      PROA
ATOM    530  N   LYS P  31       9.412  -2.552  -4.181  1.00  0.47      PROA
ATOM    531  HN  LYS P  31       9.154  -1.589  -4.176  1.00  0.00      PROA
ATOM    532  CA  LYS P  31       9.788  -3.100  -2.897  1.00  0.48      PROA
ATOM    533  HA  LYS P  31      10.669  -3.707  -3.043  1.00  0.00      PROA
ATOM    534  CB  LYS P  31      10.075  -1.991  -1.866  1.00  0.52      PROA
ATOM    535  HB1 LYS P  31      10.147  -2.455  -0.860  1.00  0.00      PROA
ATOM    536  HB2 LYS P  31       9.226  -1.275  -1.872  1.00  0.00      PROA
ATOM    537  CG  LYS P  31      11.364  -1.219  -2.139  1.00  0.61      PROA
ATOM    538  HG1 LYS P  31      11.365  -0.316  -1.494  1.00  0.00      PROA
ATOM    539  HG2 LYS P  31      11.354  -0.903  -3.203  1.00  0.00      PROA
ATOM    540  CD  LYS P  31      12.528  -1.898  -1.913  1.00  1.01      PROA
ATOM    541  HD1 LYS P  31      12.448  -2.863  -2.453  1.00  0.00      PROA
ATOM    542  HD2 LYS P  31      12.579  -2.095  -0.823  1.00  0.00      PROA
ATOM    543  CE  LYS P  31      13.755  -1.325  -2.282  1.00  1.22      PROA
ATOM    544  HE1 LYS P  31      14.314  -1.199  -1.335  1.00  0.00      PROA
ATOM    545  HE2 LYS P  31      13.498  -0.341  -2.719  1.00  0.00      PROA
ATOM    546  NZ  LYS P  31      14.514  -1.707  -2.967  1.00  1.40      PROA
ATOM    547  HZ1 LYS P  31      14.205  -2.622  -3.352  1.00  0.00      PROA
ATOM    548  HZ2 LYS P  31      15.411  -1.831  -2.456  1.00  0.00      PROA
ATOM    549  HZ3 LYS P  31      14.650  -1.031  -3.746  1.00  0.00      PROA
ATOM    550  C   LYS P  31       8.844  -4.160  -2.348  1.00  0.45      PROA
ATOM    551  O   LYS P  31       9.277  -5.130  -1.740  1.00  0.49      PROA
ATOM    552  N   ALA P  32       7.531  -4.032  -2.591  1.00  0.42      PROA
ATOM    553  HN  ALA P  32       7.156  -3.192  -2.974  1.00  0.00      PROA
ATOM    554  CA  ALA P  32       6.564  -5.076  -2.325  1.00  0.42      PROA
ATOM    555  HA  ALA P  32       6.686  -5.401  -1.302  1.00  0.00      PROA
ATOM    556  CB  ALA P  32       5.152  -4.527  -2.553  1.00  0.46      PROA
ATOM    557  HB1 ALA P  32       5.041  -4.184  -3.604  1.00  0.00      PROA
ATOM    558  HB2 ALA P  32       4.968  -3.665  -1.877  1.00  0.00      PROA
ATOM    559  HB3 ALA P  32       4.401  -5.322  -2.359  1.00  0.00      PROA
ATOM    560  C   ALA P  32       6.797  -6.329  -3.158  1.00  0.41      PROA
ATOM    561  O   ALA P  32       6.779  -7.439  -2.648  1.00  0.44      PROA
ATOM    562  N   TYR P  33       7.097  -6.163  -4.459  1.00  0.41      PROA
ATOM    563  HN  TYR P  33       7.038  -5.262  -4.880  1.00  0.00      PROA
ATOM    564  CA  TYR P  33       7.519  -7.217  -5.357  1.00  0.41      PROA
ATOM    565  HA  TYR P  33       6.807  -8.027  -5.296  1.00  0.00      PROA
ATOM    566  CB  TYR P  33       7.579  -6.640  -6.803  1.00  0.44      PROA
ATOM    567  HB1 TYR P  33       8.096  -5.657  -6.771  1.00  0.00      PROA
ATOM    568  HB2 TYR P  33       6.541  -6.514  -7.177  1.00  0.00      PROA
ATOM    569  CG  TYR P  33       8.302  -7.469  -7.821  1.00  0.46      PROA
ATOM    570  CD1 TYR P  33       9.404  -6.972  -8.476  1.00  0.55      PROA
ATOM    571  HD1 TYR P  33       9.754  -5.976  -8.247  1.00  0.00      PROA
ATOM    572  CE1 TYR P  33      10.073  -7.731  -9.427  1.00  0.62      PROA
ATOM    573  HE1 TYR P  33      10.930  -7.317  -9.938  1.00  0.00      PROA
ATOM    574  CZ  TYR P  33       9.653  -9.000  -9.721  1.00  0.61      PROA
ATOM    575  OH  TYR P  33      10.346  -9.774 -10.647  1.00  0.73      PROA
ATOM    576  HH  TYR P  33      11.085  -9.255 -10.973  1.00  0.00      PROA
ATOM    577  CD2 TYR P  33       7.875  -8.733  -8.144  1.00  0.57      PROA
ATOM    578  HD2 TYR P  33       7.000  -9.138  -7.657  1.00  0.00      PROA
ATOM    579  CE2 TYR P  33       8.549  -9.499  -9.086  1.00  0.63      PROA
ATOM    580  HE2 TYR P  33       8.200 -10.494  -9.319  1.00  0.00      PROA
ATOM    581  C   TYR P  33       8.792  -7.939  -4.907  1.00  0.41      PROA
ATOM    582  O   TYR P  33       8.831  -9.159  -4.848  1.00  0.44      PROA
ATOM    583  N   GLU P  34       9.837  -7.197  -4.495  1.00  0.43      PROA
ATOM    584  HN  GLU P  34       9.832  -6.204  -4.583  1.00  0.00      PROA
ATOM    585  CA  GLU P  34      11.035  -7.758  -3.900  1.00  0.46      PROA
ATOM    586  HA  GLU P  34      11.441  -8.479  -4.594  1.00  0.00      PROA
ATOM    587  CB  GLU P  34      12.089  -6.663  -3.593  1.00  0.49      PROA
ATOM    588  HB1 GLU P  34      12.861  -7.102  -2.927  1.00  0.00      PROA
ATOM    589  HB2 GLU P  34      11.582  -5.833  -3.059  1.00  0.00      PROA
ATOM    590  CG  GLU P  34      12.789  -6.084  -4.819  1.00  0.55      PROA
ATOM    591  HG1 GLU P  34      12.020  -5.682  -5.513  1.00  0.00      PROA
ATOM    592  HG2 GLU P  34      13.350  -6.897  -5.327  1.00  0.00      PROA
ATOM    593  CD  GLU P  34      13.752  -4.980  -4.493  1.00  0.62      PROA
ATOM    594  OE1 GLU P  34      14.135  -4.514  -4.391  1.00  1.26      PROA
ATOM    595  OE2 GLU P  34      14.152  -4.560  -4.335  1.00  1.31      PROA
ATOM    596  C   GLU P  34      10.767  -8.565  -2.637  1.00  0.47      PROA
ATOM    597  O   GLU P  34      11.239  -9.678  -2.490  1.00  0.53      PROA
ATOM    598  N   LEU P  35       9.941  -8.048  -1.711  1.00  0.46      PROA
ATOM    599  HN  LEU P  35       9.542  -7.142  -1.824  1.00  0.00      PROA
ATOM    600  CA  LEU P  35       9.562  -8.742  -0.492  1.00  0.47      PROA
ATOM    601  HA  LEU P  35      10.463  -9.066   0.007  1.00  0.00      PROA
ATOM    602  CB  LEU P  35       8.749  -7.791   0.418  1.00  0.50      PROA
ATOM    603  HB1 LEU P  35       7.836  -7.492  -0.138  1.00  0.00      PROA
ATOM    604  HB2 LEU P  35       9.370  -6.891   0.604  1.00  0.00      PROA
ATOM    605  CG  LEU P  35       8.308  -8.335   1.771  1.00  0.57      PROA
ATOM    606  HG  LEU P  35       7.700  -9.246   1.592  1.00  0.00      PROA
ATOM    607  CD1 LEU P  35       9.295  -8.656   2.623  1.00  0.96      PROA
ATOM    608 HD11 LEU P  35       9.802  -7.736   2.984  1.00  0.00      PROA
ATOM    609 HD12 LEU P  35      10.044  -9.296   2.110  1.00  0.00      PROA
ATOM    610 HD13 LEU P  35       8.878  -9.198   3.498  1.00  0.00      PROA
ATOM    611  CD2 LEU P  35       7.501  -7.498   2.465  1.00  0.92      PROA
ATOM    612 HD21 LEU P  35       6.576  -7.291   1.885  1.00  0.00      PROA
ATOM    613 HD22 LEU P  35       8.025  -6.536   2.652  1.00  0.00      PROA
ATOM    614 HD23 LEU P  35       7.216  -7.963   3.433  1.00  0.00      PROA
ATOM    615  C   LEU P  35       8.808 -10.039  -0.749  1.00  0.45      PROA
ATOM    616  O   LEU P  35       9.056 -11.062  -0.123  1.00  0.50      PROA
ATOM    617  N   SER P  36       7.891 -10.031  -1.733  1.00  0.43      PROA
ATOM    618  HN  SER P  36       7.649  -9.188  -2.206  1.00  0.00      PROA
ATOM    619  CA  SER P  36       7.188 -11.216  -2.185  1.00  0.43      PROA
ATOM    620  HA  SER P  36       6.712 -11.665  -1.326  1.00  0.00      PROA
ATOM    621  CB  SER P  36       6.128 -10.875  -3.262  1.00  0.45      PROA
ATOM    622  HB1 SER P  36       6.642 -10.383  -4.115  1.00  0.00      PROA
ATOM    623  HB2 SER P  36       5.391 -10.173  -2.818  1.00  0.00      PROA
ATOM    624  OG  SER P  36       5.460 -11.890  -3.741  1.00  0.69      PROA
ATOM    625  HG1 SER P  36       5.142 -12.380  -2.980  1.00  0.00      PROA
ATOM    626  C   SER P  36       8.101 -12.311  -2.706  1.00  0.45      PROA
ATOM    627  O   SER P  36       8.002 -13.458  -2.304  1.00  0.51      PROA
ATOM    628  N   VAL P  37       9.052 -11.969  -3.586  1.00  0.47      PROA
ATOM    629  HN  VAL P  37       9.148 -11.029  -3.903  1.00  0.00      PROA
ATOM    630  CA  VAL P  37      10.003 -12.908  -4.144  1.00  0.51      PROA
ATOM    631  HA  VAL P  37       9.466 -13.807  -4.407  1.00  0.00      PROA
ATOM    632  CB  VAL P  37      10.690 -12.329  -5.370  1.00  0.56      PROA
ATOM    633  HB  VAL P  37      11.163 -11.361  -5.100  1.00  0.00      PROA
ATOM    634  CG1 VAL P  37      11.759 -13.277  -5.906  1.00  0.68      PROA
ATOM    635 HG11 VAL P  37      11.340 -14.299  -6.021  1.00  0.00      PROA
ATOM    636 HG12 VAL P  37      12.614 -13.322  -5.198  1.00  0.00      PROA
ATOM    637 HG13 VAL P  37      12.113 -12.925  -6.898  1.00  0.00      PROA
ATOM    638  CG2 VAL P  37       9.648 -12.085  -6.456  1.00  0.62      PROA
ATOM    639 HG21 VAL P  37       8.878 -11.371  -6.093  1.00  0.00      PROA
ATOM    640 HG22 VAL P  37       9.148 -13.041  -6.722  1.00  0.00      PROA
ATOM    641 HG23 VAL P  37      10.135 -11.655  -7.357  1.00  0.00      PROA
ATOM    642  C   VAL P  37      11.032 -13.408  -3.143  1.00  0.52      PROA
ATOM    643  O   VAL P  37      11.288 -14.593  -3.043  1.00  0.61      PROA
ATOM    644  N   LEU P  38      11.637 -12.519  -2.346  1.00  0.50      PROA
ATOM    645  HN  LEU P  38      11.390 -11.554  -2.370  1.00  0.00      PROA
ATOM    646  CA  LEU P  38      12.677 -12.865  -1.401  1.00  0.53      PROA
ATOM    647  HA  LEU P  38      13.401 -13.479  -1.915  1.00  0.00      PROA
ATOM    648  CB  LEU P  38      13.358 -11.603  -0.831  1.00  0.56      PROA
ATOM    649  HB1 LEU P  38      14.032 -11.918  -0.007  1.00  0.00      PROA
ATOM    650  HB2 LEU P  38      12.568 -10.942  -0.417  1.00  0.00      PROA
ATOM    651  CG  LEU P  38      14.181 -10.789  -1.834  1.00  0.60      PROA
ATOM    652  HG  LEU P  38      13.581 -10.628  -2.755  1.00  0.00      PROA
ATOM    653  CD1 LEU P  38      14.570  -9.455  -1.256  1.00  0.73      PROA
ATOM    654 HD11 LEU P  38      15.180  -9.600  -0.338  1.00  0.00      PROA
ATOM    655 HD12 LEU P  38      13.659  -8.878  -0.989  1.00  0.00      PROA
ATOM    656 HD13 LEU P  38      15.171  -8.884  -1.995  1.00  0.00      PROA
ATOM    657  CD2 LEU P  38      15.411 -11.511  -2.292  1.00  0.74      PROA
ATOM    658 HD21 LEU P  38      15.131 -12.466  -2.786  1.00  0.00      PROA
ATOM    659 HD22 LEU P  38      16.062 -11.739  -1.421  1.00  0.00      PROA
ATOM    660 HD23 LEU P  38      15.968 -10.884  -3.021  1.00  0.00      PROA
ATOM    661  C   LEU P  38      12.218 -13.733  -0.250  1.00  0.54      PROA
ATOM    662  O   LEU P  38      12.922 -14.626   0.172  1.00  0.64      PROA
ATOM    663  N   CYS P  39      11.021 -13.482   0.289  1.00  0.51      PROA
ATOM    664  HN  CYS P  39      10.368 -12.869  -0.148  1.00  0.00      PROA
ATOM    665  CA  CYS P  39      10.589 -14.076   1.534  1.00  0.56      PROA
ATOM    666  HA  CYS P  39      11.342 -14.783   1.849  1.00  0.00      PROA
ATOM    667  CB  CYS P  39      10.395 -12.988   2.602  1.00  0.62      PROA
ATOM    668  HB1 CYS P  39      10.070 -13.472   3.547  1.00  0.00      PROA
ATOM    669  HB2 CYS P  39       9.589 -12.301   2.267  1.00  0.00      PROA
ATOM    670  SG  CYS P  39      11.901 -12.052   2.893  1.00  0.75      PROA
ATOM    671  HG1 CYS P  39      12.454 -12.964   3.679  1.00  0.00      PROA
ATOM    672  C   CYS P  39       9.323 -14.887   1.401  1.00  0.56      PROA
ATOM    673  O   CYS P  39       8.733 -15.261   2.387  1.00  0.66      PROA
ATOM    674  N   ASP P  40       8.877 -15.183   0.177  1.00  0.55      PROA
ATOM    675  HN  ASP P  40       9.352 -14.835  -0.626  1.00  0.00      PROA
ATOM    676  CA  ASP P  40       7.716 -15.998  -0.127  1.00  0.57      PROA
ATOM    677  HA  ASP P  40       7.517 -15.897  -1.183  1.00  0.00      PROA
ATOM    678  CB  ASP P  40       7.919 -17.481   0.225  1.00  0.69      PROA
ATOM    679  HB1 ASP P  40       6.968 -18.025   0.044  1.00  0.00      PROA
ATOM    680  HB2 ASP P  40       8.186 -17.560   1.300  1.00  0.00      PROA
ATOM    681  CG  ASP P  40       8.937 -18.101  -0.533  1.00  0.90      PROA
ATOM    682  OD1 ASP P  40       9.339 -18.351  -0.900  1.00  1.49      PROA
ATOM    683  OD2 ASP P  40       9.315 -18.417  -0.796  1.00  1.54      PROA
ATOM    684  C   ASP P  40       6.402 -15.464   0.417  1.00  0.58      PROA
ATOM    685  O   ASP P  40       5.627 -16.125   0.950  1.00  0.87      PROA
ATOM    686  N   CYS P  41       6.123 -14.221   0.289  1.00  0.50      PROA
ATOM    687  HN  CYS P  41       6.730 -13.623  -0.226  1.00  0.00      PROA
ATOM    688  CA  CYS P  41       4.964 -13.554   0.838  1.00  0.49      PROA
ATOM    689  HA  CYS P  41       4.474 -14.242   1.511  1.00  0.00      PROA
ATOM    690  CB  CYS P  41       5.357 -12.270   1.587  1.00  0.57      PROA
ATOM    691  HB1 CYS P  41       4.425 -11.790   1.950  1.00  0.00      PROA
ATOM    692  HB2 CYS P  41       5.842 -11.587   0.859  1.00  0.00      PROA
ATOM    693  SG  CYS P  41       6.412 -12.498   2.915  1.00  0.76      PROA
ATOM    694  HG1 CYS P  41       7.158 -13.413   2.314  1.00  0.00      PROA
ATOM    695  C   CYS P  41       3.933 -13.204  -0.209  1.00  0.44      PROA
ATOM    696  O   CYS P  41       4.255 -12.845  -1.313  1.00  0.53      PROA
ATOM    697  N   GLU P  42       2.654 -13.291   0.136  1.00  0.45      PROA
ATOM    698  HN  GLU P  42       2.395 -13.671   1.020  1.00  0.00      PROA
ATOM    699  CA  GLU P  42       1.542 -12.870  -0.680  1.00  0.43      PROA
ATOM    700  HA  GLU P  42       1.886 -12.807  -1.702  1.00  0.00      PROA
ATOM    701  CB  GLU P  42       0.368 -13.855  -0.577  1.00  0.52      PROA
ATOM    702  HB1 GLU P  42      -0.526 -13.355  -1.003  1.00  0.00      PROA
ATOM    703  HB2 GLU P  42       0.192 -14.055   0.500  1.00  0.00      PROA
ATOM    704  CG  GLU P  42       0.503 -15.066  -1.205  1.00  0.81      PROA
ATOM    705  HG1 GLU P  42       1.379 -15.549  -0.731  1.00  0.00      PROA
ATOM    706  HG2 GLU P  42       0.733 -14.828  -2.261  1.00  0.00      PROA
ATOM    707  CD  GLU P  42      -0.416 -16.007  -1.261  1.00  1.03      PROA
ATOM    708  OE1 GLU P  42      -0.770 -16.421  -1.337  1.00  1.67      PROA
ATOM    709  OE2 GLU P  42      -0.778 -16.375  -1.241  1.00  1.64      PROA
ATOM    710  C   GLU P  42       1.124 -11.481  -0.250  1.00  0.42      PROA
ATOM    711  O   GLU P  42       0.820 -11.240   0.903  1.00  0.49      PROA
ATOM    712  N   ILE P  43       1.161 -10.514  -1.168  1.00  0.43      PROA
ATOM    713  HN  ILE P  43       1.288 -10.725  -2.134  1.00  0.00      PROA
ATOM    714  CA  ILE P  43       1.025  -9.108  -0.859  1.00  0.44      PROA
ATOM    715  HA  ILE P  43       0.757  -9.027   0.184  1.00  0.00      PROA
ATOM    716  CB  ILE P  43       2.308  -8.333  -1.128  1.00  0.57      PROA
ATOM    717  HB  ILE P  43       2.592  -8.466  -2.194  1.00  0.00      PROA
ATOM    718  CG2 ILE P  43       2.160  -6.888  -0.848  1.00  0.74      PROA
ATOM    719 HG21 ILE P  43       1.716  -6.738   0.159  1.00  0.00      PROA
ATOM    720 HG22 ILE P  43       1.491  -6.423  -1.603  1.00  0.00      PROA
ATOM    721 HG23 ILE P  43       3.155  -6.394  -0.874  1.00  0.00      PROA
ATOM    722  CG1 ILE P  43       3.441  -8.884  -0.378  1.00  0.80      PROA
ATOM    723 HG11 ILE P  43       3.762  -9.726  -1.010  1.00  0.00      PROA
ATOM    724 HG12 ILE P  43       2.964  -9.255   0.542  1.00  0.00      PROA
ATOM    725  CD  ILE P  43       4.484  -8.445   0.025  1.00  0.85      PROA
ATOM    726  HD1 ILE P  43       4.299  -7.604   0.727  1.00  0.00      PROA
ATOM    727  HD2 ILE P  43       5.091  -8.070  -0.827  1.00  0.00      PROA
ATOM    728  HD3 ILE P  43       5.046  -9.238   0.563  1.00  0.00      PROA
ATOM    729  C   ILE P  43      -0.114  -8.507  -1.638  1.00  0.44      PROA
ATOM    730  O   ILE P  43      -0.248  -8.723  -2.825  1.00  0.53      PROA
ATOM    731  N   ALA P  44      -0.960  -7.720  -0.967  1.00  0.41      PROA
ATOM    732  HN  ALA P  44      -0.953  -7.692   0.029  1.00  0.00      PROA
ATOM    733  CA  ALA P  44      -1.933  -6.862  -1.591  1.00  0.43      PROA
ATOM    734  HA  ALA P  44      -1.761  -6.884  -2.657  1.00  0.00      PROA
ATOM    735  CB  ALA P  44      -3.351  -7.324  -1.277  1.00  0.51      PROA
ATOM    736  HB1 ALA P  44      -3.468  -7.482  -0.183  1.00  0.00      PROA
ATOM    737  HB2 ALA P  44      -3.560  -8.283  -1.798  1.00  0.00      PROA
ATOM    738  HB3 ALA P  44      -4.081  -6.553  -1.604  1.00  0.00      PROA
ATOM    739  C   ALA P  44      -1.718  -5.440  -1.109  1.00  0.41      PROA
ATOM    740  O   ALA P  44      -1.610  -5.167   0.072  1.00  0.46      PROA
ATOM    741  N   LEU P  45      -1.608  -4.495  -2.041  1.00  0.42      PROA
ATOM    742  HN  LEU P  45      -1.727  -4.715  -3.005  1.00  0.00      PROA
ATOM    743  CA  LEU P  45      -1.316  -3.106  -1.769  1.00  0.41      PROA
ATOM    744  HA  LEU P  45      -1.399  -2.943  -0.705  1.00  0.00      PROA
ATOM    745  CB  LEU P  45       0.111  -2.777  -2.260  1.00  0.47      PROA
ATOM    746  HB1 LEU P  45       0.188  -3.140  -3.305  1.00  0.00      PROA
ATOM    747  HB2 LEU P  45       0.815  -3.350  -1.623  1.00  0.00      PROA
ATOM    748  CG  LEU P  45       0.578  -1.333  -2.254  1.00  0.53      PROA
ATOM    749  HG  LEU P  45      -0.106  -0.741  -2.898  1.00  0.00      PROA
ATOM    750  CD1 LEU P  45       0.612  -0.722  -0.943  1.00  0.72      PROA
ATOM    751 HD11 LEU P  45       1.304  -1.282  -0.278  1.00  0.00      PROA
ATOM    752 HD12 LEU P  45      -0.403  -0.738  -0.492  1.00  0.00      PROA
ATOM    753 HD13 LEU P  45       0.969   0.327  -1.024  1.00  0.00      PROA
ATOM    754  CD2 LEU P  45       1.913  -1.183  -2.833  1.00  0.72      PROA
ATOM    755 HD21 LEU P  45       1.914  -1.536  -3.887  1.00  0.00      PROA
ATOM    756 HD22 LEU P  45       2.645  -1.787  -2.256  1.00  0.00      PROA
ATOM    757 HD23 LEU P  45       2.214  -0.114  -2.817  1.00  0.00      PROA
ATOM    758  C   LEU P  45      -2.346  -2.236  -2.456  1.00  0.41      PROA
ATOM    759  O   LEU P  45      -2.536  -2.312  -3.656  1.00  0.48      PROA
ATOM    760  N   ILE P  46      -3.054  -1.392  -1.695  1.00  0.40      PROA
ATOM    761  HN  ILE P  46      -2.893  -1.334  -0.713  1.00  0.00      PROA
ATOM    762  CA  ILE P  46      -4.088  -0.507  -2.194  1.00  0.41      PROA
ATOM    763  HA  ILE P  46      -4.103  -0.600  -3.270  1.00  0.00      PROA
ATOM    764  CB  ILE P  46      -5.464  -0.832  -1.629  1.00  0.48      PROA
ATOM    765  HB  ILE P  46      -5.449  -0.709  -0.525  1.00  0.00      PROA
ATOM    766  CG2 ILE P  46      -6.497   0.083  -2.219  1.00  0.64      PROA
ATOM    767 HG21 ILE P  46      -6.527  -0.036  -3.323  1.00  0.00      PROA
ATOM    768 HG22 ILE P  46      -6.246   1.139  -1.983  1.00  0.00      PROA
ATOM    769 HG23 ILE P  46      -7.499  -0.164  -1.808  1.00  0.00      PROA
ATOM    770  CG1 ILE P  46      -5.859  -2.278  -1.849  1.00  0.61      PROA
ATOM    771 HG11 ILE P  46      -4.934  -2.884  -1.763  1.00  0.00      PROA
ATOM    772 HG12 ILE P  46      -6.248  -2.354  -2.885  1.00  0.00      PROA
ATOM    773  CD  ILE P  46      -6.752  -2.828  -1.062  1.00  1.01      PROA
ATOM    774  HD1 ILE P  46      -7.713  -2.275  -1.130  1.00  0.00      PROA
ATOM    775  HD2 ILE P  46      -6.399  -2.797  -0.009  1.00  0.00      PROA
ATOM    776  HD3 ILE P  46      -6.927  -3.882  -1.367  1.00  0.00      PROA
ATOM    777  C   ILE P  46      -3.699   0.913  -1.840  1.00  0.42      PROA
ATOM    778  O   ILE P  46      -3.431   1.235  -0.698  1.00  0.47      PROA
ATOM    779  N   ILE P  47      -3.647   1.815  -2.827  1.00  0.44      PROA
ATOM    780  HN  ILE P  47      -3.842   1.555  -3.769  1.00  0.00      PROA
ATOM    781  CA  ILE P  47      -3.313   3.216  -2.634  1.00  0.45      PROA
ATOM    782  HA  ILE P  47      -3.172   3.373  -1.575  1.00  0.00      PROA
ATOM    783  CB  ILE P  47      -2.053   3.632  -3.392  1.00  0.49      PROA
ATOM    784  HB  ILE P  47      -2.195   3.439  -4.477  1.00  0.00      PROA
ATOM    785  CG2 ILE P  47      -1.763   5.115  -3.176  1.00  0.58      PROA
ATOM    786 HG21 ILE P  47      -1.610   5.321  -2.095  1.00  0.00      PROA
ATOM    787 HG22 ILE P  47      -2.620   5.724  -3.536  1.00  0.00      PROA
ATOM    788 HG23 ILE P  47      -0.842   5.404  -3.725  1.00  0.00      PROA
ATOM    789  CG1 ILE P  47      -0.845   2.761  -3.018  1.00  0.55      PROA
ATOM    790 HG11 ILE P  47      -1.176   1.702  -3.036  1.00  0.00      PROA
ATOM    791 HG12 ILE P  47      -0.545   3.029  -1.984  1.00  0.00      PROA
ATOM    792  CD  ILE P  47       0.306   2.864  -3.838  1.00  0.77      PROA
ATOM    793  HD1 ILE P  47       0.688   3.907  -3.831  1.00  0.00      PROA
ATOM    794  HD2 ILE P  47       0.052   2.587  -4.883  1.00  0.00      PROA
ATOM    795  HD3 ILE P  47       1.104   2.192  -3.456  1.00  0.00      PROA
ATOM    796  C   ILE P  47      -4.499   4.038  -3.096  1.00  0.46      PROA
ATOM    797  O   ILE P  47      -4.959   3.914  -4.215  1.00  0.52      PROA
ATOM    798  N   PHE P  48      -5.034   4.912  -2.237  1.00  0.48      PROA
ATOM    799  HN  PHE P  48      -4.703   4.977  -1.300  1.00  0.00      PROA
ATOM    800  CA  PHE P  48      -6.106   5.817  -2.567  1.00  0.50      PROA
ATOM    801  HA  PHE P  48      -6.366   5.669  -3.605  1.00  0.00      PROA
ATOM    802  CB  PHE P  48      -7.323   5.542  -1.660  1.00  0.56      PROA
ATOM    803  HB1 PHE P  48      -7.040   5.723  -0.601  1.00  0.00      PROA
ATOM    804  HB2 PHE P  48      -7.650   4.489  -1.794  1.00  0.00      PROA
ATOM    805  CG  PHE P  48      -8.498   6.412  -1.959  1.00  0.63      PROA
ATOM    806  CD1 PHE P  48      -9.155   6.326  -3.164  1.00  0.67      PROA
ATOM    807  HD1 PHE P  48      -8.812   5.616  -3.901  1.00  0.00      PROA
ATOM    808  CE1 PHE P  48     -10.238   7.122  -3.453  1.00  0.80      PROA
ATOM    809  HE1 PHE P  48     -10.728   7.043  -4.412  1.00  0.00      PROA
ATOM    810  CZ  PHE P  48     -10.690   8.009  -2.528  1.00  0.89      PROA
ATOM    811  HZ  PHE P  48     -11.542   8.636  -2.747  1.00  0.00      PROA
ATOM    812  CD2 PHE P  48      -8.975   7.301  -1.036  1.00  0.79      PROA
ATOM    813  HD2 PHE P  48      -8.495   7.376  -0.071  1.00  0.00      PROA
ATOM    814  CE2 PHE P  48     -10.060   8.102  -1.320  1.00  0.92      PROA
ATOM    815  HE2 PHE P  48     -10.414   8.807  -0.583  1.00  0.00      PROA
ATOM    816  C   PHE P  48      -5.597   7.242  -2.436  1.00  0.54      PROA
ATOM    817  O   PHE P  48      -5.085   7.648  -1.423  1.00  0.64      PROA
ATOM    818  N   ASN P  49      -5.707   8.036  -3.486  1.00  0.59      PROA
ATOM    819  HN  ASN P  49      -6.155   7.724  -4.319  1.00  0.00      PROA
ATOM    820  CA  ASN P  49      -5.209   9.386  -3.535  1.00  0.67      PROA
ATOM    821  HA  ASN P  49      -4.491   9.504  -2.737  1.00  0.00      PROA
ATOM    822  CB  ASN P  49      -4.553   9.687  -4.885  1.00  0.76      PROA
ATOM    823  HB1 ASN P  49      -4.852  10.725  -5.120  1.00  0.00      PROA
ATOM    824  HB2 ASN P  49      -5.031   8.987  -5.595  1.00  0.00      PROA
ATOM    825  CG  ASN P  49      -3.476   9.646  -5.142  1.00  0.97      PROA
ATOM    826  OD1 ASN P  49      -3.182   9.329  -4.426  1.00  1.67      PROA
ATOM    827  ND2 ASN P  49      -2.845  10.004  -6.189  1.00  1.09      PROA
ATOM    828 HD21 ASN P  49      -1.853   9.887  -6.240  1.00  0.00      PROA
ATOM    829 HD22 ASN P  49      -3.341  10.402  -6.960  1.00  0.00      PROA
ATOM    830  C   ASN P  49      -6.290  10.381  -3.244  1.00  0.78      PROA
ATOM    831  O   ASN P  49      -7.436  10.137  -3.419  1.00  0.88      PROA
ATOM    832  N   SER P  50      -5.931  11.576  -2.820  1.00  0.92      PROA
ATOM    833  HN  SER P  50      -4.966  11.801  -2.717  1.00  0.00      PROA
ATOM    834  CA  SER P  50      -6.823  12.644  -2.472  1.00  1.09      PROA
ATOM    835  HA  SER P  50      -7.602  12.229  -1.850  1.00  0.00      PROA
ATOM    836  CB  SER P  50      -6.125  13.755  -1.743  1.00  1.35      PROA
ATOM    837  HB1 SER P  50      -5.725  13.363  -0.784  1.00  0.00      PROA
ATOM    838  HB2 SER P  50      -6.854  14.567  -1.536  1.00  0.00      PROA
ATOM    839  OG  SER P  50      -5.151  14.255  -2.405  1.00  1.53      PROA
ATOM    840  HG1 SER P  50      -4.596  14.702  -1.762  1.00  0.00      PROA
ATOM    841  C   SER P  50      -7.592  13.236  -3.615  1.00  1.06      PROA
ATOM    842  O   SER P  50      -8.551  13.924  -3.439  1.00  1.19      PROA
ATOM    843  N   THR P  51      -7.211  12.920  -4.833  1.00  1.00      PROA
ATOM    844  HN  THR P  51      -6.380  12.389  -4.968  1.00  0.00      PROA
ATOM    845  CA  THR P  51      -7.883  13.266  -6.060  1.00  1.02      PROA
ATOM    846  HA  THR P  51      -8.338  14.236  -5.927  1.00  0.00      PROA
ATOM    847  CB  THR P  51      -6.937  13.298  -7.198  1.00  1.12      PROA
ATOM    848  HB  THR P  51      -7.507  13.345  -8.150  1.00  0.00      PROA
ATOM    849  OG1 THR P  51      -6.152  12.201  -7.224  1.00  1.15      PROA
ATOM    850  HG1 THR P  51      -5.475  12.375  -7.882  1.00  0.00      PROA
ATOM    851  CG2 THR P  51      -6.037  14.424  -7.021  1.00  1.39      PROA
ATOM    852 HG21 THR P  51      -5.473  14.316  -6.070  1.00  0.00      PROA
ATOM    853 HG22 THR P  51      -6.618  15.370  -6.983  1.00  0.00      PROA
ATOM    854 HG23 THR P  51      -5.312  14.464  -7.862  1.00  0.00      PROA
ATOM    855  C   THR P  51      -8.972  12.304  -6.412  1.00  0.93      PROA
ATOM    856  O   THR P  51      -9.655  12.480  -7.380  1.00  0.99      PROA
ATOM    857  N   ASN P  52      -9.143  11.253  -5.611  1.00  0.89      PROA
ATOM    858  HN  ASN P  52      -8.517  11.113  -4.850  1.00  0.00      PROA
ATOM    859  CA  ASN P  52     -10.158  10.246  -5.702  1.00  0.90      PROA
ATOM    860  HA  ASN P  52     -10.108   9.671  -4.790  1.00  0.00      PROA
ATOM    861  CB  ASN P  52     -11.581  10.763  -5.889  1.00  1.08      PROA
ATOM    862  HB1 ASN P  52     -12.278   9.899  -5.920  1.00  0.00      PROA
ATOM    863  HB2 ASN P  52     -11.642  11.315  -6.851  1.00  0.00      PROA
ATOM    864  CG  ASN P  52     -11.994  11.650  -4.822  1.00  1.29      PROA
ATOM    865  OD1 ASN P  52     -11.776  11.644  -3.902  1.00  1.52      PROA
ATOM    866  ND2 ASN P  52     -12.618  12.445  -4.942  1.00  1.76      PROA
ATOM    867 HD21 ASN P  52     -12.859  13.014  -4.156  1.00  0.00      PROA
ATOM    868 HD22 ASN P  52     -12.990  12.657  -5.846  1.00  0.00      PROA
ATOM    869  C   ASN P  52      -9.812   9.164  -6.683  1.00  0.80      PROA
ATOM    870  O   ASN P  52     -10.631   8.545  -7.246  1.00  0.97      PROA
ATOM    871  N   LYS P  53      -8.567   8.891  -6.897  1.00  0.70      PROA
ATOM    872  HN  LYS P  53      -7.854   9.413  -6.438  1.00  0.00      PROA
ATOM    873  CA  LYS P  53      -8.074   7.867  -7.767  1.00  0.64      PROA
ATOM    874  HA  LYS P  53      -8.915   7.469  -8.315  1.00  0.00      PROA
ATOM    875  CB  LYS P  53      -7.023   8.401  -8.737  1.00  0.73      PROA
ATOM    876  HB1 LYS P  53      -6.640   7.550  -9.338  1.00  0.00      PROA
ATOM    877  HB2 LYS P  53      -6.187   8.828  -8.143  1.00  0.00      PROA
ATOM    878  CG  LYS P  53      -7.516   9.458  -9.681  1.00  0.92      PROA
ATOM    879  HG1 LYS P  53      -6.599   9.975 -10.016  1.00  0.00      PROA
ATOM    880  HG2 LYS P  53      -8.116  10.134  -9.046  1.00  0.00      PROA
ATOM    881  CD  LYS P  53      -8.108   9.344 -10.588  1.00  1.34      PROA
ATOM    882  HD1 LYS P  53      -9.049   8.901 -10.224  1.00  0.00      PROA
ATOM    883  HD2 LYS P  53      -7.540   8.601 -11.172  1.00  0.00      PROA
ATOM    884  CE  LYS P  53      -8.528  10.245 -11.542  1.00  1.57      PROA
ATOM    885  HE1 LYS P  53      -7.839   9.971 -12.338  1.00  0.00      PROA
ATOM    886  HE2 LYS P  53      -8.256  11.164 -11.027  1.00  0.00      PROA
ATOM    887  NZ  LYS P  53      -9.102  10.587 -12.036  1.00  1.91      PROA
ATOM    888  HZ1 LYS P  53      -9.872  10.976 -11.456  1.00  0.00      PROA
ATOM    889  HZ2 LYS P  53      -9.483   9.863 -12.678  1.00  0.00      PROA
ATOM    890  HZ3 LYS P  53      -8.669  11.350 -12.594  1.00  0.00      PROA
ATOM    891  C   LYS P  53      -7.515   6.697  -6.983  1.00  0.57      PROA
ATOM    892  O   LYS P  53      -6.827   6.867  -5.997  1.00  0.63      PROA
ATOM    893  N   LEU P  54      -7.826   5.476  -7.407  1.00  0.54      PROA
ATOM    894  HN  LEU P  54      -8.346   5.352  -8.247  1.00  0.00      PROA
ATOM    895  CA  LEU P  54      -7.469   4.248  -6.740  1.00  0.51      PROA
ATOM    896  HA  LEU P  54      -7.005   4.494  -5.796  1.00  0.00      PROA
ATOM    897  CB  LEU P  54      -8.730   3.411  -6.520  1.00  0.65      PROA
ATOM    898  HB1 LEU P  54      -9.026   3.043  -7.522  1.00  0.00      PROA
ATOM    899  HB2 LEU P  54      -9.498   4.116  -6.146  1.00  0.00      PROA
ATOM    900  CG  LEU P  54      -8.788   2.340  -5.705  1.00  0.82      PROA
ATOM    901  HG  LEU P  54      -7.809   1.847  -5.836  1.00  0.00      PROA
ATOM    902  CD1 LEU P  54      -8.977   2.294  -4.580  1.00  1.18      PROA
ATOM    903 HD11 LEU P  54     -10.066   2.201  -4.379  1.00  0.00      PROA
ATOM    904 HD12 LEU P  54      -8.605   3.222  -4.096  1.00  0.00      PROA
ATOM    905 HD13 LEU P  54      -8.459   1.412  -4.145  1.00  0.00      PROA
ATOM    906  CD2 LEU P  54      -9.531   1.548  -5.737  1.00  1.34      PROA
ATOM    907 HD21 LEU P  54      -9.505   1.040  -6.725  1.00  0.00      PROA
ATOM    908 HD22 LEU P  54     -10.545   1.975  -5.584  1.00  0.00      PROA
ATOM    909 HD23 LEU P  54      -9.318   0.797  -4.947  1.00  0.00      PROA
ATOM    910  C   LEU P  54      -6.451   3.463  -7.541  1.00  0.47      PROA
ATOM    911  O   LEU P  54      -6.605   3.245  -8.723  1.00  0.54      PROA
ATOM    912  N   PHE P  55      -5.365   3.022  -6.901  1.00  0.47      PROA
ATOM    913  HN  PHE P  55      -5.263   3.160  -5.920  1.00  0.00      PROA
ATOM    914  CA  PHE P  55      -4.267   2.328  -7.528  1.00  0.48      PROA
ATOM    915  HA  PHE P  55      -4.561   2.101  -8.542  1.00  0.00      PROA
ATOM    916  CB  PHE P  55      -2.965   3.166  -7.532  1.00  0.52      PROA
ATOM    917  HB1 PHE P  55      -2.177   2.620  -8.093  1.00  0.00      PROA
ATOM    918  HB2 PHE P  55      -2.637   3.341  -6.485  1.00  0.00      PROA
ATOM    919  CG  PHE P  55      -3.124   4.501  -8.176  1.00  0.53      PROA
ATOM    920  CD1 PHE P  55      -2.685   4.726  -9.445  1.00  0.70      PROA
ATOM    921  HD1 PHE P  55      -2.236   3.915  -9.998  1.00  0.00      PROA
ATOM    922  CE1 PHE P  55      -2.799   5.962 -10.040  1.00  0.82      PROA
ATOM    923  HE1 PHE P  55      -2.450   6.106 -11.052  1.00  0.00      PROA
ATOM    924  CZ  PHE P  55      -3.349   7.001  -9.360  1.00  0.82      PROA
ATOM    925  HZ  PHE P  55      -3.457   7.968  -9.829  1.00  0.00      PROA
ATOM    926  CD2 PHE P  55      -3.634   5.571  -7.489  1.00  0.61      PROA
ATOM    927  HD2 PHE P  55      -3.942   5.442  -6.462  1.00  0.00      PROA
ATOM    928  CE2 PHE P  55      -3.762   6.806  -8.080  1.00  0.74      PROA
ATOM    929  HE2 PHE P  55      -4.193   7.625  -7.524  1.00  0.00      PROA
ATOM    930  C   PHE P  55      -4.021   1.055  -6.744  1.00  0.49      PROA
ATOM    931  O   PHE P  55      -4.095   1.042  -5.537  1.00  0.60      PROA
ATOM    932  N   GLN P  56      -3.732  -0.065  -7.402  1.00  0.47      PROA
ATOM    933  HN  GLN P  56      -3.629  -0.082  -8.393  1.00  0.00      PROA
ATOM    934  CA  GLN P  56      -3.549  -1.324  -6.728  1.00  0.47      PROA
ATOM    935  HA  GLN P  56      -3.251  -1.114  -5.711  1.00  0.00      PROA
ATOM    936  CB  GLN P  56      -4.825  -2.154  -6.739  1.00  0.63      PROA
ATOM    937  HB1 GLN P  56      -5.599  -1.391  -6.906  1.00  0.00      PROA
ATOM    938  HB2 GLN P  56      -4.869  -2.528  -5.706  1.00  0.00      PROA
ATOM    939  CG  GLN P  56      -5.225  -3.037  -7.333  1.00  0.96      PROA
ATOM    940  HG1 GLN P  56      -4.338  -3.652  -7.270  1.00  0.00      PROA
ATOM    941  HG2 GLN P  56      -5.331  -2.523  -8.279  1.00  0.00      PROA
ATOM    942  CD  GLN P  56      -6.045  -3.992  -7.594  1.00  0.90      PROA
ATOM    943  OE1 GLN P  56      -6.741  -3.929  -7.294  1.00  1.45      PROA
ATOM    944  NE2 GLN P  56      -5.977  -4.915  -8.173  1.00  1.26      PROA
ATOM    945 HE21 GLN P  56      -6.768  -5.524  -8.238  1.00  0.00      PROA
ATOM    946 HE22 GLN P  56      -5.124  -5.152  -8.639  1.00  0.00      PROA
ATOM    947  C   GLN P  56      -2.396  -2.140  -7.275  1.00  0.43      PROA
ATOM    948  O   GLN P  56      -2.056  -2.089  -8.440  1.00  0.48      PROA
ATOM    949  N   TYR P  57      -1.771  -2.934  -6.405  1.00  0.43      PROA
ATOM    950  HN  TYR P  57      -1.956  -2.855  -5.430  1.00  0.00      PROA
ATOM    951  CA  TYR P  57      -0.807  -3.946  -6.746  1.00  0.41      PROA
ATOM    952  HA  TYR P  57      -0.974  -4.224  -7.776  1.00  0.00      PROA
ATOM    953  CB  TYR P  57       0.659  -3.447  -6.560  1.00  0.46      PROA
ATOM    954  HB1 TYR P  57       0.724  -2.865  -5.616  1.00  0.00      PROA
ATOM    955  HB2 TYR P  57       0.933  -2.805  -7.424  1.00  0.00      PROA
ATOM    956  CG  TYR P  57       1.704  -4.537  -6.475  1.00  0.46      PROA
ATOM    957  CD1 TYR P  57       2.155  -4.996  -5.242  1.00  0.52      PROA
ATOM    958  HD1 TYR P  57       1.831  -4.501  -4.339  1.00  0.00      PROA
ATOM    959  CE1 TYR P  57       3.020  -6.087  -5.155  1.00  0.54      PROA
ATOM    960  HE1 TYR P  57       3.346  -6.439  -4.187  1.00  0.00      PROA
ATOM    961  CZ  TYR P  57       3.459  -6.716  -6.296  1.00  0.50      PROA
ATOM    962  OH  TYR P  57       4.276  -7.842  -6.182  1.00  0.55      PROA
ATOM    963  HH  TYR P  57       4.230  -8.327  -7.009  1.00  0.00      PROA
ATOM    964  CD2 TYR P  57       2.189  -5.158  -7.618  1.00  0.50      PROA
ATOM    965  HD2 TYR P  57       1.890  -4.793  -8.589  1.00  0.00      PROA
ATOM    966  CE2 TYR P  57       3.057  -6.246  -7.530  1.00  0.53      PROA
ATOM    967  HE2 TYR P  57       3.416  -6.722  -8.430  1.00  0.00      PROA
ATOM    968  C   TYR P  57      -1.120  -5.199  -5.950  1.00  0.38      PROA
ATOM    969  O   TYR P  57      -1.520  -5.138  -4.801  1.00  0.43      PROA
ATOM    970  N   ALA P  58      -0.932  -6.374  -6.550  1.00  0.39      PROA
ATOM    971  HN  ALA P  58      -0.746  -6.444  -7.527  1.00  0.00      PROA
ATOM    972  CA  ALA P  58      -0.985  -7.613  -5.832  1.00  0.41      PROA
ATOM    973  HA  ALA P  58      -0.655  -7.424  -4.821  1.00  0.00      PROA
ATOM    974  CB  ALA P  58      -2.388  -8.191  -5.823  1.00  0.55      PROA
ATOM    975  HB1 ALA P  58      -2.730  -8.380  -6.863  1.00  0.00      PROA
ATOM    976  HB2 ALA P  58      -3.089  -7.475  -5.344  1.00  0.00      PROA
ATOM    977  HB3 ALA P  58      -2.397  -9.153  -5.267  1.00  0.00      PROA
ATOM    978  C   ALA P  58      -0.004  -8.580  -6.448  1.00  0.42      PROA
ATOM    979  O   ALA P  58       0.222  -8.575  -7.643  1.00  0.50      PROA
ATOM    980  N   SER P  59       0.610  -9.446  -5.637  1.00  0.43      PROA
ATOM    981  HN  SER P  59       0.384  -9.494  -4.668  1.00  0.00      PROA
ATOM    982  CA  SER P  59       1.636 -10.373  -6.079  1.00  0.46      PROA
ATOM    983  HA  SER P  59       2.148  -9.929  -6.920  1.00  0.00      PROA
ATOM    984  CB  SER P  59       2.633 -10.667  -4.939  1.00  0.55      PROA
ATOM    985  HB1 SER P  59       3.067  -9.708  -4.584  1.00  0.00      PROA
ATOM    986  HB2 SER P  59       3.444 -11.319  -5.329  1.00  0.00      PROA
ATOM    987  OG  SER P  59       2.047 -11.315  -3.833  1.00  0.56      PROA
ATOM    988  HG1 SER P  59       2.128 -12.256  -4.004  1.00  0.00      PROA
ATOM    989  C   SER P  59       1.062 -11.680  -6.564  1.00  0.48      PROA
ATOM    990  O   SER P  59       1.735 -12.517  -7.081  1.00  0.63      PROA
ATOM    991  N   THR P  60      -0.231 -11.864  -6.410  1.00  0.51      PROA
ATOM    992  HN  THR P  60      -0.776 -11.133  -6.013  1.00  0.00      PROA
ATOM    993  CA  THR P  60      -1.006 -13.016  -6.746  1.00  0.57      PROA
ATOM    994  HA  THR P  60      -0.601 -13.422  -7.661  1.00  0.00      PROA
ATOM    995  CB  THR P  60      -0.992 -14.058  -5.686  1.00  0.77      PROA
ATOM    996  HB  THR P  60       0.063 -14.264  -5.405  1.00  0.00      PROA
ATOM    997  OG1 THR P  60      -1.548 -15.210  -6.034  1.00  0.98      PROA
ATOM    998  HG1 THR P  60      -1.471 -15.783  -5.268  1.00  0.00      PROA
ATOM    999  CG2 THR P  60      -1.644 -13.641  -4.508  1.00  1.04      PROA
ATOM   1000 HG21 THR P  60      -2.739 -13.572  -4.682  1.00  0.00      PROA
ATOM   1001 HG22 THR P  60      -1.269 -12.641  -4.202  1.00  0.00      PROA
ATOM   1002 HG23 THR P  60      -1.460 -14.374  -3.694  1.00  0.00      PROA
ATOM   1003  C   THR P  60      -2.388 -12.499  -7.009  1.00  0.56      PROA
ATOM   1004  O   THR P  60      -2.592 -11.364  -6.934  1.00  0.75      PROA
ATOM   1005  N   ASP P  61      -3.357 -13.285  -7.364  1.00  0.63      PROA
ATOM   1006  HN  ASP P  61      -3.186 -14.258  -7.486  1.00  0.00      PROA
ATOM   1007  CA  ASP P  61      -4.720 -12.898  -7.616  1.00  0.67      PROA
ATOM   1008  HA  ASP P  61      -4.722 -12.185  -8.427  1.00  0.00      PROA
ATOM   1009  CB  ASP P  61      -5.559 -14.119  -7.980  1.00  0.84      PROA
ATOM   1010  HB1 ASP P  61      -6.617 -13.850  -7.788  1.00  0.00      PROA
ATOM   1011  HB2 ASP P  61      -5.254 -14.934  -7.292  1.00  0.00      PROA
ATOM   1012  CG  ASP P  61      -5.526 -14.566  -9.049  1.00  1.36      PROA
ATOM   1013  OD1 ASP P  61      -5.518 -14.801  -9.502  1.00  1.96      PROA
ATOM   1014  OD2 ASP P  61      -5.563 -14.709  -9.479  1.00  2.03      PROA
ATOM   1015  C   ASP P  61      -5.364 -12.135  -6.466  1.00  0.63      PROA
ATOM   1016  O   ASP P  61      -5.525 -12.640  -5.372  1.00  0.66      PROA
ATOM   1017  N   MET P  62      -5.738 -10.869  -6.703  1.00  0.64      PROA
ATOM   1018  HN  MET P  62      -5.722 -10.499  -7.628  1.00  0.00      PROA
ATOM   1019  CA  MET P  62      -6.186  -9.943  -5.690  1.00  0.61      PROA
ATOM   1020  HA  MET P  62      -5.437  -9.901  -4.913  1.00  0.00      PROA
ATOM   1021  CB  MET P  62      -6.394  -8.550  -6.318  1.00  0.64      PROA
ATOM   1022  HB1 MET P  62      -7.135  -8.657  -7.137  1.00  0.00      PROA
ATOM   1023  HB2 MET P  62      -5.424  -8.226  -6.748  1.00  0.00      PROA
ATOM   1024  CG  MET P  62      -6.884  -7.442  -5.391  1.00  0.63      PROA
ATOM   1025  HG1 MET P  62      -7.855  -7.762  -4.958  1.00  0.00      PROA
ATOM   1026  HG2 MET P  62      -7.057  -6.533  -6.004  1.00  0.00      PROA
ATOM   1027  SD  MET P  62      -5.772  -7.042  -4.074  1.00  0.71      PROA
ATOM   1028  CE  MET P  62      -5.927  -5.606  -3.906  1.00  0.98      PROA
ATOM   1029  HE1 MET P  62      -6.974  -5.341  -3.646  1.00  0.00      PROA
ATOM   1030  HE2 MET P  62      -5.663  -5.079  -4.848  1.00  0.00      PROA
ATOM   1031  HE3 MET P  62      -5.268  -5.242  -3.089  1.00  0.00      PROA
ATOM   1032  C   MET P  62      -7.426 -10.376  -4.939  1.00  0.61      PROA
ATOM   1033  O   MET P  62      -7.496 -10.285  -3.726  1.00  0.62      PROA
ATOM   1034  N   ASP P  63      -8.415 -10.929  -5.650  1.00  0.66      PROA
ATOM   1035  HN  ASP P  63      -8.337 -11.029  -6.638  1.00  0.00      PROA
ATOM   1036  CA  ASP P  63      -9.651 -11.421  -5.089  1.00  0.70      PROA
ATOM   1037  HA  ASP P  63     -10.125 -10.610  -4.556  1.00  0.00      PROA
ATOM   1038  CB  ASP P  63     -10.571 -11.939  -6.206  1.00  0.83      PROA
ATOM   1039  HB1 ASP P  63     -11.502 -12.308  -5.727  1.00  0.00      PROA
ATOM   1040  HB2 ASP P  63     -10.052 -12.786  -6.700  1.00  0.00      PROA
ATOM   1041  CG  ASP P  63     -10.933 -11.099  -7.159  1.00  1.14      PROA
ATOM   1042  OD1 ASP P  63     -11.127 -10.871  -7.649  1.00  1.70      PROA
ATOM   1043  OD2 ASP P  63     -11.063 -10.676  -7.477  1.00  1.78      PROA
ATOM   1044  C   ASP P  63      -9.437 -12.512  -4.062  1.00  0.66      PROA
ATOM   1045  O   ASP P  63     -10.039 -12.521  -3.003  1.00  0.68      PROA
ATOM   1046  N   LYS P  64      -8.515 -13.441  -4.334  1.00  0.67      PROA
ATOM   1047  HN  LYS P  64      -8.020 -13.433  -5.199  1.00  0.00      PROA
ATOM   1048  CA  LYS P  64      -8.154 -14.511  -3.438  1.00  0.69      PROA
ATOM   1049  HA  LYS P  64      -9.063 -14.988  -3.104  1.00  0.00      PROA
ATOM   1050  CB  LYS P  64      -7.248 -15.527  -4.142  1.00  0.76      PROA
ATOM   1051  HB1 LYS P  64      -6.943 -16.294  -3.400  1.00  0.00      PROA
ATOM   1052  HB2 LYS P  64      -6.343 -14.995  -4.503  1.00  0.00      PROA
ATOM   1053  CG  LYS P  64      -7.876 -16.225  -5.305  1.00  0.91      PROA
ATOM   1054  HG1 LYS P  64      -7.101 -16.152  -6.083  1.00  0.00      PROA
ATOM   1055  HG2 LYS P  64      -8.728 -15.573  -5.552  1.00  0.00      PROA
ATOM   1056  CD  LYS P  64      -8.231 -17.098  -5.441  1.00  1.50      PROA
ATOM   1057  HD1 LYS P  64      -9.115 -17.029  -4.807  1.00  0.00      PROA
ATOM   1058  HD2 LYS P  64      -7.439 -17.684  -4.974  1.00  0.00      PROA
ATOM   1059  CE  LYS P  64      -8.622 -17.897  -6.228  1.00  1.90      PROA
ATOM   1060  HE1 LYS P  64      -9.696 -17.861  -6.024  1.00  0.00      PROA
ATOM   1061  HE2 LYS P  64      -8.148 -18.802  -5.838  1.00  0.00      PROA
ATOM   1062  NZ  LYS P  64      -8.657 -18.078  -6.852  1.00  2.50      PROA
ATOM   1063  HZ1 LYS P  64      -7.697 -18.216  -7.228  1.00  0.00      PROA
ATOM   1064  HZ2 LYS P  64      -9.141 -17.339  -7.401  1.00  0.00      PROA
ATOM   1065  HZ3 LYS P  64      -9.190 -18.968  -6.925  1.00  0.00      PROA
ATOM   1066  C   LYS P  64      -7.512 -14.040  -2.148  1.00  0.63      PROA
ATOM   1067  O   LYS P  64      -7.816 -14.546  -1.080  1.00  0.67      PROA
ATOM   1068  N   VAL P  65      -6.632 -13.027  -2.202  1.00  0.58      PROA
ATOM   1069  HN  VAL P  65      -6.339 -12.642  -3.073  1.00  0.00      PROA
ATOM   1070  CA  VAL P  65      -6.042 -12.416  -1.025  1.00  0.55      PROA
ATOM   1071  HA  VAL P  65      -5.699 -13.212  -0.382  1.00  0.00      PROA
ATOM   1072  CB  VAL P  65      -4.887 -11.497  -1.367  1.00  0.61      PROA
ATOM   1073  HB  VAL P  65      -5.249 -10.792  -2.142  1.00  0.00      PROA
ATOM   1074  CG1 VAL P  65      -4.369 -10.811  -0.458  1.00  1.03      PROA
ATOM   1075 HG11 VAL P  65      -3.808 -11.466   0.242  1.00  0.00      PROA
ATOM   1076 HG12 VAL P  65      -5.160 -10.279   0.112  1.00  0.00      PROA
ATOM   1077 HG13 VAL P  65      -3.663 -10.073  -0.896  1.00  0.00      PROA
ATOM   1078  CG2 VAL P  65      -3.878 -12.051  -1.833  1.00  1.03      PROA
ATOM   1079 HG21 VAL P  65      -4.164 -12.726  -2.668  1.00  0.00      PROA
ATOM   1080 HG22 VAL P  65      -3.380 -12.654  -1.044  1.00  0.00      PROA
ATOM   1081 HG23 VAL P  65      -3.172 -11.286  -2.221  1.00  0.00      PROA
ATOM   1082  C   VAL P  65      -7.073 -11.705  -0.167  1.00  0.52      PROA
ATOM   1083  O   VAL P  65      -7.084 -11.839   1.047  1.00  0.54      PROA
ATOM   1084  N   LEU P  66      -8.012 -10.966  -0.781  1.00  0.54      PROA
ATOM   1085  HN  LEU P  66      -8.000 -10.828  -1.768  1.00  0.00      PROA
ATOM   1086  CA  LEU P  66      -9.100 -10.319  -0.077  1.00  0.54      PROA
ATOM   1087  HA  LEU P  66      -8.682  -9.790   0.766  1.00  0.00      PROA
ATOM   1088  CB  LEU P  66      -9.854  -9.342  -0.995  1.00  0.61      PROA
ATOM   1089  HB1 LEU P  66     -10.722  -8.938  -0.433  1.00  0.00      PROA
ATOM   1090  HB2 LEU P  66     -10.226  -9.910  -1.874  1.00  0.00      PROA
ATOM   1091  CG  LEU P  66      -9.024  -8.161  -1.506  1.00  0.66      PROA
ATOM   1092  HG  LEU P  66      -8.107  -8.541  -2.004  1.00  0.00      PROA
ATOM   1093  CD1 LEU P  66      -9.824  -7.354  -2.482  1.00  0.84      PROA
ATOM   1094 HD11 LEU P  66     -10.741  -6.963  -1.992  1.00  0.00      PROA
ATOM   1095 HD12 LEU P  66     -10.125  -7.990  -3.342  1.00  0.00      PROA
ATOM   1096 HD13 LEU P  66      -9.222  -6.494  -2.845  1.00  0.00      PROA
ATOM   1097  CD2 LEU P  66      -8.516  -7.280  -0.406  1.00  0.77      PROA
ATOM   1098 HD21 LEU P  66      -7.869  -7.864   0.283  1.00  0.00      PROA
ATOM   1099 HD22 LEU P  66      -9.370  -6.867   0.173  1.00  0.00      PROA
ATOM   1100 HD23 LEU P  66      -7.917  -6.448  -0.834  1.00  0.00      PROA
ATOM   1101  C   LEU P  66     -10.071 -11.283   0.583  1.00  0.55      PROA
ATOM   1102  O   LEU P  66     -10.491 -11.078   1.712  1.00  0.57      PROA
ATOM   1103  N   LEU P  67     -10.422 -12.396  -0.080  1.00  0.59      PROA
ATOM   1104  HN  LEU P  67     -10.149 -12.543  -1.027  1.00  0.00      PROA
ATOM   1105  CA  LEU P  67     -11.210 -13.457   0.508  1.00  0.64      PROA
ATOM   1106  HA  LEU P  67     -12.081 -13.010   0.963  1.00  0.00      PROA
ATOM   1107  CB  LEU P  67     -11.635 -14.487  -0.551  1.00  0.72      PROA
ATOM   1108  HB1 LEU P  67     -11.882 -15.422  -0.008  1.00  0.00      PROA
ATOM   1109  HB2 LEU P  67     -10.753 -14.664  -1.199  1.00  0.00      PROA
ATOM   1110  CG  LEU P  67     -12.663 -14.228  -1.361  1.00  0.96      PROA
ATOM   1111  HG  LEU P  67     -12.434 -13.260  -1.848  1.00  0.00      PROA
ATOM   1112  CD1 LEU P  67     -13.004 -14.980  -2.252  1.00  1.42      PROA
ATOM   1113 HD11 LEU P  67     -13.754 -15.706  -1.872  1.00  0.00      PROA
ATOM   1114 HD12 LEU P  67     -12.124 -15.544  -2.629  1.00  0.00      PROA
ATOM   1115 HD13 LEU P  67     -13.460 -14.400  -3.082  1.00  0.00      PROA
ATOM   1116  CD2 LEU P  67     -13.816 -14.125  -1.008  1.00  1.30      PROA
ATOM   1117 HD21 LEU P  67     -13.918 -13.299  -0.272  1.00  0.00      PROA
ATOM   1118 HD22 LEU P  67     -14.151 -15.070  -0.529  1.00  0.00      PROA
ATOM   1119 HD23 LEU P  67     -14.461 -13.900  -1.884  1.00  0.00      PROA
ATOM   1120  C   LEU P  67     -10.528 -14.149   1.675  1.00  0.64      PROA
ATOM   1121  O   LEU P  67     -11.142 -14.405   2.696  1.00  0.70      PROA
ATOM   1122  N   LYS P  68      -9.217 -14.420   1.576  1.00  0.62      PROA
ATOM   1123  HN  LYS P  68      -8.722 -14.278   0.723  1.00  0.00      PROA
ATOM   1124  CA  LYS P  68      -8.426 -14.930   2.672  1.00  0.64      PROA
ATOM   1125  HA  LYS P  68      -8.937 -15.787   3.085  1.00  0.00      PROA
ATOM   1126  CB  LYS P  68      -7.020 -15.330   2.178  1.00  0.69      PROA
ATOM   1127  HB1 LYS P  68      -6.537 -14.395   1.832  1.00  0.00      PROA
ATOM   1128  HB2 LYS P  68      -7.177 -16.003   1.312  1.00  0.00      PROA
ATOM   1129  CG  LYS P  68      -6.161 -15.917   2.936  1.00  1.04      PROA
ATOM   1130  HG1 LYS P  68      -6.543 -15.695   3.943  1.00  0.00      PROA
ATOM   1131  HG2 LYS P  68      -5.242 -15.346   2.739  1.00  0.00      PROA
ATOM   1132  CD  LYS P  68      -5.831 -16.814   3.033  1.00  1.65      PROA
ATOM   1133  HD1 LYS P  68      -6.749 -17.278   3.381  1.00  0.00      PROA
ATOM   1134  HD2 LYS P  68      -5.124 -16.631   3.836  1.00  0.00      PROA
ATOM   1135  CE  LYS P  68      -5.479 -17.477   2.719  1.00  2.11      PROA
ATOM   1136  HE1 LYS P  68      -4.532 -17.036   2.410  1.00  0.00      PROA
ATOM   1137  HE2 LYS P  68      -6.163 -17.656   1.891  1.00  0.00      PROA
ATOM   1138  NZ  LYS P  68      -5.169 -18.353   2.791  1.00  2.93      PROA
ATOM   1139  HZ1 LYS P  68      -5.959 -18.981   3.044  1.00  0.00      PROA
ATOM   1140  HZ2 LYS P  68      -4.437 -18.402   3.528  1.00  0.00      PROA
ATOM   1141  HZ3 LYS P  68      -4.765 -18.654   1.881  1.00  0.00      PROA
ATOM   1142  C   LYS P  68      -8.336 -13.980   3.851  1.00  0.61      PROA
ATOM   1143  O   LYS P  68      -8.502 -14.373   4.994  1.00  0.67      PROA
ATOM   1144  N   TYR P  69      -8.136 -12.681   3.586  1.00  0.57      PROA
ATOM   1145  HN  TYR P  69      -7.982 -12.377   2.650  1.00  0.00      PROA
ATOM   1146  CA  TYR P  69      -8.120 -11.620   4.568  1.00  0.55      PROA
ATOM   1147  HA  TYR P  69      -7.413 -11.880   5.342  1.00  0.00      PROA
ATOM   1148  CB  TYR P  69      -7.709 -10.299   3.870  1.00  0.56      PROA
ATOM   1149  HB1 TYR P  69      -8.401 -10.107   3.023  1.00  0.00      PROA
ATOM   1150  HB2 TYR P  69      -6.667 -10.396   3.498  1.00  0.00      PROA
ATOM   1151  CG  TYR P  69      -7.748  -9.093   4.746  1.00  0.52      PROA
ATOM   1152  CD1 TYR P  69      -8.672  -8.111   4.577  1.00  0.66      PROA
ATOM   1153  HD1 TYR P  69      -9.391  -8.194   3.776  1.00  0.00      PROA
ATOM   1154  CE1 TYR P  69      -8.711  -7.011   5.407  1.00  0.72      PROA
ATOM   1155  HE1 TYR P  69      -9.469  -6.256   5.258  1.00  0.00      PROA
ATOM   1156  CZ  TYR P  69      -7.814  -6.867   6.403  1.00  0.66      PROA
ATOM   1157  OH  TYR P  69      -7.846  -5.759   7.228  1.00  0.83      PROA
ATOM   1158  HH  TYR P  69      -7.047  -5.762   7.760  1.00  0.00      PROA
ATOM   1159  CD2 TYR P  69      -6.851  -8.934   5.745  1.00  0.60      PROA
ATOM   1160  HD2 TYR P  69      -6.093  -9.687   5.900  1.00  0.00      PROA
ATOM   1161  CE2 TYR P  69      -6.885  -7.828   6.571  1.00  0.67      PROA
ATOM   1162  HE2 TYR P  69      -6.157  -7.732   7.363  1.00  0.00      PROA
ATOM   1163  C   TYR P  69      -9.422 -11.477   5.353  1.00  0.56      PROA
ATOM   1164  O   TYR P  69      -9.418 -11.320   6.564  1.00  0.60      PROA
ATOM   1165  N   THR P  70     -10.573 -11.565   4.674  1.00  0.58      PROA
ATOM   1166  HN  THR P  70     -10.579 -11.712   3.689  1.00  0.00      PROA
ATOM   1167  CA  THR P  70     -11.885 -11.458   5.288  1.00  0.62      PROA
ATOM   1168  HA  THR P  70     -11.840 -10.641   5.993  1.00  0.00      PROA
ATOM   1169  CB  THR P  70     -13.009 -11.216   4.311  1.00  0.71      PROA
ATOM   1170  HB  THR P  70     -13.921 -11.619   4.793  1.00  0.00      PROA
ATOM   1171  OG1 THR P  70     -13.043 -11.582   3.321  1.00  1.01      PROA
ATOM   1172  HG1 THR P  70     -12.849 -12.520   3.379  1.00  0.00      PROA
ATOM   1173  CG2 THR P  70     -13.202 -10.200   4.018  1.00  1.41      PROA
ATOM   1174 HG21 THR P  70     -12.376  -9.824   3.377  1.00  0.00      PROA
ATOM   1175 HG22 THR P  70     -13.274  -9.554   4.919  1.00  0.00      PROA
ATOM   1176 HG23 THR P  70     -14.150 -10.146   3.442  1.00  0.00      PROA
ATOM   1177  C   THR P  70     -12.231 -12.618   6.175  1.00  0.68      PROA
ATOM   1178  O   THR P  70     -12.898 -12.452   7.153  1.00  0.82      PROA
ATOM   1179  N   GLU P  71     -11.757 -13.820   5.881  1.00  0.70      PROA
ATOM   1180  HN  GLU P  71     -11.238 -13.978   5.045  1.00  0.00      PROA
ATOM   1181  CA  GLU P  71     -11.939 -14.976   6.713  1.00  0.83      PROA
ATOM   1182  HA  GLU P  71     -12.898 -14.896   7.203  1.00  0.00      PROA
ATOM   1183  CB  GLU P  71     -11.880 -16.212   5.862  1.00  1.05      PROA
ATOM   1184  HB1 GLU P  71     -10.877 -16.559   6.116  1.00  0.00      PROA
ATOM   1185  HB2 GLU P  71     -11.912 -15.753   4.873  1.00  0.00      PROA
ATOM   1186  CG  GLU P  71     -12.215 -16.893   5.699  1.00  1.78      PROA
ATOM   1187  HG1 GLU P  71     -13.197 -16.500   5.483  1.00  0.00      PROA
ATOM   1188  HG2 GLU P  71     -12.120 -17.318   6.687  1.00  0.00      PROA
ATOM   1189  CD  GLU P  71     -12.380 -18.008   5.089  1.00  2.10      PROA
ATOM   1190  OE1 GLU P  71     -12.363 -18.455   4.791  1.00  2.59      PROA
ATOM   1191  OE2 GLU P  71     -12.527 -18.463   4.903  1.00  2.50      PROA
ATOM   1192  C   GLU P  71     -10.970 -15.110   7.853  1.00  0.74      PROA
ATOM   1193  O   GLU P  71     -11.234 -15.776   8.797  1.00  0.82      PROA
ATOM   1194  N   TYR P  72      -9.810 -14.479   7.796  1.00  0.73      PROA
ATOM   1195  HN  TYR P  72      -9.611 -13.863   7.039  1.00  0.00      PROA
ATOM   1196  CA  TYR P  72      -8.748 -14.592   8.759  1.00  0.70      PROA
ATOM   1197  HA  TYR P  72      -8.642 -15.633   9.025  1.00  0.00      PROA
ATOM   1198  CB  TYR P  72      -7.447 -14.056   8.160  1.00  0.82      PROA
ATOM   1199  HB1 TYR P  72      -7.444 -12.947   8.229  1.00  0.00      PROA
ATOM   1200  HB2 TYR P  72      -7.379 -14.372   7.097  1.00  0.00      PROA
ATOM   1201  CG  TYR P  72      -6.251 -14.525   8.820  1.00  0.85      PROA
ATOM   1202  CD1 TYR P  72      -5.685 -14.653   9.280  1.00  1.57      PROA
ATOM   1203  HD1 TYR P  72      -5.946 -13.998   9.982  1.00  0.00      PROA
ATOM   1204  CE1 TYR P  72      -4.571 -15.104   9.880  1.00  1.69      PROA
ATOM   1205  HE1 TYR P  72      -4.654 -14.585  10.731  1.00  0.00      PROA
ATOM   1206  CZ  TYR P  72      -4.004 -15.422  10.022  1.00  1.30      PROA
ATOM   1207  OH  TYR P  72      -2.898 -15.875  10.629  1.00  1.63      PROA
ATOM   1208  HH  TYR P  72      -2.458 -16.482  10.029  1.00  0.00      PROA
ATOM   1209  CD2 TYR P  72      -5.663 -14.842   8.963  1.00  1.45      PROA
ATOM   1210  HD2 TYR P  72      -5.545 -15.309   8.087  1.00  0.00      PROA
ATOM   1211  CE2 TYR P  72      -4.547 -15.297   9.563  1.00  1.63      PROA
ATOM   1212  HE2 TYR P  72      -4.256 -15.922   8.842  1.00  0.00      PROA
ATOM   1213  C   TYR P  72      -9.051 -13.913  10.069  1.00  0.69      PROA
ATOM   1214  O   TYR P  72      -9.529 -12.837  10.112  1.00  0.85      PROA
ATOM   1215  N   ASN P  73      -8.753 -14.529  11.183  1.00  0.73      PROA
ATOM   1216  HN  ASN P  73      -8.345 -15.437  11.162  1.00  0.00      PROA
ATOM   1217  CA  ASN P  73      -8.962 -14.008  12.493  1.00  0.82      PROA
ATOM   1218  HA  ASN P  73      -9.496 -13.074  12.397  1.00  0.00      PROA
ATOM   1219  CB  ASN P  73      -9.748 -14.970  13.345  1.00  1.03      PROA
ATOM   1220  HB1 ASN P  73      -9.612 -14.653  14.399  1.00  0.00      PROA
ATOM   1221  HB2 ASN P  73      -9.297 -15.973  13.200  1.00  0.00      PROA
ATOM   1222  CG  ASN P  73     -10.882 -15.097  13.187  1.00  1.50      PROA
ATOM   1223  OD1 ASN P  73     -11.285 -14.956  13.064  1.00  2.15      PROA
ATOM   1224  ND2 ASN P  73     -11.422 -15.384  13.209  1.00  2.10      PROA
ATOM   1225 HD21 ASN P  73     -11.926 -15.567  12.365  1.00  0.00      PROA
ATOM   1226 HD22 ASN P  73     -11.801 -15.670  14.089  1.00  0.00      PROA
ATOM   1227  C   ASN P  73      -7.657 -13.691  13.174  1.00  0.79      PROA
ATOM   1228  O   ASN P  73      -6.728 -14.434  13.105  1.00  0.84      PROA
ATOM   1229  N   GLU P  74      -7.584 -12.562  13.845  1.00  0.85      PROA
ATOM   1230  HN  GLU P  74      -8.357 -11.936  13.837  1.00  0.00      PROA
ATOM   1231  CA  GLU P  74      -6.475 -12.093  14.628  1.00  0.90      PROA
ATOM   1232  HA  GLU P  74      -6.655 -11.054  14.862  1.00  0.00      PROA
ATOM   1233  CB  GLU P  74      -6.305 -12.886  15.901  1.00  1.11      PROA
ATOM   1234  HB1 GLU P  74      -5.388 -12.530  16.415  1.00  0.00      PROA
ATOM   1235  HB2 GLU P  74      -6.175 -13.955  15.632  1.00  0.00      PROA
ATOM   1236  CG  GLU P  74      -7.416 -12.779  16.824  1.00  1.40      PROA
ATOM   1237  HG1 GLU P  74      -8.248 -13.375  16.397  1.00  0.00      PROA
ATOM   1238  HG2 GLU P  74      -7.707 -11.709  16.855  1.00  0.00      PROA
ATOM   1239  CD  GLU P  74      -7.300 -13.125  17.945  1.00  1.90      PROA
ATOM   1240  OE1 GLU P  74      -7.242 -13.278  18.413  1.00  2.45      PROA
ATOM   1241  OE2 GLU P  74      -7.284 -13.249  18.379  1.00  2.43      PROA
ATOM   1242  C   GLU P  74      -5.147 -11.870  13.929  1.00  0.75      PROA
ATOM   1243  O   GLU P  74      -4.262 -12.662  14.082  1.00  0.82      PROA
ATOM   1244  N   PRO P  75      -4.940 -10.832  13.159  1.00  0.70      PROA
ATOM   1245  CD  PRO P  75      -5.967  -9.948  12.761  1.00  0.89      PROA
ATOM   1246  HD1 PRO P  75      -6.355  -9.394  13.641  1.00  0.00      PROA
ATOM   1247  HD2 PRO P  75      -6.790 -10.514  12.276  1.00  0.00      PROA
ATOM   1248  CA  PRO P  75      -3.647 -10.412  12.653  1.00  0.62      PROA
ATOM   1249  HA  PRO P  75      -3.265 -11.142  11.958  1.00  0.00      PROA
ATOM   1250  CB  PRO P  75      -3.911  -9.059  12.054  1.00  0.78      PROA
ATOM   1251  HB1 PRO P  75      -3.351  -8.926  11.104  1.00  0.00      PROA
ATOM   1252  HB2 PRO P  75      -3.624  -8.248  12.757  1.00  0.00      PROA
ATOM   1253  CG  PRO P  75      -5.305  -9.063  11.825  1.00  1.09      PROA
ATOM   1254  HG1 PRO P  75      -5.702  -8.033  11.947  1.00  0.00      PROA
ATOM   1255  HG2 PRO P  75      -5.508  -9.405  10.788  1.00  0.00      PROA
ATOM   1256  C   PRO P  75      -2.501 -10.381  13.636  1.00  0.61      PROA
ATOM   1257  O   PRO P  75      -2.685 -10.001  14.760  1.00  0.75      PROA
ATOM   1258  N   HSD P  76      -1.303 -10.766  13.224  1.00  0.57      PROA
ATOM   1259  HN  HSD P  76      -1.157 -11.065  12.285  1.00  0.00      PROA
ATOM   1260  CA  HSD P  76      -0.126 -10.793  14.058  1.00  0.61      PROA
ATOM   1261  HA  HSD P  76      -0.405 -11.198  15.019  1.00  0.00      PROA
ATOM   1262  CB  HSD P  76       0.959 -11.648  13.416  1.00  0.70      PROA
ATOM   1263  HB1 HSD P  76       1.349 -11.101  12.532  1.00  0.00      PROA
ATOM   1264  HB2 HSD P  76       0.494 -12.599  13.082  1.00  0.00      PROA
ATOM   1265  ND1 HSD P  76       2.311 -12.432  15.032  1.00  1.47      PROA
ATOM   1266  HD1 HSD P  76       1.546 -12.756  15.544  1.00  0.00      PROA
ATOM   1267  CG  HSD P  76       2.058 -11.977  14.229  1.00  0.89      PROA
ATOM   1268  CE1 HSD P  76       3.390 -12.679  15.528  1.00  1.59      PROA
ATOM   1269  HE1 HSD P  76       3.562 -13.205  16.465  1.00  0.00      PROA
ATOM   1270  NE2 HSD P  76       3.847 -12.419  15.095  1.00  1.60      PROA
ATOM   1271  CD2 HSD P  76       3.007 -11.979  14.276  1.00  1.42      PROA
ATOM   1272  HD2 HSD P  76       3.539 -11.520  13.485  1.00  0.00      PROA
ATOM   1273  C   HSD P  76       0.422  -9.425  14.354  1.00  0.62      PROA
ATOM   1274  O   HSD P  76       0.890  -9.165  15.429  1.00  0.77      PROA
ATOM   1275  N   GLU P  77       0.357  -8.509  13.398  1.00  0.55      PROA
ATOM   1276  HN  GLU P  77      -0.021  -8.722  12.501  1.00  0.00      PROA
ATOM   1277  CA  GLU P  77       0.815  -7.161  13.566  1.00  0.60      PROA
ATOM   1278  HA  GLU P  77       0.695  -6.899  14.607  1.00  0.00      PROA
ATOM   1279  CB  GLU P  77       2.271  -7.011  13.153  1.00  0.75      PROA
ATOM   1280  HB1 GLU P  77       2.338  -7.675  12.279  1.00  0.00      PROA
ATOM   1281  HB2 GLU P  77       2.805  -7.447  14.010  1.00  0.00      PROA
ATOM   1282  CG  GLU P  77       2.950  -6.149  12.856  1.00  0.96      PROA
ATOM   1283  HG1 GLU P  77       2.777  -5.395  13.643  1.00  0.00      PROA
ATOM   1284  HG2 GLU P  77       2.531  -5.802  11.896  1.00  0.00      PROA
ATOM   1285  CD  GLU P  77       4.411  -6.081  12.634  1.00  0.91      PROA
ATOM   1286  OE1 GLU P  77       5.008  -6.081  12.540  1.00  1.42      PROA
ATOM   1287  OE2 GLU P  77       4.990  -6.008  12.565  1.00  1.44      PROA
ATOM   1288  C   GLU P  77      -0.052  -6.208  12.790  1.00  0.54      PROA
ATOM   1289  O   GLU P  77      -0.418  -6.466  11.663  1.00  0.56      PROA
ATOM   1290  N   SER P  78      -0.407  -5.075  13.396  1.00  0.57      PROA
ATOM   1291  HN  SER P  78      -0.128  -4.892  14.335  1.00  0.00      PROA
ATOM   1292  CA  SER P  78      -1.200  -4.031  12.789  1.00  0.55      PROA
ATOM   1293  HA  SER P  78      -1.282  -4.252  11.735  1.00  0.00      PROA
ATOM   1294  CB  SER P  78      -2.600  -3.931  13.414  1.00  0.64      PROA
ATOM   1295  HB1 SER P  78      -3.113  -3.042  12.990  1.00  0.00      PROA
ATOM   1296  HB2 SER P  78      -2.489  -3.807  14.512  1.00  0.00      PROA
ATOM   1297  OG  SER P  78      -3.352  -4.941  13.215  1.00  0.80      PROA
ATOM   1298  HG1 SER P  78      -2.896  -5.691  13.603  1.00  0.00      PROA
ATOM   1299  C   SER P  78      -0.499  -2.715  12.991  1.00  0.59      PROA
ATOM   1300  O   SER P  78      -0.322  -2.284  14.078  1.00  0.82      PROA
ATOM   1301  N   ARG P  79      -0.064  -2.041  11.944  1.00  0.50      PROA
ATOM   1302  HN  ARG P  79      -0.260  -2.350  11.017  1.00  0.00      PROA
ATOM   1303  CA  ARG P  79       0.716  -0.825  12.031  1.00  0.51      PROA
ATOM   1304  HA  ARG P  79       0.784  -0.551  13.073  1.00  0.00      PROA
ATOM   1305  CB  ARG P  79       2.128  -1.007  11.440  1.00  0.58      PROA
ATOM   1306  HB1 ARG P  79       2.657  -0.033  11.498  1.00  0.00      PROA
ATOM   1307  HB2 ARG P  79       2.023  -1.297  10.373  1.00  0.00      PROA
ATOM   1308  CG  ARG P  79       2.990  -2.062  12.140  1.00  0.66      PROA
ATOM   1309  HG1 ARG P  79       3.959  -2.128  11.602  1.00  0.00      PROA
ATOM   1310  HG2 ARG P  79       2.468  -3.039  12.065  1.00  0.00      PROA
ATOM   1311  CD  ARG P  79       3.278  -1.796  13.590  1.00  0.79      PROA
ATOM   1312  HD1 ARG P  79       2.439  -2.192  14.202  1.00  0.00      PROA
ATOM   1313  HD2 ARG P  79       3.378  -0.700  13.742  1.00  0.00      PROA
ATOM   1314  NE  ARG P  79       4.182  -2.248  13.969  1.00  1.34      PROA
ATOM   1315  HE  ARG P  79       4.758  -2.759  13.332  1.00  0.00      PROA
ATOM   1316  CZ  ARG P  79       4.530  -2.171  15.105  1.00  1.75      PROA
ATOM   1317  NH1 ARG P  79       4.070  -1.657  16.047  1.00  1.62      PROA
ATOM   1318 HH11 ARG P  79       3.207  -1.157  15.973  1.00  0.00      PROA
ATOM   1319 HH12 ARG P  79       4.539  -1.717  16.928  1.00  0.00      PROA
ATOM   1320  NH2 ARG P  79       5.382  -2.636  15.302  1.00  2.51      PROA
ATOM   1321 HH21 ARG P  79       5.831  -2.504  16.186  1.00  0.00      PROA
ATOM   1322 HH22 ARG P  79       5.793  -3.237  14.617  1.00  0.00      PROA
ATOM   1323  C   ARG P  79       0.035   0.342  11.351  1.00  0.47      PROA
ATOM   1324  O   ARG P  79      -0.688   0.197  10.397  1.00  0.49      PROA
ATOM   1325  N   THR P  80       0.258   1.559  11.837  1.00  0.51      PROA
ATOM   1326  HN  THR P  80       0.855   1.699  12.623  1.00  0.00      PROA
ATOM   1327  CA  THR P  80      -0.330   2.765  11.285  1.00  0.48      PROA
ATOM   1328  HA  THR P  80      -0.431   2.620  10.220  1.00  0.00      PROA
ATOM   1329  CB  THR P  80      -1.690   3.083  11.895  1.00  0.52      PROA
ATOM   1330  HB  THR P  80      -2.330   2.176  11.850  1.00  0.00      PROA
ATOM   1331  OG1 THR P  80      -2.356   4.125  11.224  1.00  0.54      PROA
ATOM   1332  HG1 THR P  80      -2.469   3.827  10.319  1.00  0.00      PROA
ATOM   1333  CG2 THR P  80      -1.596   3.451  13.364  1.00  0.60      PROA
ATOM   1334 HG21 THR P  80      -1.107   4.442  13.479  1.00  0.00      PROA
ATOM   1335 HG22 THR P  80      -0.992   2.692  13.906  1.00  0.00      PROA
ATOM   1336 HG23 THR P  80      -2.614   3.504  13.806  1.00  0.00      PROA
ATOM   1337  C   THR P  80       0.669   3.881  11.471  1.00  0.49      PROA
ATOM   1338  O   THR P  80       1.647   3.708  12.175  1.00  0.55      PROA
ATOM   1339  N   ASN P  81       0.494   5.044  10.812  1.00  0.49      PROA
ATOM   1340  HN  ASN P  81      -0.342   5.222  10.300  1.00  0.00      PROA
ATOM   1341  CA  ASN P  81       1.473   6.121  10.782  1.00  0.50      PROA
ATOM   1342  HA  ASN P  81       2.384   5.725  10.358  1.00  0.00      PROA
ATOM   1343  CB  ASN P  81       0.982   7.328   9.947  1.00  0.52      PROA
ATOM   1344  HB1 ASN P  81       1.643   8.200  10.140  1.00  0.00      PROA
ATOM   1345  HB2 ASN P  81      -0.056   7.584  10.248  1.00  0.00      PROA
ATOM   1346  CG  ASN P  81       0.999   7.022   8.466  1.00  0.51      PROA
ATOM   1347  OD1 ASN P  81       1.411   5.968   8.025  1.00  0.54      PROA
ATOM   1348  ND2 ASN P  81       0.579   7.987   7.653  1.00  0.61      PROA
ATOM   1349 HD21 ASN P  81       0.707   7.900   6.665  1.00  0.00      PROA
ATOM   1350 HD22 ASN P  81       0.135   8.800   8.030  1.00  0.00      PROA
ATOM   1351  C   ASN P  81       1.906   6.633  12.142  1.00  0.54      PROA
ATOM   1352  O   ASN P  81       3.079   6.864  12.371  1.00  0.60      PROA
ATOM   1353  N   SER P  82       0.979   6.782  13.095  1.00  0.59      PROA
ATOM   1354  HN  SER P  82       0.013   6.630  12.902  1.00  0.00      PROA
ATOM   1355  CA  SER P  82       1.280   7.168  14.462  1.00  0.68      PROA
ATOM   1356  HA  SER P  82       1.863   8.076  14.425  1.00  0.00      PROA
ATOM   1357  CB  SER P  82       0.009   7.395  15.295  1.00  0.80      PROA
ATOM   1358  HB1 SER P  82      -0.442   8.353  14.962  1.00  0.00      PROA
ATOM   1359  HB2 SER P  82       0.317   7.478  16.358  1.00  0.00      PROA
ATOM   1360  OG  SER P  82      -0.847   6.592  15.257  1.00  1.03      PROA
ATOM   1361  HG1 SER P  82      -1.599   6.986  15.705  1.00  0.00      PROA
ATOM   1362  C   SER P  82       2.201   6.226  15.200  1.00  0.70      PROA
ATOM   1363  O   SER P  82       3.085   6.645  15.920  1.00  0.79      PROA
ATOM   1364  N   ASP P  83       2.044   4.912  15.008  1.00  0.69      PROA
ATOM   1365  HN  ASP P  83       1.273   4.559  14.484  1.00  0.00      PROA
ATOM   1366  CA  ASP P  83       2.941   3.908  15.520  1.00  0.74      PROA
ATOM   1367  HA  ASP P  83       3.099   4.098  16.571  1.00  0.00      PROA
ATOM   1368  CB  ASP P  83       2.326   2.516  15.308  1.00  0.84      PROA
ATOM   1369  HB1 ASP P  83       3.174   1.861  15.031  1.00  0.00      PROA
ATOM   1370  HB2 ASP P  83       1.641   2.627  14.446  1.00  0.00      PROA
ATOM   1371  CG  ASP P  83       1.754   1.937  16.049  1.00  1.13      PROA
ATOM   1372  OD1 ASP P  83       1.514   1.656  16.386  1.00  1.74      PROA
ATOM   1373  OD2 ASP P  83       1.538   1.681  16.338  1.00  1.86      PROA
ATOM   1374  C   ASP P  83       4.325   3.975  14.893  1.00  0.73      PROA
ATOM   1375  O   ASP P  83       5.339   3.864  15.563  1.00  0.81      PROA
ATOM   1376  N   ILE P  84       4.399   4.201  13.571  1.00  0.68      PROA
ATOM   1377  HN  ILE P  84       3.576   4.261  13.012  1.00  0.00      PROA
ATOM   1378  CA  ILE P  84       5.649   4.375  12.849  1.00  0.70      PROA
ATOM   1379  HA  ILE P  84       6.312   3.576  13.145  1.00  0.00      PROA
ATOM   1380  CB  ILE P  84       5.450   4.352  11.341  1.00  0.69      PROA
ATOM   1381  HB  ILE P  84       4.706   5.128  11.062  1.00  0.00      PROA
ATOM   1382  CG2 ILE P  84       6.754   4.621  10.595  1.00  0.76      PROA
ATOM   1383 HG21 ILE P  84       7.560   3.963  10.985  1.00  0.00      PROA
ATOM   1384 HG22 ILE P  84       7.060   5.679  10.738  1.00  0.00      PROA
ATOM   1385 HG23 ILE P  84       6.620   4.414   9.512  1.00  0.00      PROA
ATOM   1386  CG1 ILE P  84       4.839   3.040  10.873  1.00  0.75      PROA
ATOM   1387 HG11 ILE P  84       4.001   3.423  10.287  1.00  0.00      PROA
ATOM   1388 HG12 ILE P  84       4.509   2.635  11.832  1.00  0.00      PROA
ATOM   1389  CD  ILE P  84       5.011   2.225  10.401  1.00  1.16      PROA
ATOM   1390  HD1 ILE P  84       5.825   1.659  10.901  1.00  0.00      PROA
ATOM   1391  HD2 ILE P  84       5.324   2.450   9.359  1.00  0.00      PROA
ATOM   1392  HD3 ILE P  84       4.096   1.595  10.389  1.00  0.00      PROA
ATOM   1393  C   ILE P  84       6.416   5.602  13.315  1.00  0.69      PROA
ATOM   1394  O   ILE P  84       7.602   5.535  13.581  1.00  0.76      PROA
ATOM   1395  N   VAL P  85       5.741   6.742  13.507  1.00  0.65      PROA
ATOM   1396  HN  VAL P  85       4.773   6.810  13.281  1.00  0.00      PROA
ATOM   1397  CA  VAL P  85       6.332   7.952  14.046  1.00  0.69      PROA
ATOM   1398  HA  VAL P  85       7.209   8.185  13.460  1.00  0.00      PROA
ATOM   1399  CB  VAL P  85       5.346   9.102  13.995  1.00  0.74      PROA
ATOM   1400  HB  VAL P  85       4.332   8.654  14.022  1.00  0.00      PROA
ATOM   1401  CG1 VAL P  85       5.368  10.031  14.904  1.00  1.10      PROA
ATOM   1402 HG11 VAL P  85       6.279  10.657  14.788  1.00  0.00      PROA
ATOM   1403 HG12 VAL P  85       5.380   9.571  15.915  1.00  0.00      PROA
ATOM   1404 HG13 VAL P  85       4.474  10.683  14.800  1.00  0.00      PROA
ATOM   1405  CG2 VAL P  85       5.407   9.772  12.919  1.00  1.06      PROA
ATOM   1406 HG21 VAL P  85       5.370   9.091  12.042  1.00  0.00      PROA
ATOM   1407 HG22 VAL P  85       6.359  10.344  12.883  1.00  0.00      PROA
ATOM   1408 HG23 VAL P  85       4.547  10.472  12.860  1.00  0.00      PROA
ATOM   1409  C   VAL P  85       6.910   7.779  15.435  1.00  0.75      PROA
ATOM   1410  O   VAL P  85       8.011   8.217  15.712  1.00  0.82      PROA
ATOM   1411  N   GLU P  86       6.207   7.068  16.325  1.00  0.77      PROA
ATOM   1412  HN  GLU P  86       5.296   6.729  16.104  1.00  0.00      PROA
ATOM   1413  CA  GLU P  86       6.676   6.731  17.645  1.00  0.86      PROA
ATOM   1414  HA  GLU P  86       7.019   7.637  18.122  1.00  0.00      PROA
ATOM   1415  CB  GLU P  86       5.553   6.095  18.458  1.00  0.95      PROA
ATOM   1416  HB1 GLU P  86       5.671   5.010  18.286  1.00  0.00      PROA
ATOM   1417  HB2 GLU P  86       4.628   6.452  17.972  1.00  0.00      PROA
ATOM   1418  CG  GLU P  86       5.353   6.175  19.492  1.00  1.43      PROA
ATOM   1419  HG1 GLU P  86       6.274   5.727  19.833  1.00  0.00      PROA
ATOM   1420  HG2 GLU P  86       4.507   5.504  19.508  1.00  0.00      PROA
ATOM   1421  CD  GLU P  86       5.134   6.644  20.362  1.00  1.87      PROA
ATOM   1422  OE1 GLU P  86       5.018   6.835  20.726  1.00  2.46      PROA
ATOM   1423  OE2 GLU P  86       5.059   6.834  20.705  1.00  2.45      PROA
ATOM   1424  C   GLU P  86       7.901   5.856  17.657  1.00  0.90      PROA
ATOM   1425  O   GLU P  86       8.783   6.020  18.458  1.00  1.03      PROA
ATOM   1426  N   THR P  87       7.996   4.914  16.729  1.00  0.89      PROA
ATOM   1427  HN  THR P  87       7.252   4.750  16.087  1.00  0.00      PROA
ATOM   1428  CA  THR P  87       9.145   4.060  16.559  1.00  1.00      PROA
ATOM   1429  HA  THR P  87       9.463   3.744  17.541  1.00  0.00      PROA
ATOM   1430  CB  THR P  87       8.856   2.866  15.713  1.00  1.11      PROA
ATOM   1431  HB  THR P  87       8.645   3.232  14.687  1.00  0.00      PROA
ATOM   1432  OG1 THR P  87       8.024   2.196  15.980  1.00  1.39      PROA
ATOM   1433  HG1 THR P  87       7.261   2.763  16.117  1.00  0.00      PROA
ATOM   1434  CG2 THR P  87       9.642   2.003  15.586  1.00  1.46      PROA
ATOM   1435 HG21 THR P  87       9.745   1.437  16.537  1.00  0.00      PROA
ATOM   1436 HG22 THR P  87      10.632   2.430  15.318  1.00  0.00      PROA
ATOM   1437 HG23 THR P  87       9.309   1.302  14.791  1.00  0.00      PROA
ATOM   1438  C   THR P  87      10.343   4.769  16.008  1.00  1.02      PROA
ATOM   1439  O   THR P  87      11.442   4.507  16.387  1.00  1.20      PROA
ATOM   1440  N   LEU P  88      10.164   5.714  15.110  1.00  0.94      PROA
ATOM   1441  HN  LEU P  88       9.247   5.977  14.823  1.00  0.00      PROA
ATOM   1442  CA  LEU P  88      11.222   6.437  14.474  1.00  1.01      PROA
ATOM   1443  HA  LEU P  88      12.047   5.758  14.317  1.00  0.00      PROA
ATOM   1444  CB  LEU P  88      10.745   7.008  13.149  1.00  0.98      PROA
ATOM   1445  HB1 LEU P  88      11.316   7.946  13.016  1.00  0.00      PROA
ATOM   1446  HB2 LEU P  88       9.676   7.245  13.304  1.00  0.00      PROA
ATOM   1447  CG  LEU P  88      10.793   6.456  12.080  1.00  1.08      PROA
ATOM   1448  HG  LEU P  88      10.068   5.643  12.215  1.00  0.00      PROA
ATOM   1449  CD1 LEU P  88      10.653   6.702  11.069  1.00  1.51      PROA
ATOM   1450 HD11 LEU P  88      10.386   7.776  10.971  1.00  0.00      PROA
ATOM   1451 HD12 LEU P  88       9.829   6.091  10.642  1.00  0.00      PROA
ATOM   1452 HD13 LEU P  88      11.590   6.516  10.501  1.00  0.00      PROA
ATOM   1453  CD2 LEU P  88      11.472   6.053  11.494  1.00  1.67      PROA
ATOM   1454 HD21 LEU P  88      11.984   5.219  12.020  1.00  0.00      PROA
ATOM   1455 HD22 LEU P  88      12.231   6.815  11.215  1.00  0.00      PROA
ATOM   1456 HD23 LEU P  88      10.990   5.652  10.577  1.00  0.00      PROA
ATOM   1457  C   LEU P  88      11.806   7.543  15.292  1.00  1.12      PROA
ATOM   1458  O   LEU P  88      12.697   7.932  15.255  1.00  1.47      PROA
ATOM   1459  N   ARG P  89      11.338   8.081  16.053  1.00  1.38      PROA
ATOM   1460  HN  ARG P  89      10.409   7.833  16.307  1.00  0.00      PROA
ATOM   1461  CA  ARG P  89      11.841   9.164  16.822  1.00  1.58      PROA
ATOM   1462  HA  ARG P  89      12.357   9.822  16.139  1.00  0.00      PROA
ATOM   1463  CB  ARG P  89      11.023   9.776  17.408  1.00  2.26      PROA
ATOM   1464  HB1 ARG P  89      10.385  10.226  16.625  1.00  0.00      PROA
ATOM   1465  HB2 ARG P  89      11.582  10.573  17.933  1.00  0.00      PROA
ATOM   1466  CG  ARG P  89      10.192   9.306  18.293  1.00  2.46      PROA
ATOM   1467  HG1 ARG P  89      10.774   9.079  19.210  1.00  0.00      PROA
ATOM   1468  HG2 ARG P  89       9.771   8.362  17.888  1.00  0.00      PROA
ATOM   1469  CD  ARG P  89       9.236  10.031  18.625  1.00  2.90      PROA
ATOM   1470  HD1 ARG P  89       8.623  10.260  17.727  1.00  0.00      PROA
ATOM   1471  HD2 ARG P  89       9.628  10.970  19.070  1.00  0.00      PROA
ATOM   1472  NE  ARG P  89       8.481   9.519  19.461  1.00  3.29      PROA
ATOM   1473  HE  ARG P  89       8.871   8.794  20.024  1.00  0.00      PROA
ATOM   1474  CZ  ARG P  89       7.469   9.763  19.646  1.00  3.80      PROA
ATOM   1475  NH1 ARG P  89       7.009  10.540  19.165  1.00  4.07      PROA
ATOM   1476 HH11 ARG P  89       7.518  11.089  18.502  1.00  0.00      PROA
ATOM   1477 HH12 ARG P  89       6.051  10.750  19.358  1.00  0.00      PROA
ATOM   1478  NH2 ARG P  89       6.884   9.206  20.347  1.00  4.23      PROA
ATOM   1479 HH21 ARG P  89       6.053   9.606  20.734  1.00  0.00      PROA
ATOM   1480 HH22 ARG P  89       7.168   8.285  20.615  1.00  0.00      PROA
ATOM   1481  C   ARG P  89      12.731   9.011  17.631  1.00  1.87      PROA
ATOM   1482  O   ARG P  89      12.729   8.096  17.993  1.00  2.34      PROA
ATOM   1483  N   LYS P  90      13.531   9.931  17.938  1.00  1.92      PROA
ATOM   1484  HN  LYS P  90      13.458  10.785  17.438  1.00  0.00      PROA
ATOM   1485  CA  LYS P  90      14.392   9.977  18.743  1.00  2.50      PROA
ATOM   1486  HA  LYS P  90      14.871   9.010  18.734  1.00  0.00      PROA
ATOM   1487  CB  LYS P  90      15.307  10.904  18.575  1.00  2.68      PROA
ATOM   1488  HB1 LYS P  90      15.995  10.888  19.447  1.00  0.00      PROA
ATOM   1489  HB2 LYS P  90      14.807  11.895  18.530  1.00  0.00      PROA
ATOM   1490  CG  LYS P  90      15.982  10.744  17.524  1.00  2.96      PROA
ATOM   1491  HG1 LYS P  90      16.135  11.782  17.201  1.00  0.00      PROA
ATOM   1492  HG2 LYS P  90      15.259  10.236  16.874  1.00  0.00      PROA
ATOM   1493  CD  LYS P  90      16.586  10.444  17.324  1.00  3.53      PROA
ATOM   1494  HD1 LYS P  90      16.261   9.404  17.269  1.00  0.00      PROA
ATOM   1495  HD2 LYS P  90      17.185  10.635  18.215  1.00  0.00      PROA
ATOM   1496  CE  LYS P  90      17.320  10.426  16.630  1.00  4.01      PROA
ATOM   1497  HE1 LYS P  90      17.733  11.406  16.837  1.00  0.00      PROA
ATOM   1498  HE2 LYS P  90      16.684  10.385  15.754  1.00  0.00      PROA
ATOM   1499  NZ  LYS P  90      17.840  10.210  16.330  1.00  4.54      PROA
ATOM   1500  HZ1 LYS P  90      17.664   9.246  15.981  1.00  0.00      PROA
ATOM   1501  HZ2 LYS P  90      18.642  10.199  16.992  1.00  0.00      PROA
ATOM   1502  HZ3 LYS P  90      18.062  10.834  15.528  1.00  0.00      PROA
ATOM   1503  C   LYS P  90      14.071  10.212  19.924  1.00  2.91      PROA
ATOM   1504  O   LYS P  90      13.301  10.760  20.184  1.00  2.84      PROA
ATOM   1505  N   LYS P  91      14.657   9.777  20.675  1.00  3.60      PROA
ATOM   1506  HN  LYS P  91      15.437   9.199  20.450  1.00  0.00      PROA
ATOM   1507  CA  LYS P  91      14.459   9.922  21.820  1.00  4.19      PROA
ATOM   1508  HA  LYS P  91      13.415  10.152  21.972  1.00  0.00      PROA
ATOM   1509  CB  LYS P  91      14.774   8.838  22.377  1.00  4.83      PROA
ATOM   1510  HB1 LYS P  91      14.518   8.943  23.451  1.00  0.00      PROA
ATOM   1511  HB2 LYS P  91      15.873   8.731  22.273  1.00  0.00      PROA
ATOM   1512  CG  LYS P  91      14.225   7.672  21.955  1.00  4.69      PROA
ATOM   1513  HG1 LYS P  91      15.106   7.143  21.570  1.00  0.00      PROA
ATOM   1514  HG2 LYS P  91      13.586   8.017  21.133  1.00  0.00      PROA
ATOM   1515  CD  LYS P  91      13.778   7.047  22.260  1.00  4.91      PROA
ATOM   1516  HD1 LYS P  91      12.783   7.497  22.237  1.00  0.00      PROA
ATOM   1517  HD2 LYS P  91      14.178   7.007  23.276  1.00  0.00      PROA
ATOM   1518  CE  LYS P  91      13.563   6.192  22.145  1.00  5.26      PROA
ATOM   1519  HE1 LYS P  91      12.539   6.283  22.472  1.00  0.00      PROA
ATOM   1520  HE2 LYS P  91      14.247   5.799  22.880  1.00  0.00      PROA
ATOM   1521  NZ  LYS P  91      13.477   5.678  21.895  1.00  5.59      PROA
ATOM   1522  HZ1 LYS P  91      14.375   5.326  21.507  1.00  0.00      PROA
ATOM   1523  HZ2 LYS P  91      12.783   5.778  21.127  1.00  0.00      PROA
ATOM   1524  HZ3 LYS P  91      13.117   5.005  22.601  1.00  0.00      PROA
ATOM   1525  C   LYS P  91      15.020  11.054  22.352  1.00  4.57      PROA
ATOM   1526  OT1 LYS P  91      15.356  11.503  22.489  1.00  4.85      PROA
ATOM   1527  OT2 LYS P  91      15.120  11.497  22.648  1.00  4.88      PROA
ATOM   1528  N   GLY P   2       2.517 -12.319 -22.061  1.00  3.61      PROB
ATOM   1529  HT1 GLY P   2       1.980 -12.830 -22.791  1.00  0.00      PROB
ATOM   1530  HT2 GLY P   2       3.409 -11.972 -22.467  1.00  0.00      PROB
ATOM   1531  HT3 GLY P   2       1.956 -11.513 -21.718  1.00  0.00      PROB
ATOM   1532  CA  GLY P   2       2.699 -12.886 -21.360  1.00  2.91      PROB
ATOM   1533  HA1 GLY P   2       3.277 -13.682 -21.801  1.00  0.00      PROB
ATOM   1534  HA2 GLY P   2       1.732 -13.245 -21.047  1.00  0.00      PROB
ATOM   1535  C   GLY P   2       3.276 -12.570 -20.361  1.00  2.22      PROB
ATOM   1536  O   GLY P   2       3.688 -11.810 -20.274  1.00  2.42      PROB
ATOM   1537  N   ARG P   3       3.318 -13.146 -19.571  1.00  1.77      PROB
ATOM   1538  HN  ARG P   3       2.855 -14.026 -19.593  1.00  0.00      PROB
ATOM   1539  CA  ARG P   3       3.856 -12.943 -18.560  1.00  1.34      PROB
ATOM   1540  HA  ARG P   3       3.706 -11.915 -18.266  1.00  0.00      PROB
ATOM   1541  CB  ARG P   3       3.315 -13.733 -17.772  1.00  1.66      PROB
ATOM   1542  HB1 ARG P   3       3.741 -13.520 -16.771  1.00  0.00      PROB
ATOM   1543  HB2 ARG P   3       3.619 -14.751 -18.089  1.00  0.00      PROB
ATOM   1544  CG  ARG P   3       1.865 -13.766 -17.607  1.00  1.90      PROB
ATOM   1545  HG1 ARG P   3       1.701 -14.782 -17.222  1.00  0.00      PROB
ATOM   1546  HG2 ARG P   3       1.514 -13.684 -18.645  1.00  0.00      PROB
ATOM   1547  CD  ARG P   3       1.261 -13.306 -17.173  1.00  2.30      PROB
ATOM   1548  HD1 ARG P   3       1.399 -12.321 -17.630  1.00  0.00      PROB
ATOM   1549  HD2 ARG P   3       1.665 -13.360 -16.158  1.00  0.00      PROB
ATOM   1550  NE  ARG P   3       0.441 -13.226 -16.968  1.00  2.74      PROB
ATOM   1551  HE  ARG P   3       0.085 -14.044 -17.290  1.00  0.00      PROB
ATOM   1552  CZ  ARG P   3      -0.172 -12.897 -16.685  1.00  3.44      PROB
ATOM   1553  NH1 ARG P   3      -0.151 -12.588 -16.553  1.00  3.93      PROB
ATOM   1554 HH11 ARG P   3      -0.294 -11.786 -17.133  1.00  0.00      PROB
ATOM   1555 HH12 ARG P   3       0.054 -12.472 -15.581  1.00  0.00      PROB
ATOM   1556  NH2 ARG P   3      -0.852 -12.878 -16.519  1.00  4.09      PROB
ATOM   1557 HH21 ARG P   3      -1.334 -13.723 -16.287  1.00  0.00      PROB
ATOM   1558 HH22 ARG P   3      -1.341 -12.006 -16.514  1.00  0.00      PROB
ATOM   1559  C   ARG P   3       5.339 -12.909 -18.536  1.00  1.18      PROB
ATOM   1560  O   ARG P   3       5.978 -13.589 -19.177  1.00  1.44      PROB
ATOM   1561  N   LYS P   4       5.921 -12.094 -17.793  1.00  0.95      PROB
ATOM   1562  HN  LYS P   4       5.391 -11.491 -17.204  1.00  0.00      PROB
ATOM   1563  CA  LYS P   4       7.332 -11.917 -17.684  1.00  0.87      PROB
ATOM   1564  HA  LYS P   4       7.784 -12.310 -18.583  1.00  0.00      PROB
ATOM   1565  CB  LYS P   4       7.703 -10.456 -17.511  1.00  0.91      PROB
ATOM   1566  HB1 LYS P   4       8.804 -10.392 -17.383  1.00  0.00      PROB
ATOM   1567  HB2 LYS P   4       7.211 -10.082 -16.589  1.00  0.00      PROB
ATOM   1568  CG  LYS P   4       7.315  -9.563 -18.638  1.00  1.07      PROB
ATOM   1569  HG1 LYS P   4       7.743  -8.571 -18.395  1.00  0.00      PROB
ATOM   1570  HG2 LYS P   4       6.210  -9.505 -18.607  1.00  0.00      PROB
ATOM   1571  CD  LYS P   4       7.611  -9.776 -19.841  1.00  1.33      PROB
ATOM   1572  HD1 LYS P   4       7.077 -10.711 -20.081  1.00  0.00      PROB
ATOM   1573  HD2 LYS P   4       8.699  -9.959 -19.815  1.00  0.00      PROB
ATOM   1574  CE  LYS P   4       7.449  -9.060 -20.879  1.00  1.64      PROB
ATOM   1575  HE1 LYS P   4       8.389  -9.220 -21.428  1.00  0.00      PROB
ATOM   1576  HE2 LYS P   4       7.391  -8.044 -20.461  1.00  0.00      PROB
ATOM   1577  NZ  LYS P   4       6.873  -8.981 -21.569  1.00  2.02      PROB
ATOM   1578  HZ1 LYS P   4       5.965  -8.609 -21.223  1.00  0.00      PROB
ATOM   1579  HZ2 LYS P   4       6.723  -9.914 -22.004  1.00  0.00      PROB
ATOM   1580  HZ3 LYS P   4       7.267  -8.329 -22.277  1.00  0.00      PROB
ATOM   1581  C   LYS P   4       7.922 -12.721 -16.573  1.00  0.86      PROB
ATOM   1582  O   LYS P   4       7.343 -12.904 -15.555  1.00  0.98      PROB
ATOM   1583  N   LYS P   5       9.106 -13.248 -16.757  1.00  0.88      PROB
ATOM   1584  HN  LYS P   5       9.580 -13.137 -17.626  1.00  0.00      PROB
ATOM   1585  CA  LYS P   5       9.825 -14.008 -15.780  1.00  0.92      PROB
ATOM   1586  HA  LYS P   5       9.120 -14.650 -15.273  1.00  0.00      PROB
ATOM   1587  CB  LYS P   5      10.916 -14.837 -16.430  1.00  1.09      PROB
ATOM   1588  HB1 LYS P   5      11.495 -15.337 -15.625  1.00  0.00      PROB
ATOM   1589  HB2 LYS P   5      11.588 -14.148 -16.983  1.00  0.00      PROB
ATOM   1590  CG  LYS P   5      10.456 -15.859 -17.356  1.00  1.31      PROB
ATOM   1591  HG1 LYS P   5      11.167 -15.744 -18.184  1.00  0.00      PROB
ATOM   1592  HG2 LYS P   5       9.467 -15.475 -17.636  1.00  0.00      PROB
ATOM   1593  CD  LYS P   5      10.310 -16.772 -17.361  1.00  1.78      PROB
ATOM   1594  HD1 LYS P   5       9.361 -16.811 -16.823  1.00  0.00      PROB
ATOM   1595  HD2 LYS P   5      11.143 -17.097 -16.735  1.00  0.00      PROB
ATOM   1596  CE  LYS P   5      10.199 -17.663 -18.002  1.00  2.28      PROB
ATOM   1597  HE1 LYS P   5      11.237 -17.705 -18.231  1.00  0.00      PROB
ATOM   1598  HE2 LYS P   5       9.560 -17.165 -18.691  1.00  0.00      PROB
ATOM   1599  NZ  LYS P   5      10.098 -18.240 -18.311  1.00  2.86      PROB
ATOM   1600  HZ1 LYS P   5       9.087 -18.482 -18.272  1.00  0.00      PROB
ATOM   1601  HZ2 LYS P   5      10.652 -18.986 -17.843  1.00  0.00      PROB
ATOM   1602  HZ3 LYS P   5      10.397 -18.159 -19.304  1.00  0.00      PROB
ATOM   1603  C   LYS P   5      10.394 -13.188 -14.651  1.00  0.83      PROB
ATOM   1604  O   LYS P   5      10.811 -12.079 -14.828  1.00  0.85      PROB
ATOM   1605  N   ILE P   6      10.418 -13.739 -13.444  1.00  0.84      PROB
ATOM   1606  HN  ILE P   6      10.041 -14.650 -13.300  1.00  0.00      PROB
ATOM   1607  CA  ILE P   6      10.960 -13.127 -12.257  1.00  0.79      PROB
ATOM   1608  HA  ILE P   6      10.616 -12.104 -12.224  1.00  0.00      PROB
ATOM   1609  CB  ILE P   6      10.519 -13.868 -11.012  1.00  0.86      PROB
ATOM   1610  HB  ILE P   6      10.770 -14.944 -11.126  1.00  0.00      PROB
ATOM   1611  CG2 ILE P   6      11.187 -13.338  -9.759  1.00  0.89      PROB
ATOM   1612 HG21 ILE P   6      11.090 -12.232  -9.713  1.00  0.00      PROB
ATOM   1613 HG22 ILE P   6      12.267 -13.599  -9.767  1.00  0.00      PROB
ATOM   1614 HG23 ILE P   6      10.703 -13.774  -8.859  1.00  0.00      PROB
ATOM   1615  CG1 ILE P   6       9.020 -13.841 -10.863  1.00  1.02      PROB
ATOM   1616 HG11 ILE P   6       8.798 -14.801 -11.321  1.00  0.00      PROB
ATOM   1617 HG12 ILE P   6       8.810 -13.006 -11.525  1.00  0.00      PROB
ATOM   1618  CD  ILE P   6       8.306 -13.777 -10.343  1.00  1.47      PROB
ATOM   1619  HD1 ILE P   6       8.313 -12.806  -9.803  1.00  0.00      PROB
ATOM   1620  HD2 ILE P   6       8.308 -14.599  -9.595  1.00  0.00      PROB
ATOM   1621  HD3 ILE P   6       7.383 -13.834 -10.959  1.00  0.00      PROB
ATOM   1622  C   ILE P   6      12.463 -13.002 -12.329  1.00  0.79      PROB
ATOM   1623  O   ILE P   6      13.161 -13.957 -12.523  1.00  0.90      PROB
ATOM   1624  N   GLN P   7      13.000 -11.797 -12.188  1.00  0.76      PROB
ATOM   1625  HN  GLN P   7      12.432 -11.006 -11.978  1.00  0.00      PROB
ATOM   1626  CA  GLN P   7      14.410 -11.516 -12.319  1.00  0.81      PROB
ATOM   1627  HA  GLN P   7      14.913 -12.447 -12.535  1.00  0.00      PROB
ATOM   1628  CB  GLN P   7      14.682 -10.495 -13.439  1.00  0.86      PROB
ATOM   1629  HB1 GLN P   7      14.624 -11.037 -14.406  1.00  0.00      PROB
ATOM   1630  HB2 GLN P   7      15.715 -10.114 -13.299  1.00  0.00      PROB
ATOM   1631  CG  GLN P   7      13.754  -9.284 -13.534  1.00  0.89      PROB
ATOM   1632  HG1 GLN P   7      12.767  -9.639 -13.898  1.00  0.00      PROB
ATOM   1633  HG2 GLN P   7      14.187  -8.581 -14.276  1.00  0.00      PROB
ATOM   1634  CD  GLN P   7      13.523  -8.539 -12.318  1.00  0.82      PROB
ATOM   1635  OE1 GLN P   7      12.580  -8.688 -11.621  1.00  0.87      PROB
ATOM   1636  NE2 GLN P   7      14.397  -7.727 -12.052  1.00  1.07      PROB
ATOM   1637 HE21 GLN P   7      14.323  -7.165 -11.228  1.00  0.00      PROB
ATOM   1638 HE22 GLN P   7      15.186  -7.625 -12.658  1.00  0.00      PROB
ATOM   1639  C   GLN P   7      15.105 -11.164 -11.028  1.00  0.81      PROB
ATOM   1640  O   GLN P   7      16.259 -10.876 -10.997  1.00  0.95      PROB
ATOM   1641  N   ILE P   8      14.424 -11.229  -9.908  1.00  0.77      PROB
ATOM   1642  HN  ILE P   8      13.443 -11.398  -9.924  1.00  0.00      PROB
ATOM   1643  CA  ILE P   8      14.981 -11.073  -8.586  1.00  0.78      PROB
ATOM   1644  HA  ILE P   8      15.837 -10.420  -8.667  1.00  0.00      PROB
ATOM   1645  CB  ILE P   8      13.982 -10.495  -7.607  1.00  0.80      PROB
ATOM   1646  HB  ILE P   8      13.093 -11.160  -7.567  1.00  0.00      PROB
ATOM   1647  CG2 ILE P   8      14.531 -10.360  -6.260  1.00  1.04      PROB
ATOM   1648 HG21 ILE P   8      15.415  -9.687  -6.274  1.00  0.00      PROB
ATOM   1649 HG22 ILE P   8      14.848 -11.354  -5.880  1.00  0.00      PROB
ATOM   1650 HG23 ILE P   8      13.766  -9.927  -5.581  1.00  0.00      PROB
ATOM   1651  CG1 ILE P   8      13.412  -9.201  -8.038  1.00  0.88      PROB
ATOM   1652 HG11 ILE P   8      12.370  -9.253  -7.682  1.00  0.00      PROB
ATOM   1653 HG12 ILE P   8      13.441  -9.266  -9.138  1.00  0.00      PROB
ATOM   1654  CD  ILE P   8      13.656  -8.298  -7.867  1.00  1.30      PROB
ATOM   1655  HD1 ILE P   8      14.688  -8.106  -8.232  1.00  0.00      PROB
ATOM   1656  HD2 ILE P   8      13.623  -8.098  -6.775  1.00  0.00      PROB
ATOM   1657  HD3 ILE P   8      12.959  -7.612  -8.394  1.00  0.00      PROB
ATOM   1658  C   ILE P   8      15.513 -12.390  -8.097  1.00  0.82      PROB
ATOM   1659  O   ILE P   8      14.861 -13.390  -8.162  1.00  0.87      PROB
ATOM   1660  N   THR P   9      16.741 -12.431  -7.627  1.00  0.92      PROB
ATOM   1661  HN  THR P   9      17.303 -11.609  -7.601  1.00  0.00      PROB
ATOM   1662  CA  THR P   9      17.383 -13.612  -7.121  1.00  1.02      PROB
ATOM   1663  HA  THR P   9      17.054 -14.442  -7.728  1.00  0.00      PROB
ATOM   1664  CB  THR P   9      18.850 -13.535  -7.144  1.00  1.28      PROB
ATOM   1665  HB  THR P   9      19.124 -13.356  -6.090  1.00  0.00      PROB
ATOM   1666  OG1 THR P   9      19.346 -13.065  -7.537  1.00  1.78      PROB
ATOM   1667  HG1 THR P   9      18.977 -12.968  -8.418  1.00  0.00      PROB
ATOM   1668  CG2 THR P   9      19.455 -14.076  -7.400  1.00  1.87      PROB
ATOM   1669 HG21 THR P   9      19.563 -14.033  -8.505  1.00  0.00      PROB
ATOM   1670 HG22 THR P   9      19.182 -15.113  -7.111  1.00  0.00      PROB
ATOM   1671 HG23 THR P   9      20.427 -13.802  -6.938  1.00  0.00      PROB
ATOM   1672  C   THR P   9      16.937 -14.000  -5.751  1.00  0.93      PROB
ATOM   1673  O   THR P   9      16.851 -13.199  -4.884  1.00  0.94      PROB
ATOM   1674  N   ARG P  10      16.630 -15.249  -5.526  1.00  0.99      PROB
ATOM   1675  HN  ARG P  10      16.680 -15.917  -6.263  1.00  0.00      PROB
ATOM   1676  CA  ARG P  10      16.207 -15.794  -4.268  1.00  0.98      PROB
ATOM   1677  HA  ARG P  10      15.507 -15.102  -3.824  1.00  0.00      PROB
ATOM   1678  CB  ARG P  10      15.555 -17.153  -4.453  1.00  1.15      PROB
ATOM   1679  HB1 ARG P  10      15.262 -17.526  -3.450  1.00  0.00      PROB
ATOM   1680  HB2 ARG P  10      16.316 -17.836  -4.884  1.00  0.00      PROB
ATOM   1681  CG  ARG P  10      14.418 -17.206  -5.277  1.00  1.25      PROB
ATOM   1682  HG1 ARG P  10      14.650 -18.107  -5.846  1.00  0.00      PROB
ATOM   1683  HG2 ARG P  10      14.579 -16.301  -5.864  1.00  0.00      PROB
ATOM   1684  CD  ARG P  10      13.487 -17.243  -5.304  1.00  1.56      PROB
ATOM   1685  HD1 ARG P  10      13.216 -16.201  -5.088  1.00  0.00      PROB
ATOM   1686  HD2 ARG P  10      13.266 -17.909  -4.459  1.00  0.00      PROB
ATOM   1687  NE  ARG P  10      12.657 -17.508  -5.959  1.00  1.98      PROB
ATOM   1688  HE  ARG P  10      13.092 -17.596  -6.799  1.00  0.00      PROB
ATOM   1689  CZ  ARG P  10      11.829 -17.687  -6.166  1.00  2.54      PROB
ATOM   1690  NH1 ARG P  10      11.616 -17.601  -5.818  1.00  3.06      PROB
ATOM   1691 HH11 ARG P  10      11.381 -16.655  -5.597  1.00  0.00      PROB
ATOM   1692 HH12 ARG P  10      11.340 -18.341  -5.205  1.00  0.00      PROB
ATOM   1693  NH2 ARG P  10      11.171 -17.959  -6.756  1.00  3.09      PROB
ATOM   1694 HH21 ARG P  10      11.424 -18.352  -7.640  1.00  0.00      PROB
ATOM   1695 HH22 ARG P  10      10.207 -17.860  -6.510  1.00  0.00      PROB
ATOM   1696  C   ARG P  10      17.308 -15.894  -3.241  1.00  0.99      PROB
ATOM   1697  O   ARG P  10      18.426 -16.100  -3.548  1.00  1.16      PROB
ATOM   1698  N   ILE P  11      17.004 -15.753  -1.979  1.00  0.94      PROB
ATOM   1699  HN  ILE P  11      16.064 -15.570  -1.706  1.00  0.00      PROB
ATOM   1700  CA  ILE P  11      17.937 -15.839  -0.880  1.00  0.95      PROB
ATOM   1701  HA  ILE P  11      18.927 -15.911  -1.304  1.00  0.00      PROB
ATOM   1702  CB  ILE P  11      17.870 -14.655   0.056  1.00  0.95      PROB
ATOM   1703  HB  ILE P  11      18.417 -14.908   0.989  1.00  0.00      PROB
ATOM   1704  CG2 ILE P  11      18.347 -13.652  -0.410  1.00  1.42      PROB
ATOM   1705 HG21 ILE P  11      17.542 -12.989  -0.794  1.00  0.00      PROB
ATOM   1706 HG22 ILE P  11      19.025 -13.911  -1.251  1.00  0.00      PROB
ATOM   1707 HG23 ILE P  11      18.915 -13.104   0.372  1.00  0.00      PROB
ATOM   1708  CG1 ILE P  11      16.789 -14.280   0.520  1.00  1.10      PROB
ATOM   1709 HG11 ILE P  11      16.261 -15.167   0.929  1.00  0.00      PROB
ATOM   1710 HG12 ILE P  11      16.186 -13.852  -0.308  1.00  0.00      PROB
ATOM   1711  CD  ILE P  11      16.875 -13.381   1.471  1.00  1.35      PROB
ATOM   1712  HD1 ILE P  11      17.038 -12.374   1.031  1.00  0.00      PROB
ATOM   1713  HD2 ILE P  11      17.730 -13.619   2.140  1.00  0.00      PROB
ATOM   1714  HD3 ILE P  11      15.933 -13.362   2.060  1.00  0.00      PROB
ATOM   1715  C   ILE P  11      17.747 -17.129  -0.137  1.00  1.00      PROB
ATOM   1716  O   ILE P  11      16.671 -17.622   0.000  1.00  1.09      PROB
ATOM   1717  N   MET P  12      18.810 -17.723   0.339  1.00  1.07      PROB
ATOM   1718  HN  MET P  12      19.706 -17.297   0.249  1.00  0.00      PROB
ATOM   1719  CA  MET P  12      18.824 -18.986   1.011  1.00  1.16      PROB
ATOM   1720  HA  MET P  12      17.890 -19.483   0.794  1.00  0.00      PROB
ATOM   1721  CB  MET P  12      19.917 -19.802   0.597  1.00  1.46      PROB
ATOM   1722  HB1 MET P  12      19.842 -20.758   1.155  1.00  0.00      PROB
ATOM   1723  HB2 MET P  12      20.848 -19.279   0.897  1.00  0.00      PROB
ATOM   1724  CG  MET P  12      20.017 -20.060  -0.490  1.00  1.99      PROB
ATOM   1725  HG1 MET P  12      20.985 -20.588  -0.567  1.00  0.00      PROB
ATOM   1726  HG2 MET P  12      20.096 -19.085  -1.005  1.00  0.00      PROB
ATOM   1727  SD  MET P  12      19.423 -20.555  -0.982  1.00  2.82      PROB
ATOM   1728  CE  MET P  12      19.696 -20.894  -1.658  1.00  3.50      PROB
ATOM   1729  HE1 MET P  12      20.257 -21.828  -1.443  1.00  0.00      PROB
ATOM   1730  HE2 MET P  12      20.380 -20.197  -2.187  1.00  0.00      PROB
ATOM   1731  HE3 MET P  12      18.848 -21.150  -2.329  1.00  0.00      PROB
ATOM   1732  C   MET P  12      18.841 -18.891   2.422  1.00  1.19      PROB
ATOM   1733  O   MET P  12      19.238 -17.924   2.906  1.00  1.31      PROB
ATOM   1734  N   ASP P  13      18.385 -19.912   3.085  1.00  1.33      PROB
ATOM   1735  HN  ASP P  13      18.047 -20.698   2.579  1.00  0.00      PROB
ATOM   1736  CA  ASP P  13      18.296 -20.076   4.436  1.00  1.59      PROB
ATOM   1737  HA  ASP P  13      17.882 -21.053   4.636  1.00  0.00      PROB
ATOM   1738  CB  ASP P  13      19.451 -19.967   4.941  1.00  2.28      PROB
ATOM   1739  HB1 ASP P  13      19.607 -18.889   5.145  1.00  0.00      PROB
ATOM   1740  HB2 ASP P  13      20.169 -20.305   4.167  1.00  0.00      PROB
ATOM   1741  CG  ASP P  13      19.684 -20.412   5.719  1.00  2.95      PROB
ATOM   1742  OD1 ASP P  13      19.843 -20.453   6.053  1.00  3.46      PROB
ATOM   1743  OD2 ASP P  13      19.757 -20.746   6.029  1.00  3.51      PROB
ATOM   1744  C   ASP P  13      17.289 -19.464   5.219  1.00  1.31      PROB
ATOM   1745  O   ASP P  13      17.161 -18.419   5.133  1.00  1.29      PROB
ATOM   1746  N   GLU P  14      16.520 -20.126   6.014  1.00  1.40      PROB
ATOM   1747  HN  GLU P  14      16.685 -21.100   6.105  1.00  0.00      PROB
ATOM   1748  CA  GLU P  14      15.469 -19.720   6.794  1.00  1.28      PROB
ATOM   1749  HA  GLU P  14      14.702 -19.308   6.155  1.00  0.00      PROB
ATOM   1750  CB  GLU P  14      14.966 -20.889   7.531  1.00  1.50      PROB
ATOM   1751  HB1 GLU P  14      14.727 -20.495   8.534  1.00  0.00      PROB
ATOM   1752  HB2 GLU P  14      15.836 -21.566   7.592  1.00  0.00      PROB
ATOM   1753  CG  GLU P  14      14.215 -21.481   7.320  1.00  2.04      PROB
ATOM   1754  HG1 GLU P  14      14.467 -21.812   6.303  1.00  0.00      PROB
ATOM   1755  HG2 GLU P  14      13.370 -20.779   7.307  1.00  0.00      PROB
ATOM   1756  CD  GLU P  14      13.695 -22.470   7.770  1.00  2.37      PROB
ATOM   1757  OE1 GLU P  14      13.507 -22.897   7.967  1.00  2.80      PROB
ATOM   1758  OE2 GLU P  14      13.465 -22.835   7.933  1.00  2.82      PROB
ATOM   1759  C   GLU P  14      15.701 -18.548   7.692  1.00  1.19      PROB
ATOM   1760  O   GLU P  14      14.930 -17.620   7.700  1.00  1.14      PROB
ATOM   1761  N   ARG P  15      16.792 -18.536   8.452  1.00  1.25      PROB
ATOM   1762  HN  ARG P  15      17.422 -19.308   8.471  1.00  0.00      PROB
ATOM   1763  CA  ARG P  15      17.146 -17.434   9.290  1.00  1.25      PROB
ATOM   1764  HA  ARG P  15      16.278 -17.167   9.874  1.00  0.00      PROB
ATOM   1765  CB  ARG P  15      18.306 -17.799  10.206  1.00  1.42      PROB
ATOM   1766  HB1 ARG P  15      18.639 -16.877  10.726  1.00  0.00      PROB
ATOM   1767  HB2 ARG P  15      19.138 -18.178   9.576  1.00  0.00      PROB
ATOM   1768  CG  ARG P  15      18.001 -18.823  11.233  1.00  1.62      PROB
ATOM   1769  HG1 ARG P  15      19.012 -19.166  11.464  1.00  0.00      PROB
ATOM   1770  HG2 ARG P  15      17.460 -19.548  10.622  1.00  0.00      PROB
ATOM   1771  CD  ARG P  15      17.637 -18.951  11.962  1.00  2.09      PROB
ATOM   1772  HD1 ARG P  15      17.925 -19.942  12.373  1.00  0.00      PROB
ATOM   1773  HD2 ARG P  15      16.533 -18.885  11.863  1.00  0.00      PROB
ATOM   1774  NE  ARG P  15      17.781 -18.617  12.261  1.00  2.80      PROB
ATOM   1775  HE  ARG P  15      18.552 -18.046  11.983  1.00  0.00      PROB
ATOM   1776  CZ  ARG P  15      17.579 -18.530  12.699  1.00  3.74      PROB
ATOM   1777  NH1 ARG P  15      17.210 -18.757  12.966  1.00  4.17      PROB
ATOM   1778 HH11 ARG P  15      17.408 -19.588  13.485  1.00  0.00      PROB
ATOM   1779 HH12 ARG P  15      16.287 -18.372  12.971  1.00  0.00      PROB
ATOM   1780  NH2 ARG P  15      17.754 -18.200  12.882  1.00  4.64      PROB
ATOM   1781 HH21 ARG P  15      17.379 -17.286  12.729  1.00  0.00      PROB
ATOM   1782 HH22 ARG P  15      18.550 -18.321  13.475  1.00  0.00      PROB
ATOM   1783  C   ARG P  15      17.449 -16.164   8.544  1.00  1.13      PROB
ATOM   1784  O   ARG P  15      17.019 -15.097   8.929  1.00  1.11      PROB
ATOM   1785  N   ASN P  16      18.151 -16.257   7.415  1.00  1.09      PROB
ATOM   1786  HN  ASN P  16      18.537 -17.128   7.121  1.00  0.00      PROB
ATOM   1787  CA  ASN P  16      18.414 -15.150   6.537  1.00  1.00      PROB
ATOM   1788  HA  ASN P  16      18.837 -14.345   7.119  1.00  0.00      PROB
ATOM   1789  CB  ASN P  16      19.394 -15.602   5.439  1.00  1.05      PROB
ATOM   1790  HB1 ASN P  16      18.825 -16.245   4.737  1.00  0.00      PROB
ATOM   1791  HB2 ASN P  16      20.183 -16.204   5.933  1.00  0.00      PROB
ATOM   1792  CG  ASN P  16      19.990 -14.730   4.732  1.00  1.27      PROB
ATOM   1793  OD1 ASN P  16      20.069 -13.802   5.055  1.00  1.69      PROB
ATOM   1794  ND2 ASN P  16      20.423 -15.033   3.736  1.00  1.58      PROB
ATOM   1795 HD21 ASN P  16      20.336 -15.977   3.419  1.00  0.00      PROB
ATOM   1796 HD22 ASN P  16      20.895 -14.357   3.169  1.00  0.00      PROB
ATOM   1797  C   ASN P  16      17.139 -14.564   5.957  1.00  0.87      PROB
ATOM   1798  O   ASN P  16      16.942 -13.363   5.913  1.00  0.83      PROB
ATOM   1799  N   ARG P  17      16.207 -15.421   5.538  1.00  0.85      PROB
ATOM   1800  HN  ARG P  17      16.384 -16.401   5.508  1.00  0.00      PROB
ATOM   1801  CA  ARG P  17      14.894 -15.023   5.101  1.00  0.77      PROB
ATOM   1802  HA  ARG P  17      15.011 -14.251   4.355  1.00  0.00      PROB
ATOM   1803  CB  ARG P  17      14.127 -16.213   4.516  1.00  0.85      PROB
ATOM   1804  HB1 ARG P  17      13.072 -15.906   4.355  1.00  0.00      PROB
ATOM   1805  HB2 ARG P  17      14.152 -17.043   5.253  1.00  0.00      PROB
ATOM   1806  CG  ARG P  17      14.679 -16.719   3.211  1.00  0.93      PROB
ATOM   1807  HG1 ARG P  17      15.769 -16.884   3.340  1.00  0.00      PROB
ATOM   1808  HG2 ARG P  17      14.522 -15.933   2.443  1.00  0.00      PROB
ATOM   1809  CD  ARG P  17      14.086 -17.965   2.714  1.00  1.16      PROB
ATOM   1810  HD1 ARG P  17      13.107 -17.990   3.218  1.00  0.00      PROB
ATOM   1811  HD2 ARG P  17      14.765 -18.736   3.112  1.00  0.00      PROB
ATOM   1812  NE  ARG P  17      13.897 -18.285   2.015  1.00  1.56      PROB
ATOM   1813  HE  ARG P  17      14.383 -17.704   1.492  1.00  0.00      PROB
ATOM   1814  CZ  ARG P  17      13.505 -18.881   1.216  1.00  1.83      PROB
ATOM   1815  NH1 ARG P  17      13.211 -19.244   0.905  1.00  1.89      PROB
ATOM   1816 HH11 ARG P  17      12.374 -18.946   0.447  1.00  0.00      PROB
ATOM   1817 HH12 ARG P  17      13.525 -20.189   0.809  1.00  0.00      PROB
ATOM   1818  NH2 ARG P  17      13.400 -19.134   0.691  1.00  2.75      PROB
ATOM   1819 HH21 ARG P  17      13.880 -19.973   0.436  1.00  0.00      PROB
ATOM   1820 HH22 ARG P  17      12.743 -18.722   0.060  1.00  0.00      PROB
ATOM   1821  C   ARG P  17      14.069 -14.320   6.165  1.00  0.74      PROB
ATOM   1822  O   ARG P  17      13.459 -13.307   5.899  1.00  0.68      PROB
ATOM   1823  N   GLN P  18      14.065 -14.814   7.408  1.00  0.81      PROB
ATOM   1824  HN  GLN P  18      14.539 -15.663   7.625  1.00  0.00      PROB
ATOM   1825  CA  GLN P  18      13.393 -14.183   8.525  1.00  0.82      PROB
ATOM   1826  HA  GLN P  18      12.381 -13.958   8.222  1.00  0.00      PROB
ATOM   1827  CB  GLN P  18      13.388 -15.107   9.753  1.00  0.97      PROB
ATOM   1828  HB1 GLN P  18      13.594 -14.438  10.608  1.00  0.00      PROB
ATOM   1829  HB2 GLN P  18      14.246 -15.786   9.597  1.00  0.00      PROB
ATOM   1830  CG  GLN P  18      12.590 -15.748  10.093  1.00  1.62      PROB
ATOM   1831  HG1 GLN P  18      12.538 -15.653  11.197  1.00  0.00      PROB
ATOM   1832  HG2 GLN P  18      12.866 -16.789   9.826  1.00  0.00      PROB
ATOM   1833  CD  GLN P  18      11.331 -15.542   9.621  1.00  1.86      PROB
ATOM   1834  OE1 GLN P  18      10.712 -15.387   9.232  1.00  1.98      PROB
ATOM   1835  NE2 GLN P  18      10.923 -15.543   9.679  1.00  2.62      PROB
ATOM   1836 HE21 GLN P  18      10.392 -16.368   9.485  1.00  0.00      PROB
ATOM   1837 HE22 GLN P  18      10.464 -14.720  10.014  1.00  0.00      PROB
ATOM   1838  C   GLN P  18      13.928 -12.819   8.905  1.00  0.79      PROB
ATOM   1839  O   GLN P  18      13.174 -11.888   9.122  1.00  0.77      PROB
ATOM   1840  N   VAL P  19      15.257 -12.649   8.956  1.00  0.84      PROB
ATOM   1841  HN  VAL P  19      15.883 -13.415   8.837  1.00  0.00      PROB
ATOM   1842  CA  VAL P  19      15.884 -11.368   9.183  1.00  0.87      PROB
ATOM   1843  HA  VAL P  19      15.387 -10.901  10.021  1.00  0.00      PROB
ATOM   1844  CB  VAL P  19      17.356 -11.513   9.470  1.00  1.05      PROB
ATOM   1845  HB  VAL P  19      17.775 -12.158   8.671  1.00  0.00      PROB
ATOM   1846  CG1 VAL P  19      18.032 -10.582   9.534  1.00  1.58      PROB
ATOM   1847 HG11 VAL P  19      17.923 -10.099  10.529  1.00  0.00      PROB
ATOM   1848 HG12 VAL P  19      17.742  -9.850   8.750  1.00  0.00      PROB
ATOM   1849 HG13 VAL P  19      19.095 -10.876   9.397  1.00  0.00      PROB
ATOM   1850  CG2 VAL P  19      17.680 -12.014  10.474  1.00  1.34      PROB
ATOM   1851 HG21 VAL P  19      17.284 -13.050  10.529  1.00  0.00      PROB
ATOM   1852 HG22 VAL P  19      17.278 -11.435  11.333  1.00  0.00      PROB
ATOM   1853 HG23 VAL P  19      18.789 -12.054  10.536  1.00  0.00      PROB
ATOM   1854  C   VAL P  19      15.630 -10.398   8.054  1.00  0.77      PROB
ATOM   1855  O   VAL P  19      15.297  -9.249   8.269  1.00  0.78      PROB
ATOM   1856  N   THR P  20      15.709 -10.870   6.801  1.00  0.71      PROB
ATOM   1857  HN  THR P  20      16.008 -11.803   6.622  1.00  0.00      PROB
ATOM   1858  CA  THR P  20      15.377 -10.092   5.616  1.00  0.64      PROB
ATOM   1859  HA  THR P  20      15.941  -9.173   5.667  1.00  0.00      PROB
ATOM   1860  CB  THR P  20      15.689 -10.811   4.316  1.00  0.64      PROB
ATOM   1861  HB  THR P  20      15.100 -11.751   4.258  1.00  0.00      PROB
ATOM   1862  OG1 THR P  20      17.051 -11.127   4.246  1.00  0.76      PROB
ATOM   1863  HG1 THR P  20      17.167 -11.917   4.778  1.00  0.00      PROB
ATOM   1864  CG2 THR P  20      15.393  -9.959   3.098  1.00  0.67      PROB
ATOM   1865 HG21 THR P  20      15.861  -8.957   3.210  1.00  0.00      PROB
ATOM   1866 HG22 THR P  20      14.296  -9.827   2.986  1.00  0.00      PROB
ATOM   1867 HG23 THR P  20      15.806 -10.444   2.188  1.00  0.00      PROB
ATOM   1868  C   THR P  20      13.937  -9.642   5.607  1.00  0.57      PROB
ATOM   1869  O   THR P  20      13.638  -8.495   5.329  1.00  0.59      PROB
ATOM   1870  N   PHE P  21      12.999 -10.525   5.983  1.00  0.55      PROB
ATOM   1871  HN  PHE P  21      13.243 -11.468   6.190  1.00  0.00      PROB
ATOM   1872  CA  PHE P  21      11.593 -10.222   6.124  1.00  0.51      PROB
ATOM   1873  HA  PHE P  21      11.239  -9.817   5.188  1.00  0.00      PROB
ATOM   1874  CB  PHE P  21      10.810 -11.510   6.489  1.00  0.56      PROB
ATOM   1875  HB1 PHE P  21      11.243 -11.948   7.413  1.00  0.00      PROB
ATOM   1876  HB2 PHE P  21      10.890 -12.233   5.650  1.00  0.00      PROB
ATOM   1877  CG  PHE P  21       9.349 -11.298   6.747  1.00  0.56      PROB
ATOM   1878  CD1 PHE P  21       8.710 -11.297   7.309  1.00  1.28      PROB
ATOM   1879  HD1 PHE P  21       9.128 -11.564   8.234  1.00  0.00      PROB
ATOM   1880  CE1 PHE P  21       7.359 -11.096   7.533  1.00  1.32      PROB
ATOM   1881  HE1 PHE P  21       7.188 -11.268   8.557  1.00  0.00      PROB
ATOM   1882  CZ  PHE P  21       6.635 -10.898   7.198  1.00  0.72      PROB
ATOM   1883  HZ  PHE P  21       5.691 -10.748   7.349  1.00  0.00      PROB
ATOM   1884  CD2 PHE P  21       8.602 -11.121   6.416  1.00  1.24      PROB
ATOM   1885  HD2 PHE P  21       8.752 -11.010   5.383  1.00  0.00      PROB
ATOM   1886  CE2 PHE P  21       7.256 -10.912   6.642  1.00  1.29      PROB
ATOM   1887  HE2 PHE P  21       6.832 -10.664   5.714  1.00  0.00      PROB
ATOM   1888  C   PHE P  21      11.319  -9.100   7.110  1.00  0.52      PROB
ATOM   1889  O   PHE P  21      10.609  -8.160   6.806  1.00  0.53      PROB
ATOM   1890  N   THR P  22      11.930  -9.155   8.301  1.00  0.58      PROB
ATOM   1891  HN  THR P  22      12.527  -9.916   8.541  1.00  0.00      PROB
ATOM   1892  CA  THR P  22      11.784  -8.139   9.325  1.00  0.63      PROB
ATOM   1893  HA  THR P  22      10.727  -7.976   9.471  1.00  0.00      PROB
ATOM   1894  CB  THR P  22      12.426  -8.529  10.635  1.00  0.77      PROB
ATOM   1895  HB  THR P  22      13.519  -8.585  10.457  1.00  0.00      PROB
ATOM   1896  OG1 THR P  22      12.172  -9.398  11.100  1.00  1.28      PROB
ATOM   1897  HG1 THR P  22      12.388 -10.101  10.483  1.00  0.00      PROB
ATOM   1898  CG2 THR P  22      12.331  -7.946  11.578  1.00  1.19      PROB
ATOM   1899 HG21 THR P  22      11.295  -8.022  11.971  1.00  0.00      PROB
ATOM   1900 HG22 THR P  22      12.559  -6.876  11.386  1.00  0.00      PROB
ATOM   1901 HG23 THR P  22      13.031  -8.346  12.342  1.00  0.00      PROB
ATOM   1902  C   THR P  22      12.287  -6.780   8.894  1.00  0.63      PROB
ATOM   1903  O   THR P  22      11.606  -5.781   9.038  1.00  0.67      PROB
ATOM   1904  N   LYS P  23      13.484  -6.714   8.291  1.00  0.64      PROB
ATOM   1905  HN  LYS P  23      14.052  -7.526   8.182  1.00  0.00      PROB
ATOM   1906  CA  LYS P  23      14.046  -5.496   7.758  1.00  0.68      PROB
ATOM   1907  HA  LYS P  23      13.984  -4.735   8.521  1.00  0.00      PROB
ATOM   1908  CB  LYS P  23      15.510  -5.721   7.343  1.00  0.77      PROB
ATOM   1909  HB1 LYS P  23      15.841  -4.824   6.779  1.00  0.00      PROB
ATOM   1910  HB2 LYS P  23      15.536  -6.602   6.669  1.00  0.00      PROB
ATOM   1911  CG  LYS P  23      16.428  -5.941   8.356  1.00  1.07      PROB
ATOM   1912  HG1 LYS P  23      16.370  -7.030   8.506  1.00  0.00      PROB
ATOM   1913  HG2 LYS P  23      15.979  -5.413   9.211  1.00  0.00      PROB
ATOM   1914  CD  LYS P  23      17.410  -5.753   8.469  1.00  1.58      PROB
ATOM   1915  HD1 LYS P  23      17.300  -4.695   8.373  1.00  0.00      PROB
ATOM   1916  HD2 LYS P  23      17.693  -6.269   7.578  1.00  0.00      PROB
ATOM   1917  CE  LYS P  23      18.254  -5.704   8.789  1.00  2.11      PROB
ATOM   1918  HE1 LYS P  23      18.547  -6.698   8.495  1.00  0.00      PROB
ATOM   1919  HE2 LYS P  23      17.979  -5.593   9.825  1.00  0.00      PROB
ATOM   1920  NZ  LYS P  23      19.114  -5.429   8.928  1.00  2.68      PROB
ATOM   1921  HZ1 LYS P  23      19.113  -4.449   9.275  1.00  0.00      PROB
ATOM   1922  HZ2 LYS P  23      19.643  -5.480   8.034  1.00  0.00      PROB
ATOM   1923  HZ3 LYS P  23      19.565  -6.046   9.633  1.00  0.00      PROB
ATOM   1924  C   LYS P  23      13.273  -4.890   6.603  1.00  0.62      PROB
ATOM   1925  O   LYS P  23      12.987  -3.705   6.585  1.00  0.69      PROB
ATOM   1926  N   ARG P  24      12.886  -5.708   5.615  1.00  0.56      PROB
ATOM   1927  HN  ARG P  24      13.124  -6.676   5.621  1.00  0.00      PROB
ATOM   1928  CA  ARG P  24      12.110  -5.271   4.483  1.00  0.54      PROB
ATOM   1929  HA  ARG P  24      12.531  -4.340   4.133  1.00  0.00      PROB
ATOM   1930  CB  ARG P  24      12.123  -6.314   3.354  1.00  0.52      PROB
ATOM   1931  HB1 ARG P  24      11.382  -6.001   2.589  1.00  0.00      PROB
ATOM   1932  HB2 ARG P  24      11.809  -7.289   3.783  1.00  0.00      PROB
ATOM   1933  CG  ARG P  24      13.471  -6.516   2.655  1.00  0.58      PROB
ATOM   1934  HG1 ARG P  24      13.315  -7.302   1.889  1.00  0.00      PROB
ATOM   1935  HG2 ARG P  24      14.173  -6.892   3.426  1.00  0.00      PROB
ATOM   1936  CD  ARG P  24      14.086  -5.503   2.041  1.00  0.81      PROB
ATOM   1937  HD1 ARG P  24      14.444  -4.786   2.810  1.00  0.00      PROB
ATOM   1938  HD2 ARG P  24      13.361  -5.006   1.362  1.00  0.00      PROB
ATOM   1939  NE  ARG P  24      15.252  -5.858   1.223  1.00  0.75      PROB
ATOM   1940  HE  ARG P  24      16.080  -6.137   1.706  1.00  0.00      PROB
ATOM   1941  CZ  ARG P  24      15.300  -5.841  -0.064  1.00  0.68      PROB
ATOM   1942  NH1 ARG P  24      14.293  -5.586  -0.811  1.00  0.66      PROB
ATOM   1943 HH11 ARG P  24      13.404  -5.384  -0.400  1.00  0.00      PROB
ATOM   1944 HH12 ARG P  24      14.395  -5.588  -1.806  1.00  0.00      PROB
ATOM   1945  NH2 ARG P  24      16.424  -6.107  -0.637  1.00  0.80      PROB
ATOM   1946 HH21 ARG P  24      17.229  -6.319  -0.084  1.00  0.00      PROB
ATOM   1947 HH22 ARG P  24      16.490  -6.101  -1.635  1.00  0.00      PROB
ATOM   1948  C   ARG P  24      10.688  -4.870   4.812  1.00  0.53      PROB
ATOM   1949  O   ARG P  24      10.179  -3.909   4.262  1.00  0.58      PROB
ATOM   1950  N   LYS P  25      10.016  -5.567   5.744  1.00  0.52      PROB
ATOM   1951  HN  LYS P  25      10.412  -6.379   6.165  1.00  0.00      PROB
ATOM   1952  CA  LYS P  25       8.694  -5.217   6.212  1.00  0.53      PROB
ATOM   1953  HA  LYS P  25       8.057  -5.086   5.350  1.00  0.00      PROB
ATOM   1954  CB  LYS P  25       8.135  -6.327   7.130  1.00  0.56      PROB
ATOM   1955  HB1 LYS P  25       8.892  -6.535   7.915  1.00  0.00      PROB
ATOM   1956  HB2 LYS P  25       7.993  -7.240   6.515  1.00  0.00      PROB
ATOM   1957  CG  LYS P  25       6.812  -6.018   7.824  1.00  0.61      PROB
ATOM   1958  HG1 LYS P  25       6.088  -5.709   7.042  1.00  0.00      PROB
ATOM   1959  HG2 LYS P  25       6.986  -5.165   8.512  1.00  0.00      PROB
ATOM   1960  CD  LYS P  25       6.223  -7.038   8.561  1.00  0.84      PROB
ATOM   1961  HD1 LYS P  25       5.872  -7.801   7.836  1.00  0.00      PROB
ATOM   1962  HD2 LYS P  25       5.346  -6.599   9.079  1.00  0.00      PROB
ATOM   1963  CE  LYS P  25       7.013  -7.743   9.577  1.00  0.99      PROB
ATOM   1964  HE1 LYS P  25       8.037  -7.903   9.179  1.00  0.00      PROB
ATOM   1965  HE2 LYS P  25       6.527  -8.719   9.787  1.00  0.00      PROB
ATOM   1966  NZ  LYS P  25       7.165  -7.100  10.817  1.00  0.88      PROB
ATOM   1967  HZ1 LYS P  25       6.230  -6.945  11.245  1.00  0.00      PROB
ATOM   1968  HZ2 LYS P  25       7.638  -6.185  10.677  1.00  0.00      PROB
ATOM   1969  HZ3 LYS P  25       7.740  -7.694  11.447  1.00  0.00      PROB
ATOM   1970  C   LYS P  25       8.618  -3.859   6.878  1.00  0.56      PROB
ATOM   1971  O   LYS P  25       7.751  -3.060   6.563  1.00  0.60      PROB
ATOM   1972  N   PHE P  26       9.582  -3.538   7.760  1.00  0.60      PROB
ATOM   1973  HN  PHE P  26      10.273  -4.199   8.039  1.00  0.00      PROB
ATOM   1974  CA  PHE P  26       9.692  -2.229   8.365  1.00  0.66      PROB
ATOM   1975  HA  PHE P  26       8.727  -1.966   8.773  1.00  0.00      PROB
ATOM   1976  CB  PHE P  26      10.758  -2.237   9.473  1.00  0.80      PROB
ATOM   1977  HB1 PHE P  26      11.749  -2.202   8.976  1.00  0.00      PROB
ATOM   1978  HB2 PHE P  26      10.642  -3.187  10.034  1.00  0.00      PROB
ATOM   1979  CG  PHE P  26      10.800  -1.371  10.324  1.00  1.14      PROB
ATOM   1980  CD1 PHE P  26      10.506  -0.808  10.738  1.00  1.66      PROB
ATOM   1981  HD1 PHE P  26       9.536  -0.749  10.390  1.00  0.00      PROB
ATOM   1982  CE1 PHE P  26      10.541   0.003  11.525  1.00  2.30      PROB
ATOM   1983  HE1 PHE P  26       9.601   0.484  11.540  1.00  0.00      PROB
ATOM   1984  CZ  PHE P  26      10.876   0.254  11.921  1.00  2.60      PROB
ATOM   1985  HZ  PHE P  26      10.975   0.916  12.595  1.00  0.00      PROB
ATOM   1986  CD2 PHE P  26      11.139  -1.114  10.745  1.00  2.06      PROB
ATOM   1987  HD2 PHE P  26      12.069  -1.612  10.755  1.00  0.00      PROB
ATOM   1988  CE2 PHE P  26      11.176  -0.305  11.534  1.00  2.68      PROB
ATOM   1989  HE2 PHE P  26      12.133  -0.386  11.922  1.00  0.00      PROB
ATOM   1990  C   PHE P  26       9.969  -1.137   7.348  1.00  0.62      PROB
ATOM   1991  O   PHE P  26       9.368  -0.078   7.377  1.00  0.65      PROB
ATOM   1992  N   GLY P  27      10.856  -1.409   6.376  1.00  0.60      PROB
ATOM   1993  HN  GLY P  27      11.358  -2.270   6.364  1.00  0.00      PROB
ATOM   1994  CA  GLY P  27      11.161  -0.502   5.281  1.00  0.59      PROB
ATOM   1995  HA1 GLY P  27      11.945  -0.958   4.694  1.00  0.00      PROB
ATOM   1996  HA2 GLY P  27      11.511   0.422   5.716  1.00  0.00      PROB
ATOM   1997  C   GLY P  27      10.007  -0.195   4.377  1.00  0.54      PROB
ATOM   1998  O   GLY P  27       9.788   0.943   4.012  1.00  0.57      PROB
ATOM   1999  N   LEU P  28       9.212  -1.207   4.015  1.00  0.53      PROB
ATOM   2000  HN  LEU P  28       9.422  -2.143   4.283  1.00  0.00      PROB
ATOM   2001  CA  LEU P  28       8.012  -1.055   3.227  1.00  0.51      PROB
ATOM   2002  HA  LEU P  28       8.256  -0.484   2.343  1.00  0.00      PROB
ATOM   2003  CB  LEU P  28       7.468  -2.449   2.841  1.00  0.54      PROB
ATOM   2004  HB1 LEU P  28       7.072  -2.915   3.767  1.00  0.00      PROB
ATOM   2005  HB2 LEU P  28       8.327  -3.046   2.473  1.00  0.00      PROB
ATOM   2006  CG  LEU P  28       6.413  -2.535   1.826  1.00  0.62      PROB
ATOM   2007  HG  LEU P  28       5.534  -1.965   2.193  1.00  0.00      PROB
ATOM   2008  CD1 LEU P  28       6.752  -2.044   0.574  1.00  0.91      PROB
ATOM   2009 HD11 LEU P  28       7.619  -2.606   0.165  1.00  0.00      PROB
ATOM   2010 HD12 LEU P  28       7.029  -0.971   0.651  1.00  0.00      PROB
ATOM   2011 HD13 LEU P  28       5.894  -2.160  -0.123  1.00  0.00      PROB
ATOM   2012  CD2 LEU P  28       5.957  -3.854   1.550  1.00  0.82      PROB
ATOM   2013 HD21 LEU P  28       5.712  -4.379   2.498  1.00  0.00      PROB
ATOM   2014 HD22 LEU P  28       6.750  -4.426   1.022  1.00  0.00      PROB
ATOM   2015 HD23 LEU P  28       5.043  -3.814   0.920  1.00  0.00      PROB
ATOM   2016  C   LEU P  28       6.941  -0.228   3.924  1.00  0.50      PROB
ATOM   2017  O   LEU P  28       6.346   0.664   3.339  1.00  0.53      PROB
ATOM   2018  N   MET P  29       6.716  -0.467   5.227  1.00  0.50      PROB
ATOM   2019  HN  MET P  29       7.154  -1.230   5.694  1.00  0.00      PROB
ATOM   2020  CA  MET P  29       5.841   0.338   6.051  1.00  0.51      PROB
ATOM   2021  HA  MET P  29       4.914   0.477   5.515  1.00  0.00      PROB
ATOM   2022  CB  MET P  29       5.577  -0.345   7.404  1.00  0.56      PROB
ATOM   2023  HB1 MET P  29       5.050   0.376   8.064  1.00  0.00      PROB
ATOM   2024  HB2 MET P  29       6.554  -0.605   7.862  1.00  0.00      PROB
ATOM   2025  CG  MET P  29       4.740  -1.609   7.310  1.00  0.66      PROB
ATOM   2026  HG1 MET P  29       5.323  -2.264   6.640  1.00  0.00      PROB
ATOM   2027  HG2 MET P  29       3.823  -1.281   6.792  1.00  0.00      PROB
ATOM   2028  SD  MET P  29       4.301  -2.436   8.321  1.00  1.02      PROB
ATOM   2029  CE  MET P  29       3.478  -3.756   7.987  1.00  0.91      PROB
ATOM   2030  HE1 MET P  29       4.068  -4.449   7.349  1.00  0.00      PROB
ATOM   2031  HE2 MET P  29       2.545  -3.499   7.443  1.00  0.00      PROB
ATOM   2032  HE3 MET P  29       3.216  -4.292   8.924  1.00  0.00      PROB
ATOM   2033  C   MET P  29       6.304   1.775   6.248  1.00  0.50      PROB
ATOM   2034  O   MET P  29       5.517   2.707   6.186  1.00  0.53      PROB
ATOM   2035  N   LYS P  30       7.616   1.996   6.439  1.00  0.50      PROB
ATOM   2036  HN  LYS P  30       8.250   1.239   6.570  1.00  0.00      PROB
ATOM   2037  CA  LYS P  30       8.219   3.312   6.472  1.00  0.51      PROB
ATOM   2038  HA  LYS P  30       7.663   3.917   7.173  1.00  0.00      PROB
ATOM   2039  CB  LYS P  30       9.696   3.225   6.896  1.00  0.58      PROB
ATOM   2040  HB1 LYS P  30      10.209   2.682   6.079  1.00  0.00      PROB
ATOM   2041  HB2 LYS P  30       9.707   2.605   7.813  1.00  0.00      PROB
ATOM   2042  CG  LYS P  30      10.409   4.201   7.146  1.00  1.07      PROB
ATOM   2043  HG1 LYS P  30       9.750   4.765   7.813  1.00  0.00      PROB
ATOM   2044  HG2 LYS P  30      10.466   4.666   6.157  1.00  0.00      PROB
ATOM   2045  CD  LYS P  30      11.398   4.477   7.557  1.00  1.30      PROB
ATOM   2046  HD1 LYS P  30      11.890   3.510   7.473  1.00  0.00      PROB
ATOM   2047  HD2 LYS P  30      11.098   4.699   8.580  1.00  0.00      PROB
ATOM   2048  CE  LYS P  30      12.307   5.140   7.495  1.00  1.77      PROB
ATOM   2049  HE1 LYS P  30      12.965   4.687   8.248  1.00  0.00      PROB
ATOM   2050  HE2 LYS P  30      11.902   6.105   7.829  1.00  0.00      PROB
ATOM   2051  NZ  LYS P  30      13.073   5.504   6.784  1.00  2.07      PROB
ATOM   2052  HZ1 LYS P  30      12.610   6.017   6.007  1.00  0.00      PROB
ATOM   2053  HZ2 LYS P  30      13.601   4.695   6.399  1.00  0.00      PROB
ATOM   2054  HZ3 LYS P  30      13.729   6.142   7.278  1.00  0.00      PROB
ATOM   2055  C   LYS P  30       8.068   4.090   5.176  1.00  0.50      PROB
ATOM   2056  O   LYS P  30       7.710   5.257   5.174  1.00  0.52      PROB
ATOM   2057  N   LYS P  31       8.282   3.448   4.016  1.00  0.49      PROB
ATOM   2058  HN  LYS P  31       8.610   2.507   3.991  1.00  0.00      PROB
ATOM   2059  CA  LYS P  31       8.055   4.066   2.729  1.00  0.49      PROB
ATOM   2060  HA  LYS P  31       8.443   5.073   2.773  1.00  0.00      PROB
ATOM   2061  CB  LYS P  31       8.744   3.282   1.597  1.00  0.53      PROB
ATOM   2062  HB1 LYS P  31       8.396   3.692   0.625  1.00  0.00      PROB
ATOM   2063  HB2 LYS P  31       8.435   2.218   1.670  1.00  0.00      PROB
ATOM   2064  CG  LYS P  31      10.270   3.344   1.627  1.00  0.63      PROB
ATOM   2065  HG1 LYS P  31      10.657   2.673   0.832  1.00  0.00      PROB
ATOM   2066  HG2 LYS P  31      10.610   2.967   2.614  1.00  0.00      PROB
ATOM   2067  CD  LYS P  31      10.841   4.646   1.427  1.00  0.89      PROB
ATOM   2068  HD1 LYS P  31      10.375   5.286   2.199  1.00  0.00      PROB
ATOM   2069  HD2 LYS P  31      10.494   4.962   0.425  1.00  0.00      PROB
ATOM   2070  CE  LYS P  31      12.098   4.943   1.457  1.00  1.07      PROB
ATOM   2071  HE1 LYS P  31      12.518   4.604   0.489  1.00  0.00      PROB
ATOM   2072  HE2 LYS P  31      12.532   4.360   2.294  1.00  0.00      PROB
ATOM   2073  NZ  LYS P  31      12.590   6.121   1.612  1.00  1.15      PROB
ATOM   2074  HZ1 LYS P  31      12.034   6.639   2.322  1.00  0.00      PROB
ATOM   2075  HZ2 LYS P  31      12.558   6.632   0.707  1.00  0.00      PROB
ATOM   2076  HZ3 LYS P  31      13.577   6.045   1.932  1.00  0.00      PROB
ATOM   2077  C   LYS P  31       6.600   4.371   2.407  1.00  0.47      PROB
ATOM   2078  O   LYS P  31       6.297   5.385   1.791  1.00  0.50      PROB
ATOM   2079  N   ALA P  32       5.650   3.532   2.857  1.00  0.47      PROB
ATOM   2080  HN  ALA P  32       5.886   2.643   3.240  1.00  0.00      PROB
ATOM   2081  CA  ALA P  32       4.236   3.834   2.827  1.00  0.46      PROB
ATOM   2082  HA  ALA P  32       3.973   4.133   1.823  1.00  0.00      PROB
ATOM   2083  CB  ALA P  32       3.440   2.593   3.246  1.00  0.50      PROB
ATOM   2084  HB1 ALA P  32       3.726   2.286   4.275  1.00  0.00      PROB
ATOM   2085  HB2 ALA P  32       3.656   1.753   2.552  1.00  0.00      PROB
ATOM   2086  HB3 ALA P  32       2.352   2.819   3.232  1.00  0.00      PROB
ATOM   2087  C   ALA P  32       3.859   5.031   3.690  1.00  0.45      PROB
ATOM   2088  O   ALA P  32       3.116   5.908   3.268  1.00  0.47      PROB
ATOM   2089  N   TYR P  33       4.433   5.138   4.906  1.00  0.46      PROB
ATOM   2090  HN  TYR P  33       4.952   4.379   5.289  1.00  0.00      PROB
ATOM   2091  CA  TYR P  33       4.367   6.311   5.757  1.00  0.46      PROB
ATOM   2092  HA  TYR P  33       3.328   6.578   5.883  1.00  0.00      PROB
ATOM   2093  CB  TYR P  33       5.026   6.006   7.143  1.00  0.49      PROB
ATOM   2094  HB1 TYR P  33       5.901   5.341   6.982  1.00  0.00      PROB
ATOM   2095  HB2 TYR P  33       4.277   5.502   7.789  1.00  0.00      PROB
ATOM   2096  CG  TYR P  33       5.526   7.193   7.912  1.00  0.52      PROB
ATOM   2097  CD1 TYR P  33       6.865   7.475   7.990  1.00  0.65      PROB
ATOM   2098  HD1 TYR P  33       7.577   6.803   7.533  1.00  0.00      PROB
ATOM   2099  CE1 TYR P  33       7.320   8.605   8.644  1.00  0.76      PROB
ATOM   2100  HE1 TYR P  33       8.379   8.811   8.684  1.00  0.00      PROB
ATOM   2101  CZ  TYR P  33       6.446   9.458   9.236  1.00  0.76      PROB
ATOM   2102  OH  TYR P  33       6.910  10.607   9.856  1.00  0.95      PROB
ATOM   2103  HH  TYR P  33       6.152  11.154  10.073  1.00  0.00      PROB
ATOM   2104  CD2 TYR P  33       4.665   8.050   8.531  1.00  0.62      PROB
ATOM   2105  HD2 TYR P  33       3.606   7.840   8.511  1.00  0.00      PROB
ATOM   2106  CE2 TYR P  33       5.117   9.181   9.183  1.00  0.73      PROB
ATOM   2107  HE2 TYR P  33       4.410   9.849   9.653  1.00  0.00      PROB
ATOM   2108  C   TYR P  33       4.882   7.584   5.088  1.00  0.46      PROB
ATOM   2109  O   TYR P  33       4.200   8.600   5.061  1.00  0.49      PROB
ATOM   2110  N   GLU P  34       6.076   7.543   4.465  1.00  0.46      PROB
ATOM   2111  HN  GLU P  34       6.647   6.726   4.485  1.00  0.00      PROB
ATOM   2112  CA  GLU P  34       6.617   8.666   3.727  1.00  0.47      PROB
ATOM   2113  HA  GLU P  34       6.644   9.515   4.394  1.00  0.00      PROB
ATOM   2114  CB  GLU P  34       8.035   8.373   3.187  1.00  0.51      PROB
ATOM   2115  HB1 GLU P  34       8.294   9.164   2.452  1.00  0.00      PROB
ATOM   2116  HB2 GLU P  34       8.010   7.392   2.668  1.00  0.00      PROB
ATOM   2117  CG  GLU P  34       9.113   8.325   4.211  1.00  0.65      PROB
ATOM   2118  HG1 GLU P  34       8.866   7.529   4.945  1.00  0.00      PROB
ATOM   2119  HG2 GLU P  34       9.148   9.305   4.732  1.00  0.00      PROB
ATOM   2120  CD  GLU P  34      10.475   8.043   3.664  1.00  0.70      PROB
ATOM   2121  OE1 GLU P  34      11.023   7.920   3.427  1.00  1.32      PROB
ATOM   2122  OE2 GLU P  34      11.036   7.944   3.469  1.00  1.33      PROB
ATOM   2123  C   GLU P  34       5.736   9.123   2.580  1.00  0.48      PROB
ATOM   2124  O   GLU P  34       5.445  10.297   2.444  1.00  0.52      PROB
ATOM   2125  N   LEU P  35       5.235   8.193   1.745  1.00  0.47      PROB
ATOM   2126  HN  LEU P  35       5.455   7.227   1.851  1.00  0.00      PROB
ATOM   2127  CA  LEU P  35       4.348   8.515   0.640  1.00  0.46      PROB
ATOM   2128  HA  LEU P  35       4.795   9.316   0.070  1.00  0.00      PROB
ATOM   2129  CB  LEU P  35       4.141   7.268  -0.249  1.00  0.50      PROB
ATOM   2130  HB1 LEU P  35       3.694   6.472   0.382  1.00  0.00      PROB
ATOM   2131  HB2 LEU P  35       5.139   6.933  -0.600  1.00  0.00      PROB
ATOM   2132  CG  LEU P  35       3.247   7.445  -1.482  1.00  0.56      PROB
ATOM   2133  HG  LEU P  35       2.209   7.653  -1.146  1.00  0.00      PROB
ATOM   2134  CD1 LEU P  35       3.701   8.561  -2.362  1.00  0.69      PROB
ATOM   2135 HD11 LEU P  35       4.787   8.462  -2.575  1.00  0.00      PROB
ATOM   2136 HD12 LEU P  35       3.526   9.535  -1.858  1.00  0.00      PROB
ATOM   2137 HD13 LEU P  35       3.147   8.533  -3.324  1.00  0.00      PROB
ATOM   2138  CD2 LEU P  35       3.171   6.180  -2.284  1.00  0.71      PROB
ATOM   2139 HD21 LEU P  35       2.750   5.360  -1.664  1.00  0.00      PROB
ATOM   2140 HD22 LEU P  35       4.187   5.884  -2.621  1.00  0.00      PROB
ATOM   2141 HD23 LEU P  35       2.513   6.331  -3.167  1.00  0.00      PROB
ATOM   2142  C   LEU P  35       3.013   9.101   1.071  1.00  0.45      PROB
ATOM   2143  O   LEU P  35       2.526  10.074   0.507  1.00  0.50      PROB
ATOM   2144  N   SER P  36       2.403   8.538   2.129  1.00  0.44      PROB
ATOM   2145  HN  SER P  36       2.777   7.725   2.567  1.00  0.00      PROB
ATOM   2146  CA  SER P  36       1.179   9.047   2.715  1.00  0.45      PROB
ATOM   2147  HA  SER P  36       0.467   9.180   1.914  1.00  0.00      PROB
ATOM   2148  CB  SER P  36       0.591   8.104   3.786  1.00  0.52      PROB
ATOM   2149  HB1 SER P  36       0.877   7.102   3.426  1.00  0.00      PROB
ATOM   2150  HB2 SER P  36      -0.496   8.257   3.690  1.00  0.00      PROB
ATOM   2151  OG  SER P  36       0.696   8.022   4.694  1.00  1.10      PROB
ATOM   2152  HG1 SER P  36       1.586   7.688   4.828  1.00  0.00      PROB
ATOM   2153  C   SER P  36       1.289  10.458   3.254  1.00  0.48      PROB
ATOM   2154  O   SER P  36       0.439  11.289   2.984  1.00  0.55      PROB
ATOM   2155  N   VAL P  37       2.359  10.783   3.988  1.00  0.50      PROB
ATOM   2156  HN  VAL P  37       3.038  10.102   4.249  1.00  0.00      PROB
ATOM   2157  CA  VAL P  37       2.613  12.129   4.455  1.00  0.56      PROB
ATOM   2158  HA  VAL P  37       1.681  12.534   4.820  1.00  0.00      PROB
ATOM   2159  CB  VAL P  37       3.657  12.145   5.556  1.00  0.66      PROB
ATOM   2160  HB  VAL P  37       4.571  11.628   5.193  1.00  0.00      PROB
ATOM   2161  CG1 VAL P  37       4.011  13.505   5.963  1.00  0.92      PROB
ATOM   2162 HG11 VAL P  37       3.091  14.093   6.170  1.00  0.00      PROB
ATOM   2163 HG12 VAL P  37       4.578  14.007   5.150  1.00  0.00      PROB
ATOM   2164 HG13 VAL P  37       4.628  13.475   6.886  1.00  0.00      PROB
ATOM   2165  CG2 VAL P  37       3.151  11.442   6.740  1.00  0.84      PROB
ATOM   2166 HG21 VAL P  37       2.914  10.387   6.485  1.00  0.00      PROB
ATOM   2167 HG22 VAL P  37       2.225  11.935   7.106  1.00  0.00      PROB
ATOM   2168 HG23 VAL P  37       3.920  11.449   7.542  1.00  0.00      PROB
ATOM   2169  C   VAL P  37       2.972  13.094   3.342  1.00  0.55      PROB
ATOM   2170  O   VAL P  37       2.431  14.184   3.257  1.00  0.61      PROB
ATOM   2171  N   LEU P  38       3.874  12.713   2.424  1.00  0.54      PROB
ATOM   2172  HN  LEU P  38       4.267  11.797   2.439  1.00  0.00      PROB
ATOM   2173  CA  LEU P  38       4.350  13.566   1.357  1.00  0.55      PROB
ATOM   2174  HA  LEU P  38       4.666  14.503   1.791  1.00  0.00      PROB
ATOM   2175  CB  LEU P  38       5.523  12.894   0.618  1.00  0.62      PROB
ATOM   2176  HB1 LEU P  38       5.218  12.907  -0.443  1.00  0.00      PROB
ATOM   2177  HB2 LEU P  38       5.522  11.856   0.995  1.00  0.00      PROB
ATOM   2178  CG  LEU P  38       6.656  13.191   0.596  1.00  0.94      PROB
ATOM   2179  HG  LEU P  38       6.739  13.279   1.658  1.00  0.00      PROB
ATOM   2180  CD1 LEU P  38       7.482  13.191   0.467  1.00  1.62      PROB
ATOM   2181 HD11 LEU P  38       7.711  12.788  -0.543  1.00  0.00      PROB
ATOM   2182 HD12 LEU P  38       7.983  12.553   1.226  1.00  0.00      PROB
ATOM   2183 HD13 LEU P  38       7.875  14.228   0.532  1.00  0.00      PROB
ATOM   2184  CD2 LEU P  38       7.460  13.553   0.438  1.00  1.47      PROB
ATOM   2185 HD21 LEU P  38       7.789  14.151   1.315  1.00  0.00      PROB
ATOM   2186 HD22 LEU P  38       7.406  14.222  -0.447  1.00  0.00      PROB
ATOM   2187 HD23 LEU P  38       8.207  12.751   0.255  1.00  0.00      PROB
ATOM   2188  C   LEU P  38       3.300  13.979   0.348  1.00  0.54      PROB
ATOM   2189  O   LEU P  38       3.222  15.134  -0.033  1.00  0.61      PROB
ATOM   2190  N   CYS P  39       2.458  13.043  -0.104  1.00  0.51      PROB
ATOM   2191  HN  CYS P  39       2.400  12.143   0.321  1.00  0.00      PROB
ATOM   2192  CA  CYS P  39       1.577  13.261  -1.230  1.00  0.53      PROB
ATOM   2193  HA  CYS P  39       1.707  14.279  -1.566  1.00  0.00      PROB
ATOM   2194  CB  CYS P  39       1.904  12.275  -2.368  1.00  0.59      PROB
ATOM   2195  HB1 CYS P  39       1.152  12.412  -3.173  1.00  0.00      PROB
ATOM   2196  HB2 CYS P  39       1.807  11.243  -1.972  1.00  0.00      PROB
ATOM   2197  SG  CYS P  39       3.502  12.485  -3.034  1.00  0.86      PROB
ATOM   2198  HG1 CYS P  39       4.134  12.251  -1.893  1.00  0.00      PROB
ATOM   2199  C   CYS P  39       0.113  13.162  -0.877  1.00  0.53      PROB
ATOM   2200  O   CYS P  39      -0.721  13.124  -1.755  1.00  0.63      PROB
ATOM   2201  N   ASP P  40      -0.234  13.111   0.411  1.00  0.52      PROB
ATOM   2202  HN  ASP P  40       0.470  13.090   1.115  1.00  0.00      PROB
ATOM   2203  CA  ASP P  40      -1.588  13.081   0.931  1.00  0.56      PROB
ATOM   2204  HA  ASP P  40      -1.515  13.000   2.005  1.00  0.00      PROB
ATOM   2205  CB  ASP P  40      -2.428  14.323   0.563  1.00  0.68      PROB
ATOM   2206  HB1 ASP P  40      -3.456  14.179   0.956  1.00  0.00      PROB
ATOM   2207  HB2 ASP P  40      -2.468  14.403  -0.544  1.00  0.00      PROB
ATOM   2208  CG  ASP P  40      -1.929  15.569   1.078  1.00  0.84      PROB
ATOM   2209  OD1 ASP P  40      -1.508  15.884   1.555  1.00  1.46      PROB
ATOM   2210  OD2 ASP P  40      -2.017  16.297   1.022  1.00  1.33      PROB
ATOM   2211  C   ASP P  40      -2.340  11.792   0.612  1.00  0.59      PROB
ATOM   2212  O   ASP P  40      -3.480  11.742   0.564  1.00  0.91      PROB
ATOM   2213  N   CYS P  41      -1.711  10.702   0.395  1.00  0.52      PROB
ATOM   2214  HN  CYS P  41      -0.719  10.683   0.477  1.00  0.00      PROB
ATOM   2215  CA  CYS P  41      -2.284   9.427   0.027  1.00  0.51      PROB
ATOM   2216  HA  CYS P  41      -3.190   9.620  -0.528  1.00  0.00      PROB
ATOM   2217  CB  CYS P  41      -1.312   8.598  -0.822  1.00  0.61      PROB
ATOM   2218  HB1 CYS P  41      -1.886   7.722  -1.184  1.00  0.00      PROB
ATOM   2219  HB2 CYS P  41      -0.522   8.243  -0.131  1.00  0.00      PROB
ATOM   2220  SG  CYS P  41      -0.591   9.231  -2.069  1.00  0.81      PROB
ATOM   2221  HG1 CYS P  41      -1.688   9.311  -2.808  1.00  0.00      PROB
ATOM   2222  C   CYS P  41      -2.712   8.605   1.220  1.00  0.47      PROB
ATOM   2223  O   CYS P  41      -2.141   8.687   2.284  1.00  0.55      PROB
ATOM   2224  N   GLU P  42      -3.740   7.776   1.067  1.00  0.45      PROB
ATOM   2225  HN  GLU P  42      -4.276   7.775   0.227  1.00  0.00      PROB
ATOM   2226  CA  GLU P  42      -4.169   6.828   2.064  1.00  0.46      PROB
ATOM   2227  HA  GLU P  42      -3.565   6.983   2.946  1.00  0.00      PROB
ATOM   2228  CB  GLU P  42      -5.651   6.991   2.409  1.00  0.58      PROB
ATOM   2229  HB1 GLU P  42      -5.953   6.164   3.086  1.00  0.00      PROB
ATOM   2230  HB2 GLU P  42      -6.244   6.924   1.473  1.00  0.00      PROB
ATOM   2231  CG  GLU P  42      -5.955   8.294   3.078  1.00  0.79      PROB
ATOM   2232  HG1 GLU P  42      -6.110   9.010   2.250  1.00  0.00      PROB
ATOM   2233  HG2 GLU P  42      -5.033   8.552   3.631  1.00  0.00      PROB
ATOM   2234  CD  GLU P  42      -6.822   8.527   3.831  1.00  1.10      PROB
ATOM   2235  OE1 GLU P  42      -7.238   8.742   4.001  1.00  1.76      PROB
ATOM   2236  OE2 GLU P  42      -7.105   8.526   4.275  1.00  1.79      PROB
ATOM   2237  C   GLU P  42      -3.882   5.442   1.543  1.00  0.44      PROB
ATOM   2238  O   GLU P  42      -4.324   5.055   0.481  1.00  0.51      PROB
ATOM   2239  N   ILE P  43      -3.072   4.670   2.264  1.00  0.44      PROB
ATOM   2240  HN  ILE P  43      -2.806   4.925   3.190  1.00  0.00      PROB
ATOM   2241  CA  ILE P  43      -2.517   3.424   1.786  1.00  0.43      PROB
ATOM   2242  HA  ILE P  43      -2.944   3.225   0.814  1.00  0.00      PROB
ATOM   2243  CB  ILE P  43      -0.989   3.482   1.686  1.00  0.46      PROB
ATOM   2244  HB  ILE P  43      -0.568   3.740   2.681  1.00  0.00      PROB
ATOM   2245  CG2 ILE P  43      -0.410   2.138   1.228  1.00  0.53      PROB
ATOM   2246 HG21 ILE P  43      -0.944   1.782   0.321  1.00  0.00      PROB
ATOM   2247 HG22 ILE P  43      -0.531   1.380   2.032  1.00  0.00      PROB
ATOM   2248 HG23 ILE P  43       0.667   2.254   0.983  1.00  0.00      PROB
ATOM   2249  CG1 ILE P  43      -0.547   4.630   0.771  1.00  0.54      PROB
ATOM   2250 HG11 ILE P  43      -1.163   5.513   1.037  1.00  0.00      PROB
ATOM   2251 HG12 ILE P  43      -0.780   4.324  -0.269  1.00  0.00      PROB
ATOM   2252  CD  ILE P  43       0.758   5.034   0.786  1.00  0.72      PROB
ATOM   2253  HD1 ILE P  43       1.422   4.191   0.498  1.00  0.00      PROB
ATOM   2254  HD2 ILE P  43       1.037   5.372   1.807  1.00  0.00      PROB
ATOM   2255  HD3 ILE P  43       0.905   5.865   0.063  1.00  0.00      PROB
ATOM   2256  C   ILE P  43      -2.964   2.314   2.715  1.00  0.44      PROB
ATOM   2257  O   ILE P  43      -2.950   2.466   3.919  1.00  0.52      PROB
ATOM   2258  N   ALA P  44      -3.369   1.165   2.163  1.00  0.44      PROB
ATOM   2259  HN  ALA P  44      -3.523   1.099   1.181  1.00  0.00      PROB
ATOM   2260  CA  ALA P  44      -3.616  -0.050   2.895  1.00  0.45      PROB
ATOM   2261  HA  ALA P  44      -3.339   0.122   3.925  1.00  0.00      PROB
ATOM   2262  CB  ALA P  44      -5.077  -0.465   2.808  1.00  0.53      PROB
ATOM   2263  HB1 ALA P  44      -5.363  -0.636   1.748  1.00  0.00      PROB
ATOM   2264  HB2 ALA P  44      -5.723   0.337   3.225  1.00  0.00      PROB
ATOM   2265  HB3 ALA P  44      -5.237  -1.407   3.375  1.00  0.00      PROB
ATOM   2266  C   ALA P  44      -2.729  -1.146   2.345  1.00  0.42      PROB
ATOM   2267  O   ALA P  44      -2.605  -1.334   1.148  1.00  0.48      PROB
ATOM   2268  N   LEU P  45      -2.056  -1.882   3.227  1.00  0.43      PROB
ATOM   2269  HN  LEU P  45      -2.191  -1.756   4.206  1.00  0.00      PROB
ATOM   2270  CA  LEU P  45      -1.096  -2.901   2.874  1.00  0.42      PROB
ATOM   2271  HA  LEU P  45      -1.211  -3.130   1.825  1.00  0.00      PROB
ATOM   2272  CB  LEU P  45       0.321  -2.381   3.164  1.00  0.51      PROB
ATOM   2273  HB1 LEU P  45       0.319  -2.040   4.218  1.00  0.00      PROB
ATOM   2274  HB2 LEU P  45       0.476  -1.509   2.498  1.00  0.00      PROB
ATOM   2275  CG  LEU P  45       1.483  -3.219   3.011  1.00  0.62      PROB
ATOM   2276  HG  LEU P  45       1.366  -4.083   3.697  1.00  0.00      PROB
ATOM   2277  CD1 LEU P  45       1.734  -3.705   1.787  1.00  0.97      PROB
ATOM   2278 HD11 LEU P  45       2.060  -2.886   1.110  1.00  0.00      PROB
ATOM   2279 HD12 LEU P  45       0.815  -4.167   1.368  1.00  0.00      PROB
ATOM   2280 HD13 LEU P  45       2.543  -4.464   1.840  1.00  0.00      PROB
ATOM   2281  CD2 LEU P  45       2.689  -2.627   3.344  1.00  0.90      PROB
ATOM   2282 HD21 LEU P  45       2.677  -2.309   4.408  1.00  0.00      PROB
ATOM   2283 HD22 LEU P  45       2.859  -1.732   2.708  1.00  0.00      PROB
ATOM   2284 HD23 LEU P  45       3.519  -3.352   3.200  1.00  0.00      PROB
ATOM   2285  C   LEU P  45      -1.394  -4.165   3.644  1.00  0.40      PROB
ATOM   2286  O   LEU P  45      -1.468  -4.155   4.862  1.00  0.46      PROB
ATOM   2287  N   ILE P  46      -1.576  -5.288   2.943  1.00  0.38      PROB
ATOM   2288  HN  ILE P  46      -1.516  -5.280   1.949  1.00  0.00      PROB
ATOM   2289  CA  ILE P  46      -1.868  -6.585   3.520  1.00  0.38      PROB
ATOM   2290  HA  ILE P  46      -1.870  -6.474   4.594  1.00  0.00      PROB
ATOM   2291  CB  ILE P  46      -3.212  -7.125   3.048  1.00  0.46      PROB
ATOM   2292  HB  ILE P  46      -3.226  -7.148   1.938  1.00  0.00      PROB
ATOM   2293  CG2 ILE P  46      -3.461  -8.526   3.578  1.00  0.58      PROB
ATOM   2294 HG21 ILE P  46      -3.283  -8.557   4.674  1.00  0.00      PROB
ATOM   2295 HG22 ILE P  46      -2.771  -9.245   3.086  1.00  0.00      PROB
ATOM   2296 HG23 ILE P  46      -4.513  -8.823   3.381  1.00  0.00      PROB
ATOM   2297  CG1 ILE P  46      -4.367  -6.206   3.412  1.00  0.59      PROB
ATOM   2298 HG11 ILE P  46      -4.386  -5.741   2.455  1.00  0.00      PROB
ATOM   2299 HG12 ILE P  46      -3.814  -5.701   4.168  1.00  0.00      PROB
ATOM   2300  CD  ILE P  46      -5.048  -5.892   3.632  1.00  1.31      PROB
ATOM   2301  HD1 ILE P  46      -5.290  -6.196   4.673  1.00  0.00      PROB
ATOM   2302  HD2 ILE P  46      -5.861  -6.244   2.962  1.00  0.00      PROB
ATOM   2303  HD3 ILE P  46      -4.984  -4.784   3.592  1.00  0.00      PROB
ATOM   2304  C   ILE P  46      -0.751  -7.522   3.114  1.00  0.38      PROB
ATOM   2305  O   ILE P  46      -0.480  -7.697   1.938  1.00  0.44      PROB
ATOM   2306  N   ILE P  47      -0.059  -8.135   4.086  1.00  0.40      PROB
ATOM   2307  HN  ILE P  47      -0.264  -7.967   5.047  1.00  0.00      PROB
ATOM   2308  CA  ILE P  47       1.022  -9.073   3.843  1.00  0.41      PROB
ATOM   2309  HA  ILE P  47       1.092  -9.219   2.776  1.00  0.00      PROB
ATOM   2310  CB  ILE P  47       2.362  -8.576   4.389  1.00  0.46      PROB
ATOM   2311  HB  ILE P  47       2.269  -8.396   5.481  1.00  0.00      PROB
ATOM   2312  CG2 ILE P  47       3.467  -9.602   4.140  1.00  0.55      PROB
ATOM   2313 HG21 ILE P  47       3.579  -9.786   3.050  1.00  0.00      PROB
ATOM   2314 HG22 ILE P  47       3.211 -10.562   4.637  1.00  0.00      PROB
ATOM   2315 HG23 ILE P  47       4.433  -9.221   4.536  1.00  0.00      PROB
ATOM   2316  CG1 ILE P  47       2.733  -7.196   3.834  1.00  0.55      PROB
ATOM   2317 HG11 ILE P  47       1.844  -6.542   3.946  1.00  0.00      PROB
ATOM   2318 HG12 ILE P  47       2.958  -7.320   2.755  1.00  0.00      PROB
ATOM   2319  CD  ILE P  47       3.818  -6.532   4.415  1.00  0.78      PROB
ATOM   2320  HD1 ILE P  47       4.741  -7.140   4.305  1.00  0.00      PROB
ATOM   2321  HD2 ILE P  47       3.627  -6.370   5.497  1.00  0.00      PROB
ATOM   2322  HD3 ILE P  47       3.976  -5.554   3.912  1.00  0.00      PROB
ATOM   2323  C   ILE P  47       0.667 -10.388   4.514  1.00  0.41      PROB
ATOM   2324  O   ILE P  47       0.436 -10.440   5.706  1.00  0.48      PROB
ATOM   2325  N   PHE P  48       0.638 -11.495   3.761  1.00  0.43      PROB
ATOM   2326  HN  PHE P  48       0.716 -11.442   2.769  1.00  0.00      PROB
ATOM   2327  CA  PHE P  48       0.497 -12.825   4.289  1.00  0.49      PROB
ATOM   2328  HA  PHE P  48       0.359 -12.746   5.357  1.00  0.00      PROB
ATOM   2329  CB  PHE P  48      -0.694 -13.546   3.654  1.00  0.62      PROB
ATOM   2330  HB1 PHE P  48      -0.255 -14.419   3.136  1.00  0.00      PROB
ATOM   2331  HB2 PHE P  48      -1.108 -12.824   2.926  1.00  0.00      PROB
ATOM   2332  CG  PHE P  48      -1.624 -13.981   4.128  1.00  0.83      PROB
ATOM   2333  CD1 PHE P  48      -2.141 -14.082   3.477  1.00  1.78      PROB
ATOM   2334  HD1 PHE P  48      -1.950 -13.839   2.451  1.00  0.00      PROB
ATOM   2335  CE1 PHE P  48      -3.059 -14.518   3.901  1.00  2.55      PROB
ATOM   2336  HE1 PHE P  48      -3.787 -14.685   3.140  1.00  0.00      PROB
ATOM   2337  CZ  PHE P  48      -3.480 -14.862   4.982  1.00  2.41      PROB
ATOM   2338  HZ  PHE P  48      -4.475 -15.267   5.091  1.00  0.00      PROB
ATOM   2339  CD2 PHE P  48      -2.052 -14.339   5.209  1.00  1.05      PROB
ATOM   2340  HD2 PHE P  48      -1.322 -14.189   5.971  1.00  0.00      PROB
ATOM   2341  CE2 PHE P  48      -2.979 -14.776   5.635  1.00  1.70      PROB
ATOM   2342  HE2 PHE P  48      -3.179 -15.028   6.655  1.00  0.00      PROB
ATOM   2343  C   PHE P  48       1.773 -13.586   4.017  1.00  0.57      PROB
ATOM   2344  O   PHE P  48       2.262 -13.607   2.926  1.00  0.70      PROB
ATOM   2345  N   ASN P  49       2.374 -14.218   5.010  1.00  0.64      PROB
ATOM   2346  HN  ASN P  49       1.996 -14.208   5.932  1.00  0.00      PROB
ATOM   2347  CA  ASN P  49       3.602 -14.962   4.856  1.00  0.68      PROB
ATOM   2348  HA  ASN P  49       4.043 -14.685   3.910  1.00  0.00      PROB
ATOM   2349  CB  ASN P  49       4.578 -14.659   6.008  1.00  0.74      PROB
ATOM   2350  HB1 ASN P  49       4.492 -13.577   6.236  1.00  0.00      PROB
ATOM   2351  HB2 ASN P  49       5.601 -14.877   5.639  1.00  0.00      PROB
ATOM   2352  CG  ASN P  49       4.430 -15.351   7.239  1.00  0.76      PROB
ATOM   2353  OD1 ASN P  49       3.520 -16.001   7.429  1.00  0.99      PROB
ATOM   2354  ND2 ASN P  49       5.379 -15.234   8.113  1.00  0.92      PROB
ATOM   2355 HD21 ASN P  49       5.311 -15.706   8.992  1.00  0.00      PROB
ATOM   2356 HD22 ASN P  49       6.180 -14.671   7.909  1.00  0.00      PROB
ATOM   2357  C   ASN P  49       3.344 -16.433   4.616  1.00  0.69      PROB
ATOM   2358  O   ASN P  49       2.239 -16.893   4.671  1.00  0.75      PROB
ATOM   2359  N   SER P  50       4.379 -17.215   4.322  1.00  0.77      PROB
ATOM   2360  HN  SER P  50       5.305 -16.849   4.317  1.00  0.00      PROB
ATOM   2361  CA  SER P  50       4.287 -18.614   3.993  1.00  0.85      PROB
ATOM   2362  HA  SER P  50       3.482 -18.728   3.282  1.00  0.00      PROB
ATOM   2363  CB  SER P  50       5.573 -19.165   3.406  1.00  1.02      PROB
ATOM   2364  HB1 SER P  50       5.752 -18.594   2.474  1.00  0.00      PROB
ATOM   2365  HB2 SER P  50       5.368 -20.226   3.165  1.00  0.00      PROB
ATOM   2366  OG  SER P  50       6.400 -19.173   3.847  1.00  1.46      PROB
ATOM   2367  HG1 SER P  50       7.049 -19.427   3.187  1.00  0.00      PROB
ATOM   2368  C   SER P  50       3.867 -19.503   5.106  1.00  0.86      PROB
ATOM   2369  O   SER P  50       3.380 -20.557   4.884  1.00  1.05      PROB
ATOM   2370  N   THR P  51       4.009 -19.084   6.346  1.00  0.80      PROB
ATOM   2371  HN  THR P  51       4.451 -18.212   6.538  1.00  0.00      PROB
ATOM   2372  CA  THR P  51       3.567 -19.797   7.509  1.00  0.91      PROB
ATOM   2373  HA  THR P  51       3.482 -20.838   7.237  1.00  0.00      PROB
ATOM   2374  CB  THR P  51       4.486 -19.654   8.656  1.00  1.05      PROB
ATOM   2375  HB  THR P  51       3.890 -19.912   9.553  1.00  0.00      PROB
ATOM   2376  OG1 THR P  51       4.958 -18.846   8.898  1.00  1.44      PROB
ATOM   2377  HG1 THR P  51       5.621 -18.713   8.216  1.00  0.00      PROB
ATOM   2378  CG2 THR P  51       5.364 -20.206   8.705  1.00  1.57      PROB
ATOM   2379 HG21 THR P  51       6.084 -19.846   7.940  1.00  0.00      PROB
ATOM   2380 HG22 THR P  51       5.148 -21.278   8.512  1.00  0.00      PROB
ATOM   2381 HG23 THR P  51       5.827 -20.092   9.709  1.00  0.00      PROB
ATOM   2382  C   THR P  51       2.186 -19.392   7.921  1.00  0.88      PROB
ATOM   2383  O   THR P  51       1.654 -19.874   8.869  1.00  1.06      PROB
ATOM   2384  N   ASN P  52       1.558 -18.506   7.180  1.00  0.78      PROB
ATOM   2385  HN  ASN P  52       2.057 -18.021   6.469  1.00  0.00      PROB
ATOM   2386  CA  ASN P  52       0.180 -18.129   7.268  1.00  0.84      PROB
ATOM   2387  HA  ASN P  52      -0.029 -17.502   6.414  1.00  0.00      PROB
ATOM   2388  CB  ASN P  52      -0.800 -19.284   7.291  1.00  1.12      PROB
ATOM   2389  HB1 ASN P  52      -1.806 -18.872   7.516  1.00  0.00      PROB
ATOM   2390  HB2 ASN P  52      -0.495 -19.973   8.106  1.00  0.00      PROB
ATOM   2391  CG  ASN P  52      -0.899 -19.954   6.262  1.00  1.52      PROB
ATOM   2392  OD1 ASN P  52      -0.838 -19.820   5.546  1.00  1.99      PROB
ATOM   2393  ND2 ASN P  52      -1.068 -20.711   6.185  1.00  2.11      PROB
ATOM   2394 HD21 ASN P  52      -1.114 -21.123   5.275  1.00  0.00      PROB
ATOM   2395 HD22 ASN P  52      -1.239 -21.270   6.996  1.00  0.00      PROB
ATOM   2396  C   ASN P  52      -0.122 -17.112   8.338  1.00  0.74      PROB
ATOM   2397  O   ASN P  52      -1.170 -17.075   8.899  1.00  0.91      PROB
ATOM   2398  N   LYS P  53       0.794 -16.234   8.625  1.00  0.59      PROB
ATOM   2399  HN  LYS P  53       1.700 -16.291   8.215  1.00  0.00      PROB
ATOM   2400  CA  LYS P  53       0.609 -15.129   9.528  1.00  0.55      PROB
ATOM   2401  HA  LYS P  53      -0.269 -15.333  10.123  1.00  0.00      PROB
ATOM   2402  CB  LYS P  53       1.822 -14.930  10.435  1.00  0.62      PROB
ATOM   2403  HB1 LYS P  53       1.627 -14.053  11.088  1.00  0.00      PROB
ATOM   2404  HB2 LYS P  53       2.703 -14.714   9.794  1.00  0.00      PROB
ATOM   2405  CG  LYS P  53       2.156 -16.103  11.312  1.00  0.79      PROB
ATOM   2406  HG1 LYS P  53       3.125 -15.841  11.775  1.00  0.00      PROB
ATOM   2407  HG2 LYS P  53       2.294 -16.947  10.612  1.00  0.00      PROB
ATOM   2408  CD  LYS P  53       1.559 -16.516  12.131  1.00  1.34      PROB
ATOM   2409  HD1 LYS P  53       0.629 -16.869  11.649  1.00  0.00      PROB
ATOM   2410  HD2 LYS P  53       1.336 -15.649  12.779  1.00  0.00      PROB
ATOM   2411  CE  LYS P  53       1.905 -17.528  13.007  1.00  1.59      PROB
ATOM   2412  HE1 LYS P  53       2.607 -17.035  13.699  1.00  0.00      PROB
ATOM   2413  HE2 LYS P  53       2.423 -18.256  12.361  1.00  0.00      PROB
ATOM   2414  NZ  LYS P  53       1.467 -18.082  13.573  1.00  2.01      PROB
ATOM   2415  HZ1 LYS P  53       0.787 -18.659  13.038  1.00  0.00      PROB
ATOM   2416  HZ2 LYS P  53       0.959 -17.519  14.285  1.00  0.00      PROB
ATOM   2417  HZ3 LYS P  53       2.152 -18.705  14.048  1.00  0.00      PROB
ATOM   2418  C   LYS P  53       0.317 -13.868   8.755  1.00  0.50      PROB
ATOM   2419  O   LYS P  53       0.836 -13.661   7.680  1.00  0.56      PROB
ATOM   2420  N   LEU P  54      -0.552 -13.006   9.284  1.00  0.49      PROB
ATOM   2421  HN  LEU P  54      -0.921 -13.155  10.197  1.00  0.00      PROB
ATOM   2422  CA  LEU P  54      -1.035 -11.817   8.629  1.00  0.48      PROB
ATOM   2423  HA  LEU P  54      -0.675 -11.820   7.611  1.00  0.00      PROB
ATOM   2424  CB  LEU P  54      -2.573 -11.800   8.658  1.00  0.57      PROB
ATOM   2425  HB1 LEU P  54      -2.887 -11.754   9.721  1.00  0.00      PROB
ATOM   2426  HB2 LEU P  54      -2.926 -12.755   8.217  1.00  0.00      PROB
ATOM   2427  CG  LEU P  54      -3.256 -10.701   7.945  1.00  0.87      PROB
ATOM   2428  HG  LEU P  54      -2.885  -9.818   8.482  1.00  0.00      PROB
ATOM   2429  CD1 LEU P  54      -3.325 -10.349   6.982  1.00  1.26      PROB
ATOM   2430 HD11 LEU P  54      -4.271 -10.697   6.515  1.00  0.00      PROB
ATOM   2431 HD12 LEU P  54      -2.472 -10.727   6.379  1.00  0.00      PROB
ATOM   2432 HD13 LEU P  54      -3.318  -9.238   6.984  1.00  0.00      PROB
ATOM   2433  CD2 LEU P  54      -4.177 -10.538   7.880  1.00  1.43      PROB
ATOM   2434 HD21 LEU P  54      -4.610 -10.386   8.892  1.00  0.00      PROB
ATOM   2435 HD22 LEU P  54      -4.682 -11.406   7.405  1.00  0.00      PROB
ATOM   2436 HD23 LEU P  54      -4.357  -9.623   7.276  1.00  0.00      PROB
ATOM   2437  C   LEU P  54      -0.477 -10.574   9.286  1.00  0.46      PROB
ATOM   2438  O   LEU P  54      -0.556 -10.384  10.487  1.00  0.53      PROB
ATOM   2439  N   PHE P  55       0.125  -9.695   8.484  1.00  0.46      PROB
ATOM   2440  HN  PHE P  55       0.190  -9.868   7.505  1.00  0.00      PROB
ATOM   2441  CA  PHE P  55       0.724  -8.452   8.912  1.00  0.48      PROB
ATOM   2442  HA  PHE P  55       0.516  -8.338   9.965  1.00  0.00      PROB
ATOM   2443  CB  PHE P  55       2.258  -8.409   8.671  1.00  0.52      PROB
ATOM   2444  HB1 PHE P  55       2.683  -7.502   9.152  1.00  0.00      PROB
ATOM   2445  HB2 PHE P  55       2.461  -8.393   7.579  1.00  0.00      PROB
ATOM   2446  CG  PHE P  55       2.970  -9.598   9.244  1.00  0.54      PROB
ATOM   2447  CD1 PHE P  55       3.676  -9.507  10.418  1.00  0.67      PROB
ATOM   2448  HD1 PHE P  55       3.711  -8.563  10.941  1.00  0.00      PROB
ATOM   2449  CE1 PHE P  55       4.343 -10.595  10.946  1.00  0.76      PROB
ATOM   2450  HE1 PHE P  55       4.887 -10.497  11.874  1.00  0.00      PROB
ATOM   2451  CZ  PHE P  55       4.314 -11.797  10.294  1.00  0.74      PROB
ATOM   2452  HZ  PHE P  55       4.820 -12.656  10.711  1.00  0.00      PROB
ATOM   2453  CD2 PHE P  55       2.991 -10.807   8.582  1.00  0.58      PROB
ATOM   2454  HD2 PHE P  55       2.489 -10.898   7.630  1.00  0.00      PROB
ATOM   2455  CE2 PHE P  55       3.639 -11.901   9.110  1.00  0.69      PROB
ATOM   2456  HE2 PHE P  55       3.614 -12.845   8.586  1.00  0.00      PROB
ATOM   2457  C   PHE P  55       0.054  -7.364   8.094  1.00  0.48      PROB
ATOM   2458  O   PHE P  55      -0.075  -7.482   6.894  1.00  0.55      PROB
ATOM   2459  N   GLN P  56      -0.425  -6.291   8.717  1.00  0.48      PROB
ATOM   2460  HN  GLN P  56      -0.257  -6.120   9.685  1.00  0.00      PROB
ATOM   2461  CA  GLN P  56      -1.222  -5.304   8.025  1.00  0.48      PROB
ATOM   2462  HA  GLN P  56      -0.982  -5.366   6.974  1.00  0.00      PROB
ATOM   2463  CB  GLN P  56      -2.730  -5.532   8.235  1.00  0.54      PROB
ATOM   2464  HB1 GLN P  56      -2.985  -6.521   7.801  1.00  0.00      PROB
ATOM   2465  HB2 GLN P  56      -3.272  -4.741   7.676  1.00  0.00      PROB
ATOM   2466  CG  GLN P  56      -3.223  -5.513   9.632  1.00  0.62      PROB
ATOM   2467  HG1 GLN P  56      -2.968  -4.528  10.077  1.00  0.00      PROB
ATOM   2468  HG2 GLN P  56      -2.701  -6.315  10.196  1.00  0.00      PROB
ATOM   2469  CD  GLN P  56      -4.695  -5.722   9.798  1.00  0.63      PROB
ATOM   2470  OE1 GLN P  56      -5.415  -6.050   8.903  1.00  0.75      PROB
ATOM   2471  NE2 GLN P  56      -5.167  -5.543  10.995  1.00  0.74      PROB
ATOM   2472 HE21 GLN P  56      -4.554  -5.281  11.740  1.00  0.00      PROB
ATOM   2473 HE22 GLN P  56      -6.143  -5.667  11.171  1.00  0.00      PROB
ATOM   2474  C   GLN P  56      -0.848  -3.888   8.399  1.00  0.44      PROB
ATOM   2475  O   GLN P  56      -0.380  -3.593   9.485  1.00  0.49      PROB
ATOM   2476  N   TYR P  57      -1.054  -2.959   7.468  1.00  0.42      PROB
ATOM   2477  HN  TYR P  57      -1.383  -3.211   6.562  1.00  0.00      PROB
ATOM   2478  CA  TYR P  57      -0.834  -1.547   7.659  1.00  0.41      PROB
ATOM   2479  HA  TYR P  57      -0.983  -1.329   8.706  1.00  0.00      PROB
ATOM   2480  CB  TYR P  57       0.606  -1.119   7.222  1.00  0.45      PROB
ATOM   2481  HB1 TYR P  57       0.886  -1.697   6.316  1.00  0.00      PROB
ATOM   2482  HB2 TYR P  57       1.308  -1.345   8.052  1.00  0.00      PROB
ATOM   2483  CG  TYR P  57       0.806   0.344   6.877  1.00  0.44      PROB
ATOM   2484  CD1 TYR P  57       0.449   0.819   5.611  1.00  0.47      PROB
ATOM   2485  HD1 TYR P  57       0.085   0.128   4.865  1.00  0.00      PROB
ATOM   2486  CE1 TYR P  57       0.556   2.169   5.300  1.00  0.47      PROB
ATOM   2487  HE1 TYR P  57       0.244   2.521   4.328  1.00  0.00      PROB
ATOM   2488  CZ  TYR P  57       1.057   3.063   6.221  1.00  0.45      PROB
ATOM   2489  OH  TYR P  57       1.125   4.416   5.875  1.00  0.49      PROB
ATOM   2490  HH  TYR P  57       1.342   4.914   6.666  1.00  0.00      PROB
ATOM   2491  CD2 TYR P  57       1.336   1.254   7.793  1.00  0.46      PROB
ATOM   2492  HD2 TYR P  57       1.657   0.907   8.764  1.00  0.00      PROB
ATOM   2493  CE2 TYR P  57       1.457   2.609   7.470  1.00  0.47      PROB
ATOM   2494  HE2 TYR P  57       1.862   3.302   8.192  1.00  0.00      PROB
ATOM   2495  C   TYR P  57      -1.948  -0.742   7.016  1.00  0.39      PROB
ATOM   2496  O   TYR P  57      -2.436  -1.082   5.950  1.00  0.43      PROB
ATOM   2497  N   ALA P  58      -2.337   0.372   7.652  1.00  0.39      PROB
ATOM   2498  HN  ALA P  58      -2.083   0.545   8.600  1.00  0.00      PROB
ATOM   2499  CA  ALA P  58      -3.137   1.390   7.032  1.00  0.40      PROB
ATOM   2500  HA  ALA P  58      -2.971   1.330   5.967  1.00  0.00      PROB
ATOM   2501  CB  ALA P  58      -4.616   1.235   7.331  1.00  0.53      PROB
ATOM   2502  HB1 ALA P  58      -4.792   1.293   8.426  1.00  0.00      PROB
ATOM   2503  HB2 ALA P  58      -4.974   0.249   6.966  1.00  0.00      PROB
ATOM   2504  HB3 ALA P  58      -5.189   2.048   6.836  1.00  0.00      PROB
ATOM   2505  C   ALA P  58      -2.673   2.743   7.523  1.00  0.40      PROB
ATOM   2506  O   ALA P  58      -2.331   2.900   8.681  1.00  0.47      PROB
ATOM   2507  N   SER P  59      -2.637   3.757   6.648  1.00  0.41      PROB
ATOM   2508  HN  SER P  59      -2.979   3.646   5.719  1.00  0.00      PROB
ATOM   2509  CA  SER P  59      -2.111   5.082   6.958  1.00  0.43      PROB
ATOM   2510  HA  SER P  59      -1.091   4.961   7.291  1.00  0.00      PROB
ATOM   2511  CB  SER P  59      -2.159   6.020   5.738  1.00  0.47      PROB
ATOM   2512  HB1 SER P  59      -1.689   6.993   5.996  1.00  0.00      PROB
ATOM   2513  HB2 SER P  59      -3.215   6.188   5.438  1.00  0.00      PROB
ATOM   2514  OG  SER P  59      -1.461   5.454   4.645  1.00  0.48      PROB
ATOM   2515  HG1 SER P  59      -0.557   5.333   4.943  1.00  0.00      PROB
ATOM   2516  C   SER P  59      -2.771   5.790   8.120  1.00  0.45      PROB
ATOM   2517  O   SER P  59      -2.104   6.297   9.000  1.00  0.53      PROB
ATOM   2518  N   THR P  60      -4.100   5.782   8.181  1.00  0.47      PROB
ATOM   2519  HN  THR P  60      -4.660   5.445   7.428  1.00  0.00      PROB
ATOM   2520  CA  THR P  60      -4.821   6.260   9.339  1.00  0.56      PROB
ATOM   2521  HA  THR P  60      -4.199   6.075  10.202  1.00  0.00      PROB
ATOM   2522  CB  THR P  60      -5.167   7.714   9.272  1.00  0.76      PROB
ATOM   2523  HB  THR P  60      -4.619   8.090   8.389  1.00  0.00      PROB
ATOM   2524  OG1 THR P  60      -5.065   8.267   9.796  1.00  1.57      PROB
ATOM   2525  HG1 THR P  60      -4.149   8.202  10.075  1.00  0.00      PROB
ATOM   2526  CG2 THR P  60      -5.912   8.280   9.146  1.00  1.24      PROB
ATOM   2527 HG21 THR P  60      -6.487   8.371  10.092  1.00  0.00      PROB
ATOM   2528 HG22 THR P  60      -6.580   7.858   8.365  1.00  0.00      PROB
ATOM   2529 HG23 THR P  60      -5.571   9.292   8.839  1.00  0.00      PROB
ATOM   2530  C   THR P  60      -6.057   5.460   9.596  1.00  0.56      PROB
ATOM   2531  O   THR P  60      -6.409   5.242  10.706  1.00  0.71      PROB
ATOM   2532  N   ASP P  61      -6.745   4.972   8.586  1.00  0.56      PROB
ATOM   2533  HN  ASP P  61      -6.405   5.051   7.653  1.00  0.00      PROB
ATOM   2534  CA  ASP P  61      -8.008   4.300   8.710  1.00  0.57      PROB
ATOM   2535  HA  ASP P  61      -8.051   3.817   9.675  1.00  0.00      PROB
ATOM   2536  CB  ASP P  61      -9.122   5.355   8.571  1.00  0.64      PROB
ATOM   2537  HB1 ASP P  61      -9.047   5.804   7.559  1.00  0.00      PROB
ATOM   2538  HB2 ASP P  61      -8.949   6.142   9.335  1.00  0.00      PROB
ATOM   2539  CG  ASP P  61     -10.523   4.857   8.743  1.00  0.68      PROB
ATOM   2540  OD1 ASP P  61     -10.744   3.685   8.985  1.00  0.71      PROB
ATOM   2541  OD2 ASP P  61     -11.437   5.674   8.667  1.00  0.81      PROB
ATOM   2542  C   ASP P  61      -8.093   3.192   7.668  1.00  0.53      PROB
ATOM   2543  O   ASP P  61      -8.053   3.436   6.479  1.00  0.59      PROB
ATOM   2544  N   MET P  62      -8.191   1.930   8.092  1.00  0.54      PROB
ATOM   2545  HN  MET P  62      -8.146   1.707   9.062  1.00  0.00      PROB
ATOM   2546  CA  MET P  62      -8.366   0.799   7.210  1.00  0.52      PROB
ATOM   2547  HA  MET P  62      -7.707   0.927   6.364  1.00  0.00      PROB
ATOM   2548  CB  MET P  62      -8.041  -0.513   7.951  1.00  0.59      PROB
ATOM   2549  HB1 MET P  62      -8.815  -0.641   8.735  1.00  0.00      PROB
ATOM   2550  HB2 MET P  62      -7.053  -0.375   8.435  1.00  0.00      PROB
ATOM   2551  CG  MET P  62      -7.979  -1.749   7.217  1.00  0.55      PROB
ATOM   2552  HG1 MET P  62      -9.006  -1.959   6.856  1.00  0.00      PROB
ATOM   2553  HG2 MET P  62      -7.692  -2.537   7.942  1.00  0.00      PROB
ATOM   2554  SD  MET P  62      -6.880  -1.867   5.824  1.00  0.61      PROB
ATOM   2555  CE  MET P  62      -5.649  -2.734   6.472  1.00  0.80      PROB
ATOM   2556  HE1 MET P  62      -5.999  -3.725   6.831  1.00  0.00      PROB
ATOM   2557  HE2 MET P  62      -5.211  -2.191   7.336  1.00  0.00      PROB
ATOM   2558  HE3 MET P  62      -4.858  -2.904   5.711  1.00  0.00      PROB
ATOM   2559  C   MET P  62      -9.752   0.724   6.605  1.00  0.53      PROB
ATOM   2560  O   MET P  62      -9.916   0.410   5.436  1.00  0.57      PROB
ATOM   2561  N   ASP P  63     -10.788   1.071   7.388  1.00  0.54      PROB
ATOM   2562  HN  ASP P  63     -10.639   1.381   8.323  1.00  0.00      PROB
ATOM   2563  CA  ASP P  63     -12.178   1.033   6.974  1.00  0.55      PROB
ATOM   2564  HA  ASP P  63     -12.403   0.023   6.665  1.00  0.00      PROB
ATOM   2565  CB  ASP P  63     -13.124   1.462   8.124  1.00  0.60      PROB
ATOM   2566  HB1 ASP P  63     -14.164   1.488   7.736  1.00  0.00      PROB
ATOM   2567  HB2 ASP P  63     -12.834   2.480   8.460  1.00  0.00      PROB
ATOM   2568  CG  ASP P  63     -13.092   0.553   9.311  1.00  0.64      PROB
ATOM   2569  OD1 ASP P  63     -13.082   0.056   9.704  1.00  1.28      PROB
ATOM   2570  OD2 ASP P  63     -13.200   0.339   9.890  1.00  1.28      PROB
ATOM   2571  C   ASP P  63     -12.445   1.939   5.784  1.00  0.58      PROB
ATOM   2572  O   ASP P  63     -13.099   1.558   4.831  1.00  0.62      PROB
ATOM   2573  N   LYS P  64     -11.890   3.159   5.802  1.00  0.60      PROB
ATOM   2574  HN  LYS P  64     -11.374   3.475   6.593  1.00  0.00      PROB
ATOM   2575  CA  LYS P  64     -11.980   4.108   4.715  1.00  0.64      PROB
ATOM   2576  HA  LYS P  64     -13.024   4.282   4.502  1.00  0.00      PROB
ATOM   2577  CB  LYS P  64     -11.286   5.416   5.117  1.00  0.75      PROB
ATOM   2578  HB1 LYS P  64     -10.283   5.146   5.506  1.00  0.00      PROB
ATOM   2579  HB2 LYS P  64     -11.885   5.864   5.936  1.00  0.00      PROB
ATOM   2580  CG  LYS P  64     -11.091   6.454   4.112  1.00  0.89      PROB
ATOM   2581  HG1 LYS P  64     -11.330   5.930   3.174  1.00  0.00      PROB
ATOM   2582  HG2 LYS P  64     -10.010   6.652   4.176  1.00  0.00      PROB
ATOM   2583  CD  LYS P  64     -11.467   7.352   3.960  1.00  1.24      PROB
ATOM   2584  HD1 LYS P  64     -11.324   7.769   4.956  1.00  0.00      PROB
ATOM   2585  HD2 LYS P  64     -12.504   7.075   3.777  1.00  0.00      PROB
ATOM   2586  CE  LYS P  64     -11.427   8.343   3.337  1.00  1.61      PROB
ATOM   2587  HE1 LYS P  64     -12.478   8.574   3.073  1.00  0.00      PROB
ATOM   2588  HE2 LYS P  64     -10.841   8.103   2.429  1.00  0.00      PROB
ATOM   2589  NZ  LYS P  64     -10.995   9.382   3.675  1.00  1.99      PROB
ATOM   2590  HZ1 LYS P  64      -9.987   9.279   3.911  1.00  0.00      PROB
ATOM   2591  HZ2 LYS P  64     -11.514   9.718   4.511  1.00  0.00      PROB
ATOM   2592  HZ3 LYS P  64     -11.102  10.070   2.902  1.00  0.00      PROB
ATOM   2593  C   LYS P  64     -11.428   3.620   3.392  1.00  0.61      PROB
ATOM   2594  O   LYS P  64     -12.075   3.720   2.362  1.00  0.67      PROB
ATOM   2595  N   VAL P  65     -10.216   3.043   3.385  1.00  0.57      PROB
ATOM   2596  HN  VAL P  65      -9.692   2.922   4.224  1.00  0.00      PROB
ATOM   2597  CA  VAL P  65      -9.581   2.557   2.176  1.00  0.55      PROB
ATOM   2598  HA  VAL P  65      -9.689   3.320   1.420  1.00  0.00      PROB
ATOM   2599  CB  VAL P  65      -8.112   2.243   2.390  1.00  0.56      PROB
ATOM   2600  HB  VAL P  65      -8.016   1.438   3.149  1.00  0.00      PROB
ATOM   2601  CG1 VAL P  65      -7.462   1.790   1.093  1.00  0.62      PROB
ATOM   2602 HG11 VAL P  65      -7.697   2.507   0.277  1.00  0.00      PROB
ATOM   2603 HG12 VAL P  65      -7.847   0.788   0.807  1.00  0.00      PROB
ATOM   2604 HG13 VAL P  65      -6.359   1.745   1.218  1.00  0.00      PROB
ATOM   2605  CG2 VAL P  65      -7.398   3.485   2.880  1.00  0.66      PROB
ATOM   2606 HG21 VAL P  65      -7.842   3.827   3.839  1.00  0.00      PROB
ATOM   2607 HG22 VAL P  65      -7.500   4.300   2.132  1.00  0.00      PROB
ATOM   2608 HG23 VAL P  65      -6.322   3.262   3.046  1.00  0.00      PROB
ATOM   2609  C   VAL P  65     -10.310   1.371   1.576  1.00  0.55      PROB
ATOM   2610  O   VAL P  65     -10.552   1.313   0.379  1.00  0.61      PROB
ATOM   2611  N   LEU P  66     -10.736   0.410   2.412  1.00  0.54      PROB
ATOM   2612  HN  LEU P  66     -10.527   0.438   3.386  1.00  0.00      PROB
ATOM   2613  CA  LEU P  66     -11.519  -0.724   1.976  1.00  0.55      PROB
ATOM   2614  HA  LEU P  66     -11.059  -1.120   1.083  1.00  0.00      PROB
ATOM   2615  CB  LEU P  66     -11.587  -1.809   3.063  1.00  0.57      PROB
ATOM   2616  HB1 LEU P  66     -12.246  -2.624   2.696  1.00  0.00      PROB
ATOM   2617  HB2 LEU P  66     -12.041  -1.359   3.971  1.00  0.00      PROB
ATOM   2618  CG  LEU P  66     -10.243  -2.426   3.459  1.00  0.61      PROB
ATOM   2619  HG  LEU P  66      -9.557  -1.624   3.806  1.00  0.00      PROB
ATOM   2620  CD1 LEU P  66     -10.434  -3.440   4.569  1.00  0.69      PROB
ATOM   2621 HD11 LEU P  66     -11.113  -4.252   4.232  1.00  0.00      PROB
ATOM   2622 HD12 LEU P  66     -10.884  -2.948   5.457  1.00  0.00      PROB
ATOM   2623 HD13 LEU P  66      -9.455  -3.888   4.845  1.00  0.00      PROB
ATOM   2624  CD2 LEU P  66      -9.504  -3.057   2.302  1.00  0.73      PROB
ATOM   2625 HD21 LEU P  66      -9.295  -2.295   1.521  1.00  0.00      PROB
ATOM   2626 HD22 LEU P  66     -10.122  -3.864   1.853  1.00  0.00      PROB
ATOM   2627 HD23 LEU P  66      -8.538  -3.478   2.655  1.00  0.00      PROB
ATOM   2628  C   LEU P  66     -12.915  -0.365   1.497  1.00  0.59      PROB
ATOM   2629  O   LEU P  66     -13.388  -0.901   0.509  1.00  0.64      PROB
ATOM   2630  N   LEU P  67     -13.594   0.594   2.142  1.00  0.61      PROB
ATOM   2631  HN  LEU P  67     -13.249   0.994   2.987  1.00  0.00      PROB
ATOM   2632  CA  LEU P  67     -14.859   1.121   1.679  1.00  0.68      PROB
ATOM   2633  HA  LEU P  67     -15.519   0.288   1.491  1.00  0.00      PROB
ATOM   2634  CB  LEU P  67     -15.473   2.061   2.727  1.00  0.76      PROB
ATOM   2635  HB1 LEU P  67     -15.019   3.054   2.544  1.00  0.00      PROB
ATOM   2636  HB2 LEU P  67     -15.136   1.678   3.710  1.00  0.00      PROB
ATOM   2637  CG  LEU P  67     -16.663   2.259   2.841  1.00  1.17      PROB
ATOM   2638  HG  LEU P  67     -16.923   2.513   1.809  1.00  0.00      PROB
ATOM   2639  CD1 LEU P  67     -17.431   1.866   3.112  1.00  1.80      PROB
ATOM   2640 HD11 LEU P  67     -17.226   0.835   3.470  1.00  0.00      PROB
ATOM   2641 HD12 LEU P  67     -18.147   1.811   2.265  1.00  0.00      PROB
ATOM   2642 HD13 LEU P  67     -17.880   2.448   3.945  1.00  0.00      PROB
ATOM   2643  CD2 LEU P  67     -17.316   2.742   3.382  1.00  1.59      PROB
ATOM   2644 HD21 LEU P  67     -17.237   3.834   3.191  1.00  0.00      PROB
ATOM   2645 HD22 LEU P  67     -17.125   2.556   4.461  1.00  0.00      PROB
ATOM   2646 HD23 LEU P  67     -18.343   2.410   3.121  1.00  0.00      PROB
ATOM   2647  C   LEU P  67     -14.765   1.811   0.328  1.00  0.69      PROB
ATOM   2648  O   LEU P  67     -15.562   1.567  -0.560  1.00  0.76      PROB
ATOM   2649  N   LYS P  68     -13.733   2.642   0.111  1.00  0.66      PROB
ATOM   2650  HN  LYS P  68     -13.085   2.863   0.835  1.00  0.00      PROB
ATOM   2651  CA  LYS P  68     -13.475   3.275  -1.162  1.00  0.68      PROB
ATOM   2652  HA  LYS P  68     -14.413   3.660  -1.533  1.00  0.00      PROB
ATOM   2653  CB  LYS P  68     -12.449   4.416  -1.042  1.00  0.74      PROB
ATOM   2654  HB1 LYS P  68     -12.160   4.735  -2.065  1.00  0.00      PROB
ATOM   2655  HB2 LYS P  68     -11.551   4.025  -0.520  1.00  0.00      PROB
ATOM   2656  CG  LYS P  68     -12.950   5.633  -0.285  1.00  0.83      PROB
ATOM   2657  HG1 LYS P  68     -12.122   6.370  -0.234  1.00  0.00      PROB
ATOM   2658  HG2 LYS P  68     -13.212   5.312   0.745  1.00  0.00      PROB
ATOM   2659  CD  LYS P  68     -14.132   6.312  -0.868  1.00  0.95      PROB
ATOM   2660  HD1 LYS P  68     -14.908   5.887  -0.232  1.00  0.00      PROB
ATOM   2661  HD2 LYS P  68     -14.122   5.859  -1.859  1.00  0.00      PROB
ATOM   2662  CE  LYS P  68     -14.545   7.135  -1.082  1.00  1.37      PROB
ATOM   2663  HE1 LYS P  68     -13.872   7.509  -1.862  1.00  0.00      PROB
ATOM   2664  HE2 LYS P  68     -14.430   7.677  -0.137  1.00  0.00      PROB
ATOM   2665  NZ  LYS P  68     -15.697   7.721  -1.512  1.00  1.33      PROB
ATOM   2666  HZ1 LYS P  68     -16.127   8.257  -0.731  1.00  0.00      PROB
ATOM   2667  HZ2 LYS P  68     -16.360   6.987  -1.835  1.00  0.00      PROB
ATOM   2668  HZ3 LYS P  68     -15.485   8.366  -2.299  1.00  0.00      PROB
ATOM   2669  C   LYS P  68     -13.094   2.319  -2.273  1.00  0.66      PROB
ATOM   2670  O   LYS P  68     -13.463   2.514  -3.414  1.00  0.71      PROB
ATOM   2671  N   TYR P  69     -12.405   1.217  -1.953  1.00  0.64      PROB
ATOM   2672  HN  TYR P  69     -12.042   1.091  -1.034  1.00  0.00      PROB
ATOM   2673  CA  TYR P  69     -12.125   0.133  -2.871  1.00  0.63      PROB
ATOM   2674  HA  TYR P  69     -11.655   0.546  -3.751  1.00  0.00      PROB
ATOM   2675  CB  TYR P  69     -11.194  -0.895  -2.191  1.00  0.68      PROB
ATOM   2676  HB1 TYR P  69     -11.727  -1.361  -1.335  1.00  0.00      PROB
ATOM   2677  HB2 TYR P  69     -10.277  -0.379  -1.835  1.00  0.00      PROB
ATOM   2678  CG  TYR P  69     -10.756  -2.002  -3.094  1.00  0.64      PROB
ATOM   2679  CD1 TYR P  69      -9.707  -1.817  -3.956  1.00  0.71      PROB
ATOM   2680  HD1 TYR P  69      -9.197  -0.865  -3.973  1.00  0.00      PROB
ATOM   2681  CE1 TYR P  69      -9.290  -2.825  -4.804  1.00  0.75      PROB
ATOM   2682  HE1 TYR P  69      -8.457  -2.654  -5.470  1.00  0.00      PROB
ATOM   2683  CZ  TYR P  69      -9.919  -4.030  -4.808  1.00  0.72      PROB
ATOM   2684  OH  TYR P  69      -9.511  -5.026  -5.686  1.00  0.84      PROB
ATOM   2685  HH  TYR P  69      -8.780  -4.683  -6.205  1.00  0.00      PROB
ATOM   2686  CD2 TYR P  69     -11.368  -3.232  -3.085  1.00  0.69      PROB
ATOM   2687  HD2 TYR P  69     -12.177  -3.419  -2.395  1.00  0.00      PROB
ATOM   2688  CE2 TYR P  69     -10.962  -4.236  -3.949  1.00  0.73      PROB
ATOM   2689  HE2 TYR P  69     -11.473  -5.187  -3.944  1.00  0.00      PROB
ATOM   2690  C   TYR P  69     -13.389  -0.514  -3.423  1.00  0.63      PROB
ATOM   2691  O   TYR P  69     -13.461  -0.873  -4.581  1.00  0.69      PROB
ATOM   2692  N   THR P  70     -14.438  -0.636  -2.602  1.00  0.64      PROB
ATOM   2693  HN  THR P  70     -14.389  -0.344  -1.650  1.00  0.00      PROB
ATOM   2694  CA  THR P  70     -15.714  -1.194  -3.018  1.00  0.67      PROB
ATOM   2695  HA  THR P  70     -15.504  -1.954  -3.756  1.00  0.00      PROB
ATOM   2696  CB  THR P  70     -16.524  -1.799  -1.884  1.00  0.71      PROB
ATOM   2697  HB  THR P  70     -17.457  -2.229  -2.307  1.00  0.00      PROB
ATOM   2698  OG1 THR P  70     -16.878  -0.936  -0.913  1.00  0.90      PROB
ATOM   2699  HG1 THR P  70     -16.389  -0.128  -1.086  1.00  0.00      PROB
ATOM   2700  CG2 THR P  70     -15.782  -2.860  -1.216  1.00  0.80      PROB
ATOM   2701 HG21 THR P  70     -14.934  -2.430  -0.642  1.00  0.00      PROB
ATOM   2702 HG22 THR P  70     -15.377  -3.570  -1.969  1.00  0.00      PROB
ATOM   2703 HG23 THR P  70     -16.449  -3.402  -0.511  1.00  0.00      PROB
ATOM   2704  C   THR P  70     -16.595  -0.216  -3.763  1.00  0.71      PROB
ATOM   2705  O   THR P  70     -17.532  -0.599  -4.401  1.00  0.84      PROB
ATOM   2706  N   GLU P  71     -16.319   1.078  -3.719  1.00  0.71      PROB
ATOM   2707  HN  GLU P  71     -15.543   1.415  -3.194  1.00  0.00      PROB
ATOM   2708  CA  GLU P  71     -17.077   2.098  -4.396  1.00  0.76      PROB
ATOM   2709  HA  GLU P  71     -18.115   1.800  -4.394  1.00  0.00      PROB
ATOM   2710  CB  GLU P  71     -16.909   3.451  -3.693  1.00  0.84      PROB
ATOM   2711  HB1 GLU P  71     -16.520   4.123  -4.479  1.00  0.00      PROB
ATOM   2712  HB2 GLU P  71     -16.126   3.272  -2.934  1.00  0.00      PROB
ATOM   2713  CG  GLU P  71     -17.628   4.020  -3.196  1.00  1.29      PROB
ATOM   2714  HG1 GLU P  71     -17.833   3.360  -2.351  1.00  0.00      PROB
ATOM   2715  HG2 GLU P  71     -18.427   3.995  -3.939  1.00  0.00      PROB
ATOM   2716  CD  GLU P  71     -17.912   5.203  -2.616  1.00  1.36      PROB
ATOM   2717  OE1 GLU P  71     -18.085   5.672  -2.387  1.00  1.85      PROB
ATOM   2718  OE2 GLU P  71     -17.988   5.693  -2.376  1.00  1.84      PROB
ATOM   2719  C   GLU P  71     -16.752   2.230  -5.864  1.00  0.77      PROB
ATOM   2720  O   GLU P  71     -17.550   2.616  -6.639  1.00  0.95      PROB
ATOM   2721  N   TYR P  72     -15.581   1.875  -6.290  1.00  0.73      PROB
ATOM   2722  HN  TYR P  72     -14.894   1.530  -5.657  1.00  0.00      PROB
ATOM   2723  CA  TYR P  72     -15.155   1.934  -7.664  1.00  0.78      PROB
ATOM   2724  HA  TYR P  72     -15.883   2.517  -8.208  1.00  0.00      PROB
ATOM   2725  CB  TYR P  72     -13.769   2.562  -7.808  1.00  0.89      PROB
ATOM   2726  HB1 TYR P  72     -13.481   2.596  -8.880  1.00  0.00      PROB
ATOM   2727  HB2 TYR P  72     -13.026   1.971  -7.231  1.00  0.00      PROB
ATOM   2728  CG  TYR P  72     -13.746   3.942  -7.291  1.00  0.94      PROB
ATOM   2729  CD1 TYR P  72     -13.926   4.669  -7.255  1.00  1.58      PROB
ATOM   2730  HD1 TYR P  72     -14.575   4.757  -8.042  1.00  0.00      PROB
ATOM   2731  CE1 TYR P  72     -13.909   5.945  -6.772  1.00  1.70      PROB
ATOM   2732  HE1 TYR P  72     -14.573   6.411  -7.399  1.00  0.00      PROB
ATOM   2733  CZ  TYR P  72     -13.705   6.509  -6.323  1.00  1.28      PROB
ATOM   2734  OH  TYR P  72     -13.696   7.773  -5.823  1.00  1.52      PROB
ATOM   2735  HH  TYR P  72     -14.323   8.296  -6.328  1.00  0.00      PROB
ATOM   2736  CD2 TYR P  72     -13.525   4.529  -6.851  1.00  1.49      PROB
ATOM   2737  HD2 TYR P  72     -12.802   4.088  -6.277  1.00  0.00      PROB
ATOM   2738  CE2 TYR P  72     -13.508   5.805  -6.366  1.00  1.61      PROB
ATOM   2739  HE2 TYR P  72     -12.803   5.738  -5.623  1.00  0.00      PROB
ATOM   2740  C   TYR P  72     -15.129   0.568  -8.269  1.00  0.81      PROB
ATOM   2741  O   TYR P  72     -14.615  -0.331  -7.728  1.00  0.94      PROB
ATOM   2742  N   ASN P  73     -15.698   0.377  -9.433  1.00  0.87      PROB
ATOM   2743  HN  ASN P  73     -16.152   1.126  -9.907  1.00  0.00      PROB
ATOM   2744  CA  ASN P  73     -15.729  -0.879 -10.126  1.00  0.96      PROB
ATOM   2745  HA  ASN P  73     -16.022  -1.642  -9.420  1.00  0.00      PROB
ATOM   2746  CB  ASN P  73     -16.689  -0.835 -11.267  1.00  1.17      PROB
ATOM   2747  HB1 ASN P  73     -16.357  -1.598 -12.000  1.00  0.00      PROB
ATOM   2748  HB2 ASN P  73     -16.607   0.173 -11.721  1.00  0.00      PROB
ATOM   2749  CG  ASN P  73     -17.774  -1.016 -11.091  1.00  1.65      PROB
ATOM   2750  OD1 ASN P  73     -18.058  -1.083 -10.696  1.00  2.29      PROB
ATOM   2751  ND2 ASN P  73     -18.417  -1.090 -11.401  1.00  2.18      PROB
ATOM   2752 HD21 ASN P  73     -19.227  -1.260 -10.839  1.00  0.00      PROB
ATOM   2753 HD22 ASN P  73     -18.503  -1.023 -12.395  1.00  0.00      PROB
ATOM   2754  C   ASN P  73     -14.407  -1.326 -10.633  1.00  0.89      PROB
ATOM   2755  O   ASN P  73     -14.089  -2.470 -10.604  1.00  1.02      PROB
ATOM   2756  N   GLU P  74     -13.596  -0.410 -11.079  1.00  0.86      PROB
ATOM   2757  HN  GLU P  74     -13.876   0.545 -11.128  1.00  0.00      PROB
ATOM   2758  CA  GLU P  74     -12.293  -0.669 -11.519  1.00  0.95      PROB
ATOM   2759  HA  GLU P  74     -12.009  -1.649 -11.166  1.00  0.00      PROB
ATOM   2760  CB  GLU P  74     -12.224  -0.614 -12.996  1.00  1.26      PROB
ATOM   2761  HB1 GLU P  74     -11.147  -0.602 -13.257  1.00  0.00      PROB
ATOM   2762  HB2 GLU P  74     -12.683   0.350 -13.293  1.00  0.00      PROB
ATOM   2763  CG  GLU P  74     -12.748  -1.487 -13.713  1.00  1.60      PROB
ATOM   2764  HG1 GLU P  74     -13.837  -1.415 -13.525  1.00  0.00      PROB
ATOM   2765  HG2 GLU P  74     -12.367  -2.455 -13.333  1.00  0.00      PROB
ATOM   2766  CD  GLU P  74     -12.628  -1.560 -15.032  1.00  1.99      PROB
ATOM   2767  OE1 GLU P  74     -12.648  -1.602 -15.558  1.00  2.47      PROB
ATOM   2768  OE2 GLU P  74     -12.526  -1.583 -15.566  1.00  2.45      PROB
ATOM   2769  C   GLU P  74     -11.324   0.330 -10.936  1.00  0.82      PROB
ATOM   2770  O   GLU P  74     -11.571   1.507 -11.027  1.00  0.87      PROB
ATOM   2771  N   PRO P  75     -10.217  -0.049 -10.337  1.00  0.74      PROB
ATOM   2772  CD  PRO P  75      -9.987  -1.360  -9.843  1.00  0.86      PROB
ATOM   2773  HD1 PRO P  75      -9.829  -2.060 -10.690  1.00  0.00      PROB
ATOM   2774  HD2 PRO P  75     -10.855  -1.691  -9.234  1.00  0.00      PROB
ATOM   2775  CA  PRO P  75      -9.083   0.811 -10.109  1.00  0.64      PROB
ATOM   2776  HA  PRO P  75      -9.362   1.635  -9.473  1.00  0.00      PROB
ATOM   2777  CB  PRO P  75      -8.041  -0.112  -9.521  1.00  0.70      PROB
ATOM   2778  HB1 PRO P  75      -7.485   0.395  -8.703  1.00  0.00      PROB
ATOM   2779  HB2 PRO P  75      -7.318  -0.434 -10.301  1.00  0.00      PROB
ATOM   2780  CG  PRO P  75      -8.768  -1.231  -9.017  1.00  0.91      PROB
ATOM   2781  HG1 PRO P  75      -8.154  -2.154  -9.091  1.00  0.00      PROB
ATOM   2782  HG2 PRO P  75      -9.040  -1.065  -7.953  1.00  0.00      PROB
ATOM   2783  C   PRO P  75      -8.574   1.547 -11.323  1.00  0.61      PROB
ATOM   2784  O   PRO P  75      -8.707   1.066 -12.425  1.00  0.70      PROB
ATOM   2785  N   HSD P  76      -7.968   2.719 -11.148  1.00  0.61      PROB
ATOM   2786  HN  HSD P  76      -7.923   3.143 -10.248  1.00  0.00      PROB
ATOM   2787  CA  HSD P  76      -7.337   3.468 -12.206  1.00  0.65      PROB
ATOM   2788  HA  HSD P  76      -8.031   3.531 -13.031  1.00  0.00      PROB
ATOM   2789  CB  HSD P  76      -6.958   4.870 -11.721  1.00  0.74      PROB
ATOM   2790  HB1 HSD P  76      -6.157   4.752 -10.963  1.00  0.00      PROB
ATOM   2791  HB2 HSD P  76      -7.857   5.307 -11.240  1.00  0.00      PROB
ATOM   2792  ND1 HSD P  76      -6.978   6.229 -13.465  1.00  1.41      PROB
ATOM   2793  HD1 HSD P  76      -7.894   5.948 -13.735  1.00  0.00      PROB
ATOM   2794  CG  HSD P  76      -6.512   5.783 -12.626  1.00  0.89      PROB
ATOM   2795  CE1 HSD P  76      -6.377   7.069 -14.068  1.00  1.68      PROB
ATOM   2796  HE1 HSD P  76      -6.762   7.585 -14.947  1.00  0.00      PROB
ATOM   2797  NE2 HSD P  76      -5.557   7.198 -13.669  1.00  1.66      PROB
ATOM   2798  CD2 HSD P  76      -5.643   6.393 -12.756  1.00  1.34      PROB
ATOM   2799  HD2 HSD P  76      -4.779   6.361 -12.113  1.00  0.00      PROB
ATOM   2800  C   HSD P  76      -6.118   2.779 -12.766  1.00  0.63      PROB
ATOM   2801  O   HSD P  76      -5.882   2.793 -13.953  1.00  0.75      PROB
ATOM   2802  N   GLU P  77      -5.347   2.109 -11.917  1.00  0.59      PROB
ATOM   2803  HN  GLU P  77      -5.500   2.155 -10.933  1.00  0.00      PROB
ATOM   2804  CA  GLU P  77      -4.249   1.278 -12.328  1.00  0.60      PROB
ATOM   2805  HA  GLU P  77      -4.430   0.973 -13.348  1.00  0.00      PROB
ATOM   2806  CB  GLU P  77      -2.918   2.013 -12.231  1.00  0.76      PROB
ATOM   2807  HB1 GLU P  77      -2.870   2.107 -11.150  1.00  0.00      PROB
ATOM   2808  HB2 GLU P  77      -3.215   2.938 -12.717  1.00  0.00      PROB
ATOM   2809  CG  GLU P  77      -2.000   2.056 -12.410  1.00  1.13      PROB
ATOM   2810  HG1 GLU P  77      -2.029   1.865 -13.481  1.00  0.00      PROB
ATOM   2811  HG2 GLU P  77      -1.677   1.187 -11.840  1.00  0.00      PROB
ATOM   2812  CD  GLU P  77      -0.742   2.820 -12.364  1.00  1.02      PROB
ATOM   2813  OE1 GLU P  77      -0.227   3.152 -12.430  1.00  1.47      PROB
ATOM   2814  OE2 GLU P  77      -0.234   3.104 -12.281  1.00  1.50      PROB
ATOM   2815  C   GLU P  77      -4.215   0.033 -11.486  1.00  0.54      PROB
ATOM   2816  O   GLU P  77      -4.342   0.085 -10.281  1.00  0.57      PROB
ATOM   2817  N   SER P  78      -4.039  -1.128 -12.116  1.00  0.54      PROB
ATOM   2818  HN  SER P  78      -4.006  -1.170 -13.111  1.00  0.00      PROB
ATOM   2819  CA  SER P  78      -3.884  -2.397 -11.450  1.00  0.54      PROB
ATOM   2820  HA  SER P  78      -3.808  -2.200 -10.391  1.00  0.00      PROB
ATOM   2821  CB  SER P  78      -5.051  -3.355 -11.718  1.00  0.63      PROB
ATOM   2822  HB1 SER P  78      -4.495  -4.253 -11.995  1.00  0.00      PROB
ATOM   2823  HB2 SER P  78      -5.502  -2.863 -12.583  1.00  0.00      PROB
ATOM   2824  OG  SER P  78      -5.623  -3.660 -11.460  1.00  1.27      PROB
ATOM   2825  HG1 SER P  78      -6.218  -2.946 -11.219  1.00  0.00      PROB
ATOM   2826  C   SER P  78      -2.615  -3.036 -11.931  1.00  0.58      PROB
ATOM   2827  O   SER P  78      -2.427  -3.245 -13.075  1.00  0.82      PROB
ATOM   2828  N   ARG P  79      -1.675  -3.329 -11.068  1.00  0.52      PROB
ATOM   2829  HN  ARG P  79      -1.823  -3.210 -10.090  1.00  0.00      PROB
ATOM   2830  CA  ARG P  79      -0.372  -3.837 -11.430  1.00  0.53      PROB
ATOM   2831  HA  ARG P  79      -0.338  -3.923 -12.506  1.00  0.00      PROB
ATOM   2832  CB  ARG P  79       0.754  -2.908 -10.937  1.00  0.59      PROB
ATOM   2833  HB1 ARG P  79       1.724  -3.369 -11.215  1.00  0.00      PROB
ATOM   2834  HB2 ARG P  79       0.687  -2.847  -9.831  1.00  0.00      PROB
ATOM   2835  CG  ARG P  79       0.735  -1.479 -11.490  1.00  0.64      PROB
ATOM   2836  HG1 ARG P  79       1.553  -0.915 -10.996  1.00  0.00      PROB
ATOM   2837  HG2 ARG P  79      -0.238  -1.023 -11.212  1.00  0.00      PROB
ATOM   2838  CD  ARG P  79       0.901  -1.327 -12.943  1.00  0.77      PROB
ATOM   2839  HD1 ARG P  79       0.388  -2.197 -13.399  1.00  0.00      PROB
ATOM   2840  HD2 ARG P  79       1.992  -1.376 -13.130  1.00  0.00      PROB
ATOM   2841  NE  ARG P  79       0.586  -0.519 -13.530  1.00  1.17      PROB
ATOM   2842  HE  ARG P  79       0.132   0.155 -12.971  1.00  0.00      PROB
ATOM   2843  CZ  ARG P  79       0.610  -0.150 -14.720  1.00  1.37      PROB
ATOM   2844  NH1 ARG P  79       0.893  -0.446 -15.551  1.00  1.27      PROB
ATOM   2845 HH11 ARG P  79       0.523  -1.293 -15.933  1.00  0.00      PROB
ATOM   2846 HH12 ARG P  79       1.568   0.082 -16.066  1.00  0.00      PROB
ATOM   2847  NH2 ARG P  79       0.329   0.557 -15.101  1.00  2.19      PROB
ATOM   2848 HH21 ARG P  79       0.444   1.445 -14.655  1.00  0.00      PROB
ATOM   2849 HH22 ARG P  79      -0.117   0.500 -15.994  1.00  0.00      PROB
ATOM   2850  C   ARG P  79      -0.140  -5.245 -10.919  1.00  0.53      PROB
ATOM   2851  O   ARG P  79      -0.474  -5.603  -9.810  1.00  0.56      PROB
ATOM   2852  N   THR P  80       0.453  -6.075 -11.755  1.00  0.59      PROB
ATOM   2853  HN  THR P  80       0.634  -5.782 -12.689  1.00  0.00      PROB
ATOM   2854  CA  THR P  80       0.898  -7.425 -11.479  1.00  0.57      PROB
ATOM   2855  HA  THR P  80       0.493  -7.709 -10.519  1.00  0.00      PROB
ATOM   2856  CB  THR P  80       0.458  -8.428 -12.540  1.00  0.63      PROB
ATOM   2857  HB  THR P  80       0.812  -9.440 -12.249  1.00  0.00      PROB
ATOM   2858  OG1 THR P  80       0.965  -8.142 -13.825  1.00  0.68      PROB
ATOM   2859  HG1 THR P  80       0.632  -7.271 -14.053  1.00  0.00      PROB
ATOM   2860  CG2 THR P  80      -1.054  -8.438 -12.651  1.00  0.72      PROB
ATOM   2861 HG21 THR P  80      -1.423  -7.429 -12.936  1.00  0.00      PROB
ATOM   2862 HG22 THR P  80      -1.503  -8.717 -11.674  1.00  0.00      PROB
ATOM   2863 HG23 THR P  80      -1.371  -9.164 -13.430  1.00  0.00      PROB
ATOM   2864  C   THR P  80       2.407  -7.437 -11.391  1.00  0.55      PROB
ATOM   2865  O   THR P  80       3.056  -6.453 -11.696  1.00  0.58      PROB
ATOM   2866  N   ASN P  81       3.023  -8.565 -10.987  1.00  0.55      PROB
ATOM   2867  HN  ASN P  81       2.501  -9.346 -10.655  1.00  0.00      PROB
ATOM   2868  CA  ASN P  81       4.469  -8.746 -10.997  1.00  0.54      PROB
ATOM   2869  HA  ASN P  81       4.901  -7.997 -10.349  1.00  0.00      PROB
ATOM   2870  CB  ASN P  81       4.864 -10.160 -10.513  1.00  0.57      PROB
ATOM   2871  HB1 ASN P  81       5.952 -10.313 -10.679  1.00  0.00      PROB
ATOM   2872  HB2 ASN P  81       4.297 -10.917 -11.095  1.00  0.00      PROB
ATOM   2873  CG  ASN P  81       4.566 -10.352  -9.048  1.00  0.58      PROB
ATOM   2874  OD1 ASN P  81       4.310  -9.443  -8.303  1.00  0.60      PROB
ATOM   2875  ND2 ASN P  81       4.604 -11.583  -8.611  1.00  0.76      PROB
ATOM   2876 HD21 ASN P  81       4.416 -11.778  -7.648  1.00  0.00      PROB
ATOM   2877 HD22 ASN P  81       4.821 -12.330  -9.239  1.00  0.00      PROB
ATOM   2878  C   ASN P  81       5.094  -8.537 -12.371  1.00  0.55      PROB
ATOM   2879  O   ASN P  81       6.115  -7.886 -12.507  1.00  0.57      PROB
ATOM   2880  N   SER P  82       4.448  -9.042 -13.431  1.00  0.58      PROB
ATOM   2881  HN  SER P  82       3.627  -9.594 -13.313  1.00  0.00      PROB
ATOM   2882  CA  SER P  82       4.859  -8.847 -14.808  1.00  0.60      PROB
ATOM   2883  HA  SER P  82       5.880  -9.188 -14.895  1.00  0.00      PROB
ATOM   2884  CB  SER P  82       3.965  -9.611 -15.801  1.00  0.69      PROB
ATOM   2885  HB1 SER P  82       4.038  -9.082 -16.773  1.00  0.00      PROB
ATOM   2886  HB2 SER P  82       2.927  -9.545 -15.416  1.00  0.00      PROB
ATOM   2887  OG  SER P  82       4.128 -10.625 -16.014  1.00  1.18      PROB
ATOM   2888  HG1 SER P  82       4.354 -11.038 -15.177  1.00  0.00      PROB
ATOM   2889  C   SER P  82       4.914  -7.399 -15.235  1.00  0.60      PROB
ATOM   2890  O   SER P  82       5.842  -6.980 -15.901  1.00  0.64      PROB
ATOM   2891  N   ASP P  83       3.938  -6.581 -14.812  1.00  0.60      PROB
ATOM   2892  HN  ASP P  83       3.171  -6.933 -14.283  1.00  0.00      PROB
ATOM   2893  CA  ASP P  83       3.897  -5.156 -15.069  1.00  0.62      PROB
ATOM   2894  HA  ASP P  83       3.998  -5.005 -16.133  1.00  0.00      PROB
ATOM   2895  CB  ASP P  83       2.572  -4.552 -14.566  1.00  0.66      PROB
ATOM   2896  HB1 ASP P  83       2.560  -3.462 -14.782  1.00  0.00      PROB
ATOM   2897  HB2 ASP P  83       2.491  -4.707 -13.469  1.00  0.00      PROB
ATOM   2898  CG  ASP P  83       1.403  -5.184 -15.226  1.00  0.72      PROB
ATOM   2899  OD1 ASP P  83       1.236  -5.329 -16.140  1.00  1.11      PROB
ATOM   2900  OD2 ASP P  83       0.607  -5.502 -14.845  1.00  1.14      PROB
ATOM   2901  C   ASP P  83       5.059  -4.403 -14.439  1.00  0.62      PROB
ATOM   2902  O   ASP P  83       5.633  -3.505 -15.035  1.00  0.67      PROB
ATOM   2903  N   ILE P  84       5.457  -4.781 -13.208  1.00  0.60      PROB
ATOM   2904  HN  ILE P  84       4.946  -5.458 -12.685  1.00  0.00      PROB
ATOM   2905  CA  ILE P  84       6.637  -4.250 -12.546  1.00  0.61      PROB
ATOM   2906  HA  ILE P  84       6.590  -3.173 -12.612  1.00  0.00      PROB
ATOM   2907  CB  ILE P  84       6.731  -4.674 -11.086  1.00  0.63      PROB
ATOM   2908  HB  ILE P  84       6.759  -5.783 -11.031  1.00  0.00      PROB
ATOM   2909  CG2 ILE P  84       7.979  -4.111 -10.417  1.00  0.69      PROB
ATOM   2910 HG21 ILE P  84       8.055  -3.019 -10.609  1.00  0.00      PROB
ATOM   2911 HG22 ILE P  84       8.884  -4.607 -10.827  1.00  0.00      PROB
ATOM   2912 HG23 ILE P  84       7.927  -4.276  -9.320  1.00  0.00      PROB
ATOM   2913  CG1 ILE P  84       5.487  -4.288 -10.289  1.00  0.72      PROB
ATOM   2914 HG11 ILE P  84       5.659  -4.635  -9.251  1.00  0.00      PROB
ATOM   2915 HG12 ILE P  84       4.643  -4.856 -10.729  1.00  0.00      PROB
ATOM   2916  CD  ILE P  84       5.089  -3.034 -10.203  1.00  0.93      PROB
ATOM   2917  HD1 ILE P  84       4.868  -2.633 -11.215  1.00  0.00      PROB
ATOM   2918  HD2 ILE P  84       5.888  -2.414  -9.743  1.00  0.00      PROB
ATOM   2919  HD3 ILE P  84       4.166  -2.971  -9.587  1.00  0.00      PROB
ATOM   2920  C   ILE P  84       7.909  -4.573 -13.314  1.00  0.63      PROB
ATOM   2921  O   ILE P  84       8.725  -3.701 -13.558  1.00  0.70      PROB
ATOM   2922  N   VAL P  85       8.070  -5.819 -13.794  1.00  0.61      PROB
ATOM   2923  HN  VAL P  85       7.418  -6.541 -13.578  1.00  0.00      PROB
ATOM   2924  CA  VAL P  85       9.174  -6.223 -14.646  1.00  0.65      PROB
ATOM   2925  HA  VAL P  85      10.090  -5.905 -14.170  1.00  0.00      PROB
ATOM   2926  CB  VAL P  85       9.197  -7.724 -14.867  1.00  0.69      PROB
ATOM   2927  HB  VAL P  85       8.216  -8.041 -15.280  1.00  0.00      PROB
ATOM   2928  CG1 VAL P  85      10.286  -8.151 -15.817  1.00  0.82      PROB
ATOM   2929 HG11 VAL P  85      11.256  -7.703 -15.512  1.00  0.00      PROB
ATOM   2930 HG12 VAL P  85      10.045  -7.810 -16.846  1.00  0.00      PROB
ATOM   2931 HG13 VAL P  85      10.387  -9.257 -15.804  1.00  0.00      PROB
ATOM   2932  CG2 VAL P  85       9.411  -8.418 -13.556  1.00  0.76      PROB
ATOM   2933 HG21 VAL P  85       8.590  -8.165 -12.852  1.00  0.00      PROB
ATOM   2934 HG22 VAL P  85      10.374  -8.092 -13.109  1.00  0.00      PROB
ATOM   2935 HG23 VAL P  85       9.422  -9.518 -13.708  1.00  0.00      PROB
ATOM   2936  C   VAL P  85       9.220  -5.478 -15.969  1.00  0.69      PROB
ATOM   2937  O   VAL P  85      10.262  -5.003 -16.387  1.00  0.76      PROB
ATOM   2938  N   GLU P  86       8.075  -5.289 -16.636  1.00  0.68      PROB
ATOM   2939  HN  GLU P  86       7.224  -5.702 -16.323  1.00  0.00      PROB
ATOM   2940  CA  GLU P  86       7.962  -4.494 -17.836  1.00  0.75      PROB
ATOM   2941  HA  GLU P  86       8.697  -4.850 -18.542  1.00  0.00      PROB
ATOM   2942  CB  GLU P  86       6.551  -4.603 -18.437  1.00  0.78      PROB
ATOM   2943  HB1 GLU P  86       6.341  -3.623 -18.908  1.00  0.00      PROB
ATOM   2944  HB2 GLU P  86       5.863  -4.754 -17.582  1.00  0.00      PROB
ATOM   2945  CG  GLU P  86       6.256  -5.436 -19.254  1.00  1.12      PROB
ATOM   2946  HG1 GLU P  86       6.342  -6.398 -18.717  1.00  0.00      PROB
ATOM   2947  HG2 GLU P  86       7.044  -5.363 -20.026  1.00  0.00      PROB
ATOM   2948  CD  GLU P  86       5.036  -5.561 -20.007  1.00  1.13      PROB
ATOM   2949  OE1 GLU P  86       4.627  -5.689 -20.422  1.00  1.63      PROB
ATOM   2950  OE2 GLU P  86       4.476  -5.543 -20.213  1.00  1.61      PROB
ATOM   2951  C   GLU P  86       8.340  -3.044 -17.652  1.00  0.80      PROB
ATOM   2952  O   GLU P  86       9.012  -2.457 -18.474  1.00  0.91      PROB
ATOM   2953  N   THR P  87       7.952  -2.443 -16.525  1.00  0.79      PROB
ATOM   2954  HN  THR P  87       7.367  -2.913 -15.870  1.00  0.00      PROB
ATOM   2955  CA  THR P  87       8.327  -1.094 -16.150  1.00  0.87      PROB
ATOM   2956  HA  THR P  87       8.152  -0.460 -17.006  1.00  0.00      PROB
ATOM   2957  CB  THR P  87       7.552  -0.574 -14.964  1.00  0.90      PROB
ATOM   2958  HB  THR P  87       7.830  -1.157 -14.060  1.00  0.00      PROB
ATOM   2959  OG1 THR P  87       6.249  -0.677 -15.140  1.00  1.07      PROB
ATOM   2960  HG1 THR P  87       6.072  -1.612 -15.263  1.00  0.00      PROB
ATOM   2961  CG2 THR P  87       7.756   0.814 -14.708  1.00  1.12      PROB
ATOM   2962 HG21 THR P  87       7.442   1.415 -15.588  1.00  0.00      PROB
ATOM   2963 HG22 THR P  87       8.832   1.008 -14.512  1.00  0.00      PROB
ATOM   2964 HG23 THR P  87       7.153   1.129 -13.830  1.00  0.00      PROB
ATOM   2965  C   THR P  87       9.804  -0.950 -15.876  1.00  0.93      PROB
ATOM   2966  O   THR P  87      10.418   0.017 -16.254  1.00  1.07      PROB
ATOM   2967  N   LEU P  88      10.427  -1.948 -15.250  1.00  0.88      PROB
ATOM   2968  HN  LEU P  88       9.916  -2.736 -14.918  1.00  0.00      PROB
ATOM   2969  CA  LEU P  88      11.843  -2.001 -14.994  1.00  0.97      PROB
ATOM   2970  HA  LEU P  88      12.143  -1.056 -14.565  1.00  0.00      PROB
ATOM   2971  CB  LEU P  88      12.164  -3.148 -14.035  1.00  0.95      PROB
ATOM   2972  HB1 LEU P  88      12.856  -3.796 -14.602  1.00  0.00      PROB
ATOM   2973  HB2 LEU P  88      11.199  -3.667 -13.893  1.00  0.00      PROB
ATOM   2974  CG  LEU P  88      12.592  -3.097 -13.044  1.00  1.16      PROB
ATOM   2975  HG  LEU P  88      12.061  -2.211 -12.784  1.00  0.00      PROB
ATOM   2976  CD1 LEU P  88      12.860  -3.259 -12.190  1.00  1.76      PROB
ATOM   2977 HD11 LEU P  88      13.921  -3.590 -12.179  1.00  0.00      PROB
ATOM   2978 HD12 LEU P  88      12.234  -4.060 -11.743  1.00  0.00      PROB
ATOM   2979 HD13 LEU P  88      12.771  -2.332 -11.584  1.00  0.00      PROB
ATOM   2980  CD2 LEU P  88      13.075  -3.095 -12.398  1.00  1.66      PROB
ATOM   2981 HD21 LEU P  88      13.850  -2.306 -12.503  1.00  0.00      PROB
ATOM   2982 HD22 LEU P  88      13.582  -4.079 -12.302  1.00  0.00      PROB
ATOM   2983 HD23 LEU P  88      12.481  -2.889 -11.482  1.00  0.00      PROB
ATOM   2984  C   LEU P  88      12.678  -2.123 -16.236  1.00  1.09      PROB
ATOM   2985  O   LEU P  88      13.740  -1.590 -16.317  1.00  1.28      PROB
ATOM   2986  N   ARG P  89      12.197  -2.813 -17.248  1.00  1.06      PROB
ATOM   2987  HN  ARG P  89      11.309  -3.260 -17.187  1.00  0.00      PROB
ATOM   2988  CA  ARG P  89      12.875  -2.985 -18.493  1.00  1.21      PROB
ATOM   2989  HA  ARG P  89      13.937  -2.975 -18.299  1.00  0.00      PROB
ATOM   2990  CB  ARG P  89      12.483  -4.260 -19.133  1.00  1.28      PROB
ATOM   2991  HB1 ARG P  89      12.904  -4.281 -20.160  1.00  0.00      PROB
ATOM   2992  HB2 ARG P  89      11.375  -4.294 -19.197  1.00  0.00      PROB
ATOM   2993  CG  ARG P  89      12.944  -5.458 -18.417  1.00  1.38      PROB
ATOM   2994  HG1 ARG P  89      12.021  -6.048 -18.372  1.00  0.00      PROB
ATOM   2995  HG2 ARG P  89      13.190  -5.038 -17.435  1.00  0.00      PROB
ATOM   2996  CD  ARG P  89      13.539  -6.082 -18.487  1.00  1.80      PROB
ATOM   2997  HD1 ARG P  89      14.449  -5.492 -18.350  1.00  0.00      PROB
ATOM   2998  HD2 ARG P  89      13.379  -6.380 -19.526  1.00  0.00      PROB
ATOM   2999  NE  ARG P  89      13.969  -7.130 -18.087  1.00  2.05      PROB
ATOM   3000  HE  ARG P  89      13.224  -7.384 -17.609  1.00  0.00      PROB
ATOM   3001  CZ  ARG P  89      14.431  -7.795 -17.918  1.00  2.70      PROB
ATOM   3002  NH1 ARG P  89      14.536  -7.626 -18.022  1.00  3.43      PROB
ATOM   3003 HH11 ARG P  89      14.981  -6.908 -17.486  1.00  0.00      PROB
ATOM   3004 HH12 ARG P  89      14.559  -7.591 -19.021  1.00  0.00      PROB
ATOM   3005  NH2 ARG P  89      14.805  -8.684 -17.634  1.00  3.06      PROB
ATOM   3006 HH21 ARG P  89      14.209  -9.364 -17.207  1.00  0.00      PROB
ATOM   3007 HH22 ARG P  89      15.773  -8.889 -17.779  1.00  0.00      PROB
ATOM   3008  C   ARG P  89      12.696  -1.888 -19.440  1.00  1.39      PROB
ATOM   3009  O   ARG P  89      12.887  -1.639 -20.171  1.00  1.71      PROB
ATOM   3010  N   LYS P  90      12.343  -1.197 -19.441  1.00  1.90      PROB
ATOM   3011  HN  LYS P  90      11.856  -1.017 -18.608  1.00  0.00      PROB
ATOM   3012  CA  LYS P  90      12.167  -0.108 -20.245  1.00  2.26      PROB
ATOM   3013  HA  LYS P  90      11.156  -0.284 -20.521  1.00  0.00      PROB
ATOM   3014  CB  LYS P  90      12.194   0.539 -20.276  1.00  3.10      PROB
ATOM   3015  HB1 LYS P  90      11.559   0.828 -21.136  1.00  0.00      PROB
ATOM   3016  HB2 LYS P  90      13.250   0.788 -20.499  1.00  0.00      PROB
ATOM   3017  CG  LYS P  90      12.113   0.719 -20.050  1.00  3.77      PROB
ATOM   3018  HG1 LYS P  90      12.969   0.944 -19.379  1.00  0.00      PROB
ATOM   3019  HG2 LYS P  90      11.291   0.276 -19.449  1.00  0.00      PROB
ATOM   3020  CD  LYS P  90      11.958   1.135 -20.303  1.00  4.49      PROB
ATOM   3021  HD1 LYS P  90      11.029   0.725 -20.671  1.00  0.00      PROB
ATOM   3022  HD2 LYS P  90      12.748   1.141 -21.040  1.00  0.00      PROB
ATOM   3023  CE  LYS P  90      11.864   1.495 -20.335  1.00  5.41      PROB
ATOM   3024  HE1 LYS P  90      12.215   1.773 -19.360  1.00  0.00      PROB
ATOM   3025  HE2 LYS P  90      10.811   1.311 -20.424  1.00  0.00      PROB
ATOM   3026  NZ  LYS P  90      11.842   1.712 -20.400  1.00  6.13      PROB
ATOM   3027  HZ1 LYS P  90      11.171   1.771 -21.193  1.00  0.00      PROB
ATOM   3028  HZ2 LYS P  90      12.767   2.079 -20.701  1.00  0.00      PROB
ATOM   3029  HZ3 LYS P  90      11.487   2.278 -19.603  1.00  0.00      PROB
ATOM   3030  C   LYS P  90      12.292   0.166 -20.807  1.00  2.73      PROB
ATOM   3031  O   LYS P  90      12.575   0.009 -20.721  1.00  3.30      PROB
ATOM   3032  N   LYS P  91      12.066   0.582 -21.406  1.00  3.17      PROB
ATOM   3033  HN  LYS P  91      11.157   0.759 -21.231  1.00  0.00      PROB
ATOM   3034  CA  LYS P  91      12.112   0.902 -21.983  1.00  4.11      PROB
ATOM   3035  HA  LYS P  91      13.171   1.053 -22.070  1.00  0.00      PROB
ATOM   3036  CB  LYS P  91      11.991   0.808 -22.359  1.00  4.76      PROB
ATOM   3037  HB1 LYS P  91      10.887   0.683 -22.373  1.00  0.00      PROB
ATOM   3038  HB2 LYS P  91      12.465  -0.147 -22.673  1.00  0.00      PROB
ATOM   3039  CG  LYS P  91      12.065   1.014 -22.539  1.00  5.70      PROB
ATOM   3040  HG1 LYS P  91      12.569   1.869 -22.159  1.00  0.00      PROB
ATOM   3041  HG2 LYS P  91      11.488   1.156 -23.420  1.00  0.00      PROB
ATOM   3042  CD  LYS P  91      12.164   0.779 -22.491  1.00  6.46      PROB
ATOM   3043  HD1 LYS P  91      11.545   0.073 -21.941  1.00  0.00      PROB
ATOM   3044  HD2 LYS P  91      13.212   0.721 -22.202  1.00  0.00      PROB
ATOM   3045  CE  LYS P  91      12.115   0.813 -22.719  1.00  7.43      PROB
ATOM   3046  HE1 LYS P  91      12.804   1.398 -23.301  1.00  0.00      PROB
ATOM   3047  HE2 LYS P  91      11.082   0.884 -23.007  1.00  0.00      PROB
ATOM   3048  NZ  LYS P  91      12.184   0.622 -22.649  1.00  8.18      PROB
ATOM   3049  HZ1 LYS P  91      11.368   0.036 -22.378  1.00  0.00      PROB
ATOM   3050  HZ2 LYS P  91      12.803   0.758 -21.824  1.00  0.00      PROB
ATOM   3051  HZ3 LYS P  91      12.716   0.147 -23.406  1.00  0.00      PROB
ATOM   3052  C   LYS P  91      11.948   1.730 -22.412  1.00  4.69      PROB
ATOM   3053  OT1 LYS P  91      11.834   2.082 -22.557  1.00  5.13      PROB
ATOM   3054  OT2 LYS P  91      11.935   2.033 -22.607  1.00  5.07      PROB
ATOM   3055  N   GLY P 161     -11.459   2.765  11.289  1.00  0.95      PROC
ATOM   3056  HT1 GLY P 161     -12.372   2.267  11.273  1.00  0.00      PROC
ATOM   3057  HT2 GLY P 161     -10.689   2.075  11.401  1.00  0.00      PROC
ATOM   3058  HT3 GLY P 161     -11.331   3.284  10.397  1.00  0.00      PROC
ATOM   3059  CA  GLY P 161     -11.437   3.688  12.387  1.00  0.93      PROC
ATOM   3060  HA1 GLY P 161     -11.572   3.115  13.292  1.00  0.00      PROC
ATOM   3061  HA2 GLY P 161     -12.261   4.372  12.249  1.00  0.00      PROC
ATOM   3062  C   GLY P 161     -10.185   4.463  12.494  1.00  0.86      PROC
ATOM   3063  O   GLY P 161      -9.163   3.986  12.224  1.00  0.98      PROC
ATOM   3064  N   LYS P 162     -10.217   5.696  12.875  1.00  0.87      PROC
ATOM   3065  HN  LYS P 162     -11.068   6.106  13.193  1.00  0.00      PROC
ATOM   3066  CA  LYS P 162      -9.087   6.583  12.887  1.00  0.87      PROC
ATOM   3067  HA  LYS P 162      -8.596   6.500  11.929  1.00  0.00      PROC
ATOM   3068  CB  LYS P 162      -9.488   8.020  13.137  1.00  1.08      PROC
ATOM   3069  HB1 LYS P 162      -8.550   8.608  13.097  1.00  0.00      PROC
ATOM   3070  HB2 LYS P 162      -9.895   8.047  14.167  1.00  0.00      PROC
ATOM   3071  CG  LYS P 162     -10.277   8.614  12.457  1.00  1.52      PROC
ATOM   3072  HG1 LYS P 162     -10.511   9.475  13.096  1.00  0.00      PROC
ATOM   3073  HG2 LYS P 162     -11.116   7.908  12.429  1.00  0.00      PROC
ATOM   3074  CD  LYS P 162     -10.319   8.935  11.741  1.00  2.13      PROC
ATOM   3075  HD1 LYS P 162     -10.250   8.054  11.087  1.00  0.00      PROC
ATOM   3076  HD2 LYS P 162      -9.391   9.523  11.695  1.00  0.00      PROC
ATOM   3077  CE  LYS P 162     -11.017   9.565  11.205  1.00  2.81      PROC
ATOM   3078  HE1 LYS P 162     -10.661  10.611  11.304  1.00  0.00      PROC
ATOM   3079  HE2 LYS P 162     -12.008   9.448  11.690  1.00  0.00      PROC
ATOM   3080  NZ  LYS P 162     -11.128   9.482  10.567  1.00  3.64      PROC
ATOM   3081  HZ1 LYS P 162     -11.495   8.523  10.400  1.00  0.00      PROC
ATOM   3082  HZ2 LYS P 162     -10.240   9.609  10.041  1.00  0.00      PROC
ATOM   3083  HZ3 LYS P 162     -11.825  10.182  10.243  1.00  0.00      PROC
ATOM   3084  C   LYS P 162      -7.977   6.195  13.827  1.00  0.81      PROC
ATOM   3085  O   LYS P 162      -8.192   5.922  14.971  1.00  0.91      PROC
ATOM   3086  N   GLU P 163      -6.754   6.153  13.323  1.00  0.78      PROC
ATOM   3087  HN  GLU P 163      -6.614   6.382  12.365  1.00  0.00      PROC
ATOM   3088  CA  GLU P 163      -5.545   5.806  14.003  1.00  0.81      PROC
ATOM   3089  HA  GLU P 163      -4.746   5.870  13.279  1.00  0.00      PROC
ATOM   3090  CB  GLU P 163      -5.213   6.694  15.204  1.00  0.94      PROC
ATOM   3091  HB1 GLU P 163      -4.302   6.295  15.697  1.00  0.00      PROC
ATOM   3092  HB2 GLU P 163      -6.060   6.649  15.921  1.00  0.00      PROC
ATOM   3093  CG  GLU P 163      -4.970   8.128  14.843  1.00  1.08      PROC
ATOM   3094  HG1 GLU P 163      -5.927   8.530  14.452  1.00  0.00      PROC
ATOM   3095  HG2 GLU P 163      -4.209   8.135  14.036  1.00  0.00      PROC
ATOM   3096  CD  GLU P 163      -4.580   8.923  15.697  1.00  1.51      PROC
ATOM   3097  OE1 GLU P 163      -4.411   9.241  16.067  1.00  2.04      PROC
ATOM   3098  OE2 GLU P 163      -4.436   9.260  16.001  1.00  2.15      PROC
ATOM   3099  C   GLU P 163      -5.425   4.327  14.284  1.00  0.79      PROC
ATOM   3100  O   GLU P 163      -4.862   3.905  15.265  1.00  0.87      PROC
ATOM   3101  N   SER P 164      -5.971   3.487  13.407  1.00  0.75      PROC
ATOM   3102  HN  SER P 164      -6.427   3.820  12.586  1.00  0.00      PROC
ATOM   3103  CA  SER P 164      -5.952   2.056  13.564  1.00  0.77      PROC
ATOM   3104  HA  SER P 164      -5.036   1.792  14.071  1.00  0.00      PROC
ATOM   3105  CB  SER P 164      -7.156   1.561  14.364  1.00  0.90      PROC
ATOM   3106  HB1 SER P 164      -8.085   1.872  13.841  1.00  0.00      PROC
ATOM   3107  HB2 SER P 164      -7.128   2.022  15.374  1.00  0.00      PROC
ATOM   3108  OG  SER P 164      -7.201   0.191  14.526  1.00  1.02      PROC
ATOM   3109  HG1 SER P 164      -7.896   0.023  15.166  1.00  0.00      PROC
ATOM   3110  C   SER P 164      -5.933   1.370  12.222  1.00  0.68      PROC
ATOM   3111  O   SER P 164      -6.566   1.792  11.281  1.00  0.71      PROC
ATOM   3112  N   ALA P 165      -5.222   0.248  12.115  1.00  0.65      PROC
ATOM   3113  HN  ALA P 165      -4.674  -0.087  12.877  1.00  0.00      PROC
ATOM   3114  CA  ALA P 165      -5.176  -0.561  10.936  1.00  0.61      PROC
ATOM   3115  HA  ALA P 165      -5.556   0.020  10.109  1.00  0.00      PROC
ATOM   3116  CB  ALA P 165      -3.749  -0.987  10.676  1.00  0.69      PROC
ATOM   3117  HB1 ALA P 165      -3.363  -1.573  11.537  1.00  0.00      PROC
ATOM   3118  HB2 ALA P 165      -3.106  -0.091  10.540  1.00  0.00      PROC
ATOM   3119  HB3 ALA P 165      -3.704  -1.622   9.766  1.00  0.00      PROC
ATOM   3120  C   ALA P 165      -6.068  -1.774  11.025  1.00  0.61      PROC
ATOM   3121  O   ALA P 165      -6.110  -2.583  10.136  1.00  0.67      PROC
ATOM   3122  N   VAL P 166      -6.848  -1.913  12.096  1.00  0.66      PROC
ATOM   3123  HN  VAL P 166      -6.798  -1.273  12.858  1.00  0.00      PROC
ATOM   3124  CA  VAL P 166      -7.813  -2.976  12.249  1.00  0.70      PROC
ATOM   3125  HA  VAL P 166      -7.406  -3.860  11.782  1.00  0.00      PROC
ATOM   3126  CB  VAL P 166      -8.116  -3.251  13.704  1.00  0.83      PROC
ATOM   3127  HB  VAL P 166      -8.510  -2.322  14.167  1.00  0.00      PROC
ATOM   3128  CG1 VAL P 166      -9.082  -4.306  13.891  1.00  1.10      PROC
ATOM   3129 HG11 VAL P 166      -8.792  -5.199  13.297  1.00  0.00      PROC
ATOM   3130 HG12 VAL P 166     -10.084  -3.966  13.553  1.00  0.00      PROC
ATOM   3131 HG13 VAL P 166      -9.126  -4.592  14.964  1.00  0.00      PROC
ATOM   3132  CG2 VAL P 166      -6.919  -3.615  14.411  1.00  1.02      PROC
ATOM   3133 HG21 VAL P 166      -6.176  -2.791  14.354  1.00  0.00      PROC
ATOM   3134 HG22 VAL P 166      -6.473  -4.526  13.956  1.00  0.00      PROC
ATOM   3135 HG23 VAL P 166      -7.155  -3.807  15.480  1.00  0.00      PROC
ATOM   3136  C   VAL P 166      -9.078  -2.663  11.491  1.00  0.66      PROC
ATOM   3137  O   VAL P 166      -9.656  -1.629  11.654  1.00  0.74      PROC
ATOM   3138  N   ALA P 167      -9.531  -3.539  10.611  1.00  0.68      PROC
ATOM   3139  HN  ALA P 167      -9.031  -4.382  10.433  1.00  0.00      PROC
ATOM   3140  CA  ALA P 167     -10.737  -3.387   9.846  1.00  0.66      PROC
ATOM   3141  HA  ALA P 167     -10.864  -2.338   9.625  1.00  0.00      PROC
ATOM   3142  CB  ALA P 167     -10.654  -4.193   8.559  1.00  0.75      PROC
ATOM   3143  HB1 ALA P 167     -10.514  -5.270   8.792  1.00  0.00      PROC
ATOM   3144  HB2 ALA P 167      -9.792  -3.846   7.951  1.00  0.00      PROC
ATOM   3145  HB3 ALA P 167     -11.593  -4.075   7.978  1.00  0.00      PROC
ATOM   3146  C   ALA P 167     -11.976  -3.798  10.620  1.00  0.65      PROC
ATOM   3147  O   ALA P 167     -11.991  -4.769  11.348  1.00  0.74      PROC
ATOM   3148  N   SER P 168     -13.062  -3.044  10.471  1.00  0.64      PROC
ATOM   3149  HN  SER P 168     -13.023  -2.196   9.950  1.00  0.00      PROC
ATOM   3150  CA  SER P 168     -14.363  -3.353  11.021  1.00  0.66      PROC
ATOM   3151  HA  SER P 168     -14.214  -3.691  12.036  1.00  0.00      PROC
ATOM   3152  CB  SER P 168     -15.312  -2.152  11.008  1.00  0.73      PROC
ATOM   3153  HB1 SER P 168     -14.829  -1.327  11.573  1.00  0.00      PROC
ATOM   3154  HB2 SER P 168     -16.251  -2.452  11.518  1.00  0.00      PROC
ATOM   3155  OG  SER P 168     -15.636  -1.687   9.880  1.00  0.86      PROC
ATOM   3156  HG1 SER P 168     -14.980  -1.017   9.672  1.00  0.00      PROC
ATOM   3157  C   SER P 168     -15.037  -4.537  10.369  1.00  0.65      PROC
ATOM   3158  O   SER P 168     -14.837  -4.836   9.208  1.00  0.66      PROC
ATOM   3159  N   THR P 169     -15.867  -5.270  11.120  1.00  0.70      PROC
ATOM   3160  HN  THR P 169     -16.018  -5.054  12.081  1.00  0.00      PROC
ATOM   3161  CA  THR P 169     -16.607  -6.419  10.622  1.00  0.72      PROC
ATOM   3162  HA  THR P 169     -15.894  -7.091  10.168  1.00  0.00      PROC
ATOM   3163  CB  THR P 169     -17.371  -7.142  11.705  1.00  0.86      PROC
ATOM   3164  HB  THR P 169     -18.274  -6.541  11.940  1.00  0.00      PROC
ATOM   3165  OG1 THR P 169     -16.877  -7.326  12.626  1.00  1.30      PROC
ATOM   3166  HG1 THR P 169     -17.553  -7.641  13.231  1.00  0.00      PROC
ATOM   3167  CG2 THR P 169     -17.739  -8.210  11.520  1.00  1.40      PROC
ATOM   3168 HG21 THR P 169     -16.877  -8.911  11.490  1.00  0.00      PROC
ATOM   3169 HG22 THR P 169     -18.273  -8.263  10.547  1.00  0.00      PROC
ATOM   3170 HG23 THR P 169     -18.422  -8.522  12.339  1.00  0.00      PROC
ATOM   3171  C   THR P 169     -17.542  -6.085   9.493  1.00  0.69      PROC
ATOM   3172  O   THR P 169     -17.603  -6.780   8.499  1.00  0.71      PROC
ATOM   3173  N   GLU P 170     -18.257  -4.962   9.592  1.00  0.71      PROC
ATOM   3174  HN  GLU P 170     -18.214  -4.396  10.411  1.00  0.00      PROC
ATOM   3175  CA  GLU P 170     -19.133  -4.474   8.559  1.00  0.73      PROC
ATOM   3176  HA  GLU P 170     -19.833  -5.258   8.310  1.00  0.00      PROC
ATOM   3177  CB  GLU P 170     -19.873  -3.233   9.052  1.00  0.89      PROC
ATOM   3178  HB1 GLU P 170     -20.183  -2.698   8.135  1.00  0.00      PROC
ATOM   3179  HB2 GLU P 170     -19.112  -2.637   9.589  1.00  0.00      PROC
ATOM   3180  CG  GLU P 170     -20.738  -3.223   9.689  1.00  1.46      PROC
ATOM   3181  HG1 GLU P 170     -20.464  -3.917  10.501  1.00  0.00      PROC
ATOM   3182  HG2 GLU P 170     -21.525  -3.664   9.056  1.00  0.00      PROC
ATOM   3183  CD  GLU P 170     -21.336  -2.331  10.284  1.00  1.80      PROC
ATOM   3184  OE1 GLU P 170     -21.596  -2.019  10.550  1.00  2.30      PROC
ATOM   3185  OE2 GLU P 170     -21.560  -1.941  10.496  1.00  2.34      PROC
ATOM   3186  C   GLU P 170     -18.457  -4.185   7.233  1.00  0.65      PROC
ATOM   3187  O   GLU P 170     -18.947  -4.568   6.186  1.00  0.68      PROC
ATOM   3188  N   VAL P 171     -17.278  -3.545   7.246  1.00  0.61      PROC
ATOM   3189  HN  VAL P 171     -16.882  -3.196   8.091  1.00  0.00      PROC
ATOM   3190  CA  VAL P 171     -16.500  -3.315   6.047  1.00  0.57      PROC
ATOM   3191  HA  VAL P 171     -17.178  -2.984   5.274  1.00  0.00      PROC
ATOM   3192  CB  VAL P 171     -15.417  -2.279   6.266  1.00  0.62      PROC
ATOM   3193  HB  VAL P 171     -15.080  -2.376   7.318  1.00  0.00      PROC
ATOM   3194  CG1 VAL P 171     -14.379  -2.312   5.536  1.00  1.05      PROC
ATOM   3195 HG11 VAL P 171     -14.659  -2.191   4.468  1.00  0.00      PROC
ATOM   3196 HG12 VAL P 171     -13.862  -3.288   5.658  1.00  0.00      PROC
ATOM   3197 HG13 VAL P 171     -13.692  -1.486   5.818  1.00  0.00      PROC
ATOM   3198  CG2 VAL P 171     -15.860  -1.123   6.108  1.00  1.20      PROC
ATOM   3199 HG21 VAL P 171     -16.791  -0.987   6.699  1.00  0.00      PROC
ATOM   3200 HG22 VAL P 171     -16.092  -0.950   5.035  1.00  0.00      PROC
ATOM   3201 HG23 VAL P 171     -15.109  -0.380   6.453  1.00  0.00      PROC
ATOM   3202  C   VAL P 171     -15.954  -4.596   5.449  1.00  0.54      PROC
ATOM   3203  O   VAL P 171     -15.977  -4.789   4.246  1.00  0.58      PROC
ATOM   3204  N   LYS P 172     -15.499  -5.544   6.277  1.00  0.55      PROC
ATOM   3205  HN  LYS P 172     -15.425  -5.385   7.258  1.00  0.00      PROC
ATOM   3206  CA  LYS P 172     -15.084  -6.855   5.826  1.00  0.58      PROC
ATOM   3207  HA  LYS P 172     -14.398  -6.718   5.003  1.00  0.00      PROC
ATOM   3208  CB  LYS P 172     -14.405  -7.658   6.950  1.00  0.65      PROC
ATOM   3209  HB1 LYS P 172     -14.342  -8.720   6.633  1.00  0.00      PROC
ATOM   3210  HB2 LYS P 172     -15.038  -7.591   7.860  1.00  0.00      PROC
ATOM   3211  CG  LYS P 172     -13.036  -7.188   7.294  1.00  0.76      PROC
ATOM   3212  HG1 LYS P 172     -13.109  -6.141   7.657  1.00  0.00      PROC
ATOM   3213  HG2 LYS P 172     -12.420  -7.207   6.371  1.00  0.00      PROC
ATOM   3214  CD  LYS P 172     -12.331  -8.006   8.349  1.00  0.84      PROC
ATOM   3215  HD1 LYS P 172     -11.316  -7.572   8.439  1.00  0.00      PROC
ATOM   3216  HD2 LYS P 172     -12.257  -9.031   7.936  1.00  0.00      PROC
ATOM   3217  CE  LYS P 172     -12.754  -8.141   9.533  1.00  1.03      PROC
ATOM   3218  HE1 LYS P 172     -13.745  -8.635   9.472  1.00  0.00      PROC
ATOM   3219  HE2 LYS P 172     -12.857  -7.123   9.961  1.00  0.00      PROC
ATOM   3220  NZ  LYS P 172     -12.039  -8.876  10.505  1.00  1.07      PROC
ATOM   3221  HZ1 LYS P 172     -11.100  -8.449  10.642  1.00  0.00      PROC
ATOM   3222  HZ2 LYS P 172     -11.929  -9.859  10.185  1.00  0.00      PROC
ATOM   3223  HZ3 LYS P 172     -12.561  -8.861  11.404  1.00  0.00      PROC
ATOM   3224  C   LYS P 172     -16.178  -7.677   5.167  1.00  0.59      PROC
ATOM   3225  O   LYS P 172     -15.964  -8.288   4.133  1.00  0.62      PROC
ATOM   3226  N   MET P 173     -17.397  -7.666   5.716  1.00  0.61      PROC
ATOM   3227  HN  MET P 173     -17.563  -7.237   6.600  1.00  0.00      PROC
ATOM   3228  CA  MET P 173     -18.555  -8.261   5.091  1.00  0.66      PROC
ATOM   3229  HA  MET P 173     -18.296  -9.267   4.796  1.00  0.00      PROC
ATOM   3230  CB  MET P 173     -19.742  -8.279   6.060  1.00  0.78      PROC
ATOM   3231  HB1 MET P 173     -20.657  -8.486   5.467  1.00  0.00      PROC
ATOM   3232  HB2 MET P 173     -19.824  -7.268   6.510  1.00  0.00      PROC
ATOM   3233  CG  MET P 173     -19.696  -9.191   7.088  1.00  1.09      PROC
ATOM   3234  HG1 MET P 173     -20.506  -8.903   7.786  1.00  0.00      PROC
ATOM   3235  HG2 MET P 173     -18.721  -9.034   7.589  1.00  0.00      PROC
ATOM   3236  SD  MET P 173     -19.814 -10.480   6.879  1.00  1.85      PROC
ATOM   3237  CE  MET P 173     -19.773 -10.866   7.683  1.00  2.56      PROC
ATOM   3238  HE1 MET P 173     -20.589 -10.507   8.345  1.00  0.00      PROC
ATOM   3239  HE2 MET P 173     -18.805 -10.630   8.173  1.00  0.00      PROC
ATOM   3240  HE3 MET P 173     -19.871 -11.968   7.585  1.00  0.00      PROC
ATOM   3241  C   MET P 173     -18.951  -7.637   3.764  1.00  0.63      PROC
ATOM   3242  O   MET P 173     -19.250  -8.333   2.808  1.00  0.67      PROC
ATOM   3243  N   LYS P 174     -18.910  -6.300   3.663  1.00  0.60      PROC
ATOM   3244  HN  LYS P 174     -18.728  -5.726   4.457  1.00  0.00      PROC
ATOM   3245  CA  LYS P 174     -19.121  -5.588   2.423  1.00  0.61      PROC
ATOM   3246  HA  LYS P 174     -20.025  -5.966   1.969  1.00  0.00      PROC
ATOM   3247  CB  LYS P 174     -19.245  -4.079   2.682  1.00  0.69      PROC
ATOM   3248  HB1 LYS P 174     -18.277  -3.665   2.349  1.00  0.00      PROC
ATOM   3249  HB2 LYS P 174     -19.329  -3.997   3.780  1.00  0.00      PROC
ATOM   3250  CG  LYS P 174     -19.944  -3.413   2.323  1.00  1.34      PROC
ATOM   3251  HG1 LYS P 174     -19.317  -2.815   1.657  1.00  0.00      PROC
ATOM   3252  HG2 LYS P 174     -20.184  -2.871   3.241  1.00  0.00      PROC
ATOM   3253  CD  LYS P 174     -20.930  -3.340   1.786  1.00  1.79      PROC
ATOM   3254  HD1 LYS P 174     -21.237  -4.381   1.865  1.00  0.00      PROC
ATOM   3255  HD2 LYS P 174     -20.558  -3.092   0.794  1.00  0.00      PROC
ATOM   3256  CE  LYS P 174     -21.792  -2.941   1.720  1.00  2.18      PROC
ATOM   3257  HE1 LYS P 174     -21.547  -1.916   1.406  1.00  0.00      PROC
ATOM   3258  HE2 LYS P 174     -22.142  -2.977   2.761  1.00  0.00      PROC
ATOM   3259  NZ  LYS P 174     -22.729  -3.067   1.210  1.00  2.67      PROC
ATOM   3260  HZ1 LYS P 174     -23.048  -4.052   1.308  1.00  0.00      PROC
ATOM   3261  HZ2 LYS P 174     -22.608  -2.840   0.202  1.00  0.00      PROC
ATOM   3262  HZ3 LYS P 174     -23.438  -2.430   1.626  1.00  0.00      PROC
ATOM   3263  C   LYS P 174     -18.074  -5.867   1.365  1.00  0.57      PROC
ATOM   3264  O   LYS P 174     -18.380  -6.066   0.201  1.00  0.62      PROC
ATOM   3265  N   LEU P 175     -16.796  -5.940   1.761  1.00  0.54      PROC
ATOM   3266  HN  LEU P 175     -16.541  -5.720   2.699  1.00  0.00      PROC
ATOM   3267  CA  LEU P 175     -15.691  -6.329   0.911  1.00  0.55      PROC
ATOM   3268  HA  LEU P 175     -15.696  -5.702   0.032  1.00  0.00      PROC
ATOM   3269  CB  LEU P 175     -14.382  -6.157   1.695  1.00  0.57      PROC
ATOM   3270  HB1 LEU P 175     -14.429  -6.833   2.574  1.00  0.00      PROC
ATOM   3271  HB2 LEU P 175     -14.341  -5.106   2.048  1.00  0.00      PROC
ATOM   3272  CG  LEU P 175     -13.084  -6.444   0.969  1.00  0.62      PROC
ATOM   3273  HG  LEU P 175     -13.108  -7.487   0.587  1.00  0.00      PROC
ATOM   3274  CD1 LEU P 175     -12.862  -5.534  -0.154  1.00  0.79      PROC
ATOM   3275 HD11 LEU P 175     -12.821  -4.484   0.208  1.00  0.00      PROC
ATOM   3276 HD12 LEU P 175     -13.694  -5.625  -0.885  1.00  0.00      PROC
ATOM   3277 HD13 LEU P 175     -11.898  -5.775  -0.652  1.00  0.00      PROC
ATOM   3278  CD2 LEU P 175     -11.928  -6.356   1.891  1.00  0.75      PROC
ATOM   3279 HD21 LEU P 175     -12.039  -7.094   2.714  1.00  0.00      PROC
ATOM   3280 HD22 LEU P 175     -11.873  -5.338   2.333  1.00  0.00      PROC
ATOM   3281 HD23 LEU P 175     -10.988  -6.577   1.341  1.00  0.00      PROC
ATOM   3282  C   LEU P 175     -15.816  -7.735   0.368  1.00  0.57      PROC
ATOM   3283  O   LEU P 175     -15.643  -7.974  -0.817  1.00  0.62      PROC
ATOM   3284  N   GLN P 176     -16.192  -8.702   1.218  1.00  0.59      PROC
ATOM   3285  HN  GLN P 176     -16.295  -8.520   2.192  1.00  0.00      PROC
ATOM   3286  CA  GLN P 176     -16.474 -10.056   0.815  1.00  0.65      PROC
ATOM   3287  HA  GLN P 176     -15.627 -10.423   0.255  1.00  0.00      PROC
ATOM   3288  CB  GLN P 176     -16.724 -10.939   2.050  1.00  0.74      PROC
ATOM   3289  HB1 GLN P 176     -17.564 -10.471   2.601  1.00  0.00      PROC
ATOM   3290  HB2 GLN P 176     -15.804 -10.879   2.665  1.00  0.00      PROC
ATOM   3291  CG  GLN P 176     -17.014 -12.204   1.951  1.00  1.06      PROC
ATOM   3292  HG1 GLN P 176     -16.244 -12.652   1.292  1.00  0.00      PROC
ATOM   3293  HG2 GLN P 176     -18.004 -12.262   1.456  1.00  0.00      PROC
ATOM   3294  CD  GLN P 176     -17.093 -13.023   3.053  1.00  1.19      PROC
ATOM   3295  OE1 GLN P 176     -17.211 -13.511   3.442  1.00  1.62      PROC
ATOM   3296  NE2 GLN P 176     -17.024 -13.184   3.564  1.00  1.87      PROC
ATOM   3297 HE21 GLN P 176     -16.205 -13.698   3.820  1.00  0.00      PROC
ATOM   3298 HE22 GLN P 176     -17.715 -12.968   4.254  1.00  0.00      PROC
ATOM   3299  C   GLN P 176     -17.618 -10.178  -0.168  1.00  0.66      PROC
ATOM   3300  O   GLN P 176     -17.518 -10.859  -1.173  1.00  0.73      PROC
ATOM   3301  N   GLU P 177     -18.720  -9.457   0.071  1.00  0.65      PROC
ATOM   3302  HN  GLU P 177     -18.820  -8.931   0.911  1.00  0.00      PROC
ATOM   3303  CA  GLU P 177     -19.836  -9.376  -0.839  1.00  0.71      PROC
ATOM   3304  HA  GLU P 177     -20.152 -10.381  -1.074  1.00  0.00      PROC
ATOM   3305  CB  GLU P 177     -20.984  -8.590  -0.197  1.00  0.80      PROC
ATOM   3306  HB1 GLU P 177     -20.602  -7.559  -0.077  1.00  0.00      PROC
ATOM   3307  HB2 GLU P 177     -21.131  -9.048   0.800  1.00  0.00      PROC
ATOM   3308  CG  GLU P 177     -22.047  -8.473  -0.640  1.00  1.34      PROC
ATOM   3309  HG1 GLU P 177     -22.402  -9.505  -0.821  1.00  0.00      PROC
ATOM   3310  HG2 GLU P 177     -21.904  -7.951  -1.605  1.00  0.00      PROC
ATOM   3311  CD  GLU P 177     -23.147  -7.815  -0.033  1.00  1.47      PROC
ATOM   3312  OE1 GLU P 177     -23.549  -7.528   0.207  1.00  1.98      PROC
ATOM   3313  OE2 GLU P 177     -23.638  -7.574   0.204  1.00  1.86      PROC
ATOM   3314  C   GLU P 177     -19.489  -8.803  -2.196  1.00  0.68      PROC
ATOM   3315  O   GLU P 177     -19.873  -9.327  -3.229  1.00  0.74      PROC
ATOM   3316  N   PHE P 178     -18.685  -7.735  -2.223  1.00  0.64      PROC
ATOM   3317  HN  PHE P 178     -18.396  -7.291  -1.379  1.00  0.00      PROC
ATOM   3318  CA  PHE P 178     -18.171  -7.136  -3.430  1.00  0.65      PROC
ATOM   3319  HA  PHE P 178     -19.000  -6.919  -4.087  1.00  0.00      PROC
ATOM   3320  CB  PHE P 178     -17.416  -5.842  -3.051  1.00  0.67      PROC
ATOM   3321  HB1 PHE P 178     -16.634  -6.088  -2.301  1.00  0.00      PROC
ATOM   3322  HB2 PHE P 178     -18.140  -5.115  -2.624  1.00  0.00      PROC
ATOM   3323  CG  PHE P 178     -16.730  -5.155  -4.180  1.00  0.73      PROC
ATOM   3324  CD1 PHE P 178     -15.386  -5.256  -4.364  1.00  0.81      PROC
ATOM   3325  HD1 PHE P 178     -14.807  -5.869  -3.690  1.00  0.00      PROC
ATOM   3326  CE1 PHE P 178     -14.749  -4.598  -5.385  1.00  0.96      PROC
ATOM   3327  HE1 PHE P 178     -13.681  -4.700  -5.509  1.00  0.00      PROC
ATOM   3328  CZ  PHE P 178     -15.451  -3.827  -6.230  1.00  1.05      PROC
ATOM   3329  HZ  PHE P 178     -14.958  -3.307  -7.038  1.00  0.00      PROC
ATOM   3330  CD2 PHE P 178     -17.420  -4.370  -5.031  1.00  0.90      PROC
ATOM   3331  HD2 PHE P 178     -18.487  -4.258  -4.906  1.00  0.00      PROC
ATOM   3332  CE2 PHE P 178     -16.787  -3.713  -6.052  1.00  1.06      PROC
ATOM   3333  HE2 PHE P 178     -17.363  -3.095  -6.725  1.00  0.00      PROC
ATOM   3334  C   PHE P 178     -17.327  -8.080  -4.273  1.00  0.65      PROC
ATOM   3335  O   PHE P 178     -17.510  -8.197  -5.470  1.00  0.73      PROC
ATOM   3336  N   VAL P 179     -16.406  -8.817  -3.640  1.00  0.64      PROC
ATOM   3337  HN  VAL P 179     -16.254  -8.719  -2.660  1.00  0.00      PROC
ATOM   3338  CA  VAL P 179     -15.569  -9.795  -4.294  1.00  0.71      PROC
ATOM   3339  HA  VAL P 179     -15.183  -9.349  -5.198  1.00  0.00      PROC
ATOM   3340  CB  VAL P 179     -14.428 -10.231  -3.399  1.00  0.78      PROC
ATOM   3341  HB  VAL P 179     -14.842 -10.543  -2.417  1.00  0.00      PROC
ATOM   3342  CG1 VAL P 179     -13.653 -11.360  -3.974  1.00  0.96      PROC
ATOM   3343 HG11 VAL P 179     -13.370 -11.133  -5.024  1.00  0.00      PROC
ATOM   3344 HG12 VAL P 179     -14.268 -12.285  -3.964  1.00  0.00      PROC
ATOM   3345 HG13 VAL P 179     -12.725 -11.521  -3.384  1.00  0.00      PROC
ATOM   3346  CG2 VAL P 179     -13.498  -9.085  -3.186  1.00  0.89      PROC
ATOM   3347 HG21 VAL P 179     -14.037  -8.241  -2.705  1.00  0.00      PROC
ATOM   3348 HG22 VAL P 179     -13.095  -8.739  -4.162  1.00  0.00      PROC
ATOM   3349 HG23 VAL P 179     -12.661  -9.395  -2.524  1.00  0.00      PROC
ATOM   3350  C   VAL P 179     -16.341 -10.970  -4.844  1.00  0.78      PROC
ATOM   3351  O   VAL P 179     -16.097 -11.428  -5.940  1.00  0.89      PROC
ATOM   3352  N   LEU P 180     -17.338 -11.469  -4.118  1.00  0.80      PROC
ATOM   3353  HN  LEU P 180     -17.557 -11.103  -3.217  1.00  0.00      PROC
ATOM   3354  CA  LEU P 180     -18.166 -12.553  -4.558  1.00  0.93      PROC
ATOM   3355  HA  LEU P 180     -17.531 -13.297  -5.016  1.00  0.00      PROC
ATOM   3356  CB  LEU P 180     -18.920 -13.152  -3.379  1.00  1.00      PROC
ATOM   3357  HB1 LEU P 180     -19.812 -13.656  -3.801  1.00  0.00      PROC
ATOM   3358  HB2 LEU P 180     -19.246 -12.300  -2.750  1.00  0.00      PROC
ATOM   3359  CG  LEU P 180     -18.378 -13.980  -2.602  1.00  1.27      PROC
ATOM   3360  HG  LEU P 180     -17.506 -13.442  -2.188  1.00  0.00      PROC
ATOM   3361  CD1 LEU P 180     -18.841 -14.517  -1.699  1.00  1.62      PROC
ATOM   3362 HD11 LEU P 180     -19.299 -15.477  -2.019  1.00  0.00      PROC
ATOM   3363 HD12 LEU P 180     -19.631 -13.881  -1.245  1.00  0.00      PROC
ATOM   3364 HD13 LEU P 180     -18.055 -14.733  -0.944  1.00  0.00      PROC
ATOM   3365  CD2 LEU P 180     -18.016 -14.984  -2.830  1.00  1.78      PROC
ATOM   3366 HD21 LEU P 180     -17.227 -14.937  -3.611  1.00  0.00      PROC
ATOM   3367 HD22 LEU P 180     -18.852 -15.611  -3.208  1.00  0.00      PROC
ATOM   3368 HD23 LEU P 180     -17.584 -15.447  -1.917  1.00  0.00      PROC
ATOM   3369  C   LEU P 180     -19.131 -12.192  -5.652  1.00  0.98      PROC
ATOM   3370  O   LEU P 180     -19.486 -13.005  -6.441  1.00  1.18      PROC
ATOM   3371  N   ASN P 181     -19.563 -10.953  -5.756  1.00  0.92      PROC
ATOM   3372  HN  ASN P 181     -19.252 -10.244  -5.129  1.00  0.00      PROC
ATOM   3373  CA  ASN P 181     -20.493 -10.520  -6.750  1.00  1.04      PROC
ATOM   3374  HA  ASN P 181     -21.104 -11.365  -7.032  1.00  0.00      PROC
ATOM   3375  CB  ASN P 181     -21.335  -9.428  -6.210  1.00  1.19      PROC
ATOM   3376  HB1 ASN P 181     -21.820  -8.902  -7.059  1.00  0.00      PROC
ATOM   3377  HB2 ASN P 181     -20.682  -8.715  -5.664  1.00  0.00      PROC
ATOM   3378  CG  ASN P 181     -22.264  -9.826  -5.399  1.00  1.60      PROC
ATOM   3379  OD1 ASN P 181     -22.658 -10.672  -5.399  1.00  1.99      PROC
ATOM   3380  ND2 ASN P 181     -22.652  -9.186  -4.692  1.00  2.01      PROC
ATOM   3381 HD21 ASN P 181     -23.369  -9.503  -4.071  1.00  0.00      PROC
ATOM   3382 HD22 ASN P 181     -22.312  -8.248  -4.627  1.00  0.00      PROC
ATOM   3383  C   ASN P 181     -19.882 -10.089  -8.018  1.00  1.07      PROC
ATOM   3384  O   ASN P 181     -20.530  -9.864  -8.925  1.00  1.29      PROC
ATOM   3385  N   LYS P 182     -18.615  -9.982  -8.134  1.00  1.09      PROC
ATOM   3386  HN  LYS P 182     -18.025 -10.118  -7.343  1.00  0.00      PROC
ATOM   3387  CA  LYS P 182     -17.929  -9.677  -9.321  1.00  1.26      PROC
ATOM   3388  HA  LYS P 182     -18.416  -8.820  -9.762  1.00  0.00      PROC
ATOM   3389  CB  LYS P 182     -16.523  -9.387  -9.115  1.00  1.46      PROC
ATOM   3390  HB1 LYS P 182     -16.286  -9.114 -10.136  1.00  0.00      PROC
ATOM   3391  HB2 LYS P 182     -16.209 -10.391  -8.859  1.00  0.00      PROC
ATOM   3392  CG  LYS P 182     -15.815  -8.930  -8.700  1.00  1.42      PROC
ATOM   3393  HG1 LYS P 182     -15.864  -9.464  -7.766  1.00  0.00      PROC
ATOM   3394  HG2 LYS P 182     -16.296  -7.966  -8.680  1.00  0.00      PROC
ATOM   3395  CD  LYS P 182     -14.584  -8.478  -8.540  1.00  1.55      PROC
ATOM   3396  HD1 LYS P 182     -14.287  -9.274  -7.891  1.00  0.00      PROC
ATOM   3397  HD2 LYS P 182     -14.889  -7.578  -8.050  1.00  0.00      PROC
ATOM   3398  CE  LYS P 182     -13.744  -8.194  -8.691  1.00  1.61      PROC
ATOM   3399  HE1 LYS P 182     -13.636  -7.629  -7.777  1.00  0.00      PROC
ATOM   3400  HE2 LYS P 182     -13.967  -7.604  -9.568  1.00  0.00      PROC
ATOM   3401  NZ  LYS P 182     -12.662  -8.228  -8.891  1.00  1.74      PROC
ATOM   3402  HZ1 LYS P 182     -12.501  -8.396  -9.905  1.00  0.00      PROC
ATOM   3403  HZ2 LYS P 182     -12.232  -8.998  -8.340  1.00  0.00      PROC
ATOM   3404  HZ3 LYS P 182     -12.230  -7.322  -8.617  1.00  0.00      PROC
ATOM   3405  C   LYS P 182     -18.071 -10.628 -10.337  1.00  1.52      PROC
ATOM   3406  O   LYS P 182     -18.106 -11.721 -10.109  1.00  1.70      PROC
ATOM   3407  N   LYS P 183     -18.165 -10.225 -11.498  1.00  1.79      PROC
ATOM   3408  HN  LYS P 183     -18.159  -9.249 -11.695  1.00  0.00      PROC
ATOM   3409  CA  LYS P 183     -18.279 -10.995 -12.562  1.00  2.22      PROC
ATOM   3410  HA  LYS P 183     -18.905 -11.829 -12.283  1.00  0.00      PROC
ATOM   3411  CB  LYS P 183     -18.759 -10.437 -13.546  1.00  2.66      PROC
ATOM   3412  HB1 LYS P 183     -18.938 -11.223 -14.308  1.00  0.00      PROC
ATOM   3413  HB2 LYS P 183     -17.991  -9.732 -13.924  1.00  0.00      PROC
ATOM   3414  CG  LYS P 183     -19.516  -9.977 -13.466  1.00  3.17      PROC
ATOM   3415  HG1 LYS P 183     -19.364  -9.036 -14.030  1.00  0.00      PROC
ATOM   3416  HG2 LYS P 183     -19.622  -9.745 -12.388  1.00  0.00      PROC
ATOM   3417  CD  LYS P 183     -20.099 -10.214 -13.660  1.00  3.83      PROC
ATOM   3418  HD1 LYS P 183     -20.385 -10.805 -12.783  1.00  0.00      PROC
ATOM   3419  HD2 LYS P 183     -19.794 -10.860 -14.490  1.00  0.00      PROC
ATOM   3420  CE  LYS P 183     -20.746  -9.990 -13.891  1.00  4.58      PROC
ATOM   3421  HE1 LYS P 183     -20.425  -9.811 -14.897  1.00  0.00      PROC
ATOM   3422  HE2 LYS P 183     -20.782  -9.137 -13.244  1.00  0.00      PROC
ATOM   3423  NZ  LYS P 183     -20.998  -9.964 -13.956  1.00  5.29      PROC
ATOM   3424  HZ1 LYS P 183     -21.588 -10.068 -13.106  1.00  0.00      PROC
ATOM   3425  HZ2 LYS P 183     -21.255 -10.697 -14.648  1.00  0.00      PROC
ATOM   3426  HZ3 LYS P 183     -21.153  -9.024 -14.373  1.00  0.00      PROC
ATOM   3427  C   LYS P 183     -17.272 -11.518 -12.992  1.00  2.53      PROC
ATOM   3428  O   LYS P 183     -16.468 -11.081 -12.999  1.00  2.73      PROC
ATOM   3429  N   LYS P 184     -17.310 -12.485 -13.350  1.00  2.96      PROC
ATOM   3430  HN  LYS P 184     -18.174 -12.979 -13.332  1.00  0.00      PROC
ATOM   3431  CA  LYS P 184     -16.444 -13.098 -13.789  1.00  3.55      PROC
ATOM   3432  HA  LYS P 184     -15.521 -12.597 -13.535  1.00  0.00      PROC
ATOM   3433  CB  LYS P 184     -16.440 -14.128 -13.391  1.00  4.02      PROC
ATOM   3434  HB1 LYS P 184     -15.531 -14.649 -13.760  1.00  0.00      PROC
ATOM   3435  HB2 LYS P 184     -17.338 -14.660 -13.769  1.00  0.00      PROC
ATOM   3436  CG  LYS P 184     -16.446 -14.166 -12.215  1.00  3.92      PROC
ATOM   3437  HG1 LYS P 184     -16.942 -15.120 -11.952  1.00  0.00      PROC
ATOM   3438  HG2 LYS P 184     -17.083 -13.319 -11.895  1.00  0.00      PROC
ATOM   3439  CD  LYS P 184     -15.834 -14.132 -11.782  1.00  4.20      PROC
ATOM   3440  HD1 LYS P 184     -15.648 -13.051 -11.747  1.00  0.00      PROC
ATOM   3441  HD2 LYS P 184     -15.089 -14.636 -12.412  1.00  0.00      PROC
ATOM   3442  CE  LYS P 184     -15.636 -14.329 -11.146  1.00  4.74      PROC
ATOM   3443  HE1 LYS P 184     -15.208 -15.301 -11.391  1.00  0.00      PROC
ATOM   3444  HE2 LYS P 184     -16.615 -14.396 -10.672  1.00  0.00      PROC
ATOM   3445  NZ  LYS P 184     -15.378 -14.255 -10.734  1.00  5.18      PROC
ATOM   3446  HZ1 LYS P 184     -15.677 -13.362 -10.293  1.00  0.00      PROC
ATOM   3447  HZ2 LYS P 184     -14.365 -14.206 -10.963  1.00  0.00      PROC
ATOM   3448  HZ3 LYS P 184     -15.546 -15.041 -10.074  1.00  0.00      PROC
ATOM   3449  C   LYS P 184     -16.402 -13.171 -14.979  1.00  4.10      PROC
ATOM   3450  OT1 LYS P 184     -16.312 -13.147 -15.462  1.00  4.48      PROC
ATOM   3451  OT2 LYS P 184     -16.440 -13.261 -15.440  1.00  4.51      PROC
TER    3452      LYS    184
END
