# Supplementary material for: Mapping the Interactions Among Class IIa Histone Deacetylases and Myocyte Enhancer Factor 2s
Source: J Chem Inf Model. 2025 Jun 6;65(12):6249–60. doi: 10.1021/acs.jcim.5c00858 (PMC12199305; doi:10.1021/acs.jcim.5c00858)
Supplement: Supplementary file 6 [file ci5c00858_si_006.zip › Average_Structures/HDAC4_MEF2D.pdb]

REMARK  GENERATED BY CHARMM-GUI (HTTP://WWW.CHARMM-GUI.ORG) V3.7 ON APR, 06. 2025. JOB
REMARK  READ PDB, MANIPULATE STRUCTURE IF NEEDED, AND GENERATE TOPOLOGY FILE          
REMARK   DATE:     4/ 6/25      7:59: 2      CREATED BY USER: charmm-gui              
ATOM      1  N   GLY P   2      16.264  18.399  17.543  1.00 10.51      PROA
ATOM      2  HT1 GLY P   2      15.590  18.998  18.061  1.00  0.00      PROA
ATOM      3  HT2 GLY P   2      17.106  18.958  17.296  1.00  0.00      PROA
ATOM      4  HT3 GLY P   2      16.545  17.596  18.141  1.00  0.00      PROA
ATOM      5  CA  GLY P   2      16.027  18.211  17.083  1.00  9.93      PROA
ATOM      6  HA1 GLY P   2      15.881  19.178  16.742  1.00  0.00      PROA
ATOM      7  HA2 GLY P   2      15.268  17.771  17.633  1.00  0.00      PROA
ATOM      8  C   GLY P   2      15.789  17.905  16.436  1.00  9.15      PROA
ATOM      9  O   GLY P   2      15.825  17.892  16.347  1.00  9.09      PROA
ATOM     10  N   ARG P   3      15.541  17.649  15.956  1.00  8.75      PROA
ATOM     11  HN  ARG P   3      14.770  17.463  16.348  1.00  0.00      PROA
ATOM     12  CA  ARG P   3      15.279  17.332  15.305  1.00  8.12      PROA
ATOM     13  HA  ARG P   3      16.096  17.637  14.717  1.00  0.00      PROA
ATOM     14  CB  ARG P   3      15.187  17.122  15.139  1.00  8.42      PROA
ATOM     15  HB1 ARG P   3      15.494  17.102  14.120  1.00  0.00      PROA
ATOM     16  HB2 ARG P   3      14.248  16.671  15.356  1.00  0.00      PROA
ATOM     17  CG  ARG P   3      15.506  17.132  15.464  1.00  9.31      PROA
ATOM     18  HG1 ARG P   3      15.217  16.356  16.199  1.00  0.00      PROA
ATOM     19  HG2 ARG P   3      15.429  18.131  15.936  1.00  0.00      PROA
ATOM     20  CD  ARG P   3      15.831  17.084  15.402  1.00  9.82      PROA
ATOM     21  HD1 ARG P   3      16.252  18.091  15.543  1.00  0.00      PROA
ATOM     22  HD2 ARG P   3      15.830  16.789  14.342  1.00  0.00      PROA
ATOM     23  NE  ARG P   3      16.052  16.922  15.500  1.00 10.36      PROA
ATOM     24  HE  ARG P   3      15.630  16.256  16.051  1.00  0.00      PROA
ATOM     25  CZ  ARG P   3      16.329  16.860  15.516  1.00 11.02      PROA
ATOM     26  NH1 ARG P   3      16.438  16.913  15.437  1.00 11.30      PROA
ATOM     27 HH11 ARG P   3      17.019  17.637  15.809  1.00  0.00      PROA
ATOM     28 HH12 ARG P   3      16.610  16.555  14.519  1.00  0.00      PROA
ATOM     29  NH2 ARG P   3      16.518  16.735  15.612  1.00 11.62      PROA
ATOM     30 HH21 ARG P   3      16.799  15.864  15.208  1.00  0.00      PROA
ATOM     31 HH22 ARG P   3      17.005  17.098  16.406  1.00  0.00      PROA
ATOM     32  C   ARG P   3      14.752  17.129  14.693  1.00  7.23      PROA
ATOM     33  O   ARG P   3      14.389  17.126  14.676  1.00  7.10      PROA
ATOM     34  N   LYS P   4      14.701  16.951  14.164  1.00  6.82      PROA
ATOM     35  HN  LYS P   4      15.585  16.831  13.799  1.00  0.00      PROA
ATOM     36  CA  LYS P   4      14.216  16.735  13.526  1.00  6.13      PROA
ATOM     37  HA  LYS P   4      13.551  17.564  13.337  1.00  0.00      PROA
ATOM     38  CB  LYS P   4      14.385  16.660  13.244  1.00  6.45      PROA
ATOM     39  HB1 LYS P   4      14.450  17.426  12.474  1.00  0.00      PROA
ATOM     40  HB2 LYS P   4      14.256  15.664  12.827  1.00  0.00      PROA
ATOM     41  CG  LYS P   4      14.724  16.715  13.705  1.00  7.17      PROA
ATOM     42  HG1 LYS P   4      14.353  15.898  14.334  1.00  0.00      PROA
ATOM     43  HG2 LYS P   4      14.397  17.688  14.088  1.00  0.00      PROA
ATOM     44  CD  LYS P   4      14.899  16.717  13.751  1.00  7.68      PROA
ATOM     45  HD1 LYS P   4      15.212  17.646  13.268  1.00  0.00      PROA
ATOM     46  HD2 LYS P   4      15.250  15.840  13.201  1.00  0.00      PROA
ATOM     47  CE  LYS P   4      15.147  16.711  14.054  1.00  8.51      PROA
ATOM     48  HE1 LYS P   4      15.807  16.028  13.577  1.00  0.00      PROA
ATOM     49  HE2 LYS P   4      14.419  16.316  14.720  1.00  0.00      PROA
ATOM     50  NZ  LYS P   4      15.363  16.749  14.307  1.00  9.13      PROA
ATOM     51  HZ1 LYS P   4      15.504  17.762  14.494  1.00  0.00      PROA
ATOM     52  HZ2 LYS P   4      16.273  16.313  14.054  1.00  0.00      PROA
ATOM     53  HZ3 LYS P   4      14.984  16.289  15.159  1.00  0.00      PROA
ATOM     54  C   LYS P   4      13.666  16.384  12.963  1.00  5.29      PROA
ATOM     55  O   LYS P   4      13.684  16.225  12.906  1.00  5.37      PROA
ATOM     56  N   LYS P   5      13.158  16.249  12.527  1.00  4.79      PROA
ATOM     57  HN  LYS P   5      12.733  17.051  12.560  1.00  0.00      PROA
ATOM     58  CA  LYS P   5      12.584  15.923  11.959  1.00  4.15      PROA
ATOM     59  HA  LYS P   5      12.135  15.208  12.602  1.00  0.00      PROA
ATOM     60  CB  LYS P   5      12.280  15.999  11.710  1.00  4.40      PROA
ATOM     61  HB1 LYS P   5      11.371  15.418  11.824  1.00  0.00      PROA
ATOM     62  HB2 LYS P   5      12.513  16.215  10.673  1.00  0.00      PROA
ATOM     63  CG  LYS P   5      12.407  16.457  12.153  1.00  5.36      PROA
ATOM     64  HG1 LYS P   5      12.817  17.302  11.571  1.00  0.00      PROA
ATOM     65  HG2 LYS P   5      13.201  16.021  12.786  1.00  0.00      PROA
ATOM     66  CD  LYS P   5      12.248  16.563  12.315  1.00  5.89      PROA
ATOM     67  HD1 LYS P   5      12.386  15.975  13.238  1.00  0.00      PROA
ATOM     68  HD2 LYS P   5      11.256  16.355  11.880  1.00  0.00      PROA
ATOM     69  CE  LYS P   5      12.214  16.966  12.456  1.00  6.78      PROA
ATOM     70  HE1 LYS P   5      12.983  17.296  11.812  1.00  0.00      PROA
ATOM     71  HE2 LYS P   5      12.458  16.681  13.443  1.00  0.00      PROA
ATOM     72  NZ  LYS P   5      12.181  17.209  12.537  1.00  7.48      PROA
ATOM     73  HZ1 LYS P   5      11.697  17.205  13.457  1.00  0.00      PROA
ATOM     74  HZ2 LYS P   5      11.606  17.730  11.845  1.00  0.00      PROA
ATOM     75  HZ3 LYS P   5      13.108  17.671  12.635  1.00  0.00      PROA
ATOM     76  C   LYS P   5      12.273  15.392  11.291  1.00  3.55      PROA
ATOM     77  O   LYS P   5      12.316  15.252  10.948  1.00  3.71      PROA
ATOM     78  N   ILE P   6      11.955  15.083  11.093  1.00  3.42      PROA
ATOM     79  HN  ILE P   6      11.307  14.917  11.769  1.00  0.00      PROA
ATOM     80  CA  ILE P   6      11.639  14.594  10.473  1.00  3.38      PROA
ATOM     81  HA  ILE P   6      12.175  14.590   9.559  1.00  0.00      PROA
ATOM     82  CB  ILE P   6      11.720  14.458  10.648  1.00  4.33      PROA
ATOM     83  HB  ILE P   6      12.011  14.945  11.575  1.00  0.00      PROA
ATOM     84  CG2 ILE P   6      11.341  14.416  10.577  1.00  4.87      PROA
ATOM     85 HG21 ILE P   6      11.032  15.084   9.745  1.00  0.00      PROA
ATOM     86 HG22 ILE P   6      10.755  14.683  11.482  1.00  0.00      PROA
ATOM     87 HG23 ILE P   6      11.125  13.365  10.287  1.00  0.00      PROA
ATOM     88  CG1 ILE P   6      11.998  14.267  10.880  1.00  5.15      PROA
ATOM     89 HG11 ILE P   6      12.389  13.471  10.223  1.00  0.00      PROA
ATOM     90 HG12 ILE P   6      11.402  13.822  11.696  1.00  0.00      PROA
ATOM     91  CD  ILE P   6      12.139  14.328  10.960  1.00  6.02      PROA
ATOM     92  HD1 ILE P   6      11.880  14.665  11.986  1.00  0.00      PROA
ATOM     93  HD2 ILE P   6      12.550  15.192  10.396  1.00  0.00      PROA
ATOM     94  HD3 ILE P   6      12.908  13.529  11.033  1.00  0.00      PROA
ATOM     95  C   ILE P   6      10.919  14.196   9.758  1.00  2.64      PROA
ATOM     96  O   ILE P   6      11.071  13.677   9.214  1.00  2.89      PROA
ATOM     97  N   GLN P   7      10.103  14.443   9.739  1.00  2.16      PROA
ATOM     98  HN  GLN P   7       9.793  15.093  10.424  1.00  0.00      PROA
ATOM     99  CA  GLN P   7       9.328  14.160   9.077  1.00  1.83      PROA
ATOM    100  HA  GLN P   7       9.458  13.148   8.729  1.00  0.00      PROA
ATOM    101  CB  GLN P   7       8.572  14.263   9.720  1.00  2.32      PROA
ATOM    102  HB1 GLN P   7       7.737  13.832   9.152  1.00  0.00      PROA
ATOM    103  HB2 GLN P   7       8.479  15.355   9.780  1.00  0.00      PROA
ATOM    104  CG  GLN P   7       8.340  13.985  10.668  1.00  2.79      PROA
ATOM    105  HG1 GLN P   7       7.288  13.666  10.586  1.00  0.00      PROA
ATOM    106  HG2 GLN P   7       8.414  14.929  11.232  1.00  0.00      PROA
ATOM    107  CD  GLN P   7       8.602  13.527  11.107  1.00  3.11      PROA
ATOM    108  OE1 GLN P   7       9.042  13.388  11.231  1.00  3.41      PROA
ATOM    109  NE2 GLN P   7       8.315  13.289  11.366  1.00  3.72      PROA
ATOM    110 HE21 GLN P   7       8.483  12.318  11.536  1.00  0.00      PROA
ATOM    111 HE22 GLN P   7       7.515  13.736  11.766  1.00  0.00      PROA
ATOM    112  C   GLN P   7       9.081  14.623   7.798  1.00  1.44      PROA
ATOM    113  O   GLN P   7       9.347  15.527   7.562  1.00  1.60      PROA
ATOM    114  N   ILE P   8       8.565  14.005   6.930  1.00  1.35      PROA
ATOM    115  HN  ILE P   8       8.350  13.057   7.123  1.00  0.00      PROA
ATOM    116  CA  ILE P   8       8.189  14.338   5.669  1.00  1.16      PROA
ATOM    117  HA  ILE P   8       9.009  14.868   5.207  1.00  0.00      PROA
ATOM    118  CB  ILE P   8       7.856  13.160   4.895  1.00  1.32      PROA
ATOM    119  HB  ILE P   8       8.746  12.562   5.093  1.00  0.00      PROA
ATOM    120  CG2 ILE P   8       7.480  12.739   4.806  1.00  2.07      PROA
ATOM    121 HG21 ILE P   8       6.961  12.890   3.836  1.00  0.00      PROA
ATOM    122 HG22 ILE P   8       6.721  12.732   5.617  1.00  0.00      PROA
ATOM    123 HG23 ILE P   8       8.007  11.761   4.778  1.00  0.00      PROA
ATOM    124  CG1 ILE P   8       7.770  12.780   4.261  1.00  1.73      PROA
ATOM    125 HG11 ILE P   8       7.670  13.631   3.599  1.00  0.00      PROA
ATOM    126 HG12 ILE P   8       6.822  12.316   4.502  1.00  0.00      PROA
ATOM    127  CD  ILE P   8       8.057  12.145   3.606  1.00  2.12      PROA
ATOM    128  HD1 ILE P   8       7.415  11.239   3.645  1.00  0.00      PROA
ATOM    129  HD2 ILE P   8       9.108  11.844   3.806  1.00  0.00      PROA
ATOM    130  HD3 ILE P   8       7.982  12.589   2.590  1.00  0.00      PROA
ATOM    131  C   ILE P   8       7.144  15.386   5.625  1.00  1.10      PROA
ATOM    132  O   ILE P   8       6.260  15.405   6.375  1.00  1.22      PROA
ATOM    133  N   GLN P   9       7.248  16.325   4.750  1.00  1.12      PROA
ATOM    134  HN  GLN P   9       7.989  16.314   4.084  1.00  0.00      PROA
ATOM    135  CA  GLN P   9       6.378  17.422   4.632  1.00  1.20      PROA
ATOM    136  HA  GLN P   9       5.653  17.361   5.430  1.00  0.00      PROA
ATOM    137  CB  GLN P   9       7.124  18.690   4.714  1.00  1.52      PROA
ATOM    138  HB1 GLN P   9       6.361  19.492   4.684  1.00  0.00      PROA
ATOM    139  HB2 GLN P   9       7.742  18.737   3.796  1.00  0.00      PROA
ATOM    140  CG  GLN P   9       7.928  18.998   5.703  1.00  1.73      PROA
ATOM    141  HG1 GLN P   9       8.427  19.953   5.439  1.00  0.00      PROA
ATOM    142  HG2 GLN P   9       8.689  18.194   5.774  1.00  0.00      PROA
ATOM    143  CD  GLN P   9       7.520  19.121   6.669  1.00  2.16      PROA
ATOM    144  OE1 GLN P   9       7.064  19.516   6.925  1.00  2.62      PROA
ATOM    145  NE2 GLN P   9       7.693  18.806   7.234  1.00  2.73      PROA
ATOM    146 HE21 GLN P   9       7.221  19.019   8.090  1.00  0.00      PROA
ATOM    147 HE22 GLN P   9       8.423  18.123   7.222  1.00  0.00      PROA
ATOM    148  C   GLN P   9       5.584  17.421   3.373  1.00  0.99      PROA
ATOM    149  O   GLN P   9       6.031  17.002   2.363  1.00  0.98      PROA
ATOM    150  N   ARG P  10       4.366  17.895   3.410  1.00  0.98      PROA
ATOM    151  HN  ARG P  10       3.986  18.219   4.271  1.00  0.00      PROA
ATOM    152  CA  ARG P  10       3.471  18.009   2.307  1.00  0.89      PROA
ATOM    153  HA  ARG P  10       3.407  17.043   1.829  1.00  0.00      PROA
ATOM    154  CB  ARG P  10       2.111  18.455   2.761  1.00  1.06      PROA
ATOM    155  HB1 ARG P  10       1.545  17.758   2.162  1.00  0.00      PROA
ATOM    156  HB2 ARG P  10       2.159  19.448   2.341  1.00  0.00      PROA
ATOM    157  CG  ARG P  10       1.447  18.631   3.376  1.00  1.23      PROA
ATOM    158  HG1 ARG P  10       2.000  19.375   3.921  1.00  0.00      PROA
ATOM    159  HG2 ARG P  10       1.456  17.654   3.826  1.00  0.00      PROA
ATOM    160  CD  ARG P  10       0.133  19.018   3.891  1.00  1.25      PROA
ATOM    161  HD1 ARG P  10       0.191  20.006   4.395  1.00  0.00      PROA
ATOM    162  HD2 ARG P  10      -0.247  18.250   4.599  1.00  0.00      PROA
ATOM    163  NE  ARG P  10      -0.788  19.120   2.795  1.00  1.26      PROA
ATOM    164  HE  ARG P  10      -1.088  18.266   2.373  1.00  0.00      PROA
ATOM    165  CZ  ARG P  10      -1.232  20.143   2.337  1.00  1.54      PROA
ATOM    166  NH1 ARG P  10      -0.895  21.226   2.776  1.00  1.86      PROA
ATOM    167 HH11 ARG P  10      -0.134  21.289   3.422  1.00  0.00      PROA
ATOM    168 HH12 ARG P  10      -1.379  22.053   2.491  1.00  0.00      PROA
ATOM    169  NH2 ARG P  10      -2.072  20.077   1.402  1.00  1.65      PROA
ATOM    170 HH21 ARG P  10      -2.361  19.186   1.051  1.00  0.00      PROA
ATOM    171 HH22 ARG P  10      -2.451  20.915   1.010  1.00  0.00      PROA
ATOM    172  C   ARG P  10       3.925  18.889   1.170  1.00  0.87      PROA
ATOM    173  O   ARG P  10       4.558  19.890   1.361  1.00  1.00      PROA
ATOM    174  N   ILE P  11       3.591  18.535  -0.061  1.00  0.80      PROA
ATOM    175  HN  ILE P  11       3.119  17.676  -0.238  1.00  0.00      PROA
ATOM    176  CA  ILE P  11       3.867  19.329  -1.230  1.00  0.82      PROA
ATOM    177  HA  ILE P  11       4.758  19.905  -1.029  1.00  0.00      PROA
ATOM    178  CB  ILE P  11       4.068  18.490  -2.466  1.00  0.82      PROA
ATOM    179  HB  ILE P  11       3.166  17.863  -2.628  1.00  0.00      PROA
ATOM    180  CG2 ILE P  11       4.298  19.320  -3.665  1.00  0.96      PROA
ATOM    181 HG21 ILE P  11       5.205  19.947  -3.527  1.00  0.00      PROA
ATOM    182 HG22 ILE P  11       3.427  19.988  -3.835  1.00  0.00      PROA
ATOM    183 HG23 ILE P  11       4.449  18.669  -4.552  1.00  0.00      PROA
ATOM    184  CG1 ILE P  11       5.163  17.533  -2.308  1.00  0.94      PROA
ATOM    185 HG11 ILE P  11       4.677  16.689  -1.794  1.00  0.00      PROA
ATOM    186 HG12 ILE P  11       5.847  18.056  -1.622  1.00  0.00      PROA
ATOM    187  CD  ILE P  11       5.771  17.090  -2.920  1.00  1.37      PROA
ATOM    188  HD1 ILE P  11       6.369  17.843  -3.476  1.00  0.00      PROA
ATOM    189  HD2 ILE P  11       5.196  16.483  -3.652  1.00  0.00      PROA
ATOM    190  HD3 ILE P  11       6.466  16.433  -2.354  1.00  0.00      PROA
ATOM    191  C   ILE P  11       2.780  20.315  -1.435  1.00  0.92      PROA
ATOM    192  O   ILE P  11       1.666  19.980  -1.555  1.00  1.04      PROA
ATOM    193  N   THR P  12       3.079  21.580  -1.455  1.00  1.06      PROA
ATOM    194  HN  THR P  12       4.027  21.881  -1.397  1.00  0.00      PROA
ATOM    195  CA  THR P  12       2.127  22.629  -1.558  1.00  1.26      PROA
ATOM    196  HA  THR P  12       1.171  22.234  -1.248  1.00  0.00      PROA
ATOM    197  CB  THR P  12       2.473  23.757  -0.750  1.00  1.60      PROA
ATOM    198  HB  THR P  12       1.829  24.608  -1.055  1.00  0.00      PROA
ATOM    199  OG1 THR P  12       3.608  24.138  -0.804  1.00  1.72      PROA
ATOM    200  HG1 THR P  12       3.716  24.525  -1.676  1.00  0.00      PROA
ATOM    201  CG2 THR P  12       2.348  23.465   0.500  1.00  2.01      PROA
ATOM    202 HG21 THR P  12       3.139  22.747   0.805  1.00  0.00      PROA
ATOM    203 HG22 THR P  12       1.356  22.999   0.682  1.00  0.00      PROA
ATOM    204 HG23 THR P  12       2.448  24.385   1.115  1.00  0.00      PROA
ATOM    205  C   THR P  12       1.854  23.116  -2.926  1.00  1.18      PROA
ATOM    206  O   THR P  12       0.896  23.681  -3.188  1.00  1.41      PROA
ATOM    207  N   ASP P  13       2.673  22.889  -3.856  1.00  1.04      PROA
ATOM    208  HN  ASP P  13       3.503  22.371  -3.673  1.00  0.00      PROA
ATOM    209  CA  ASP P  13       2.539  23.312  -5.210  1.00  1.04      PROA
ATOM    210  HA  ASP P  13       1.901  24.183  -5.229  1.00  0.00      PROA
ATOM    211  CB  ASP P  13       3.901  23.640  -5.795  1.00  1.13      PROA
ATOM    212  HB1 ASP P  13       3.829  23.411  -6.876  1.00  0.00      PROA
ATOM    213  HB2 ASP P  13       4.613  22.942  -5.313  1.00  0.00      PROA
ATOM    214  CG  ASP P  13       4.339  24.543  -5.744  1.00  1.64      PROA
ATOM    215  OD1 ASP P  13       4.552  24.977  -5.747  1.00  2.22      PROA
ATOM    216  OD2 ASP P  13       4.514  24.866  -5.733  1.00  2.32      PROA
ATOM    217  C   ASP P  13       1.829  22.272  -6.041  1.00  0.98      PROA
ATOM    218  O   ASP P  13       2.223  21.130  -6.095  1.00  0.93      PROA
ATOM    219  N   GLU P  14       0.743  22.654  -6.713  1.00  1.04      PROA
ATOM    220  HN  GLU P  14       0.478  23.614  -6.745  1.00  0.00      PROA
ATOM    221  CA  GLU P  14      -0.130  21.768  -7.435  1.00  1.03      PROA
ATOM    222  HA  GLU P  14      -0.449  20.986  -6.763  1.00  0.00      PROA
ATOM    223  CB  GLU P  14      -1.333  22.543  -7.963  1.00  1.19      PROA
ATOM    224  HB1 GLU P  14      -1.396  22.230  -9.018  1.00  0.00      PROA
ATOM    225  HB2 GLU P  14      -1.008  23.595  -7.899  1.00  0.00      PROA
ATOM    226  CG  GLU P  14      -2.245  22.576  -7.687  1.00  1.75      PROA
ATOM    227  HG1 GLU P  14      -2.143  22.790  -6.615  1.00  0.00      PROA
ATOM    228  HG2 GLU P  14      -2.563  21.539  -7.855  1.00  0.00      PROA
ATOM    229  CD  GLU P  14      -3.310  23.203  -7.958  1.00  2.03      PROA
ATOM    230  OE1 GLU P  14      -3.732  23.472  -8.070  1.00  2.45      PROA
ATOM    231  OE2 GLU P  14      -3.741  23.439  -8.069  1.00  2.50      PROA
ATOM    232  C   GLU P  14       0.492  20.963  -8.548  1.00  0.96      PROA
ATOM    233  O   GLU P  14       0.287  19.772  -8.638  1.00  0.92      PROA
ATOM    234  N   ARG P  15       1.309  21.573  -9.411  1.00  0.99      PROA
ATOM    235  HN  ARG P  15       1.476  22.554  -9.363  1.00  0.00      PROA
ATOM    236  CA  ARG P  15       2.004  20.878 -10.464  1.00  0.98      PROA
ATOM    237  HA  ARG P  15       1.290  20.249 -10.974  1.00  0.00      PROA
ATOM    238  CB  ARG P  15       2.641  21.858 -11.450  1.00  1.13      PROA
ATOM    239  HB1 ARG P  15       3.662  21.462 -11.526  1.00  0.00      PROA
ATOM    240  HB2 ARG P  15       2.626  22.791 -10.873  1.00  0.00      PROA
ATOM    241  CG  ARG P  15       2.503  22.161 -12.286  1.00  1.65      PROA
ATOM    242  HG1 ARG P  15       3.428  21.850 -12.787  1.00  0.00      PROA
ATOM    243  HG2 ARG P  15       2.491  23.247 -12.126  1.00  0.00      PROA
ATOM    244  CD  ARG P  15       1.991  22.084 -12.849  1.00  2.37      PROA
ATOM    245  HD1 ARG P  15       1.020  22.556 -12.592  1.00  0.00      PROA
ATOM    246  HD2 ARG P  15       1.840  21.021 -13.128  1.00  0.00      PROA
ATOM    247  NE  ARG P  15       2.194  22.316 -13.203  1.00  3.18      PROA
ATOM    248  HE  ARG P  15       3.048  22.824 -13.101  1.00  0.00      PROA
ATOM    249  CZ  ARG P  15       1.956  22.288 -13.617  1.00  4.12      PROA
ATOM    250  NH1 ARG P  15       1.506  22.065 -13.788  1.00  4.52      PROA
ATOM    251 HH11 ARG P  15       0.629  22.512 -13.613  1.00  0.00      PROA
ATOM    252 HH12 ARG P  15       1.535  21.198 -14.285  1.00  0.00      PROA
ATOM    253  NH2 ARG P  15       2.179  22.487 -13.871  1.00  5.03      PROA
ATOM    254 HH21 ARG P  15       2.890  22.013 -14.391  1.00  0.00      PROA
ATOM    255 HH22 ARG P  15       2.037  23.469 -13.999  1.00  0.00      PROA
ATOM    256  C   ARG P  15       3.022  19.878  -9.964  1.00  0.90      PROA
ATOM    257  O   ARG P  15       3.087  18.761 -10.429  1.00  0.89      PROA
ATOM    258  N   ASN P  16       3.802  20.246  -8.944  1.00  0.88      PROA
ATOM    259  HN  ASN P  16       3.767  21.173  -8.581  1.00  0.00      PROA
ATOM    260  CA  ASN P  16       4.741  19.371  -8.287  1.00  0.84      PROA
ATOM    261  HA  ASN P  16       5.351  18.898  -9.042  1.00  0.00      PROA
ATOM    262  CB  ASN P  16       5.616  20.191  -7.319  1.00  0.91      PROA
ATOM    263  HB1 ASN P  16       5.020  20.352  -6.398  1.00  0.00      PROA
ATOM    264  HB2 ASN P  16       5.813  21.168  -7.806  1.00  0.00      PROA
ATOM    265  CG  ASN P  16       6.715  19.747  -6.957  1.00  1.28      PROA
ATOM    266  OD1 ASN P  16       6.964  19.056  -7.202  1.00  1.85      PROA
ATOM    267  ND2 ASN P  16       7.413  20.161  -6.347  1.00  1.68      PROA
ATOM    268 HD21 ASN P  16       8.260  19.668  -6.150  1.00  0.00      PROA
ATOM    269 HD22 ASN P  16       7.253  21.062  -5.943  1.00  0.00      PROA
ATOM    270  C   ASN P  16       4.055  18.206  -7.592  1.00  0.75      PROA
ATOM    271  O   ASN P  16       4.510  17.077  -7.645  1.00  0.74      PROA
ATOM    272  N   ARG P  17       2.900  18.448  -6.950  1.00  0.74      PROA
ATOM    273  HN  ARG P  17       2.552  19.377  -6.853  1.00  0.00      PROA
ATOM    274  CA  ARG P  17       2.075  17.422  -6.356  1.00  0.69      PROA
ATOM    275  HA  ARG P  17       2.688  16.849  -5.676  1.00  0.00      PROA
ATOM    276  CB  ARG P  17       0.891  18.058  -5.606  1.00  0.73      PROA
ATOM    277  HB1 ARG P  17       0.285  18.616  -6.350  1.00  0.00      PROA
ATOM    278  HB2 ARG P  17       1.308  18.775  -4.869  1.00  0.00      PROA
ATOM    279  CG  ARG P  17      -0.010  17.162  -4.887  1.00  0.87      PROA
ATOM    280  HG1 ARG P  17       0.560  16.708  -4.050  1.00  0.00      PROA
ATOM    281  HG2 ARG P  17      -0.322  16.361  -5.589  1.00  0.00      PROA
ATOM    282  CD  ARG P  17      -1.255  17.779  -4.312  1.00  0.95      PROA
ATOM    283  HD1 ARG P  17      -1.918  16.988  -3.901  1.00  0.00      PROA
ATOM    284  HD2 ARG P  17      -1.790  18.358  -5.094  1.00  0.00      PROA
ATOM    285  NE  ARG P  17      -0.927  18.646  -3.281  1.00  0.90      PROA
ATOM    286  HE  ARG P  17      -0.163  18.384  -2.694  1.00  0.00      PROA
ATOM    287  CZ  ARG P  17      -1.416  19.566  -3.058  1.00  1.30      PROA
ATOM    288  NH1 ARG P  17      -2.320  19.895  -3.702  1.00  1.72      PROA
ATOM    289 HH11 ARG P  17      -2.727  19.257  -4.356  1.00  0.00      PROA
ATOM    290 HH12 ARG P  17      -2.694  20.817  -3.605  1.00  0.00      PROA
ATOM    291  NH2 ARG P  17      -0.986  20.200  -2.131  1.00  1.61      PROA
ATOM    292 HH21 ARG P  17      -0.120  19.938  -1.705  1.00  0.00      PROA
ATOM    293 HH22 ARG P  17      -1.494  20.989  -1.786  1.00  0.00      PROA
ATOM    294  C   ARG P  17       1.587  16.391  -7.354  1.00  0.66      PROA
ATOM    295  O   ARG P  17       1.691  15.203  -7.115  1.00  0.65      PROA
ATOM    296  N   GLN P  18       1.084  16.825  -8.520  1.00  0.70      PROA
ATOM    297  HN  GLN P  18       0.987  17.799  -8.706  1.00  0.00      PROA
ATOM    298  CA  GLN P  18       0.646  15.951  -9.588  1.00  0.71      PROA
ATOM    299  HA  GLN P  18      -0.024  15.216  -9.167  1.00  0.00      PROA
ATOM    300  CB  GLN P  18      -0.068  16.759 -10.686  1.00  0.81      PROA
ATOM    301  HB1 GLN P  18       0.248  16.284 -11.632  1.00  0.00      PROA
ATOM    302  HB2 GLN P  18       0.367  17.772 -10.614  1.00  0.00      PROA
ATOM    303  CG  GLN P  18      -1.126  16.925 -10.805  1.00  1.39      PROA
ATOM    304  HG1 GLN P  18      -1.317  16.932 -11.896  1.00  0.00      PROA
ATOM    305  HG2 GLN P  18      -1.330  17.930 -10.386  1.00  0.00      PROA
ATOM    306  CD  GLN P  18      -1.992  16.176 -10.317  1.00  1.76      PROA
ATOM    307  OE1 GLN P  18      -2.257  15.936  -9.686  1.00  2.16      PROA
ATOM    308  NE2 GLN P  18      -2.458  15.788 -10.621  1.00  2.36      PROA
ATOM    309 HE21 GLN P  18      -3.087  15.239 -10.071  1.00  0.00      PROA
ATOM    310 HE22 GLN P  18      -2.516  15.765 -11.619  1.00  0.00      PROA
ATOM    311  C   GLN P  18       1.741  15.096 -10.195  1.00  0.68      PROA
ATOM    312  O   GLN P  18       1.570  13.907 -10.399  1.00  0.69      PROA
ATOM    313  N   VAL P  19       2.918  15.677 -10.462  1.00  0.71      PROA
ATOM    314  HN  VAL P  19       3.048  16.659 -10.353  1.00  0.00      PROA
ATOM    315  CA  VAL P  19       4.080  14.946 -10.923  1.00  0.73      PROA
ATOM    316  HA  VAL P  19       3.771  14.310 -11.739  1.00  0.00      PROA
ATOM    317  CB  VAL P  19       5.172  15.895 -11.381  1.00  0.83      PROA
ATOM    318  HB  VAL P  19       5.251  16.708 -10.630  1.00  0.00      PROA
ATOM    319  CG1 VAL P  19       6.424  15.356 -11.549  1.00  1.06      PROA
ATOM    320 HG11 VAL P  19       6.393  14.550 -12.313  1.00  0.00      PROA
ATOM    321 HG12 VAL P  19       6.781  14.923 -10.590  1.00  0.00      PROA
ATOM    322 HG13 VAL P  19       7.131  16.142 -11.891  1.00  0.00      PROA
ATOM    323  CG2 VAL P  19       4.858  16.453 -12.577  1.00  1.16      PROA
ATOM    324 HG21 VAL P  19       3.909  17.024 -12.494  1.00  0.00      PROA
ATOM    325 HG22 VAL P  19       4.729  15.658 -13.343  1.00  0.00      PROA
ATOM    326 HG23 VAL P  19       5.664  17.149 -12.893  1.00  0.00      PROA
ATOM    327  C   VAL P  19       4.591  13.953  -9.900  1.00  0.67      PROA
ATOM    328  O   VAL P  19       4.857  12.801 -10.202  1.00  0.70      PROA
ATOM    329  N   THR P  20       4.663  14.365  -8.622  1.00  0.64      PROA
ATOM    330  HN  THR P  20       4.452  15.307  -8.374  1.00  0.00      PROA
ATOM    331  CA  THR P  20       5.042  13.509  -7.511  1.00  0.62      PROA
ATOM    332  HA  THR P  20       5.976  13.035  -7.774  1.00  0.00      PROA
ATOM    333  CB  THR P  20       5.201  14.259  -6.200  1.00  0.66      PROA
ATOM    334  HB  THR P  20       4.238  14.740  -5.923  1.00  0.00      PROA
ATOM    335  OG1 THR P  20       6.179  15.248  -6.326  1.00  0.76      PROA
ATOM    336  HG1 THR P  20       5.753  15.987  -6.766  1.00  0.00      PROA
ATOM    337  CG2 THR P  20       5.662  13.350  -5.074  1.00  0.71      PROA
ATOM    338 HG21 THR P  20       6.546  12.760  -5.397  1.00  0.00      PROA
ATOM    339 HG22 THR P  20       4.848  12.646  -4.799  1.00  0.00      PROA
ATOM    340 HG23 THR P  20       5.946  13.959  -4.189  1.00  0.00      PROA
ATOM    341  C   THR P  20       4.082  12.357  -7.323  1.00  0.58      PROA
ATOM    342  O   THR P  20       4.490  11.218  -7.166  1.00  0.60      PROA
ATOM    343  N   PHE P  21       2.767  12.621  -7.402  1.00  0.56      PROA
ATOM    344  HN  PHE P  21       2.439  13.554  -7.523  1.00  0.00      PROA
ATOM    345  CA  PHE P  21       1.731  11.617  -7.323  1.00  0.56      PROA
ATOM    346  HA  PHE P  21       1.870  11.054  -6.412  1.00  0.00      PROA
ATOM    347  CB  PHE P  21       0.341  12.313  -7.331  1.00  0.59      PROA
ATOM    348  HB1 PHE P  21       0.261  12.947  -8.240  1.00  0.00      PROA
ATOM    349  HB2 PHE P  21       0.247  12.939  -6.419  1.00  0.00      PROA
ATOM    350  CG  PHE P  21      -0.836  11.382  -7.344  1.00  0.59      PROA
ATOM    351  CD1 PHE P  21      -1.077  10.540  -6.302  1.00  0.68      PROA
ATOM    352  HD1 PHE P  21      -0.405  10.546  -5.457  1.00  0.00      PROA
ATOM    353  CE1 PHE P  21      -2.155   9.680  -6.294  1.00  0.73      PROA
ATOM    354  HE1 PHE P  21      -2.306   9.016  -5.456  1.00  0.00      PROA
ATOM    355  CZ  PHE P  21      -3.021   9.664  -7.327  1.00  0.74      PROA
ATOM    356  HZ  PHE P  21      -3.867   8.993  -7.327  1.00  0.00      PROA
ATOM    357  CD2 PHE P  21      -1.714  11.360  -8.379  1.00  0.73      PROA
ATOM    358  HD2 PHE P  21      -1.557  12.015  -9.223  1.00  0.00      PROA
ATOM    359  CE2 PHE P  21      -2.807  10.511  -8.369  1.00  0.80      PROA
ATOM    360  HE2 PHE P  21      -3.498  10.521  -9.199  1.00  0.00      PROA
ATOM    361  C   PHE P  21       1.841  10.548  -8.397  1.00  0.56      PROA
ATOM    362  O   PHE P  21       1.790   9.367  -8.106  1.00  0.59      PROA
ATOM    363  N   THR P  22       2.057  10.944  -9.663  1.00  0.58      PROA
ATOM    364  HN  THR P  22       2.101  11.911  -9.902  1.00  0.00      PROA
ATOM    365  CA  THR P  22       2.242  10.023 -10.772  1.00  0.62      PROA
ATOM    366  HA  THR P  22       1.428   9.314 -10.745  1.00  0.00      PROA
ATOM    367  CB  THR P  22       2.268  10.724 -12.115  1.00  0.73      PROA
ATOM    368  HB  THR P  22       3.096  11.460 -12.076  1.00  0.00      PROA
ATOM    369  OG1 THR P  22       1.509  11.204 -12.447  1.00  1.31      PROA
ATOM    370  HG1 THR P  22       1.428  11.985 -11.895  1.00  0.00      PROA
ATOM    371  CG2 THR P  22       2.399  10.276 -13.069  1.00  1.20      PROA
ATOM    372 HG21 THR P  22       1.501   9.679 -13.337  1.00  0.00      PROA
ATOM    373 HG22 THR P  22       3.282   9.602 -13.052  1.00  0.00      PROA
ATOM    374 HG23 THR P  22       2.544  11.063 -13.840  1.00  0.00      PROA
ATOM    375  C   THR P  22       3.453   9.127 -10.632  1.00  0.62      PROA
ATOM    376  O   THR P  22       3.365   7.923 -10.799  1.00  0.68      PROA
ATOM    377  N   LYS P  23       4.610   9.693 -10.262  1.00  0.61      PROA
ATOM    378  HN  LYS P  23       4.689  10.679 -10.136  1.00  0.00      PROA
ATOM    379  CA  LYS P  23       5.819   8.939 -10.018  1.00  0.64      PROA
ATOM    380  HA  LYS P  23       5.974   8.277 -10.857  1.00  0.00      PROA
ATOM    381  CB  LYS P  23       7.024   9.879  -9.851  1.00  0.72      PROA
ATOM    382  HB1 LYS P  23       7.880   9.276  -9.482  1.00  0.00      PROA
ATOM    383  HB2 LYS P  23       6.761  10.639  -9.086  1.00  0.00      PROA
ATOM    384  CG  LYS P  23       7.441  10.558 -11.012  1.00  0.96      PROA
ATOM    385  HG1 LYS P  23       6.597  11.213 -11.306  1.00  0.00      PROA
ATOM    386  HG2 LYS P  23       7.589   9.781 -11.788  1.00  0.00      PROA
ATOM    387  CD  LYS P  23       8.474  11.282 -11.038  1.00  1.33      PROA
ATOM    388  HD1 LYS P  23       9.115  10.684 -10.393  1.00  0.00      PROA
ATOM    389  HD2 LYS P  23       8.078  12.158 -10.527  1.00  0.00      PROA
ATOM    390  CE  LYS P  23       9.130  11.697 -11.547  1.00  1.78      PROA
ATOM    391  HE1 LYS P  23       8.556  12.566 -11.852  1.00  0.00      PROA
ATOM    392  HE2 LYS P  23       9.226  10.938 -12.317  1.00  0.00      PROA
ATOM    393  NZ  LYS P  23      10.070  12.133 -11.720  1.00  2.15      PROA
ATOM    394  HZ1 LYS P  23      10.817  11.436 -11.527  1.00  0.00      PROA
ATOM    395  HZ2 LYS P  23      10.192  12.954 -11.094  1.00  0.00      PROA
ATOM    396  HZ3 LYS P  23      10.132  12.441 -12.711  1.00  0.00      PROA
ATOM    397  C   LYS P  23       5.749   7.993  -8.837  1.00  0.63      PROA
ATOM    398  O   LYS P  23       6.100   6.828  -8.922  1.00  0.68      PROA
ATOM    399  N   ARG P  24       5.246   8.470  -7.692  1.00  0.60      PROA
ATOM    400  HN  ARG P  24       4.948   9.418  -7.612  1.00  0.00      PROA
ATOM    401  CA  ARG P  24       5.094   7.673  -6.499  1.00  0.60      PROA
ATOM    402  HA  ARG P  24       5.989   7.080  -6.383  1.00  0.00      PROA
ATOM    403  CB  ARG P  24       4.875   8.546  -5.251  1.00  0.64      PROA
ATOM    404  HB1 ARG P  24       4.609   7.877  -4.406  1.00  0.00      PROA
ATOM    405  HB2 ARG P  24       4.023   9.228  -5.453  1.00  0.00      PROA
ATOM    406  CG  ARG P  24       6.071   9.396  -4.824  1.00  0.71      PROA
ATOM    407  HG1 ARG P  24       5.731  10.024  -3.976  1.00  0.00      PROA
ATOM    408  HG2 ARG P  24       6.323  10.050  -5.683  1.00  0.00      PROA
ATOM    409  CD  ARG P  24       7.223   8.801  -4.434  1.00  0.84      PROA
ATOM    410  HD1 ARG P  24       7.696   8.322  -5.317  1.00  0.00      PROA
ATOM    411  HD2 ARG P  24       6.988   8.036  -3.664  1.00  0.00      PROA
ATOM    412  NE  ARG P  24       8.215   9.686  -3.856  1.00  0.90      PROA
ATOM    413  HE  ARG P  24       8.562  10.404  -4.456  1.00  0.00      PROA
ATOM    414  CZ  ARG P  24       8.667   9.663  -2.755  1.00  1.17      PROA
ATOM    415  NH1 ARG P  24       8.241   8.901  -1.978  1.00  1.53      PROA
ATOM    416 HH11 ARG P  24       7.505   8.278  -2.241  1.00  0.00      PROA
ATOM    417 HH12 ARG P  24       8.613   8.872  -1.050  1.00  0.00      PROA
ATOM    418  NH2 ARG P  24       9.605  10.448  -2.418  1.00  1.32      PROA
ATOM    419 HH21 ARG P  24       9.975  11.098  -3.081  1.00  0.00      PROA
ATOM    420 HH22 ARG P  24       9.974  10.416  -1.489  1.00  0.00      PROA
ATOM    421  C   ARG P  24       4.031   6.593  -6.588  1.00  0.58      PROA
ATOM    422  O   ARG P  24       4.207   5.510  -6.064  1.00  0.63      PROA
ATOM    423  N   LYS P  25       2.908   6.842  -7.287  1.00  0.58      PROA
ATOM    424  HN  LYS P  25       2.729   7.743  -7.672  1.00  0.00      PROA
ATOM    425  CA  LYS P  25       1.885   5.851  -7.537  1.00  0.60      PROA
ATOM    426  HA  LYS P  25       1.631   5.390  -6.594  1.00  0.00      PROA
ATOM    427  CB  LYS P  25       0.631   6.494  -8.171  1.00  0.62      PROA
ATOM    428  HB1 LYS P  25       0.974   7.127  -9.015  1.00  0.00      PROA
ATOM    429  HB2 LYS P  25       0.165   7.141  -7.400  1.00  0.00      PROA
ATOM    430  CG  LYS P  25      -0.404   5.614  -8.682  1.00  0.74      PROA
ATOM    431  HG1 LYS P  25      -0.564   4.803  -7.941  1.00  0.00      PROA
ATOM    432  HG2 LYS P  25      -0.041   5.169  -9.632  1.00  0.00      PROA
ATOM    433  CD  LYS P  25      -1.747   6.279  -8.954  1.00  0.79      PROA
ATOM    434  HD1 LYS P  25      -2.101   6.730  -8.004  1.00  0.00      PROA
ATOM    435  HD2 LYS P  25      -2.460   5.488  -9.266  1.00  0.00      PROA
ATOM    436  CE  LYS P  25      -1.763   7.355 -10.009  1.00  0.81      PROA
ATOM    437  HE1 LYS P  25      -0.972   8.104  -9.791  1.00  0.00      PROA
ATOM    438  HE2 LYS P  25      -2.759   7.846 -10.027  1.00  0.00      PROA
ATOM    439  NZ  LYS P  25      -1.513   6.824 -11.322  1.00  0.80      PROA
ATOM    440  HZ1 LYS P  25      -2.246   6.125 -11.559  1.00  0.00      PROA
ATOM    441  HZ2 LYS P  25      -0.579   6.366 -11.339  1.00  0.00      PROA
ATOM    442  HZ3 LYS P  25      -1.532   7.597 -12.018  1.00  0.00      PROA
ATOM    443  C   LYS P  25       2.371   4.664  -8.350  1.00  0.62      PROA
ATOM    444  O   LYS P  25       2.140   3.524  -7.984  1.00  0.66      PROA
ATOM    445  N   PHE P  26       3.137   4.904  -9.434  1.00  0.64      PROA
ATOM    446  HN  PHE P  26       3.289   5.830  -9.771  1.00  0.00      PROA
ATOM    447  CA  PHE P  26       3.790   3.852 -10.183  1.00  0.67      PROA
ATOM    448  HA  PHE P  26       3.048   3.106 -10.426  1.00  0.00      PROA
ATOM    449  CB  PHE P  26       4.430   4.406 -11.471  1.00  0.79      PROA
ATOM    450  HB1 PHE P  26       5.398   4.851 -11.166  1.00  0.00      PROA
ATOM    451  HB2 PHE P  26       3.742   5.191 -11.843  1.00  0.00      PROA
ATOM    452  CG  PHE P  26       4.686   3.809 -12.397  1.00  1.10      PROA
ATOM    453  CD1 PHE P  26       5.610   4.301 -12.871  1.00  1.72      PROA
ATOM    454  HD1 PHE P  26       6.124   5.169 -12.505  1.00  0.00      PROA
ATOM    455  CE1 PHE P  26       5.860   3.745 -13.729  1.00  2.57      PROA
ATOM    456  HE1 PHE P  26       6.709   4.065 -14.314  1.00  0.00      PROA
ATOM    457  CZ  PHE P  26       5.192   2.676 -14.130  1.00  2.75      PROA
ATOM    458  HZ  PHE P  26       5.573   2.209 -15.021  1.00  0.00      PROA
ATOM    459  CD2 PHE P  26       4.016   2.742 -12.823  1.00  1.34      PROA
ATOM    460  HD2 PHE P  26       3.149   2.436 -12.258  1.00  0.00      PROA
ATOM    461  CE2 PHE P  26       4.273   2.173 -13.676  1.00  2.13      PROA
ATOM    462  HE2 PHE P  26       3.771   1.299 -14.042  1.00  0.00      PROA
ATOM    463  C   PHE P  26       4.801   3.070  -9.364  1.00  0.62      PROA
ATOM    464  O   PHE P  26       4.828   1.851  -9.395  1.00  0.65      PROA
ATOM    465  N   GLY P  27       5.616   3.769  -8.559  1.00  0.60      PROA
ATOM    466  HN  GLY P  27       5.596   4.765  -8.549  1.00  0.00      PROA
ATOM    467  CA  GLY P  27       6.574   3.168  -7.655  1.00  0.61      PROA
ATOM    468  HA1 GLY P  27       7.112   3.972  -7.175  1.00  0.00      PROA
ATOM    469  HA2 GLY P  27       7.249   2.572  -8.251  1.00  0.00      PROA
ATOM    470  C   GLY P  27       5.978   2.295  -6.595  1.00  0.57      PROA
ATOM    471  O   GLY P  27       6.470   1.216  -6.326  1.00  0.59      PROA
ATOM    472  N   LEU P  28       4.868   2.727  -5.982  1.00  0.57      PROA
ATOM    473  HN  LEU P  28       4.492   3.628  -6.181  1.00  0.00      PROA
ATOM    474  CA  LEU P  28       4.127   1.962  -5.005  1.00  0.56      PROA
ATOM    475  HA  LEU P  28       4.822   1.594  -4.265  1.00  0.00      PROA
ATOM    476  CB  LEU P  28       3.058   2.856  -4.345  1.00  0.61      PROA
ATOM    477  HB1 LEU P  28       2.289   3.079  -5.113  1.00  0.00      PROA
ATOM    478  HB2 LEU P  28       3.554   3.802  -4.044  1.00  0.00      PROA
ATOM    479  CG  LEU P  28       2.350   2.319  -3.145  1.00  0.64      PROA
ATOM    480  HG  LEU P  28       1.833   1.379  -3.431  1.00  0.00      PROA
ATOM    481  CD1 LEU P  28       3.225   2.041  -2.031  1.00  0.87      PROA
ATOM    482 HD11 LEU P  28       3.744   2.970  -1.712  1.00  0.00      PROA
ATOM    483 HD12 LEU P  28       3.989   1.292  -2.328  1.00  0.00      PROA
ATOM    484 HD13 LEU P  28       2.634   1.653  -1.174  1.00  0.00      PROA
ATOM    485  CD2 LEU P  28       1.315   3.216  -2.637  1.00  0.76      PROA
ATOM    486 HD21 LEU P  28       0.547   3.394  -3.419  1.00  0.00      PROA
ATOM    487 HD22 LEU P  28       1.766   4.191  -2.353  1.00  0.00      PROA
ATOM    488 HD23 LEU P  28       0.821   2.761  -1.752  1.00  0.00      PROA
ATOM    489  C   LEU P  28       3.509   0.702  -5.580  1.00  0.53      PROA
ATOM    490  O   LEU P  28       3.603  -0.372  -5.006  1.00  0.55      PROA
ATOM    491  N   MET P  29       2.904   0.784  -6.778  1.00  0.53      PROA
ATOM    492  HN  MET P  29       2.778   1.663  -7.231  1.00  0.00      PROA
ATOM    493  CA  MET P  29       2.392  -0.359  -7.505  1.00  0.52      PROA
ATOM    494  HA  MET P  29       1.806  -0.952  -6.819  1.00  0.00      PROA
ATOM    495  CB  MET P  29       1.525   0.079  -8.703  1.00  0.55      PROA
ATOM    496  HB1 MET P  29       1.284  -0.819  -9.311  1.00  0.00      PROA
ATOM    497  HB2 MET P  29       2.113   0.787  -9.324  1.00  0.00      PROA
ATOM    498  CG  MET P  29       0.213   0.760  -8.300  1.00  0.59      PROA
ATOM    499  HG1 MET P  29       0.479   1.636  -7.674  1.00  0.00      PROA
ATOM    500  HG2 MET P  29      -0.350   0.038  -7.674  1.00  0.00      PROA
ATOM    501  SD  MET P  29      -0.796   1.283  -9.520  1.00  0.80      PROA
ATOM    502  CE  MET P  29      -2.096   1.954  -8.680  1.00  0.85      PROA
ATOM    503  HE1 MET P  29      -1.767   2.792  -8.029  1.00  0.00      PROA
ATOM    504  HE2 MET P  29      -2.573   1.186  -8.035  1.00  0.00      PROA
ATOM    505  HE3 MET P  29      -2.851   2.349  -9.393  1.00  0.00      PROA
ATOM    506  C   MET P  29       3.460  -1.353  -7.944  1.00  0.51      PROA
ATOM    507  O   MET P  29       3.286  -2.558  -7.836  1.00  0.53      PROA
ATOM    508  N   LYS P  30       4.625  -0.870  -8.416  1.00  0.52      PROA
ATOM    509  HN  LYS P  30       4.741   0.102  -8.603  1.00  0.00      PROA
ATOM    510  CA  LYS P  30       5.785  -1.689  -8.689  1.00  0.52      PROA
ATOM    511  HA  LYS P  30       5.476  -2.504  -9.326  1.00  0.00      PROA
ATOM    512  CB  LYS P  30       6.889  -0.860  -9.378  1.00  0.60      PROA
ATOM    513  HB1 LYS P  30       7.675  -0.842  -8.611  1.00  0.00      PROA
ATOM    514  HB2 LYS P  30       6.413   0.126  -9.468  1.00  0.00      PROA
ATOM    515  CG  LYS P  30       7.413  -0.912 -10.208  1.00  1.21      PROA
ATOM    516  HG1 LYS P  30       6.629  -0.937 -10.978  1.00  0.00      PROA
ATOM    517  HG2 LYS P  30       7.896  -1.895 -10.118  1.00  0.00      PROA
ATOM    518  CD  LYS P  30       8.475  -0.095 -10.862  1.00  1.19      PROA
ATOM    519  HD1 LYS P  30       7.913   0.405 -11.662  1.00  0.00      PROA
ATOM    520  HD2 LYS P  30       9.133  -0.871 -11.276  1.00  0.00      PROA
ATOM    521  CE  LYS P  30       9.164   0.647 -10.587  1.00  1.61      PROA
ATOM    522  HE1 LYS P  30       9.552   0.254  -9.637  1.00  0.00      PROA
ATOM    523  HE2 LYS P  30       8.510   1.517 -10.434  1.00  0.00      PROA
ATOM    524  NZ  LYS P  30      10.221   1.249 -11.015  1.00  1.73      PROA
ATOM    525  HZ1 LYS P  30      10.007   1.731 -11.911  1.00  0.00      PROA
ATOM    526  HZ2 LYS P  30      10.978   0.553 -11.168  1.00  0.00      PROA
ATOM    527  HZ3 LYS P  30      10.531   1.949 -10.311  1.00  0.00      PROA
ATOM    528  C   LYS P  30       6.345  -2.402  -7.472  1.00  0.52      PROA
ATOM    529  O   LYS P  30       6.679  -3.573  -7.532  1.00  0.56      PROA
ATOM    530  N   LYS P  31       6.425  -1.723  -6.316  1.00  0.53      PROA
ATOM    531  HN  LYS P  31       6.200  -0.753  -6.268  1.00  0.00      PROA
ATOM    532  CA  LYS P  31       6.836  -2.325  -5.065  1.00  0.56      PROA
ATOM    533  HA  LYS P  31       7.710  -2.929  -5.259  1.00  0.00      PROA
ATOM    534  CB  LYS P  31       7.156  -1.252  -4.011  1.00  0.65      PROA
ATOM    535  HB1 LYS P  31       6.867  -1.674  -3.027  1.00  0.00      PROA
ATOM    536  HB2 LYS P  31       6.510  -0.380  -4.237  1.00  0.00      PROA
ATOM    537  CG  LYS P  31       8.341  -0.808  -3.886  1.00  1.15      PROA
ATOM    538  HG1 LYS P  31       8.344  -0.288  -2.911  1.00  0.00      PROA
ATOM    539  HG2 LYS P  31       8.451  -0.070  -4.701  1.00  0.00      PROA
ATOM    540  CD  LYS P  31       9.583  -1.564  -3.904  1.00  1.09      PROA
ATOM    541  HD1 LYS P  31       9.478  -2.155  -4.824  1.00  0.00      PROA
ATOM    542  HD2 LYS P  31       9.474  -2.205  -3.018  1.00  0.00      PROA
ATOM    543  CE  LYS P  31      10.711  -1.333  -3.895  1.00  1.60      PROA
ATOM    544  HE1 LYS P  31      10.868  -0.813  -2.934  1.00  0.00      PROA
ATOM    545  HE2 LYS P  31      10.848  -0.644  -4.747  1.00  0.00      PROA
ATOM    546  NZ  LYS P  31      11.824  -2.094  -3.978  1.00  1.50      PROA
ATOM    547  HZ1 LYS P  31      11.584  -3.015  -4.398  1.00  0.00      PROA
ATOM    548  HZ2 LYS P  31      12.217  -2.239  -3.026  1.00  0.00      PROA
ATOM    549  HZ3 LYS P  31      12.528  -1.614  -4.574  1.00  0.00      PROA
ATOM    550  C   LYS P  31       5.870  -3.364  -4.519  1.00  0.53      PROA
ATOM    551  O   LYS P  31       6.278  -4.389  -3.977  1.00  0.56      PROA
ATOM    552  N   ALA P  32       4.558  -3.138  -4.676  1.00  0.51      PROA
ATOM    553  HN  ALA P  32       4.223  -2.262  -5.012  1.00  0.00      PROA
ATOM    554  CA  ALA P  32       3.536  -4.114  -4.382  1.00  0.50      PROA
ATOM    555  HA  ALA P  32       3.696  -4.483  -3.380  1.00  0.00      PROA
ATOM    556  CB  ALA P  32       2.158  -3.456  -4.502  1.00  0.53      PROA
ATOM    557  HB1 ALA P  32       2.008  -3.068  -5.532  1.00  0.00      PROA
ATOM    558  HB2 ALA P  32       2.081  -2.607  -3.789  1.00  0.00      PROA
ATOM    559  HB3 ALA P  32       1.363  -4.201  -4.284  1.00  0.00      PROA
ATOM    560  C   ALA P  32       3.624  -5.354  -5.265  1.00  0.48      PROA
ATOM    561  O   ALA P  32       3.561  -6.475  -4.786  1.00  0.50      PROA
ATOM    562  N   TYR P  33       3.837  -5.171  -6.579  1.00  0.46      PROA
ATOM    563  HN  TYR P  33       3.823  -4.257  -6.976  1.00  0.00      PROA
ATOM    564  CA  TYR P  33       4.099  -6.241  -7.522  1.00  0.46      PROA
ATOM    565  HA  TYR P  33       3.325  -6.986  -7.416  1.00  0.00      PROA
ATOM    566  CB  TYR P  33       4.109  -5.661  -8.967  1.00  0.49      PROA
ATOM    567  HB1 TYR P  33       4.844  -4.829  -9.017  1.00  0.00      PROA
ATOM    568  HB2 TYR P  33       3.092  -5.288  -9.213  1.00  0.00      PROA
ATOM    569  CG  TYR P  33       4.486  -6.642 -10.040  1.00  0.52      PROA
ATOM    570  CD1 TYR P  33       5.522  -6.382 -10.904  1.00  0.65      PROA
ATOM    571  HD1 TYR P  33       6.064  -5.452 -10.824  1.00  0.00      PROA
ATOM    572  CE1 TYR P  33       5.878  -7.303 -11.878  1.00  0.75      PROA
ATOM    573  HE1 TYR P  33       6.695  -7.080 -12.549  1.00  0.00      PROA
ATOM    574  CZ  TYR P  33       5.209  -8.490 -12.001  1.00  0.71      PROA
ATOM    575  OH  TYR P  33       5.602  -9.425 -12.942  1.00  0.88      PROA
ATOM    576  HH  TYR P  33       5.122 -10.239 -12.770  1.00  0.00      PROA
ATOM    577  CD2 TYR P  33       3.802  -7.828 -10.197  1.00  0.59      PROA
ATOM    578  HD2 TYR P  33       2.967  -8.046  -9.548  1.00  0.00      PROA
ATOM    579  CE2 TYR P  33       4.162  -8.748 -11.170  1.00  0.67      PROA
ATOM    580  HE2 TYR P  33       3.611  -9.671 -11.269  1.00  0.00      PROA
ATOM    581  C   TYR P  33       5.362  -7.030  -7.184  1.00  0.48      PROA
ATOM    582  O   TYR P  33       5.360  -8.251  -7.170  1.00  0.50      PROA
ATOM    583  N   GLU P  34       6.454  -6.335  -6.815  1.00  0.50      PROA
ATOM    584  HN  GLU P  34       6.461  -5.340  -6.863  1.00  0.00      PROA
ATOM    585  CA  GLU P  34       7.684  -6.922  -6.329  1.00  0.53      PROA
ATOM    586  HA  GLU P  34       8.044  -7.616  -7.074  1.00  0.00      PROA
ATOM    587  CB  GLU P  34       8.729  -5.816  -6.071  1.00  0.60      PROA
ATOM    588  HB1 GLU P  34       8.276  -5.082  -5.373  1.00  0.00      PROA
ATOM    589  HB2 GLU P  34       8.934  -5.315  -7.040  1.00  0.00      PROA
ATOM    590  CG  GLU P  34      10.055  -6.245  -5.488  1.00  0.76      PROA
ATOM    591  HG1 GLU P  34      10.583  -6.893  -6.220  1.00  0.00      PROA
ATOM    592  HG2 GLU P  34       9.874  -6.820  -4.555  1.00  0.00      PROA
ATOM    593  CD  GLU P  34      10.914  -5.093  -5.173  1.00  0.97      PROA
ATOM    594  OE1 GLU P  34      11.173  -4.671  -4.734  1.00  1.55      PROA
ATOM    595  OE2 GLU P  34      11.344  -4.591  -5.342  1.00  1.45      PROA
ATOM    596  C   GLU P  34       7.504  -7.801  -5.103  1.00  0.53      PROA
ATOM    597  O   GLU P  34       7.994  -8.915  -5.052  1.00  0.56      PROA
ATOM    598  N   LEU P  35       6.730  -7.341  -4.102  1.00  0.52      PROA
ATOM    599  HN  LEU P  35       6.350  -6.420  -4.128  1.00  0.00      PROA
ATOM    600  CA  LEU P  35       6.383  -8.116  -2.924  1.00  0.53      PROA
ATOM    601  HA  LEU P  35       7.294  -8.520  -2.508  1.00  0.00      PROA
ATOM    602  CB  LEU P  35       5.665  -7.224  -1.884  1.00  0.57      PROA
ATOM    603  HB1 LEU P  35       4.718  -6.869  -2.340  1.00  0.00      PROA
ATOM    604  HB2 LEU P  35       6.318  -6.350  -1.680  1.00  0.00      PROA
ATOM    605  CG  LEU P  35       5.321  -7.872  -0.541  1.00  0.60      PROA
ATOM    606  HG  LEU P  35       4.686  -8.764  -0.727  1.00  0.00      PROA
ATOM    607  CD1 LEU P  35       6.489  -8.280   0.197  1.00  0.82      PROA
ATOM    608 HD11 LEU P  35       7.134  -7.400   0.407  1.00  0.00      PROA
ATOM    609 HD12 LEU P  35       7.074  -9.015  -0.396  1.00  0.00      PROA
ATOM    610 HD13 LEU P  35       6.185  -8.736   1.163  1.00  0.00      PROA
ATOM    611  CD2 LEU P  35       4.537  -7.001   0.328  1.00  0.80      PROA
ATOM    612 HD21 LEU P  35       3.578  -6.732  -0.165  1.00  0.00      PROA
ATOM    613 HD22 LEU P  35       5.102  -6.068   0.537  1.00  0.00      PROA
ATOM    614 HD23 LEU P  35       4.311  -7.523   1.282  1.00  0.00      PROA
ATOM    615  C   LEU P  35       5.557  -9.350  -3.253  1.00  0.51      PROA
ATOM    616  O   LEU P  35       5.781 -10.435  -2.733  1.00  0.55      PROA
ATOM    617  N   SER P  36       4.591  -9.223  -4.178  1.00  0.49      PROA
ATOM    618  HN  SER P  36       4.372  -8.335  -4.574  1.00  0.00      PROA
ATOM    619  CA  SER P  36       3.793 -10.335  -4.677  1.00  0.50      PROA
ATOM    620  HA  SER P  36       3.362 -10.841  -3.826  1.00  0.00      PROA
ATOM    621  CB  SER P  36       2.670  -9.847  -5.632  1.00  0.52      PROA
ATOM    622  HB1 SER P  36       3.132  -9.404  -6.540  1.00  0.00      PROA
ATOM    623  HB2 SER P  36       2.061  -9.077  -5.113  1.00  0.00      PROA
ATOM    624  OG  SER P  36       1.808 -10.890  -6.040  1.00  0.57      PROA
ATOM    625  HG1 SER P  36       1.543 -11.343  -5.237  1.00  0.00      PROA
ATOM    626  C   SER P  36       4.618 -11.414  -5.356  1.00  0.51      PROA
ATOM    627  O   SER P  36       4.482 -12.588  -5.058  1.00  0.58      PROA
ATOM    628  N   VAL P  37       5.542 -11.032  -6.253  1.00  0.53      PROA
ATOM    629  HN  VAL P  37       5.634 -10.076  -6.517  1.00  0.00      PROA
ATOM    630  CA  VAL P  37       6.468 -11.936  -6.907  1.00  0.56      PROA
ATOM    631  HA  VAL P  37       5.909 -12.789  -7.263  1.00  0.00      PROA
ATOM    632  CB  VAL P  37       7.165 -11.236  -8.068  1.00  0.60      PROA
ATOM    633  HB  VAL P  37       7.566 -10.265  -7.707  1.00  0.00      PROA
ATOM    634  CG1 VAL P  37       8.281 -12.021  -8.649  1.00  0.78      PROA
ATOM    635 HG11 VAL P  37       7.945 -13.057  -8.868  1.00  0.00      PROA
ATOM    636 HG12 VAL P  37       9.126 -12.067  -7.929  1.00  0.00      PROA
ATOM    637 HG13 VAL P  37       8.621 -11.551  -9.596  1.00  0.00      PROA
ATOM    638  CG2 VAL P  37       6.186 -10.967  -9.147  1.00  0.75      PROA
ATOM    639 HG21 VAL P  37       5.369 -10.316  -8.768  1.00  0.00      PROA
ATOM    640 HG22 VAL P  37       5.743 -11.922  -9.502  1.00  0.00      PROA
ATOM    641 HG23 VAL P  37       6.688 -10.450  -9.993  1.00  0.00      PROA
ATOM    642  C   VAL P  37       7.478 -12.571  -5.966  1.00  0.56      PROA
ATOM    643  O   VAL P  37       7.688 -13.770  -5.987  1.00  0.63      PROA
ATOM    644  N   LEU P  38       8.113 -11.774  -5.099  1.00  0.54      PROA
ATOM    645  HN  LEU P  38       7.882 -10.807  -5.028  1.00  0.00      PROA
ATOM    646  CA  LEU P  38       9.160 -12.217  -4.209  1.00  0.54      PROA
ATOM    647  HA  LEU P  38       9.846 -12.836  -4.768  1.00  0.00      PROA
ATOM    648  CB  LEU P  38       9.881 -10.987  -3.635  1.00  0.57      PROA
ATOM    649  HB1 LEU P  38       9.137 -10.404  -3.055  1.00  0.00      PROA
ATOM    650  HB2 LEU P  38      10.232 -10.375  -4.492  1.00  0.00      PROA
ATOM    651  CG  LEU P  38      11.086 -11.237  -2.721  1.00  0.61      PROA
ATOM    652  HG  LEU P  38      10.755 -11.826  -1.840  1.00  0.00      PROA
ATOM    653  CD1 LEU P  38      12.185 -11.988  -3.428  1.00  0.67      PROA
ATOM    654 HD11 LEU P  38      12.415 -11.503  -4.401  1.00  0.00      PROA
ATOM    655 HD12 LEU P  38      11.865 -13.034  -3.620  1.00  0.00      PROA
ATOM    656 HD13 LEU P  38      13.105 -11.987  -2.805  1.00  0.00      PROA
ATOM    657  CD2 LEU P  38      11.626  -9.925  -2.188  1.00  0.70      PROA
ATOM    658 HD21 LEU P  38      10.841  -9.397  -1.605  1.00  0.00      PROA
ATOM    659 HD22 LEU P  38      11.939  -9.274  -3.032  1.00  0.00      PROA
ATOM    660 HD23 LEU P  38      12.494 -10.116  -1.521  1.00  0.00      PROA
ATOM    661  C   LEU P  38       8.701 -13.114  -3.080  1.00  0.56      PROA
ATOM    662  O   LEU P  38       9.351 -14.088  -2.749  1.00  0.64      PROA
ATOM    663  N   CYS P  39       7.554 -12.808  -2.462  1.00  0.55      PROA
ATOM    664  HN  CYS P  39       6.938 -12.110  -2.817  1.00  0.00      PROA
ATOM    665  CA  CYS P  39       7.126 -13.463  -1.241  1.00  0.59      PROA
ATOM    666  HA  CYS P  39       7.858 -14.217  -0.992  1.00  0.00      PROA
ATOM    667  CB  CYS P  39       6.996 -12.441  -0.089  1.00  0.64      PROA
ATOM    668  HB1 CYS P  39       6.654 -12.979   0.820  1.00  0.00      PROA
ATOM    669  HB2 CYS P  39       6.221 -11.696  -0.366  1.00  0.00      PROA
ATOM    670  SG  CYS P  39       8.542 -11.589   0.268  1.00  0.72      PROA
ATOM    671  HG1 CYS P  39       8.665 -11.062  -0.941  1.00  0.00      PROA
ATOM    672  C   CYS P  39       5.821 -14.212  -1.404  1.00  0.60      PROA
ATOM    673  O   CYS P  39       5.270 -14.695  -0.441  1.00  0.70      PROA
ATOM    674  N   ASP P  40       5.292 -14.335  -2.624  1.00  0.57      PROA
ATOM    675  HN  ASP P  40       5.738 -13.908  -3.405  1.00  0.00      PROA
ATOM    676  CA  ASP P  40       4.076 -15.059  -2.960  1.00  0.59      PROA
ATOM    677  HA  ASP P  40       3.880 -14.889  -4.008  1.00  0.00      PROA
ATOM    678  CB  ASP P  40       4.173 -16.579  -2.688  1.00  0.67      PROA
ATOM    679  HB1 ASP P  40       3.208 -17.058  -2.957  1.00  0.00      PROA
ATOM    680  HB2 ASP P  40       4.373 -16.743  -1.608  1.00  0.00      PROA
ATOM    681  CG  ASP P  40       5.252 -17.219  -3.470  1.00  0.75      PROA
ATOM    682  OD1 ASP P  40       5.715 -17.842  -3.435  1.00  1.28      PROA
ATOM    683  OD2 ASP P  40       5.598 -17.183  -4.166  1.00  1.25      PROA
ATOM    684  C   ASP P  40       2.808 -14.458  -2.366  1.00  0.62      PROA
ATOM    685  O   ASP P  40       1.872 -15.099  -2.094  1.00  0.87      PROA
ATOM    686  N   CYS P  41       2.750 -13.182  -2.149  1.00  0.56      PROA
ATOM    687  HN  CYS P  41       3.499 -12.593  -2.438  1.00  0.00      PROA
ATOM    688  CA  CYS P  41       1.664 -12.480  -1.501  1.00  0.54      PROA
ATOM    689  HA  CYS P  41       1.190 -13.165  -0.814  1.00  0.00      PROA
ATOM    690  CB  CYS P  41       2.170 -11.240  -0.748  1.00  0.60      PROA
ATOM    691  HB1 CYS P  41       1.289 -10.704  -0.338  1.00  0.00      PROA
ATOM    692  HB2 CYS P  41       2.674 -10.576  -1.481  1.00  0.00      PROA
ATOM    693  SG  CYS P  41       3.269 -11.587   0.546  1.00  0.74      PROA
ATOM    694  HG1 CYS P  41       4.058 -12.367  -0.178  1.00  0.00      PROA
ATOM    695  C   CYS P  41       0.548 -12.054  -2.433  1.00  0.52      PROA
ATOM    696  O   CYS P  41       0.770 -11.709  -3.568  1.00  0.57      PROA
ATOM    697  N   GLU P  42      -0.687 -12.050  -1.933  1.00  0.54      PROA
ATOM    698  HN  GLU P  42      -0.867 -12.433  -1.032  1.00  0.00      PROA
ATOM    699  CA  GLU P  42      -1.851 -11.519  -2.599  1.00  0.51      PROA
ATOM    700  HA  GLU P  42      -1.611 -11.410  -3.646  1.00  0.00      PROA
ATOM    701  CB  GLU P  42      -3.072 -12.441  -2.430  1.00  0.57      PROA
ATOM    702  HB1 GLU P  42      -3.965 -11.824  -2.653  1.00  0.00      PROA
ATOM    703  HB2 GLU P  42      -3.093 -12.742  -1.364  1.00  0.00      PROA
ATOM    704  CG  GLU P  42      -3.192 -13.499  -3.102  1.00  0.91      PROA
ATOM    705  HG1 GLU P  42      -2.260 -14.074  -2.934  1.00  0.00      PROA
ATOM    706  HG2 GLU P  42      -3.247 -13.182  -4.162  1.00  0.00      PROA
ATOM    707  CD  GLU P  42      -4.274 -14.455  -2.927  1.00  0.94      PROA
ATOM    708  OE1 GLU P  42      -4.693 -14.849  -2.847  1.00  1.51      PROA
ATOM    709  OE2 GLU P  42      -4.708 -14.864  -2.869  1.00  1.47      PROA
ATOM    710  C   GLU P  42      -2.135 -10.138  -2.038  1.00  0.51      PROA
ATOM    711  O   GLU P  42      -2.304  -9.955  -0.849  1.00  0.57      PROA
ATOM    712  N   ILE P  43      -2.136  -9.115  -2.891  1.00  0.52      PROA
ATOM    713  HN  ILE P  43      -2.130  -9.268  -3.876  1.00  0.00      PROA
ATOM    714  CA  ILE P  43      -2.145  -7.727  -2.488  1.00  0.52      PROA
ATOM    715  HA  ILE P  43      -2.297  -7.696  -1.419  1.00  0.00      PROA
ATOM    716  CB  ILE P  43      -0.845  -7.025  -2.850  1.00  0.63      PROA
ATOM    717  HB  ILE P  43      -0.671  -7.138  -3.941  1.00  0.00      PROA
ATOM    718  CG2 ILE P  43      -0.851  -5.661  -2.536  1.00  0.98      PROA
ATOM    719 HG21 ILE P  43      -1.009  -5.521  -1.445  1.00  0.00      PROA
ATOM    720 HG22 ILE P  43      -1.673  -5.151  -3.082  1.00  0.00      PROA
ATOM    721 HG23 ILE P  43       0.123  -5.204  -2.815  1.00  0.00      PROA
ATOM    722  CG1 ILE P  43       0.297  -7.599  -2.278  1.00  0.88      PROA
ATOM    723 HG11 ILE P  43       0.426  -8.468  -2.929  1.00  0.00      PROA
ATOM    724 HG12 ILE P  43      -0.098  -7.888  -1.300  1.00  0.00      PROA
ATOM    725  CD  ILE P  43       1.331  -7.397  -2.017  1.00  0.96      PROA
ATOM    726  HD1 ILE P  43       1.385  -6.552  -1.298  1.00  0.00      PROA
ATOM    727  HD2 ILE P  43       1.905  -7.125  -2.929  1.00  0.00      PROA
ATOM    728  HD3 ILE P  43       1.784  -8.294  -1.544  1.00  0.00      PROA
ATOM    729  C   ILE P  43      -3.309  -7.011  -3.127  1.00  0.51      PROA
ATOM    730  O   ILE P  43      -3.566  -7.159  -4.306  1.00  0.58      PROA
ATOM    731  N   ALA P  44      -4.031  -6.191  -2.352  1.00  0.50      PROA
ATOM    732  HN  ALA P  44      -3.931  -6.204  -1.361  1.00  0.00      PROA
ATOM    733  CA  ALA P  44      -4.990  -5.242  -2.853  1.00  0.50      PROA
ATOM    734  HA  ALA P  44      -4.892  -5.210  -3.928  1.00  0.00      PROA
ATOM    735  CB  ALA P  44      -6.412  -5.628  -2.468  1.00  0.57      PROA
ATOM    736  HB1 ALA P  44      -6.511  -5.667  -1.362  1.00  0.00      PROA
ATOM    737  HB2 ALA P  44      -6.657  -6.629  -2.882  1.00  0.00      PROA
ATOM    738  HB3 ALA P  44      -7.128  -4.875  -2.861  1.00  0.00      PROA
ATOM    739  C   ALA P  44      -4.651  -3.860  -2.321  1.00  0.49      PROA
ATOM    740  O   ALA P  44      -4.436  -3.658  -1.141  1.00  0.56      PROA
ATOM    741  N   LEU P  45      -4.563  -2.872  -3.207  1.00  0.48      PROA
ATOM    742  HN  LEU P  45      -4.789  -3.028  -4.164  1.00  0.00      PROA
ATOM    743  CA  LEU P  45      -4.150  -1.526  -2.900  1.00  0.47      PROA
ATOM    744  HA  LEU P  45      -4.106  -1.417  -1.827  1.00  0.00      PROA
ATOM    745  CB  LEU P  45      -2.766  -1.274  -3.533  1.00  0.53      PROA
ATOM    746  HB1 LEU P  45      -2.838  -1.562  -4.602  1.00  0.00      PROA
ATOM    747  HB2 LEU P  45      -2.046  -1.947  -3.024  1.00  0.00      PROA
ATOM    748  CG  LEU P  45      -2.186   0.115  -3.485  1.00  0.59      PROA
ATOM    749  HG  LEU P  45      -2.884   0.803  -4.007  1.00  0.00      PROA
ATOM    750  CD1 LEU P  45      -1.960   0.622  -2.148  1.00  0.79      PROA
ATOM    751 HD11 LEU P  45      -1.250  -0.038  -1.604  1.00  0.00      PROA
ATOM    752 HD12 LEU P  45      -2.919   0.650  -1.587  1.00  0.00      PROA
ATOM    753 HD13 LEU P  45      -1.527   1.644  -2.199  1.00  0.00      PROA
ATOM    754  CD2 LEU P  45      -0.921   0.209  -4.213  1.00  0.77      PROA
ATOM    755 HD21 LEU P  45      -1.074  -0.058  -5.280  1.00  0.00      PROA
ATOM    756 HD22 LEU P  45      -0.179  -0.492  -3.775  1.00  0.00      PROA
ATOM    757 HD23 LEU P  45      -0.530   1.248  -4.160  1.00  0.00      PROA
ATOM    758  C   LEU P  45      -5.180  -0.549  -3.421  1.00  0.47      PROA
ATOM    759  O   LEU P  45      -5.498  -0.538  -4.595  1.00  0.54      PROA
ATOM    760  N   ILE P  46      -5.731   0.294  -2.535  1.00  0.47      PROA
ATOM    761  HN  ILE P  46      -5.428   0.300  -1.586  1.00  0.00      PROA
ATOM    762  CA  ILE P  46      -6.776   1.245  -2.837  1.00  0.49      PROA
ATOM    763  HA  ILE P  46      -6.994   1.174  -3.892  1.00  0.00      PROA
ATOM    764  CB  ILE P  46      -8.031   0.962  -2.020  1.00  0.58      PROA
ATOM    765  HB  ILE P  46      -7.763   0.944  -0.942  1.00  0.00      PROA
ATOM    766  CG2 ILE P  46      -9.082   1.987  -2.239  1.00  0.77      PROA
ATOM    767 HG21 ILE P  46      -9.373   2.013  -3.311  1.00  0.00      PROA
ATOM    768 HG22 ILE P  46      -8.699   2.989  -1.951  1.00  0.00      PROA
ATOM    769 HG23 ILE P  46      -9.981   1.742  -1.633  1.00  0.00      PROA
ATOM    770  CG1 ILE P  46      -8.587  -0.404  -2.276  1.00  0.71      PROA
ATOM    771 HG11 ILE P  46      -7.699  -1.045  -2.172  1.00  0.00      PROA
ATOM    772 HG12 ILE P  46      -8.894  -0.342  -3.330  1.00  0.00      PROA
ATOM    773  CD  ILE P  46      -9.303  -0.963  -1.877  1.00  1.27      PROA
ATOM    774  HD1 ILE P  46     -10.283  -0.446  -1.962  1.00  0.00      PROA
ATOM    775  HD2 ILE P  46      -9.088  -1.142  -0.802  1.00  0.00      PROA
ATOM    776  HD3 ILE P  46      -9.367  -1.934  -2.412  1.00  0.00      PROA
ATOM    777  C   ILE P  46      -6.244   2.630  -2.524  1.00  0.48      PROA
ATOM    778  O   ILE P  46      -5.828   2.903  -1.415  1.00  0.54      PROA
ATOM    779  N   ILE P  47      -6.224   3.539  -3.508  1.00  0.49      PROA
ATOM    780  HN  ILE P  47      -6.554   3.313  -4.421  1.00  0.00      PROA
ATOM    781  CA  ILE P  47      -5.737   4.897  -3.352  1.00  0.49      PROA
ATOM    782  HA  ILE P  47      -5.513   5.045  -2.306  1.00  0.00      PROA
ATOM    783  CB  ILE P  47      -4.487   5.172  -4.197  1.00  0.51      PROA
ATOM    784  HB  ILE P  47      -4.719   4.981  -5.266  1.00  0.00      PROA
ATOM    785  CG2 ILE P  47      -4.021   6.623  -4.033  1.00  0.60      PROA
ATOM    786 HG21 ILE P  47      -3.776   6.827  -2.969  1.00  0.00      PROA
ATOM    787 HG22 ILE P  47      -4.828   7.317  -4.351  1.00  0.00      PROA
ATOM    788 HG23 ILE P  47      -3.112   6.800  -4.646  1.00  0.00      PROA
ATOM    789  CG1 ILE P  47      -3.360   4.177  -3.895  1.00  0.58      PROA
ATOM    790 HG11 ILE P  47      -3.800   3.158  -3.877  1.00  0.00      PROA
ATOM    791 HG12 ILE P  47      -2.956   4.413  -2.889  1.00  0.00      PROA
ATOM    792  CD  ILE P  47      -2.252   4.169  -4.830  1.00  0.73      PROA
ATOM    793  HD1 ILE P  47      -1.661   5.105  -4.730  1.00  0.00      PROA
ATOM    794  HD2 ILE P  47      -2.636   4.101  -5.870  1.00  0.00      PROA
ATOM    795  HD3 ILE P  47      -1.586   3.305  -4.620  1.00  0.00      PROA
ATOM    796  C   ILE P  47      -6.840   5.865  -3.750  1.00  0.50      PROA
ATOM    797  O   ILE P  47      -7.343   5.831  -4.855  1.00  0.54      PROA
ATOM    798  N   PHE P  48      -7.219   6.782  -2.860  1.00  0.53      PROA
ATOM    799  HN  PHE P  48      -6.940   6.716  -1.906  1.00  0.00      PROA
ATOM    800  CA  PHE P  48      -8.042   7.924  -3.175  1.00  0.54      PROA
ATOM    801  HA  PHE P  48      -8.422   7.784  -4.176  1.00  0.00      PROA
ATOM    802  CB  PHE P  48      -9.208   8.101  -2.197  1.00  0.64      PROA
ATOM    803  HB1 PHE P  48      -9.606   9.133  -2.301  1.00  0.00      PROA
ATOM    804  HB2 PHE P  48      -8.834   7.938  -1.164  1.00  0.00      PROA
ATOM    805  CG  PHE P  48     -10.292   7.234  -2.371  1.00  0.71      PROA
ATOM    806  CD1 PHE P  48     -10.421   6.294  -1.601  1.00  1.18      PROA
ATOM    807  HD1 PHE P  48      -9.676   6.088  -0.847  1.00  0.00      PROA
ATOM    808  CE1 PHE P  48     -11.491   5.541  -1.716  1.00  1.57      PROA
ATOM    809  HE1 PHE P  48     -11.597   4.711  -1.035  1.00  0.00      PROA
ATOM    810  CZ  PHE P  48     -12.440   5.729  -2.602  1.00  1.47      PROA
ATOM    811  HZ  PHE P  48     -13.295   5.072  -2.649  1.00  0.00      PROA
ATOM    812  CD2 PHE P  48     -11.257   7.407  -3.255  1.00  0.82      PROA
ATOM    813  HD2 PHE P  48     -11.154   8.231  -3.943  1.00  0.00      PROA
ATOM    814  CE2 PHE P  48     -12.328   6.663  -3.367  1.00  1.12      PROA
ATOM    815  HE2 PHE P  48     -13.082   6.873  -4.111  1.00  0.00      PROA
ATOM    816  C   PHE P  48      -7.193   9.175  -3.141  1.00  0.56      PROA
ATOM    817  O   PHE P  48      -6.430   9.393  -2.233  1.00  0.66      PROA
ATOM    818  N   ASN P  49      -7.299  10.039  -4.148  1.00  0.58      PROA
ATOM    819  HN  ASN P  49      -7.841   9.832  -4.959  1.00  0.00      PROA
ATOM    820  CA  ASN P  49      -6.645  11.329  -4.146  1.00  0.63      PROA
ATOM    821  HA  ASN P  49      -5.809  11.274  -3.465  1.00  0.00      PROA
ATOM    822  CB  ASN P  49      -6.155  11.719  -5.560  1.00  0.69      PROA
ATOM    823  HB1 ASN P  49      -5.716  10.813  -6.027  1.00  0.00      PROA
ATOM    824  HB2 ASN P  49      -5.366  12.491  -5.443  1.00  0.00      PROA
ATOM    825  CG  ASN P  49      -7.163  12.259  -6.508  1.00  0.72      PROA
ATOM    826  OD1 ASN P  49      -8.328  12.311  -6.264  1.00  0.78      PROA
ATOM    827  ND2 ASN P  49      -6.688  12.699  -7.640  1.00  0.88      PROA
ATOM    828 HD21 ASN P  49      -7.307  13.077  -8.329  1.00  0.00      PROA
ATOM    829 HD22 ASN P  49      -5.705  12.658  -7.819  1.00  0.00      PROA
ATOM    830  C   ASN P  49      -7.506  12.373  -3.466  1.00  0.71      PROA
ATOM    831  O   ASN P  49      -8.629  12.126  -3.103  1.00  0.78      PROA
ATOM    832  N   HSD P  50      -6.991  13.588  -3.264  1.00  0.79      PROA
ATOM    833  HN  HSD P  50      -6.073  13.807  -3.583  1.00  0.00      PROA
ATOM    834  CA  HSD P  50      -7.663  14.667  -2.598  1.00  0.92      PROA
ATOM    835  HA  HSD P  50      -8.064  14.286  -1.671  1.00  0.00      PROA
ATOM    836  CB  HSD P  50      -6.723  15.811  -2.325  1.00  1.07      PROA
ATOM    837  HB1 HSD P  50      -6.278  16.080  -3.303  1.00  0.00      PROA
ATOM    838  HB2 HSD P  50      -5.937  15.407  -1.657  1.00  0.00      PROA
ATOM    839  ND1 HSD P  50      -7.249  17.113  -1.102  1.00  2.19      PROA
ATOM    840  HD1 HSD P  50      -7.298  16.448  -0.381  1.00  0.00      PROA
ATOM    841  CG  HSD P  50      -7.043  16.799  -1.855  1.00  1.56      PROA
ATOM    842  CE1 HSD P  50      -7.445  18.043  -0.848  1.00  2.76      PROA
ATOM    843  HE1 HSD P  50      -7.725  18.407   0.137  1.00  0.00      PROA
ATOM    844  NE2 HSD P  50      -7.369  18.359  -1.383  1.00  2.82      PROA
ATOM    845  CD2 HSD P  50      -7.110  17.579  -2.019  1.00  2.21      PROA
ATOM    846  HD2 HSD P  50      -6.923  17.945  -3.005  1.00  0.00      PROA
ATOM    847  C   HSD P  50      -8.869  15.189  -3.299  1.00  0.95      PROA
ATOM    848  O   HSD P  50      -9.728  15.732  -2.704  1.00  1.15      PROA
ATOM    849  N   SER P  51      -8.984  14.988  -4.594  1.00  0.90      PROA
ATOM    850  HN  SER P  51      -8.247  14.555  -5.105  1.00  0.00      PROA
ATOM    851  CA  SER P  51     -10.121  15.348  -5.383  1.00  1.03      PROA
ATOM    852  HA  SER P  51     -10.598  16.189  -4.903  1.00  0.00      PROA
ATOM    853  CB  SER P  51      -9.746  15.708  -6.792  1.00  1.14      PROA
ATOM    854  HB1 SER P  51     -10.656  16.136  -7.257  1.00  0.00      PROA
ATOM    855  HB2 SER P  51      -9.478  14.758  -7.295  1.00  0.00      PROA
ATOM    856  OG  SER P  51      -9.014  16.340  -7.018  1.00  1.55      PROA
ATOM    857  HG1 SER P  51      -9.252  17.177  -6.612  1.00  0.00      PROA
ATOM    858  C   SER P  51     -11.133  14.251  -5.455  1.00  1.04      PROA
ATOM    859  O   SER P  51     -12.128  14.384  -6.092  1.00  1.22      PROA
ATOM    860  N   ASN P  52     -10.901  13.145  -4.785  1.00  0.94      PROA
ATOM    861  HN  ASN P  52     -10.016  13.014  -4.350  1.00  0.00      PROA
ATOM    862  CA  ASN P  52     -11.799  12.049  -4.589  1.00  1.02      PROA
ATOM    863  HA  ASN P  52     -11.325  11.375  -3.892  1.00  0.00      PROA
ATOM    864  CB  ASN P  52     -13.163  12.436  -4.063  1.00  1.31      PROA
ATOM    865  HB1 ASN P  52     -13.792  11.522  -4.026  1.00  0.00      PROA
ATOM    866  HB2 ASN P  52     -13.614  13.163  -4.771  1.00  0.00      PROA
ATOM    867  CG  ASN P  52     -13.178  12.964  -2.903  1.00  1.61      PROA
ATOM    868  OD1 ASN P  52     -12.867  12.930  -2.334  1.00  2.08      PROA
ATOM    869  ND2 ASN P  52     -13.572  13.466  -2.535  1.00  2.13      PROA
ATOM    870 HD21 ASN P  52     -13.340  13.687  -1.588  1.00  0.00      PROA
ATOM    871 HD22 ASN P  52     -14.339  13.926  -2.983  1.00  0.00      PROA
ATOM    872  C   ASN P  52     -11.890  11.095  -5.749  1.00  0.95      PROA
ATOM    873  O   ASN P  52     -12.873  10.455  -5.967  1.00  1.13      PROA
ATOM    874  N   LYS P  53     -10.847  10.952  -6.515  1.00  0.80      PROA
ATOM    875  HN  LYS P  53     -10.043  11.527  -6.393  1.00  0.00      PROA
ATOM    876  CA  LYS P  53     -10.744   9.988  -7.578  1.00  0.76      PROA
ATOM    877  HA  LYS P  53     -11.746   9.688  -7.846  1.00  0.00      PROA
ATOM    878  CB  LYS P  53     -10.025  10.553  -8.800  1.00  0.84      PROA
ATOM    879  HB1 LYS P  53      -9.992   9.762  -9.578  1.00  0.00      PROA
ATOM    880  HB2 LYS P  53      -8.987  10.809  -8.502  1.00  0.00      PROA
ATOM    881  CG  LYS P  53     -10.647  11.762  -9.396  1.00  1.07      PROA
ATOM    882  HG1 LYS P  53      -9.981  12.068 -10.226  1.00  0.00      PROA
ATOM    883  HG2 LYS P  53     -10.626  12.536  -8.604  1.00  0.00      PROA
ATOM    884  CD  LYS P  53     -11.780  11.780  -9.852  1.00  1.46      PROA
ATOM    885  HD1 LYS P  53     -12.440  11.624  -8.979  1.00  0.00      PROA
ATOM    886  HD2 LYS P  53     -11.832  10.899 -10.518  1.00  0.00      PROA
ATOM    887  CE  LYS P  53     -12.356  12.769 -10.545  1.00  1.73      PROA
ATOM    888  HE1 LYS P  53     -11.854  12.722 -11.526  1.00  0.00      PROA
ATOM    889  HE2 LYS P  53     -12.065  13.676  -9.989  1.00  0.00      PROA
ATOM    890  NZ  LYS P  53     -13.240  12.987 -10.802  1.00  2.06      PROA
ATOM    891  HZ1 LYS P  53     -13.828  13.110  -9.953  1.00  0.00      PROA
ATOM    892  HZ2 LYS P  53     -13.630  12.220 -11.386  1.00  0.00      PROA
ATOM    893  HZ3 LYS P  53     -13.234  13.871 -11.350  1.00  0.00      PROA
ATOM    894  C   LYS P  53     -10.066   8.734  -7.096  1.00  0.64      PROA
ATOM    895  O   LYS P  53      -9.179   8.780  -6.287  1.00  0.63      PROA
ATOM    896  N   LEU P  54     -10.505   7.572  -7.572  1.00  0.66      PROA
ATOM    897  HN  LEU P  54     -11.180   7.554  -8.304  1.00  0.00      PROA
ATOM    898  CA  LEU P  54     -10.089   6.267  -7.122  1.00  0.60      PROA
ATOM    899  HA  LEU P  54      -9.553   6.382  -6.191  1.00  0.00      PROA
ATOM    900  CB  LEU P  54     -11.324   5.378  -6.928  1.00  0.68      PROA
ATOM    901  HB1 LEU P  54     -11.901   5.401  -7.875  1.00  0.00      PROA
ATOM    902  HB2 LEU P  54     -11.935   5.831  -6.121  1.00  0.00      PROA
ATOM    903  CG  LEU P  54     -11.104   3.915  -6.565  1.00  0.73      PROA
ATOM    904  HG  LEU P  54     -10.518   3.442  -7.380  1.00  0.00      PROA
ATOM    905  CD1 LEU P  54     -10.417   3.684  -5.334  1.00  0.81      PROA
ATOM    906 HD11 LEU P  54     -10.987   4.127  -4.490  1.00  0.00      PROA
ATOM    907 HD12 LEU P  54      -9.411   4.154  -5.368  1.00  0.00      PROA
ATOM    908 HD13 LEU P  54     -10.314   2.592  -5.158  1.00  0.00      PROA
ATOM    909  CD2 LEU P  54     -12.341   3.174  -6.481  1.00  0.99      PROA
ATOM    910 HD21 LEU P  54     -12.953   3.349  -7.391  1.00  0.00      PROA
ATOM    911 HD22 LEU P  54     -12.921   3.506  -5.594  1.00  0.00      PROA
ATOM    912 HD23 LEU P  54     -12.126   2.087  -6.402  1.00  0.00      PROA
ATOM    913  C   LEU P  54      -9.128   5.607  -8.081  1.00  0.55      PROA
ATOM    914  O   LEU P  54      -9.388   5.484  -9.267  1.00  0.60      PROA
ATOM    915  N   PHE P  55      -7.983   5.149  -7.564  1.00  0.52      PROA
ATOM    916  HN  PHE P  55      -7.789   5.270  -6.595  1.00  0.00      PROA
ATOM    917  CA  PHE P  55      -6.945   4.465  -8.289  1.00  0.52      PROA
ATOM    918  HA  PHE P  55      -7.313   4.281  -9.287  1.00  0.00      PROA
ATOM    919  CB  PHE P  55      -5.628   5.280  -8.355  1.00  0.55      PROA
ATOM    920  HB1 PHE P  55      -4.908   4.766  -9.028  1.00  0.00      PROA
ATOM    921  HB2 PHE P  55      -5.198   5.372  -7.335  1.00  0.00      PROA
ATOM    922  CG  PHE P  55      -5.828   6.668  -8.886  1.00  0.55      PROA
ATOM    923  CD1 PHE P  55      -5.497   6.990 -10.186  1.00  0.63      PROA
ATOM    924  HD1 PHE P  55      -5.102   6.225 -10.838  1.00  0.00      PROA
ATOM    925  CE1 PHE P  55      -5.662   8.275 -10.670  1.00  0.71      PROA
ATOM    926  HE1 PHE P  55      -5.395   8.504 -11.691  1.00  0.00      PROA
ATOM    927  CZ  PHE P  55      -6.163   9.259  -9.858  1.00  0.72      PROA
ATOM    928  HZ  PHE P  55      -6.302  10.261 -10.237  1.00  0.00      PROA
ATOM    929  CD2 PHE P  55      -6.295   7.683  -8.068  1.00  0.61      PROA
ATOM    930  HD2 PHE P  55      -6.512   7.473  -7.031  1.00  0.00      PROA
ATOM    931  CE2 PHE P  55      -6.487   8.957  -8.556  1.00  0.69      PROA
ATOM    932  HE2 PHE P  55      -6.894   9.723  -7.913  1.00  0.00      PROA
ATOM    933  C   PHE P  55      -6.695   3.167  -7.535  1.00  0.53      PROA
ATOM    934  O   PHE P  55      -6.582   3.162  -6.326  1.00  0.60      PROA
ATOM    935  N   GLN P  56      -6.636   2.020  -8.210  1.00  0.54      PROA
ATOM    936  HN  GLN P  56      -6.667   1.984  -9.206  1.00  0.00      PROA
ATOM    937  CA  GLN P  56      -6.522   0.752  -7.523  1.00  0.55      PROA
ATOM    938  HA  GLN P  56      -6.032   0.935  -6.578  1.00  0.00      PROA
ATOM    939  CB  GLN P  56      -7.897   0.090  -7.283  1.00  0.62      PROA
ATOM    940  HB1 GLN P  56      -8.467   0.767  -6.615  1.00  0.00      PROA
ATOM    941  HB2 GLN P  56      -7.705  -0.866  -6.755  1.00  0.00      PROA
ATOM    942  CG  GLN P  56      -8.725  -0.204  -8.357  1.00  0.80      PROA
ATOM    943  HG1 GLN P  56      -8.111  -0.759  -9.095  1.00  0.00      PROA
ATOM    944  HG2 GLN P  56      -9.042   0.765  -8.794  1.00  0.00      PROA
ATOM    945  CD  GLN P  56      -9.942  -0.986  -8.162  1.00  0.84      PROA
ATOM    946  OE1 GLN P  56     -10.582  -0.948  -7.321  1.00  1.08      PROA
ATOM    947  NE2 GLN P  56     -10.288  -1.728  -8.965  1.00  1.17      PROA
ATOM    948 HE21 GLN P  56     -11.122  -2.261  -8.827  1.00  0.00      PROA
ATOM    949 HE22 GLN P  56      -9.755  -1.842  -9.804  1.00  0.00      PROA
ATOM    950  C   GLN P  56      -5.588  -0.217  -8.217  1.00  0.52      PROA
ATOM    951  O   GLN P  56      -5.374  -0.173  -9.416  1.00  0.57      PROA
ATOM    952  N   TYR P  57      -5.002  -1.131  -7.442  1.00  0.53      PROA
ATOM    953  HN  TYR P  57      -5.104  -1.095  -6.452  1.00  0.00      PROA
ATOM    954  CA  TYR P  57      -4.194  -2.222  -7.920  1.00  0.52      PROA
ATOM    955  HA  TYR P  57      -4.498  -2.438  -8.933  1.00  0.00      PROA
ATOM    956  CB  TYR P  57      -2.675  -1.873  -7.880  1.00  0.57      PROA
ATOM    957  HB1 TYR P  57      -2.455  -1.345  -6.928  1.00  0.00      PROA
ATOM    958  HB2 TYR P  57      -2.436  -1.218  -8.745  1.00  0.00      PROA
ATOM    959  CG  TYR P  57      -1.729  -3.049  -7.952  1.00  0.55      PROA
ATOM    960  CD1 TYR P  57      -1.181  -3.589  -6.800  1.00  0.63      PROA
ATOM    961  HD1 TYR P  57      -1.376  -3.117  -5.848  1.00  0.00      PROA
ATOM    962  CE1 TYR P  57      -0.383  -4.730  -6.847  1.00  0.64      PROA
ATOM    963  HE1 TYR P  57       0.026  -5.139  -5.935  1.00  0.00      PROA
ATOM    964  CZ  TYR P  57      -0.114  -5.337  -8.049  1.00  0.59      PROA
ATOM    965  OH  TYR P  57       0.661  -6.495  -8.067  1.00  0.66      PROA
ATOM    966  HH  TYR P  57       0.494  -6.951  -8.895  1.00  0.00      PROA
ATOM    967  CD2 TYR P  57      -1.417  -3.645  -9.156  1.00  0.58      PROA
ATOM    968  HD2 TYR P  57      -1.788  -3.215 -10.074  1.00  0.00      PROA
ATOM    969  CE2 TYR P  57      -0.628  -4.796  -9.205  1.00  0.60      PROA
ATOM    970  HE2 TYR P  57      -0.420  -5.264 -10.156  1.00  0.00      PROA
ATOM    971  C   TYR P  57      -4.540  -3.477  -7.147  1.00  0.49      PROA
ATOM    972  O   TYR P  57      -4.776  -3.429  -5.953  1.00  0.53      PROA
ATOM    973  N   ALA P  58      -4.559  -4.631  -7.815  1.00  0.50      PROA
ATOM    974  HN  ALA P  58      -4.512  -4.664  -8.810  1.00  0.00      PROA
ATOM    975  CA  ALA P  58      -4.647  -5.895  -7.153  1.00  0.51      PROA
ATOM    976  HA  ALA P  58      -4.216  -5.784  -6.169  1.00  0.00      PROA
ATOM    977  CB  ALA P  58      -6.085  -6.361  -7.044  1.00  0.63      PROA
ATOM    978  HB1 ALA P  58      -6.530  -6.468  -8.057  1.00  0.00      PROA
ATOM    979  HB2 ALA P  58      -6.681  -5.618  -6.472  1.00  0.00      PROA
ATOM    980  HB3 ALA P  58      -6.125  -7.347  -6.533  1.00  0.00      PROA
ATOM    981  C   ALA P  58      -3.816  -6.904  -7.898  1.00  0.50      PROA
ATOM    982  O   ALA P  58      -3.737  -6.881  -9.111  1.00  0.56      PROA
ATOM    983  N   SER P  59      -3.150  -7.822  -7.185  1.00  0.50      PROA
ATOM    984  HN  SER P  59      -3.252  -7.886  -6.196  1.00  0.00      PROA
ATOM    985  CA  SER P  59      -2.240  -8.783  -7.781  1.00  0.53      PROA
ATOM    986  HA  SER P  59      -1.795  -8.323  -8.651  1.00  0.00      PROA
ATOM    987  CB  SER P  59      -1.147  -9.207  -6.789  1.00  0.62      PROA
ATOM    988  HB1 SER P  59      -0.601  -8.299  -6.456  1.00  0.00      PROA
ATOM    989  HB2 SER P  59      -0.445  -9.892  -7.309  1.00  0.00      PROA
ATOM    990  OG  SER P  59      -1.601  -9.850  -5.671  1.00  0.68      PROA
ATOM    991  HG1 SER P  59      -1.609 -10.785  -5.889  1.00  0.00      PROA
ATOM    992  C   SER P  59      -2.948 -10.012  -8.286  1.00  0.55      PROA
ATOM    993  O   SER P  59      -2.396 -10.830  -8.952  1.00  0.71      PROA
ATOM    994  N   THR P  60      -4.222 -10.141  -7.982  1.00  0.54      PROA
ATOM    995  HN  THR P  60      -4.657  -9.447  -7.417  1.00  0.00      PROA
ATOM    996  CA  THR P  60      -5.113 -11.190  -8.368  1.00  0.62      PROA
ATOM    997  HA  THR P  60      -4.846 -11.485  -9.372  1.00  0.00      PROA
ATOM    998  CB  THR P  60      -5.060 -12.373  -7.470  1.00  0.81      PROA
ATOM    999  HB  THR P  60      -4.001 -12.684  -7.349  1.00  0.00      PROA
ATOM   1000  OG1 THR P  60      -5.744 -13.419  -7.920  1.00  1.07      PROA
ATOM   1001  HG1 THR P  60      -5.635 -14.110  -7.262  1.00  0.00      PROA
ATOM   1002  CG2 THR P  60      -5.552 -12.099  -6.169  1.00  1.06      PROA
ATOM   1003 HG21 THR P  60      -6.652 -11.946  -6.201  1.00  0.00      PROA
ATOM   1004 HG22 THR P  60      -5.077 -11.177  -5.772  1.00  0.00      PROA
ATOM   1005 HG23 THR P  60      -5.333 -12.954  -5.494  1.00  0.00      PROA
ATOM   1006  C   THR P  60      -6.458 -10.555  -8.382  1.00  0.60      PROA
ATOM   1007  O   THR P  60      -6.562  -9.454  -8.046  1.00  0.75      PROA
ATOM   1008  N   ASP P  61      -7.509 -11.192  -8.812  1.00  0.68      PROA
ATOM   1009  HN  ASP P  61      -7.421 -12.137  -9.112  1.00  0.00      PROA
ATOM   1010  CA  ASP P  61      -8.852 -10.680  -8.915  1.00  0.73      PROA
ATOM   1011  HA  ASP P  61      -8.855  -9.892  -9.653  1.00  0.00      PROA
ATOM   1012  CB  ASP P  61      -9.815 -11.794  -9.321  1.00  0.92      PROA
ATOM   1013  HB1 ASP P  61     -10.846 -11.382  -9.362  1.00  0.00      PROA
ATOM   1014  HB2 ASP P  61      -9.775 -12.600  -8.558  1.00  0.00      PROA
ATOM   1015  CG  ASP P  61      -9.493 -12.382 -10.642  1.00  1.04      PROA
ATOM   1016  OD1 ASP P  61      -9.268 -12.489 -11.214  1.00  1.60      PROA
ATOM   1017  OD2 ASP P  61      -9.536 -12.755 -11.156  1.00  1.50      PROA
ATOM   1018  C   ASP P  61      -9.372  -9.983  -7.663  1.00  0.69      PROA
ATOM   1019  O   ASP P  61      -9.456 -10.564  -6.601  1.00  0.70      PROA
ATOM   1020  N   MET P  62      -9.734  -8.703  -7.778  1.00  0.70      PROA
ATOM   1021  HN  MET P  62      -9.777  -8.266  -8.672  1.00  0.00      PROA
ATOM   1022  CA  MET P  62     -10.088  -7.844  -6.671  1.00  0.69      PROA
ATOM   1023  HA  MET P  62      -9.291  -7.886  -5.943  1.00  0.00      PROA
ATOM   1024  CB  MET P  62     -10.288  -6.405  -7.167  1.00  0.78      PROA
ATOM   1025  HB1 MET P  62     -11.127  -6.414  -7.893  1.00  0.00      PROA
ATOM   1026  HB2 MET P  62      -9.359  -6.099  -7.692  1.00  0.00      PROA
ATOM   1027  CG  MET P  62     -10.590  -5.364  -6.141  1.00  0.79      PROA
ATOM   1028  HG1 MET P  62     -11.529  -5.661  -5.629  1.00  0.00      PROA
ATOM   1029  HG2 MET P  62     -10.769  -4.409  -6.676  1.00  0.00      PROA
ATOM   1030  SD  MET P  62      -9.359  -5.100  -4.932  1.00  0.85      PROA
ATOM   1031  CE  MET P  62      -9.040  -3.743  -5.055  1.00  1.18      PROA
ATOM   1032  HE1 MET P  62      -9.928  -3.101  -4.871  1.00  0.00      PROA
ATOM   1033  HE2 MET P  62      -8.667  -3.528  -6.079  1.00  0.00      PROA
ATOM   1034  HE3 MET P  62      -8.257  -3.465  -4.318  1.00  0.00      PROA
ATOM   1035  C   MET P  62     -11.290  -8.318  -5.882  1.00  0.71      PROA
ATOM   1036  O   MET P  62     -11.290  -8.307  -4.668  1.00  0.72      PROA
ATOM   1037  N   ASP P  63     -12.327  -8.812  -6.563  1.00  0.78      PROA
ATOM   1038  HN  ASP P  63     -12.335  -8.820  -7.559  1.00  0.00      PROA
ATOM   1039  CA  ASP P  63     -13.495  -9.363  -5.937  1.00  0.86      PROA
ATOM   1040  HA  ASP P  63     -13.883  -8.632  -5.243  1.00  0.00      PROA
ATOM   1041  CB  ASP P  63     -14.529  -9.699  -6.985  1.00  1.11      PROA
ATOM   1042  HB1 ASP P  63     -15.313  -9.013  -6.671  1.00  0.00      PROA
ATOM   1043  HB2 ASP P  63     -14.732 -10.727  -6.693  1.00  0.00      PROA
ATOM   1044  CG  ASP P  63     -14.779  -9.771  -7.937  1.00  1.02      PROA
ATOM   1045  OD1 ASP P  63     -14.955  -9.673  -8.185  1.00  1.76      PROA
ATOM   1046  OD2 ASP P  63     -14.855  -9.928  -8.488  1.00  1.60      PROA
ATOM   1047  C   ASP P  63     -13.208 -10.556  -5.056  1.00  0.81      PROA
ATOM   1048  O   ASP P  63     -13.729 -10.683  -3.964  1.00  0.81      PROA
ATOM   1049  N   LYS P  64     -12.318 -11.447  -5.501  1.00  0.82      PROA
ATOM   1050  HN  LYS P  64     -11.899 -11.352  -6.400  1.00  0.00      PROA
ATOM   1051  CA  LYS P  64     -11.892 -12.593  -4.749  1.00  0.85      PROA
ATOM   1052  HA  LYS P  64     -12.771 -13.085  -4.359  1.00  0.00      PROA
ATOM   1053  CB  LYS P  64     -11.096 -13.551  -5.641  1.00  0.96      PROA
ATOM   1054  HB1 LYS P  64     -10.780 -14.418  -5.024  1.00  0.00      PROA
ATOM   1055  HB2 LYS P  64     -10.192 -13.018  -6.004  1.00  0.00      PROA
ATOM   1056  CG  LYS P  64     -11.845 -14.070  -6.833  1.00  1.12      PROA
ATOM   1057  HG1 LYS P  64     -11.064 -14.442  -7.522  1.00  0.00      PROA
ATOM   1058  HG2 LYS P  64     -12.334 -13.181  -7.273  1.00  0.00      PROA
ATOM   1059  CD  LYS P  64     -12.563 -14.793  -6.833  1.00  1.78      PROA
ATOM   1060  HD1 LYS P  64     -13.390 -14.345  -6.256  1.00  0.00      PROA
ATOM   1061  HD2 LYS P  64     -12.108 -15.618  -6.259  1.00  0.00      PROA
ATOM   1062  CE  LYS P  64     -13.198 -15.430  -7.884  1.00  2.10      PROA
ATOM   1063  HE1 LYS P  64     -14.185 -15.759  -7.502  1.00  0.00      PROA
ATOM   1064  HE2 LYS P  64     -12.572 -16.307  -8.145  1.00  0.00      PROA
ATOM   1065  NZ  LYS P  64     -13.378 -15.054  -8.656  1.00  2.57      PROA
ATOM   1066  HZ1 LYS P  64     -12.493 -14.743  -9.105  1.00  0.00      PROA
ATOM   1067  HZ2 LYS P  64     -13.998 -14.233  -8.505  1.00  0.00      PROA
ATOM   1068  HZ3 LYS P  64     -13.857 -15.741  -9.273  1.00  0.00      PROA
ATOM   1069  C   LYS P  64     -11.119 -12.256  -3.499  1.00  0.77      PROA
ATOM   1070  O   LYS P  64     -11.340 -12.840  -2.450  1.00  0.80      PROA
ATOM   1071  N   VAL P  65     -10.219 -11.260  -3.562  1.00  0.70      PROA
ATOM   1072  HN  VAL P  65      -9.998 -10.812  -4.424  1.00  0.00      PROA
ATOM   1073  CA  VAL P  65      -9.508 -10.764  -2.401  1.00  0.67      PROA
ATOM   1074  HA  VAL P  65      -9.123 -11.620  -1.867  1.00  0.00      PROA
ATOM   1075  CB  VAL P  65      -8.373  -9.832  -2.761  1.00  0.72      PROA
ATOM   1076  HB  VAL P  65      -8.814  -9.032  -3.388  1.00  0.00      PROA
ATOM   1077  CG1 VAL P  65      -7.756  -9.314  -1.973  1.00  1.23      PROA
ATOM   1078 HG11 VAL P  65      -6.992 -10.011  -1.567  1.00  0.00      PROA
ATOM   1079 HG12 VAL P  65      -8.410  -8.981  -1.139  1.00  0.00      PROA
ATOM   1080 HG13 VAL P  65      -7.237  -8.437  -2.415  1.00  0.00      PROA
ATOM   1081  CG2 VAL P  65      -7.496 -10.226  -3.358  1.00  1.11      PROA
ATOM   1082 HG21 VAL P  65      -7.845 -10.612  -4.340  1.00  0.00      PROA
ATOM   1083 HG22 VAL P  65      -7.004 -11.055  -2.806  1.00  0.00      PROA
ATOM   1084 HG23 VAL P  65      -6.764  -9.410  -3.537  1.00  0.00      PROA
ATOM   1085  C   VAL P  65     -10.431 -10.138  -1.378  1.00  0.64      PROA
ATOM   1086  O   VAL P  65     -10.332 -10.402  -0.190  1.00  0.66      PROA
ATOM   1087  N   LEU P  66     -11.405  -9.327  -1.818  1.00  0.64      PROA
ATOM   1088  HN  LEU P  66     -11.478  -9.079  -2.780  1.00  0.00      PROA
ATOM   1089  CA  LEU P  66     -12.412  -8.755  -0.953  1.00  0.64      PROA
ATOM   1090  HA  LEU P  66     -11.911  -8.341  -0.090  1.00  0.00      PROA
ATOM   1091  CB  LEU P  66     -13.215  -7.659  -1.676  1.00  0.68      PROA
ATOM   1092  HB1 LEU P  66     -14.059  -7.360  -1.019  1.00  0.00      PROA
ATOM   1093  HB2 LEU P  66     -13.623  -8.093  -2.613  1.00  0.00      PROA
ATOM   1094  CG  LEU P  66     -12.444  -6.424  -2.033  1.00  0.74      PROA
ATOM   1095  HG  LEU P  66     -11.538  -6.716  -2.606  1.00  0.00      PROA
ATOM   1096  CD1 LEU P  66     -13.236  -5.500  -2.837  1.00  0.96      PROA
ATOM   1097 HD11 LEU P  66     -14.142  -5.186  -2.276  1.00  0.00      PROA
ATOM   1098 HD12 LEU P  66     -13.556  -5.996  -3.778  1.00  0.00      PROA
ATOM   1099 HD13 LEU P  66     -12.636  -4.596  -3.076  1.00  0.00      PROA
ATOM   1100  CD2 LEU P  66     -11.924  -5.679  -0.890  1.00  0.86      PROA
ATOM   1101 HD21 LEU P  66     -11.236  -6.320  -0.298  1.00  0.00      PROA
ATOM   1102 HD22 LEU P  66     -12.762  -5.358  -0.235  1.00  0.00      PROA
ATOM   1103 HD23 LEU P  66     -11.363  -4.788  -1.243  1.00  0.00      PROA
ATOM   1104  C   LEU P  66     -13.342  -9.772  -0.318  1.00  0.67      PROA
ATOM   1105  O   LEU P  66     -13.670  -9.677   0.855  1.00  0.69      PROA
ATOM   1106  N   LEU P  67     -13.753 -10.811  -1.051  1.00  0.73      PROA
ATOM   1107  HN  LEU P  67     -13.552 -10.869  -2.025  1.00  0.00      PROA
ATOM   1108  CA  LEU P  67     -14.509 -11.919  -0.507  1.00  0.80      PROA
ATOM   1109  HA  LEU P  67     -15.362 -11.516   0.019  1.00  0.00      PROA
ATOM   1110  CB  LEU P  67     -14.971 -12.863  -1.627  1.00  0.92      PROA
ATOM   1111  HB1 LEU P  67     -14.728 -13.876  -1.259  1.00  0.00      PROA
ATOM   1112  HB2 LEU P  67     -14.324 -12.615  -2.488  1.00  0.00      PROA
ATOM   1113  CG  LEU P  67     -16.021 -12.959  -2.070  1.00  1.29      PROA
ATOM   1114  HG  LEU P  67     -16.153 -11.952  -2.475  1.00  0.00      PROA
ATOM   1115  CD1 LEU P  67     -16.514 -13.429  -2.649  1.00  1.90      PROA
ATOM   1116 HD11 LEU P  67     -15.952 -14.325  -2.990  1.00  0.00      PROA
ATOM   1117 HD12 LEU P  67     -16.756 -12.803  -3.535  1.00  0.00      PROA
ATOM   1118 HD13 LEU P  67     -17.453 -13.765  -2.160  1.00  0.00      PROA
ATOM   1119  CD2 LEU P  67     -16.974 -13.136  -1.928  1.00  1.73      PROA
ATOM   1120 HD21 LEU P  67     -17.439 -12.297  -1.366  1.00  0.00      PROA
ATOM   1121 HD22 LEU P  67     -17.102 -14.070  -1.340  1.00  0.00      PROA
ATOM   1122 HD23 LEU P  67     -17.490 -13.236  -2.907  1.00  0.00      PROA
ATOM   1123  C   LEU P  67     -13.766 -12.692   0.564  1.00  0.79      PROA
ATOM   1124  O   LEU P  67     -14.300 -12.997   1.612  1.00  0.87      PROA
ATOM   1125  N   LYS P  68     -12.474 -12.970   0.356  1.00  0.76      PROA
ATOM   1126  HN  LYS P  68     -12.035 -12.776  -0.517  1.00  0.00      PROA
ATOM   1127  CA  LYS P  68     -11.622 -13.564   1.360  1.00  0.78      PROA
ATOM   1128  HA  LYS P  68     -12.130 -14.426   1.767  1.00  0.00      PROA
ATOM   1129  CB  LYS P  68     -10.280 -13.977   0.736  1.00  0.85      PROA
ATOM   1130  HB1 LYS P  68      -9.614 -13.203   1.136  1.00  0.00      PROA
ATOM   1131  HB2 LYS P  68     -10.482 -13.811  -0.328  1.00  0.00      PROA
ATOM   1132  CG  LYS P  68      -9.714 -14.694   0.698  1.00  1.40      PROA
ATOM   1133  HG1 LYS P  68     -10.439 -15.471   0.461  1.00  0.00      PROA
ATOM   1134  HG2 LYS P  68      -9.407 -14.724   1.742  1.00  0.00      PROA
ATOM   1135  CD  LYS P  68      -8.554 -15.283   0.107  1.00  1.46      PROA
ATOM   1136  HD1 LYS P  68      -8.970 -16.270  -0.037  1.00  0.00      PROA
ATOM   1137  HD2 LYS P  68      -7.915 -15.207   0.975  1.00  0.00      PROA
ATOM   1138  CE  LYS P  68      -7.911 -15.351  -0.492  1.00  1.77      PROA
ATOM   1139  HE1 LYS P  68      -7.354 -14.455  -0.228  1.00  0.00      PROA
ATOM   1140  HE2 LYS P  68      -8.518 -15.243  -1.387  1.00  0.00      PROA
ATOM   1141  NZ  LYS P  68      -6.911 -15.961  -1.081  1.00  1.79      PROA
ATOM   1142  HZ1 LYS P  68      -7.269 -16.780  -1.613  1.00  0.00      PROA
ATOM   1143  HZ2 LYS P  68      -6.231 -16.284  -0.364  1.00  0.00      PROA
ATOM   1144  HZ3 LYS P  68      -6.439 -15.303  -1.734  1.00  0.00      PROA
ATOM   1145  C   LYS P  68     -11.410 -12.693   2.581  1.00  0.74      PROA
ATOM   1146  O   LYS P  68     -11.454 -13.165   3.702  1.00  0.81      PROA
ATOM   1147  N   TYR P  69     -11.231 -11.383   2.385  1.00  0.68      PROA
ATOM   1148  HN  TYR P  69     -11.176 -11.019   1.460  1.00  0.00      PROA
ATOM   1149  CA  TYR P  69     -11.102 -10.386   3.421  1.00  0.66      PROA
ATOM   1150  HA  TYR P  69     -10.331 -10.702   4.108  1.00  0.00      PROA
ATOM   1151  CB  TYR P  69     -10.733  -9.037   2.764  1.00  0.68      PROA
ATOM   1152  HB1 TYR P  69     -11.535  -8.750   2.051  1.00  0.00      PROA
ATOM   1153  HB2 TYR P  69      -9.767  -9.148   2.227  1.00  0.00      PROA
ATOM   1154  CG  TYR P  69     -10.572  -7.895   3.726  1.00  0.64      PROA
ATOM   1155  CD1 TYR P  69     -11.538  -6.951   3.901  1.00  0.77      PROA
ATOM   1156  HD1 TYR P  69     -12.459  -7.027   3.343  1.00  0.00      PROA
ATOM   1157  CE1 TYR P  69     -11.362  -5.894   4.782  1.00  0.79      PROA
ATOM   1158  HE1 TYR P  69     -12.149  -5.165   4.904  1.00  0.00      PROA
ATOM   1159  CZ  TYR P  69     -10.216  -5.766   5.490  1.00  0.67      PROA
ATOM   1160  OH  TYR P  69     -10.031  -4.723   6.386  1.00  0.77      PROA
ATOM   1161  HH  TYR P  69      -9.159  -4.819   6.777  1.00  0.00      PROA
ATOM   1162  CD2 TYR P  69      -9.429  -7.743   4.436  1.00  0.66      PROA
ATOM   1163  HD2 TYR P  69      -8.636  -8.466   4.317  1.00  0.00      PROA
ATOM   1164  CE2 TYR P  69      -9.251  -6.683   5.312  1.00  0.67      PROA
ATOM   1165  HE2 TYR P  69      -8.324  -6.594   5.859  1.00  0.00      PROA
ATOM   1166  C   TYR P  69     -12.313 -10.280   4.336  1.00  0.67      PROA
ATOM   1167  O   TYR P  69     -12.192 -10.181   5.545  1.00  0.70      PROA
ATOM   1168  N   THR P  70     -13.521 -10.347   3.769  1.00  0.69      PROA
ATOM   1169  HN  THR P  70     -13.628 -10.463   2.785  1.00  0.00      PROA
ATOM   1170  CA  THR P  70     -14.758 -10.258   4.526  1.00  0.76      PROA
ATOM   1171  HA  THR P  70     -14.615  -9.497   5.278  1.00  0.00      PROA
ATOM   1172  CB  THR P  70     -15.975  -9.920   3.692  1.00  0.85      PROA
ATOM   1173  HB  THR P  70     -16.881 -10.000   4.329  1.00  0.00      PROA
ATOM   1174  OG1 THR P  70     -16.147 -10.758   2.593  1.00  0.95      PROA
ATOM   1175  HG1 THR P  70     -15.777 -11.607   2.847  1.00  0.00      PROA
ATOM   1176  CG2 THR P  70     -15.845  -8.518   3.148  1.00  0.88      PROA
ATOM   1177 HG21 THR P  70     -14.937  -8.437   2.513  1.00  0.00      PROA
ATOM   1178 HG22 THR P  70     -15.758  -7.794   3.986  1.00  0.00      PROA
ATOM   1179 HG23 THR P  70     -16.733  -8.269   2.529  1.00  0.00      PROA
ATOM   1180  C   THR P  70     -15.061 -11.478   5.347  1.00  0.81      PROA
ATOM   1181  O   THR P  70     -15.741 -11.411   6.328  1.00  0.94      PROA
ATOM   1182  N   GLU P  71     -14.533 -12.630   4.992  1.00  0.81      PROA
ATOM   1183  HN  GLU P  71     -13.997 -12.713   4.156  1.00  0.00      PROA
ATOM   1184  CA  GLU P  71     -14.671 -13.847   5.750  1.00  0.89      PROA
ATOM   1185  HA  GLU P  71     -15.570 -13.775   6.345  1.00  0.00      PROA
ATOM   1186  CB  GLU P  71     -14.750 -15.033   4.809  1.00  1.06      PROA
ATOM   1187  HB1 GLU P  71     -14.463 -15.929   5.396  1.00  0.00      PROA
ATOM   1188  HB2 GLU P  71     -13.997 -14.863   4.013  1.00  0.00      PROA
ATOM   1189  CG  GLU P  71     -15.786 -15.295   4.258  1.00  1.49      PROA
ATOM   1190  HG1 GLU P  71     -15.643 -14.846   3.265  1.00  0.00      PROA
ATOM   1191  HG2 GLU P  71     -16.516 -14.720   4.846  1.00  0.00      PROA
ATOM   1192  CD  GLU P  71     -16.370 -16.216   4.009  1.00  1.83      PROA
ATOM   1193  OE1 GLU P  71     -16.570 -16.608   3.886  1.00  2.37      PROA
ATOM   1194  OE2 GLU P  71     -16.662 -16.554   3.927  1.00  2.36      PROA
ATOM   1195  C   GLU P  71     -13.576 -14.057   6.757  1.00  0.86      PROA
ATOM   1196  O   GLU P  71     -13.622 -14.929   7.532  1.00  1.03      PROA
ATOM   1197  N   TYR P  72     -12.558 -13.247   6.783  1.00  0.83      PROA
ATOM   1198  HN  TYR P  72     -12.517 -12.471   6.160  1.00  0.00      PROA
ATOM   1199  CA  TYR P  72     -11.426 -13.361   7.663  1.00  0.84      PROA
ATOM   1200  HA  TYR P  72     -11.280 -14.405   7.898  1.00  0.00      PROA
ATOM   1201  CB  TYR P  72     -10.180 -12.782   6.967  1.00  0.87      PROA
ATOM   1202  HB1 TYR P  72     -10.201 -11.673   7.035  1.00  0.00      PROA
ATOM   1203  HB2 TYR P  72     -10.172 -13.099   5.902  1.00  0.00      PROA
ATOM   1204  CG  TYR P  72      -8.900 -13.241   7.578  1.00  0.89      PROA
ATOM   1205  CD1 TYR P  72      -8.247 -14.327   7.066  1.00  1.02      PROA
ATOM   1206  HD1 TYR P  72      -8.666 -14.850   6.219  1.00  0.00      PROA
ATOM   1207  CE1 TYR P  72      -7.062 -14.763   7.615  1.00  1.11      PROA
ATOM   1208  HE1 TYR P  72      -6.559 -15.620   7.190  1.00  0.00      PROA
ATOM   1209  CZ  TYR P  72      -6.516 -14.124   8.690  1.00  1.06      PROA
ATOM   1210  OH  TYR P  72      -5.327 -14.553   9.234  1.00  1.21      PROA
ATOM   1211  HH  TYR P  72      -5.027 -15.312   8.729  1.00  0.00      PROA
ATOM   1212  CD2 TYR P  72      -8.328 -12.594   8.643  1.00  0.90      PROA
ATOM   1213  HD2 TYR P  72      -8.804 -11.712   9.044  1.00  0.00      PROA
ATOM   1214  CE2 TYR P  72      -7.155 -13.048   9.213  1.00  0.97      PROA
ATOM   1215  HE2 TYR P  72      -6.746 -12.545  10.077  1.00  0.00      PROA
ATOM   1216  C   TYR P  72     -11.686 -12.661   8.975  1.00  0.84      PROA
ATOM   1217  O   TYR P  72     -12.222 -11.602   9.023  1.00  0.89      PROA
ATOM   1218  N   ASN P  73     -11.294 -13.250  10.081  1.00  0.93      PROA
ATOM   1219  HN  ASN P  73     -10.861 -14.147  10.054  1.00  0.00      PROA
ATOM   1220  CA  ASN P  73     -11.439 -12.694  11.393  1.00  1.01      PROA
ATOM   1221  HA  ASN P  73     -11.950 -11.747  11.299  1.00  0.00      PROA
ATOM   1222  CB  ASN P  73     -12.224 -13.625  12.293  1.00  1.22      PROA
ATOM   1223  HB1 ASN P  73     -11.873 -13.407  13.320  1.00  0.00      PROA
ATOM   1224  HB2 ASN P  73     -11.915 -14.647  12.001  1.00  0.00      PROA
ATOM   1225  CG  ASN P  73     -13.253 -13.669  12.367  1.00  1.68      PROA
ATOM   1226  OD1 ASN P  73     -13.600 -13.521  12.349  1.00  2.30      PROA
ATOM   1227  ND2 ASN P  73     -13.762 -13.887  12.466  1.00  2.32      PROA
ATOM   1228 HD21 ASN P  73     -14.486 -13.797  11.782  1.00  0.00      PROA
ATOM   1229 HD22 ASN P  73     -13.943 -14.365  13.326  1.00  0.00      PROA
ATOM   1230  C   ASN P  73     -10.090 -12.411  12.007  1.00  0.99      PROA
ATOM   1231  O   ASN P  73      -9.219 -13.225  11.988  1.00  1.06      PROA
ATOM   1232  N   GLU P  74      -9.908 -11.236  12.561  1.00  1.02      PROA
ATOM   1233  HN  GLU P  74     -10.618 -10.543  12.485  1.00  0.00      PROA
ATOM   1234  CA  GLU P  74      -8.757 -10.797  13.301  1.00  1.07      PROA
ATOM   1235  HA  GLU P  74      -8.888  -9.747  13.514  1.00  0.00      PROA
ATOM   1236  CB  GLU P  74      -8.573 -11.569  14.597  1.00  1.27      PROA
ATOM   1237  HB1 GLU P  74      -7.526 -11.402  14.920  1.00  0.00      PROA
ATOM   1238  HB2 GLU P  74      -8.712 -12.641  14.350  1.00  0.00      PROA
ATOM   1239  CG  GLU P  74      -9.282 -11.338  15.570  1.00  1.64      PROA
ATOM   1240  HG1 GLU P  74     -10.279 -11.718  15.282  1.00  0.00      PROA
ATOM   1241  HG2 GLU P  74      -9.303 -10.236  15.641  1.00  0.00      PROA
ATOM   1242  CD  GLU P  74      -9.150 -11.704  16.721  1.00  2.02      PROA
ATOM   1243  OE1 GLU P  74      -9.086 -11.866  17.157  1.00  2.52      PROA
ATOM   1244  OE2 GLU P  74      -9.111 -11.828  17.205  1.00  2.51      PROA
ATOM   1245  C   GLU P  74      -7.453 -10.661  12.536  1.00  0.97      PROA
ATOM   1246  O   GLU P  74      -6.661 -11.564  12.558  1.00  1.07      PROA
ATOM   1247  N   PRO P  75      -7.153  -9.586  11.853  1.00  0.86      PROA
ATOM   1248  CD  PRO P  75      -8.072  -8.515  11.627  1.00  0.93      PROA
ATOM   1249  HD1 PRO P  75      -8.299  -8.008  12.589  1.00  0.00      PROA
ATOM   1250  HD2 PRO P  75      -9.007  -8.913  11.179  1.00  0.00      PROA
ATOM   1251  CA  PRO P  75      -5.850  -9.302  11.286  1.00  0.78      PROA
ATOM   1252  HA  PRO P  75      -5.633  -9.991  10.486  1.00  0.00      PROA
ATOM   1253  CB  PRO P  75      -5.949  -7.857  10.861  1.00  0.84      PROA
ATOM   1254  HB1 PRO P  75      -5.405  -7.691   9.906  1.00  0.00      PROA
ATOM   1255  HB2 PRO P  75      -5.521  -7.189  11.639  1.00  0.00      PROA
ATOM   1256  CG  PRO P  75      -7.378  -7.602  10.692  1.00  0.96      PROA
ATOM   1257  HG1 PRO P  75      -7.615  -6.544  10.934  1.00  0.00      PROA
ATOM   1258  HG2 PRO P  75      -7.688  -7.808   9.645  1.00  0.00      PROA
ATOM   1259  C   PRO P  75      -4.654  -9.549  12.159  1.00  0.78      PROA
ATOM   1260  O   PRO P  75      -4.689  -9.241  13.318  1.00  0.90      PROA
ATOM   1261  N   HSD P  76      -3.562 -10.075  11.612  1.00  0.76      PROA
ATOM   1262  HN  HSD P  76      -3.554 -10.370  10.660  1.00  0.00      PROA
ATOM   1263  CA  HSD P  76      -2.321 -10.264  12.322  1.00  0.82      PROA
ATOM   1264  HA  HSD P  76      -2.550 -10.706  13.280  1.00  0.00      PROA
ATOM   1265  CB  HSD P  76      -1.376 -11.162  11.542  1.00  0.92      PROA
ATOM   1266  HB1 HSD P  76      -0.870 -10.531  10.783  1.00  0.00      PROA
ATOM   1267  HB2 HSD P  76      -1.994 -11.929  11.030  1.00  0.00      PROA
ATOM   1268  ND1 HSD P  76      -0.248 -12.332  12.874  1.00  1.65      PROA
ATOM   1269  HD1 HSD P  76      -1.025 -12.497  13.431  1.00  0.00      PROA
ATOM   1270  CG  HSD P  76      -0.447 -11.795  12.185  1.00  1.06      PROA
ATOM   1271  CE1 HSD P  76       0.666 -12.850  13.241  1.00  1.93      PROA
ATOM   1272  HE1 HSD P  76       0.772 -13.475  14.122  1.00  0.00      PROA
ATOM   1273  NE2 HSD P  76       1.067 -12.690  12.827  1.00  1.98      PROA
ATOM   1274  CD2 HSD P  76       0.367 -12.026  12.160  1.00  1.65      PROA
ATOM   1275  HD2 HSD P  76       0.950 -11.661  11.358  1.00  0.00      PROA
ATOM   1276  C   HSD P  76      -1.636  -8.960  12.633  1.00  0.80      PROA
ATOM   1277  O   HSD P  76      -1.049  -8.792  13.673  1.00  0.91      PROA
ATOM   1278  N   GLU P  77      -1.738  -7.989  11.731  1.00  0.73      PROA
ATOM   1279  HN  GLU P  77      -2.144  -8.153  10.836  1.00  0.00      PROA
ATOM   1280  CA  GLU P  77      -1.284  -6.652  11.962  1.00  0.76      PROA
ATOM   1281  HA  GLU P  77      -1.309  -6.479  13.028  1.00  0.00      PROA
ATOM   1282  CB  GLU P  77       0.122  -6.414  11.433  1.00  0.88      PROA
ATOM   1283  HB1 GLU P  77       0.200  -5.424  11.833  1.00  0.00      PROA
ATOM   1284  HB2 GLU P  77      -0.162  -6.467  10.402  1.00  0.00      PROA
ATOM   1285  CG  GLU P  77       0.966  -6.494  11.278  1.00  1.18      PROA
ATOM   1286  HG1 GLU P  77       0.859  -7.433  10.784  1.00  0.00      PROA
ATOM   1287  HG2 GLU P  77       1.225  -6.532  12.311  1.00  0.00      PROA
ATOM   1288  CD  GLU P  77       2.360  -6.333  10.849  1.00  1.06      PROA
ATOM   1289  OE1 GLU P  77       2.911  -6.235  10.741  1.00  1.53      PROA
ATOM   1290  OE2 GLU P  77       2.939  -6.297  10.634  1.00  1.50      PROA
ATOM   1291  C   GLU P  77      -2.230  -5.686  11.304  1.00  0.68      PROA
ATOM   1292  O   GLU P  77      -2.697  -5.906  10.206  1.00  0.67      PROA
ATOM   1293  N   SER P  78      -2.536  -4.584  11.973  1.00  0.70      PROA
ATOM   1294  HN  SER P  78      -2.230  -4.452  12.912  1.00  0.00      PROA
ATOM   1295  CA  SER P  78      -3.317  -3.501  11.427  1.00  0.67      PROA
ATOM   1296  HA  SER P  78      -3.334  -3.622  10.354  1.00  0.00      PROA
ATOM   1297  CB  SER P  78      -4.750  -3.473  11.970  1.00  0.72      PROA
ATOM   1298  HB1 SER P  78      -4.719  -3.131  13.026  1.00  0.00      PROA
ATOM   1299  HB2 SER P  78      -5.163  -4.503  11.926  1.00  0.00      PROA
ATOM   1300  OG  SER P  78      -5.547  -2.719  11.351  1.00  0.95      PROA
ATOM   1301  HG1 SER P  78      -5.374  -1.831  11.672  1.00  0.00      PROA
ATOM   1302  C   SER P  78      -2.610  -2.220  11.767  1.00  0.72      PROA
ATOM   1303  O   SER P  78      -2.548  -1.828  12.867  1.00  0.96      PROA
ATOM   1304  N   ARG P  79      -2.008  -1.551  10.837  1.00  0.67      PROA
ATOM   1305  HN  ARG P  79      -2.114  -1.804   9.879  1.00  0.00      PROA
ATOM   1306  CA  ARG P  79      -1.152  -0.414  11.068  1.00  0.71      PROA
ATOM   1307  HA  ARG P  79      -0.997  -0.327  12.133  1.00  0.00      PROA
ATOM   1308  CB  ARG P  79       0.203  -0.575  10.345  1.00  0.72      PROA
ATOM   1309  HB1 ARG P  79       0.809   0.334  10.540  1.00  0.00      PROA
ATOM   1310  HB2 ARG P  79       0.007  -0.651   9.255  1.00  0.00      PROA
ATOM   1311  CG  ARG P  79       1.026  -1.799  10.769  1.00  0.74      PROA
ATOM   1312  HG1 ARG P  79       1.993  -1.769  10.225  1.00  0.00      PROA
ATOM   1313  HG2 ARG P  79       0.469  -2.710  10.466  1.00  0.00      PROA
ATOM   1314  CD  ARG P  79       1.321  -1.900  12.242  1.00  0.82      PROA
ATOM   1315  HD1 ARG P  79       0.379  -2.025  12.818  1.00  0.00      PROA
ATOM   1316  HD2 ARG P  79       1.865  -0.996  12.591  1.00  0.00      PROA
ATOM   1317  NE  ARG P  79       2.155  -3.053  12.475  1.00  0.90      PROA
ATOM   1318  HE  ARG P  79       2.418  -3.588  11.674  1.00  0.00      PROA
ATOM   1319  CZ  ARG P  79       2.586  -3.452  13.594  1.00  1.07      PROA
ATOM   1320  NH1 ARG P  79       2.274  -2.931  14.664  1.00  1.23      PROA
ATOM   1321 HH11 ARG P  79       1.649  -2.150  14.677  1.00  0.00      PROA
ATOM   1322 HH12 ARG P  79       2.645  -3.288  15.521  1.00  0.00      PROA
ATOM   1323  NH2 ARG P  79       3.352  -4.440  13.641  1.00  1.29      PROA
ATOM   1324 HH21 ARG P  79       3.816  -4.673  14.496  1.00  0.00      PROA
ATOM   1325 HH22 ARG P  79       3.500  -4.997  12.824  1.00  0.00      PROA
ATOM   1326  C   ARG P  79      -1.789   0.896  10.666  1.00  0.73      PROA
ATOM   1327  O   ARG P  79      -2.497   1.009   9.691  1.00  0.75      PROA
ATOM   1328  N   THR P  80      -1.541   1.923  11.448  1.00  0.81      PROA
ATOM   1329  HN  THR P  80      -1.032   1.783  12.291  1.00  0.00      PROA
ATOM   1330  CA  THR P  80      -1.931   3.300  11.233  1.00  0.83      PROA
ATOM   1331  HA  THR P  80      -2.573   3.321  10.365  1.00  0.00      PROA
ATOM   1332  CB  THR P  80      -2.653   3.907  12.417  1.00  0.96      PROA
ATOM   1333  HB  THR P  80      -2.937   4.952  12.170  1.00  0.00      PROA
ATOM   1334  OG1 THR P  80      -1.885   3.932  13.575  1.00  1.05      PROA
ATOM   1335  HG1 THR P  80      -1.802   3.018  13.857  1.00  0.00      PROA
ATOM   1336  CG2 THR P  80      -3.901   3.122  12.728  1.00  1.06      PROA
ATOM   1337 HG21 THR P  80      -3.640   2.070  12.971  1.00  0.00      PROA
ATOM   1338 HG22 THR P  80      -4.579   3.125  11.848  1.00  0.00      PROA
ATOM   1339 HG23 THR P  80      -4.421   3.569  13.602  1.00  0.00      PROA
ATOM   1340  C   THR P  80      -0.701   4.116  10.929  1.00  0.81      PROA
ATOM   1341  O   THR P  80       0.404   3.636  11.043  1.00  0.81      PROA
ATOM   1342  N   ASN P  81      -0.841   5.396  10.536  1.00  0.83      PROA
ATOM   1343  HN  ASN P  81      -1.742   5.787  10.367  1.00  0.00      PROA
ATOM   1344  CA  ASN P  81       0.274   6.305  10.327  1.00  0.83      PROA
ATOM   1345  HA  ASN P  81       0.913   5.874   9.571  1.00  0.00      PROA
ATOM   1346  CB  ASN P  81      -0.205   7.700   9.882  1.00  0.89      PROA
ATOM   1347  HB1 ASN P  81       0.642   8.416   9.948  1.00  0.00      PROA
ATOM   1348  HB2 ASN P  81      -1.021   8.038  10.555  1.00  0.00      PROA
ATOM   1349  CG  ASN P  81      -0.711   7.686   8.488  1.00  0.91      PROA
ATOM   1350  OD1 ASN P  81      -0.578   6.747   7.754  1.00  0.90      PROA
ATOM   1351  ND2 ASN P  81      -1.292   8.772   8.095  1.00  1.12      PROA
ATOM   1352 HD21 ASN P  81      -1.658   8.835   7.167  1.00  0.00      PROA
ATOM   1353 HD22 ASN P  81      -1.375   9.549   8.719  1.00  0.00      PROA
ATOM   1354  C   ASN P  81       1.139   6.485  11.562  1.00  0.84      PROA
ATOM   1355  O   ASN P  81       2.354   6.491  11.485  1.00  0.83      PROA
ATOM   1356  N   ALA P  82       0.523   6.584  12.743  1.00  0.89      PROA
ATOM   1357  HN  ALA P  82      -0.472   6.601  12.800  1.00  0.00      PROA
ATOM   1358  CA  ALA P  82       1.201   6.673  14.009  1.00  0.93      PROA
ATOM   1359  HA  ALA P  82       1.882   7.511  13.973  1.00  0.00      PROA
ATOM   1360  CB  ALA P  82       0.177   6.862  15.113  1.00  1.07      PROA
ATOM   1361  HB1 ALA P  82      -0.526   6.002  15.133  1.00  0.00      PROA
ATOM   1362  HB2 ALA P  82      -0.405   7.791  14.934  1.00  0.00      PROA
ATOM   1363  HB3 ALA P  82       0.689   6.925  16.097  1.00  0.00      PROA
ATOM   1364  C   ALA P  82       2.089   5.484  14.321  1.00  0.89      PROA
ATOM   1365  O   ALA P  82       3.183   5.642  14.822  1.00  0.92      PROA
ATOM   1366  N   ASP P  83       1.644   4.267  13.981  1.00  0.87      PROA
ATOM   1367  HN  ASP P  83       0.722   4.137  13.626  1.00  0.00      PROA
ATOM   1368  CA  ASP P  83       2.433   3.062  14.092  1.00  0.86      PROA
ATOM   1369  HA  ASP P  83       2.791   2.988  15.108  1.00  0.00      PROA
ATOM   1370  CB  ASP P  83       1.587   1.827  13.731  1.00  0.88      PROA
ATOM   1371  HB1 ASP P  83       2.209   0.912  13.837  1.00  0.00      PROA
ATOM   1372  HB2 ASP P  83       1.242   1.913  12.679  1.00  0.00      PROA
ATOM   1373  CG  ASP P  83       0.406   1.706  14.613  1.00  0.95      PROA
ATOM   1374  OD1 ASP P  83       0.062   1.649  15.132  1.00  1.45      PROA
ATOM   1375  OD2 ASP P  83      -0.193   1.594  14.795  1.00  1.50      PROA
ATOM   1376  C   ASP P  83       3.675   3.070  13.214  1.00  0.82      PROA
ATOM   1377  O   ASP P  83       4.746   2.654  13.625  1.00  0.87      PROA
ATOM   1378  N   ILE P  84       3.568   3.571  11.976  1.00  0.79      PROA
ATOM   1379  HN  ILE P  84       2.687   3.865  11.614  1.00  0.00      PROA
ATOM   1380  CA  ILE P  84       4.689   3.730  11.069  1.00  0.78      PROA
ATOM   1381  HA  ILE P  84       5.230   2.796  11.052  1.00  0.00      PROA
ATOM   1382  CB  ILE P  84       4.247   4.098   9.662  1.00  0.79      PROA
ATOM   1383  HB  ILE P  84       3.657   5.039   9.696  1.00  0.00      PROA
ATOM   1384  CG2 ILE P  84       5.455   4.293   8.751  1.00  0.83      PROA
ATOM   1385 HG21 ILE P  84       6.144   3.426   8.840  1.00  0.00      PROA
ATOM   1386 HG22 ILE P  84       6.004   5.214   9.043  1.00  0.00      PROA
ATOM   1387 HG23 ILE P  84       5.122   4.375   7.694  1.00  0.00      PROA
ATOM   1388  CG1 ILE P  84       3.287   3.080   9.058  1.00  0.86      PROA
ATOM   1389 HG11 ILE P  84       3.012   3.482   8.064  1.00  0.00      PROA
ATOM   1390 HG12 ILE P  84       2.396   3.083   9.715  1.00  0.00      PROA
ATOM   1391  CD  ILE P  84       3.565   1.873   8.870  1.00  1.07      PROA
ATOM   1392  HD1 ILE P  84       3.818   1.385   9.835  1.00  0.00      PROA
ATOM   1393  HD2 ILE P  84       4.439   1.788   8.189  1.00  0.00      PROA
ATOM   1394  HD3 ILE P  84       2.692   1.349   8.426  1.00  0.00      PROA
ATOM   1395  C   ILE P  84       5.724   4.697  11.606  1.00  0.81      PROA
ATOM   1396  O   ILE P  84       6.905   4.394  11.639  1.00  0.86      PROA
ATOM   1397  N   ILE P  85       5.298   5.861  12.110  1.00  0.83      PROA
ATOM   1398  HN  ILE P  85       4.332   6.106  12.090  1.00  0.00      PROA
ATOM   1399  CA  ILE P  85       6.166   6.846  12.713  1.00  0.89      PROA
ATOM   1400  HA  ILE P  85       7.006   6.996  12.051  1.00  0.00      PROA
ATOM   1401  CB  ILE P  85       5.446   8.155  12.943  1.00  1.00      PROA
ATOM   1402  HB  ILE P  85       4.369   7.902  12.952  1.00  0.00      PROA
ATOM   1403  CG2 ILE P  85       5.608   8.844  13.850  1.00  1.39      PROA
ATOM   1404 HG21 ILE P  85       6.611   9.319  13.794  1.00  0.00      PROA
ATOM   1405 HG22 ILE P  85       5.547   8.254  14.789  1.00  0.00      PROA
ATOM   1406 HG23 ILE P  85       4.837   9.644  13.860  1.00  0.00      PROA
ATOM   1407  CG1 ILE P  85       5.461   8.983  12.174  1.00  1.36      PROA
ATOM   1408 HG11 ILE P  85       4.896   8.436  11.448  1.00  0.00      PROA
ATOM   1409 HG12 ILE P  85       6.522   8.957  12.040  1.00  0.00      PROA
ATOM   1410  CD  ILE P  85       5.377   9.620  11.845  1.00  2.13      PROA
ATOM   1411  HD1 ILE P  85       5.927  10.411  12.399  1.00  0.00      PROA
ATOM   1412  HD2 ILE P  85       4.300   9.891  11.815  1.00  0.00      PROA
ATOM   1413  HD3 ILE P  85       5.778   9.567  10.810  1.00  0.00      PROA
ATOM   1414  C   ILE P  85       6.849   6.350  13.970  1.00  0.92      PROA
ATOM   1415  O   ILE P  85       8.030   6.549  14.168  1.00  0.98      PROA
ATOM   1416  N   GLU P  86       6.138   5.615  14.831  1.00  0.92      PROA
ATOM   1417  HN  GLU P  86       5.161   5.471  14.699  1.00  0.00      PROA
ATOM   1418  CA  GLU P  86       6.694   4.979  15.996  1.00  0.98      PROA
ATOM   1419  HA  GLU P  86       7.248   5.722  16.551  1.00  0.00      PROA
ATOM   1420  CB  GLU P  86       5.590   4.386  16.862  1.00  1.06      PROA
ATOM   1421  HB1 GLU P  86       5.615   3.311  16.616  1.00  0.00      PROA
ATOM   1422  HB2 GLU P  86       4.670   4.844  16.461  1.00  0.00      PROA
ATOM   1423  CG  GLU P  86       5.453   4.398  17.818  1.00  1.64      PROA
ATOM   1424  HG1 GLU P  86       5.618   5.455  17.946  1.00  0.00      PROA
ATOM   1425  HG2 GLU P  86       6.303   3.783  18.065  1.00  0.00      PROA
ATOM   1426  CD  GLU P  86       4.921   4.250  18.799  1.00  1.91      PROA
ATOM   1427  OE1 GLU P  86       4.741   4.237  19.235  1.00  2.43      PROA
ATOM   1428  OE2 GLU P  86       4.673   4.142  19.166  1.00  2.41      PROA
ATOM   1429  C   GLU P  86       7.741   3.947  15.696  1.00  1.01      PROA
ATOM   1430  O   GLU P  86       8.736   3.848  16.369  1.00  1.12      PROA
ATOM   1431  N   THR P  87       7.555   3.175  14.629  1.00  0.99      PROA
ATOM   1432  HN  THR P  87       6.717   3.235  14.094  1.00  0.00      PROA
ATOM   1433  CA  THR P  87       8.512   2.205  14.152  1.00  1.08      PROA
ATOM   1434  HA  THR P  87       8.892   1.673  15.011  1.00  0.00      PROA
ATOM   1435  CB  THR P  87       7.918   1.245  13.188  1.00  1.18      PROA
ATOM   1436  HB  THR P  87       7.712   1.795  12.246  1.00  0.00      PROA
ATOM   1437  OG1 THR P  87       6.891   0.691  13.500  1.00  1.30      PROA
ATOM   1438  HG1 THR P  87       6.246   1.388  13.639  1.00  0.00      PROA
ATOM   1439  CG2 THR P  87       8.634   0.265  12.921  1.00  1.57      PROA
ATOM   1440 HG21 THR P  87       8.851  -0.312  13.845  1.00  0.00      PROA
ATOM   1441 HG22 THR P  87       9.596   0.608  12.482  1.00  0.00      PROA
ATOM   1442 HG23 THR P  87       8.111  -0.401  12.202  1.00  0.00      PROA
ATOM   1443  C   THR P  87       9.723   2.823  13.553  1.00  1.14      PROA
ATOM   1444  O   THR P  87      10.775   2.321  13.696  1.00  1.33      PROA
ATOM   1445  N   LEU P  88       9.613   3.964  12.898  1.00  1.07      PROA
ATOM   1446  HN  LEU P  88       8.717   4.376  12.762  1.00  0.00      PROA
ATOM   1447  CA  LEU P  88      10.677   4.705  12.340  1.00  1.20      PROA
ATOM   1448  HA  LEU P  88      11.295   4.012  11.788  1.00  0.00      PROA
ATOM   1449  CB  LEU P  88      10.231   5.805  11.438  1.00  1.13      PROA
ATOM   1450  HB1 LEU P  88      10.943   6.640  11.589  1.00  0.00      PROA
ATOM   1451  HB2 LEU P  88       9.227   6.112  11.793  1.00  0.00      PROA
ATOM   1452  CG  LEU P  88      10.135   5.649  10.226  1.00  1.16      PROA
ATOM   1453  HG  LEU P  88       9.591   4.697  10.165  1.00  0.00      PROA
ATOM   1454  CD1 LEU P  88       9.727   6.198   9.358  1.00  1.60      PROA
ATOM   1455 HD11 LEU P  88      10.555   6.568   8.716  1.00  0.00      PROA
ATOM   1456 HD12 LEU P  88       9.133   7.069   9.707  1.00  0.00      PROA
ATOM   1457 HD13 LEU P  88       9.083   5.524   8.753  1.00  0.00      PROA
ATOM   1458  CD2 LEU P  88      10.773   5.573   9.548  1.00  1.63      PROA
ATOM   1459 HD21 LEU P  88      11.429   4.697   9.738  1.00  0.00      PROA
ATOM   1460 HD22 LEU P  88      11.403   6.488   9.517  1.00  0.00      PROA
ATOM   1461 HD23 LEU P  88      10.269   5.433   8.568  1.00  0.00      PROA
ATOM   1462  C   LEU P  88      11.560   5.252  13.295  1.00  1.52      PROA
ATOM   1463  O   LEU P  88      12.645   5.329  13.077  1.00  1.87      PROA
ATOM   1464  N   ARG P  89      11.120   5.626  14.393  1.00  1.61      PROA
ATOM   1465  HN  ARG P  89      10.146   5.575  14.596  1.00  0.00      PROA
ATOM   1466  CA  ARG P  89      11.876   6.120  15.387  1.00  2.05      PROA
ATOM   1467  HA  ARG P  89      12.684   6.682  14.943  1.00  0.00      PROA
ATOM   1468  CB  ARG P  89      11.150   6.912  16.199  1.00  2.32      PROA
ATOM   1469  HB1 ARG P  89      11.789   7.215  17.054  1.00  0.00      PROA
ATOM   1470  HB2 ARG P  89      10.290   6.324  16.583  1.00  0.00      PROA
ATOM   1471  CG  ARG P  89      10.645   8.092  15.575  1.00  2.48      PROA
ATOM   1472  HG1 ARG P  89       9.634   7.755  15.342  1.00  0.00      PROA
ATOM   1473  HG2 ARG P  89      11.280   8.114  14.688  1.00  0.00      PROA
ATOM   1474  CD  ARG P  89      10.536   8.716  15.643  1.00  3.31      PROA
ATOM   1475  HD1 ARG P  89      11.554   8.975  15.870  1.00  0.00      PROA
ATOM   1476  HD2 ARG P  89       9.880   8.615  16.488  1.00  0.00      PROA
ATOM   1477  NE  ARG P  89      10.263   9.706  15.480  1.00  3.52      PROA
ATOM   1478  HE  ARG P  89      10.758   9.771  14.742  1.00  0.00      PROA
ATOM   1479  CZ  ARG P  89      10.047  10.340  15.434  1.00  4.30      PROA
ATOM   1480  NH1 ARG P  89      10.034  10.199  15.504  1.00  5.06      PROA
ATOM   1481 HH11 ARG P  89      10.575   9.994  16.320  1.00  0.00      PROA
ATOM   1482 HH12 ARG P  89       9.411   9.511  15.131  1.00  0.00      PROA
ATOM   1483  NH2 ARG P  89       9.833  11.174  15.319  1.00  4.65      PROA
ATOM   1484 HH21 ARG P  89      10.275  11.709  14.599  1.00  0.00      PROA
ATOM   1485 HH22 ARG P  89       9.145  11.599  15.907  1.00  0.00      PROA
ATOM   1486  C   ARG P  89      12.576   5.208  16.208  1.00  2.19      PROA
ATOM   1487  O   ARG P  89      13.077   5.000  16.653  1.00  2.48      PROA
ATOM   1488  N   LYS P  90      12.636   4.653  16.426  1.00  2.60      PROA
ATOM   1489  HN  LYS P  90      11.962   4.095  16.020  1.00  0.00      PROA
ATOM   1490  CA  LYS P  90      13.262   3.805  17.214  1.00  2.97      PROA
ATOM   1491  HA  LYS P  90      13.543   4.406  18.061  1.00  0.00      PROA
ATOM   1492  CB  LYS P  90      13.104   3.439  17.374  1.00  3.85      PROA
ATOM   1493  HB1 LYS P  90      13.730   2.565  17.097  1.00  0.00      PROA
ATOM   1494  HB2 LYS P  90      12.062   3.258  17.035  1.00  0.00      PROA
ATOM   1495  CG  LYS P  90      13.114   3.484  17.607  1.00  4.38      PROA
ATOM   1496  HG1 LYS P  90      12.147   3.974  17.793  1.00  0.00      PROA
ATOM   1497  HG2 LYS P  90      13.934   4.214  17.670  1.00  0.00      PROA
ATOM   1498  CD  LYS P  90      13.190   3.168  18.094  1.00  4.92      PROA
ATOM   1499  HD1 LYS P  90      12.701   2.330  17.675  1.00  0.00      PROA
ATOM   1500  HD2 LYS P  90      12.607   3.837  18.668  1.00  0.00      PROA
ATOM   1501  CE  LYS P  90      13.306   2.950  18.436  1.00  5.79      PROA
ATOM   1502  HE1 LYS P  90      12.376   2.443  18.491  1.00  0.00      PROA
ATOM   1503  HE2 LYS P  90      13.435   3.829  19.015  1.00  0.00      PROA
ATOM   1504  NZ  LYS P  90      13.436   2.744  18.718  1.00  6.41      PROA
ATOM   1505  HZ1 LYS P  90      14.429   2.494  18.537  1.00  0.00      PROA
ATOM   1506  HZ2 LYS P  90      12.870   1.875  18.802  1.00  0.00      PROA
ATOM   1507  HZ3 LYS P  90      13.371   3.287  19.603  1.00  0.00      PROA
ATOM   1508  C   LYS P  90      13.789   3.397  17.389  1.00  3.43      PROA
ATOM   1509  O   LYS P  90      13.949   3.418  17.481  1.00  4.01      PROA
ATOM   1510  N   LYS P  91      14.082   3.001  17.447  1.00  3.79      PROA
ATOM   1511  HN  LYS P  91      13.643   2.387  16.918  1.00  0.00      PROA
ATOM   1512  CA  LYS P  91      14.583   2.564  17.634  1.00  4.68      PROA
ATOM   1513  HA  LYS P  91      15.057   2.868  18.552  1.00  0.00      PROA
ATOM   1514  CB  LYS P  91      14.313   2.208  17.679  1.00  5.36      PROA
ATOM   1515  HB1 LYS P  91      14.543   1.722  18.650  1.00  0.00      PROA
ATOM   1516  HB2 LYS P  91      14.540   1.497  16.857  1.00  0.00      PROA
ATOM   1517  CG  LYS P  91      13.464   2.380  17.659  1.00  5.41      PROA
ATOM   1518  HG1 LYS P  91      13.033   2.039  16.693  1.00  0.00      PROA
ATOM   1519  HG2 LYS P  91      13.299   3.474  17.759  1.00  0.00      PROA
ATOM   1520  CD  LYS P  91      13.333   2.238  17.883  1.00  5.86      PROA
ATOM   1521  HD1 LYS P  91      13.451   2.924  18.739  1.00  0.00      PROA
ATOM   1522  HD2 LYS P  91      13.958   1.340  18.032  1.00  0.00      PROA
ATOM   1523  CE  LYS P  91      12.958   2.102  17.919  1.00  6.51      PROA
ATOM   1524  HE1 LYS P  91      12.673   2.083  16.866  1.00  0.00      PROA
ATOM   1525  HE2 LYS P  91      12.517   2.936  18.468  1.00  0.00      PROA
ATOM   1526  NZ  LYS P  91      12.771   1.897  18.010  1.00  7.06      PROA
ATOM   1527  HZ1 LYS P  91      12.966   1.667  19.005  1.00  0.00      PROA
ATOM   1528  HZ2 LYS P  91      12.883   1.042  17.428  1.00  0.00      PROA
ATOM   1529  HZ3 LYS P  91      11.797   2.251  17.920  1.00  0.00      PROA
ATOM   1530  C   LYS P  91      15.449   2.357  17.679  1.00  5.23      PROA
ATOM   1531  OT1 LYS P  91      15.836   2.253  17.703  1.00  5.53      PROA
ATOM   1532  OT2 LYS P  91      15.749   2.292  17.695  1.00  5.70      PROA
ATOM   1533  N   GLY P   2      14.649   1.439 -17.712  1.00  1.98      PROB
ATOM   1534  HT1 GLY P   2      14.841   2.450 -17.560  1.00  0.00      PROB
ATOM   1535  HT2 GLY P   2      13.663   1.316 -18.019  1.00  0.00      PROB
ATOM   1536  HT3 GLY P   2      15.288   1.071 -18.445  1.00  0.00      PROB
ATOM   1537  CA  GLY P   2      14.857   0.738 -16.517  1.00  1.78      PROB
ATOM   1538  HA1 GLY P   2      14.063   1.022 -15.842  1.00  0.00      PROB
ATOM   1539  HA2 GLY P   2      15.813   1.055 -16.128  1.00  0.00      PROB
ATOM   1540  C   GLY P   2      14.864  -0.706 -16.640  1.00  1.55      PROB
ATOM   1541  O   GLY P   2      14.964  -1.215 -17.689  1.00  1.58      PROB
ATOM   1542  N   ARG P   3      14.763  -1.419 -15.561  1.00  1.43      PROB
ATOM   1543  HN  ARG P   3      14.763  -0.986 -14.664  1.00  0.00      PROB
ATOM   1544  CA  ARG P   3      14.647  -2.828 -15.535  1.00  1.29      PROB
ATOM   1545  HA  ARG P   3      15.375  -3.230 -16.224  1.00  0.00      PROB
ATOM   1546  CB  ARG P   3      14.877  -3.382 -14.167  1.00  1.39      PROB
ATOM   1547  HB1 ARG P   3      14.747  -4.484 -14.212  1.00  0.00      PROB
ATOM   1548  HB2 ARG P   3      14.110  -2.956 -13.486  1.00  0.00      PROB
ATOM   1549  CG  ARG P   3      16.216  -3.096 -13.595  1.00  1.64      PROB
ATOM   1550  HG1 ARG P   3      16.208  -3.530 -12.576  1.00  0.00      PROB
ATOM   1551  HG2 ARG P   3      16.284  -1.993 -13.524  1.00  0.00      PROB
ATOM   1552  CD  ARG P   3      17.260  -3.461 -14.102  1.00  1.87      PROB
ATOM   1553  HD1 ARG P   3      17.394  -2.862 -15.026  1.00  0.00      PROB
ATOM   1554  HD2 ARG P   3      17.137  -4.535 -14.352  1.00  0.00      PROB
ATOM   1555  NE  ARG P   3      18.354  -3.397 -13.526  1.00  2.17      PROB
ATOM   1556  HE  ARG P   3      18.233  -2.932 -12.671  1.00  0.00      PROB
ATOM   1557  CZ  ARG P   3      19.369  -3.664 -13.626  1.00  2.57      PROB
ATOM   1558  NH1 ARG P   3      19.558  -4.022 -14.243  1.00  2.97      PROB
ATOM   1559 HH11 ARG P   3      19.055  -3.856 -15.091  1.00  0.00      PROB
ATOM   1560 HH12 ARG P   3      20.317  -4.673 -14.231  1.00  0.00      PROB
ATOM   1561  NH2 ARG P   3      20.240  -3.571 -13.070  1.00  2.98      PROB
ATOM   1562 HH21 ARG P   3      20.189  -3.403 -12.085  1.00  0.00      PROB
ATOM   1563 HH22 ARG P   3      21.130  -3.649 -13.519  1.00  0.00      PROB
ATOM   1564  C   ARG P   3      13.339  -3.308 -16.068  1.00  1.14      PROB
ATOM   1565  O   ARG P   3      12.330  -2.717 -15.864  1.00  1.19      PROB
ATOM   1566  N   LYS P   4      13.339  -4.399 -16.787  1.00  1.08      PROB
ATOM   1567  HN  LYS P   4      14.145  -4.983 -16.839  1.00  0.00      PROB
ATOM   1568  CA  LYS P   4      12.215  -4.846 -17.545  1.00  1.04      PROB
ATOM   1569  HA  LYS P   4      11.519  -4.026 -17.641  1.00  0.00      PROB
ATOM   1570  CB  LYS P   4      12.692  -5.307 -18.909  1.00  1.16      PROB
ATOM   1571  HB1 LYS P   4      11.803  -5.602 -19.505  1.00  0.00      PROB
ATOM   1572  HB2 LYS P   4      13.342  -6.196 -18.766  1.00  0.00      PROB
ATOM   1573  CG  LYS P   4      13.471  -4.275 -19.703  1.00  1.28      PROB
ATOM   1574  HG1 LYS P   4      13.805  -4.750 -20.649  1.00  0.00      PROB
ATOM   1575  HG2 LYS P   4      14.364  -3.988 -19.109  1.00  0.00      PROB
ATOM   1576  CD  LYS P   4      12.751  -3.067 -20.040  1.00  1.32      PROB
ATOM   1577  HD1 LYS P   4      12.437  -2.606 -19.082  1.00  0.00      PROB
ATOM   1578  HD2 LYS P   4      11.851  -3.381 -20.606  1.00  0.00      PROB
ATOM   1579  CE  LYS P   4      13.364  -2.055 -20.790  1.00  1.47      PROB
ATOM   1580  HE1 LYS P   4      13.680  -2.483 -21.765  1.00  0.00      PROB
ATOM   1581  HE2 LYS P   4      14.249  -1.689 -20.228  1.00  0.00      PROB
ATOM   1582  NZ  LYS P   4      12.622  -0.971 -21.075  1.00  1.59      PROB
ATOM   1583  HZ1 LYS P   4      12.459  -0.423 -20.206  1.00  0.00      PROB
ATOM   1584  HZ2 LYS P   4      11.709  -1.271 -21.472  1.00  0.00      PROB
ATOM   1585  HZ3 LYS P   4      13.124  -0.380 -21.768  1.00  0.00      PROB
ATOM   1586  C   LYS P   4      11.479  -5.960 -16.858  1.00  0.98      PROB
ATOM   1587  O   LYS P   4      10.488  -6.444 -17.342  1.00  1.02      PROB
ATOM   1588  N   LYS P   5      11.941  -6.370 -15.687  1.00  0.94      PROB
ATOM   1589  HN  LYS P   5      12.742  -5.940 -15.281  1.00  0.00      PROB
ATOM   1590  CA  LYS P   5      11.375  -7.424 -14.907  1.00  0.94      PROB
ATOM   1591  HA  LYS P   5      10.301  -7.317 -14.945  1.00  0.00      PROB
ATOM   1592  CB  LYS P   5      11.776  -8.803 -15.414  1.00  1.09      PROB
ATOM   1593  HB1 LYS P   5      11.269  -8.930 -16.390  1.00  0.00      PROB
ATOM   1594  HB2 LYS P   5      11.361  -9.529 -14.688  1.00  0.00      PROB
ATOM   1595  CG  LYS P   5      13.010  -9.150 -15.603  1.00  1.36      PROB
ATOM   1596  HG1 LYS P   5      13.506  -9.002 -14.625  1.00  0.00      PROB
ATOM   1597  HG2 LYS P   5      13.408  -8.420 -16.333  1.00  0.00      PROB
ATOM   1598  CD  LYS P   5      13.428 -10.327 -16.028  1.00  1.66      PROB
ATOM   1599  HD1 LYS P   5      13.093 -10.229 -17.052  1.00  0.00      PROB
ATOM   1600  HD2 LYS P   5      12.770 -10.933 -15.419  1.00  0.00      PROB
ATOM   1601  CE  LYS P   5      13.995 -10.893 -16.160  1.00  2.25      PROB
ATOM   1602  HE1 LYS P   5      14.709 -10.450 -15.499  1.00  0.00      PROB
ATOM   1603  HE2 LYS P   5      14.097 -10.667 -17.200  1.00  0.00      PROB
ATOM   1604  NZ  LYS P   5      14.486 -11.629 -16.243  1.00  2.68      PROB
ATOM   1605  HZ1 LYS P   5      14.019 -12.286 -16.900  1.00  0.00      PROB
ATOM   1606  HZ2 LYS P   5      14.589 -12.083 -15.313  1.00  0.00      PROB
ATOM   1607  HZ3 LYS P   5      15.425 -11.379 -16.613  1.00  0.00      PROB
ATOM   1608  C   LYS P   5      11.810  -7.241 -13.483  1.00  0.90      PROB
ATOM   1609  O   LYS P   5      12.667  -6.451 -13.203  1.00  0.96      PROB
ATOM   1610  N   ILE P   6      11.216  -7.956 -12.534  1.00  0.90      PROB
ATOM   1611  HN  ILE P   6      10.417  -8.515 -12.737  1.00  0.00      PROB
ATOM   1612  CA  ILE P   6      11.655  -7.993 -11.158  1.00  0.90      PROB
ATOM   1613  HA  ILE P   6      11.901  -6.984 -10.864  1.00  0.00      PROB
ATOM   1614  CB  ILE P   6      10.589  -8.553 -10.246  1.00  0.95      PROB
ATOM   1615  HB  ILE P   6      10.297  -9.561 -10.610  1.00  0.00      PROB
ATOM   1616  CG2 ILE P   6      11.061  -8.666  -8.822  1.00  1.03      PROB
ATOM   1617 HG21 ILE P   6      11.514  -7.707  -8.493  1.00  0.00      PROB
ATOM   1618 HG22 ILE P   6      11.827  -9.467  -8.740  1.00  0.00      PROB
ATOM   1619 HG23 ILE P   6      10.203  -8.900  -8.157  1.00  0.00      PROB
ATOM   1620  CG1 ILE P   6       9.303  -7.757 -10.302  1.00  0.99      PROB
ATOM   1621 HG11 ILE P   6       8.588  -8.218  -9.589  1.00  0.00      PROB
ATOM   1622 HG12 ILE P   6       8.895  -7.845 -11.330  1.00  0.00      PROB
ATOM   1623  CD  ILE P   6       9.397  -6.361  -9.986  1.00  1.04      PROB
ATOM   1624  HD1 ILE P   6      10.088  -5.855 -10.693  1.00  0.00      PROB
ATOM   1625  HD2 ILE P   6       9.788  -6.232  -8.954  1.00  0.00      PROB
ATOM   1626  HD3 ILE P   6       8.396  -5.886 -10.068  1.00  0.00      PROB
ATOM   1627  C   ILE P   6      12.947  -8.744 -11.024  1.00  0.97      PROB
ATOM   1628  O   ILE P   6      13.056  -9.861 -11.401  1.00  1.13      PROB
ATOM   1629  N   GLN P   7      13.980  -8.120 -10.508  1.00  1.00      PROB
ATOM   1630  HN  GLN P   7      13.883  -7.210 -10.113  1.00  0.00      PROB
ATOM   1631  CA  GLN P   7      15.296  -8.657 -10.460  1.00  1.15      PROB
ATOM   1632  HA  GLN P   7      15.383  -9.419 -11.221  1.00  0.00      PROB
ATOM   1633  CB  GLN P   7      16.272  -7.565 -10.697  1.00  1.40      PROB
ATOM   1634  HB1 GLN P   7      17.273  -7.997 -10.500  1.00  0.00      PROB
ATOM   1635  HB2 GLN P   7      16.054  -6.786  -9.940  1.00  0.00      PROB
ATOM   1636  CG  GLN P   7      16.362  -6.941 -11.851  1.00  1.60      PROB
ATOM   1637  HG1 GLN P   7      16.989  -6.040 -11.688  1.00  0.00      PROB
ATOM   1638  HG2 GLN P   7      15.336  -6.629 -12.136  1.00  0.00      PROB
ATOM   1639  CD  GLN P   7      16.841  -7.537 -12.835  1.00  1.81      PROB
ATOM   1640  OE1 GLN P   7      16.729  -7.691 -13.461  1.00  2.17      PROB
ATOM   1641  NE2 GLN P   7      17.405  -7.881 -12.997  1.00  2.37      PROB
ATOM   1642 HE21 GLN P   7      17.657  -8.005 -13.957  1.00  0.00      PROB
ATOM   1643 HE22 GLN P   7      17.982  -8.263 -12.275  1.00  0.00      PROB
ATOM   1644  C   GLN P   7      15.661  -9.370  -9.199  1.00  1.05      PROB
ATOM   1645  O   GLN P   7      16.539 -10.141  -9.173  1.00  1.20      PROB
ATOM   1646  N   ILE P   8      14.989  -9.141  -8.113  1.00  0.95      PROB
ATOM   1647  HN  ILE P   8      14.225  -8.502  -8.118  1.00  0.00      PROB
ATOM   1648  CA  ILE P   8      15.249  -9.750  -6.833  1.00  0.88      PROB
ATOM   1649  HA  ILE P   8      16.318  -9.866  -6.737  1.00  0.00      PROB
ATOM   1650  CB  ILE P   8      14.714  -8.919  -5.682  1.00  0.91      PROB
ATOM   1651  HB  ILE P   8      15.069  -7.885  -5.861  1.00  0.00      PROB
ATOM   1652  CG2 ILE P   8      13.645  -8.836  -5.450  1.00  1.32      PROB
ATOM   1653 HG21 ILE P   8      13.383  -9.513  -4.609  1.00  0.00      PROB
ATOM   1654 HG22 ILE P   8      13.042  -9.124  -6.337  1.00  0.00      PROB
ATOM   1655 HG23 ILE P   8      13.402  -7.793  -5.155  1.00  0.00      PROB
ATOM   1656  CG1 ILE P   8      15.069  -9.011  -4.634  1.00  1.46      PROB
ATOM   1657 HG11 ILE P   8      14.855 -10.054  -4.329  1.00  0.00      PROB
ATOM   1658 HG12 ILE P   8      14.443  -8.319  -4.037  1.00  0.00      PROB
ATOM   1659  CD  ILE P   8      16.290  -8.780  -4.282  1.00  1.78      PROB
ATOM   1660  HD1 ILE P   8      16.566  -7.732  -4.527  1.00  0.00      PROB
ATOM   1661  HD2 ILE P   8      16.976  -9.464  -4.826  1.00  0.00      PROB
ATOM   1662  HD3 ILE P   8      16.403  -8.930  -3.187  1.00  0.00      PROB
ATOM   1663  C   ILE P   8      14.786 -11.181  -6.770  1.00  0.83      PROB
ATOM   1664  O   ILE P   8      13.691 -11.510  -7.119  1.00  0.88      PROB
ATOM   1665  N   GLN P   9      15.641 -12.088  -6.343  1.00  0.85      PROB
ATOM   1666  HN  GLN P   9      16.561 -11.823  -6.069  1.00  0.00      PROB
ATOM   1667  CA  GLN P   9      15.372 -13.485  -6.226  1.00  0.86      PROB
ATOM   1668  HA  GLN P   9      14.436 -13.687  -6.725  1.00  0.00      PROB
ATOM   1669  CB  GLN P   9      16.487 -14.304  -6.849  1.00  1.05      PROB
ATOM   1670  HB1 GLN P   9      16.254 -15.370  -6.650  1.00  0.00      PROB
ATOM   1671  HB2 GLN P   9      17.422 -14.031  -6.319  1.00  0.00      PROB
ATOM   1672  CG  GLN P   9      16.740 -14.197  -8.175  1.00  1.35      PROB
ATOM   1673  HG1 GLN P   9      17.477 -14.977  -8.460  1.00  0.00      PROB
ATOM   1674  HG2 GLN P   9      17.174 -13.194  -8.374  1.00  0.00      PROB
ATOM   1675  CD  GLN P   9      15.609 -14.350  -8.981  1.00  1.55      PROB
ATOM   1676  OE1 GLN P   9      15.020 -15.075  -9.083  1.00  1.75      PROB
ATOM   1677  NE2 GLN P   9      15.299 -13.669  -9.580  1.00  2.03      PROB
ATOM   1678 HE21 GLN P   9      14.483 -13.826 -10.137  1.00  0.00      PROB
ATOM   1679 HE22 GLN P   9      15.791 -12.801  -9.648  1.00  0.00      PROB
ATOM   1680  C   GLN P   9      15.216 -13.871  -4.787  1.00  0.78      PROB
ATOM   1681  O   GLN P   9      15.839 -13.312  -3.926  1.00  0.85      PROB
ATOM   1682  N   ARG P  10      14.349 -14.822  -4.476  1.00  0.76      PROB
ATOM   1683  HN  ARG P  10      13.833 -15.297  -5.183  1.00  0.00      PROB
ATOM   1684  CA  ARG P  10      14.073 -15.252  -3.127  1.00  0.76      PROB
ATOM   1685  HA  ARG P  10      13.998 -14.366  -2.514  1.00  0.00      PROB
ATOM   1686  CB  ARG P  10      12.781 -16.072  -3.015  1.00  0.79      PROB
ATOM   1687  HB1 ARG P  10      11.936 -15.421  -3.321  1.00  0.00      PROB
ATOM   1688  HB2 ARG P  10      12.650 -16.358  -1.951  1.00  0.00      PROB
ATOM   1689  CG  ARG P  10      12.719 -17.340  -3.850  1.00  0.86      PROB
ATOM   1690  HG1 ARG P  10      13.541 -18.012  -3.526  1.00  0.00      PROB
ATOM   1691  HG2 ARG P  10      12.876 -17.065  -4.914  1.00  0.00      PROB
ATOM   1692  CD  ARG P  10      11.425 -18.092  -3.743  1.00  0.97      PROB
ATOM   1693  HD1 ARG P  10      11.170 -18.284  -2.679  1.00  0.00      PROB
ATOM   1694  HD2 ARG P  10      11.481 -19.050  -4.302  1.00  0.00      PROB
ATOM   1695  NE  ARG P  10      10.386 -17.268  -4.331  1.00  1.00      PROB
ATOM   1696  HE  ARG P  10      10.682 -16.506  -4.905  1.00  0.00      PROB
ATOM   1697  CZ  ARG P  10       9.125 -17.428  -4.182  1.00  1.07      PROB
ATOM   1698  NH1 ARG P  10       8.610 -18.385  -3.549  1.00  1.18      PROB
ATOM   1699 HH11 ARG P  10       9.195 -19.077  -3.126  1.00  0.00      PROB
ATOM   1700 HH12 ARG P  10       7.616 -18.454  -3.468  1.00  0.00      PROB
ATOM   1701  NH2 ARG P  10       8.333 -16.573  -4.692  1.00  1.18      PROB
ATOM   1702 HH21 ARG P  10       8.699 -15.793  -5.199  1.00  0.00      PROB
ATOM   1703 HH22 ARG P  10       7.345 -16.681  -4.586  1.00  0.00      PROB
ATOM   1704  C   ARG P  10      15.224 -15.940  -2.426  1.00  0.77      PROB
ATOM   1705  O   ARG P  10      15.954 -16.710  -2.991  1.00  0.83      PROB
ATOM   1706  N   ILE P  11      15.423 -15.647  -1.163  1.00  0.85      PROB
ATOM   1707  HN  ILE P  11      14.798 -15.037  -0.683  1.00  0.00      PROB
ATOM   1708  CA  ILE P  11      16.505 -16.140  -0.358  1.00  0.90      PROB
ATOM   1709  HA  ILE P  11      17.355 -16.302  -1.004  1.00  0.00      PROB
ATOM   1710  CB  ILE P  11      16.857 -15.155   0.733  1.00  1.00      PROB
ATOM   1711  HB  ILE P  11      16.926 -14.155   0.258  1.00  0.00      PROB
ATOM   1712  CG2 ILE P  11      16.157 -15.047   1.649  1.00  1.33      PROB
ATOM   1713 HG21 ILE P  11      16.463 -15.755   2.449  1.00  0.00      PROB
ATOM   1714 HG22 ILE P  11      15.111 -15.276   1.354  1.00  0.00      PROB
ATOM   1715 HG23 ILE P  11      16.215 -14.012   2.049  1.00  0.00      PROB
ATOM   1716  CG1 ILE P  11      17.907 -15.145   1.261  1.00  1.48      PROB
ATOM   1717 HG11 ILE P  11      18.199 -16.208   1.268  1.00  0.00      PROB
ATOM   1718 HG12 ILE P  11      17.674 -14.810   2.285  1.00  0.00      PROB
ATOM   1719  CD  ILE P  11      18.811 -14.644   1.039  1.00  1.92      PROB
ATOM   1720  HD1 ILE P  11      18.651 -13.545   1.051  1.00  0.00      PROB
ATOM   1721  HD2 ILE P  11      19.169 -14.940   0.030  1.00  0.00      PROB
ATOM   1722  HD3 ILE P  11      19.581 -14.898   1.799  1.00  0.00      PROB
ATOM   1723  C   ILE P  11      16.257 -17.531   0.179  1.00  0.90      PROB
ATOM   1724  O   ILE P  11      15.147 -17.946   0.402  1.00  0.91      PROB
ATOM   1725  N   THR P  12      17.307 -18.317   0.376  1.00  1.00      PROB
ATOM   1726  HN  THR P  12      18.213 -18.036   0.072  1.00  0.00      PROB
ATOM   1727  CA  THR P  12      17.265 -19.605   1.020  1.00  1.07      PROB
ATOM   1728  HA  THR P  12      16.397 -20.125   0.643  1.00  0.00      PROB
ATOM   1729  CB  THR P  12      18.492 -20.428   0.776  1.00  1.27      PROB
ATOM   1730  HB  THR P  12      18.129 -21.379   1.160  1.00  0.00      PROB
ATOM   1731  OG1 THR P  12      19.065 -20.528   0.854  1.00  1.88      PROB
ATOM   1732  HG1 THR P  12      19.247 -20.319   1.773  1.00  0.00      PROB
ATOM   1733  CG2 THR P  12      18.944 -20.652   0.332  1.00  1.88      PROB
ATOM   1734 HG21 THR P  12      19.798 -19.944   0.266  1.00  0.00      PROB
ATOM   1735 HG22 THR P  12      18.477 -20.738  -0.672  1.00  0.00      PROB
ATOM   1736 HG23 THR P  12      19.329 -21.644   0.652  1.00  0.00      PROB
ATOM   1737  C   THR P  12      16.989 -19.527   2.492  1.00  1.04      PROB
ATOM   1738  O   THR P  12      17.400 -18.607   3.147  1.00  1.05      PROB
ATOM   1739  N   ASP P  13      16.288 -20.515   3.027  1.00  1.10      PROB
ATOM   1740  HN  ASP P  13      15.977 -21.259   2.444  1.00  0.00      PROB
ATOM   1741  CA  ASP P  13      15.895 -20.671   4.397  1.00  1.13      PROB
ATOM   1742  HA  ASP P  13      15.418 -21.636   4.482  1.00  0.00      PROB
ATOM   1743  CB  ASP P  13      17.041 -20.586   5.392  1.00  1.25      PROB
ATOM   1744  HB1 ASP P  13      16.618 -20.058   6.267  1.00  0.00      PROB
ATOM   1745  HB2 ASP P  13      17.799 -19.950   4.898  1.00  0.00      PROB
ATOM   1746  CG  ASP P  13      17.585 -21.362   5.800  1.00  1.73      PROB
ATOM   1747  OD1 ASP P  13      17.787 -21.687   5.997  1.00  2.33      PROB
ATOM   1748  OD2 ASP P  13      17.839 -21.692   5.991  1.00  2.31      PROB
ATOM   1749  C   ASP P  13      14.690 -19.863   4.809  1.00  1.04      PROB
ATOM   1750  O   ASP P  13      14.590 -18.676   4.591  1.00  0.97      PROB
ATOM   1751  N   GLU P  14      13.714 -20.515   5.431  1.00  1.11      PROB
ATOM   1752  HN  GLU P  14      13.827 -21.473   5.678  1.00  0.00      PROB
ATOM   1753  CA  GLU P  14      12.444 -19.951   5.804  1.00  1.10      PROB
ATOM   1754  HA  GLU P  14      11.987 -19.532   4.920  1.00  0.00      PROB
ATOM   1755  CB  GLU P  14      11.553 -21.034   6.404  1.00  1.28      PROB
ATOM   1756  HB1 GLU P  14      11.815 -21.029   7.476  1.00  0.00      PROB
ATOM   1757  HB2 GLU P  14      11.914 -21.964   5.933  1.00  0.00      PROB
ATOM   1758  CG  GLU P  14      10.547 -21.135   6.401  1.00  1.76      PROB
ATOM   1759  HG1 GLU P  14      10.303 -20.467   5.574  1.00  0.00      PROB
ATOM   1760  HG2 GLU P  14      10.320 -20.691   7.371  1.00  0.00      PROB
ATOM   1761  CD  GLU P  14       9.748 -21.775   6.329  1.00  2.19      PROB
ATOM   1762  OE1 GLU P  14       9.387 -22.015   6.398  1.00  2.69      PROB
ATOM   1763  OE2 GLU P  14       9.463 -22.050   6.199  1.00  2.75      PROB
ATOM   1764  C   GLU P  14      12.501 -18.759   6.727  1.00  1.02      PROB
ATOM   1765  O   GLU P  14      11.800 -17.786   6.538  1.00  0.97      PROB
ATOM   1766  N   ARG P  15      13.377 -18.781   7.726  1.00  1.07      PROB
ATOM   1767  HN  ARG P  15      13.931 -19.589   7.912  1.00  0.00      PROB
ATOM   1768  CA  ARG P  15      13.598 -17.671   8.604  1.00  1.07      PROB
ATOM   1769  HA  ARG P  15      12.639 -17.348   8.981  1.00  0.00      PROB
ATOM   1770  CB  ARG P  15      14.509 -18.061   9.753  1.00  1.24      PROB
ATOM   1771  HB1 ARG P  15      14.774 -17.086  10.189  1.00  0.00      PROB
ATOM   1772  HB2 ARG P  15      15.375 -18.497   9.233  1.00  0.00      PROB
ATOM   1773  CG  ARG P  15      14.435 -18.572  10.461  1.00  1.85      PROB
ATOM   1774  HG1 ARG P  15      15.442 -18.583  10.920  1.00  0.00      PROB
ATOM   1775  HG2 ARG P  15      14.196 -19.579  10.071  1.00  0.00      PROB
ATOM   1776  CD  ARG P  15      13.886 -18.445  11.117  1.00  2.56      PROB
ATOM   1777  HD1 ARG P  15      13.881 -19.337  11.780  1.00  0.00      PROB
ATOM   1778  HD2 ARG P  15      12.865 -18.258  10.721  1.00  0.00      PROB
ATOM   1779  NE  ARG P  15      14.068 -17.895  11.503  1.00  3.10      PROB
ATOM   1780  HE  ARG P  15      15.025 -17.617  11.448  1.00  0.00      PROB
ATOM   1781  CZ  ARG P  15      13.721 -17.571  11.862  1.00  4.01      PROB
ATOM   1782  NH1 ARG P  15      13.157 -17.706  11.967  1.00  4.54      PROB
ATOM   1783 HH11 ARG P  15      12.929 -18.514  12.511  1.00  0.00      PROB
ATOM   1784 HH12 ARG P  15      12.428 -17.127  11.601  1.00  0.00      PROB
ATOM   1785  NH2 ARG P  15      13.956 -17.087  12.144  1.00  4.74      PROB
ATOM   1786 HH21 ARG P  15      14.337 -16.333  11.609  1.00  0.00      PROB
ATOM   1787 HH22 ARG P  15      13.962 -17.045  13.143  1.00  0.00      PROB
ATOM   1788  C   ARG P  15      14.107 -16.426   7.923  1.00  0.97      PROB
ATOM   1789  O   ARG P  15      13.674 -15.333   8.210  1.00  0.97      PROB
ATOM   1790  N   ASN P  16      15.009 -16.573   6.951  1.00  0.95      PROB
ATOM   1791  HN  ASN P  16      15.397 -17.466   6.740  1.00  0.00      PROB
ATOM   1792  CA  ASN P  16      15.494 -15.492   6.140  1.00  0.89      PROB
ATOM   1793  HA  ASN P  16      15.773 -14.681   6.796  1.00  0.00      PROB
ATOM   1794  CB  ASN P  16      16.700 -15.939   5.305  1.00  0.95      PROB
ATOM   1795  HB1 ASN P  16      16.882 -15.170   4.525  1.00  0.00      PROB
ATOM   1796  HB2 ASN P  16      16.442 -16.902   4.817  1.00  0.00      PROB
ATOM   1797  CG  ASN P  16      17.816 -16.113   5.952  1.00  1.27      PROB
ATOM   1798  OD1 ASN P  16      17.931 -15.727   6.817  1.00  1.72      PROB
ATOM   1799  ND2 ASN P  16      18.683 -16.715   5.523  1.00  1.57      PROB
ATOM   1800 HD21 ASN P  16      19.525 -16.826   6.052  1.00  0.00      PROB
ATOM   1801 HD22 ASN P  16      18.602 -17.133   4.618  1.00  0.00      PROB
ATOM   1802  C   ASN P  16      14.419 -14.927   5.226  1.00  0.80      PROB
ATOM   1803  O   ASN P  16      14.313 -13.730   5.035  1.00  0.79      PROB
ATOM   1804  N   ARG P  17      13.559 -15.788   4.680  1.00  0.78      PROB
ATOM   1805  HN  ARG P  17      13.693 -16.772   4.758  1.00  0.00      PROB
ATOM   1806  CA  ARG P  17      12.383 -15.381   3.943  1.00  0.74      PROB
ATOM   1807  HA  ARG P  17      12.691 -14.652   3.208  1.00  0.00      PROB
ATOM   1808  CB  ARG P  17      11.705 -16.570   3.252  1.00  0.80      PROB
ATOM   1809  HB1 ARG P  17      10.719 -16.240   2.863  1.00  0.00      PROB
ATOM   1810  HB2 ARG P  17      11.545 -17.373   4.002  1.00  0.00      PROB
ATOM   1811  CG  ARG P  17      12.516 -17.134   2.102  1.00  0.85      PROB
ATOM   1812  HG1 ARG P  17      13.455 -17.555   2.518  1.00  0.00      PROB
ATOM   1813  HG2 ARG P  17      12.768 -16.298   1.416  1.00  0.00      PROB
ATOM   1814  CD  ARG P  17      11.851 -18.192   1.310  1.00  1.02      PROB
ATOM   1815  HD1 ARG P  17      12.672 -18.689   0.761  1.00  0.00      PROB
ATOM   1816  HD2 ARG P  17      11.186 -17.646   0.615  1.00  0.00      PROB
ATOM   1817  NE  ARG P  17      11.275 -18.973   1.595  1.00  1.36      PROB
ATOM   1818  HE  ARG P  17      10.412 -18.767   2.054  1.00  0.00      PROB
ATOM   1819  CZ  ARG P  17      11.502 -19.924   1.453  1.00  1.94      PROB
ATOM   1820  NH1 ARG P  17      12.308 -20.258   1.113  1.00  2.24      PROB
ATOM   1821 HH11 ARG P  17      13.161 -19.758   1.266  1.00  0.00      PROB
ATOM   1822 HH12 ARG P  17      12.316 -21.114   0.597  1.00  0.00      PROB
ATOM   1823  NH2 ARG P  17      10.888 -20.560   1.661  1.00  2.66      PROB
ATOM   1824 HH21 ARG P  17       9.921 -20.316   1.738  1.00  0.00      PROB
ATOM   1825 HH22 ARG P  17      11.179 -21.505   1.813  1.00  0.00      PROB
ATOM   1826  C   ARG P  17      11.386 -14.576   4.758  1.00  0.72      PROB
ATOM   1827  O   ARG P  17      10.855 -13.585   4.290  1.00  0.72      PROB
ATOM   1828  N   GLN P  18      11.139 -14.953   6.020  1.00  0.76      PROB
ATOM   1829  HN  GLN P  18      11.519 -15.798   6.388  1.00  0.00      PROB
ATOM   1830  CA  GLN P  18      10.321 -14.194   6.946  1.00  0.78      PROB
ATOM   1831  HA  GLN P  18       9.382 -13.975   6.459  1.00  0.00      PROB
ATOM   1832  CB  GLN P  18      10.076 -14.984   8.240  1.00  0.91      PROB
ATOM   1833  HB1 GLN P  18       9.925 -14.218   9.024  1.00  0.00      PROB
ATOM   1834  HB2 GLN P  18      11.020 -15.527   8.432  1.00  0.00      PROB
ATOM   1835  CG  GLN P  18       9.261 -15.741   8.406  1.00  1.55      PROB
ATOM   1836  HG1 GLN P  18       9.094 -15.763   9.500  1.00  0.00      PROB
ATOM   1837  HG2 GLN P  18       9.683 -16.709   8.073  1.00  0.00      PROB
ATOM   1838  CD  GLN P  18       8.271 -15.702   7.972  1.00  2.01      PROB
ATOM   1839  OE1 GLN P  18       7.855 -15.550   7.628  1.00  2.46      PROB
ATOM   1840  NE2 GLN P  18       7.880 -15.849   7.987  1.00  2.68      PROB
ATOM   1841 HE21 GLN P  18       7.629 -16.657   7.454  1.00  0.00      PROB
ATOM   1842 HE22 GLN P  18       7.196 -15.393   8.556  1.00  0.00      PROB
ATOM   1843  C   GLN P  18      10.861 -12.814   7.274  1.00  0.75      PROB
ATOM   1844  O   GLN P  18      10.131 -11.838   7.286  1.00  0.76      PROB
ATOM   1845  N   VAL P  19      12.177 -12.690   7.499  1.00  0.78      PROB
ATOM   1846  HN  VAL P  19      12.770 -13.489   7.551  1.00  0.00      PROB
ATOM   1847  CA  VAL P  19      12.841 -11.416   7.682  1.00  0.80      PROB
ATOM   1848  HA  VAL P  19      12.285 -10.856   8.419  1.00  0.00      PROB
ATOM   1849  CB  VAL P  19      14.273 -11.600   8.138  1.00  0.91      PROB
ATOM   1850  HB  VAL P  19      14.761 -12.343   7.473  1.00  0.00      PROB
ATOM   1851  CG1 VAL P  19      15.060 -10.379   8.119  1.00  1.02      PROB
ATOM   1852 HG11 VAL P  19      14.514  -9.565   8.642  1.00  0.00      PROB
ATOM   1853 HG12 VAL P  19      15.245 -10.065   7.070  1.00  0.00      PROB
ATOM   1854 HG13 VAL P  19      16.029 -10.546   8.636  1.00  0.00      PROB
ATOM   1855  CG2 VAL P  19      14.307 -12.110   9.485  1.00  1.13      PROB
ATOM   1856 HG21 VAL P  19      13.788 -13.091   9.535  1.00  0.00      PROB
ATOM   1857 HG22 VAL P  19      13.794 -11.402  10.171  1.00  0.00      PROB
ATOM   1858 HG23 VAL P  19      15.360 -12.249   9.810  1.00  0.00      PROB
ATOM   1859  C   VAL P  19      12.759 -10.535   6.451  1.00  0.74      PROB
ATOM   1860  O   VAL P  19      12.423  -9.364   6.533  1.00  0.75      PROB
ATOM   1861  N   THR P  20      12.990 -11.103   5.252  1.00  0.72      PROB
ATOM   1862  HN  THR P  20      13.273 -12.056   5.178  1.00  0.00      PROB
ATOM   1863  CA  THR P  20      12.852 -10.397   3.985  1.00  0.69      PROB
ATOM   1864  HA  THR P  20      13.414  -9.479   4.069  1.00  0.00      PROB
ATOM   1865  CB  THR P  20      13.341 -11.180   2.784  1.00  0.75      PROB
ATOM   1866  HB  THR P  20      12.474 -11.782   2.451  1.00  0.00      PROB
ATOM   1867  OG1 THR P  20      14.101 -11.810   2.764  1.00  1.19      PROB
ATOM   1868  HG1 THR P  20      13.969 -12.408   3.503  1.00  0.00      PROB
ATOM   1869  CG2 THR P  20      13.692 -10.739   1.954  1.00  1.44      PROB
ATOM   1870 HG21 THR P  20      14.674 -10.263   2.161  1.00  0.00      PROB
ATOM   1871 HG22 THR P  20      12.982  -9.955   1.613  1.00  0.00      PROB
ATOM   1872 HG23 THR P  20      13.827 -11.496   1.152  1.00  0.00      PROB
ATOM   1873  C   THR P  20      11.448  -9.917   3.736  1.00  0.64      PROB
ATOM   1874  O   THR P  20      11.237  -8.781   3.357  1.00  0.67      PROB
ATOM   1875  N   PHE P  21      10.435 -10.750   4.018  1.00  0.62      PROB
ATOM   1876  HN  PHE P  21      10.608 -11.696   4.277  1.00  0.00      PROB
ATOM   1877  CA  PHE P  21       9.040 -10.377   3.977  1.00  0.60      PROB
ATOM   1878  HA  PHE P  21       8.833  -9.958   3.004  1.00  0.00      PROB
ATOM   1879  CB  PHE P  21       8.141 -11.619   4.235  1.00  0.62      PROB
ATOM   1880  HB1 PHE P  21       8.505 -12.144   5.143  1.00  0.00      PROB
ATOM   1881  HB2 PHE P  21       8.198 -12.294   3.354  1.00  0.00      PROB
ATOM   1882  CG  PHE P  21       6.685 -11.318   4.460  1.00  0.61      PROB
ATOM   1883  CD1 PHE P  21       6.085 -11.605   5.640  1.00  0.73      PROB
ATOM   1884  HD1 PHE P  21       6.656 -12.071   6.429  1.00  0.00      PROB
ATOM   1885  CE1 PHE P  21       4.752 -11.308   5.845  1.00  0.84      PROB
ATOM   1886  HE1 PHE P  21       4.294 -11.546   6.794  1.00  0.00      PROB
ATOM   1887  CZ  PHE P  21       4.002 -10.717   4.866  1.00  0.77      PROB
ATOM   1888  HZ  PHE P  21       2.960 -10.489   5.035  1.00  0.00      PROB
ATOM   1889  CD2 PHE P  21       5.914 -10.737   3.482  1.00  0.66      PROB
ATOM   1890  HD2 PHE P  21       6.362 -10.519   2.524  1.00  0.00      PROB
ATOM   1891  CE2 PHE P  21       4.586 -10.423   3.686  1.00  0.70      PROB
ATOM   1892  HE2 PHE P  21       4.016  -9.944   2.904  1.00  0.00      PROB
ATOM   1893  C   PHE P  21       8.702  -9.222   4.910  1.00  0.60      PROB
ATOM   1894  O   PHE P  21       8.057  -8.263   4.514  1.00  0.63      PROB
ATOM   1895  N   THR P  22       9.191  -9.268   6.158  1.00  0.62      PROB
ATOM   1896  HN  THR P  22       9.730 -10.046   6.469  1.00  0.00      PROB
ATOM   1897  CA  THR P  22       8.991  -8.222   7.151  1.00  0.65      PROB
ATOM   1898  HA  THR P  22       7.929  -8.037   7.218  1.00  0.00      PROB
ATOM   1899  CB  THR P  22       9.533  -8.597   8.514  1.00  0.73      PROB
ATOM   1900  HB  THR P  22      10.625  -8.781   8.431  1.00  0.00      PROB
ATOM   1901  OG1 THR P  22       8.997  -9.632   8.990  1.00  1.03      PROB
ATOM   1902  HG1 THR P  22       9.314 -10.364   8.455  1.00  0.00      PROB
ATOM   1903  CG2 THR P  22       9.347  -7.673   9.515  1.00  0.99      PROB
ATOM   1904 HG21 THR P  22       8.262  -7.485   9.665  1.00  0.00      PROB
ATOM   1905 HG22 THR P  22       9.838  -6.715   9.241  1.00  0.00      PROB
ATOM   1906 HG23 THR P  22       9.775  -8.055  10.466  1.00  0.00      PROB
ATOM   1907  C   THR P  22       9.550  -6.878   6.729  1.00  0.66      PROB
ATOM   1908  O   THR P  22       8.877  -5.861   6.802  1.00  0.69      PROB
ATOM   1909  N   LYS P  23      10.787  -6.850   6.211  1.00  0.67      PROB
ATOM   1910  HN  LYS P  23      11.349  -7.672   6.174  1.00  0.00      PROB
ATOM   1911  CA  LYS P  23      11.406  -5.657   5.671  1.00  0.69      PROB
ATOM   1912  HA  LYS P  23      11.306  -4.868   6.402  1.00  0.00      PROB
ATOM   1913  CB  LYS P  23      12.889  -5.909   5.358  1.00  0.77      PROB
ATOM   1914  HB1 LYS P  23      13.263  -5.040   4.778  1.00  0.00      PROB
ATOM   1915  HB2 LYS P  23      12.950  -6.819   4.726  1.00  0.00      PROB
ATOM   1916  CG  LYS P  23      13.749  -6.092   6.451  1.00  1.05      PROB
ATOM   1917  HG1 LYS P  23      13.771  -7.186   6.532  1.00  0.00      PROB
ATOM   1918  HG2 LYS P  23      13.163  -5.652   7.268  1.00  0.00      PROB
ATOM   1919  CD  LYS P  23      14.631  -5.865   6.707  1.00  1.52      PROB
ATOM   1920  HD1 LYS P  23      14.547  -4.828   6.442  1.00  0.00      PROB
ATOM   1921  HD2 LYS P  23      15.109  -6.479   5.968  1.00  0.00      PROB
ATOM   1922  CE  LYS P  23      15.514  -5.740   7.319  1.00  1.91      PROB
ATOM   1923  HE1 LYS P  23      15.903  -6.739   7.187  1.00  0.00      PROB
ATOM   1924  HE2 LYS P  23      14.999  -5.573   8.254  1.00  0.00      PROB
ATOM   1925  NZ  LYS P  23      16.273  -5.412   7.604  1.00  2.43      PROB
ATOM   1926  HZ1 LYS P  23      16.147  -4.410   7.851  1.00  0.00      PROB
ATOM   1927  HZ2 LYS P  23      16.990  -5.497   6.856  1.00  0.00      PROB
ATOM   1928  HZ3 LYS P  23      16.585  -5.939   8.444  1.00  0.00      PROB
ATOM   1929  C   LYS P  23      10.712  -5.077   4.450  1.00  0.65      PROB
ATOM   1930  O   LYS P  23      10.462  -3.884   4.366  1.00  0.69      PROB
ATOM   1931  N   ARG P  24      10.344  -5.924   3.479  1.00  0.62      PROB
ATOM   1932  HN  ARG P  24      10.554  -6.896   3.537  1.00  0.00      PROB
ATOM   1933  CA  ARG P  24       9.628  -5.521   2.288  1.00  0.61      PROB
ATOM   1934  HA  ARG P  24      10.099  -4.630   1.901  1.00  0.00      PROB
ATOM   1935  CB  ARG P  24       9.654  -6.642   1.230  1.00  0.64      PROB
ATOM   1936  HB1 ARG P  24       8.990  -6.346   0.391  1.00  0.00      PROB
ATOM   1937  HB2 ARG P  24       9.257  -7.569   1.694  1.00  0.00      PROB
ATOM   1938  CG  ARG P  24      11.042  -6.944   0.662  1.00  0.71      PROB
ATOM   1939  HG1 ARG P  24      11.006  -7.968   0.237  1.00  0.00      PROB
ATOM   1940  HG2 ARG P  24      11.754  -6.929   1.513  1.00  0.00      PROB
ATOM   1941  CD  ARG P  24      11.564  -6.107  -0.326  1.00  0.87      PROB
ATOM   1942  HD1 ARG P  24      11.566  -5.062   0.051  1.00  0.00      PROB
ATOM   1943  HD2 ARG P  24      10.931  -6.184  -1.236  1.00  0.00      PROB
ATOM   1944  NE  ARG P  24      12.844  -6.395  -0.707  1.00  0.95      PROB
ATOM   1945  HE  ARG P  24      13.340  -7.039  -0.129  1.00  0.00      PROB
ATOM   1946  CZ  ARG P  24      13.449  -5.962  -1.663  1.00  1.16      PROB
ATOM   1947  NH1 ARG P  24      12.969  -5.336  -2.501  1.00  1.38      PROB
ATOM   1948 HH11 ARG P  24      11.993  -5.119  -2.467  1.00  0.00      PROB
ATOM   1949 HH12 ARG P  24      13.527  -5.009  -3.263  1.00  0.00      PROB
ATOM   1950  NH2 ARG P  24      14.607  -6.158  -1.785  1.00  1.51      PROB
ATOM   1951 HH21 ARG P  24      15.100  -6.687  -1.094  1.00  0.00      PROB
ATOM   1952 HH22 ARG P  24      15.095  -5.795  -2.579  1.00  0.00      PROB
ATOM   1953  C   ARG P  24       8.210  -5.043   2.550  1.00  0.59      PROB
ATOM   1954  O   ARG P  24       7.764  -4.061   1.978  1.00  0.63      PROB
ATOM   1955  N   LYS P  25       7.475  -5.706   3.459  1.00  0.58      PROB
ATOM   1956  HN  LYS P  25       7.810  -6.552   3.865  1.00  0.00      PROB
ATOM   1957  CA  LYS P  25       6.172  -5.283   3.928  1.00  0.57      PROB
ATOM   1958  HA  LYS P  25       5.541  -5.115   3.068  1.00  0.00      PROB
ATOM   1959  CB  LYS P  25       5.563  -6.370   4.841  1.00  0.60      PROB
ATOM   1960  HB1 LYS P  25       6.325  -6.634   5.604  1.00  0.00      PROB
ATOM   1961  HB2 LYS P  25       5.358  -7.261   4.212  1.00  0.00      PROB
ATOM   1962  CG  LYS P  25       4.274  -6.018   5.578  1.00  0.65      PROB
ATOM   1963  HG1 LYS P  25       3.499  -5.821   4.809  1.00  0.00      PROB
ATOM   1964  HG2 LYS P  25       4.465  -5.086   6.148  1.00  0.00      PROB
ATOM   1965  CD  LYS P  25       3.757  -6.923   6.448  1.00  0.93      PROB
ATOM   1966  HD1 LYS P  25       3.403  -7.790   5.853  1.00  0.00      PROB
ATOM   1967  HD2 LYS P  25       2.888  -6.446   6.946  1.00  0.00      PROB
ATOM   1968  CE  LYS P  25       4.530  -7.382   7.377  1.00  1.31      PROB
ATOM   1969  HE1 LYS P  25       5.545  -7.264   6.958  1.00  0.00      PROB
ATOM   1970  HE2 LYS P  25       4.251  -8.447   7.450  1.00  0.00      PROB
ATOM   1971  NZ  LYS P  25       4.734  -7.069   8.667  1.00  1.04      PROB
ATOM   1972  HZ1 LYS P  25       3.823  -6.854   9.120  1.00  0.00      PROB
ATOM   1973  HZ2 LYS P  25       5.356  -6.238   8.728  1.00  0.00      PROB
ATOM   1974  HZ3 LYS P  25       5.182  -7.873   9.152  1.00  0.00      PROB
ATOM   1975  C   LYS P  25       6.177  -3.937   4.622  1.00  0.58      PROB
ATOM   1976  O   LYS P  25       5.357  -3.077   4.336  1.00  0.61      PROB
ATOM   1977  N   PHE P  26       7.151  -3.694   5.520  1.00  0.59      PROB
ATOM   1978  HN  PHE P  26       7.803  -4.400   5.784  1.00  0.00      PROB
ATOM   1979  CA  PHE P  26       7.327  -2.410   6.164  1.00  0.61      PROB
ATOM   1980  HA  PHE P  26       6.365  -2.086   6.533  1.00  0.00      PROB
ATOM   1981  CB  PHE P  26       8.341  -2.517   7.329  1.00  0.68      PROB
ATOM   1982  HB1 PHE P  26       9.325  -2.842   6.930  1.00  0.00      PROB
ATOM   1983  HB2 PHE P  26       7.969  -3.252   8.074  1.00  0.00      PROB
ATOM   1984  CG  PHE P  26       8.555  -1.248   8.038  1.00  0.79      PROB
ATOM   1985  CD1 PHE P  26       7.912  -0.668   8.618  1.00  1.38      PROB
ATOM   1986  HD1 PHE P  26       6.930  -1.087   8.734  1.00  0.00      PROB
ATOM   1987  CE1 PHE P  26       8.083   0.512   9.251  1.00  1.55      PROB
ATOM   1988  HE1 PHE P  26       7.215   0.866   9.777  1.00  0.00      PROB
ATOM   1989  CZ  PHE P  26       8.907   1.133   9.316  1.00  1.27      PROB
ATOM   1990  HZ  PHE P  26       9.041   2.065   9.803  1.00  0.00      PROB
ATOM   1991  CD2 PHE P  26       9.382  -0.624   8.130  1.00  1.17      PROB
ATOM   1992  HD2 PHE P  26      10.262  -0.989   7.633  1.00  0.00      PROB
ATOM   1993  CE2 PHE P  26       9.557   0.560   8.758  1.00  1.37      PROB
ATOM   1994  HE2 PHE P  26      10.543   0.975   8.658  1.00  0.00      PROB
ATOM   1995  C   PHE P  26       7.685  -1.313   5.174  1.00  0.61      PROB
ATOM   1996  O   PHE P  26       7.162  -0.212   5.241  1.00  0.64      PROB
ATOM   1997  N   GLY P  27       8.544  -1.618   4.184  1.00  0.62      PROB
ATOM   1998  HN  GLY P  27       8.996  -2.505   4.153  1.00  0.00      PROB
ATOM   1999  CA  GLY P  27       8.887  -0.717   3.098  1.00  0.66      PROB
ATOM   2000  HA1 GLY P  27       9.596  -1.230   2.466  1.00  0.00      PROB
ATOM   2001  HA2 GLY P  27       9.343   0.157   3.537  1.00  0.00      PROB
ATOM   2002  C   GLY P  27       7.730  -0.277   2.255  1.00  0.62      PROB
ATOM   2003  O   GLY P  27       7.595   0.891   1.929  1.00  0.64      PROB
ATOM   2004  N   LEU P  28       6.830  -1.202   1.902  1.00  0.60      PROB
ATOM   2005  HN  LEU P  28       6.975  -2.166   2.108  1.00  0.00      PROB
ATOM   2006  CA  LEU P  28       5.596  -0.900   1.208  1.00  0.58      PROB
ATOM   2007  HA  LEU P  28       5.834  -0.309   0.336  1.00  0.00      PROB
ATOM   2008  CB  LEU P  28       4.892  -2.209   0.797  1.00  0.62      PROB
ATOM   2009  HB1 LEU P  28       4.485  -2.650   1.728  1.00  0.00      PROB
ATOM   2010  HB2 LEU P  28       5.681  -2.874   0.392  1.00  0.00      PROB
ATOM   2011  CG  LEU P  28       3.884  -2.223  -0.103  1.00  0.74      PROB
ATOM   2012  HG  LEU P  28       3.067  -1.614   0.333  1.00  0.00      PROB
ATOM   2013  CD1 LEU P  28       4.045  -1.807  -1.294  1.00  1.18      PROB
ATOM   2014 HD11 LEU P  28       4.541  -2.589  -1.908  1.00  0.00      PROB
ATOM   2015 HD12 LEU P  28       4.684  -0.898  -1.294  1.00  0.00      PROB
ATOM   2016 HD13 LEU P  28       3.059  -1.572  -1.749  1.00  0.00      PROB
ATOM   2017  CD2 LEU P  28       3.370  -3.324  -0.470  1.00  1.06      PROB
ATOM   2018 HD21 LEU P  28       2.942  -3.856   0.406  1.00  0.00      PROB
ATOM   2019 HD22 LEU P  28       4.148  -3.969  -0.931  1.00  0.00      PROB
ATOM   2020 HD23 LEU P  28       2.557  -3.136  -1.203  1.00  0.00      PROB
ATOM   2021  C   LEU P  28       4.649  -0.021   2.010  1.00  0.57      PROB
ATOM   2022  O   LEU P  28       4.093   0.939   1.500  1.00  0.60      PROB
ATOM   2023  N   MET P  29       4.475  -0.308   3.312  1.00  0.57      PROB
ATOM   2024  HN  MET P  29       4.870  -1.130   3.715  1.00  0.00      PROB
ATOM   2025  CA  MET P  29       3.719   0.524   4.230  1.00  0.58      PROB
ATOM   2026  HA  MET P  29       2.762   0.735   3.776  1.00  0.00      PROB
ATOM   2027  CB  MET P  29       3.521  -0.185   5.589  1.00  0.60      PROB
ATOM   2028  HB1 MET P  29       3.068   0.538   6.299  1.00  0.00      PROB
ATOM   2029  HB2 MET P  29       4.517  -0.492   5.973  1.00  0.00      PROB
ATOM   2030  CG  MET P  29       2.628  -1.420   5.524  1.00  0.59      PROB
ATOM   2031  HG1 MET P  29       3.073  -2.120   4.787  1.00  0.00      PROB
ATOM   2032  HG2 MET P  29       1.635  -1.099   5.147  1.00  0.00      PROB
ATOM   2033  SD  MET P  29       2.404  -2.265   7.027  1.00  0.78      PROB
ATOM   2034  CE  MET P  29       1.364  -3.481   6.562  1.00  0.92      PROB
ATOM   2035  HE1 MET P  29       1.817  -4.120   5.774  1.00  0.00      PROB
ATOM   2036  HE2 MET P  29       0.425  -3.048   6.156  1.00  0.00      PROB
ATOM   2037  HE3 MET P  29       1.119  -4.129   7.430  1.00  0.00      PROB
ATOM   2038  C   MET P  29       4.294   1.919   4.433  1.00  0.59      PROB
ATOM   2039  O   MET P  29       3.579   2.907   4.429  1.00  0.62      PROB
ATOM   2040  N   LYS P  30       5.628   2.038   4.560  1.00  0.60      PROB
ATOM   2041  HN  LYS P  30       6.210   1.232   4.630  1.00  0.00      PROB
ATOM   2042  CA  LYS P  30       6.330   3.302   4.607  1.00  0.63      PROB
ATOM   2043  HA  LYS P  30       5.866   3.915   5.366  1.00  0.00      PROB
ATOM   2044  CB  LYS P  30       7.820   3.079   4.934  1.00  0.70      PROB
ATOM   2045  HB1 LYS P  30       8.270   2.776   3.972  1.00  0.00      PROB
ATOM   2046  HB2 LYS P  30       7.823   2.224   5.634  1.00  0.00      PROB
ATOM   2047  CG  LYS P  30       8.560   3.804   5.374  1.00  1.12      PROB
ATOM   2048  HG1 LYS P  30       8.080   4.023   6.332  1.00  0.00      PROB
ATOM   2049  HG2 LYS P  30       8.458   4.642   4.677  1.00  0.00      PROB
ATOM   2050  CD  LYS P  30       9.719   3.911   5.679  1.00  1.35      PROB
ATOM   2051  HD1 LYS P  30      10.029   2.877   5.538  1.00  0.00      PROB
ATOM   2052  HD2 LYS P  30       9.596   4.163   6.731  1.00  0.00      PROB
ATOM   2053  CE  LYS P  30      10.631   4.380   5.504  1.00  1.95      PROB
ATOM   2054  HE1 LYS P  30      11.241   3.831   6.219  1.00  0.00      PROB
ATOM   2055  HE2 LYS P  30      10.369   5.383   5.836  1.00  0.00      PROB
ATOM   2056  NZ  LYS P  30      11.441   4.676   4.860  1.00  2.32      PROB
ATOM   2057  HZ1 LYS P  30      11.074   5.277   4.095  1.00  0.00      PROB
ATOM   2058  HZ2 LYS P  30      11.887   3.829   4.452  1.00  0.00      PROB
ATOM   2059  HZ3 LYS P  30      12.145   5.207   5.411  1.00  0.00      PROB
ATOM   2060  C   LYS P  30       6.167   4.147   3.358  1.00  0.61      PROB
ATOM   2061  O   LYS P  30       5.900   5.335   3.427  1.00  0.64      PROB
ATOM   2062  N   LYS P  31       6.263   3.542   2.164  1.00  0.59      PROB
ATOM   2063  HN  LYS P  31       6.516   2.581   2.086  1.00  0.00      PROB
ATOM   2064  CA  LYS P  31       6.011   4.224   0.910  1.00  0.60      PROB
ATOM   2065  HA  LYS P  31       6.496   5.188   0.955  1.00  0.00      PROB
ATOM   2066  CB  LYS P  31       6.545   3.418  -0.292  1.00  0.64      PROB
ATOM   2067  HB1 LYS P  31       6.151   3.874  -1.225  1.00  0.00      PROB
ATOM   2068  HB2 LYS P  31       6.167   2.377  -0.213  1.00  0.00      PROB
ATOM   2069  CG  LYS P  31       8.065   3.375  -0.380  1.00  0.74      PROB
ATOM   2070  HG1 LYS P  31       8.342   2.691  -1.209  1.00  0.00      PROB
ATOM   2071  HG2 LYS P  31       8.453   2.961   0.574  1.00  0.00      PROB
ATOM   2072  CD  LYS P  31       8.706   4.633  -0.610  1.00  0.93      PROB
ATOM   2073  HD1 LYS P  31       8.334   5.320   0.176  1.00  0.00      PROB
ATOM   2074  HD2 LYS P  31       8.354   4.985  -1.600  1.00  0.00      PROB
ATOM   2075  CE  LYS P  31      10.081   4.761  -0.619  1.00  1.09      PROB
ATOM   2076  HE1 LYS P  31      10.393   4.641  -1.675  1.00  0.00      PROB
ATOM   2077  HE2 LYS P  31      10.471   3.928  -0.001  1.00  0.00      PROB
ATOM   2078  NZ  LYS P  31      10.663   5.651  -0.267  1.00  1.34      PROB
ATOM   2079  HZ1 LYS P  31      10.140   6.129   0.494  1.00  0.00      PROB
ATOM   2080  HZ2 LYS P  31      10.802   6.310  -1.059  1.00  0.00      PROB
ATOM   2081  HZ3 LYS P  31      11.589   5.340   0.091  1.00  0.00      PROB
ATOM   2082  C   LYS P  31       4.577   4.670   0.695  1.00  0.57      PROB
ATOM   2083  O   LYS P  31       4.322   5.732   0.141  1.00  0.60      PROB
ATOM   2084  N   ALA P  32       3.592   3.887   1.168  1.00  0.54      PROB
ATOM   2085  HN  ALA P  32       3.775   2.966   1.503  1.00  0.00      PROB
ATOM   2086  CA  ALA P  32       2.207   4.307   1.230  1.00  0.53      PROB
ATOM   2087  HA  ALA P  32       1.917   4.674   0.257  1.00  0.00      PROB
ATOM   2088  CB  ALA P  32       1.340   3.110   1.639  1.00  0.55      PROB
ATOM   2089  HB1 ALA P  32       1.656   2.732   2.635  1.00  0.00      PROB
ATOM   2090  HB2 ALA P  32       1.452   2.291   0.897  1.00  0.00      PROB
ATOM   2091  HB3 ALA P  32       0.274   3.418   1.698  1.00  0.00      PROB
ATOM   2092  C   ALA P  32       1.978   5.493   2.166  1.00  0.54      PROB
ATOM   2093  O   ALA P  32       1.308   6.455   1.816  1.00  0.56      PROB
ATOM   2094  N   TYR P  33       2.609   5.482   3.354  1.00  0.55      PROB
ATOM   2095  HN  TYR P  33       3.090   4.667   3.665  1.00  0.00      PROB
ATOM   2096  CA  TYR P  33       2.659   6.602   4.276  1.00  0.57      PROB
ATOM   2097  HA  TYR P  33       1.649   6.941   4.454  1.00  0.00      PROB
ATOM   2098  CB  TYR P  33       3.327   6.152   5.607  1.00  0.63      PROB
ATOM   2099  HB1 TYR P  33       4.223   5.541   5.368  1.00  0.00      PROB
ATOM   2100  HB2 TYR P  33       2.596   5.549   6.187  1.00  0.00      PROB
ATOM   2101  CG  TYR P  33       3.785   7.248   6.505  1.00  0.73      PROB
ATOM   2102  CD1 TYR P  33       5.105   7.503   6.675  1.00  0.88      PROB
ATOM   2103  HD1 TYR P  33       5.836   6.891   6.167  1.00  0.00      PROB
ATOM   2104  CE1 TYR P  33       5.524   8.528   7.484  1.00  1.07      PROB
ATOM   2105  HE1 TYR P  33       6.581   8.713   7.607  1.00  0.00      PROB
ATOM   2106  CZ  TYR P  33       4.630   9.308   8.128  1.00  1.11      PROB
ATOM   2107  OH  TYR P  33       5.056  10.358   8.903  1.00  1.35      PROB
ATOM   2108  HH  TYR P  33       4.287  10.880   9.144  1.00  0.00      PROB
ATOM   2109  CD2 TYR P  33       2.896   8.017   7.179  1.00  0.88      PROB
ATOM   2110  HD2 TYR P  33       1.839   7.818   7.079  1.00  0.00      PROB
ATOM   2111  CE2 TYR P  33       3.315   9.043   7.986  1.00  1.05      PROB
ATOM   2112  HE2 TYR P  33       2.587   9.643   8.512  1.00  0.00      PROB
ATOM   2113  C   TYR P  33       3.263   7.869   3.676  1.00  0.57      PROB
ATOM   2114  O   TYR P  33       2.679   8.941   3.751  1.00  0.59      PROB
ATOM   2115  N   GLU P  34       4.413   7.762   2.983  1.00  0.58      PROB
ATOM   2116  HN  GLU P  34       4.909   6.899   2.933  1.00  0.00      PROB
ATOM   2117  CA  GLU P  34       5.017   8.863   2.266  1.00  0.60      PROB
ATOM   2118  HA  GLU P  34       5.163   9.671   2.967  1.00  0.00      PROB
ATOM   2119  CB  GLU P  34       6.373   8.462   1.627  1.00  0.63      PROB
ATOM   2120  HB1 GLU P  34       6.647   9.245   0.890  1.00  0.00      PROB
ATOM   2121  HB2 GLU P  34       6.227   7.499   1.094  1.00  0.00      PROB
ATOM   2122  CG  GLU P  34       7.493   8.300   2.544  1.00  0.81      PROB
ATOM   2123  HG1 GLU P  34       7.227   7.514   3.282  1.00  0.00      PROB
ATOM   2124  HG2 GLU P  34       7.649   9.262   3.075  1.00  0.00      PROB
ATOM   2125  CD  GLU P  34       8.788   7.913   1.914  1.00  0.86      PROB
ATOM   2126  OE1 GLU P  34       9.302   7.789   1.654  1.00  1.43      PROB
ATOM   2127  OE2 GLU P  34       9.331   7.735   1.677  1.00  1.42      PROB
ATOM   2128  C   GLU P  34       4.118   9.460   1.193  1.00  0.59      PROB
ATOM   2129  O   GLU P  34       3.957  10.669   1.123  1.00  0.63      PROB
ATOM   2130  N   LEU P  35       3.454   8.630   0.369  1.00  0.58      PROB
ATOM   2131  HN  LEU P  35       3.582   7.643   0.413  1.00  0.00      PROB
ATOM   2132  CA  LEU P  35       2.513   9.091  -0.635  1.00  0.56      PROB
ATOM   2133  HA  LEU P  35       2.996   9.857  -1.224  1.00  0.00      PROB
ATOM   2134  CB  LEU P  35       2.079   7.912  -1.534  1.00  0.59      PROB
ATOM   2135  HB1 LEU P  35       1.602   7.150  -0.884  1.00  0.00      PROB
ATOM   2136  HB2 LEU P  35       2.995   7.479  -1.987  1.00  0.00      PROB
ATOM   2137  CG  LEU P  35       1.106   8.230  -2.667  1.00  0.65      PROB
ATOM   2138  HG  LEU P  35       0.158   8.601  -2.224  1.00  0.00      PROB
ATOM   2139  CD1 LEU P  35       1.595   9.213  -3.586  1.00  0.92      PROB
ATOM   2140 HD11 LEU P  35       2.620   8.946  -3.920  1.00  0.00      PROB
ATOM   2141 HD12 LEU P  35       1.630  10.208  -3.092  1.00  0.00      PROB
ATOM   2142 HD13 LEU P  35       0.933   9.261  -4.477  1.00  0.00      PROB
ATOM   2143  CD2 LEU P  35       0.749   7.063  -3.435  1.00  0.83      PROB
ATOM   2144 HD21 LEU P  35       0.264   6.308  -2.780  1.00  0.00      PROB
ATOM   2145 HD22 LEU P  35       1.660   6.612  -3.883  1.00  0.00      PROB
ATOM   2146 HD23 LEU P  35       0.036   7.343  -4.240  1.00  0.00      PROB
ATOM   2147  C   LEU P  35       1.304   9.806  -0.045  1.00  0.55      PROB
ATOM   2148  O   LEU P  35       0.874  10.845  -0.531  1.00  0.58      PROB
ATOM   2149  N   SER P  36       0.765   9.282   1.069  1.00  0.54      PROB
ATOM   2150  HN  SER P  36       1.089   8.415   1.438  1.00  0.00      PROB
ATOM   2151  CA  SER P  36      -0.306   9.906   1.820  1.00  0.54      PROB
ATOM   2152  HA  SER P  36      -1.119  10.101   1.136  1.00  0.00      PROB
ATOM   2153  CB  SER P  36      -0.791   9.004   2.977  1.00  0.58      PROB
ATOM   2154  HB1 SER P  36       0.070   8.800   3.648  1.00  0.00      PROB
ATOM   2155  HB2 SER P  36      -1.160   8.049   2.547  1.00  0.00      PROB
ATOM   2156  OG  SER P  36      -1.763   9.507   3.720  1.00  0.80      PROB
ATOM   2157  HG1 SER P  36      -2.438   9.806   3.106  1.00  0.00      PROB
ATOM   2158  C   SER P  36       0.039  11.284   2.347  1.00  0.55      PROB
ATOM   2159  O   SER P  36      -0.713  12.227   2.162  1.00  0.61      PROB
ATOM   2160  N   VAL P  37       1.214  11.444   2.975  1.00  0.55      PROB
ATOM   2161  HN  VAL P  37       1.829  10.676   3.133  1.00  0.00      PROB
ATOM   2162  CA  VAL P  37       1.676  12.724   3.466  1.00  0.58      PROB
ATOM   2163  HA  VAL P  37       0.843  13.210   3.952  1.00  0.00      PROB
ATOM   2164  CB  VAL P  37       2.829  12.572   4.439  1.00  0.65      PROB
ATOM   2165  HB  VAL P  37       3.642  11.994   3.950  1.00  0.00      PROB
ATOM   2166  CG1 VAL P  37       3.370  13.911   4.876  1.00  0.79      PROB
ATOM   2167 HG11 VAL P  37       2.539  14.567   5.212  1.00  0.00      PROB
ATOM   2168 HG12 VAL P  37       3.890  14.404   4.027  1.00  0.00      PROB
ATOM   2169 HG13 VAL P  37       4.078  13.775   5.721  1.00  0.00      PROB
ATOM   2170  CG2 VAL P  37       2.361  11.816   5.658  1.00  0.75      PROB
ATOM   2171 HG21 VAL P  37       1.995  10.809   5.365  1.00  0.00      PROB
ATOM   2172 HG22 VAL P  37       1.530  12.366   6.148  1.00  0.00      PROB
ATOM   2173 HG23 VAL P  37       3.202  11.694   6.373  1.00  0.00      PROB
ATOM   2174  C   VAL P  37       2.030  13.706   2.361  1.00  0.58      PROB
ATOM   2175  O   VAL P  37       1.596  14.844   2.380  1.00  0.64      PROB
ATOM   2176  N   LEU P  38       2.793  13.286   1.337  1.00  0.56      PROB
ATOM   2177  HN  LEU P  38       3.102  12.341   1.275  1.00  0.00      PROB
ATOM   2178  CA  LEU P  38       3.223  14.150   0.259  1.00  0.56      PROB
ATOM   2179  HA  LEU P  38       3.700  15.014   0.696  1.00  0.00      PROB
ATOM   2180  CB  LEU P  38       4.203  13.420  -0.683  1.00  0.60      PROB
ATOM   2181  HB1 LEU P  38       4.324  14.034  -1.600  1.00  0.00      PROB
ATOM   2182  HB2 LEU P  38       3.755  12.443  -0.959  1.00  0.00      PROB
ATOM   2183  CG  LEU P  38       5.589  13.160  -0.098  1.00  0.65      PROB
ATOM   2184  HG  LEU P  38       5.481  12.745   0.927  1.00  0.00      PROB
ATOM   2185  CD1 LEU P  38       6.358  12.194  -0.940  1.00  0.80      PROB
ATOM   2186 HD11 LEU P  38       6.484  12.599  -1.967  1.00  0.00      PROB
ATOM   2187 HD12 LEU P  38       5.811  11.229  -1.003  1.00  0.00      PROB
ATOM   2188 HD13 LEU P  38       7.364  12.026  -0.500  1.00  0.00      PROB
ATOM   2189  CD2 LEU P  38       6.369  14.422   0.044  1.00  0.81      PROB
ATOM   2190 HD21 LEU P  38       5.836  15.126   0.719  1.00  0.00      PROB
ATOM   2191 HD22 LEU P  38       6.490  14.905  -0.949  1.00  0.00      PROB
ATOM   2192 HD23 LEU P  38       7.368  14.202   0.478  1.00  0.00      PROB
ATOM   2193  C   LEU P  38       2.101  14.728  -0.572  1.00  0.59      PROB
ATOM   2194  O   LEU P  38       2.094  15.909  -0.877  1.00  0.66      PROB
ATOM   2195  N   CYS P  39       1.122  13.898  -0.959  1.00  0.59      PROB
ATOM   2196  HN  CYS P  39       1.011  12.990  -0.563  1.00  0.00      PROB
ATOM   2197  CA  CYS P  39       0.164  14.268  -1.976  1.00  0.64      PROB
ATOM   2198  HA  CYS P  39       0.377  15.280  -2.287  1.00  0.00      PROB
ATOM   2199  CB  CYS P  39       0.262  13.306  -3.173  1.00  0.68      PROB
ATOM   2200  HB1 CYS P  39      -0.496  13.603  -3.929  1.00  0.00      PROB
ATOM   2201  HB2 CYS P  39       0.022  12.280  -2.823  1.00  0.00      PROB
ATOM   2202  SG  CYS P  39       1.896  13.318  -3.924  1.00  0.80      PROB
ATOM   2203  HG1 CYS P  39       2.530  12.926  -2.828  1.00  0.00      PROB
ATOM   2204  C   CYS P  39      -1.265  14.308  -1.477  1.00  0.65      PROB
ATOM   2205  O   CYS P  39      -2.180  14.417  -2.267  1.00  0.74      PROB
ATOM   2206  N   ASP P  40      -1.478  14.220  -0.160  1.00  0.63      PROB
ATOM   2207  HN  ASP P  40      -0.710  14.086   0.459  1.00  0.00      PROB
ATOM   2208  CA  ASP P  40      -2.767  14.301   0.508  1.00  0.67      PROB
ATOM   2209  HA  ASP P  40      -2.591  14.136   1.560  1.00  0.00      PROB
ATOM   2210  CB  ASP P  40      -3.492  15.650   0.312  1.00  0.78      PROB
ATOM   2211  HB1 ASP P  40      -4.464  15.608   0.848  1.00  0.00      PROB
ATOM   2212  HB2 ASP P  40      -3.679  15.794  -0.773  1.00  0.00      PROB
ATOM   2213  CG  ASP P  40      -2.747  16.832   0.809  1.00  0.84      PROB
ATOM   2214  OD1 ASP P  40      -2.541  17.396   0.964  1.00  1.37      PROB
ATOM   2215  OD2 ASP P  40      -2.408  17.265   1.065  1.00  1.45      PROB
ATOM   2216  C   ASP P  40      -3.686  13.119   0.208  1.00  0.68      PROB
ATOM   2217  O   ASP P  40      -4.842  13.213   0.198  1.00  0.96      PROB
ATOM   2218  N   CYS P  41      -3.183  11.964  -0.043  1.00  0.57      PROB
ATOM   2219  HN  CYS P  41      -2.201  11.821   0.041  1.00  0.00      PROB
ATOM   2220  CA  CYS P  41      -3.913  10.786  -0.455  1.00  0.57      PROB
ATOM   2221  HA  CYS P  41      -4.812  11.113  -0.956  1.00  0.00      PROB
ATOM   2222  CB  CYS P  41      -3.074   9.904  -1.396  1.00  0.62      PROB
ATOM   2223  HB1 CYS P  41      -3.682   9.016  -1.667  1.00  0.00      PROB
ATOM   2224  HB2 CYS P  41      -2.180   9.558  -0.836  1.00  0.00      PROB
ATOM   2225  SG  CYS P  41      -2.555  10.701  -2.854  1.00  0.77      PROB
ATOM   2226  HG1 CYS P  41      -2.070  11.768  -2.236  1.00  0.00      PROB
ATOM   2227  C   CYS P  41      -4.418   9.949   0.700  1.00  0.55      PROB
ATOM   2228  O   CYS P  41      -3.783   9.822   1.717  1.00  0.64      PROB
ATOM   2229  N   GLU P  42      -5.583   9.333   0.546  1.00  0.55      PROB
ATOM   2230  HN  GLU P  42      -6.140   9.504  -0.261  1.00  0.00      PROB
ATOM   2231  CA  GLU P  42      -6.154   8.394   1.474  1.00  0.55      PROB
ATOM   2232  HA  GLU P  42      -5.599   8.461   2.398  1.00  0.00      PROB
ATOM   2233  CB  GLU P  42      -7.637   8.696   1.724  1.00  0.64      PROB
ATOM   2234  HB1 GLU P  42      -8.102   7.697   1.775  1.00  0.00      PROB
ATOM   2235  HB2 GLU P  42      -7.957   9.214   0.804  1.00  0.00      PROB
ATOM   2236  CG  GLU P  42      -8.120   9.240   2.502  1.00  1.12      PROB
ATOM   2237  HG1 GLU P  42      -7.559  10.187   2.515  1.00  0.00      PROB
ATOM   2238  HG2 GLU P  42      -7.889   8.638   3.394  1.00  0.00      PROB
ATOM   2239  CD  GLU P  42      -9.453   9.680   2.778  1.00  1.14      PROB
ATOM   2240  OE1 GLU P  42      -9.972   9.854   2.969  1.00  1.59      PROB
ATOM   2241  OE2 GLU P  42      -9.997   9.883   2.799  1.00  1.66      PROB
ATOM   2242  C   GLU P  42      -5.961   6.999   0.934  1.00  0.52      PROB
ATOM   2243  O   GLU P  42      -6.378   6.681  -0.159  1.00  0.58      PROB
ATOM   2244  N   ILE P  43      -5.259   6.137   1.667  1.00  0.53      PROB
ATOM   2245  HN  ILE P  43      -5.042   6.328   2.620  1.00  0.00      PROB
ATOM   2246  CA  ILE P  43      -4.758   4.873   1.162  1.00  0.52      PROB
ATOM   2247  HA  ILE P  43      -5.225   4.692   0.206  1.00  0.00      PROB
ATOM   2248  CB  ILE P  43      -3.240   4.888   1.008  1.00  0.58      PROB
ATOM   2249  HB  ILE P  43      -2.791   5.192   1.977  1.00  0.00      PROB
ATOM   2250  CG2 ILE P  43      -2.702   3.671   0.639  1.00  0.97      PROB
ATOM   2251 HG21 ILE P  43      -3.121   3.349  -0.338  1.00  0.00      PROB
ATOM   2252 HG22 ILE P  43      -2.948   2.902   1.402  1.00  0.00      PROB
ATOM   2253 HG23 ILE P  43      -1.599   3.760   0.540  1.00  0.00      PROB
ATOM   2254  CG1 ILE P  43      -2.780   5.844   0.113  1.00  0.83      PROB
ATOM   2255 HG11 ILE P  43      -3.109   6.806   0.544  1.00  0.00      PROB
ATOM   2256 HG12 ILE P  43      -3.339   5.641  -0.818  1.00  0.00      PROB
ATOM   2257  CD  ILE P  43      -1.579   6.063  -0.277  1.00  0.98      PROB
ATOM   2258  HD1 ILE P  43      -1.230   5.230  -0.925  1.00  0.00      PROB
ATOM   2259  HD2 ILE P  43      -0.903   6.136   0.602  1.00  0.00      PROB
ATOM   2260  HD3 ILE P  43      -1.537   7.008  -0.860  1.00  0.00      PROB
ATOM   2261  C   ILE P  43      -5.191   3.748   2.066  1.00  0.53      PROB
ATOM   2262  O   ILE P  43      -5.132   3.855   3.275  1.00  0.62      PROB
ATOM   2263  N   ALA P  44      -5.637   2.627   1.488  1.00  0.50      PROB
ATOM   2264  HN  ALA P  44      -5.857   2.603   0.516  1.00  0.00      PROB
ATOM   2265  CA  ALA P  44      -5.838   1.384   2.187  1.00  0.52      PROB
ATOM   2266  HA  ALA P  44      -5.416   1.488   3.175  1.00  0.00      PROB
ATOM   2267  CB  ALA P  44      -7.320   1.034   2.283  1.00  0.59      PROB
ATOM   2268  HB1 ALA P  44      -7.796   1.111   1.282  1.00  0.00      PROB
ATOM   2269  HB2 ALA P  44      -7.831   1.738   2.974  1.00  0.00      PROB
ATOM   2270  HB3 ALA P  44      -7.440  -0.006   2.654  1.00  0.00      PROB
ATOM   2271  C   ALA P  44      -5.073   0.286   1.476  1.00  0.49      PROB
ATOM   2272  O   ALA P  44      -5.072   0.184   0.260  1.00  0.54      PROB
ATOM   2273  N   LEU P  45      -4.364  -0.543   2.235  1.00  0.48      PROB
ATOM   2274  HN  LEU P  45      -4.395  -0.477   3.229  1.00  0.00      PROB
ATOM   2275  CA  LEU P  45      -3.510  -1.583   1.727  1.00  0.49      PROB
ATOM   2276  HA  LEU P  45      -3.737  -1.732   0.682  1.00  0.00      PROB
ATOM   2277  CB  LEU P  45      -2.042  -1.161   1.910  1.00  0.57      PROB
ATOM   2278  HB1 LEU P  45      -1.935  -0.822   2.960  1.00  0.00      PROB
ATOM   2279  HB2 LEU P  45      -1.869  -0.302   1.231  1.00  0.00      PROB
ATOM   2280  CG  LEU P  45      -0.936  -2.142   1.657  1.00  0.59      PROB
ATOM   2281  HG  LEU P  45      -1.067  -3.008   2.340  1.00  0.00      PROB
ATOM   2282  CD1 LEU P  45      -0.900  -2.633   0.284  1.00  0.74      PROB
ATOM   2283 HD11 LEU P  45      -0.754  -1.786  -0.421  1.00  0.00      PROB
ATOM   2284 HD12 LEU P  45      -1.858  -3.138   0.038  1.00  0.00      PROB
ATOM   2285 HD13 LEU P  45      -0.058  -3.347   0.160  1.00  0.00      PROB
ATOM   2286  CD2 LEU P  45       0.399  -1.548   1.980  1.00  0.72      PROB
ATOM   2287 HD21 LEU P  45       0.436  -1.250   3.050  1.00  0.00      PROB
ATOM   2288 HD22 LEU P  45       0.573  -0.646   1.355  1.00  0.00      PROB
ATOM   2289 HD23 LEU P  45       1.200  -2.294   1.792  1.00  0.00      PROB
ATOM   2290  C   LEU P  45      -3.806  -2.881   2.453  1.00  0.48      PROB
ATOM   2291  O   LEU P  45      -3.765  -2.954   3.668  1.00  0.54      PROB
ATOM   2292  N   ILE P  46      -4.124  -3.944   1.706  1.00  0.48      PROB
ATOM   2293  HN  ILE P  46      -4.132  -3.880   0.712  1.00  0.00      PROB
ATOM   2294  CA  ILE P  46      -4.477  -5.248   2.226  1.00  0.49      PROB
ATOM   2295  HA  ILE P  46      -4.373  -5.215   3.300  1.00  0.00      PROB
ATOM   2296  CB  ILE P  46      -5.906  -5.629   1.847  1.00  0.55      PROB
ATOM   2297  HB  ILE P  46      -6.029  -5.526   0.748  1.00  0.00      PROB
ATOM   2298  CG2 ILE P  46      -6.229  -7.040   2.246  1.00  0.69      PROB
ATOM   2299 HG21 ILE P  46      -5.951  -7.210   3.308  1.00  0.00      PROB
ATOM   2300 HG22 ILE P  46      -5.659  -7.752   1.612  1.00  0.00      PROB
ATOM   2301 HG23 ILE P  46      -7.318  -7.226   2.131  1.00  0.00      PROB
ATOM   2302  CG1 ILE P  46      -6.910  -4.680   2.442  1.00  0.71      PROB
ATOM   2303 HG11 ILE P  46      -6.442  -3.675   2.456  1.00  0.00      PROB
ATOM   2304 HG12 ILE P  46      -7.094  -5.010   3.485  1.00  0.00      PROB
ATOM   2305  CD  ILE P  46      -8.136  -4.548   1.836  1.00  0.97      PROB
ATOM   2306  HD1 ILE P  46      -8.661  -5.527   1.820  1.00  0.00      PROB
ATOM   2307  HD2 ILE P  46      -8.005  -4.199   0.790  1.00  0.00      PROB
ATOM   2308  HD3 ILE P  46      -8.759  -3.820   2.398  1.00  0.00      PROB
ATOM   2309  C   ILE P  46      -3.487  -6.250   1.671  1.00  0.48      PROB
ATOM   2310  O   ILE P  46      -3.323  -6.367   0.470  1.00  0.53      PROB
ATOM   2311  N   ILE P  47      -2.785  -6.989   2.543  1.00  0.48      PROB
ATOM   2312  HN  ILE P  47      -2.921  -6.887   3.525  1.00  0.00      PROB
ATOM   2313  CA  ILE P  47      -1.792  -7.976   2.164  1.00  0.49      PROB
ATOM   2314  HA  ILE P  47      -1.818  -8.069   1.089  1.00  0.00      PROB
ATOM   2315  CB  ILE P  47      -0.383  -7.588   2.619  1.00  0.53      PROB
ATOM   2316  HB  ILE P  47      -0.372  -7.477   3.724  1.00  0.00      PROB
ATOM   2317  CG2 ILE P  47       0.634  -8.654   2.209  1.00  0.63      PROB
ATOM   2318 HG21 ILE P  47       0.641  -8.770   1.104  1.00  0.00      PROB
ATOM   2319 HG22 ILE P  47       0.364  -9.630   2.667  1.00  0.00      PROB
ATOM   2320 HG23 ILE P  47       1.651  -8.354   2.540  1.00  0.00      PROB
ATOM   2321  CG1 ILE P  47       0.030  -6.202   2.106  1.00  0.60      PROB
ATOM   2322 HG11 ILE P  47      -0.820  -5.508   2.274  1.00  0.00      PROB
ATOM   2323 HG12 ILE P  47       0.219  -6.284   1.015  1.00  0.00      PROB
ATOM   2324  CD  ILE P  47       1.212  -5.619   2.722  1.00  0.74      PROB
ATOM   2325  HD1 ILE P  47       2.092  -6.276   2.556  1.00  0.00      PROB
ATOM   2326  HD2 ILE P  47       1.053  -5.509   3.816  1.00  0.00      PROB
ATOM   2327  HD3 ILE P  47       1.422  -4.625   2.272  1.00  0.00      PROB
ATOM   2328  C   ILE P  47      -2.160  -9.314   2.783  1.00  0.49      PROB
ATOM   2329  O   ILE P  47      -2.296  -9.446   3.984  1.00  0.54      PROB
ATOM   2330  N   PHE P  48      -2.295 -10.357   1.966  1.00  0.50      PROB
ATOM   2331  HN  PHE P  48      -2.343 -10.230   0.979  1.00  0.00      PROB
ATOM   2332  CA  PHE P  48      -2.382 -11.728   2.407  1.00  0.53      PROB
ATOM   2333  HA  PHE P  48      -2.496 -11.718   3.481  1.00  0.00      PROB
ATOM   2334  CB  PHE P  48      -3.559 -12.483   1.764  1.00  0.60      PROB
ATOM   2335  HB1 PHE P  48      -3.378 -13.575   1.861  1.00  0.00      PROB
ATOM   2336  HB2 PHE P  48      -3.622 -12.199   0.692  1.00  0.00      PROB
ATOM   2337  CG  PHE P  48      -4.826 -12.231   2.325  1.00  0.64      PROB
ATOM   2338  CD1 PHE P  48      -5.329 -12.565   3.018  1.00  1.28      PROB
ATOM   2339  HD1 PHE P  48      -4.770 -13.268   3.594  1.00  0.00      PROB
ATOM   2340  CE1 PHE P  48      -6.545 -12.420   3.499  1.00  1.53      PROB
ATOM   2341  HE1 PHE P  48      -6.716 -13.051   4.345  1.00  0.00      PROB
ATOM   2342  CZ  PHE P  48      -7.272 -11.924   3.297  1.00  1.35      PROB
ATOM   2343  HZ  PHE P  48      -8.226 -11.799   3.681  1.00  0.00      PROB
ATOM   2344  CD2 PHE P  48      -5.571 -11.738   2.118  1.00  1.32      PROB
ATOM   2345  HD2 PHE P  48      -5.411 -11.128   1.256  1.00  0.00      PROB
ATOM   2346  CE2 PHE P  48      -6.788 -11.583   2.603  1.00  1.57      PROB
ATOM   2347  HE2 PHE P  48      -7.353 -10.875   2.036  1.00  0.00      PROB
ATOM   2348  C   PHE P  48      -1.104 -12.446   2.048  1.00  0.58      PROB
ATOM   2349  O   PHE P  48      -0.624 -12.351   0.953  1.00  0.69      PROB
ATOM   2350  N   ASN P  49      -0.512 -13.199   2.963  1.00  0.63      PROB
ATOM   2351  HN  ASN P  49      -0.847 -13.239   3.901  1.00  0.00      PROB
ATOM   2352  CA  ASN P  49       0.650 -14.012   2.682  1.00  0.68      PROB
ATOM   2353  HA  ASN P  49       1.112 -13.628   1.785  1.00  0.00      PROB
ATOM   2354  CB  ASN P  49       1.658 -13.988   3.846  1.00  0.74      PROB
ATOM   2355  HB1 ASN P  49       1.698 -12.948   4.230  1.00  0.00      PROB
ATOM   2356  HB2 ASN P  49       2.650 -14.266   3.433  1.00  0.00      PROB
ATOM   2357  CG  ASN P  49       1.416 -14.856   4.992  1.00  0.74      PROB
ATOM   2358  OD1 ASN P  49       0.427 -15.480   5.136  1.00  0.81      PROB
ATOM   2359  ND2 ASN P  49       2.366 -14.925   5.846  1.00  0.98      PROB
ATOM   2360 HD21 ASN P  49       2.268 -15.502   6.657  1.00  0.00      PROB
ATOM   2361 HD22 ASN P  49       3.206 -14.402   5.702  1.00  0.00      PROB
ATOM   2362  C   ASN P  49       0.241 -15.395   2.224  1.00  0.72      PROB
ATOM   2363  O   ASN P  49      -0.912 -15.735   2.228  1.00  0.78      PROB
ATOM   2364  N   HSD P  50       1.188 -16.235   1.809  1.00  0.81      PROB
ATOM   2365  HN  HSD P  50       2.148 -15.969   1.834  1.00  0.00      PROB
ATOM   2366  CA  HSD P  50       0.947 -17.558   1.302  1.00  0.91      PROB
ATOM   2367  HA  HSD P  50       0.156 -17.495   0.570  1.00  0.00      PROB
ATOM   2368  CB  HSD P  50       2.201 -18.135   0.671  1.00  1.06      PROB
ATOM   2369  HB1 HSD P  50       2.995 -18.063   1.441  1.00  0.00      PROB
ATOM   2370  HB2 HSD P  50       2.450 -17.473  -0.182  1.00  0.00      PROB
ATOM   2371  ND1 HSD P  50       2.050 -19.666  -0.326  1.00  2.12      PROB
ATOM   2372  HD1 HSD P  50       1.465 -19.185  -0.941  1.00  0.00      PROB
ATOM   2373  CG  HSD P  50       2.265 -19.258   0.241  1.00  1.45      PROB
ATOM   2374  CE1 HSD P  50       2.252 -20.678  -0.607  1.00  2.59      PROB
ATOM   2375  HE1 HSD P  50       1.820 -21.115  -1.507  1.00  0.00      PROB
ATOM   2376  NE2 HSD P  50       2.587 -20.951  -0.262  1.00  2.53      PROB
ATOM   2377  CD2 HSD P  50       2.604 -20.058   0.271  1.00  2.02      PROB
ATOM   2378  HD2 HSD P  50       3.241 -20.238   1.081  1.00  0.00      PROB
ATOM   2379  C   HSD P  50       0.400 -18.524   2.297  1.00  0.94      PROB
ATOM   2380  O   HSD P  50      -0.242 -19.454   1.957  1.00  1.14      PROB
ATOM   2381  N   SER P  51       0.604 -18.296   3.571  1.00  0.88      PROB
ATOM   2382  HN  SER P  51       1.170 -17.529   3.861  1.00  0.00      PROB
ATOM   2383  CA  SER P  51       0.070 -19.076   4.648  1.00  0.99      PROB
ATOM   2384  HA  SER P  51      -0.086 -20.079   4.279  1.00  0.00      PROB
ATOM   2385  CB  SER P  51       0.987 -19.105   5.840  1.00  1.11      PROB
ATOM   2386  HB1 SER P  51       0.577 -19.912   6.473  1.00  0.00      PROB
ATOM   2387  HB2 SER P  51       0.834 -18.122   6.319  1.00  0.00      PROB
ATOM   2388  OG  SER P  51       1.829 -19.220   5.905  1.00  1.55      PROB
ATOM   2389  HG1 SER P  51       2.028 -20.009   5.396  1.00  0.00      PROB
ATOM   2390  C   SER P  51      -1.265 -18.587   5.110  1.00  0.97      PROB
ATOM   2391  O   SER P  51      -1.842 -19.118   5.996  1.00  1.16      PROB
ATOM   2392  N   ASN P  52      -1.791 -17.560   4.492  1.00  0.87      PROB
ATOM   2393  HN  ASN P  52      -1.244 -17.059   3.829  1.00  0.00      PROB
ATOM   2394  CA  ASN P  52      -3.112 -17.034   4.648  1.00  0.91      PROB
ATOM   2395  HA  ASN P  52      -3.238 -16.271   3.895  1.00  0.00      PROB
ATOM   2396  CB  ASN P  52      -4.216 -18.051   4.516  1.00  1.19      PROB
ATOM   2397  HB1 ASN P  52      -5.129 -17.597   4.951  1.00  0.00      PROB
ATOM   2398  HB2 ASN P  52      -3.919 -18.932   5.120  1.00  0.00      PROB
ATOM   2399  CG  ASN P  52      -4.508 -18.445   3.493  1.00  1.57      PROB
ATOM   2400  OD1 ASN P  52      -4.586 -18.263   2.980  1.00  2.18      PROB
ATOM   2401  ND2 ASN P  52      -4.693 -18.997   3.175  1.00  2.12      PROB
ATOM   2402 HD21 ASN P  52      -4.739 -19.007   2.176  1.00  0.00      PROB
ATOM   2403 HD22 ASN P  52      -4.926 -19.819   3.695  1.00  0.00      PROB
ATOM   2404  C   ASN P  52      -3.296 -16.143   5.843  1.00  0.83      PROB
ATOM   2405  O   ASN P  52      -4.347 -16.040   6.396  1.00  0.99      PROB
ATOM   2406  N   LYS P  53      -2.273 -15.451   6.261  1.00  0.70      PROB
ATOM   2407  HN  LYS P  53      -1.370 -15.581   5.862  1.00  0.00      PROB
ATOM   2408  CA  LYS P  53      -2.338 -14.463   7.305  1.00  0.67      PROB
ATOM   2409  HA  LYS P  53      -3.221 -14.663   7.893  1.00  0.00      PROB
ATOM   2410  CB  LYS P  53      -1.093 -14.500   8.197  1.00  0.74      PROB
ATOM   2411  HB1 LYS P  53      -1.192 -13.704   8.964  1.00  0.00      PROB
ATOM   2412  HB2 LYS P  53      -0.207 -14.283   7.565  1.00  0.00      PROB
ATOM   2413  CG  LYS P  53      -0.859 -15.800   8.900  1.00  0.92      PROB
ATOM   2414  HG1 LYS P  53       0.124 -15.683   9.393  1.00  0.00      PROB
ATOM   2415  HG2 LYS P  53      -0.782 -16.550   8.091  1.00  0.00      PROB
ATOM   2416  CD  LYS P  53      -1.494 -16.264   9.651  1.00  1.43      PROB
ATOM   2417  HD1 LYS P  53      -2.449 -16.455   9.129  1.00  0.00      PROB
ATOM   2418  HD2 LYS P  53      -1.639 -15.480  10.416  1.00  0.00      PROB
ATOM   2419  CE  LYS P  53      -1.254 -17.422  10.377  1.00  1.67      PROB
ATOM   2420  HE1 LYS P  53      -0.452 -17.090  11.048  1.00  0.00      PROB
ATOM   2421  HE2 LYS P  53      -0.886 -18.093   9.591  1.00  0.00      PROB
ATOM   2422  NZ  LYS P  53      -1.586 -17.955  10.843  1.00  2.20      PROB
ATOM   2423  HZ1 LYS P  53      -2.364 -18.423  10.336  1.00  0.00      PROB
ATOM   2424  HZ2 LYS P  53      -1.959 -17.487  11.694  1.00  0.00      PROB
ATOM   2425  HZ3 LYS P  53      -0.877 -18.663  11.120  1.00  0.00      PROB
ATOM   2426  C   LYS P  53      -2.532 -13.087   6.722  1.00  0.60      PROB
ATOM   2427  O   LYS P  53      -2.019 -12.770   5.683  1.00  0.65      PROB
ATOM   2428  N   LEU P  54      -3.321 -12.243   7.388  1.00  0.60      PROB
ATOM   2429  HN  LEU P  54      -3.675 -12.487   8.286  1.00  0.00      PROB
ATOM   2430  CA  LEU P  54      -3.738 -10.943   6.917  1.00  0.55      PROB
ATOM   2431  HA  LEU P  54      -3.489 -10.865   5.869  1.00  0.00      PROB
ATOM   2432  CB  LEU P  54      -5.255 -10.785   7.127  1.00  0.60      PROB
ATOM   2433  HB1 LEU P  54      -5.468 -11.021   8.190  1.00  0.00      PROB
ATOM   2434  HB2 LEU P  54      -5.758 -11.534   6.482  1.00  0.00      PROB
ATOM   2435  CG  LEU P  54      -5.883  -9.432   6.827  1.00  0.68      PROB
ATOM   2436  HG  LEU P  54      -5.403  -8.675   7.482  1.00  0.00      PROB
ATOM   2437  CD1 LEU P  54      -5.759  -8.991   5.471  1.00  0.85      PROB
ATOM   2438 HD11 LEU P  54      -6.247  -9.718   4.787  1.00  0.00      PROB
ATOM   2439 HD12 LEU P  54      -4.686  -8.911   5.196  1.00  0.00      PROB
ATOM   2440 HD13 LEU P  54      -6.251  -8.003   5.348  1.00  0.00      PROB
ATOM   2441  CD2 LEU P  54      -7.294  -9.392   7.147  1.00  0.82      PROB
ATOM   2442 HD21 LEU P  54      -7.463  -9.774   8.176  1.00  0.00      PROB
ATOM   2443 HD22 LEU P  54      -7.861 -10.028   6.435  1.00  0.00      PROB
ATOM   2444 HD23 LEU P  54      -7.665  -8.346   7.092  1.00  0.00      PROB
ATOM   2445  C   LEU P  54      -2.995  -9.821   7.608  1.00  0.52      PROB
ATOM   2446  O   LEU P  54      -2.966  -9.722   8.826  1.00  0.57      PROB
ATOM   2447  N   PHE P  55      -2.393  -8.930   6.818  1.00  0.51      PROB
ATOM   2448  HN  PHE P  55      -2.422  -9.033   5.828  1.00  0.00      PROB
ATOM   2449  CA  PHE P  55      -1.665  -7.770   7.277  1.00  0.52      PROB
ATOM   2450  HA  PHE P  55      -1.793  -7.705   8.347  1.00  0.00      PROB
ATOM   2451  CB  PHE P  55      -0.156  -7.854   6.928  1.00  0.56      PROB
ATOM   2452  HB1 PHE P  55       0.388  -7.026   7.431  1.00  0.00      PROB
ATOM   2453  HB2 PHE P  55      -0.025  -7.783   5.827  1.00  0.00      PROB
ATOM   2454  CG  PHE P  55       0.468  -9.138   7.373  1.00  0.58      PROB
ATOM   2455  CD1 PHE P  55       0.954  -9.507   8.083  1.00  1.22      PROB
ATOM   2456  HD1 PHE P  55       1.095  -8.768   8.830  1.00  0.00      PROB
ATOM   2457  CE1 PHE P  55       1.549 -10.682   8.490  1.00  1.26      PROB
ATOM   2458  HE1 PHE P  55       1.989 -10.565   9.453  1.00  0.00      PROB
ATOM   2459  CZ  PHE P  55       1.676 -11.514   8.186  1.00  0.79      PROB
ATOM   2460  HZ  PHE P  55       2.107 -12.388   8.474  1.00  0.00      PROB
ATOM   2461  CD2 PHE P  55       0.625  -9.975   7.058  1.00  1.22      PROB
ATOM   2462  HD2 PHE P  55       0.244 -10.076   6.069  1.00  0.00      PROB
ATOM   2463  CE2 PHE P  55       1.208 -11.159   7.471  1.00  1.31      PROB
ATOM   2464  HE2 PHE P  55       1.075 -11.903   6.724  1.00  0.00      PROB
ATOM   2465  C   PHE P  55      -2.272  -6.577   6.563  1.00  0.50      PROB
ATOM   2466  O   PHE P  55      -2.506  -6.611   5.374  1.00  0.57      PROB
ATOM   2467  N   GLN P  56      -2.573  -5.486   7.265  1.00  0.51      PROB
ATOM   2468  HN  GLN P  56      -2.363  -5.401   8.236  1.00  0.00      PROB
ATOM   2469  CA  GLN P  56      -3.227  -4.356   6.647  1.00  0.51      PROB
ATOM   2470  HA  GLN P  56      -2.962  -4.356   5.600  1.00  0.00      PROB
ATOM   2471  CB  GLN P  56      -4.761  -4.420   6.803  1.00  0.58      PROB
ATOM   2472  HB1 GLN P  56      -5.104  -5.346   6.297  1.00  0.00      PROB
ATOM   2473  HB2 GLN P  56      -5.181  -3.540   6.274  1.00  0.00      PROB
ATOM   2474  CG  GLN P  56      -5.317  -4.427   8.117  1.00  0.71      PROB
ATOM   2475  HG1 GLN P  56      -4.928  -3.536   8.652  1.00  0.00      PROB
ATOM   2476  HG2 GLN P  56      -4.962  -5.346   8.628  1.00  0.00      PROB
ATOM   2477  CD  GLN P  56      -6.802  -4.401   8.239  1.00  0.70      PROB
ATOM   2478  OE1 GLN P  56      -7.511  -4.899   7.489  1.00  0.89      PROB
ATOM   2479  NE2 GLN P  56      -7.309  -3.808   9.218  1.00  0.87      PROB
ATOM   2480 HE21 GLN P  56      -6.720  -3.366   9.895  1.00  0.00      PROB
ATOM   2481 HE22 GLN P  56      -8.303  -3.776   9.323  1.00  0.00      PROB
ATOM   2482  C   GLN P  56      -2.695  -3.029   7.146  1.00  0.52      PROB
ATOM   2483  O   GLN P  56      -2.151  -2.906   8.230  1.00  0.57      PROB
ATOM   2484  N   TYR P  57      -2.840  -1.995   6.320  1.00  0.53      PROB
ATOM   2485  HN  TYR P  57      -3.207  -2.131   5.404  1.00  0.00      PROB
ATOM   2486  CA  TYR P  57      -2.504  -0.627   6.627  1.00  0.53      PROB
ATOM   2487  HA  TYR P  57      -2.582  -0.500   7.697  1.00  0.00      PROB
ATOM   2488  CB  TYR P  57      -1.060  -0.268   6.147  1.00  0.58      PROB
ATOM   2489  HB1 TYR P  57      -0.885  -0.740   5.157  1.00  0.00      PROB
ATOM   2490  HB2 TYR P  57      -0.330  -0.655   6.890  1.00  0.00      PROB
ATOM   2491  CG  TYR P  57      -0.772   1.209   5.982  1.00  0.60      PROB
ATOM   2492  CD1 TYR P  57      -0.922   1.818   4.750  1.00  0.64      PROB
ATOM   2493  HD1 TYR P  57      -1.153   1.216   3.884  1.00  0.00      PROB
ATOM   2494  CE1 TYR P  57      -0.780   3.192   4.609  1.00  0.68      PROB
ATOM   2495  HE1 TYR P  57      -0.923   3.650   3.641  1.00  0.00      PROB
ATOM   2496  CZ  TYR P  57      -0.459   3.973   5.692  1.00  0.70      PROB
ATOM   2497  OH  TYR P  57      -0.360   5.350   5.528  1.00  0.80      PROB
ATOM   2498  HH  TYR P  57      -0.447   5.759   6.392  1.00  0.00      PROB
ATOM   2499  CD2 TYR P  57      -0.415   2.000   7.059  1.00  0.68      PROB
ATOM   2500  HD2 TYR P  57      -0.250   1.543   8.023  1.00  0.00      PROB
ATOM   2501  CE2 TYR P  57      -0.265   3.377   6.918  1.00  0.73      PROB
ATOM   2502  HE2 TYR P  57       0.004   3.980   7.773  1.00  0.00      PROB
ATOM   2503  C   TYR P  57      -3.569   0.279   6.051  1.00  0.51      PROB
ATOM   2504  O   TYR P  57      -4.101   0.024   4.989  1.00  0.54      PROB
ATOM   2505  N   ALA P  58      -3.886   1.378   6.738  1.00  0.53      PROB
ATOM   2506  HN  ALA P  58      -3.579   1.519   7.676  1.00  0.00      PROB
ATOM   2507  CA  ALA P  58      -4.685   2.426   6.180  1.00  0.54      PROB
ATOM   2508  HA  ALA P  58      -4.488   2.461   5.119  1.00  0.00      PROB
ATOM   2509  CB  ALA P  58      -6.163   2.198   6.427  1.00  0.65      PROB
ATOM   2510  HB1 ALA P  58      -6.366   2.156   7.519  1.00  0.00      PROB
ATOM   2511  HB2 ALA P  58      -6.479   1.236   5.971  1.00  0.00      PROB
ATOM   2512  HB3 ALA P  58      -6.753   3.031   5.988  1.00  0.00      PROB
ATOM   2513  C   ALA P  58      -4.245   3.746   6.759  1.00  0.55      PROB
ATOM   2514  O   ALA P  58      -3.809   3.830   7.893  1.00  0.61      PROB
ATOM   2515  N   SER P  59      -4.341   4.824   5.981  1.00  0.57      PROB
ATOM   2516  HN  SER P  59      -4.750   4.773   5.074  1.00  0.00      PROB
ATOM   2517  CA  SER P  59      -3.868   6.143   6.376  1.00  0.61      PROB
ATOM   2518  HA  SER P  59      -3.007   6.009   7.014  1.00  0.00      PROB
ATOM   2519  CB  SER P  59      -3.495   6.986   5.157  1.00  0.70      PROB
ATOM   2520  HB1 SER P  59      -2.652   6.484   4.638  1.00  0.00      PROB
ATOM   2521  HB2 SER P  59      -3.168   7.984   5.518  1.00  0.00      PROB
ATOM   2522  OG  SER P  59      -4.423   7.188   4.267  1.00  0.78      PROB
ATOM   2523  HG1 SER P  59      -4.875   7.992   4.533  1.00  0.00      PROB
ATOM   2524  C   SER P  59      -4.875   6.900   7.187  1.00  0.67      PROB
ATOM   2525  O   SER P  59      -4.603   7.916   7.729  1.00  0.84      PROB
ATOM   2526  N   THR P  60      -6.068   6.383   7.310  1.00  0.68      PROB
ATOM   2527  HN  THR P  60      -6.272   5.528   6.844  1.00  0.00      PROB
ATOM   2528  CA  THR P  60      -7.177   6.889   8.051  1.00  0.79      PROB
ATOM   2529  HA  THR P  60      -6.784   7.318   8.960  1.00  0.00      PROB
ATOM   2530  CB  THR P  60      -7.967   7.908   7.323  1.00  1.01      PROB
ATOM   2531  HB  THR P  60      -7.277   8.690   6.941  1.00  0.00      PROB
ATOM   2532  OG1 THR P  60      -8.892   8.509   8.066  1.00  1.26      PROB
ATOM   2533  HG1 THR P  60      -9.329   9.138   7.487  1.00  0.00      PROB
ATOM   2534  CG2 THR P  60      -8.628   7.370   6.190  1.00  1.26      PROB
ATOM   2535 HG21 THR P  60      -9.449   6.695   6.512  1.00  0.00      PROB
ATOM   2536 HG22 THR P  60      -7.910   6.787   5.575  1.00  0.00      PROB
ATOM   2537 HG23 THR P  60      -9.062   8.191   5.580  1.00  0.00      PROB
ATOM   2538  C   THR P  60      -7.982   5.682   8.390  1.00  0.77      PROB
ATOM   2539  O   THR P  60      -7.609   4.651   8.048  1.00  0.90      PROB
ATOM   2540  N   ASP P  61      -9.071   5.741   9.104  1.00  0.86      PROB
ATOM   2541  HN  ASP P  61      -9.393   6.625   9.428  1.00  0.00      PROB
ATOM   2542  CA  ASP P  61      -9.913   4.646   9.507  1.00  0.85      PROB
ATOM   2543  HA  ASP P  61      -9.340   3.999  10.155  1.00  0.00      PROB
ATOM   2544  CB  ASP P  61     -11.145   5.180  10.237  1.00  1.01      PROB
ATOM   2545  HB1 ASP P  61     -11.852   4.336  10.381  1.00  0.00      PROB
ATOM   2546  HB2 ASP P  61     -11.620   5.950   9.593  1.00  0.00      PROB
ATOM   2547  CG  ASP P  61     -10.926   5.735  11.438  1.00  1.29      PROB
ATOM   2548  OD1 ASP P  61     -10.764   5.927  11.959  1.00  1.83      PROB
ATOM   2549  OD2 ASP P  61     -10.964   5.980  11.911  1.00  1.84      PROB
ATOM   2550  C   ASP P  61     -10.330   3.713   8.375  1.00  0.79      PROB
ATOM   2551  O   ASP P  61     -10.969   4.113   7.426  1.00  0.81      PROB
ATOM   2552  N   MET P  62      -9.956   2.432   8.460  1.00  0.77      PROB
ATOM   2553  HN  MET P  62      -9.523   2.085   9.287  1.00  0.00      PROB
ATOM   2554  CA  MET P  62     -10.127   1.446   7.413  1.00  0.72      PROB
ATOM   2555  HA  MET P  62      -9.670   1.826   6.511  1.00  0.00      PROB
ATOM   2556  CB  MET P  62      -9.467   0.120   7.836  1.00  0.74      PROB
ATOM   2557  HB1 MET P  62      -9.931  -0.198   8.792  1.00  0.00      PROB
ATOM   2558  HB2 MET P  62      -8.389   0.319   8.006  1.00  0.00      PROB
ATOM   2559  CG  MET P  62      -9.575  -1.042   6.860  1.00  0.72      PROB
ATOM   2560  HG1 MET P  62     -10.653  -1.241   6.687  1.00  0.00      PROB
ATOM   2561  HG2 MET P  62      -9.128  -1.935   7.344  1.00  0.00      PROB
ATOM   2562  SD  MET P  62      -8.793  -0.788   5.314  1.00  0.80      PROB
ATOM   2563  CE  MET P  62      -7.690  -1.762   5.303  1.00  1.02      PROB
ATOM   2564  HE1 MET P  62      -8.069  -2.802   5.396  1.00  0.00      PROB
ATOM   2565  HE2 MET P  62      -7.001  -1.570   6.153  1.00  0.00      PROB
ATOM   2566  HE3 MET P  62      -7.122  -1.688   4.351  1.00  0.00      PROB
ATOM   2567  C   MET P  62     -11.569   1.234   6.977  1.00  0.70      PROB
ATOM   2568  O   MET P  62     -11.873   1.166   5.800  1.00  0.70      PROB
ATOM   2569  N   ASP P  63     -12.506   1.191   7.934  1.00  0.73      PROB
ATOM   2570  HN  ASP P  63     -12.254   1.253   8.896  1.00  0.00      PROB
ATOM   2571  CA  ASP P  63     -13.920   1.056   7.689  1.00  0.75      PROB
ATOM   2572  HA  ASP P  63     -14.078   0.149   7.125  1.00  0.00      PROB
ATOM   2573  CB  ASP P  63     -14.689   1.002   9.013  1.00  0.88      PROB
ATOM   2574  HB1 ASP P  63     -15.728   0.745   8.733  1.00  0.00      PROB
ATOM   2575  HB2 ASP P  63     -14.651   2.034   9.410  1.00  0.00      PROB
ATOM   2576  CG  ASP P  63     -14.463   0.341   9.911  1.00  1.21      PROB
ATOM   2577  OD1 ASP P  63     -14.448   0.059  10.325  1.00  1.83      PROB
ATOM   2578  OD2 ASP P  63     -14.331   0.090  10.258  1.00  1.89      PROB
ATOM   2579  C   ASP P  63     -14.484   2.166   6.824  1.00  0.74      PROB
ATOM   2580  O   ASP P  63     -15.255   1.933   5.910  1.00  0.75      PROB
ATOM   2581  N   LYS P  64     -14.068   3.413   7.076  1.00  0.76      PROB
ATOM   2582  HN  LYS P  64     -13.450   3.602   7.834  1.00  0.00      PROB
ATOM   2583  CA  LYS P  64     -14.454   4.568   6.308  1.00  0.78      PROB
ATOM   2584  HA  LYS P  64     -15.528   4.551   6.199  1.00  0.00      PROB
ATOM   2585  CB  LYS P  64     -14.011   5.862   7.003  1.00  0.86      PROB
ATOM   2586  HB1 LYS P  64     -14.285   6.719   6.352  1.00  0.00      PROB
ATOM   2587  HB2 LYS P  64     -12.907   5.836   7.118  1.00  0.00      PROB
ATOM   2588  CG  LYS P  64     -14.622   6.086   8.361  1.00  1.01      PROB
ATOM   2589  HG1 LYS P  64     -13.999   6.868   8.833  1.00  0.00      PROB
ATOM   2590  HG2 LYS P  64     -14.487   5.130   8.901  1.00  0.00      PROB
ATOM   2591  CD  LYS P  64     -15.656   6.384   8.560  1.00  1.47      PROB
ATOM   2592  HD1 LYS P  64     -16.244   5.509   8.237  1.00  0.00      PROB
ATOM   2593  HD2 LYS P  64     -15.820   7.226   7.867  1.00  0.00      PROB
ATOM   2594  CE  LYS P  64     -16.260   6.771   9.663  1.00  1.77      PROB
ATOM   2595  HE1 LYS P  64     -17.320   6.748   9.369  1.00  0.00      PROB
ATOM   2596  HE2 LYS P  64     -15.892   7.801   9.781  1.00  0.00      PROB
ATOM   2597  NZ  LYS P  64     -16.321   6.578  10.367  1.00  2.30      PROB
ATOM   2598  HZ1 LYS P  64     -15.383   6.599  10.815  1.00  0.00      PROB
ATOM   2599  HZ2 LYS P  64     -16.714   5.617  10.430  1.00  0.00      PROB
ATOM   2600  HZ3 LYS P  64     -16.953   7.244  10.855  1.00  0.00      PROB
ATOM   2601  C   LYS P  64     -13.960   4.555   4.873  1.00  0.74      PROB
ATOM   2602  O   LYS P  64     -14.692   4.886   3.957  1.00  0.77      PROB
ATOM   2603  N   VAL P  65     -12.710   4.119   4.634  1.00  0.70      PROB
ATOM   2604  HN  VAL P  65     -12.088   3.889   5.378  1.00  0.00      PROB
ATOM   2605  CA  VAL P  65     -12.171   3.950   3.296  1.00  0.68      PROB
ATOM   2606  HA  VAL P  65     -12.391   4.850   2.741  1.00  0.00      PROB
ATOM   2607  CB  VAL P  65     -10.671   3.698   3.299  1.00  0.70      PROB
ATOM   2608  HB  VAL P  65     -10.479   2.807   3.933  1.00  0.00      PROB
ATOM   2609  CG1 VAL P  65     -10.115   3.492   2.152  1.00  1.06      PROB
ATOM   2610 HG11 VAL P  65     -10.264   4.373   1.492  1.00  0.00      PROB
ATOM   2611 HG12 VAL P  65     -10.570   2.603   1.665  1.00  0.00      PROB
ATOM   2612 HG13 VAL P  65      -9.024   3.329   2.284  1.00  0.00      PROB
ATOM   2613  CG2 VAL P  65      -9.965   4.664   3.780  1.00  1.11      PROB
ATOM   2614 HG21 VAL P  65     -10.371   4.980   4.765  1.00  0.00      PROB
ATOM   2615 HG22 VAL P  65      -9.993   5.534   3.089  1.00  0.00      PROB
ATOM   2616 HG23 VAL P  65      -8.914   4.331   3.920  1.00  0.00      PROB
ATOM   2617  C   VAL P  65     -12.899   2.876   2.509  1.00  0.65      PROB
ATOM   2618  O   VAL P  65     -13.243   3.057   1.351  1.00  0.68      PROB
ATOM   2619  N   LEU P  66     -13.218   1.739   3.149  1.00  0.64      PROB
ATOM   2620  HN  LEU P  66     -12.912   1.568   4.082  1.00  0.00      PROB
ATOM   2621  CA  LEU P  66     -14.014   0.687   2.558  1.00  0.65      PROB
ATOM   2622  HA  LEU P  66     -13.620   0.489   1.572  1.00  0.00      PROB
ATOM   2623  CB  LEU P  66     -13.977  -0.594   3.410  1.00  0.70      PROB
ATOM   2624  HB1 LEU P  66     -14.665  -1.335   2.952  1.00  0.00      PROB
ATOM   2625  HB2 LEU P  66     -14.342  -0.344   4.428  1.00  0.00      PROB
ATOM   2626  CG  LEU P  66     -12.595  -1.244   3.544  1.00  0.74      PROB
ATOM   2627  HG  LEU P  66     -11.861  -0.484   3.887  1.00  0.00      PROB
ATOM   2628  CD1 LEU P  66     -12.644  -2.374   4.534  1.00  0.86      PROB
ATOM   2629 HD11 LEU P  66     -13.370  -3.145   4.198  1.00  0.00      PROB
ATOM   2630 HD12 LEU P  66     -12.966  -1.993   5.527  1.00  0.00      PROB
ATOM   2631 HD13 LEU P  66     -11.641  -2.845   4.621  1.00  0.00      PROB
ATOM   2632  CD2 LEU P  66     -12.042  -1.730   2.231  1.00  0.83      PROB
ATOM   2633 HD21 LEU P  66     -11.940  -0.881   1.522  1.00  0.00      PROB
ATOM   2634 HD22 LEU P  66     -12.728  -2.483   1.787  1.00  0.00      PROB
ATOM   2635 HD23 LEU P  66     -11.040  -2.183   2.387  1.00  0.00      PROB
ATOM   2636  C   LEU P  66     -15.455   1.087   2.269  1.00  0.67      PROB
ATOM   2637  O   LEU P  66     -16.000   0.757   1.227  1.00  0.71      PROB
ATOM   2638  N   LEU P  67     -16.102   1.860   3.157  1.00  0.70      PROB
ATOM   2639  HN  LEU P  67     -15.702   2.070   4.045  1.00  0.00      PROB
ATOM   2640  CA  LEU P  67     -17.403   2.444   2.916  1.00  0.75      PROB
ATOM   2641  HA  LEU P  67     -18.079   1.653   2.627  1.00  0.00      PROB
ATOM   2642  CB  LEU P  67     -17.911   3.148   4.186  1.00  0.82      PROB
ATOM   2643  HB1 LEU P  67     -17.636   4.209   4.045  1.00  0.00      PROB
ATOM   2644  HB2 LEU P  67     -17.310   2.713   5.005  1.00  0.00      PROB
ATOM   2645  CG  LEU P  67     -18.931   3.178   4.579  1.00  1.36      PROB
ATOM   2646  HG  LEU P  67     -19.370   3.682   3.733  1.00  0.00      PROB
ATOM   2647  CD1 LEU P  67     -19.730   2.832   4.919  1.00  1.75      PROB
ATOM   2648 HD11 LEU P  67     -19.516   2.005   5.630  1.00  0.00      PROB
ATOM   2649 HD12 LEU P  67     -20.353   2.435   4.090  1.00  0.00      PROB
ATOM   2650 HD13 LEU P  67     -20.288   3.628   5.458  1.00  0.00      PROB
ATOM   2651  CD2 LEU P  67     -19.521   3.330   5.225  1.00  1.93      PROB
ATOM   2652 HD21 LEU P  67     -19.469   4.392   5.548  1.00  0.00      PROB
ATOM   2653 HD22 LEU P  67     -19.299   2.682   6.100  1.00  0.00      PROB
ATOM   2654 HD23 LEU P  67     -20.548   3.122   4.856  1.00  0.00      PROB
ATOM   2655  C   LEU P  67     -17.432   3.399   1.736  1.00  0.75      PROB
ATOM   2656  O   LEU P  67     -18.306   3.335   0.889  1.00  0.81      PROB
ATOM   2657  N   LYS P  68     -16.421   4.273   1.614  1.00  0.73      PROB
ATOM   2658  HN  LYS P  68     -15.729   4.365   2.325  1.00  0.00      PROB
ATOM   2659  CA  LYS P  68     -16.248   5.138   0.470  1.00  0.75      PROB
ATOM   2660  HA  LYS P  68     -17.183   5.647   0.292  1.00  0.00      PROB
ATOM   2661  CB  LYS P  68     -15.124   6.159   0.721  1.00  0.80      PROB
ATOM   2662  HB1 LYS P  68     -14.250   5.679   0.253  1.00  0.00      PROB
ATOM   2663  HB2 LYS P  68     -15.025   6.148   1.817  1.00  0.00      PROB
ATOM   2664  CG  LYS P  68     -14.993   7.120   0.498  1.00  1.32      PROB
ATOM   2665  HG1 LYS P  68     -16.003   7.477   0.692  1.00  0.00      PROB
ATOM   2666  HG2 LYS P  68     -14.789   7.019  -0.567  1.00  0.00      PROB
ATOM   2667  CD  LYS P  68     -14.394   8.137   0.706  1.00  1.62      PROB
ATOM   2668  HD1 LYS P  68     -15.265   8.620   1.054  1.00  0.00      PROB
ATOM   2669  HD2 LYS P  68     -14.147   8.241  -0.315  1.00  0.00      PROB
ATOM   2670  CE  LYS P  68     -13.946   8.748   0.903  1.00  1.95      PROB
ATOM   2671  HE1 LYS P  68     -13.210   8.517   0.172  1.00  0.00      PROB
ATOM   2672  HE2 LYS P  68     -13.796   8.392   1.892  1.00  0.00      PROB
ATOM   2673  NZ  LYS P  68     -13.374   9.768   1.172  1.00  2.31      PROB
ATOM   2674  HZ1 LYS P  68     -13.883  10.261   1.934  1.00  0.00      PROB
ATOM   2675  HZ2 LYS P  68     -13.337  10.377   0.330  1.00  0.00      PROB
ATOM   2676  HZ3 LYS P  68     -12.406   9.551   1.485  1.00  0.00      PROB
ATOM   2677  C   LYS P  68     -16.025   4.388  -0.833  1.00  0.73      PROB
ATOM   2678  O   LYS P  68     -16.601   4.705  -1.858  1.00  0.79      PROB
ATOM   2679  N   TYR P  69     -15.211   3.325  -0.797  1.00  0.70      PROB
ATOM   2680  HN  TYR P  69     -14.712   3.098   0.035  1.00  0.00      PROB
ATOM   2681  CA  TYR P  69     -14.971   2.426  -1.903  1.00  0.70      PROB
ATOM   2682  HA  TYR P  69     -14.682   3.010  -2.764  1.00  0.00      PROB
ATOM   2683  CB  TYR P  69     -13.849   1.443  -1.506  1.00  0.75      PROB
ATOM   2684  HB1 TYR P  69     -14.172   0.863  -0.615  1.00  0.00      PROB
ATOM   2685  HB2 TYR P  69     -12.927   2.018  -1.275  1.00  0.00      PROB
ATOM   2686  CG  TYR P  69     -13.495   0.455  -2.567  1.00  0.72      PROB
ATOM   2687  CD1 TYR P  69     -13.965  -0.812  -2.564  1.00  0.85      PROB
ATOM   2688  HD1 TYR P  69     -14.607  -1.134  -1.757  1.00  0.00      PROB
ATOM   2689  CE1 TYR P  69     -13.645  -1.705  -3.567  1.00  0.88      PROB
ATOM   2690  HE1 TYR P  69     -14.048  -2.706  -3.535  1.00  0.00      PROB
ATOM   2691  CZ  TYR P  69     -12.842  -1.350  -4.581  1.00  0.81      PROB
ATOM   2692  OH  TYR P  69     -12.548  -2.229  -5.607  1.00  0.94      PROB
ATOM   2693  HH  TYR P  69     -11.845  -1.844  -6.136  1.00  0.00      PROB
ATOM   2694  CD2 TYR P  69     -12.673   0.789  -3.575  1.00  0.79      PROB
ATOM   2695  HD2 TYR P  69     -12.255   1.784  -3.605  1.00  0.00      PROB
ATOM   2696  CE2 TYR P  69     -12.347  -0.108  -4.576  1.00  0.83      PROB
ATOM   2697  HE2 TYR P  69     -11.681   0.200  -5.368  1.00  0.00      PROB
ATOM   2698  C   TYR P  69     -16.217   1.715  -2.401  1.00  0.71      PROB
ATOM   2699  O   TYR P  69     -16.436   1.583  -3.592  1.00  0.77      PROB
ATOM   2700  N   THR P  70     -17.078   1.258  -1.490  1.00  0.72      PROB
ATOM   2701  HN  THR P  70     -16.914   1.392  -0.516  1.00  0.00      PROB
ATOM   2702  CA  THR P  70     -18.293   0.548  -1.812  1.00  0.80      PROB
ATOM   2703  HA  THR P  70     -18.045  -0.175  -2.574  1.00  0.00      PROB
ATOM   2704  CB  THR P  70     -18.921  -0.149  -0.653  1.00  0.91      PROB
ATOM   2705  HB  THR P  70     -19.990   0.097  -0.760  1.00  0.00      PROB
ATOM   2706  OG1 THR P  70     -18.803  -0.116   0.280  1.00  1.27      PROB
ATOM   2707  HG1 THR P  70     -18.833   0.814   0.518  1.00  0.00      PROB
ATOM   2708  CG2 THR P  70     -18.884  -1.035  -0.484  1.00  1.65      PROB
ATOM   2709 HG21 THR P  70     -17.912  -1.294  -0.013  1.00  0.00      PROB
ATOM   2710 HG22 THR P  70     -18.981  -1.605  -1.432  1.00  0.00      PROB
ATOM   2711 HG23 THR P  70     -19.702  -1.322   0.211  1.00  0.00      PROB
ATOM   2712  C   THR P  70     -19.325   1.381  -2.493  1.00  0.84      PROB
ATOM   2713  O   THR P  70     -20.043   0.909  -3.324  1.00  0.97      PROB
ATOM   2714  N   GLU P  71     -19.407   2.660  -2.184  1.00  0.85      PROB
ATOM   2715  HN  GLU P  71     -18.825   3.057  -1.480  1.00  0.00      PROB
ATOM   2716  CA  GLU P  71     -20.308   3.572  -2.807  1.00  0.99      PROB
ATOM   2717  HA  GLU P  71     -21.178   3.021  -3.132  1.00  0.00      PROB
ATOM   2718  CB  GLU P  71     -20.697   4.642  -1.832  1.00  1.18      PROB
ATOM   2719  HB1 GLU P  71     -21.115   5.470  -2.437  1.00  0.00      PROB
ATOM   2720  HB2 GLU P  71     -19.756   4.977  -1.354  1.00  0.00      PROB
ATOM   2721  CG  GLU P  71     -21.436   4.469  -0.984  1.00  1.66      PROB
ATOM   2722  HG1 GLU P  71     -20.822   4.031  -0.178  1.00  0.00      PROB
ATOM   2723  HG2 GLU P  71     -22.133   3.713  -1.385  1.00  0.00      PROB
ATOM   2724  CD  GLU P  71     -22.181   5.262  -0.384  1.00  1.95      PROB
ATOM   2725  OE1 GLU P  71     -22.478   5.533  -0.175  1.00  2.39      PROB
ATOM   2726  OE2 GLU P  71     -22.486   5.635  -0.107  1.00  2.45      PROB
ATOM   2727  C   GLU P  71     -19.777   4.202  -4.066  1.00  0.94      PROB
ATOM   2728  O   GLU P  71     -20.486   4.796  -4.782  1.00  1.05      PROB
ATOM   2729  N   TYR P  72     -18.512   4.073  -4.379  1.00  0.92      PROB
ATOM   2730  HN  TYR P  72     -17.907   3.527  -3.807  1.00  0.00      PROB
ATOM   2731  CA  TYR P  72     -17.872   4.664  -5.516  1.00  0.90      PROB
ATOM   2732  HA  TYR P  72     -18.315   5.634  -5.689  1.00  0.00      PROB
ATOM   2733  CB  TYR P  72     -16.365   4.799  -5.246  1.00  0.96      PROB
ATOM   2734  HB1 TYR P  72     -15.875   3.815  -5.403  1.00  0.00      PROB
ATOM   2735  HB2 TYR P  72     -16.209   5.142  -4.201  1.00  0.00      PROB
ATOM   2736  CG  TYR P  72     -15.693   5.768  -6.129  1.00  0.91      PROB
ATOM   2737  CD1 TYR P  72     -15.237   5.458  -7.302  1.00  1.00      PROB
ATOM   2738  HD1 TYR P  72     -15.337   4.440  -7.647  1.00  0.00      PROB
ATOM   2739  CE1 TYR P  72     -14.634   6.373  -8.117  1.00  1.08      PROB
ATOM   2740  HE1 TYR P  72     -14.306   6.065  -9.099  1.00  0.00      PROB
ATOM   2741  CZ  TYR P  72     -14.444   7.599  -7.746  1.00  1.08      PROB
ATOM   2742  OH  TYR P  72     -13.830   8.508  -8.552  1.00  1.28      PROB
ATOM   2743  HH  TYR P  72     -13.880   8.186  -9.455  1.00  0.00      PROB
ATOM   2744  CD2 TYR P  72     -15.494   7.006  -5.771  1.00  1.10      PROB
ATOM   2745  HD2 TYR P  72     -15.838   7.325  -4.799  1.00  0.00      PROB
ATOM   2746  CE2 TYR P  72     -14.869   7.915  -6.575  1.00  1.17      PROB
ATOM   2747  HE2 TYR P  72     -14.728   8.925  -6.218  1.00  0.00      PROB
ATOM   2748  C   TYR P  72     -18.134   3.886  -6.778  1.00  0.94      PROB
ATOM   2749  O   TYR P  72     -18.087   2.707  -6.798  1.00  1.05      PROB
ATOM   2750  N   ASN P  73     -18.397   4.540  -7.875  1.00  1.00      PROB
ATOM   2751  HN  ASN P  73     -18.461   5.534  -7.865  1.00  0.00      PROB
ATOM   2752  CA  ASN P  73     -18.614   3.950  -9.156  1.00  1.10      PROB
ATOM   2753  HA  ASN P  73     -18.522   2.879  -9.049  1.00  0.00      PROB
ATOM   2754  CB  ASN P  73     -19.981   4.307  -9.691  1.00  1.29      PROB
ATOM   2755  HB1 ASN P  73     -19.890   4.309 -10.795  1.00  0.00      PROB
ATOM   2756  HB2 ASN P  73     -20.194   5.334  -9.334  1.00  0.00      PROB
ATOM   2757  CG  ASN P  73     -20.868   3.731  -9.472  1.00  1.81      PROB
ATOM   2758  OD1 ASN P  73     -20.912   3.205  -9.313  1.00  2.50      PROB
ATOM   2759  ND2 ASN P  73     -21.605   3.840  -9.473  1.00  2.24      PROB
ATOM   2760 HD21 ASN P  73     -22.221   3.096  -9.214  1.00  0.00      PROB
ATOM   2761 HD22 ASN P  73     -21.978   4.730  -9.734  1.00  0.00      PROB
ATOM   2762  C   ASN P  73     -17.555   4.391 -10.134  1.00  1.06      PROB
ATOM   2763  O   ASN P  73     -17.206   5.527 -10.203  1.00  1.09      PROB
ATOM   2764  N   GLU P  74     -17.024   3.478 -10.915  1.00  1.09      PROB
ATOM   2765  HN  GLU P  74     -17.286   2.525 -10.800  1.00  0.00      PROB
ATOM   2766  CA  GLU P  74     -16.064   3.684 -11.969  1.00  1.11      PROB
ATOM   2767  HA  GLU P  74     -15.754   2.711 -12.320  1.00  0.00      PROB
ATOM   2768  CB  GLU P  74     -16.626   4.497 -13.131  1.00  1.27      PROB
ATOM   2769  HB1 GLU P  74     -15.813   4.670 -13.867  1.00  0.00      PROB
ATOM   2770  HB2 GLU P  74     -16.973   5.477 -12.741  1.00  0.00      PROB
ATOM   2771  CG  GLU P  74     -17.759   3.838 -13.826  1.00  1.49      PROB
ATOM   2772  HG1 GLU P  74     -18.612   3.785 -13.118  1.00  0.00      PROB
ATOM   2773  HG2 GLU P  74     -17.444   2.809 -14.097  1.00  0.00      PROB
ATOM   2774  CD  GLU P  74     -18.203   4.441 -14.958  1.00  1.75      PROB
ATOM   2775  OE1 GLU P  74     -18.390   4.654 -15.400  1.00  2.29      PROB
ATOM   2776  OE2 GLU P  74     -18.375   4.696 -15.416  1.00  2.12      PROB
ATOM   2777  C   GLU P  74     -14.689   4.186 -11.554  1.00  0.98      PROB
ATOM   2778  O   GLU P  74     -14.426   5.355 -11.682  1.00  1.02      PROB
ATOM   2779  N   PRO P  75     -13.773   3.379 -11.065  1.00  0.92      PROB
ATOM   2780  CD  PRO P  75     -14.018   2.013 -10.716  1.00  1.04      PROB
ATOM   2781  HD1 PRO P  75     -14.238   1.428 -11.634  1.00  0.00      PROB
ATOM   2782  HD2 PRO P  75     -14.878   1.956 -10.016  1.00  0.00      PROB
ATOM   2783  CA  PRO P  75     -12.380   3.733 -10.873  1.00  0.83      PROB
ATOM   2784  HA  PRO P  75     -12.288   4.475 -10.096  1.00  0.00      PROB
ATOM   2785  CB  PRO P  75     -11.709   2.414 -10.565  1.00  0.91      PROB
ATOM   2786  HB1 PRO P  75     -10.921   2.547  -9.793  1.00  0.00      PROB
ATOM   2787  HB2 PRO P  75     -11.247   1.987 -11.480  1.00  0.00      PROB
ATOM   2788  CG  PRO P  75     -12.773   1.541 -10.070  1.00  1.05      PROB
ATOM   2789  HG1 PRO P  75     -12.569   0.484 -10.344  1.00  0.00      PROB
ATOM   2790  HG2 PRO P  75     -12.855   1.616  -8.965  1.00  0.00      PROB
ATOM   2791  C   PRO P  75     -11.698   4.452 -12.006  1.00  0.77      PROB
ATOM   2792  O   PRO P  75     -11.923   4.116 -13.137  1.00  0.86      PROB
ATOM   2793  N   HSD P  76     -10.840   5.420 -11.722  1.00  0.73      PROB
ATOM   2794  HN  HSD P  76     -10.679   5.703 -10.780  1.00  0.00      PROB
ATOM   2795  CA  HSD P  76     -10.079   6.137 -12.712  1.00  0.75      PROB
ATOM   2796  HA  HSD P  76     -10.738   6.370 -13.535  1.00  0.00      PROB
ATOM   2797  CB  HSD P  76      -9.495   7.417 -12.125  1.00  0.85      PROB
ATOM   2798  HB1 HSD P  76      -8.580   7.137 -11.564  1.00  0.00      PROB
ATOM   2799  HB2 HSD P  76     -10.246   7.832 -11.421  1.00  0.00      PROB
ATOM   2800  ND1 HSD P  76      -9.354   8.934 -13.602  1.00  1.64      PROB
ATOM   2801  HD1 HSD P  76     -10.212   8.698 -13.950  1.00  0.00      PROB
ATOM   2802  CG  HSD P  76      -9.161   8.385 -12.940  1.00  1.04      PROB
ATOM   2803  CE1 HSD P  76      -8.943   9.798 -14.163  1.00  1.90      PROB
ATOM   2804  HE1 HSD P  76      -9.371  10.353 -14.987  1.00  0.00      PROB
ATOM   2805  NE2 HSD P  76      -8.497   9.844 -13.909  1.00  1.98      PROB
ATOM   2806  CD2 HSD P  76      -8.632   8.957 -13.138  1.00  1.67      PROB
ATOM   2807  HD2 HSD P  76      -7.761   8.969 -12.560  1.00  0.00      PROB
ATOM   2808  C   HSD P  76      -8.979   5.299 -13.298  1.00  0.73      PROB
ATOM   2809  O   HSD P  76      -8.689   5.385 -14.460  1.00  0.85      PROB
ATOM   2810  N   GLU P  77      -8.367   4.435 -12.499  1.00  0.69      PROB
ATOM   2811  HN  GLU P  77      -8.564   4.411 -11.523  1.00  0.00      PROB
ATOM   2812  CA  GLU P  77      -7.396   3.483 -12.941  1.00  0.72      PROB
ATOM   2813  HA  GLU P  77      -7.621   3.241 -13.969  1.00  0.00      PROB
ATOM   2814  CB  GLU P  77      -5.978   4.012 -12.834  1.00  0.87      PROB
ATOM   2815  HB1 GLU P  77      -6.102   4.541 -11.899  1.00  0.00      PROB
ATOM   2816  HB2 GLU P  77      -6.010   4.660 -13.700  1.00  0.00      PROB
ATOM   2817  CG  GLU P  77      -5.030   3.917 -12.792  1.00  1.08      PROB
ATOM   2818  HG1 GLU P  77      -4.891   3.255 -13.645  1.00  0.00      PROB
ATOM   2819  HG2 GLU P  77      -4.957   3.393 -11.841  1.00  0.00      PROB
ATOM   2820  CD  GLU P  77      -3.697   4.542 -12.791  1.00  0.97      PROB
ATOM   2821  OE1 GLU P  77      -3.166   4.795 -12.865  1.00  1.44      PROB
ATOM   2822  OE2 GLU P  77      -3.152   4.789 -12.734  1.00  1.48      PROB
ATOM   2823  C   GLU P  77      -7.529   2.213 -12.148  1.00  0.66      PROB
ATOM   2824  O   GLU P  77      -7.682   2.231 -10.947  1.00  0.68      PROB
ATOM   2825  N   SER P  78      -7.478   1.072 -12.820  1.00  0.67      PROB
ATOM   2826  HN  SER P  78      -7.431   1.065 -13.815  1.00  0.00      PROB
ATOM   2827  CA  SER P  78      -7.485  -0.228 -12.202  1.00  0.68      PROB
ATOM   2828  HA  SER P  78      -7.301  -0.086 -11.148  1.00  0.00      PROB
ATOM   2829  CB  SER P  78      -8.806  -0.976 -12.400  1.00  0.73      PROB
ATOM   2830  HB1 SER P  78      -8.630  -1.669 -13.245  1.00  0.00      PROB
ATOM   2831  HB2 SER P  78      -9.544  -0.203 -12.691  1.00  0.00      PROB
ATOM   2832  OG  SER P  78      -9.228  -1.469 -11.791  1.00  1.45      PROB
ATOM   2833  HG1 SER P  78      -8.780  -2.318 -11.781  1.00  0.00      PROB
ATOM   2834  C   SER P  78      -6.376  -1.041 -12.797  1.00  0.74      PROB
ATOM   2835  O   SER P  78      -6.402  -1.372 -13.904  1.00  1.02      PROB
ATOM   2836  N   ARG P  79      -5.353  -1.367 -12.085  1.00  0.63      PROB
ATOM   2837  HN  ARG P  79      -5.333  -1.171 -11.109  1.00  0.00      PROB
ATOM   2838  CA  ARG P  79      -4.170  -2.024 -12.589  1.00  0.63      PROB
ATOM   2839  HA  ARG P  79      -4.267  -2.100 -13.662  1.00  0.00      PROB
ATOM   2840  CB  ARG P  79      -2.889  -1.245 -12.227  1.00  0.67      PROB
ATOM   2841  HB1 ARG P  79      -2.017  -1.812 -12.615  1.00  0.00      PROB
ATOM   2842  HB2 ARG P  79      -2.819  -1.189 -11.120  1.00  0.00      PROB
ATOM   2843  CG  ARG P  79      -2.818   0.176 -12.782  1.00  0.73      PROB
ATOM   2844  HG1 ARG P  79      -1.848   0.619 -12.472  1.00  0.00      PROB
ATOM   2845  HG2 ARG P  79      -3.644   0.764 -12.330  1.00  0.00      PROB
ATOM   2846  CD  ARG P  79      -2.926   0.289 -14.261  1.00  0.83      PROB
ATOM   2847  HD1 ARG P  79      -3.958   0.037 -14.585  1.00  0.00      PROB
ATOM   2848  HD2 ARG P  79      -2.196  -0.393 -14.747  1.00  0.00      PROB
ATOM   2849  NE  ARG P  79      -2.657   1.543 -14.670  1.00  1.05      PROB
ATOM   2850  HE  ARG P  79      -2.378   2.199 -13.971  1.00  0.00      PROB
ATOM   2851  CZ  ARG P  79      -2.725   1.955 -15.836  1.00  1.31      PROB
ATOM   2852  NH1 ARG P  79      -3.086   1.320 -16.793  1.00  1.36      PROB
ATOM   2853 HH11 ARG P  79      -3.367   0.366 -16.683  1.00  0.00      PROB
ATOM   2854 HH12 ARG P  79      -3.105   1.746 -17.697  1.00  0.00      PROB
ATOM   2855  NH2 ARG P  79      -2.429   3.070 -16.046  1.00  1.75      PROB
ATOM   2856 HH21 ARG P  79      -2.328   3.392 -16.987  1.00  0.00      PROB
ATOM   2857 HH22 ARG P  79      -2.277   3.699 -15.284  1.00  0.00      PROB
ATOM   2858  C   ARG P  79      -4.055  -3.446 -12.107  1.00  0.63      PROB
ATOM   2859  O   ARG P  79      -4.398  -3.789 -11.002  1.00  0.68      PROB
ATOM   2860  N   THR P  80      -3.551  -4.312 -12.963  1.00  0.69      PROB
ATOM   2861  HN  THR P  80      -3.350  -4.030 -13.896  1.00  0.00      PROB
ATOM   2862  CA  THR P  80      -3.241  -5.693 -12.689  1.00  0.74      PROB
ATOM   2863  HA  THR P  80      -3.416  -5.860 -11.637  1.00  0.00      PROB
ATOM   2864  CB  THR P  80      -4.042  -6.630 -13.477  1.00  1.04      PROB
ATOM   2865  HB  THR P  80      -4.159  -7.579 -12.911  1.00  0.00      PROB
ATOM   2866  OG1 THR P  80      -3.696  -6.801 -14.196  1.00  1.96      PROB
ATOM   2867  HG1 THR P  80      -3.904  -6.062 -14.772  1.00  0.00      PROB
ATOM   2868  CG2 THR P  80      -5.132  -6.599 -13.848  1.00  0.95      PROB
ATOM   2869 HG21 THR P  80      -5.244  -5.828 -14.640  1.00  0.00      PROB
ATOM   2870 HG22 THR P  80      -5.811  -6.344 -13.006  1.00  0.00      PROB
ATOM   2871 HG23 THR P  80      -5.415  -7.586 -14.272  1.00  0.00      PROB
ATOM   2872  C   THR P  80      -1.800  -5.942 -12.933  1.00  0.63      PROB
ATOM   2873  O   THR P  80      -1.118  -5.071 -13.391  1.00  0.67      PROB
ATOM   2874  N   ASN P  81      -1.273  -7.137 -12.627  1.00  0.65      PROB
ATOM   2875  HN  ASN P  81      -1.837  -7.856 -12.230  1.00  0.00      PROB
ATOM   2876  CA  ASN P  81       0.120  -7.499 -12.833  1.00  0.64      PROB
ATOM   2877  HA  ASN P  81       0.727  -6.806 -12.270  1.00  0.00      PROB
ATOM   2878  CB  ASN P  81       0.407  -8.945 -12.377  1.00  0.70      PROB
ATOM   2879  HB1 ASN P  81       1.421  -9.241 -12.720  1.00  0.00      PROB
ATOM   2880  HB2 ASN P  81      -0.345  -9.626 -12.830  1.00  0.00      PROB
ATOM   2881  CG  ASN P  81       0.345  -9.082 -10.892  1.00  0.70      PROB
ATOM   2882  OD1 ASN P  81       0.243  -8.145 -10.137  1.00  0.70      PROB
ATOM   2883  ND2 ASN P  81       0.449 -10.309 -10.443  1.00  0.86      PROB
ATOM   2884 HD21 ASN P  81       0.417 -10.486  -9.459  1.00  0.00      PROB
ATOM   2885 HD22 ASN P  81       0.561 -11.068 -11.084  1.00  0.00      PROB
ATOM   2886  C   ASN P  81       0.583  -7.354 -14.271  1.00  0.67      PROB
ATOM   2887  O   ASN P  81       1.669  -6.872 -14.526  1.00  0.69      PROB
ATOM   2888  N   ALA P  82      -0.257  -7.733 -15.243  1.00  0.73      PROB
ATOM   2889  HN  ALA P  82      -1.130  -8.158 -15.021  1.00  0.00      PROB
ATOM   2890  CA  ALA P  82      -0.009  -7.578 -16.652  1.00  0.80      PROB
ATOM   2891  HA  ALA P  82       0.910  -8.090 -16.897  1.00  0.00      PROB
ATOM   2892  CB  ALA P  82      -1.176  -8.168 -17.423  1.00  0.95      PROB
ATOM   2893  HB1 ALA P  82      -2.117  -7.643 -17.153  1.00  0.00      PROB
ATOM   2894  HB2 ALA P  82      -1.287  -9.245 -17.175  1.00  0.00      PROB
ATOM   2895  HB3 ALA P  82      -1.006  -8.051 -18.515  1.00  0.00      PROB
ATOM   2896  C   ALA P  82       0.222  -6.142 -17.089  1.00  0.77      PROB
ATOM   2897  O   ALA P  82       1.094  -5.867 -17.887  1.00  0.83      PROB
ATOM   2898  N   ASP P  83      -0.533  -5.183 -16.543  1.00  0.74      PROB
ATOM   2899  HN  ASP P  83      -1.294  -5.409 -15.940  1.00  0.00      PROB
ATOM   2900  CA  ASP P  83      -0.329  -3.776 -16.764  1.00  0.74      PROB
ATOM   2901  HA  ASP P  83      -0.295  -3.602 -17.829  1.00  0.00      PROB
ATOM   2902  CB  ASP P  83      -1.477  -2.977 -16.123  1.00  0.79      PROB
ATOM   2903  HB1 ASP P  83      -1.251  -1.895 -16.226  1.00  0.00      PROB
ATOM   2904  HB2 ASP P  83      -1.527  -3.239 -15.045  1.00  0.00      PROB
ATOM   2905  CG  ASP P  83      -2.717  -3.204 -16.671  1.00  0.87      PROB
ATOM   2906  OD1 ASP P  83      -3.203  -3.238 -16.967  1.00  1.44      PROB
ATOM   2907  OD2 ASP P  83      -3.244  -3.284 -16.811  1.00  1.54      PROB
ATOM   2908  C   ASP P  83       0.989  -3.270 -16.216  1.00  0.70      PROB
ATOM   2909  O   ASP P  83       1.690  -2.507 -16.852  1.00  0.77      PROB
ATOM   2910  N   ILE P  84       1.375  -3.715 -15.011  1.00  0.66      PROB
ATOM   2911  HN  ILE P  84       0.797  -4.325 -14.475  1.00  0.00      PROB
ATOM   2912  CA  ILE P  84       2.638  -3.357 -14.395  1.00  0.66      PROB
ATOM   2913  HA  ILE P  84       2.763  -2.290 -14.505  1.00  0.00      PROB
ATOM   2914  CB  ILE P  84       2.698  -3.735 -12.921  1.00  0.66      PROB
ATOM   2915  HB  ILE P  84       2.585  -4.835 -12.820  1.00  0.00      PROB
ATOM   2916  CG2 ILE P  84       4.022  -3.308 -12.305  1.00  0.75      PROB
ATOM   2917 HG21 ILE P  84       4.230  -2.244 -12.547  1.00  0.00      PROB
ATOM   2918 HG22 ILE P  84       4.847  -3.932 -12.711  1.00  0.00      PROB
ATOM   2919 HG23 ILE P  84       3.978  -3.418 -11.200  1.00  0.00      PROB
ATOM   2920  CG1 ILE P  84       1.541  -3.154 -12.116  1.00  0.71      PROB
ATOM   2921 HG11 ILE P  84       1.676  -3.491 -11.068  1.00  0.00      PROB
ATOM   2922 HG12 ILE P  84       0.610  -3.597 -12.523  1.00  0.00      PROB
ATOM   2923  CD  ILE P  84       1.355  -1.812 -12.078  1.00  0.87      PROB
ATOM   2924  HD1 ILE P  84       1.185  -1.421 -13.104  1.00  0.00      PROB
ATOM   2925  HD2 ILE P  84       2.255  -1.317 -11.655  1.00  0.00      PROB
ATOM   2926  HD3 ILE P  84       0.468  -1.571 -11.455  1.00  0.00      PROB
ATOM   2927  C   ILE P  84       3.830  -3.887 -15.164  1.00  0.68      PROB
ATOM   2928  O   ILE P  84       4.769  -3.163 -15.430  1.00  0.75      PROB
ATOM   2929  N   ILE P  85       3.799  -5.147 -15.624  1.00  0.67      PROB
ATOM   2930  HN  ILE P  85       3.041  -5.759 -15.413  1.00  0.00      PROB
ATOM   2931  CA  ILE P  85       4.846  -5.715 -16.452  1.00  0.70      PROB
ATOM   2932  HA  ILE P  85       5.792  -5.458 -16.000  1.00  0.00      PROB
ATOM   2933  CB  ILE P  85       4.734  -7.215 -16.588  1.00  0.78      PROB
ATOM   2934  HB  ILE P  85       4.094  -7.546 -15.747  1.00  0.00      PROB
ATOM   2935  CG2 ILE P  85       4.326  -7.745 -17.514  1.00  1.28      PROB
ATOM   2936 HG21 ILE P  85       5.164  -8.117 -18.141  1.00  0.00      PROB
ATOM   2937 HG22 ILE P  85       3.718  -7.038 -18.118  1.00  0.00      PROB
ATOM   2938 HG23 ILE P  85       3.700  -8.610 -17.209  1.00  0.00      PROB
ATOM   2939  CG1 ILE P  85       5.620  -7.927 -16.448  1.00  1.18      PROB
ATOM   2940 HG11 ILE P  85       6.242  -7.491 -17.212  1.00  0.00      PROB
ATOM   2941 HG12 ILE P  85       5.104  -8.819 -16.761  1.00  0.00      PROB
ATOM   2942  CD  ILE P  85       6.222  -8.308 -16.050  1.00  1.83      PROB
ATOM   2943  HD1 ILE P  85       5.808  -8.894 -15.202  1.00  0.00      PROB
ATOM   2944  HD2 ILE P  85       6.941  -7.562 -15.648  1.00  0.00      PROB
ATOM   2945  HD3 ILE P  85       6.749  -9.003 -16.738  1.00  0.00      PROB
ATOM   2946  C   ILE P  85       4.988  -5.026 -17.787  1.00  0.76      PROB
ATOM   2947  O   ILE P  85       6.084  -4.753 -18.236  1.00  0.83      PROB
ATOM   2948  N   GLU P  86       3.877  -4.652 -18.435  1.00  0.80      PROB
ATOM   2949  HN  GLU P  86       2.972  -4.918 -18.112  1.00  0.00      PROB
ATOM   2950  CA  GLU P  86       3.896  -3.850 -19.630  1.00  0.92      PROB
ATOM   2951  HA  GLU P  86       4.576  -4.311 -20.331  1.00  0.00      PROB
ATOM   2952  CB  GLU P  86       2.497  -3.750 -20.237  1.00  1.04      PROB
ATOM   2953  HB1 GLU P  86       2.253  -2.676 -20.166  1.00  0.00      PROB
ATOM   2954  HB2 GLU P  86       1.863  -4.326 -19.541  1.00  0.00      PROB
ATOM   2955  CG  GLU P  86       2.174  -4.005 -21.111  1.00  1.63      PROB
ATOM   2956  HG1 GLU P  86       2.165  -5.059 -20.910  1.00  0.00      PROB
ATOM   2957  HG2 GLU P  86       3.037  -3.652 -21.642  1.00  0.00      PROB
ATOM   2958  CD  GLU P  86       1.569  -4.076 -21.967  1.00  2.01      PROB
ATOM   2959  OE1 GLU P  86       1.274  -4.076 -22.310  1.00  2.52      PROB
ATOM   2960  OE2 GLU P  86       1.373  -4.136 -22.318  1.00  2.58      PROB
ATOM   2961  C   GLU P  86       4.485  -2.477 -19.424  1.00  0.96      PROB
ATOM   2962  O   GLU P  86       5.249  -1.994 -20.231  1.00  1.07      PROB
ATOM   2963  N   THR P  87       4.187  -1.836 -18.290  1.00  0.91      PROB
ATOM   2964  HN  THR P  87       3.514  -2.201 -17.651  1.00  0.00      PROB
ATOM   2965  CA  THR P  87       4.799  -0.584 -17.895  1.00  0.99      PROB
ATOM   2966  HA  THR P  87       4.740   0.085 -18.740  1.00  0.00      PROB
ATOM   2967  CB  THR P  87       4.136   0.048 -16.700  1.00  1.03      PROB
ATOM   2968  HB  THR P  87       4.293  -0.598 -15.810  1.00  0.00      PROB
ATOM   2969  OG1 THR P  87       2.830   0.207 -16.874  1.00  1.21      PROB
ATOM   2970  HG1 THR P  87       2.473  -0.673 -17.018  1.00  0.00      PROB
ATOM   2971  CG2 THR P  87       4.618   1.366 -16.419  1.00  1.26      PROB
ATOM   2972 HG21 THR P  87       4.434   2.033 -17.288  1.00  0.00      PROB
ATOM   2973 HG22 THR P  87       5.711   1.335 -16.221  1.00  0.00      PROB
ATOM   2974 HG23 THR P  87       4.089   1.782 -15.535  1.00  0.00      PROB
ATOM   2975  C   THR P  87       6.287  -0.706 -17.661  1.00  1.00      PROB
ATOM   2976  O   THR P  87       7.057   0.123 -18.089  1.00  1.14      PROB
ATOM   2977  N   LEU P  88       6.748  -1.781 -17.011  1.00  0.91      PROB
ATOM   2978  HN  LEU P  88       6.124  -2.440 -16.601  1.00  0.00      PROB
ATOM   2979  CA  LEU P  88       8.153  -2.083 -16.845  1.00  0.93      PROB
ATOM   2980  HA  LEU P  88       8.630  -1.214 -16.416  1.00  0.00      PROB
ATOM   2981  CB  LEU P  88       8.360  -3.302 -15.937  1.00  0.88      PROB
ATOM   2982  HB1 LEU P  88       9.370  -3.700 -16.164  1.00  0.00      PROB
ATOM   2983  HB2 LEU P  88       7.599  -4.052 -16.232  1.00  0.00      PROB
ATOM   2984  CG  LEU P  88       8.283  -3.179 -14.582  1.00  0.94      PROB
ATOM   2985  HG  LEU P  88       7.325  -2.661 -14.389  1.00  0.00      PROB
ATOM   2986  CD1 LEU P  88       8.315  -4.048 -13.830  1.00  1.35      PROB
ATOM   2987 HD11 LEU P  88       9.364  -4.254 -13.529  1.00  0.00      PROB
ATOM   2988 HD12 LEU P  88       7.893  -4.965 -14.294  1.00  0.00      PROB
ATOM   2989 HD13 LEU P  88       7.731  -3.785 -12.923  1.00  0.00      PROB
ATOM   2990  CD2 LEU P  88       9.039  -2.645 -13.895  1.00  1.39      PROB
ATOM   2991 HD21 LEU P  88       9.123  -1.574 -14.179  1.00  0.00      PROB
ATOM   2992 HD22 LEU P  88      10.040  -3.117 -13.994  1.00  0.00      PROB
ATOM   2993 HD23 LEU P  88       8.699  -2.707 -12.839  1.00  0.00      PROB
ATOM   2994  C   LEU P  88       8.884  -2.304 -18.146  1.00  0.98      PROB
ATOM   2995  O   LEU P  88       9.981  -1.830 -18.341  1.00  1.09      PROB
ATOM   2996  N   ARG P  89       8.266  -2.994 -19.097  1.00  0.98      PROB
ATOM   2997  HN  ARG P  89       7.389  -3.432 -18.922  1.00  0.00      PROB
ATOM   2998  CA  ARG P  89       8.778  -3.175 -20.430  1.00  1.09      PROB
ATOM   2999  HA  ARG P  89       9.795  -3.530 -20.349  1.00  0.00      PROB
ATOM   3000  CB  ARG P  89       7.933  -4.174 -21.219  1.00  1.13      PROB
ATOM   3001  HB1 ARG P  89       8.228  -4.119 -22.288  1.00  0.00      PROB
ATOM   3002  HB2 ARG P  89       6.865  -3.885 -21.125  1.00  0.00      PROB
ATOM   3003  CG  ARG P  89       8.086  -5.603 -20.752  1.00  1.14      PROB
ATOM   3004  HG1 ARG P  89       7.934  -5.615 -19.653  1.00  0.00      PROB
ATOM   3005  HG2 ARG P  89       9.125  -5.921 -20.977  1.00  0.00      PROB
ATOM   3006  CD  ARG P  89       7.239  -6.534 -21.299  1.00  1.28      PROB
ATOM   3007  HD1 ARG P  89       7.375  -6.555 -22.401  1.00  0.00      PROB
ATOM   3008  HD2 ARG P  89       6.189  -6.271 -21.049  1.00  0.00      PROB
ATOM   3009  NE  ARG P  89       7.475  -7.853 -20.814  1.00  1.33      PROB
ATOM   3010  HE  ARG P  89       8.336  -7.970 -20.328  1.00  0.00      PROB
ATOM   3011  CZ  ARG P  89       6.817  -8.828 -20.894  1.00  1.61      PROB
ATOM   3012  NH1 ARG P  89       5.863  -8.765 -21.416  1.00  2.02      PROB
ATOM   3013 HH11 ARG P  89       5.566  -7.896 -21.812  1.00  0.00      PROB
ATOM   3014 HH12 ARG P  89       5.284  -9.576 -21.499  1.00  0.00      PROB
ATOM   3015  NH2 ARG P  89       7.125  -9.919 -20.423  1.00  1.74      PROB
ATOM   3016 HH21 ARG P  89       7.988 -10.025 -19.930  1.00  0.00      PROB
ATOM   3017 HH22 ARG P  89       6.512 -10.702 -20.532  1.00  0.00      PROB
ATOM   3018  C   ARG P  89       8.967  -1.896 -21.210  1.00  1.20      PROB
ATOM   3019  O   ARG P  89       9.961  -1.715 -21.876  1.00  1.31      PROB
ATOM   3020  N   LYS P  90       8.031  -0.961 -21.113  1.00  1.22      PROB
ATOM   3021  HN  LYS P  90       7.226  -1.099 -20.543  1.00  0.00      PROB
ATOM   3022  CA  LYS P  90       8.082   0.300 -21.796  1.00  1.33      PROB
ATOM   3023  HA  LYS P  90       8.429   0.122 -22.803  1.00  0.00      PROB
ATOM   3024  CB  LYS P  90       6.713   0.945 -21.817  1.00  1.37      PROB
ATOM   3025  HB1 LYS P  90       6.858   2.012 -22.082  1.00  0.00      PROB
ATOM   3026  HB2 LYS P  90       6.305   0.879 -20.788  1.00  0.00      PROB
ATOM   3027  CG  LYS P  90       5.813   0.473 -22.615  1.00  1.49      PROB
ATOM   3028  HG1 LYS P  90       5.219  -0.147 -21.932  1.00  0.00      PROB
ATOM   3029  HG2 LYS P  90       6.419  -0.152 -23.283  1.00  0.00      PROB
ATOM   3030  CD  LYS P  90       5.138   0.797 -23.216  1.00  1.90      PROB
ATOM   3031  HD1 LYS P  90       5.789   1.266 -23.949  1.00  0.00      PROB
ATOM   3032  HD2 LYS P  90       4.669   1.520 -22.554  1.00  0.00      PROB
ATOM   3033  CE  LYS P  90       4.290   0.600 -23.861  1.00  2.31      PROB
ATOM   3034  HE1 LYS P  90       3.634   0.314 -23.063  1.00  0.00      PROB
ATOM   3035  HE2 LYS P  90       4.766  -0.198 -24.395  1.00  0.00      PROB
ATOM   3036  NZ  LYS P  90       3.735   0.632 -24.345  1.00  2.79      PROB
ATOM   3037  HZ1 LYS P  90       4.107   0.878 -25.284  1.00  0.00      PROB
ATOM   3038  HZ2 LYS P  90       3.052   1.356 -24.042  1.00  0.00      PROB
ATOM   3039  HZ3 LYS P  90       3.262  -0.293 -24.391  1.00  0.00      PROB
ATOM   3040  C   LYS P  90       9.076   1.277 -21.289  1.00  1.42      PROB
ATOM   3041  O   LYS P  90       9.604   2.021 -22.034  1.00  1.61      PROB
ATOM   3042  N   LYS P  91       9.351   1.298 -20.011  1.00  1.40      PROB
ATOM   3043  HN  LYS P  91       8.977   0.613 -19.391  1.00  0.00      PROB
ATOM   3044  CA  LYS P  91      10.182   2.268 -19.407  1.00  1.57      PROB
ATOM   3045  HA  LYS P  91      10.229   3.123 -20.066  1.00  0.00      PROB
ATOM   3046  CB  LYS P  91       9.649   2.672 -18.076  1.00  1.62      PROB
ATOM   3047  HB1 LYS P  91      10.361   3.391 -17.620  1.00  0.00      PROB
ATOM   3048  HB2 LYS P  91       9.591   1.767 -17.435  1.00  0.00      PROB
ATOM   3049  CG  LYS P  91       8.302   3.307 -18.109  1.00  1.65      PROB
ATOM   3050  HG1 LYS P  91       7.926   3.311 -17.066  1.00  0.00      PROB
ATOM   3051  HG2 LYS P  91       7.655   2.652 -18.727  1.00  0.00      PROB
ATOM   3052  CD  LYS P  91       8.162   4.452 -18.541  1.00  1.92      PROB
ATOM   3053  HD1 LYS P  91       7.777   4.235 -19.541  1.00  0.00      PROB
ATOM   3054  HD2 LYS P  91       9.206   4.774 -18.575  1.00  0.00      PROB
ATOM   3055  CE  LYS P  91       7.739   5.276 -18.375  1.00  2.38      PROB
ATOM   3056  HE1 LYS P  91       8.234   5.623 -17.454  1.00  0.00      PROB
ATOM   3057  HE2 LYS P  91       6.695   4.981 -18.186  1.00  0.00      PROB
ATOM   3058  NZ  LYS P  91       7.577   6.282 -18.918  1.00  2.63      PROB
ATOM   3059  HZ1 LYS P  91       7.064   6.118 -19.807  1.00  0.00      PROB
ATOM   3060  HZ2 LYS P  91       8.499   6.717 -19.125  1.00  0.00      PROB
ATOM   3061  HZ3 LYS P  91       7.023   6.919 -18.310  1.00  0.00      PROB
ATOM   3062  C   LYS P  91      11.602   1.809 -19.260  1.00  1.68      PROB
ATOM   3063  OT1 LYS P  91      12.198   1.693 -19.248  1.00  2.02      PROB
ATOM   3064  OT2 LYS P  91      12.144   1.589 -19.152  1.00  2.09      PROB
ATOM   3065  N   GLY P 161      -9.941  -8.853 -17.149  1.00  7.24      PROC
ATOM   3066  HT1 GLY P 161      -9.457  -9.317 -16.354  1.00  0.00      PROC
ATOM   3067  HT2 GLY P 161     -10.861  -8.488 -16.830  1.00  0.00      PROC
ATOM   3068  HT3 GLY P 161      -9.358  -8.065 -17.497  1.00  0.00      PROC
ATOM   3069  CA  GLY P 161     -10.021  -9.229 -17.568  1.00  6.69      PROC
ATOM   3070  HA1 GLY P 161     -10.996  -9.536 -17.750  1.00  0.00      PROC
ATOM   3071  HA2 GLY P 161      -9.265  -9.921 -17.735  1.00  0.00      PROC
ATOM   3072  C   GLY P 161      -9.974  -9.019 -17.596  1.00  6.32      PROC
ATOM   3073  O   GLY P 161      -9.833  -8.542 -17.354  1.00  6.66      PROC
ATOM   3074  N   LYS P 162     -10.086  -9.369 -17.906  1.00  5.96      PROC
ATOM   3075  HN  LYS P 162     -10.333 -10.217 -18.051  1.00  0.00      PROC
ATOM   3076  CA  LYS P 162     -10.052  -9.239 -17.976  1.00  6.10      PROC
ATOM   3077  HA  LYS P 162      -9.179  -8.741 -17.660  1.00  0.00      PROC
ATOM   3078  CB  LYS P 162      -9.955 -10.018 -18.503  1.00  6.62      PROC
ATOM   3079  HB1 LYS P 162      -9.135  -9.736 -19.177  1.00  0.00      PROC
ATOM   3080  HB2 LYS P 162     -10.910 -10.046 -19.045  1.00  0.00      PROC
ATOM   3081  CG  LYS P 162      -9.792 -10.893 -18.367  1.00  6.92      PROC
ATOM   3082  HG1 LYS P 162     -10.265 -10.917 -17.409  1.00  0.00      PROC
ATOM   3083  HG2 LYS P 162      -8.729 -10.777 -18.352  1.00  0.00      PROC
ATOM   3084  CD  LYS P 162      -9.774 -11.443 -18.419  1.00  7.47      PROC
ATOM   3085  HD1 LYS P 162      -9.432 -11.412 -19.429  1.00  0.00      PROC
ATOM   3086  HD2 LYS P 162     -10.826 -11.565 -18.289  1.00  0.00      PROC
ATOM   3087  CE  LYS P 162      -9.633 -12.137 -18.340  1.00  7.99      PROC
ATOM   3088  HE1 LYS P 162      -8.827 -12.076 -17.606  1.00  0.00      PROC
ATOM   3089  HE2 LYS P 162      -9.278 -12.365 -19.347  1.00  0.00      PROC
ATOM   3090  NZ  LYS P 162      -9.751 -12.488 -18.251  1.00  8.38      PROC
ATOM   3091  HZ1 LYS P 162     -10.519 -12.770 -18.894  1.00  0.00      PROC
ATOM   3092  HZ2 LYS P 162     -10.098 -12.499 -17.271  1.00  0.00      PROC
ATOM   3093  HZ3 LYS P 162      -8.958 -13.155 -18.345  1.00  0.00      PROC
ATOM   3094  C   LYS P 162     -10.304  -8.487 -17.696  1.00  5.68      PROC
ATOM   3095  O   LYS P 162     -10.249  -8.160 -17.504  1.00  6.16      PROC
ATOM   3096  N   GLU P 163     -10.599  -8.176 -17.659  1.00  5.08      PROC
ATOM   3097  HN  GLU P 163     -11.381  -8.499 -18.100  1.00  0.00      PROC
ATOM   3098  CA  GLU P 163     -10.855  -7.470 -17.422  1.00  4.97      PROC
ATOM   3099  HA  GLU P 163     -10.148  -6.727 -17.262  1.00  0.00      PROC
ATOM   3100  CB  GLU P 163     -10.890  -7.638 -17.810  1.00  5.17      PROC
ATOM   3101  HB1 GLU P 163     -10.663  -6.764 -18.429  1.00  0.00      PROC
ATOM   3102  HB2 GLU P 163     -11.959  -7.873 -17.832  1.00  0.00      PROC
ATOM   3103  CG  GLU P 163     -10.537  -8.354 -18.374  1.00  5.94      PROC
ATOM   3104  HG1 GLU P 163     -10.542  -9.235 -17.711  1.00  0.00      PROC
ATOM   3105  HG2 GLU P 163      -9.501  -8.037 -18.581  1.00  0.00      PROC
ATOM   3106  CD  GLU P 163     -10.798  -8.675 -19.128  1.00  6.29      PROC
ATOM   3107  OE1 GLU P 163     -10.789  -8.917 -19.494  1.00  6.49      PROC
ATOM   3108  OE2 GLU P 163     -11.014  -8.699 -19.366  1.00  6.68      PROC
ATOM   3109  C   GLU P 163     -11.318  -6.582 -16.823  1.00  4.45      PROC
ATOM   3110  O   GLU P 163     -11.151  -6.143 -16.925  1.00  4.45      PROC
ATOM   3111  N   SER P 164     -11.912  -6.296 -16.171  1.00  4.33      PROC
ATOM   3112  HN  SER P 164     -12.360  -7.073 -15.824  1.00  0.00      PROC
ATOM   3113  CA  SER P 164     -12.406  -5.435 -15.538  1.00  3.98      PROC
ATOM   3114  HA  SER P 164     -11.927  -4.527 -15.868  1.00  0.00      PROC
ATOM   3115  CB  SER P 164     -13.544  -5.264 -15.569  1.00  4.01      PROC
ATOM   3116  HB1 SER P 164     -14.003  -6.216 -15.238  1.00  0.00      PROC
ATOM   3117  HB2 SER P 164     -13.793  -5.074 -16.631  1.00  0.00      PROC
ATOM   3118  OG  SER P 164     -14.033  -4.552 -15.059  1.00  3.94      PROC
ATOM   3119  HG1 SER P 164     -14.961  -4.656 -15.283  1.00  0.00      PROC
ATOM   3120  C   SER P 164     -12.250  -5.426 -14.396  1.00  3.79      PROC
ATOM   3121  O   SER P 164     -12.211  -6.155 -13.924  1.00  3.91      PROC
ATOM   3122  N   ALA P 165     -12.150  -4.578 -13.923  1.00  3.80      PROC
ATOM   3123  HN  ALA P 165     -12.216  -3.717 -14.419  1.00  0.00      PROC
ATOM   3124  CA  ALA P 165     -11.964  -4.464 -12.855  1.00  3.97      PROC
ATOM   3125  HA  ALA P 165     -11.748  -5.420 -12.405  1.00  0.00      PROC
ATOM   3126  CB  ALA P 165     -11.148  -3.840 -12.866  1.00  4.77      PROC
ATOM   3127  HB1 ALA P 165     -11.448  -2.826 -13.206  1.00  0.00      PROC
ATOM   3128  HB2 ALA P 165     -10.379  -4.235 -13.564  1.00  0.00      PROC
ATOM   3129  HB3 ALA P 165     -10.720  -3.759 -11.844  1.00  0.00      PROC
ATOM   3130  C   ALA P 165     -12.860  -4.015 -11.904  1.00  3.57      PROC
ATOM   3131  O   ALA P 165     -12.674  -3.804 -10.896  1.00  3.71      PROC
ATOM   3132  N   VAL P 166     -13.865  -3.871 -12.205  1.00  3.24      PROC
ATOM   3133  HN  VAL P 166     -14.149  -4.043 -13.145  1.00  0.00      PROC
ATOM   3134  CA  VAL P 166     -14.812  -3.467 -11.411  1.00  2.96      PROC
ATOM   3135  HA  VAL P 166     -14.389  -2.760 -10.713  1.00  0.00      PROC
ATOM   3136  CB  VAL P 166     -15.792  -2.895 -12.120  1.00  3.20      PROC
ATOM   3137  HB  VAL P 166     -16.684  -3.279 -11.609  1.00  0.00      PROC
ATOM   3138  CG1 VAL P 166     -15.996  -2.279 -12.300  1.00  3.59      PROC
ATOM   3139 HG11 VAL P 166     -15.220  -1.528 -12.037  1.00  0.00      PROC
ATOM   3140 HG12 VAL P 166     -16.935  -2.021 -11.766  1.00  0.00      PROC
ATOM   3141 HG13 VAL P 166     -16.168  -2.243 -13.397  1.00  0.00      PROC
ATOM   3142  CG2 VAL P 166     -16.030  -2.862 -12.690  1.00  3.81      PROC
ATOM   3143 HG21 VAL P 166     -16.353  -3.870 -13.028  1.00  0.00      PROC
ATOM   3144 HG22 VAL P 166     -15.264  -2.479 -13.398  1.00  0.00      PROC
ATOM   3145 HG23 VAL P 166     -16.912  -2.187 -12.693  1.00  0.00      PROC
ATOM   3146  C   VAL P 166     -15.326  -4.468 -10.570  1.00  2.50      PROC
ATOM   3147  O   VAL P 166     -15.505  -5.510 -10.938  1.00  2.45      PROC
ATOM   3148  N   ALA P 167     -15.560  -4.175  -9.398  1.00  2.28      PROC
ATOM   3149  HN  ALA P 167     -15.381  -3.253  -9.068  1.00  0.00      PROC
ATOM   3150  CA  ALA P 167     -16.057  -5.007  -8.465  1.00  1.95      PROC
ATOM   3151  HA  ALA P 167     -15.610  -5.981  -8.602  1.00  0.00      PROC
ATOM   3152  CB  ALA P 167     -15.745  -4.478  -7.140  1.00  2.05      PROC
ATOM   3153  HB1 ALA P 167     -16.198  -3.471  -7.015  1.00  0.00      PROC
ATOM   3154  HB2 ALA P 167     -14.644  -4.390  -7.018  1.00  0.00      PROC
ATOM   3155  HB3 ALA P 167     -16.156  -5.151  -6.358  1.00  0.00      PROC
ATOM   3156  C   ALA P 167     -17.470  -5.268  -8.615  1.00  1.74      PROC
ATOM   3157  O   ALA P 167     -18.212  -4.452  -8.918  1.00  1.92      PROC
ATOM   3158  N   SER P 168     -17.877  -6.438  -8.417  1.00  1.50      PROC
ATOM   3159  HN  SER P 168     -17.232  -7.163  -8.194  1.00  0.00      PROC
ATOM   3160  CA  SER P 168     -19.198  -6.851  -8.479  1.00  1.42      PROC
ATOM   3161  HA  SER P 168     -19.645  -6.395  -9.350  1.00  0.00      PROC
ATOM   3162  CB  SER P 168     -19.310  -8.316  -8.564  1.00  1.39      PROC
ATOM   3163  HB1 SER P 168     -18.480  -8.638  -9.221  1.00  0.00      PROC
ATOM   3164  HB2 SER P 168     -20.282  -8.510  -9.058  1.00  0.00      PROC
ATOM   3165  OG  SER P 168     -19.283  -9.054  -7.687  1.00  1.66      PROC
ATOM   3166  HG1 SER P 168     -18.392  -9.411  -7.669  1.00  0.00      PROC
ATOM   3167  C   SER P 168     -20.060  -6.330  -7.373  1.00  1.43      PROC
ATOM   3168  O   SER P 168     -19.644  -6.106  -6.266  1.00  1.38      PROC
ATOM   3169  N   THR P 169     -21.325  -6.118  -7.660  1.00  1.54      PROC
ATOM   3170  HN  THR P 169     -21.680  -6.302  -8.572  1.00  0.00      PROC
ATOM   3171  CA  THR P 169     -22.292  -5.618  -6.726  1.00  1.62      PROC
ATOM   3172  HA  THR P 169     -21.902  -4.701  -6.310  1.00  0.00      PROC
ATOM   3173  CB  THR P 169     -23.601  -5.366  -7.362  1.00  1.89      PROC
ATOM   3174  HB  THR P 169     -24.101  -6.346  -7.506  1.00  0.00      PROC
ATOM   3175  OG1 THR P 169     -23.612  -4.916  -8.224  1.00  2.39      PROC
ATOM   3176  HG1 THR P 169     -24.514  -4.984  -8.546  1.00  0.00      PROC
ATOM   3177  CG2 THR P 169     -24.356  -4.744  -6.902  1.00  2.17      PROC
ATOM   3178 HG21 THR P 169     -24.035  -3.681  -6.915  1.00  0.00      PROC
ATOM   3179 HG22 THR P 169     -24.511  -5.055  -5.847  1.00  0.00      PROC
ATOM   3180 HG23 THR P 169     -25.311  -4.833  -7.462  1.00  0.00      PROC
ATOM   3181  C   THR P 169     -22.477  -6.459  -5.519  1.00  1.45      PROC
ATOM   3182  O   THR P 169     -22.562  -5.977  -4.412  1.00  1.42      PROC
ATOM   3183  N   GLU P 170     -22.490  -7.759  -5.698  1.00  1.39      PROC
ATOM   3184  HN  GLU P 170     -22.430  -8.162  -6.608  1.00  0.00      PROC
ATOM   3185  CA  GLU P 170     -22.588  -8.676  -4.631  1.00  1.31      PROC
ATOM   3186  HA  GLU P 170     -23.451  -8.417  -4.035  1.00  0.00      PROC
ATOM   3187  CB  GLU P 170     -22.726 -10.067  -5.191  1.00  1.44      PROC
ATOM   3188  HB1 GLU P 170     -21.845 -10.532  -4.746  1.00  0.00      PROC
ATOM   3189  HB2 GLU P 170     -22.579  -9.853  -6.251  1.00  0.00      PROC
ATOM   3190  CG  GLU P 170     -23.243 -10.762  -5.252  1.00  1.82      PROC
ATOM   3191  HG1 GLU P 170     -24.192 -10.256  -5.423  1.00  0.00      PROC
ATOM   3192  HG2 GLU P 170     -23.150 -11.136  -4.233  1.00  0.00      PROC
ATOM   3193  CD  GLU P 170     -23.511 -11.875  -5.840  1.00  2.03      PROC
ATOM   3194  OE1 GLU P 170     -23.623 -12.308  -6.088  1.00  2.44      PROC
ATOM   3195  OE2 GLU P 170     -23.620 -12.328  -6.052  1.00  2.46      PROC
ATOM   3196  C   GLU P 170     -21.486  -8.603  -3.630  1.00  1.09      PROC
ATOM   3197  O   GLU P 170     -21.701  -8.614  -2.443  1.00  1.10      PROC
ATOM   3198  N   VAL P 171     -20.266  -8.481  -4.090  1.00  0.98      PROC
ATOM   3199  HN  VAL P 171     -20.068  -8.514  -5.066  1.00  0.00      PROC
ATOM   3200  CA  VAL P 171     -19.144  -8.295  -3.240  1.00  0.88      PROC
ATOM   3201  HA  VAL P 171     -19.214  -9.006  -2.430  1.00  0.00      PROC
ATOM   3202  CB  VAL P 171     -17.886  -8.497  -3.997  1.00  1.02      PROC
ATOM   3203  HB  VAL P 171     -17.929  -7.888  -4.925  1.00  0.00      PROC
ATOM   3204  CG1 VAL P 171     -16.781  -8.147  -3.301  1.00  1.30      PROC
ATOM   3205 HG11 VAL P 171     -16.799  -8.617  -2.295  1.00  0.00      PROC
ATOM   3206 HG12 VAL P 171     -16.746  -7.044  -3.176  1.00  0.00      PROC
ATOM   3207 HG13 VAL P 171     -15.871  -8.491  -3.838  1.00  0.00      PROC
ATOM   3208  CG2 VAL P 171     -17.757  -9.784  -4.372  1.00  1.35      PROC
ATOM   3209 HG21 VAL P 171     -18.610 -10.080  -5.019  1.00  0.00      PROC
ATOM   3210 HG22 VAL P 171     -17.748 -10.440  -3.475  1.00  0.00      PROC
ATOM   3211 HG23 VAL P 171     -16.814  -9.919  -4.944  1.00  0.00      PROC
ATOM   3212  C   VAL P 171     -19.165  -6.993  -2.503  1.00  0.87      PROC
ATOM   3213  O   VAL P 171     -18.877  -6.910  -1.327  1.00  0.83      PROC
ATOM   3214  N   LYS P 172     -19.587  -5.934  -3.153  1.00  1.00      PROC
ATOM   3215  HN  LYS P 172     -19.770  -5.962  -4.132  1.00  0.00      PROC
ATOM   3216  CA  LYS P 172     -19.816  -4.666  -2.516  1.00  1.09      PROC
ATOM   3217  HA  LYS P 172     -18.927  -4.405  -1.961  1.00  0.00      PROC
ATOM   3218  CB  LYS P 172     -20.124  -3.605  -3.540  1.00  1.37      PROC
ATOM   3219  HB1 LYS P 172     -20.554  -2.728  -3.012  1.00  0.00      PROC
ATOM   3220  HB2 LYS P 172     -20.883  -4.010  -4.242  1.00  0.00      PROC
ATOM   3221  CG  LYS P 172     -19.056  -3.182  -4.267  1.00  1.79      PROC
ATOM   3222  HG1 LYS P 172     -18.621  -4.065  -4.779  1.00  0.00      PROC
ATOM   3223  HG2 LYS P 172     -18.306  -2.768  -3.562  1.00  0.00      PROC
ATOM   3224  CD  LYS P 172     -19.326  -2.181  -5.264  1.00  2.09      PROC
ATOM   3225  HD1 LYS P 172     -18.311  -2.078  -5.615  1.00  0.00      PROC
ATOM   3226  HD2 LYS P 172     -19.629  -1.403  -4.580  1.00  0.00      PROC
ATOM   3227  CE  LYS P 172     -19.724  -1.838  -5.995  1.00  2.32      PROC
ATOM   3228  HE1 LYS P 172     -20.769  -1.978  -5.713  1.00  0.00      PROC
ATOM   3229  HE2 LYS P 172     -19.381  -2.558  -6.740  1.00  0.00      PROC
ATOM   3230  NZ  LYS P 172     -19.905  -0.885  -6.777  1.00  2.59      PROC
ATOM   3231  HZ1 LYS P 172     -18.999  -0.615  -7.211  1.00  0.00      PROC
ATOM   3232  HZ2 LYS P 172     -20.293  -0.075  -6.253  1.00  0.00      PROC
ATOM   3233  HZ3 LYS P 172     -20.574  -1.169  -7.520  1.00  0.00      PROC
ATOM   3234  C   LYS P 172     -20.842  -4.662  -1.422  1.00  1.06      PROC
ATOM   3235  O   LYS P 172     -20.649  -4.087  -0.368  1.00  1.05      PROC
ATOM   3236  N   MET P 173     -21.946  -5.346  -1.625  1.00  1.11      PROC
ATOM   3237  HN  MET P 173     -22.151  -5.759  -2.509  1.00  0.00      PROC
ATOM   3238  CA  MET P 173     -22.927  -5.547  -0.605  1.00  1.16      PROC
ATOM   3239  HA  MET P 173     -23.153  -4.589  -0.162  1.00  0.00      PROC
ATOM   3240  CB  MET P 173     -24.176  -6.163  -1.196  1.00  1.38      PROC
ATOM   3241  HB1 MET P 173     -24.663  -6.716  -0.370  1.00  0.00      PROC
ATOM   3242  HB2 MET P 173     -23.828  -6.882  -1.963  1.00  0.00      PROC
ATOM   3243  CG  MET P 173     -24.947  -5.589  -1.660  1.00  2.01      PROC
ATOM   3244  HG1 MET P 173     -25.603  -6.361  -2.090  1.00  0.00      PROC
ATOM   3245  HG2 MET P 173     -24.411  -5.066  -2.467  1.00  0.00      PROC
ATOM   3246  SD  MET P 173     -25.674  -4.804  -1.258  1.00  2.71      PROC
ATOM   3247  CE  MET P 173     -26.114  -4.689  -1.685  1.00  3.53      PROC
ATOM   3248  HE1 MET P 173     -26.800  -5.555  -1.800  1.00  0.00      PROC
ATOM   3249  HE2 MET P 173     -25.647  -4.487  -2.672  1.00  0.00      PROC
ATOM   3250  HE3 MET P 173     -26.720  -3.808  -1.384  1.00  0.00      PROC
ATOM   3251  C   MET P 173     -22.450  -6.325   0.579  1.00  1.01      PROC
ATOM   3252  O   MET P 173     -22.709  -5.973   1.714  1.00  1.04      PROC
ATOM   3253  N   LYS P 174     -21.685  -7.380   0.340  1.00  0.92      PROC
ATOM   3254  HN  LYS P 174     -21.529  -7.708  -0.588  1.00  0.00      PROC
ATOM   3255  CA  LYS P 174     -21.032  -8.122   1.369  1.00  0.87      PROC
ATOM   3256  HA  LYS P 174     -21.770  -8.384   2.113  1.00  0.00      PROC
ATOM   3257  CB  LYS P 174     -20.387  -9.382   0.794  1.00  0.92      PROC
ATOM   3258  HB1 LYS P 174     -19.412  -9.465   1.309  1.00  0.00      PROC
ATOM   3259  HB2 LYS P 174     -20.223  -9.157  -0.276  1.00  0.00      PROC
ATOM   3260  CG  LYS P 174     -20.796 -10.375   0.810  1.00  1.57      PROC
ATOM   3261  HG1 LYS P 174     -20.144 -10.794   0.058  1.00  0.00      PROC
ATOM   3262  HG2 LYS P 174     -21.776 -10.116   0.436  1.00  0.00      PROC
ATOM   3263  CD  LYS P 174     -21.055 -11.233   1.231  1.00  1.95      PROC
ATOM   3264  HD1 LYS P 174     -22.089 -10.998   1.202  1.00  0.00      PROC
ATOM   3265  HD2 LYS P 174     -20.539 -11.010   2.131  1.00  0.00      PROC
ATOM   3266  CE  LYS P 174     -21.211 -12.100   1.480  1.00  2.55      PROC
ATOM   3267  HE1 LYS P 174     -20.215 -12.438   1.806  1.00  0.00      PROC
ATOM   3268  HE2 LYS P 174     -21.510 -12.571   0.531  1.00  0.00      PROC
ATOM   3269  NZ  LYS P 174     -21.788 -12.608   2.119  1.00  2.99      PROC
ATOM   3270  HZ1 LYS P 174     -22.778 -12.564   1.803  1.00  0.00      PROC
ATOM   3271  HZ2 LYS P 174     -21.708 -12.189   3.067  1.00  0.00      PROC
ATOM   3272  HZ3 LYS P 174     -21.478 -13.600   2.152  1.00  0.00      PROC
ATOM   3273  C   LYS P 174     -20.027  -7.331   2.159  1.00  0.76      PROC
ATOM   3274  O   LYS P 174     -19.969  -7.402   3.368  1.00  0.82      PROC
ATOM   3275  N   LEU P 175     -19.234  -6.513   1.483  1.00  0.71      PROC
ATOM   3276  HN  LEU P 175     -19.237  -6.502   0.487  1.00  0.00      PROC
ATOM   3277  CA  LEU P 175     -18.324  -5.593   2.096  1.00  0.72      PROC
ATOM   3278  HA  LEU P 175     -17.723  -6.134   2.812  1.00  0.00      PROC
ATOM   3279  CB  LEU P 175     -17.444  -4.963   1.023  1.00  0.82      PROC
ATOM   3280  HB1 LEU P 175     -18.100  -4.331   0.390  1.00  0.00      PROC
ATOM   3281  HB2 LEU P 175     -17.034  -5.790   0.408  1.00  0.00      PROC
ATOM   3282  CG  LEU P 175     -16.333  -4.146   1.431  1.00  0.89      PROC
ATOM   3283  HG  LEU P 175     -16.730  -3.284   2.007  1.00  0.00      PROC
ATOM   3284  CD1 LEU P 175     -15.408  -4.775   2.196  1.00  1.23      PROC
ATOM   3285 HD11 LEU P 175     -14.974  -5.635   1.641  1.00  0.00      PROC
ATOM   3286 HD12 LEU P 175     -15.882  -5.156   3.126  1.00  0.00      PROC
ATOM   3287 HD13 LEU P 175     -14.589  -4.070   2.455  1.00  0.00      PROC
ATOM   3288  CD2 LEU P 175     -15.571  -3.593   0.375  1.00  1.08      PROC
ATOM   3289 HD21 LEU P 175     -16.240  -3.097  -0.360  1.00  0.00      PROC
ATOM   3290 HD22 LEU P 175     -15.007  -4.396  -0.145  1.00  0.00      PROC
ATOM   3291 HD23 LEU P 175     -14.862  -2.837   0.776  1.00  0.00      PROC
ATOM   3292  C   LEU P 175     -19.008  -4.545   2.949  1.00  0.75      PROC
ATOM   3293  O   LEU P 175     -18.606  -4.269   4.060  1.00  0.79      PROC
ATOM   3294  N   GLN P 176     -20.111  -3.981   2.472  1.00  0.83      PROC
ATOM   3295  HN  GLN P 176     -20.434  -4.175   1.549  1.00  0.00      PROC
ATOM   3296  CA  GLN P 176     -20.920  -3.061   3.225  1.00  0.94      PROC
ATOM   3297  HA  GLN P 176     -20.284  -2.268   3.588  1.00  0.00      PROC
ATOM   3298  CB  GLN P 176     -22.017  -2.500   2.333  1.00  1.12      PROC
ATOM   3299  HB1 GLN P 176     -22.674  -3.348   2.054  1.00  0.00      PROC
ATOM   3300  HB2 GLN P 176     -21.525  -2.106   1.421  1.00  0.00      PROC
ATOM   3301  CG  GLN P 176     -22.833  -1.498   2.817  1.00  1.32      PROC
ATOM   3302  HG1 GLN P 176     -22.673  -1.552   3.905  1.00  0.00      PROC
ATOM   3303  HG2 GLN P 176     -23.843  -1.854   2.557  1.00  0.00      PROC
ATOM   3304  CD  GLN P 176     -22.907  -0.468   2.651  1.00  1.57      PROC
ATOM   3305  OE1 GLN P 176     -23.299   0.045   2.457  1.00  1.86      PROC
ATOM   3306  NE2 GLN P 176     -22.539  -0.143   2.722  1.00  2.42      PROC
ATOM   3307 HE21 GLN P 176     -22.733   0.751   3.126  1.00  0.00      PROC
ATOM   3308 HE22 GLN P 176     -21.604  -0.382   2.461  1.00  0.00      PROC
ATOM   3309  C   GLN P 176     -21.507  -3.643   4.485  1.00  0.91      PROC
ATOM   3310  O   GLN P 176     -21.466  -3.044   5.542  1.00  0.96      PROC
ATOM   3311  N   GLU P 177     -22.011  -4.864   4.405  1.00  0.92      PROC
ATOM   3312  HN  GLU P 177     -22.096  -5.335   3.531  1.00  0.00      PROC
ATOM   3313  CA  GLU P 177     -22.467  -5.596   5.543  1.00  1.00      PROC
ATOM   3314  HA  GLU P 177     -23.168  -4.978   6.084  1.00  0.00      PROC
ATOM   3315  CB  GLU P 177     -23.132  -6.888   5.096  1.00  1.14      PROC
ATOM   3316  HB1 GLU P 177     -22.302  -7.614   5.075  1.00  0.00      PROC
ATOM   3317  HB2 GLU P 177     -23.467  -6.667   4.068  1.00  0.00      PROC
ATOM   3318  CG  GLU P 177     -23.862  -7.388   5.470  1.00  1.83      PROC
ATOM   3319  HG1 GLU P 177     -24.644  -6.621   5.554  1.00  0.00      PROC
ATOM   3320  HG2 GLU P 177     -23.469  -7.659   6.460  1.00  0.00      PROC
ATOM   3321  CD  GLU P 177     -24.588  -8.476   5.165  1.00  2.03      PROC
ATOM   3322  OE1 GLU P 177     -24.937  -8.898   5.053  1.00  2.42      PROC
ATOM   3323  OE2 GLU P 177     -24.830  -8.932   5.039  1.00  2.44      PROC
ATOM   3324  C   GLU P 177     -21.403  -5.869   6.567  1.00  0.94      PROC
ATOM   3325  O   GLU P 177     -21.612  -5.707   7.750  1.00  1.03      PROC
ATOM   3326  N   PHE P 178     -20.212  -6.233   6.113  1.00  0.86      PROC
ATOM   3327  HN  PHE P 178     -20.066  -6.398   5.141  1.00  0.00      PROC
ATOM   3328  CA  PHE P 178     -19.058  -6.421   6.932  1.00  0.88      PROC
ATOM   3329  HA  PHE P 178     -19.314  -7.091   7.740  1.00  0.00      PROC
ATOM   3330  CB  PHE P 178     -17.935  -7.016   6.061  1.00  0.92      PROC
ATOM   3331  HB1 PHE P 178     -17.785  -6.367   5.172  1.00  0.00      PROC
ATOM   3332  HB2 PHE P 178     -18.229  -8.039   5.742  1.00  0.00      PROC
ATOM   3333  CG  PHE P 178     -16.627  -7.135   6.730  1.00  1.01      PROC
ATOM   3334  CD1 PHE P 178     -15.658  -6.214   6.534  1.00  1.07      PROC
ATOM   3335  HD1 PHE P 178     -15.859  -5.355   5.910  1.00  0.00      PROC
ATOM   3336  CE1 PHE P 178     -14.434  -6.352   7.110  1.00  1.27      PROC
ATOM   3337  HE1 PHE P 178     -13.676  -5.600   6.948  1.00  0.00      PROC
ATOM   3338  CZ  PHE P 178     -14.165  -7.415   7.876  1.00  1.39      PROC
ATOM   3339  HZ  PHE P 178     -13.192  -7.527   8.331  1.00  0.00      PROC
ATOM   3340  CD2 PHE P 178     -16.338  -8.195   7.503  1.00  1.20      PROC
ATOM   3341  HD2 PHE P 178     -17.094  -8.947   7.674  1.00  0.00      PROC
ATOM   3342  CE2 PHE P 178     -15.115  -8.340   8.074  1.00  1.38      PROC
ATOM   3343  HE2 PHE P 178     -14.907  -9.203   8.689  1.00  0.00      PROC
ATOM   3344  C   PHE P 178     -18.641  -5.189   7.702  1.00  0.87      PROC
ATOM   3345  O   PHE P 178     -18.342  -5.237   8.874  1.00  0.98      PROC
ATOM   3346  N   VAL P 179     -18.649  -4.035   7.056  1.00  0.83      PROC
ATOM   3347  HN  VAL P 179     -18.852  -3.995   6.081  1.00  0.00      PROC
ATOM   3348  CA  VAL P 179     -18.375  -2.766   7.671  1.00  0.89      PROC
ATOM   3349  HA  VAL P 179     -17.473  -2.862   8.257  1.00  0.00      PROC
ATOM   3350  CB  VAL P 179     -18.208  -1.719   6.624  1.00  1.00      PROC
ATOM   3351  HB  VAL P 179     -19.054  -1.786   5.907  1.00  0.00      PROC
ATOM   3352  CG1 VAL P 179     -18.176  -0.356   7.209  1.00  1.24      PROC
ATOM   3353 HG11 VAL P 179     -17.449  -0.318   8.048  1.00  0.00      PROC
ATOM   3354 HG12 VAL P 179     -19.181  -0.088   7.598  1.00  0.00      PROC
ATOM   3355 HG13 VAL P 179     -17.865   0.380   6.437  1.00  0.00      PROC
ATOM   3356  CG2 VAL P 179     -16.950  -1.968   5.875  1.00  1.12      PROC
ATOM   3357 HG21 VAL P 179     -16.985  -2.967   5.390  1.00  0.00      PROC
ATOM   3358 HG22 VAL P 179     -16.084  -1.942   6.571  1.00  0.00      PROC
ATOM   3359 HG23 VAL P 179     -16.820  -1.196   5.087  1.00  0.00      PROC
ATOM   3360  C   VAL P 179     -19.370  -2.363   8.716  1.00  0.94      PROC
ATOM   3361  O   VAL P 179     -19.035  -1.875   9.773  1.00  1.03      PROC
ATOM   3362  N   LEU P 180     -20.635  -2.594   8.462  1.00  0.98      PROC
ATOM   3363  HN  LEU P 180     -20.927  -3.010   7.605  1.00  0.00      PROC
ATOM   3364  CA  LEU P 180     -21.675  -2.276   9.371  1.00  1.17      PROC
ATOM   3365  HA  LEU P 180     -21.468  -1.308   9.803  1.00  0.00      PROC
ATOM   3366  CB  LEU P 180     -22.971  -2.259   8.637  1.00  1.40      PROC
ATOM   3367  HB1 LEU P 180     -23.712  -2.644   9.362  1.00  0.00      PROC
ATOM   3368  HB2 LEU P 180     -22.841  -2.988   7.816  1.00  0.00      PROC
ATOM   3369  CG  LEU P 180     -23.439  -1.430   8.189  1.00  1.96      PROC
ATOM   3370  HG  LEU P 180     -22.788  -1.292   7.323  1.00  0.00      PROC
ATOM   3371  CD1 LEU P 180     -24.294  -1.090   7.815  1.00  2.32      PROC
ATOM   3372 HD11 LEU P 180     -25.120  -1.797   8.046  1.00  0.00      PROC
ATOM   3373 HD12 LEU P 180     -24.211  -0.990   6.712  1.00  0.00      PROC
ATOM   3374 HD13 LEU P 180     -24.536  -0.103   8.263  1.00  0.00      PROC
ATOM   3375  CD2 LEU P 180     -23.774  -0.623   8.348  1.00  2.52      PROC
ATOM   3376 HD21 LEU P 180     -23.043  -0.012   8.920  1.00  0.00      PROC
ATOM   3377 HD22 LEU P 180     -24.707  -0.712   8.945  1.00  0.00      PROC
ATOM   3378 HD23 LEU P 180     -23.992  -0.108   7.388  1.00  0.00      PROC
ATOM   3379  C   LEU P 180     -21.771  -3.160  10.545  1.00  1.25      PROC
ATOM   3380  O   LEU P 180     -22.145  -2.746  11.587  1.00  1.43      PROC
ATOM   3381  N   ASN P 181     -21.416  -4.400  10.410  1.00  1.27      PROC
ATOM   3382  HN  ASN P 181     -21.077  -4.749   9.540  1.00  0.00      PROC
ATOM   3383  CA  ASN P 181     -21.474  -5.337  11.445  1.00  1.48      PROC
ATOM   3384  HA  ASN P 181     -22.334  -5.114  12.059  1.00  0.00      PROC
ATOM   3385  CB  ASN P 181     -21.579  -6.657  10.886  1.00  1.79      PROC
ATOM   3386  HB1 ASN P 181     -21.109  -7.369  11.596  1.00  0.00      PROC
ATOM   3387  HB2 ASN P 181     -21.017  -6.670   9.929  1.00  0.00      PROC
ATOM   3388  CG  ASN P 181     -22.585  -7.016  10.680  1.00  2.30      PROC
ATOM   3389  OD1 ASN P 181     -23.244  -6.774  11.067  1.00  2.73      PROC
ATOM   3390  ND2 ASN P 181     -22.711  -7.631  10.059  1.00  2.77      PROC
ATOM   3391 HD21 ASN P 181     -23.634  -7.965   9.866  1.00  0.00      PROC
ATOM   3392 HD22 ASN P 181     -21.931  -7.994   9.549  1.00  0.00      PROC
ATOM   3393  C   ASN P 181     -20.392  -5.267  12.354  1.00  1.52      PROC
ATOM   3394  O   ASN P 181     -19.509  -5.248  12.195  1.00  1.88      PROC
ATOM   3395  N   LYS P 182     -20.444  -5.237  13.355  1.00  1.71      PROC
ATOM   3396  HN  LYS P 182     -21.352  -5.229  13.752  1.00  0.00      PROC
ATOM   3397  CA  LYS P 182     -19.506  -5.204  14.320  1.00  1.99      PROC
ATOM   3398  HA  LYS P 182     -18.713  -4.575  13.946  1.00  0.00      PROC
ATOM   3399  CB  LYS P 182     -19.774  -4.876  15.205  1.00  2.75      PROC
ATOM   3400  HB1 LYS P 182     -18.893  -4.843  15.881  1.00  0.00      PROC
ATOM   3401  HB2 LYS P 182     -20.539  -5.550  15.645  1.00  0.00      PROC
ATOM   3402  CG  LYS P 182     -20.251  -3.718  15.060  1.00  3.12      PROC
ATOM   3403  HG1 LYS P 182     -21.007  -3.590  15.860  1.00  0.00      PROC
ATOM   3404  HG2 LYS P 182     -20.757  -3.711  14.074  1.00  0.00      PROC
ATOM   3405  CD  LYS P 182     -19.806  -3.088  15.080  1.00  3.79      PROC
ATOM   3406  HD1 LYS P 182     -19.199  -3.159  14.161  1.00  0.00      PROC
ATOM   3407  HD2 LYS P 182     -19.165  -3.241  15.965  1.00  0.00      PROC
ATOM   3408  CE  LYS P 182     -20.026  -2.252  15.122  1.00  4.52      PROC
ATOM   3409  HE1 LYS P 182     -20.602  -2.253  16.051  1.00  0.00      PROC
ATOM   3410  HE2 LYS P 182     -20.657  -2.176  14.232  1.00  0.00      PROC
ATOM   3411  NZ  LYS P 182     -19.882  -1.794  15.137  1.00  5.25      PROC
ATOM   3412  HZ1 LYS P 182     -19.336  -1.573  14.280  1.00  0.00      PROC
ATOM   3413  HZ2 LYS P 182     -19.285  -1.646  15.976  1.00  0.00      PROC
ATOM   3414  HZ3 LYS P 182     -20.713  -1.171  15.189  1.00  0.00      PROC
ATOM   3415  C   LYS P 182     -18.910  -6.005  14.692  1.00  2.09      PROC
ATOM   3416  O   LYS P 182     -19.371  -6.635  14.613  1.00  2.43      PROC
ATOM   3417  N   LYS P 183     -17.857  -5.996  15.115  1.00  2.36      PROC
ATOM   3418  HN  LYS P 183     -17.435  -5.105  15.144  1.00  0.00      PROC
ATOM   3419  CA  LYS P 183     -17.183  -6.694  15.497  1.00  2.91      PROC
ATOM   3420  HA  LYS P 183     -17.400  -7.598  14.954  1.00  0.00      PROC
ATOM   3421  CB  LYS P 183     -16.205  -6.584  15.487  1.00  3.38      PROC
ATOM   3422  HB1 LYS P 183     -15.644  -7.507  15.728  1.00  0.00      PROC
ATOM   3423  HB2 LYS P 183     -15.837  -5.752  16.118  1.00  0.00      PROC
ATOM   3424  CG  LYS P 183     -16.243  -6.359  14.454  1.00  3.68      PROC
ATOM   3425  HG1 LYS P 183     -15.175  -6.349  14.240  1.00  0.00      PROC
ATOM   3426  HG2 LYS P 183     -16.658  -5.354  14.512  1.00  0.00      PROC
ATOM   3427  CD  LYS P 183     -16.455  -6.521  13.890  1.00  4.13      PROC
ATOM   3428  HD1 LYS P 183     -17.538  -6.521  14.061  1.00  0.00      PROC
ATOM   3429  HD2 LYS P 183     -16.071  -7.545  13.804  1.00  0.00      PROC
ATOM   3430  CE  LYS P 183     -16.420  -6.294  13.186  1.00  4.80      PROC
ATOM   3431  HE1 LYS P 183     -16.408  -7.228  12.595  1.00  0.00      PROC
ATOM   3432  HE2 LYS P 183     -15.451  -5.767  13.113  1.00  0.00      PROC
ATOM   3433  NZ  LYS P 183     -16.801  -5.922  12.841  1.00  5.23      PROC
ATOM   3434  HZ1 LYS P 183     -16.859  -4.981  13.281  1.00  0.00      PROC
ATOM   3435  HZ2 LYS P 183     -17.751  -6.344  12.798  1.00  0.00      PROC
ATOM   3436  HZ3 LYS P 183     -16.418  -5.831  11.878  1.00  0.00      PROC
ATOM   3437  C   LYS P 183     -17.034  -7.047  16.521  1.00  3.36      PROC
ATOM   3438  O   LYS P 183     -17.093  -6.714  17.259  1.00  3.60      PROC
ATOM   3439  N   LYS P 184     -16.846  -7.736  16.574  1.00  3.89      PROC
ATOM   3440  HN  LYS P 184     -16.722  -8.332  15.785  1.00  0.00      PROC
ATOM   3441  CA  LYS P 184     -16.697  -8.135  17.479  1.00  4.65      PROC
ATOM   3442  HA  LYS P 184     -17.322  -7.672  18.225  1.00  0.00      PROC
ATOM   3443  CB  LYS P 184     -16.911  -8.823  17.297  1.00  5.37      PROC
ATOM   3444  HB1 LYS P 184     -17.094  -9.414  18.220  1.00  0.00      PROC
ATOM   3445  HB2 LYS P 184     -16.111  -9.319  16.706  1.00  0.00      PROC
ATOM   3446  CG  LYS P 184     -17.599  -8.786  16.853  1.00  5.43      PROC
ATOM   3447  HG1 LYS P 184     -17.590  -9.529  16.027  1.00  0.00      PROC
ATOM   3448  HG2 LYS P 184     -17.752  -7.773  16.424  1.00  0.00      PROC
ATOM   3449  CD  LYS P 184     -17.896  -8.879  17.143  1.00  5.95      PROC
ATOM   3450  HD1 LYS P 184     -18.167  -7.924  17.636  1.00  0.00      PROC
ATOM   3451  HD2 LYS P 184     -17.416  -9.548  17.885  1.00  0.00      PROC
ATOM   3452  CE  LYS P 184     -18.190  -9.029  17.052  1.00  6.60      PROC
ATOM   3453  HE1 LYS P 184     -18.322  -8.525  16.101  1.00  0.00      PROC
ATOM   3454  HE2 LYS P 184     -18.807  -8.637  17.853  1.00  0.00      PROC
ATOM   3455  NZ  LYS P 184     -18.260  -9.117  17.027  1.00  7.15      PROC
ATOM   3456  HZ1 LYS P 184     -18.732  -9.442  17.895  1.00  0.00      PROC
ATOM   3457  HZ2 LYS P 184     -17.705  -9.897  16.621  1.00  0.00      PROC
ATOM   3458  HZ3 LYS P 184     -18.975  -8.806  16.339  1.00  0.00      PROC
ATOM   3459  C   LYS P 184     -15.988  -8.262  17.957  1.00  5.16      PROC
ATOM   3460  OT1 LYS P 184     -15.700  -8.408  18.092  1.00  5.47      PROC
ATOM   3461  OT2 LYS P 184     -15.717  -8.225  18.209  1.00  5.62      PROC
TER    3462      LYS    184
END
