# Supplementary material for: Mapping the Interactions Among Class IIa Histone Deacetylases and Myocyte Enhancer Factor 2s
Source: J Chem Inf Model. 2025 Jun 6;65(12):6249–60. doi: 10.1021/acs.jcim.5c00858 (PMC12199305; doi:10.1021/acs.jcim.5c00858)
Supplement: Supplementary file 6 [file ci5c00858_si_006.zip › Average_Structures/HDAC5_MEF2A.pdb]

REMARK  GENERATED BY CHARMM-GUI (HTTP://WWW.CHARMM-GUI.ORG) V3.7 ON APR, 06. 2025. JOB
REMARK  READ PDB, MANIPULATE STRUCTURE IF NEEDED, AND GENERATE TOPOLOGY FILE          
REMARK   DATE:     4/ 6/25      8: 0:56      CREATED BY USER: charmm-gui              
ATOM      1  N   GLY P   2       7.873   9.199  24.535  1.00  9.26      PROA
ATOM      2  HT1 GLY P   2       6.986   8.766  24.861  1.00  0.00      PROA
ATOM      3  HT2 GLY P   2       7.822  10.230  24.661  1.00  0.00      PROA
ATOM      4  HT3 GLY P   2       8.668   8.821  25.089  1.00  0.00      PROA
ATOM      5  CA  GLY P   2       7.970   9.051  23.856  1.00  8.72      PROA
ATOM      6  HA1 GLY P   2       7.088   9.501  23.458  1.00  0.00      PROA
ATOM      7  HA2 GLY P   2       7.898   7.987  23.904  1.00  0.00      PROA
ATOM      8  C   GLY P   2       8.458   9.138  23.264  1.00  7.85      PROA
ATOM      9  O   GLY P   2       8.753   9.409  23.424  1.00  7.71      PROA
ATOM     10  N   ARG P   3       8.560   8.909  22.554  1.00  7.44      PROA
ATOM     11  HN  ARG P   3       7.860   8.285  22.298  1.00  0.00      PROA
ATOM     12  CA  ARG P   3       9.017   8.967  21.905  1.00  6.74      PROA
ATOM     13  HA  ARG P   3       9.972   9.298  22.277  1.00  0.00      PROA
ATOM     14  CB  ARG P   3       9.150   8.394  21.437  1.00  6.94      PROA
ATOM     15  HB1 ARG P   3      10.091   8.530  20.865  1.00  0.00      PROA
ATOM     16  HB2 ARG P   3       8.314   8.232  20.725  1.00  0.00      PROA
ATOM     17  CG  ARG P   3       9.213   7.736  22.040  1.00  7.76      PROA
ATOM     18  HG1 ARG P   3       9.295   6.856  21.391  1.00  0.00      PROA
ATOM     19  HG2 ARG P   3       8.225   7.783  22.514  1.00  0.00      PROA
ATOM     20  CD  ARG P   3       9.538   7.583  22.476  1.00  8.05      PROA
ATOM     21  HD1 ARG P   3       9.452   8.395  23.225  1.00  0.00      PROA
ATOM     22  HD2 ARG P   3      10.573   7.524  22.084  1.00  0.00      PROA
ATOM     23  NE  ARG P   3       9.467   7.011  22.843  1.00  8.63      PROA
ATOM     24  HE  ARG P   3       8.651   6.541  22.561  1.00  0.00      PROA
ATOM     25  CZ  ARG P   3       9.724   6.714  23.260  1.00  9.14      PROA
ATOM     26  NH1 ARG P   3      10.076   6.877  23.412  1.00  9.24      PROA
ATOM     27 HH11 ARG P   3      10.041   7.508  24.187  1.00  0.00      PROA
ATOM     28 HH12 ARG P   3      10.956   6.637  23.002  1.00  0.00      PROA
ATOM     29  NH2 ARG P   3       9.623   6.224  23.534  1.00  9.79      PROA
ATOM     30 HH21 ARG P   3       9.582   5.365  23.024  1.00  0.00      PROA
ATOM     31 HH22 ARG P   3       9.487   6.224  24.525  1.00  0.00      PROA
ATOM     32  C   ARG P   3       8.972   9.598  21.124  1.00  6.03      PROA
ATOM     33  O   ARG P   3       8.558   9.774  20.726  1.00  6.18      PROA
ATOM     34  N   LYS P   4       9.403   9.961  20.898  1.00  5.49      PROA
ATOM     35  HN  LYS P   4      10.277   9.944  21.362  1.00  0.00      PROA
ATOM     36  CA  LYS P   4       9.431  10.572  20.164  1.00  4.96      PROA
ATOM     37  HA  LYS P   4       8.508  11.109  20.037  1.00  0.00      PROA
ATOM     38  CB  LYS P   4       9.919  10.925  20.454  1.00  4.94      PROA
ATOM     39  HB1 LYS P   4       9.929  11.864  19.877  1.00  0.00      PROA
ATOM     40  HB2 LYS P   4      10.823  10.335  20.233  1.00  0.00      PROA
ATOM     41  CG  LYS P   4      10.060  11.213  21.336  1.00  5.46      PROA
ATOM     42  HG1 LYS P   4      11.044  10.778  21.549  1.00  0.00      PROA
ATOM     43  HG2 LYS P   4       9.268  10.672  21.867  1.00  0.00      PROA
ATOM     44  CD  LYS P   4      10.088  11.755  21.672  1.00  5.81      PROA
ATOM     45  HD1 LYS P   4       9.048  12.075  21.593  1.00  0.00      PROA
ATOM     46  HD2 LYS P   4      10.742  12.341  21.023  1.00  0.00      PROA
ATOM     47  CE  LYS P   4      10.252  12.038  22.292  1.00  6.45      PROA
ATOM     48  HE1 LYS P   4      11.298  12.110  22.078  1.00  0.00      PROA
ATOM     49  HE2 LYS P   4       9.935  11.188  22.859  1.00  0.00      PROA
ATOM     50  NZ  LYS P   4      10.297  12.302  22.682  1.00  6.99      PROA
ATOM     51  HZ1 LYS P   4       9.373  12.388  23.151  1.00  0.00      PROA
ATOM     52  HZ2 LYS P   4      10.644  13.248  22.422  1.00  0.00      PROA
ATOM     53  HZ3 LYS P   4      10.974  11.851  23.330  1.00  0.00      PROA
ATOM     54  C   LYS P   4       9.434  10.560  18.901  1.00  4.55      PROA
ATOM     55  O   LYS P   4       9.693  10.166  18.551  1.00  4.68      PROA
ATOM     56  N   LYS P   5       9.131  10.998  18.186  1.00  4.36      PROA
ATOM     57  HN  LYS P   5       8.625  11.772  18.475  1.00  0.00      PROA
ATOM     58  CA  LYS P   5       9.066  11.061  16.955  1.00  4.10      PROA
ATOM     59  HA  LYS P   5       8.749  10.087  16.616  1.00  0.00      PROA
ATOM     60  CB  LYS P   5       8.412  11.796  16.546  1.00  4.53      PROA
ATOM     61  HB1 LYS P   5       7.813  11.344  15.727  1.00  0.00      PROA
ATOM     62  HB2 LYS P   5       9.010  12.635  16.132  1.00  0.00      PROA
ATOM     63  CG  LYS P   5       8.079  11.984  16.932  1.00  5.34      PROA
ATOM     64  HG1 LYS P   5       8.674  12.500  17.716  1.00  0.00      PROA
ATOM     65  HG2 LYS P   5       7.533  11.135  17.396  1.00  0.00      PROA
ATOM     66  CD  LYS P   5       7.685  12.369  16.694  1.00  6.15      PROA
ATOM     67  HD1 LYS P   5       7.094  11.769  15.977  1.00  0.00      PROA
ATOM     68  HD2 LYS P   5       8.299  13.105  16.142  1.00  0.00      PROA
ATOM     69  CE  LYS P   5       7.326  12.660  16.961  1.00  6.99      PROA
ATOM     70  HE1 LYS P   5       7.586  12.346  17.968  1.00  0.00      PROA
ATOM     71  HE2 LYS P   5       6.424  12.192  16.574  1.00  0.00      PROA
ATOM     72  NZ  LYS P   5       7.130  13.043  17.082  1.00  7.67      PROA
ATOM     73  HZ1 LYS P   5       6.747  13.518  16.240  1.00  0.00      PROA
ATOM     74  HZ2 LYS P   5       7.830  13.661  17.540  1.00  0.00      PROA
ATOM     75  HZ3 LYS P   5       6.357  12.842  17.748  1.00  0.00      PROA
ATOM     76  C   LYS P   5       9.892  11.211  16.266  1.00  3.27      PROA
ATOM     77  O   LYS P   5      10.465  11.549  16.619  1.00  3.00      PROA
ATOM     78  N   ILE P   6       9.973  10.950  15.245  1.00  3.16      PROA
ATOM     79  HN  ILE P   6       9.214  10.430  14.886  1.00  0.00      PROA
ATOM     80  CA  ILE P   6      10.711  11.111  14.440  1.00  2.62      PROA
ATOM     81  HA  ILE P   6      11.673  11.019  14.918  1.00  0.00      PROA
ATOM     82  CB  ILE P   6      10.725  10.470  13.529  1.00  3.20      PROA
ATOM     83  HB  ILE P   6       9.966   9.697  13.737  1.00  0.00      PROA
ATOM     84  CG2 ILE P   6      10.632  10.613  12.938  1.00  3.90      PROA
ATOM     85 HG21 ILE P   6      11.382  11.362  12.604  1.00  0.00      PROA
ATOM     86 HG22 ILE P   6       9.617  11.045  12.809  1.00  0.00      PROA
ATOM     87 HG23 ILE P   6      10.734   9.703  12.308  1.00  0.00      PROA
ATOM     88  CG1 ILE P   6      11.276  10.011  13.290  1.00  3.63      PROA
ATOM     89 HG11 ILE P   6      11.498   9.588  14.255  1.00  0.00      PROA
ATOM     90 HG12 ILE P   6      11.951  10.793  12.987  1.00  0.00      PROA
ATOM     91  CD  ILE P   6      11.584   9.495  12.910  1.00  4.33      PROA
ATOM     92  HD1 ILE P   6      11.850   9.872  11.899  1.00  0.00      PROA
ATOM     93  HD2 ILE P   6      10.884   8.640  12.796  1.00  0.00      PROA
ATOM     94  HD3 ILE P   6      12.512   9.154  13.417  1.00  0.00      PROA
ATOM     95  C   ILE P   6      10.790  12.120  13.869  1.00  2.01      PROA
ATOM     96  O   ILE P   6      10.174  12.547  13.539  1.00  2.31      PROA
ATOM     97  N   GLN P   7      11.563  12.543  13.760  1.00  1.69      PROA
ATOM     98  HN  GLN P   7      12.399  12.110  14.079  1.00  0.00      PROA
ATOM     99  CA  GLN P   7      11.735  13.518  13.304  1.00  1.67      PROA
ATOM    100  HA  GLN P   7      10.826  14.099  13.304  1.00  0.00      PROA
ATOM    101  CB  GLN P   7      12.467  13.918  13.943  1.00  2.35      PROA
ATOM    102  HB1 GLN P   7      12.608  14.969  13.625  1.00  0.00      PROA
ATOM    103  HB2 GLN P   7      13.394  13.346  13.741  1.00  0.00      PROA
ATOM    104  CG  GLN P   7      12.359  13.945  15.051  1.00  2.96      PROA
ATOM    105  HG1 GLN P   7      13.288  14.391  15.461  1.00  0.00      PROA
ATOM    106  HG2 GLN P   7      12.270  12.895  15.398  1.00  0.00      PROA
ATOM    107  CD  GLN P   7      11.733  14.357  15.383  1.00  3.40      PROA
ATOM    108  OE1 GLN P   7      11.546  14.622  15.387  1.00  3.86      PROA
ATOM    109  NE2 GLN P   7      11.400  14.417  15.682  1.00  3.88      PROA
ATOM    110 HE21 GLN P   7      11.408  15.214  16.286  1.00  0.00      PROA
ATOM    111 HE22 GLN P   7      10.655  13.753  15.741  1.00  0.00      PROA
ATOM    112  C   GLN P   7      11.982  13.732  11.936  1.00  1.45      PROA
ATOM    113  O   GLN P   7      12.791  13.943  11.637  1.00  1.77      PROA
ATOM    114  N   ILE P   8      11.272  13.694  11.065  1.00  1.42      PROA
ATOM    115  HN  ILE P   8      10.345  13.434  11.287  1.00  0.00      PROA
ATOM    116  CA  ILE P   8      11.366  13.925   9.723  1.00  1.38      PROA
ATOM    117  HA  ILE P   8      12.411  13.861   9.460  1.00  0.00      PROA
ATOM    118  CB  ILE P   8      10.608  12.997   8.918  1.00  1.53      PROA
ATOM    119  HB  ILE P   8       9.557  13.300   9.070  1.00  0.00      PROA
ATOM    120  CG2 ILE P   8      10.659  12.849   8.133  1.00  2.09      PROA
ATOM    121 HG21 ILE P   8      11.394  12.037   7.944  1.00  0.00      PROA
ATOM    122 HG22 ILE P   8      10.995  13.762   7.597  1.00  0.00      PROA
ATOM    123 HG23 ILE P   8       9.669  12.529   7.743  1.00  0.00      PROA
ATOM    124  CG1 ILE P   8      10.419  12.036   8.898  1.00  1.68      PROA
ATOM    125 HG11 ILE P   8       9.435  12.018   9.375  1.00  0.00      PROA
ATOM    126 HG12 ILE P   8      11.196  11.668   9.574  1.00  0.00      PROA
ATOM    127  CD  ILE P   8      10.342  11.331   8.339  1.00  2.08      PROA
ATOM    128  HD1 ILE P   8      11.192  10.631   8.488  1.00  0.00      PROA
ATOM    129  HD2 ILE P   8      10.352  11.681   7.285  1.00  0.00      PROA
ATOM    130  HD3 ILE P   8       9.395  10.788   8.543  1.00  0.00      PROA
ATOM    131  C   ILE P   8      11.023  15.292   9.418  1.00  1.46      PROA
ATOM    132  O   ILE P   8      10.124  15.792   9.880  1.00  1.64      PROA
ATOM    133  N   THR P   9      11.757  15.951   8.646  1.00  1.57      PROA
ATOM    134  HN  THR P   9      12.563  15.532   8.237  1.00  0.00      PROA
ATOM    135  CA  THR P   9      11.552  17.272   8.284  1.00  1.81      PROA
ATOM    136  HA  THR P   9      11.025  17.755   9.093  1.00  0.00      PROA
ATOM    137  CB  THR P   9      12.731  17.931   8.034  1.00  2.21      PROA
ATOM    138  HB  THR P   9      13.076  17.492   7.083  1.00  0.00      PROA
ATOM    139  OG1 THR P   9      13.347  18.003   8.406  1.00  2.64      PROA
ATOM    140  HG1 THR P   9      13.288  17.385   9.138  1.00  0.00      PROA
ATOM    141  CG2 THR P   9      12.972  18.704   7.931  1.00  2.62      PROA
ATOM    142 HG21 THR P   9      13.083  19.204   8.917  1.00  0.00      PROA
ATOM    143 HG22 THR P   9      12.217  19.259   7.334  1.00  0.00      PROA
ATOM    144 HG23 THR P   9      13.953  18.728   7.409  1.00  0.00      PROA
ATOM    145  C   THR P   9      10.659  17.494   7.155  1.00  1.63      PROA
ATOM    146  O   THR P   9      10.762  16.910   6.215  1.00  1.57      PROA
ATOM    147  N   ARG P  10       9.739  18.348   7.235  1.00  1.73      PROA
ATOM    148  HN  ARG P  10       9.628  18.870   8.075  1.00  0.00      PROA
ATOM    149  CA  ARG P  10       8.799  18.679   6.243  1.00  1.67      PROA
ATOM    150  HA  ARG P  10       8.479  17.764   5.766  1.00  0.00      PROA
ATOM    151  CB  ARG P  10       7.641  19.381   6.837  1.00  1.92      PROA
ATOM    152  HB1 ARG P  10       6.933  19.532   6.001  1.00  0.00      PROA
ATOM    153  HB2 ARG P  10       8.034  20.360   7.169  1.00  0.00      PROA
ATOM    154  CG  ARG P  10       6.979  18.989   7.739  1.00  2.02      PROA
ATOM    155  HG1 ARG P  10       7.623  19.234   8.591  1.00  0.00      PROA
ATOM    156  HG2 ARG P  10       6.977  17.911   7.542  1.00  0.00      PROA
ATOM    157  CD  ARG P  10       5.966  19.123   8.194  1.00  2.24      PROA
ATOM    158  HD1 ARG P  10       6.193  19.313   9.256  1.00  0.00      PROA
ATOM    159  HD2 ARG P  10       5.496  18.136   8.052  1.00  0.00      PROA
ATOM    160  NE  ARG P  10       5.338  19.603   8.088  1.00  2.59      PROA
ATOM    161  HE  ARG P  10       5.391  19.753   7.159  1.00  0.00      PROA
ATOM    162  CZ  ARG P  10       4.669  20.053   8.277  1.00  3.05      PROA
ATOM    163  NH1 ARG P  10       4.471  20.137   8.575  1.00  3.36      PROA
ATOM    164 HH11 ARG P  10       4.706  20.942   9.121  1.00  0.00      PROA
ATOM    165 HH12 ARG P  10       3.698  19.561   8.840  1.00  0.00      PROA
ATOM    166  NH2 ARG P  10       4.161  20.441   8.164  1.00  3.74      PROA
ATOM    167 HH21 ARG P  10       3.267  20.046   7.952  1.00  0.00      PROA
ATOM    168 HH22 ARG P  10       4.272  21.434   8.202  1.00  0.00      PROA
ATOM    169  C   ARG P  10       9.326  19.484   5.109  1.00  1.61      PROA
ATOM    170  O   ARG P  10      10.146  20.305   5.271  1.00  1.76      PROA
ATOM    171  N   ILE P  11       8.852  19.267   3.915  1.00  1.51      PROA
ATOM    172  HN  ILE P  11       8.180  18.548   3.762  1.00  0.00      PROA
ATOM    173  CA  ILE P  11       9.217  19.992   2.743  1.00  1.51      PROA
ATOM    174  HA  ILE P  11      10.136  20.513   2.963  1.00  0.00      PROA
ATOM    175  CB  ILE P  11       9.405  19.140   1.550  1.00  1.37      PROA
ATOM    176  HB  ILE P  11       8.430  18.675   1.293  1.00  0.00      PROA
ATOM    177  CG2 ILE P  11       9.858  19.801   0.474  1.00  1.68      PROA
ATOM    178 HG21 ILE P  11      10.914  20.109   0.632  1.00  0.00      PROA
ATOM    179 HG22 ILE P  11       9.244  20.711   0.303  1.00  0.00      PROA
ATOM    180 HG23 ILE P  11       9.810  19.144  -0.421  1.00  0.00      PROA
ATOM    181  CG1 ILE P  11      10.219  18.075   1.723  1.00  1.38      PROA
ATOM    182 HG11 ILE P  11       9.499  17.251   1.826  1.00  0.00      PROA
ATOM    183 HG12 ILE P  11      10.690  18.301   2.690  1.00  0.00      PROA
ATOM    184  CD  ILE P  11      10.879  17.689   1.283  1.00  1.66      PROA
ATOM    185  HD1 ILE P  11      11.718  18.405   1.147  1.00  0.00      PROA
ATOM    186  HD2 ILE P  11      10.526  17.363   0.281  1.00  0.00      PROA
ATOM    187  HD3 ILE P  11      11.251  16.811   1.853  1.00  0.00      PROA
ATOM    188  C   ILE P  11       8.204  21.008   2.469  1.00  1.70      PROA
ATOM    189  O   ILE P  11       7.100  20.721   2.298  1.00  1.81      PROA
ATOM    190  N   MET P  12       8.554  22.240   2.443  1.00  1.88      PROA
ATOM    191  HN  MET P  12       9.514  22.499   2.510  1.00  0.00      PROA
ATOM    192  CA  MET P  12       7.671  23.305   2.323  1.00  2.15      PROA
ATOM    193  HA  MET P  12       6.673  22.948   2.531  1.00  0.00      PROA
ATOM    194  CB  MET P  12       8.049  24.331   3.255  1.00  2.56      PROA
ATOM    195  HB1 MET P  12       7.337  25.175   3.140  1.00  0.00      PROA
ATOM    196  HB2 MET P  12       9.068  24.678   2.985  1.00  0.00      PROA
ATOM    197  CG  MET P  12       8.064  23.961   4.607  1.00  2.81      PROA
ATOM    198  HG1 MET P  12       8.367  24.884   5.129  1.00  0.00      PROA
ATOM    199  HG2 MET P  12       8.880  23.222   4.668  1.00  0.00      PROA
ATOM    200  SD  MET P  12       7.152  23.486   5.306  1.00  3.15      PROA
ATOM    201  CE  MET P  12       6.974  24.062   5.947  1.00  3.70      PROA
ATOM    202  HE1 MET P  12       6.649  25.040   5.532  1.00  0.00      PROA
ATOM    203  HE2 MET P  12       7.878  24.237   6.568  1.00  0.00      PROA
ATOM    204  HE3 MET P  12       6.158  23.676   6.594  1.00  0.00      PROA
ATOM    205  C   MET P  12       7.548  23.898   0.970  1.00  2.04      PROA
ATOM    206  O   MET P  12       6.620  24.461   0.628  1.00  2.23      PROA
ATOM    207  N   ASP P  13       8.469  23.762   0.154  1.00  1.85      PROA
ATOM    208  HN  ASP P  13       9.298  23.270   0.406  1.00  0.00      PROA
ATOM    209  CA  ASP P  13       8.464  24.260  -1.170  1.00  1.79      PROA
ATOM    210  HA  ASP P  13       7.952  25.211  -1.174  1.00  0.00      PROA
ATOM    211  CB  ASP P  13       9.867  24.418  -1.645  1.00  1.88      PROA
ATOM    212  HB1 ASP P  13       9.853  24.140  -2.717  1.00  0.00      PROA
ATOM    213  HB2 ASP P  13      10.461  23.677  -1.075  1.00  0.00      PROA
ATOM    214  CG  ASP P  13      10.368  25.221  -1.604  1.00  2.36      PROA
ATOM    215  OD1 ASP P  13      10.519  25.581  -1.575  1.00  2.89      PROA
ATOM    216  OD2 ASP P  13      10.657  25.534  -1.630  1.00  2.89      PROA
ATOM    217  C   ASP P  13       7.681  23.390  -2.086  1.00  1.57      PROA
ATOM    218  O   ASP P  13       7.905  22.214  -2.158  1.00  1.44      PROA
ATOM    219  N   GLU P  14       6.721  23.959  -2.800  1.00  1.60      PROA
ATOM    220  HN  GLU P  14       6.618  24.950  -2.814  1.00  0.00      PROA
ATOM    221  CA  GLU P  14       5.773  23.252  -3.591  1.00  1.51      PROA
ATOM    222  HA  GLU P  14       5.278  22.530  -2.958  1.00  0.00      PROA
ATOM    223  CB  GLU P  14       4.766  24.215  -4.183  1.00  1.67      PROA
ATOM    224  HB1 GLU P  14       4.424  23.748  -5.127  1.00  0.00      PROA
ATOM    225  HB2 GLU P  14       5.333  25.137  -4.414  1.00  0.00      PROA
ATOM    226  CG  GLU P  14       3.865  24.544  -3.675  1.00  2.12      PROA
ATOM    227  HG1 GLU P  14       4.263  25.096  -2.810  1.00  0.00      PROA
ATOM    228  HG2 GLU P  14       3.409  23.595  -3.354  1.00  0.00      PROA
ATOM    229  CD  GLU P  14       2.944  25.171  -3.958  1.00  2.45      PROA
ATOM    230  OE1 GLU P  14       2.564  25.423  -4.039  1.00  2.91      PROA
ATOM    231  OE2 GLU P  14       2.581  25.420  -4.103  1.00  2.87      PROA
ATOM    232  C   GLU P  14       6.314  22.366  -4.667  1.00  1.35      PROA
ATOM    233  O   GLU P  14       5.923  21.235  -4.789  1.00  1.26      PROA
ATOM    234  N   ARG P  15       7.257  22.839  -5.464  1.00  1.39      PROA
ATOM    235  HN  ARG P  15       7.578  23.780  -5.394  1.00  0.00      PROA
ATOM    236  CA  ARG P  15       7.879  22.046  -6.473  1.00  1.32      PROA
ATOM    237  HA  ARG P  15       7.102  21.529  -7.016  1.00  0.00      PROA
ATOM    238  CB  ARG P  15       8.693  22.908  -7.418  1.00  1.50      PROA
ATOM    239  HB1 ARG P  15       9.482  22.244  -7.820  1.00  0.00      PROA
ATOM    240  HB2 ARG P  15       9.156  23.688  -6.783  1.00  0.00      PROA
ATOM    241  CG  ARG P  15       8.274  23.455  -8.311  1.00  1.93      PROA
ATOM    242  HG1 ARG P  15       9.159  23.744  -8.907  1.00  0.00      PROA
ATOM    243  HG2 ARG P  15       7.797  24.360  -7.891  1.00  0.00      PROA
ATOM    244  CD  ARG P  15       7.480  23.033  -9.119  1.00  2.25      PROA
ATOM    245  HD1 ARG P  15       6.990  23.896  -9.617  1.00  0.00      PROA
ATOM    246  HD2 ARG P  15       6.724  22.420  -8.585  1.00  0.00      PROA
ATOM    247  NE  ARG P  15       7.837  22.477  -9.822  1.00  2.65      PROA
ATOM    248  HE  ARG P  15       8.819  22.556  -9.969  1.00  0.00      PROA
ATOM    249  CZ  ARG P  15       7.405  21.886 -10.375  1.00  3.26      PROA
ATOM    250  NH1 ARG P  15       6.584  21.722 -10.417  1.00  3.58      PROA
ATOM    251 HH11 ARG P  15       5.920  22.435 -10.193  1.00  0.00      PROA
ATOM    252 HH12 ARG P  15       6.269  20.813 -10.691  1.00  0.00      PROA
ATOM    253  NH2 ARG P  15       7.822  21.434 -10.918  1.00  3.89      PROA
ATOM    254 HH21 ARG P  15       8.764  21.162 -10.723  1.00  0.00      PROA
ATOM    255 HH22 ARG P  15       7.388  21.155 -11.775  1.00  0.00      PROA
ATOM    256  C   ARG P  15       8.707  20.913  -5.930  1.00  1.22      PROA
ATOM    257  O   ARG P  15       8.646  19.809  -6.404  1.00  1.14      PROA
ATOM    258  N   ASN P  16       9.466  21.157  -4.867  1.00  1.26      PROA
ATOM    259  HN  ASN P  16       9.543  22.077  -4.493  1.00  0.00      PROA
ATOM    260  CA  ASN P  16      10.226  20.155  -4.173  1.00  1.22      PROA
ATOM    261  HA  ASN P  16      10.800  19.602  -4.901  1.00  0.00      PROA
ATOM    262  CB  ASN P  16      11.152  20.816  -3.152  1.00  1.39      PROA
ATOM    263  HB1 ASN P  16      10.556  20.996  -2.234  1.00  0.00      PROA
ATOM    264  HB2 ASN P  16      11.473  21.789  -3.579  1.00  0.00      PROA
ATOM    265  CG  ASN P  16      12.169  20.230  -2.804  1.00  1.73      PROA
ATOM    266  OD1 ASN P  16      12.342  19.513  -3.127  1.00  2.17      PROA
ATOM    267  ND2 ASN P  16      12.883  20.551  -2.125  1.00  2.12      PROA
ATOM    268 HD21 ASN P  16      13.676  19.976  -1.924  1.00  0.00      PROA
ATOM    269 HD22 ASN P  16      12.779  21.436  -1.671  1.00  0.00      PROA
ATOM    270  C   ASN P  16       9.348  19.102  -3.540  1.00  1.07      PROA
ATOM    271  O   ASN P  16       9.632  17.923  -3.606  1.00  0.99      PROA
ATOM    272  N   ARG P  17       8.220  19.503  -2.957  1.00  1.08      PROA
ATOM    273  HN  ARG P  17       8.016  20.472  -2.844  1.00  0.00      PROA
ATOM    274  CA  ARG P  17       7.221  18.610  -2.451  1.00  1.00      PROA
ATOM    275  HA  ARG P  17       7.700  17.928  -1.765  1.00  0.00      PROA
ATOM    276  CB  ARG P  17       6.110  19.383  -1.740  1.00  1.15      PROA
ATOM    277  HB1 ARG P  17       5.479  19.785  -2.554  1.00  0.00      PROA
ATOM    278  HB2 ARG P  17       6.627  20.214  -1.226  1.00  0.00      PROA
ATOM    279  CG  ARG P  17       5.355  18.969  -0.953  1.00  1.42      PROA
ATOM    280  HG1 ARG P  17       5.983  18.602  -0.120  1.00  0.00      PROA
ATOM    281  HG2 ARG P  17       4.863  18.113  -1.452  1.00  0.00      PROA
ATOM    282  CD  ARG P  17       4.266  19.708  -0.308  1.00  1.59      PROA
ATOM    283  HD1 ARG P  17       3.419  19.005  -0.165  1.00  0.00      PROA
ATOM    284  HD2 ARG P  17       3.969  20.533  -0.988  1.00  0.00      PROA
ATOM    285  NE  ARG P  17       4.435  20.198   0.715  1.00  1.75      PROA
ATOM    286  HE  ARG P  17       5.341  20.046   1.097  1.00  0.00      PROA
ATOM    287  CZ  ARG P  17       3.800  20.781   1.322  1.00  2.21      PROA
ATOM    288  NH1 ARG P  17       2.946  21.096   1.083  1.00  2.56      PROA
ATOM    289 HH11 ARG P  17       2.568  20.882   0.182  1.00  0.00      PROA
ATOM    290 HH12 ARG P  17       2.416  21.645   1.730  1.00  0.00      PROA
ATOM    291  NH2 ARG P  17       4.030  21.059   2.212  1.00  2.73      PROA
ATOM    292 HH21 ARG P  17       4.987  21.067   2.502  1.00  0.00      PROA
ATOM    293 HH22 ARG P  17       3.312  21.341   2.849  1.00  0.00      PROA
ATOM    294  C   ARG P  17       6.635  17.701  -3.499  1.00  0.88      PROA
ATOM    295  O   ARG P  17       6.534  16.513  -3.289  1.00  0.81      PROA
ATOM    296  N   GLN P  18       6.279  18.230  -4.676  1.00  0.90      PROA
ATOM    297  HN  GLN P  18       6.352  19.210  -4.843  1.00  0.00      PROA
ATOM    298  CA  GLN P  18       5.772  17.458  -5.782  1.00  0.85      PROA
ATOM    299  HA  GLN P  18       4.962  16.843  -5.419  1.00  0.00      PROA
ATOM    300  CB  GLN P  18       5.278  18.387  -6.900  1.00  0.97      PROA
ATOM    301  HB1 GLN P  18       5.867  18.068  -7.775  1.00  0.00      PROA
ATOM    302  HB2 GLN P  18       5.606  19.385  -6.566  1.00  0.00      PROA
ATOM    303  CG  GLN P  18       4.354  18.561  -7.289  1.00  1.54      PROA
ATOM    304  HG1 GLN P  18       4.429  18.404  -8.384  1.00  0.00      PROA
ATOM    305  HG2 GLN P  18       4.111  19.624  -7.084  1.00  0.00      PROA
ATOM    306  CD  GLN P  18       3.356  17.881  -6.895  1.00  1.89      PROA
ATOM    307  OE1 GLN P  18       2.901  17.533  -6.373  1.00  2.09      PROA
ATOM    308  NE2 GLN P  18       2.990  17.685  -7.162  1.00  2.65      PROA
ATOM    309 HE21 GLN P  18       2.044  17.958  -6.990  1.00  0.00      PROA
ATOM    310 HE22 GLN P  18       3.195  17.015  -7.875  1.00  0.00      PROA
ATOM    311  C   GLN P  18       6.741  16.442  -6.337  1.00  0.77      PROA
ATOM    312  O   GLN P  18       6.394  15.298  -6.566  1.00  0.74      PROA
ATOM    313  N   VAL P  19       8.005  16.821  -6.529  1.00  0.81      PROA
ATOM    314  HN  VAL P  19       8.289  17.767  -6.394  1.00  0.00      PROA
ATOM    315  CA  VAL P  19       9.051  15.915  -6.941  1.00  0.82      PROA
ATOM    316  HA  VAL P  19       8.683  15.344  -7.781  1.00  0.00      PROA
ATOM    317  CB  VAL P  19      10.302  16.663  -7.329  1.00  0.98      PROA
ATOM    318  HB  VAL P  19      10.534  17.372  -6.507  1.00  0.00      PROA
ATOM    319  CG1 VAL P  19      11.334  15.996  -7.551  1.00  1.34      PROA
ATOM    320 HG11 VAL P  19      11.220  15.419  -8.494  1.00  0.00      PROA
ATOM    321 HG12 VAL P  19      11.510  15.282  -6.718  1.00  0.00      PROA
ATOM    322 HG13 VAL P  19      12.208  16.674  -7.653  1.00  0.00      PROA
ATOM    323  CG2 VAL P  19      10.200  17.341  -8.374  1.00  1.38      PROA
ATOM    324 HG21 VAL P  19       9.400  18.103  -8.258  1.00  0.00      PROA
ATOM    325 HG22 VAL P  19       9.940  16.681  -9.229  1.00  0.00      PROA
ATOM    326 HG23 VAL P  19      11.159  17.862  -8.582  1.00  0.00      PROA
ATOM    327  C   VAL P  19       9.338  14.851  -5.912  1.00  0.73      PROA
ATOM    328  O   VAL P  19       9.430  13.678  -6.221  1.00  0.73      PROA
ATOM    329  N   THR P  20       9.411  15.228  -4.629  1.00  0.71      PROA
ATOM    330  HN  THR P  20       9.338  16.188  -4.373  1.00  0.00      PROA
ATOM    331  CA  THR P  20       9.597  14.311  -3.518  1.00  0.67      PROA
ATOM    332  HA  THR P  20      10.452  13.694  -3.750  1.00  0.00      PROA
ATOM    333  CB  THR P  20       9.818  15.010  -2.194  1.00  0.75      PROA
ATOM    334  HB  THR P  20       8.936  15.642  -1.954  1.00  0.00      PROA
ATOM    335  OG1 THR P  20      10.931  15.810  -2.247  1.00  0.92      PROA
ATOM    336  HG1 THR P  20      10.657  16.616  -2.691  1.00  0.00      PROA
ATOM    337  CG2 THR P  20      10.060  14.058  -1.074  1.00  0.82      PROA
ATOM    338 HG21 THR P  20      10.847  13.327  -1.358  1.00  0.00      PROA
ATOM    339 HG22 THR P  20       9.126  13.502  -0.842  1.00  0.00      PROA
ATOM    340 HG23 THR P  20      10.399  14.612  -0.173  1.00  0.00      PROA
ATOM    341  C   THR P  20       8.464  13.327  -3.387  1.00  0.60      PROA
ATOM    342  O   THR P  20       8.677  12.139  -3.235  1.00  0.60      PROA
ATOM    343  N   PHE P  21       7.214  13.795  -3.519  1.00  0.59      PROA
ATOM    344  HN  PHE P  21       7.040  14.773  -3.602  1.00  0.00      PROA
ATOM    345  CA  PHE P  21       6.037  12.966  -3.554  1.00  0.57      PROA
ATOM    346  HA  PHE P  21       6.034  12.345  -2.671  1.00  0.00      PROA
ATOM    347  CB  PHE P  21       4.769  13.858  -3.596  1.00  0.63      PROA
ATOM    348  HB1 PHE P  21       4.858  14.569  -4.445  1.00  0.00      PROA
ATOM    349  HB2 PHE P  21       4.689  14.414  -2.638  1.00  0.00      PROA
ATOM    350  CG  PHE P  21       3.482  13.124  -3.779  1.00  0.65      PROA
ATOM    351  CD1 PHE P  21       2.977  12.388  -3.010  1.00  1.01      PROA
ATOM    352  HD1 PHE P  21       3.499  12.232  -2.080  1.00  0.00      PROA
ATOM    353  CE1 PHE P  21       1.792  11.705  -3.171  1.00  1.08      PROA
ATOM    354  HE1 PHE P  21       1.486  11.059  -2.363  1.00  0.00      PROA
ATOM    355  CZ  PHE P  21       1.088  11.760  -4.101  1.00  0.86      PROA
ATOM    356  HZ  PHE P  21       0.163  11.229  -4.227  1.00  0.00      PROA
ATOM    357  CD2 PHE P  21       2.761  13.182  -4.709  1.00  1.02      PROA
ATOM    358  HD2 PHE P  21       3.060  13.834  -5.514  1.00  0.00      PROA
ATOM    359  CE2 PHE P  21       1.572  12.500  -4.873  1.00  1.10      PROA
ATOM    360  HE2 PHE P  21       1.038  12.662  -5.796  1.00  0.00      PROA
ATOM    361  C   PHE P  21       6.055  11.945  -4.673  1.00  0.54      PROA
ATOM    362  O   PHE P  21       5.797  10.775  -4.459  1.00  0.56      PROA
ATOM    363  N   THR P  22       6.418  12.363  -5.892  1.00  0.55      PROA
ATOM    364  HN  THR P  22       6.641  13.319  -6.061  1.00  0.00      PROA
ATOM    365  CA  THR P  22       6.520  11.495  -7.053  1.00  0.58      PROA
ATOM    366  HA  THR P  22       5.583  10.966  -7.148  1.00  0.00      PROA
ATOM    367  CB  THR P  22       6.809  12.264  -8.326  1.00  0.68      PROA
ATOM    368  HB  THR P  22       7.777  12.799  -8.218  1.00  0.00      PROA
ATOM    369  OG1 THR P  22       5.891  13.135  -8.593  1.00  0.93      PROA
ATOM    370  HG1 THR P  22       5.978  13.823  -7.930  1.00  0.00      PROA
ATOM    371  CG2 THR P  22       6.864  11.484  -9.487  1.00  0.93      PROA
ATOM    372 HG21 THR P  22       5.893  10.969  -9.647  1.00  0.00      PROA
ATOM    373 HG22 THR P  22       7.661  10.716  -9.389  1.00  0.00      PROA
ATOM    374 HG23 THR P  22       7.072  12.130 -10.367  1.00  0.00      PROA
ATOM    375  C   THR P  22       7.538  10.390  -6.887  1.00  0.56      PROA
ATOM    376  O   THR P  22       7.252   9.229  -7.130  1.00  0.61      PROA
ATOM    377  N   LYS P  23       8.744  10.719  -6.407  1.00  0.57      PROA
ATOM    378  HN  LYS P  23       8.986  11.668  -6.223  1.00  0.00      PROA
ATOM    379  CA  LYS P  23       9.779   9.753  -6.119  1.00  0.59      PROA
ATOM    380  HA  LYS P  23       9.884   9.108  -6.979  1.00  0.00      PROA
ATOM    381  CB  LYS P  23      11.107  10.459  -5.817  1.00  0.69      PROA
ATOM    382  HB1 LYS P  23      11.808   9.686  -5.443  1.00  0.00      PROA
ATOM    383  HB2 LYS P  23      10.909  11.192  -5.008  1.00  0.00      PROA
ATOM    384  CG  LYS P  23      11.729  11.110  -6.786  1.00  1.06      PROA
ATOM    385  HG1 LYS P  23      11.187  12.068  -6.828  1.00  0.00      PROA
ATOM    386  HG2 LYS P  23      11.502  10.504  -7.677  1.00  0.00      PROA
ATOM    387  CD  LYS P  23      12.721  11.394  -6.942  1.00  1.59      PROA
ATOM    388  HD1 LYS P  23      13.150  10.416  -6.793  1.00  0.00      PROA
ATOM    389  HD2 LYS P  23      12.798  12.039  -6.081  1.00  0.00      PROA
ATOM    390  CE  LYS P  23      13.452  11.759  -7.412  1.00  2.05      PROA
ATOM    391  HE1 LYS P  23      13.296  12.785  -7.113  1.00  0.00      PROA
ATOM    392  HE2 LYS P  23      13.099  11.516  -8.404  1.00  0.00      PROA
ATOM    393  NZ  LYS P  23      14.308  11.896  -7.677  1.00  2.58      PROA
ATOM    394  HZ1 LYS P  23      14.697  11.013  -8.066  1.00  0.00      PROA
ATOM    395  HZ2 LYS P  23      14.879  12.197  -6.862  1.00  0.00      PROA
ATOM    396  HZ3 LYS P  23      14.331  12.636  -8.407  1.00  0.00      PROA
ATOM    397  C   LYS P  23       9.447   8.781  -5.004  1.00  0.55      PROA
ATOM    398  O   LYS P  23       9.615   7.581  -5.135  1.00  0.60      PROA
ATOM    399  N   ARG P  24       8.919   9.281  -3.878  1.00  0.52      PROA
ATOM    400  HN  ARG P  24       8.784  10.261  -3.762  1.00  0.00      PROA
ATOM    401  CA  ARG P  24       8.508   8.466  -2.759  1.00  0.53      PROA
ATOM    402  HA  ARG P  24       9.285   7.739  -2.575  1.00  0.00      PROA
ATOM    403  CB  ARG P  24       8.275   9.321  -1.506  1.00  0.58      PROA
ATOM    404  HB1 ARG P  24       7.811   8.677  -0.730  1.00  0.00      PROA
ATOM    405  HB2 ARG P  24       7.567  10.134  -1.770  1.00  0.00      PROA
ATOM    406  CG  ARG P  24       9.526   9.957  -0.908  1.00  0.66      PROA
ATOM    407  HG1 ARG P  24       9.172  10.721  -0.188  1.00  0.00      PROA
ATOM    408  HG2 ARG P  24      10.050  10.458  -1.745  1.00  0.00      PROA
ATOM    409  CD  ARG P  24      10.417   9.261  -0.288  1.00  0.96      PROA
ATOM    410  HD1 ARG P  24      10.874   8.554  -1.012  1.00  0.00      PROA
ATOM    411  HD2 ARG P  24       9.916   8.701   0.530  1.00  0.00      PROA
ATOM    412  NE  ARG P  24      11.505   9.973   0.320  1.00  1.00      PROA
ATOM    413  HE  ARG P  24      12.040  10.554  -0.289  1.00  0.00      PROA
ATOM    414  CZ  ARG P  24      11.851   9.957   1.465  1.00  1.16      PROA
ATOM    415  NH1 ARG P  24      11.274   9.304   2.259  1.00  1.40      PROA
ATOM    416 HH11 ARG P  24      10.486   8.756   1.978  1.00  0.00      PROA
ATOM    417 HH12 ARG P  24      11.572   9.298   3.213  1.00  0.00      PROA
ATOM    418  NH2 ARG P  24      12.837  10.632   1.842  1.00  1.36      PROA
ATOM    419 HH21 ARG P  24      13.342  11.190   1.184  1.00  0.00      PROA
ATOM    420 HH22 ARG P  24      13.119  10.612   2.801  1.00  0.00      PROA
ATOM    421  C   ARG P  24       7.310   7.579  -3.030  1.00  0.51      PROA
ATOM    422  O   ARG P  24       7.271   6.440  -2.598  1.00  0.56      PROA
ATOM    423  N   LYS P  25       6.312   8.065  -3.790  1.00  0.50      PROA
ATOM    424  HN  LYS P  25       6.304   9.018  -4.081  1.00  0.00      PROA
ATOM    425  CA  LYS P  25       5.186   7.274  -4.246  1.00  0.52      PROA
ATOM    426  HA  LYS P  25       4.747   6.791  -3.386  1.00  0.00      PROA
ATOM    427  CB  LYS P  25       4.141   8.166  -4.952  1.00  0.56      PROA
ATOM    428  HB1 LYS P  25       4.666   8.669  -5.789  1.00  0.00      PROA
ATOM    429  HB2 LYS P  25       3.822   8.927  -4.212  1.00  0.00      PROA
ATOM    430  CG  LYS P  25       2.988   7.620  -5.480  1.00  0.86      PROA
ATOM    431  HG1 LYS P  25       2.469   7.138  -4.630  1.00  0.00      PROA
ATOM    432  HG2 LYS P  25       3.324   6.843  -6.194  1.00  0.00      PROA
ATOM    433  CD  LYS P  25       2.052   8.321  -6.124  1.00  1.05      PROA
ATOM    434  HD1 LYS P  25       1.421   8.770  -5.333  1.00  0.00      PROA
ATOM    435  HD2 LYS P  25       1.459   7.576  -6.689  1.00  0.00      PROA
ATOM    436  CE  LYS P  25       2.319   9.374  -7.044  1.00  1.09      PROA
ATOM    437  HE1 LYS P  25       3.238   9.899  -6.709  1.00  0.00      PROA
ATOM    438  HE2 LYS P  25       1.454  10.070  -7.032  1.00  0.00      PROA
ATOM    439  NZ  LYS P  25       2.530   9.046  -8.386  1.00  1.01      PROA
ATOM    440  HZ1 LYS P  25       1.636   8.727  -8.810  1.00  0.00      PROA
ATOM    441  HZ2 LYS P  25       3.236   8.285  -8.450  1.00  0.00      PROA
ATOM    442  HZ3 LYS P  25       2.877   9.883  -8.897  1.00  0.00      PROA
ATOM    443  C   LYS P  25       5.582   6.107  -5.128  1.00  0.53      PROA
ATOM    444  O   LYS P  25       5.134   4.991  -4.922  1.00  0.57      PROA
ATOM    445  N   PHE P  26       6.489   6.329  -6.096  1.00  0.54      PROA
ATOM    446  HN  PHE P  26       6.831   7.246  -6.285  1.00  0.00      PROA
ATOM    447  CA  PHE P  26       7.036   5.279  -6.930  1.00  0.56      PROA
ATOM    448  HA  PHE P  26       6.213   4.706  -7.331  1.00  0.00      PROA
ATOM    449  CB  PHE P  26       7.880   5.883  -8.076  1.00  0.62      PROA
ATOM    450  HB1 PHE P  26       8.732   6.449  -7.643  1.00  0.00      PROA
ATOM    451  HB2 PHE P  26       7.241   6.560  -8.682  1.00  0.00      PROA
ATOM    452  CG  PHE P  26       8.453   4.869  -9.006  1.00  0.71      PROA
ATOM    453  CD1 PHE P  26       9.092   4.553  -9.360  1.00  1.39      PROA
ATOM    454  HD1 PHE P  26       9.911   5.104  -9.012  1.00  0.00      PROA
ATOM    455  CE1 PHE P  26       9.610   3.618 -10.216  1.00  1.54      PROA
ATOM    456  HE1 PHE P  26      10.641   3.785 -10.215  1.00  0.00      PROA
ATOM    457  CZ  PHE P  26       9.493   2.988 -10.730  1.00  1.10      PROA
ATOM    458  HZ  PHE P  26       9.863   2.344 -11.318  1.00  0.00      PROA
ATOM    459  CD2 PHE P  26       8.344   4.235  -9.540  1.00  1.37      PROA
ATOM    460  HD2 PHE P  26       7.312   4.089  -9.575  1.00  0.00      PROA
ATOM    461  CE2 PHE P  26       8.861   3.296 -10.390  1.00  1.48      PROA
ATOM    462  HE2 PHE P  26       8.044   2.743 -10.742  1.00  0.00      PROA
ATOM    463  C   PHE P  26       7.817   4.250  -6.128  1.00  0.56      PROA
ATOM    464  O   PHE P  26       7.661   3.056  -6.311  1.00  0.60      PROA
ATOM    465  N   GLY P  27       8.625   4.706  -5.157  1.00  0.56      PROA
ATOM    466  HN  GLY P  27       8.765   5.684  -5.026  1.00  0.00      PROA
ATOM    467  CA  GLY P  27       9.352   3.856  -4.231  1.00  0.58      PROA
ATOM    468  HA1 GLY P  27       9.932   4.502  -3.589  1.00  0.00      PROA
ATOM    469  HA2 GLY P  27      10.006   3.228  -4.817  1.00  0.00      PROA
ATOM    470  C   GLY P  27       8.493   2.979  -3.373  1.00  0.55      PROA
ATOM    471  O   GLY P  27       8.772   1.808  -3.188  1.00  0.59      PROA
ATOM    472  N   LEU P  28       7.393   3.524  -2.837  1.00  0.54      PROA
ATOM    473  HN  LEU P  28       7.196   4.495  -2.941  1.00  0.00      PROA
ATOM    474  CA  LEU P  28       6.414   2.778  -2.078  1.00  0.54      PROA
ATOM    475  HA  LEU P  28       6.932   2.223  -1.310  1.00  0.00      PROA
ATOM    476  CB  LEU P  28       5.391   3.747  -1.448  1.00  0.61      PROA
ATOM    477  HB1 LEU P  28       4.630   3.925  -2.232  1.00  0.00      PROA
ATOM    478  HB2 LEU P  28       5.949   4.683  -1.257  1.00  0.00      PROA
ATOM    479  CG  LEU P  28       4.726   3.516  -0.369  1.00  0.72      PROA
ATOM    480  HG  LEU P  28       4.128   2.626  -0.625  1.00  0.00      PROA
ATOM    481  CD1 LEU P  28       5.032   3.326   0.656  1.00  1.30      PROA
ATOM    482 HD11 LEU P  28       4.934   4.252   1.262  1.00  0.00      PROA
ATOM    483 HD12 LEU P  28       6.093   2.998   0.679  1.00  0.00      PROA
ATOM    484 HD13 LEU P  28       4.387   2.540   1.104  1.00  0.00      PROA
ATOM    485  CD2 LEU P  28       4.044   4.150   0.221  1.00  1.21      PROA
ATOM    486 HD21 LEU P  28       3.100   4.320  -0.340  1.00  0.00      PROA
ATOM    487 HD22 LEU P  28       4.520   5.134   0.421  1.00  0.00      PROA
ATOM    488 HD23 LEU P  28       3.800   3.650   1.183  1.00  0.00      PROA
ATOM    489  C   LEU P  28       5.707   1.714  -2.896  1.00  0.53      PROA
ATOM    490  O   LEU P  28       5.556   0.580  -2.467  1.00  0.56      PROA
ATOM    491  N   MET P  29       5.299   2.048  -4.131  1.00  0.52      PROA
ATOM    492  HN  MET P  29       5.371   2.986  -4.461  1.00  0.00      PROA
ATOM    493  CA  MET P  29       4.733   1.107  -5.074  1.00  0.53      PROA
ATOM    494  HA  MET P  29       3.962   0.549  -4.564  1.00  0.00      PROA
ATOM    495  CB  MET P  29       4.142   1.837  -6.299  1.00  0.57      PROA
ATOM    496  HB1 MET P  29       3.851   1.079  -7.057  1.00  0.00      PROA
ATOM    497  HB2 MET P  29       4.925   2.495  -6.731  1.00  0.00      PROA
ATOM    498  CG  MET P  29       2.918   2.689  -5.968  1.00  0.60      PROA
ATOM    499  HG1 MET P  29       3.215   3.421  -5.188  1.00  0.00      PROA
ATOM    500  HG2 MET P  29       2.143   2.019  -5.542  1.00  0.00      PROA
ATOM    501  SD  MET P  29       2.225   3.562  -7.328  1.00  0.76      PROA
ATOM    502  CE  MET P  29       1.290   4.372  -6.735  1.00  1.42      PROA
ATOM    503  HE1 MET P  29       1.760   5.060  -6.000  1.00  0.00      PROA
ATOM    504  HE2 MET P  29       0.536   3.758  -6.197  1.00  0.00      PROA
ATOM    505  HE3 MET P  29       0.775   4.989  -7.502  1.00  0.00      PROA
ATOM    506  C   MET P  29       5.695   0.014  -5.518  1.00  0.53      PROA
ATOM    507  O   MET P  29       5.331  -1.148  -5.607  1.00  0.57      PROA
ATOM    508  N   LYS P  30       6.970   0.357  -5.764  1.00  0.53      PROA
ATOM    509  HN  LYS P  30       7.253   1.312  -5.770  1.00  0.00      PROA
ATOM    510  CA  LYS P  30       8.025  -0.595  -6.036  1.00  0.55      PROA
ATOM    511  HA  LYS P  30       7.691  -1.248  -6.829  1.00  0.00      PROA
ATOM    512  CB  LYS P  30       9.317   0.136  -6.451  1.00  0.62      PROA
ATOM    513  HB1 LYS P  30       9.715   0.567  -5.514  1.00  0.00      PROA
ATOM    514  HB2 LYS P  30       8.983   0.950  -7.121  1.00  0.00      PROA
ATOM    515  CG  LYS P  30      10.260  -0.342  -6.995  1.00  1.01      PROA
ATOM    516  HG1 LYS P  30       9.822  -0.675  -7.945  1.00  0.00      PROA
ATOM    517  HG2 LYS P  30      10.480  -1.199  -6.345  1.00  0.00      PROA
ATOM    518  CD  LYS P  30      11.349  -0.014  -7.335  1.00  1.27      PROA
ATOM    519  HD1 LYS P  30      11.426   0.928  -6.792  1.00  0.00      PROA
ATOM    520  HD2 LYS P  30      11.161   0.141  -8.397  1.00  0.00      PROA
ATOM    521  CE  LYS P  30      12.428  -0.281  -7.382  1.00  1.72      PROA
ATOM    522  HE1 LYS P  30      12.815   0.450  -8.107  1.00  0.00      PROA
ATOM    523  HE2 LYS P  30      12.396  -1.296  -7.803  1.00  0.00      PROA
ATOM    524  NZ  LYS P  30      13.331  -0.381  -6.712  1.00  2.12      PROA
ATOM    525  HZ1 LYS P  30      13.142  -1.093  -5.978  1.00  0.00      PROA
ATOM    526  HZ2 LYS P  30      13.532   0.535  -6.262  1.00  0.00      PROA
ATOM    527  HZ3 LYS P  30      14.152  -0.676  -7.278  1.00  0.00      PROA
ATOM    528  C   LYS P  30       8.289  -1.568  -4.901  1.00  0.52      PROA
ATOM    529  O   LYS P  30       8.400  -2.765  -5.109  1.00  0.55      PROA
ATOM    530  N   LYS P  31       8.340  -1.087  -3.650  1.00  0.51      PROA
ATOM    531  HN  LYS P  31       8.290  -0.109  -3.465  1.00  0.00      PROA
ATOM    532  CA  LYS P  31       8.470  -1.936  -2.485  1.00  0.51      PROA
ATOM    533  HA  LYS P  31       9.212  -2.689  -2.706  1.00  0.00      PROA
ATOM    534  CB  LYS P  31       8.888  -1.130  -1.242  1.00  0.55      PROA
ATOM    535  HB1 LYS P  31       8.793  -1.784  -0.350  1.00  0.00      PROA
ATOM    536  HB2 LYS P  31       8.196  -0.269  -1.132  1.00  0.00      PROA
ATOM    537  CG  LYS P  31      10.313  -0.599  -1.300  1.00  0.65      PROA
ATOM    538  HG1 LYS P  31      10.467   0.064  -0.423  1.00  0.00      PROA
ATOM    539  HG2 LYS P  31      10.417   0.000  -2.228  1.00  0.00      PROA
ATOM    540  CD  LYS P  31      11.336  -1.575  -1.294  1.00  0.93      PROA
ATOM    541  HD1 LYS P  31      11.086  -2.255  -2.129  1.00  0.00      PROA
ATOM    542  HD2 LYS P  31      11.215  -2.108  -0.333  1.00  0.00      PROA
ATOM    543  CE  LYS P  31      12.593  -1.371  -1.401  1.00  1.14      PROA
ATOM    544  HE1 LYS P  31      12.927  -1.063  -0.392  1.00  0.00      PROA
ATOM    545  HE2 LYS P  31      12.694  -0.535  -2.119  1.00  0.00      PROA
ATOM    546  NZ  LYS P  31      13.471  -2.154  -1.759  1.00  1.32      PROA
ATOM    547  HZ1 LYS P  31      13.121  -2.729  -2.552  1.00  0.00      PROA
ATOM    548  HZ2 LYS P  31      13.725  -2.776  -0.965  1.00  0.00      PROA
ATOM    549  HZ3 LYS P  31      14.310  -1.619  -2.062  1.00  0.00      PROA
ATOM    550  C   LYS P  31       7.275  -2.828  -2.203  1.00  0.49      PROA
ATOM    551  O   LYS P  31       7.428  -3.965  -1.778  1.00  0.51      PROA
ATOM    552  N   ALA P  32       6.048  -2.356  -2.475  1.00  0.48      PROA
ATOM    553  HN  ALA P  32       5.902  -1.396  -2.697  1.00  0.00      PROA
ATOM    554  CA  ALA P  32       4.857  -3.174  -2.471  1.00  0.48      PROA
ATOM    555  HA  ALA P  32       4.813  -3.708  -1.534  1.00  0.00      PROA
ATOM    556  CB  ALA P  32       3.627  -2.276  -2.639  1.00  0.52      PROA
ATOM    557  HB1 ALA P  32       3.688  -1.721  -3.600  1.00  0.00      PROA
ATOM    558  HB2 ALA P  32       3.579  -1.541  -1.807  1.00  0.00      PROA
ATOM    559  HB3 ALA P  32       2.705  -2.895  -2.645  1.00  0.00      PROA
ATOM    560  C   ALA P  32       4.880  -4.274  -3.528  1.00  0.47      PROA
ATOM    561  O   ALA P  32       4.577  -5.424  -3.246  1.00  0.50      PROA
ATOM    562  N   TYR P  33       5.325  -3.952  -4.757  1.00  0.48      PROA
ATOM    563  HN  TYR P  33       5.501  -3.002  -5.001  1.00  0.00      PROA
ATOM    564  CA  TYR P  33       5.586  -4.907  -5.817  1.00  0.48      PROA
ATOM    565  HA  TYR P  33       4.706  -5.519  -5.946  1.00  0.00      PROA
ATOM    566  CB  TYR P  33       5.923  -4.145  -7.137  1.00  0.53      PROA
ATOM    567  HB1 TYR P  33       6.605  -3.302  -6.898  1.00  0.00      PROA
ATOM    568  HB2 TYR P  33       4.979  -3.760  -7.577  1.00  0.00      PROA
ATOM    569  CG  TYR P  33       6.591  -4.947  -8.196  1.00  0.60      PROA
ATOM    570  CD1 TYR P  33       5.929  -5.929  -8.857  1.00  0.73      PROA
ATOM    571  HD1 TYR P  33       4.885  -6.099  -8.639  1.00  0.00      PROA
ATOM    572  CE1 TYR P  33       6.553  -6.711  -9.795  1.00  0.88      PROA
ATOM    573  HE1 TYR P  33       5.999  -7.487 -10.302  1.00  0.00      PROA
ATOM    574  CZ  TYR P  33       7.848  -6.516 -10.085  1.00  0.96      PROA
ATOM    575  OH  TYR P  33       8.490  -7.330 -10.986  1.00  1.20      PROA
ATOM    576  HH  TYR P  33       7.910  -8.069 -11.184  1.00  0.00      PROA
ATOM    577  CD2 TYR P  33       7.887  -4.742  -8.516  1.00  0.78      PROA
ATOM    578  HD2 TYR P  33       8.438  -3.952  -8.028  1.00  0.00      PROA
ATOM    579  CE2 TYR P  33       8.512  -5.526  -9.454  1.00  0.96      PROA
ATOM    580  HE2 TYR P  33       9.551  -5.347  -9.690  1.00  0.00      PROA
ATOM    581  C   TYR P  33       6.608  -5.975  -5.441  1.00  0.48      PROA
ATOM    582  O   TYR P  33       6.367  -7.161  -5.610  1.00  0.50      PROA
ATOM    583  N   GLU P  34       7.748  -5.579  -4.846  1.00  0.48      PROA
ATOM    584  HN  GLU P  34       7.963  -4.613  -4.728  1.00  0.00      PROA
ATOM    585  CA  GLU P  34       8.741  -6.501  -4.336  1.00  0.50      PROA
ATOM    586  HA  GLU P  34       9.037  -7.149  -5.148  1.00  0.00      PROA
ATOM    587  CB  GLU P  34       9.976  -5.758  -3.773  1.00  0.54      PROA
ATOM    588  HB1 GLU P  34      10.490  -6.461  -3.087  1.00  0.00      PROA
ATOM    589  HB2 GLU P  34       9.595  -4.895  -3.190  1.00  0.00      PROA
ATOM    590  CG  GLU P  34      10.902  -5.284  -4.608  1.00  0.94      PROA
ATOM    591  HG1 GLU P  34      10.394  -4.586  -5.305  1.00  0.00      PROA
ATOM    592  HG2 GLU P  34      11.305  -6.145  -5.179  1.00  0.00      PROA
ATOM    593  CD  GLU P  34      12.072  -4.555  -4.042  1.00  0.98      PROA
ATOM    594  OE1 GLU P  34      12.558  -4.189  -3.915  1.00  1.47      PROA
ATOM    595  OE2 GLU P  34      12.545  -4.343  -3.720  1.00  1.51      PROA
ATOM    596  C   GLU P  34       8.197  -7.451  -3.284  1.00  0.50      PROA
ATOM    597  O   GLU P  34       8.404  -8.648  -3.360  1.00  0.54      PROA
ATOM    598  N   LEU P  35       7.430  -6.944  -2.304  1.00  0.49      PROA
ATOM    599  HN  LEU P  35       7.265  -5.964  -2.233  1.00  0.00      PROA
ATOM    600  CA  LEU P  35       6.788  -7.753  -1.287  1.00  0.48      PROA
ATOM    601  HA  LEU P  35       7.535  -8.397  -0.847  1.00  0.00      PROA
ATOM    602  CB  LEU P  35       6.156  -6.843  -0.210  1.00  0.51      PROA
ATOM    603  HB1 LEU P  35       5.386  -6.216  -0.707  1.00  0.00      PROA
ATOM    604  HB2 LEU P  35       6.956  -6.185   0.188  1.00  0.00      PROA
ATOM    605  CG  LEU P  35       5.494  -7.538   0.976  1.00  0.56      PROA
ATOM    606  HG  LEU P  35       4.628  -8.127   0.608  1.00  0.00      PROA
ATOM    607  CD1 LEU P  35       6.407  -8.435   1.686  1.00  0.77      PROA
ATOM    608 HD11 LEU P  35       7.357  -7.907   1.919  1.00  0.00      PROA
ATOM    609 HD12 LEU P  35       6.638  -9.318   1.053  1.00  0.00      PROA
ATOM    610 HD13 LEU P  35       5.944  -8.769   2.639  1.00  0.00      PROA
ATOM    611  CD2 LEU P  35       4.939  -6.566   1.939  1.00  0.73      PROA
ATOM    612 HD21 LEU P  35       4.174  -5.931   1.443  1.00  0.00      PROA
ATOM    613 HD22 LEU P  35       5.749  -5.910   2.324  1.00  0.00      PROA
ATOM    614 HD23 LEU P  35       4.459  -7.103   2.785  1.00  0.00      PROA
ATOM    615  C   LEU P  35       5.766  -8.735  -1.845  1.00  0.47      PROA
ATOM    616  O   LEU P  35       5.700  -9.889  -1.446  1.00  0.51      PROA
ATOM    617  N   SER P  36       4.965  -8.301  -2.833  1.00  0.47      PROA
ATOM    618  HN  SER P  36       4.983  -7.349  -3.127  1.00  0.00      PROA
ATOM    619  CA  SER P  36       4.024  -9.146  -3.547  1.00  0.47      PROA
ATOM    620  HA  SER P  36       3.396  -9.633  -2.816  1.00  0.00      PROA
ATOM    621  CB  SER P  36       3.155  -8.322  -4.532  1.00  0.51      PROA
ATOM    622  HB1 SER P  36       3.827  -7.839  -5.272  1.00  0.00      PROA
ATOM    623  HB2 SER P  36       2.617  -7.541  -3.955  1.00  0.00      PROA
ATOM    624  OG  SER P  36       2.263  -9.000  -5.198  1.00  0.74      PROA
ATOM    625  HG1 SER P  36       1.784  -9.518  -4.547  1.00  0.00      PROA
ATOM    626  C   SER P  36       4.684 -10.300  -4.282  1.00  0.50      PROA
ATOM    627  O   SER P  36       4.263 -11.439  -4.163  1.00  0.56      PROA
ATOM    628  N   VAL P  37       5.772 -10.046  -5.025  1.00  0.51      PROA
ATOM    629  HN  VAL P  37       6.110  -9.117  -5.150  1.00  0.00      PROA
ATOM    630  CA  VAL P  37       6.533 -11.080  -5.696  1.00  0.56      PROA
ATOM    631  HA  VAL P  37       5.833 -11.747  -6.176  1.00  0.00      PROA
ATOM    632  CB  VAL P  37       7.481 -10.491  -6.723  1.00  0.64      PROA
ATOM    633  HB  VAL P  37       8.111  -9.719  -6.232  1.00  0.00      PROA
ATOM    634  CG1 VAL P  37       8.375 -11.534  -7.333  1.00  0.81      PROA
ATOM    635 HG11 VAL P  37       7.770 -12.398  -7.682  1.00  0.00      PROA
ATOM    636 HG12 VAL P  37       9.106 -11.894  -6.578  1.00  0.00      PROA
ATOM    637 HG13 VAL P  37       8.917 -11.106  -8.203  1.00  0.00      PROA
ATOM    638  CG2 VAL P  37       6.692  -9.836  -7.820  1.00  0.74      PROA
ATOM    639 HG21 VAL P  37       6.059  -9.024  -7.402  1.00  0.00      PROA
ATOM    640 HG22 VAL P  37       6.033 -10.584  -8.310  1.00  0.00      PROA
ATOM    641 HG23 VAL P  37       7.382  -9.397  -8.572  1.00  0.00      PROA
ATOM    642  C   VAL P  37       7.271 -12.005  -4.744  1.00  0.55      PROA
ATOM    643  O   VAL P  37       7.183 -13.216  -4.857  1.00  0.62      PROA
ATOM    644  N   LEU P  38       7.988 -11.465  -3.749  1.00  0.53      PROA
ATOM    645  HN  LEU P  38       8.008 -10.480  -3.602  1.00  0.00      PROA
ATOM    646  CA  LEU P  38       8.779 -12.245  -2.821  1.00  0.56      PROA
ATOM    647  HA  LEU P  38       9.419 -12.900  -3.393  1.00  0.00      PROA
ATOM    648  CB  LEU P  38       9.623 -11.319  -1.925  1.00  0.62      PROA
ATOM    649  HB1 LEU P  38       9.778 -11.874  -0.980  1.00  0.00      PROA
ATOM    650  HB2 LEU P  38       8.991 -10.431  -1.730  1.00  0.00      PROA
ATOM    651  CG  LEU P  38      10.779 -10.860  -2.254  1.00  0.91      PROA
ATOM    652  HG  LEU P  38      10.597 -10.353  -3.217  1.00  0.00      PROA
ATOM    653  CD1 LEU P  38      11.454 -10.185  -1.729  1.00  1.40      PROA
ATOM    654 HD11 LEU P  38      12.258 -10.764  -1.226  1.00  0.00      PROA
ATOM    655 HD12 LEU P  38      10.893  -9.613  -0.959  1.00  0.00      PROA
ATOM    656 HD13 LEU P  38      11.922  -9.482  -2.450  1.00  0.00      PROA
ATOM    657  CD2 LEU P  38      11.762 -11.331  -2.397  1.00  1.36      PROA
ATOM    658 HD21 LEU P  38      11.753 -11.963  -3.311  1.00  0.00      PROA
ATOM    659 HD22 LEU P  38      12.004 -11.974  -1.524  1.00  0.00      PROA
ATOM    660 HD23 LEU P  38      12.543 -10.549  -2.513  1.00  0.00      PROA
ATOM    661  C   LEU P  38       7.982 -13.183  -1.934  1.00  0.55      PROA
ATOM    662  O   LEU P  38       8.336 -14.337  -1.762  1.00  0.61      PROA
ATOM    663  N   CYS P  39       6.873 -12.698  -1.355  1.00  0.53      PROA
ATOM    664  HN  CYS P  39       6.477 -11.826  -1.631  1.00  0.00      PROA
ATOM    665  CA  CYS P  39       6.174 -13.397  -0.297  1.00  0.55      PROA
ATOM    666  HA  CYS P  39       6.676 -14.338  -0.129  1.00  0.00      PROA
ATOM    667  CB  CYS P  39       6.166 -12.555   0.995  1.00  0.59      PROA
ATOM    668  HB1 CYS P  39       5.587 -13.101   1.769  1.00  0.00      PROA
ATOM    669  HB2 CYS P  39       5.650 -11.594   0.787  1.00  0.00      PROA
ATOM    670  SG  CYS P  39       7.827 -12.225   1.609  1.00  0.68      PROA
ATOM    671  HG1 CYS P  39       7.887 -13.309   2.368  1.00  0.00      PROA
ATOM    672  C   CYS P  39       4.760 -13.775  -0.667  1.00  0.56      PROA
ATOM    673  O   CYS P  39       4.001 -14.197   0.181  1.00  0.64      PROA
ATOM    674  N   ASP P  40       4.377 -13.631  -1.941  1.00  0.56      PROA
ATOM    675  HN  ASP P  40       4.995 -13.215  -2.601  1.00  0.00      PROA
ATOM    676  CA  ASP P  40       3.100 -14.032  -2.501  1.00  0.61      PROA
ATOM    677  HA  ASP P  40       3.128 -13.797  -3.554  1.00  0.00      PROA
ATOM    678  CB  ASP P  40       2.768 -15.532  -2.317  1.00  0.71      PROA
ATOM    679  HB1 ASP P  40       1.777 -15.726  -2.777  1.00  0.00      PROA
ATOM    680  HB2 ASP P  40       2.714 -15.744  -1.228  1.00  0.00      PROA
ATOM    681  CG  ASP P  40       3.716 -16.464  -2.901  1.00  0.83      PROA
ATOM    682  OD1 ASP P  40       4.258 -16.656  -3.292  1.00  1.30      PROA
ATOM    683  OD2 ASP P  40       3.883 -17.081  -3.003  1.00  1.49      PROA
ATOM    684  C   ASP P  40       1.936 -13.160  -2.052  1.00  0.61      PROA
ATOM    685  O   ASP P  40       0.815 -13.508  -2.158  1.00  0.84      PROA
ATOM    686  N   CYS P  41       2.172 -11.987  -1.532  1.00  0.53      PROA
ATOM    687  HN  CYS P  41       3.096 -11.615  -1.529  1.00  0.00      PROA
ATOM    688  CA  CYS P  41       1.179 -11.125  -0.927  1.00  0.51      PROA
ATOM    689  HA  CYS P  41       0.499 -11.747  -0.365  1.00  0.00      PROA
ATOM    690  CB  CYS P  41       1.830 -10.085  -0.004  1.00  0.57      PROA
ATOM    691  HB1 CYS P  41       1.027  -9.441   0.412  1.00  0.00      PROA
ATOM    692  HB2 CYS P  41       2.503  -9.451  -0.619  1.00  0.00      PROA
ATOM    693  SG  CYS P  41       2.739 -10.773   1.305  1.00  0.71      PROA
ATOM    694  HG1 CYS P  41       3.262 -11.752   0.581  1.00  0.00      PROA
ATOM    695  C   CYS P  41       0.270 -10.412  -1.902  1.00  0.49      PROA
ATOM    696  O   CYS P  41       0.679  -9.984  -2.959  1.00  0.56      PROA
ATOM    697  N   GLU P  42      -0.998 -10.239  -1.534  1.00  0.49      PROA
ATOM    698  HN  GLU P  42      -1.350 -10.671  -0.708  1.00  0.00      PROA
ATOM    699  CA  GLU P  42      -1.964  -9.444  -2.255  1.00  0.47      PROA
ATOM    700  HA  GLU P  42      -1.572  -9.264  -3.245  1.00  0.00      PROA
ATOM    701  CB  GLU P  42      -3.322 -10.156  -2.346  1.00  0.55      PROA
ATOM    702  HB1 GLU P  42      -4.070  -9.357  -2.513  1.00  0.00      PROA
ATOM    703  HB2 GLU P  42      -3.489 -10.613  -1.352  1.00  0.00      PROA
ATOM    704  CG  GLU P  42      -3.578 -11.016  -3.148  1.00  0.99      PROA
ATOM    705  HG1 GLU P  42      -2.771 -11.766  -3.040  1.00  0.00      PROA
ATOM    706  HG2 GLU P  42      -3.503 -10.525  -4.137  1.00  0.00      PROA
ATOM    707  CD  GLU P  42      -4.790 -11.788  -3.213  1.00  1.03      PROA
ATOM    708  OE1 GLU P  42      -5.265 -12.099  -3.250  1.00  1.57      PROA
ATOM    709  OE2 GLU P  42      -5.276 -12.125  -3.229  1.00  1.54      PROA
ATOM    710  C   GLU P  42      -2.095  -8.111  -1.554  1.00  0.46      PROA
ATOM    711  O   GLU P  42      -2.407  -8.046  -0.383  1.00  0.53      PROA
ATOM    712  N   ILE P  43      -1.795  -7.012  -2.243  1.00  0.46      PROA
ATOM    713  HN  ILE P  43      -1.672  -7.042  -3.231  1.00  0.00      PROA
ATOM    714  CA  ILE P  43      -1.623  -5.704  -1.642  1.00  0.47      PROA
ATOM    715  HA  ILE P  43      -1.968  -5.764  -0.621  1.00  0.00      PROA
ATOM    716  CB  ILE P  43      -0.164  -5.245  -1.674  1.00  0.53      PROA
ATOM    717  HB  ILE P  43       0.189  -5.251  -2.727  1.00  0.00      PROA
ATOM    718  CG2 ILE P  43       0.018  -3.942  -1.140  1.00  0.87      PROA
ATOM    719 HG21 ILE P  43      -0.315  -3.914  -0.081  1.00  0.00      PROA
ATOM    720 HG22 ILE P  43      -0.581  -3.208  -1.720  1.00  0.00      PROA
ATOM    721 HG23 ILE P  43       1.093  -3.663  -1.181  1.00  0.00      PROA
ATOM    722  CG1 ILE P  43       0.716  -6.138  -1.000  1.00  0.74      PROA
ATOM    723 HG11 ILE P  43       0.585  -7.120  -1.495  1.00  0.00      PROA
ATOM    724 HG12 ILE P  43       0.344  -6.198   0.041  1.00  0.00      PROA
ATOM    725  CD  ILE P  43       2.060  -5.950  -0.902  1.00  0.85      PROA
ATOM    726  HD1 ILE P  43       2.278  -5.094  -0.228  1.00  0.00      PROA
ATOM    727  HD2 ILE P  43       2.485  -5.729  -1.904  1.00  0.00      PROA
ATOM    728  HD3 ILE P  43       2.540  -6.861  -0.485  1.00  0.00      PROA
ATOM    729  C   ILE P  43      -2.509  -4.696  -2.336  1.00  0.48      PROA
ATOM    730  O   ILE P  43      -2.584  -4.653  -3.547  1.00  0.56      PROA
ATOM    731  N   ALA P  44      -3.196  -3.847  -1.563  1.00  0.47      PROA
ATOM    732  HN  ALA P  44      -3.252  -3.985  -0.578  1.00  0.00      PROA
ATOM    733  CA  ALA P  44      -3.899  -2.690  -2.051  1.00  0.48      PROA
ATOM    734  HA  ALA P  44      -3.637  -2.555  -3.090  1.00  0.00      PROA
ATOM    735  CB  ALA P  44      -5.404  -2.864  -1.907  1.00  0.56      PROA
ATOM    736  HB1 ALA P  44      -5.654  -3.188  -0.874  1.00  0.00      PROA
ATOM    737  HB2 ALA P  44      -5.765  -3.637  -2.618  1.00  0.00      PROA
ATOM    738  HB3 ALA P  44      -5.917  -1.900  -2.110  1.00  0.00      PROA
ATOM    739  C   ALA P  44      -3.430  -1.465  -1.290  1.00  0.45      PROA
ATOM    740  O   ALA P  44      -3.311  -1.466  -0.080  1.00  0.51      PROA
ATOM    741  N   LEU P  45      -3.118  -0.386  -2.003  1.00  0.47      PROA
ATOM    742  HN  LEU P  45      -3.266  -0.370  -2.988  1.00  0.00      PROA
ATOM    743  CA  LEU P  45      -2.557   0.826  -1.461  1.00  0.48      PROA
ATOM    744  HA  LEU P  45      -2.667   0.803  -0.387  1.00  0.00      PROA
ATOM    745  CB  LEU P  45      -1.074   0.911  -1.854  1.00  0.57      PROA
ATOM    746  HB1 LEU P  45      -1.030   0.763  -2.952  1.00  0.00      PROA
ATOM    747  HB2 LEU P  45      -0.566   0.064  -1.351  1.00  0.00      PROA
ATOM    748  CG  LEU P  45      -0.275   2.112  -1.561  1.00  0.61      PROA
ATOM    749  HG  LEU P  45      -0.744   2.973  -2.082  1.00  0.00      PROA
ATOM    750  CD1 LEU P  45      -0.152   2.440  -0.206  1.00  0.85      PROA
ATOM    751 HD11 LEU P  45       0.334   1.607   0.346  1.00  0.00      PROA
ATOM    752 HD12 LEU P  45      -1.157   2.617   0.233  1.00  0.00      PROA
ATOM    753 HD13 LEU P  45       0.472   3.352  -0.093  1.00  0.00      PROA
ATOM    754  CD2 LEU P  45       1.074   2.035  -2.045  1.00  0.84      PROA
ATOM    755 HD21 LEU P  45       1.077   1.903  -3.148  1.00  0.00      PROA
ATOM    756 HD22 LEU P  45       1.593   1.168  -1.583  1.00  0.00      PROA
ATOM    757 HD23 LEU P  45       1.618   2.972  -1.799  1.00  0.00      PROA
ATOM    758  C   LEU P  45      -3.330   2.021  -1.979  1.00  0.47      PROA
ATOM    759  O   LEU P  45      -3.477   2.204  -3.174  1.00  0.53      PROA
ATOM    760  N   ILE P  46      -3.856   2.855  -1.077  1.00  0.46      PROA
ATOM    761  HN  ILE P  46      -3.719   2.698  -0.103  1.00  0.00      PROA
ATOM    762  CA  ILE P  46      -4.647   4.026  -1.389  1.00  0.47      PROA
ATOM    763  HA  ILE P  46      -4.695   4.112  -2.464  1.00  0.00      PROA
ATOM    764  CB  ILE P  46      -6.053   3.935  -0.810  1.00  0.54      PROA
ATOM    765  HB  ILE P  46      -5.981   3.785   0.288  1.00  0.00      PROA
ATOM    766  CG2 ILE P  46      -6.830   5.126  -1.070  1.00  0.76      PROA
ATOM    767 HG21 ILE P  46      -6.925   5.289  -2.165  1.00  0.00      PROA
ATOM    768 HG22 ILE P  46      -6.328   6.010  -0.622  1.00  0.00      PROA
ATOM    769 HG23 ILE P  46      -7.848   5.015  -0.638  1.00  0.00      PROA
ATOM    770  CG1 ILE P  46      -6.802   2.771  -1.280  1.00  0.77      PROA
ATOM    771 HG11 ILE P  46      -6.064   1.948  -1.300  1.00  0.00      PROA
ATOM    772 HG12 ILE P  46      -7.102   3.025  -2.313  1.00  0.00      PROA
ATOM    773  CD  ILE P  46      -7.757   2.305  -0.797  1.00  1.23      PROA
ATOM    774  HD1 ILE P  46      -8.577   3.055  -0.772  1.00  0.00      PROA
ATOM    775  HD2 ILE P  46      -7.537   1.985   0.244  1.00  0.00      PROA
ATOM    776  HD3 ILE P  46      -8.094   1.431  -1.394  1.00  0.00      PROA
ATOM    777  C   ILE P  46      -3.925   5.233  -0.830  1.00  0.46      PROA
ATOM    778  O   ILE P  46      -3.619   5.291   0.348  1.00  0.52      PROA
ATOM    779  N   ILE P  47      -3.606   6.224  -1.674  1.00  0.48      PROA
ATOM    780  HN  ILE P  47      -3.845   6.171  -2.640  1.00  0.00      PROA
ATOM    781  CA  ILE P  47      -2.907   7.430  -1.283  1.00  0.49      PROA
ATOM    782  HA  ILE P  47      -2.819   7.421  -0.207  1.00  0.00      PROA
ATOM    783  CB  ILE P  47      -1.519   7.535  -1.917  1.00  0.54      PROA
ATOM    784  HB  ILE P  47      -1.619   7.519  -3.023  1.00  0.00      PROA
ATOM    785  CG2 ILE P  47      -0.824   8.828  -1.492  1.00  0.64      PROA
ATOM    786 HG21 ILE P  47      -0.709   8.854  -0.387  1.00  0.00      PROA
ATOM    787 HG22 ILE P  47      -1.430   9.704  -1.807  1.00  0.00      PROA
ATOM    788 HG23 ILE P  47       0.184   8.885  -1.955  1.00  0.00      PROA
ATOM    789  CG1 ILE P  47      -0.649   6.311  -1.613  1.00  0.60      PROA
ATOM    790 HG11 ILE P  47      -1.262   5.404  -1.794  1.00  0.00      PROA
ATOM    791 HG12 ILE P  47      -0.370   6.350  -0.539  1.00  0.00      PROA
ATOM    792  CD  ILE P  47       0.568   6.185  -2.383  1.00  0.77      PROA
ATOM    793  HD1 ILE P  47       1.222   7.067  -2.211  1.00  0.00      PROA
ATOM    794  HD2 ILE P  47       0.326   6.128  -3.466  1.00  0.00      PROA
ATOM    795  HD3 ILE P  47       1.118   5.270  -2.074  1.00  0.00      PROA
ATOM    796  C   ILE P  47      -3.738   8.631  -1.697  1.00  0.51      PROA
ATOM    797  O   ILE P  47      -4.090   8.790  -2.847  1.00  0.56      PROA
ATOM    798  N   PHE P  48      -4.048   9.529  -0.762  1.00  0.53      PROA
ATOM    799  HN  PHE P  48      -3.921   9.327   0.205  1.00  0.00      PROA
ATOM    800  CA  PHE P  48      -4.581  10.841  -1.045  1.00  0.55      PROA
ATOM    801  HA  PHE P  48      -4.821  10.873  -2.097  1.00  0.00      PROA
ATOM    802  CB  PHE P  48      -5.836  11.169  -0.214  1.00  0.62      PROA
ATOM    803  HB1 PHE P  48      -6.052  12.257  -0.282  1.00  0.00      PROA
ATOM    804  HB2 PHE P  48      -5.666  10.879   0.845  1.00  0.00      PROA
ATOM    805  CG  PHE P  48      -7.035  10.448  -0.684  1.00  0.59      PROA
ATOM    806  CD1 PHE P  48      -7.639  10.177  -0.907  1.00  1.39      PROA
ATOM    807  HD1 PHE P  48      -7.806  10.933  -1.458  1.00  0.00      PROA
ATOM    808  CE1 PHE P  48      -8.811   9.582  -1.299  1.00  1.45      PROA
ATOM    809  HE1 PHE P  48      -9.051  10.335  -1.829  1.00  0.00      PROA
ATOM    810  CZ  PHE P  48      -9.389   9.249  -1.472  1.00  0.83      PROA
ATOM    811  HZ  PHE P  48      -9.898   8.989  -1.645  1.00  0.00      PROA
ATOM    812  CD2 PHE P  48      -7.633  10.111  -0.856  1.00  1.33      PROA
ATOM    813  HD2 PHE P  48      -7.512   9.479  -0.156  1.00  0.00      PROA
ATOM    814  CE2 PHE P  48      -8.802   9.513  -1.250  1.00  1.39      PROA
ATOM    815  HE2 PHE P  48      -8.659   8.778  -0.663  1.00  0.00      PROA
ATOM    816  C   PHE P  48      -3.525  11.882  -0.751  1.00  0.60      PROA
ATOM    817  O   PHE P  48      -2.896  11.869   0.280  1.00  0.68      PROA
ATOM    818  N   ASN P  49      -3.300  12.824  -1.657  1.00  0.65      PROA
ATOM    819  HN  ASN P  49      -3.750  12.806  -2.546  1.00  0.00      PROA
ATOM    820  CA  ASN P  49      -2.404  13.934  -1.440  1.00  0.73      PROA
ATOM    821  HA  ASN P  49      -1.673  13.630  -0.705  1.00  0.00      PROA
ATOM    822  CB  ASN P  49      -1.698  14.356  -2.748  1.00  0.78      PROA
ATOM    823  HB1 ASN P  49      -1.381  13.432  -3.275  1.00  0.00      PROA
ATOM    824  HB2 ASN P  49      -0.800  14.947  -2.472  1.00  0.00      PROA
ATOM    825  CG  ASN P  49      -2.483  15.170  -3.716  1.00  0.77      PROA
ATOM    826  OD1 ASN P  49      -3.629  15.440  -3.547  1.00  0.81      PROA
ATOM    827  ND2 ASN P  49      -1.829  15.600  -4.771  1.00  0.91      PROA
ATOM    828 HD21 ASN P  49      -2.299  16.152  -5.460  1.00  0.00      PROA
ATOM    829 HD22 ASN P  49      -0.861  15.375  -4.885  1.00  0.00      PROA
ATOM    830  C   ASN P  49      -3.095  15.064  -0.704  1.00  0.78      PROA
ATOM    831  O   ASN P  49      -4.265  15.010  -0.420  1.00  0.81      PROA
ATOM    832  N   SER P  50      -2.376  16.130  -0.358  1.00  0.91      PROA
ATOM    833  HN  SER P  50      -1.413  16.194  -0.605  1.00  0.00      PROA
ATOM    834  CA  SER P  50      -2.885  17.261   0.379  1.00  1.03      PROA
ATOM    835  HA  SER P  50      -3.435  16.879   1.226  1.00  0.00      PROA
ATOM    836  CB  SER P  50      -1.779  18.180   0.853  1.00  1.22      PROA
ATOM    837  HB1 SER P  50      -0.938  17.482   0.855  1.00  0.00      PROA
ATOM    838  HB2 SER P  50      -2.134  18.401   1.863  1.00  0.00      PROA
ATOM    839  OG  SER P  50      -1.415  18.795   0.724  1.00  1.71      PROA
ATOM    840  HG1 SER P  50      -2.068  19.499   0.746  1.00  0.00      PROA
ATOM    841  C   SER P  50      -3.912  18.073  -0.344  1.00  1.01      PROA
ATOM    842  O   SER P  50      -4.686  18.743   0.250  1.00  1.18      PROA
ATOM    843  N   SER P  51      -3.982  17.994  -1.656  1.00  0.91      PROA
ATOM    844  HN  SER P  51      -3.313  17.462  -2.167  1.00  0.00      PROA
ATOM    845  CA  SER P  51      -4.980  18.633  -2.466  1.00  0.95      PROA
ATOM    846  HA  SER P  51      -5.345  19.490  -1.920  1.00  0.00      PROA
ATOM    847  CB  SER P  51      -4.435  19.071  -3.809  1.00  1.04      PROA
ATOM    848  HB1 SER P  51      -5.211  19.744  -4.216  1.00  0.00      PROA
ATOM    849  HB2 SER P  51      -4.384  18.141  -4.403  1.00  0.00      PROA
ATOM    850  OG  SER P  51      -3.665  19.492  -4.013  1.00  1.48      PROA
ATOM    851  HG1 SER P  51      -3.689  20.329  -3.543  1.00  0.00      PROA
ATOM    852  C   SER P  51      -6.161  17.744  -2.711  1.00  0.90      PROA
ATOM    853  O   SER P  51      -7.076  18.112  -3.389  1.00  1.02      PROA
ATOM    854  N   ASN P  52      -6.164  16.550  -2.138  1.00  0.83      PROA
ATOM    855  HN  ASN P  52      -5.345  16.232  -1.671  1.00  0.00      PROA
ATOM    856  CA  ASN P  52      -7.244  15.606  -2.098  1.00  0.86      PROA
ATOM    857  HA  ASN P  52      -6.940  14.805  -1.441  1.00  0.00      PROA
ATOM    858  CB  ASN P  52      -8.570  16.184  -1.612  1.00  1.07      PROA
ATOM    859  HB1 ASN P  52      -9.344  15.395  -1.712  1.00  0.00      PROA
ATOM    860  HB2 ASN P  52      -8.831  17.039  -2.269  1.00  0.00      PROA
ATOM    861  CG  ASN P  52      -8.604  16.596  -0.427  1.00  1.44      PROA
ATOM    862  OD1 ASN P  52      -8.407  16.563   0.083  1.00  2.01      PROA
ATOM    863  ND2 ASN P  52      -8.879  16.995   0.038  1.00  2.02      PROA
ATOM    864 HD21 ASN P  52      -8.298  17.456   0.708  1.00  0.00      PROA
ATOM    865 HD22 ASN P  52      -9.870  17.128   0.060  1.00  0.00      PROA
ATOM    866  C   ASN P  52      -7.402  14.809  -3.365  1.00  0.79      PROA
ATOM    867  O   ASN P  52      -8.462  14.364  -3.693  1.00  0.93      PROA
ATOM    868  N   LYS P  53      -6.338  14.589  -4.102  1.00  0.70      PROA
ATOM    869  HN  LYS P  53      -5.455  14.979  -3.855  1.00  0.00      PROA
ATOM    870  CA  LYS P  53      -6.335  13.792  -5.298  1.00  0.68      PROA
ATOM    871  HA  LYS P  53      -7.353  13.723  -5.651  1.00  0.00      PROA
ATOM    872  CB  LYS P  53      -5.448  14.402  -6.376  1.00  0.78      PROA
ATOM    873  HB1 LYS P  53      -5.488  13.732  -7.259  1.00  0.00      PROA
ATOM    874  HB2 LYS P  53      -4.411  14.422  -5.983  1.00  0.00      PROA
ATOM    875  CG  LYS P  53      -5.756  15.695  -6.815  1.00  1.06      PROA
ATOM    876  HG1 LYS P  53      -5.028  15.953  -7.612  1.00  0.00      PROA
ATOM    877  HG2 LYS P  53      -5.608  16.378  -5.953  1.00  0.00      PROA
ATOM    878  CD  LYS P  53      -6.967  15.933  -7.299  1.00  1.43      PROA
ATOM    879  HD1 LYS P  53      -7.662  15.795  -6.448  1.00  0.00      PROA
ATOM    880  HD2 LYS P  53      -7.148  15.143  -8.053  1.00  0.00      PROA
ATOM    881  CE  LYS P  53      -7.311  17.012  -7.847  1.00  1.78      PROA
ATOM    882  HE1 LYS P  53      -6.691  17.109  -8.760  1.00  0.00      PROA
ATOM    883  HE2 LYS P  53      -7.069  17.818  -7.126  1.00  0.00      PROA
ATOM    884  NZ  LYS P  53      -8.403  17.271  -8.212  1.00  2.18      PROA
ATOM    885  HZ1 LYS P  53      -9.022  17.406  -7.387  1.00  0.00      PROA
ATOM    886  HZ2 LYS P  53      -8.768  16.491  -8.795  1.00  0.00      PROA
ATOM    887  HZ3 LYS P  53      -8.382  18.144  -8.776  1.00  0.00      PROA
ATOM    888  C   LYS P  53      -5.905  12.379  -4.998  1.00  0.59      PROA
ATOM    889  O   LYS P  53      -5.040  12.147  -4.194  1.00  0.63      PROA
ATOM    890  N   LEU P  54      -6.550  11.402  -5.627  1.00  0.60      PROA
ATOM    891  HN  LEU P  54      -7.225  11.619  -6.326  1.00  0.00      PROA
ATOM    892  CA  LEU P  54      -6.372   9.987  -5.399  1.00  0.54      PROA
ATOM    893  HA  LEU P  54      -6.031   9.844  -4.384  1.00  0.00      PROA
ATOM    894  CB  LEU P  54      -7.715   9.269  -5.628  1.00  0.57      PROA
ATOM    895  HB1 LEU P  54      -8.076   9.559  -6.636  1.00  0.00      PROA
ATOM    896  HB2 LEU P  54      -8.425   9.649  -4.865  1.00  0.00      PROA
ATOM    897  CG  LEU P  54      -7.748   7.738  -5.557  1.00  0.57      PROA
ATOM    898  HG  LEU P  54      -7.053   7.332  -6.322  1.00  0.00      PROA
ATOM    899  CD1 LEU P  54      -7.350   7.198  -4.207  1.00  0.63      PROA
ATOM    900 HD11 LEU P  54      -8.041   7.579  -3.425  1.00  0.00      PROA
ATOM    901 HD12 LEU P  54      -6.318   7.525  -3.958  1.00  0.00      PROA
ATOM    902 HD13 LEU P  54      -7.400   6.088  -4.214  1.00  0.00      PROA
ATOM    903  CD2 LEU P  54      -9.126   7.227  -5.912  1.00  0.69      PROA
ATOM    904 HD21 LEU P  54      -9.397   7.543  -6.942  1.00  0.00      PROA
ATOM    905 HD22 LEU P  54      -9.877   7.641  -5.205  1.00  0.00      PROA
ATOM    906 HD23 LEU P  54      -9.141   6.117  -5.866  1.00  0.00      PROA
ATOM    907  C   LEU P  54      -5.306   9.367  -6.274  1.00  0.52      PROA
ATOM    908  O   LEU P  54      -5.266   9.566  -7.473  1.00  0.59      PROA
ATOM    909  N   PHE P  55      -4.424   8.566  -5.678  1.00  0.50      PROA
ATOM    910  HN  PHE P  55      -4.400   8.496  -4.685  1.00  0.00      PROA
ATOM    911  CA  PHE P  55      -3.449   7.746  -6.354  1.00  0.50      PROA
ATOM    912  HA  PHE P  55      -3.703   7.737  -7.403  1.00  0.00      PROA
ATOM    913  CB  PHE P  55      -2.000   8.264  -6.169  1.00  0.55      PROA
ATOM    914  HB1 PHE P  55      -1.299   7.630  -6.753  1.00  0.00      PROA
ATOM    915  HB2 PHE P  55      -1.729   8.240  -5.092  1.00  0.00      PROA
ATOM    916  CG  PHE P  55      -1.842   9.668  -6.644  1.00  0.59      PROA
ATOM    917  CD1 PHE P  55      -2.170  10.736  -5.840  1.00  0.68      PROA
ATOM    918  HD1 PHE P  55      -2.537  10.556  -4.840  1.00  0.00      PROA
ATOM    919  CE1 PHE P  55      -2.038  12.027  -6.289  1.00  0.82      PROA
ATOM    920  HE1 PHE P  55      -2.333  12.850  -5.655  1.00  0.00      PROA
ATOM    921  CZ  PHE P  55      -1.535  12.273  -7.533  1.00  0.89      PROA
ATOM    922  HZ  PHE P  55      -1.427  13.288  -7.885  1.00  0.00      PROA
ATOM    923  CD2 PHE P  55      -1.327   9.933  -7.887  1.00  0.71      PROA
ATOM    924  HD2 PHE P  55      -1.040   9.114  -8.529  1.00  0.00      PROA
ATOM    925  CE2 PHE P  55      -1.170  11.227  -8.329  1.00  0.85      PROA
ATOM    926  HE2 PHE P  55      -0.757  11.415  -9.309  1.00  0.00      PROA
ATOM    927  C   PHE P  55      -3.572   6.365  -5.745  1.00  0.49      PROA
ATOM    928  O   PHE P  55      -3.647   6.216  -4.545  1.00  0.56      PROA
ATOM    929  N   GLN P  56      -3.625   5.304  -6.543  1.00  0.51      PROA
ATOM    930  HN  GLN P  56      -3.528   5.376  -7.533  1.00  0.00      PROA
ATOM    931  CA  GLN P  56      -3.828   3.976  -6.016  1.00  0.52      PROA
ATOM    932  HA  GLN P  56      -3.490   3.974  -4.990  1.00  0.00      PROA
ATOM    933  CB  GLN P  56      -5.295   3.555  -6.084  1.00  0.64      PROA
ATOM    934  HB1 GLN P  56      -5.832   4.357  -5.548  1.00  0.00      PROA
ATOM    935  HB2 GLN P  56      -5.336   2.620  -5.497  1.00  0.00      PROA
ATOM    936  CG  GLN P  56      -5.996   3.326  -7.064  1.00  0.86      PROA
ATOM    937  HG1 GLN P  56      -5.371   2.660  -7.682  1.00  0.00      PROA
ATOM    938  HG2 GLN P  56      -6.099   4.312  -7.548  1.00  0.00      PROA
ATOM    939  CD  GLN P  56      -7.280   2.771  -7.192  1.00  0.82      PROA
ATOM    940  OE1 GLN P  56      -7.991   2.903  -6.582  1.00  1.18      PROA
ATOM    941  NE2 GLN P  56      -7.602   2.131  -8.011  1.00  1.22      PROA
ATOM    942 HE21 GLN P  56      -8.536   1.775  -8.030  1.00  0.00      PROA
ATOM    943 HE22 GLN P  56      -6.964   1.899  -8.745  1.00  0.00      PROA
ATOM    944  C   GLN P  56      -2.955   2.943  -6.687  1.00  0.49      PROA
ATOM    945  O   GLN P  56      -2.539   3.079  -7.822  1.00  0.55      PROA
ATOM    946  N   TYR P  57      -2.659   1.863  -5.967  1.00  0.49      PROA
ATOM    947  HN  TYR P  57      -2.913   1.810  -5.005  1.00  0.00      PROA
ATOM    948  CA  TYR P  57      -1.971   0.702  -6.469  1.00  0.49      PROA
ATOM    949  HA  TYR P  57      -2.147   0.650  -7.533  1.00  0.00      PROA
ATOM    950  CB  TYR P  57      -0.439   0.766  -6.184  1.00  0.54      PROA
ATOM    951  HB1 TYR P  57      -0.285   1.200  -5.173  1.00  0.00      PROA
ATOM    952  HB2 TYR P  57       0.038   1.410  -6.953  1.00  0.00      PROA
ATOM    953  CG  TYR P  57       0.303  -0.550  -6.205  1.00  0.55      PROA
ATOM    954  CD1 TYR P  57       0.897  -1.038  -7.357  1.00  0.60      PROA
ATOM    955  HD1 TYR P  57       0.879  -0.444  -8.259  1.00  0.00      PROA
ATOM    956  CE1 TYR P  57       1.518  -2.287  -7.366  1.00  0.65      PROA
ATOM    957  HE1 TYR P  57       1.967  -2.658  -8.275  1.00  0.00      PROA
ATOM    958  CZ  TYR P  57       1.561  -3.048  -6.219  1.00  0.63      PROA
ATOM    959  OH  TYR P  57       2.146  -4.310  -6.195  1.00  0.72      PROA
ATOM    960  HH  TYR P  57       2.189  -4.634  -7.098  1.00  0.00      PROA
ATOM    961  CD2 TYR P  57       0.397  -1.314  -5.050  1.00  0.60      PROA
ATOM    962  HD2 TYR P  57      -0.011  -0.932  -4.126  1.00  0.00      PROA
ATOM    963  CE2 TYR P  57       1.007  -2.561  -5.064  1.00  0.63      PROA
ATOM    964  HE2 TYR P  57       1.045  -3.150  -4.160  1.00  0.00      PROA
ATOM    965  C   TYR P  57      -2.640  -0.542  -5.932  1.00  0.46      PROA
ATOM    966  O   TYR P  57      -3.080  -0.580  -4.797  1.00  0.50      PROA
ATOM    967  N   ALA P  58      -2.709  -1.600  -6.740  1.00  0.46      PROA
ATOM    968  HN  ALA P  58      -2.512  -1.534  -7.715  1.00  0.00      PROA
ATOM    969  CA  ALA P  58      -3.070  -2.898  -6.259  1.00  0.48      PROA
ATOM    970  HA  ALA P  58      -2.751  -2.968  -5.230  1.00  0.00      PROA
ATOM    971  CB  ALA P  58      -4.565  -3.139  -6.358  1.00  0.60      PROA
ATOM    972  HB1 ALA P  58      -4.895  -3.061  -7.416  1.00  0.00      PROA
ATOM    973  HB2 ALA P  58      -5.111  -2.379  -5.759  1.00  0.00      PROA
ATOM    974  HB3 ALA P  58      -4.810  -4.156  -5.984  1.00  0.00      PROA
ATOM    975  C   ALA P  58      -2.305  -3.937  -7.041  1.00  0.47      PROA
ATOM    976  O   ALA P  58      -2.045  -3.785  -8.217  1.00  0.54      PROA
ATOM    977  N   SER P  59      -1.904  -5.038  -6.400  1.00  0.48      PROA
ATOM    978  HN  SER P  59      -2.148  -5.197  -5.447  1.00  0.00      PROA
ATOM    979  CA  SER P  59      -1.097  -6.079  -7.014  1.00  0.52      PROA
ATOM    980  HA  SER P  59      -0.407  -5.604  -7.695  1.00  0.00      PROA
ATOM    981  CB  SER P  59      -0.327  -6.887  -5.958  1.00  0.59      PROA
ATOM    982  HB1 SER P  59       0.328  -6.199  -5.382  1.00  0.00      PROA
ATOM    983  HB2 SER P  59       0.297  -7.650  -6.470  1.00  0.00      PROA
ATOM    984  OG  SER P  59      -1.169  -7.550  -5.050  1.00  0.61      PROA
ATOM    985  HG1 SER P  59      -1.343  -8.413  -5.432  1.00  0.00      PROA
ATOM    986  C   SER P  59      -1.906  -7.026  -7.856  1.00  0.55      PROA
ATOM    987  O   SER P  59      -1.404  -7.764  -8.637  1.00  0.73      PROA
ATOM    988  N   THR P  60      -3.210  -6.983  -7.717  1.00  0.55      PROA
ATOM    989  HN  THR P  60      -3.599  -6.361  -7.046  1.00  0.00      PROA
ATOM    990  CA  THR P  60      -4.203  -7.729  -8.417  1.00  0.65      PROA
ATOM    991  HA  THR P  60      -3.832  -7.901  -9.416  1.00  0.00      PROA
ATOM    992  CB  THR P  60      -4.524  -9.026  -7.773  1.00  0.85      PROA
ATOM    993  HB  THR P  60      -3.576  -9.577  -7.594  1.00  0.00      PROA
ATOM    994  OG1 THR P  60      -5.306  -9.802  -8.468  1.00  1.09      PROA
ATOM    995  HG1 THR P  60      -5.429 -10.595  -7.941  1.00  0.00      PROA
ATOM    996  CG2 THR P  60      -5.129  -8.875  -6.541  1.00  1.20      PROA
ATOM    997 HG21 THR P  60      -6.158  -8.476  -6.667  1.00  0.00      PROA
ATOM    998 HG22 THR P  60      -4.546  -8.163  -5.918  1.00  0.00      PROA
ATOM    999 HG23 THR P  60      -5.191  -9.858  -6.027  1.00  0.00      PROA
ATOM   1000  C   THR P  60      -5.379  -6.821  -8.513  1.00  0.67      PROA
ATOM   1001  O   THR P  60      -5.295  -5.763  -8.123  1.00  0.91      PROA
ATOM   1002  N   ASP P  61      -6.493  -7.168  -9.063  1.00  0.73      PROA
ATOM   1003  HN  ASP P  61      -6.582  -8.084  -9.440  1.00  0.00      PROA
ATOM   1004  CA  ASP P  61      -7.682  -6.377  -9.215  1.00  0.76      PROA
ATOM   1005  HA  ASP P  61      -7.438  -5.515  -9.819  1.00  0.00      PROA
ATOM   1006  CB  ASP P  61      -8.781  -7.201  -9.881  1.00  0.91      PROA
ATOM   1007  HB1 ASP P  61      -9.718  -6.604  -9.892  1.00  0.00      PROA
ATOM   1008  HB2 ASP P  61      -8.944  -8.125  -9.287  1.00  0.00      PROA
ATOM   1009  CG  ASP P  61      -8.476  -7.581 -11.227  1.00  1.10      PROA
ATOM   1010  OD1 ASP P  61      -8.405  -7.736 -11.777  1.00  1.66      PROA
ATOM   1011  OD2 ASP P  61      -8.378  -7.721 -11.786  1.00  1.63      PROA
ATOM   1012  C   ASP P  61      -8.209  -5.755  -7.926  1.00  0.72      PROA
ATOM   1013  O   ASP P  61      -8.528  -6.433  -6.968  1.00  0.74      PROA
ATOM   1014  N   MET P  62      -8.305  -4.422  -7.886  1.00  0.74      PROA
ATOM   1015  HN  MET P  62      -8.148  -3.876  -8.705  1.00  0.00      PROA
ATOM   1016  CA  MET P  62      -8.633  -3.656  -6.703  1.00  0.73      PROA
ATOM   1017  HA  MET P  62      -7.954  -3.941  -5.913  1.00  0.00      PROA
ATOM   1018  CB  MET P  62      -8.500  -2.155  -7.017  1.00  0.80      PROA
ATOM   1019  HB1 MET P  62      -9.211  -1.925  -7.837  1.00  0.00      PROA
ATOM   1020  HB2 MET P  62      -7.464  -1.983  -7.376  1.00  0.00      PROA
ATOM   1021  CG  MET P  62      -8.755  -1.187  -5.929  1.00  0.80      PROA
ATOM   1022  HG1 MET P  62      -9.806  -1.323  -5.602  1.00  0.00      PROA
ATOM   1023  HG2 MET P  62      -8.649  -0.169  -6.357  1.00  0.00      PROA
ATOM   1024  SD  MET P  62      -7.719  -1.308  -4.527  1.00  0.91      PROA
ATOM   1025  CE  MET P  62      -7.197  -0.085  -4.309  1.00  1.28      PROA
ATOM   1026  HE1 MET P  62      -7.994   0.666  -4.122  1.00  0.00      PROA
ATOM   1027  HE2 MET P  62      -6.613   0.246  -5.194  1.00  0.00      PROA
ATOM   1028  HE3 MET P  62      -6.530  -0.105  -3.421  1.00  0.00      PROA
ATOM   1029  C   MET P  62      -9.989  -3.958  -6.100  1.00  0.73      PROA
ATOM   1030  O   MET P  62     -10.134  -4.097  -4.898  1.00  0.74      PROA
ATOM   1031  N   ASP P  63     -11.017  -4.123  -6.939  1.00  0.79      PROA
ATOM   1032  HN  ASP P  63     -10.898  -4.022  -7.923  1.00  0.00      PROA
ATOM   1033  CA  ASP P  63     -12.354  -4.452  -6.519  1.00  0.83      PROA
ATOM   1034  HA  ASP P  63     -12.639  -3.760  -5.740  1.00  0.00      PROA
ATOM   1035  CB  ASP P  63     -13.339  -4.360  -7.703  1.00  0.95      PROA
ATOM   1036  HB1 ASP P  63     -13.487  -3.277  -7.879  1.00  0.00      PROA
ATOM   1037  HB2 ASP P  63     -14.281  -4.812  -7.337  1.00  0.00      PROA
ATOM   1038  CG  ASP P  63     -13.186  -4.799  -8.723  1.00  1.51      PROA
ATOM   1039  OD1 ASP P  63     -13.064  -4.956  -9.196  1.00  2.08      PROA
ATOM   1040  OD2 ASP P  63     -13.211  -4.959  -9.116  1.00  2.20      PROA
ATOM   1041  C   ASP P  63     -12.437  -5.790  -5.814  1.00  0.80      PROA
ATOM   1042  O   ASP P  63     -13.119  -5.934  -4.820  1.00  0.84      PROA
ATOM   1043  N   LYS P  64     -11.696  -6.794  -6.290  1.00  0.79      PROA
ATOM   1044  HN  LYS P  64     -11.155  -6.685  -7.119  1.00  0.00      PROA
ATOM   1045  CA  LYS P  64     -11.610  -8.090  -5.671  1.00  0.80      PROA
ATOM   1046  HA  LYS P  64     -12.614  -8.425  -5.455  1.00  0.00      PROA
ATOM   1047  CB  LYS P  64     -10.904  -9.087  -6.598  1.00  0.87      PROA
ATOM   1048  HB1 LYS P  64     -10.844 -10.064  -6.073  1.00  0.00      PROA
ATOM   1049  HB2 LYS P  64      -9.875  -8.715  -6.786  1.00  0.00      PROA
ATOM   1050  CG  LYS P  64     -11.559  -9.306  -7.902  1.00  1.04      PROA
ATOM   1051  HG1 LYS P  64     -10.800  -9.849  -8.490  1.00  0.00      PROA
ATOM   1052  HG2 LYS P  64     -11.690  -8.287  -8.305  1.00  0.00      PROA
ATOM   1053  CD  LYS P  64     -12.448  -9.784  -8.143  1.00  1.52      PROA
ATOM   1054  HD1 LYS P  64     -13.214  -9.170  -7.641  1.00  0.00      PROA
ATOM   1055  HD2 LYS P  64     -12.358 -10.762  -7.641  1.00  0.00      PROA
ATOM   1056  CE  LYS P  64     -13.017 -10.090  -9.329  1.00  1.80      PROA
ATOM   1057  HE1 LYS P  64     -14.082 -10.338  -9.138  1.00  0.00      PROA
ATOM   1058  HE2 LYS P  64     -12.485 -10.973  -9.741  1.00  0.00      PROA
ATOM   1059  NZ  LYS P  64     -13.028  -9.354 -10.133  1.00  2.11      PROA
ATOM   1060  HZ1 LYS P  64     -12.063  -9.222 -10.497  1.00  0.00      PROA
ATOM   1061  HZ2 LYS P  64     -13.388  -8.449  -9.769  1.00  0.00      PROA
ATOM   1062  HZ3 LYS P  64     -13.645  -9.688 -10.901  1.00  0.00      PROA
ATOM   1063  C   LYS P  64     -10.958  -8.074  -4.303  1.00  0.73      PROA
ATOM   1064  O   LYS P  64     -11.426  -8.721  -3.383  1.00  0.78      PROA
ATOM   1065  N   VAL P  65      -9.886  -7.293  -4.115  1.00  0.67      PROA
ATOM   1066  HN  VAL P  65      -9.461  -6.804  -4.872  1.00  0.00      PROA
ATOM   1067  CA  VAL P  65      -9.262  -7.095  -2.819  1.00  0.63      PROA
ATOM   1068  HA  VAL P  65      -9.113  -8.068  -2.375  1.00  0.00      PROA
ATOM   1069  CB  VAL P  65      -7.936  -6.368  -2.928  1.00  0.67      PROA
ATOM   1070  HB  VAL P  65      -8.106  -5.425  -3.489  1.00  0.00      PROA
ATOM   1071  CG1 VAL P  65      -7.351  -6.059  -1.768  1.00  1.02      PROA
ATOM   1072 HG11 VAL P  65      -7.146  -6.983  -1.186  1.00  0.00      PROA
ATOM   1073 HG12 VAL P  65      -8.020  -5.404  -1.170  1.00  0.00      PROA
ATOM   1074 HG13 VAL P  65      -6.388  -5.538  -1.957  1.00  0.00      PROA
ATOM   1075  CG2 VAL P  65      -6.999  -7.063  -3.586  1.00  0.92      PROA
ATOM   1076 HG21 VAL P  65      -7.340  -7.278  -4.621  1.00  0.00      PROA
ATOM   1077 HG22 VAL P  65      -6.810  -8.027  -3.068  1.00  0.00      PROA
ATOM   1078 HG23 VAL P  65      -6.058  -6.475  -3.637  1.00  0.00      PROA
ATOM   1079  C   VAL P  65     -10.183  -6.407  -1.828  1.00  0.63      PROA
ATOM   1080  O   VAL P  65     -10.319  -6.822  -0.688  1.00  0.65      PROA
ATOM   1081  N   LEU P  66     -10.899  -5.361  -2.261  1.00  0.66      PROA
ATOM   1082  HN  LEU P  66     -10.776  -4.995  -3.180  1.00  0.00      PROA
ATOM   1083  CA  LEU P  66     -11.890  -4.685  -1.455  1.00  0.70      PROA
ATOM   1084  HA  LEU P  66     -11.451  -4.482  -0.490  1.00  0.00      PROA
ATOM   1085  CB  LEU P  66     -12.342  -3.378  -2.116  1.00  0.80      PROA
ATOM   1086  HB1 LEU P  66     -13.237  -3.014  -1.570  1.00  0.00      PROA
ATOM   1087  HB2 LEU P  66     -12.626  -3.609  -3.164  1.00  0.00      PROA
ATOM   1088  CG  LEU P  66     -11.370  -2.296  -2.147  1.00  0.95      PROA
ATOM   1089  HG  LEU P  66     -10.431  -2.681  -2.599  1.00  0.00      PROA
ATOM   1090  CD1 LEU P  66     -11.779  -1.188  -2.866  1.00  1.22      PROA
ATOM   1091 HD11 LEU P  66     -12.598  -0.665  -2.328  1.00  0.00      PROA
ATOM   1092 HD12 LEU P  66     -12.154  -1.502  -3.864  1.00  0.00      PROA
ATOM   1093 HD13 LEU P  66     -10.929  -0.483  -2.991  1.00  0.00      PROA
ATOM   1094  CD2 LEU P  66     -10.990  -1.769  -0.930  1.00  1.19      PROA
ATOM   1095 HD21 LEU P  66     -10.531  -2.559  -0.298  1.00  0.00      PROA
ATOM   1096 HD22 LEU P  66     -11.878  -1.363  -0.400  1.00  0.00      PROA
ATOM   1097 HD23 LEU P  66     -10.244  -0.960  -1.084  1.00  0.00      PROA
ATOM   1098  C   LEU P  66     -13.091  -5.536  -1.096  1.00  0.73      PROA
ATOM   1099  O   LEU P  66     -13.586  -5.481   0.018  1.00  0.76      PROA
ATOM   1100  N   LEU P  67     -13.572  -6.383  -2.013  1.00  0.76      PROA
ATOM   1101  HN  LEU P  67     -13.222  -6.382  -2.946  1.00  0.00      PROA
ATOM   1102  CA  LEU P  67     -14.612  -7.352  -1.754  1.00  0.82      PROA
ATOM   1103  HA  LEU P  67     -15.451  -6.837  -1.311  1.00  0.00      PROA
ATOM   1104  CB  LEU P  67     -15.029  -8.030  -3.063  1.00  0.93      PROA
ATOM   1105  HB1 LEU P  67     -14.269  -8.815  -3.240  1.00  0.00      PROA
ATOM   1106  HB2 LEU P  67     -14.939  -7.247  -3.839  1.00  0.00      PROA
ATOM   1107  CG  LEU P  67     -16.070  -8.552  -3.266  1.00  1.48      PROA
ATOM   1108  HG  LEU P  67     -16.040  -9.365  -2.533  1.00  0.00      PROA
ATOM   1109  CD1 LEU P  67     -17.008  -8.360  -3.284  1.00  1.86      PROA
ATOM   1110 HD11 LEU P  67     -17.184  -7.293  -3.031  1.00  0.00      PROA
ATOM   1111 HD12 LEU P  67     -17.538  -8.993  -2.541  1.00  0.00      PROA
ATOM   1112 HD13 LEU P  67     -17.415  -8.555  -4.299  1.00  0.00      PROA
ATOM   1113  CD2 LEU P  67     -16.582  -8.898  -4.029  1.00  2.02      PROA
ATOM   1114 HD21 LEU P  67     -16.010  -9.703  -4.539  1.00  0.00      PROA
ATOM   1115 HD22 LEU P  67     -16.772  -8.082  -4.758  1.00  0.00      PROA
ATOM   1116 HD23 LEU P  67     -17.548  -9.318  -3.677  1.00  0.00      PROA
ATOM   1117  C   LEU P  67     -14.238  -8.381  -0.705  1.00  0.78      PROA
ATOM   1118  O   LEU P  67     -15.003  -8.679   0.194  1.00  0.85      PROA
ATOM   1119  N   LYS P  68     -13.009  -8.906  -0.751  1.00  0.73      PROA
ATOM   1120  HN  LYS P  68     -12.392  -8.724  -1.513  1.00  0.00      PROA
ATOM   1121  CA  LYS P  68     -12.485  -9.764   0.282  1.00  0.73      PROA
ATOM   1122  HA  LYS P  68     -13.221 -10.528   0.486  1.00  0.00      PROA
ATOM   1123  CB  LYS P  68     -11.166 -10.403  -0.156  1.00  0.80      PROA
ATOM   1124  HB1 LYS P  68     -10.574 -10.317   0.763  1.00  0.00      PROA
ATOM   1125  HB2 LYS P  68     -10.825  -9.687  -0.912  1.00  0.00      PROA
ATOM   1126  CG  LYS P  68     -10.840 -11.201  -0.505  1.00  1.22      PROA
ATOM   1127  HG1 LYS P  68     -11.406 -11.204  -1.431  1.00  0.00      PROA
ATOM   1128  HG2 LYS P  68     -11.253 -11.873   0.241  1.00  0.00      PROA
ATOM   1129  CD  LYS P  68      -9.817 -11.972  -0.907  1.00  1.39      PROA
ATOM   1130  HD1 LYS P  68     -10.342 -12.922  -0.953  1.00  0.00      PROA
ATOM   1131  HD2 LYS P  68      -9.194 -11.884  -0.021  1.00  0.00      PROA
ATOM   1132  CE  LYS P  68      -9.182 -12.147  -1.495  1.00  1.76      PROA
ATOM   1133  HE1 LYS P  68      -8.514 -11.302  -1.310  1.00  0.00      PROA
ATOM   1134  HE2 LYS P  68      -9.749 -12.044  -2.424  1.00  0.00      PROA
ATOM   1135  NZ  LYS P  68      -8.334 -12.936  -1.910  1.00  2.02      PROA
ATOM   1136  HZ1 LYS P  68      -8.793 -13.663  -2.495  1.00  0.00      PROA
ATOM   1137  HZ2 LYS P  68      -7.858 -13.390  -1.104  1.00  0.00      PROA
ATOM   1138  HZ3 LYS P  68      -7.633 -12.423  -2.481  1.00  0.00      PROA
ATOM   1139  C   LYS P  68     -12.337  -9.092   1.631  1.00  0.68      PROA
ATOM   1140  O   LYS P  68     -12.667  -9.654   2.657  1.00  0.73      PROA
ATOM   1141  N   TYR P  69     -11.872  -7.839   1.642  1.00  0.64      PROA
ATOM   1142  HN  TYR P  69     -11.566  -7.407   0.799  1.00  0.00      PROA
ATOM   1143  CA  TYR P  69     -11.763  -7.003   2.816  1.00  0.63      PROA
ATOM   1144  HA  TYR P  69     -11.232  -7.548   3.582  1.00  0.00      PROA
ATOM   1145  CB  TYR P  69     -10.997  -5.719   2.418  1.00  0.66      PROA
ATOM   1146  HB1 TYR P  69     -11.573  -5.184   1.634  1.00  0.00      PROA
ATOM   1147  HB2 TYR P  69      -9.996  -6.002   2.030  1.00  0.00      PROA
ATOM   1148  CG  TYR P  69     -10.773  -4.749   3.531  1.00  0.63      PROA
ATOM   1149  CD1 TYR P  69     -10.429  -4.512   4.195  1.00  1.44      PROA
ATOM   1150  HD1 TYR P  69      -9.826  -5.313   4.445  1.00  0.00      PROA
ATOM   1151  CE1 TYR P  69     -10.188  -3.607   5.215  1.00  1.46      PROA
ATOM   1152  HE1 TYR P  69      -9.510  -4.102   5.822  1.00  0.00      PROA
ATOM   1153  CZ  TYR P  69     -10.290  -2.927   5.574  1.00  0.74      PROA
ATOM   1154  OH  TYR P  69     -10.068  -2.030   6.604  1.00  0.87      PROA
ATOM   1155  HH  TYR P  69      -9.467  -2.440   7.230  1.00  0.00      PROA
ATOM   1156  CD2 TYR P  69     -10.862  -4.048   3.891  1.00  1.20      PROA
ATOM   1157  HD2 TYR P  69     -11.498  -3.533   3.258  1.00  0.00      PROA
ATOM   1158  CE2 TYR P  69     -10.624  -3.144   4.910  1.00  1.22      PROA
ATOM   1159  HE2 TYR P  69     -11.195  -2.321   4.644  1.00  0.00      PROA
ATOM   1160  C   TYR P  69     -13.097  -6.699   3.488  1.00  0.64      PROA
ATOM   1161  O   TYR P  69     -13.231  -6.774   4.695  1.00  0.68      PROA
ATOM   1162  N   THR P  70     -14.139  -6.394   2.702  1.00  0.68      PROA
ATOM   1163  HN  THR P  70     -14.053  -6.401   1.709  1.00  0.00      PROA
ATOM   1164  CA  THR P  70     -15.454  -6.034   3.203  1.00  0.73      PROA
ATOM   1165  HA  THR P  70     -15.310  -5.302   3.984  1.00  0.00      PROA
ATOM   1166  CB  THR P  70     -16.372  -5.471   2.145  1.00  0.79      PROA
ATOM   1167  HB  THR P  70     -15.818  -5.630   1.204  1.00  0.00      PROA
ATOM   1168  OG1 THR P  70     -16.686  -4.767   2.042  1.00  1.54      PROA
ATOM   1169  HG1 THR P  70     -15.961  -4.187   1.798  1.00  0.00      PROA
ATOM   1170  CG2 THR P  70     -17.177  -5.612   1.820  1.00  1.47      PROA
ATOM   1171 HG21 THR P  70     -17.942  -5.156   2.484  1.00  0.00      PROA
ATOM   1172 HG22 THR P  70     -17.372  -6.704   1.752  1.00  0.00      PROA
ATOM   1173 HG23 THR P  70     -17.264  -5.153   0.812  1.00  0.00      PROA
ATOM   1174  C   THR P  70     -16.143  -7.145   3.941  1.00  0.77      PROA
ATOM   1175  O   THR P  70     -16.826  -6.924   4.907  1.00  0.89      PROA
ATOM   1176  N   GLU P  71     -15.932  -8.386   3.534  1.00  0.78      PROA
ATOM   1177  HN  GLU P  71     -15.334  -8.582   2.761  1.00  0.00      PROA
ATOM   1178  CA  GLU P  71     -16.530  -9.535   4.152  1.00  0.88      PROA
ATOM   1179  HA  GLU P  71     -17.411  -9.212   4.686  1.00  0.00      PROA
ATOM   1180  CB  GLU P  71     -16.894 -10.554   3.091  1.00  1.04      PROA
ATOM   1181  HB1 GLU P  71     -17.230 -11.481   3.601  1.00  0.00      PROA
ATOM   1182  HB2 GLU P  71     -15.982 -10.779   2.499  1.00  0.00      PROA
ATOM   1183  CG  GLU P  71     -17.935 -10.138   2.177  1.00  1.26      PROA
ATOM   1184  HG1 GLU P  71     -17.429  -9.904   1.220  1.00  0.00      PROA
ATOM   1185  HG2 GLU P  71     -18.368  -9.212   2.604  1.00  0.00      PROA
ATOM   1186  CD  GLU P  71     -18.796 -10.772   1.910  1.00  1.69      PROA
ATOM   1187  OE1 GLU P  71     -19.123 -11.047   1.807  1.00  2.29      PROA
ATOM   1188  OE2 GLU P  71     -19.170 -11.003   1.799  1.00  2.27      PROA
ATOM   1189  C   GLU P  71     -15.658 -10.187   5.198  1.00  0.84      PROA
ATOM   1190  O   GLU P  71     -16.016 -11.180   5.760  1.00  0.96      PROA
ATOM   1191  N   TYR P  72     -14.491  -9.641   5.504  1.00  0.76      PROA
ATOM   1192  HN  TYR P  72     -14.197  -8.789   5.078  1.00  0.00      PROA
ATOM   1193  CA  TYR P  72     -13.558 -10.200   6.449  1.00  0.72      PROA
ATOM   1194  HA  TYR P  72     -13.531 -11.270   6.306  1.00  0.00      PROA
ATOM   1195  CB  TYR P  72     -12.167  -9.592   6.225  1.00  0.73      PROA
ATOM   1196  HB1 TYR P  72     -12.117  -8.590   6.702  1.00  0.00      PROA
ATOM   1197  HB2 TYR P  72     -11.969  -9.506   5.135  1.00  0.00      PROA
ATOM   1198  CG  TYR P  72     -11.084 -10.425   6.814  1.00  0.67      PROA
ATOM   1199  CD1 TYR P  72     -10.507 -11.419   6.057  1.00  0.74      PROA
ATOM   1200  HD1 TYR P  72     -10.859 -11.595   5.051  1.00  0.00      PROA
ATOM   1201  CE1 TYR P  72      -9.484 -12.195   6.566  1.00  0.77      PROA
ATOM   1202  HE1 TYR P  72      -9.042 -12.969   5.956  1.00  0.00      PROA
ATOM   1203  CZ  TYR P  72      -9.028 -11.988   7.838  1.00  0.74      PROA
ATOM   1204  OH  TYR P  72      -8.002 -12.763   8.341  1.00  0.87      PROA
ATOM   1205  HH  TYR P  72      -7.846 -13.484   7.727  1.00  0.00      PROA
ATOM   1206  CD2 TYR P  72     -10.610 -10.219   8.091  1.00  0.69      PROA
ATOM   1207  HD2 TYR P  72     -11.040  -9.438   8.701  1.00  0.00      PROA
ATOM   1208  CE2 TYR P  72      -9.590 -11.000   8.601  1.00  0.72      PROA
ATOM   1209  HE2 TYR P  72      -9.235 -10.830   9.607  1.00  0.00      PROA
ATOM   1210  C   TYR P  72     -14.020 -10.004   7.882  1.00  0.76      PROA
ATOM   1211  O   TYR P  72     -14.342  -8.931   8.295  1.00  0.89      PROA
ATOM   1212  N   ASN P  73     -14.077 -11.060   8.668  1.00  0.80      PROA
ATOM   1213  HN  ASN P  73     -13.722 -11.941   8.368  1.00  0.00      PROA
ATOM   1214  CA  ASN P  73     -14.634 -11.051   9.986  1.00  0.90      PROA
ATOM   1215  HA  ASN P  73     -14.568 -10.044  10.370  1.00  0.00      PROA
ATOM   1216  CB  ASN P  73     -16.069 -11.507   9.961  1.00  1.09      PROA
ATOM   1217  HB1 ASN P  73     -15.976 -12.420  10.551  1.00  0.00      PROA
ATOM   1218  HB2 ASN P  73     -16.171 -11.713   8.895  1.00  0.00      PROA
ATOM   1219  CG  ASN P  73     -16.819 -11.335  10.123  1.00  1.73      PROA
ATOM   1220  OD1 ASN P  73     -16.747 -10.941  10.471  1.00  2.46      PROA
ATOM   1221  ND2 ASN P  73     -17.584 -11.647   9.866  1.00  2.24      PROA
ATOM   1222 HD21 ASN P  73     -18.431 -11.252  10.223  1.00  0.00      PROA
ATOM   1223 HD22 ASN P  73     -17.622 -12.403   9.212  1.00  0.00      PROA
ATOM   1224  C   ASN P  73     -13.834 -11.888  10.932  1.00  0.90      PROA
ATOM   1225  O   ASN P  73     -14.285 -12.429  11.725  1.00  1.28      PROA
ATOM   1226  N   GLU P  74     -12.605 -12.004  10.871  1.00  0.84      PROA
ATOM   1227  HN  GLU P  74     -12.128 -11.527  10.142  1.00  0.00      PROA
ATOM   1228  CA  GLU P  74     -11.705 -12.741  11.708  1.00  0.83      PROA
ATOM   1229  HA  GLU P  74     -12.277 -13.162  12.521  1.00  0.00      PROA
ATOM   1230  CB  GLU P  74     -11.008 -13.850  10.926  1.00  0.89      PROA
ATOM   1231  HB1 GLU P  74     -10.117 -14.141  11.517  1.00  0.00      PROA
ATOM   1232  HB2 GLU P  74     -10.679 -13.401   9.967  1.00  0.00      PROA
ATOM   1233  CG  GLU P  74     -11.607 -14.914  10.636  1.00  1.28      PROA
ATOM   1234  HG1 GLU P  74     -12.475 -14.607  10.022  1.00  0.00      PROA
ATOM   1235  HG2 GLU P  74     -11.958 -15.328  11.601  1.00  0.00      PROA
ATOM   1236  CD  GLU P  74     -11.067 -15.971   9.976  1.00  1.42      PROA
ATOM   1237  OE1 GLU P  74     -10.796 -16.395   9.747  1.00  1.95      PROA
ATOM   1238  OE2 GLU P  74     -10.915 -16.405   9.685  1.00  1.85      PROA
ATOM   1239  C   GLU P  74     -10.696 -11.808  12.342  1.00  0.78      PROA
ATOM   1240  O   GLU P  74     -10.468 -10.745  11.803  1.00  0.78      PROA
ATOM   1241  N   PRO P  75     -10.083 -12.105  13.473  1.00  0.85      PROA
ATOM   1242  CD  PRO P  75     -10.426 -13.226  14.309  1.00  0.98      PROA
ATOM   1243  HD1 PRO P  75     -10.155 -14.173  13.797  1.00  0.00      PROA
ATOM   1244  HD2 PRO P  75     -11.515 -13.212  14.528  1.00  0.00      PROA
ATOM   1245  CA  PRO P  75      -8.982 -11.344  14.031  1.00  0.87      PROA
ATOM   1246  HA  PRO P  75      -9.317 -10.363  14.328  1.00  0.00      PROA
ATOM   1247  CB  PRO P  75      -8.492 -12.210  15.162  1.00  1.04      PROA
ATOM   1248  HB1 PRO P  75      -8.159 -11.584  16.017  1.00  0.00      PROA
ATOM   1249  HB2 PRO P  75      -7.643 -12.844  14.829  1.00  0.00      PROA
ATOM   1250  CG  PRO P  75      -9.627 -13.034  15.543  1.00  1.11      PROA
ATOM   1251  HG1 PRO P  75      -9.281 -14.013  15.939  1.00  0.00      PROA
ATOM   1252  HG2 PRO P  75     -10.233 -12.525  16.323  1.00  0.00      PROA
ATOM   1253  C   PRO P  75      -7.884 -10.937  13.083  1.00  0.81      PROA
ATOM   1254  O   PRO P  75      -7.435 -11.739  12.309  1.00  0.87      PROA
ATOM   1255  N   HSD P  76      -7.436  -9.691  13.126  1.00  0.80      PROA
ATOM   1256  HN  HSD P  76      -7.743  -9.053  13.827  1.00  0.00      PROA
ATOM   1257  CA  HSD P  76      -6.491  -9.164  12.188  1.00  0.77      PROA
ATOM   1258  HA  HSD P  76      -5.798  -9.953  11.938  1.00  0.00      PROA
ATOM   1259  CB  HSD P  76      -7.182  -8.653  10.926  1.00  0.73      PROA
ATOM   1260  HB1 HSD P  76      -7.692  -9.509  10.436  1.00  0.00      PROA
ATOM   1261  HB2 HSD P  76      -6.406  -8.249  10.242  1.00  0.00      PROA
ATOM   1262  ND1 HSD P  76      -9.454  -7.814  11.407  1.00  0.92      PROA
ATOM   1263  HD1 HSD P  76      -9.868  -8.712  11.553  1.00  0.00      PROA
ATOM   1264  CG  HSD P  76      -8.181  -7.599  11.147  1.00  0.76      PROA
ATOM   1265  CE1 HSD P  76     -10.066  -6.654  11.438  1.00  1.04      PROA
ATOM   1266  HE1 HSD P  76     -11.131  -6.552  11.644  1.00  0.00      PROA
ATOM   1267  NE2 HSD P  76      -9.277  -5.707  11.204  1.00  1.03      PROA
ATOM   1268  CD2 HSD P  76      -8.092  -6.305  11.007  1.00  0.89      PROA
ATOM   1269  HD2 HSD P  76      -7.227  -5.700  10.766  1.00  0.00      PROA
ATOM   1270  C   HSD P  76      -5.696  -8.051  12.791  1.00  0.82      PROA
ATOM   1271  O   HSD P  76      -6.107  -7.424  13.711  1.00  0.96      PROA
ATOM   1272  N   GLU P  77      -4.517  -7.783  12.281  1.00  0.86      PROA
ATOM   1273  HN  GLU P  77      -4.155  -8.319  11.523  1.00  0.00      PROA
ATOM   1274  CA  GLU P  77      -3.659  -6.737  12.738  1.00  0.94      PROA
ATOM   1275  HA  GLU P  77      -3.870  -6.566  13.783  1.00  0.00      PROA
ATOM   1276  CB  GLU P  77      -2.220  -7.106  12.554  1.00  1.17      PROA
ATOM   1277  HB1 GLU P  77      -2.057  -7.062  11.462  1.00  0.00      PROA
ATOM   1278  HB2 GLU P  77      -2.153  -8.154  12.898  1.00  0.00      PROA
ATOM   1279  CG  GLU P  77      -1.364  -6.628  12.975  1.00  1.63      PROA
ATOM   1280  HG1 GLU P  77      -1.675  -6.442  14.015  1.00  0.00      PROA
ATOM   1281  HG2 GLU P  77      -1.310  -5.684  12.412  1.00  0.00      PROA
ATOM   1282  CD  GLU P  77      -0.107  -6.939  13.114  1.00  1.94      PROA
ATOM   1283  OE1 GLU P  77       0.391  -7.039  13.202  1.00  2.41      PROA
ATOM   1284  OE2 GLU P  77       0.418  -7.062  13.168  1.00  2.39      PROA
ATOM   1285  C   GLU P  77      -3.937  -5.412  12.106  1.00  0.78      PROA
ATOM   1286  O   GLU P  77      -3.977  -5.289  10.930  1.00  0.76      PROA
ATOM   1287  N   SER P  78      -4.134  -4.375  12.892  1.00  0.82      PROA
ATOM   1288  HN  SER P  78      -4.137  -4.483  13.882  1.00  0.00      PROA
ATOM   1289  CA  SER P  78      -4.356  -3.038  12.439  1.00  0.74      PROA
ATOM   1290  HA  SER P  78      -4.185  -3.021  11.373  1.00  0.00      PROA
ATOM   1291  CB  SER P  78      -5.761  -2.556  12.746  1.00  0.87      PROA
ATOM   1292  HB1 SER P  78      -5.852  -2.514  13.850  1.00  0.00      PROA
ATOM   1293  HB2 SER P  78      -6.457  -3.318  12.342  1.00  0.00      PROA
ATOM   1294  OG  SER P  78      -6.120  -1.614  12.388  1.00  1.26      PROA
ATOM   1295  HG1 SER P  78      -5.641  -0.944  12.881  1.00  0.00      PROA
ATOM   1296  C   SER P  78      -3.361  -2.133  13.096  1.00  0.76      PROA
ATOM   1297  O   SER P  78      -3.234  -2.103  14.267  1.00  0.97      PROA
ATOM   1298  N   ARG P  79      -2.598  -1.386  12.349  1.00  0.68      PROA
ATOM   1299  HN  ARG P  79      -2.707  -1.373  11.359  1.00  0.00      PROA
ATOM   1300  CA  ARG P  79      -1.554  -0.530  12.856  1.00  0.70      PROA
ATOM   1301  HA  ARG P  79      -1.550  -0.618  13.932  1.00  0.00      PROA
ATOM   1302  CB  ARG P  79      -0.177  -0.914  12.290  1.00  0.75      PROA
ATOM   1303  HB1 ARG P  79       0.568  -0.180  12.663  1.00  0.00      PROA
ATOM   1304  HB2 ARG P  79      -0.226  -0.846  11.183  1.00  0.00      PROA
ATOM   1305  CG  ARG P  79       0.308  -2.317  12.661  1.00  0.81      PROA
ATOM   1306  HG1 ARG P  79       1.261  -2.502  12.122  1.00  0.00      PROA
ATOM   1307  HG2 ARG P  79      -0.453  -3.045  12.309  1.00  0.00      PROA
ATOM   1308  CD  ARG P  79       0.541  -2.564  14.080  1.00  0.93      PROA
ATOM   1309  HD1 ARG P  79      -0.405  -2.370  14.628  1.00  0.00      PROA
ATOM   1310  HD2 ARG P  79       1.335  -1.870  14.429  1.00  0.00      PROA
ATOM   1311  NE  ARG P  79       0.899  -3.682  14.406  1.00  1.21      PROA
ATOM   1312  HE  ARG P  79       1.125  -4.247  13.624  1.00  0.00      PROA
ATOM   1313  CZ  ARG P  79       1.036  -4.231  15.387  1.00  1.54      PROA
ATOM   1314  NH1 ARG P  79       0.858  -3.885  16.225  1.00  1.82      PROA
ATOM   1315 HH11 ARG P  79       0.377  -3.013  16.314  1.00  0.00      PROA
ATOM   1316 HH12 ARG P  79       1.147  -4.382  17.043  1.00  0.00      PROA
ATOM   1317  NH2 ARG P  79       1.355  -5.192  15.542  1.00  2.10      PROA
ATOM   1318 HH21 ARG P  79       1.850  -5.426  16.379  1.00  0.00      PROA
ATOM   1319 HH22 ARG P  79       1.171  -5.896  14.856  1.00  0.00      PROA
ATOM   1320  C   ARG P  79      -1.838   0.923  12.572  1.00  0.70      PROA
ATOM   1321  O   ARG P  79      -2.388   1.296  11.563  1.00  0.73      PROA
ATOM   1322  N   THR P  80      -1.459   1.783  13.489  1.00  0.78      PROA
ATOM   1323  HN  THR P  80      -1.058   1.460  14.341  1.00  0.00      PROA
ATOM   1324  CA  THR P  80      -1.564   3.219  13.395  1.00  0.84      PROA
ATOM   1325  HA  THR P  80      -1.937   3.451  12.408  1.00  0.00      PROA
ATOM   1326  CB  THR P  80      -2.453   3.805  14.410  1.00  1.08      PROA
ATOM   1327  HB  THR P  80      -3.092   4.564  13.912  1.00  0.00      PROA
ATOM   1328  OG1 THR P  80      -2.125   4.141  14.991  1.00  1.91      PROA
ATOM   1329  HG1 THR P  80      -1.725   3.440  15.511  1.00  0.00      PROA
ATOM   1330  CG2 THR P  80      -3.238   3.442  15.027  1.00  1.28      PROA
ATOM   1331 HG21 THR P  80      -2.829   2.764  15.807  1.00  0.00      PROA
ATOM   1332 HG22 THR P  80      -3.970   2.875  14.413  1.00  0.00      PROA
ATOM   1333 HG23 THR P  80      -3.749   4.292  15.528  1.00  0.00      PROA
ATOM   1334  C   THR P  80      -0.214   3.843  13.493  1.00  0.75      PROA
ATOM   1335  O   THR P  80       0.745   3.165  13.739  1.00  0.78      PROA
ATOM   1336  N   ASN P  81      -0.082   5.163  13.297  1.00  0.76      PROA
ATOM   1337  HN  ASN P  81      -0.878   5.723  13.088  1.00  0.00      PROA
ATOM   1338  CA  ASN P  81       1.167   5.898  13.362  1.00  0.75      PROA
ATOM   1339  HA  ASN P  81       1.823   5.505  12.599  1.00  0.00      PROA
ATOM   1340  CB  ASN P  81       0.941   7.408  13.142  1.00  0.78      PROA
ATOM   1341  HB1 ASN P  81       1.889   7.952  13.338  1.00  0.00      PROA
ATOM   1342  HB2 ASN P  81       0.162   7.768  13.847  1.00  0.00      PROA
ATOM   1343  CG  ASN P  81       0.497   7.704  11.742  1.00  0.78      PROA
ATOM   1344  OD1 ASN P  81       0.561   6.893  10.850  1.00  0.77      PROA
ATOM   1345  ND2 ASN P  81       0.032   8.909  11.533  1.00  0.94      PROA
ATOM   1346 HD21 ASN P  81      -0.418   9.128  10.667  1.00  0.00      PROA
ATOM   1347 HD22 ASN P  81       0.127   9.611  12.239  1.00  0.00      PROA
ATOM   1348  C   ASN P  81       1.917   5.729  14.670  1.00  0.77      PROA
ATOM   1349  O   ASN P  81       3.113   5.520  14.683  1.00  0.79      PROA
ATOM   1350  N   SER P  82       1.211   5.761  15.806  1.00  0.82      PROA
ATOM   1351  HN  SER P  82       0.234   5.954  15.795  1.00  0.00      PROA
ATOM   1352  CA  SER P  82       1.772   5.527  17.121  1.00  0.88      PROA
ATOM   1353  HA  SER P  82       2.589   6.219  17.261  1.00  0.00      PROA
ATOM   1354  CB  SER P  82       0.716   5.724  18.220  1.00  1.00      PROA
ATOM   1355  HB1 SER P  82       0.041   4.853  18.128  1.00  0.00      PROA
ATOM   1356  HB2 SER P  82       0.182   6.651  17.940  1.00  0.00      PROA
ATOM   1357  OG  SER P  82       0.846   5.808  19.125  1.00  1.54      PROA
ATOM   1358  HG1 SER P  82       1.128   4.944  19.433  1.00  0.00      PROA
ATOM   1359  C   SER P  82       2.426   4.173  17.281  1.00  0.86      PROA
ATOM   1360  O   SER P  82       3.478   4.055  17.878  1.00  0.90      PROA
ATOM   1361  N   ASP P  83       1.842   3.118  16.701  1.00  0.84      PROA
ATOM   1362  HN  ASP P  83       0.971   3.212  16.226  1.00  0.00      PROA
ATOM   1363  CA  ASP P  83       2.391   1.785  16.702  1.00  0.85      PROA
ATOM   1364  HA  ASP P  83       2.613   1.515  17.724  1.00  0.00      PROA
ATOM   1365  CB  ASP P  83       1.394   0.787  16.091  1.00  0.88      PROA
ATOM   1366  HB1 ASP P  83       1.842  -0.229  16.102  1.00  0.00      PROA
ATOM   1367  HB2 ASP P  83       1.181   1.080  15.041  1.00  0.00      PROA
ATOM   1368  CG  ASP P  83       0.124   0.752  16.839  1.00  1.00      PROA
ATOM   1369  OD1 ASP P  83      -0.382   0.701  17.146  1.00  1.50      PROA
ATOM   1370  OD2 ASP P  83      -0.387   0.688  17.125  1.00  1.57      PROA
ATOM   1371  C   ASP P  83       3.707   1.686  15.955  1.00  0.82      PROA
ATOM   1372  O   ASP P  83       4.622   1.007  16.378  1.00  0.88      PROA
ATOM   1373  N   ILE P  84       3.832   2.387  14.819  1.00  0.79      PROA
ATOM   1374  HN  ILE P  84       3.061   2.891  14.438  1.00  0.00      PROA
ATOM   1375  CA  ILE P  84       5.060   2.477  14.058  1.00  0.81      PROA
ATOM   1376  HA  ILE P  84       5.447   1.476  13.941  1.00  0.00      PROA
ATOM   1377  CB  ILE P  84       4.845   3.112  12.693  1.00  0.82      PROA
ATOM   1378  HB  ILE P  84       4.449   4.141  12.828  1.00  0.00      PROA
ATOM   1379  CG2 ILE P  84       6.140   3.177  11.904  1.00  0.91      PROA
ATOM   1380 HG21 ILE P  84       6.638   2.184  11.905  1.00  0.00      PROA
ATOM   1381 HG22 ILE P  84       6.827   3.918  12.365  1.00  0.00      PROA
ATOM   1382 HG23 ILE P  84       5.928   3.467  10.853  1.00  0.00      PROA
ATOM   1383  CG1 ILE P  84       3.779   2.395  11.878  1.00  0.87      PROA
ATOM   1384 HG11 ILE P  84       3.694   2.972  10.938  1.00  0.00      PROA
ATOM   1385 HG12 ILE P  84       2.846   2.501  12.462  1.00  0.00      PROA
ATOM   1386  CD  ILE P  84       3.811   1.267  11.547  1.00  1.11      PROA
ATOM   1387  HD1 ILE P  84       3.858   0.608  12.440  1.00  0.00      PROA
ATOM   1388  HD2 ILE P  84       4.711   1.082  10.922  1.00  0.00      PROA
ATOM   1389  HD3 ILE P  84       2.896   1.016  10.969  1.00  0.00      PROA
ATOM   1390  C   ILE P  84       6.150   3.181  14.836  1.00  0.87      PROA
ATOM   1391  O   ILE P  84       7.274   2.726  14.889  1.00  0.95      PROA
ATOM   1392  N   VAL P  85       5.826   4.284  15.525  1.00  0.88      PROA
ATOM   1393  HN  VAL P  85       4.914   4.679  15.458  1.00  0.00      PROA
ATOM   1394  CA  VAL P  85       6.731   4.990  16.405  1.00  0.97      PROA
ATOM   1395  HA  VAL P  85       7.646   5.173  15.861  1.00  0.00      PROA
ATOM   1396  CB  VAL P  85       6.138   6.297  16.878  1.00  1.03      PROA
ATOM   1397  HB  VAL P  85       5.124   6.099  17.286  1.00  0.00      PROA
ATOM   1398  CG1 VAL P  85       6.934   6.956  17.908  1.00  1.23      PROA
ATOM   1399 HG11 VAL P  85       7.996   7.018  17.588  1.00  0.00      PROA
ATOM   1400 HG12 VAL P  85       6.881   6.377  18.855  1.00  0.00      PROA
ATOM   1401 HG13 VAL P  85       6.554   7.986  18.078  1.00  0.00      PROA
ATOM   1402  CG2 VAL P  85       6.009   7.228  15.764  1.00  1.09      PROA
ATOM   1403 HG21 VAL P  85       5.347   6.799  14.982  1.00  0.00      PROA
ATOM   1404 HG22 VAL P  85       7.007   7.422  15.316  1.00  0.00      PROA
ATOM   1405 HG23 VAL P  85       5.566   8.183  16.119  1.00  0.00      PROA
ATOM   1406  C   VAL P  85       7.213   4.148  17.566  1.00  1.01      PROA
ATOM   1407  O   VAL P  85       8.386   4.121  17.880  1.00  1.11      PROA
ATOM   1408  N   GLU P  86       6.325   3.378  18.198  1.00  0.98      PROA
ATOM   1409  HN  GLU P  86       5.355   3.420  17.975  1.00  0.00      PROA
ATOM   1410  CA  GLU P  86       6.676   2.443  19.230  1.00  1.06      PROA
ATOM   1411  HA  GLU P  86       7.249   2.972  19.977  1.00  0.00      PROA
ATOM   1412  CB  GLU P  86       5.426   1.825  19.861  1.00  1.10      PROA
ATOM   1413  HB1 GLU P  86       5.683   0.762  20.024  1.00  0.00      PROA
ATOM   1414  HB2 GLU P  86       4.644   1.903  19.083  1.00  0.00      PROA
ATOM   1415  CG  GLU P  86       4.934   2.147  20.795  1.00  1.40      PROA
ATOM   1416  HG1 GLU P  86       4.484   3.102  20.493  1.00  0.00      PROA
ATOM   1417  HG2 GLU P  86       5.795   2.308  21.457  1.00  0.00      PROA
ATOM   1418  CD  GLU P  86       4.060   1.711  21.624  1.00  1.57      PROA
ATOM   1419  OE1 GLU P  86       3.703   1.505  21.956  1.00  2.07      PROA
ATOM   1420  OE2 GLU P  86       3.713   1.572  21.965  1.00  2.06      PROA
ATOM   1421  C   GLU P  86       7.624   1.361  18.779  1.00  1.10      PROA
ATOM   1422  O   GLU P  86       8.563   1.030  19.466  1.00  1.22      PROA
ATOM   1423  N   ALA P  87       7.422   0.810  17.581  1.00  1.06      PROA
ATOM   1424  HN  ALA P  87       6.617   1.039  17.041  1.00  0.00      PROA
ATOM   1425  CA  ALA P  87       8.309  -0.133  16.970  1.00  1.14      PROA
ATOM   1426  HA  ALA P  87       8.532  -0.906  17.690  1.00  0.00      PROA
ATOM   1427  CB  ALA P  87       7.646  -0.722  15.742  1.00  1.12      PROA
ATOM   1428  HB1 ALA P  87       7.409   0.082  15.013  1.00  0.00      PROA
ATOM   1429  HB2 ALA P  87       6.701  -1.230  16.030  1.00  0.00      PROA
ATOM   1430  HB3 ALA P  87       8.330  -1.451  15.256  1.00  0.00      PROA
ATOM   1431  C   ALA P  87       9.661   0.432  16.613  1.00  1.20      PROA
ATOM   1432  O   ALA P  87      10.667  -0.208  16.776  1.00  1.35      PROA
ATOM   1433  N   LEU P  88       9.722   1.671  16.140  1.00  1.17      PROA
ATOM   1434  HN  LEU P  88       8.889   2.186  15.961  1.00  0.00      PROA
ATOM   1435  CA  LEU P  88      10.933   2.377  15.846  1.00  1.28      PROA
ATOM   1436  HA  LEU P  88      11.559   1.733  15.247  1.00  0.00      PROA
ATOM   1437  CB  LEU P  88      10.633   3.666  15.098  1.00  1.27      PROA
ATOM   1438  HB1 LEU P  88      11.267   4.428  15.586  1.00  0.00      PROA
ATOM   1439  HB2 LEU P  88       9.569   3.875  15.313  1.00  0.00      PROA
ATOM   1440  CG  LEU P  88      10.749   3.866  13.970  1.00  1.42      PROA
ATOM   1441  HG  LEU P  88      10.028   3.138  13.613  1.00  0.00      PROA
ATOM   1442  CD1 LEU P  88      10.724   4.448  13.233  1.00  1.92      PROA
ATOM   1443 HD11 LEU P  88      10.988   5.479  13.552  1.00  0.00      PROA
ATOM   1444 HD12 LEU P  88       9.702   4.462  12.797  1.00  0.00      PROA
ATOM   1445 HD13 LEU P  88      11.454   4.116  12.464  1.00  0.00      PROA
ATOM   1446  CD2 LEU P  88      11.257   3.950  13.237  1.00  1.83      PROA
ATOM   1447 HD21 LEU P  88      12.057   3.179  13.236  1.00  0.00      PROA
ATOM   1448 HD22 LEU P  88      11.732   4.954  13.219  1.00  0.00      PROA
ATOM   1449 HD23 LEU P  88      10.634   3.815  12.327  1.00  0.00      PROA
ATOM   1450  C   LEU P  88      11.761   2.687  17.048  1.00  1.41      PROA
ATOM   1451  O   LEU P  88      12.947   2.636  17.010  1.00  1.59      PROA
ATOM   1452  N   ASN P  89      11.144   2.988  18.159  1.00  1.42      PROA
ATOM   1453  HN  ASN P  89      10.149   3.010  18.206  1.00  0.00      PROA
ATOM   1454  CA  ASN P  89      11.810   3.303  19.369  1.00  1.62      PROA
ATOM   1455  HA  ASN P  89      12.767   3.740  19.125  1.00  0.00      PROA
ATOM   1456  CB  ASN P  89      10.990   4.255  20.164  1.00  1.74      PROA
ATOM   1457  HB1 ASN P  89      11.383   4.288  21.202  1.00  0.00      PROA
ATOM   1458  HB2 ASN P  89       9.939   3.895  20.183  1.00  0.00      PROA
ATOM   1459  CG  ASN P  89      11.002   5.515  19.662  1.00  1.88      PROA
ATOM   1460  OD1 ASN P  89      11.607   5.952  19.271  1.00  2.14      PROA
ATOM   1461  ND2 ASN P  89      10.315   6.140  19.689  1.00  2.26      PROA
ATOM   1462 HD21 ASN P  89      10.489   7.087  19.418  1.00  0.00      PROA
ATOM   1463 HD22 ASN P  89       9.401   5.866  19.989  1.00  0.00      PROA
ATOM   1464  C   ASN P  89      12.119   2.123  20.193  1.00  1.73      PROA
ATOM   1465  O   ASN P  89      12.737   2.179  21.079  1.00  1.98      PROA
ATOM   1466  N   LYS P  90      11.715   1.022  19.904  1.00  1.76      PROA
ATOM   1467  HN  LYS P  90      11.116   0.921  19.117  1.00  0.00      PROA
ATOM   1468  CA  LYS P  90      11.980  -0.193  20.548  1.00  1.96      PROA
ATOM   1469  HA  LYS P  90      10.981  -0.502  20.758  1.00  0.00      PROA
ATOM   1470  CB  LYS P  90      12.365  -0.916  20.424  1.00  2.42      PROA
ATOM   1471  HB1 LYS P  90      11.953  -1.631  21.165  1.00  0.00      PROA
ATOM   1472  HB2 LYS P  90      13.440  -0.749  20.638  1.00  0.00      PROA
ATOM   1473  CG  LYS P  90      12.338  -1.145  19.964  1.00  2.98      PROA
ATOM   1474  HG1 LYS P  90      13.235  -0.848  19.382  1.00  0.00      PROA
ATOM   1475  HG2 LYS P  90      11.431  -0.767  19.447  1.00  0.00      PROA
ATOM   1476  CD  LYS P  90      12.310  -1.773  19.969  1.00  3.65      PROA
ATOM   1477  HD1 LYS P  90      11.316  -1.780  20.340  1.00  0.00      PROA
ATOM   1478  HD2 LYS P  90      13.088  -1.856  20.686  1.00  0.00      PROA
ATOM   1479  CE  LYS P  90      12.307  -2.214  19.887  1.00  4.49      PROA
ATOM   1480  HE1 LYS P  90      11.550  -2.126  19.148  1.00  0.00      PROA
ATOM   1481  HE2 LYS P  90      12.014  -2.451  20.879  1.00  0.00      PROA
ATOM   1482  NZ  LYS P  90      12.353  -2.665  19.790  1.00  5.19      PROA
ATOM   1483  HZ1 LYS P  90      12.944  -3.118  20.516  1.00  0.00      PROA
ATOM   1484  HZ2 LYS P  90      12.802  -2.775  18.859  1.00  0.00      PROA
ATOM   1485  HZ3 LYS P  90      11.415  -3.114  19.777  1.00  0.00      PROA
ATOM   1486  C   LYS P  90      12.200  -0.423  21.160  1.00  2.59      PROA
ATOM   1487  O   LYS P  90      12.542  -0.257  21.170  1.00  3.26      PROA
ATOM   1488  N   LYS P  91      12.000  -0.814  21.686  1.00  3.05      PROA
ATOM   1489  HN  LYS P  91      11.110  -1.158  21.514  1.00  0.00      PROA
ATOM   1490  CA  LYS P  91      12.158  -1.077  22.300  1.00  4.08      PROA
ATOM   1491  HA  LYS P  91      13.232  -1.019  22.394  1.00  0.00      PROA
ATOM   1492  CB  LYS P  91      11.915  -0.818  22.756  1.00  4.83      PROA
ATOM   1493  HB1 LYS P  91      12.501  -1.055  23.669  1.00  0.00      PROA
ATOM   1494  HB2 LYS P  91      10.879  -1.198  22.886  1.00  0.00      PROA
ATOM   1495  CG  LYS P  91      11.888   0.285  22.611  1.00  4.92      PROA
ATOM   1496  HG1 LYS P  91      10.843   0.522  22.856  1.00  0.00      PROA
ATOM   1497  HG2 LYS P  91      12.063   0.377  21.530  1.00  0.00      PROA
ATOM   1498  CD  LYS P  91      12.150   0.718  22.805  1.00  5.45      PROA
ATOM   1499  HD1 LYS P  91      12.310   1.266  21.875  1.00  0.00      PROA
ATOM   1500  HD2 LYS P  91      13.065   0.236  23.154  1.00  0.00      PROA
ATOM   1501  CE  LYS P  91      12.125   1.193  23.202  1.00  6.08      PROA
ATOM   1502  HE1 LYS P  91      12.585   0.668  24.019  1.00  0.00      PROA
ATOM   1503  HE2 LYS P  91      11.052   1.250  23.226  1.00  0.00      PROA
ATOM   1504  NZ  LYS P  91      12.175   1.608  23.410  1.00  6.58      PROA
ATOM   1505  HZ1 LYS P  91      11.757   2.349  22.812  1.00  0.00      PROA
ATOM   1506  HZ2 LYS P  91      13.186   1.806  23.551  1.00  0.00      PROA
ATOM   1507  HZ3 LYS P  91      11.693   1.594  24.332  1.00  0.00      PROA
ATOM   1508  C   LYS P  91      12.177  -2.191  22.515  1.00  4.52      PROA
ATOM   1509  OT1 LYS P  91      12.199  -2.650  22.595  1.00  4.85      PROA
ATOM   1510  OT2 LYS P  91      12.177  -2.610  22.611  1.00  4.89      PROA
ATOM   1511  N   GLY P   2      20.738  -6.171 -20.423  1.00  6.00      PROB
ATOM   1512  HT1 GLY P   2      21.437  -5.728 -19.792  1.00  0.00      PROB
ATOM   1513  HT2 GLY P   2      20.396  -5.468 -21.110  1.00  0.00      PROB
ATOM   1514  HT3 GLY P   2      21.182  -6.963 -20.930  1.00  0.00      PROB
ATOM   1515  CA  GLY P   2      20.298  -6.365 -20.114  1.00  5.32      PROB
ATOM   1516  HA1 GLY P   2      19.964  -5.401 -19.893  1.00  0.00      PROB
ATOM   1517  HA2 GLY P   2      20.925  -6.811 -19.409  1.00  0.00      PROB
ATOM   1518  C   GLY P   2      19.660  -6.713 -19.860  1.00  4.50      PROB
ATOM   1519  O   GLY P   2      19.479  -6.872 -19.965  1.00  4.59      PROB
ATOM   1520  N   ARG P   3      19.299  -6.845 -19.513  1.00  4.10      PROB
ATOM   1521  HN  ARG P   3      19.577  -6.401 -18.734  1.00  0.00      PROB
ATOM   1522  CA  ARG P   3      18.691  -7.165 -19.227  1.00  3.64      PROB
ATOM   1523  HA  ARG P   3      18.352  -7.908 -19.933  1.00  0.00      PROB
ATOM   1524  CB  ARG P   3      18.757  -7.330 -18.885  1.00  4.23      PROB
ATOM   1525  HB1 ARG P   3      17.944  -8.008 -18.558  1.00  0.00      PROB
ATOM   1526  HB2 ARG P   3      18.972  -6.602 -18.078  1.00  0.00      PROB
ATOM   1527  CG  ARG P   3      19.171  -7.576 -19.052  1.00  5.09      PROB
ATOM   1528  HG1 ARG P   3      19.901  -6.945 -18.566  1.00  0.00      PROB
ATOM   1529  HG2 ARG P   3      19.039  -7.354 -20.101  1.00  0.00      PROB
ATOM   1530  CD  ARG P   3      19.373  -7.848 -19.093  1.00  5.75      PROB
ATOM   1531  HD1 ARG P   3      18.839  -8.304 -19.920  1.00  0.00      PROB
ATOM   1532  HD2 ARG P   3      19.187  -8.315 -18.132  1.00  0.00      PROB
ATOM   1533  NE  ARG P   3      19.570  -7.958 -19.132  1.00  6.58      PROB
ATOM   1534  HE  ARG P   3      20.135  -7.258 -19.446  1.00  0.00      PROB
ATOM   1535  CZ  ARG P   3      19.731  -8.168 -19.140  1.00  7.45      PROB
ATOM   1536  NH1 ARG P   3      19.745  -8.299 -19.113  1.00  7.75      PROB
ATOM   1537 HH11 ARG P   3      19.504  -8.980 -19.804  1.00  0.00      PROB
ATOM   1538 HH12 ARG P   3      20.090  -8.592 -18.221  1.00  0.00      PROB
ATOM   1539  NH2 ARG P   3      19.884  -8.249 -19.175  1.00  8.29      PROB
ATOM   1540 HH21 ARG P   3      20.597  -8.294 -18.476  1.00  0.00      PROB
ATOM   1541 HH22 ARG P   3      20.037  -8.663 -20.072  1.00  0.00      PROB
ATOM   1542  C   ARG P   3      17.728  -7.076 -18.983  1.00  3.03      PROB
ATOM   1543  O   ARG P   3      17.439  -6.665 -18.535  1.00  3.28      PROB
ATOM   1544  N   LYS P   4      17.205  -7.468 -19.280  1.00  2.72      PROB
ATOM   1545  HN  LYS P   4      17.448  -8.169 -19.942  1.00  0.00      PROB
ATOM   1546  CA  LYS P   4      16.275  -7.414 -19.128  1.00  2.67      PROB
ATOM   1547  HA  LYS P   4      15.979  -6.482 -18.681  1.00  0.00      PROB
ATOM   1548  CB  LYS P   4      16.129  -7.469 -19.946  1.00  3.32      PROB
ATOM   1549  HB1 LYS P   4      15.109  -7.066 -20.104  1.00  0.00      PROB
ATOM   1550  HB2 LYS P   4      16.137  -8.550 -20.188  1.00  0.00      PROB
ATOM   1551  CG  LYS P   4      16.831  -6.936 -20.770  1.00  3.87      PROB
ATOM   1552  HG1 LYS P   4      16.776  -7.595 -21.656  1.00  0.00      PROB
ATOM   1553  HG2 LYS P   4      17.849  -6.975 -20.341  1.00  0.00      PROB
ATOM   1554  CD  LYS P   4      16.772  -6.314 -21.015  1.00  4.39      PROB
ATOM   1555  HD1 LYS P   4      17.117  -5.693 -20.175  1.00  0.00      PROB
ATOM   1556  HD2 LYS P   4      15.685  -6.212 -21.147  1.00  0.00      PROB
ATOM   1557  CE  LYS P   4      17.081  -5.897 -21.693  1.00  5.11      PROB
ATOM   1558  HE1 LYS P   4      17.392  -6.758 -22.279  1.00  0.00      PROB
ATOM   1559  HE2 LYS P   4      17.902  -5.382 -21.200  1.00  0.00      PROB
ATOM   1560  NZ  LYS P   4      17.051  -5.606 -22.050  1.00  5.79      PROB
ATOM   1561  HZ1 LYS P   4      16.797  -4.658 -21.705  1.00  0.00      PROB
ATOM   1562  HZ2 LYS P   4      16.321  -5.942 -22.711  1.00  0.00      PROB
ATOM   1563  HZ3 LYS P   4      17.968  -5.562 -22.540  1.00  0.00      PROB
ATOM   1564  C   LYS P   4      15.415  -8.031 -18.313  1.00  2.36      PROB
ATOM   1565  O   LYS P   4      14.438  -7.848 -18.244  1.00  2.66      PROB
ATOM   1566  N   LYS P   5      15.765  -8.780 -17.663  1.00  2.05      PROB
ATOM   1567  HN  LYS P   5      16.729  -9.028 -17.656  1.00  0.00      PROB
ATOM   1568  CA  LYS P   5      15.051  -9.437 -16.842  1.00  2.01      PROB
ATOM   1569  HA  LYS P   5      14.009  -9.340 -17.105  1.00  0.00      PROB
ATOM   1570  CB  LYS P   5      15.442 -10.570 -16.963  1.00  2.40      PROB
ATOM   1571  HB1 LYS P   5      14.787 -11.211 -16.338  1.00  0.00      PROB
ATOM   1572  HB2 LYS P   5      16.475 -10.605 -16.560  1.00  0.00      PROB
ATOM   1573  CG  LYS P   5      15.470 -11.018 -17.970  1.00  3.01      PROB
ATOM   1574  HG1 LYS P   5      16.115 -11.916 -17.894  1.00  0.00      PROB
ATOM   1575  HG2 LYS P   5      15.958 -10.273 -18.629  1.00  0.00      PROB
ATOM   1576  CD  LYS P   5      14.745 -11.271 -18.381  1.00  3.67      PROB
ATOM   1577  HD1 LYS P   5      14.604 -10.447 -19.090  1.00  0.00      PROB
ATOM   1578  HD2 LYS P   5      14.011 -11.220 -17.568  1.00  0.00      PROB
ATOM   1579  CE  LYS P   5      14.499 -11.815 -18.753  1.00  4.42      PROB
ATOM   1580  HE1 LYS P   5      14.427 -12.618 -18.001  1.00  0.00      PROB
ATOM   1581  HE2 LYS P   5      15.309 -12.010 -19.474  1.00  0.00      PROB
ATOM   1582  NZ  LYS P   5      13.978 -11.945 -19.119  1.00  5.20      PROB
ATOM   1583  HZ1 LYS P   5      13.940 -11.280 -19.917  1.00  0.00      PROB
ATOM   1584  HZ2 LYS P   5      13.117 -11.846 -18.544  1.00  0.00      PROB
ATOM   1585  HZ3 LYS P   5      14.043 -12.918 -19.481  1.00  0.00      PROB
ATOM   1586  C   LYS P   5      14.943  -9.105 -15.499  1.00  1.67      PROB
ATOM   1587  O   LYS P   5      15.657  -8.671 -15.076  1.00  1.68      PROB
ATOM   1588  N   ILE P   6      14.031  -9.301 -14.786  1.00  1.78      PROB
ATOM   1589  HN  ILE P   6      13.225  -9.691 -15.208  1.00  0.00      PROB
ATOM   1590  CA  ILE P   6      13.817  -9.109 -13.467  1.00  1.63      PROB
ATOM   1591  HA  ILE P   6      14.311  -8.185 -13.209  1.00  0.00      PROB
ATOM   1592  CB  ILE P   6      12.598  -9.045 -13.085  1.00  2.17      PROB
ATOM   1593  HB  ILE P   6      12.094  -9.516 -13.935  1.00  0.00      PROB
ATOM   1594  CG2 ILE P   6      12.022  -9.307 -12.372  1.00  2.32      PROB
ATOM   1595 HG21 ILE P   6      12.539  -9.178 -11.397  1.00  0.00      PROB
ATOM   1596 HG22 ILE P   6      11.741 -10.376 -12.486  1.00  0.00      PROB
ATOM   1597 HG23 ILE P   6      11.107  -8.677 -12.374  1.00  0.00      PROB
ATOM   1598  CG1 ILE P   6      12.219  -8.507 -13.105  1.00  2.92      PROB
ATOM   1599 HG11 ILE P   6      11.302  -9.054 -13.156  1.00  0.00      PROB
ATOM   1600 HG12 ILE P   6      12.605  -8.170 -14.043  1.00  0.00      PROB
ATOM   1601  CD  ILE P   6      11.879  -7.838 -12.937  1.00  3.45      PROB
ATOM   1602  HD1 ILE P   6      12.462  -6.995 -13.366  1.00  0.00      PROB
ATOM   1603  HD2 ILE P   6      11.825  -7.708 -11.835  1.00  0.00      PROB
ATOM   1604  HD3 ILE P   6      10.855  -7.816 -13.367  1.00  0.00      PROB
ATOM   1605  C   ILE P   6      14.375  -9.943 -12.619  1.00  1.34      PROB
ATOM   1606  O   ILE P   6      14.336 -10.912 -12.769  1.00  1.62      PROB
ATOM   1607  N   GLN P   7      14.941  -9.578 -11.709  1.00  1.35      PROB
ATOM   1608  HN  GLN P   7      14.936  -8.608 -11.486  1.00  0.00      PROB
ATOM   1609  CA  GLN P   7      15.600 -10.265 -10.913  1.00  1.60      PROB
ATOM   1610  HA  GLN P   7      15.793 -11.232 -11.354  1.00  0.00      PROB
ATOM   1611  CB  GLN P   7      16.647  -9.646 -10.710  1.00  2.24      PROB
ATOM   1612  HB1 GLN P   7      17.277 -10.256 -10.030  1.00  0.00      PROB
ATOM   1613  HB2 GLN P   7      16.387  -8.693 -10.203  1.00  0.00      PROB
ATOM   1614  CG  GLN P   7      17.402  -9.340 -11.830  1.00  2.63      PROB
ATOM   1615  HG1 GLN P   7      18.330  -8.861 -11.459  1.00  0.00      PROB
ATOM   1616  HG2 GLN P   7      16.812  -8.604 -12.412  1.00  0.00      PROB
ATOM   1617  CD  GLN P   7      17.715 -10.075 -12.526  1.00  2.94      PROB
ATOM   1618  OE1 GLN P   7      17.950 -10.477 -12.658  1.00  3.33      PROB
ATOM   1619  NE2 GLN P   7      17.733 -10.262 -12.988  1.00  3.39      PROB
ATOM   1620 HE21 GLN P   7      17.030 -10.904 -13.295  1.00  0.00      PROB
ATOM   1621 HE22 GLN P   7      18.472  -9.995 -13.607  1.00  0.00      PROB
ATOM   1622  C   GLN P   7      15.021 -10.690  -9.629  1.00  1.45      PROB
ATOM   1623  O   GLN P   7      15.526 -11.382  -8.964  1.00  1.76      PROB
ATOM   1624  N   ILE P   8      13.930 -10.306  -9.256  1.00  1.18      PROB
ATOM   1625  HN  ILE P   8      13.426  -9.651  -9.811  1.00  0.00      PROB
ATOM   1626  CA  ILE P   8      13.247 -10.688  -8.074  1.00  1.09      PROB
ATOM   1627  HA  ILE P   8      13.994 -10.962  -7.344  1.00  0.00      PROB
ATOM   1628  CB  ILE P   8      12.387  -9.620  -7.528  1.00  1.18      PROB
ATOM   1629  HB  ILE P   8      11.445  -9.836  -8.043  1.00  0.00      PROB
ATOM   1630  CG2 ILE P   8      12.191  -9.409  -7.033  1.00  1.89      PROB
ATOM   1631 HG21 ILE P   8      12.886  -8.632  -6.647  1.00  0.00      PROB
ATOM   1632 HG22 ILE P   8      12.114 -10.222  -6.279  1.00  0.00      PROB
ATOM   1633 HG23 ILE P   8      11.193  -8.947  -7.188  1.00  0.00      PROB
ATOM   1634  CG1 ILE P   8      12.183  -8.834  -7.413  1.00  1.53      PROB
ATOM   1635 HG11 ILE P   8      11.203  -8.823  -7.895  1.00  0.00      PROB
ATOM   1636 HG12 ILE P   8      12.942  -8.351  -8.032  1.00  0.00      PROB
ATOM   1637  CD  ILE P   8      12.046  -8.131  -6.735  1.00  1.91      PROB
ATOM   1638  HD1 ILE P   8      12.853  -7.371  -6.805  1.00  0.00      PROB
ATOM   1639  HD2 ILE P   8      12.066  -8.577  -5.718  1.00  0.00      PROB
ATOM   1640  HD3 ILE P   8      11.070  -7.628  -6.903  1.00  0.00      PROB
ATOM   1641  C   ILE P   8      12.493 -11.943  -8.275  1.00  1.02      PROB
ATOM   1642  O   ILE P   8      11.856 -12.125  -9.247  1.00  1.11      PROB
ATOM   1643  N   THR P   9      12.573 -12.867  -7.365  1.00  1.03      PROB
ATOM   1644  HN  THR P   9      13.105 -12.725  -6.534  1.00  0.00      PROB
ATOM   1645  CA  THR P   9      11.935 -14.125  -7.459  1.00  1.11      PROB
ATOM   1646  HA  THR P   9      11.064 -14.000  -8.085  1.00  0.00      PROB
ATOM   1647  CB  THR P   9      12.790 -15.149  -8.011  1.00  1.45      PROB
ATOM   1648  HB  THR P   9      13.296 -14.691  -8.884  1.00  0.00      PROB
ATOM   1649  OG1 THR P   9      12.499 -15.935  -8.298  1.00  2.00      PROB
ATOM   1650  HG1 THR P   9      12.231 -16.420  -7.514  1.00  0.00      PROB
ATOM   1651  CG2 THR P   9      13.624 -15.640  -7.604  1.00  1.71      PROB
ATOM   1652 HG21 THR P   9      13.294 -16.446  -6.915  1.00  0.00      PROB
ATOM   1653 HG22 THR P   9      14.246 -14.918  -7.033  1.00  0.00      PROB
ATOM   1654 HG23 THR P   9      14.229 -16.095  -8.417  1.00  0.00      PROB
ATOM   1655  C   THR P   9      11.390 -14.555  -6.145  1.00  0.94      PROB
ATOM   1656  O   THR P   9      11.887 -14.191  -5.137  1.00  0.95      PROB
ATOM   1657  N   ARG P  10      10.317 -15.316  -6.124  1.00  0.91      PROB
ATOM   1658  HN  ARG P  10       9.900 -15.610  -6.979  1.00  0.00      PROB
ATOM   1659  CA  ARG P  10       9.644 -15.795  -4.957  1.00  0.82      PROB
ATOM   1660  HA  ARG P  10       9.415 -14.947  -4.329  1.00  0.00      PROB
ATOM   1661  CB  ARG P  10       8.379 -16.521  -5.342  1.00  0.95      PROB
ATOM   1662  HB1 ARG P  10       8.190 -16.061  -6.314  1.00  0.00      PROB
ATOM   1663  HB2 ARG P  10       7.704 -16.136  -4.575  1.00  0.00      PROB
ATOM   1664  CG  ARG P  10       7.943 -17.468  -5.505  1.00  1.06      PROB
ATOM   1665  HG1 ARG P  10       8.037 -17.893  -4.503  1.00  0.00      PROB
ATOM   1666  HG2 ARG P  10       8.675 -17.896  -6.194  1.00  0.00      PROB
ATOM   1667  CD  ARG P  10       6.774 -18.136  -5.945  1.00  1.11      PROB
ATOM   1668  HD1 ARG P  10       7.062 -19.087  -6.442  1.00  0.00      PROB
ATOM   1669  HD2 ARG P  10       6.227 -17.483  -6.658  1.00  0.00      PROB
ATOM   1670  NE  ARG P  10       5.923 -18.447  -4.962  1.00  1.19      PROB
ATOM   1671  HE  ARG P  10       5.428 -17.707  -4.507  1.00  0.00      PROB
ATOM   1672  CZ  ARG P  10       5.740 -19.496  -4.627  1.00  1.57      PROB
ATOM   1673  NH1 ARG P  10       6.216 -20.453  -5.176  1.00  1.83      PROB
ATOM   1674 HH11 ARG P  10       6.807 -20.330  -5.973  1.00  0.00      PROB
ATOM   1675 HH12 ARG P  10       6.021 -21.373  -4.836  1.00  0.00      PROB
ATOM   1676  NH2 ARG P  10       5.018 -19.594  -3.702  1.00  1.95      PROB
ATOM   1677 HH21 ARG P  10       4.626 -18.774  -3.285  1.00  0.00      PROB
ATOM   1678 HH22 ARG P  10       4.797 -20.497  -3.333  1.00  0.00      PROB
ATOM   1679  C   ARG P  10      10.462 -16.645  -4.012  1.00  0.79      PROB
ATOM   1680  O   ARG P  10      11.286 -17.432  -4.408  1.00  0.90      PROB
ATOM   1681  N   ILE P  11      10.246 -16.494  -2.711  1.00  0.74      PROB
ATOM   1682  HN  ILE P  11       9.602 -15.811  -2.378  1.00  0.00      PROB
ATOM   1683  CA  ILE P  11      10.891 -17.267  -1.680  1.00  0.76      PROB
ATOM   1684  HA  ILE P  11      11.898 -17.478  -2.009  1.00  0.00      PROB
ATOM   1685  CB  ILE P  11      10.921 -16.529  -0.356  1.00  0.77      PROB
ATOM   1686  HB  ILE P  11       9.882 -16.281  -0.051  1.00  0.00      PROB
ATOM   1687  CG2 ILE P  11      11.569 -17.375   0.719  1.00  0.89      PROB
ATOM   1688 HG21 ILE P  11      12.541 -17.773   0.357  1.00  0.00      PROB
ATOM   1689 HG22 ILE P  11      10.909 -18.231   0.976  1.00  0.00      PROB
ATOM   1690 HG23 ILE P  11      11.753 -16.759   1.625  1.00  0.00      PROB
ATOM   1691  CG1 ILE P  11      11.627 -15.192  -0.485  1.00  0.84      PROB
ATOM   1692 HG11 ILE P  11      10.924 -14.582  -1.077  1.00  0.00      PROB
ATOM   1693 HG12 ILE P  11      12.522 -15.426  -1.086  1.00  0.00      PROB
ATOM   1694  CD  ILE P  11      11.992 -14.509   0.258  1.00  1.19      PROB
ATOM   1695  HD1 ILE P  11      12.753 -15.008   0.894  1.00  0.00      PROB
ATOM   1696  HD2 ILE P  11      11.155 -14.172   0.905  1.00  0.00      PROB
ATOM   1697  HD3 ILE P  11      12.462 -13.631  -0.234  1.00  0.00      PROB
ATOM   1698  C   ILE P  11      10.241 -18.621  -1.544  1.00  0.81      PROB
ATOM   1699  O   ILE P  11       9.069 -18.734  -1.380  1.00  0.87      PROB
ATOM   1700  N   MET P  12      10.993 -19.699  -1.621  1.00  0.92      PROB
ATOM   1701  HN  MET P  12      11.984 -19.625  -1.697  1.00  0.00      PROB
ATOM   1702  CA  MET P  12      10.492 -21.040  -1.605  1.00  1.01      PROB
ATOM   1703  HA  MET P  12       9.467 -21.019  -1.944  1.00  0.00      PROB
ATOM   1704  CB  MET P  12      11.324 -21.923  -2.501  1.00  1.21      PROB
ATOM   1705  HB1 MET P  12      10.931 -22.959  -2.427  1.00  0.00      PROB
ATOM   1706  HB2 MET P  12      12.370 -21.906  -2.128  1.00  0.00      PROB
ATOM   1707  CG  MET P  12      11.337 -21.551  -3.877  1.00  1.40      PROB
ATOM   1708  HG1 MET P  12      12.091 -22.197  -4.369  1.00  0.00      PROB
ATOM   1709  HG2 MET P  12      11.691 -20.502  -3.915  1.00  0.00      PROB
ATOM   1710  SD  MET P  12      10.141 -21.626  -4.650  1.00  1.86      PROB
ATOM   1711  CE  MET P  12      10.322 -22.061  -5.415  1.00  2.48      PROB
ATOM   1712  HE1 MET P  12      10.690 -23.090  -5.217  1.00  0.00      PROB
ATOM   1713  HE2 MET P  12      11.106 -21.521  -5.987  1.00  0.00      PROB
ATOM   1714  HE3 MET P  12       9.406 -22.139  -6.038  1.00  0.00      PROB
ATOM   1715  C   MET P  12      10.424 -21.654  -0.245  1.00  1.05      PROB
ATOM   1716  O   MET P  12       9.734 -22.520  -0.033  1.00  1.30      PROB
ATOM   1717  N   ASP P  13      11.116 -21.200   0.717  1.00  1.03      PROB
ATOM   1718  HN  ASP P  13      11.726 -20.429   0.564  1.00  0.00      PROB
ATOM   1719  CA  ASP P  13      11.128 -21.683   2.057  1.00  1.11      PROB
ATOM   1720  HA  ASP P  13      10.738 -22.690   2.060  1.00  0.00      PROB
ATOM   1721  CB  ASP P  13      12.549 -21.658   2.584  1.00  1.26      PROB
ATOM   1722  HB1 ASP P  13      12.673 -20.653   3.029  1.00  0.00      PROB
ATOM   1723  HB2 ASP P  13      13.190 -21.754   1.688  1.00  0.00      PROB
ATOM   1724  CG  ASP P  13      12.953 -22.277   3.248  1.00  1.84      PROB
ATOM   1725  OD1 ASP P  13      13.128 -22.566   3.507  1.00  2.44      PROB
ATOM   1726  OD2 ASP P  13      13.152 -22.515   3.526  1.00  2.45      PROB
ATOM   1727  C   ASP P  13      10.188 -20.892   2.941  1.00  1.05      PROB
ATOM   1728  O   ASP P  13      10.262 -19.687   3.030  1.00  0.98      PROB
ATOM   1729  N   GLU P  14       9.269 -21.573   3.618  1.00  1.12      PROB
ATOM   1730  HN  GLU P  14       9.250 -22.568   3.587  1.00  0.00      PROB
ATOM   1731  CA  GLU P  14       8.247 -20.980   4.433  1.00  1.11      PROB
ATOM   1732  HA  GLU P  14       7.704 -20.268   3.829  1.00  0.00      PROB
ATOM   1733  CB  GLU P  14       7.309 -22.060   4.956  1.00  1.28      PROB
ATOM   1734  HB1 GLU P  14       7.545 -22.083   6.031  1.00  0.00      PROB
ATOM   1735  HB2 GLU P  14       7.687 -22.967   4.461  1.00  0.00      PROB
ATOM   1736  CG  GLU P  14       6.409 -22.189   4.947  1.00  1.81      PROB
ATOM   1737  HG1 GLU P  14       6.174 -22.025   3.887  1.00  0.00      PROB
ATOM   1738  HG2 GLU P  14       6.060 -21.351   5.564  1.00  0.00      PROB
ATOM   1739  CD  GLU P  14       5.517 -23.127   5.264  1.00  2.02      PROB
ATOM   1740  OE1 GLU P  14       5.158 -23.478   5.399  1.00  2.46      PROB
ATOM   1741  OE2 GLU P  14       5.155 -23.523   5.384  1.00  2.40      PROB
ATOM   1742  C   GLU P  14       8.725 -20.124   5.579  1.00  1.07      PROB
ATOM   1743  O   GLU P  14       8.237 -19.036   5.789  1.00  1.02      PROB
ATOM   1744  N   ARG P  15       9.726 -20.570   6.338  1.00  1.15      PROB
ATOM   1745  HN  ARG P  15      10.131 -21.469   6.192  1.00  0.00      PROB
ATOM   1746  CA  ARG P  15      10.293 -19.801   7.412  1.00  1.17      PROB
ATOM   1747  HA  ARG P  15       9.480 -19.411   8.006  1.00  0.00      PROB
ATOM   1748  CB  ARG P  15      11.211 -20.655   8.275  1.00  1.36      PROB
ATOM   1749  HB1 ARG P  15      11.942 -19.951   8.715  1.00  0.00      PROB
ATOM   1750  HB2 ARG P  15      11.730 -21.334   7.572  1.00  0.00      PROB
ATOM   1751  CG  ARG P  15      10.879 -21.294   9.110  1.00  1.83      PROB
ATOM   1752  HG1 ARG P  15      11.823 -21.569   9.608  1.00  0.00      PROB
ATOM   1753  HG2 ARG P  15      10.449 -22.172   8.601  1.00  0.00      PROB
ATOM   1754  CD  ARG P  15      10.235 -21.138   9.895  1.00  2.33      PROB
ATOM   1755  HD1 ARG P  15       9.843 -22.126  10.215  1.00  0.00      PROB
ATOM   1756  HD2 ARG P  15       9.406 -20.496   9.532  1.00  0.00      PROB
ATOM   1757  NE  ARG P  15      10.493 -20.804  10.527  1.00  2.97      PROB
ATOM   1758  HE  ARG P  15      11.483 -20.816  10.634  1.00  0.00      PROB
ATOM   1759  CZ  ARG P  15      10.124 -20.471  11.076  1.00  3.76      PROB
ATOM   1760  NH1 ARG P  15       9.465 -20.408  11.171  1.00  4.13      PROB
ATOM   1761 HH11 ARG P  15       8.893 -21.223  11.262  1.00  0.00      PROB
ATOM   1762 HH12 ARG P  15       9.052 -19.499  11.222  1.00  0.00      PROB
ATOM   1763  NH2 ARG P  15      10.428 -20.183  11.555  1.00  4.54      PROB
ATOM   1764 HH21 ARG P  15      11.158 -19.528  11.362  1.00  0.00      PROB
ATOM   1765 HH22 ARG P  15      10.176 -20.386  12.501  1.00  0.00      PROB
ATOM   1766  C   ARG P  15      10.996 -18.546   6.967  1.00  1.07      PROB
ATOM   1767  O   ARG P  15      10.823 -17.490   7.539  1.00  1.06      PROB
ATOM   1768  N   ASN P  16      11.765 -18.624   5.880  1.00  1.04      PROB
ATOM   1769  HN  ASN P  16      11.941 -19.498   5.435  1.00  0.00      PROB
ATOM   1770  CA  ASN P  16      12.395 -17.488   5.265  1.00  0.98      PROB
ATOM   1771  HA  ASN P  16      12.907 -16.926   6.032  1.00  0.00      PROB
ATOM   1772  CB  ASN P  16      13.388 -17.974   4.194  1.00  1.04      PROB
ATOM   1773  HB1 ASN P  16      12.802 -18.325   3.319  1.00  0.00      PROB
ATOM   1774  HB2 ASN P  16      13.958 -18.826   4.619  1.00  0.00      PROB
ATOM   1775  CG  ASN P  16      14.267 -17.090   3.753  1.00  1.35      PROB
ATOM   1776  OD1 ASN P  16      14.349 -16.290   4.023  1.00  1.81      PROB
ATOM   1777  ND2 ASN P  16      14.951 -17.232   3.045  1.00  1.75      PROB
ATOM   1778 HD21 ASN P  16      15.568 -16.488   2.790  1.00  0.00      PROB
ATOM   1779 HD22 ASN P  16      15.021 -18.119   2.589  1.00  0.00      PROB
ATOM   1780  C   ASN P  16      11.386 -16.498   4.710  1.00  0.85      PROB
ATOM   1781  O   ASN P  16      11.532 -15.299   4.855  1.00  0.83      PROB
ATOM   1782  N   ARG P  17      10.300 -16.991   4.100  1.00  0.81      PROB
ATOM   1783  HN  ARG P  17      10.201 -17.970   3.942  1.00  0.00      PROB
ATOM   1784  CA  ARG P  17       9.202 -16.185   3.627  1.00  0.73      PROB
ATOM   1785  HA  ARG P  17       9.597 -15.434   2.960  1.00  0.00      PROB
ATOM   1786  CB  ARG P  17       8.177 -17.071   2.894  1.00  0.76      PROB
ATOM   1787  HB1 ARG P  17       7.821 -17.838   3.613  1.00  0.00      PROB
ATOM   1788  HB2 ARG P  17       8.706 -17.576   2.059  1.00  0.00      PROB
ATOM   1789  CG  ARG P  17       6.969 -16.389   2.321  1.00  0.79      PROB
ATOM   1790  HG1 ARG P  17       7.298 -15.773   1.458  1.00  0.00      PROB
ATOM   1791  HG2 ARG P  17       6.548 -15.721   3.101  1.00  0.00      PROB
ATOM   1792  CD  ARG P  17       5.883 -17.295   1.854  1.00  0.92      PROB
ATOM   1793  HD1 ARG P  17       5.049 -16.699   1.426  1.00  0.00      PROB
ATOM   1794  HD2 ARG P  17       5.515 -17.914   2.700  1.00  0.00      PROB
ATOM   1795  NE  ARG P  17       6.352 -18.156   0.862  1.00  0.95      PROB
ATOM   1796  HE  ARG P  17       6.869 -17.738   0.118  1.00  0.00      PROB
ATOM   1797  CZ  ARG P  17       6.203 -19.333   0.807  1.00  1.23      PROB
ATOM   1798  NH1 ARG P  17       5.536 -19.933   1.583  1.00  1.52      PROB
ATOM   1799 HH11 ARG P  17       4.953 -19.439   2.228  1.00  0.00      PROB
ATOM   1800 HH12 ARG P  17       5.557 -20.933   1.592  1.00  0.00      PROB
ATOM   1801  NH2 ARG P  17       6.753 -19.954  -0.080  1.00  1.50      PROB
ATOM   1802 HH21 ARG P  17       7.320 -19.474  -0.749  1.00  0.00      PROB
ATOM   1803 HH22 ARG P  17       6.639 -20.946  -0.141  1.00  0.00      PROB
ATOM   1804  C   ARG P  17       8.527 -15.389   4.725  1.00  0.71      PROB
ATOM   1805  O   ARG P  17       8.313 -14.201   4.585  1.00  0.68      PROB
ATOM   1806  N   GLN P  18       8.225 -16.015   5.870  1.00  0.79      PROB
ATOM   1807  HN  GLN P  18       8.390 -16.991   5.983  1.00  0.00      PROB
ATOM   1808  CA  GLN P  18       7.648 -15.353   7.017  1.00  0.81      PROB
ATOM   1809  HA  GLN P  18       6.817 -14.754   6.674  1.00  0.00      PROB
ATOM   1810  CB  GLN P  18       7.173 -16.376   8.053  1.00  0.98      PROB
ATOM   1811  HB1 GLN P  18       7.022 -15.830   9.007  1.00  0.00      PROB
ATOM   1812  HB2 GLN P  18       7.990 -17.114   8.183  1.00  0.00      PROB
ATOM   1813  CG  GLN P  18       6.037 -17.075   7.807  1.00  1.30      PROB
ATOM   1814  HG1 GLN P  18       5.707 -17.536   8.761  1.00  0.00      PROB
ATOM   1815  HG2 GLN P  18       6.281 -17.876   7.078  1.00  0.00      PROB
ATOM   1816  CD  GLN P  18       4.963 -16.365   7.298  1.00  1.50      PROB
ATOM   1817  OE1 GLN P  18       4.640 -16.113   6.599  1.00  1.86      PROB
ATOM   1818  NE2 GLN P  18       4.378 -16.037   7.661  1.00  1.99      PROB
ATOM   1819 HE21 GLN P  18       3.674 -15.554   7.140  1.00  0.00      PROB
ATOM   1820 HE22 GLN P  18       4.315 -16.090   8.658  1.00  0.00      PROB
ATOM   1821  C   GLN P  18       8.523 -14.305   7.671  1.00  0.79      PROB
ATOM   1822  O   GLN P  18       8.071 -13.221   7.997  1.00  0.77      PROB
ATOM   1823  N   VAL P  19       9.823 -14.581   7.839  1.00  0.84      PROB
ATOM   1824  HN  VAL P  19      10.194 -15.481   7.624  1.00  0.00      PROB
ATOM   1825  CA  VAL P  19      10.784 -13.616   8.337  1.00  0.86      PROB
ATOM   1826  HA  VAL P  19      10.363 -13.153   9.217  1.00  0.00      PROB
ATOM   1827  CB  VAL P  19      12.099 -14.276   8.675  1.00  1.00      PROB
ATOM   1828  HB  VAL P  19      12.394 -14.897   7.804  1.00  0.00      PROB
ATOM   1829  CG1 VAL P  19      13.077 -13.525   8.955  1.00  1.42      PROB
ATOM   1830 HG11 VAL P  19      12.912 -13.033   9.937  1.00  0.00      PROB
ATOM   1831 HG12 VAL P  19      13.184 -12.738   8.178  1.00  0.00      PROB
ATOM   1832 HG13 VAL P  19      14.010 -14.125   9.011  1.00  0.00      PROB
ATOM   1833  CG2 VAL P  19      12.059 -15.053   9.681  1.00  1.28      PROB
ATOM   1834 HG21 VAL P  19      11.332 -15.873   9.501  1.00  0.00      PROB
ATOM   1835 HG22 VAL P  19      11.740 -14.488  10.583  1.00  0.00      PROB
ATOM   1836 HG23 VAL P  19      13.062 -15.499   9.854  1.00  0.00      PROB
ATOM   1837  C   VAL P  19      10.973 -12.447   7.396  1.00  0.78      PROB
ATOM   1838  O   VAL P  19      10.965 -11.296   7.801  1.00  0.80      PROB
ATOM   1839  N   THR P  20      11.073 -12.721   6.086  1.00  0.73      PROB
ATOM   1840  HN  THR P  20      11.101 -13.662   5.758  1.00  0.00      PROB
ATOM   1841  CA  THR P  20      11.148 -11.705   5.049  1.00  0.68      PROB
ATOM   1842  HA  THR P  20      11.936 -11.020   5.325  1.00  0.00      PROB
ATOM   1843  CB  THR P  20      11.427 -12.277   3.671  1.00  0.70      PROB
ATOM   1844  HB  THR P  20      10.605 -12.965   3.377  1.00  0.00      PROB
ATOM   1845  OG1 THR P  20      12.633 -12.990   3.676  1.00  0.82      PROB
ATOM   1846  HG1 THR P  20      12.431 -13.848   4.056  1.00  0.00      PROB
ATOM   1847  CG2 THR P  20      11.585 -11.187   2.627  1.00  0.76      PROB
ATOM   1848 HG21 THR P  20      12.305 -10.419   2.983  1.00  0.00      PROB
ATOM   1849 HG22 THR P  20      10.606 -10.696   2.442  1.00  0.00      PROB
ATOM   1850 HG23 THR P  20      11.970 -11.623   1.680  1.00  0.00      PROB
ATOM   1851  C   THR P  20       9.915 -10.843   4.998  1.00  0.61      PROB
ATOM   1852  O   THR P  20       9.994  -9.629   4.924  1.00  0.64      PROB
ATOM   1853  N   PHE P  21       8.727 -11.456   5.109  1.00  0.58      PROB
ATOM   1854  HN  PHE P  21       8.667 -12.450   5.138  1.00  0.00      PROB
ATOM   1855  CA  PHE P  21       7.460 -10.770   5.195  1.00  0.54      PROB
ATOM   1856  HA  PHE P  21       7.372 -10.114   4.342  1.00  0.00      PROB
ATOM   1857  CB  PHE P  21       6.301 -11.802   5.209  1.00  0.58      PROB
ATOM   1858  HB1 PHE P  21       6.500 -12.554   6.002  1.00  0.00      PROB
ATOM   1859  HB2 PHE P  21       6.250 -12.298   4.216  1.00  0.00      PROB
ATOM   1860  CG  PHE P  21       4.944 -11.236   5.480  1.00  0.58      PROB
ATOM   1861  CD1 PHE P  21       4.360 -10.372   4.599  1.00  0.63      PROB
ATOM   1862  HD1 PHE P  21       4.883 -10.114   3.690  1.00  0.00      PROB
ATOM   1863  CE1 PHE P  21       3.119  -9.820   4.841  1.00  0.70      PROB
ATOM   1864  HE1 PHE P  21       2.692  -9.123   4.135  1.00  0.00      PROB
ATOM   1865  CZ  PHE P  21       2.435 -10.151   5.962  1.00  0.76      PROB
ATOM   1866  HZ  PHE P  21       1.460  -9.728   6.154  1.00  0.00      PROB
ATOM   1867  CD2 PHE P  21       4.244 -11.570   6.602  1.00  0.72      PROB
ATOM   1868  HD2 PHE P  21       4.670 -12.267   7.308  1.00  0.00      PROB
ATOM   1869  CE2 PHE P  21       2.996 -11.028   6.847  1.00  0.81      PROB
ATOM   1870  HE2 PHE P  21       2.460 -11.300   7.745  1.00  0.00      PROB
ATOM   1871  C   PHE P  21       7.374  -9.798   6.357  1.00  0.56      PROB
ATOM   1872  O   PHE P  21       6.989  -8.656   6.189  1.00  0.57      PROB
ATOM   1873  N   THR P  22       7.786 -10.222   7.560  1.00  0.61      PROB
ATOM   1874  HN  THR P  22       8.123 -11.150   7.692  1.00  0.00      PROB
ATOM   1875  CA  THR P  22       7.780  -9.391   8.754  1.00  0.65      PROB
ATOM   1876  HA  THR P  22       6.790  -8.973   8.854  1.00  0.00      PROB
ATOM   1877  CB  THR P  22       8.139 -10.166  10.002  1.00  0.78      PROB
ATOM   1878  HB  THR P  22       9.190 -10.510   9.901  1.00  0.00      PROB
ATOM   1879  OG1 THR P  22       7.533 -11.051  10.235  1.00  1.24      PROB
ATOM   1880  HG1 THR P  22       7.756 -11.707   9.570  1.00  0.00      PROB
ATOM   1881  CG2 THR P  22       8.073  -9.647  11.081  1.00  1.19      PROB
ATOM   1882 HG21 THR P  22       7.011  -9.473  11.357  1.00  0.00      PROB
ATOM   1883 HG22 THR P  22       8.599  -8.669  11.063  1.00  0.00      PROB
ATOM   1884 HG23 THR P  22       8.535 -10.306  11.847  1.00  0.00      PROB
ATOM   1885  C   THR P  22       8.658  -8.166   8.637  1.00  0.64      PROB
ATOM   1886  O   THR P  22       8.238  -7.057   8.929  1.00  0.68      PROB
ATOM   1887  N   LYS P  23       9.894  -8.329   8.146  1.00  0.66      PROB
ATOM   1888  HN  LYS P  23      10.247  -9.233   7.919  1.00  0.00      PROB
ATOM   1889  CA  LYS P  23      10.802  -7.234   7.909  1.00  0.68      PROB
ATOM   1890  HA  LYS P  23      10.826  -6.620   8.797  1.00  0.00      PROB
ATOM   1891  CB  LYS P  23      12.206  -7.760   7.587  1.00  0.78      PROB
ATOM   1892  HB1 LYS P  23      12.783  -6.876   7.256  1.00  0.00      PROB
ATOM   1893  HB2 LYS P  23      12.073  -8.453   6.735  1.00  0.00      PROB
ATOM   1894  CG  LYS P  23      12.896  -8.318   8.334  1.00  1.26      PROB
ATOM   1895  HG1 LYS P  23      12.510  -9.342   8.258  1.00  0.00      PROB
ATOM   1896  HG2 LYS P  23      12.600  -7.857   9.284  1.00  0.00      PROB
ATOM   1897  CD  LYS P  23      13.928  -8.498   8.504  1.00  1.67      PROB
ATOM   1898  HD1 LYS P  23      14.241  -7.464   8.502  1.00  0.00      PROB
ATOM   1899  HD2 LYS P  23      14.124  -9.009   7.573  1.00  0.00      PROB
ATOM   1900  CE  LYS P  23      14.681  -8.844   8.985  1.00  2.17      PROB
ATOM   1901  HE1 LYS P  23      14.485  -9.900   8.830  1.00  0.00      PROB
ATOM   1902  HE2 LYS P  23      14.407  -8.483   9.971  1.00  0.00      PROB
ATOM   1903  NZ  LYS P  23      15.600  -8.953   9.183  1.00  2.66      PROB
ATOM   1904  HZ1 LYS P  23      16.016  -8.030   9.420  1.00  0.00      PROB
ATOM   1905  HZ2 LYS P  23      16.088  -9.351   8.355  1.00  0.00      PROB
ATOM   1906  HZ3 LYS P  23      15.706  -9.599   9.991  1.00  0.00      PROB
ATOM   1907  C   LYS P  23      10.351  -6.264   6.834  1.00  0.63      PROB
ATOM   1908  O   LYS P  23      10.365  -5.056   7.016  1.00  0.68      PROB
ATOM   1909  N   ARG P  24       9.898  -6.776   5.683  1.00  0.59      PROB
ATOM   1910  HN  ARG P  24       9.882  -7.760   5.526  1.00  0.00      PROB
ATOM   1911  CA  ARG P  24       9.404  -5.971   4.593  1.00  0.58      PROB
ATOM   1912  HA  ARG P  24      10.085  -5.144   4.457  1.00  0.00      PROB
ATOM   1913  CB  ARG P  24       9.297  -6.790   3.291  1.00  0.60      PROB
ATOM   1914  HB1 ARG P  24       8.760  -6.174   2.539  1.00  0.00      PROB
ATOM   1915  HB2 ARG P  24       8.699  -7.701   3.504  1.00  0.00      PROB
ATOM   1916  CG  ARG P  24      10.629  -7.228   2.683  1.00  0.67      PROB
ATOM   1917  HG1 ARG P  24      10.376  -7.919   1.855  1.00  0.00      PROB
ATOM   1918  HG2 ARG P  24      11.161  -7.787   3.478  1.00  0.00      PROB
ATOM   1919  CD  ARG P  24      11.483  -6.391   2.202  1.00  0.90      PROB
ATOM   1920  HD1 ARG P  24      11.883  -5.785   3.042  1.00  0.00      PROB
ATOM   1921  HD2 ARG P  24      10.955  -5.738   1.476  1.00  0.00      PROB
ATOM   1922  NE  ARG P  24      12.637  -6.914   1.502  1.00  0.90      PROB
ATOM   1923  HE  ARG P  24      13.260  -7.484   2.034  1.00  0.00      PROB
ATOM   1924  CZ  ARG P  24      12.930  -6.733   0.330  1.00  1.03      PROB
ATOM   1925  NH1 ARG P  24      12.209  -6.101  -0.405  1.00  1.26      PROB
ATOM   1926 HH11 ARG P  24      11.355  -5.715  -0.057  1.00  0.00      PROB
ATOM   1927 HH12 ARG P  24      12.467  -5.964  -1.361  1.00  0.00      PROB
ATOM   1928  NH2 ARG P  24      14.010  -7.217  -0.135  1.00  1.19      PROB
ATOM   1929 HH21 ARG P  24      14.618  -7.745   0.458  1.00  0.00      PROB
ATOM   1930 HH22 ARG P  24      14.252  -7.070  -1.094  1.00  0.00      PROB
ATOM   1931  C   ARG P  24       8.093  -5.264   4.879  1.00  0.56      PROB
ATOM   1932  O   ARG P  24       7.905  -4.130   4.474  1.00  0.60      PROB
ATOM   1933  N   LYS P  25       7.164  -5.898   5.613  1.00  0.55      PROB
ATOM   1934  HN  LYS P  25       7.289  -6.847   5.890  1.00  0.00      PROB
ATOM   1935  CA  LYS P  25       5.928  -5.288   6.061  1.00  0.55      PROB
ATOM   1936  HA  LYS P  25       5.431  -4.869   5.198  1.00  0.00      PROB
ATOM   1937  CB  LYS P  25       5.018  -6.328   6.749  1.00  0.59      PROB
ATOM   1938  HB1 LYS P  25       5.627  -6.860   7.509  1.00  0.00      PROB
ATOM   1939  HB2 LYS P  25       4.689  -7.054   5.976  1.00  0.00      PROB
ATOM   1940  CG  LYS P  25       3.778  -5.795   7.440  1.00  0.66      PROB
ATOM   1941  HG1 LYS P  25       3.257  -5.117   6.732  1.00  0.00      PROB
ATOM   1942  HG2 LYS P  25       4.104  -5.211   8.326  1.00  0.00      PROB
ATOM   1943  CD  LYS P  25       2.820  -6.795   7.890  1.00  0.84      PROB
ATOM   1944  HD1 LYS P  25       2.452  -7.330   6.991  1.00  0.00      PROB
ATOM   1945  HD2 LYS P  25       1.974  -6.255   8.362  1.00  0.00      PROB
ATOM   1946  CE  LYS P  25       3.279  -7.799   8.837  1.00  1.00      PROB
ATOM   1947  HE1 LYS P  25       4.266  -8.168   8.487  1.00  0.00      PROB
ATOM   1948  HE2 LYS P  25       2.538  -8.626   8.839  1.00  0.00      PROB
ATOM   1949  NZ  LYS P  25       3.457  -7.459  10.153  1.00  0.91      PROB
ATOM   1950  HZ1 LYS P  25       2.531  -7.291  10.596  1.00  0.00      PROB
ATOM   1951  HZ2 LYS P  25       4.032  -6.595  10.213  1.00  0.00      PROB
ATOM   1952  HZ3 LYS P  25       3.943  -8.234  10.648  1.00  0.00      PROB
ATOM   1953  C   LYS P  25       6.130  -4.079   6.949  1.00  0.55      PROB
ATOM   1954  O   LYS P  25       5.534  -3.038   6.729  1.00  0.58      PROB
ATOM   1955  N   PHE P  26       7.043  -4.170   7.933  1.00  0.57      PROB
ATOM   1956  HN  PHE P  26       7.506  -5.030   8.132  1.00  0.00      PROB
ATOM   1957  CA  PHE P  26       7.425  -3.052   8.771  1.00  0.59      PROB
ATOM   1958  HA  PHE P  26       6.524  -2.603   9.163  1.00  0.00      PROB
ATOM   1959  CB  PHE P  26       8.335  -3.530   9.925  1.00  0.68      PROB
ATOM   1960  HB1 PHE P  26       9.268  -3.948   9.492  1.00  0.00      PROB
ATOM   1961  HB2 PHE P  26       7.797  -4.313  10.501  1.00  0.00      PROB
ATOM   1962  CG  PHE P  26       8.721  -2.561  10.838  1.00  0.94      PROB
ATOM   1963  CD1 PHE P  26       8.013  -1.893  11.521  1.00  1.23      PROB
ATOM   1964  HD1 PHE P  26       6.955  -2.076  11.431  1.00  0.00      PROB
ATOM   1965  CE1 PHE P  26       8.360  -0.986  12.347  1.00  1.65      PROB
ATOM   1966  HE1 PHE P  26       7.600  -0.445  12.891  1.00  0.00      PROB
ATOM   1967  CZ  PHE P  26       9.421  -0.744  12.516  1.00  1.91      PROB
ATOM   1968  HZ  PHE P  26       9.764   0.011  13.203  1.00  0.00      PROB
ATOM   1969  CD2 PHE P  26       9.789  -2.313  11.026  1.00  1.50      PROB
ATOM   1970  HD2 PHE P  26      10.555  -2.854  10.490  1.00  0.00      PROB
ATOM   1971  CE2 PHE P  26      10.136  -1.408  11.857  1.00  1.95      PROB
ATOM   1972  HE2 PHE P  26      11.194  -1.234  11.967  1.00  0.00      PROB
ATOM   1973  C   PHE P  26       8.053  -1.913   7.987  1.00  0.57      PROB
ATOM   1974  O   PHE P  26       7.716  -0.757   8.174  1.00  0.60      PROB
ATOM   1975  N   GLY P  27       8.942  -2.234   7.032  1.00  0.59      PROB
ATOM   1976  HN  GLY P  27       9.231  -3.178   6.893  1.00  0.00      PROB
ATOM   1977  CA  GLY P  27       9.549  -1.267   6.138  1.00  0.61      PROB
ATOM   1978  HA1 GLY P  27      10.249  -1.801   5.513  1.00  0.00      PROB
ATOM   1979  HA2 GLY P  27      10.070  -0.545   6.750  1.00  0.00      PROB
ATOM   1980  C   GLY P  27       8.586  -0.536   5.256  1.00  0.57      PROB
ATOM   1981  O   GLY P  27       8.678   0.665   5.081  1.00  0.60      PROB
ATOM   1982  N   LEU P  28       7.607  -1.245   4.680  1.00  0.56      PROB
ATOM   1983  HN  LEU P  28       7.560  -2.235   4.783  1.00  0.00      PROB
ATOM   1984  CA  LEU P  28       6.555  -0.660   3.877  1.00  0.56      PROB
ATOM   1985  HA  LEU P  28       7.012  -0.025   3.132  1.00  0.00      PROB
ATOM   1986  CB  LEU P  28       5.726  -1.775   3.203  1.00  0.62      PROB
ATOM   1987  HB1 LEU P  28       5.063  -2.190   3.989  1.00  0.00      PROB
ATOM   1988  HB2 LEU P  28       6.449  -2.553   2.886  1.00  0.00      PROB
ATOM   1989  CG  LEU P  28       4.929  -1.525   2.119  1.00  0.63      PROB
ATOM   1990  HG  LEU P  28       4.190  -0.769   2.449  1.00  0.00      PROB
ATOM   1991  CD1 LEU P  28       5.375  -1.121   1.044  1.00  1.14      PROB
ATOM   1992 HD11 LEU P  28       5.803  -1.968   0.466  1.00  0.00      PROB
ATOM   1993 HD12 LEU P  28       6.177  -0.373   1.224  1.00  0.00      PROB
ATOM   1994 HD13 LEU P  28       4.560  -0.659   0.446  1.00  0.00      PROB
ATOM   1995  CD2 LEU P  28       4.266  -2.426   1.552  1.00  1.02      PROB
ATOM   1996 HD21 LEU P  28       3.552  -2.884   2.270  1.00  0.00      PROB
ATOM   1997 HD22 LEU P  28       4.948  -3.218   1.176  1.00  0.00      PROB
ATOM   1998 HD23 LEU P  28       3.690  -1.996   0.705  1.00  0.00      PROB
ATOM   1999  C   LEU P  28       5.653   0.282   4.661  1.00  0.54      PROB
ATOM   2000  O   LEU P  28       5.353   1.383   4.226  1.00  0.57      PROB
ATOM   2001  N   MET P  29       5.246  -0.113   5.878  1.00  0.52      PROB
ATOM   2002  HN  MET P  29       5.442  -1.030   6.215  1.00  0.00      PROB
ATOM   2003  CA  MET P  29       4.503   0.734   6.792  1.00  0.53      PROB
ATOM   2004  HA  MET P  29       3.689   1.183   6.242  1.00  0.00      PROB
ATOM   2005  CB  MET P  29       3.957  -0.079   7.981  1.00  0.56      PROB
ATOM   2006  HB1 MET P  29       3.492   0.636   8.691  1.00  0.00      PROB
ATOM   2007  HB2 MET P  29       4.820  -0.570   8.476  1.00  0.00      PROB
ATOM   2008  CG  MET P  29       3.006  -1.076   7.699  1.00  0.75      PROB
ATOM   2009  HG1 MET P  29       3.474  -1.771   6.972  1.00  0.00      PROB
ATOM   2010  HG2 MET P  29       2.150  -0.573   7.205  1.00  0.00      PROB
ATOM   2011  SD  MET P  29       2.369  -2.041   9.038  1.00  0.82      PROB
ATOM   2012  CE  MET P  29       1.588  -2.925   8.429  1.00  1.52      PROB
ATOM   2013  HE1 MET P  29       2.165  -3.546   7.711  1.00  0.00      PROB
ATOM   2014  HE2 MET P  29       0.786  -2.404   7.864  1.00  0.00      PROB
ATOM   2015  HE3 MET P  29       1.123  -3.604   9.175  1.00  0.00      PROB
ATOM   2016  C   MET P  29       5.269   1.957   7.277  1.00  0.53      PROB
ATOM   2017  O   MET P  29       4.735   3.053   7.331  1.00  0.57      PROB
ATOM   2018  N   LYS P  30       6.564   1.806   7.594  1.00  0.54      PROB
ATOM   2019  HN  LYS P  30       6.986   0.904   7.610  1.00  0.00      PROB
ATOM   2020  CA  LYS P  30       7.449   2.903   7.933  1.00  0.55      PROB
ATOM   2021  HA  LYS P  30       6.974   3.492   8.703  1.00  0.00      PROB
ATOM   2022  CB  LYS P  30       8.806   2.366   8.429  1.00  0.62      PROB
ATOM   2023  HB1 LYS P  30       9.227   1.782   7.587  1.00  0.00      PROB
ATOM   2024  HB2 LYS P  30       8.573   1.683   9.269  1.00  0.00      PROB
ATOM   2025  CG  LYS P  30       9.741   3.107   8.836  1.00  1.04      PROB
ATOM   2026  HG1 LYS P  30       9.280   3.636   9.684  1.00  0.00      PROB
ATOM   2027  HG2 LYS P  30       9.890   3.796   7.991  1.00  0.00      PROB
ATOM   2028  CD  LYS P  30      10.830   2.920   9.211  1.00  1.33      PROB
ATOM   2029  HD1 LYS P  30      11.128   2.091   8.561  1.00  0.00      PROB
ATOM   2030  HD2 LYS P  30      10.636   2.574  10.231  1.00  0.00      PROB
ATOM   2031  CE  LYS P  30      11.860   3.461   9.358  1.00  1.75      PROB
ATOM   2032  HE1 LYS P  30      12.394   2.822  10.082  1.00  0.00      PROB
ATOM   2033  HE2 LYS P  30      11.588   4.432   9.808  1.00  0.00      PROB
ATOM   2034  NZ  LYS P  30      12.705   3.764   8.652  1.00  2.03      PROB
ATOM   2035  HZ1 LYS P  30      12.338   4.418   7.931  1.00  0.00      PROB
ATOM   2036  HZ2 LYS P  30      13.089   2.917   8.188  1.00  0.00      PROB
ATOM   2037  HZ3 LYS P  30      13.458   4.233   9.194  1.00  0.00      PROB
ATOM   2038  C   LYS P  30       7.637   3.913   6.814  1.00  0.54      PROB
ATOM   2039  O   LYS P  30       7.557   5.110   7.032  1.00  0.57      PROB
ATOM   2040  N   LYS P  31       7.833   3.458   5.564  1.00  0.54      PROB
ATOM   2041  HN  LYS P  31       7.937   2.485   5.376  1.00  0.00      PROB
ATOM   2042  CA  LYS P  31       7.908   4.323   4.410  1.00  0.55      PROB
ATOM   2043  HA  LYS P  31       8.521   5.172   4.674  1.00  0.00      PROB
ATOM   2044  CB  LYS P  31       8.508   3.595   3.190  1.00  0.60      PROB
ATOM   2045  HB1 LYS P  31       8.357   4.232   2.293  1.00  0.00      PROB
ATOM   2046  HB2 LYS P  31       7.961   2.639   3.049  1.00  0.00      PROB
ATOM   2047  CG  LYS P  31       9.990   3.284   3.313  1.00  0.69      PROB
ATOM   2048  HG1 LYS P  31      10.286   2.661   2.443  1.00  0.00      PROB
ATOM   2049  HG2 LYS P  31      10.145   2.700   4.244  1.00  0.00      PROB
ATOM   2050  CD  LYS P  31      10.856   4.435   3.356  1.00  0.92      PROB
ATOM   2051  HD1 LYS P  31      10.510   5.000   4.239  1.00  0.00      PROB
ATOM   2052  HD2 LYS P  31      10.610   4.992   2.435  1.00  0.00      PROB
ATOM   2053  CE  LYS P  31      12.084   4.493   3.424  1.00  1.10      PROB
ATOM   2054  HE1 LYS P  31      12.444   4.250   2.406  1.00  0.00      PROB
ATOM   2055  HE2 LYS P  31      12.374   3.702   4.142  1.00  0.00      PROB
ATOM   2056  NZ  LYS P  31      12.810   5.455   3.757  1.00  1.26      PROB
ATOM   2057  HZ1 LYS P  31      12.302   6.053   4.440  1.00  0.00      PROB
ATOM   2058  HZ2 LYS P  31      13.049   6.016   2.915  1.00  0.00      PROB
ATOM   2059  HZ3 LYS P  31      13.683   5.096   4.193  1.00  0.00      PROB
ATOM   2060  C   LYS P  31       6.611   5.029   4.057  1.00  0.53      PROB
ATOM   2061  O   LYS P  31       6.617   6.180   3.643  1.00  0.57      PROB
ATOM   2062  N   ALA P  32       5.453   4.373   4.250  1.00  0.52      PROB
ATOM   2063  HN  ALA P  32       5.438   3.399   4.461  1.00  0.00      PROB
ATOM   2064  CA  ALA P  32       4.158   5.009   4.170  1.00  0.52      PROB
ATOM   2065  HA  ALA P  32       4.091   5.525   3.224  1.00  0.00      PROB
ATOM   2066  CB  ALA P  32       3.058   3.947   4.284  1.00  0.55      PROB
ATOM   2067  HB1 ALA P  32       3.142   3.413   5.255  1.00  0.00      PROB
ATOM   2068  HB2 ALA P  32       3.160   3.207   3.462  1.00  0.00      PROB
ATOM   2069  HB3 ALA P  32       2.059   4.430   4.230  1.00  0.00      PROB
ATOM   2070  C   ALA P  32       3.958   6.104   5.216  1.00  0.52      PROB
ATOM   2071  O   ALA P  32       3.497   7.194   4.911  1.00  0.55      PROB
ATOM   2072  N   TYR P  33       4.366   5.850   6.475  1.00  0.52      PROB
ATOM   2073  HN  TYR P  33       4.682   4.941   6.734  1.00  0.00      PROB
ATOM   2074  CA  TYR P  33       4.389   6.826   7.544  1.00  0.52      PROB
ATOM   2075  HA  TYR P  33       3.417   7.292   7.600  1.00  0.00      PROB
ATOM   2076  CB  TYR P  33       4.734   6.118   8.886  1.00  0.56      PROB
ATOM   2077  HB1 TYR P  33       5.690   5.566   8.765  1.00  0.00      PROB
ATOM   2078  HB2 TYR P  33       3.915   5.412   9.141  1.00  0.00      PROB
ATOM   2079  CG  TYR P  33       4.904   7.026  10.062  1.00  0.61      PROB
ATOM   2080  CD1 TYR P  33       3.960   7.932  10.427  1.00  0.69      PROB
ATOM   2081  HD1 TYR P  33       3.048   7.991   9.852  1.00  0.00      PROB
ATOM   2082  CE1 TYR P  33       4.121   8.780  11.504  1.00  0.78      PROB
ATOM   2083  HE1 TYR P  33       3.351   9.497  11.746  1.00  0.00      PROB
ATOM   2084  CZ  TYR P  33       5.220   8.715  12.241  1.00  0.86      PROB
ATOM   2085  OH  TYR P  33       5.386   9.571  13.311  1.00  1.05      PROB
ATOM   2086  HH  TYR P  33       4.610  10.134  13.364  1.00  0.00      PROB
ATOM   2087  CD2 TYR P  33       6.000   6.964  10.823  1.00  0.82      PROB
ATOM   2088  HD2 TYR P  33       6.774   6.248  10.588  1.00  0.00      PROB
ATOM   2089  CE2 TYR P  33       6.155   7.803  11.905  1.00  0.97      PROB
ATOM   2090  HE2 TYR P  33       7.052   7.728  12.502  1.00  0.00      PROB
ATOM   2091  C   TYR P  33       5.295   8.022   7.244  1.00  0.53      PROB
ATOM   2092  O   TYR P  33       4.900   9.167   7.402  1.00  0.56      PROB
ATOM   2093  N   GLU P  34       6.514   7.780   6.727  1.00  0.54      PROB
ATOM   2094  HN  GLU P  34       6.859   6.850   6.630  1.00  0.00      PROB
ATOM   2095  CA  GLU P  34       7.413   8.822   6.276  1.00  0.57      PROB
ATOM   2096  HA  GLU P  34       7.580   9.496   7.103  1.00  0.00      PROB
ATOM   2097  CB  GLU P  34       8.758   8.236   5.788  1.00  0.63      PROB
ATOM   2098  HB1 GLU P  34       9.035   8.853   4.913  1.00  0.00      PROB
ATOM   2099  HB2 GLU P  34       8.516   7.209   5.457  1.00  0.00      PROB
ATOM   2100  CG  GLU P  34       9.725   8.130   6.391  1.00  1.16      PROB
ATOM   2101  HG1 GLU P  34       9.456   7.530   7.282  1.00  0.00      PROB
ATOM   2102  HG2 GLU P  34       9.997   9.157   6.701  1.00  0.00      PROB
ATOM   2103  CD  GLU P  34      10.987   7.531   5.887  1.00  1.18      PROB
ATOM   2104  OE1 GLU P  34      11.489   7.253   5.707  1.00  1.69      PROB
ATOM   2105  OE2 GLU P  34      11.511   7.334   5.659  1.00  1.59      PROB
ATOM   2106  C   GLU P  34       6.830   9.708   5.189  1.00  0.57      PROB
ATOM   2107  O   GLU P  34       6.888  10.922   5.278  1.00  0.61      PROB
ATOM   2108  N   LEU P  35       6.191   9.119   4.159  1.00  0.56      PROB
ATOM   2109  HN  LEU P  35       6.151   8.127   4.075  1.00  0.00      PROB
ATOM   2110  CA  LEU P  35       5.519   9.857   3.105  1.00  0.56      PROB
ATOM   2111  HA  LEU P  35       6.208  10.592   2.716  1.00  0.00      PROB
ATOM   2112  CB  LEU P  35       5.070   8.891   1.986  1.00  0.60      PROB
ATOM   2113  HB1 LEU P  35       4.370   8.156   2.435  1.00  0.00      PROB
ATOM   2114  HB2 LEU P  35       5.971   8.355   1.621  1.00  0.00      PROB
ATOM   2115  CG  LEU P  35       4.375   9.517   0.772  1.00  0.64      PROB
ATOM   2116  HG  LEU P  35       3.415   9.968   1.102  1.00  0.00      PROB
ATOM   2117  CD1 LEU P  35       5.187  10.554   0.126  1.00  0.82      PROB
ATOM   2118 HD11 LEU P  35       6.213  10.173  -0.064  1.00  0.00      PROB
ATOM   2119 HD12 LEU P  35       5.256  11.445   0.785  1.00  0.00      PROB
ATOM   2120 HD13 LEU P  35       4.730  10.842  -0.845  1.00  0.00      PROB
ATOM   2121  CD2 LEU P  35       4.007   8.496  -0.233  1.00  0.81      PROB
ATOM   2122 HD21 LEU P  35       3.314   7.752   0.215  1.00  0.00      PROB
ATOM   2123 HD22 LEU P  35       4.918   7.965  -0.584  1.00  0.00      PROB
ATOM   2124 HD23 LEU P  35       3.500   8.980  -1.095  1.00  0.00      PROB
ATOM   2125  C   LEU P  35       4.354  10.699   3.604  1.00  0.55      PROB
ATOM   2126  O   LEU P  35       4.172  11.846   3.213  1.00  0.58      PROB
ATOM   2127  N   SER P  36       3.560  10.149   4.539  1.00  0.53      PROB
ATOM   2128  HN  SER P  36       3.685   9.204   4.828  1.00  0.00      PROB
ATOM   2129  CA  SER P  36       2.478  10.854   5.199  1.00  0.54      PROB
ATOM   2130  HA  SER P  36       1.824  11.246   4.434  1.00  0.00      PROB
ATOM   2131  CB  SER P  36       1.685   9.923   6.150  1.00  0.57      PROB
ATOM   2132  HB1 SER P  36       2.375   9.604   6.958  1.00  0.00      PROB
ATOM   2133  HB2 SER P  36       1.365   9.038   5.562  1.00  0.00      PROB
ATOM   2134  OG  SER P  36       0.720  10.343   6.678  1.00  0.92      PROB
ATOM   2135  HG1 SER P  36       0.268  10.875   6.019  1.00  0.00      PROB
ATOM   2136  C   SER P  36       2.923  12.092   5.954  1.00  0.55      PROB
ATOM   2137  O   SER P  36       2.346  13.155   5.803  1.00  0.61      PROB
ATOM   2138  N   VAL P  37       3.993  11.992   6.753  1.00  0.56      PROB
ATOM   2139  HN  VAL P  37       4.451  11.119   6.899  1.00  0.00      PROB
ATOM   2140  CA  VAL P  37       4.567  13.118   7.460  1.00  0.61      PROB
ATOM   2141  HA  VAL P  37       3.757  13.694   7.882  1.00  0.00      PROB
ATOM   2142  CB  VAL P  37       5.504  12.651   8.556  1.00  0.68      PROB
ATOM   2143  HB  VAL P  37       6.270  11.979   8.114  1.00  0.00      PROB
ATOM   2144  CG1 VAL P  37       6.199  13.808   9.237  1.00  0.84      PROB
ATOM   2145 HG11 VAL P  37       5.455  14.577   9.538  1.00  0.00      PROB
ATOM   2146 HG12 VAL P  37       6.929  14.274   8.541  1.00  0.00      PROB
ATOM   2147 HG13 VAL P  37       6.727  13.450  10.147  1.00  0.00      PROB
ATOM   2148  CG2 VAL P  37       4.713  11.882   9.591  1.00  0.76      PROB
ATOM   2149 HG21 VAL P  37       4.227  11.000   9.122  1.00  0.00      PROB
ATOM   2150 HG22 VAL P  37       3.924  12.533  10.024  1.00  0.00      PROB
ATOM   2151 HG23 VAL P  37       5.390  11.527  10.397  1.00  0.00      PROB
ATOM   2152  C   VAL P  37       5.251  14.124   6.545  1.00  0.60      PROB
ATOM   2153  O   VAL P  37       5.046  15.318   6.657  1.00  0.68      PROB
ATOM   2154  N   LEU P  38       6.059  13.664   5.585  1.00  0.58      PROB
ATOM   2155  HN  LEU P  38       6.170  12.685   5.436  1.00  0.00      PROB
ATOM   2156  CA  LEU P  38       6.828  14.506   4.695  1.00  0.60      PROB
ATOM   2157  HA  LEU P  38       7.384  15.214   5.292  1.00  0.00      PROB
ATOM   2158  CB  LEU P  38       7.781  13.631   3.863  1.00  0.68      PROB
ATOM   2159  HB1 LEU P  38       7.215  13.424   2.938  1.00  0.00      PROB
ATOM   2160  HB2 LEU P  38       7.882  12.706   4.457  1.00  0.00      PROB
ATOM   2161  CG  LEU P  38       8.881  13.849   3.483  1.00  0.93      PROB
ATOM   2162  HG  LEU P  38       8.649  14.661   2.800  1.00  0.00      PROB
ATOM   2163  CD1 LEU P  38       9.727  14.061   3.647  1.00  1.55      PROB
ATOM   2164 HD11 LEU P  38       9.880  14.203   4.738  1.00  0.00      PROB
ATOM   2165 HD12 LEU P  38       9.987  15.007   3.126  1.00  0.00      PROB
ATOM   2166 HD13 LEU P  38      10.396  13.246   3.298  1.00  0.00      PROB
ATOM   2167  CD2 LEU P  38       9.711  13.536   3.115  1.00  1.48      PROB
ATOM   2168 HD21 LEU P  38       9.616  13.404   2.016  1.00  0.00      PROB
ATOM   2169 HD22 LEU P  38       9.980  12.558   3.568  1.00  0.00      PROB
ATOM   2170 HD23 LEU P  38      10.516  14.275   3.315  1.00  0.00      PROB
ATOM   2171  C   LEU P  38       6.013  15.372   3.762  1.00  0.61      PROB
ATOM   2172  O   LEU P  38       6.290  16.545   3.596  1.00  0.68      PROB
ATOM   2173  N   CYS P  39       4.971  14.808   3.141  1.00  0.59      PROB
ATOM   2174  HN  CYS P  39       4.649  13.897   3.384  1.00  0.00      PROB
ATOM   2175  CA  CYS P  39       4.239  15.467   2.082  1.00  0.63      PROB
ATOM   2176  HA  CYS P  39       4.650  16.458   1.957  1.00  0.00      PROB
ATOM   2177  CB  CYS P  39       4.354  14.669   0.767  1.00  0.68      PROB
ATOM   2178  HB1 CYS P  39       3.717  15.161   0.002  1.00  0.00      PROB
ATOM   2179  HB2 CYS P  39       3.960  13.646   0.943  1.00  0.00      PROB
ATOM   2180  SG  CYS P  39       6.034  14.561   0.159  1.00  0.81      PROB
ATOM   2181  HG1 CYS P  39       6.506  13.946   1.233  1.00  0.00      PROB
ATOM   2182  C   CYS P  39       2.781  15.688   2.413  1.00  0.62      PROB
ATOM   2183  O   CYS P  39       2.008  16.045   1.550  1.00  0.70      PROB
ATOM   2184  N   ASP P  40       2.366  15.475   3.665  1.00  0.60      PROB
ATOM   2185  HN  ASP P  40       3.006  15.145   4.353  1.00  0.00      PROB
ATOM   2186  CA  ASP P  40       1.020  15.681   4.161  1.00  0.62      PROB
ATOM   2187  HA  ASP P  40       0.991  15.311   5.175  1.00  0.00      PROB
ATOM   2188  CB  ASP P  40       0.576  17.159   4.136  1.00  0.72      PROB
ATOM   2189  HB1 ASP P  40      -0.503  17.197   4.394  1.00  0.00      PROB
ATOM   2190  HB2 ASP P  40       0.720  17.542   3.104  1.00  0.00      PROB
ATOM   2191  CG  ASP P  40       1.226  18.001   4.978  1.00  0.96      PROB
ATOM   2192  OD1 ASP P  40       1.484  18.197   5.451  1.00  1.62      PROB
ATOM   2193  OD2 ASP P  40       1.438  18.526   5.210  1.00  1.53      PROB
ATOM   2194  C   ASP P  40      -0.021  14.763   3.536  1.00  0.63      PROB
ATOM   2195  O   ASP P  40      -1.084  15.107   3.276  1.00  0.93      PROB
ATOM   2196  N   CYS P  41       0.274  13.545   3.283  1.00  0.57      PROB
ATOM   2197  HN  CYS P  41       1.157  13.183   3.566  1.00  0.00      PROB
ATOM   2198  CA  CYS P  41      -0.560  12.578   2.601  1.00  0.55      PROB
ATOM   2199  HA  CYS P  41      -1.299  13.122   2.032  1.00  0.00      PROB
ATOM   2200  CB  CYS P  41       0.267  11.678   1.669  1.00  0.59      PROB
ATOM   2201  HB1 CYS P  41      -0.425  10.955   1.189  1.00  0.00      PROB
ATOM   2202  HB2 CYS P  41       0.989  11.110   2.293  1.00  0.00      PROB
ATOM   2203  SG  CYS P  41       1.125  12.515   0.453  1.00  0.80      PROB
ATOM   2204  HG1 CYS P  41       1.483  13.522   1.236  1.00  0.00      PROB
ATOM   2205  C   CYS P  41      -1.360  11.706   3.539  1.00  0.54      PROB
ATOM   2206  O   CYS P  41      -0.913  11.343   4.592  1.00  0.64      PROB
ATOM   2207  N   GLU P  42      -2.571  11.329   3.156  1.00  0.55      PROB
ATOM   2208  HN  GLU P  42      -2.978  11.705   2.328  1.00  0.00      PROB
ATOM   2209  CA  GLU P  42      -3.404  10.379   3.853  1.00  0.54      PROB
ATOM   2210  HA  GLU P  42      -3.003  10.257   4.848  1.00  0.00      PROB
ATOM   2211  CB  GLU P  42      -4.865  10.853   3.927  1.00  0.61      PROB
ATOM   2212  HB1 GLU P  42      -5.479   9.976   4.219  1.00  0.00      PROB
ATOM   2213  HB2 GLU P  42      -5.156  11.176   2.907  1.00  0.00      PROB
ATOM   2214  CG  GLU P  42      -5.179  11.844   4.756  1.00  0.90      PROB
ATOM   2215  HG1 GLU P  42      -4.541  12.702   4.466  1.00  0.00      PROB
ATOM   2216  HG2 GLU P  42      -4.898  11.498   5.771  1.00  0.00      PROB
ATOM   2217  CD  GLU P  42      -6.506  12.372   4.880  1.00  0.98      PROB
ATOM   2218  OE1 GLU P  42      -7.045  12.596   4.883  1.00  1.52      PROB
ATOM   2219  OE2 GLU P  42      -7.024  12.604   4.979  1.00  1.55      PROB
ATOM   2220  C   GLU P  42      -3.308   9.041   3.153  1.00  0.51      PROB
ATOM   2221  O   GLU P  42      -3.585   8.925   1.977  1.00  0.57      PROB
ATOM   2222  N   ILE P  43      -2.855   8.001   3.859  1.00  0.51      PROB
ATOM   2223  HN  ILE P  43      -2.748   8.054   4.848  1.00  0.00      PROB
ATOM   2224  CA  ILE P  43      -2.487   6.732   3.263  1.00  0.51      PROB
ATOM   2225  HA  ILE P  43      -2.832   6.737   2.240  1.00  0.00      PROB
ATOM   2226  CB  ILE P  43      -0.981   6.500   3.304  1.00  0.59      PROB
ATOM   2227  HB  ILE P  43      -0.636   6.615   4.353  1.00  0.00      PROB
ATOM   2228  CG2 ILE P  43      -0.599   5.271   2.856  1.00  0.97      PROB
ATOM   2229 HG21 ILE P  43      -0.917   5.133   1.801  1.00  0.00      PROB
ATOM   2230 HG22 ILE P  43      -1.072   4.479   3.475  1.00  0.00      PROB
ATOM   2231 HG23 ILE P  43       0.507   5.176   2.908  1.00  0.00      PROB
ATOM   2232  CG1 ILE P  43      -0.253   7.435   2.614  1.00  0.89      PROB
ATOM   2233 HG11 ILE P  43      -0.433   8.372   3.168  1.00  0.00      PROB
ATOM   2234 HG12 ILE P  43      -0.746   7.480   1.628  1.00  0.00      PROB
ATOM   2235  CD  ILE P  43       1.022   7.479   2.329  1.00  0.95      PROB
ATOM   2236  HD1 ILE P  43       1.273   6.698   1.580  1.00  0.00      PROB
ATOM   2237  HD2 ILE P  43       1.621   7.296   3.247  1.00  0.00      PROB
ATOM   2238  HD3 ILE P  43       1.281   8.473   1.905  1.00  0.00      PROB
ATOM   2239  C   ILE P  43      -3.221   5.608   3.951  1.00  0.51      PROB
ATOM   2240  O   ILE P  43      -3.313   5.565   5.161  1.00  0.59      PROB
ATOM   2241  N   ALA P  44      -3.761   4.658   3.176  1.00  0.49      PROB
ATOM   2242  HN  ALA P  44      -3.813   4.774   2.188  1.00  0.00      PROB
ATOM   2243  CA  ALA P  44      -4.302   3.419   3.668  1.00  0.50      PROB
ATOM   2244  HA  ALA P  44      -4.025   3.323   4.707  1.00  0.00      PROB
ATOM   2245  CB  ALA P  44      -5.816   3.393   3.522  1.00  0.58      PROB
ATOM   2246  HB1 ALA P  44      -6.105   3.678   2.488  1.00  0.00      PROB
ATOM   2247  HB2 ALA P  44      -6.277   4.114   4.231  1.00  0.00      PROB
ATOM   2248  HB3 ALA P  44      -6.198   2.370   3.728  1.00  0.00      PROB
ATOM   2249  C   ALA P  44      -3.678   2.258   2.918  1.00  0.46      PROB
ATOM   2250  O   ALA P  44      -3.546   2.268   1.709  1.00  0.52      PROB
ATOM   2251  N   LEU P  45      -3.244   1.231   3.645  1.00  0.46      PROB
ATOM   2252  HN  LEU P  45      -3.408   1.199   4.627  1.00  0.00      PROB
ATOM   2253  CA  LEU P  45      -2.521   0.100   3.121  1.00  0.46      PROB
ATOM   2254  HA  LEU P  45      -2.605   0.110   2.044  1.00  0.00      PROB
ATOM   2255  CB  LEU P  45      -1.048   0.202   3.553  1.00  0.53      PROB
ATOM   2256  HB1 LEU P  45      -1.051   0.365   4.649  1.00  0.00      PROB
ATOM   2257  HB2 LEU P  45      -0.633   1.100   3.052  1.00  0.00      PROB
ATOM   2258  CG  LEU P  45      -0.104  -0.897   3.294  1.00  0.61      PROB
ATOM   2259  HG  LEU P  45      -0.477  -1.803   3.817  1.00  0.00      PROB
ATOM   2260  CD1 LEU P  45       0.082  -1.217   1.953  1.00  0.88      PROB
ATOM   2261 HD11 LEU P  45       0.475  -0.336   1.401  1.00  0.00      PROB
ATOM   2262 HD12 LEU P  45      -0.886  -1.518   1.498  1.00  0.00      PROB
ATOM   2263 HD13 LEU P  45       0.813  -2.048   1.861  1.00  0.00      PROB
ATOM   2264  CD2 LEU P  45       1.215  -0.661   3.807  1.00  0.81      PROB
ATOM   2265 HD21 LEU P  45       1.177  -0.521   4.908  1.00  0.00      PROB
ATOM   2266 HD22 LEU P  45       1.641   0.256   3.347  1.00  0.00      PROB
ATOM   2267 HD23 LEU P  45       1.869  -1.530   3.583  1.00  0.00      PROB
ATOM   2268  C   LEU P  45      -3.150  -1.183   3.621  1.00  0.45      PROB
ATOM   2269  O   LEU P  45      -3.301  -1.391   4.810  1.00  0.52      PROB
ATOM   2270  N   ILE P  46      -3.545  -2.075   2.706  1.00  0.45      PROB
ATOM   2271  HN  ILE P  46      -3.409  -1.899   1.735  1.00  0.00      PROB
ATOM   2272  CA  ILE P  46      -4.186  -3.339   3.006  1.00  0.45      PROB
ATOM   2273  HA  ILE P  46      -4.230  -3.439   4.080  1.00  0.00      PROB
ATOM   2274  CB  ILE P  46      -5.592  -3.417   2.416  1.00  0.51      PROB
ATOM   2275  HB  ILE P  46      -5.539  -3.244   1.320  1.00  0.00      PROB
ATOM   2276  CG2 ILE P  46      -6.211  -4.760   2.676  1.00  0.68      PROB
ATOM   2277 HG21 ILE P  46      -6.117  -5.022   3.751  1.00  0.00      PROB
ATOM   2278 HG22 ILE P  46      -5.694  -5.538   2.075  1.00  0.00      PROB
ATOM   2279 HG23 ILE P  46      -7.289  -4.737   2.410  1.00  0.00      PROB
ATOM   2280  CG1 ILE P  46      -6.497  -2.317   2.920  1.00  0.64      PROB
ATOM   2281 HG11 ILE P  46      -5.841  -1.439   3.077  1.00  0.00      PROB
ATOM   2282 HG12 ILE P  46      -6.881  -2.669   3.897  1.00  0.00      PROB
ATOM   2283  CD  ILE P  46      -7.453  -1.905   2.326  1.00  1.11      PROB
ATOM   2284  HD1 ILE P  46      -8.182  -2.726   2.160  1.00  0.00      PROB
ATOM   2285  HD2 ILE P  46      -7.140  -1.503   1.339  1.00  0.00      PROB
ATOM   2286  HD3 ILE P  46      -7.948  -1.104   2.916  1.00  0.00      PROB
ATOM   2287  C   ILE P  46      -3.312  -4.443   2.445  1.00  0.45      PROB
ATOM   2288  O   ILE P  46      -2.992  -4.448   1.271  1.00  0.50      PROB
ATOM   2289  N   ILE P  47      -2.887  -5.403   3.278  1.00  0.46      PROB
ATOM   2290  HN  ILE P  47      -3.136  -5.394   4.243  1.00  0.00      PROB
ATOM   2291  CA  ILE P  47      -2.051  -6.513   2.871  1.00  0.47      PROB
ATOM   2292  HA  ILE P  47      -1.969  -6.481   1.795  1.00  0.00      PROB
ATOM   2293  CB  ILE P  47      -0.656  -6.463   3.499  1.00  0.52      PROB
ATOM   2294  HB  ILE P  47      -0.756  -6.462   4.605  1.00  0.00      PROB
ATOM   2295  CG2 ILE P  47       0.166  -7.612   3.093  1.00  0.74      PROB
ATOM   2296 HG21 ILE P  47       0.287  -7.623   1.989  1.00  0.00      PROB
ATOM   2297 HG22 ILE P  47      -0.326  -8.558   3.406  1.00  0.00      PROB
ATOM   2298 HG23 ILE P  47       1.172  -7.541   3.560  1.00  0.00      PROB
ATOM   2299  CG1 ILE P  47       0.072  -5.200   3.224  1.00  0.66      PROB
ATOM   2300 HG11 ILE P  47      -0.621  -4.360   3.438  1.00  0.00      PROB
ATOM   2301 HG12 ILE P  47       0.330  -5.190   2.145  1.00  0.00      PROB
ATOM   2302  CD  ILE P  47       1.295  -4.960   3.970  1.00  0.83      PROB
ATOM   2303  HD1 ILE P  47       2.091  -5.659   3.634  1.00  0.00      PROB
ATOM   2304  HD2 ILE P  47       1.115  -5.123   5.054  1.00  0.00      PROB
ATOM   2305  HD3 ILE P  47       1.643  -3.918   3.801  1.00  0.00      PROB
ATOM   2306  C   ILE P  47      -2.734  -7.812   3.256  1.00  0.49      PROB
ATOM   2307  O   ILE P  47      -3.066  -8.037   4.402  1.00  0.57      PROB
ATOM   2308  N   PHE P  48      -2.940  -8.717   2.298  1.00  0.50      PROB
ATOM   2309  HN  PHE P  48      -2.814  -8.482   1.338  1.00  0.00      PROB
ATOM   2310  CA  PHE P  48      -3.351 -10.077   2.539  1.00  0.53      PROB
ATOM   2311  HA  PHE P  48      -3.650 -10.145   3.574  1.00  0.00      PROB
ATOM   2312  CB  PHE P  48      -4.512 -10.526   1.632  1.00  0.58      PROB
ATOM   2313  HB1 PHE P  48      -4.598 -11.633   1.659  1.00  0.00      PROB
ATOM   2314  HB2 PHE P  48      -4.326 -10.182   0.592  1.00  0.00      PROB
ATOM   2315  CG  PHE P  48      -5.813  -9.966   2.062  1.00  0.56      PROB
ATOM   2316  CD1 PHE P  48      -6.447  -9.673   2.205  1.00  1.34      PROB
ATOM   2317  HD1 PHE P  48      -6.271  -8.902   1.657  1.00  0.00      PROB
ATOM   2318  CE1 PHE P  48      -7.697  -9.223   2.563  1.00  1.40      PROB
ATOM   2319  HE1 PHE P  48      -7.618  -8.421   2.035  1.00  0.00      PROB
ATOM   2320  CZ  PHE P  48      -8.324  -9.062   2.782  1.00  0.79      PROB
ATOM   2321  HZ  PHE P  48      -8.904  -8.852   2.951  1.00  0.00      PROB
ATOM   2322  CD2 PHE P  48      -6.456  -9.800   2.282  1.00  1.34      PROB
ATOM   2323  HD2 PHE P  48      -6.548 -10.614   2.786  1.00  0.00      PROB
ATOM   2324  CE2 PHE P  48      -7.707  -9.353   2.640  1.00  1.41      PROB
ATOM   2325  HE2 PHE P  48      -7.913 -10.157   3.129  1.00  0.00      PROB
ATOM   2326  C   PHE P  48      -2.174 -11.014   2.353  1.00  0.57      PROB
ATOM   2327  O   PHE P  48      -1.415 -10.915   1.424  1.00  0.67      PROB
ATOM   2328  N   ASN P  49      -1.998 -11.953   3.263  1.00  0.60      PROB
ATOM   2329  HN  ASN P  49      -2.619 -12.028   4.038  1.00  0.00      PROB
ATOM   2330  CA  ASN P  49      -0.945 -12.931   3.248  1.00  0.65      PROB
ATOM   2331  HA  ASN P  49      -0.490 -12.924   2.269  1.00  0.00      PROB
ATOM   2332  CB  ASN P  49       0.064 -12.601   4.296  1.00  0.81      PROB
ATOM   2333  HB1 ASN P  49      -0.457 -12.572   5.276  1.00  0.00      PROB
ATOM   2334  HB2 ASN P  49       0.476 -11.595   4.070  1.00  0.00      PROB
ATOM   2335  CG  ASN P  49       1.173 -13.502   4.424  1.00  1.06      PROB
ATOM   2336  OD1 ASN P  49       1.302 -13.948   4.537  1.00  1.86      PROB
ATOM   2337  ND2 ASN P  49       1.996 -13.796   4.421  1.00  1.29      PROB
ATOM   2338 HD21 ASN P  49       2.187 -14.750   4.652  1.00  0.00      PROB
ATOM   2339 HD22 ASN P  49       2.747 -13.178   4.187  1.00  0.00      PROB
ATOM   2340  C   ASN P  49      -1.515 -14.279   3.422  1.00  0.70      PROB
ATOM   2341  O   ASN P  49      -2.585 -14.408   3.922  1.00  0.82      PROB
ATOM   2342  N   SER P  50      -0.814 -15.307   2.969  1.00  0.82      PROB
ATOM   2343  HN  SER P  50       0.038 -15.131   2.487  1.00  0.00      PROB
ATOM   2344  CA  SER P  50      -1.104 -16.662   3.071  1.00  1.11      PROB
ATOM   2345  HA  SER P  50      -1.695 -16.950   2.214  1.00  0.00      PROB
ATOM   2346  CB  SER P  50      -0.002 -17.330   3.109  1.00  1.76      PROB
ATOM   2347  HB1 SER P  50      -0.337 -18.176   3.707  1.00  0.00      PROB
ATOM   2348  HB2 SER P  50       0.604 -16.626   3.677  1.00  0.00      PROB
ATOM   2349  OG  SER P  50       0.471 -17.623   2.801  1.00  2.36      PROB
ATOM   2350  HG1 SER P  50       0.784 -16.999   2.142  1.00  0.00      PROB
ATOM   2351  C   SER P  50      -1.980 -17.257   4.028  1.00  0.94      PROB
ATOM   2352  O   SER P  50      -1.801 -17.149   5.140  1.00  1.08      PROB
ATOM   2353  N   SER P  51      -2.972 -17.884   3.587  1.00  1.00      PROB
ATOM   2354  HN  SER P  51      -3.072 -18.012   2.605  1.00  0.00      PROB
ATOM   2355  CA  SER P  51      -3.993 -18.447   4.320  1.00  1.17      PROB
ATOM   2356  HA  SER P  51      -4.597 -19.015   3.629  1.00  0.00      PROB
ATOM   2357  CB  SER P  51      -3.568 -19.314   5.410  1.00  1.44      PROB
ATOM   2358  HB1 SER P  51      -4.341 -19.198   6.193  1.00  0.00      PROB
ATOM   2359  HB2 SER P  51      -2.607 -18.892   5.760  1.00  0.00      PROB
ATOM   2360  OG  SER P  51      -3.433 -20.127   5.377  1.00  2.04      PROB
ATOM   2361  HG1 SER P  51      -2.637 -20.242   4.853  1.00  0.00      PROB
ATOM   2362  C   SER P  51      -5.032 -17.456   4.740  1.00  1.11      PROB
ATOM   2363  O   SER P  51      -5.711 -17.620   5.689  1.00  1.27      PROB
ATOM   2364  N   ASN P  52      -5.184 -16.394   4.009  1.00  1.00      PROB
ATOM   2365  HN  ASN P  52      -4.570 -16.241   3.241  1.00  0.00      PROB
ATOM   2366  CA  ASN P  52      -6.162 -15.363   4.164  1.00  1.01      PROB
ATOM   2367  HA  ASN P  52      -5.948 -14.607   3.424  1.00  0.00      PROB
ATOM   2368  CB  ASN P  52      -7.577 -15.834   4.003  1.00  1.32      PROB
ATOM   2369  HB1 ASN P  52      -8.258 -14.975   4.182  1.00  0.00      PROB
ATOM   2370  HB2 ASN P  52      -7.776 -16.621   4.760  1.00  0.00      PROB
ATOM   2371  CG  ASN P  52      -7.849 -16.331   2.816  1.00  1.66      PROB
ATOM   2372  OD1 ASN P  52      -7.548 -16.184   2.120  1.00  2.14      PROB
ATOM   2373  ND2 ASN P  52      -8.444 -16.940   2.560  1.00  2.05      PROB
ATOM   2374 HD21 ASN P  52      -8.511 -17.200   1.597  1.00  0.00      PROB
ATOM   2375 HD22 ASN P  52      -9.046 -17.365   3.235  1.00  0.00      PROB
ATOM   2376  C   ASN P  52      -6.017 -14.527   5.385  1.00  0.86      PROB
ATOM   2377  O   ASN P  52      -6.945 -14.161   6.005  1.00  1.04      PROB
ATOM   2378  N   LYS P  53      -4.832 -14.181   5.756  1.00  0.71      PROB
ATOM   2379  HN  LYS P  53      -4.030 -14.478   5.245  1.00  0.00      PROB
ATOM   2380  CA  LYS P  53      -4.549 -13.367   6.895  1.00  0.69      PROB
ATOM   2381  HA  LYS P  53      -5.398 -13.415   7.561  1.00  0.00      PROB
ATOM   2382  CB  LYS P  53      -3.297 -13.857   7.600  1.00  0.81      PROB
ATOM   2383  HB1 LYS P  53      -3.112 -13.199   8.475  1.00  0.00      PROB
ATOM   2384  HB2 LYS P  53      -2.445 -13.767   6.894  1.00  0.00      PROB
ATOM   2385  CG  LYS P  53      -3.354 -15.275   8.086  1.00  0.98      PROB
ATOM   2386  HG1 LYS P  53      -2.369 -15.512   8.537  1.00  0.00      PROB
ATOM   2387  HG2 LYS P  53      -3.512 -15.924   7.200  1.00  0.00      PROB
ATOM   2388  CD  LYS P  53      -4.280 -15.583   8.973  1.00  1.38      PROB
ATOM   2389  HD1 LYS P  53      -5.239 -15.535   8.423  1.00  0.00      PROB
ATOM   2390  HD2 LYS P  53      -4.244 -14.772   9.725  1.00  0.00      PROB
ATOM   2391  CE  LYS P  53      -4.330 -16.603   9.608  1.00  1.76      PROB
ATOM   2392  HE1 LYS P  53      -3.490 -16.530  10.323  1.00  0.00      PROB
ATOM   2393  HE2 LYS P  53      -4.149 -17.404   8.867  1.00  0.00      PROB
ATOM   2394  NZ  LYS P  53      -5.059 -16.992  10.172  1.00  2.23      PROB
ATOM   2395  HZ1 LYS P  53      -5.904 -17.149   9.587  1.00  0.00      PROB
ATOM   2396  HZ2 LYS P  53      -5.289 -16.334  10.944  1.00  0.00      PROB
ATOM   2397  HZ3 LYS P  53      -4.742 -17.898  10.572  1.00  0.00      PROB
ATOM   2398  C   LYS P  53      -4.424 -11.916   6.515  1.00  0.61      PROB
ATOM   2399  O   LYS P  53      -3.785 -11.580   5.564  1.00  0.65      PROB
ATOM   2400  N   LEU P  54      -5.058 -11.016   7.253  1.00  0.63      PROB
ATOM   2401  HN  LEU P  54      -5.517 -11.292   8.093  1.00  0.00      PROB
ATOM   2402  CA  LEU P  54      -5.162  -9.608   6.959  1.00  0.55      PROB
ATOM   2403  HA  LEU P  54      -4.805  -9.445   5.953  1.00  0.00      PROB
ATOM   2404  CB  LEU P  54      -6.627  -9.157   7.092  1.00  0.58      PROB
ATOM   2405  HB1 LEU P  54      -6.998  -9.521   8.072  1.00  0.00      PROB
ATOM   2406  HB2 LEU P  54      -7.201  -9.651   6.281  1.00  0.00      PROB
ATOM   2407  CG  LEU P  54      -6.927  -7.655   7.017  1.00  0.58      PROB
ATOM   2408  HG  LEU P  54      -6.367  -7.139   7.825  1.00  0.00      PROB
ATOM   2409  CD1 LEU P  54      -6.540  -7.041   5.687  1.00  0.62      PROB
ATOM   2410 HD11 LEU P  54      -7.099  -7.532   4.862  1.00  0.00      PROB
ATOM   2411 HD12 LEU P  54      -5.452  -7.179   5.509  1.00  0.00      PROB
ATOM   2412 HD13 LEU P  54      -6.785  -5.957   5.685  1.00  0.00      PROB
ATOM   2413  CD2 LEU P  54      -8.397  -7.398   7.284  1.00  0.70      PROB
ATOM   2414 HD21 LEU P  54      -8.671  -7.766   8.296  1.00  0.00      PROB
ATOM   2415 HD22 LEU P  54      -9.017  -7.931   6.532  1.00  0.00      PROB
ATOM   2416 HD23 LEU P  54      -8.605  -6.308   7.235  1.00  0.00      PROB
ATOM   2417  C   LEU P  54      -4.271  -8.776   7.850  1.00  0.52      PROB
ATOM   2418  O   LEU P  54      -4.258  -8.918   9.058  1.00  0.57      PROB
ATOM   2419  N   PHE P  55      -3.498  -7.870   7.248  1.00  0.50      PROB
ATOM   2420  HN  PHE P  55      -3.464  -7.816   6.254  1.00  0.00      PROB
ATOM   2421  CA  PHE P  55      -2.663  -6.911   7.925  1.00  0.51      PROB
ATOM   2422  HA  PHE P  55      -2.929  -6.926   8.971  1.00  0.00      PROB
ATOM   2423  CB  PHE P  55      -1.157  -7.228   7.759  1.00  0.57      PROB
ATOM   2424  HB1 PHE P  55      -0.553  -6.490   8.329  1.00  0.00      PROB
ATOM   2425  HB2 PHE P  55      -0.883  -7.196   6.683  1.00  0.00      PROB
ATOM   2426  CG  PHE P  55      -0.820  -8.586   8.274  1.00  0.63      PROB
ATOM   2427  CD1 PHE P  55      -0.968  -9.714   7.488  1.00  0.70      PROB
ATOM   2428  HD1 PHE P  55      -1.333  -9.615   6.477  1.00  0.00      PROB
ATOM   2429  CE1 PHE P  55      -0.656 -10.962   7.978  1.00  0.85      PROB
ATOM   2430  HE1 PHE P  55      -0.797 -11.835   7.358  1.00  0.00      PROB
ATOM   2431  CZ  PHE P  55      -0.168 -11.099   9.249  1.00  0.92      PROB
ATOM   2432  HZ  PHE P  55       0.077 -12.078   9.634  1.00  0.00      PROB
ATOM   2433  CD2 PHE P  55      -0.312  -8.742   9.542  1.00  0.75      PROB
ATOM   2434  HD2 PHE P  55      -0.162  -7.873  10.165  1.00  0.00      PROB
ATOM   2435  CE2 PHE P  55       0.008  -9.988  10.030  1.00  0.90      PROB
ATOM   2436  HE2 PHE P  55       0.399 -10.090  11.032  1.00  0.00      PROB
ATOM   2437  C   PHE P  55      -2.967  -5.557   7.311  1.00  0.50      PROB
ATOM   2438  O   PHE P  55      -3.019  -5.407   6.113  1.00  0.56      PROB
ATOM   2439  N   GLN P  56      -3.207  -4.527   8.110  1.00  0.53      PROB
ATOM   2440  HN  GLN P  56      -3.148  -4.603   9.102  1.00  0.00      PROB
ATOM   2441  CA  GLN P  56      -3.569  -3.228   7.595  1.00  0.55      PROB
ATOM   2442  HA  GLN P  56      -3.150  -3.137   6.604  1.00  0.00      PROB
ATOM   2443  CB  GLN P  56      -5.092  -3.046   7.542  1.00  0.64      PROB
ATOM   2444  HB1 GLN P  56      -5.458  -3.992   7.107  1.00  0.00      PROB
ATOM   2445  HB2 GLN P  56      -5.236  -2.221   6.823  1.00  0.00      PROB
ATOM   2446  CG  GLN P  56      -5.866  -2.811   8.403  1.00  0.99      PROB
ATOM   2447  HG1 GLN P  56      -5.197  -2.358   9.138  1.00  0.00      PROB
ATOM   2448  HG2 GLN P  56      -6.151  -3.828   8.683  1.00  0.00      PROB
ATOM   2449  CD  GLN P  56      -6.890  -2.235   8.687  1.00  1.15      PROB
ATOM   2450  OE1 GLN P  56      -7.303  -2.321   8.529  1.00  1.75      PROB
ATOM   2451  NE2 GLN P  56      -7.329  -1.627   9.132  1.00  1.73      PROB
ATOM   2452 HE21 GLN P  56      -8.315  -1.525   9.000  1.00  0.00      PROB
ATOM   2453 HE22 GLN P  56      -6.846  -1.032   9.774  1.00  0.00      PROB
ATOM   2454  C   GLN P  56      -2.908  -2.092   8.341  1.00  0.53      PROB
ATOM   2455  O   GLN P  56      -2.572  -2.187   9.508  1.00  0.60      PROB
ATOM   2456  N   TYR P  57      -2.695  -0.972   7.650  1.00  0.52      PROB
ATOM   2457  HN  TYR P  57      -2.893  -0.936   6.675  1.00  0.00      PROB
ATOM   2458  CA  TYR P  57      -2.180   0.257   8.199  1.00  0.51      PROB
ATOM   2459  HA  TYR P  57      -2.425   0.277   9.250  1.00  0.00      PROB
ATOM   2460  CB  TYR P  57      -0.639   0.369   8.007  1.00  0.56      PROB
ATOM   2461  HB1 TYR P  57      -0.378   0.019   6.985  1.00  0.00      PROB
ATOM   2462  HB2 TYR P  57      -0.136  -0.265   8.768  1.00  0.00      PROB
ATOM   2463  CG  TYR P  57      -0.068   1.761   8.151  1.00  0.56      PROB
ATOM   2464  CD1 TYR P  57       0.176   2.307   9.395  1.00  0.62      PROB
ATOM   2465  HD1 TYR P  57       0.030   1.705  10.280  1.00  0.00      PROB
ATOM   2466  CE1 TYR P  57       0.609   3.626   9.524  1.00  0.65      PROB
ATOM   2467  HE1 TYR P  57       0.779   4.042  10.506  1.00  0.00      PROB
ATOM   2468  CZ  TYR P  57       0.821   4.401   8.405  1.00  0.62      PROB
ATOM   2469  OH  TYR P  57       1.203   5.738   8.515  1.00  0.69      PROB
ATOM   2470  HH  TYR P  57       0.972   6.041   9.396  1.00  0.00      PROB
ATOM   2471  CD2 TYR P  57       0.186   2.541   7.033  1.00  0.61      PROB
ATOM   2472  HD2 TYR P  57       0.047   2.121   6.048  1.00  0.00      PROB
ATOM   2473  CE2 TYR P  57       0.618   3.857   7.163  1.00  0.63      PROB
ATOM   2474  HE2 TYR P  57       0.795   4.454   6.280  1.00  0.00      PROB
ATOM   2475  C   TYR P  57      -2.947   1.417   7.598  1.00  0.49      PROB
ATOM   2476  O   TYR P  57      -3.307   1.394   6.438  1.00  0.53      PROB
ATOM   2477  N   ALA P  58      -3.198   2.466   8.375  1.00  0.50      PROB
ATOM   2478  HN  ALA P  58      -3.060   2.434   9.362  1.00  0.00      PROB
ATOM   2479  CA  ALA P  58      -3.681   3.707   7.853  1.00  0.52      PROB
ATOM   2480  HA  ALA P  58      -3.301   3.811   6.847  1.00  0.00      PROB
ATOM   2481  CB  ALA P  58      -5.199   3.761   7.845  1.00  0.62      PROB
ATOM   2482  HB1 ALA P  58      -5.591   3.648   8.879  1.00  0.00      PROB
ATOM   2483  HB2 ALA P  58      -5.603   2.936   7.220  1.00  0.00      PROB
ATOM   2484  HB3 ALA P  58      -5.541   4.738   7.441  1.00  0.00      PROB
ATOM   2485  C   ALA P  58      -3.102   4.837   8.669  1.00  0.53      PROB
ATOM   2486  O   ALA P  58      -2.874   4.706   9.857  1.00  0.61      PROB
ATOM   2487  N   SER P  59      -2.839   5.989   8.044  1.00  0.54      PROB
ATOM   2488  HN  SER P  59      -3.081   6.124   7.087  1.00  0.00      PROB
ATOM   2489  CA  SER P  59      -2.194   7.122   8.684  1.00  0.58      PROB
ATOM   2490  HA  SER P  59      -1.545   6.740   9.458  1.00  0.00      PROB
ATOM   2491  CB  SER P  59      -1.380   7.950   7.670  1.00  0.64      PROB
ATOM   2492  HB1 SER P  59      -0.637   7.287   7.178  1.00  0.00      PROB
ATOM   2493  HB2 SER P  59      -0.850   8.762   8.212  1.00  0.00      PROB
ATOM   2494  OG  SER P  59      -2.165   8.539   6.668  1.00  0.68      PROB
ATOM   2495  HG1 SER P  59      -1.803   9.417   6.530  1.00  0.00      PROB
ATOM   2496  C   SER P  59      -3.176   8.031   9.378  1.00  0.63      PROB
ATOM   2497  O   SER P  59      -2.822   8.949  10.055  1.00  0.78      PROB
ATOM   2498  N   THR P  60      -4.453   7.755   9.227  1.00  0.64      PROB
ATOM   2499  HN  THR P  60      -4.715   6.974   8.670  1.00  0.00      PROB
ATOM   2500  CA  THR P  60      -5.575   8.452   9.776  1.00  0.71      PROB
ATOM   2501  HA  THR P  60      -5.296   8.782  10.765  1.00  0.00      PROB
ATOM   2502  CB  THR P  60      -6.002   9.629   8.953  1.00  0.85      PROB
ATOM   2503  HB  THR P  60      -5.118  10.271   8.752  1.00  0.00      PROB
ATOM   2504  OG1 THR P  60      -6.955  10.397   9.572  1.00  1.04      PROB
ATOM   2505  HG1 THR P  60      -7.153  11.114   8.965  1.00  0.00      PROB
ATOM   2506  CG2 THR P  60      -6.536   9.241   7.633  1.00  0.94      PROB
ATOM   2507 HG21 THR P  60      -7.519   8.737   7.752  1.00  0.00      PROB
ATOM   2508 HG22 THR P  60      -5.835   8.538   7.133  1.00  0.00      PROB
ATOM   2509 HG23 THR P  60      -6.674  10.144   7.001  1.00  0.00      PROB
ATOM   2510  C   THR P  60      -6.649   7.414   9.892  1.00  0.70      PROB
ATOM   2511  O   THR P  60      -6.430   6.307   9.537  1.00  0.79      PROB
ATOM   2512  N   ASP P  61      -7.813   7.708  10.430  1.00  0.76      PROB
ATOM   2513  HN  ASP P  61      -7.991   8.628  10.767  1.00  0.00      PROB
ATOM   2514  CA  ASP P  61      -8.914   6.797  10.593  1.00  0.80      PROB
ATOM   2515  HA  ASP P  61      -8.582   5.974  11.208  1.00  0.00      PROB
ATOM   2516  CB  ASP P  61     -10.095   7.510  11.248  1.00  0.97      PROB
ATOM   2517  HB1 ASP P  61     -10.978   6.839  11.188  1.00  0.00      PROB
ATOM   2518  HB2 ASP P  61     -10.300   8.437  10.672  1.00  0.00      PROB
ATOM   2519  CG  ASP P  61      -9.937   7.861  12.541  1.00  1.22      PROB
ATOM   2520  OD1 ASP P  61      -9.868   7.970  13.073  1.00  1.80      PROB
ATOM   2521  OD2 ASP P  61      -9.940   8.022  13.076  1.00  1.76      PROB
ATOM   2522  C   ASP P  61      -9.363   6.120   9.304  1.00  0.76      PROB
ATOM   2523  O   ASP P  61      -9.740   6.754   8.335  1.00  0.77      PROB
ATOM   2524  N   MET P  62      -9.315   4.784   9.269  1.00  0.76      PROB
ATOM   2525  HN  MET P  62      -9.125   4.261  10.095  1.00  0.00      PROB
ATOM   2526  CA  MET P  62      -9.523   3.983   8.084  1.00  0.73      PROB
ATOM   2527  HA  MET P  62      -8.887   4.367   7.300  1.00  0.00      PROB
ATOM   2528  CB  MET P  62      -9.183   2.514   8.383  1.00  0.77      PROB
ATOM   2529  HB1 MET P  62      -9.860   2.172   9.193  1.00  0.00      PROB
ATOM   2530  HB2 MET P  62      -8.136   2.480   8.748  1.00  0.00      PROB
ATOM   2531  CG  MET P  62      -9.299   1.540   7.257  1.00  0.78      PROB
ATOM   2532  HG1 MET P  62     -10.353   1.553   6.911  1.00  0.00      PROB
ATOM   2533  HG2 MET P  62      -9.075   0.532   7.662  1.00  0.00      PROB
ATOM   2534  SD  MET P  62      -8.256   1.829   5.877  1.00  0.86      PROB
ATOM   2535  CE  MET P  62      -7.915   0.614   5.440  1.00  1.33      PROB
ATOM   2536  HE1 MET P  62      -8.810   0.026   5.143  1.00  0.00      PROB
ATOM   2537  HE2 MET P  62      -7.386   0.053   6.240  1.00  0.00      PROB
ATOM   2538  HE3 MET P  62      -7.250   0.698   4.554  1.00  0.00      PROB
ATOM   2539  C   MET P  62     -10.900   4.109   7.468  1.00  0.74      PROB
ATOM   2540  O   MET P  62     -11.051   4.203   6.263  1.00  0.74      PROB
ATOM   2541  N   ASP P  63     -11.952   4.172   8.292  1.00  0.79      PROB
ATOM   2542  HN  ASP P  63     -11.835   4.086   9.278  1.00  0.00      PROB
ATOM   2543  CA  ASP P  63     -13.311   4.363   7.858  1.00  0.83      PROB
ATOM   2544  HA  ASP P  63     -13.523   3.632   7.092  1.00  0.00      PROB
ATOM   2545  CB  ASP P  63     -14.284   4.201   9.031  1.00  1.00      PROB
ATOM   2546  HB1 ASP P  63     -14.357   3.108   9.171  1.00  0.00      PROB
ATOM   2547  HB2 ASP P  63     -15.239   4.600   8.646  1.00  0.00      PROB
ATOM   2548  CG  ASP P  63     -14.235   4.601  10.085  1.00  1.34      PROB
ATOM   2549  OD1 ASP P  63     -14.176   4.734  10.518  1.00  2.00      PROB
ATOM   2550  OD2 ASP P  63     -14.275   4.751  10.557  1.00  1.92      PROB
ATOM   2551  C   ASP P  63     -13.526   5.673   7.123  1.00  0.79      PROB
ATOM   2552  O   ASP P  63     -14.205   5.727   6.115  1.00  0.81      PROB
ATOM   2553  N   LYS P  64     -12.897   6.756   7.593  1.00  0.80      PROB
ATOM   2554  HN  LYS P  64     -12.369   6.715   8.437  1.00  0.00      PROB
ATOM   2555  CA  LYS P  64     -12.917   8.044   6.952  1.00  0.81      PROB
ATOM   2556  HA  LYS P  64     -13.942   8.274   6.701  1.00  0.00      PROB
ATOM   2557  CB  LYS P  64     -12.340   9.128   7.871  1.00  0.90      PROB
ATOM   2558  HB1 LYS P  64     -12.349  10.089   7.316  1.00  0.00      PROB
ATOM   2559  HB2 LYS P  64     -11.289   8.856   8.105  1.00  0.00      PROB
ATOM   2560  CG  LYS P  64     -13.046   9.328   9.132  1.00  1.10      PROB
ATOM   2561  HG1 LYS P  64     -12.333   9.945   9.694  1.00  0.00      PROB
ATOM   2562  HG2 LYS P  64     -13.079   8.307   9.536  1.00  0.00      PROB
ATOM   2563  CD  LYS P  64     -13.875   9.678   9.421  1.00  1.59      PROB
ATOM   2564  HD1 LYS P  64     -14.594   8.985   8.961  1.00  0.00      PROB
ATOM   2565  HD2 LYS P  64     -13.904  10.655   8.917  1.00  0.00      PROB
ATOM   2566  CE  LYS P  64     -14.448   9.945  10.584  1.00  1.90      PROB
ATOM   2567  HE1 LYS P  64     -15.522  10.135  10.382  1.00  0.00      PROB
ATOM   2568  HE2 LYS P  64     -13.963  10.859  10.984  1.00  0.00      PROB
ATOM   2569  NZ  LYS P  64     -14.439   9.272  11.370  1.00  2.31      PROB
ATOM   2570  HZ1 LYS P  64     -13.474   9.195  11.750  1.00  0.00      PROB
ATOM   2571  HZ2 LYS P  64     -14.754   8.340  11.032  1.00  0.00      PROB
ATOM   2572  HZ3 LYS P  64     -15.081   9.604  12.118  1.00  0.00      PROB
ATOM   2573  C   LYS P  64     -12.229   8.066   5.603  1.00  0.74      PROB
ATOM   2574  O   LYS P  64     -12.721   8.665   4.661  1.00  0.77      PROB
ATOM   2575  N   VAL P  65     -11.092   7.366   5.454  1.00  0.69      PROB
ATOM   2576  HN  VAL P  65     -10.647   6.929   6.231  1.00  0.00      PROB
ATOM   2577  CA  VAL P  65     -10.425   7.188   4.177  1.00  0.65      PROB
ATOM   2578  HA  VAL P  65     -10.338   8.161   3.716  1.00  0.00      PROB
ATOM   2579  CB  VAL P  65      -9.052   6.562   4.323  1.00  0.71      PROB
ATOM   2580  HB  VAL P  65      -9.160   5.653   4.951  1.00  0.00      PROB
ATOM   2581  CG1 VAL P  65      -8.434   6.208   3.203  1.00  1.01      PROB
ATOM   2582 HG11 VAL P  65      -8.284   7.096   2.552  1.00  0.00      PROB
ATOM   2583 HG12 VAL P  65      -9.048   5.464   2.652  1.00  0.00      PROB
ATOM   2584 HG13 VAL P  65      -7.441   5.771   3.441  1.00  0.00      PROB
ATOM   2585  CG2 VAL P  65      -8.169   7.348   4.916  1.00  0.99      PROB
ATOM   2586 HG21 VAL P  65      -8.592   7.754   5.859  1.00  0.00      PROB
ATOM   2587 HG22 VAL P  65      -7.911   8.198   4.248  1.00  0.00      PROB
ATOM   2588 HG23 VAL P  65      -7.252   6.770   5.159  1.00  0.00      PROB
ATOM   2589  C   VAL P  65     -11.270   6.420   3.180  1.00  0.63      PROB
ATOM   2590  O   VAL P  65     -11.393   6.802   2.028  1.00  0.65      PROB
ATOM   2591  N   LEU P  66     -11.935   5.341   3.618  1.00  0.65      PROB
ATOM   2592  HN  LEU P  66     -11.818   5.004   4.548  1.00  0.00      PROB
ATOM   2593  CA  LEU P  66     -12.861   4.586   2.799  1.00  0.68      PROB
ATOM   2594  HA  LEU P  66     -12.378   4.379   1.856  1.00  0.00      PROB
ATOM   2595  CB  LEU P  66     -13.264   3.274   3.488  1.00  0.76      PROB
ATOM   2596  HB1 LEU P  66     -14.147   2.877   2.947  1.00  0.00      PROB
ATOM   2597  HB2 LEU P  66     -13.558   3.526   4.527  1.00  0.00      PROB
ATOM   2598  CG  LEU P  66     -12.320   2.234   3.563  1.00  0.89      PROB
ATOM   2599  HG  LEU P  66     -11.410   2.644   4.047  1.00  0.00      PROB
ATOM   2600  CD1 LEU P  66     -12.659   1.159   4.213  1.00  1.25      PROB
ATOM   2601 HD11 LEU P  66     -13.297   0.512   3.574  1.00  0.00      PROB
ATOM   2602 HD12 LEU P  66     -13.232   1.433   5.125  1.00  0.00      PROB
ATOM   2603 HD13 LEU P  66     -11.750   0.588   4.500  1.00  0.00      PROB
ATOM   2604  CD2 LEU P  66     -11.871   1.671   2.469  1.00  1.17      PROB
ATOM   2605 HD21 LEU P  66     -11.371   2.428   1.827  1.00  0.00      PROB
ATOM   2606 HD22 LEU P  66     -12.714   1.225   1.900  1.00  0.00      PROB
ATOM   2607 HD23 LEU P  66     -11.133   0.881   2.726  1.00  0.00      PROB
ATOM   2608  C   LEU P  66     -14.093   5.365   2.377  1.00  0.70      PROB
ATOM   2609  O   LEU P  66     -14.529   5.275   1.240  1.00  0.72      PROB
ATOM   2610  N   LEU P  67     -14.663   6.193   3.261  1.00  0.73      PROB
ATOM   2611  HN  LEU P  67     -14.364   6.219   4.211  1.00  0.00      PROB
ATOM   2612  CA  LEU P  67     -15.736   7.102   2.928  1.00  0.79      PROB
ATOM   2613  HA  LEU P  67     -16.523   6.534   2.454  1.00  0.00      PROB
ATOM   2614  CB  LEU P  67     -16.264   7.794   4.196  1.00  0.89      PROB
ATOM   2615  HB1 LEU P  67     -16.042   8.864   4.036  1.00  0.00      PROB
ATOM   2616  HB2 LEU P  67     -15.629   7.398   5.008  1.00  0.00      PROB
ATOM   2617  CG  LEU P  67     -17.295   7.787   4.624  1.00  1.21      PROB
ATOM   2618  HG  LEU P  67     -17.472   6.786   4.320  1.00  0.00      PROB
ATOM   2619  CD1 LEU P  67     -17.996   7.816   5.085  1.00  1.84      PROB
ATOM   2620 HD11 LEU P  67     -18.503   8.795   4.948  1.00  0.00      PROB
ATOM   2621 HD12 LEU P  67     -17.747   7.693   6.161  1.00  0.00      PROB
ATOM   2622 HD13 LEU P  67     -18.691   7.009   4.768  1.00  0.00      PROB
ATOM   2623  CD2 LEU P  67     -18.091   7.893   4.906  1.00  1.70      PROB
ATOM   2624 HD21 LEU P  67     -18.776   8.083   4.052  1.00  0.00      PROB
ATOM   2625 HD22 LEU P  67     -18.135   8.762   5.597  1.00  0.00      PROB
ATOM   2626 HD23 LEU P  67     -18.430   6.977   5.436  1.00  0.00      PROB
ATOM   2627  C   LEU P  67     -15.356   8.132   1.881  1.00  0.77      PROB
ATOM   2628  O   LEU P  67     -16.073   8.359   0.927  1.00  0.83      PROB
ATOM   2629  N   LYS P  68     -14.168   8.737   1.999  1.00  0.73      PROB
ATOM   2630  HN  LYS P  68     -13.593   8.598   2.801  1.00  0.00      PROB
ATOM   2631  CA  LYS P  68     -13.626   9.625   0.997  1.00  0.74      PROB
ATOM   2632  HA  LYS P  68     -14.387  10.348   0.743  1.00  0.00      PROB
ATOM   2633  CB  LYS P  68     -12.375  10.332   1.529  1.00  0.81      PROB
ATOM   2634  HB1 LYS P  68     -11.643  10.149   0.729  1.00  0.00      PROB
ATOM   2635  HB2 LYS P  68     -12.129   9.736   2.420  1.00  0.00      PROB
ATOM   2636  CG  LYS P  68     -12.150  11.243   1.816  1.00  1.27      PROB
ATOM   2637  HG1 LYS P  68     -12.947  11.386   2.542  1.00  0.00      PROB
ATOM   2638  HG2 LYS P  68     -12.344  11.761   0.880  1.00  0.00      PROB
ATOM   2639  CD  LYS P  68     -11.323  12.028   2.293  1.00  1.57      PROB
ATOM   2640  HD1 LYS P  68     -12.008  12.836   2.276  1.00  0.00      PROB
ATOM   2641  HD2 LYS P  68     -10.675  11.927   1.461  1.00  0.00      PROB
ATOM   2642  CE  LYS P  68     -10.803  12.431   2.694  1.00  2.02      PROB
ATOM   2643  HE1 LYS P  68      -9.962  11.918   2.278  1.00  0.00      PROB
ATOM   2644  HE2 LYS P  68     -11.152  12.091   3.646  1.00  0.00      PROB
ATOM   2645  NZ  LYS P  68     -10.121  13.227   3.186  1.00  2.46      PROB
ATOM   2646  HZ1 LYS P  68     -10.678  13.795   3.856  1.00  0.00      PROB
ATOM   2647  HZ2 LYS P  68      -9.726  13.847   2.451  1.00  0.00      PROB
ATOM   2648  HZ3 LYS P  68      -9.346  12.754   3.693  1.00  0.00      PROB
ATOM   2649  C   LYS P  68     -13.346   8.961  -0.335  1.00  0.69      PROB
ATOM   2650  O   LYS P  68     -13.632   9.506  -1.385  1.00  0.74      PROB
ATOM   2651  N   TYR P  69     -12.816   7.735  -0.315  1.00  0.64      PROB
ATOM   2652  HN  TYR P  69     -12.555   7.314   0.549  1.00  0.00      PROB
ATOM   2653  CA  TYR P  69     -12.569   6.912  -1.475  1.00  0.61      PROB
ATOM   2654  HA  TYR P  69     -12.002   7.487  -2.192  1.00  0.00      PROB
ATOM   2655  CB  TYR P  69     -11.779   5.662  -1.023  1.00  0.64      PROB
ATOM   2656  HB1 TYR P  69     -12.380   5.110  -0.269  1.00  0.00      PROB
ATOM   2657  HB2 TYR P  69     -10.814   5.987  -0.579  1.00  0.00      PROB
ATOM   2658  CG  TYR P  69     -11.451   4.692  -2.110  1.00  0.61      PROB
ATOM   2659  CD1 TYR P  69     -12.099   3.516  -2.244  1.00  0.77      PROB
ATOM   2660  HD1 TYR P  69     -12.894   3.270  -1.556  1.00  0.00      PROB
ATOM   2661  CE1 TYR P  69     -11.768   2.618  -3.244  1.00  0.81      PROB
ATOM   2662  HE1 TYR P  69     -12.318   1.693  -3.331  1.00  0.00      PROB
ATOM   2663  CZ  TYR P  69     -10.774   2.879  -4.107  1.00  0.71      PROB
ATOM   2664  OH  TYR P  69     -10.439   1.983  -5.110  1.00  0.84      PROB
ATOM   2665  HH  TYR P  69      -9.617   2.278  -5.509  1.00  0.00      PROB
ATOM   2666  CD2 TYR P  69     -10.451   4.937  -2.981  1.00  0.68      PROB
ATOM   2667  HD2 TYR P  69      -9.901   5.863  -2.903  1.00  0.00      PROB
ATOM   2668  CE2 TYR P  69     -10.111   4.032  -3.972  1.00  0.72      PROB
ATOM   2669  HE2 TYR P  69      -9.299   4.261  -4.646  1.00  0.00      PROB
ATOM   2670  C   TYR P  69     -13.821   6.553  -2.260  1.00  0.64      PROB
ATOM   2671  O   TYR P  69     -13.844   6.629  -3.477  1.00  0.68      PROB
ATOM   2672  N   THR P  70     -14.908   6.194  -1.572  1.00  0.68      PROB
ATOM   2673  HN  THR P  70     -14.903   6.166  -0.576  1.00  0.00      PROB
ATOM   2674  CA  THR P  70     -16.164   5.821  -2.193  1.00  0.76      PROB
ATOM   2675  HA  THR P  70     -15.924   5.219  -3.057  1.00  0.00      PROB
ATOM   2676  CB  THR P  70     -17.103   5.051  -1.289  1.00  0.86      PROB
ATOM   2677  HB  THR P  70     -18.090   4.969  -1.792  1.00  0.00      PROB
ATOM   2678  OG1 THR P  70     -17.307   5.598  -0.089  1.00  0.95      PROB
ATOM   2679  HG1 THR P  70     -17.215   6.546  -0.211  1.00  0.00      PROB
ATOM   2680  CG2 THR P  70     -16.592   3.744  -1.018  1.00  1.05      PROB
ATOM   2681 HG21 THR P  70     -15.603   3.817  -0.517  1.00  0.00      PROB
ATOM   2682 HG22 THR P  70     -16.467   3.182  -1.968  1.00  0.00      PROB
ATOM   2683 HG23 THR P  70     -17.289   3.197  -0.348  1.00  0.00      PROB
ATOM   2684  C   THR P  70     -16.903   6.978  -2.796  1.00  0.83      PROB
ATOM   2685  O   THR P  70     -17.646   6.818  -3.723  1.00  0.97      PROB
ATOM   2686  N   GLU P  71     -16.699   8.191  -2.306  1.00  0.83      PROB
ATOM   2687  HN  GLU P  71     -16.100   8.333  -1.523  1.00  0.00      PROB
ATOM   2688  CA  GLU P  71     -17.299   9.384  -2.834  1.00  0.93      PROB
ATOM   2689  HA  GLU P  71     -18.229   9.114  -3.311  1.00  0.00      PROB
ATOM   2690  CB  GLU P  71     -17.543  10.365  -1.711  1.00  1.09      PROB
ATOM   2691  HB1 GLU P  71     -17.480  11.352  -2.202  1.00  0.00      PROB
ATOM   2692  HB2 GLU P  71     -16.678  10.223  -1.041  1.00  0.00      PROB
ATOM   2693  CG  GLU P  71     -18.294  10.453  -1.106  1.00  1.68      PROB
ATOM   2694  HG1 GLU P  71     -17.839  10.026  -0.214  1.00  0.00      PROB
ATOM   2695  HG2 GLU P  71     -18.982   9.766  -1.595  1.00  0.00      PROB
ATOM   2696  CD  GLU P  71     -18.993  11.055  -0.641  1.00  2.11      PROB
ATOM   2697  OE1 GLU P  71     -19.330  11.221  -0.465  1.00  2.65      PROB
ATOM   2698  OE2 GLU P  71     -19.226  11.371  -0.442  1.00  2.63      PROB
ATOM   2699  C   GLU P  71     -16.489  10.042  -3.917  1.00  0.88      PROB
ATOM   2700  O   GLU P  71     -16.934  10.934  -4.540  1.00  1.03      PROB
ATOM   2701  N   TYR P  72     -15.277   9.608  -4.185  1.00  0.83      PROB
ATOM   2702  HN  TYR P  72     -14.901   8.830  -3.690  1.00  0.00      PROB
ATOM   2703  CA  TYR P  72     -14.388  10.168  -5.171  1.00  0.80      PROB
ATOM   2704  HA  TYR P  72     -14.489  11.243  -5.149  1.00  0.00      PROB
ATOM   2705  CB  TYR P  72     -12.949   9.756  -4.853  1.00  0.79      PROB
ATOM   2706  HB1 TYR P  72     -12.810   8.686  -5.117  1.00  0.00      PROB
ATOM   2707  HB2 TYR P  72     -12.757   9.911  -3.770  1.00  0.00      PROB
ATOM   2708  CG  TYR P  72     -11.920  10.525  -5.593  1.00  0.72      PROB
ATOM   2709  CD1 TYR P  72     -11.420  11.675  -5.059  1.00  0.81      PROB
ATOM   2710  HD1 TYR P  72     -11.802  12.032  -4.114  1.00  0.00      PROB
ATOM   2711  CE1 TYR P  72     -10.437  12.387  -5.704  1.00  0.85      PROB
ATOM   2712  HE1 TYR P  72     -10.058  13.298  -5.264  1.00  0.00      PROB
ATOM   2713  CZ  TYR P  72      -9.940  11.952  -6.891  1.00  0.81      PROB
ATOM   2714  OH  TYR P  72      -8.942  12.654  -7.527  1.00  0.96      PROB
ATOM   2715  HH  TYR P  72      -8.943  12.398  -8.452  1.00  0.00      PROB
ATOM   2716  CD2 TYR P  72     -11.415  10.098  -6.789  1.00  0.74      PROB
ATOM   2717  HD2 TYR P  72     -11.788   9.185  -7.230  1.00  0.00      PROB
ATOM   2718  CE2 TYR P  72     -10.439  10.815  -7.438  1.00  0.77      PROB
ATOM   2719  HE2 TYR P  72     -10.066  10.471  -8.391  1.00  0.00      PROB
ATOM   2720  C   TYR P  72     -14.782   9.769  -6.569  1.00  0.86      PROB
ATOM   2721  O   TYR P  72     -14.924   8.643  -6.868  1.00  0.99      PROB
ATOM   2722  N   ASN P  73     -14.983  10.693  -7.461  1.00  0.94      PROB
ATOM   2723  HN  ASN P  73     -14.791  11.649  -7.256  1.00  0.00      PROB
ATOM   2724  CA  ASN P  73     -15.479  10.454  -8.775  1.00  1.07      PROB
ATOM   2725  HA  ASN P  73     -15.480   9.388  -8.947  1.00  0.00      PROB
ATOM   2726  CB  ASN P  73     -16.856  11.005  -8.905  1.00  1.34      PROB
ATOM   2727  HB1 ASN P  73     -16.983  10.923  -9.986  1.00  0.00      PROB
ATOM   2728  HB2 ASN P  73     -16.671  12.033  -8.590  1.00  0.00      PROB
ATOM   2729  CG  ASN P  73     -17.639  10.940  -8.678  1.00  1.89      PROB
ATOM   2730  OD1 ASN P  73     -17.775  10.934  -8.704  1.00  2.63      PROB
ATOM   2731  ND2 ASN P  73     -18.193  10.900  -8.454  1.00  2.44      PROB
ATOM   2732 HD21 ASN P  73     -18.329  10.826  -7.466  1.00  0.00      PROB
ATOM   2733 HD22 ASN P  73     -18.982  10.907  -9.068  1.00  0.00      PROB
ATOM   2734  C   ASN P  73     -14.615  11.028  -9.859  1.00  1.03      PROB
ATOM   2735  O   ASN P  73     -14.824  10.824 -10.973  1.00  1.25      PROB
ATOM   2736  N   GLU P  74     -13.596  11.746  -9.563  1.00  0.94      PROB
ATOM   2737  HN  GLU P  74     -13.393  11.952  -8.610  1.00  0.00      PROB
ATOM   2738  CA  GLU P  74     -12.665  12.318 -10.495  1.00  0.95      PROB
ATOM   2739  HA  GLU P  74     -13.218  12.659 -11.357  1.00  0.00      PROB
ATOM   2740  CB  GLU P  74     -11.919  13.480  -9.848  1.00  1.01      PROB
ATOM   2741  HB1 GLU P  74     -10.996  13.649 -10.439  1.00  0.00      PROB
ATOM   2742  HB2 GLU P  74     -11.640  13.162  -8.822  1.00  0.00      PROB
ATOM   2743  CG  GLU P  74     -12.536  14.643  -9.744  1.00  1.36      PROB
ATOM   2744  HG1 GLU P  74     -13.477  14.454  -9.190  1.00  0.00      PROB
ATOM   2745  HG2 GLU P  74     -12.774  14.969 -10.777  1.00  0.00      PROB
ATOM   2746  CD  GLU P  74     -11.951  15.707  -9.139  1.00  1.55      PROB
ATOM   2747  OE1 GLU P  74     -11.659  16.131  -8.958  1.00  2.04      PROB
ATOM   2748  OE2 GLU P  74     -11.780  16.145  -8.836  1.00  2.00      PROB
ATOM   2749  C   GLU P  74     -11.694  11.316 -11.095  1.00  0.90      PROB
ATOM   2750  O   GLU P  74     -11.450  10.297 -10.502  1.00  0.85      PROB
ATOM   2751  N   PRO P  75     -11.119  11.525 -12.259  1.00  0.99      PROB
ATOM   2752  CD  PRO P  75     -11.549  12.517 -13.194  1.00  1.18      PROB
ATOM   2753  HD1 PRO P  75     -11.343  13.531 -12.790  1.00  0.00      PROB
ATOM   2754  HD2 PRO P  75     -12.635  12.402 -13.393  1.00  0.00      PROB
ATOM   2755  CA  PRO P  75      -9.965  10.795 -12.748  1.00  1.00      PROB
ATOM   2756  HA  PRO P  75     -10.223   9.764 -12.927  1.00  0.00      PROB
ATOM   2757  CB  PRO P  75      -9.558  11.555 -13.967  1.00  1.24      PROB
ATOM   2758  HB1 PRO P  75      -9.195  10.863 -14.756  1.00  0.00      PROB
ATOM   2759  HB2 PRO P  75      -8.751  12.279 -13.725  1.00  0.00      PROB
ATOM   2760  CG  PRO P  75     -10.749  12.248 -14.406  1.00  1.35      PROB
ATOM   2761  HG1 PRO P  75     -10.479  13.200 -14.910  1.00  0.00      PROB
ATOM   2762  HG2 PRO P  75     -11.324  11.617 -15.117  1.00  0.00      PROB
ATOM   2763  C   PRO P  75      -8.834  10.602 -11.790  1.00  0.89      PROB
ATOM   2764  O   PRO P  75      -8.550  11.475 -11.046  1.00  1.00      PROB
ATOM   2765  N   HSD P  76      -8.180   9.460 -11.790  1.00  0.81      PROB
ATOM   2766  HN  HSD P  76      -8.377   8.751 -12.462  1.00  0.00      PROB
ATOM   2767  CA  HSD P  76      -7.156   9.142 -10.851  1.00  0.74      PROB
ATOM   2768  HA  HSD P  76      -6.610  10.049 -10.635  1.00  0.00      PROB
ATOM   2769  CB  HSD P  76      -7.740   8.567  -9.575  1.00  0.75      PROB
ATOM   2770  HB1 HSD P  76      -8.352   9.353  -9.085  1.00  0.00      PROB
ATOM   2771  HB2 HSD P  76      -6.903   8.283  -8.903  1.00  0.00      PROB
ATOM   2772  ND1 HSD P  76      -9.488   7.205  -9.960  1.00  1.40      PROB
ATOM   2773  HD1 HSD P  76     -10.045   7.987 -10.180  1.00  0.00      PROB
ATOM   2774  CG  HSD P  76      -8.583   7.393  -9.761  1.00  0.78      PROB
ATOM   2775  CE1 HSD P  76     -10.062   6.057  -9.975  1.00  1.36      PROB
ATOM   2776  HE1 HSD P  76     -11.116   5.933 -10.226  1.00  0.00      PROB
ATOM   2777  NE2 HSD P  76      -9.590   5.493  -9.793  1.00  1.10      PROB
ATOM   2778  CD2 HSD P  76      -8.659   6.335  -9.645  1.00  1.10      PROB
ATOM   2779  HD2 HSD P  76      -7.793   5.809  -9.338  1.00  0.00      PROB
ATOM   2780  C   HSD P  76      -6.159   8.179 -11.409  1.00  0.72      PROB
ATOM   2781  O   HSD P  76      -6.453   7.413 -12.260  1.00  0.85      PROB
ATOM   2782  N   GLU P  77      -4.936   8.187 -10.929  1.00  0.71      PROB
ATOM   2783  HN  GLU P  77      -4.651   8.887 -10.280  1.00  0.00      PROB
ATOM   2784  CA  GLU P  77      -3.917   7.237 -11.266  1.00  0.70      PROB
ATOM   2785  HA  GLU P  77      -4.006   7.011 -12.318  1.00  0.00      PROB
ATOM   2786  CB  GLU P  77      -2.537   7.798 -10.962  1.00  0.84      PROB
ATOM   2787  HB1 GLU P  77      -2.540   8.040  -9.881  1.00  0.00      PROB
ATOM   2788  HB2 GLU P  77      -2.455   8.734 -11.548  1.00  0.00      PROB
ATOM   2789  CG  GLU P  77      -1.502   7.187 -11.164  1.00  1.24      PROB
ATOM   2790  HG1 GLU P  77      -1.577   6.794 -12.197  1.00  0.00      PROB
ATOM   2791  HG2 GLU P  77      -1.500   6.345 -10.445  1.00  0.00      PROB
ATOM   2792  CD  GLU P  77      -0.182   7.779 -11.070  1.00  1.35      PROB
ATOM   2793  OE1 GLU P  77       0.353   8.057 -11.051  1.00  1.79      PROB
ATOM   2794  OE2 GLU P  77       0.353   7.961 -11.032  1.00  1.83      PROB
ATOM   2795  C   GLU P  77      -4.103   5.899 -10.599  1.00  0.61      PROB
ATOM   2796  O   GLU P  77      -4.281   5.814  -9.419  1.00  0.66      PROB
ATOM   2797  N   SER P  78      -4.074   4.813 -11.355  1.00  0.63      PROB
ATOM   2798  HN  SER P  78      -3.962   4.881 -12.343  1.00  0.00      PROB
ATOM   2799  CA  SER P  78      -4.196   3.471 -10.853  1.00  0.61      PROB
ATOM   2800  HA  SER P  78      -4.092   3.514  -9.779  1.00  0.00      PROB
ATOM   2801  CB  SER P  78      -5.533   2.831 -11.220  1.00  0.72      PROB
ATOM   2802  HB1 SER P  78      -5.450   2.482 -12.270  1.00  0.00      PROB
ATOM   2803  HB2 SER P  78      -6.304   3.625 -11.150  1.00  0.00      PROB
ATOM   2804  OG  SER P  78      -5.916   1.988 -10.652  1.00  1.17      PROB
ATOM   2805  HG1 SER P  78      -5.452   1.215 -10.981  1.00  0.00      PROB
ATOM   2806  C   SER P  78      -3.081   2.641 -11.419  1.00  0.63      PROB
ATOM   2807  O   SER P  78      -2.917   2.557 -12.587  1.00  0.82      PROB
ATOM   2808  N   ARG P  79      -2.266   2.021 -10.597  1.00  0.58      PROB
ATOM   2809  HN  ARG P  79      -2.414   2.053  -9.612  1.00  0.00      PROB
ATOM   2810  CA  ARG P  79      -1.115   1.257 -11.011  1.00  0.59      PROB
ATOM   2811  HA  ARG P  79      -1.108   1.229 -12.090  1.00  0.00      PROB
ATOM   2812  CB  ARG P  79       0.195   1.879 -10.488  1.00  0.65      PROB
ATOM   2813  HB1 ARG P  79       1.035   1.219 -10.792  1.00  0.00      PROB
ATOM   2814  HB2 ARG P  79       0.143   1.910  -9.380  1.00  0.00      PROB
ATOM   2815  CG  ARG P  79       0.496   3.286 -10.986  1.00  0.72      PROB
ATOM   2816  HG1 ARG P  79       1.388   3.650 -10.436  1.00  0.00      PROB
ATOM   2817  HG2 ARG P  79      -0.374   3.924 -10.727  1.00  0.00      PROB
ATOM   2818  CD  ARG P  79       0.751   3.455 -12.371  1.00  0.89      PROB
ATOM   2819  HD1 ARG P  79      -0.073   2.942 -12.905  1.00  0.00      PROB
ATOM   2820  HD2 ARG P  79       1.717   2.952 -12.574  1.00  0.00      PROB
ATOM   2821  NE  ARG P  79       0.840   4.425 -12.882  1.00  1.22      PROB
ATOM   2822  HE  ARG P  79       0.943   5.124 -12.204  1.00  0.00      PROB
ATOM   2823  CZ  ARG P  79       0.857   4.927 -13.936  1.00  1.51      PROB
ATOM   2824  NH1 ARG P  79       0.767   4.650 -14.683  1.00  1.72      PROB
ATOM   2825 HH11 ARG P  79      -0.083   4.196 -14.949  1.00  0.00      PROB
ATOM   2826 HH12 ARG P  79       1.505   4.759 -15.349  1.00  0.00      PROB
ATOM   2827  NH2 ARG P  79       0.964   5.752 -14.258  1.00  2.21      PROB
ATOM   2828 HH21 ARG P  79       1.402   6.455 -13.697  1.00  0.00      PROB
ATOM   2829 HH22 ARG P  79       0.646   5.974 -15.180  1.00  0.00      PROB
ATOM   2830  C   ARG P  79      -1.211  -0.181 -10.557  1.00  0.58      PROB
ATOM   2831  O   ARG P  79      -1.847  -0.509  -9.581  1.00  0.61      PROB
ATOM   2832  N   THR P  80      -0.561  -1.090 -11.271  1.00  0.63      PROB
ATOM   2833  HN  THR P  80      -0.080  -0.836 -12.106  1.00  0.00      PROB
ATOM   2834  CA  THR P  80      -0.484  -2.495 -10.926  1.00  0.63      PROB
ATOM   2835  HA  THR P  80      -0.557  -2.567  -9.851  1.00  0.00      PROB
ATOM   2836  CB  THR P  80      -1.573  -3.329 -11.569  1.00  0.72      PROB
ATOM   2837  HB  THR P  80      -2.547  -2.807 -11.461  1.00  0.00      PROB
ATOM   2838  OG1 THR P  80      -1.683  -4.598 -10.977  1.00  0.80      PROB
ATOM   2839  HG1 THR P  80      -2.045  -4.450 -10.100  1.00  0.00      PROB
ATOM   2840  CG2 THR P  80      -1.375  -3.508 -13.056  1.00  0.82      PROB
ATOM   2841 HG21 THR P  80      -0.504  -4.170 -13.248  1.00  0.00      PROB
ATOM   2842 HG22 THR P  80      -1.184  -2.523 -13.533  1.00  0.00      PROB
ATOM   2843 HG23 THR P  80      -2.279  -3.972 -13.505  1.00  0.00      PROB
ATOM   2844  C   THR P  80       0.896  -2.991 -11.263  1.00  0.63      PROB
ATOM   2845  O   THR P  80       1.718  -2.236 -11.736  1.00  0.67      PROB
ATOM   2846  N   ASN P  81       1.217  -4.263 -10.985  1.00  0.66      PROB
ATOM   2847  HN  ASN P  81       0.517  -4.901 -10.677  1.00  0.00      PROB
ATOM   2848  CA  ASN P  81       2.547  -4.843 -11.090  1.00  0.67      PROB
ATOM   2849  HA  ASN P  81       3.198  -4.302 -10.420  1.00  0.00      PROB
ATOM   2850  CB  ASN P  81       2.537  -6.343 -10.725  1.00  0.74      PROB
ATOM   2851  HB1 ASN P  81       3.526  -6.786 -10.970  1.00  0.00      PROB
ATOM   2852  HB2 ASN P  81       1.750  -6.859 -11.316  1.00  0.00      PROB
ATOM   2853  CG  ASN P  81       2.261  -6.553  -9.263  1.00  0.77      PROB
ATOM   2854  OD1 ASN P  81       2.133  -5.640  -8.489  1.00  0.76      PROB
ATOM   2855  ND2 ASN P  81       2.194  -7.795  -8.860  1.00  0.95      PROB
ATOM   2856 HD21 ASN P  81       2.013  -7.999  -7.898  1.00  0.00      PROB
ATOM   2857 HD22 ASN P  81       2.324  -8.540  -9.514  1.00  0.00      PROB
ATOM   2858  C   ASN P  81       3.207  -4.682 -12.447  1.00  0.69      PROB
ATOM   2859  O   ASN P  81       4.363  -4.311 -12.537  1.00  0.71      PROB
ATOM   2860  N   SER P  82       2.469  -4.900 -13.542  1.00  0.74      PROB
ATOM   2861  HN  SER P  82       1.526  -5.215 -13.471  1.00  0.00      PROB
ATOM   2862  CA  SER P  82       2.951  -4.706 -14.897  1.00  0.79      PROB
ATOM   2863  HA  SER P  82       3.865  -5.270 -15.004  1.00  0.00      PROB
ATOM   2864  CB  SER P  82       1.926  -5.165 -15.943  1.00  0.92      PROB
ATOM   2865  HB1 SER P  82       1.825  -6.242 -15.735  1.00  0.00      PROB
ATOM   2866  HB2 SER P  82       2.452  -4.998 -16.896  1.00  0.00      PROB
ATOM   2867  OG  SER P  82       1.185  -4.964 -16.128  1.00  1.53      PROB
ATOM   2868  HG1 SER P  82       1.214  -4.034 -16.364  1.00  0.00      PROB
ATOM   2869  C   SER P  82       3.394  -3.293 -15.212  1.00  0.76      PROB
ATOM   2870  O   SER P  82       4.376  -3.085 -15.899  1.00  0.80      PROB
ATOM   2871  N   ASP P  83       2.705  -2.280 -14.669  1.00  0.75      PROB
ATOM   2872  HN  ASP P  83       1.880  -2.451 -14.138  1.00  0.00      PROB
ATOM   2873  CA  ASP P  83       3.070  -0.892 -14.791  1.00  0.75      PROB
ATOM   2874  HA  ASP P  83       3.203  -0.674 -15.840  1.00  0.00      PROB
ATOM   2875  CB  ASP P  83       1.984   0.019 -14.191  1.00  0.78      PROB
ATOM   2876  HB1 ASP P  83       2.309   1.077 -14.287  1.00  0.00      PROB
ATOM   2877  HB2 ASP P  83       1.860  -0.229 -13.115  1.00  0.00      PROB
ATOM   2878  CG  ASP P  83       0.678  -0.129 -14.856  1.00  0.89      PROB
ATOM   2879  OD1 ASP P  83       0.252  -0.199 -15.349  1.00  1.42      PROB
ATOM   2880  OD2 ASP P  83       0.053  -0.070 -14.903  1.00  1.44      PROB
ATOM   2881  C   ASP P  83       4.397  -0.577 -14.128  1.00  0.72      PROB
ATOM   2882  O   ASP P  83       5.195   0.182 -14.646  1.00  0.77      PROB
ATOM   2883  N   ILE P  84       4.675  -1.176 -12.963  1.00  0.69      PROB
ATOM   2884  HN  ILE P  84       4.003  -1.757 -12.511  1.00  0.00      PROB
ATOM   2885  CA  ILE P  84       5.940  -1.044 -12.265  1.00  0.68      PROB
ATOM   2886  HA  ILE P  84       6.191   0.006 -12.239  1.00  0.00      PROB
ATOM   2887  CB  ILE P  84       5.875  -1.599 -10.847  1.00  0.69      PROB
ATOM   2888  HB  ILE P  84       5.650  -2.686 -10.889  1.00  0.00      PROB
ATOM   2889  CG2 ILE P  84       7.197  -1.387 -10.121  1.00  0.74      PROB
ATOM   2890 HG21 ILE P  84       7.521  -0.329 -10.220  1.00  0.00      PROB
ATOM   2891 HG22 ILE P  84       7.980  -2.041 -10.562  1.00  0.00      PROB
ATOM   2892 HG23 ILE P  84       7.078  -1.622  -9.042  1.00  0.00      PROB
ATOM   2893  CG1 ILE P  84       4.720  -1.010 -10.040  1.00  0.77      PROB
ATOM   2894 HG11 ILE P  84       4.784  -1.449  -9.024  1.00  0.00      PROB
ATOM   2895 HG12 ILE P  84       3.784  -1.351 -10.526  1.00  0.00      PROB
ATOM   2896  CD  ILE P  84       4.609   0.348  -9.878  1.00  0.93      PROB
ATOM   2897  HD1 ILE P  84       4.511   0.844 -10.867  1.00  0.00      PROB
ATOM   2898  HD2 ILE P  84       5.515   0.744  -9.371  1.00  0.00      PROB
ATOM   2899  HD3 ILE P  84       3.708   0.584  -9.272  1.00  0.00      PROB
ATOM   2900  C   ILE P  84       7.082  -1.656 -13.055  1.00  0.69      PROB
ATOM   2901  O   ILE P  84       8.138  -1.067 -13.197  1.00  0.75      PROB
ATOM   2902  N   VAL P  85       6.874  -2.832 -13.663  1.00  0.68      PROB
ATOM   2903  HN  VAL P  85       6.021  -3.329 -13.531  1.00  0.00      PROB
ATOM   2904  CA  VAL P  85       7.825  -3.485 -14.543  1.00  0.72      PROB
ATOM   2905  HA  VAL P  85       8.776  -3.530 -14.034  1.00  0.00      PROB
ATOM   2906  CB  VAL P  85       7.352  -4.879 -14.898  1.00  0.77      PROB
ATOM   2907  HB  VAL P  85       6.311  -4.805 -15.276  1.00  0.00      PROB
ATOM   2908  CG1 VAL P  85       8.127  -5.547 -15.871  1.00  1.01      PROB
ATOM   2909 HG11 VAL P  85       9.174  -5.656 -15.516  1.00  0.00      PROB
ATOM   2910 HG12 VAL P  85       8.132  -4.963 -16.816  1.00  0.00      PROB
ATOM   2911 HG13 VAL P  85       7.708  -6.559 -16.058  1.00  0.00      PROB
ATOM   2912  CG2 VAL P  85       7.346  -5.721 -13.767  1.00  0.96      PROB
ATOM   2913 HG21 VAL P  85       6.667  -5.311 -12.989  1.00  0.00      PROB
ATOM   2914 HG22 VAL P  85       8.370  -5.791 -13.342  1.00  0.00      PROB
ATOM   2915 HG23 VAL P  85       6.989  -6.734 -14.052  1.00  0.00      PROB
ATOM   2916  C   VAL P  85       8.158  -2.665 -15.778  1.00  0.75      PROB
ATOM   2917  O   VAL P  85       9.308  -2.531 -16.165  1.00  0.80      PROB
ATOM   2918  N   GLU P  86       7.150  -2.033 -16.398  1.00  0.76      PROB
ATOM   2919  HN  GLU P  86       6.204  -2.197 -16.134  1.00  0.00      PROB
ATOM   2920  CA  GLU P  86       7.325  -1.086 -17.471  1.00  0.82      PROB
ATOM   2921  HA  GLU P  86       7.952  -1.543 -18.222  1.00  0.00      PROB
ATOM   2922  CB  GLU P  86       5.967  -0.698 -18.073  1.00  0.89      PROB
ATOM   2923  HB1 GLU P  86       5.931   0.401 -17.973  1.00  0.00      PROB
ATOM   2924  HB2 GLU P  86       5.229  -1.161 -17.395  1.00  0.00      PROB
ATOM   2925  CG  GLU P  86       5.597  -0.875 -19.001  1.00  1.47      PROB
ATOM   2926  HG1 GLU P  86       5.604  -1.971 -19.028  1.00  0.00      PROB
ATOM   2927  HG2 GLU P  86       6.391  -0.456 -19.631  1.00  0.00      PROB
ATOM   2928  CD  GLU P  86       4.526  -0.616 -19.749  1.00  1.60      PROB
ATOM   2929  OE1 GLU P  86       4.103  -0.501 -20.027  1.00  2.08      PROB
ATOM   2930  OE2 GLU P  86       4.094  -0.525 -20.085  1.00  2.04      PROB
ATOM   2931  C   GLU P  86       8.093   0.162 -17.088  1.00  0.85      PROB
ATOM   2932  O   GLU P  86       8.947   0.623 -17.818  1.00  0.93      PROB
ATOM   2933  N   ALA P  87       7.842   0.714 -15.897  1.00  0.83      PROB
ATOM   2934  HN  ALA P  87       7.144   0.333 -15.297  1.00  0.00      PROB
ATOM   2935  CA  ALA P  87       8.521   1.869 -15.372  1.00  0.89      PROB
ATOM   2936  HA  ALA P  87       8.563   2.621 -16.146  1.00  0.00      PROB
ATOM   2937  CB  ALA P  87       7.768   2.388 -14.164  1.00  0.94      PROB
ATOM   2938  HB1 ALA P  87       7.719   1.604 -13.378  1.00  0.00      PROB
ATOM   2939  HB2 ALA P  87       6.732   2.664 -14.454  1.00  0.00      PROB
ATOM   2940  HB3 ALA P  87       8.289   3.276 -13.747  1.00  0.00      PROB
ATOM   2941  C   ALA P  87       9.967   1.620 -15.010  1.00  0.92      PROB
ATOM   2942  O   ALA P  87      10.787   2.500 -15.076  1.00  1.05      PROB
ATOM   2943  N   LEU P  88      10.318   0.388 -14.660  1.00  0.87      PROB
ATOM   2944  HN  LEU P  88       9.629  -0.323 -14.548  1.00  0.00      PROB
ATOM   2945  CA  LEU P  88      11.667  -0.042 -14.414  1.00  0.93      PROB
ATOM   2946  HA  LEU P  88      12.217   0.793 -14.007  1.00  0.00      PROB
ATOM   2947  CB  LEU P  88      11.679  -1.216 -13.434  1.00  0.92      PROB
ATOM   2948  HB1 LEU P  88      12.674  -1.698 -13.523  1.00  0.00      PROB
ATOM   2949  HB2 LEU P  88      10.899  -1.926 -13.775  1.00  0.00      PROB
ATOM   2950  CG  LEU P  88      11.461  -1.000 -12.095  1.00  0.96      PROB
ATOM   2951  HG  LEU P  88      10.503  -0.449 -12.015  1.00  0.00      PROB
ATOM   2952  CD1 LEU P  88      11.391  -1.951 -11.297  1.00  1.30      PROB
ATOM   2953 HD11 LEU P  88      12.411  -2.303 -11.032  1.00  0.00      PROB
ATOM   2954 HD12 LEU P  88      10.834  -2.793 -11.760  1.00  0.00      PROB
ATOM   2955 HD13 LEU P  88      10.875  -1.628 -10.368  1.00  0.00      PROB
ATOM   2956  CD2 LEU P  88      12.254  -0.366 -11.388  1.00  1.35      PROB
ATOM   2957 HD21 LEU P  88      12.371   0.668 -11.778  1.00  0.00      PROB
ATOM   2958 HD22 LEU P  88      13.248  -0.862 -11.396  1.00  0.00      PROB
ATOM   2959 HD23 LEU P  88      11.872  -0.311 -10.346  1.00  0.00      PROB
ATOM   2960  C   LEU P  88      12.376  -0.441 -15.685  1.00  0.99      PROB
ATOM   2961  O   LEU P  88      13.548  -0.685 -15.686  1.00  1.13      PROB
ATOM   2962  N   ASN P  89      11.670  -0.494 -16.802  1.00  0.97      PROB
ATOM   2963  HN  ASN P  89      10.683  -0.369 -16.766  1.00  0.00      PROB
ATOM   2964  CA  ASN P  89      12.172  -0.721 -18.129  1.00  1.07      PROB
ATOM   2965  HA  ASN P  89      11.336  -0.613 -18.803  1.00  0.00      PROB
ATOM   2966  CB  ASN P  89      13.297   0.220 -18.567  1.00  1.24      PROB
ATOM   2967  HB1 ASN P  89      13.540   0.010 -19.630  1.00  0.00      PROB
ATOM   2968  HB2 ASN P  89      14.192   0.018 -17.941  1.00  0.00      PROB
ATOM   2969  CG  ASN P  89      12.981   1.592 -18.451  1.00  1.37      PROB
ATOM   2970  OD1 ASN P  89      13.200   2.174 -18.198  1.00  1.81      PROB
ATOM   2971  ND2 ASN P  89      12.466   2.143 -18.636  1.00  1.83      PROB
ATOM   2972 HD21 ASN P  89      12.683   3.105 -18.471  1.00  0.00      PROB
ATOM   2973 HD22 ASN P  89      11.586   1.890 -19.039  1.00  0.00      PROB
ATOM   2974  C   ASN P  89      12.519  -2.156 -18.396  1.00  1.07      PROB
ATOM   2975  O   ASN P  89      13.409  -2.462 -19.137  1.00  1.22      PROB
ATOM   2976  N   LYS P  90      11.807  -3.084 -17.791  1.00  1.00      PROB
ATOM   2977  HN  LYS P  90      11.018  -2.844 -17.232  1.00  0.00      PROB
ATOM   2978  CA  LYS P  90      12.087  -4.479 -17.875  1.00  1.07      PROB
ATOM   2979  HA  LYS P  90      13.052  -4.597 -18.345  1.00  0.00      PROB
ATOM   2980  CB  LYS P  90      12.092  -5.116 -16.506  1.00  1.09      PROB
ATOM   2981  HB1 LYS P  90      12.312  -6.198 -16.626  1.00  0.00      PROB
ATOM   2982  HB2 LYS P  90      11.080  -5.001 -16.065  1.00  0.00      PROB
ATOM   2983  CG  LYS P  90      13.076  -4.545 -15.564  1.00  1.16      PROB
ATOM   2984  HG1 LYS P  90      12.841  -4.981 -14.573  1.00  0.00      PROB
ATOM   2985  HG2 LYS P  90      12.882  -3.455 -15.540  1.00  0.00      PROB
ATOM   2986  CD  LYS P  90      14.341  -4.677 -15.719  1.00  1.39      PROB
ATOM   2987  HD1 LYS P  90      14.570  -4.102 -16.634  1.00  0.00      PROB
ATOM   2988  HD2 LYS P  90      14.486  -5.756 -15.910  1.00  0.00      PROB
ATOM   2989  CE  LYS P  90      15.281  -4.366 -14.900  1.00  1.63      PROB
ATOM   2990  HE1 LYS P  90      15.180  -5.091 -14.071  1.00  0.00      PROB
ATOM   2991  HE2 LYS P  90      15.030  -3.344 -14.563  1.00  0.00      PROB
ATOM   2992  NZ  LYS P  90      16.355  -4.310 -15.029  1.00  1.91      PROB
ATOM   2993  HZ1 LYS P  90      16.580  -3.613 -15.768  1.00  0.00      PROB
ATOM   2994  HZ2 LYS P  90      16.720  -5.243 -15.309  1.00  0.00      PROB
ATOM   2995  HZ3 LYS P  90      16.797  -4.021 -14.133  1.00  0.00      PROB
ATOM   2996  C   LYS P  90      11.134  -5.184 -18.762  1.00  1.19      PROB
ATOM   2997  O   LYS P  90      10.788  -5.895 -18.785  1.00  1.67      PROB
ATOM   2998  N   LYS P  91      10.703  -4.990 -19.541  1.00  1.49      PROB
ATOM   2999  HN  LYS P  91      10.840  -4.060 -19.815  1.00  0.00      PROB
ATOM   3000  CA  LYS P  91       9.884  -5.568 -20.524  1.00  1.69      PROB
ATOM   3001  HA  LYS P  91       9.397  -6.385 -20.019  1.00  0.00      PROB
ATOM   3002  CB  LYS P  91       9.217  -5.103 -20.996  1.00  2.47      PROB
ATOM   3003  HB1 LYS P  91       8.921  -5.804 -21.795  1.00  0.00      PROB
ATOM   3004  HB2 LYS P  91       9.752  -4.241 -21.430  1.00  0.00      PROB
ATOM   3005  CG  LYS P  91       8.690  -4.867 -20.807  1.00  2.95      PROB
ATOM   3006  HG1 LYS P  91       8.698  -3.850 -21.233  1.00  0.00      PROB
ATOM   3007  HG2 LYS P  91       8.810  -4.819 -19.712  1.00  0.00      PROB
ATOM   3008  CD  LYS P  91       7.951  -5.095 -20.898  1.00  3.28      PROB
ATOM   3009  HD1 LYS P  91       7.469  -4.446 -20.166  1.00  0.00      PROB
ATOM   3010  HD2 LYS P  91       8.032  -6.122 -20.538  1.00  0.00      PROB
ATOM   3011  CE  LYS P  91       7.330  -5.185 -21.432  1.00  3.89      PROB
ATOM   3012  HE1 LYS P  91       7.463  -6.241 -21.649  1.00  0.00      PROB
ATOM   3013  HE2 LYS P  91       7.699  -4.526 -22.213  1.00  0.00      PROB
ATOM   3014  NZ  LYS P  91       6.633  -5.156 -21.636  1.00  4.44      PROB
ATOM   3015  HZ1 LYS P  91       6.287  -4.179 -21.551  1.00  0.00      PROB
ATOM   3016  HZ2 LYS P  91       6.067  -5.779 -21.025  1.00  0.00      PROB
ATOM   3017  HZ3 LYS P  91       6.548  -5.469 -22.624  1.00  0.00      PROB
ATOM   3018  C   LYS P  91      10.202  -5.988 -21.304  1.00  2.18      PROB
ATOM   3019  OT1 LYS P  91      10.314  -6.286 -21.654  1.00  2.71      PROB
ATOM   3020  OT2 LYS P  91      10.334  -6.030 -21.579  1.00  2.78      PROB
ATOM   3021  N   SER P 173     -11.936  -5.711  18.870  1.00  5.15      PROC
ATOM   3022  HT1 SER P 173     -12.617  -5.817  19.649  1.00  0.00      PROC
ATOM   3023  HT2 SER P 173     -11.100  -5.193  19.208  1.00  0.00      PROC
ATOM   3024  HT3 SER P 173     -11.647  -6.651  18.531  1.00  0.00      PROC
ATOM   3025  CA  SER P 173     -12.187  -5.412  18.429  1.00  4.54      PROC
ATOM   3026  HA  SER P 173     -12.928  -4.718  18.785  1.00  0.00      PROC
ATOM   3027  CB  SER P 173     -11.797  -5.218  18.301  1.00  5.04      PROC
ATOM   3028  HB1 SER P 173     -11.072  -5.975  18.622  1.00  0.00      PROC
ATOM   3029  HB2 SER P 173     -11.778  -4.337  18.952  1.00  0.00      PROC
ATOM   3030  OG  SER P 173     -11.680  -5.128  18.105  1.00  5.35      PROC
ATOM   3031  HG1 SER P 173     -10.827  -4.824  18.423  1.00  0.00      PROC
ATOM   3032  C   SER P 173     -12.568  -5.767  17.787  1.00  3.68      PROC
ATOM   3033  O   SER P 173     -12.700  -6.187  17.833  1.00  3.76      PROC
ATOM   3034  N   LYS P 174     -12.765  -5.611  17.168  1.00  3.28      PROC
ATOM   3035  HN  LYS P 174     -12.531  -4.690  16.953  1.00  0.00      PROC
ATOM   3036  CA  LYS P 174     -13.135  -5.892  16.499  1.00  2.84      PROC
ATOM   3037  HA  LYS P 174     -13.906  -6.607  16.731  1.00  0.00      PROC
ATOM   3038  CB  LYS P 174     -13.393  -5.218  16.302  1.00  3.34      PROC
ATOM   3039  HB1 LYS P 174     -14.279  -5.449  15.688  1.00  0.00      PROC
ATOM   3040  HB2 LYS P 174     -12.590  -4.809  15.667  1.00  0.00      PROC
ATOM   3041  CG  LYS P 174     -13.703  -4.381  16.884  1.00  3.91      PROC
ATOM   3042  HG1 LYS P 174     -13.108  -3.608  16.401  1.00  0.00      PROC
ATOM   3043  HG2 LYS P 174     -13.287  -4.678  17.845  1.00  0.00      PROC
ATOM   3044  CD  LYS P 174     -14.154  -4.044  17.078  1.00  4.37      PROC
ATOM   3045  HD1 LYS P 174     -14.607  -4.803  17.694  1.00  0.00      PROC
ATOM   3046  HD2 LYS P 174     -14.625  -3.919  16.117  1.00  0.00      PROC
ATOM   3047  CE  LYS P 174     -14.521  -3.411  17.437  1.00  5.06      PROC
ATOM   3048  HE1 LYS P 174     -15.214  -4.008  17.997  1.00  0.00      PROC
ATOM   3049  HE2 LYS P 174     -14.892  -2.986  16.524  1.00  0.00      PROC
ATOM   3050  NZ  LYS P 174     -14.613  -3.065  17.657  1.00  5.69      PROC
ATOM   3051  HZ1 LYS P 174     -14.068  -2.261  17.284  1.00  0.00      PROC
ATOM   3052  HZ2 LYS P 174     -14.369  -3.215  18.657  1.00  0.00      PROC
ATOM   3053  HZ3 LYS P 174     -15.630  -2.862  17.575  1.00  0.00      PROC
ATOM   3054  C   LYS P 174     -12.793  -6.781  15.568  1.00  2.51      PROC
ATOM   3055  O   LYS P 174     -11.957  -6.677  14.994  1.00  2.67      PROC
ATOM   3056  N   GLU P 175     -13.440  -7.698  15.400  1.00  2.31      PROC
ATOM   3057  HN  GLU P 175     -14.252  -7.835  15.959  1.00  0.00      PROC
ATOM   3058  CA  GLU P 175     -13.249  -8.625  14.540  1.00  2.25      PROC
ATOM   3059  HA  GLU P 175     -12.196  -8.863  14.515  1.00  0.00      PROC
ATOM   3060  CB  GLU P 175     -13.991  -9.720  14.919  1.00  2.47      PROC
ATOM   3061  HB1 GLU P 175     -13.872 -10.486  14.126  1.00  0.00      PROC
ATOM   3062  HB2 GLU P 175     -15.052  -9.399  14.957  1.00  0.00      PROC
ATOM   3063  CG  GLU P 175     -13.707 -10.333  16.124  1.00  2.81      PROC
ATOM   3064  HG1 GLU P 175     -13.161  -9.579  16.723  1.00  0.00      PROC
ATOM   3065  HG2 GLU P 175     -13.032 -11.176  15.880  1.00  0.00      PROC
ATOM   3066  CD  GLU P 175     -14.458 -10.754  16.807  1.00  3.20      PROC
ATOM   3067  OE1 GLU P 175     -14.780 -10.932  17.051  1.00  3.63      PROC
ATOM   3068  OE2 GLU P 175     -14.738 -10.912  17.123  1.00  3.60      PROC
ATOM   3069  C   GLU P 175     -13.488  -8.226  13.181  1.00  2.03      PROC
ATOM   3070  O   GLU P 175     -12.915  -8.557  12.344  1.00  2.23      PROC
ATOM   3071  N   SER P 176     -14.337  -7.464  12.932  1.00  1.84      PROC
ATOM   3072  HN  SER P 176     -14.947  -7.150  13.653  1.00  0.00      PROC
ATOM   3073  CA  SER P 176     -14.611  -6.918  11.694  1.00  1.76      PROC
ATOM   3074  HA  SER P 176     -14.444  -7.688  10.956  1.00  0.00      PROC
ATOM   3075  CB  SER P 176     -15.977  -6.418  11.584  1.00  1.78      PROC
ATOM   3076  HB1 SER P 176     -15.801  -5.344  11.452  1.00  0.00      PROC
ATOM   3077  HB2 SER P 176     -16.367  -6.643  12.584  1.00  0.00      PROC
ATOM   3078  OG  SER P 176     -16.531  -6.490  11.224  1.00  2.25      PROC
ATOM   3079  HG1 SER P 176     -16.702  -7.434  11.188  1.00  0.00      PROC
ATOM   3080  C   SER P 176     -13.716  -5.851  11.330  1.00  1.67      PROC
ATOM   3081  O   SER P 176     -13.471  -5.008  12.082  1.00  1.63      PROC
ATOM   3082  N   ALA P 177     -13.192  -5.862  10.154  1.00  1.80      PROC
ATOM   3083  HN  ALA P 177     -13.386  -6.601   9.515  1.00  0.00      PROC
ATOM   3084  CA  ALA P 177     -12.338  -4.887   9.673  1.00  1.87      PROC
ATOM   3085  HA  ALA P 177     -11.582  -4.699  10.421  1.00  0.00      PROC
ATOM   3086  CB  ALA P 177     -11.723  -5.342   8.425  1.00  2.18      PROC
ATOM   3087  HB1 ALA P 177     -12.507  -5.544   7.664  1.00  0.00      PROC
ATOM   3088  HB2 ALA P 177     -11.153  -6.278   8.604  1.00  0.00      PROC
ATOM   3089  HB3 ALA P 177     -11.041  -4.558   8.032  1.00  0.00      PROC
ATOM   3090  C   ALA P 177     -12.971  -3.574   9.474  1.00  1.71      PROC
ATOM   3091  O   ALA P 177     -12.410  -2.594   9.744  1.00  1.78      PROC
ATOM   3092  N   ILE P 178     -14.183  -3.535   9.043  1.00  1.62      PROC
ATOM   3093  HN  ILE P 178     -14.634  -4.366   8.731  1.00  0.00      PROC
ATOM   3094  CA  ILE P 178     -14.976  -2.381   8.964  1.00  1.52      PROC
ATOM   3095  HA  ILE P 178     -14.336  -1.541   9.188  1.00  0.00      PROC
ATOM   3096  CB  ILE P 178     -15.614  -2.174   7.655  1.00  1.62      PROC
ATOM   3097  HB  ILE P 178     -16.287  -3.035   7.457  1.00  0.00      PROC
ATOM   3098  CG2 ILE P 178     -16.264  -1.155   7.559  1.00  1.85      PROC
ATOM   3099 HG21 ILE P 178     -15.590  -0.272   7.553  1.00  0.00      PROC
ATOM   3100 HG22 ILE P 178     -16.958  -1.066   8.422  1.00  0.00      PROC
ATOM   3101 HG23 ILE P 178     -16.844  -1.165   6.612  1.00  0.00      PROC
ATOM   3102  CG1 ILE P 178     -14.901  -2.171   6.593  1.00  1.79      PROC
ATOM   3103 HG11 ILE P 178     -14.806  -3.243   6.366  1.00  0.00      PROC
ATOM   3104 HG12 ILE P 178     -13.942  -1.768   6.950  1.00  0.00      PROC
ATOM   3105  CD  ILE P 178     -14.975  -1.801   5.768  1.00  2.10      PROC
ATOM   3106  HD1 ILE P 178     -14.849  -0.699   5.831  1.00  0.00      PROC
ATOM   3107  HD2 ILE P 178     -15.978  -2.020   5.344  1.00  0.00      PROC
ATOM   3108  HD3 ILE P 178     -14.188  -2.210   5.098  1.00  0.00      PROC
ATOM   3109  C   ILE P 178     -15.971  -2.452  10.022  1.00  1.47      PROC
ATOM   3110  O   ILE P 178     -16.726  -3.313  10.096  1.00  1.59      PROC
ATOM   3111  N   ALA P 179     -15.981  -1.552  10.900  1.00  1.51      PROC
ATOM   3112  HN  ALA P 179     -15.346  -0.786  10.857  1.00  0.00      PROC
ATOM   3113  CA  ALA P 179     -16.841  -1.535  11.972  1.00  1.64      PROC
ATOM   3114  HA  ALA P 179     -17.181  -2.543  12.157  1.00  0.00      PROC
ATOM   3115  CB  ALA P 179     -16.157  -1.029  13.083  1.00  1.94      PROC
ATOM   3116  HB1 ALA P 179     -15.800   0.002  12.874  1.00  0.00      PROC
ATOM   3117  HB2 ALA P 179     -15.278  -1.670  13.310  1.00  0.00      PROC
ATOM   3118  HB3 ALA P 179     -16.835  -0.999  13.963  1.00  0.00      PROC
ATOM   3119  C   ALA P 179     -18.057  -0.761  11.771  1.00  1.48      PROC
ATOM   3120  O   ALA P 179     -18.966  -0.966  12.344  1.00  1.73      PROC
ATOM   3121  N   SER P 180     -18.107   0.134  10.927  1.00  1.28      PROC
ATOM   3122  HN  SER P 180     -17.299   0.347  10.386  1.00  0.00      PROC
ATOM   3123  CA  SER P 180     -19.216   0.929  10.618  1.00  1.23      PROC
ATOM   3124  HA  SER P 180     -19.851   0.959  11.491  1.00  0.00      PROC
ATOM   3125  CB  SER P 180     -18.819   2.319  10.226  1.00  1.24      PROC
ATOM   3126  HB1 SER P 180     -18.182   2.249   9.319  1.00  0.00      PROC
ATOM   3127  HB2 SER P 180     -18.231   2.754  11.061  1.00  0.00      PROC
ATOM   3128  OG  SER P 180     -19.656   3.060   9.988  1.00  1.60      PROC
ATOM   3129  HG1 SER P 180     -19.874   3.488  10.819  1.00  0.00      PROC
ATOM   3130  C   SER P 180     -20.041   0.349   9.549  1.00  1.25      PROC
ATOM   3131  O   SER P 180     -19.602   0.094   8.465  1.00  1.22      PROC
ATOM   3132  N   THR P 181     -21.291   0.134   9.833  1.00  1.41      PROC
ATOM   3133  HN  THR P 181     -21.652   0.326  10.742  1.00  0.00      PROC
ATOM   3134  CA  THR P 181     -22.235  -0.379   8.907  1.00  1.54      PROC
ATOM   3135  HA  THR P 181     -21.809  -1.264   8.459  1.00  0.00      PROC
ATOM   3136  CB  THR P 181     -23.516  -0.709   9.556  1.00  1.86      PROC
ATOM   3137  HB  THR P 181     -24.161   0.175   9.395  1.00  0.00      PROC
ATOM   3138  OG1 THR P 181     -23.642  -0.915  10.380  1.00  2.24      PROC
ATOM   3139  HG1 THR P 181     -23.003  -1.602  10.582  1.00  0.00      PROC
ATOM   3140  CG2 THR P 181     -24.037  -1.400   9.356  1.00  2.41      PROC
ATOM   3141 HG21 THR P 181     -23.645  -2.324   9.833  1.00  0.00      PROC
ATOM   3142 HG22 THR P 181     -24.059  -1.551   8.256  1.00  0.00      PROC
ATOM   3143 HG23 THR P 181     -25.067  -1.217   9.730  1.00  0.00      PROC
ATOM   3144  C   THR P 181     -22.477   0.502   7.732  1.00  1.46      PROC
ATOM   3145  O   THR P 181     -22.575   0.068   6.613  1.00  1.48      PROC
ATOM   3146  N   GLU P 182     -22.525   1.784   7.953  1.00  1.44      PROC
ATOM   3147  HN  GLU P 182     -22.446   2.157   8.874  1.00  0.00      PROC
ATOM   3148  CA  GLU P 182     -22.690   2.740   6.921  1.00  1.45      PROC
ATOM   3149  HA  GLU P 182     -23.552   2.461   6.333  1.00  0.00      PROC
ATOM   3150  CB  GLU P 182     -22.881   4.095   7.525  1.00  1.62      PROC
ATOM   3151  HB1 GLU P 182     -22.699   4.818   6.706  1.00  0.00      PROC
ATOM   3152  HB2 GLU P 182     -22.087   4.198   8.289  1.00  0.00      PROC
ATOM   3153  CG  GLU P 182     -23.834   4.433   8.026  1.00  2.07      PROC
ATOM   3154  HG1 GLU P 182     -24.034   3.642   8.768  1.00  0.00      PROC
ATOM   3155  HG2 GLU P 182     -24.583   4.396   7.216  1.00  0.00      PROC
ATOM   3156  CD  GLU P 182     -24.117   5.439   8.615  1.00  2.37      PROC
ATOM   3157  OE1 GLU P 182     -24.214   5.834   8.861  1.00  2.81      PROC
ATOM   3158  OE2 GLU P 182     -24.257   5.850   8.846  1.00  2.79      PROC
ATOM   3159  C   GLU P 182     -21.603   2.757   5.901  1.00  1.23      PROC
ATOM   3160  O   GLU P 182     -21.840   2.818   4.715  1.00  1.26      PROC
ATOM   3161  N   VAL P 183     -20.375   2.654   6.344  1.00  1.08      PROC
ATOM   3162  HN  VAL P 183     -20.168   2.649   7.319  1.00  0.00      PROC
ATOM   3163  CA  VAL P 183     -19.254   2.542   5.474  1.00  0.94      PROC
ATOM   3164  HA  VAL P 183     -19.343   3.303   4.713  1.00  0.00      PROC
ATOM   3165  CB  VAL P 183     -17.986   2.715   6.232  1.00  0.98      PROC
ATOM   3166  HB  VAL P 183     -17.949   1.967   7.053  1.00  0.00      PROC
ATOM   3167  CG1 VAL P 183     -16.819   2.541   5.378  1.00  1.07      PROC
ATOM   3168 HG11 VAL P 183     -16.921   3.161   4.462  1.00  0.00      PROC
ATOM   3169 HG12 VAL P 183     -16.726   1.476   5.077  1.00  0.00      PROC
ATOM   3170 HG13 VAL P 183     -15.903   2.858   5.921  1.00  0.00      PROC
ATOM   3171  CG2 VAL P 183     -17.944   4.030   6.815  1.00  1.25      PROC
ATOM   3172 HG21 VAL P 183     -18.802   4.168   7.508  1.00  0.00      PROC
ATOM   3173 HG22 VAL P 183     -18.005   4.800   6.016  1.00  0.00      PROC
ATOM   3174 HG23 VAL P 183     -17.001   4.160   7.388  1.00  0.00      PROC
ATOM   3175  C   VAL P 183     -19.249   1.281   4.682  1.00  0.86      PROC
ATOM   3176  O   VAL P 183     -18.990   1.270   3.497  1.00  0.82      PROC
ATOM   3177  N   LYS P 184     -19.600   0.181   5.313  1.00  0.97      PROC
ATOM   3178  HN  LYS P 184     -19.791   0.180   6.291  1.00  0.00      PROC
ATOM   3179  CA  LYS P 184     -19.733  -1.078   4.660  1.00  1.07      PROC
ATOM   3180  HA  LYS P 184     -18.813  -1.290   4.136  1.00  0.00      PROC
ATOM   3181  CB  LYS P 184     -20.015  -2.137   5.689  1.00  1.35      PROC
ATOM   3182  HB1 LYS P 184     -21.089  -2.010   5.908  1.00  0.00      PROC
ATOM   3183  HB2 LYS P 184     -19.413  -1.823   6.559  1.00  0.00      PROC
ATOM   3184  CG  LYS P 184     -19.887  -3.190   5.661  1.00  1.67      PROC
ATOM   3185  HG1 LYS P 184     -19.256  -3.232   4.782  1.00  0.00      PROC
ATOM   3186  HG2 LYS P 184     -20.918  -3.452   5.457  1.00  0.00      PROC
ATOM   3187  CD  LYS P 184     -19.563  -4.206   6.128  1.00  1.72      PROC
ATOM   3188  HD1 LYS P 184     -19.373  -3.895   7.159  1.00  0.00      PROC
ATOM   3189  HD2 LYS P 184     -18.630  -4.382   5.585  1.00  0.00      PROC
ATOM   3190  CE  LYS P 184     -19.855  -5.124   6.274  1.00  2.18      PROC
ATOM   3191  HE1 LYS P 184     -20.087  -5.437   5.249  1.00  0.00      PROC
ATOM   3192  HE2 LYS P 184     -20.758  -4.964   6.875  1.00  0.00      PROC
ATOM   3193  NZ  LYS P 184     -19.563  -6.079   6.672  1.00  2.41      PROC
ATOM   3194  HZ1 LYS P 184     -19.346  -5.982   7.684  1.00  0.00      PROC
ATOM   3195  HZ2 LYS P 184     -18.720  -6.421   6.168  1.00  0.00      PROC
ATOM   3196  HZ3 LYS P 184     -20.340  -6.759   6.548  1.00  0.00      PROC
ATOM   3197  C   LYS P 184     -20.751  -1.108   3.555  1.00  1.11      PROC
ATOM   3198  O   LYS P 184     -20.506  -1.593   2.470  1.00  1.11      PROC
ATOM   3199  N   LEU P 185     -21.911  -0.539   3.797  1.00  1.22      PROC
ATOM   3200  HN  LEU P 185     -22.131  -0.173   4.697  1.00  0.00      PROC
ATOM   3201  CA  LEU P 185     -22.938  -0.398   2.811  1.00  1.34      PROC
ATOM   3202  HA  LEU P 185     -23.112  -1.364   2.360  1.00  0.00      PROC
ATOM   3203  CB  LEU P 185     -24.191   0.114   3.463  1.00  1.60      PROC
ATOM   3204  HB1 LEU P 185     -24.656   0.763   2.699  1.00  0.00      PROC
ATOM   3205  HB2 LEU P 185     -23.833   0.730   4.307  1.00  0.00      PROC
ATOM   3206  CG  LEU P 185     -24.988  -0.439   3.860  1.00  2.11      PROC
ATOM   3207  HG  LEU P 185     -24.513  -0.843   4.758  1.00  0.00      PROC
ATOM   3208  CD1 LEU P 185     -25.925  -0.374   4.173  1.00  2.45      PROC
ATOM   3209 HD11 LEU P 185     -26.347   0.620   3.911  1.00  0.00      PROC
ATOM   3210 HD12 LEU P 185     -25.964  -0.496   5.277  1.00  0.00      PROC
ATOM   3211 HD13 LEU P 185     -26.541  -1.160   3.687  1.00  0.00      PROC
ATOM   3212  CD2 LEU P 185     -25.600  -1.029   3.653  1.00  2.72      PROC
ATOM   3213 HD21 LEU P 185     -25.138  -1.888   3.122  1.00  0.00      PROC
ATOM   3214 HD22 LEU P 185     -26.360  -0.568   2.987  1.00  0.00      PROC
ATOM   3215 HD23 LEU P 185     -26.090  -1.405   4.576  1.00  0.00      PROC
ATOM   3216  C   LEU P 185     -22.567   0.458   1.643  1.00  1.19      PROC
ATOM   3217  O   LEU P 185     -22.822   0.122   0.501  1.00  1.21      PROC
ATOM   3218  N   ARG P 186     -21.914   1.574   1.900  1.00  1.09      PROC
ATOM   3219  HN  ARG P 186     -21.739   1.877   2.833  1.00  0.00      PROC
ATOM   3220  CA  ARG P 186     -21.417   2.418   0.872  1.00  1.03      PROC
ATOM   3221  HA  ARG P 186     -22.216   2.598   0.168  1.00  0.00      PROC
ATOM   3222  CB  ARG P 186     -20.926   3.728   1.462  1.00  1.14      PROC
ATOM   3223  HB1 ARG P 186     -19.888   3.809   1.096  1.00  0.00      PROC
ATOM   3224  HB2 ARG P 186     -20.928   3.543   2.550  1.00  0.00      PROC
ATOM   3225  CG  ARG P 186     -21.331   4.789   1.366  1.00  1.22      PROC
ATOM   3226  HG1 ARG P 186     -20.422   5.376   1.165  1.00  0.00      PROC
ATOM   3227  HG2 ARG P 186     -21.705   4.996   2.380  1.00  0.00      PROC
ATOM   3228  CD  ARG P 186     -22.139   5.319   0.678  1.00  1.57      PROC
ATOM   3229  HD1 ARG P 186     -23.073   5.224   1.258  1.00  0.00      PROC
ATOM   3230  HD2 ARG P 186     -22.162   4.687  -0.225  1.00  0.00      PROC
ATOM   3231  NE  ARG P 186     -22.240   6.142   0.318  1.00  2.07      PROC
ATOM   3232  HE  ARG P 186     -21.634   6.821   0.716  1.00  0.00      PROC
ATOM   3233  CZ  ARG P 186     -22.686   6.421  -0.219  1.00  2.80      PROC
ATOM   3234  NH1 ARG P 186     -23.156   6.041  -0.540  1.00  3.20      PROC
ATOM   3235 HH11 ARG P 186     -23.800   5.489  -0.010  1.00  0.00      PROC
ATOM   3236 HH12 ARG P 186     -23.199   6.038  -1.539  1.00  0.00      PROC
ATOM   3237  NH2 ARG P 186     -22.661   7.122  -0.444  1.00  3.58      PROC
ATOM   3238 HH21 ARG P 186     -21.800   7.629  -0.405  1.00  0.00      PROC
ATOM   3239 HH22 ARG P 186     -23.488   7.567  -0.788  1.00  0.00      PROC
ATOM   3240  C   ARG P 186     -20.363   1.794   0.023  1.00  0.85      PROC
ATOM   3241  O   ARG P 186     -20.365   1.905  -1.183  1.00  0.88      PROC
ATOM   3242  N   LEU P 187     -19.448   1.070   0.637  1.00  0.73      PROC
ATOM   3243  HN  LEU P 187     -19.406   1.017   1.631  1.00  0.00      PROC
ATOM   3244  CA  LEU P 187     -18.462   0.318  -0.061  1.00  0.69      PROC
ATOM   3245  HA  LEU P 187     -18.002   0.960  -0.797  1.00  0.00      PROC
ATOM   3246  CB  LEU P 187     -17.425  -0.193   0.926  1.00  0.77      PROC
ATOM   3247  HB1 LEU P 187     -17.930  -0.937   1.576  1.00  0.00      PROC
ATOM   3248  HB2 LEU P 187     -17.106   0.671   1.544  1.00  0.00      PROC
ATOM   3249  CG  LEU P 187     -16.240  -0.810   0.419  1.00  0.96      PROC
ATOM   3250  HG  LEU P 187     -16.545  -1.730  -0.120  1.00  0.00      PROC
ATOM   3251  CD1 LEU P 187     -15.497  -0.102  -0.395  1.00  1.32      PROC
ATOM   3252 HD11 LEU P 187     -15.002   0.723   0.160  1.00  0.00      PROC
ATOM   3253 HD12 LEU P 187     -16.128   0.338  -1.196  1.00  0.00      PROC
ATOM   3254 HD13 LEU P 187     -14.713  -0.746  -0.848  1.00  0.00      PROC
ATOM   3255  CD2 LEU P 187     -15.332  -1.214   1.351  1.00  1.19      PROC
ATOM   3256 HD21 LEU P 187     -15.835  -1.817   2.138  1.00  0.00      PROC
ATOM   3257 HD22 LEU P 187     -14.861  -0.328   1.829  1.00  0.00      PROC
ATOM   3258 HD23 LEU P 187     -14.550  -1.840   0.870  1.00  0.00      PROC
ATOM   3259  C   LEU P 187     -19.034  -0.779  -0.919  1.00  0.74      PROC
ATOM   3260  O   LEU P 187     -18.662  -0.958  -2.055  1.00  0.76      PROC
ATOM   3261  N   GLN P 188     -20.014  -1.502  -0.431  1.00  0.88      PROC
ATOM   3262  HN  GLN P 188     -20.319  -1.401   0.513  1.00  0.00      PROC
ATOM   3263  CA  GLN P 188     -20.714  -2.482  -1.209  1.00  1.04      PROC
ATOM   3264  HA  GLN P 188     -19.985  -3.147  -1.647  1.00  0.00      PROC
ATOM   3265  CB  GLN P 188     -21.673  -3.253  -0.336  1.00  1.31      PROC
ATOM   3266  HB1 GLN P 188     -22.652  -3.047  -0.797  1.00  0.00      PROC
ATOM   3267  HB2 GLN P 188     -21.595  -2.740   0.636  1.00  0.00      PROC
ATOM   3268  CG  GLN P 188     -21.745  -4.274  -0.064  1.00  1.56      PROC
ATOM   3269  HG1 GLN P 188     -22.719  -4.499  -0.498  1.00  0.00      PROC
ATOM   3270  HG2 GLN P 188     -21.789  -4.160   1.018  1.00  0.00      PROC
ATOM   3271  CD  GLN P 188     -21.321  -5.265  -0.103  1.00  1.65      PROC
ATOM   3272  OE1 GLN P 188     -20.949  -5.674   0.138  1.00  2.04      PROC
ATOM   3273  NE2 GLN P 188     -21.376  -5.679  -0.412  1.00  2.31      PROC
ATOM   3274 HE21 GLN P 188     -21.547  -6.581  -0.014  1.00  0.00      PROC
ATOM   3275 HE22 GLN P 188     -21.311  -5.574  -1.404  1.00  0.00      PROC
ATOM   3276  C   GLN P 188     -21.421  -1.944  -2.417  1.00  1.03      PROC
ATOM   3277  O   GLN P 188     -21.346  -2.491  -3.500  1.00  1.08      PROC
ATOM   3278  N   GLU P 189     -22.082  -0.820  -2.274  1.00  1.07      PROC
ATOM   3279  HN  GLU P 189     -22.201  -0.393  -1.381  1.00  0.00      PROC
ATOM   3280  CA  GLU P 189     -22.673  -0.132  -3.369  1.00  1.17      PROC
ATOM   3281  HA  GLU P 189     -23.290  -0.830  -3.915  1.00  0.00      PROC
ATOM   3282  CB  GLU P 189     -23.500   1.018  -2.857  1.00  1.39      PROC
ATOM   3283  HB1 GLU P 189     -22.826   1.886  -2.950  1.00  0.00      PROC
ATOM   3284  HB2 GLU P 189     -23.656   0.774  -1.793  1.00  0.00      PROC
ATOM   3285  CG  GLU P 189     -24.402   1.380  -3.156  1.00  1.82      PROC
ATOM   3286  HG1 GLU P 189     -25.004   0.466  -3.137  1.00  0.00      PROC
ATOM   3287  HG2 GLU P 189     -24.168   1.687  -4.181  1.00  0.00      PROC
ATOM   3288  CD  GLU P 189     -25.310   2.257  -2.857  1.00  2.05      PROC
ATOM   3289  OE1 GLU P 189     -25.689   2.594  -2.736  1.00  2.46      PROC
ATOM   3290  OE2 GLU P 189     -25.664   2.623  -2.744  1.00  2.50      PROC
ATOM   3291  C   GLU P 189     -21.705   0.328  -4.400  1.00  1.06      PROC
ATOM   3292  O   GLU P 189     -21.923   0.193  -5.588  1.00  1.15      PROC
ATOM   3293  N   PHE P 190     -20.581   0.845  -3.959  1.00  0.93      PROC
ATOM   3294  HN  PHE P 190     -20.430   1.000  -2.986  1.00  0.00      PROC
ATOM   3295  CA  PHE P 190     -19.512   1.218  -4.802  1.00  0.94      PROC
ATOM   3296  HA  PHE P 190     -19.889   1.867  -5.579  1.00  0.00      PROC
ATOM   3297  CB  PHE P 190     -18.480   1.939  -3.935  1.00  0.98      PROC
ATOM   3298  HB1 PHE P 190     -18.181   1.273  -3.098  1.00  0.00      PROC
ATOM   3299  HB2 PHE P 190     -18.930   2.873  -3.537  1.00  0.00      PROC
ATOM   3300  CG  PHE P 190     -17.250   2.321  -4.641  1.00  1.11      PROC
ATOM   3301  CD1 PHE P 190     -16.143   1.567  -4.568  1.00  1.19      PROC
ATOM   3302  HD1 PHE P 190     -16.168   0.638  -4.018  1.00  0.00      PROC
ATOM   3303  CE1 PHE P 190     -14.995   1.952  -5.172  1.00  1.42      PROC
ATOM   3304  HE1 PHE P 190     -14.120   1.322  -5.110  1.00  0.00      PROC
ATOM   3305  CZ  PHE P 190     -14.935   3.103  -5.843  1.00  1.57      PROC
ATOM   3306  HZ  PHE P 190     -14.016   3.414  -6.318  1.00  0.00      PROC
ATOM   3307  CD2 PHE P 190     -17.178   3.472  -5.324  1.00  1.33      PROC
ATOM   3308  HD2 PHE P 190     -18.054   4.098  -5.401  1.00  0.00      PROC
ATOM   3309  CE2 PHE P 190     -16.026   3.864  -5.919  1.00  1.54      PROC
ATOM   3310  HE2 PHE P 190     -15.992   4.799  -6.458  1.00  0.00      PROC
ATOM   3311  C   PHE P 190     -18.951   0.084  -5.607  1.00  0.91      PROC
ATOM   3312  O   PHE P 190     -18.775   0.169  -6.797  1.00  1.05      PROC
ATOM   3313  N   LEU P 191     -18.720  -1.036  -4.976  1.00  0.85      PROC
ATOM   3314  HN  LEU P 191     -18.860  -1.118  -3.993  1.00  0.00      PROC
ATOM   3315  CA  LEU P 191     -18.260  -2.207  -5.625  1.00  0.99      PROC
ATOM   3316  HA  LEU P 191     -17.409  -1.945  -6.237  1.00  0.00      PROC
ATOM   3317  CB  LEU P 191     -17.876  -3.231  -4.600  1.00  1.13      PROC
ATOM   3318  HB1 LEU P 191     -17.745  -4.194  -5.135  1.00  0.00      PROC
ATOM   3319  HB2 LEU P 191     -18.727  -3.320  -3.895  1.00  0.00      PROC
ATOM   3320  CG  LEU P 191     -16.769  -3.037  -3.860  1.00  1.39      PROC
ATOM   3321  HG  LEU P 191     -16.866  -2.039  -3.385  1.00  0.00      PROC
ATOM   3322  CD1 LEU P 191     -16.471  -3.913  -2.882  1.00  1.60      PROC
ATOM   3323 HD11 LEU P 191     -16.159  -4.885  -3.322  1.00  0.00      PROC
ATOM   3324 HD12 LEU P 191     -17.363  -4.083  -2.242  1.00  0.00      PROC
ATOM   3325 HD13 LEU P 191     -15.636  -3.519  -2.263  1.00  0.00      PROC
ATOM   3326  CD2 LEU P 191     -15.702  -3.051  -4.491  1.00  1.90      PROC
ATOM   3327 HD21 LEU P 191     -15.703  -2.250  -5.261  1.00  0.00      PROC
ATOM   3328 HD22 LEU P 191     -15.576  -4.031  -4.999  1.00  0.00      PROC
ATOM   3329 HD23 LEU P 191     -14.851  -2.876  -3.799  1.00  0.00      PROC
ATOM   3330  C   LEU P 191     -19.199  -2.786  -6.634  1.00  1.05      PROC
ATOM   3331  O   LEU P 191     -18.819  -3.219  -7.689  1.00  1.19      PROC
ATOM   3332  N   LEU P 192     -20.467  -2.757  -6.357  1.00  1.08      PROC
ATOM   3333  HN  LEU P 192     -20.801  -2.451  -5.469  1.00  0.00      PROC
ATOM   3334  CA  LEU P 192     -21.462  -3.153  -7.282  1.00  1.26      PROC
ATOM   3335  HA  LEU P 192     -21.171  -4.097  -7.719  1.00  0.00      PROC
ATOM   3336  CB  LEU P 192     -22.730  -3.279  -6.569  1.00  1.52      PROC
ATOM   3337  HB1 LEU P 192     -23.414  -2.592  -7.099  1.00  0.00      PROC
ATOM   3338  HB2 LEU P 192     -22.518  -2.888  -5.558  1.00  0.00      PROC
ATOM   3339  CG  LEU P 192     -23.222  -4.019  -6.425  1.00  2.26      PROC
ATOM   3340  HG  LEU P 192     -22.448  -4.506  -5.881  1.00  0.00      PROC
ATOM   3341  CD1 LEU P 192     -23.870  -4.653  -6.181  1.00  2.62      PROC
ATOM   3342 HD11 LEU P 192     -24.511  -4.899  -7.054  1.00  0.00      PROC
ATOM   3343 HD12 LEU P 192     -24.513  -4.245  -5.372  1.00  0.00      PROC
ATOM   3344 HD13 LEU P 192     -23.375  -5.584  -5.831  1.00  0.00      PROC
ATOM   3345  CD2 LEU P 192     -23.643  -4.573  -6.507  1.00  2.93      PROC
ATOM   3346 HD21 LEU P 192     -23.213  -5.272  -7.256  1.00  0.00      PROC
ATOM   3347 HD22 LEU P 192     -24.641  -4.240  -6.865  1.00  0.00      PROC
ATOM   3348 HD23 LEU P 192     -23.753  -5.111  -5.541  1.00  0.00      PROC
ATOM   3349  C   LEU P 192     -21.603  -2.274  -8.438  1.00  1.30      PROC
ATOM   3350  O   LEU P 192     -21.882  -2.714  -9.499  1.00  1.49      PROC
ATOM   3351  N   SER P 193     -21.366  -1.004  -8.262  1.00  1.26      PROC
ATOM   3352  HN  SER P 193     -21.146  -0.644  -7.360  1.00  0.00      PROC
ATOM   3353  CA  SER P 193     -21.396  -0.061  -9.277  1.00  1.48      PROC
ATOM   3354  HA  SER P 193     -22.261  -0.258  -9.893  1.00  0.00      PROC
ATOM   3355  CB  SER P 193     -21.467   1.297  -8.711  1.00  1.67      PROC
ATOM   3356  HB1 SER P 193     -20.919   1.940  -9.426  1.00  0.00      PROC
ATOM   3357  HB2 SER P 193     -20.919   1.242  -7.751  1.00  0.00      PROC
ATOM   3358  OG  SER P 193     -22.101   1.697  -8.544  1.00  2.37      PROC
ATOM   3359  HG1 SER P 193     -22.497   1.261  -7.786  1.00  0.00      PROC
ATOM   3360  C   SER P 193     -20.295  -0.138 -10.188  1.00  1.55      PROC
ATOM   3361  O   SER P 193     -20.411   0.174 -11.242  1.00  1.87      PROC
ATOM   3362  N   LYS P 194     -19.200  -0.580  -9.805  1.00  1.47      PROC
ATOM   3363  HN  LYS P 194     -19.074  -0.852  -8.855  1.00  0.00      PROC
ATOM   3364  CA  LYS P 194     -18.093  -0.742 -10.583  1.00  1.72      PROC
ATOM   3365  HA  LYS P 194     -18.076   0.072 -11.292  1.00  0.00      PROC
ATOM   3366  CB  LYS P 194     -16.898  -0.754  -9.848  1.00  1.83      PROC
ATOM   3367  HB1 LYS P 194     -16.105  -1.072 -10.554  1.00  0.00      PROC
ATOM   3368  HB2 LYS P 194     -17.025  -1.529  -9.067  1.00  0.00      PROC
ATOM   3369  CG  LYS P 194     -16.469   0.233  -9.279  1.00  1.89      PROC
ATOM   3370  HG1 LYS P 194     -15.881  -0.159  -8.428  1.00  0.00      PROC
ATOM   3371  HG2 LYS P 194     -17.365   0.757  -8.899  1.00  0.00      PROC
ATOM   3372  CD  LYS P 194     -15.866   0.992  -9.703  1.00  2.09      PROC
ATOM   3373  HD1 LYS P 194     -16.655   1.677 -10.002  1.00  0.00      PROC
ATOM   3374  HD2 LYS P 194     -15.465   0.430 -10.543  1.00  0.00      PROC
ATOM   3375  CE  LYS P 194     -15.138   1.643  -9.603  1.00  2.47      PROC
ATOM   3376  HE1 LYS P 194     -14.434   1.143  -8.916  1.00  0.00      PROC
ATOM   3377  HE2 LYS P 194     -15.625   2.506  -9.117  1.00  0.00      PROC
ATOM   3378  NZ  LYS P 194     -14.550   2.070 -10.191  1.00  2.90      PROC
ATOM   3379  HZ1 LYS P 194     -15.093   2.628 -10.880  1.00  0.00      PROC
ATOM   3380  HZ2 LYS P 194     -13.982   1.357 -10.692  1.00  0.00      PROC
ATOM   3381  HZ3 LYS P 194     -13.920   2.700  -9.655  1.00  0.00      PROC
ATOM   3382  C   LYS P 194     -18.173  -1.821 -11.362  1.00  2.10      PROC
ATOM   3383  O   LYS P 194     -17.755  -2.241 -11.992  1.00  2.48      PROC
ATOM   3384  N   SER P 195     -18.724  -2.292 -11.351  1.00  2.53      PROC
ATOM   3385  HN  SER P 195     -19.478  -2.146 -10.719  1.00  0.00      PROC
ATOM   3386  CA  SER P 195     -18.859  -3.311 -12.054  1.00  3.15      PROC
ATOM   3387  HA  SER P 195     -17.896  -3.766 -12.232  1.00  0.00      PROC
ATOM   3388  CB  SER P 195     -19.309  -3.752 -11.634  1.00  4.09      PROC
ATOM   3389  HB1 SER P 195     -20.351  -3.533 -11.943  1.00  0.00      PROC
ATOM   3390  HB2 SER P 195     -19.160  -3.449 -10.578  1.00  0.00      PROC
ATOM   3391  OG  SER P 195     -19.262  -4.304 -11.641  1.00  4.77      PROC
ATOM   3392  HG1 SER P 195     -20.026  -4.641 -11.167  1.00  0.00      PROC
ATOM   3393  C   SER P 195     -19.122  -3.591 -13.084  1.00  3.08      PROC
ATOM   3394  O   SER P 195     -19.462  -3.441 -13.292  1.00  3.24      PROC
ATOM   3395  N   LYS P 196     -18.968  -4.012 -13.753  1.00  3.42      PROC
ATOM   3396  HN  LYS P 196     -18.175  -4.512 -13.575  1.00  0.00      PROC
ATOM   3397  CA  LYS P 196     -19.169  -4.327 -14.758  1.00  3.74      PROC
ATOM   3398  HA  LYS P 196     -19.977  -3.678 -15.030  1.00  0.00      PROC
ATOM   3399  CB  LYS P 196     -18.869  -4.360 -15.205  1.00  4.25      PROC
ATOM   3400  HB1 LYS P 196     -19.357  -4.162 -16.157  1.00  0.00      PROC
ATOM   3401  HB2 LYS P 196     -18.150  -5.174 -15.272  1.00  0.00      PROC
ATOM   3402  CG  LYS P 196     -18.683  -3.747 -14.758  1.00  4.35      PROC
ATOM   3403  HG1 LYS P 196     -17.577  -3.712 -14.673  1.00  0.00      PROC
ATOM   3404  HG2 LYS P 196     -19.118  -3.917 -13.751  1.00  0.00      PROC
ATOM   3405  CD  LYS P 196     -18.779  -3.470 -14.857  1.00  4.76      PROC
ATOM   3406  HD1 LYS P 196     -19.813  -3.441 -14.488  1.00  0.00      PROC
ATOM   3407  HD2 LYS P 196     -18.761  -3.598 -15.948  1.00  0.00      PROC
ATOM   3408  CE  LYS P 196     -18.690  -3.171 -14.825  1.00  5.48      PROC
ATOM   3409  HE1 LYS P 196     -19.488  -2.721 -15.405  1.00  0.00      PROC
ATOM   3410  HE2 LYS P 196     -17.744  -3.245 -15.350  1.00  0.00      PROC
ATOM   3411  NZ  LYS P 196     -18.625  -2.941 -14.690  1.00  6.13      PROC
ATOM   3412  HZ1 LYS P 196     -17.929  -3.159 -13.948  1.00  0.00      PROC
ATOM   3413  HZ2 LYS P 196     -19.481  -2.540 -14.256  1.00  0.00      PROC
ATOM   3414  HZ3 LYS P 196     -18.219  -2.252 -15.355  1.00  0.00      PROC
ATOM   3415  C   LYS P 196     -19.353  -4.972 -15.305  1.00  4.39      PROC
ATOM   3416  OT1 LYS P 196     -19.458  -5.216 -15.554  1.00  4.83      PROC
ATOM   3417  OT2 LYS P 196     -19.397  -5.233 -15.501  1.00  4.85      PROC
TER    3418      LYS    196
END
