# Supplementary material for: Mapping the Interactions Among Class IIa Histone Deacetylases and Myocyte Enhancer Factor 2s
Source: J Chem Inf Model. 2025 Jun 6;65(12):6249–60. doi: 10.1021/acs.jcim.5c00858 (PMC12199305; doi:10.1021/acs.jcim.5c00858)
Supplement: Supplementary file 6 [file ci5c00858_si_006.zip › Average_Structures/HDAC5_MEF2A.psf]

PSF EXT CMAP XPLOR

         3 !NTITLE
* GENERATED BY CHARMM-GUI (HTTP://WWW.CHARMM-GUI.ORG) V3.7 ON APR, 06. 2025. JOB
* READ PDB, MANIPULATE STRUCTURE IF NEEDED, AND GENERATE TOPOLOGY FILE          
*  DATE:     4/ 6/25      8: 0:56      CREATED BY USER: charmm-gui              

      3417 !NATOM
         1 PROA     2        GLY      N        NH3     -0.300000       14.0070           0
         2 PROA     2        GLY      HT1      HC       0.330000       1.00800           0
         3 PROA     2        GLY      HT2      HC       0.330000       1.00800           0
         4 PROA     2        GLY      HT3      HC       0.330000       1.00800           0
         5 PROA     2        GLY      CA       CT2      0.130000       12.0110           0
         6 PROA     2        GLY      HA1      HB2      0.900000E-01   1.00800           0
         7 PROA     2        GLY      HA2      HB2      0.900000E-01   1.00800           0
         8 PROA     2        GLY      C        C        0.510000       12.0110           0
         9 PROA     2        GLY      O        O       -0.510000       15.9994           0
        10 PROA     3        ARG      N        NH1     -0.470000       14.0070           0
        11 PROA     3        ARG      HN       H        0.310000       1.00800           0
        12 PROA     3        ARG      CA       CT1      0.700000E-01   12.0110           0
        13 PROA     3        ARG      HA       HB1      0.900000E-01   1.00800           0
        14 PROA     3        ARG      CB       CT2     -0.180000       12.0110           0
        15 PROA     3        ARG      HB1      HA2      0.900000E-01   1.00800           0
        16 PROA     3        ARG      HB2      HA2      0.900000E-01   1.00800           0
        17 PROA     3        ARG      CG       CT2     -0.180000       12.0110           0
        18 PROA     3        ARG      HG1      HA2      0.900000E-01   1.00800           0
        19 PROA     3        ARG      HG2      HA2      0.900000E-01   1.00800           0
        20 PROA     3        ARG      CD       CT2      0.200000       12.0110           0
        21 PROA     3        ARG      HD1      HA2      0.900000E-01   1.00800           0
        22 PROA     3        ARG      HD2      HA2      0.900000E-01   1.00800           0
        23 PROA     3        ARG      NE       NC2     -0.700000       14.0070           0
        24 PROA     3        ARG      HE       HC       0.440000       1.00800           0
        25 PROA     3        ARG      CZ       C        0.640000       12.0110           0
        26 PROA     3        ARG      NH1      NC2     -0.800000       14.0070           0
        27 PROA     3        ARG      HH11     HC       0.460000       1.00800           0
        28 PROA     3        ARG      HH12     HC       0.460000       1.00800           0
        29 PROA     3        ARG      NH2      NC2     -0.800000       14.0070           0
        30 PROA     3        ARG      HH21     HC       0.460000       1.00800           0
        31 PROA     3        ARG      HH22     HC       0.460000       1.00800           0
        32 PROA     3        ARG      C        C        0.510000       12.0110           0
        33 PROA     3        ARG      O        O       -0.510000       15.9994           0
        34 PROA     4        LYS      N        NH1     -0.470000       14.0070           0
        35 PROA     4        LYS      HN       H        0.310000       1.00800           0
        36 PROA     4        LYS      CA       CT1      0.700000E-01   12.0110           0
        37 PROA     4        LYS      HA       HB1      0.900000E-01   1.00800           0
        38 PROA     4        LYS      CB       CT2     -0.180000       12.0110           0
        39 PROA     4        LYS      HB1      HA2      0.900000E-01   1.00800           0
        40 PROA     4        LYS      HB2      HA2      0.900000E-01   1.00800           0
        41 PROA     4        LYS      CG       CT2     -0.180000       12.0110           0
        42 PROA     4        LYS      HG1      HA2      0.900000E-01   1.00800           0
        43 PROA     4        LYS      HG2      HA2      0.900000E-01   1.00800           0
        44 PROA     4        LYS      CD       CT2     -0.180000       12.0110           0
        45 PROA     4        LYS      HD1      HA2      0.900000E-01   1.00800           0
        46 PROA     4        LYS      HD2      HA2      0.900000E-01   1.00800           0
        47 PROA     4        LYS      CE       CT2      0.210000       12.0110           0
        48 PROA     4        LYS      HE1      HA2      0.500000E-01   1.00800           0
        49 PROA     4        LYS      HE2      HA2      0.500000E-01   1.00800           0
        50 PROA     4        LYS      NZ       NH3     -0.300000       14.0070           0
        51 PROA     4        LYS      HZ1      HC       0.330000       1.00800           0
        52 PROA     4        LYS      HZ2      HC       0.330000       1.00800           0
        53 PROA     4        LYS      HZ3      HC       0.330000       1.00800           0
        54 PROA     4        LYS      C        C        0.510000       12.0110           0
        55 PROA     4        LYS      O        O       -0.510000       15.9994           0
        56 PROA     5        LYS      N        NH1     -0.470000       14.0070           0
        57 PROA     5        LYS      HN       H        0.310000       1.00800           0
        58 PROA     5        LYS      CA       CT1      0.700000E-01   12.0110           0
        59 PROA     5        LYS      HA       HB1      0.900000E-01   1.00800           0
        60 PROA     5        LYS      CB       CT2     -0.180000       12.0110           0
        61 PROA     5        LYS      HB1      HA2      0.900000E-01   1.00800           0
        62 PROA     5        LYS      HB2      HA2      0.900000E-01   1.00800           0
        63 PROA     5        LYS      CG       CT2     -0.180000       12.0110           0
        64 PROA     5        LYS      HG1      HA2      0.900000E-01   1.00800           0
        65 PROA     5        LYS      HG2      HA2      0.900000E-01   1.00800           0
        66 PROA     5        LYS      CD       CT2     -0.180000       12.0110           0
        67 PROA     5        LYS      HD1      HA2      0.900000E-01   1.00800           0
        68 PROA     5        LYS      HD2      HA2      0.900000E-01   1.00800           0
        69 PROA     5        LYS      CE       CT2      0.210000       12.0110           0
        70 PROA     5        LYS      HE1      HA2      0.500000E-01   1.00800           0
        71 PROA     5        LYS      HE2      HA2      0.500000E-01   1.00800           0
        72 PROA     5        LYS      NZ       NH3     -0.300000       14.0070           0
        73 PROA     5        LYS      HZ1      HC       0.330000       1.00800           0
        74 PROA     5        LYS      HZ2      HC       0.330000       1.00800           0
        75 PROA     5        LYS      HZ3      HC       0.330000       1.00800           0
        76 PROA     5        LYS      C        C        0.510000       12.0110           0
        77 PROA     5        LYS      O        O       -0.510000       15.9994           0
        78 PROA     6        ILE      N        NH1     -0.470000       14.0070           0
        79 PROA     6        ILE      HN       H        0.310000       1.00800           0
        80 PROA     6        ILE      CA       CT1      0.700000E-01   12.0110           0
        81 PROA     6        ILE      HA       HB1      0.900000E-01   1.00800           0
        82 PROA     6        ILE      CB       CT1     -0.900000E-01   12.0110           0
        83 PROA     6        ILE      HB       HA1      0.900000E-01   1.00800           0
        84 PROA     6        ILE      CG2      CT3     -0.270000       12.0110           0
        85 PROA     6        ILE      HG21     HA3      0.900000E-01   1.00800           0
        86 PROA     6        ILE      HG22     HA3      0.900000E-01   1.00800           0
        87 PROA     6        ILE      HG23     HA3      0.900000E-01   1.00800           0
        88 PROA     6        ILE      CG1      CT2     -0.180000       12.0110           0
        89 PROA     6        ILE      HG11     HA2      0.900000E-01   1.00800           0
        90 PROA     6        ILE      HG12     HA2      0.900000E-01   1.00800           0
        91 PROA     6        ILE      CD       CT3     -0.270000       12.0110           0
        92 PROA     6        ILE      HD1      HA3      0.900000E-01   1.00800           0
        93 PROA     6        ILE      HD2      HA3      0.900000E-01   1.00800           0
        94 PROA     6        ILE      HD3      HA3      0.900000E-01   1.00800           0
        95 PROA     6        ILE      C        C        0.510000       12.0110           0
        96 PROA     6        ILE      O        O       -0.510000       15.9994           0
        97 PROA     7        GLN      N        NH1     -0.470000       14.0070           0
        98 PROA     7        GLN      HN       H        0.310000       1.00800           0
        99 PROA     7        GLN      CA       CT1      0.700000E-01   12.0110           0
       100 PROA     7        GLN      HA       HB1      0.900000E-01   1.00800           0
       101 PROA     7        GLN      CB       CT2     -0.180000       12.0110           0
       102 PROA     7        GLN      HB1      HA2      0.900000E-01   1.00800           0
       103 PROA     7        GLN      HB2      HA2      0.900000E-01   1.00800           0
       104 PROA     7        GLN      CG       CT2     -0.180000       12.0110           0
       105 PROA     7        GLN      HG1      HA2      0.900000E-01   1.00800           0
       106 PROA     7        GLN      HG2      HA2      0.900000E-01   1.00800           0
       107 PROA     7        GLN      CD       CC       0.550000       12.0110           0
       108 PROA     7        GLN      OE1      O       -0.550000       15.9994           0
       109 PROA     7        GLN      NE2      NH2     -0.620000       14.0070           0
       110 PROA     7        GLN      HE21     H        0.320000       1.00800           0
       111 PROA     7        GLN      HE22     H        0.300000       1.00800           0
       112 PROA     7        GLN      C        C        0.510000       12.0110           0
       113 PROA     7        GLN      O        O       -0.510000       15.9994           0
       114 PROA     8        ILE      N        NH1     -0.470000       14.0070           0
       115 PROA     8        ILE      HN       H        0.310000       1.00800           0
       116 PROA     8        ILE      CA       CT1      0.700000E-01   12.0110           0
       117 PROA     8        ILE      HA       HB1      0.900000E-01   1.00800           0
       118 PROA     8        ILE      CB       CT1     -0.900000E-01   12.0110           0
       119 PROA     8        ILE      HB       HA1      0.900000E-01   1.00800           0
       120 PROA     8        ILE      CG2      CT3     -0.270000       12.0110           0
       121 PROA     8        ILE      HG21     HA3      0.900000E-01   1.00800           0
       122 PROA     8        ILE      HG22     HA3      0.900000E-01   1.00800           0
       123 PROA     8        ILE      HG23     HA3      0.900000E-01   1.00800           0
       124 PROA     8        ILE      CG1      CT2     -0.180000       12.0110           0
       125 PROA     8        ILE      HG11     HA2      0.900000E-01   1.00800           0
       126 PROA     8        ILE      HG12     HA2      0.900000E-01   1.00800           0
       127 PROA     8        ILE      CD       CT3     -0.270000       12.0110           0
       128 PROA     8        ILE      HD1      HA3      0.900000E-01   1.00800           0
       129 PROA     8        ILE      HD2      HA3      0.900000E-01   1.00800           0
       130 PROA     8        ILE      HD3      HA3      0.900000E-01   1.00800           0
       131 PROA     8        ILE      C        C        0.510000       12.0110           0
       132 PROA     8        ILE      O        O       -0.510000       15.9994           0
       133 PROA     9        THR      N        NH1     -0.470000       14.0070           0
       134 PROA     9        THR      HN       H        0.310000       1.00800           0
       135 PROA     9        THR      CA       CT1      0.700000E-01   12.0110           0
       136 PROA     9        THR      HA       HB1      0.900000E-01   1.00800           0
       137 PROA     9        THR      CB       CT1      0.140000       12.0110           0
       138 PROA     9        THR      HB       HA1      0.900000E-01   1.00800           0
       139 PROA     9        THR      OG1      OH1     -0.660000       15.9994           0
       140 PROA     9        THR      HG1      H        0.430000       1.00800           0
       141 PROA     9        THR      CG2      CT3     -0.270000       12.0110           0
       142 PROA     9        THR      HG21     HA3      0.900000E-01   1.00800           0
       143 PROA     9        THR      HG22     HA3      0.900000E-01   1.00800           0
       144 PROA     9        THR      HG23     HA3      0.900000E-01   1.00800           0
       145 PROA     9        THR      C        C        0.510000       12.0110           0
       146 PROA     9        THR      O        O       -0.510000       15.9994           0
       147 PROA     10       ARG      N        NH1     -0.470000       14.0070           0
       148 PROA     10       ARG      HN       H        0.310000       1.00800           0
       149 PROA     10       ARG      CA       CT1      0.700000E-01   12.0110           0
       150 PROA     10       ARG      HA       HB1      0.900000E-01   1.00800           0
       151 PROA     10       ARG      CB       CT2     -0.180000       12.0110           0
       152 PROA     10       ARG      HB1      HA2      0.900000E-01   1.00800           0
       153 PROA     10       ARG      HB2      HA2      0.900000E-01   1.00800           0
       154 PROA     10       ARG      CG       CT2     -0.180000       12.0110           0
       155 PROA     10       ARG      HG1      HA2      0.900000E-01   1.00800           0
       156 PROA     10       ARG      HG2      HA2      0.900000E-01   1.00800           0
       157 PROA     10       ARG      CD       CT2      0.200000       12.0110           0
       158 PROA     10       ARG      HD1      HA2      0.900000E-01   1.00800           0
       159 PROA     10       ARG      HD2      HA2      0.900000E-01   1.00800           0
       160 PROA     10       ARG      NE       NC2     -0.700000       14.0070           0
       161 PROA     10       ARG      HE       HC       0.440000       1.00800           0
       162 PROA     10       ARG      CZ       C        0.640000       12.0110           0
       163 PROA     10       ARG      NH1      NC2     -0.800000       14.0070           0
       164 PROA     10       ARG      HH11     HC       0.460000       1.00800           0
       165 PROA     10       ARG      HH12     HC       0.460000       1.00800           0
       166 PROA     10       ARG      NH2      NC2     -0.800000       14.0070           0
       167 PROA     10       ARG      HH21     HC       0.460000       1.00800           0
       168 PROA     10       ARG      HH22     HC       0.460000       1.00800           0
       169 PROA     10       ARG      C        C        0.510000       12.0110           0
       170 PROA     10       ARG      O        O       -0.510000       15.9994           0
       171 PROA     11       ILE      N        NH1     -0.470000       14.0070           0
       172 PROA     11       ILE      HN       H        0.310000       1.00800           0
       173 PROA     11       ILE      CA       CT1      0.700000E-01   12.0110           0
       174 PROA     11       ILE      HA       HB1      0.900000E-01   1.00800           0
       175 PROA     11       ILE      CB       CT1     -0.900000E-01   12.0110           0
       176 PROA     11       ILE      HB       HA1      0.900000E-01   1.00800           0
       177 PROA     11       ILE      CG2      CT3     -0.270000       12.0110           0
       178 PROA     11       ILE      HG21     HA3      0.900000E-01   1.00800           0
       179 PROA     11       ILE      HG22     HA3      0.900000E-01   1.00800           0
       180 PROA     11       ILE      HG23     HA3      0.900000E-01   1.00800           0
       181 PROA     11       ILE      CG1      CT2     -0.180000       12.0110           0
       182 PROA     11       ILE      HG11     HA2      0.900000E-01   1.00800           0
       183 PROA     11       ILE      HG12     HA2      0.900000E-01   1.00800           0
       184 PROA     11       ILE      CD       CT3     -0.270000       12.0110           0
       185 PROA     11       ILE      HD1      HA3      0.900000E-01   1.00800           0
       186 PROA     11       ILE      HD2      HA3      0.900000E-01   1.00800           0
       187 PROA     11       ILE      HD3      HA3      0.900000E-01   1.00800           0
       188 PROA     11       ILE      C        C        0.510000       12.0110           0
       189 PROA     11       ILE      O        O       -0.510000       15.9994           0
       190 PROA     12       MET      N        NH1     -0.470000       14.0070           0
       191 PROA     12       MET      HN       H        0.310000       1.00800           0
       192 PROA     12       MET      CA       CT1      0.700000E-01   12.0110           0
       193 PROA     12       MET      HA       HB1      0.900000E-01   1.00800           0
       194 PROA     12       MET      CB       CT2     -0.180000       12.0110           0
       195 PROA     12       MET      HB1      HA2      0.900000E-01   1.00800           0
       196 PROA     12       MET      HB2      HA2      0.900000E-01   1.00800           0
       197 PROA     12       MET      CG       CT2     -0.140000       12.0110           0
       198 PROA     12       MET      HG1      HA2      0.900000E-01   1.00800           0
       199 PROA     12       MET      HG2      HA2      0.900000E-01   1.00800           0
       200 PROA     12       MET      SD       S       -0.900000E-01   32.0600           0
       201 PROA     12       MET      CE       CT3     -0.220000       12.0110           0
       202 PROA     12       MET      HE1      HA3      0.900000E-01   1.00800           0
       203 PROA     12       MET      HE2      HA3      0.900000E-01   1.00800           0
       204 PROA     12       MET      HE3      HA3      0.900000E-01   1.00800           0
       205 PROA     12       MET      C        C        0.510000       12.0110           0
       206 PROA     12       MET      O        O       -0.510000       15.9994           0
       207 PROA     13       ASP      N        NH1     -0.470000       14.0070           0
       208 PROA     13       ASP      HN       H        0.310000       1.00800           0
       209 PROA     13       ASP      CA       CT1      0.700000E-01   12.0110           0
       210 PROA     13       ASP      HA       HB1      0.900000E-01   1.00800           0
       211 PROA     13       ASP      CB       CT2A    -0.280000       12.0110           0
       212 PROA     13       ASP      HB1      HA2      0.900000E-01   1.00800           0
       213 PROA     13       ASP      HB2      HA2      0.900000E-01   1.00800           0
       214 PROA     13       ASP      CG       CC       0.620000       12.0110           0
       215 PROA     13       ASP      OD1      OC      -0.760000       15.9994           0
       216 PROA     13       ASP      OD2      OC      -0.760000       15.9994           0
       217 PROA     13       ASP      C        C        0.510000       12.0110           0
       218 PROA     13       ASP      O        O       -0.510000       15.9994           0
       219 PROA     14       GLU      N        NH1     -0.470000       14.0070           0
       220 PROA     14       GLU      HN       H        0.310000       1.00800           0
       221 PROA     14       GLU      CA       CT1      0.700000E-01   12.0110           0
       222 PROA     14       GLU      HA       HB1      0.900000E-01   1.00800           0
       223 PROA     14       GLU      CB       CT2A    -0.180000       12.0110           0
       224 PROA     14       GLU      HB1      HA2      0.900000E-01   1.00800           0
       225 PROA     14       GLU      HB2      HA2      0.900000E-01   1.00800           0
       226 PROA     14       GLU      CG       CT2     -0.280000       12.0110           0
       227 PROA     14       GLU      HG1      HA2      0.900000E-01   1.00800           0
       228 PROA     14       GLU      HG2      HA2      0.900000E-01   1.00800           0
       229 PROA     14       GLU      CD       CC       0.620000       12.0110           0
       230 PROA     14       GLU      OE1      OC      -0.760000       15.9994           0
       231 PROA     14       GLU      OE2      OC      -0.760000       15.9994           0
       232 PROA     14       GLU      C        C        0.510000       12.0110           0
       233 PROA     14       GLU      O        O       -0.510000       15.9994           0
       234 PROA     15       ARG      N        NH1     -0.470000       14.0070           0
       235 PROA     15       ARG      HN       H        0.310000       1.00800           0
       236 PROA     15       ARG      CA       CT1      0.700000E-01   12.0110           0
       237 PROA     15       ARG      HA       HB1      0.900000E-01   1.00800           0
       238 PROA     15       ARG      CB       CT2     -0.180000       12.0110           0
       239 PROA     15       ARG      HB1      HA2      0.900000E-01   1.00800           0
       240 PROA     15       ARG      HB2      HA2      0.900000E-01   1.00800           0
       241 PROA     15       ARG      CG       CT2     -0.180000       12.0110           0
       242 PROA     15       ARG      HG1      HA2      0.900000E-01   1.00800           0
       243 PROA     15       ARG      HG2      HA2      0.900000E-01   1.00800           0
       244 PROA     15       ARG      CD       CT2      0.200000       12.0110           0
       245 PROA     15       ARG      HD1      HA2      0.900000E-01   1.00800           0
       246 PROA     15       ARG      HD2      HA2      0.900000E-01   1.00800           0
       247 PROA     15       ARG      NE       NC2     -0.700000       14.0070           0
       248 PROA     15       ARG      HE       HC       0.440000       1.00800           0
       249 PROA     15       ARG      CZ       C        0.640000       12.0110           0
       250 PROA     15       ARG      NH1      NC2     -0.800000       14.0070           0
       251 PROA     15       ARG      HH11     HC       0.460000       1.00800           0
       252 PROA     15       ARG      HH12     HC       0.460000       1.00800           0
       253 PROA     15       ARG      NH2      NC2     -0.800000       14.0070           0
       254 PROA     15       ARG      HH21     HC       0.460000       1.00800           0
       255 PROA     15       ARG      HH22     HC       0.460000       1.00800           0
       256 PROA     15       ARG      C        C        0.510000       12.0110           0
       257 PROA     15       ARG      O        O       -0.510000       15.9994           0
       258 PROA     16       ASN      N        NH1     -0.470000       14.0070           0
       259 PROA     16       ASN      HN       H        0.310000       1.00800           0
       260 PROA     16       ASN      CA       CT1      0.700000E-01   12.0110           0
       261 PROA     16       ASN      HA       HB1      0.900000E-01   1.00800           0
       262 PROA     16       ASN      CB       CT2     -0.180000       12.0110           0
       263 PROA     16       ASN      HB1      HA2      0.900000E-01   1.00800           0
       264 PROA     16       ASN      HB2      HA2      0.900000E-01   1.00800           0
       265 PROA     16       ASN      CG       CC       0.550000       12.0110           0
       266 PROA     16       ASN      OD1      O       -0.550000       15.9994           0
       267 PROA     16       ASN      ND2      NH2     -0.620000       14.0070           0
       268 PROA     16       ASN      HD21     H        0.320000       1.00800           0
       269 PROA     16       ASN      HD22     H        0.300000       1.00800           0
       270 PROA     16       ASN      C        C        0.510000       12.0110           0
       271 PROA     16       ASN      O        O       -0.510000       15.9994           0
       272 PROA     17       ARG      N        NH1     -0.470000       14.0070           0
       273 PROA     17       ARG      HN       H        0.310000       1.00800           0
       274 PROA     17       ARG      CA       CT1      0.700000E-01   12.0110           0
       275 PROA     17       ARG      HA       HB1      0.900000E-01   1.00800           0
       276 PROA     17       ARG      CB       CT2     -0.180000       12.0110           0
       277 PROA     17       ARG      HB1      HA2      0.900000E-01   1.00800           0
       278 PROA     17       ARG      HB2      HA2      0.900000E-01   1.00800           0
       279 PROA     17       ARG      CG       CT2     -0.180000       12.0110           0
       280 PROA     17       ARG      HG1      HA2      0.900000E-01   1.00800           0
       281 PROA     17       ARG      HG2      HA2      0.900000E-01   1.00800           0
       282 PROA     17       ARG      CD       CT2      0.200000       12.0110           0
       283 PROA     17       ARG      HD1      HA2      0.900000E-01   1.00800           0
       284 PROA     17       ARG      HD2      HA2      0.900000E-01   1.00800           0
       285 PROA     17       ARG      NE       NC2     -0.700000       14.0070           0
       286 PROA     17       ARG      HE       HC       0.440000       1.00800           0
       287 PROA     17       ARG      CZ       C        0.640000       12.0110           0
       288 PROA     17       ARG      NH1      NC2     -0.800000       14.0070           0
       289 PROA     17       ARG      HH11     HC       0.460000       1.00800           0
       290 PROA     17       ARG      HH12     HC       0.460000       1.00800           0
       291 PROA     17       ARG      NH2      NC2     -0.800000       14.0070           0
       292 PROA     17       ARG      HH21     HC       0.460000       1.00800           0
       293 PROA     17       ARG      HH22     HC       0.460000       1.00800           0
       294 PROA     17       ARG      C        C        0.510000       12.0110           0
       295 PROA     17       ARG      O        O       -0.510000       15.9994           0
       296 PROA     18       GLN      N        NH1     -0.470000       14.0070           0
       297 PROA     18       GLN      HN       H        0.310000       1.00800           0
       298 PROA     18       GLN      CA       CT1      0.700000E-01   12.0110           0
       299 PROA     18       GLN      HA       HB1      0.900000E-01   1.00800           0
       300 PROA     18       GLN      CB       CT2     -0.180000       12.0110           0
       301 PROA     18       GLN      HB1      HA2      0.900000E-01   1.00800           0
       302 PROA     18       GLN      HB2      HA2      0.900000E-01   1.00800           0
       303 PROA     18       GLN      CG       CT2     -0.180000       12.0110           0
       304 PROA     18       GLN      HG1      HA2      0.900000E-01   1.00800           0
       305 PROA     18       GLN      HG2      HA2      0.900000E-01   1.00800           0
       306 PROA     18       GLN      CD       CC       0.550000       12.0110           0
       307 PROA     18       GLN      OE1      O       -0.550000       15.9994           0
       308 PROA     18       GLN      NE2      NH2     -0.620000       14.0070           0
       309 PROA     18       GLN      HE21     H        0.320000       1.00800           0
       310 PROA     18       GLN      HE22     H        0.300000       1.00800           0
       311 PROA     18       GLN      C        C        0.510000       12.0110           0
       312 PROA     18       GLN      O        O       -0.510000       15.9994           0
       313 PROA     19       VAL      N        NH1     -0.470000       14.0070           0
       314 PROA     19       VAL      HN       H        0.310000       1.00800           0
       315 PROA     19       VAL      CA       CT1      0.700000E-01   12.0110           0
       316 PROA     19       VAL      HA       HB1      0.900000E-01   1.00800           0
       317 PROA     19       VAL      CB       CT1     -0.900000E-01   12.0110           0
       318 PROA     19       VAL      HB       HA1      0.900000E-01   1.00800           0
       319 PROA     19       VAL      CG1      CT3     -0.270000       12.0110           0
       320 PROA     19       VAL      HG11     HA3      0.900000E-01   1.00800           0
       321 PROA     19       VAL      HG12     HA3      0.900000E-01   1.00800           0
       322 PROA     19       VAL      HG13     HA3      0.900000E-01   1.00800           0
       323 PROA     19       VAL      CG2      CT3     -0.270000       12.0110           0
       324 PROA     19       VAL      HG21     HA3      0.900000E-01   1.00800           0
       325 PROA     19       VAL      HG22     HA3      0.900000E-01   1.00800           0
       326 PROA     19       VAL      HG23     HA3      0.900000E-01   1.00800           0
       327 PROA     19       VAL      C        C        0.510000       12.0110           0
       328 PROA     19       VAL      O        O       -0.510000       15.9994           0
       329 PROA     20       THR      N        NH1     -0.470000       14.0070           0
       330 PROA     20       THR      HN       H        0.310000       1.00800           0
       331 PROA     20       THR      CA       CT1      0.700000E-01   12.0110           0
       332 PROA     20       THR      HA       HB1      0.900000E-01   1.00800           0
       333 PROA     20       THR      CB       CT1      0.140000       12.0110           0
       334 PROA     20       THR      HB       HA1      0.900000E-01   1.00800           0
       335 PROA     20       THR      OG1      OH1     -0.660000       15.9994           0
       336 PROA     20       THR      HG1      H        0.430000       1.00800           0
       337 PROA     20       THR      CG2      CT3     -0.270000       12.0110           0
       338 PROA     20       THR      HG21     HA3      0.900000E-01   1.00800           0
       339 PROA     20       THR      HG22     HA3      0.900000E-01   1.00800           0
       340 PROA     20       THR      HG23     HA3      0.900000E-01   1.00800           0
       341 PROA     20       THR      C        C        0.510000       12.0110           0
       342 PROA     20       THR      O        O       -0.510000       15.9994           0
       343 PROA     21       PHE      N        NH1     -0.470000       14.0070           0
       344 PROA     21       PHE      HN       H        0.310000       1.00800           0
       345 PROA     21       PHE      CA       CT1      0.700000E-01   12.0110           0
       346 PROA     21       PHE      HA       HB1      0.900000E-01   1.00800           0
       347 PROA     21       PHE      CB       CT2     -0.180000       12.0110           0
       348 PROA     21       PHE      HB1      HA2      0.900000E-01   1.00800           0
       349 PROA     21       PHE      HB2      HA2      0.900000E-01   1.00800           0
       350 PROA     21       PHE      CG       CA        0.00000       12.0110           0
       351 PROA     21       PHE      CD1      CA      -0.115000       12.0110           0
       352 PROA     21       PHE      HD1      HP       0.115000       1.00800           0
       353 PROA     21       PHE      CE1      CA      -0.115000       12.0110           0
       354 PROA     21       PHE      HE1      HP       0.115000       1.00800           0
       355 PROA     21       PHE      CZ       CA      -0.115000       12.0110           0
       356 PROA     21       PHE      HZ       HP       0.115000       1.00800           0
       357 PROA     21       PHE      CD2      CA      -0.115000       12.0110           0
       358 PROA     21       PHE      HD2      HP       0.115000       1.00800           0
       359 PROA     21       PHE      CE2      CA      -0.115000       12.0110           0
       360 PROA     21       PHE      HE2      HP       0.115000       1.00800           0
       361 PROA     21       PHE      C        C        0.510000       12.0110           0
       362 PROA     21       PHE      O        O       -0.510000       15.9994           0
       363 PROA     22       THR      N        NH1     -0.470000       14.0070           0
       364 PROA     22       THR      HN       H        0.310000       1.00800           0
       365 PROA     22       THR      CA       CT1      0.700000E-01   12.0110           0
       366 PROA     22       THR      HA       HB1      0.900000E-01   1.00800           0
       367 PROA     22       THR      CB       CT1      0.140000       12.0110           0
       368 PROA     22       THR      HB       HA1      0.900000E-01   1.00800           0
       369 PROA     22       THR      OG1      OH1     -0.660000       15.9994           0
       370 PROA     22       THR      HG1      H        0.430000       1.00800           0
       371 PROA     22       THR      CG2      CT3     -0.270000       12.0110           0
       372 PROA     22       THR      HG21     HA3      0.900000E-01   1.00800           0
       373 PROA     22       THR      HG22     HA3      0.900000E-01   1.00800           0
       374 PROA     22       THR      HG23     HA3      0.900000E-01   1.00800           0
       375 PROA     22       THR      C        C        0.510000       12.0110           0
       376 PROA     22       THR      O        O       -0.510000       15.9994           0
       377 PROA     23       LYS      N        NH1     -0.470000       14.0070           0
       378 PROA     23       LYS      HN       H        0.310000       1.00800           0
       379 PROA     23       LYS      CA       CT1      0.700000E-01   12.0110           0
       380 PROA     23       LYS      HA       HB1      0.900000E-01   1.00800           0
       381 PROA     23       LYS      CB       CT2     -0.180000       12.0110           0
       382 PROA     23       LYS      HB1      HA2      0.900000E-01   1.00800           0
       383 PROA     23       LYS      HB2      HA2      0.900000E-01   1.00800           0
       384 PROA     23       LYS      CG       CT2     -0.180000       12.0110           0
       385 PROA     23       LYS      HG1      HA2      0.900000E-01   1.00800           0
       386 PROA     23       LYS      HG2      HA2      0.900000E-01   1.00800           0
       387 PROA     23       LYS      CD       CT2     -0.180000       12.0110           0
       388 PROA     23       LYS      HD1      HA2      0.900000E-01   1.00800           0
       389 PROA     23       LYS      HD2      HA2      0.900000E-01   1.00800           0
       390 PROA     23       LYS      CE       CT2      0.210000       12.0110           0
       391 PROA     23       LYS      HE1      HA2      0.500000E-01   1.00800           0
       392 PROA     23       LYS      HE2      HA2      0.500000E-01   1.00800           0
       393 PROA     23       LYS      NZ       NH3     -0.300000       14.0070           0
       394 PROA     23       LYS      HZ1      HC       0.330000       1.00800           0
       395 PROA     23       LYS      HZ2      HC       0.330000       1.00800           0
       396 PROA     23       LYS      HZ3      HC       0.330000       1.00800           0
       397 PROA     23       LYS      C        C        0.510000       12.0110           0
       398 PROA     23       LYS      O        O       -0.510000       15.9994           0
       399 PROA     24       ARG      N        NH1     -0.470000       14.0070           0
       400 PROA     24       ARG      HN       H        0.310000       1.00800           0
       401 PROA     24       ARG      CA       CT1      0.700000E-01   12.0110           0
       402 PROA     24       ARG      HA       HB1      0.900000E-01   1.00800           0
       403 PROA     24       ARG      CB       CT2     -0.180000       12.0110           0
       404 PROA     24       ARG      HB1      HA2      0.900000E-01   1.00800           0
       405 PROA     24       ARG      HB2      HA2      0.900000E-01   1.00800           0
       406 PROA     24       ARG      CG       CT2     -0.180000       12.0110           0
       407 PROA     24       ARG      HG1      HA2      0.900000E-01   1.00800           0
       408 PROA     24       ARG      HG2      HA2      0.900000E-01   1.00800           0
       409 PROA     24       ARG      CD       CT2      0.200000       12.0110           0
       410 PROA     24       ARG      HD1      HA2      0.900000E-01   1.00800           0
       411 PROA     24       ARG      HD2      HA2      0.900000E-01   1.00800           0
       412 PROA     24       ARG      NE       NC2     -0.700000       14.0070           0
       413 PROA     24       ARG      HE       HC       0.440000       1.00800           0
       414 PROA     24       ARG      CZ       C        0.640000       12.0110           0
       415 PROA     24       ARG      NH1      NC2     -0.800000       14.0070           0
       416 PROA     24       ARG      HH11     HC       0.460000       1.00800           0
       417 PROA     24       ARG      HH12     HC       0.460000       1.00800           0
       418 PROA     24       ARG      NH2      NC2     -0.800000       14.0070           0
       419 PROA     24       ARG      HH21     HC       0.460000       1.00800           0
       420 PROA     24       ARG      HH22     HC       0.460000       1.00800           0
       421 PROA     24       ARG      C        C        0.510000       12.0110           0
       422 PROA     24       ARG      O        O       -0.510000       15.9994           0
       423 PROA     25       LYS      N        NH1     -0.470000       14.0070           0
       424 PROA     25       LYS      HN       H        0.310000       1.00800           0
       425 PROA     25       LYS      CA       CT1      0.700000E-01   12.0110           0
       426 PROA     25       LYS      HA       HB1      0.900000E-01   1.00800           0
       427 PROA     25       LYS      CB       CT2     -0.180000       12.0110           0
       428 PROA     25       LYS      HB1      HA2      0.900000E-01   1.00800           0
       429 PROA     25       LYS      HB2      HA2      0.900000E-01   1.00800           0
       430 PROA     25       LYS      CG       CT2     -0.180000       12.0110           0
       431 PROA     25       LYS      HG1      HA2      0.900000E-01   1.00800           0
       432 PROA     25       LYS      HG2      HA2      0.900000E-01   1.00800           0
       433 PROA     25       LYS      CD       CT2     -0.180000       12.0110           0
       434 PROA     25       LYS      HD1      HA2      0.900000E-01   1.00800           0
       435 PROA     25       LYS      HD2      HA2      0.900000E-01   1.00800           0
       436 PROA     25       LYS      CE       CT2      0.210000       12.0110           0
       437 PROA     25       LYS      HE1      HA2      0.500000E-01   1.00800           0
       438 PROA     25       LYS      HE2      HA2      0.500000E-01   1.00800           0
       439 PROA     25       LYS      NZ       NH3     -0.300000       14.0070           0
       440 PROA     25       LYS      HZ1      HC       0.330000       1.00800           0
       441 PROA     25       LYS      HZ2      HC       0.330000       1.00800           0
       442 PROA     25       LYS      HZ3      HC       0.330000       1.00800           0
       443 PROA     25       LYS      C        C        0.510000       12.0110           0
       444 PROA     25       LYS      O        O       -0.510000       15.9994           0
       445 PROA     26       PHE      N        NH1     -0.470000       14.0070           0
       446 PROA     26       PHE      HN       H        0.310000       1.00800           0
       447 PROA     26       PHE      CA       CT1      0.700000E-01   12.0110           0
       448 PROA     26       PHE      HA       HB1      0.900000E-01   1.00800           0
       449 PROA     26       PHE      CB       CT2     -0.180000       12.0110           0
       450 PROA     26       PHE      HB1      HA2      0.900000E-01   1.00800           0
       451 PROA     26       PHE      HB2      HA2      0.900000E-01   1.00800           0
       452 PROA     26       PHE      CG       CA        0.00000       12.0110           0
       453 PROA     26       PHE      CD1      CA      -0.115000       12.0110           0
       454 PROA     26       PHE      HD1      HP       0.115000       1.00800           0
       455 PROA     26       PHE      CE1      CA      -0.115000       12.0110           0
       456 PROA     26       PHE      HE1      HP       0.115000       1.00800           0
       457 PROA     26       PHE      CZ       CA      -0.115000       12.0110           0
       458 PROA     26       PHE      HZ       HP       0.115000       1.00800           0
       459 PROA     26       PHE      CD2      CA      -0.115000       12.0110           0
       460 PROA     26       PHE      HD2      HP       0.115000       1.00800           0
       461 PROA     26       PHE      CE2      CA      -0.115000       12.0110           0
       462 PROA     26       PHE      HE2      HP       0.115000       1.00800           0
       463 PROA     26       PHE      C        C        0.510000       12.0110           0
       464 PROA     26       PHE      O        O       -0.510000       15.9994           0
       465 PROA     27       GLY      N        NH1     -0.470000       14.0070           0
       466 PROA     27       GLY      HN       H        0.310000       1.00800           0
       467 PROA     27       GLY      CA       CT2     -0.200000E-01   12.0110           0
       468 PROA     27       GLY      HA1      HB2      0.900000E-01   1.00800           0
       469 PROA     27       GLY      HA2      HB2      0.900000E-01   1.00800           0
       470 PROA     27       GLY      C        C        0.510000       12.0110           0
       471 PROA     27       GLY      O        O       -0.510000       15.9994           0
       472 PROA     28       LEU      N        NH1     -0.470000       14.0070           0
       473 PROA     28       LEU      HN       H        0.310000       1.00800           0
       474 PROA     28       LEU      CA       CT1      0.700000E-01   12.0110           0
       475 PROA     28       LEU      HA       HB1      0.900000E-01   1.00800           0
       476 PROA     28       LEU      CB       CT2     -0.180000       12.0110           0
       477 PROA     28       LEU      HB1      HA2      0.900000E-01   1.00800           0
       478 PROA     28       LEU      HB2      HA2      0.900000E-01   1.00800           0
       479 PROA     28       LEU      CG       CT1     -0.900000E-01   12.0110           0
       480 PROA     28       LEU      HG       HA1      0.900000E-01   1.00800           0
       481 PROA     28       LEU      CD1      CT3     -0.270000       12.0110           0
       482 PROA     28       LEU      HD11     HA3      0.900000E-01   1.00800           0
       483 PROA     28       LEU      HD12     HA3      0.900000E-01   1.00800           0
       484 PROA     28       LEU      HD13     HA3      0.900000E-01   1.00800           0
       485 PROA     28       LEU      CD2      CT3     -0.270000       12.0110           0
       486 PROA     28       LEU      HD21     HA3      0.900000E-01   1.00800           0
       487 PROA     28       LEU      HD22     HA3      0.900000E-01   1.00800           0
       488 PROA     28       LEU      HD23     HA3      0.900000E-01   1.00800           0
       489 PROA     28       LEU      C        C        0.510000       12.0110           0
       490 PROA     28       LEU      O        O       -0.510000       15.9994           0
       491 PROA     29       MET      N        NH1     -0.470000       14.0070           0
       492 PROA     29       MET      HN       H        0.310000       1.00800           0
       493 PROA     29       MET      CA       CT1      0.700000E-01   12.0110           0
       494 PROA     29       MET      HA       HB1      0.900000E-01   1.00800           0
       495 PROA     29       MET      CB       CT2     -0.180000       12.0110           0
       496 PROA     29       MET      HB1      HA2      0.900000E-01   1.00800           0
       497 PROA     29       MET      HB2      HA2      0.900000E-01   1.00800           0
       498 PROA     29       MET      CG       CT2     -0.140000       12.0110           0
       499 PROA     29       MET      HG1      HA2      0.900000E-01   1.00800           0
       500 PROA     29       MET      HG2      HA2      0.900000E-01   1.00800           0
       501 PROA     29       MET      SD       S       -0.900000E-01   32.0600           0
       502 PROA     29       MET      CE       CT3     -0.220000       12.0110           0
       503 PROA     29       MET      HE1      HA3      0.900000E-01   1.00800           0
       504 PROA     29       MET      HE2      HA3      0.900000E-01   1.00800           0
       505 PROA     29       MET      HE3      HA3      0.900000E-01   1.00800           0
       506 PROA     29       MET      C        C        0.510000       12.0110           0
       507 PROA     29       MET      O        O       -0.510000       15.9994           0
       508 PROA     30       LYS      N        NH1     -0.470000       14.0070           0
       509 PROA     30       LYS      HN       H        0.310000       1.00800           0
       510 PROA     30       LYS      CA       CT1      0.700000E-01   12.0110           0
       511 PROA     30       LYS      HA       HB1      0.900000E-01   1.00800           0
       512 PROA     30       LYS      CB       CT2     -0.180000       12.0110           0
       513 PROA     30       LYS      HB1      HA2      0.900000E-01   1.00800           0
       514 PROA     30       LYS      HB2      HA2      0.900000E-01   1.00800           0
       515 PROA     30       LYS      CG       CT2     -0.180000       12.0110           0
       516 PROA     30       LYS      HG1      HA2      0.900000E-01   1.00800           0
       517 PROA     30       LYS      HG2      HA2      0.900000E-01   1.00800           0
       518 PROA     30       LYS      CD       CT2     -0.180000       12.0110           0
       519 PROA     30       LYS      HD1      HA2      0.900000E-01   1.00800           0
       520 PROA     30       LYS      HD2      HA2      0.900000E-01   1.00800           0
       521 PROA     30       LYS      CE       CT2      0.210000       12.0110           0
       522 PROA     30       LYS      HE1      HA2      0.500000E-01   1.00800           0
       523 PROA     30       LYS      HE2      HA2      0.500000E-01   1.00800           0
       524 PROA     30       LYS      NZ       NH3     -0.300000       14.0070           0
       525 PROA     30       LYS      HZ1      HC       0.330000       1.00800           0
       526 PROA     30       LYS      HZ2      HC       0.330000       1.00800           0
       527 PROA     30       LYS      HZ3      HC       0.330000       1.00800           0
       528 PROA     30       LYS      C        C        0.510000       12.0110           0
       529 PROA     30       LYS      O        O       -0.510000       15.9994           0
       530 PROA     31       LYS      N        NH1     -0.470000       14.0070           0
       531 PROA     31       LYS      HN       H        0.310000       1.00800           0
       532 PROA     31       LYS      CA       CT1      0.700000E-01   12.0110           0
       533 PROA     31       LYS      HA       HB1      0.900000E-01   1.00800           0
       534 PROA     31       LYS      CB       CT2     -0.180000       12.0110           0
       535 PROA     31       LYS      HB1      HA2      0.900000E-01   1.00800           0
       536 PROA     31       LYS      HB2      HA2      0.900000E-01   1.00800           0
       537 PROA     31       LYS      CG       CT2     -0.180000       12.0110           0
       538 PROA     31       LYS      HG1      HA2      0.900000E-01   1.00800           0
       539 PROA     31       LYS      HG2      HA2      0.900000E-01   1.00800           0
       540 PROA     31       LYS      CD       CT2     -0.180000       12.0110           0
       541 PROA     31       LYS      HD1      HA2      0.900000E-01   1.00800           0
       542 PROA     31       LYS      HD2      HA2      0.900000E-01   1.00800           0
       543 PROA     31       LYS      CE       CT2      0.210000       12.0110           0
       544 PROA     31       LYS      HE1      HA2      0.500000E-01   1.00800           0
       545 PROA     31       LYS      HE2      HA2      0.500000E-01   1.00800           0
       546 PROA     31       LYS      NZ       NH3     -0.300000       14.0070           0
       547 PROA     31       LYS      HZ1      HC       0.330000       1.00800           0
       548 PROA     31       LYS      HZ2      HC       0.330000       1.00800           0
       549 PROA     31       LYS      HZ3      HC       0.330000       1.00800           0
       550 PROA     31       LYS      C        C        0.510000       12.0110           0
       551 PROA     31       LYS      O        O       -0.510000       15.9994           0
       552 PROA     32       ALA      N        NH1     -0.470000       14.0070           0
       553 PROA     32       ALA      HN       H        0.310000       1.00800           0
       554 PROA     32       ALA      CA       CT1      0.700000E-01   12.0110           0
       555 PROA     32       ALA      HA       HB1      0.900000E-01   1.00800           0
       556 PROA     32       ALA      CB       CT3     -0.270000       12.0110           0
       557 PROA     32       ALA      HB1      HA3      0.900000E-01   1.00800           0
       558 PROA     32       ALA      HB2      HA3      0.900000E-01   1.00800           0
       559 PROA     32       ALA      HB3      HA3      0.900000E-01   1.00800           0
       560 PROA     32       ALA      C        C        0.510000       12.0110           0
       561 PROA     32       ALA      O        O       -0.510000       15.9994           0
       562 PROA     33       TYR      N        NH1     -0.470000       14.0070           0
       563 PROA     33       TYR      HN       H        0.310000       1.00800           0
       564 PROA     33       TYR      CA       CT1      0.700000E-01   12.0110           0
       565 PROA     33       TYR      HA       HB1      0.900000E-01   1.00800           0
       566 PROA     33       TYR      CB       CT2     -0.180000       12.0110           0
       567 PROA     33       TYR      HB1      HA2      0.900000E-01   1.00800           0
       568 PROA     33       TYR      HB2      HA2      0.900000E-01   1.00800           0
       569 PROA     33       TYR      CG       CA        0.00000       12.0110           0
       570 PROA     33       TYR      CD1      CA      -0.115000       12.0110           0
       571 PROA     33       TYR      HD1      HP       0.115000       1.00800           0
       572 PROA     33       TYR      CE1      CA      -0.115000       12.0110           0
       573 PROA     33       TYR      HE1      HP       0.115000       1.00800           0
       574 PROA     33       TYR      CZ       CA       0.110000       12.0110           0
       575 PROA     33       TYR      OH       OH1     -0.540000       15.9994           0
       576 PROA     33       TYR      HH       H        0.430000       1.00800           0
       577 PROA     33       TYR      CD2      CA      -0.115000       12.0110           0
       578 PROA     33       TYR      HD2      HP       0.115000       1.00800           0
       579 PROA     33       TYR      CE2      CA      -0.115000       12.0110           0
       580 PROA     33       TYR      HE2      HP       0.115000       1.00800           0
       581 PROA     33       TYR      C        C        0.510000       12.0110           0
       582 PROA     33       TYR      O        O       -0.510000       15.9994           0
       583 PROA     34       GLU      N        NH1     -0.470000       14.0070           0
       584 PROA     34       GLU      HN       H        0.310000       1.00800           0
       585 PROA     34       GLU      CA       CT1      0.700000E-01   12.0110           0
       586 PROA     34       GLU      HA       HB1      0.900000E-01   1.00800           0
       587 PROA     34       GLU      CB       CT2A    -0.180000       12.0110           0
       588 PROA     34       GLU      HB1      HA2      0.900000E-01   1.00800           0
       589 PROA     34       GLU      HB2      HA2      0.900000E-01   1.00800           0
       590 PROA     34       GLU      CG       CT2     -0.280000       12.0110           0
       591 PROA     34       GLU      HG1      HA2      0.900000E-01   1.00800           0
       592 PROA     34       GLU      HG2      HA2      0.900000E-01   1.00800           0
       593 PROA     34       GLU      CD       CC       0.620000       12.0110           0
       594 PROA     34       GLU      OE1      OC      -0.760000       15.9994           0
       595 PROA     34       GLU      OE2      OC      -0.760000       15.9994           0
       596 PROA     34       GLU      C        C        0.510000       12.0110           0
       597 PROA     34       GLU      O        O       -0.510000       15.9994           0
       598 PROA     35       LEU      N        NH1     -0.470000       14.0070           0
       599 PROA     35       LEU      HN       H        0.310000       1.00800           0
       600 PROA     35       LEU      CA       CT1      0.700000E-01   12.0110           0
       601 PROA     35       LEU      HA       HB1      0.900000E-01   1.00800           0
       602 PROA     35       LEU      CB       CT2     -0.180000       12.0110           0
       603 PROA     35       LEU      HB1      HA2      0.900000E-01   1.00800           0
       604 PROA     35       LEU      HB2      HA2      0.900000E-01   1.00800           0
       605 PROA     35       LEU      CG       CT1     -0.900000E-01   12.0110           0
       606 PROA     35       LEU      HG       HA1      0.900000E-01   1.00800           0
       607 PROA     35       LEU      CD1      CT3     -0.270000       12.0110           0
       608 PROA     35       LEU      HD11     HA3      0.900000E-01   1.00800           0
       609 PROA     35       LEU      HD12     HA3      0.900000E-01   1.00800           0
       610 PROA     35       LEU      HD13     HA3      0.900000E-01   1.00800           0
       611 PROA     35       LEU      CD2      CT3     -0.270000       12.0110           0
       612 PROA     35       LEU      HD21     HA3      0.900000E-01   1.00800           0
       613 PROA     35       LEU      HD22     HA3      0.900000E-01   1.00800           0
       614 PROA     35       LEU      HD23     HA3      0.900000E-01   1.00800           0
       615 PROA     35       LEU      C        C        0.510000       12.0110           0
       616 PROA     35       LEU      O        O       -0.510000       15.9994           0
       617 PROA     36       SER      N        NH1     -0.470000       14.0070           0
       618 PROA     36       SER      HN       H        0.310000       1.00800           0
       619 PROA     36       SER      CA       CT1      0.700000E-01   12.0110           0
       620 PROA     36       SER      HA       HB1      0.900000E-01   1.00800           0
       621 PROA     36       SER      CB       CT2      0.500000E-01   12.0110           0
       622 PROA     36       SER      HB1      HA2      0.900000E-01   1.00800           0
       623 PROA     36       SER      HB2      HA2      0.900000E-01   1.00800           0
       624 PROA     36       SER      OG       OH1     -0.660000       15.9994           0
       625 PROA     36       SER      HG1      H        0.430000       1.00800           0
       626 PROA     36       SER      C        C        0.510000       12.0110           0
       627 PROA     36       SER      O        O       -0.510000       15.9994           0
       628 PROA     37       VAL      N        NH1     -0.470000       14.0070           0
       629 PROA     37       VAL      HN       H        0.310000       1.00800           0
       630 PROA     37       VAL      CA       CT1      0.700000E-01   12.0110           0
       631 PROA     37       VAL      HA       HB1      0.900000E-01   1.00800           0
       632 PROA     37       VAL      CB       CT1     -0.900000E-01   12.0110           0
       633 PROA     37       VAL      HB       HA1      0.900000E-01   1.00800           0
       634 PROA     37       VAL      CG1      CT3     -0.270000       12.0110           0
       635 PROA     37       VAL      HG11     HA3      0.900000E-01   1.00800           0
       636 PROA     37       VAL      HG12     HA3      0.900000E-01   1.00800           0
       637 PROA     37       VAL      HG13     HA3      0.900000E-01   1.00800           0
       638 PROA     37       VAL      CG2      CT3     -0.270000       12.0110           0
       639 PROA     37       VAL      HG21     HA3      0.900000E-01   1.00800           0
       640 PROA     37       VAL      HG22     HA3      0.900000E-01   1.00800           0
       641 PROA     37       VAL      HG23     HA3      0.900000E-01   1.00800           0
       642 PROA     37       VAL      C        C        0.510000       12.0110           0
       643 PROA     37       VAL      O        O       -0.510000       15.9994           0
       644 PROA     38       LEU      N        NH1     -0.470000       14.0070           0
       645 PROA     38       LEU      HN       H        0.310000       1.00800           0
       646 PROA     38       LEU      CA       CT1      0.700000E-01   12.0110           0
       647 PROA     38       LEU      HA       HB1      0.900000E-01   1.00800           0
       648 PROA     38       LEU      CB       CT2     -0.180000       12.0110           0
       649 PROA     38       LEU      HB1      HA2      0.900000E-01   1.00800           0
       650 PROA     38       LEU      HB2      HA2      0.900000E-01   1.00800           0
       651 PROA     38       LEU      CG       CT1     -0.900000E-01   12.0110           0
       652 PROA     38       LEU      HG       HA1      0.900000E-01   1.00800           0
       653 PROA     38       LEU      CD1      CT3     -0.270000       12.0110           0
       654 PROA     38       LEU      HD11     HA3      0.900000E-01   1.00800           0
       655 PROA     38       LEU      HD12     HA3      0.900000E-01   1.00800           0
       656 PROA     38       LEU      HD13     HA3      0.900000E-01   1.00800           0
       657 PROA     38       LEU      CD2      CT3     -0.270000       12.0110           0
       658 PROA     38       LEU      HD21     HA3      0.900000E-01   1.00800           0
       659 PROA     38       LEU      HD22     HA3      0.900000E-01   1.00800           0
       660 PROA     38       LEU      HD23     HA3      0.900000E-01   1.00800           0
       661 PROA     38       LEU      C        C        0.510000       12.0110           0
       662 PROA     38       LEU      O        O       -0.510000       15.9994           0
       663 PROA     39       CYS      N        NH1     -0.470000       14.0070           0
       664 PROA     39       CYS      HN       H        0.310000       1.00800           0
       665 PROA     39       CYS      CA       CT1      0.700000E-01   12.0110           0
       666 PROA     39       CYS      HA       HB1      0.900000E-01   1.00800           0
       667 PROA     39       CYS      CB       CT2     -0.110000       12.0110           0
       668 PROA     39       CYS      HB1      HA2      0.900000E-01   1.00800           0
       669 PROA     39       CYS      HB2      HA2      0.900000E-01   1.00800           0
       670 PROA     39       CYS      SG       S       -0.230000       32.0600           0
       671 PROA     39       CYS      HG1      HS       0.160000       1.00800           0
       672 PROA     39       CYS      C        C        0.510000       12.0110           0
       673 PROA     39       CYS      O        O       -0.510000       15.9994           0
       674 PROA     40       ASP      N        NH1     -0.470000       14.0070           0
       675 PROA     40       ASP      HN       H        0.310000       1.00800           0
       676 PROA     40       ASP      CA       CT1      0.700000E-01   12.0110           0
       677 PROA     40       ASP      HA       HB1      0.900000E-01   1.00800           0
       678 PROA     40       ASP      CB       CT2A    -0.280000       12.0110           0
       679 PROA     40       ASP      HB1      HA2      0.900000E-01   1.00800           0
       680 PROA     40       ASP      HB2      HA2      0.900000E-01   1.00800           0
       681 PROA     40       ASP      CG       CC       0.620000       12.0110           0
       682 PROA     40       ASP      OD1      OC      -0.760000       15.9994           0
       683 PROA     40       ASP      OD2      OC      -0.760000       15.9994           0
       684 PROA     40       ASP      C        C        0.510000       12.0110           0
       685 PROA     40       ASP      O        O       -0.510000       15.9994           0
       686 PROA     41       CYS      N        NH1     -0.470000       14.0070           0
       687 PROA     41       CYS      HN       H        0.310000       1.00800           0
       688 PROA     41       CYS      CA       CT1      0.700000E-01   12.0110           0
       689 PROA     41       CYS      HA       HB1      0.900000E-01   1.00800           0
       690 PROA     41       CYS      CB       CT2     -0.110000       12.0110           0
       691 PROA     41       CYS      HB1      HA2      0.900000E-01   1.00800           0
       692 PROA     41       CYS      HB2      HA2      0.900000E-01   1.00800           0
       693 PROA     41       CYS      SG       S       -0.230000       32.0600           0
       694 PROA     41       CYS      HG1      HS       0.160000       1.00800           0
       695 PROA     41       CYS      C        C        0.510000       12.0110           0
       696 PROA     41       CYS      O        O       -0.510000       15.9994           0
       697 PROA     42       GLU      N        NH1     -0.470000       14.0070           0
       698 PROA     42       GLU      HN       H        0.310000       1.00800           0
       699 PROA     42       GLU      CA       CT1      0.700000E-01   12.0110           0
       700 PROA     42       GLU      HA       HB1      0.900000E-01   1.00800           0
       701 PROA     42       GLU      CB       CT2A    -0.180000       12.0110           0
       702 PROA     42       GLU      HB1      HA2      0.900000E-01   1.00800           0
       703 PROA     42       GLU      HB2      HA2      0.900000E-01   1.00800           0
       704 PROA     42       GLU      CG       CT2     -0.280000       12.0110           0
       705 PROA     42       GLU      HG1      HA2      0.900000E-01   1.00800           0
       706 PROA     42       GLU      HG2      HA2      0.900000E-01   1.00800           0
       707 PROA     42       GLU      CD       CC       0.620000       12.0110           0
       708 PROA     42       GLU      OE1      OC      -0.760000       15.9994           0
       709 PROA     42       GLU      OE2      OC      -0.760000       15.9994           0
       710 PROA     42       GLU      C        C        0.510000       12.0110           0
       711 PROA     42       GLU      O        O       -0.510000       15.9994           0
       712 PROA     43       ILE      N        NH1     -0.470000       14.0070           0
       713 PROA     43       ILE      HN       H        0.310000       1.00800           0
       714 PROA     43       ILE      CA       CT1      0.700000E-01   12.0110           0
       715 PROA     43       ILE      HA       HB1      0.900000E-01   1.00800           0
       716 PROA     43       ILE      CB       CT1     -0.900000E-01   12.0110           0
       717 PROA     43       ILE      HB       HA1      0.900000E-01   1.00800           0
       718 PROA     43       ILE      CG2      CT3     -0.270000       12.0110           0
       719 PROA     43       ILE      HG21     HA3      0.900000E-01   1.00800           0
       720 PROA     43       ILE      HG22     HA3      0.900000E-01   1.00800           0
       721 PROA     43       ILE      HG23     HA3      0.900000E-01   1.00800           0
       722 PROA     43       ILE      CG1      CT2     -0.180000       12.0110           0
       723 PROA     43       ILE      HG11     HA2      0.900000E-01   1.00800           0
       724 PROA     43       ILE      HG12     HA2      0.900000E-01   1.00800           0
       725 PROA     43       ILE      CD       CT3     -0.270000       12.0110           0
       726 PROA     43       ILE      HD1      HA3      0.900000E-01   1.00800           0
       727 PROA     43       ILE      HD2      HA3      0.900000E-01   1.00800           0
       728 PROA     43       ILE      HD3      HA3      0.900000E-01   1.00800           0
       729 PROA     43       ILE      C        C        0.510000       12.0110           0
       730 PROA     43       ILE      O        O       -0.510000       15.9994           0
       731 PROA     44       ALA      N        NH1     -0.470000       14.0070           0
       732 PROA     44       ALA      HN       H        0.310000       1.00800           0
       733 PROA     44       ALA      CA       CT1      0.700000E-01   12.0110           0
       734 PROA     44       ALA      HA       HB1      0.900000E-01   1.00800           0
       735 PROA     44       ALA      CB       CT3     -0.270000       12.0110           0
       736 PROA     44       ALA      HB1      HA3      0.900000E-01   1.00800           0
       737 PROA     44       ALA      HB2      HA3      0.900000E-01   1.00800           0
       738 PROA     44       ALA      HB3      HA3      0.900000E-01   1.00800           0
       739 PROA     44       ALA      C        C        0.510000       12.0110           0
       740 PROA     44       ALA      O        O       -0.510000       15.9994           0
       741 PROA     45       LEU      N        NH1     -0.470000       14.0070           0
       742 PROA     45       LEU      HN       H        0.310000       1.00800           0
       743 PROA     45       LEU      CA       CT1      0.700000E-01   12.0110           0
       744 PROA     45       LEU      HA       HB1      0.900000E-01   1.00800           0
       745 PROA     45       LEU      CB       CT2     -0.180000       12.0110           0
       746 PROA     45       LEU      HB1      HA2      0.900000E-01   1.00800           0
       747 PROA     45       LEU      HB2      HA2      0.900000E-01   1.00800           0
       748 PROA     45       LEU      CG       CT1     -0.900000E-01   12.0110           0
       749 PROA     45       LEU      HG       HA1      0.900000E-01   1.00800           0
       750 PROA     45       LEU      CD1      CT3     -0.270000       12.0110           0
       751 PROA     45       LEU      HD11     HA3      0.900000E-01   1.00800           0
       752 PROA     45       LEU      HD12     HA3      0.900000E-01   1.00800           0
       753 PROA     45       LEU      HD13     HA3      0.900000E-01   1.00800           0
       754 PROA     45       LEU      CD2      CT3     -0.270000       12.0110           0
       755 PROA     45       LEU      HD21     HA3      0.900000E-01   1.00800           0
       756 PROA     45       LEU      HD22     HA3      0.900000E-01   1.00800           0
       757 PROA     45       LEU      HD23     HA3      0.900000E-01   1.00800           0
       758 PROA     45       LEU      C        C        0.510000       12.0110           0
       759 PROA     45       LEU      O        O       -0.510000       15.9994           0
       760 PROA     46       ILE      N        NH1     -0.470000       14.0070           0
       761 PROA     46       ILE      HN       H        0.310000       1.00800           0
       762 PROA     46       ILE      CA       CT1      0.700000E-01   12.0110           0
       763 PROA     46       ILE      HA       HB1      0.900000E-01   1.00800           0
       764 PROA     46       ILE      CB       CT1     -0.900000E-01   12.0110           0
       765 PROA     46       ILE      HB       HA1      0.900000E-01   1.00800           0
       766 PROA     46       ILE      CG2      CT3     -0.270000       12.0110           0
       767 PROA     46       ILE      HG21     HA3      0.900000E-01   1.00800           0
       768 PROA     46       ILE      HG22     HA3      0.900000E-01   1.00800           0
       769 PROA     46       ILE      HG23     HA3      0.900000E-01   1.00800           0
       770 PROA     46       ILE      CG1      CT2     -0.180000       12.0110           0
       771 PROA     46       ILE      HG11     HA2      0.900000E-01   1.00800           0
       772 PROA     46       ILE      HG12     HA2      0.900000E-01   1.00800           0
       773 PROA     46       ILE      CD       CT3     -0.270000       12.0110           0
       774 PROA     46       ILE      HD1      HA3      0.900000E-01   1.00800           0
       775 PROA     46       ILE      HD2      HA3      0.900000E-01   1.00800           0
       776 PROA     46       ILE      HD3      HA3      0.900000E-01   1.00800           0
       777 PROA     46       ILE      C        C        0.510000       12.0110           0
       778 PROA     46       ILE      O        O       -0.510000       15.9994           0
       779 PROA     47       ILE      N        NH1     -0.470000       14.0070           0
       780 PROA     47       ILE      HN       H        0.310000       1.00800           0
       781 PROA     47       ILE      CA       CT1      0.700000E-01   12.0110           0
       782 PROA     47       ILE      HA       HB1      0.900000E-01   1.00800           0
       783 PROA     47       ILE      CB       CT1     -0.900000E-01   12.0110           0
       784 PROA     47       ILE      HB       HA1      0.900000E-01   1.00800           0
       785 PROA     47       ILE      CG2      CT3     -0.270000       12.0110           0
       786 PROA     47       ILE      HG21     HA3      0.900000E-01   1.00800           0
       787 PROA     47       ILE      HG22     HA3      0.900000E-01   1.00800           0
       788 PROA     47       ILE      HG23     HA3      0.900000E-01   1.00800           0
       789 PROA     47       ILE      CG1      CT2     -0.180000       12.0110           0
       790 PROA     47       ILE      HG11     HA2      0.900000E-01   1.00800           0
       791 PROA     47       ILE      HG12     HA2      0.900000E-01   1.00800           0
       792 PROA     47       ILE      CD       CT3     -0.270000       12.0110           0
       793 PROA     47       ILE      HD1      HA3      0.900000E-01   1.00800           0
       794 PROA     47       ILE      HD2      HA3      0.900000E-01   1.00800           0
       795 PROA     47       ILE      HD3      HA3      0.900000E-01   1.00800           0
       796 PROA     47       ILE      C        C        0.510000       12.0110           0
       797 PROA     47       ILE      O        O       -0.510000       15.9994           0
       798 PROA     48       PHE      N        NH1     -0.470000       14.0070           0
       799 PROA     48       PHE      HN       H        0.310000       1.00800           0
       800 PROA     48       PHE      CA       CT1      0.700000E-01   12.0110           0
       801 PROA     48       PHE      HA       HB1      0.900000E-01   1.00800           0
       802 PROA     48       PHE      CB       CT2     -0.180000       12.0110           0
       803 PROA     48       PHE      HB1      HA2      0.900000E-01   1.00800           0
       804 PROA     48       PHE      HB2      HA2      0.900000E-01   1.00800           0
       805 PROA     48       PHE      CG       CA        0.00000       12.0110           0
       806 PROA     48       PHE      CD1      CA      -0.115000       12.0110           0
       807 PROA     48       PHE      HD1      HP       0.115000       1.00800           0
       808 PROA     48       PHE      CE1      CA      -0.115000       12.0110           0
       809 PROA     48       PHE      HE1      HP       0.115000       1.00800           0
       810 PROA     48       PHE      CZ       CA      -0.115000       12.0110           0
       811 PROA     48       PHE      HZ       HP       0.115000       1.00800           0
       812 PROA     48       PHE      CD2      CA      -0.115000       12.0110           0
       813 PROA     48       PHE      HD2      HP       0.115000       1.00800           0
       814 PROA     48       PHE      CE2      CA      -0.115000       12.0110           0
       815 PROA     48       PHE      HE2      HP       0.115000       1.00800           0
       816 PROA     48       PHE      C        C        0.510000       12.0110           0
       817 PROA     48       PHE      O        O       -0.510000       15.9994           0
       818 PROA     49       ASN      N        NH1     -0.470000       14.0070           0
       819 PROA     49       ASN      HN       H        0.310000       1.00800           0
       820 PROA     49       ASN      CA       CT1      0.700000E-01   12.0110           0
       821 PROA     49       ASN      HA       HB1      0.900000E-01   1.00800           0
       822 PROA     49       ASN      CB       CT2     -0.180000       12.0110           0
       823 PROA     49       ASN      HB1      HA2      0.900000E-01   1.00800           0
       824 PROA     49       ASN      HB2      HA2      0.900000E-01   1.00800           0
       825 PROA     49       ASN      CG       CC       0.550000       12.0110           0
       826 PROA     49       ASN      OD1      O       -0.550000       15.9994           0
       827 PROA     49       ASN      ND2      NH2     -0.620000       14.0070           0
       828 PROA     49       ASN      HD21     H        0.320000       1.00800           0
       829 PROA     49       ASN      HD22     H        0.300000       1.00800           0
       830 PROA     49       ASN      C        C        0.510000       12.0110           0
       831 PROA     49       ASN      O        O       -0.510000       15.9994           0
       832 PROA     50       SER      N        NH1     -0.470000       14.0070           0
       833 PROA     50       SER      HN       H        0.310000       1.00800           0
       834 PROA     50       SER      CA       CT1      0.700000E-01   12.0110           0
       835 PROA     50       SER      HA       HB1      0.900000E-01   1.00800           0
       836 PROA     50       SER      CB       CT2      0.500000E-01   12.0110           0
       837 PROA     50       SER      HB1      HA2      0.900000E-01   1.00800           0
       838 PROA     50       SER      HB2      HA2      0.900000E-01   1.00800           0
       839 PROA     50       SER      OG       OH1     -0.660000       15.9994           0
       840 PROA     50       SER      HG1      H        0.430000       1.00800           0
       841 PROA     50       SER      C        C        0.510000       12.0110           0
       842 PROA     50       SER      O        O       -0.510000       15.9994           0
       843 PROA     51       SER      N        NH1     -0.470000       14.0070           0
       844 PROA     51       SER      HN       H        0.310000       1.00800           0
       845 PROA     51       SER      CA       CT1      0.700000E-01   12.0110           0
       846 PROA     51       SER      HA       HB1      0.900000E-01   1.00800           0
       847 PROA     51       SER      CB       CT2      0.500000E-01   12.0110           0
       848 PROA     51       SER      HB1      HA2      0.900000E-01   1.00800           0
       849 PROA     51       SER      HB2      HA2      0.900000E-01   1.00800           0
       850 PROA     51       SER      OG       OH1     -0.660000       15.9994           0
       851 PROA     51       SER      HG1      H        0.430000       1.00800           0
       852 PROA     51       SER      C        C        0.510000       12.0110           0
       853 PROA     51       SER      O        O       -0.510000       15.9994           0
       854 PROA     52       ASN      N        NH1     -0.470000       14.0070           0
       855 PROA     52       ASN      HN       H        0.310000       1.00800           0
       856 PROA     52       ASN      CA       CT1      0.700000E-01   12.0110           0
       857 PROA     52       ASN      HA       HB1      0.900000E-01   1.00800           0
       858 PROA     52       ASN      CB       CT2     -0.180000       12.0110           0
       859 PROA     52       ASN      HB1      HA2      0.900000E-01   1.00800           0
       860 PROA     52       ASN      HB2      HA2      0.900000E-01   1.00800           0
       861 PROA     52       ASN      CG       CC       0.550000       12.0110           0
       862 PROA     52       ASN      OD1      O       -0.550000       15.9994           0
       863 PROA     52       ASN      ND2      NH2     -0.620000       14.0070           0
       864 PROA     52       ASN      HD21     H        0.320000       1.00800           0
       865 PROA     52       ASN      HD22     H        0.300000       1.00800           0
       866 PROA     52       ASN      C        C        0.510000       12.0110           0
       867 PROA     52       ASN      O        O       -0.510000       15.9994           0
       868 PROA     53       LYS      N        NH1     -0.470000       14.0070           0
       869 PROA     53       LYS      HN       H        0.310000       1.00800           0
       870 PROA     53       LYS      CA       CT1      0.700000E-01   12.0110           0
       871 PROA     53       LYS      HA       HB1      0.900000E-01   1.00800           0
       872 PROA     53       LYS      CB       CT2     -0.180000       12.0110           0
       873 PROA     53       LYS      HB1      HA2      0.900000E-01   1.00800           0
       874 PROA     53       LYS      HB2      HA2      0.900000E-01   1.00800           0
       875 PROA     53       LYS      CG       CT2     -0.180000       12.0110           0
       876 PROA     53       LYS      HG1      HA2      0.900000E-01   1.00800           0
       877 PROA     53       LYS      HG2      HA2      0.900000E-01   1.00800           0
       878 PROA     53       LYS      CD       CT2     -0.180000       12.0110           0
       879 PROA     53       LYS      HD1      HA2      0.900000E-01   1.00800           0
       880 PROA     53       LYS      HD2      HA2      0.900000E-01   1.00800           0
       881 PROA     53       LYS      CE       CT2      0.210000       12.0110           0
       882 PROA     53       LYS      HE1      HA2      0.500000E-01   1.00800           0
       883 PROA     53       LYS      HE2      HA2      0.500000E-01   1.00800           0
       884 PROA     53       LYS      NZ       NH3     -0.300000       14.0070           0
       885 PROA     53       LYS      HZ1      HC       0.330000       1.00800           0
       886 PROA     53       LYS      HZ2      HC       0.330000       1.00800           0
       887 PROA     53       LYS      HZ3      HC       0.330000       1.00800           0
       888 PROA     53       LYS      C        C        0.510000       12.0110           0
       889 PROA     53       LYS      O        O       -0.510000       15.9994           0
       890 PROA     54       LEU      N        NH1     -0.470000       14.0070           0
       891 PROA     54       LEU      HN       H        0.310000       1.00800           0
       892 PROA     54       LEU      CA       CT1      0.700000E-01   12.0110           0
       893 PROA     54       LEU      HA       HB1      0.900000E-01   1.00800           0
       894 PROA     54       LEU      CB       CT2     -0.180000       12.0110           0
       895 PROA     54       LEU      HB1      HA2      0.900000E-01   1.00800           0
       896 PROA     54       LEU      HB2      HA2      0.900000E-01   1.00800           0
       897 PROA     54       LEU      CG       CT1     -0.900000E-01   12.0110           0
       898 PROA     54       LEU      HG       HA1      0.900000E-01   1.00800           0
       899 PROA     54       LEU      CD1      CT3     -0.270000       12.0110           0
       900 PROA     54       LEU      HD11     HA3      0.900000E-01   1.00800           0
       901 PROA     54       LEU      HD12     HA3      0.900000E-01   1.00800           0
       902 PROA     54       LEU      HD13     HA3      0.900000E-01   1.00800           0
       903 PROA     54       LEU      CD2      CT3     -0.270000       12.0110           0
       904 PROA     54       LEU      HD21     HA3      0.900000E-01   1.00800           0
       905 PROA     54       LEU      HD22     HA3      0.900000E-01   1.00800           0
       906 PROA     54       LEU      HD23     HA3      0.900000E-01   1.00800           0
       907 PROA     54       LEU      C        C        0.510000       12.0110           0
       908 PROA     54       LEU      O        O       -0.510000       15.9994           0
       909 PROA     55       PHE      N        NH1     -0.470000       14.0070           0
       910 PROA     55       PHE      HN       H        0.310000       1.00800           0
       911 PROA     55       PHE      CA       CT1      0.700000E-01   12.0110           0
       912 PROA     55       PHE      HA       HB1      0.900000E-01   1.00800           0
       913 PROA     55       PHE      CB       CT2     -0.180000       12.0110           0
       914 PROA     55       PHE      HB1      HA2      0.900000E-01   1.00800           0
       915 PROA     55       PHE      HB2      HA2      0.900000E-01   1.00800           0
       916 PROA     55       PHE      CG       CA        0.00000       12.0110           0
       917 PROA     55       PHE      CD1      CA      -0.115000       12.0110           0
       918 PROA     55       PHE      HD1      HP       0.115000       1.00800           0
       919 PROA     55       PHE      CE1      CA      -0.115000       12.0110           0
       920 PROA     55       PHE      HE1      HP       0.115000       1.00800           0
       921 PROA     55       PHE      CZ       CA      -0.115000       12.0110           0
       922 PROA     55       PHE      HZ       HP       0.115000       1.00800           0
       923 PROA     55       PHE      CD2      CA      -0.115000       12.0110           0
       924 PROA     55       PHE      HD2      HP       0.115000       1.00800           0
       925 PROA     55       PHE      CE2      CA      -0.115000       12.0110           0
       926 PROA     55       PHE      HE2      HP       0.115000       1.00800           0
       927 PROA     55       PHE      C        C        0.510000       12.0110           0
       928 PROA     55       PHE      O        O       -0.510000       15.9994           0
       929 PROA     56       GLN      N        NH1     -0.470000       14.0070           0
       930 PROA     56       GLN      HN       H        0.310000       1.00800           0
       931 PROA     56       GLN      CA       CT1      0.700000E-01   12.0110           0
       932 PROA     56       GLN      HA       HB1      0.900000E-01   1.00800           0
       933 PROA     56       GLN      CB       CT2     -0.180000       12.0110           0
       934 PROA     56       GLN      HB1      HA2      0.900000E-01   1.00800           0
       935 PROA     56       GLN      HB2      HA2      0.900000E-01   1.00800           0
       936 PROA     56       GLN      CG       CT2     -0.180000       12.0110           0
       937 PROA     56       GLN      HG1      HA2      0.900000E-01   1.00800           0
       938 PROA     56       GLN      HG2      HA2      0.900000E-01   1.00800           0
       939 PROA     56       GLN      CD       CC       0.550000       12.0110           0
       940 PROA     56       GLN      OE1      O       -0.550000       15.9994           0
       941 PROA     56       GLN      NE2      NH2     -0.620000       14.0070           0
       942 PROA     56       GLN      HE21     H        0.320000       1.00800           0
       943 PROA     56       GLN      HE22     H        0.300000       1.00800           0
       944 PROA     56       GLN      C        C        0.510000       12.0110           0
       945 PROA     56       GLN      O        O       -0.510000       15.9994           0
       946 PROA     57       TYR      N        NH1     -0.470000       14.0070           0
       947 PROA     57       TYR      HN       H        0.310000       1.00800           0
       948 PROA     57       TYR      CA       CT1      0.700000E-01   12.0110           0
       949 PROA     57       TYR      HA       HB1      0.900000E-01   1.00800           0
       950 PROA     57       TYR      CB       CT2     -0.180000       12.0110           0
       951 PROA     57       TYR      HB1      HA2      0.900000E-01   1.00800           0
       952 PROA     57       TYR      HB2      HA2      0.900000E-01   1.00800           0
       953 PROA     57       TYR      CG       CA        0.00000       12.0110           0
       954 PROA     57       TYR      CD1      CA      -0.115000       12.0110           0
       955 PROA     57       TYR      HD1      HP       0.115000       1.00800           0
       956 PROA     57       TYR      CE1      CA      -0.115000       12.0110           0
       957 PROA     57       TYR      HE1      HP       0.115000       1.00800           0
       958 PROA     57       TYR      CZ       CA       0.110000       12.0110           0
       959 PROA     57       TYR      OH       OH1     -0.540000       15.9994           0
       960 PROA     57       TYR      HH       H        0.430000       1.00800           0
       961 PROA     57       TYR      CD2      CA      -0.115000       12.0110           0
       962 PROA     57       TYR      HD2      HP       0.115000       1.00800           0
       963 PROA     57       TYR      CE2      CA      -0.115000       12.0110           0
       964 PROA     57       TYR      HE2      HP       0.115000       1.00800           0
       965 PROA     57       TYR      C        C        0.510000       12.0110           0
       966 PROA     57       TYR      O        O       -0.510000       15.9994           0
       967 PROA     58       ALA      N        NH1     -0.470000       14.0070           0
       968 PROA     58       ALA      HN       H        0.310000       1.00800           0
       969 PROA     58       ALA      CA       CT1      0.700000E-01   12.0110           0
       970 PROA     58       ALA      HA       HB1      0.900000E-01   1.00800           0
       971 PROA     58       ALA      CB       CT3     -0.270000       12.0110           0
       972 PROA     58       ALA      HB1      HA3      0.900000E-01   1.00800           0
       973 PROA     58       ALA      HB2      HA3      0.900000E-01   1.00800           0
       974 PROA     58       ALA      HB3      HA3      0.900000E-01   1.00800           0
       975 PROA     58       ALA      C        C        0.510000       12.0110           0
       976 PROA     58       ALA      O        O       -0.510000       15.9994           0
       977 PROA     59       SER      N        NH1     -0.470000       14.0070           0
       978 PROA     59       SER      HN       H        0.310000       1.00800           0
       979 PROA     59       SER      CA       CT1      0.700000E-01   12.0110           0
       980 PROA     59       SER      HA       HB1      0.900000E-01   1.00800           0
       981 PROA     59       SER      CB       CT2      0.500000E-01   12.0110           0
       982 PROA     59       SER      HB1      HA2      0.900000E-01   1.00800           0
       983 PROA     59       SER      HB2      HA2      0.900000E-01   1.00800           0
       984 PROA     59       SER      OG       OH1     -0.660000       15.9994           0
       985 PROA     59       SER      HG1      H        0.430000       1.00800           0
       986 PROA     59       SER      C        C        0.510000       12.0110           0
       987 PROA     59       SER      O        O       -0.510000       15.9994           0
       988 PROA     60       THR      N        NH1     -0.470000       14.0070           0
       989 PROA     60       THR      HN       H        0.310000       1.00800           0
       990 PROA     60       THR      CA       CT1      0.700000E-01   12.0110           0
       991 PROA     60       THR      HA       HB1      0.900000E-01   1.00800           0
       992 PROA     60       THR      CB       CT1      0.140000       12.0110           0
       993 PROA     60       THR      HB       HA1      0.900000E-01   1.00800           0
       994 PROA     60       THR      OG1      OH1     -0.660000       15.9994           0
       995 PROA     60       THR      HG1      H        0.430000       1.00800           0
       996 PROA     60       THR      CG2      CT3     -0.270000       12.0110           0
       997 PROA     60       THR      HG21     HA3      0.900000E-01   1.00800           0
       998 PROA     60       THR      HG22     HA3      0.900000E-01   1.00800           0
       999 PROA     60       THR      HG23     HA3      0.900000E-01   1.00800           0
      1000 PROA     60       THR      C        C        0.510000       12.0110           0
      1001 PROA     60       THR      O        O       -0.510000       15.9994           0
      1002 PROA     61       ASP      N        NH1     -0.470000       14.0070           0
      1003 PROA     61       ASP      HN       H        0.310000       1.00800           0
      1004 PROA     61       ASP      CA       CT1      0.700000E-01   12.0110           0
      1005 PROA     61       ASP      HA       HB1      0.900000E-01   1.00800           0
      1006 PROA     61       ASP      CB       CT2A    -0.280000       12.0110           0
      1007 PROA     61       ASP      HB1      HA2      0.900000E-01   1.00800           0
      1008 PROA     61       ASP      HB2      HA2      0.900000E-01   1.00800           0
      1009 PROA     61       ASP      CG       CC       0.620000       12.0110           0
      1010 PROA     61       ASP      OD1      OC      -0.760000       15.9994           0
      1011 PROA     61       ASP      OD2      OC      -0.760000       15.9994           0
      1012 PROA     61       ASP      C        C        0.510000       12.0110           0
      1013 PROA     61       ASP      O        O       -0.510000       15.9994           0
      1014 PROA     62       MET      N        NH1     -0.470000       14.0070           0
      1015 PROA     62       MET      HN       H        0.310000       1.00800           0
      1016 PROA     62       MET      CA       CT1      0.700000E-01   12.0110           0
      1017 PROA     62       MET      HA       HB1      0.900000E-01   1.00800           0
      1018 PROA     62       MET      CB       CT2     -0.180000       12.0110           0
      1019 PROA     62       MET      HB1      HA2      0.900000E-01   1.00800           0
      1020 PROA     62       MET      HB2      HA2      0.900000E-01   1.00800           0
      1021 PROA     62       MET      CG       CT2     -0.140000       12.0110           0
      1022 PROA     62       MET      HG1      HA2      0.900000E-01   1.00800           0
      1023 PROA     62       MET      HG2      HA2      0.900000E-01   1.00800           0
      1024 PROA     62       MET      SD       S       -0.900000E-01   32.0600           0
      1025 PROA     62       MET      CE       CT3     -0.220000       12.0110           0
      1026 PROA     62       MET      HE1      HA3      0.900000E-01   1.00800           0
      1027 PROA     62       MET      HE2      HA3      0.900000E-01   1.00800           0
      1028 PROA     62       MET      HE3      HA3      0.900000E-01   1.00800           0
      1029 PROA     62       MET      C        C        0.510000       12.0110           0
      1030 PROA     62       MET      O        O       -0.510000       15.9994           0
      1031 PROA     63       ASP      N        NH1     -0.470000       14.0070           0
      1032 PROA     63       ASP      HN       H        0.310000       1.00800           0
      1033 PROA     63       ASP      CA       CT1      0.700000E-01   12.0110           0
      1034 PROA     63       ASP      HA       HB1      0.900000E-01   1.00800           0
      1035 PROA     63       ASP      CB       CT2A    -0.280000       12.0110           0
      1036 PROA     63       ASP      HB1      HA2      0.900000E-01   1.00800           0
      1037 PROA     63       ASP      HB2      HA2      0.900000E-01   1.00800           0
      1038 PROA     63       ASP      CG       CC       0.620000       12.0110           0
      1039 PROA     63       ASP      OD1      OC      -0.760000       15.9994           0
      1040 PROA     63       ASP      OD2      OC      -0.760000       15.9994           0
      1041 PROA     63       ASP      C        C        0.510000       12.0110           0
      1042 PROA     63       ASP      O        O       -0.510000       15.9994           0
      1043 PROA     64       LYS      N        NH1     -0.470000       14.0070           0
      1044 PROA     64       LYS      HN       H        0.310000       1.00800           0
      1045 PROA     64       LYS      CA       CT1      0.700000E-01   12.0110           0
      1046 PROA     64       LYS      HA       HB1      0.900000E-01   1.00800           0
      1047 PROA     64       LYS      CB       CT2     -0.180000       12.0110           0
      1048 PROA     64       LYS      HB1      HA2      0.900000E-01   1.00800           0
      1049 PROA     64       LYS      HB2      HA2      0.900000E-01   1.00800           0
      1050 PROA     64       LYS      CG       CT2     -0.180000       12.0110           0
      1051 PROA     64       LYS      HG1      HA2      0.900000E-01   1.00800           0
      1052 PROA     64       LYS      HG2      HA2      0.900000E-01   1.00800           0
      1053 PROA     64       LYS      CD       CT2     -0.180000       12.0110           0
      1054 PROA     64       LYS      HD1      HA2      0.900000E-01   1.00800           0
      1055 PROA     64       LYS      HD2      HA2      0.900000E-01   1.00800           0
      1056 PROA     64       LYS      CE       CT2      0.210000       12.0110           0
      1057 PROA     64       LYS      HE1      HA2      0.500000E-01   1.00800           0
      1058 PROA     64       LYS      HE2      HA2      0.500000E-01   1.00800           0
      1059 PROA     64       LYS      NZ       NH3     -0.300000       14.0070           0
      1060 PROA     64       LYS      HZ1      HC       0.330000       1.00800           0
      1061 PROA     64       LYS      HZ2      HC       0.330000       1.00800           0
      1062 PROA     64       LYS      HZ3      HC       0.330000       1.00800           0
      1063 PROA     64       LYS      C        C        0.510000       12.0110           0
      1064 PROA     64       LYS      O        O       -0.510000       15.9994           0
      1065 PROA     65       VAL      N        NH1     -0.470000       14.0070           0
      1066 PROA     65       VAL      HN       H        0.310000       1.00800           0
      1067 PROA     65       VAL      CA       CT1      0.700000E-01   12.0110           0
      1068 PROA     65       VAL      HA       HB1      0.900000E-01   1.00800           0
      1069 PROA     65       VAL      CB       CT1     -0.900000E-01   12.0110           0
      1070 PROA     65       VAL      HB       HA1      0.900000E-01   1.00800           0
      1071 PROA     65       VAL      CG1      CT3     -0.270000       12.0110           0
      1072 PROA     65       VAL      HG11     HA3      0.900000E-01   1.00800           0
      1073 PROA     65       VAL      HG12     HA3      0.900000E-01   1.00800           0
      1074 PROA     65       VAL      HG13     HA3      0.900000E-01   1.00800           0
      1075 PROA     65       VAL      CG2      CT3     -0.270000       12.0110           0
      1076 PROA     65       VAL      HG21     HA3      0.900000E-01   1.00800           0
      1077 PROA     65       VAL      HG22     HA3      0.900000E-01   1.00800           0
      1078 PROA     65       VAL      HG23     HA3      0.900000E-01   1.00800           0
      1079 PROA     65       VAL      C        C        0.510000       12.0110           0
      1080 PROA     65       VAL      O        O       -0.510000       15.9994           0
      1081 PROA     66       LEU      N        NH1     -0.470000       14.0070           0
      1082 PROA     66       LEU      HN       H        0.310000       1.00800           0
      1083 PROA     66       LEU      CA       CT1      0.700000E-01   12.0110           0
      1084 PROA     66       LEU      HA       HB1      0.900000E-01   1.00800           0
      1085 PROA     66       LEU      CB       CT2     -0.180000       12.0110           0
      1086 PROA     66       LEU      HB1      HA2      0.900000E-01   1.00800           0
      1087 PROA     66       LEU      HB2      HA2      0.900000E-01   1.00800           0
      1088 PROA     66       LEU      CG       CT1     -0.900000E-01   12.0110           0
      1089 PROA     66       LEU      HG       HA1      0.900000E-01   1.00800           0
      1090 PROA     66       LEU      CD1      CT3     -0.270000       12.0110           0
      1091 PROA     66       LEU      HD11     HA3      0.900000E-01   1.00800           0
      1092 PROA     66       LEU      HD12     HA3      0.900000E-01   1.00800           0
      1093 PROA     66       LEU      HD13     HA3      0.900000E-01   1.00800           0
      1094 PROA     66       LEU      CD2      CT3     -0.270000       12.0110           0
      1095 PROA     66       LEU      HD21     HA3      0.900000E-01   1.00800           0
      1096 PROA     66       LEU      HD22     HA3      0.900000E-01   1.00800           0
      1097 PROA     66       LEU      HD23     HA3      0.900000E-01   1.00800           0
      1098 PROA     66       LEU      C        C        0.510000       12.0110           0
      1099 PROA     66       LEU      O        O       -0.510000       15.9994           0
      1100 PROA     67       LEU      N        NH1     -0.470000       14.0070           0
      1101 PROA     67       LEU      HN       H        0.310000       1.00800           0
      1102 PROA     67       LEU      CA       CT1      0.700000E-01   12.0110           0
      1103 PROA     67       LEU      HA       HB1      0.900000E-01   1.00800           0
      1104 PROA     67       LEU      CB       CT2     -0.180000       12.0110           0
      1105 PROA     67       LEU      HB1      HA2      0.900000E-01   1.00800           0
      1106 PROA     67       LEU      HB2      HA2      0.900000E-01   1.00800           0
      1107 PROA     67       LEU      CG       CT1     -0.900000E-01   12.0110           0
      1108 PROA     67       LEU      HG       HA1      0.900000E-01   1.00800           0
      1109 PROA     67       LEU      CD1      CT3     -0.270000       12.0110           0
      1110 PROA     67       LEU      HD11     HA3      0.900000E-01   1.00800           0
      1111 PROA     67       LEU      HD12     HA3      0.900000E-01   1.00800           0
      1112 PROA     67       LEU      HD13     HA3      0.900000E-01   1.00800           0
      1113 PROA     67       LEU      CD2      CT3     -0.270000       12.0110           0
      1114 PROA     67       LEU      HD21     HA3      0.900000E-01   1.00800           0
      1115 PROA     67       LEU      HD22     HA3      0.900000E-01   1.00800           0
      1116 PROA     67       LEU      HD23     HA3      0.900000E-01   1.00800           0
      1117 PROA     67       LEU      C        C        0.510000       12.0110           0
      1118 PROA     67       LEU      O        O       -0.510000       15.9994           0
      1119 PROA     68       LYS      N        NH1     -0.470000       14.0070           0
      1120 PROA     68       LYS      HN       H        0.310000       1.00800           0
      1121 PROA     68       LYS      CA       CT1      0.700000E-01   12.0110           0
      1122 PROA     68       LYS      HA       HB1      0.900000E-01   1.00800           0
      1123 PROA     68       LYS      CB       CT2     -0.180000       12.0110           0
      1124 PROA     68       LYS      HB1      HA2      0.900000E-01   1.00800           0
      1125 PROA     68       LYS      HB2      HA2      0.900000E-01   1.00800           0
      1126 PROA     68       LYS      CG       CT2     -0.180000       12.0110           0
      1127 PROA     68       LYS      HG1      HA2      0.900000E-01   1.00800           0
      1128 PROA     68       LYS      HG2      HA2      0.900000E-01   1.00800           0
      1129 PROA     68       LYS      CD       CT2     -0.180000       12.0110           0
      1130 PROA     68       LYS      HD1      HA2      0.900000E-01   1.00800           0
      1131 PROA     68       LYS      HD2      HA2      0.900000E-01   1.00800           0
      1132 PROA     68       LYS      CE       CT2      0.210000       12.0110           0
      1133 PROA     68       LYS      HE1      HA2      0.500000E-01   1.00800           0
      1134 PROA     68       LYS      HE2      HA2      0.500000E-01   1.00800           0
      1135 PROA     68       LYS      NZ       NH3     -0.300000       14.0070           0
      1136 PROA     68       LYS      HZ1      HC       0.330000       1.00800           0
      1137 PROA     68       LYS      HZ2      HC       0.330000       1.00800           0
      1138 PROA     68       LYS      HZ3      HC       0.330000       1.00800           0
      1139 PROA     68       LYS      C        C        0.510000       12.0110           0
      1140 PROA     68       LYS      O        O       -0.510000       15.9994           0
      1141 PROA     69       TYR      N        NH1     -0.470000       14.0070           0
      1142 PROA     69       TYR      HN       H        0.310000       1.00800           0
      1143 PROA     69       TYR      CA       CT1      0.700000E-01   12.0110           0
      1144 PROA     69       TYR      HA       HB1      0.900000E-01   1.00800           0
      1145 PROA     69       TYR      CB       CT2     -0.180000       12.0110           0
      1146 PROA     69       TYR      HB1      HA2      0.900000E-01   1.00800           0
      1147 PROA     69       TYR      HB2      HA2      0.900000E-01   1.00800           0
      1148 PROA     69       TYR      CG       CA        0.00000       12.0110           0
      1149 PROA     69       TYR      CD1      CA      -0.115000       12.0110           0
      1150 PROA     69       TYR      HD1      HP       0.115000       1.00800           0
      1151 PROA     69       TYR      CE1      CA      -0.115000       12.0110           0
      1152 PROA     69       TYR      HE1      HP       0.115000       1.00800           0
      1153 PROA     69       TYR      CZ       CA       0.110000       12.0110           0
      1154 PROA     69       TYR      OH       OH1     -0.540000       15.9994           0
      1155 PROA     69       TYR      HH       H        0.430000       1.00800           0
      1156 PROA     69       TYR      CD2      CA      -0.115000       12.0110           0
      1157 PROA     69       TYR      HD2      HP       0.115000       1.00800           0
      1158 PROA     69       TYR      CE2      CA      -0.115000       12.0110           0
      1159 PROA     69       TYR      HE2      HP       0.115000       1.00800           0
      1160 PROA     69       TYR      C        C        0.510000       12.0110           0
      1161 PROA     69       TYR      O        O       -0.510000       15.9994           0
      1162 PROA     70       THR      N        NH1     -0.470000       14.0070           0
      1163 PROA     70       THR      HN       H        0.310000       1.00800           0
      1164 PROA     70       THR      CA       CT1      0.700000E-01   12.0110           0
      1165 PROA     70       THR      HA       HB1      0.900000E-01   1.00800           0
      1166 PROA     70       THR      CB       CT1      0.140000       12.0110           0
      1167 PROA     70       THR      HB       HA1      0.900000E-01   1.00800           0
      1168 PROA     70       THR      OG1      OH1     -0.660000       15.9994           0
      1169 PROA     70       THR      HG1      H        0.430000       1.00800           0
      1170 PROA     70       THR      CG2      CT3     -0.270000       12.0110           0
      1171 PROA     70       THR      HG21     HA3      0.900000E-01   1.00800           0
      1172 PROA     70       THR      HG22     HA3      0.900000E-01   1.00800           0
      1173 PROA     70       THR      HG23     HA3      0.900000E-01   1.00800           0
      1174 PROA     70       THR      C        C        0.510000       12.0110           0
      1175 PROA     70       THR      O        O       -0.510000       15.9994           0
      1176 PROA     71       GLU      N        NH1     -0.470000       14.0070           0
      1177 PROA     71       GLU      HN       H        0.310000       1.00800           0
      1178 PROA     71       GLU      CA       CT1      0.700000E-01   12.0110           0
      1179 PROA     71       GLU      HA       HB1      0.900000E-01   1.00800           0
      1180 PROA     71       GLU      CB       CT2A    -0.180000       12.0110           0
      1181 PROA     71       GLU      HB1      HA2      0.900000E-01   1.00800           0
      1182 PROA     71       GLU      HB2      HA2      0.900000E-01   1.00800           0
      1183 PROA     71       GLU      CG       CT2     -0.280000       12.0110           0
      1184 PROA     71       GLU      HG1      HA2      0.900000E-01   1.00800           0
      1185 PROA     71       GLU      HG2      HA2      0.900000E-01   1.00800           0
      1186 PROA     71       GLU      CD       CC       0.620000       12.0110           0
      1187 PROA     71       GLU      OE1      OC      -0.760000       15.9994           0
      1188 PROA     71       GLU      OE2      OC      -0.760000       15.9994           0
      1189 PROA     71       GLU      C        C        0.510000       12.0110           0
      1190 PROA     71       GLU      O        O       -0.510000       15.9994           0
      1191 PROA     72       TYR      N        NH1     -0.470000       14.0070           0
      1192 PROA     72       TYR      HN       H        0.310000       1.00800           0
      1193 PROA     72       TYR      CA       CT1      0.700000E-01   12.0110           0
      1194 PROA     72       TYR      HA       HB1      0.900000E-01   1.00800           0
      1195 PROA     72       TYR      CB       CT2     -0.180000       12.0110           0
      1196 PROA     72       TYR      HB1      HA2      0.900000E-01   1.00800           0
      1197 PROA     72       TYR      HB2      HA2      0.900000E-01   1.00800           0
      1198 PROA     72       TYR      CG       CA        0.00000       12.0110           0
      1199 PROA     72       TYR      CD1      CA      -0.115000       12.0110           0
      1200 PROA     72       TYR      HD1      HP       0.115000       1.00800           0
      1201 PROA     72       TYR      CE1      CA      -0.115000       12.0110           0
      1202 PROA     72       TYR      HE1      HP       0.115000       1.00800           0
      1203 PROA     72       TYR      CZ       CA       0.110000       12.0110           0
      1204 PROA     72       TYR      OH       OH1     -0.540000       15.9994           0
      1205 PROA     72       TYR      HH       H        0.430000       1.00800           0
      1206 PROA     72       TYR      CD2      CA      -0.115000       12.0110           0
      1207 PROA     72       TYR      HD2      HP       0.115000       1.00800           0
      1208 PROA     72       TYR      CE2      CA      -0.115000       12.0110           0
      1209 PROA     72       TYR      HE2      HP       0.115000       1.00800           0
      1210 PROA     72       TYR      C        C        0.510000       12.0110           0
      1211 PROA     72       TYR      O        O       -0.510000       15.9994           0
      1212 PROA     73       ASN      N        NH1     -0.470000       14.0070           0
      1213 PROA     73       ASN      HN       H        0.310000       1.00800           0
      1214 PROA     73       ASN      CA       CT1      0.700000E-01   12.0110           0
      1215 PROA     73       ASN      HA       HB1      0.900000E-01   1.00800           0
      1216 PROA     73       ASN      CB       CT2     -0.180000       12.0110           0
      1217 PROA     73       ASN      HB1      HA2      0.900000E-01   1.00800           0
      1218 PROA     73       ASN      HB2      HA2      0.900000E-01   1.00800           0
      1219 PROA     73       ASN      CG       CC       0.550000       12.0110           0
      1220 PROA     73       ASN      OD1      O       -0.550000       15.9994           0
      1221 PROA     73       ASN      ND2      NH2     -0.620000       14.0070           0
      1222 PROA     73       ASN      HD21     H        0.320000       1.00800           0
      1223 PROA     73       ASN      HD22     H        0.300000       1.00800           0
      1224 PROA     73       ASN      C        C        0.510000       12.0110           0
      1225 PROA     73       ASN      O        O       -0.510000       15.9994           0
      1226 PROA     74       GLU      N        NH1     -0.470000       14.0070           0
      1227 PROA     74       GLU      HN       H        0.310000       1.00800           0
      1228 PROA     74       GLU      CA       CT1      0.700000E-01   12.0110           0
      1229 PROA     74       GLU      HA       HB1      0.900000E-01   1.00800           0
      1230 PROA     74       GLU      CB       CT2A    -0.180000       12.0110           0
      1231 PROA     74       GLU      HB1      HA2      0.900000E-01   1.00800           0
      1232 PROA     74       GLU      HB2      HA2      0.900000E-01   1.00800           0
      1233 PROA     74       GLU      CG       CT2     -0.280000       12.0110           0
      1234 PROA     74       GLU      HG1      HA2      0.900000E-01   1.00800           0
      1235 PROA     74       GLU      HG2      HA2      0.900000E-01   1.00800           0
      1236 PROA     74       GLU      CD       CC       0.620000       12.0110           0
      1237 PROA     74       GLU      OE1      OC      -0.760000       15.9994           0
      1238 PROA     74       GLU      OE2      OC      -0.760000       15.9994           0
      1239 PROA     74       GLU      C        C        0.510000       12.0110           0
      1240 PROA     74       GLU      O        O       -0.510000       15.9994           0
      1241 PROA     75       PRO      N        N       -0.290000       14.0070           0
      1242 PROA     75       PRO      CD       CP3       0.00000       12.0110           0
      1243 PROA     75       PRO      HD1      HA2      0.900000E-01   1.00800           0
      1244 PROA     75       PRO      HD2      HA2      0.900000E-01   1.00800           0
      1245 PROA     75       PRO      CA       CP1      0.200000E-01   12.0110           0
      1246 PROA     75       PRO      HA       HB1      0.900000E-01   1.00800           0
      1247 PROA     75       PRO      CB       CP2     -0.180000       12.0110           0
      1248 PROA     75       PRO      HB1      HA2      0.900000E-01   1.00800           0
      1249 PROA     75       PRO      HB2      HA2      0.900000E-01   1.00800           0
      1250 PROA     75       PRO      CG       CP2     -0.180000       12.0110           0
      1251 PROA     75       PRO      HG1      HA2      0.900000E-01   1.00800           0
      1252 PROA     75       PRO      HG2      HA2      0.900000E-01   1.00800           0
      1253 PROA     75       PRO      C        C        0.510000       12.0110           0
      1254 PROA     75       PRO      O        O       -0.510000       15.9994           0
      1255 PROA     76       HSD      N        NH1     -0.470000       14.0070           0
      1256 PROA     76       HSD      HN       H        0.310000       1.00800           0
      1257 PROA     76       HSD      CA       CT1      0.700000E-01   12.0110           0
      1258 PROA     76       HSD      HA       HB1      0.900000E-01   1.00800           0
      1259 PROA     76       HSD      CB       CT2     -0.900000E-01   12.0110           0
      1260 PROA     76       HSD      HB1      HA2      0.900000E-01   1.00800           0
      1261 PROA     76       HSD      HB2      HA2      0.900000E-01   1.00800           0
      1262 PROA     76       HSD      ND1      NR1     -0.360000       14.0070           0
      1263 PROA     76       HSD      HD1      H        0.320000       1.00800           0
      1264 PROA     76       HSD      CG       CPH1    -0.500000E-01   12.0110           0
      1265 PROA     76       HSD      CE1      CPH2     0.250000       12.0110           0
      1266 PROA     76       HSD      HE1      HR1      0.130000       1.00800           0
      1267 PROA     76       HSD      NE2      NR2     -0.700000       14.0070           0
      1268 PROA     76       HSD      CD2      CPH1     0.220000       12.0110           0
      1269 PROA     76       HSD      HD2      HR3      0.100000       1.00800           0
      1270 PROA     76       HSD      C        C        0.510000       12.0110           0
      1271 PROA     76       HSD      O        O       -0.510000       15.9994           0
      1272 PROA     77       GLU      N        NH1     -0.470000       14.0070           0
      1273 PROA     77       GLU      HN       H        0.310000       1.00800           0
      1274 PROA     77       GLU      CA       CT1      0.700000E-01   12.0110           0
      1275 PROA     77       GLU      HA       HB1      0.900000E-01   1.00800           0
      1276 PROA     77       GLU      CB       CT2A    -0.180000       12.0110           0
      1277 PROA     77       GLU      HB1      HA2      0.900000E-01   1.00800           0
      1278 PROA     77       GLU      HB2      HA2      0.900000E-01   1.00800           0
      1279 PROA     77       GLU      CG       CT2     -0.280000       12.0110           0
      1280 PROA     77       GLU      HG1      HA2      0.900000E-01   1.00800           0
      1281 PROA     77       GLU      HG2      HA2      0.900000E-01   1.00800           0
      1282 PROA     77       GLU      CD       CC       0.620000       12.0110           0
      1283 PROA     77       GLU      OE1      OC      -0.760000       15.9994           0
      1284 PROA     77       GLU      OE2      OC      -0.760000       15.9994           0
      1285 PROA     77       GLU      C        C        0.510000       12.0110           0
      1286 PROA     77       GLU      O        O       -0.510000       15.9994           0
      1287 PROA     78       SER      N        NH1     -0.470000       14.0070           0
      1288 PROA     78       SER      HN       H        0.310000       1.00800           0
      1289 PROA     78       SER      CA       CT1      0.700000E-01   12.0110           0
      1290 PROA     78       SER      HA       HB1      0.900000E-01   1.00800           0
      1291 PROA     78       SER      CB       CT2      0.500000E-01   12.0110           0
      1292 PROA     78       SER      HB1      HA2      0.900000E-01   1.00800           0
      1293 PROA     78       SER      HB2      HA2      0.900000E-01   1.00800           0
      1294 PROA     78       SER      OG       OH1     -0.660000       15.9994           0
      1295 PROA     78       SER      HG1      H        0.430000       1.00800           0
      1296 PROA     78       SER      C        C        0.510000       12.0110           0
      1297 PROA     78       SER      O        O       -0.510000       15.9994           0
      1298 PROA     79       ARG      N        NH1     -0.470000       14.0070           0
      1299 PROA     79       ARG      HN       H        0.310000       1.00800           0
      1300 PROA     79       ARG      CA       CT1      0.700000E-01   12.0110           0
      1301 PROA     79       ARG      HA       HB1      0.900000E-01   1.00800           0
      1302 PROA     79       ARG      CB       CT2     -0.180000       12.0110           0
      1303 PROA     79       ARG      HB1      HA2      0.900000E-01   1.00800           0
      1304 PROA     79       ARG      HB2      HA2      0.900000E-01   1.00800           0
      1305 PROA     79       ARG      CG       CT2     -0.180000       12.0110           0
      1306 PROA     79       ARG      HG1      HA2      0.900000E-01   1.00800           0
      1307 PROA     79       ARG      HG2      HA2      0.900000E-01   1.00800           0
      1308 PROA     79       ARG      CD       CT2      0.200000       12.0110           0
      1309 PROA     79       ARG      HD1      HA2      0.900000E-01   1.00800           0
      1310 PROA     79       ARG      HD2      HA2      0.900000E-01   1.00800           0
      1311 PROA     79       ARG      NE       NC2     -0.700000       14.0070           0
      1312 PROA     79       ARG      HE       HC       0.440000       1.00800           0
      1313 PROA     79       ARG      CZ       C        0.640000       12.0110           0
      1314 PROA     79       ARG      NH1      NC2     -0.800000       14.0070           0
      1315 PROA     79       ARG      HH11     HC       0.460000       1.00800           0
      1316 PROA     79       ARG      HH12     HC       0.460000       1.00800           0
      1317 PROA     79       ARG      NH2      NC2     -0.800000       14.0070           0
      1318 PROA     79       ARG      HH21     HC       0.460000       1.00800           0
      1319 PROA     79       ARG      HH22     HC       0.460000       1.00800           0
      1320 PROA     79       ARG      C        C        0.510000       12.0110           0
      1321 PROA     79       ARG      O        O       -0.510000       15.9994           0
      1322 PROA     80       THR      N        NH1     -0.470000       14.0070           0
      1323 PROA     80       THR      HN       H        0.310000       1.00800           0
      1324 PROA     80       THR      CA       CT1      0.700000E-01   12.0110           0
      1325 PROA     80       THR      HA       HB1      0.900000E-01   1.00800           0
      1326 PROA     80       THR      CB       CT1      0.140000       12.0110           0
      1327 PROA     80       THR      HB       HA1      0.900000E-01   1.00800           0
      1328 PROA     80       THR      OG1      OH1     -0.660000       15.9994           0
      1329 PROA     80       THR      HG1      H        0.430000       1.00800           0
      1330 PROA     80       THR      CG2      CT3     -0.270000       12.0110           0
      1331 PROA     80       THR      HG21     HA3      0.900000E-01   1.00800           0
      1332 PROA     80       THR      HG22     HA3      0.900000E-01   1.00800           0
      1333 PROA     80       THR      HG23     HA3      0.900000E-01   1.00800           0
      1334 PROA     80       THR      C        C        0.510000       12.0110           0
      1335 PROA     80       THR      O        O       -0.510000       15.9994           0
      1336 PROA     81       ASN      N        NH1     -0.470000       14.0070           0
      1337 PROA     81       ASN      HN       H        0.310000       1.00800           0
      1338 PROA     81       ASN      CA       CT1      0.700000E-01   12.0110           0
      1339 PROA     81       ASN      HA       HB1      0.900000E-01   1.00800           0
      1340 PROA     81       ASN      CB       CT2     -0.180000       12.0110           0
      1341 PROA     81       ASN      HB1      HA2      0.900000E-01   1.00800           0
      1342 PROA     81       ASN      HB2      HA2      0.900000E-01   1.00800           0
      1343 PROA     81       ASN      CG       CC       0.550000       12.0110           0
      1344 PROA     81       ASN      OD1      O       -0.550000       15.9994           0
      1345 PROA     81       ASN      ND2      NH2     -0.620000       14.0070           0
      1346 PROA     81       ASN      HD21     H        0.320000       1.00800           0
      1347 PROA     81       ASN      HD22     H        0.300000       1.00800           0
      1348 PROA     81       ASN      C        C        0.510000       12.0110           0
      1349 PROA     81       ASN      O        O       -0.510000       15.9994           0
      1350 PROA     82       SER      N        NH1     -0.470000       14.0070           0
      1351 PROA     82       SER      HN       H        0.310000       1.00800           0
      1352 PROA     82       SER      CA       CT1      0.700000E-01   12.0110           0
      1353 PROA     82       SER      HA       HB1      0.900000E-01   1.00800           0
      1354 PROA     82       SER      CB       CT2      0.500000E-01   12.0110           0
      1355 PROA     82       SER      HB1      HA2      0.900000E-01   1.00800           0
      1356 PROA     82       SER      HB2      HA2      0.900000E-01   1.00800           0
      1357 PROA     82       SER      OG       OH1     -0.660000       15.9994           0
      1358 PROA     82       SER      HG1      H        0.430000       1.00800           0
      1359 PROA     82       SER      C        C        0.510000       12.0110           0
      1360 PROA     82       SER      O        O       -0.510000       15.9994           0
      1361 PROA     83       ASP      N        NH1     -0.470000       14.0070           0
      1362 PROA     83       ASP      HN       H        0.310000       1.00800           0
      1363 PROA     83       ASP      CA       CT1      0.700000E-01   12.0110           0
      1364 PROA     83       ASP      HA       HB1      0.900000E-01   1.00800           0
      1365 PROA     83       ASP      CB       CT2A    -0.280000       12.0110           0
      1366 PROA     83       ASP      HB1      HA2      0.900000E-01   1.00800           0
      1367 PROA     83       ASP      HB2      HA2      0.900000E-01   1.00800           0
      1368 PROA     83       ASP      CG       CC       0.620000       12.0110           0
      1369 PROA     83       ASP      OD1      OC      -0.760000       15.9994           0
      1370 PROA     83       ASP      OD2      OC      -0.760000       15.9994           0
      1371 PROA     83       ASP      C        C        0.510000       12.0110           0
      1372 PROA     83       ASP      O        O       -0.510000       15.9994           0
      1373 PROA     84       ILE      N        NH1     -0.470000       14.0070           0
      1374 PROA     84       ILE      HN       H        0.310000       1.00800           0
      1375 PROA     84       ILE      CA       CT1      0.700000E-01   12.0110           0
      1376 PROA     84       ILE      HA       HB1      0.900000E-01   1.00800           0
      1377 PROA     84       ILE      CB       CT1     -0.900000E-01   12.0110           0
      1378 PROA     84       ILE      HB       HA1      0.900000E-01   1.00800           0
      1379 PROA     84       ILE      CG2      CT3     -0.270000       12.0110           0
      1380 PROA     84       ILE      HG21     HA3      0.900000E-01   1.00800           0
      1381 PROA     84       ILE      HG22     HA3      0.900000E-01   1.00800           0
      1382 PROA     84       ILE      HG23     HA3      0.900000E-01   1.00800           0
      1383 PROA     84       ILE      CG1      CT2     -0.180000       12.0110           0
      1384 PROA     84       ILE      HG11     HA2      0.900000E-01   1.00800           0
      1385 PROA     84       ILE      HG12     HA2      0.900000E-01   1.00800           0
      1386 PROA     84       ILE      CD       CT3     -0.270000       12.0110           0
      1387 PROA     84       ILE      HD1      HA3      0.900000E-01   1.00800           0
      1388 PROA     84       ILE      HD2      HA3      0.900000E-01   1.00800           0
      1389 PROA     84       ILE      HD3      HA3      0.900000E-01   1.00800           0
      1390 PROA     84       ILE      C        C        0.510000       12.0110           0
      1391 PROA     84       ILE      O        O       -0.510000       15.9994           0
      1392 PROA     85       VAL      N        NH1     -0.470000       14.0070           0
      1393 PROA     85       VAL      HN       H        0.310000       1.00800           0
      1394 PROA     85       VAL      CA       CT1      0.700000E-01   12.0110           0
      1395 PROA     85       VAL      HA       HB1      0.900000E-01   1.00800           0
      1396 PROA     85       VAL      CB       CT1     -0.900000E-01   12.0110           0
      1397 PROA     85       VAL      HB       HA1      0.900000E-01   1.00800           0
      1398 PROA     85       VAL      CG1      CT3     -0.270000       12.0110           0
      1399 PROA     85       VAL      HG11     HA3      0.900000E-01   1.00800           0
      1400 PROA     85       VAL      HG12     HA3      0.900000E-01   1.00800           0
      1401 PROA     85       VAL      HG13     HA3      0.900000E-01   1.00800           0
      1402 PROA     85       VAL      CG2      CT3     -0.270000       12.0110           0
      1403 PROA     85       VAL      HG21     HA3      0.900000E-01   1.00800           0
      1404 PROA     85       VAL      HG22     HA3      0.900000E-01   1.00800           0
      1405 PROA     85       VAL      HG23     HA3      0.900000E-01   1.00800           0
      1406 PROA     85       VAL      C        C        0.510000       12.0110           0
      1407 PROA     85       VAL      O        O       -0.510000       15.9994           0
      1408 PROA     86       GLU      N        NH1     -0.470000       14.0070           0
      1409 PROA     86       GLU      HN       H        0.310000       1.00800           0
      1410 PROA     86       GLU      CA       CT1      0.700000E-01   12.0110           0
      1411 PROA     86       GLU      HA       HB1      0.900000E-01   1.00800           0
      1412 PROA     86       GLU      CB       CT2A    -0.180000       12.0110           0
      1413 PROA     86       GLU      HB1      HA2      0.900000E-01   1.00800           0
      1414 PROA     86       GLU      HB2      HA2      0.900000E-01   1.00800           0
      1415 PROA     86       GLU      CG       CT2     -0.280000       12.0110           0
      1416 PROA     86       GLU      HG1      HA2      0.900000E-01   1.00800           0
      1417 PROA     86       GLU      HG2      HA2      0.900000E-01   1.00800           0
      1418 PROA     86       GLU      CD       CC       0.620000       12.0110           0
      1419 PROA     86       GLU      OE1      OC      -0.760000       15.9994           0
      1420 PROA     86       GLU      OE2      OC      -0.760000       15.9994           0
      1421 PROA     86       GLU      C        C        0.510000       12.0110           0
      1422 PROA     86       GLU      O        O       -0.510000       15.9994           0
      1423 PROA     87       ALA      N        NH1     -0.470000       14.0070           0
      1424 PROA     87       ALA      HN       H        0.310000       1.00800           0
      1425 PROA     87       ALA      CA       CT1      0.700000E-01   12.0110           0
      1426 PROA     87       ALA      HA       HB1      0.900000E-01   1.00800           0
      1427 PROA     87       ALA      CB       CT3     -0.270000       12.0110           0
      1428 PROA     87       ALA      HB1      HA3      0.900000E-01   1.00800           0
      1429 PROA     87       ALA      HB2      HA3      0.900000E-01   1.00800           0
      1430 PROA     87       ALA      HB3      HA3      0.900000E-01   1.00800           0
      1431 PROA     87       ALA      C        C        0.510000       12.0110           0
      1432 PROA     87       ALA      O        O       -0.510000       15.9994           0
      1433 PROA     88       LEU      N        NH1     -0.470000       14.0070           0
      1434 PROA     88       LEU      HN       H        0.310000       1.00800           0
      1435 PROA     88       LEU      CA       CT1      0.700000E-01   12.0110           0
      1436 PROA     88       LEU      HA       HB1      0.900000E-01   1.00800           0
      1437 PROA     88       LEU      CB       CT2     -0.180000       12.0110           0
      1438 PROA     88       LEU      HB1      HA2      0.900000E-01   1.00800           0
      1439 PROA     88       LEU      HB2      HA2      0.900000E-01   1.00800           0
      1440 PROA     88       LEU      CG       CT1     -0.900000E-01   12.0110           0
      1441 PROA     88       LEU      HG       HA1      0.900000E-01   1.00800           0
      1442 PROA     88       LEU      CD1      CT3     -0.270000       12.0110           0
      1443 PROA     88       LEU      HD11     HA3      0.900000E-01   1.00800           0
      1444 PROA     88       LEU      HD12     HA3      0.900000E-01   1.00800           0
      1445 PROA     88       LEU      HD13     HA3      0.900000E-01   1.00800           0
      1446 PROA     88       LEU      CD2      CT3     -0.270000       12.0110           0
      1447 PROA     88       LEU      HD21     HA3      0.900000E-01   1.00800           0
      1448 PROA     88       LEU      HD22     HA3      0.900000E-01   1.00800           0
      1449 PROA     88       LEU      HD23     HA3      0.900000E-01   1.00800           0
      1450 PROA     88       LEU      C        C        0.510000       12.0110           0
      1451 PROA     88       LEU      O        O       -0.510000       15.9994           0
      1452 PROA     89       ASN      N        NH1     -0.470000       14.0070           0
      1453 PROA     89       ASN      HN       H        0.310000       1.00800           0
      1454 PROA     89       ASN      CA       CT1      0.700000E-01   12.0110           0
      1455 PROA     89       ASN      HA       HB1      0.900000E-01   1.00800           0
      1456 PROA     89       ASN      CB       CT2     -0.180000       12.0110           0
      1457 PROA     89       ASN      HB1      HA2      0.900000E-01   1.00800           0
      1458 PROA     89       ASN      HB2      HA2      0.900000E-01   1.00800           0
      1459 PROA     89       ASN      CG       CC       0.550000       12.0110           0
      1460 PROA     89       ASN      OD1      O       -0.550000       15.9994           0
      1461 PROA     89       ASN      ND2      NH2     -0.620000       14.0070           0
      1462 PROA     89       ASN      HD21     H        0.320000       1.00800           0
      1463 PROA     89       ASN      HD22     H        0.300000       1.00800           0
      1464 PROA     89       ASN      C        C        0.510000       12.0110           0
      1465 PROA     89       ASN      O        O       -0.510000       15.9994           0
      1466 PROA     90       LYS      N        NH1     -0.470000       14.0070           0
      1467 PROA     90       LYS      HN       H        0.310000       1.00800           0
      1468 PROA     90       LYS      CA       CT1      0.700000E-01   12.0110           0
      1469 PROA     90       LYS      HA       HB1      0.900000E-01   1.00800           0
      1470 PROA     90       LYS      CB       CT2     -0.180000       12.0110           0
      1471 PROA     90       LYS      HB1      HA2      0.900000E-01   1.00800           0
      1472 PROA     90       LYS      HB2      HA2      0.900000E-01   1.00800           0
      1473 PROA     90       LYS      CG       CT2     -0.180000       12.0110           0
      1474 PROA     90       LYS      HG1      HA2      0.900000E-01   1.00800           0
      1475 PROA     90       LYS      HG2      HA2      0.900000E-01   1.00800           0
      1476 PROA     90       LYS      CD       CT2     -0.180000       12.0110           0
      1477 PROA     90       LYS      HD1      HA2      0.900000E-01   1.00800           0
      1478 PROA     90       LYS      HD2      HA2      0.900000E-01   1.00800           0
      1479 PROA     90       LYS      CE       CT2      0.210000       12.0110           0
      1480 PROA     90       LYS      HE1      HA2      0.500000E-01   1.00800           0
      1481 PROA     90       LYS      HE2      HA2      0.500000E-01   1.00800           0
      1482 PROA     90       LYS      NZ       NH3     -0.300000       14.0070           0
      1483 PROA     90       LYS      HZ1      HC       0.330000       1.00800           0
      1484 PROA     90       LYS      HZ2      HC       0.330000       1.00800           0
      1485 PROA     90       LYS      HZ3      HC       0.330000       1.00800           0
      1486 PROA     90       LYS      C        C        0.510000       12.0110           0
      1487 PROA     90       LYS      O        O       -0.510000       15.9994           0
      1488 PROA     91       LYS      N        NH1     -0.470000       14.0070           0
      1489 PROA     91       LYS      HN       H        0.310000       1.00800           0
      1490 PROA     91       LYS      CA       CT1      0.700000E-01   12.0110           0
      1491 PROA     91       LYS      HA       HB1      0.900000E-01   1.00800           0
      1492 PROA     91       LYS      CB       CT2     -0.180000       12.0110           0
      1493 PROA     91       LYS      HB1      HA2      0.900000E-01   1.00800           0
      1494 PROA     91       LYS      HB2      HA2      0.900000E-01   1.00800           0
      1495 PROA     91       LYS      CG       CT2     -0.180000       12.0110           0
      1496 PROA     91       LYS      HG1      HA2      0.900000E-01   1.00800           0
      1497 PROA     91       LYS      HG2      HA2      0.900000E-01   1.00800           0
      1498 PROA     91       LYS      CD       CT2     -0.180000       12.0110           0
      1499 PROA     91       LYS      HD1      HA2      0.900000E-01   1.00800           0
      1500 PROA     91       LYS      HD2      HA2      0.900000E-01   1.00800           0
      1501 PROA     91       LYS      CE       CT2      0.210000       12.0110           0
      1502 PROA     91       LYS      HE1      HA2      0.500000E-01   1.00800           0
      1503 PROA     91       LYS      HE2      HA2      0.500000E-01   1.00800           0
      1504 PROA     91       LYS      NZ       NH3     -0.300000       14.0070           0
      1505 PROA     91       LYS      HZ1      HC       0.330000       1.00800           0
      1506 PROA     91       LYS      HZ2      HC       0.330000       1.00800           0
      1507 PROA     91       LYS      HZ3      HC       0.330000       1.00800           0
      1508 PROA     91       LYS      C        CC       0.340000       12.0110           0
      1509 PROA     91       LYS      OT1      OC      -0.670000       15.9994           0
      1510 PROA     91       LYS      OT2      OC      -0.670000       15.9994           0
      1511 PROB     2        GLY      N        NH3     -0.300000       14.0070           0
      1512 PROB     2        GLY      HT1      HC       0.330000       1.00800           0
      1513 PROB     2        GLY      HT2      HC       0.330000       1.00800           0
      1514 PROB     2        GLY      HT3      HC       0.330000       1.00800           0
      1515 PROB     2        GLY      CA       CT2      0.130000       12.0110           0
      1516 PROB     2        GLY      HA1      HB2      0.900000E-01   1.00800           0
      1517 PROB     2        GLY      HA2      HB2      0.900000E-01   1.00800           0
      1518 PROB     2        GLY      C        C        0.510000       12.0110           0
      1519 PROB     2        GLY      O        O       -0.510000       15.9994           0
      1520 PROB     3        ARG      N        NH1     -0.470000       14.0070           0
      1521 PROB     3        ARG      HN       H        0.310000       1.00800           0
      1522 PROB     3        ARG      CA       CT1      0.700000E-01   12.0110           0
      1523 PROB     3        ARG      HA       HB1      0.900000E-01   1.00800           0
      1524 PROB     3        ARG      CB       CT2     -0.180000       12.0110           0
      1525 PROB     3        ARG      HB1      HA2      0.900000E-01   1.00800           0
      1526 PROB     3        ARG      HB2      HA2      0.900000E-01   1.00800           0
      1527 PROB     3        ARG      CG       CT2     -0.180000       12.0110           0
      1528 PROB     3        ARG      HG1      HA2      0.900000E-01   1.00800           0
      1529 PROB     3        ARG      HG2      HA2      0.900000E-01   1.00800           0
      1530 PROB     3        ARG      CD       CT2      0.200000       12.0110           0
      1531 PROB     3        ARG      HD1      HA2      0.900000E-01   1.00800           0
      1532 PROB     3        ARG      HD2      HA2      0.900000E-01   1.00800           0
      1533 PROB     3        ARG      NE       NC2     -0.700000       14.0070           0
      1534 PROB     3        ARG      HE       HC       0.440000       1.00800           0
      1535 PROB     3        ARG      CZ       C        0.640000       12.0110           0
      1536 PROB     3        ARG      NH1      NC2     -0.800000       14.0070           0
      1537 PROB     3        ARG      HH11     HC       0.460000       1.00800           0
      1538 PROB     3        ARG      HH12     HC       0.460000       1.00800           0
      1539 PROB     3        ARG      NH2      NC2     -0.800000       14.0070           0
      1540 PROB     3        ARG      HH21     HC       0.460000       1.00800           0
      1541 PROB     3        ARG      HH22     HC       0.460000       1.00800           0
      1542 PROB     3        ARG      C        C        0.510000       12.0110           0
      1543 PROB     3        ARG      O        O       -0.510000       15.9994           0
      1544 PROB     4        LYS      N        NH1     -0.470000       14.0070           0
      1545 PROB     4        LYS      HN       H        0.310000       1.00800           0
      1546 PROB     4        LYS      CA       CT1      0.700000E-01   12.0110           0
      1547 PROB     4        LYS      HA       HB1      0.900000E-01   1.00800           0
      1548 PROB     4        LYS      CB       CT2     -0.180000       12.0110           0
      1549 PROB     4        LYS      HB1      HA2      0.900000E-01   1.00800           0
      1550 PROB     4        LYS      HB2      HA2      0.900000E-01   1.00800           0
      1551 PROB     4        LYS      CG       CT2     -0.180000       12.0110           0
      1552 PROB     4        LYS      HG1      HA2      0.900000E-01   1.00800           0
      1553 PROB     4        LYS      HG2      HA2      0.900000E-01   1.00800           0
      1554 PROB     4        LYS      CD       CT2     -0.180000       12.0110           0
      1555 PROB     4        LYS      HD1      HA2      0.900000E-01   1.00800           0
      1556 PROB     4        LYS      HD2      HA2      0.900000E-01   1.00800           0
      1557 PROB     4        LYS      CE       CT2      0.210000       12.0110           0
      1558 PROB     4        LYS      HE1      HA2      0.500000E-01   1.00800           0
      1559 PROB     4        LYS      HE2      HA2      0.500000E-01   1.00800           0
      1560 PROB     4        LYS      NZ       NH3     -0.300000       14.0070           0
      1561 PROB     4        LYS      HZ1      HC       0.330000       1.00800           0
      1562 PROB     4        LYS      HZ2      HC       0.330000       1.00800           0
      1563 PROB     4        LYS      HZ3      HC       0.330000       1.00800           0
      1564 PROB     4        LYS      C        C        0.510000       12.0110           0
      1565 PROB     4        LYS      O        O       -0.510000       15.9994           0
      1566 PROB     5        LYS      N        NH1     -0.470000       14.0070           0
      1567 PROB     5        LYS      HN       H        0.310000       1.00800           0
      1568 PROB     5        LYS      CA       CT1      0.700000E-01   12.0110           0
      1569 PROB     5        LYS      HA       HB1      0.900000E-01   1.00800           0
      1570 PROB     5        LYS      CB       CT2     -0.180000       12.0110           0
      1571 PROB     5        LYS      HB1      HA2      0.900000E-01   1.00800           0
      1572 PROB     5        LYS      HB2      HA2      0.900000E-01   1.00800           0
      1573 PROB     5        LYS      CG       CT2     -0.180000       12.0110           0
      1574 PROB     5        LYS      HG1      HA2      0.900000E-01   1.00800           0
      1575 PROB     5        LYS      HG2      HA2      0.900000E-01   1.00800           0
      1576 PROB     5        LYS      CD       CT2     -0.180000       12.0110           0
      1577 PROB     5        LYS      HD1      HA2      0.900000E-01   1.00800           0
      1578 PROB     5        LYS      HD2      HA2      0.900000E-01   1.00800           0
      1579 PROB     5        LYS      CE       CT2      0.210000       12.0110           0
      1580 PROB     5        LYS      HE1      HA2      0.500000E-01   1.00800           0
      1581 PROB     5        LYS      HE2      HA2      0.500000E-01   1.00800           0
      1582 PROB     5        LYS      NZ       NH3     -0.300000       14.0070           0
      1583 PROB     5        LYS      HZ1      HC       0.330000       1.00800           0
      1584 PROB     5        LYS      HZ2      HC       0.330000       1.00800           0
      1585 PROB     5        LYS      HZ3      HC       0.330000       1.00800           0
      1586 PROB     5        LYS      C        C        0.510000       12.0110           0
      1587 PROB     5        LYS      O        O       -0.510000       15.9994           0
      1588 PROB     6        ILE      N        NH1     -0.470000       14.0070           0
      1589 PROB     6        ILE      HN       H        0.310000       1.00800           0
      1590 PROB     6        ILE      CA       CT1      0.700000E-01   12.0110           0
      1591 PROB     6        ILE      HA       HB1      0.900000E-01   1.00800           0
      1592 PROB     6        ILE      CB       CT1     -0.900000E-01   12.0110           0
      1593 PROB     6        ILE      HB       HA1      0.900000E-01   1.00800           0
      1594 PROB     6        ILE      CG2      CT3     -0.270000       12.0110           0
      1595 PROB     6        ILE      HG21     HA3      0.900000E-01   1.00800           0
      1596 PROB     6        ILE      HG22     HA3      0.900000E-01   1.00800           0
      1597 PROB     6        ILE      HG23     HA3      0.900000E-01   1.00800           0
      1598 PROB     6        ILE      CG1      CT2     -0.180000       12.0110           0
      1599 PROB     6        ILE      HG11     HA2      0.900000E-01   1.00800           0
      1600 PROB     6        ILE      HG12     HA2      0.900000E-01   1.00800           0
      1601 PROB     6        ILE      CD       CT3     -0.270000       12.0110           0
      1602 PROB     6        ILE      HD1      HA3      0.900000E-01   1.00800           0
      1603 PROB     6        ILE      HD2      HA3      0.900000E-01   1.00800           0
      1604 PROB     6        ILE      HD3      HA3      0.900000E-01   1.00800           0
      1605 PROB     6        ILE      C        C        0.510000       12.0110           0
      1606 PROB     6        ILE      O        O       -0.510000       15.9994           0
      1607 PROB     7        GLN      N        NH1     -0.470000       14.0070           0
      1608 PROB     7        GLN      HN       H        0.310000       1.00800           0
      1609 PROB     7        GLN      CA       CT1      0.700000E-01   12.0110           0
      1610 PROB     7        GLN      HA       HB1      0.900000E-01   1.00800           0
      1611 PROB     7        GLN      CB       CT2     -0.180000       12.0110           0
      1612 PROB     7        GLN      HB1      HA2      0.900000E-01   1.00800           0
      1613 PROB     7        GLN      HB2      HA2      0.900000E-01   1.00800           0
      1614 PROB     7        GLN      CG       CT2     -0.180000       12.0110           0
      1615 PROB     7        GLN      HG1      HA2      0.900000E-01   1.00800           0
      1616 PROB     7        GLN      HG2      HA2      0.900000E-01   1.00800           0
      1617 PROB     7        GLN      CD       CC       0.550000       12.0110           0
      1618 PROB     7        GLN      OE1      O       -0.550000       15.9994           0
      1619 PROB     7        GLN      NE2      NH2     -0.620000       14.0070           0
      1620 PROB     7        GLN      HE21     H        0.320000       1.00800           0
      1621 PROB     7        GLN      HE22     H        0.300000       1.00800           0
      1622 PROB     7        GLN      C        C        0.510000       12.0110           0
      1623 PROB     7        GLN      O        O       -0.510000       15.9994           0
      1624 PROB     8        ILE      N        NH1     -0.470000       14.0070           0
      1625 PROB     8        ILE      HN       H        0.310000       1.00800           0
      1626 PROB     8        ILE      CA       CT1      0.700000E-01   12.0110           0
      1627 PROB     8        ILE      HA       HB1      0.900000E-01   1.00800           0
      1628 PROB     8        ILE      CB       CT1     -0.900000E-01   12.0110           0
      1629 PROB     8        ILE      HB       HA1      0.900000E-01   1.00800           0
      1630 PROB     8        ILE      CG2      CT3     -0.270000       12.0110           0
      1631 PROB     8        ILE      HG21     HA3      0.900000E-01   1.00800           0
      1632 PROB     8        ILE      HG22     HA3      0.900000E-01   1.00800           0
      1633 PROB     8        ILE      HG23     HA3      0.900000E-01   1.00800           0
      1634 PROB     8        ILE      CG1      CT2     -0.180000       12.0110           0
      1635 PROB     8        ILE      HG11     HA2      0.900000E-01   1.00800           0
      1636 PROB     8        ILE      HG12     HA2      0.900000E-01   1.00800           0
      1637 PROB     8        ILE      CD       CT3     -0.270000       12.0110           0
      1638 PROB     8        ILE      HD1      HA3      0.900000E-01   1.00800           0
      1639 PROB     8        ILE      HD2      HA3      0.900000E-01   1.00800           0
      1640 PROB     8        ILE      HD3      HA3      0.900000E-01   1.00800           0
      1641 PROB     8        ILE      C        C        0.510000       12.0110           0
      1642 PROB     8        ILE      O        O       -0.510000       15.9994           0
      1643 PROB     9        THR      N        NH1     -0.470000       14.0070           0
      1644 PROB     9        THR      HN       H        0.310000       1.00800           0
      1645 PROB     9        THR      CA       CT1      0.700000E-01   12.0110           0
      1646 PROB     9        THR      HA       HB1      0.900000E-01   1.00800           0
      1647 PROB     9        THR      CB       CT1      0.140000       12.0110           0
      1648 PROB     9        THR      HB       HA1      0.900000E-01   1.00800           0
      1649 PROB     9        THR      OG1      OH1     -0.660000       15.9994           0
      1650 PROB     9        THR      HG1      H        0.430000       1.00800           0
      1651 PROB     9        THR      CG2      CT3     -0.270000       12.0110           0
      1652 PROB     9        THR      HG21     HA3      0.900000E-01   1.00800           0
      1653 PROB     9        THR      HG22     HA3      0.900000E-01   1.00800           0
      1654 PROB     9        THR      HG23     HA3      0.900000E-01   1.00800           0
      1655 PROB     9        THR      C        C        0.510000       12.0110           0
      1656 PROB     9        THR      O        O       -0.510000       15.9994           0
      1657 PROB     10       ARG      N        NH1     -0.470000       14.0070           0
      1658 PROB     10       ARG      HN       H        0.310000       1.00800           0
      1659 PROB     10       ARG      CA       CT1      0.700000E-01   12.0110           0
      1660 PROB     10       ARG      HA       HB1      0.900000E-01   1.00800           0
      1661 PROB     10       ARG      CB       CT2     -0.180000       12.0110           0
      1662 PROB     10       ARG      HB1      HA2      0.900000E-01   1.00800           0
      1663 PROB     10       ARG      HB2      HA2      0.900000E-01   1.00800           0
      1664 PROB     10       ARG      CG       CT2     -0.180000       12.0110           0
      1665 PROB     10       ARG      HG1      HA2      0.900000E-01   1.00800           0
      1666 PROB     10       ARG      HG2      HA2      0.900000E-01   1.00800           0
      1667 PROB     10       ARG      CD       CT2      0.200000       12.0110           0
      1668 PROB     10       ARG      HD1      HA2      0.900000E-01   1.00800           0
      1669 PROB     10       ARG      HD2      HA2      0.900000E-01   1.00800           0
      1670 PROB     10       ARG      NE       NC2     -0.700000       14.0070           0
      1671 PROB     10       ARG      HE       HC       0.440000       1.00800           0
      1672 PROB     10       ARG      CZ       C        0.640000       12.0110           0
      1673 PROB     10       ARG      NH1      NC2     -0.800000       14.0070           0
      1674 PROB     10       ARG      HH11     HC       0.460000       1.00800           0
      1675 PROB     10       ARG      HH12     HC       0.460000       1.00800           0
      1676 PROB     10       ARG      NH2      NC2     -0.800000       14.0070           0
      1677 PROB     10       ARG      HH21     HC       0.460000       1.00800           0
      1678 PROB     10       ARG      HH22     HC       0.460000       1.00800           0
      1679 PROB     10       ARG      C        C        0.510000       12.0110           0
      1680 PROB     10       ARG      O        O       -0.510000       15.9994           0
      1681 PROB     11       ILE      N        NH1     -0.470000       14.0070           0
      1682 PROB     11       ILE      HN       H        0.310000       1.00800           0
      1683 PROB     11       ILE      CA       CT1      0.700000E-01   12.0110           0
      1684 PROB     11       ILE      HA       HB1      0.900000E-01   1.00800           0
      1685 PROB     11       ILE      CB       CT1     -0.900000E-01   12.0110           0
      1686 PROB     11       ILE      HB       HA1      0.900000E-01   1.00800           0
      1687 PROB     11       ILE      CG2      CT3     -0.270000       12.0110           0
      1688 PROB     11       ILE      HG21     HA3      0.900000E-01   1.00800           0
      1689 PROB     11       ILE      HG22     HA3      0.900000E-01   1.00800           0
      1690 PROB     11       ILE      HG23     HA3      0.900000E-01   1.00800           0
      1691 PROB     11       ILE      CG1      CT2     -0.180000       12.0110           0
      1692 PROB     11       ILE      HG11     HA2      0.900000E-01   1.00800           0
      1693 PROB     11       ILE      HG12     HA2      0.900000E-01   1.00800           0
      1694 PROB     11       ILE      CD       CT3     -0.270000       12.0110           0
      1695 PROB     11       ILE      HD1      HA3      0.900000E-01   1.00800           0
      1696 PROB     11       ILE      HD2      HA3      0.900000E-01   1.00800           0
      1697 PROB     11       ILE      HD3      HA3      0.900000E-01   1.00800           0
      1698 PROB     11       ILE      C        C        0.510000       12.0110           0
      1699 PROB     11       ILE      O        O       -0.510000       15.9994           0
      1700 PROB     12       MET      N        NH1     -0.470000       14.0070           0
      1701 PROB     12       MET      HN       H        0.310000       1.00800           0
      1702 PROB     12       MET      CA       CT1      0.700000E-01   12.0110           0
      1703 PROB     12       MET      HA       HB1      0.900000E-01   1.00800           0
      1704 PROB     12       MET      CB       CT2     -0.180000       12.0110           0
      1705 PROB     12       MET      HB1      HA2      0.900000E-01   1.00800           0
      1706 PROB     12       MET      HB2      HA2      0.900000E-01   1.00800           0
      1707 PROB     12       MET      CG       CT2     -0.140000       12.0110           0
      1708 PROB     12       MET      HG1      HA2      0.900000E-01   1.00800           0
      1709 PROB     12       MET      HG2      HA2      0.900000E-01   1.00800           0
      1710 PROB     12       MET      SD       S       -0.900000E-01   32.0600           0
      1711 PROB     12       MET      CE       CT3     -0.220000       12.0110           0
      1712 PROB     12       MET      HE1      HA3      0.900000E-01   1.00800           0
      1713 PROB     12       MET      HE2      HA3      0.900000E-01   1.00800           0
      1714 PROB     12       MET      HE3      HA3      0.900000E-01   1.00800           0
      1715 PROB     12       MET      C        C        0.510000       12.0110           0
      1716 PROB     12       MET      O        O       -0.510000       15.9994           0
      1717 PROB     13       ASP      N        NH1     -0.470000       14.0070           0
      1718 PROB     13       ASP      HN       H        0.310000       1.00800           0
      1719 PROB     13       ASP      CA       CT1      0.700000E-01   12.0110           0
      1720 PROB     13       ASP      HA       HB1      0.900000E-01   1.00800           0
      1721 PROB     13       ASP      CB       CT2A    -0.280000       12.0110           0
      1722 PROB     13       ASP      HB1      HA2      0.900000E-01   1.00800           0
      1723 PROB     13       ASP      HB2      HA2      0.900000E-01   1.00800           0
      1724 PROB     13       ASP      CG       CC       0.620000       12.0110           0
      1725 PROB     13       ASP      OD1      OC      -0.760000       15.9994           0
      1726 PROB     13       ASP      OD2      OC      -0.760000       15.9994           0
      1727 PROB     13       ASP      C        C        0.510000       12.0110           0
      1728 PROB     13       ASP      O        O       -0.510000       15.9994           0
      1729 PROB     14       GLU      N        NH1     -0.470000       14.0070           0
      1730 PROB     14       GLU      HN       H        0.310000       1.00800           0
      1731 PROB     14       GLU      CA       CT1      0.700000E-01   12.0110           0
      1732 PROB     14       GLU      HA       HB1      0.900000E-01   1.00800           0
      1733 PROB     14       GLU      CB       CT2A    -0.180000       12.0110           0
      1734 PROB     14       GLU      HB1      HA2      0.900000E-01   1.00800           0
      1735 PROB     14       GLU      HB2      HA2      0.900000E-01   1.00800           0
      1736 PROB     14       GLU      CG       CT2     -0.280000       12.0110           0
      1737 PROB     14       GLU      HG1      HA2      0.900000E-01   1.00800           0
      1738 PROB     14       GLU      HG2      HA2      0.900000E-01   1.00800           0
      1739 PROB     14       GLU      CD       CC       0.620000       12.0110           0
      1740 PROB     14       GLU      OE1      OC      -0.760000       15.9994           0
      1741 PROB     14       GLU      OE2      OC      -0.760000       15.9994           0
      1742 PROB     14       GLU      C        C        0.510000       12.0110           0
      1743 PROB     14       GLU      O        O       -0.510000       15.9994           0
      1744 PROB     15       ARG      N        NH1     -0.470000       14.0070           0
      1745 PROB     15       ARG      HN       H        0.310000       1.00800           0
      1746 PROB     15       ARG      CA       CT1      0.700000E-01   12.0110           0
      1747 PROB     15       ARG      HA       HB1      0.900000E-01   1.00800           0
      1748 PROB     15       ARG      CB       CT2     -0.180000       12.0110           0
      1749 PROB     15       ARG      HB1      HA2      0.900000E-01   1.00800           0
      1750 PROB     15       ARG      HB2      HA2      0.900000E-01   1.00800           0
      1751 PROB     15       ARG      CG       CT2     -0.180000       12.0110           0
      1752 PROB     15       ARG      HG1      HA2      0.900000E-01   1.00800           0
      1753 PROB     15       ARG      HG2      HA2      0.900000E-01   1.00800           0
      1754 PROB     15       ARG      CD       CT2      0.200000       12.0110           0
      1755 PROB     15       ARG      HD1      HA2      0.900000E-01   1.00800           0
      1756 PROB     15       ARG      HD2      HA2      0.900000E-01   1.00800           0
      1757 PROB     15       ARG      NE       NC2     -0.700000       14.0070           0
      1758 PROB     15       ARG      HE       HC       0.440000       1.00800           0
      1759 PROB     15       ARG      CZ       C        0.640000       12.0110           0
      1760 PROB     15       ARG      NH1      NC2     -0.800000       14.0070           0
      1761 PROB     15       ARG      HH11     HC       0.460000       1.00800           0
      1762 PROB     15       ARG      HH12     HC       0.460000       1.00800           0
      1763 PROB     15       ARG      NH2      NC2     -0.800000       14.0070           0
      1764 PROB     15       ARG      HH21     HC       0.460000       1.00800           0
      1765 PROB     15       ARG      HH22     HC       0.460000       1.00800           0
      1766 PROB     15       ARG      C        C        0.510000       12.0110           0
      1767 PROB     15       ARG      O        O       -0.510000       15.9994           0
      1768 PROB     16       ASN      N        NH1     -0.470000       14.0070           0
      1769 PROB     16       ASN      HN       H        0.310000       1.00800           0
      1770 PROB     16       ASN      CA       CT1      0.700000E-01   12.0110           0
      1771 PROB     16       ASN      HA       HB1      0.900000E-01   1.00800           0
      1772 PROB     16       ASN      CB       CT2     -0.180000       12.0110           0
      1773 PROB     16       ASN      HB1      HA2      0.900000E-01   1.00800           0
      1774 PROB     16       ASN      HB2      HA2      0.900000E-01   1.00800           0
      1775 PROB     16       ASN      CG       CC       0.550000       12.0110           0
      1776 PROB     16       ASN      OD1      O       -0.550000       15.9994           0
      1777 PROB     16       ASN      ND2      NH2     -0.620000       14.0070           0
      1778 PROB     16       ASN      HD21     H        0.320000       1.00800           0
      1779 PROB     16       ASN      HD22     H        0.300000       1.00800           0
      1780 PROB     16       ASN      C        C        0.510000       12.0110           0
      1781 PROB     16       ASN      O        O       -0.510000       15.9994           0
      1782 PROB     17       ARG      N        NH1     -0.470000       14.0070           0
      1783 PROB     17       ARG      HN       H        0.310000       1.00800           0
      1784 PROB     17       ARG      CA       CT1      0.700000E-01   12.0110           0
      1785 PROB     17       ARG      HA       HB1      0.900000E-01   1.00800           0
      1786 PROB     17       ARG      CB       CT2     -0.180000       12.0110           0
      1787 PROB     17       ARG      HB1      HA2      0.900000E-01   1.00800           0
      1788 PROB     17       ARG      HB2      HA2      0.900000E-01   1.00800           0
      1789 PROB     17       ARG      CG       CT2     -0.180000       12.0110           0
      1790 PROB     17       ARG      HG1      HA2      0.900000E-01   1.00800           0
      1791 PROB     17       ARG      HG2      HA2      0.900000E-01   1.00800           0
      1792 PROB     17       ARG      CD       CT2      0.200000       12.0110           0
      1793 PROB     17       ARG      HD1      HA2      0.900000E-01   1.00800           0
      1794 PROB     17       ARG      HD2      HA2      0.900000E-01   1.00800           0
      1795 PROB     17       ARG      NE       NC2     -0.700000       14.0070           0
      1796 PROB     17       ARG      HE       HC       0.440000       1.00800           0
      1797 PROB     17       ARG      CZ       C        0.640000       12.0110           0
      1798 PROB     17       ARG      NH1      NC2     -0.800000       14.0070           0
      1799 PROB     17       ARG      HH11     HC       0.460000       1.00800           0
      1800 PROB     17       ARG      HH12     HC       0.460000       1.00800           0
      1801 PROB     17       ARG      NH2      NC2     -0.800000       14.0070           0
      1802 PROB     17       ARG      HH21     HC       0.460000       1.00800           0
      1803 PROB     17       ARG      HH22     HC       0.460000       1.00800           0
      1804 PROB     17       ARG      C        C        0.510000       12.0110           0
      1805 PROB     17       ARG      O        O       -0.510000       15.9994           0
      1806 PROB     18       GLN      N        NH1     -0.470000       14.0070           0
      1807 PROB     18       GLN      HN       H        0.310000       1.00800           0
      1808 PROB     18       GLN      CA       CT1      0.700000E-01   12.0110           0
      1809 PROB     18       GLN      HA       HB1      0.900000E-01   1.00800           0
      1810 PROB     18       GLN      CB       CT2     -0.180000       12.0110           0
      1811 PROB     18       GLN      HB1      HA2      0.900000E-01   1.00800           0
      1812 PROB     18       GLN      HB2      HA2      0.900000E-01   1.00800           0
      1813 PROB     18       GLN      CG       CT2     -0.180000       12.0110           0
      1814 PROB     18       GLN      HG1      HA2      0.900000E-01   1.00800           0
      1815 PROB     18       GLN      HG2      HA2      0.900000E-01   1.00800           0
      1816 PROB     18       GLN      CD       CC       0.550000       12.0110           0
      1817 PROB     18       GLN      OE1      O       -0.550000       15.9994           0
      1818 PROB     18       GLN      NE2      NH2     -0.620000       14.0070           0
      1819 PROB     18       GLN      HE21     H        0.320000       1.00800           0
      1820 PROB     18       GLN      HE22     H        0.300000       1.00800           0
      1821 PROB     18       GLN      C        C        0.510000       12.0110           0
      1822 PROB     18       GLN      O        O       -0.510000       15.9994           0
      1823 PROB     19       VAL      N        NH1     -0.470000       14.0070           0
      1824 PROB     19       VAL      HN       H        0.310000       1.00800           0
      1825 PROB     19       VAL      CA       CT1      0.700000E-01   12.0110           0
      1826 PROB     19       VAL      HA       HB1      0.900000E-01   1.00800           0
      1827 PROB     19       VAL      CB       CT1     -0.900000E-01   12.0110           0
      1828 PROB     19       VAL      HB       HA1      0.900000E-01   1.00800           0
      1829 PROB     19       VAL      CG1      CT3     -0.270000       12.0110           0
      1830 PROB     19       VAL      HG11     HA3      0.900000E-01   1.00800           0
      1831 PROB     19       VAL      HG12     HA3      0.900000E-01   1.00800           0
      1832 PROB     19       VAL      HG13     HA3      0.900000E-01   1.00800           0
      1833 PROB     19       VAL      CG2      CT3     -0.270000       12.0110           0
      1834 PROB     19       VAL      HG21     HA3      0.900000E-01   1.00800           0
      1835 PROB     19       VAL      HG22     HA3      0.900000E-01   1.00800           0
      1836 PROB     19       VAL      HG23     HA3      0.900000E-01   1.00800           0
      1837 PROB     19       VAL      C        C        0.510000       12.0110           0
      1838 PROB     19       VAL      O        O       -0.510000       15.9994           0
      1839 PROB     20       THR      N        NH1     -0.470000       14.0070           0
      1840 PROB     20       THR      HN       H        0.310000       1.00800           0
      1841 PROB     20       THR      CA       CT1      0.700000E-01   12.0110           0
      1842 PROB     20       THR      HA       HB1      0.900000E-01   1.00800           0
      1843 PROB     20       THR      CB       CT1      0.140000       12.0110           0
      1844 PROB     20       THR      HB       HA1      0.900000E-01   1.00800           0
      1845 PROB     20       THR      OG1      OH1     -0.660000       15.9994           0
      1846 PROB     20       THR      HG1      H        0.430000       1.00800           0
      1847 PROB     20       THR      CG2      CT3     -0.270000       12.0110           0
      1848 PROB     20       THR      HG21     HA3      0.900000E-01   1.00800           0
      1849 PROB     20       THR      HG22     HA3      0.900000E-01   1.00800           0
      1850 PROB     20       THR      HG23     HA3      0.900000E-01   1.00800           0
      1851 PROB     20       THR      C        C        0.510000       12.0110           0
      1852 PROB     20       THR      O        O       -0.510000       15.9994           0
      1853 PROB     21       PHE      N        NH1     -0.470000       14.0070           0
      1854 PROB     21       PHE      HN       H        0.310000       1.00800           0
      1855 PROB     21       PHE      CA       CT1      0.700000E-01   12.0110           0
      1856 PROB     21       PHE      HA       HB1      0.900000E-01   1.00800           0
      1857 PROB     21       PHE      CB       CT2     -0.180000       12.0110           0
      1858 PROB     21       PHE      HB1      HA2      0.900000E-01   1.00800           0
      1859 PROB     21       PHE      HB2      HA2      0.900000E-01   1.00800           0
      1860 PROB     21       PHE      CG       CA        0.00000       12.0110           0
      1861 PROB     21       PHE      CD1      CA      -0.115000       12.0110           0
      1862 PROB     21       PHE      HD1      HP       0.115000       1.00800           0
      1863 PROB     21       PHE      CE1      CA      -0.115000       12.0110           0
      1864 PROB     21       PHE      HE1      HP       0.115000       1.00800           0
      1865 PROB     21       PHE      CZ       CA      -0.115000       12.0110           0
      1866 PROB     21       PHE      HZ       HP       0.115000       1.00800           0
      1867 PROB     21       PHE      CD2      CA      -0.115000       12.0110           0
      1868 PROB     21       PHE      HD2      HP       0.115000       1.00800           0
      1869 PROB     21       PHE      CE2      CA      -0.115000       12.0110           0
      1870 PROB     21       PHE      HE2      HP       0.115000       1.00800           0
      1871 PROB     21       PHE      C        C        0.510000       12.0110           0
      1872 PROB     21       PHE      O        O       -0.510000       15.9994           0
      1873 PROB     22       THR      N        NH1     -0.470000       14.0070           0
      1874 PROB     22       THR      HN       H        0.310000       1.00800           0
      1875 PROB     22       THR      CA       CT1      0.700000E-01   12.0110           0
      1876 PROB     22       THR      HA       HB1      0.900000E-01   1.00800           0
      1877 PROB     22       THR      CB       CT1      0.140000       12.0110           0
      1878 PROB     22       THR      HB       HA1      0.900000E-01   1.00800           0
      1879 PROB     22       THR      OG1      OH1     -0.660000       15.9994           0
      1880 PROB     22       THR      HG1      H        0.430000       1.00800           0
      1881 PROB     22       THR      CG2      CT3     -0.270000       12.0110           0
      1882 PROB     22       THR      HG21     HA3      0.900000E-01   1.00800           0
      1883 PROB     22       THR      HG22     HA3      0.900000E-01   1.00800           0
      1884 PROB     22       THR      HG23     HA3      0.900000E-01   1.00800           0
      1885 PROB     22       THR      C        C        0.510000       12.0110           0
      1886 PROB     22       THR      O        O       -0.510000       15.9994           0
      1887 PROB     23       LYS      N        NH1     -0.470000       14.0070           0
      1888 PROB     23       LYS      HN       H        0.310000       1.00800           0
      1889 PROB     23       LYS      CA       CT1      0.700000E-01   12.0110           0
      1890 PROB     23       LYS      HA       HB1      0.900000E-01   1.00800           0
      1891 PROB     23       LYS      CB       CT2     -0.180000       12.0110           0
      1892 PROB     23       LYS      HB1      HA2      0.900000E-01   1.00800           0
      1893 PROB     23       LYS      HB2      HA2      0.900000E-01   1.00800           0
      1894 PROB     23       LYS      CG       CT2     -0.180000       12.0110           0
      1895 PROB     23       LYS      HG1      HA2      0.900000E-01   1.00800           0
      1896 PROB     23       LYS      HG2      HA2      0.900000E-01   1.00800           0
      1897 PROB     23       LYS      CD       CT2     -0.180000       12.0110           0
      1898 PROB     23       LYS      HD1      HA2      0.900000E-01   1.00800           0
      1899 PROB     23       LYS      HD2      HA2      0.900000E-01   1.00800           0
      1900 PROB     23       LYS      CE       CT2      0.210000       12.0110           0
      1901 PROB     23       LYS      HE1      HA2      0.500000E-01   1.00800           0
      1902 PROB     23       LYS      HE2      HA2      0.500000E-01   1.00800           0
      1903 PROB     23       LYS      NZ       NH3     -0.300000       14.0070           0
      1904 PROB     23       LYS      HZ1      HC       0.330000       1.00800           0
      1905 PROB     23       LYS      HZ2      HC       0.330000       1.00800           0
      1906 PROB     23       LYS      HZ3      HC       0.330000       1.00800           0
      1907 PROB     23       LYS      C        C        0.510000       12.0110           0
      1908 PROB     23       LYS      O        O       -0.510000       15.9994           0
      1909 PROB     24       ARG      N        NH1     -0.470000       14.0070           0
      1910 PROB     24       ARG      HN       H        0.310000       1.00800           0
      1911 PROB     24       ARG      CA       CT1      0.700000E-01   12.0110           0
      1912 PROB     24       ARG      HA       HB1      0.900000E-01   1.00800           0
      1913 PROB     24       ARG      CB       CT2     -0.180000       12.0110           0
      1914 PROB     24       ARG      HB1      HA2      0.900000E-01   1.00800           0
      1915 PROB     24       ARG      HB2      HA2      0.900000E-01   1.00800           0
      1916 PROB     24       ARG      CG       CT2     -0.180000       12.0110           0
      1917 PROB     24       ARG      HG1      HA2      0.900000E-01   1.00800           0
      1918 PROB     24       ARG      HG2      HA2      0.900000E-01   1.00800           0
      1919 PROB     24       ARG      CD       CT2      0.200000       12.0110           0
      1920 PROB     24       ARG      HD1      HA2      0.900000E-01   1.00800           0
      1921 PROB     24       ARG      HD2      HA2      0.900000E-01   1.00800           0
      1922 PROB     24       ARG      NE       NC2     -0.700000       14.0070           0
      1923 PROB     24       ARG      HE       HC       0.440000       1.00800           0
      1924 PROB     24       ARG      CZ       C        0.640000       12.0110           0
      1925 PROB     24       ARG      NH1      NC2     -0.800000       14.0070           0
      1926 PROB     24       ARG      HH11     HC       0.460000       1.00800           0
      1927 PROB     24       ARG      HH12     HC       0.460000       1.00800           0
      1928 PROB     24       ARG      NH2      NC2     -0.800000       14.0070           0
      1929 PROB     24       ARG      HH21     HC       0.460000       1.00800           0
      1930 PROB     24       ARG      HH22     HC       0.460000       1.00800           0
      1931 PROB     24       ARG      C        C        0.510000       12.0110           0
      1932 PROB     24       ARG      O        O       -0.510000       15.9994           0
      1933 PROB     25       LYS      N        NH1     -0.470000       14.0070           0
      1934 PROB     25       LYS      HN       H        0.310000       1.00800           0
      1935 PROB     25       LYS      CA       CT1      0.700000E-01   12.0110           0
      1936 PROB     25       LYS      HA       HB1      0.900000E-01   1.00800           0
      1937 PROB     25       LYS      CB       CT2     -0.180000       12.0110           0
      1938 PROB     25       LYS      HB1      HA2      0.900000E-01   1.00800           0
      1939 PROB     25       LYS      HB2      HA2      0.900000E-01   1.00800           0
      1940 PROB     25       LYS      CG       CT2     -0.180000       12.0110           0
      1941 PROB     25       LYS      HG1      HA2      0.900000E-01   1.00800           0
      1942 PROB     25       LYS      HG2      HA2      0.900000E-01   1.00800           0
      1943 PROB     25       LYS      CD       CT2     -0.180000       12.0110           0
      1944 PROB     25       LYS      HD1      HA2      0.900000E-01   1.00800           0
      1945 PROB     25       LYS      HD2      HA2      0.900000E-01   1.00800           0
      1946 PROB     25       LYS      CE       CT2      0.210000       12.0110           0
      1947 PROB     25       LYS      HE1      HA2      0.500000E-01   1.00800           0
      1948 PROB     25       LYS      HE2      HA2      0.500000E-01   1.00800           0
      1949 PROB     25       LYS      NZ       NH3     -0.300000       14.0070           0
      1950 PROB     25       LYS      HZ1      HC       0.330000       1.00800           0
      1951 PROB     25       LYS      HZ2      HC       0.330000       1.00800           0
      1952 PROB     25       LYS      HZ3      HC       0.330000       1.00800           0
      1953 PROB     25       LYS      C        C        0.510000       12.0110           0
      1954 PROB     25       LYS      O        O       -0.510000       15.9994           0
      1955 PROB     26       PHE      N        NH1     -0.470000       14.0070           0
      1956 PROB     26       PHE      HN       H        0.310000       1.00800           0
      1957 PROB     26       PHE      CA       CT1      0.700000E-01   12.0110           0
      1958 PROB     26       PHE      HA       HB1      0.900000E-01   1.00800           0
      1959 PROB     26       PHE      CB       CT2     -0.180000       12.0110           0
      1960 PROB     26       PHE      HB1      HA2      0.900000E-01   1.00800           0
      1961 PROB     26       PHE      HB2      HA2      0.900000E-01   1.00800           0
      1962 PROB     26       PHE      CG       CA        0.00000       12.0110           0
      1963 PROB     26       PHE      CD1      CA      -0.115000       12.0110           0
      1964 PROB     26       PHE      HD1      HP       0.115000       1.00800           0
      1965 PROB     26       PHE      CE1      CA      -0.115000       12.0110           0
      1966 PROB     26       PHE      HE1      HP       0.115000       1.00800           0
      1967 PROB     26       PHE      CZ       CA      -0.115000       12.0110           0
      1968 PROB     26       PHE      HZ       HP       0.115000       1.00800           0
      1969 PROB     26       PHE      CD2      CA      -0.115000       12.0110           0
      1970 PROB     26       PHE      HD2      HP       0.115000       1.00800           0
      1971 PROB     26       PHE      CE2      CA      -0.115000       12.0110           0
      1972 PROB     26       PHE      HE2      HP       0.115000       1.00800           0
      1973 PROB     26       PHE      C        C        0.510000       12.0110           0
      1974 PROB     26       PHE      O        O       -0.510000       15.9994           0
      1975 PROB     27       GLY      N        NH1     -0.470000       14.0070           0
      1976 PROB     27       GLY      HN       H        0.310000       1.00800           0
      1977 PROB     27       GLY      CA       CT2     -0.200000E-01   12.0110           0
      1978 PROB     27       GLY      HA1      HB2      0.900000E-01   1.00800           0
      1979 PROB     27       GLY      HA2      HB2      0.900000E-01   1.00800           0
      1980 PROB     27       GLY      C        C        0.510000       12.0110           0
      1981 PROB     27       GLY      O        O       -0.510000       15.9994           0
      1982 PROB     28       LEU      N        NH1     -0.470000       14.0070           0
      1983 PROB     28       LEU      HN       H        0.310000       1.00800           0
      1984 PROB     28       LEU      CA       CT1      0.700000E-01   12.0110           0
      1985 PROB     28       LEU      HA       HB1      0.900000E-01   1.00800           0
      1986 PROB     28       LEU      CB       CT2     -0.180000       12.0110           0
      1987 PROB     28       LEU      HB1      HA2      0.900000E-01   1.00800           0
      1988 PROB     28       LEU      HB2      HA2      0.900000E-01   1.00800           0
      1989 PROB     28       LEU      CG       CT1     -0.900000E-01   12.0110           0
      1990 PROB     28       LEU      HG       HA1      0.900000E-01   1.00800           0
      1991 PROB     28       LEU      CD1      CT3     -0.270000       12.0110           0
      1992 PROB     28       LEU      HD11     HA3      0.900000E-01   1.00800           0
      1993 PROB     28       LEU      HD12     HA3      0.900000E-01   1.00800           0
      1994 PROB     28       LEU      HD13     HA3      0.900000E-01   1.00800           0
      1995 PROB     28       LEU      CD2      CT3     -0.270000       12.0110           0
      1996 PROB     28       LEU      HD21     HA3      0.900000E-01   1.00800           0
      1997 PROB     28       LEU      HD22     HA3      0.900000E-01   1.00800           0
      1998 PROB     28       LEU      HD23     HA3      0.900000E-01   1.00800           0
      1999 PROB     28       LEU      C        C        0.510000       12.0110           0
      2000 PROB     28       LEU      O        O       -0.510000       15.9994           0
      2001 PROB     29       MET      N        NH1     -0.470000       14.0070           0
      2002 PROB     29       MET      HN       H        0.310000       1.00800           0
      2003 PROB     29       MET      CA       CT1      0.700000E-01   12.0110           0
      2004 PROB     29       MET      HA       HB1      0.900000E-01   1.00800           0
      2005 PROB     29       MET      CB       CT2     -0.180000       12.0110           0
      2006 PROB     29       MET      HB1      HA2      0.900000E-01   1.00800           0
      2007 PROB     29       MET      HB2      HA2      0.900000E-01   1.00800           0
      2008 PROB     29       MET      CG       CT2     -0.140000       12.0110           0
      2009 PROB     29       MET      HG1      HA2      0.900000E-01   1.00800           0
      2010 PROB     29       MET      HG2      HA2      0.900000E-01   1.00800           0
      2011 PROB     29       MET      SD       S       -0.900000E-01   32.0600           0
      2012 PROB     29       MET      CE       CT3     -0.220000       12.0110           0
      2013 PROB     29       MET      HE1      HA3      0.900000E-01   1.00800           0
      2014 PROB     29       MET      HE2      HA3      0.900000E-01   1.00800           0
      2015 PROB     29       MET      HE3      HA3      0.900000E-01   1.00800           0
      2016 PROB     29       MET      C        C        0.510000       12.0110           0
      2017 PROB     29       MET      O        O       -0.510000       15.9994           0
      2018 PROB     30       LYS      N        NH1     -0.470000       14.0070           0
      2019 PROB     30       LYS      HN       H        0.310000       1.00800           0
      2020 PROB     30       LYS      CA       CT1      0.700000E-01   12.0110           0
      2021 PROB     30       LYS      HA       HB1      0.900000E-01   1.00800           0
      2022 PROB     30       LYS      CB       CT2     -0.180000       12.0110           0
      2023 PROB     30       LYS      HB1      HA2      0.900000E-01   1.00800           0
      2024 PROB     30       LYS      HB2      HA2      0.900000E-01   1.00800           0
      2025 PROB     30       LYS      CG       CT2     -0.180000       12.0110           0
      2026 PROB     30       LYS      HG1      HA2      0.900000E-01   1.00800           0
      2027 PROB     30       LYS      HG2      HA2      0.900000E-01   1.00800           0
      2028 PROB     30       LYS      CD       CT2     -0.180000       12.0110           0
      2029 PROB     30       LYS      HD1      HA2      0.900000E-01   1.00800           0
      2030 PROB     30       LYS      HD2      HA2      0.900000E-01   1.00800           0
      2031 PROB     30       LYS      CE       CT2      0.210000       12.0110           0
      2032 PROB     30       LYS      HE1      HA2      0.500000E-01   1.00800           0
      2033 PROB     30       LYS      HE2      HA2      0.500000E-01   1.00800           0
      2034 PROB     30       LYS      NZ       NH3     -0.300000       14.0070           0
      2035 PROB     30       LYS      HZ1      HC       0.330000       1.00800           0
      2036 PROB     30       LYS      HZ2      HC       0.330000       1.00800           0
      2037 PROB     30       LYS      HZ3      HC       0.330000       1.00800           0
      2038 PROB     30       LYS      C        C        0.510000       12.0110           0
      2039 PROB     30       LYS      O        O       -0.510000       15.9994           0
      2040 PROB     31       LYS      N        NH1     -0.470000       14.0070           0
      2041 PROB     31       LYS      HN       H        0.310000       1.00800           0
      2042 PROB     31       LYS      CA       CT1      0.700000E-01   12.0110           0
      2043 PROB     31       LYS      HA       HB1      0.900000E-01   1.00800           0
      2044 PROB     31       LYS      CB       CT2     -0.180000       12.0110           0
      2045 PROB     31       LYS      HB1      HA2      0.900000E-01   1.00800           0
      2046 PROB     31       LYS      HB2      HA2      0.900000E-01   1.00800           0
      2047 PROB     31       LYS      CG       CT2     -0.180000       12.0110           0
      2048 PROB     31       LYS      HG1      HA2      0.900000E-01   1.00800           0
      2049 PROB     31       LYS      HG2      HA2      0.900000E-01   1.00800           0
      2050 PROB     31       LYS      CD       CT2     -0.180000       12.0110           0
      2051 PROB     31       LYS      HD1      HA2      0.900000E-01   1.00800           0
      2052 PROB     31       LYS      HD2      HA2      0.900000E-01   1.00800           0
      2053 PROB     31       LYS      CE       CT2      0.210000       12.0110           0
      2054 PROB     31       LYS      HE1      HA2      0.500000E-01   1.00800           0
      2055 PROB     31       LYS      HE2      HA2      0.500000E-01   1.00800           0
      2056 PROB     31       LYS      NZ       NH3     -0.300000       14.0070           0
      2057 PROB     31       LYS      HZ1      HC       0.330000       1.00800           0
      2058 PROB     31       LYS      HZ2      HC       0.330000       1.00800           0
      2059 PROB     31       LYS      HZ3      HC       0.330000       1.00800           0
      2060 PROB     31       LYS      C        C        0.510000       12.0110           0
      2061 PROB     31       LYS      O        O       -0.510000       15.9994           0
      2062 PROB     32       ALA      N        NH1     -0.470000       14.0070           0
      2063 PROB     32       ALA      HN       H        0.310000       1.00800           0
      2064 PROB     32       ALA      CA       CT1      0.700000E-01   12.0110           0
      2065 PROB     32       ALA      HA       HB1      0.900000E-01   1.00800           0
      2066 PROB     32       ALA      CB       CT3     -0.270000       12.0110           0
      2067 PROB     32       ALA      HB1      HA3      0.900000E-01   1.00800           0
      2068 PROB     32       ALA      HB2      HA3      0.900000E-01   1.00800           0
      2069 PROB     32       ALA      HB3      HA3      0.900000E-01   1.00800           0
      2070 PROB     32       ALA      C        C        0.510000       12.0110           0
      2071 PROB     32       ALA      O        O       -0.510000       15.9994           0
      2072 PROB     33       TYR      N        NH1     -0.470000       14.0070           0
      2073 PROB     33       TYR      HN       H        0.310000       1.00800           0
      2074 PROB     33       TYR      CA       CT1      0.700000E-01   12.0110           0
      2075 PROB     33       TYR      HA       HB1      0.900000E-01   1.00800           0
      2076 PROB     33       TYR      CB       CT2     -0.180000       12.0110           0
      2077 PROB     33       TYR      HB1      HA2      0.900000E-01   1.00800           0
      2078 PROB     33       TYR      HB2      HA2      0.900000E-01   1.00800           0
      2079 PROB     33       TYR      CG       CA        0.00000       12.0110           0
      2080 PROB     33       TYR      CD1      CA      -0.115000       12.0110           0
      2081 PROB     33       TYR      HD1      HP       0.115000       1.00800           0
      2082 PROB     33       TYR      CE1      CA      -0.115000       12.0110           0
      2083 PROB     33       TYR      HE1      HP       0.115000       1.00800           0
      2084 PROB     33       TYR      CZ       CA       0.110000       12.0110           0
      2085 PROB     33       TYR      OH       OH1     -0.540000       15.9994           0
      2086 PROB     33       TYR      HH       H        0.430000       1.00800           0
      2087 PROB     33       TYR      CD2      CA      -0.115000       12.0110           0
      2088 PROB     33       TYR      HD2      HP       0.115000       1.00800           0
      2089 PROB     33       TYR      CE2      CA      -0.115000       12.0110           0
      2090 PROB     33       TYR      HE2      HP       0.115000       1.00800           0
      2091 PROB     33       TYR      C        C        0.510000       12.0110           0
      2092 PROB     33       TYR      O        O       -0.510000       15.9994           0
      2093 PROB     34       GLU      N        NH1     -0.470000       14.0070           0
      2094 PROB     34       GLU      HN       H        0.310000       1.00800           0
      2095 PROB     34       GLU      CA       CT1      0.700000E-01   12.0110           0
      2096 PROB     34       GLU      HA       HB1      0.900000E-01   1.00800           0
      2097 PROB     34       GLU      CB       CT2A    -0.180000       12.0110           0
      2098 PROB     34       GLU      HB1      HA2      0.900000E-01   1.00800           0
      2099 PROB     34       GLU      HB2      HA2      0.900000E-01   1.00800           0
      2100 PROB     34       GLU      CG       CT2     -0.280000       12.0110           0
      2101 PROB     34       GLU      HG1      HA2      0.900000E-01   1.00800           0
      2102 PROB     34       GLU      HG2      HA2      0.900000E-01   1.00800           0
      2103 PROB     34       GLU      CD       CC       0.620000       12.0110           0
      2104 PROB     34       GLU      OE1      OC      -0.760000       15.9994           0
      2105 PROB     34       GLU      OE2      OC      -0.760000       15.9994           0
      2106 PROB     34       GLU      C        C        0.510000       12.0110           0
      2107 PROB     34       GLU      O        O       -0.510000       15.9994           0
      2108 PROB     35       LEU      N        NH1     -0.470000       14.0070           0
      2109 PROB     35       LEU      HN       H        0.310000       1.00800           0
      2110 PROB     35       LEU      CA       CT1      0.700000E-01   12.0110           0
      2111 PROB     35       LEU      HA       HB1      0.900000E-01   1.00800           0
      2112 PROB     35       LEU      CB       CT2     -0.180000       12.0110           0
      2113 PROB     35       LEU      HB1      HA2      0.900000E-01   1.00800           0
      2114 PROB     35       LEU      HB2      HA2      0.900000E-01   1.00800           0
      2115 PROB     35       LEU      CG       CT1     -0.900000E-01   12.0110           0
      2116 PROB     35       LEU      HG       HA1      0.900000E-01   1.00800           0
      2117 PROB     35       LEU      CD1      CT3     -0.270000       12.0110           0
      2118 PROB     35       LEU      HD11     HA3      0.900000E-01   1.00800           0
      2119 PROB     35       LEU      HD12     HA3      0.900000E-01   1.00800           0
      2120 PROB     35       LEU      HD13     HA3      0.900000E-01   1.00800           0
      2121 PROB     35       LEU      CD2      CT3     -0.270000       12.0110           0
      2122 PROB     35       LEU      HD21     HA3      0.900000E-01   1.00800           0
      2123 PROB     35       LEU      HD22     HA3      0.900000E-01   1.00800           0
      2124 PROB     35       LEU      HD23     HA3      0.900000E-01   1.00800           0
      2125 PROB     35       LEU      C        C        0.510000       12.0110           0
      2126 PROB     35       LEU      O        O       -0.510000       15.9994           0
      2127 PROB     36       SER      N        NH1     -0.470000       14.0070           0
      2128 PROB     36       SER      HN       H        0.310000       1.00800           0
      2129 PROB     36       SER      CA       CT1      0.700000E-01   12.0110           0
      2130 PROB     36       SER      HA       HB1      0.900000E-01   1.00800           0
      2131 PROB     36       SER      CB       CT2      0.500000E-01   12.0110           0
      2132 PROB     36       SER      HB1      HA2      0.900000E-01   1.00800           0
      2133 PROB     36       SER      HB2      HA2      0.900000E-01   1.00800           0
      2134 PROB     36       SER      OG       OH1     -0.660000       15.9994           0
      2135 PROB     36       SER      HG1      H        0.430000       1.00800           0
      2136 PROB     36       SER      C        C        0.510000       12.0110           0
      2137 PROB     36       SER      O        O       -0.510000       15.9994           0
      2138 PROB     37       VAL      N        NH1     -0.470000       14.0070           0
      2139 PROB     37       VAL      HN       H        0.310000       1.00800           0
      2140 PROB     37       VAL      CA       CT1      0.700000E-01   12.0110           0
      2141 PROB     37       VAL      HA       HB1      0.900000E-01   1.00800           0
      2142 PROB     37       VAL      CB       CT1     -0.900000E-01   12.0110           0
      2143 PROB     37       VAL      HB       HA1      0.900000E-01   1.00800           0
      2144 PROB     37       VAL      CG1      CT3     -0.270000       12.0110           0
      2145 PROB     37       VAL      HG11     HA3      0.900000E-01   1.00800           0
      2146 PROB     37       VAL      HG12     HA3      0.900000E-01   1.00800           0
      2147 PROB     37       VAL      HG13     HA3      0.900000E-01   1.00800           0
      2148 PROB     37       VAL      CG2      CT3     -0.270000       12.0110           0
      2149 PROB     37       VAL      HG21     HA3      0.900000E-01   1.00800           0
      2150 PROB     37       VAL      HG22     HA3      0.900000E-01   1.00800           0
      2151 PROB     37       VAL      HG23     HA3      0.900000E-01   1.00800           0
      2152 PROB     37       VAL      C        C        0.510000       12.0110           0
      2153 PROB     37       VAL      O        O       -0.510000       15.9994           0
      2154 PROB     38       LEU      N        NH1     -0.470000       14.0070           0
      2155 PROB     38       LEU      HN       H        0.310000       1.00800           0
      2156 PROB     38       LEU      CA       CT1      0.700000E-01   12.0110           0
      2157 PROB     38       LEU      HA       HB1      0.900000E-01   1.00800           0
      2158 PROB     38       LEU      CB       CT2     -0.180000       12.0110           0
      2159 PROB     38       LEU      HB1      HA2      0.900000E-01   1.00800           0
      2160 PROB     38       LEU      HB2      HA2      0.900000E-01   1.00800           0
      2161 PROB     38       LEU      CG       CT1     -0.900000E-01   12.0110           0
      2162 PROB     38       LEU      HG       HA1      0.900000E-01   1.00800           0
      2163 PROB     38       LEU      CD1      CT3     -0.270000       12.0110           0
      2164 PROB     38       LEU      HD11     HA3      0.900000E-01   1.00800           0
      2165 PROB     38       LEU      HD12     HA3      0.900000E-01   1.00800           0
      2166 PROB     38       LEU      HD13     HA3      0.900000E-01   1.00800           0
      2167 PROB     38       LEU      CD2      CT3     -0.270000       12.0110           0
      2168 PROB     38       LEU      HD21     HA3      0.900000E-01   1.00800           0
      2169 PROB     38       LEU      HD22     HA3      0.900000E-01   1.00800           0
      2170 PROB     38       LEU      HD23     HA3      0.900000E-01   1.00800           0
      2171 PROB     38       LEU      C        C        0.510000       12.0110           0
      2172 PROB     38       LEU      O        O       -0.510000       15.9994           0
      2173 PROB     39       CYS      N        NH1     -0.470000       14.0070           0
      2174 PROB     39       CYS      HN       H        0.310000       1.00800           0
      2175 PROB     39       CYS      CA       CT1      0.700000E-01   12.0110           0
      2176 PROB     39       CYS      HA       HB1      0.900000E-01   1.00800           0
      2177 PROB     39       CYS      CB       CT2     -0.110000       12.0110           0
      2178 PROB     39       CYS      HB1      HA2      0.900000E-01   1.00800           0
      2179 PROB     39       CYS      HB2      HA2      0.900000E-01   1.00800           0
      2180 PROB     39       CYS      SG       S       -0.230000       32.0600           0
      2181 PROB     39       CYS      HG1      HS       0.160000       1.00800           0
      2182 PROB     39       CYS      C        C        0.510000       12.0110           0
      2183 PROB     39       CYS      O        O       -0.510000       15.9994           0
      2184 PROB     40       ASP      N        NH1     -0.470000       14.0070           0
      2185 PROB     40       ASP      HN       H        0.310000       1.00800           0
      2186 PROB     40       ASP      CA       CT1      0.700000E-01   12.0110           0
      2187 PROB     40       ASP      HA       HB1      0.900000E-01   1.00800           0
      2188 PROB     40       ASP      CB       CT2A    -0.280000       12.0110           0
      2189 PROB     40       ASP      HB1      HA2      0.900000E-01   1.00800           0
      2190 PROB     40       ASP      HB2      HA2      0.900000E-01   1.00800           0
      2191 PROB     40       ASP      CG       CC       0.620000       12.0110           0
      2192 PROB     40       ASP      OD1      OC      -0.760000       15.9994           0
      2193 PROB     40       ASP      OD2      OC      -0.760000       15.9994           0
      2194 PROB     40       ASP      C        C        0.510000       12.0110           0
      2195 PROB     40       ASP      O        O       -0.510000       15.9994           0
      2196 PROB     41       CYS      N        NH1     -0.470000       14.0070           0
      2197 PROB     41       CYS      HN       H        0.310000       1.00800           0
      2198 PROB     41       CYS      CA       CT1      0.700000E-01   12.0110           0
      2199 PROB     41       CYS      HA       HB1      0.900000E-01   1.00800           0
      2200 PROB     41       CYS      CB       CT2     -0.110000       12.0110           0
      2201 PROB     41       CYS      HB1      HA2      0.900000E-01   1.00800           0
      2202 PROB     41       CYS      HB2      HA2      0.900000E-01   1.00800           0
      2203 PROB     41       CYS      SG       S       -0.230000       32.0600           0
      2204 PROB     41       CYS      HG1      HS       0.160000       1.00800           0
      2205 PROB     41       CYS      C        C        0.510000       12.0110           0
      2206 PROB     41       CYS      O        O       -0.510000       15.9994           0
      2207 PROB     42       GLU      N        NH1     -0.470000       14.0070           0
      2208 PROB     42       GLU      HN       H        0.310000       1.00800           0
      2209 PROB     42       GLU      CA       CT1      0.700000E-01   12.0110           0
      2210 PROB     42       GLU      HA       HB1      0.900000E-01   1.00800           0
      2211 PROB     42       GLU      CB       CT2A    -0.180000       12.0110           0
      2212 PROB     42       GLU      HB1      HA2      0.900000E-01   1.00800           0
      2213 PROB     42       GLU      HB2      HA2      0.900000E-01   1.00800           0
      2214 PROB     42       GLU      CG       CT2     -0.280000       12.0110           0
      2215 PROB     42       GLU      HG1      HA2      0.900000E-01   1.00800           0
      2216 PROB     42       GLU      HG2      HA2      0.900000E-01   1.00800           0
      2217 PROB     42       GLU      CD       CC       0.620000       12.0110           0
      2218 PROB     42       GLU      OE1      OC      -0.760000       15.9994           0
      2219 PROB     42       GLU      OE2      OC      -0.760000       15.9994           0
      2220 PROB     42       GLU      C        C        0.510000       12.0110           0
      2221 PROB     42       GLU      O        O       -0.510000       15.9994           0
      2222 PROB     43       ILE      N        NH1     -0.470000       14.0070           0
      2223 PROB     43       ILE      HN       H        0.310000       1.00800           0
      2224 PROB     43       ILE      CA       CT1      0.700000E-01   12.0110           0
      2225 PROB     43       ILE      HA       HB1      0.900000E-01   1.00800           0
      2226 PROB     43       ILE      CB       CT1     -0.900000E-01   12.0110           0
      2227 PROB     43       ILE      HB       HA1      0.900000E-01   1.00800           0
      2228 PROB     43       ILE      CG2      CT3     -0.270000       12.0110           0
      2229 PROB     43       ILE      HG21     HA3      0.900000E-01   1.00800           0
      2230 PROB     43       ILE      HG22     HA3      0.900000E-01   1.00800           0
      2231 PROB     43       ILE      HG23     HA3      0.900000E-01   1.00800           0
      2232 PROB     43       ILE      CG1      CT2     -0.180000       12.0110           0
      2233 PROB     43       ILE      HG11     HA2      0.900000E-01   1.00800           0
      2234 PROB     43       ILE      HG12     HA2      0.900000E-01   1.00800           0
      2235 PROB     43       ILE      CD       CT3     -0.270000       12.0110           0
      2236 PROB     43       ILE      HD1      HA3      0.900000E-01   1.00800           0
      2237 PROB     43       ILE      HD2      HA3      0.900000E-01   1.00800           0
      2238 PROB     43       ILE      HD3      HA3      0.900000E-01   1.00800           0
      2239 PROB     43       ILE      C        C        0.510000       12.0110           0
      2240 PROB     43       ILE      O        O       -0.510000       15.9994           0
      2241 PROB     44       ALA      N        NH1     -0.470000       14.0070           0
      2242 PROB     44       ALA      HN       H        0.310000       1.00800           0
      2243 PROB     44       ALA      CA       CT1      0.700000E-01   12.0110           0
      2244 PROB     44       ALA      HA       HB1      0.900000E-01   1.00800           0
      2245 PROB     44       ALA      CB       CT3     -0.270000       12.0110           0
      2246 PROB     44       ALA      HB1      HA3      0.900000E-01   1.00800           0
      2247 PROB     44       ALA      HB2      HA3      0.900000E-01   1.00800           0
      2248 PROB     44       ALA      HB3      HA3      0.900000E-01   1.00800           0
      2249 PROB     44       ALA      C        C        0.510000       12.0110           0
      2250 PROB     44       ALA      O        O       -0.510000       15.9994           0
      2251 PROB     45       LEU      N        NH1     -0.470000       14.0070           0
      2252 PROB     45       LEU      HN       H        0.310000       1.00800           0
      2253 PROB     45       LEU      CA       CT1      0.700000E-01   12.0110           0
      2254 PROB     45       LEU      HA       HB1      0.900000E-01   1.00800           0
      2255 PROB     45       LEU      CB       CT2     -0.180000       12.0110           0
      2256 PROB     45       LEU      HB1      HA2      0.900000E-01   1.00800           0
      2257 PROB     45       LEU      HB2      HA2      0.900000E-01   1.00800           0
      2258 PROB     45       LEU      CG       CT1     -0.900000E-01   12.0110           0
      2259 PROB     45       LEU      HG       HA1      0.900000E-01   1.00800           0
      2260 PROB     45       LEU      CD1      CT3     -0.270000       12.0110           0
      2261 PROB     45       LEU      HD11     HA3      0.900000E-01   1.00800           0
      2262 PROB     45       LEU      HD12     HA3      0.900000E-01   1.00800           0
      2263 PROB     45       LEU      HD13     HA3      0.900000E-01   1.00800           0
      2264 PROB     45       LEU      CD2      CT3     -0.270000       12.0110           0
      2265 PROB     45       LEU      HD21     HA3      0.900000E-01   1.00800           0
      2266 PROB     45       LEU      HD22     HA3      0.900000E-01   1.00800           0
      2267 PROB     45       LEU      HD23     HA3      0.900000E-01   1.00800           0
      2268 PROB     45       LEU      C        C        0.510000       12.0110           0
      2269 PROB     45       LEU      O        O       -0.510000       15.9994           0
      2270 PROB     46       ILE      N        NH1     -0.470000       14.0070           0
      2271 PROB     46       ILE      HN       H        0.310000       1.00800           0
      2272 PROB     46       ILE      CA       CT1      0.700000E-01   12.0110           0
      2273 PROB     46       ILE      HA       HB1      0.900000E-01   1.00800           0
      2274 PROB     46       ILE      CB       CT1     -0.900000E-01   12.0110           0
      2275 PROB     46       ILE      HB       HA1      0.900000E-01   1.00800           0
      2276 PROB     46       ILE      CG2      CT3     -0.270000       12.0110           0
      2277 PROB     46       ILE      HG21     HA3      0.900000E-01   1.00800           0
      2278 PROB     46       ILE      HG22     HA3      0.900000E-01   1.00800           0
      2279 PROB     46       ILE      HG23     HA3      0.900000E-01   1.00800           0
      2280 PROB     46       ILE      CG1      CT2     -0.180000       12.0110           0
      2281 PROB     46       ILE      HG11     HA2      0.900000E-01   1.00800           0
      2282 PROB     46       ILE      HG12     HA2      0.900000E-01   1.00800           0
      2283 PROB     46       ILE      CD       CT3     -0.270000       12.0110           0
      2284 PROB     46       ILE      HD1      HA3      0.900000E-01   1.00800           0
      2285 PROB     46       ILE      HD2      HA3      0.900000E-01   1.00800           0
      2286 PROB     46       ILE      HD3      HA3      0.900000E-01   1.00800           0
      2287 PROB     46       ILE      C        C        0.510000       12.0110           0
      2288 PROB     46       ILE      O        O       -0.510000       15.9994           0
      2289 PROB     47       ILE      N        NH1     -0.470000       14.0070           0
      2290 PROB     47       ILE      HN       H        0.310000       1.00800           0
      2291 PROB     47       ILE      CA       CT1      0.700000E-01   12.0110           0
      2292 PROB     47       ILE      HA       HB1      0.900000E-01   1.00800           0
      2293 PROB     47       ILE      CB       CT1     -0.900000E-01   12.0110           0
      2294 PROB     47       ILE      HB       HA1      0.900000E-01   1.00800           0
      2295 PROB     47       ILE      CG2      CT3     -0.270000       12.0110           0
      2296 PROB     47       ILE      HG21     HA3      0.900000E-01   1.00800           0
      2297 PROB     47       ILE      HG22     HA3      0.900000E-01   1.00800           0
      2298 PROB     47       ILE      HG23     HA3      0.900000E-01   1.00800           0
      2299 PROB     47       ILE      CG1      CT2     -0.180000       12.0110           0
      2300 PROB     47       ILE      HG11     HA2      0.900000E-01   1.00800           0
      2301 PROB     47       ILE      HG12     HA2      0.900000E-01   1.00800           0
      2302 PROB     47       ILE      CD       CT3     -0.270000       12.0110           0
      2303 PROB     47       ILE      HD1      HA3      0.900000E-01   1.00800           0
      2304 PROB     47       ILE      HD2      HA3      0.900000E-01   1.00800           0
      2305 PROB     47       ILE      HD3      HA3      0.900000E-01   1.00800           0
      2306 PROB     47       ILE      C        C        0.510000       12.0110           0
      2307 PROB     47       ILE      O        O       -0.510000       15.9994           0
      2308 PROB     48       PHE      N        NH1     -0.470000       14.0070           0
      2309 PROB     48       PHE      HN       H        0.310000       1.00800           0
      2310 PROB     48       PHE      CA       CT1      0.700000E-01   12.0110           0
      2311 PROB     48       PHE      HA       HB1      0.900000E-01   1.00800           0
      2312 PROB     48       PHE      CB       CT2     -0.180000       12.0110           0
      2313 PROB     48       PHE      HB1      HA2      0.900000E-01   1.00800           0
      2314 PROB     48       PHE      HB2      HA2      0.900000E-01   1.00800           0
      2315 PROB     48       PHE      CG       CA        0.00000       12.0110           0
      2316 PROB     48       PHE      CD1      CA      -0.115000       12.0110           0
      2317 PROB     48       PHE      HD1      HP       0.115000       1.00800           0
      2318 PROB     48       PHE      CE1      CA      -0.115000       12.0110           0
      2319 PROB     48       PHE      HE1      HP       0.115000       1.00800           0
      2320 PROB     48       PHE      CZ       CA      -0.115000       12.0110           0
      2321 PROB     48       PHE      HZ       HP       0.115000       1.00800           0
      2322 PROB     48       PHE      CD2      CA      -0.115000       12.0110           0
      2323 PROB     48       PHE      HD2      HP       0.115000       1.00800           0
      2324 PROB     48       PHE      CE2      CA      -0.115000       12.0110           0
      2325 PROB     48       PHE      HE2      HP       0.115000       1.00800           0
      2326 PROB     48       PHE      C        C        0.510000       12.0110           0
      2327 PROB     48       PHE      O        O       -0.510000       15.9994           0
      2328 PROB     49       ASN      N        NH1     -0.470000       14.0070           0
      2329 PROB     49       ASN      HN       H        0.310000       1.00800           0
      2330 PROB     49       ASN      CA       CT1      0.700000E-01   12.0110           0
      2331 PROB     49       ASN      HA       HB1      0.900000E-01   1.00800           0
      2332 PROB     49       ASN      CB       CT2     -0.180000       12.0110           0
      2333 PROB     49       ASN      HB1      HA2      0.900000E-01   1.00800           0
      2334 PROB     49       ASN      HB2      HA2      0.900000E-01   1.00800           0
      2335 PROB     49       ASN      CG       CC       0.550000       12.0110           0
      2336 PROB     49       ASN      OD1      O       -0.550000       15.9994           0
      2337 PROB     49       ASN      ND2      NH2     -0.620000       14.0070           0
      2338 PROB     49       ASN      HD21     H        0.320000       1.00800           0
      2339 PROB     49       ASN      HD22     H        0.300000       1.00800           0
      2340 PROB     49       ASN      C        C        0.510000       12.0110           0
      2341 PROB     49       ASN      O        O       -0.510000       15.9994           0
      2342 PROB     50       SER      N        NH1     -0.470000       14.0070           0
      2343 PROB     50       SER      HN       H        0.310000       1.00800           0
      2344 PROB     50       SER      CA       CT1      0.700000E-01   12.0110           0
      2345 PROB     50       SER      HA       HB1      0.900000E-01   1.00800           0
      2346 PROB     50       SER      CB       CT2      0.500000E-01   12.0110           0
      2347 PROB     50       SER      HB1      HA2      0.900000E-01   1.00800           0
      2348 PROB     50       SER      HB2      HA2      0.900000E-01   1.00800           0
      2349 PROB     50       SER      OG       OH1     -0.660000       15.9994           0
      2350 PROB     50       SER      HG1      H        0.430000       1.00800           0
      2351 PROB     50       SER      C        C        0.510000       12.0110           0
      2352 PROB     50       SER      O        O       -0.510000       15.9994           0
      2353 PROB     51       SER      N        NH1     -0.470000       14.0070           0
      2354 PROB     51       SER      HN       H        0.310000       1.00800           0
      2355 PROB     51       SER      CA       CT1      0.700000E-01   12.0110           0
      2356 PROB     51       SER      HA       HB1      0.900000E-01   1.00800           0
      2357 PROB     51       SER      CB       CT2      0.500000E-01   12.0110           0
      2358 PROB     51       SER      HB1      HA2      0.900000E-01   1.00800           0
      2359 PROB     51       SER      HB2      HA2      0.900000E-01   1.00800           0
      2360 PROB     51       SER      OG       OH1     -0.660000       15.9994           0
      2361 PROB     51       SER      HG1      H        0.430000       1.00800           0
      2362 PROB     51       SER      C        C        0.510000       12.0110           0
      2363 PROB     51       SER      O        O       -0.510000       15.9994           0
      2364 PROB     52       ASN      N        NH1     -0.470000       14.0070           0
      2365 PROB     52       ASN      HN       H        0.310000       1.00800           0
      2366 PROB     52       ASN      CA       CT1      0.700000E-01   12.0110           0
      2367 PROB     52       ASN      HA       HB1      0.900000E-01   1.00800           0
      2368 PROB     52       ASN      CB       CT2     -0.180000       12.0110           0
      2369 PROB     52       ASN      HB1      HA2      0.900000E-01   1.00800           0
      2370 PROB     52       ASN      HB2      HA2      0.900000E-01   1.00800           0
      2371 PROB     52       ASN      CG       CC       0.550000       12.0110           0
      2372 PROB     52       ASN      OD1      O       -0.550000       15.9994           0
      2373 PROB     52       ASN      ND2      NH2     -0.620000       14.0070           0
      2374 PROB     52       ASN      HD21     H        0.320000       1.00800           0
      2375 PROB     52       ASN      HD22     H        0.300000       1.00800           0
      2376 PROB     52       ASN      C        C        0.510000       12.0110           0
      2377 PROB     52       ASN      O        O       -0.510000       15.9994           0
      2378 PROB     53       LYS      N        NH1     -0.470000       14.0070           0
      2379 PROB     53       LYS      HN       H        0.310000       1.00800           0
      2380 PROB     53       LYS      CA       CT1      0.700000E-01   12.0110           0
      2381 PROB     53       LYS      HA       HB1      0.900000E-01   1.00800           0
      2382 PROB     53       LYS      CB       CT2     -0.180000       12.0110           0
      2383 PROB     53       LYS      HB1      HA2      0.900000E-01   1.00800           0
      2384 PROB     53       LYS      HB2      HA2      0.900000E-01   1.00800           0
      2385 PROB     53       LYS      CG       CT2     -0.180000       12.0110           0
      2386 PROB     53       LYS      HG1      HA2      0.900000E-01   1.00800           0
      2387 PROB     53       LYS      HG2      HA2      0.900000E-01   1.00800           0
      2388 PROB     53       LYS      CD       CT2     -0.180000       12.0110           0
      2389 PROB     53       LYS      HD1      HA2      0.900000E-01   1.00800           0
      2390 PROB     53       LYS      HD2      HA2      0.900000E-01   1.00800           0
      2391 PROB     53       LYS      CE       CT2      0.210000       12.0110           0
      2392 PROB     53       LYS      HE1      HA2      0.500000E-01   1.00800           0
      2393 PROB     53       LYS      HE2      HA2      0.500000E-01   1.00800           0
      2394 PROB     53       LYS      NZ       NH3     -0.300000       14.0070           0
      2395 PROB     53       LYS      HZ1      HC       0.330000       1.00800           0
      2396 PROB     53       LYS      HZ2      HC       0.330000       1.00800           0
      2397 PROB     53       LYS      HZ3      HC       0.330000       1.00800           0
      2398 PROB     53       LYS      C        C        0.510000       12.0110           0
      2399 PROB     53       LYS      O        O       -0.510000       15.9994           0
      2400 PROB     54       LEU      N        NH1     -0.470000       14.0070           0
      2401 PROB     54       LEU      HN       H        0.310000       1.00800           0
      2402 PROB     54       LEU      CA       CT1      0.700000E-01   12.0110           0
      2403 PROB     54       LEU      HA       HB1      0.900000E-01   1.00800           0
      2404 PROB     54       LEU      CB       CT2     -0.180000       12.0110           0
      2405 PROB     54       LEU      HB1      HA2      0.900000E-01   1.00800           0
      2406 PROB     54       LEU      HB2      HA2      0.900000E-01   1.00800           0
      2407 PROB     54       LEU      CG       CT1     -0.900000E-01   12.0110           0
      2408 PROB     54       LEU      HG       HA1      0.900000E-01   1.00800           0
      2409 PROB     54       LEU      CD1      CT3     -0.270000       12.0110           0
      2410 PROB     54       LEU      HD11     HA3      0.900000E-01   1.00800           0
      2411 PROB     54       LEU      HD12     HA3      0.900000E-01   1.00800           0
      2412 PROB     54       LEU      HD13     HA3      0.900000E-01   1.00800           0
      2413 PROB     54       LEU      CD2      CT3     -0.270000       12.0110           0
      2414 PROB     54       LEU      HD21     HA3      0.900000E-01   1.00800           0
      2415 PROB     54       LEU      HD22     HA3      0.900000E-01   1.00800           0
      2416 PROB     54       LEU      HD23     HA3      0.900000E-01   1.00800           0
      2417 PROB     54       LEU      C        C        0.510000       12.0110           0
      2418 PROB     54       LEU      O        O       -0.510000       15.9994           0
      2419 PROB     55       PHE      N        NH1     -0.470000       14.0070           0
      2420 PROB     55       PHE      HN       H        0.310000       1.00800           0
      2421 PROB     55       PHE      CA       CT1      0.700000E-01   12.0110           0
      2422 PROB     55       PHE      HA       HB1      0.900000E-01   1.00800           0
      2423 PROB     55       PHE      CB       CT2     -0.180000       12.0110           0
      2424 PROB     55       PHE      HB1      HA2      0.900000E-01   1.00800           0
      2425 PROB     55       PHE      HB2      HA2      0.900000E-01   1.00800           0
      2426 PROB     55       PHE      CG       CA        0.00000       12.0110           0
      2427 PROB     55       PHE      CD1      CA      -0.115000       12.0110           0
      2428 PROB     55       PHE      HD1      HP       0.115000       1.00800           0
      2429 PROB     55       PHE      CE1      CA      -0.115000       12.0110           0
      2430 PROB     55       PHE      HE1      HP       0.115000       1.00800           0
      2431 PROB     55       PHE      CZ       CA      -0.115000       12.0110           0
      2432 PROB     55       PHE      HZ       HP       0.115000       1.00800           0
      2433 PROB     55       PHE      CD2      CA      -0.115000       12.0110           0
      2434 PROB     55       PHE      HD2      HP       0.115000       1.00800           0
      2435 PROB     55       PHE      CE2      CA      -0.115000       12.0110           0
      2436 PROB     55       PHE      HE2      HP       0.115000       1.00800           0
      2437 PROB     55       PHE      C        C        0.510000       12.0110           0
      2438 PROB     55       PHE      O        O       -0.510000       15.9994           0
      2439 PROB     56       GLN      N        NH1     -0.470000       14.0070           0
      2440 PROB     56       GLN      HN       H        0.310000       1.00800           0
      2441 PROB     56       GLN      CA       CT1      0.700000E-01   12.0110           0
      2442 PROB     56       GLN      HA       HB1      0.900000E-01   1.00800           0
      2443 PROB     56       GLN      CB       CT2     -0.180000       12.0110           0
      2444 PROB     56       GLN      HB1      HA2      0.900000E-01   1.00800           0
      2445 PROB     56       GLN      HB2      HA2      0.900000E-01   1.00800           0
      2446 PROB     56       GLN      CG       CT2     -0.180000       12.0110           0
      2447 PROB     56       GLN      HG1      HA2      0.900000E-01   1.00800           0
      2448 PROB     56       GLN      HG2      HA2      0.900000E-01   1.00800           0
      2449 PROB     56       GLN      CD       CC       0.550000       12.0110           0
      2450 PROB     56       GLN      OE1      O       -0.550000       15.9994           0
      2451 PROB     56       GLN      NE2      NH2     -0.620000       14.0070           0
      2452 PROB     56       GLN      HE21     H        0.320000       1.00800           0
      2453 PROB     56       GLN      HE22     H        0.300000       1.00800           0
      2454 PROB     56       GLN      C        C        0.510000       12.0110           0
      2455 PROB     56       GLN      O        O       -0.510000       15.9994           0
      2456 PROB     57       TYR      N        NH1     -0.470000       14.0070           0
      2457 PROB     57       TYR      HN       H        0.310000       1.00800           0
      2458 PROB     57       TYR      CA       CT1      0.700000E-01   12.0110           0
      2459 PROB     57       TYR      HA       HB1      0.900000E-01   1.00800           0
      2460 PROB     57       TYR      CB       CT2     -0.180000       12.0110           0
      2461 PROB     57       TYR      HB1      HA2      0.900000E-01   1.00800           0
      2462 PROB     57       TYR      HB2      HA2      0.900000E-01   1.00800           0
      2463 PROB     57       TYR      CG       CA        0.00000       12.0110           0
      2464 PROB     57       TYR      CD1      CA      -0.115000       12.0110           0
      2465 PROB     57       TYR      HD1      HP       0.115000       1.00800           0
      2466 PROB     57       TYR      CE1      CA      -0.115000       12.0110           0
      2467 PROB     57       TYR      HE1      HP       0.115000       1.00800           0
      2468 PROB     57       TYR      CZ       CA       0.110000       12.0110           0
      2469 PROB     57       TYR      OH       OH1     -0.540000       15.9994           0
      2470 PROB     57       TYR      HH       H        0.430000       1.00800           0
      2471 PROB     57       TYR      CD2      CA      -0.115000       12.0110           0
      2472 PROB     57       TYR      HD2      HP       0.115000       1.00800           0
      2473 PROB     57       TYR      CE2      CA      -0.115000       12.0110           0
      2474 PROB     57       TYR      HE2      HP       0.115000       1.00800           0
      2475 PROB     57       TYR      C        C        0.510000       12.0110           0
      2476 PROB     57       TYR      O        O       -0.510000       15.9994           0
      2477 PROB     58       ALA      N        NH1     -0.470000       14.0070           0
      2478 PROB     58       ALA      HN       H        0.310000       1.00800           0
      2479 PROB     58       ALA      CA       CT1      0.700000E-01   12.0110           0
      2480 PROB     58       ALA      HA       HB1      0.900000E-01   1.00800           0
      2481 PROB     58       ALA      CB       CT3     -0.270000       12.0110           0
      2482 PROB     58       ALA      HB1      HA3      0.900000E-01   1.00800           0
      2483 PROB     58       ALA      HB2      HA3      0.900000E-01   1.00800           0
      2484 PROB     58       ALA      HB3      HA3      0.900000E-01   1.00800           0
      2485 PROB     58       ALA      C        C        0.510000       12.0110           0
      2486 PROB     58       ALA      O        O       -0.510000       15.9994           0
      2487 PROB     59       SER      N        NH1     -0.470000       14.0070           0
      2488 PROB     59       SER      HN       H        0.310000       1.00800           0
      2489 PROB     59       SER      CA       CT1      0.700000E-01   12.0110           0
      2490 PROB     59       SER      HA       HB1      0.900000E-01   1.00800           0
      2491 PROB     59       SER      CB       CT2      0.500000E-01   12.0110           0
      2492 PROB     59       SER      HB1      HA2      0.900000E-01   1.00800           0
      2493 PROB     59       SER      HB2      HA2      0.900000E-01   1.00800           0
      2494 PROB     59       SER      OG       OH1     -0.660000       15.9994           0
      2495 PROB     59       SER      HG1      H        0.430000       1.00800           0
      2496 PROB     59       SER      C        C        0.510000       12.0110           0
      2497 PROB     59       SER      O        O       -0.510000       15.9994           0
      2498 PROB     60       THR      N        NH1     -0.470000       14.0070           0
      2499 PROB     60       THR      HN       H        0.310000       1.00800           0
      2500 PROB     60       THR      CA       CT1      0.700000E-01   12.0110           0
      2501 PROB     60       THR      HA       HB1      0.900000E-01   1.00800           0
      2502 PROB     60       THR      CB       CT1      0.140000       12.0110           0
      2503 PROB     60       THR      HB       HA1      0.900000E-01   1.00800           0
      2504 PROB     60       THR      OG1      OH1     -0.660000       15.9994           0
      2505 PROB     60       THR      HG1      H        0.430000       1.00800           0
      2506 PROB     60       THR      CG2      CT3     -0.270000       12.0110           0
      2507 PROB     60       THR      HG21     HA3      0.900000E-01   1.00800           0
      2508 PROB     60       THR      HG22     HA3      0.900000E-01   1.00800           0
      2509 PROB     60       THR      HG23     HA3      0.900000E-01   1.00800           0
      2510 PROB     60       THR      C        C        0.510000       12.0110           0
      2511 PROB     60       THR      O        O       -0.510000       15.9994           0
      2512 PROB     61       ASP      N        NH1     -0.470000       14.0070           0
      2513 PROB     61       ASP      HN       H        0.310000       1.00800           0
      2514 PROB     61       ASP      CA       CT1      0.700000E-01   12.0110           0
      2515 PROB     61       ASP      HA       HB1      0.900000E-01   1.00800           0
      2516 PROB     61       ASP      CB       CT2A    -0.280000       12.0110           0
      2517 PROB     61       ASP      HB1      HA2      0.900000E-01   1.00800           0
      2518 PROB     61       ASP      HB2      HA2      0.900000E-01   1.00800           0
      2519 PROB     61       ASP      CG       CC       0.620000       12.0110           0
      2520 PROB     61       ASP      OD1      OC      -0.760000       15.9994           0
      2521 PROB     61       ASP      OD2      OC      -0.760000       15.9994           0
      2522 PROB     61       ASP      C        C        0.510000       12.0110           0
      2523 PROB     61       ASP      O        O       -0.510000       15.9994           0
      2524 PROB     62       MET      N        NH1     -0.470000       14.0070           0
      2525 PROB     62       MET      HN       H        0.310000       1.00800           0
      2526 PROB     62       MET      CA       CT1      0.700000E-01   12.0110           0
      2527 PROB     62       MET      HA       HB1      0.900000E-01   1.00800           0
      2528 PROB     62       MET      CB       CT2     -0.180000       12.0110           0
      2529 PROB     62       MET      HB1      HA2      0.900000E-01   1.00800           0
      2530 PROB     62       MET      HB2      HA2      0.900000E-01   1.00800           0
      2531 PROB     62       MET      CG       CT2     -0.140000       12.0110           0
      2532 PROB     62       MET      HG1      HA2      0.900000E-01   1.00800           0
      2533 PROB     62       MET      HG2      HA2      0.900000E-01   1.00800           0
      2534 PROB     62       MET      SD       S       -0.900000E-01   32.0600           0
      2535 PROB     62       MET      CE       CT3     -0.220000       12.0110           0
      2536 PROB     62       MET      HE1      HA3      0.900000E-01   1.00800           0
      2537 PROB     62       MET      HE2      HA3      0.900000E-01   1.00800           0
      2538 PROB     62       MET      HE3      HA3      0.900000E-01   1.00800           0
      2539 PROB     62       MET      C        C        0.510000       12.0110           0
      2540 PROB     62       MET      O        O       -0.510000       15.9994           0
      2541 PROB     63       ASP      N        NH1     -0.470000       14.0070           0
      2542 PROB     63       ASP      HN       H        0.310000       1.00800           0
      2543 PROB     63       ASP      CA       CT1      0.700000E-01   12.0110           0
      2544 PROB     63       ASP      HA       HB1      0.900000E-01   1.00800           0
      2545 PROB     63       ASP      CB       CT2A    -0.280000       12.0110           0
      2546 PROB     63       ASP      HB1      HA2      0.900000E-01   1.00800           0
      2547 PROB     63       ASP      HB2      HA2      0.900000E-01   1.00800           0
      2548 PROB     63       ASP      CG       CC       0.620000       12.0110           0
      2549 PROB     63       ASP      OD1      OC      -0.760000       15.9994           0
      2550 PROB     63       ASP      OD2      OC      -0.760000       15.9994           0
      2551 PROB     63       ASP      C        C        0.510000       12.0110           0
      2552 PROB     63       ASP      O        O       -0.510000       15.9994           0
      2553 PROB     64       LYS      N        NH1     -0.470000       14.0070           0
      2554 PROB     64       LYS      HN       H        0.310000       1.00800           0
      2555 PROB     64       LYS      CA       CT1      0.700000E-01   12.0110           0
      2556 PROB     64       LYS      HA       HB1      0.900000E-01   1.00800           0
      2557 PROB     64       LYS      CB       CT2     -0.180000       12.0110           0
      2558 PROB     64       LYS      HB1      HA2      0.900000E-01   1.00800           0
      2559 PROB     64       LYS      HB2      HA2      0.900000E-01   1.00800           0
      2560 PROB     64       LYS      CG       CT2     -0.180000       12.0110           0
      2561 PROB     64       LYS      HG1      HA2      0.900000E-01   1.00800           0
      2562 PROB     64       LYS      HG2      HA2      0.900000E-01   1.00800           0
      2563 PROB     64       LYS      CD       CT2     -0.180000       12.0110           0
      2564 PROB     64       LYS      HD1      HA2      0.900000E-01   1.00800           0
      2565 PROB     64       LYS      HD2      HA2      0.900000E-01   1.00800           0
      2566 PROB     64       LYS      CE       CT2      0.210000       12.0110           0
      2567 PROB     64       LYS      HE1      HA2      0.500000E-01   1.00800           0
      2568 PROB     64       LYS      HE2      HA2      0.500000E-01   1.00800           0
      2569 PROB     64       LYS      NZ       NH3     -0.300000       14.0070           0
      2570 PROB     64       LYS      HZ1      HC       0.330000       1.00800           0
      2571 PROB     64       LYS      HZ2      HC       0.330000       1.00800           0
      2572 PROB     64       LYS      HZ3      HC       0.330000       1.00800           0
      2573 PROB     64       LYS      C        C        0.510000       12.0110           0
      2574 PROB     64       LYS      O        O       -0.510000       15.9994           0
      2575 PROB     65       VAL      N        NH1     -0.470000       14.0070           0
      2576 PROB     65       VAL      HN       H        0.310000       1.00800           0
      2577 PROB     65       VAL      CA       CT1      0.700000E-01   12.0110           0
      2578 PROB     65       VAL      HA       HB1      0.900000E-01   1.00800           0
      2579 PROB     65       VAL      CB       CT1     -0.900000E-01   12.0110           0
      2580 PROB     65       VAL      HB       HA1      0.900000E-01   1.00800           0
      2581 PROB     65       VAL      CG1      CT3     -0.270000       12.0110           0
      2582 PROB     65       VAL      HG11     HA3      0.900000E-01   1.00800           0
      2583 PROB     65       VAL      HG12     HA3      0.900000E-01   1.00800           0
      2584 PROB     65       VAL      HG13     HA3      0.900000E-01   1.00800           0
      2585 PROB     65       VAL      CG2      CT3     -0.270000       12.0110           0
      2586 PROB     65       VAL      HG21     HA3      0.900000E-01   1.00800           0
      2587 PROB     65       VAL      HG22     HA3      0.900000E-01   1.00800           0
      2588 PROB     65       VAL      HG23     HA3      0.900000E-01   1.00800           0
      2589 PROB     65       VAL      C        C        0.510000       12.0110           0
      2590 PROB     65       VAL      O        O       -0.510000       15.9994           0
      2591 PROB     66       LEU      N        NH1     -0.470000       14.0070           0
      2592 PROB     66       LEU      HN       H        0.310000       1.00800           0
      2593 PROB     66       LEU      CA       CT1      0.700000E-01   12.0110           0
      2594 PROB     66       LEU      HA       HB1      0.900000E-01   1.00800           0
      2595 PROB     66       LEU      CB       CT2     -0.180000       12.0110           0
      2596 PROB     66       LEU      HB1      HA2      0.900000E-01   1.00800           0
      2597 PROB     66       LEU      HB2      HA2      0.900000E-01   1.00800           0
      2598 PROB     66       LEU      CG       CT1     -0.900000E-01   12.0110           0
      2599 PROB     66       LEU      HG       HA1      0.900000E-01   1.00800           0
      2600 PROB     66       LEU      CD1      CT3     -0.270000       12.0110           0
      2601 PROB     66       LEU      HD11     HA3      0.900000E-01   1.00800           0
      2602 PROB     66       LEU      HD12     HA3      0.900000E-01   1.00800           0
      2603 PROB     66       LEU      HD13     HA3      0.900000E-01   1.00800           0
      2604 PROB     66       LEU      CD2      CT3     -0.270000       12.0110           0
      2605 PROB     66       LEU      HD21     HA3      0.900000E-01   1.00800           0
      2606 PROB     66       LEU      HD22     HA3      0.900000E-01   1.00800           0
      2607 PROB     66       LEU      HD23     HA3      0.900000E-01   1.00800           0
      2608 PROB     66       LEU      C        C        0.510000       12.0110           0
      2609 PROB     66       LEU      O        O       -0.510000       15.9994           0
      2610 PROB     67       LEU      N        NH1     -0.470000       14.0070           0
      2611 PROB     67       LEU      HN       H        0.310000       1.00800           0
      2612 PROB     67       LEU      CA       CT1      0.700000E-01   12.0110           0
      2613 PROB     67       LEU      HA       HB1      0.900000E-01   1.00800           0
      2614 PROB     67       LEU      CB       CT2     -0.180000       12.0110           0
      2615 PROB     67       LEU      HB1      HA2      0.900000E-01   1.00800           0
      2616 PROB     67       LEU      HB2      HA2      0.900000E-01   1.00800           0
      2617 PROB     67       LEU      CG       CT1     -0.900000E-01   12.0110           0
      2618 PROB     67       LEU      HG       HA1      0.900000E-01   1.00800           0
      2619 PROB     67       LEU      CD1      CT3     -0.270000       12.0110           0
      2620 PROB     67       LEU      HD11     HA3      0.900000E-01   1.00800           0
      2621 PROB     67       LEU      HD12     HA3      0.900000E-01   1.00800           0
      2622 PROB     67       LEU      HD13     HA3      0.900000E-01   1.00800           0
      2623 PROB     67       LEU      CD2      CT3     -0.270000       12.0110           0
      2624 PROB     67       LEU      HD21     HA3      0.900000E-01   1.00800           0
      2625 PROB     67       LEU      HD22     HA3      0.900000E-01   1.00800           0
      2626 PROB     67       LEU      HD23     HA3      0.900000E-01   1.00800           0
      2627 PROB     67       LEU      C        C        0.510000       12.0110           0
      2628 PROB     67       LEU      O        O       -0.510000       15.9994           0
      2629 PROB     68       LYS      N        NH1     -0.470000       14.0070           0
      2630 PROB     68       LYS      HN       H        0.310000       1.00800           0
      2631 PROB     68       LYS      CA       CT1      0.700000E-01   12.0110           0
      2632 PROB     68       LYS      HA       HB1      0.900000E-01   1.00800           0
      2633 PROB     68       LYS      CB       CT2     -0.180000       12.0110           0
      2634 PROB     68       LYS      HB1      HA2      0.900000E-01   1.00800           0
      2635 PROB     68       LYS      HB2      HA2      0.900000E-01   1.00800           0
      2636 PROB     68       LYS      CG       CT2     -0.180000       12.0110           0
      2637 PROB     68       LYS      HG1      HA2      0.900000E-01   1.00800           0
      2638 PROB     68       LYS      HG2      HA2      0.900000E-01   1.00800           0
      2639 PROB     68       LYS      CD       CT2     -0.180000       12.0110           0
      2640 PROB     68       LYS      HD1      HA2      0.900000E-01   1.00800           0
      2641 PROB     68       LYS      HD2      HA2      0.900000E-01   1.00800           0
      2642 PROB     68       LYS      CE       CT2      0.210000       12.0110           0
      2643 PROB     68       LYS      HE1      HA2      0.500000E-01   1.00800           0
      2644 PROB     68       LYS      HE2      HA2      0.500000E-01   1.00800           0
      2645 PROB     68       LYS      NZ       NH3     -0.300000       14.0070           0
      2646 PROB     68       LYS      HZ1      HC       0.330000       1.00800           0
      2647 PROB     68       LYS      HZ2      HC       0.330000       1.00800           0
      2648 PROB     68       LYS      HZ3      HC       0.330000       1.00800           0
      2649 PROB     68       LYS      C        C        0.510000       12.0110           0
      2650 PROB     68       LYS      O        O       -0.510000       15.9994           0
      2651 PROB     69       TYR      N        NH1     -0.470000       14.0070           0
      2652 PROB     69       TYR      HN       H        0.310000       1.00800           0
      2653 PROB     69       TYR      CA       CT1      0.700000E-01   12.0110           0
      2654 PROB     69       TYR      HA       HB1      0.900000E-01   1.00800           0
      2655 PROB     69       TYR      CB       CT2     -0.180000       12.0110           0
      2656 PROB     69       TYR      HB1      HA2      0.900000E-01   1.00800           0
      2657 PROB     69       TYR      HB2      HA2      0.900000E-01   1.00800           0
      2658 PROB     69       TYR      CG       CA        0.00000       12.0110           0
      2659 PROB     69       TYR      CD1      CA      -0.115000       12.0110           0
      2660 PROB     69       TYR      HD1      HP       0.115000       1.00800           0
      2661 PROB     69       TYR      CE1      CA      -0.115000       12.0110           0
      2662 PROB     69       TYR      HE1      HP       0.115000       1.00800           0
      2663 PROB     69       TYR      CZ       CA       0.110000       12.0110           0
      2664 PROB     69       TYR      OH       OH1     -0.540000       15.9994           0
      2665 PROB     69       TYR      HH       H        0.430000       1.00800           0
      2666 PROB     69       TYR      CD2      CA      -0.115000       12.0110           0
      2667 PROB     69       TYR      HD2      HP       0.115000       1.00800           0
      2668 PROB     69       TYR      CE2      CA      -0.115000       12.0110           0
      2669 PROB     69       TYR      HE2      HP       0.115000       1.00800           0
      2670 PROB     69       TYR      C        C        0.510000       12.0110           0
      2671 PROB     69       TYR      O        O       -0.510000       15.9994           0
      2672 PROB     70       THR      N        NH1     -0.470000       14.0070           0
      2673 PROB     70       THR      HN       H        0.310000       1.00800           0
      2674 PROB     70       THR      CA       CT1      0.700000E-01   12.0110           0
      2675 PROB     70       THR      HA       HB1      0.900000E-01   1.00800           0
      2676 PROB     70       THR      CB       CT1      0.140000       12.0110           0
      2677 PROB     70       THR      HB       HA1      0.900000E-01   1.00800           0
      2678 PROB     70       THR      OG1      OH1     -0.660000       15.9994           0
      2679 PROB     70       THR      HG1      H        0.430000       1.00800           0
      2680 PROB     70       THR      CG2      CT3     -0.270000       12.0110           0
      2681 PROB     70       THR      HG21     HA3      0.900000E-01   1.00800           0
      2682 PROB     70       THR      HG22     HA3      0.900000E-01   1.00800           0
      2683 PROB     70       THR      HG23     HA3      0.900000E-01   1.00800           0
      2684 PROB     70       THR      C        C        0.510000       12.0110           0
      2685 PROB     70       THR      O        O       -0.510000       15.9994           0
      2686 PROB     71       GLU      N        NH1     -0.470000       14.0070           0
      2687 PROB     71       GLU      HN       H        0.310000       1.00800           0
      2688 PROB     71       GLU      CA       CT1      0.700000E-01   12.0110           0
      2689 PROB     71       GLU      HA       HB1      0.900000E-01   1.00800           0
      2690 PROB     71       GLU      CB       CT2A    -0.180000       12.0110           0
      2691 PROB     71       GLU      HB1      HA2      0.900000E-01   1.00800           0
      2692 PROB     71       GLU      HB2      HA2      0.900000E-01   1.00800           0
      2693 PROB     71       GLU      CG       CT2     -0.280000       12.0110           0
      2694 PROB     71       GLU      HG1      HA2      0.900000E-01   1.00800           0
      2695 PROB     71       GLU      HG2      HA2      0.900000E-01   1.00800           0
      2696 PROB     71       GLU      CD       CC       0.620000       12.0110           0
      2697 PROB     71       GLU      OE1      OC      -0.760000       15.9994           0
      2698 PROB     71       GLU      OE2      OC      -0.760000       15.9994           0
      2699 PROB     71       GLU      C        C        0.510000       12.0110           0
      2700 PROB     71       GLU      O        O       -0.510000       15.9994           0
      2701 PROB     72       TYR      N        NH1     -0.470000       14.0070           0
      2702 PROB     72       TYR      HN       H        0.310000       1.00800           0
      2703 PROB     72       TYR      CA       CT1      0.700000E-01   12.0110           0
      2704 PROB     72       TYR      HA       HB1      0.900000E-01   1.00800           0
      2705 PROB     72       TYR      CB       CT2     -0.180000       12.0110           0
      2706 PROB     72       TYR      HB1      HA2      0.900000E-01   1.00800           0
      2707 PROB     72       TYR      HB2      HA2      0.900000E-01   1.00800           0
      2708 PROB     72       TYR      CG       CA        0.00000       12.0110           0
      2709 PROB     72       TYR      CD1      CA      -0.115000       12.0110           0
      2710 PROB     72       TYR      HD1      HP       0.115000       1.00800           0
      2711 PROB     72       TYR      CE1      CA      -0.115000       12.0110           0
      2712 PROB     72       TYR      HE1      HP       0.115000       1.00800           0
      2713 PROB     72       TYR      CZ       CA       0.110000       12.0110           0
      2714 PROB     72       TYR      OH       OH1     -0.540000       15.9994           0
      2715 PROB     72       TYR      HH       H        0.430000       1.00800           0
      2716 PROB     72       TYR      CD2      CA      -0.115000       12.0110           0
      2717 PROB     72       TYR      HD2      HP       0.115000       1.00800           0
      2718 PROB     72       TYR      CE2      CA      -0.115000       12.0110           0
      2719 PROB     72       TYR      HE2      HP       0.115000       1.00800           0
      2720 PROB     72       TYR      C        C        0.510000       12.0110           0
      2721 PROB     72       TYR      O        O       -0.510000       15.9994           0
      2722 PROB     73       ASN      N        NH1     -0.470000       14.0070           0
      2723 PROB     73       ASN      HN       H        0.310000       1.00800           0
      2724 PROB     73       ASN      CA       CT1      0.700000E-01   12.0110           0
      2725 PROB     73       ASN      HA       HB1      0.900000E-01   1.00800           0
      2726 PROB     73       ASN      CB       CT2     -0.180000       12.0110           0
      2727 PROB     73       ASN      HB1      HA2      0.900000E-01   1.00800           0
      2728 PROB     73       ASN      HB2      HA2      0.900000E-01   1.00800           0
      2729 PROB     73       ASN      CG       CC       0.550000       12.0110           0
      2730 PROB     73       ASN      OD1      O       -0.550000       15.9994           0
      2731 PROB     73       ASN      ND2      NH2     -0.620000       14.0070           0
      2732 PROB     73       ASN      HD21     H        0.320000       1.00800           0
      2733 PROB     73       ASN      HD22     H        0.300000       1.00800           0
      2734 PROB     73       ASN      C        C        0.510000       12.0110           0
      2735 PROB     73       ASN      O        O       -0.510000       15.9994           0
      2736 PROB     74       GLU      N        NH1     -0.470000       14.0070           0
      2737 PROB     74       GLU      HN       H        0.310000       1.00800           0
      2738 PROB     74       GLU      CA       CT1      0.700000E-01   12.0110           0
      2739 PROB     74       GLU      HA       HB1      0.900000E-01   1.00800           0
      2740 PROB     74       GLU      CB       CT2A    -0.180000       12.0110           0
      2741 PROB     74       GLU      HB1      HA2      0.900000E-01   1.00800           0
      2742 PROB     74       GLU      HB2      HA2      0.900000E-01   1.00800           0
      2743 PROB     74       GLU      CG       CT2     -0.280000       12.0110           0
      2744 PROB     74       GLU      HG1      HA2      0.900000E-01   1.00800           0
      2745 PROB     74       GLU      HG2      HA2      0.900000E-01   1.00800           0
      2746 PROB     74       GLU      CD       CC       0.620000       12.0110           0
      2747 PROB     74       GLU      OE1      OC      -0.760000       15.9994           0
      2748 PROB     74       GLU      OE2      OC      -0.760000       15.9994           0
      2749 PROB     74       GLU      C        C        0.510000       12.0110           0
      2750 PROB     74       GLU      O        O       -0.510000       15.9994           0
      2751 PROB     75       PRO      N        N       -0.290000       14.0070           0
      2752 PROB     75       PRO      CD       CP3       0.00000       12.0110           0
      2753 PROB     75       PRO      HD1      HA2      0.900000E-01   1.00800           0
      2754 PROB     75       PRO      HD2      HA2      0.900000E-01   1.00800           0
      2755 PROB     75       PRO      CA       CP1      0.200000E-01   12.0110           0
      2756 PROB     75       PRO      HA       HB1      0.900000E-01   1.00800           0
      2757 PROB     75       PRO      CB       CP2     -0.180000       12.0110           0
      2758 PROB     75       PRO      HB1      HA2      0.900000E-01   1.00800           0
      2759 PROB     75       PRO      HB2      HA2      0.900000E-01   1.00800           0
      2760 PROB     75       PRO      CG       CP2     -0.180000       12.0110           0
      2761 PROB     75       PRO      HG1      HA2      0.900000E-01   1.00800           0
      2762 PROB     75       PRO      HG2      HA2      0.900000E-01   1.00800           0
      2763 PROB     75       PRO      C        C        0.510000       12.0110           0
      2764 PROB     75       PRO      O        O       -0.510000       15.9994           0
      2765 PROB     76       HSD      N        NH1     -0.470000       14.0070           0
      2766 PROB     76       HSD      HN       H        0.310000       1.00800           0
      2767 PROB     76       HSD      CA       CT1      0.700000E-01   12.0110           0
      2768 PROB     76       HSD      HA       HB1      0.900000E-01   1.00800           0
      2769 PROB     76       HSD      CB       CT2     -0.900000E-01   12.0110           0
      2770 PROB     76       HSD      HB1      HA2      0.900000E-01   1.00800           0
      2771 PROB     76       HSD      HB2      HA2      0.900000E-01   1.00800           0
      2772 PROB     76       HSD      ND1      NR1     -0.360000       14.0070           0
      2773 PROB     76       HSD      HD1      H        0.320000       1.00800           0
      2774 PROB     76       HSD      CG       CPH1    -0.500000E-01   12.0110           0
      2775 PROB     76       HSD      CE1      CPH2     0.250000       12.0110           0
      2776 PROB     76       HSD      HE1      HR1      0.130000       1.00800           0
      2777 PROB     76       HSD      NE2      NR2     -0.700000       14.0070           0
      2778 PROB     76       HSD      CD2      CPH1     0.220000       12.0110           0
      2779 PROB     76       HSD      HD2      HR3      0.100000       1.00800           0
      2780 PROB     76       HSD      C        C        0.510000       12.0110           0
      2781 PROB     76       HSD      O        O       -0.510000       15.9994           0
      2782 PROB     77       GLU      N        NH1     -0.470000       14.0070           0
      2783 PROB     77       GLU      HN       H        0.310000       1.00800           0
      2784 PROB     77       GLU      CA       CT1      0.700000E-01   12.0110           0
      2785 PROB     77       GLU      HA       HB1      0.900000E-01   1.00800           0
      2786 PROB     77       GLU      CB       CT2A    -0.180000       12.0110           0
      2787 PROB     77       GLU      HB1      HA2      0.900000E-01   1.00800           0
      2788 PROB     77       GLU      HB2      HA2      0.900000E-01   1.00800           0
      2789 PROB     77       GLU      CG       CT2     -0.280000       12.0110           0
      2790 PROB     77       GLU      HG1      HA2      0.900000E-01   1.00800           0
      2791 PROB     77       GLU      HG2      HA2      0.900000E-01   1.00800           0
      2792 PROB     77       GLU      CD       CC       0.620000       12.0110           0
      2793 PROB     77       GLU      OE1      OC      -0.760000       15.9994           0
      2794 PROB     77       GLU      OE2      OC      -0.760000       15.9994           0
      2795 PROB     77       GLU      C        C        0.510000       12.0110           0
      2796 PROB     77       GLU      O        O       -0.510000       15.9994           0
      2797 PROB     78       SER      N        NH1     -0.470000       14.0070           0
      2798 PROB     78       SER      HN       H        0.310000       1.00800           0
      2799 PROB     78       SER      CA       CT1      0.700000E-01   12.0110           0
      2800 PROB     78       SER      HA       HB1      0.900000E-01   1.00800           0
      2801 PROB     78       SER      CB       CT2      0.500000E-01   12.0110           0
      2802 PROB     78       SER      HB1      HA2      0.900000E-01   1.00800           0
      2803 PROB     78       SER      HB2      HA2      0.900000E-01   1.00800           0
      2804 PROB     78       SER      OG       OH1     -0.660000       15.9994           0
      2805 PROB     78       SER      HG1      H        0.430000       1.00800           0
      2806 PROB     78       SER      C        C        0.510000       12.0110           0
      2807 PROB     78       SER      O        O       -0.510000       15.9994           0
      2808 PROB     79       ARG      N        NH1     -0.470000       14.0070           0
      2809 PROB     79       ARG      HN       H        0.310000       1.00800           0
      2810 PROB     79       ARG      CA       CT1      0.700000E-01   12.0110           0
      2811 PROB     79       ARG      HA       HB1      0.900000E-01   1.00800           0
      2812 PROB     79       ARG      CB       CT2     -0.180000       12.0110           0
      2813 PROB     79       ARG      HB1      HA2      0.900000E-01   1.00800           0
      2814 PROB     79       ARG      HB2      HA2      0.900000E-01   1.00800           0
      2815 PROB     79       ARG      CG       CT2     -0.180000       12.0110           0
      2816 PROB     79       ARG      HG1      HA2      0.900000E-01   1.00800           0
      2817 PROB     79       ARG      HG2      HA2      0.900000E-01   1.00800           0
      2818 PROB     79       ARG      CD       CT2      0.200000       12.0110           0
      2819 PROB     79       ARG      HD1      HA2      0.900000E-01   1.00800           0
      2820 PROB     79       ARG      HD2      HA2      0.900000E-01   1.00800           0
      2821 PROB     79       ARG      NE       NC2     -0.700000       14.0070           0
      2822 PROB     79       ARG      HE       HC       0.440000       1.00800           0
      2823 PROB     79       ARG      CZ       C        0.640000       12.0110           0
      2824 PROB     79       ARG      NH1      NC2     -0.800000       14.0070           0
      2825 PROB     79       ARG      HH11     HC       0.460000       1.00800           0
      2826 PROB     79       ARG      HH12     HC       0.460000       1.00800           0
      2827 PROB     79       ARG      NH2      NC2     -0.800000       14.0070           0
      2828 PROB     79       ARG      HH21     HC       0.460000       1.00800           0
      2829 PROB     79       ARG      HH22     HC       0.460000       1.00800           0
      2830 PROB     79       ARG      C        C        0.510000       12.0110           0
      2831 PROB     79       ARG      O        O       -0.510000       15.9994           0
      2832 PROB     80       THR      N        NH1     -0.470000       14.0070           0
      2833 PROB     80       THR      HN       H        0.310000       1.00800           0
      2834 PROB     80       THR      CA       CT1      0.700000E-01   12.0110           0
      2835 PROB     80       THR      HA       HB1      0.900000E-01   1.00800           0
      2836 PROB     80       THR      CB       CT1      0.140000       12.0110           0
      2837 PROB     80       THR      HB       HA1      0.900000E-01   1.00800           0
      2838 PROB     80       THR      OG1      OH1     -0.660000       15.9994           0
      2839 PROB     80       THR      HG1      H        0.430000       1.00800           0
      2840 PROB     80       THR      CG2      CT3     -0.270000       12.0110           0
      2841 PROB     80       THR      HG21     HA3      0.900000E-01   1.00800           0
      2842 PROB     80       THR      HG22     HA3      0.900000E-01   1.00800           0
      2843 PROB     80       THR      HG23     HA3      0.900000E-01   1.00800           0
      2844 PROB     80       THR      C        C        0.510000       12.0110           0
      2845 PROB     80       THR      O        O       -0.510000       15.9994           0
      2846 PROB     81       ASN      N        NH1     -0.470000       14.0070           0
      2847 PROB     81       ASN      HN       H        0.310000       1.00800           0
      2848 PROB     81       ASN      CA       CT1      0.700000E-01   12.0110           0
      2849 PROB     81       ASN      HA       HB1      0.900000E-01   1.00800           0
      2850 PROB     81       ASN      CB       CT2     -0.180000       12.0110           0
      2851 PROB     81       ASN      HB1      HA2      0.900000E-01   1.00800           0
      2852 PROB     81       ASN      HB2      HA2      0.900000E-01   1.00800           0
      2853 PROB     81       ASN      CG       CC       0.550000       12.0110           0
      2854 PROB     81       ASN      OD1      O       -0.550000       15.9994           0
      2855 PROB     81       ASN      ND2      NH2     -0.620000       14.0070           0
      2856 PROB     81       ASN      HD21     H        0.320000       1.00800           0
      2857 PROB     81       ASN      HD22     H        0.300000       1.00800           0
      2858 PROB     81       ASN      C        C        0.510000       12.0110           0
      2859 PROB     81       ASN      O        O       -0.510000       15.9994           0
      2860 PROB     82       SER      N        NH1     -0.470000       14.0070           0
      2861 PROB     82       SER      HN       H        0.310000       1.00800           0
      2862 PROB     82       SER      CA       CT1      0.700000E-01   12.0110           0
      2863 PROB     82       SER      HA       HB1      0.900000E-01   1.00800           0
      2864 PROB     82       SER      CB       CT2      0.500000E-01   12.0110           0
      2865 PROB     82       SER      HB1      HA2      0.900000E-01   1.00800           0
      2866 PROB     82       SER      HB2      HA2      0.900000E-01   1.00800           0
      2867 PROB     82       SER      OG       OH1     -0.660000       15.9994           0
      2868 PROB     82       SER      HG1      H        0.430000       1.00800           0
      2869 PROB     82       SER      C        C        0.510000       12.0110           0
      2870 PROB     82       SER      O        O       -0.510000       15.9994           0
      2871 PROB     83       ASP      N        NH1     -0.470000       14.0070           0
      2872 PROB     83       ASP      HN       H        0.310000       1.00800           0
      2873 PROB     83       ASP      CA       CT1      0.700000E-01   12.0110           0
      2874 PROB     83       ASP      HA       HB1      0.900000E-01   1.00800           0
      2875 PROB     83       ASP      CB       CT2A    -0.280000       12.0110           0
      2876 PROB     83       ASP      HB1      HA2      0.900000E-01   1.00800           0
      2877 PROB     83       ASP      HB2      HA2      0.900000E-01   1.00800           0
      2878 PROB     83       ASP      CG       CC       0.620000       12.0110           0
      2879 PROB     83       ASP      OD1      OC      -0.760000       15.9994           0
      2880 PROB     83       ASP      OD2      OC      -0.760000       15.9994           0
      2881 PROB     83       ASP      C        C        0.510000       12.0110           0
      2882 PROB     83       ASP      O        O       -0.510000       15.9994           0
      2883 PROB     84       ILE      N        NH1     -0.470000       14.0070           0
      2884 PROB     84       ILE      HN       H        0.310000       1.00800           0
      2885 PROB     84       ILE      CA       CT1      0.700000E-01   12.0110           0
      2886 PROB     84       ILE      HA       HB1      0.900000E-01   1.00800           0
      2887 PROB     84       ILE      CB       CT1     -0.900000E-01   12.0110           0
      2888 PROB     84       ILE      HB       HA1      0.900000E-01   1.00800           0
      2889 PROB     84       ILE      CG2      CT3     -0.270000       12.0110           0
      2890 PROB     84       ILE      HG21     HA3      0.900000E-01   1.00800           0
      2891 PROB     84       ILE      HG22     HA3      0.900000E-01   1.00800           0
      2892 PROB     84       ILE      HG23     HA3      0.900000E-01   1.00800           0
      2893 PROB     84       ILE      CG1      CT2     -0.180000       12.0110           0
      2894 PROB     84       ILE      HG11     HA2      0.900000E-01   1.00800           0
      2895 PROB     84       ILE      HG12     HA2      0.900000E-01   1.00800           0
      2896 PROB     84       ILE      CD       CT3     -0.270000       12.0110           0
      2897 PROB     84       ILE      HD1      HA3      0.900000E-01   1.00800           0
      2898 PROB     84       ILE      HD2      HA3      0.900000E-01   1.00800           0
      2899 PROB     84       ILE      HD3      HA3      0.900000E-01   1.00800           0
      2900 PROB     84       ILE      C        C        0.510000       12.0110           0
      2901 PROB     84       ILE      O        O       -0.510000       15.9994           0
      2902 PROB     85       VAL      N        NH1     -0.470000       14.0070           0
      2903 PROB     85       VAL      HN       H        0.310000       1.00800           0
      2904 PROB     85       VAL      CA       CT1      0.700000E-01   12.0110           0
      2905 PROB     85       VAL      HA       HB1      0.900000E-01   1.00800           0
      2906 PROB     85       VAL      CB       CT1     -0.900000E-01   12.0110           0
      2907 PROB     85       VAL      HB       HA1      0.900000E-01   1.00800           0
      2908 PROB     85       VAL      CG1      CT3     -0.270000       12.0110           0
      2909 PROB     85       VAL      HG11     HA3      0.900000E-01   1.00800           0
      2910 PROB     85       VAL      HG12     HA3      0.900000E-01   1.00800           0
      2911 PROB     85       VAL      HG13     HA3      0.900000E-01   1.00800           0
      2912 PROB     85       VAL      CG2      CT3     -0.270000       12.0110           0
      2913 PROB     85       VAL      HG21     HA3      0.900000E-01   1.00800           0
      2914 PROB     85       VAL      HG22     HA3      0.900000E-01   1.00800           0
      2915 PROB     85       VAL      HG23     HA3      0.900000E-01   1.00800           0
      2916 PROB     85       VAL      C        C        0.510000       12.0110           0
      2917 PROB     85       VAL      O        O       -0.510000       15.9994           0
      2918 PROB     86       GLU      N        NH1     -0.470000       14.0070           0
      2919 PROB     86       GLU      HN       H        0.310000       1.00800           0
      2920 PROB     86       GLU      CA       CT1      0.700000E-01   12.0110           0
      2921 PROB     86       GLU      HA       HB1      0.900000E-01   1.00800           0
      2922 PROB     86       GLU      CB       CT2A    -0.180000       12.0110           0
      2923 PROB     86       GLU      HB1      HA2      0.900000E-01   1.00800           0
      2924 PROB     86       GLU      HB2      HA2      0.900000E-01   1.00800           0
      2925 PROB     86       GLU      CG       CT2     -0.280000       12.0110           0
      2926 PROB     86       GLU      HG1      HA2      0.900000E-01   1.00800           0
      2927 PROB     86       GLU      HG2      HA2      0.900000E-01   1.00800           0
      2928 PROB     86       GLU      CD       CC       0.620000       12.0110           0
      2929 PROB     86       GLU      OE1      OC      -0.760000       15.9994           0
      2930 PROB     86       GLU      OE2      OC      -0.760000       15.9994           0
      2931 PROB     86       GLU      C        C        0.510000       12.0110           0
      2932 PROB     86       GLU      O        O       -0.510000       15.9994           0
      2933 PROB     87       ALA      N        NH1     -0.470000       14.0070           0
      2934 PROB     87       ALA      HN       H        0.310000       1.00800           0
      2935 PROB     87       ALA      CA       CT1      0.700000E-01   12.0110           0
      2936 PROB     87       ALA      HA       HB1      0.900000E-01   1.00800           0
      2937 PROB     87       ALA      CB       CT3     -0.270000       12.0110           0
      2938 PROB     87       ALA      HB1      HA3      0.900000E-01   1.00800           0
      2939 PROB     87       ALA      HB2      HA3      0.900000E-01   1.00800           0
      2940 PROB     87       ALA      HB3      HA3      0.900000E-01   1.00800           0
      2941 PROB     87       ALA      C        C        0.510000       12.0110           0
      2942 PROB     87       ALA      O        O       -0.510000       15.9994           0
      2943 PROB     88       LEU      N        NH1     -0.470000       14.0070           0
      2944 PROB     88       LEU      HN       H        0.310000       1.00800           0
      2945 PROB     88       LEU      CA       CT1      0.700000E-01   12.0110           0
      2946 PROB     88       LEU      HA       HB1      0.900000E-01   1.00800           0
      2947 PROB     88       LEU      CB       CT2     -0.180000       12.0110           0
      2948 PROB     88       LEU      HB1      HA2      0.900000E-01   1.00800           0
      2949 PROB     88       LEU      HB2      HA2      0.900000E-01   1.00800           0
      2950 PROB     88       LEU      CG       CT1     -0.900000E-01   12.0110           0
      2951 PROB     88       LEU      HG       HA1      0.900000E-01   1.00800           0
      2952 PROB     88       LEU      CD1      CT3     -0.270000       12.0110           0
      2953 PROB     88       LEU      HD11     HA3      0.900000E-01   1.00800           0
      2954 PROB     88       LEU      HD12     HA3      0.900000E-01   1.00800           0
      2955 PROB     88       LEU      HD13     HA3      0.900000E-01   1.00800           0
      2956 PROB     88       LEU      CD2      CT3     -0.270000       12.0110           0
      2957 PROB     88       LEU      HD21     HA3      0.900000E-01   1.00800           0
      2958 PROB     88       LEU      HD22     HA3      0.900000E-01   1.00800           0
      2959 PROB     88       LEU      HD23     HA3      0.900000E-01   1.00800           0
      2960 PROB     88       LEU      C        C        0.510000       12.0110           0
      2961 PROB     88       LEU      O        O       -0.510000       15.9994           0
      2962 PROB     89       ASN      N        NH1     -0.470000       14.0070           0
      2963 PROB     89       ASN      HN       H        0.310000       1.00800           0
      2964 PROB     89       ASN      CA       CT1      0.700000E-01   12.0110           0
      2965 PROB     89       ASN      HA       HB1      0.900000E-01   1.00800           0
      2966 PROB     89       ASN      CB       CT2     -0.180000       12.0110           0
      2967 PROB     89       ASN      HB1      HA2      0.900000E-01   1.00800           0
      2968 PROB     89       ASN      HB2      HA2      0.900000E-01   1.00800           0
      2969 PROB     89       ASN      CG       CC       0.550000       12.0110           0
      2970 PROB     89       ASN      OD1      O       -0.550000       15.9994           0
      2971 PROB     89       ASN      ND2      NH2     -0.620000       14.0070           0
      2972 PROB     89       ASN      HD21     H        0.320000       1.00800           0
      2973 PROB     89       ASN      HD22     H        0.300000       1.00800           0
      2974 PROB     89       ASN      C        C        0.510000       12.0110           0
      2975 PROB     89       ASN      O        O       -0.510000       15.9994           0
      2976 PROB     90       LYS      N        NH1     -0.470000       14.0070           0
      2977 PROB     90       LYS      HN       H        0.310000       1.00800           0
      2978 PROB     90       LYS      CA       CT1      0.700000E-01   12.0110           0
      2979 PROB     90       LYS      HA       HB1      0.900000E-01   1.00800           0
      2980 PROB     90       LYS      CB       CT2     -0.180000       12.0110           0
      2981 PROB     90       LYS      HB1      HA2      0.900000E-01   1.00800           0
      2982 PROB     90       LYS      HB2      HA2      0.900000E-01   1.00800           0
      2983 PROB     90       LYS      CG       CT2     -0.180000       12.0110           0
      2984 PROB     90       LYS      HG1      HA2      0.900000E-01   1.00800           0
      2985 PROB     90       LYS      HG2      HA2      0.900000E-01   1.00800           0
      2986 PROB     90       LYS      CD       CT2     -0.180000       12.0110           0
      2987 PROB     90       LYS      HD1      HA2      0.900000E-01   1.00800           0
      2988 PROB     90       LYS      HD2      HA2      0.900000E-01   1.00800           0
      2989 PROB     90       LYS      CE       CT2      0.210000       12.0110           0
      2990 PROB     90       LYS      HE1      HA2      0.500000E-01   1.00800           0
      2991 PROB     90       LYS      HE2      HA2      0.500000E-01   1.00800           0
      2992 PROB     90       LYS      NZ       NH3     -0.300000       14.0070           0
      2993 PROB     90       LYS      HZ1      HC       0.330000       1.00800           0
      2994 PROB     90       LYS      HZ2      HC       0.330000       1.00800           0
      2995 PROB     90       LYS      HZ3      HC       0.330000       1.00800           0
      2996 PROB     90       LYS      C        C        0.510000       12.0110           0
      2997 PROB     90       LYS      O        O       -0.510000       15.9994           0
      2998 PROB     91       LYS      N        NH1     -0.470000       14.0070           0
      2999 PROB     91       LYS      HN       H        0.310000       1.00800           0
      3000 PROB     91       LYS      CA       CT1      0.700000E-01   12.0110           0
      3001 PROB     91       LYS      HA       HB1      0.900000E-01   1.00800           0
      3002 PROB     91       LYS      CB       CT2     -0.180000       12.0110           0
      3003 PROB     91       LYS      HB1      HA2      0.900000E-01   1.00800           0
      3004 PROB     91       LYS      HB2      HA2      0.900000E-01   1.00800           0
      3005 PROB     91       LYS      CG       CT2     -0.180000       12.0110           0
      3006 PROB     91       LYS      HG1      HA2      0.900000E-01   1.00800           0
      3007 PROB     91       LYS      HG2      HA2      0.900000E-01   1.00800           0
      3008 PROB     91       LYS      CD       CT2     -0.180000       12.0110           0
      3009 PROB     91       LYS      HD1      HA2      0.900000E-01   1.00800           0
      3010 PROB     91       LYS      HD2      HA2      0.900000E-01   1.00800           0
      3011 PROB     91       LYS      CE       CT2      0.210000       12.0110           0
      3012 PROB     91       LYS      HE1      HA2      0.500000E-01   1.00800           0
      3013 PROB     91       LYS      HE2      HA2      0.500000E-01   1.00800           0
      3014 PROB     91       LYS      NZ       NH3     -0.300000       14.0070           0
      3015 PROB     91       LYS      HZ1      HC       0.330000       1.00800           0
      3016 PROB     91       LYS      HZ2      HC       0.330000       1.00800           0
      3017 PROB     91       LYS      HZ3      HC       0.330000       1.00800           0
      3018 PROB     91       LYS      C        CC       0.340000       12.0110           0
      3019 PROB     91       LYS      OT1      OC      -0.670000       15.9994           0
      3020 PROB     91       LYS      OT2      OC      -0.670000       15.9994           0
      3021 PROC     173      SER      N        NH3     -0.300000       14.0070           0
      3022 PROC     173      SER      HT1      HC       0.330000       1.00800           0
      3023 PROC     173      SER      HT2      HC       0.330000       1.00800           0
      3024 PROC     173      SER      HT3      HC       0.330000       1.00800           0
      3025 PROC     173      SER      CA       CT1      0.210000       12.0110           0
      3026 PROC     173      SER      HA       HB1      0.100000       1.00800           0
      3027 PROC     173      SER      CB       CT2      0.500000E-01   12.0110           0
      3028 PROC     173      SER      HB1      HA2      0.900000E-01   1.00800           0
      3029 PROC     173      SER      HB2      HA2      0.900000E-01   1.00800           0
      3030 PROC     173      SER      OG       OH1     -0.660000       15.9994           0
      3031 PROC     173      SER      HG1      H        0.430000       1.00800           0
      3032 PROC     173      SER      C        C        0.510000       12.0110           0
      3033 PROC     173      SER      O        O       -0.510000       15.9994           0
      3034 PROC     174      LYS      N        NH1     -0.470000       14.0070           0
      3035 PROC     174      LYS      HN       H        0.310000       1.00800           0
      3036 PROC     174      LYS      CA       CT1      0.700000E-01   12.0110           0
      3037 PROC     174      LYS      HA       HB1      0.900000E-01   1.00800           0
      3038 PROC     174      LYS      CB       CT2     -0.180000       12.0110           0
      3039 PROC     174      LYS      HB1      HA2      0.900000E-01   1.00800           0
      3040 PROC     174      LYS      HB2      HA2      0.900000E-01   1.00800           0
      3041 PROC     174      LYS      CG       CT2     -0.180000       12.0110           0
      3042 PROC     174      LYS      HG1      HA2      0.900000E-01   1.00800           0
      3043 PROC     174      LYS      HG2      HA2      0.900000E-01   1.00800           0
      3044 PROC     174      LYS      CD       CT2     -0.180000       12.0110           0
      3045 PROC     174      LYS      HD1      HA2      0.900000E-01   1.00800           0
      3046 PROC     174      LYS      HD2      HA2      0.900000E-01   1.00800           0
      3047 PROC     174      LYS      CE       CT2      0.210000       12.0110           0
      3048 PROC     174      LYS      HE1      HA2      0.500000E-01   1.00800           0
      3049 PROC     174      LYS      HE2      HA2      0.500000E-01   1.00800           0
      3050 PROC     174      LYS      NZ       NH3     -0.300000       14.0070           0
      3051 PROC     174      LYS      HZ1      HC       0.330000       1.00800           0
      3052 PROC     174      LYS      HZ2      HC       0.330000       1.00800           0
      3053 PROC     174      LYS      HZ3      HC       0.330000       1.00800           0
      3054 PROC     174      LYS      C        C        0.510000       12.0110           0
      3055 PROC     174      LYS      O        O       -0.510000       15.9994           0
      3056 PROC     175      GLU      N        NH1     -0.470000       14.0070           0
      3057 PROC     175      GLU      HN       H        0.310000       1.00800           0
      3058 PROC     175      GLU      CA       CT1      0.700000E-01   12.0110           0
      3059 PROC     175      GLU      HA       HB1      0.900000E-01   1.00800           0
      3060 PROC     175      GLU      CB       CT2A    -0.180000       12.0110           0
      3061 PROC     175      GLU      HB1      HA2      0.900000E-01   1.00800           0
      3062 PROC     175      GLU      HB2      HA2      0.900000E-01   1.00800           0
      3063 PROC     175      GLU      CG       CT2     -0.280000       12.0110           0
      3064 PROC     175      GLU      HG1      HA2      0.900000E-01   1.00800           0
      3065 PROC     175      GLU      HG2      HA2      0.900000E-01   1.00800           0
      3066 PROC     175      GLU      CD       CC       0.620000       12.0110           0
      3067 PROC     175      GLU      OE1      OC      -0.760000       15.9994           0
      3068 PROC     175      GLU      OE2      OC      -0.760000       15.9994           0
      3069 PROC     175      GLU      C        C        0.510000       12.0110           0
      3070 PROC     175      GLU      O        O       -0.510000       15.9994           0
      3071 PROC     176      SER      N        NH1     -0.470000       14.0070           0
      3072 PROC     176      SER      HN       H        0.310000       1.00800           0
      3073 PROC     176      SER      CA       CT1      0.700000E-01   12.0110           0
      3074 PROC     176      SER      HA       HB1      0.900000E-01   1.00800           0
      3075 PROC     176      SER      CB       CT2      0.500000E-01   12.0110           0
      3076 PROC     176      SER      HB1      HA2      0.900000E-01   1.00800           0
      3077 PROC     176      SER      HB2      HA2      0.900000E-01   1.00800           0
      3078 PROC     176      SER      OG       OH1     -0.660000       15.9994           0
      3079 PROC     176      SER      HG1      H        0.430000       1.00800           0
      3080 PROC     176      SER      C        C        0.510000       12.0110           0
      3081 PROC     176      SER      O        O       -0.510000       15.9994           0
      3082 PROC     177      ALA      N        NH1     -0.470000       14.0070           0
      3083 PROC     177      ALA      HN       H        0.310000       1.00800           0
      3084 PROC     177      ALA      CA       CT1      0.700000E-01   12.0110           0
      3085 PROC     177      ALA      HA       HB1      0.900000E-01   1.00800           0
      3086 PROC     177      ALA      CB       CT3     -0.270000       12.0110           0
      3087 PROC     177      ALA      HB1      HA3      0.900000E-01   1.00800           0
      3088 PROC     177      ALA      HB2      HA3      0.900000E-01   1.00800           0
      3089 PROC     177      ALA      HB3      HA3      0.900000E-01   1.00800           0
      3090 PROC     177      ALA      C        C        0.510000       12.0110           0
      3091 PROC     177      ALA      O        O       -0.510000       15.9994           0
      3092 PROC     178      ILE      N        NH1     -0.470000       14.0070           0
      3093 PROC     178      ILE      HN       H        0.310000       1.00800           0
      3094 PROC     178      ILE      CA       CT1      0.700000E-01   12.0110           0
      3095 PROC     178      ILE      HA       HB1      0.900000E-01   1.00800           0
      3096 PROC     178      ILE      CB       CT1     -0.900000E-01   12.0110           0
      3097 PROC     178      ILE      HB       HA1      0.900000E-01   1.00800           0
      3098 PROC     178      ILE      CG2      CT3     -0.270000       12.0110           0
      3099 PROC     178      ILE      HG21     HA3      0.900000E-01   1.00800           0
      3100 PROC     178      ILE      HG22     HA3      0.900000E-01   1.00800           0
      3101 PROC     178      ILE      HG23     HA3      0.900000E-01   1.00800           0
      3102 PROC     178      ILE      CG1      CT2     -0.180000       12.0110           0
      3103 PROC     178      ILE      HG11     HA2      0.900000E-01   1.00800           0
      3104 PROC     178      ILE      HG12     HA2      0.900000E-01   1.00800           0
      3105 PROC     178      ILE      CD       CT3     -0.270000       12.0110           0
      3106 PROC     178      ILE      HD1      HA3      0.900000E-01   1.00800           0
      3107 PROC     178      ILE      HD2      HA3      0.900000E-01   1.00800           0
      3108 PROC     178      ILE      HD3      HA3      0.900000E-01   1.00800           0
      3109 PROC     178      ILE      C        C        0.510000       12.0110           0
      3110 PROC     178      ILE      O        O       -0.510000       15.9994           0
      3111 PROC     179      ALA      N        NH1     -0.470000       14.0070           0
      3112 PROC     179      ALA      HN       H        0.310000       1.00800           0
      3113 PROC     179      ALA      CA       CT1      0.700000E-01   12.0110           0
      3114 PROC     179      ALA      HA       HB1      0.900000E-01   1.00800           0
      3115 PROC     179      ALA      CB       CT3     -0.270000       12.0110           0
      3116 PROC     179      ALA      HB1      HA3      0.900000E-01   1.00800           0
      3117 PROC     179      ALA      HB2      HA3      0.900000E-01   1.00800           0
      3118 PROC     179      ALA      HB3      HA3      0.900000E-01   1.00800           0
      3119 PROC     179      ALA      C        C        0.510000       12.0110           0
      3120 PROC     179      ALA      O        O       -0.510000       15.9994           0
      3121 PROC     180      SER      N        NH1     -0.470000       14.0070           0
      3122 PROC     180      SER      HN       H        0.310000       1.00800           0
      3123 PROC     180      SER      CA       CT1      0.700000E-01   12.0110           0
      3124 PROC     180      SER      HA       HB1      0.900000E-01   1.00800           0
      3125 PROC     180      SER      CB       CT2      0.500000E-01   12.0110           0
      3126 PROC     180      SER      HB1      HA2      0.900000E-01   1.00800           0
      3127 PROC     180      SER      HB2      HA2      0.900000E-01   1.00800           0
      3128 PROC     180      SER      OG       OH1     -0.660000       15.9994           0
      3129 PROC     180      SER      HG1      H        0.430000       1.00800           0
      3130 PROC     180      SER      C        C        0.510000       12.0110           0
      3131 PROC     180      SER      O        O       -0.510000       15.9994           0
      3132 PROC     181      THR      N        NH1     -0.470000       14.0070           0
      3133 PROC     181      THR      HN       H        0.310000       1.00800           0
      3134 PROC     181      THR      CA       CT1      0.700000E-01   12.0110           0
      3135 PROC     181      THR      HA       HB1      0.900000E-01   1.00800           0
      3136 PROC     181      THR      CB       CT1      0.140000       12.0110           0
      3137 PROC     181      THR      HB       HA1      0.900000E-01   1.00800           0
      3138 PROC     181      THR      OG1      OH1     -0.660000       15.9994           0
      3139 PROC     181      THR      HG1      H        0.430000       1.00800           0
      3140 PROC     181      THR      CG2      CT3     -0.270000       12.0110           0
      3141 PROC     181      THR      HG21     HA3      0.900000E-01   1.00800           0
      3142 PROC     181      THR      HG22     HA3      0.900000E-01   1.00800           0
      3143 PROC     181      THR      HG23     HA3      0.900000E-01   1.00800           0
      3144 PROC     181      THR      C        C        0.510000       12.0110           0
      3145 PROC     181      THR      O        O       -0.510000       15.9994           0
      3146 PROC     182      GLU      N        NH1     -0.470000       14.0070           0
      3147 PROC     182      GLU      HN       H        0.310000       1.00800           0
      3148 PROC     182      GLU      CA       CT1      0.700000E-01   12.0110           0
      3149 PROC     182      GLU      HA       HB1      0.900000E-01   1.00800           0
      3150 PROC     182      GLU      CB       CT2A    -0.180000       12.0110           0
      3151 PROC     182      GLU      HB1      HA2      0.900000E-01   1.00800           0
      3152 PROC     182      GLU      HB2      HA2      0.900000E-01   1.00800           0
      3153 PROC     182      GLU      CG       CT2     -0.280000       12.0110           0
      3154 PROC     182      GLU      HG1      HA2      0.900000E-01   1.00800           0
      3155 PROC     182      GLU      HG2      HA2      0.900000E-01   1.00800           0
      3156 PROC     182      GLU      CD       CC       0.620000       12.0110           0
      3157 PROC     182      GLU      OE1      OC      -0.760000       15.9994           0
      3158 PROC     182      GLU      OE2      OC      -0.760000       15.9994           0
      3159 PROC     182      GLU      C        C        0.510000       12.0110           0
      3160 PROC     182      GLU      O        O       -0.510000       15.9994           0
      3161 PROC     183      VAL      N        NH1     -0.470000       14.0070           0
      3162 PROC     183      VAL      HN       H        0.310000       1.00800           0
      3163 PROC     183      VAL      CA       CT1      0.700000E-01   12.0110           0
      3164 PROC     183      VAL      HA       HB1      0.900000E-01   1.00800           0
      3165 PROC     183      VAL      CB       CT1     -0.900000E-01   12.0110           0
      3166 PROC     183      VAL      HB       HA1      0.900000E-01   1.00800           0
      3167 PROC     183      VAL      CG1      CT3     -0.270000       12.0110           0
      3168 PROC     183      VAL      HG11     HA3      0.900000E-01   1.00800           0
      3169 PROC     183      VAL      HG12     HA3      0.900000E-01   1.00800           0
      3170 PROC     183      VAL      HG13     HA3      0.900000E-01   1.00800           0
      3171 PROC     183      VAL      CG2      CT3     -0.270000       12.0110           0
      3172 PROC     183      VAL      HG21     HA3      0.900000E-01   1.00800           0
      3173 PROC     183      VAL      HG22     HA3      0.900000E-01   1.00800           0
      3174 PROC     183      VAL      HG23     HA3      0.900000E-01   1.00800           0
      3175 PROC     183      VAL      C        C        0.510000       12.0110           0
      3176 PROC     183      VAL      O        O       -0.510000       15.9994           0
      3177 PROC     184      LYS      N        NH1     -0.470000       14.0070           0
      3178 PROC     184      LYS      HN       H        0.310000       1.00800           0
      3179 PROC     184      LYS      CA       CT1      0.700000E-01   12.0110           0
      3180 PROC     184      LYS      HA       HB1      0.900000E-01   1.00800           0
      3181 PROC     184      LYS      CB       CT2     -0.180000       12.0110           0
      3182 PROC     184      LYS      HB1      HA2      0.900000E-01   1.00800           0
      3183 PROC     184      LYS      HB2      HA2      0.900000E-01   1.00800           0
      3184 PROC     184      LYS      CG       CT2     -0.180000       12.0110           0
      3185 PROC     184      LYS      HG1      HA2      0.900000E-01   1.00800           0
      3186 PROC     184      LYS      HG2      HA2      0.900000E-01   1.00800           0
      3187 PROC     184      LYS      CD       CT2     -0.180000       12.0110           0
      3188 PROC     184      LYS      HD1      HA2      0.900000E-01   1.00800           0
      3189 PROC     184      LYS      HD2      HA2      0.900000E-01   1.00800           0
      3190 PROC     184      LYS      CE       CT2      0.210000       12.0110           0
      3191 PROC     184      LYS      HE1      HA2      0.500000E-01   1.00800           0
      3192 PROC     184      LYS      HE2      HA2      0.500000E-01   1.00800           0
      3193 PROC     184      LYS      NZ       NH3     -0.300000       14.0070           0
      3194 PROC     184      LYS      HZ1      HC       0.330000       1.00800           0
      3195 PROC     184      LYS      HZ2      HC       0.330000       1.00800           0
      3196 PROC     184      LYS      HZ3      HC       0.330000       1.00800           0
      3197 PROC     184      LYS      C        C        0.510000       12.0110           0
      3198 PROC     184      LYS      O        O       -0.510000       15.9994           0
      3199 PROC     185      LEU      N        NH1     -0.470000       14.0070           0
      3200 PROC     185      LEU      HN       H        0.310000       1.00800           0
      3201 PROC     185      LEU      CA       CT1      0.700000E-01   12.0110           0
      3202 PROC     185      LEU      HA       HB1      0.900000E-01   1.00800           0
      3203 PROC     185      LEU      CB       CT2     -0.180000       12.0110           0
      3204 PROC     185      LEU      HB1      HA2      0.900000E-01   1.00800           0
      3205 PROC     185      LEU      HB2      HA2      0.900000E-01   1.00800           0
      3206 PROC     185      LEU      CG       CT1     -0.900000E-01   12.0110           0
      3207 PROC     185      LEU      HG       HA1      0.900000E-01   1.00800           0
      3208 PROC     185      LEU      CD1      CT3     -0.270000       12.0110           0
      3209 PROC     185      LEU      HD11     HA3      0.900000E-01   1.00800           0
      3210 PROC     185      LEU      HD12     HA3      0.900000E-01   1.00800           0
      3211 PROC     185      LEU      HD13     HA3      0.900000E-01   1.00800           0
      3212 PROC     185      LEU      CD2      CT3     -0.270000       12.0110           0
      3213 PROC     185      LEU      HD21     HA3      0.900000E-01   1.00800           0
      3214 PROC     185      LEU      HD22     HA3      0.900000E-01   1.00800           0
      3215 PROC     185      LEU      HD23     HA3      0.900000E-01   1.00800           0
      3216 PROC     185      LEU      C        C        0.510000       12.0110           0
      3217 PROC     185      LEU      O        O       -0.510000       15.9994           0
      3218 PROC     186      ARG      N        NH1     -0.470000       14.0070           0
      3219 PROC     186      ARG      HN       H        0.310000       1.00800           0
      3220 PROC     186      ARG      CA       CT1      0.700000E-01   12.0110           0
      3221 PROC     186      ARG      HA       HB1      0.900000E-01   1.00800           0
      3222 PROC     186      ARG      CB       CT2     -0.180000       12.0110           0
      3223 PROC     186      ARG      HB1      HA2      0.900000E-01   1.00800           0
      3224 PROC     186      ARG      HB2      HA2      0.900000E-01   1.00800           0
      3225 PROC     186      ARG      CG       CT2     -0.180000       12.0110           0
      3226 PROC     186      ARG      HG1      HA2      0.900000E-01   1.00800           0
      3227 PROC     186      ARG      HG2      HA2      0.900000E-01   1.00800           0
      3228 PROC     186      ARG      CD       CT2      0.200000       12.0110           0
      3229 PROC     186      ARG      HD1      HA2      0.900000E-01   1.00800           0
      3230 PROC     186      ARG      HD2      HA2      0.900000E-01   1.00800           0
      3231 PROC     186      ARG      NE       NC2     -0.700000       14.0070           0
      3232 PROC     186      ARG      HE       HC       0.440000       1.00800           0
      3233 PROC     186      ARG      CZ       C        0.640000       12.0110           0
      3234 PROC     186      ARG      NH1      NC2     -0.800000       14.0070           0
      3235 PROC     186      ARG      HH11     HC       0.460000       1.00800           0
      3236 PROC     186      ARG      HH12     HC       0.460000       1.00800           0
      3237 PROC     186      ARG      NH2      NC2     -0.800000       14.0070           0
      3238 PROC     186      ARG      HH21     HC       0.460000       1.00800           0
      3239 PROC     186      ARG      HH22     HC       0.460000       1.00800           0
      3240 PROC     186      ARG      C        C        0.510000       12.0110           0
      3241 PROC     186      ARG      O        O       -0.510000       15.9994           0
      3242 PROC     187      LEU      N        NH1     -0.470000       14.0070           0
      3243 PROC     187      LEU      HN       H        0.310000       1.00800           0
      3244 PROC     187      LEU      CA       CT1      0.700000E-01   12.0110           0
      3245 PROC     187      LEU      HA       HB1      0.900000E-01   1.00800           0
      3246 PROC     187      LEU      CB       CT2     -0.180000       12.0110           0
      3247 PROC     187      LEU      HB1      HA2      0.900000E-01   1.00800           0
      3248 PROC     187      LEU      HB2      HA2      0.900000E-01   1.00800           0
      3249 PROC     187      LEU      CG       CT1     -0.900000E-01   12.0110           0
      3250 PROC     187      LEU      HG       HA1      0.900000E-01   1.00800           0
      3251 PROC     187      LEU      CD1      CT3     -0.270000       12.0110           0
      3252 PROC     187      LEU      HD11     HA3      0.900000E-01   1.00800           0
      3253 PROC     187      LEU      HD12     HA3      0.900000E-01   1.00800           0
      3254 PROC     187      LEU      HD13     HA3      0.900000E-01   1.00800           0
      3255 PROC     187      LEU      CD2      CT3     -0.270000       12.0110           0
      3256 PROC     187      LEU      HD21     HA3      0.900000E-01   1.00800           0
      3257 PROC     187      LEU      HD22     HA3      0.900000E-01   1.00800           0
      3258 PROC     187      LEU      HD23     HA3      0.900000E-01   1.00800           0
      3259 PROC     187      LEU      C        C        0.510000       12.0110           0
      3260 PROC     187      LEU      O        O       -0.510000       15.9994           0
      3261 PROC     188      GLN      N        NH1     -0.470000       14.0070           0
      3262 PROC     188      GLN      HN       H        0.310000       1.00800           0
      3263 PROC     188      GLN      CA       CT1      0.700000E-01   12.0110           0
      3264 PROC     188      GLN      HA       HB1      0.900000E-01   1.00800           0
      3265 PROC     188      GLN      CB       CT2     -0.180000       12.0110           0
      3266 PROC     188      GLN      HB1      HA2      0.900000E-01   1.00800           0
      3267 PROC     188      GLN      HB2      HA2      0.900000E-01   1.00800           0
      3268 PROC     188      GLN      CG       CT2     -0.180000       12.0110           0
      3269 PROC     188      GLN      HG1      HA2      0.900000E-01   1.00800           0
      3270 PROC     188      GLN      HG2      HA2      0.900000E-01   1.00800           0
      3271 PROC     188      GLN      CD       CC       0.550000       12.0110           0
      3272 PROC     188      GLN      OE1      O       -0.550000       15.9994           0
      3273 PROC     188      GLN      NE2      NH2     -0.620000       14.0070           0
      3274 PROC     188      GLN      HE21     H        0.320000       1.00800           0
      3275 PROC     188      GLN      HE22     H        0.300000       1.00800           0
      3276 PROC     188      GLN      C        C        0.510000       12.0110           0
      3277 PROC     188      GLN      O        O       -0.510000       15.9994           0
      3278 PROC     189      GLU      N        NH1     -0.470000       14.0070           0
      3279 PROC     189      GLU      HN       H        0.310000       1.00800           0
      3280 PROC     189      GLU      CA       CT1      0.700000E-01   12.0110           0
      3281 PROC     189      GLU      HA       HB1      0.900000E-01   1.00800           0
      3282 PROC     189      GLU      CB       CT2A    -0.180000       12.0110           0
      3283 PROC     189      GLU      HB1      HA2      0.900000E-01   1.00800           0
      3284 PROC     189      GLU      HB2      HA2      0.900000E-01   1.00800           0
      3285 PROC     189      GLU      CG       CT2     -0.280000       12.0110           0
      3286 PROC     189      GLU      HG1      HA2      0.900000E-01   1.00800           0
      3287 PROC     189      GLU      HG2      HA2      0.900000E-01   1.00800           0
      3288 PROC     189      GLU      CD       CC       0.620000       12.0110           0
      3289 PROC     189      GLU      OE1      OC      -0.760000       15.9994           0
      3290 PROC     189      GLU      OE2      OC      -0.760000       15.9994           0
      3291 PROC     189      GLU      C        C        0.510000       12.0110           0
      3292 PROC     189      GLU      O        O       -0.510000       15.9994           0
      3293 PROC     190      PHE      N        NH1     -0.470000       14.0070           0
      3294 PROC     190      PHE      HN       H        0.310000       1.00800           0
      3295 PROC     190      PHE      CA       CT1      0.700000E-01   12.0110           0
      3296 PROC     190      PHE      HA       HB1      0.900000E-01   1.00800           0
      3297 PROC     190      PHE      CB       CT2     -0.180000       12.0110           0
      3298 PROC     190      PHE      HB1      HA2      0.900000E-01   1.00800           0
      3299 PROC     190      PHE      HB2      HA2      0.900000E-01   1.00800           0
      3300 PROC     190      PHE      CG       CA        0.00000       12.0110           0
      3301 PROC     190      PHE      CD1      CA      -0.115000       12.0110           0
      3302 PROC     190      PHE      HD1      HP       0.115000       1.00800           0
      3303 PROC     190      PHE      CE1      CA      -0.115000       12.0110           0
      3304 PROC     190      PHE      HE1      HP       0.115000       1.00800           0
      3305 PROC     190      PHE      CZ       CA      -0.115000       12.0110           0
      3306 PROC     190      PHE      HZ       HP       0.115000       1.00800           0
      3307 PROC     190      PHE      CD2      CA      -0.115000       12.0110           0
      3308 PROC     190      PHE      HD2      HP       0.115000       1.00800           0
      3309 PROC     190      PHE      CE2      CA      -0.115000       12.0110           0
      3310 PROC     190      PHE      HE2      HP       0.115000       1.00800           0
      3311 PROC     190      PHE      C        C        0.510000       12.0110           0
      3312 PROC     190      PHE      O        O       -0.510000       15.9994           0
      3313 PROC     191      LEU      N        NH1     -0.470000       14.0070           0
      3314 PROC     191      LEU      HN       H        0.310000       1.00800           0
      3315 PROC     191      LEU      CA       CT1      0.700000E-01   12.0110           0
      3316 PROC     191      LEU      HA       HB1      0.900000E-01   1.00800           0
      3317 PROC     191      LEU      CB       CT2     -0.180000       12.0110           0
      3318 PROC     191      LEU      HB1      HA2      0.900000E-01   1.00800           0
      3319 PROC     191      LEU      HB2      HA2      0.900000E-01   1.00800           0
      3320 PROC     191      LEU      CG       CT1     -0.900000E-01   12.0110           0
      3321 PROC     191      LEU      HG       HA1      0.900000E-01   1.00800           0
      3322 PROC     191      LEU      CD1      CT3     -0.270000       12.0110           0
      3323 PROC     191      LEU      HD11     HA3      0.900000E-01   1.00800           0
      3324 PROC     191      LEU      HD12     HA3      0.900000E-01   1.00800           0
      3325 PROC     191      LEU      HD13     HA3      0.900000E-01   1.00800           0
      3326 PROC     191      LEU      CD2      CT3     -0.270000       12.0110           0
      3327 PROC     191      LEU      HD21     HA3      0.900000E-01   1.00800           0
      3328 PROC     191      LEU      HD22     HA3      0.900000E-01   1.00800           0
      3329 PROC     191      LEU      HD23     HA3      0.900000E-01   1.00800           0
      3330 PROC     191      LEU      C        C        0.510000       12.0110           0
      3331 PROC     191      LEU      O        O       -0.510000       15.9994           0
      3332 PROC     192      LEU      N        NH1     -0.470000       14.0070           0
      3333 PROC     192      LEU      HN       H        0.310000       1.00800           0
      3334 PROC     192      LEU      CA       CT1      0.700000E-01   12.0110           0
      3335 PROC     192      LEU      HA       HB1      0.900000E-01   1.00800           0
      3336 PROC     192      LEU      CB       CT2     -0.180000       12.0110           0
      3337 PROC     192      LEU      HB1      HA2      0.900000E-01   1.00800           0
      3338 PROC     192      LEU      HB2      HA2      0.900000E-01   1.00800           0
      3339 PROC     192      LEU      CG       CT1     -0.900000E-01   12.0110           0
      3340 PROC     192      LEU      HG       HA1      0.900000E-01   1.00800           0
      3341 PROC     192      LEU      CD1      CT3     -0.270000       12.0110           0
      3342 PROC     192      LEU      HD11     HA3      0.900000E-01   1.00800           0
      3343 PROC     192      LEU      HD12     HA3      0.900000E-01   1.00800           0
      3344 PROC     192      LEU      HD13     HA3      0.900000E-01   1.00800           0
      3345 PROC     192      LEU      CD2      CT3     -0.270000       12.0110           0
      3346 PROC     192      LEU      HD21     HA3      0.900000E-01   1.00800           0
      3347 PROC     192      LEU      HD22     HA3      0.900000E-01   1.00800           0
      3348 PROC     192      LEU      HD23     HA3      0.900000E-01   1.00800           0
      3349 PROC     192      LEU      C        C        0.510000       12.0110           0
      3350 PROC     192      LEU      O        O       -0.510000       15.9994           0
      3351 PROC     193      SER      N        NH1     -0.470000       14.0070           0
      3352 PROC     193      SER      HN       H        0.310000       1.00800           0
      3353 PROC     193      SER      CA       CT1      0.700000E-01   12.0110           0
      3354 PROC     193      SER      HA       HB1      0.900000E-01   1.00800           0
      3355 PROC     193      SER      CB       CT2      0.500000E-01   12.0110           0
      3356 PROC     193      SER      HB1      HA2      0.900000E-01   1.00800           0
      3357 PROC     193      SER      HB2      HA2      0.900000E-01   1.00800           0
      3358 PROC     193      SER      OG       OH1     -0.660000       15.9994           0
      3359 PROC     193      SER      HG1      H        0.430000       1.00800           0
      3360 PROC     193      SER      C        C        0.510000       12.0110           0
      3361 PROC     193      SER      O        O       -0.510000       15.9994           0
      3362 PROC     194      LYS      N        NH1     -0.470000       14.0070           0
      3363 PROC     194      LYS      HN       H        0.310000       1.00800           0
      3364 PROC     194      LYS      CA       CT1      0.700000E-01   12.0110           0
      3365 PROC     194      LYS      HA       HB1      0.900000E-01   1.00800           0
      3366 PROC     194      LYS      CB       CT2     -0.180000       12.0110           0
      3367 PROC     194      LYS      HB1      HA2      0.900000E-01   1.00800           0
      3368 PROC     194      LYS      HB2      HA2      0.900000E-01   1.00800           0
      3369 PROC     194      LYS      CG       CT2     -0.180000       12.0110           0
      3370 PROC     194      LYS      HG1      HA2      0.900000E-01   1.00800           0
      3371 PROC     194      LYS      HG2      HA2      0.900000E-01   1.00800           0
      3372 PROC     194      LYS      CD       CT2     -0.180000       12.0110           0
      3373 PROC     194      LYS      HD1      HA2      0.900000E-01   1.00800           0
      3374 PROC     194      LYS      HD2      HA2      0.900000E-01   1.00800           0
      3375 PROC     194      LYS      CE       CT2      0.210000       12.0110           0
      3376 PROC     194      LYS      HE1      HA2      0.500000E-01   1.00800           0
      3377 PROC     194      LYS      HE2      HA2      0.500000E-01   1.00800           0
      3378 PROC     194      LYS      NZ       NH3     -0.300000       14.0070           0
      3379 PROC     194      LYS      HZ1      HC       0.330000       1.00800           0
      3380 PROC     194      LYS      HZ2      HC       0.330000       1.00800           0
      3381 PROC     194      LYS      HZ3      HC       0.330000       1.00800           0
      3382 PROC     194      LYS      C        C        0.510000       12.0110           0
      3383 PROC     194      LYS      O        O       -0.510000       15.9994           0
      3384 PROC     195      SER      N        NH1     -0.470000       14.0070           0
      3385 PROC     195      SER      HN       H        0.310000       1.00800           0
      3386 PROC     195      SER      CA       CT1      0.700000E-01   12.0110           0
      3387 PROC     195      SER      HA       HB1      0.900000E-01   1.00800           0
      3388 PROC     195      SER      CB       CT2      0.500000E-01   12.0110           0
      3389 PROC     195      SER      HB1      HA2      0.900000E-01   1.00800           0
      3390 PROC     195      SER      HB2      HA2      0.900000E-01   1.00800           0
      3391 PROC     195      SER      OG       OH1     -0.660000       15.9994           0
      3392 PROC     195      SER      HG1      H        0.430000       1.00800           0
      3393 PROC     195      SER      C        C        0.510000       12.0110           0
      3394 PROC     195      SER      O        O       -0.510000       15.9994           0
      3395 PROC     196      LYS      N        NH1     -0.470000       14.0070           0
      3396 PROC     196      LYS      HN       H        0.310000       1.00800           0
      3397 PROC     196      LYS      CA       CT1      0.700000E-01   12.0110           0
      3398 PROC     196      LYS      HA       HB1      0.900000E-01   1.00800           0
      3399 PROC     196      LYS      CB       CT2     -0.180000       12.0110           0
      3400 PROC     196      LYS      HB1      HA2      0.900000E-01   1.00800           0
      3401 PROC     196      LYS      HB2      HA2      0.900000E-01   1.00800           0
      3402 PROC     196      LYS      CG       CT2     -0.180000       12.0110           0
      3403 PROC     196      LYS      HG1      HA2      0.900000E-01   1.00800           0
      3404 PROC     196      LYS      HG2      HA2      0.900000E-01   1.00800           0
      3405 PROC     196      LYS      CD       CT2     -0.180000       12.0110           0
      3406 PROC     196      LYS      HD1      HA2      0.900000E-01   1.00800           0
      3407 PROC     196      LYS      HD2      HA2      0.900000E-01   1.00800           0
      3408 PROC     196      LYS      CE       CT2      0.210000       12.0110           0
      3409 PROC     196      LYS      HE1      HA2      0.500000E-01   1.00800           0
      3410 PROC     196      LYS      HE2      HA2      0.500000E-01   1.00800           0
      3411 PROC     196      LYS      NZ       NH3     -0.300000       14.0070           0
      3412 PROC     196      LYS      HZ1      HC       0.330000       1.00800           0
      3413 PROC     196      LYS      HZ2      HC       0.330000       1.00800           0
      3414 PROC     196      LYS      HZ3      HC       0.330000       1.00800           0
      3415 PROC     196      LYS      C        CC       0.340000       12.0110           0
      3416 PROC     196      LYS      OT1      OC      -0.670000       15.9994           0
      3417 PROC     196      LYS      OT2      OC      -0.670000       15.9994           0

      3435 !NBOND: bonds
         2         1         3         1         4         1         1         5
         8         5         8        10         5         6         5         7
         9         8        14        12        17        14        20        17
        23        20        25        23        29        25        10        11
        10        12        32        12        32        34        12        13
        14        15        14        16        17        18        17        19
        20        21        20        22        23        24        26        27
        26        28        29        30        29        31        33        32
        25        26        38        36        41        38        44        41
        47        44        50        47        34        35        34        36
        54        36        54        56        36        37        38        39
        38        40        41        42        41        43        44        45
        44        46        47        48        47        49        55        54
        50        51        50        52        50        53        60        58
        63        60        66        63        69        66        72        69
        56        57        56        58        76        58        76        78
        58        59        60        61        60        62        63        64
        63        65        66        67        66        68        69        70
        69        71        77        76        72        73        72        74
        72        75        82        80        88        82        84        82
        91        88        78        79        78        80        95        80
        95        97        80        81        82        83        88        89
        88        90        84        85        84        86        84        87
        91        92        91        93        91        94        96        95
       101        99       104       101       107       104       109       107
        97        98        97        99       112        99       112       114
        99       100       101       102       101       103       104       105
       104       106       109       110       109       111       113       112
       107       108       118       116       124       118       120       118
       127       124       114       115       114       116       131       116
       131       133       116       117       118       119       124       125
       124       126       120       121       120       122       120       123
       127       128       127       129       127       130       132       131
       137       135       139       137       141       137       133       134
       133       135       145       135       145       147       135       136
       137       138       139       140       141       142       141       143
       141       144       146       145       151       149       154       151
       157       154       160       157       162       160       166       162
       147       148       147       149       169       149       169       171
       149       150       151       152       151       153       154       155
       154       156       157       158       157       159       160       161
       163       164       163       165       166       167       166       168
       170       169       162       163       175       173       181       175
       177       175       184       181       171       172       171       173
       188       173       188       190       173       174       175       176
       181       182       181       183       177       178       177       179
       177       180       184       185       184       186       184       187
       189       188       194       192       197       194       200       197
       201       200       190       191       190       192       205       192
       205       207       192       193       194       195       194       196
       197       198       197       199       201       202       201       203
       201       204       206       205       211       209       214       211
       216       214       207       208       207       209       217       209
       217       219       209       210       211       212       211       213
       218       217       214       215       223       221       226       223
       229       226       231       229       219       220       219       221
       232       221       232       234       221       222       223       224
       223       225       226       227       226       228       233       232
       229       230       238       236       241       238       244       241
       247       244       249       247       253       249       234       235
       234       236       256       236       256       258       236       237
       238       239       238       240       241       242       241       243
       244       245       244       246       247       248       250       251
       250       252       253       254       253       255       257       256
       249       250       262       260       265       262       267       265
       258       259       258       260       270       260       270       272
       260       261       262       263       262       264       267       268
       267       269       270       271       265       266       276       274
       279       276       282       279       285       282       287       285
       291       287       272       273       272       274       294       274
       294       296       274       275       276       277       276       278
       279       280       279       281       282       283       282       284
       285       286       288       289       288       290       291       292
       291       293       295       294       287       288       300       298
       303       300       306       303       308       306       296       297
       296       298       311       298       311       313       298       299
       300       301       300       302       303       304       303       305
       308       309       308       310       312       311       306       307
       317       315       319       317       323       317       313       314
       313       315       327       315       327       329       315       316
       317       318       319       320       319       321       319       322
       323       324       323       325       323       326       328       327
       333       331       335       333       337       333       329       330
       329       331       341       331       341       343       331       332
       333       334       335       336       337       338       337       339
       337       340       342       341       347       345       350       347
       357       350       353       351       355       359       343       344
       343       345       361       345       361       363       345       346
       347       348       347       349       351       352       357       358
       353       354       362       361       351       350       355       353
       359       357       359       360       355       356       367       365
       369       367       371       367       363       364       363       365
       375       365       375       377       365       366       367       368
       369       370       371       372       371       373       371       374
       376       375       381       379       384       381       387       384
       390       387       393       390       377       378       377       379
       397       379       397       399       379       380       381       382
       381       383       384       385       384       386       387       388
       387       389       390       391       390       392       398       397
       393       394       393       395       393       396       403       401
       406       403       409       406       412       409       414       412
       418       414       399       400       399       401       421       401
       421       423       401       402       403       404       403       405
       406       407       406       408       409       410       409       411
       412       413       415       416       415       417       418       419
       418       420       422       421       414       415       427       425
       430       427       433       430       436       433       439       436
       423       424       423       425       443       425       443       445
       425       426       427       428       427       429       430       431
       430       432       433       434       433       435       436       437
       436       438       444       443       439       440       439       441
       439       442       449       447       452       449       459       452
       455       453       457       461       445       446       445       447
       463       447       463       465       447       448       449       450
       449       451       453       454       459       460       455       456
       464       463       453       452       457       455       461       459
       461       462       457       458       465       466       465       467
       470       467       470       472       467       468       467       469
       471       470       476       474       479       476       481       479
       485       479       472       473       472       474       489       474
       489       491       474       475       476       477       476       478
       479       480       481       482       481       483       481       484
       485       486       485       487       485       488       490       489
       495       493       498       495       501       498       502       501
       491       492       491       493       506       493       506       508
       493       494       495       496       495       497       498       499
       498       500       502       503       502       504       502       505
       507       506       512       510       515       512       518       515
       521       518       524       521       508       509       508       510
       528       510       528       530       510       511       512       513
       512       514       515       516       515       517       518       519
       518       520       521       522       521       523       529       528
       524       525       524       526       524       527       534       532
       537       534       540       537       543       540       546       543
       530       531       530       532       550       532       550       552
       532       533       534       535       534       536       537       538
       537       539       540       541       540       542       543       544
       543       545       551       550       546       547       546       548
       546       549       556       554       552       553       552       554
       560       554       560       562       554       555       556       557
       556       558       556       559       561       560       566       564
       569       566       577       569       572       570       574       579
       575       574       562       563       562       564       581       564
       581       583       564       565       566       567       566       568
       570       571       577       578       572       573       579       580
       575       576       582       581       570       569       572       574
       579       577       587       585       590       587       593       590
       595       593       583       584       583       585       596       585
       596       598       585       586       587       588       587       589
       590       591       590       592       597       596       593       594
       602       600       605       602       607       605       611       605
       598       599       598       600       615       600       615       617
       600       601       602       603       602       604       605       606
       607       608       607       609       607       610       611       612
       611       613       611       614       616       615       621       619
       624       621       617       618       617       619       626       619
       626       628       619       620       621       622       621       623
       624       625       627       626       632       630       634       632
       638       632       628       629       628       630       642       630
       642       644       630       631       632       633       634       635
       634       636       634       637       638       639       638       640
       638       641       643       642       648       646       651       648
       653       651       657       651       644       645       644       646
       661       646       661       663       646       647       648       649
       648       650       651       652       653       654       653       655
       653       656       657       658       657       659       657       660
       662       661       667       665       670       667       663       664
       663       665       672       665       672       674       665       666
       667       668       667       669       670       671       673       672
       678       676       681       678       683       681       674       675
       674       676       684       676       684       686       676       677
       678       679       678       680       685       684       681       682
       690       688       693       690       686       687       686       688
       695       688       695       697       688       689       690       691
       690       692       693       694       696       695       701       699
       704       701       707       704       709       707       697       698
       697       699       710       699       710       712       699       700
       701       702       701       703       704       705       704       706
       711       710       707       708       716       714       722       716
       718       716       725       722       712       713       712       714
       729       714       729       731       714       715       716       717
       722       723       722       724       718       719       718       720
       718       721       725       726       725       727       725       728
       730       729       735       733       731       732       731       733
       739       733       739       741       733       734       735       736
       735       737       735       738       740       739       745       743
       748       745       750       748       754       748       741       742
       741       743       758       743       758       760       743       744
       745       746       745       747       748       749       750       751
       750       752       750       753       754       755       754       756
       754       757       759       758       764       762       770       764
       766       764       773       770       760       761       760       762
       777       762       777       779       762       763       764       765
       770       771       770       772       766       767       766       768
       766       769       773       774       773       775       773       776
       778       777       783       781       789       783       785       783
       792       789       779       780       779       781       796       781
       796       798       781       782       783       784       789       790
       789       791       785       786       785       787       785       788
       792       793       792       794       792       795       797       796
       802       800       805       802       812       805       808       806
       810       814       798       799       798       800       816       800
       816       818       800       801       802       803       802       804
       806       807       812       813       808       809       817       816
       806       805       810       808       814       812       814       815
       810       811       822       820       825       822       827       825
       818       819       818       820       830       820       830       832
       820       821       822       823       822       824       827       828
       827       829       830       831       825       826       836       834
       839       836       832       833       832       834       841       834
       841       843       834       835       836       837       836       838
       839       840       842       841       847       845       850       847
       843       844       843       845       852       845       852       854
       845       846       847       848       847       849       850       851
       853       852       858       856       861       858       863       861
       854       855       854       856       866       856       866       868
       856       857       858       859       858       860       863       864
       863       865       866       867       861       862       872       870
       875       872       878       875       881       878       884       881
       868       869       868       870       888       870       888       890
       870       871       872       873       872       874       875       876
       875       877       878       879       878       880       881       882
       881       883       889       888       884       885       884       886
       884       887       894       892       897       894       899       897
       903       897       890       891       890       892       907       892
       907       909       892       893       894       895       894       896
       897       898       899       900       899       901       899       902
       903       904       903       905       903       906       908       907
       913       911       916       913       923       916       919       917
       921       925       909       910       909       911       927       911
       927       929       911       912       913       914       913       915
       917       918       923       924       919       920       928       927
       917       916       921       919       925       923       925       926
       921       922       933       931       936       933       939       936
       941       939       929       930       929       931       944       931
       944       946       931       932       933       934       933       935
       936       937       936       938       941       942       941       943
       945       944       939       940       950       948       953       950
       961       953       956       954       958       963       959       958
       946       947       946       948       965       948       965       967
       948       949       950       951       950       952       954       955
       961       962       956       957       963       964       959       960
       966       965       954       953       956       958       963       961
       971       969       967       968       967       969       975       969
       975       977       969       970       971       972       971       973
       971       974       976       975       981       979       984       981
       977       978       977       979       986       979       986       988
       979       980       981       982       981       983       984       985
       987       986       992       990       994       992       996       992
       988       989       988       990      1000       990      1000      1002
       990       991       992       993       994       995       996       997
       996       998       996       999      1001      1000      1006      1004
      1009      1006      1011      1009      1002      1003      1002      1004
      1012      1004      1012      1014      1004      1005      1006      1007
      1006      1008      1013      1012      1009      1010      1018      1016
      1021      1018      1024      1021      1025      1024      1014      1015
      1014      1016      1029      1016      1029      1031      1016      1017
      1018      1019      1018      1020      1021      1022      1021      1023
      1025      1026      1025      1027      1025      1028      1030      1029
      1035      1033      1038      1035      1040      1038      1031      1032
      1031      1033      1041      1033      1041      1043      1033      1034
      1035      1036      1035      1037      1042      1041      1038      1039
      1047      1045      1050      1047      1053      1050      1056      1053
      1059      1056      1043      1044      1043      1045      1063      1045
      1063      1065      1045      1046      1047      1048      1047      1049
      1050      1051      1050      1052      1053      1054      1053      1055
      1056      1057      1056      1058      1064      1063      1059      1060
      1059      1061      1059      1062      1069      1067      1071      1069
      1075      1069      1065      1066      1065      1067      1079      1067
      1079      1081      1067      1068      1069      1070      1071      1072
      1071      1073      1071      1074      1075      1076      1075      1077
      1075      1078      1080      1079      1085      1083      1088      1085
      1090      1088      1094      1088      1081      1082      1081      1083
      1098      1083      1098      1100      1083      1084      1085      1086
      1085      1087      1088      1089      1090      1091      1090      1092
      1090      1093      1094      1095      1094      1096      1094      1097
      1099      1098      1104      1102      1107      1104      1109      1107
      1113      1107      1100      1101      1100      1102      1117      1102
      1117      1119      1102      1103      1104      1105      1104      1106
      1107      1108      1109      1110      1109      1111      1109      1112
      1113      1114      1113      1115      1113      1116      1118      1117
      1123      1121      1126      1123      1129      1126      1132      1129
      1135      1132      1119      1120      1119      1121      1139      1121
      1139      1141      1121      1122      1123      1124      1123      1125
      1126      1127      1126      1128      1129      1130      1129      1131
      1132      1133      1132      1134      1140      1139      1135      1136
      1135      1137      1135      1138      1145      1143      1148      1145
      1156      1148      1151      1149      1153      1158      1154      1153
      1141      1142      1141      1143      1160      1143      1160      1162
      1143      1144      1145      1146      1145      1147      1149      1150
      1156      1157      1151      1152      1158      1159      1154      1155
      1161      1160      1149      1148      1151      1153      1158      1156
      1166      1164      1168      1166      1170      1166      1162      1163
      1162      1164      1174      1164      1174      1176      1164      1165
      1166      1167      1168      1169      1170      1171      1170      1172
      1170      1173      1175      1174      1180      1178      1183      1180
      1186      1183      1188      1186      1176      1177      1176      1178
      1189      1178      1189      1191      1178      1179      1180      1181
      1180      1182      1183      1184      1183      1185      1190      1189
      1186      1187      1195      1193      1198      1195      1206      1198
      1201      1199      1203      1208      1204      1203      1191      1192
      1191      1193      1210      1193      1210      1212      1193      1194
      1195      1196      1195      1197      1199      1200      1206      1207
      1201      1202      1208      1209      1204      1205      1211      1210
      1199      1198      1201      1203      1208      1206      1216      1214
      1219      1216      1221      1219      1212      1213      1212      1214
      1224      1214      1224      1226      1214      1215      1216      1217
      1216      1218      1221      1222      1221      1223      1224      1225
      1219      1220      1230      1228      1233      1230      1236      1233
      1238      1236      1226      1227      1226      1228      1239      1228
      1239      1241      1228      1229      1230      1231      1230      1232
      1233      1234      1233      1235      1240      1239      1236      1237
      1253      1245      1253      1255      1241      1245      1245      1247
      1247      1250      1250      1242      1241      1242      1246      1245
      1251      1250      1252      1250      1243      1242      1244      1242
      1248      1247      1249      1247      1254      1253      1259      1257
      1264      1259      1262      1264      1265      1262      1267      1268
      1255      1256      1255      1257      1270      1257      1270      1272
      1257      1258      1259      1260      1259      1261      1262      1263
      1268      1269      1265      1266      1271      1270      1264      1268
      1265      1267      1276      1274      1279      1276      1282      1279
      1284      1282      1272      1273      1272      1274      1285      1274
      1285      1287      1274      1275      1276      1277      1276      1278
      1279      1280      1279      1281      1286      1285      1282      1283
      1291      1289      1294      1291      1287      1288      1287      1289
      1296      1289      1296      1298      1289      1290      1291      1292
      1291      1293      1294      1295      1297      1296      1302      1300
      1305      1302      1308      1305      1311      1308      1313      1311
      1317      1313      1298      1299      1298      1300      1320      1300
      1320      1322      1300      1301      1302      1303      1302      1304
      1305      1306      1305      1307      1308      1309      1308      1310
      1311      1312      1314      1315      1314      1316      1317      1318
      1317      1319      1321      1320      1313      1314      1326      1324
      1328      1326      1330      1326      1322      1323      1322      1324
      1334      1324      1334      1336      1324      1325      1326      1327
      1328      1329      1330      1331      1330      1332      1330      1333
      1335      1334      1340      1338      1343      1340      1345      1343
      1336      1337      1336      1338      1348      1338      1348      1350
      1338      1339      1340      1341      1340      1342      1345      1346
      1345      1347      1348      1349      1343      1344      1354      1352
      1357      1354      1350      1351      1350      1352      1359      1352
      1359      1361      1352      1353      1354      1355      1354      1356
      1357      1358      1360      1359      1365      1363      1368      1365
      1370      1368      1361      1362      1361      1363      1371      1363
      1371      1373      1363      1364      1365      1366      1365      1367
      1372      1371      1368      1369      1377      1375      1383      1377
      1379      1377      1386      1383      1373      1374      1373      1375
      1390      1375      1390      1392      1375      1376      1377      1378
      1383      1384      1383      1385      1379      1380      1379      1381
      1379      1382      1386      1387      1386      1388      1386      1389
      1391      1390      1396      1394      1398      1396      1402      1396
      1392      1393      1392      1394      1406      1394      1406      1408
      1394      1395      1396      1397      1398      1399      1398      1400
      1398      1401      1402      1403      1402      1404      1402      1405
      1407      1406      1412      1410      1415      1412      1418      1415
      1420      1418      1408      1409      1408      1410      1421      1410
      1421      1423      1410      1411      1412      1413      1412      1414
      1415      1416      1415      1417      1422      1421      1418      1419
      1427      1425      1423      1424      1423      1425      1431      1425
      1431      1433      1425      1426      1427      1428      1427      1429
      1427      1430      1432      1431      1437      1435      1440      1437
      1442      1440      1446      1440      1433      1434      1433      1435
      1450      1435      1450      1452      1435      1436      1437      1438
      1437      1439      1440      1441      1442      1443      1442      1444
      1442      1445      1446      1447      1446      1448      1446      1449
      1451      1450      1456      1454      1459      1456      1461      1459
      1452      1453      1452      1454      1464      1454      1464      1466
      1454      1455      1456      1457      1456      1458      1461      1462
      1461      1463      1464      1465      1459      1460      1470      1468
      1473      1470      1476      1473      1479      1476      1482      1479
      1466      1467      1466      1468      1486      1468      1486      1488
      1468      1469      1470      1471      1470      1472      1473      1474
      1473      1475      1476      1477      1476      1478      1479      1480
      1479      1481      1487      1486      1482      1483      1482      1484
      1482      1485      1492      1490      1495      1492      1498      1495
      1501      1498      1504      1501      1488      1489      1488      1490
      1508      1490      1490      1491      1492      1493      1492      1494
      1495      1496      1495      1497      1498      1499      1498      1500
      1501      1502      1501      1503      1504      1505      1504      1506
      1504      1507      1508      1510      1508      1509      1512      1511
      1513      1511      1514      1511      1511      1515      1518      1515
      1518      1520      1515      1516      1515      1517      1519      1518
      1524      1522      1527      1524      1530      1527      1533      1530
      1535      1533      1539      1535      1520      1521      1520      1522
      1542      1522      1542      1544      1522      1523      1524      1525
      1524      1526      1527      1528      1527      1529      1530      1531
      1530      1532      1533      1534      1536      1537      1536      1538
      1539      1540      1539      1541      1543      1542      1535      1536
      1548      1546      1551      1548      1554      1551      1557      1554
      1560      1557      1544      1545      1544      1546      1564      1546
      1564      1566      1546      1547      1548      1549      1548      1550
      1551      1552      1551      1553      1554      1555      1554      1556
      1557      1558      1557      1559      1565      1564      1560      1561
      1560      1562      1560      1563      1570      1568      1573      1570
      1576      1573      1579      1576      1582      1579      1566      1567
      1566      1568      1586      1568      1586      1588      1568      1569
      1570      1571      1570      1572      1573      1574      1573      1575
      1576      1577      1576      1578      1579      1580      1579      1581
      1587      1586      1582      1583      1582      1584      1582      1585
      1592      1590      1598      1592      1594      1592      1601      1598
      1588      1589      1588      1590      1605      1590      1605      1607
      1590      1591      1592      1593      1598      1599      1598      1600
      1594      1595      1594      1596      1594      1597      1601      1602
      1601      1603      1601      1604      1606      1605      1611      1609
      1614      1611      1617      1614      1619      1617      1607      1608
      1607      1609      1622      1609      1622      1624      1609      1610
      1611      1612      1611      1613      1614      1615      1614      1616
      1619      1620      1619      1621      1623      1622      1617      1618
      1628      1626      1634      1628      1630      1628      1637      1634
      1624      1625      1624      1626      1641      1626      1641      1643
      1626      1627      1628      1629      1634      1635      1634      1636
      1630      1631      1630      1632      1630      1633      1637      1638
      1637      1639      1637      1640      1642      1641      1647      1645
      1649      1647      1651      1647      1643      1644      1643      1645
      1655      1645      1655      1657      1645      1646      1647      1648
      1649      1650      1651      1652      1651      1653      1651      1654
      1656      1655      1661      1659      1664      1661      1667      1664
      1670      1667      1672      1670      1676      1672      1657      1658
      1657      1659      1679      1659      1679      1681      1659      1660
      1661      1662      1661      1663      1664      1665      1664      1666
      1667      1668      1667      1669      1670      1671      1673      1674
      1673      1675      1676      1677      1676      1678      1680      1679
      1672      1673      1685      1683      1691      1685      1687      1685
      1694      1691      1681      1682      1681      1683      1698      1683
      1698      1700      1683      1684      1685      1686      1691      1692
      1691      1693      1687      1688      1687      1689      1687      1690
      1694      1695      1694      1696      1694      1697      1699      1698
      1704      1702      1707      1704      1710      1707      1711      1710
      1700      1701      1700      1702      1715      1702      1715      1717
      1702      1703      1704      1705      1704      1706      1707      1708
      1707      1709      1711      1712      1711      1713      1711      1714
      1716      1715      1721      1719      1724      1721      1726      1724
      1717      1718      1717      1719      1727      1719      1727      1729
      1719      1720      1721      1722      1721      1723      1728      1727
      1724      1725      1733      1731      1736      1733      1739      1736
      1741      1739      1729      1730      1729      1731      1742      1731
      1742      1744      1731      1732      1733      1734      1733      1735
      1736      1737      1736      1738      1743      1742      1739      1740
      1748      1746      1751      1748      1754      1751      1757      1754
      1759      1757      1763      1759      1744      1745      1744      1746
      1766      1746      1766      1768      1746      1747      1748      1749
      1748      1750      1751      1752      1751      1753      1754      1755
      1754      1756      1757      1758      1760      1761      1760      1762
      1763      1764      1763      1765      1767      1766      1759      1760
      1772      1770      1775      1772      1777      1775      1768      1769
      1768      1770      1780      1770      1780      1782      1770      1771
      1772      1773      1772      1774      1777      1778      1777      1779
      1780      1781      1775      1776      1786      1784      1789      1786
      1792      1789      1795      1792      1797      1795      1801      1797
      1782      1783      1782      1784      1804      1784      1804      1806
      1784      1785      1786      1787      1786      1788      1789      1790
      1789      1791      1792      1793      1792      1794      1795      1796
      1798      1799      1798      1800      1801      1802      1801      1803
      1805      1804      1797      1798      1810      1808      1813      1810
      1816      1813      1818      1816      1806      1807      1806      1808
      1821      1808      1821      1823      1808      1809      1810      1811
      1810      1812      1813      1814      1813      1815      1818      1819
      1818      1820      1822      1821      1816      1817      1827      1825
      1829      1827      1833      1827      1823      1824      1823      1825
      1837      1825      1837      1839      1825      1826      1827      1828
      1829      1830      1829      1831      1829      1832      1833      1834
      1833      1835      1833      1836      1838      1837      1843      1841
      1845      1843      1847      1843      1839      1840      1839      1841
      1851      1841      1851      1853      1841      1842      1843      1844
      1845      1846      1847      1848      1847      1849      1847      1850
      1852      1851      1857      1855      1860      1857      1867      1860
      1863      1861      1865      1869      1853      1854      1853      1855
      1871      1855      1871      1873      1855      1856      1857      1858
      1857      1859      1861      1862      1867      1868      1863      1864
      1872      1871      1861      1860      1865      1863      1869      1867
      1869      1870      1865      1866      1877      1875      1879      1877
      1881      1877      1873      1874      1873      1875      1885      1875
      1885      1887      1875      1876      1877      1878      1879      1880
      1881      1882      1881      1883      1881      1884      1886      1885
      1891      1889      1894      1891      1897      1894      1900      1897
      1903      1900      1887      1888      1887      1889      1907      1889
      1907      1909      1889      1890      1891      1892      1891      1893
      1894      1895      1894      1896      1897      1898      1897      1899
      1900      1901      1900      1902      1908      1907      1903      1904
      1903      1905      1903      1906      1913      1911      1916      1913
      1919      1916      1922      1919      1924      1922      1928      1924
      1909      1910      1909      1911      1931      1911      1931      1933
      1911      1912      1913      1914      1913      1915      1916      1917
      1916      1918      1919      1920      1919      1921      1922      1923
      1925      1926      1925      1927      1928      1929      1928      1930
      1932      1931      1924      1925      1937      1935      1940      1937
      1943      1940      1946      1943      1949      1946      1933      1934
      1933      1935      1953      1935      1953      1955      1935      1936
      1937      1938      1937      1939      1940      1941      1940      1942
      1943      1944      1943      1945      1946      1947      1946      1948
      1954      1953      1949      1950      1949      1951      1949      1952
      1959      1957      1962      1959      1969      1962      1965      1963
      1967      1971      1955      1956      1955      1957      1973      1957
      1973      1975      1957      1958      1959      1960      1959      1961
      1963      1964      1969      1970      1965      1966      1974      1973
      1963      1962      1967      1965      1971      1969      1971      1972
      1967      1968      1975      1976      1975      1977      1980      1977
      1980      1982      1977      1978      1977      1979      1981      1980
      1986      1984      1989      1986      1991      1989      1995      1989
      1982      1983      1982      1984      1999      1984      1999      2001
      1984      1985      1986      1987      1986      1988      1989      1990
      1991      1992      1991      1993      1991      1994      1995      1996
      1995      1997      1995      1998      2000      1999      2005      2003
      2008      2005      2011      2008      2012      2011      2001      2002
      2001      2003      2016      2003      2016      2018      2003      2004
      2005      2006      2005      2007      2008      2009      2008      2010
      2012      2013      2012      2014      2012      2015      2017      2016
      2022      2020      2025      2022      2028      2025      2031      2028
      2034      2031      2018      2019      2018      2020      2038      2020
      2038      2040      2020      2021      2022      2023      2022      2024
      2025      2026      2025      2027      2028      2029      2028      2030
      2031      2032      2031      2033      2039      2038      2034      2035
      2034      2036      2034      2037      2044      2042      2047      2044
      2050      2047      2053      2050      2056      2053      2040      2041
      2040      2042      2060      2042      2060      2062      2042      2043
      2044      2045      2044      2046      2047      2048      2047      2049
      2050      2051      2050      2052      2053      2054      2053      2055
      2061      2060      2056      2057      2056      2058      2056      2059
      2066      2064      2062      2063      2062      2064      2070      2064
      2070      2072      2064      2065      2066      2067      2066      2068
      2066      2069      2071      2070      2076      2074      2079      2076
      2087      2079      2082      2080      2084      2089      2085      2084
      2072      2073      2072      2074      2091      2074      2091      2093
      2074      2075      2076      2077      2076      2078      2080      2081
      2087      2088      2082      2083      2089      2090      2085      2086
      2092      2091      2080      2079      2082      2084      2089      2087
      2097      2095      2100      2097      2103      2100      2105      2103
      2093      2094      2093      2095      2106      2095      2106      2108
      2095      2096      2097      2098      2097      2099      2100      2101
      2100      2102      2107      2106      2103      2104      2112      2110
      2115      2112      2117      2115      2121      2115      2108      2109
      2108      2110      2125      2110      2125      2127      2110      2111
      2112      2113      2112      2114      2115      2116      2117      2118
      2117      2119      2117      2120      2121      2122      2121      2123
      2121      2124      2126      2125      2131      2129      2134      2131
      2127      2128      2127      2129      2136      2129      2136      2138
      2129      2130      2131      2132      2131      2133      2134      2135
      2137      2136      2142      2140      2144      2142      2148      2142
      2138      2139      2138      2140      2152      2140      2152      2154
      2140      2141      2142      2143      2144      2145      2144      2146
      2144      2147      2148      2149      2148      2150      2148      2151
      2153      2152      2158      2156      2161      2158      2163      2161
      2167      2161      2154      2155      2154      2156      2171      2156
      2171      2173      2156      2157      2158      2159      2158      2160
      2161      2162      2163      2164      2163      2165      2163      2166
      2167      2168      2167      2169      2167      2170      2172      2171
      2177      2175      2180      2177      2173      2174      2173      2175
      2182      2175      2182      2184      2175      2176      2177      2178
      2177      2179      2180      2181      2183      2182      2188      2186
      2191      2188      2193      2191      2184      2185      2184      2186
      2194      2186      2194      2196      2186      2187      2188      2189
      2188      2190      2195      2194      2191      2192      2200      2198
      2203      2200      2196      2197      2196      2198      2205      2198
      2205      2207      2198      2199      2200      2201      2200      2202
      2203      2204      2206      2205      2211      2209      2214      2211
      2217      2214      2219      2217      2207      2208      2207      2209
      2220      2209      2220      2222      2209      2210      2211      2212
      2211      2213      2214      2215      2214      2216      2221      2220
      2217      2218      2226      2224      2232      2226      2228      2226
      2235      2232      2222      2223      2222      2224      2239      2224
      2239      2241      2224      2225      2226      2227      2232      2233
      2232      2234      2228      2229      2228      2230      2228      2231
      2235      2236      2235      2237      2235      2238      2240      2239
      2245      2243      2241      2242      2241      2243      2249      2243
      2249      2251      2243      2244      2245      2246      2245      2247
      2245      2248      2250      2249      2255      2253      2258      2255
      2260      2258      2264      2258      2251      2252      2251      2253
      2268      2253      2268      2270      2253      2254      2255      2256
      2255      2257      2258      2259      2260      2261      2260      2262
      2260      2263      2264      2265      2264      2266      2264      2267
      2269      2268      2274      2272      2280      2274      2276      2274
      2283      2280      2270      2271      2270      2272      2287      2272
      2287      2289      2272      2273      2274      2275      2280      2281
      2280      2282      2276      2277      2276      2278      2276      2279
      2283      2284      2283      2285      2283      2286      2288      2287
      2293      2291      2299      2293      2295      2293      2302      2299
      2289      2290      2289      2291      2306      2291      2306      2308
      2291      2292      2293      2294      2299      2300      2299      2301
      2295      2296      2295      2297      2295      2298      2302      2303
      2302      2304      2302      2305      2307      2306      2312      2310
      2315      2312      2322      2315      2318      2316      2320      2324
      2308      2309      2308      2310      2326      2310      2326      2328
      2310      2311      2312      2313      2312      2314      2316      2317
      2322      2323      2318      2319      2327      2326      2316      2315
      2320      2318      2324      2322      2324      2325      2320      2321
      2332      2330      2335      2332      2337      2335      2328      2329
      2328      2330      2340      2330      2340      2342      2330      2331
      2332      2333      2332      2334      2337      2338      2337      2339
      2340      2341      2335      2336      2346      2344      2349      2346
      2342      2343      2342      2344      2351      2344      2351      2353
      2344      2345      2346      2347      2346      2348      2349      2350
      2352      2351      2357      2355      2360      2357      2353      2354
      2353      2355      2362      2355      2362      2364      2355      2356
      2357      2358      2357      2359      2360      2361      2363      2362
      2368      2366      2371      2368      2373      2371      2364      2365
      2364      2366      2376      2366      2376      2378      2366      2367
      2368      2369      2368      2370      2373      2374      2373      2375
      2376      2377      2371      2372      2382      2380      2385      2382
      2388      2385      2391      2388      2394      2391      2378      2379
      2378      2380      2398      2380      2398      2400      2380      2381
      2382      2383      2382      2384      2385      2386      2385      2387
      2388      2389      2388      2390      2391      2392      2391      2393
      2399      2398      2394      2395      2394      2396      2394      2397
      2404      2402      2407      2404      2409      2407      2413      2407
      2400      2401      2400      2402      2417      2402      2417      2419
      2402      2403      2404      2405      2404      2406      2407      2408
      2409      2410      2409      2411      2409      2412      2413      2414
      2413      2415      2413      2416      2418      2417      2423      2421
      2426      2423      2433      2426      2429      2427      2431      2435
      2419      2420      2419      2421      2437      2421      2437      2439
      2421      2422      2423      2424      2423      2425      2427      2428
      2433      2434      2429      2430      2438      2437      2427      2426
      2431      2429      2435      2433      2435      2436      2431      2432
      2443      2441      2446      2443      2449      2446      2451      2449
      2439      2440      2439      2441      2454      2441      2454      2456
      2441      2442      2443      2444      2443      2445      2446      2447
      2446      2448      2451      2452      2451      2453      2455      2454
      2449      2450      2460      2458      2463      2460      2471      2463
      2466      2464      2468      2473      2469      2468      2456      2457
      2456      2458      2475      2458      2475      2477      2458      2459
      2460      2461      2460      2462      2464      2465      2471      2472
      2466      2467      2473      2474      2469      2470      2476      2475
      2464      2463      2466      2468      2473      2471      2481      2479
      2477      2478      2477      2479      2485      2479      2485      2487
      2479      2480      2481      2482      2481      2483      2481      2484
      2486      2485      2491      2489      2494      2491      2487      2488
      2487      2489      2496      2489      2496      2498      2489      2490
      2491      2492      2491      2493      2494      2495      2497      2496
      2502      2500      2504      2502      2506      2502      2498      2499
      2498      2500      2510      2500      2510      2512      2500      2501
      2502      2503      2504      2505      2506      2507      2506      2508
      2506      2509      2511      2510      2516      2514      2519      2516
      2521      2519      2512      2513      2512      2514      2522      2514
      2522      2524      2514      2515      2516      2517      2516      2518
      2523      2522      2519      2520      2528      2526      2531      2528
      2534      2531      2535      2534      2524      2525      2524      2526
      2539      2526      2539      2541      2526      2527      2528      2529
      2528      2530      2531      2532      2531      2533      2535      2536
      2535      2537      2535      2538      2540      2539      2545      2543
      2548      2545      2550      2548      2541      2542      2541      2543
      2551      2543      2551      2553      2543      2544      2545      2546
      2545      2547      2552      2551      2548      2549      2557      2555
      2560      2557      2563      2560      2566      2563      2569      2566
      2553      2554      2553      2555      2573      2555      2573      2575
      2555      2556      2557      2558      2557      2559      2560      2561
      2560      2562      2563      2564      2563      2565      2566      2567
      2566      2568      2574      2573      2569      2570      2569      2571
      2569      2572      2579      2577      2581      2579      2585      2579
      2575      2576      2575      2577      2589      2577      2589      2591
      2577      2578      2579      2580      2581      2582      2581      2583
      2581      2584      2585      2586      2585      2587      2585      2588
      2590      2589      2595      2593      2598      2595      2600      2598
      2604      2598      2591      2592      2591      2593      2608      2593
      2608      2610      2593      2594      2595      2596      2595      2597
      2598      2599      2600      2601      2600      2602      2600      2603
      2604      2605      2604      2606      2604      2607      2609      2608
      2614      2612      2617      2614      2619      2617      2623      2617
      2610      2611      2610      2612      2627      2612      2627      2629
      2612      2613      2614      2615      2614      2616      2617      2618
      2619      2620      2619      2621      2619      2622      2623      2624
      2623      2625      2623      2626      2628      2627      2633      2631
      2636      2633      2639      2636      2642      2639      2645      2642
      2629      2630      2629      2631      2649      2631      2649      2651
      2631      2632      2633      2634      2633      2635      2636      2637
      2636      2638      2639      2640      2639      2641      2642      2643
      2642      2644      2650      2649      2645      2646      2645      2647
      2645      2648      2655      2653      2658      2655      2666      2658
      2661      2659      2663      2668      2664      2663      2651      2652
      2651      2653      2670      2653      2670      2672      2653      2654
      2655      2656      2655      2657      2659      2660      2666      2667
      2661      2662      2668      2669      2664      2665      2671      2670
      2659      2658      2661      2663      2668      2666      2676      2674
      2678      2676      2680      2676      2672      2673      2672      2674
      2684      2674      2684      2686      2674      2675      2676      2677
      2678      2679      2680      2681      2680      2682      2680      2683
      2685      2684      2690      2688      2693      2690      2696      2693
      2698      2696      2686      2687      2686      2688      2699      2688
      2699      2701      2688      2689      2690      2691      2690      2692
      2693      2694      2693      2695      2700      2699      2696      2697
      2705      2703      2708      2705      2716      2708      2711      2709
      2713      2718      2714      2713      2701      2702      2701      2703
      2720      2703      2720      2722      2703      2704      2705      2706
      2705      2707      2709      2710      2716      2717      2711      2712
      2718      2719      2714      2715      2721      2720      2709      2708
      2711      2713      2718      2716      2726      2724      2729      2726
      2731      2729      2722      2723      2722      2724      2734      2724
      2734      2736      2724      2725      2726      2727      2726      2728
      2731      2732      2731      2733      2734      2735      2729      2730
      2740      2738      2743      2740      2746      2743      2748      2746
      2736      2737      2736      2738      2749      2738      2749      2751
      2738      2739      2740      2741      2740      2742      2743      2744
      2743      2745      2750      2749      2746      2747      2763      2755
      2763      2765      2751      2755      2755      2757      2757      2760
      2760      2752      2751      2752      2756      2755      2761      2760
      2762      2760      2753      2752      2754      2752      2758      2757
      2759      2757      2764      2763      2769      2767      2774      2769
      2772      2774      2775      2772      2777      2778      2765      2766
      2765      2767      2780      2767      2780      2782      2767      2768
      2769      2770      2769      2771      2772      2773      2778      2779
      2775      2776      2781      2780      2774      2778      2775      2777
      2786      2784      2789      2786      2792      2789      2794      2792
      2782      2783      2782      2784      2795      2784      2795      2797
      2784      2785      2786      2787      2786      2788      2789      2790
      2789      2791      2796      2795      2792      2793      2801      2799
      2804      2801      2797      2798      2797      2799      2806      2799
      2806      2808      2799      2800      2801      2802      2801      2803
      2804      2805      2807      2806      2812      2810      2815      2812
      2818      2815      2821      2818      2823      2821      2827      2823
      2808      2809      2808      2810      2830      2810      2830      2832
      2810      2811      2812      2813      2812      2814      2815      2816
      2815      2817      2818      2819      2818      2820      2821      2822
      2824      2825      2824      2826      2827      2828      2827      2829
      2831      2830      2823      2824      2836      2834      2838      2836
      2840      2836      2832      2833      2832      2834      2844      2834
      2844      2846      2834      2835      2836      2837      2838      2839
      2840      2841      2840      2842      2840      2843      2845      2844
      2850      2848      2853      2850      2855      2853      2846      2847
      2846      2848      2858      2848      2858      2860      2848      2849
      2850      2851      2850      2852      2855      2856      2855      2857
      2858      2859      2853      2854      2864      2862      2867      2864
      2860      2861      2860      2862      2869      2862      2869      2871
      2862      2863      2864      2865      2864      2866      2867      2868
      2870      2869      2875      2873      2878      2875      2880      2878
      2871      2872      2871      2873      2881      2873      2881      2883
      2873      2874      2875      2876      2875      2877      2882      2881
      2878      2879      2887      2885      2893      2887      2889      2887
      2896      2893      2883      2884      2883      2885      2900      2885
      2900      2902      2885      2886      2887      2888      2893      2894
      2893      2895      2889      2890      2889      2891      2889      2892
      2896      2897      2896      2898      2896      2899      2901      2900
      2906      2904      2908      2906      2912      2906      2902      2903
      2902      2904      2916      2904      2916      2918      2904      2905
      2906      2907      2908      2909      2908      2910      2908      2911
      2912      2913      2912      2914      2912      2915      2917      2916
      2922      2920      2925      2922      2928      2925      2930      2928
      2918      2919      2918      2920      2931      2920      2931      2933
      2920      2921      2922      2923      2922      2924      2925      2926
      2925      2927      2932      2931      2928      2929      2937      2935
      2933      2934      2933      2935      2941      2935      2941      2943
      2935      2936      2937      2938      2937      2939      2937      2940
      2942      2941      2947      2945      2950      2947      2952      2950
      2956      2950      2943      2944      2943      2945      2960      2945
      2960      2962      2945      2946      2947      2948      2947      2949
      2950      2951      2952      2953      2952      2954      2952      2955
      2956      2957      2956      2958      2956      2959      2961      2960
      2966      2964      2969      2966      2971      2969      2962      2963
      2962      2964      2974      2964      2974      2976      2964      2965
      2966      2967      2966      2968      2971      2972      2971      2973
      2974      2975      2969      2970      2980      2978      2983      2980
      2986      2983      2989      2986      2992      2989      2976      2977
      2976      2978      2996      2978      2996      2998      2978      2979
      2980      2981      2980      2982      2983      2984      2983      2985
      2986      2987      2986      2988      2989      2990      2989      2991
      2997      2996      2992      2993      2992      2994      2992      2995
      3002      3000      3005      3002      3008      3005      3011      3008
      3014      3011      2998      2999      2998      3000      3018      3000
      3000      3001      3002      3003      3002      3004      3005      3006
      3005      3007      3008      3009      3008      3010      3011      3012
      3011      3013      3014      3015      3014      3016      3014      3017
      3018      3020      3018      3019      3022      3021      3023      3021
      3024      3021      3027      3025      3030      3027      3021      3025
      3032      3025      3032      3034      3025      3026      3027      3028
      3027      3029      3030      3031      3033      3032      3038      3036
      3041      3038      3044      3041      3047      3044      3050      3047
      3034      3035      3034      3036      3054      3036      3054      3056
      3036      3037      3038      3039      3038      3040      3041      3042
      3041      3043      3044      3045      3044      3046      3047      3048
      3047      3049      3055      3054      3050      3051      3050      3052
      3050      3053      3060      3058      3063      3060      3066      3063
      3068      3066      3056      3057      3056      3058      3069      3058
      3069      3071      3058      3059      3060      3061      3060      3062
      3063      3064      3063      3065      3070      3069      3066      3067
      3075      3073      3078      3075      3071      3072      3071      3073
      3080      3073      3080      3082      3073      3074      3075      3076
      3075      3077      3078      3079      3081      3080      3086      3084
      3082      3083      3082      3084      3090      3084      3090      3092
      3084      3085      3086      3087      3086      3088      3086      3089
      3091      3090      3096      3094      3102      3096      3098      3096
      3105      3102      3092      3093      3092      3094      3109      3094
      3109      3111      3094      3095      3096      3097      3102      3103
      3102      3104      3098      3099      3098      3100      3098      3101
      3105      3106      3105      3107      3105      3108      3110      3109
      3115      3113      3111      3112      3111      3113      3119      3113
      3119      3121      3113      3114      3115      3116      3115      3117
      3115      3118      3120      3119      3125      3123      3128      3125
      3121      3122      3121      3123      3130      3123      3130      3132
      3123      3124      3125      3126      3125      3127      3128      3129
      3131      3130      3136      3134      3138      3136      3140      3136
      3132      3133      3132      3134      3144      3134      3144      3146
      3134      3135      3136      3137      3138      3139      3140      3141
      3140      3142      3140      3143      3145      3144      3150      3148
      3153      3150      3156      3153      3158      3156      3146      3147
      3146      3148      3159      3148      3159      3161      3148      3149
      3150      3151      3150      3152      3153      3154      3153      3155
      3160      3159      3156      3157      3165      3163      3167      3165
      3171      3165      3161      3162      3161      3163      3175      3163
      3175      3177      3163      3164      3165      3166      3167      3168
      3167      3169      3167      3170      3171      3172      3171      3173
      3171      3174      3176      3175      3181      3179      3184      3181
      3187      3184      3190      3187      3193      3190      3177      3178
      3177      3179      3197      3179      3197      3199      3179      3180
      3181      3182      3181      3183      3184      3185      3184      3186
      3187      3188      3187      3189      3190      3191      3190      3192
      3198      3197      3193      3194      3193      3195      3193      3196
      3203      3201      3206      3203      3208      3206      3212      3206
      3199      3200      3199      3201      3216      3201      3216      3218
      3201      3202      3203      3204      3203      3205      3206      3207
      3208      3209      3208      3210      3208      3211      3212      3213
      3212      3214      3212      3215      3217      3216      3222      3220
      3225      3222      3228      3225      3231      3228      3233      3231
      3237      3233      3218      3219      3218      3220      3240      3220
      3240      3242      3220      3221      3222      3223      3222      3224
      3225      3226      3225      3227      3228      3229      3228      3230
      3231      3232      3234      3235      3234      3236      3237      3238
      3237      3239      3241      3240      3233      3234      3246      3244
      3249      3246      3251      3249      3255      3249      3242      3243
      3242      3244      3259      3244      3259      3261      3244      3245
      3246      3247      3246      3248      3249      3250      3251      3252
      3251      3253      3251      3254      3255      3256      3255      3257
      3255      3258      3260      3259      3265      3263      3268      3265
      3271      3268      3273      3271      3261      3262      3261      3263
      3276      3263      3276      3278      3263      3264      3265      3266
      3265      3267      3268      3269      3268      3270      3273      3274
      3273      3275      3277      3276      3271      3272      3282      3280
      3285      3282      3288      3285      3290      3288      3278      3279
      3278      3280      3291      3280      3291      3293      3280      3281
      3282      3283      3282      3284      3285      3286      3285      3287
      3292      3291      3288      3289      3297      3295      3300      3297
      3307      3300      3303      3301      3305      3309      3293      3294
      3293      3295      3311      3295      3311      3313      3295      3296
      3297      3298      3297      3299      3301      3302      3307      3308
      3303      3304      3312      3311      3301      3300      3305      3303
      3309      3307      3309      3310      3305      3306      3317      3315
      3320      3317      3322      3320      3326      3320      3313      3314
      3313      3315      3330      3315      3330      3332      3315      3316
      3317      3318      3317      3319      3320      3321      3322      3323
      3322      3324      3322      3325      3326      3327      3326      3328
      3326      3329      3331      3330      3336      3334      3339      3336
      3341      3339      3345      3339      3332      3333      3332      3334
      3349      3334      3349      3351      3334      3335      3336      3337
      3336      3338      3339      3340      3341      3342      3341      3343
      3341      3344      3345      3346      3345      3347      3345      3348
      3350      3349      3355      3353      3358      3355      3351      3352
      3351      3353      3360      3353      3360      3362      3353      3354
      3355      3356      3355      3357      3358      3359      3361      3360
      3366      3364      3369      3366      3372      3369      3375      3372
      3378      3375      3362      3363      3362      3364      3382      3364
      3382      3384      3364      3365      3366      3367      3366      3368
      3369      3370      3369      3371      3372      3373      3372      3374
      3375      3376      3375      3377      3383      3382      3378      3379
      3378      3380      3378      3381      3388      3386      3391      3388
      3384      3385      3384      3386      3393      3386      3393      3395
      3386      3387      3388      3389      3388      3390      3391      3392
      3394      3393      3399      3397      3402      3399      3405      3402
      3408      3405      3411      3408      3395      3396      3395      3397
      3415      3397      3397      3398      3399      3400      3399      3401
      3402      3403      3402      3404      3405      3406      3405      3407
      3408      3409      3408      3410      3411      3412      3411      3413
      3411      3414      3415      3417      3415      3416

      6224 !NTHETA: angles
         2         1         3         2         1         4         2         1         5
         3         1         4         3         1         5         4         1         5
         1         5         6         1         5         7         1         5         8
         6         5         7         6         5         8         7         5         8
         5         8         9         5         8        10         9         8        10
         8        10        11         8        10        12        11        10        12
        10        12        13        10        12        14        10        12        32
        13        12        14        13        12        32        14        12        32
        12        14        15        12        14        16        12        14        17
        15        14        16        15        14        17        16        14        17
        14        17        18        14        17        19        14        17        20
        18        17        19        18        17        20        19        17        20
        17        20        21        17        20        22        17        20        23
        21        20        22        21        20        23        22        20        23
        20        23        24        20        23        25        24        23        25
        23        25        26        23        25        29        26        25        29
        25        26        27        25        26        28        27        26        28
        25        29        30        25        29        31        30        29        31
        12        32        33        12        32        34        33        32        34
        32        34        35        32        34        36        35        34        36
        34        36        37        34        36        38        34        36        54
        37        36        38        37        36        54        38        36        54
        36        38        39        36        38        40        36        38        41
        39        38        40        39        38        41        40        38        41
        38        41        42        38        41        43        38        41        44
        42        41        43        42        41        44        43        41        44
        41        44        45        41        44        46        41        44        47
        45        44        46        45        44        47        46        44        47
        44        47        48        44        47        49        44        47        50
        48        47        49        48        47        50        49        47        50
        47        50        51        47        50        52        47        50        53
        51        50        52        51        50        53        52        50        53
        36        54        55        36        54        56        55        54        56
        54        56        57        54        56        58        57        56        58
        56        58        59        56        58        60        56        58        76
        59        58        60        59        58        76        60        58        76
        58        60        61        58        60        62        58        60        63
        61        60        62        61        60        63        62        60        63
        60        63        64        60        63        65        60        63        66
        64        63        65        64        63        66        65        63        66
        63        66        67        63        66        68        63        66        69
        67        66        68        67        66        69        68        66        69
        66        69        70        66        69        71        66        69        72
        70        69        71        70        69        72        71        69        72
        69        72        73        69        72        74        69        72        75
        73        72        74        73        72        75        74        72        75
        58        76        77        58        76        78        77        76        78
        76        78        79        76        78        80        79        78        80
        78        80        81        78        80        82        78        80        95
        81        80        82        81        80        95        82        80        95
        80        82        83        80        82        84        80        82        88
        83        82        84        83        82        88        84        82        88
        82        84        85        82        84        86        82        84        87
        85        84        86        85        84        87        86        84        87
        82        88        89        82        88        90        82        88        91
        89        88        90        89        88        91        90        88        91
        88        91        92        88        91        93        88        91        94
        92        91        93        92        91        94        93        91        94
        80        95        96        80        95        97        96        95        97
        95        97        98        95        97        99        98        97        99
        97        99       100        97        99       101        97        99       112
       100        99       101       100        99       112       101        99       112
        99       101       102        99       101       103        99       101       104
       102       101       103       102       101       104       103       101       104
       101       104       105       101       104       106       101       104       107
       105       104       106       105       104       107       106       104       107
       104       107       108       104       107       109       108       107       109
       107       109       110       107       109       111       110       109       111
        99       112       113        99       112       114       113       112       114
       112       114       115       112       114       116       115       114       116
       114       116       117       114       116       118       114       116       131
       117       116       118       117       116       131       118       116       131
       116       118       119       116       118       120       116       118       124
       119       118       120       119       118       124       120       118       124
       118       120       121       118       120       122       118       120       123
       121       120       122       121       120       123       122       120       123
       118       124       125       118       124       126       118       124       127
       125       124       126       125       124       127       126       124       127
       124       127       128       124       127       129       124       127       130
       128       127       129       128       127       130       129       127       130
       116       131       132       116       131       133       132       131       133
       131       133       134       131       133       135       134       133       135
       133       135       136       133       135       137       133       135       145
       136       135       137       136       135       145       137       135       145
       135       137       138       135       137       139       135       137       141
       138       137       139       138       137       141       139       137       141
       137       139       140       137       141       142       137       141       143
       137       141       144       142       141       143       142       141       144
       143       141       144       135       145       146       135       145       147
       146       145       147       145       147       148       145       147       149
       148       147       149       147       149       150       147       149       151
       147       149       169       150       149       151       150       149       169
       151       149       169       149       151       152       149       151       153
       149       151       154       152       151       153       152       151       154
       153       151       154       151       154       155       151       154       156
       151       154       157       155       154       156       155       154       157
       156       154       157       154       157       158       154       157       159
       154       157       160       158       157       159       158       157       160
       159       157       160       157       160       161       157       160       162
       161       160       162       160       162       163       160       162       166
       163       162       166       162       163       164       162       163       165
       164       163       165       162       166       167       162       166       168
       167       166       168       149       169       170       149       169       171
       170       169       171       169       171       172       169       171       173
       172       171       173       171       173       174       171       173       175
       171       173       188       174       173       175       174       173       188
       175       173       188       173       175       176       173       175       177
       173       175       181       176       175       177       176       175       181
       177       175       181       175       177       178       175       177       179
       175       177       180       178       177       179       178       177       180
       179       177       180       175       181       182       175       181       183
       175       181       184       182       181       183       182       181       184
       183       181       184       181       184       185       181       184       186
       181       184       187       185       184       186       185       184       187
       186       184       187       173       188       189       173       188       190
       189       188       190       188       190       191       188       190       192
       191       190       192       190       192       193       190       192       194
       190       192       205       193       192       194       193       192       205
       194       192       205       192       194       195       192       194       196
       192       194       197       195       194       196       195       194       197
       196       194       197       194       197       198       194       197       199
       194       197       200       198       197       199       198       197       200
       199       197       200       197       200       201       200       201       202
       200       201       203       200       201       204       202       201       203
       202       201       204       203       201       204       192       205       206
       192       205       207       206       205       207       205       207       208
       205       207       209       208       207       209       207       209       210
       207       209       211       207       209       217       210       209       211
       210       209       217       211       209       217       209       211       212
       209       211       213       209       211       214       212       211       213
       212       211       214       213       211       214       211       214       215
       211       214       216       215       214       216       209       217       218
       209       217       219       218       217       219       217       219       220
       217       219       221       220       219       221       219       221       222
       219       221       223       219       221       232       222       221       223
       222       221       232       223       221       232       221       223       224
       221       223       225       221       223       226       224       223       225
       224       223       226       225       223       226       223       226       227
       223       226       228       223       226       229       227       226       228
       227       226       229       228       226       229       226       229       230
       226       229       231       230       229       231       221       232       233
       221       232       234       233       232       234       232       234       235
       232       234       236       235       234       236       234       236       237
       234       236       238       234       236       256       237       236       238
       237       236       256       238       236       256       236       238       239
       236       238       240       236       238       241       239       238       240
       239       238       241       240       238       241       238       241       242
       238       241       243       238       241       244       242       241       243
       242       241       244       243       241       244       241       244       245
       241       244       246       241       244       247       245       244       246
       245       244       247       246       244       247       244       247       248
       244       247       249       248       247       249       247       249       250
       247       249       253       250       249       253       249       250       251
       249       250       252       251       250       252       249       253       254
       249       253       255       254       253       255       236       256       257
       236       256       258       257       256       258       256       258       259
       256       258       260       259       258       260       258       260       261
       258       260       262       258       260       270       261       260       262
       261       260       270       262       260       270       260       262       263
       260       262       264       260       262       265       263       262       264
       263       262       265       264       262       265       262       265       266
       262       265       267       266       265       267       265       267       268
       265       267       269       268       267       269       260       270       271
       260       270       272       271       270       272       270       272       273
       270       272       274       273       272       274       272       274       275
       272       274       276       272       274       294       275       274       276
       275       274       294       276       274       294       274       276       277
       274       276       278       274       276       279       277       276       278
       277       276       279       278       276       279       276       279       280
       276       279       281       276       279       282       280       279       281
       280       279       282       281       279       282       279       282       283
       279       282       284       279       282       285       283       282       284
       283       282       285       284       282       285       282       285       286
       282       285       287       286       285       287       285       287       288
       285       287       291       288       287       291       287       288       289
       287       288       290       289       288       290       287       291       292
       287       291       293       292       291       293       274       294       295
       274       294       296       295       294       296       294       296       297
       294       296       298       297       296       298       296       298       299
       296       298       300       296       298       311       299       298       300
       299       298       311       300       298       311       298       300       301
       298       300       302       298       300       303       301       300       302
       301       300       303       302       300       303       300       303       304
       300       303       305       300       303       306       304       303       305
       304       303       306       305       303       306       303       306       307
       303       306       308       307       306       308       306       308       309
       306       308       310       309       308       310       298       311       312
       298       311       313       312       311       313       311       313       314
       311       313       315       314       313       315       313       315       316
       313       315       317       313       315       327       316       315       317
       316       315       327       317       315       327       315       317       318
       315       317       319       315       317       323       318       317       319
       318       317       323       319       317       323       317       319       320
       317       319       321       317       319       322       320       319       321
       320       319       322       321       319       322       317       323       324
       317       323       325       317       323       326       324       323       325
       324       323       326       325       323       326       315       327       328
       315       327       329       328       327       329       327       329       330
       327       329       331       330       329       331       329       331       332
       329       331       333       329       331       341       332       331       333
       332       331       341       333       331       341       331       333       334
       331       333       335       331       333       337       334       333       335
       334       333       337       335       333       337       333       335       336
       333       337       338       333       337       339       333       337       340
       338       337       339       338       337       340       339       337       340
       331       341       342       331       341       343       342       341       343
       341       343       344       341       343       345       344       343       345
       343       345       346       343       345       347       343       345       361
       346       345       347       346       345       361       347       345       361
       345       347       348       345       347       349       345       347       350
[truncated: 656,662 more chars]
