# Supplementary material for: Mapping the Interactions Among Class IIa Histone Deacetylases and Myocyte Enhancer Factor 2s
Source: J Chem Inf Model. 2025 Jun 6;65(12):6249–60. doi: 10.1021/acs.jcim.5c00858 (PMC12199305; doi:10.1021/acs.jcim.5c00858)
Supplement: Supplementary file 6 [file ci5c00858_si_006.zip › Average_Structures/HDAC5_MEF2B.pdb]

REMARK  GENERATED BY CHARMM-GUI (HTTP://WWW.CHARMM-GUI.ORG) V3.7 ON APR, 06. 2025. JOB
REMARK  READ PDB, MANIPULATE STRUCTURE IF NEEDED, AND GENERATE TOPOLOGY FILE          
REMARK   DATE:     4/ 6/25      8: 2:41      CREATED BY USER: charmm-gui              
ATOM      1  N   GLY P   2     -18.196  10.725 -16.605  1.00 10.22      PROA
ATOM      2  HT1 GLY P   2     -17.989  11.640 -16.156  1.00  0.00      PROA
ATOM      3  HT2 GLY P   2     -19.032  10.300 -16.156  1.00  0.00      PROA
ATOM      4  HT3 GLY P   2     -18.384  10.870 -17.618  1.00  0.00      PROA
ATOM      5  CA  GLY P   2     -17.938  10.524 -16.569  1.00  9.51      PROA
ATOM      6  HA1 GLY P   2     -18.226   9.748 -15.875  1.00  0.00      PROA
ATOM      7  HA2 GLY P   2     -17.125  11.109 -16.164  1.00  0.00      PROA
ATOM      8  C   GLY P   2     -17.841  10.386 -16.849  1.00  8.56      PROA
ATOM      9  O   GLY P   2     -17.986  10.413 -17.129  1.00  8.48      PROA
ATOM     10  N   ARG P   3     -17.585  10.231 -16.780  1.00  8.04      PROA
ATOM     11  HN  ARG P   3     -17.167  10.155 -15.880  1.00  0.00      PROA
ATOM     12  CA  ARG P   3     -17.455  10.089 -17.027  1.00  7.33      PROA
ATOM     13  HA  ARG P   3     -17.057  10.711 -17.779  1.00  0.00      PROA
ATOM     14  CB  ARG P   3     -17.365  10.072 -16.878  1.00  7.69      PROA
ATOM     15  HB1 ARG P   3     -16.271  10.003 -16.992  1.00  0.00      PROA
ATOM     16  HB2 ARG P   3     -17.724   9.283 -16.196  1.00  0.00      PROA
ATOM     17  CG  ARG P   3     -17.516  10.462 -16.801  1.00  8.57      PROA
ATOM     18  HG1 ARG P   3     -16.745  10.895 -16.145  1.00  0.00      PROA
ATOM     19  HG2 ARG P   3     -18.434  10.258 -16.230  1.00  0.00      PROA
ATOM     20  CD  ARG P   3     -17.596  10.697 -16.974  1.00  9.04      PROA
ATOM     21  HD1 ARG P   3     -18.636  10.443 -17.212  1.00  0.00      PROA
ATOM     22  HD2 ARG P   3     -16.929  10.565 -17.835  1.00  0.00      PROA
ATOM     23  NE  ARG P   3     -17.614  10.927 -16.978  1.00  9.68      PROA
ATOM     24  HE  ARG P   3     -17.293  11.135 -16.118  1.00  0.00      PROA
ATOM     25  CZ  ARG P   3     -17.667  11.171 -17.069  1.00 10.32      PROA
ATOM     26  NH1 ARG P   3     -17.711  11.246 -17.167  1.00 10.51      PROA
ATOM     27 HH11 ARG P   3     -18.682  11.238 -17.406  1.00  0.00      PROA
ATOM     28 HH12 ARG P   3     -17.076  11.827 -17.676  1.00  0.00      PROA
ATOM     29  NH2 ARG P   3     -17.681  11.351 -17.059  1.00 11.01      PROA
ATOM     30 HH21 ARG P   3     -16.857  11.914 -17.001  1.00  0.00      PROA
ATOM     31 HH22 ARG P   3     -18.583  11.783 -17.062  1.00  0.00      PROA
ATOM     32  C   ARG P   3     -17.095   9.645 -17.026  1.00  6.34      PROA
ATOM     33  O   ARG P   3     -16.676   9.321 -16.651  1.00  6.25      PROA
ATOM     34  N   LYS P   4     -17.262   9.628 -17.450  1.00  5.85      PROA
ATOM     35  HN  LYS P   4     -17.893  10.084 -18.003  1.00  0.00      PROA
ATOM     36  CA  LYS P   4     -16.968   9.253 -17.520  1.00  5.19      PROA
ATOM     37  HA  LYS P   4     -17.458   8.431 -18.011  1.00  0.00      PROA
ATOM     38  CB  LYS P   4     -16.512   9.660 -17.970  1.00  5.51      PROA
ATOM     39  HB1 LYS P   4     -15.999   8.867 -18.527  1.00  0.00      PROA
ATOM     40  HB2 LYS P   4     -15.842  10.120 -17.234  1.00  0.00      PROA
ATOM     41  CG  LYS P   4     -16.563  10.366 -18.648  1.00  6.09      PROA
ATOM     42  HG1 LYS P   4     -15.503  10.523 -18.705  1.00  0.00      PROA
ATOM     43  HG2 LYS P   4     -17.087  11.063 -18.023  1.00  0.00      PROA
ATOM     44  CD  LYS P   4     -16.677  10.625 -19.118  1.00  6.47      PROA
ATOM     45  HD1 LYS P   4     -17.691  10.864 -18.858  1.00  0.00      PROA
ATOM     46  HD2 LYS P   4     -16.568   9.757 -19.741  1.00  0.00      PROA
ATOM     47  CE  LYS P   4     -16.627  11.143 -19.704  1.00  7.11      PROA
ATOM     48  HE1 LYS P   4     -15.582  10.995 -19.823  1.00  0.00      PROA
ATOM     49  HE2 LYS P   4     -16.950  11.951 -19.094  1.00  0.00      PROA
ATOM     50  NZ  LYS P   4     -16.634  11.392 -20.044  1.00  7.70      PROA
ATOM     51  HZ1 LYS P   4     -17.601  11.742 -20.198  1.00  0.00      PROA
ATOM     52  HZ2 LYS P   4     -16.325  10.851 -20.877  1.00  0.00      PROA
ATOM     53  HZ3 LYS P   4     -15.993  12.197 -19.897  1.00  0.00      PROA
ATOM     54  C   LYS P   4     -16.894   8.537 -16.723  1.00  4.54      PROA
ATOM     55  O   LYS P   4     -16.629   8.036 -16.467  1.00  4.84      PROA
ATOM     56  N   LYS P   5     -17.139   8.486 -16.308  1.00  3.98      PROA
ATOM     57  HN  LYS P   5     -17.821   9.180 -16.146  1.00  0.00      PROA
ATOM     58  CA  LYS P   5     -17.146   7.859 -15.553  1.00  3.60      PROA
ATOM     59  HA  LYS P   5     -18.134   7.755 -15.136  1.00  0.00      PROA
ATOM     60  CB  LYS P   5     -16.848   7.069 -16.055  1.00  4.06      PROA
ATOM     61  HB1 LYS P   5     -16.862   6.206 -15.358  1.00  0.00      PROA
ATOM     62  HB2 LYS P   5     -15.804   7.255 -16.380  1.00  0.00      PROA
ATOM     63  CG  LYS P   5     -17.409   6.792 -16.920  1.00  4.82      PROA
ATOM     64  HG1 LYS P   5     -16.713   6.216 -17.561  1.00  0.00      PROA
ATOM     65  HG2 LYS P   5     -17.674   7.741 -17.426  1.00  0.00      PROA
ATOM     66  CD  LYS P   5     -18.070   6.373 -16.891  1.00  5.27      PROA
ATOM     67  HD1 LYS P   5     -18.843   7.116 -16.630  1.00  0.00      PROA
ATOM     68  HD2 LYS P   5     -17.909   5.684 -16.044  1.00  0.00      PROA
ATOM     69  CE  LYS P   5     -18.422   5.917 -17.445  1.00  5.99      PROA
ATOM     70  HE1 LYS P   5     -17.631   5.184 -17.538  1.00  0.00      PROA
ATOM     71  HE2 LYS P   5     -18.445   6.658 -18.233  1.00  0.00      PROA
ATOM     72  NZ  LYS P   5     -18.731   5.659 -17.630  1.00  6.55      PROA
ATOM     73  HZ1 LYS P   5     -19.627   6.183 -17.695  1.00  0.00      PROA
ATOM     74  HZ2 LYS P   5     -18.868   4.809 -17.046  1.00  0.00      PROA
ATOM     75  HZ3 LYS P   5     -18.423   5.379 -18.583  1.00  0.00      PROA
ATOM     76  C   LYS P   5     -16.654   8.050 -14.530  1.00  3.04      PROA
ATOM     77  O   LYS P   5     -16.465   7.784 -14.417  1.00  3.15      PROA
ATOM     78  N   ILE P   6     -16.450   8.532 -13.745  1.00  2.93      PROA
ATOM     79  HN  ILE P   6     -16.879   9.351 -13.888  1.00  0.00      PROA
ATOM     80  CA  ILE P   6     -16.016   8.785 -12.710  1.00  2.63      PROA
ATOM     81  HA  ILE P   6     -15.312   7.997 -12.677  1.00  0.00      PROA
ATOM     82  CB  ILE P   6     -15.715   9.221 -12.283  1.00  3.46      PROA
ATOM     83  HB  ILE P   6     -16.426  10.027 -12.397  1.00  0.00      PROA
ATOM     84  CG2 ILE P   6     -15.389   9.475 -11.505  1.00  3.75      PROA
ATOM     85 HG21 ILE P   6     -14.849   8.632 -11.024  1.00  0.00      PROA
ATOM     86 HG22 ILE P   6     -16.215   9.796 -10.835  1.00  0.00      PROA
ATOM     87 HG23 ILE P   6     -14.677  10.316 -11.650  1.00  0.00      PROA
ATOM     88  CG1 ILE P   6     -15.650   9.144 -12.559  1.00  4.43      PROA
ATOM     89 HG11 ILE P   6     -15.011   9.796 -13.136  1.00  0.00      PROA
ATOM     90 HG12 ILE P   6     -16.412   8.654 -13.147  1.00  0.00      PROA
ATOM     91  CD  ILE P   6     -15.565   9.038 -12.396  1.00  5.26      PROA
ATOM     92  HD1 ILE P   6     -15.922   9.466 -11.435  1.00  0.00      PROA
ATOM     93  HD2 ILE P   6     -14.457   9.117 -12.430  1.00  0.00      PROA
ATOM     94  HD3 ILE P   6     -15.866   7.969 -12.442  1.00  0.00      PROA
ATOM     95  C   ILE P   6     -16.092   8.950 -11.908  1.00  1.91      PROA
ATOM     96  O   ILE P   6     -16.277   9.165 -11.785  1.00  2.20      PROA
ATOM     97  N   GLN P   7     -15.955   8.842 -11.346  1.00  1.97      PROA
ATOM     98  HN  GLN P   7     -15.223   8.218 -11.335  1.00  0.00      PROA
ATOM     99  CA  GLN P   7     -16.074   8.955 -10.607  1.00  2.28      PROA
ATOM    100  HA  GLN P   7     -16.792   9.646 -10.332  1.00  0.00      PROA
ATOM    101  CB  GLN P   7     -16.172   8.675 -10.825  1.00  3.47      PROA
ATOM    102  HB1 GLN P   7     -17.085   8.301 -10.337  1.00  0.00      PROA
ATOM    103  HB2 GLN P   7     -15.344   7.964 -10.687  1.00  0.00      PROA
ATOM    104  CG  GLN P   7     -16.418   8.556 -11.936  1.00  4.09      PROA
ATOM    105  HG1 GLN P   7     -16.897   7.579 -11.900  1.00  0.00      PROA
ATOM    106  HG2 GLN P   7     -15.404   8.508 -12.330  1.00  0.00      PROA
ATOM    107  CD  GLN P   7     -16.716   8.789 -12.467  1.00  4.41      PROA
ATOM    108  OE1 GLN P   7     -16.749   8.833 -12.698  1.00  4.63      PROA
ATOM    109  NE2 GLN P   7     -16.945   8.942 -12.677  1.00  4.98      PROA
ATOM    110 HE21 GLN P   7     -17.884   8.602 -12.725  1.00  0.00      PROA
ATOM    111 HE22 GLN P   7     -16.667   9.724 -13.235  1.00  0.00      PROA
ATOM    112  C   GLN P   7     -15.881   9.213  -9.236  1.00  1.96      PROA
ATOM    113  O   GLN P   7     -16.611   9.401  -8.608  1.00  2.31      PROA
ATOM    114  N   ILE P   8     -14.891   9.231  -8.735  1.00  1.57      PROA
ATOM    115  HN  ILE P   8     -14.084   9.044  -9.283  1.00  0.00      PROA
ATOM    116  CA  ILE P   8     -14.584   9.478  -7.435  1.00  1.34      PROA
ATOM    117  HA  ILE P   8     -15.476   9.307  -6.851  1.00  0.00      PROA
ATOM    118  CB  ILE P   8     -13.528   8.650  -6.958  1.00  1.42      PROA
ATOM    119  HB  ILE P   8     -13.320   8.025  -7.836  1.00  0.00      PROA
ATOM    120  CG2 ILE P   8     -12.914   8.725  -6.695  1.00  1.87      PROA
ATOM    121 HG21 ILE P   8     -12.944   9.453  -5.856  1.00  0.00      PROA
ATOM    122 HG22 ILE P   8     -12.215   9.106  -7.470  1.00  0.00      PROA
ATOM    123 HG23 ILE P   8     -12.548   7.751  -6.306  1.00  0.00      PROA
ATOM    124  CG1 ILE P   8     -13.339   8.053  -6.474  1.00  1.84      PROA
ATOM    125 HG11 ILE P   8     -12.781   8.633  -5.750  1.00  0.00      PROA
ATOM    126 HG12 ILE P   8     -12.705   7.511  -7.164  1.00  0.00      PROA
ATOM    127  CD  ILE P   8     -13.525   7.418  -5.980  1.00  2.36      PROA
ATOM    128  HD1 ILE P   8     -13.222   6.462  -6.457  1.00  0.00      PROA
ATOM    129  HD2 ILE P   8     -14.620   7.391  -5.795  1.00  0.00      PROA
ATOM    130  HD3 ILE P   8     -12.985   7.519  -5.015  1.00  0.00      PROA
ATOM    131  C   ILE P   8     -14.359  10.884  -7.212  1.00  1.37      PROA
ATOM    132  O   ILE P   8     -13.746  11.513  -7.921  1.00  1.57      PROA
ATOM    133  N   SER P   9     -14.885  11.430  -6.222  1.00  1.43      PROA
ATOM    134  HN  SER P   9     -15.444  10.902  -5.589  1.00  0.00      PROA
ATOM    135  CA  SER P   9     -14.762  12.758  -5.904  1.00  1.65      PROA
ATOM    136  HA  SER P   9     -13.939  13.160  -6.475  1.00  0.00      PROA
ATOM    137  CB  SER P   9     -15.921  13.455  -6.186  1.00  2.07      PROA
ATOM    138  HB1 SER P   9     -16.686  12.992  -5.537  1.00  0.00      PROA
ATOM    139  HB2 SER P   9     -16.129  13.227  -7.247  1.00  0.00      PROA
ATOM    140  OG  SER P   9     -16.083  14.261  -6.128  1.00  2.58      PROA
ATOM    141  HG1 SER P   9     -16.108  14.459  -5.189  1.00  0.00      PROA
ATOM    142  C   SER P   9     -14.410  13.031  -4.515  1.00  1.41      PROA
ATOM    143  O   SER P   9     -14.771  12.366  -3.698  1.00  1.24      PROA
ATOM    144  N   ARG P  10     -13.669  14.011  -4.212  1.00  1.58      PROA
ATOM    145  HN  ARG P  10     -13.339  14.613  -4.932  1.00  0.00      PROA
ATOM    146  CA  ARG P  10     -13.228  14.381  -2.930  1.00  1.48      PROA
ATOM    147  HA  ARG P  10     -12.854  13.493  -2.443  1.00  0.00      PROA
ATOM    148  CB  ARG P  10     -12.182  15.399  -2.984  1.00  1.83      PROA
ATOM    149  HB1 ARG P  10     -11.272  14.836  -3.254  1.00  0.00      PROA
ATOM    150  HB2 ARG P  10     -12.104  15.761  -1.944  1.00  0.00      PROA
ATOM    151  CG  ARG P  10     -12.114  16.425  -3.665  1.00  1.84      PROA
ATOM    152  HG1 ARG P  10     -13.038  16.989  -3.438  1.00  0.00      PROA
ATOM    153  HG2 ARG P  10     -12.140  16.082  -4.717  1.00  0.00      PROA
ATOM    154  CD  ARG P  10     -11.236  17.225  -3.616  1.00  2.10      PROA
ATOM    155  HD1 ARG P  10     -11.693  18.021  -4.204  1.00  0.00      PROA
ATOM    156  HD2 ARG P  10     -10.468  16.674  -4.159  1.00  0.00      PROA
ATOM    157  NE  ARG P  10     -10.773  17.659  -3.227  1.00  2.52      PROA
ATOM    158  HE  ARG P  10     -10.171  17.044  -2.792  1.00  0.00      PROA
ATOM    159  CZ  ARG P  10     -10.497  18.472  -2.962  1.00  2.94      PROA
ATOM    160  NH1 ARG P  10     -10.580  19.017  -3.005  1.00  3.09      PROA
ATOM    161 HH11 ARG P  10     -11.205  19.479  -2.376  1.00  0.00      PROA
ATOM    162 HH12 ARG P  10     -10.105  19.541  -3.712  1.00  0.00      PROA
ATOM    163  NH2 ARG P  10     -10.109  18.758  -2.630  1.00  3.75      PROA
ATOM    164 HH21 ARG P  10      -9.228  19.034  -3.015  1.00  0.00      PROA
ATOM    165 HH22 ARG P  10     -10.327  18.971  -1.677  1.00  0.00      PROA
ATOM    166  C   ARG P  10     -14.260  14.811  -1.945  1.00  1.39      PROA
ATOM    167  O   ARG P  10     -15.214  15.413  -2.265  1.00  1.56      PROA
ATOM    168  N   ILE P  11     -14.077  14.507  -0.698  1.00  1.23      PROA
ATOM    169  HN  ILE P  11     -13.306  13.939  -0.426  1.00  0.00      PROA
ATOM    170  CA  ILE P  11     -14.912  14.925   0.383  1.00  1.18      PROA
ATOM    171  HA  ILE P  11     -15.910  15.053  -0.008  1.00  0.00      PROA
ATOM    172  CB  ILE P  11     -14.930  13.941   1.510  1.00  1.15      PROA
ATOM    173  HB  ILE P  11     -13.874  13.731   1.776  1.00  0.00      PROA
ATOM    174  CG2 ILE P  11     -15.474  14.215   2.481  1.00  1.52      PROA
ATOM    175 HG21 ILE P  11     -16.572  14.233   2.312  1.00  0.00      PROA
ATOM    176 HG22 ILE P  11     -15.152  15.221   2.824  1.00  0.00      PROA
ATOM    177 HG23 ILE P  11     -15.248  13.462   3.266  1.00  0.00      PROA
ATOM    178  CG1 ILE P  11     -15.361  12.843   1.359  1.00  1.47      PROA
ATOM    179 HG11 ILE P  11     -14.471  12.338   0.976  1.00  0.00      PROA
ATOM    180 HG12 ILE P  11     -16.089  13.030   0.566  1.00  0.00      PROA
ATOM    181  CD  ILE P  11     -15.794  12.102   1.818  1.00  1.82      PROA
ATOM    182  HD1 ILE P  11     -16.769  12.430   2.238  1.00  0.00      PROA
ATOM    183  HD2 ILE P  11     -15.151  11.746   2.651  1.00  0.00      PROA
ATOM    184  HD3 ILE P  11     -15.977  11.270   1.105  1.00  0.00      PROA
ATOM    185  C   ILE P  11     -14.503  16.281   0.852  1.00  1.21      PROA
ATOM    186  O   ILE P  11     -13.390  16.521   1.142  1.00  1.28      PROA
ATOM    187  N   LEU P  12     -15.397  17.221   0.923  1.00  1.29      PROA
ATOM    188  HN  LEU P  12     -16.357  17.024   0.742  1.00  0.00      PROA
ATOM    189  CA  LEU P  12     -15.122  18.574   1.251  1.00  1.39      PROA
ATOM    190  HA  LEU P  12     -14.080  18.767   1.042  1.00  0.00      PROA
ATOM    191  CB  LEU P  12     -15.985  19.472   0.454  1.00  1.61      PROA
ATOM    192  HB1 LEU P  12     -15.890  20.470   0.923  1.00  0.00      PROA
ATOM    193  HB2 LEU P  12     -17.017  19.096   0.594  1.00  0.00      PROA
ATOM    194  CG  LEU P  12     -15.875  19.643  -0.638  1.00  2.08      PROA
ATOM    195  HG  LEU P  12     -16.164  18.676  -1.081  1.00  0.00      PROA
ATOM    196  CD1 LEU P  12     -16.325  20.374  -1.306  1.00  2.45      PROA
ATOM    197 HD11 LEU P  12     -17.007  21.042  -0.738  1.00  0.00      PROA
ATOM    198 HD12 LEU P  12     -16.912  19.855  -2.094  1.00  0.00      PROA
ATOM    199 HD13 LEU P  12     -15.533  20.994  -1.777  1.00  0.00      PROA
ATOM    200  CD2 LEU P  12     -15.164  19.997  -1.125  1.00  2.59      PROA
ATOM    201 HD21 LEU P  12     -14.254  19.377  -0.978  1.00  0.00      PROA
ATOM    202 HD22 LEU P  12     -14.948  21.031  -0.781  1.00  0.00      PROA
ATOM    203 HD23 LEU P  12     -15.415  20.008  -2.207  1.00  0.00      PROA
ATOM    204  C   LEU P  12     -15.281  18.914   2.693  1.00  1.37      PROA
ATOM    205  O   LEU P  12     -14.694  19.775   3.173  1.00  1.55      PROA
ATOM    206  N   ASP P  13     -16.064  18.229   3.432  1.00  1.31      PROA
ATOM    207  HN  ASP P  13     -16.574  17.468   3.043  1.00  0.00      PROA
ATOM    208  CA  ASP P  13     -16.305  18.437   4.817  1.00  1.35      PROA
ATOM    209  HA  ASP P  13     -16.172  19.487   5.030  1.00  0.00      PROA
ATOM    210  CB  ASP P  13     -17.711  17.999   5.162  1.00  1.46      PROA
ATOM    211  HB1 ASP P  13     -17.578  17.007   5.629  1.00  0.00      PROA
ATOM    212  HB2 ASP P  13     -18.209  17.894   4.182  1.00  0.00      PROA
ATOM    213  CG  ASP P  13     -18.342  18.398   5.682  1.00  2.04      PROA
ATOM    214  OD1 ASP P  13     -18.588  18.524   5.926  1.00  2.62      PROA
ATOM    215  OD2 ASP P  13     -18.657  18.602   5.870  1.00  2.63      PROA
ATOM    216  C   ASP P  13     -15.283  17.743   5.674  1.00  1.27      PROA
ATOM    217  O   ASP P  13     -15.075  16.562   5.576  1.00  1.20      PROA
ATOM    218  N   GLN P  14     -14.612  18.477   6.545  1.00  1.34      PROA
ATOM    219  HN  GLN P  14     -14.842  19.436   6.686  1.00  0.00      PROA
ATOM    220  CA  GLN P  14     -13.531  18.000   7.346  1.00  1.34      PROA
ATOM    221  HA  GLN P  14     -12.808  17.532   6.694  1.00  0.00      PROA
ATOM    222  CB  GLN P  14     -12.899  19.155   8.098  1.00  1.51      PROA
ATOM    223  HB1 GLN P  14     -12.870  18.791   9.137  1.00  0.00      PROA
ATOM    224  HB2 GLN P  14     -13.646  19.958   7.997  1.00  0.00      PROA
ATOM    225  CG  GLN P  14     -12.077  19.614   8.008  1.00  2.04      PROA
ATOM    226  HG1 GLN P  14     -11.688  19.700   9.039  1.00  0.00      PROA
ATOM    227  HG2 GLN P  14     -12.353  20.613   7.625  1.00  0.00      PROA
ATOM    228  CD  GLN P  14     -11.173  19.320   7.393  1.00  2.34      PROA
ATOM    229  OE1 GLN P  14     -10.790  19.038   7.086  1.00  2.53      PROA
ATOM    230  NE2 GLN P  14     -10.803  19.391   7.217  1.00  3.09      PROA
ATOM    231 HE21 GLN P  14      -9.963  19.193   7.722  1.00  0.00      PROA
ATOM    232 HE22 GLN P  14     -10.753  19.760   6.289  1.00  0.00      PROA
ATOM    233  C   GLN P  14     -13.864  16.889   8.299  1.00  1.29      PROA
ATOM    234  O   GLN P  14     -13.141  15.948   8.412  1.00  1.29      PROA
ATOM    235  N   ARG P  15     -14.991  16.940   8.988  1.00  1.34      PROA
ATOM    236  HN  ARG P  15     -15.598  17.727   8.921  1.00  0.00      PROA
ATOM    237  CA  ARG P  15     -15.438  15.907   9.869  1.00  1.36      PROA
ATOM    238  HA  ARG P  15     -14.610  15.635  10.506  1.00  0.00      PROA
ATOM    239  CB  ARG P  15     -16.606  16.363  10.703  1.00  1.53      PROA
ATOM    240  HB1 ARG P  15     -17.400  15.719  10.311  1.00  0.00      PROA
ATOM    241  HB2 ARG P  15     -16.720  17.393  10.349  1.00  0.00      PROA
ATOM    242  CG  ARG P  15     -16.831  16.438  11.438  1.00  2.08      PROA
ATOM    243  HG1 ARG P  15     -17.694  15.791  11.376  1.00  0.00      PROA
ATOM    244  HG2 ARG P  15     -17.077  17.489  11.391  1.00  0.00      PROA
ATOM    245  CD  ARG P  15     -16.729  16.393  12.309  1.00  2.68      PROA
ATOM    246  HD1 ARG P  15     -16.335  17.382  12.615  1.00  0.00      PROA
ATOM    247  HD2 ARG P  15     -15.973  15.602  12.480  1.00  0.00      PROA
ATOM    248  NE  ARG P  15     -17.136  16.280  12.710  1.00  3.38      PROA
ATOM    249  HE  ARG P  15     -18.061  16.293  12.347  1.00  0.00      PROA
ATOM    250  CZ  ARG P  15     -17.112  16.156  13.304  1.00  4.24      PROA
ATOM    251  NH1 ARG P  15     -16.731  16.140  13.645  1.00  4.63      PROA
ATOM    252 HH11 ARG P  15     -16.485  16.962  14.158  1.00  0.00      PROA
ATOM    253 HH12 ARG P  15     -16.233  15.287  13.798  1.00  0.00      PROA
ATOM    254  NH2 ARG P  15     -17.489  16.044  13.561  1.00  5.08      PROA
ATOM    255 HH21 ARG P  15     -17.764  15.087  13.655  1.00  0.00      PROA
ATOM    256 HH22 ARG P  15     -18.016  16.762  14.014  1.00  0.00      PROA
ATOM    257  C   ARG P  15     -15.767  14.628   9.185  1.00  1.23      PROA
ATOM    258  O   ARG P  15     -15.414  13.576   9.616  1.00  1.31      PROA
ATOM    259  N   ASN P  16     -16.413  14.702   8.054  1.00  1.15      PROA
ATOM    260  HN  ASN P  16     -16.728  15.578   7.698  1.00  0.00      PROA
ATOM    261  CA  ASN P  16     -16.721  13.580   7.245  1.00  1.14      PROA
ATOM    262  HA  ASN P  16     -17.120  12.803   7.879  1.00  0.00      PROA
ATOM    263  CB  ASN P  16     -17.731  13.980   6.193  1.00  1.27      PROA
ATOM    264  HB1 ASN P  16     -17.143  14.335   5.324  1.00  0.00      PROA
ATOM    265  HB2 ASN P  16     -18.304  14.824   6.624  1.00  0.00      PROA
ATOM    266  CG  ASN P  16     -18.506  13.274   5.767  1.00  1.77      PROA
ATOM    267  OD1 ASN P  16     -18.500  12.682   5.942  1.00  2.34      PROA
ATOM    268  ND2 ASN P  16     -19.196  13.330   5.179  1.00  2.23      PROA
ATOM    269 HD21 ASN P  16     -19.744  12.519   4.973  1.00  0.00      PROA
ATOM    270 HD22 ASN P  16     -19.408  14.202   4.738  1.00  0.00      PROA
ATOM    271  C   ASN P  16     -15.489  12.952   6.629  1.00  1.06      PROA
ATOM    272  O   ASN P  16     -15.381  11.746   6.529  1.00  1.03      PROA
ATOM    273  N   ARG P  17     -14.499  13.764   6.243  1.00  1.06      PROA
ATOM    274  HN  ARG P  17     -14.602  14.754   6.291  1.00  0.00      PROA
ATOM    275  CA  ARG P  17     -13.227  13.311   5.736  1.00  1.01      PROA
ATOM    276  HA  ARG P  17     -13.416  12.646   4.906  1.00  0.00      PROA
ATOM    277  CB  ARG P  17     -12.364  14.503   5.279  1.00  1.08      PROA
ATOM    278  HB1 ARG P  17     -11.877  14.887   6.196  1.00  0.00      PROA
ATOM    279  HB2 ARG P  17     -13.078  15.258   4.897  1.00  0.00      PROA
ATOM    280  CG  ARG P  17     -11.510  14.438   4.471  1.00  1.48      PROA
ATOM    281  HG1 ARG P  17     -11.988  14.063   3.544  1.00  0.00      PROA
ATOM    282  HG2 ARG P  17     -10.789  13.683   4.842  1.00  0.00      PROA
ATOM    283  CD  ARG P  17     -10.711  15.615   4.077  1.00  1.62      PROA
ATOM    284  HD1 ARG P  17     -10.917  15.483   3.043  1.00  0.00      PROA
ATOM    285  HD2 ARG P  17      -9.808  15.205   4.460  1.00  0.00      PROA
ATOM    286  NE  ARG P  17     -10.414  16.172   3.954  1.00  1.54      PROA
ATOM    287  HE  ARG P  17      -9.644  15.966   4.397  1.00  0.00      PROA
ATOM    288  CZ  ARG P  17     -10.150  17.000   3.691  1.00  1.83      PROA
ATOM    289  NH1 ARG P  17     -10.087  17.442   3.486  1.00  2.15      PROA
ATOM    290 HH11 ARG P  17     -10.527  18.246   3.886  1.00  0.00      PROA
ATOM    291 HH12 ARG P  17      -9.518  17.538   2.669  1.00  0.00      PROA
ATOM    292  NH2 ARG P  17      -9.935  17.415   3.626  1.00  2.65      PROA
ATOM    293 HH21 ARG P  17      -9.210  17.501   2.942  1.00  0.00      PROA
ATOM    294 HH22 ARG P  17     -10.204  18.208   4.172  1.00  0.00      PROA
ATOM    295  C   ARG P  17     -12.452  12.455   6.712  1.00  0.93      PROA
ATOM    296  O   ARG P  17     -11.959  11.406   6.355  1.00  0.89      PROA
ATOM    297  N   GLN P  18     -12.371  12.860   7.982  1.00  0.95      PROA
ATOM    298  HN  GLN P  18     -12.765  13.728   8.274  1.00  0.00      PROA
ATOM    299  CA  GLN P  18     -11.723  12.100   9.021  1.00  0.92      PROA
ATOM    300  HA  GLN P  18     -10.744  11.814   8.666  1.00  0.00      PROA
ATOM    301  CB  GLN P  18     -11.604  12.935  10.302  1.00  1.03      PROA
ATOM    302  HB1 GLN P  18     -11.937  12.244  11.095  1.00  0.00      PROA
ATOM    303  HB2 GLN P  18     -12.350  13.735  10.161  1.00  0.00      PROA
ATOM    304  CG  GLN P  18     -10.789  13.430  10.732  1.00  1.55      PROA
ATOM    305  HG1 GLN P  18     -10.805  13.209  11.819  1.00  0.00      PROA
ATOM    306  HG2 GLN P  18     -10.943  14.517  10.575  1.00  0.00      PROA
ATOM    307  CD  GLN P  18      -9.614  13.160  10.318  1.00  1.90      PROA
ATOM    308  OE1 GLN P  18      -9.095  13.197   9.771  1.00  2.09      PROA
ATOM    309  NE2 GLN P  18      -9.165  12.884  10.595  1.00  2.64      PROA
ATOM    310 HE21 GLN P  18      -8.228  13.216  10.482  1.00  0.00      PROA
ATOM    311 HE22 GLN P  18      -9.347  12.089  11.173  1.00  0.00      PROA
ATOM    312  C   GLN P  18     -12.367  10.768   9.327  1.00  0.88      PROA
ATOM    313  O   GLN P  18     -11.700   9.756   9.445  1.00  0.85      PROA
ATOM    314  N   VAL P  19     -13.701  10.725   9.420  1.00  0.92      PROA
ATOM    315  HN  VAL P  19     -14.248  11.556   9.372  1.00  0.00      PROA
ATOM    316  CA  VAL P  19     -14.455   9.501   9.594  1.00  0.93      PROA
ATOM    317  HA  VAL P  19     -14.005   8.946  10.404  1.00  0.00      PROA
ATOM    318  CB  VAL P  19     -15.905   9.795   9.904  1.00  1.05      PROA
ATOM    319  HB  VAL P  19     -16.264  10.553   9.177  1.00  0.00      PROA
ATOM    320  CG1 VAL P  19     -16.763   8.713   9.851  1.00  1.26      PROA
ATOM    321 HG11 VAL P  19     -16.447   7.939  10.583  1.00  0.00      PROA
ATOM    322 HG12 VAL P  19     -16.747   8.267   8.834  1.00  0.00      PROA
ATOM    323 HG13 VAL P  19     -17.796   9.037  10.101  1.00  0.00      PROA
ATOM    324  CG2 VAL P  19     -16.053  10.324  11.159  1.00  1.32      PROA
ATOM    325 HG21 VAL P  19     -15.482  11.274  11.243  1.00  0.00      PROA
ATOM    326 HG22 VAL P  19     -15.667   9.610  11.918  1.00  0.00      PROA
ATOM    327 HG23 VAL P  19     -17.126  10.536  11.356  1.00  0.00      PROA
ATOM    328  C   VAL P  19     -14.320   8.566   8.415  1.00  0.87      PROA
ATOM    329  O   VAL P  19     -14.067   7.383   8.565  1.00  0.87      PROA
ATOM    330  N   THR P  20     -14.412   9.101   7.189  1.00  0.86      PROA
ATOM    331  HN  THR P  20     -14.622  10.067   7.068  1.00  0.00      PROA
ATOM    332  CA  THR P  20     -14.223   8.358   5.954  1.00  0.83      PROA
ATOM    333  HA  THR P  20     -14.859   7.487   6.002  1.00  0.00      PROA
ATOM    334  CB  THR P  20     -14.554   9.163   4.718  1.00  0.89      PROA
ATOM    335  HB  THR P  20     -13.897  10.057   4.668  1.00  0.00      PROA
ATOM    336  OG1 THR P  20     -15.861   9.579   4.744  1.00  1.04      PROA
ATOM    337  HG1 THR P  20     -15.883  10.348   5.319  1.00  0.00      PROA
ATOM    338  CG2 THR P  20     -14.408   8.378   3.464  1.00  0.97      PROA
ATOM    339 HG21 THR P  20     -14.947   7.411   3.554  1.00  0.00      PROA
ATOM    340 HG22 THR P  20     -13.334   8.169   3.272  1.00  0.00      PROA
ATOM    341 HG23 THR P  20     -14.837   8.945   2.611  1.00  0.00      PROA
ATOM    342  C   THR P  20     -12.831   7.796   5.831  1.00  0.77      PROA
ATOM    343  O   THR P  20     -12.646   6.641   5.489  1.00  0.79      PROA
ATOM    344  N   PHE P  21     -11.805   8.586   6.175  1.00  0.74      PROA
ATOM    345  HN  PHE P  21     -11.955   9.540   6.419  1.00  0.00      PROA
ATOM    346  CA  PHE P  21     -10.428   8.158   6.227  1.00  0.70      PROA
ATOM    347  HA  PHE P  21     -10.165   7.744   5.265  1.00  0.00      PROA
ATOM    348  CB  PHE P  21      -9.520   9.370   6.566  1.00  0.72      PROA
ATOM    349  HB1 PHE P  21      -9.883   9.839   7.505  1.00  0.00      PROA
ATOM    350  HB2 PHE P  21      -9.569  10.100   5.730  1.00  0.00      PROA
ATOM    351  CG  PHE P  21      -8.072   9.049   6.775  1.00  0.70      PROA
ATOM    352  CD1 PHE P  21      -7.453   9.303   7.963  1.00  0.79      PROA
ATOM    353  HD1 PHE P  21      -8.023   9.726   8.777  1.00  0.00      PROA
ATOM    354  CE1 PHE P  21      -6.107   9.029   8.146  1.00  0.84      PROA
ATOM    355  HE1 PHE P  21      -5.641   9.240   9.097  1.00  0.00      PROA
ATOM    356  CZ  PHE P  21      -5.366   8.494   7.133  1.00  0.80      PROA
ATOM    357  HZ  PHE P  21      -4.318   8.276   7.275  1.00  0.00      PROA
ATOM    358  CD2 PHE P  21      -7.313   8.524   5.770  1.00  0.76      PROA
ATOM    359  HD2 PHE P  21      -7.774   8.325   4.814  1.00  0.00      PROA
ATOM    360  CE2 PHE P  21      -5.970   8.240   5.941  1.00  0.80      PROA
ATOM    361  HE2 PHE P  21      -5.400   7.816   5.127  1.00  0.00      PROA
ATOM    362  C   PHE P  21     -10.194   6.997   7.170  1.00  0.69      PROA
ATOM    363  O   PHE P  21      -9.571   6.016   6.807  1.00  0.69      PROA
ATOM    364  N   THR P  22     -10.745   7.060   8.388  1.00  0.72      PROA
ATOM    365  HN  THR P  22     -11.260   7.862   8.678  1.00  0.00      PROA
ATOM    366  CA  THR P  22     -10.651   6.000   9.378  1.00  0.75      PROA
ATOM    367  HA  THR P  22      -9.606   5.749   9.487  1.00  0.00      PROA
ATOM    368  CB  THR P  22     -11.225   6.402  10.721  1.00  0.85      PROA
ATOM    369  HB  THR P  22     -12.288   6.688  10.576  1.00  0.00      PROA
ATOM    370  OG1 THR P  22     -10.700   7.282  11.244  1.00  1.20      PROA
ATOM    371  HG1 THR P  22     -10.914   8.062  10.727  1.00  0.00      PROA
ATOM    372  CG2 THR P  22     -11.205   5.577  11.669  1.00  1.18      PROA
ATOM    373 HG21 THR P  22     -10.158   5.287  11.900  1.00  0.00      PROA
ATOM    374 HG22 THR P  22     -11.772   4.664  11.388  1.00  0.00      PROA
ATOM    375 HG23 THR P  22     -11.655   6.033  12.577  1.00  0.00      PROA
ATOM    376  C   THR P  22     -11.269   4.693   8.932  1.00  0.75      PROA
ATOM    377  O   THR P  22     -10.659   3.642   9.026  1.00  0.77      PROA
ATOM    378  N   LYS P  23     -12.485   4.730   8.375  1.00  0.77      PROA
ATOM    379  HN  LYS P  23     -12.997   5.582   8.307  1.00  0.00      PROA
ATOM    380  CA  LYS P  23     -13.150   3.567   7.835  1.00  0.79      PROA
ATOM    381  HA  LYS P  23     -13.095   2.778   8.570  1.00  0.00      PROA
ATOM    382  CB  LYS P  23     -14.614   3.889   7.506  1.00  0.88      PROA
ATOM    383  HB1 LYS P  23     -15.012   3.017   6.949  1.00  0.00      PROA
ATOM    384  HB2 LYS P  23     -14.601   4.773   6.838  1.00  0.00      PROA
ATOM    385  CG  LYS P  23     -15.449   4.143   8.425  1.00  1.21      PROA
ATOM    386  HG1 LYS P  23     -15.248   5.201   8.655  1.00  0.00      PROA
ATOM    387  HG2 LYS P  23     -15.108   3.501   9.252  1.00  0.00      PROA
ATOM    388  CD  LYS P  23     -16.527   4.080   8.499  1.00  1.65      PROA
ATOM    389  HD1 LYS P  23     -16.635   3.058   8.156  1.00  0.00      PROA
ATOM    390  HD2 LYS P  23     -16.766   4.810   7.735  1.00  0.00      PROA
ATOM    391  CE  LYS P  23     -17.346   4.136   8.988  1.00  2.11      PROA
ATOM    392  HE1 LYS P  23     -17.458   5.218   8.988  1.00  0.00      PROA
ATOM    393  HE2 LYS P  23     -16.994   3.732   9.934  1.00  0.00      PROA
ATOM    394  NZ  LYS P  23     -18.263   3.943   9.134  1.00  2.63      PROA
ATOM    395  HZ1 LYS P  23     -18.392   2.914   9.217  1.00  0.00      PROA
ATOM    396  HZ2 LYS P  23     -18.824   4.300   8.334  1.00  0.00      PROA
ATOM    397  HZ3 LYS P  23     -18.579   4.404  10.011  1.00  0.00      PROA
ATOM    398  C   LYS P  23     -12.466   2.949   6.630  1.00  0.74      PROA
ATOM    399  O   LYS P  23     -12.254   1.751   6.567  1.00  0.77      PROA
ATOM    400  N   ARG P  24     -12.059   3.774   5.652  1.00  0.71      PROA
ATOM    401  HN  ARG P  24     -12.222   4.756   5.700  1.00  0.00      PROA
ATOM    402  CA  ARG P  24     -11.364   3.319   4.471  1.00  0.69      PROA
ATOM    403  HA  ARG P  24     -11.873   2.440   4.105  1.00  0.00      PROA
ATOM    404  CB  ARG P  24     -11.338   4.408   3.385  1.00  0.71      PROA
ATOM    405  HB1 ARG P  24     -10.661   4.071   2.573  1.00  0.00      PROA
ATOM    406  HB2 ARG P  24     -10.927   5.336   3.835  1.00  0.00      PROA
ATOM    407  CG  ARG P  24     -12.696   4.739   2.767  1.00  0.80      PROA
ATOM    408  HG1 ARG P  24     -12.549   5.644   2.144  1.00  0.00      PROA
ATOM    409  HG2 ARG P  24     -13.377   4.982   3.608  1.00  0.00      PROA
ATOM    410  CD  ARG P  24     -13.328   3.856   2.010  1.00  0.99      PROA
ATOM    411  HD1 ARG P  24     -13.622   2.993   2.644  1.00  0.00      PROA
ATOM    412  HD2 ARG P  24     -12.638   3.522   1.206  1.00  0.00      PROA
ATOM    413  NE  ARG P  24     -14.516   4.306   1.363  1.00  1.08      PROA
ATOM    414  HE  ARG P  24     -15.232   4.580   1.995  1.00  0.00      PROA
ATOM    415  CZ  ARG P  24     -14.799   4.411   0.311  1.00  1.36      PROA
ATOM    416  NH1 ARG P  24     -14.060   4.150  -0.332  1.00  1.84      PROA
ATOM    417 HH11 ARG P  24     -13.179   3.834   0.020  1.00  0.00      PROA
ATOM    418 HH12 ARG P  24     -14.212   4.208  -1.319  1.00  0.00      PROA
ATOM    419  NH2 ARG P  24     -15.890   4.802  -0.119  1.00  1.57      PROA
ATOM    420 HH21 ARG P  24     -16.616   5.059   0.519  1.00  0.00      PROA
ATOM    421 HH22 ARG P  24     -16.047   4.862  -1.105  1.00  0.00      PROA
ATOM    422  C   ARG P  24      -9.965   2.800   4.731  1.00  0.66      PROA
ATOM    423  O   ARG P  24      -9.550   1.820   4.135  1.00  0.70      PROA
ATOM    424  N   LYS P  25      -9.211   3.420   5.653  1.00  0.65      PROA
ATOM    425  HN  LYS P  25      -9.527   4.253   6.098  1.00  0.00      PROA
ATOM    426  CA  LYS P  25      -7.909   2.957   6.078  1.00  0.64      PROA
ATOM    427  HA  LYS P  25      -7.304   2.803   5.196  1.00  0.00      PROA
ATOM    428  CB  LYS P  25      -7.242   3.990   7.012  1.00  0.66      PROA
ATOM    429  HB1 LYS P  25      -7.969   4.247   7.811  1.00  0.00      PROA
ATOM    430  HB2 LYS P  25      -7.026   4.900   6.414  1.00  0.00      PROA
ATOM    431  CG  LYS P  25      -5.943   3.551   7.684  1.00  0.68      PROA
ATOM    432  HG1 LYS P  25      -5.311   3.039   6.928  1.00  0.00      PROA
ATOM    433  HG2 LYS P  25      -6.191   2.831   8.493  1.00  0.00      PROA
ATOM    434  CD  LYS P  25      -5.138   4.705   8.290  1.00  0.73      PROA
ATOM    435  HD1 LYS P  25      -4.802   5.358   7.458  1.00  0.00      PROA
ATOM    436  HD2 LYS P  25      -4.248   4.271   8.791  1.00  0.00      PROA
ATOM    437  CE  LYS P  25      -5.862   5.578   9.303  1.00  0.77      PROA
ATOM    438  HE1 LYS P  25      -6.824   5.930   8.872  1.00  0.00      PROA
ATOM    439  HE2 LYS P  25      -5.223   6.446   9.571  1.00  0.00      PROA
ATOM    440  NZ  LYS P  25      -6.165   4.861  10.527  1.00  0.80      PROA
ATOM    441  HZ1 LYS P  25      -5.281   4.527  10.962  1.00  0.00      PROA
ATOM    442  HZ2 LYS P  25      -6.774   4.046  10.310  1.00  0.00      PROA
ATOM    443  HZ3 LYS P  25      -6.658   5.495  11.187  1.00  0.00      PROA
ATOM    444  C   LYS P  25      -7.919   1.581   6.705  1.00  0.64      PROA
ATOM    445  O   LYS P  25      -7.126   0.724   6.353  1.00  0.65      PROA
ATOM    446  N   PHE P  26      -8.882   1.313   7.607  1.00  0.66      PROA
ATOM    447  HN  PHE P  26      -9.511   2.020   7.920  1.00  0.00      PROA
ATOM    448  CA  PHE P  26      -9.084   0.002   8.189  1.00  0.68      PROA
ATOM    449  HA  PHE P  26      -8.130  -0.357   8.544  1.00  0.00      PROA
ATOM    450  CB  PHE P  26     -10.098   0.074   9.354  1.00  0.77      PROA
ATOM    451  HB1 PHE P  26     -11.080   0.418   8.964  1.00  0.00      PROA
ATOM    452  HB2 PHE P  26      -9.723   0.783  10.122  1.00  0.00      PROA
ATOM    453  CG  PHE P  26     -10.326  -1.227  10.031  1.00  0.85      PROA
ATOM    454  CD1 PHE P  26     -10.490  -1.828  10.400  1.00  1.50      PROA
ATOM    455  HD1 PHE P  26     -11.216  -1.404  10.872  1.00  0.00      PROA
ATOM    456  CE1 PHE P  26     -10.686  -3.027  11.022  1.00  1.61      PROA
ATOM    457  HE1 PHE P  26     -11.476  -2.720  11.479  1.00  0.00      PROA
ATOM    458  CZ  PHE P  26     -10.723  -3.641  11.294  1.00  1.21      PROA
ATOM    459  HZ  PHE P  26     -10.812  -4.199  11.579  1.00  0.00      PROA
ATOM    460  CD2 PHE P  26     -10.369  -1.846  10.325  1.00  1.53      PROA
ATOM    461  HD2 PHE P  26      -9.491  -2.093  10.031  1.00  0.00      PROA
ATOM    462  CE2 PHE P  26     -10.565  -3.049  10.948  1.00  1.66      PROA
ATOM    463  HE2 PHE P  26      -9.758  -3.421  10.585  1.00  0.00      PROA
ATOM    464  C   PHE P  26      -9.482  -1.037   7.153  1.00  0.69      PROA
ATOM    465  O   PHE P  26      -8.984  -2.147   7.146  1.00  0.71      PROA
ATOM    466  N   GLY P  27     -10.359  -0.663   6.204  1.00  0.70      PROA
ATOM    467  HN  GLY P  27     -10.783   0.238   6.226  1.00  0.00      PROA
ATOM    468  CA  GLY P  27     -10.763  -1.502   5.091  1.00  0.72      PROA
ATOM    469  HA1 GLY P  27     -11.495  -0.950   4.520  1.00  0.00      PROA
ATOM    470  HA2 GLY P  27     -11.209  -2.395   5.504  1.00  0.00      PROA
ATOM    471  C   GLY P  27      -9.646  -1.906   4.174  1.00  0.69      PROA
ATOM    472  O   GLY P  27      -9.548  -3.044   3.760  1.00  0.72      PROA
ATOM    473  N   LEU P  28      -8.747  -0.973   3.841  1.00  0.66      PROA
ATOM    474  HN  LEU P  28      -8.864  -0.025   4.124  1.00  0.00      PROA
ATOM    475  CA  LEU P  28      -7.556  -1.234   3.065  1.00  0.64      PROA
ATOM    476  HA  LEU P  28      -7.845  -1.758   2.166  1.00  0.00      PROA
ATOM    477  CB  LEU P  28      -6.861   0.097   2.716  1.00  0.69      PROA
ATOM    478  HB1 LEU P  28      -6.326   0.407   3.634  1.00  0.00      PROA
ATOM    479  HB2 LEU P  28      -7.676   0.816   2.505  1.00  0.00      PROA
ATOM    480  CG  LEU P  28      -5.998   0.236   1.735  1.00  0.78      PROA
ATOM    481  HG  LEU P  28      -5.138  -0.396   2.023  1.00  0.00      PROA
ATOM    482  CD1 LEU P  28      -6.170   0.008   0.604  1.00  1.28      PROA
ATOM    483 HD11 LEU P  28      -6.552   0.913   0.086  1.00  0.00      PROA
ATOM    484 HD12 LEU P  28      -6.917  -0.807   0.492  1.00  0.00      PROA
ATOM    485 HD13 LEU P  28      -5.212  -0.294   0.129  1.00  0.00      PROA
ATOM    486  CD2 LEU P  28      -5.544   1.255   1.358  1.00  1.19      PROA
ATOM    487 HD21 LEU P  28      -4.847   1.667   2.119  1.00  0.00      PROA
ATOM    488 HD22 LEU P  28      -6.358   1.991   1.187  1.00  0.00      PROA
ATOM    489 HD23 LEU P  28      -4.982   1.092   0.414  1.00  0.00      PROA
ATOM    490  C   LEU P  28      -6.591  -2.179   3.762  1.00  0.61      PROA
ATOM    491  O   LEU P  28      -6.081  -3.114   3.170  1.00  0.64      PROA
ATOM    492  N   MET P  29      -6.359  -1.979   5.072  1.00  0.60      PROA
ATOM    493  HN  MET P  29      -6.735  -1.187   5.546  1.00  0.00      PROA
ATOM    494  CA  MET P  29      -5.565  -2.866   5.895  1.00  0.60      PROA
ATOM    495  HA  MET P  29      -4.640  -3.064   5.374  1.00  0.00      PROA
ATOM    496  CB  MET P  29      -5.276  -2.233   7.275  1.00  0.63      PROA
ATOM    497  HB1 MET P  29      -4.801  -3.000   7.922  1.00  0.00      PROA
ATOM    498  HB2 MET P  29      -6.241  -1.925   7.730  1.00  0.00      PROA
ATOM    499  CG  MET P  29      -4.359  -1.016   7.215  1.00  0.64      PROA
ATOM    500  HG1 MET P  29      -4.820  -0.292   6.513  1.00  0.00      PROA
ATOM    501  HG2 MET P  29      -3.393  -1.353   6.788  1.00  0.00      PROA
ATOM    502  SD  MET P  29      -4.045  -0.220   8.658  1.00  0.89      PROA
ATOM    503  CE  MET P  29      -3.081   1.028   8.192  1.00  0.98      PROA
ATOM    504  HE1 MET P  29      -3.598   1.686   7.461  1.00  0.00      PROA
ATOM    505  HE2 MET P  29      -2.157   0.641   7.711  1.00  0.00      PROA
ATOM    506  HE3 MET P  29      -2.801   1.646   9.072  1.00  0.00      PROA
ATOM    507  C   MET P  29      -6.147  -4.262   6.049  1.00  0.60      PROA
ATOM    508  O   MET P  29      -5.439  -5.253   5.986  1.00  0.61      PROA
ATOM    509  N   LYS P  30      -7.475  -4.379   6.211  1.00  0.63      PROA
ATOM    510  HN  LYS P  30      -8.047  -3.575   6.353  1.00  0.00      PROA
ATOM    511  CA  LYS P  30      -8.186  -5.639   6.196  1.00  0.65      PROA
ATOM    512  HA  LYS P  30      -7.702  -6.304   6.896  1.00  0.00      PROA
ATOM    513  CB  LYS P  30      -9.665  -5.437   6.585  1.00  0.74      PROA
ATOM    514  HB1 LYS P  30     -10.163  -5.207   5.627  1.00  0.00      PROA
ATOM    515  HB2 LYS P  30      -9.651  -4.539   7.227  1.00  0.00      PROA
ATOM    516  CG  LYS P  30     -10.360  -6.109   7.088  1.00  1.19      PROA
ATOM    517  HG1 LYS P  30      -9.867  -6.172   8.057  1.00  0.00      PROA
ATOM    518  HG2 LYS P  30     -10.199  -7.003   6.488  1.00  0.00      PROA
ATOM    519  CD  LYS P  30     -11.430  -6.305   7.418  1.00  1.50      PROA
ATOM    520  HD1 LYS P  30     -11.713  -5.278   7.620  1.00  0.00      PROA
ATOM    521  HD2 LYS P  30     -11.207  -6.865   8.319  1.00  0.00      PROA
ATOM    522  CE  LYS P  30     -12.400  -6.691   7.244  1.00  1.85      PROA
ATOM    523  HE1 LYS P  30     -12.898  -6.155   8.040  1.00  0.00      PROA
ATOM    524  HE2 LYS P  30     -12.172  -7.724   7.468  1.00  0.00      PROA
ATOM    525  NZ  LYS P  30     -13.293  -6.916   6.726  1.00  2.33      PROA
ATOM    526  HZ1 LYS P  30     -13.073  -7.495   5.891  1.00  0.00      PROA
ATOM    527  HZ2 LYS P  30     -13.751  -6.032   6.424  1.00  0.00      PROA
ATOM    528  HZ3 LYS P  30     -13.935  -7.442   7.353  1.00  0.00      PROA
ATOM    529  C   LYS P  30      -8.074  -6.405   4.890  1.00  0.63      PROA
ATOM    530  O   LYS P  30      -7.816  -7.598   4.882  1.00  0.66      PROA
ATOM    531  N   LYS P  31      -8.207  -5.728   3.741  1.00  0.62      PROA
ATOM    532  HN  LYS P  31      -8.450  -4.761   3.730  1.00  0.00      PROA
ATOM    533  CA  LYS P  31      -8.011  -6.338   2.442  1.00  0.61      PROA
ATOM    534  HA  LYS P  31      -8.497  -7.302   2.452  1.00  0.00      PROA
ATOM    535  CB  LYS P  31      -8.593  -5.464   1.319  1.00  0.66      PROA
ATOM    536  HB1 LYS P  31      -8.235  -5.863   0.346  1.00  0.00      PROA
ATOM    537  HB2 LYS P  31      -8.209  -4.430   1.448  1.00  0.00      PROA
ATOM    538  CG  LYS P  31     -10.097  -5.409   1.283  1.00  0.78      PROA
ATOM    539  HG1 LYS P  31     -10.394  -4.683   0.498  1.00  0.00      PROA
ATOM    540  HG2 LYS P  31     -10.449  -5.040   2.269  1.00  0.00      PROA
ATOM    541  CD  LYS P  31     -10.761  -6.645   1.013  1.00  1.06      PROA
ATOM    542  HD1 LYS P  31     -10.400  -7.325   1.804  1.00  0.00      PROA
ATOM    543  HD2 LYS P  31     -10.358  -6.961   0.035  1.00  0.00      PROA
ATOM    544  CE  LYS P  31     -11.957  -6.883   0.936  1.00  1.26      PROA
ATOM    545  HE1 LYS P  31     -12.227  -6.651  -0.111  1.00  0.00      PROA
ATOM    546  HE2 LYS P  31     -12.435  -6.169   1.633  1.00  0.00      PROA
ATOM    547  NZ  LYS P  31     -12.553  -7.886   1.142  1.00  1.45      PROA
ATOM    548  HZ1 LYS P  31     -12.056  -8.442   1.867  1.00  0.00      PROA
ATOM    549  HZ2 LYS P  31     -12.616  -8.439   0.263  1.00  0.00      PROA
ATOM    550  HZ3 LYS P  31     -13.511  -7.658   1.476  1.00  0.00      PROA
ATOM    551  C   LYS P  31      -6.582  -6.753   2.149  1.00  0.58      PROA
ATOM    552  O   LYS P  31      -6.343  -7.776   1.525  1.00  0.61      PROA
ATOM    553  N   ALA P  32      -5.585  -5.994   2.629  1.00  0.55      PROA
ATOM    554  HN  ALA P  32      -5.767  -5.099   3.027  1.00  0.00      PROA
ATOM    555  CA  ALA P  32      -4.194  -6.387   2.616  1.00  0.54      PROA
ATOM    556  HA  ALA P  32      -3.934  -6.685   1.611  1.00  0.00      PROA
ATOM    557  CB  ALA P  32      -3.328  -5.207   3.070  1.00  0.56      PROA
ATOM    558  HB1 ALA P  32      -3.611  -4.899   4.099  1.00  0.00      PROA
ATOM    559  HB2 ALA P  32      -3.478  -4.343   2.388  1.00  0.00      PROA
ATOM    560  HB3 ALA P  32      -2.257  -5.502   3.070  1.00  0.00      PROA
ATOM    561  C   ALA P  32      -3.914  -7.620   3.468  1.00  0.54      PROA
ATOM    562  O   ALA P  32      -3.240  -8.545   3.039  1.00  0.57      PROA
ATOM    563  N   TYR P  33      -4.503  -7.690   4.676  1.00  0.56      PROA
ATOM    564  HN  TYR P  33      -4.988  -6.904   5.050  1.00  0.00      PROA
ATOM    565  CA  TYR P  33      -4.500  -8.861   5.531  1.00  0.59      PROA
ATOM    566  HA  TYR P  33      -3.478  -9.182   5.667  1.00  0.00      PROA
ATOM    567  CB  TYR P  33      -5.150  -8.498   6.903  1.00  0.64      PROA
ATOM    568  HB1 TYR P  33      -6.034  -7.852   6.717  1.00  0.00      PROA
ATOM    569  HB2 TYR P  33      -4.401  -7.955   7.518  1.00  0.00      PROA
ATOM    570  CG  TYR P  33      -5.627  -9.645   7.727  1.00  0.76      PROA
ATOM    571  CD1 TYR P  33      -6.935  -9.888   7.892  1.00  0.97      PROA
ATOM    572  HD1 TYR P  33      -7.658  -9.235   7.426  1.00  0.00      PROA
ATOM    573  CE1 TYR P  33      -7.373 -10.953   8.644  1.00  1.15      PROA
ATOM    574  HE1 TYR P  33      -8.433 -11.124   8.756  1.00  0.00      PROA
ATOM    575  CZ  TYR P  33      -6.504 -11.783   9.240  1.00  1.13      PROA
ATOM    576  OH  TYR P  33      -6.943 -12.875   9.951  1.00  1.36      PROA
ATOM    577  HH  TYR P  33      -6.180 -13.419  10.160  1.00  0.00      PROA
ATOM    578  CD2 TYR P  33      -4.764 -10.481   8.346  1.00  0.86      PROA
ATOM    579  HD2 TYR P  33      -3.703 -10.308   8.247  1.00  0.00      PROA
ATOM    580  CE2 TYR P  33      -5.201 -11.546   9.098  1.00  1.03      PROA
ATOM    581  HE2 TYR P  33      -4.483 -12.195   9.577  1.00  0.00      PROA
ATOM    582  C   TYR P  33      -5.090 -10.104   4.865  1.00  0.61      PROA
ATOM    583  O   TYR P  33      -4.487 -11.167   4.867  1.00  0.64      PROA
ATOM    584  N   GLU P  34      -6.258  -9.972   4.209  1.00  0.62      PROA
ATOM    585  HN  GLU P  34      -6.772  -9.118   4.229  1.00  0.00      PROA
ATOM    586  CA  GLU P  34      -6.855 -11.037   3.434  1.00  0.64      PROA
ATOM    587  HA  GLU P  34      -6.962 -11.896   4.080  1.00  0.00      PROA
ATOM    588  CB  GLU P  34      -8.233 -10.623   2.867  1.00  0.67      PROA
ATOM    589  HB1 GLU P  34      -8.430 -11.285   2.000  1.00  0.00      PROA
ATOM    590  HB2 GLU P  34      -8.127  -9.578   2.512  1.00  0.00      PROA
ATOM    591  CG  GLU P  34      -9.295 -10.656   3.604  1.00  0.99      PROA
ATOM    592  HG1 GLU P  34      -9.103 -10.005   4.481  1.00  0.00      PROA
ATOM    593  HG2 GLU P  34      -9.424 -11.704   3.944  1.00  0.00      PROA
ATOM    594  CD  GLU P  34     -10.605 -10.229   3.035  1.00  1.01      PROA
ATOM    595  OE1 GLU P  34     -11.133  -9.982   2.820  1.00  1.54      PROA
ATOM    596  OE2 GLU P  34     -11.139 -10.140   2.795  1.00  1.50      PROA
ATOM    597  C   GLU P  34      -5.970 -11.543   2.308  1.00  0.63      PROA
ATOM    598  O   GLU P  34      -5.745 -12.732   2.177  1.00  0.67      PROA
ATOM    599  N   LEU P  35      -5.383 -10.641   1.500  1.00  0.61      PROA
ATOM    600  HN  LEU P  35      -5.543  -9.664   1.611  1.00  0.00      PROA
ATOM    601  CA  LEU P  35      -4.485 -11.006   0.419  1.00  0.61      PROA
ATOM    602  HA  LEU P  35      -4.967 -11.765  -0.178  1.00  0.00      PROA
ATOM    603  CB  LEU P  35      -4.163  -9.765  -0.442  1.00  0.64      PROA
ATOM    604  HB1 LEU P  35      -3.661  -9.022   0.212  1.00  0.00      PROA
ATOM    605  HB2 LEU P  35      -5.126  -9.342  -0.797  1.00  0.00      PROA
ATOM    606  CG  LEU P  35      -3.272  -9.984  -1.666  1.00  0.69      PROA
ATOM    607  HG  LEU P  35      -2.273 -10.323  -1.319  1.00  0.00      PROA
ATOM    608  CD1 LEU P  35      -3.783 -10.947  -2.583  1.00  0.98      PROA
ATOM    609 HD11 LEU P  35      -4.845 -10.722  -2.821  1.00  0.00      PROA
ATOM    610 HD12 LEU P  35      -3.728 -11.962  -2.135  1.00  0.00      PROA
ATOM    611 HD13 LEU P  35      -3.195 -10.921  -3.525  1.00  0.00      PROA
ATOM    612  CD2 LEU P  35      -3.020  -8.760  -2.398  1.00  0.86      PROA
ATOM    613 HD21 LEU P  35      -2.512  -8.021  -1.742  1.00  0.00      PROA
ATOM    614 HD22 LEU P  35      -3.980  -8.324  -2.747  1.00  0.00      PROA
ATOM    615 HD23 LEU P  35      -2.365  -8.969  -3.271  1.00  0.00      PROA
ATOM    616  C   LEU P  35      -3.204 -11.692   0.887  1.00  0.59      PROA
ATOM    617  O   LEU P  35      -2.759 -12.675   0.308  1.00  0.63      PROA
ATOM    618  N   SER P  36      -2.607 -11.203   1.985  1.00  0.57      PROA
ATOM    619  HN  SER P  36      -2.949 -10.381   2.432  1.00  0.00      PROA
ATOM    620  CA  SER P  36      -1.443 -11.802   2.610  1.00  0.57      PROA
ATOM    621  HA  SER P  36      -0.690 -11.930   1.846  1.00  0.00      PROA
ATOM    622  CB  SER P  36      -0.887 -10.928   3.759  1.00  0.59      PROA
ATOM    623  HB1 SER P  36      -1.735 -10.271   4.014  1.00  0.00      PROA
ATOM    624  HB2 SER P  36      -0.080 -10.352   3.276  1.00  0.00      PROA
ATOM    625  OG  SER P  36      -0.542 -11.109   4.552  1.00  1.33      PROA
ATOM    626  HG1 SER P  36       0.233 -11.650   4.386  1.00  0.00      PROA
ATOM    627  C   SER P  36      -1.672 -13.220   3.090  1.00  0.58      PROA
ATOM    628  O   SER P  36      -0.881 -14.104   2.815  1.00  0.65      PROA
ATOM    629  N   VAL P  37      -2.791 -13.486   3.777  1.00  0.58      PROA
ATOM    630  HN  VAL P  37      -3.426 -12.762   4.034  1.00  0.00      PROA
ATOM    631  CA  VAL P  37      -3.167 -14.819   4.197  1.00  0.62      PROA
ATOM    632  HA  VAL P  37      -2.283 -15.307   4.580  1.00  0.00      PROA
ATOM    633  CB  VAL P  37      -4.244 -14.777   5.262  1.00  0.69      PROA
ATOM    634  HB  VAL P  37      -5.112 -14.199   4.879  1.00  0.00      PROA
ATOM    635  CG1 VAL P  37      -4.702 -16.159   5.640  1.00  0.84      PROA
ATOM    636 HG11 VAL P  37      -3.825 -16.804   5.864  1.00  0.00      PROA
ATOM    637 HG12 VAL P  37      -5.270 -16.612   4.800  1.00  0.00      PROA
ATOM    638 HG13 VAL P  37      -5.346 -16.110   6.544  1.00  0.00      PROA
ATOM    639  CG2 VAL P  37      -3.714 -14.084   6.489  1.00  0.80      PROA
ATOM    640 HG21 VAL P  37      -3.409 -13.045   6.239  1.00  0.00      PROA
ATOM    641 HG22 VAL P  37      -2.828 -14.630   6.878  1.00  0.00      PROA
ATOM    642 HG23 VAL P  37      -4.502 -14.044   7.271  1.00  0.00      PROA
ATOM    643  C   VAL P  37      -3.560 -15.735   3.049  1.00  0.62      PROA
ATOM    644  O   VAL P  37      -3.091 -16.857   2.956  1.00  0.68      PROA
ATOM    645  N   LEU P  38      -4.408 -15.276   2.118  1.00  0.61      PROA
ATOM    646  HN  LEU P  38      -4.736 -14.335   2.139  1.00  0.00      PROA
ATOM    647  CA  LEU P  38      -4.913 -16.079   1.025  1.00  0.64      PROA
ATOM    648  HA  LEU P  38      -5.330 -16.985   1.439  1.00  0.00      PROA
ATOM    649  CB  LEU P  38      -5.988 -15.306   0.239  1.00  0.72      PROA
ATOM    650  HB1 LEU P  38      -5.891 -15.653  -0.807  1.00  0.00      PROA
ATOM    651  HB2 LEU P  38      -5.690 -14.243   0.305  1.00  0.00      PROA
ATOM    652  CG  LEU P  38      -7.231 -15.320   0.482  1.00  0.86      PROA
ATOM    653  HG  LEU P  38      -7.271 -14.990   1.530  1.00  0.00      PROA
ATOM    654  CD1 LEU P  38      -8.071 -14.869   0.073  1.00  1.30      PROA
ATOM    655 HD11 LEU P  38      -7.779 -14.224  -0.783  1.00  0.00      PROA
ATOM    656 HD12 LEU P  38      -8.572 -14.238   0.838  1.00  0.00      PROA
ATOM    657 HD13 LEU P  38      -8.777 -15.645  -0.292  1.00  0.00      PROA
ATOM    658  CD2 LEU P  38      -8.021 -16.014   0.433  1.00  1.48      PROA
ATOM    659 HD21 LEU P  38      -7.808 -16.882   1.092  1.00  0.00      PROA
ATOM    660 HD22 LEU P  38      -8.138 -16.380  -0.609  1.00  0.00      PROA
ATOM    661 HD23 LEU P  38      -8.966 -15.536   0.770  1.00  0.00      PROA
ATOM    662  C   LEU P  38      -3.862 -16.573   0.050  1.00  0.65      PROA
ATOM    663  O   LEU P  38      -3.883 -17.716  -0.366  1.00  0.71      PROA
ATOM    664  N   CYS P  39      -2.920 -15.706  -0.334  1.00  0.64      PROA
ATOM    665  HN  CYS P  39      -2.804 -14.826   0.118  1.00  0.00      PROA
ATOM    666  CA  CYS P  39      -2.008 -15.976  -1.423  1.00  0.69      PROA
ATOM    667  HA  CYS P  39      -2.187 -16.984  -1.768  1.00  0.00      PROA
ATOM    668  CB  CYS P  39      -2.224 -14.974  -2.567  1.00  0.77      PROA
ATOM    669  HB1 CYS P  39      -1.479 -15.181  -3.364  1.00  0.00      PROA
ATOM    670  HB2 CYS P  39      -2.043 -13.950  -2.179  1.00  0.00      PROA
ATOM    671  SG  CYS P  39      -3.873 -15.070  -3.251  1.00  0.93      PROA
ATOM    672  HG1 CYS P  39      -3.625 -16.132  -4.003  1.00  0.00      PROA
ATOM    673  C   CYS P  39      -0.559 -15.955  -1.014  1.00  0.66      PROA
ATOM    674  O   CYS P  39       0.311 -15.931  -1.853  1.00  0.75      PROA
ATOM    675  N   ASP P  40      -0.265 -15.965   0.282  1.00  0.62      PROA
ATOM    676  HN  ASP P  40      -0.992 -15.927   0.961  1.00  0.00      PROA
ATOM    677  CA  ASP P  40       1.067 -16.028   0.843  1.00  0.66      PROA
ATOM    678  HA  ASP P  40       0.968 -15.956   1.916  1.00  0.00      PROA
ATOM    679  CB  ASP P  40       1.823 -17.319   0.479  1.00  0.79      PROA
ATOM    680  HB1 ASP P  40       2.826 -17.288   0.955  1.00  0.00      PROA
ATOM    681  HB2 ASP P  40       1.943 -17.360  -0.624  1.00  0.00      PROA
ATOM    682  CG  ASP P  40       1.155 -18.543   0.908  1.00  0.88      PROA
ATOM    683  OD1 ASP P  40       0.675 -18.812   1.465  1.00  1.34      PROA
ATOM    684  OD2 ASP P  40       1.191 -19.307   0.715  1.00  1.39      PROA
ATOM    685  C   ASP P  40       1.927 -14.801   0.569  1.00  0.67      PROA
ATOM    686  O   ASP P  40       3.051 -14.833   0.489  1.00  1.03      PROA
ATOM    687  N   CYS P  41       1.405 -13.673   0.411  1.00  0.55      PROA
ATOM    688  HN  CYS P  41       0.427 -13.558   0.555  1.00  0.00      PROA
ATOM    689  CA  CYS P  41       2.082 -12.456   0.026  1.00  0.54      PROA
ATOM    690  HA  CYS P  41       2.983 -12.734  -0.500  1.00  0.00      PROA
ATOM    691  CB  CYS P  41       1.205 -11.573  -0.866  1.00  0.63      PROA
ATOM    692  HB1 CYS P  41       1.828 -10.705  -1.161  1.00  0.00      PROA
ATOM    693  HB2 CYS P  41       0.372 -11.211  -0.231  1.00  0.00      PROA
ATOM    694  SG  CYS P  41       0.574 -12.173  -2.180  1.00  0.91      PROA
ATOM    695  HG1 CYS P  41       0.076 -13.249  -1.588  1.00  0.00      PROA
ATOM    696  C   CYS P  41       2.575 -11.640   1.188  1.00  0.51      PROA
ATOM    697  O   CYS P  41       1.956 -11.576   2.220  1.00  0.61      PROA
ATOM    698  N   GLU P  42       3.710 -10.973   1.026  1.00  0.52      PROA
ATOM    699  HN  GLU P  42       4.251 -11.085   0.197  1.00  0.00      PROA
ATOM    700  CA  GLU P  42       4.262 -10.056   1.982  1.00  0.53      PROA
ATOM    701  HA  GLU P  42       3.737 -10.197   2.915  1.00  0.00      PROA
ATOM    702  CB  GLU P  42       5.764 -10.283   2.185  1.00  0.63      PROA
ATOM    703  HB1 GLU P  42       6.162  -9.355   2.641  1.00  0.00      PROA
ATOM    704  HB2 GLU P  42       6.201 -10.409   1.174  1.00  0.00      PROA
ATOM    705  CG  GLU P  42       6.194 -11.224   2.873  1.00  1.05      PROA
ATOM    706  HG1 GLU P  42       5.971 -12.105   2.251  1.00  0.00      PROA
ATOM    707  HG2 GLU P  42       5.540 -11.200   3.759  1.00  0.00      PROA
ATOM    708  CD  GLU P  42       7.255 -11.505   3.345  1.00  1.44      PROA
ATOM    709  OE1 GLU P  42       7.708 -11.711   3.443  1.00  2.03      PROA
ATOM    710  OE2 GLU P  42       7.653 -11.552   3.627  1.00  2.04      PROA
ATOM    711  C   GLU P  42       3.974  -8.652   1.506  1.00  0.52      PROA
ATOM    712  O   GLU P  42       4.273  -8.289   0.388  1.00  0.58      PROA
ATOM    713  N   ILE P  43       3.321  -7.841   2.332  1.00  0.53      PROA
ATOM    714  HN  ILE P  43       3.187  -8.080   3.290  1.00  0.00      PROA
ATOM    715  CA  ILE P  43       2.757  -6.566   1.929  1.00  0.52      PROA
ATOM    716  HA  ILE P  43       3.154  -6.325   0.954  1.00  0.00      PROA
ATOM    717  CB  ILE P  43       1.230  -6.607   1.876  1.00  0.58      PROA
ATOM    718  HB  ILE P  43       0.844  -6.912   2.872  1.00  0.00      PROA
ATOM    719  CG2 ILE P  43       0.661  -5.332   1.525  1.00  0.86      PROA
ATOM    720 HG21 ILE P  43       1.025  -5.014   0.525  1.00  0.00      PROA
ATOM    721 HG22 ILE P  43       0.960  -4.566   2.272  1.00  0.00      PROA
ATOM    722 HG23 ILE P  43      -0.447  -5.409   1.491  1.00  0.00      PROA
ATOM    723  CG1 ILE P  43       0.732  -7.625   0.974  1.00  0.73      PROA
ATOM    724 HG11 ILE P  43       1.148  -8.589   1.328  1.00  0.00      PROA
ATOM    725 HG12 ILE P  43       1.151  -7.392  -0.025  1.00  0.00      PROA
ATOM    726  CD  ILE P  43      -0.639  -7.829   0.790  1.00  0.85      PROA
ATOM    727  HD1 ILE P  43      -1.082  -6.973   0.237  1.00  0.00      PROA
ATOM    728  HD2 ILE P  43      -1.144  -7.914   1.776  1.00  0.00      PROA
ATOM    729  HD3 ILE P  43      -0.808  -8.756   0.202  1.00  0.00      PROA
ATOM    730  C   ILE P  43       3.226  -5.486   2.876  1.00  0.53      PROA
ATOM    731  O   ILE P  43       3.247  -5.667   4.078  1.00  0.61      PROA
ATOM    732  N   ALA P  44       3.612  -4.325   2.344  1.00  0.51      PROA
ATOM    733  HN  ALA P  44       3.743  -4.232   1.361  1.00  0.00      PROA
ATOM    734  CA  ALA P  44       3.870  -3.132   3.102  1.00  0.51      PROA
ATOM    735  HA  ALA P  44       3.535  -3.304   4.114  1.00  0.00      PROA
ATOM    736  CB  ALA P  44       5.344  -2.778   3.093  1.00  0.60      PROA
ATOM    737  HB1 ALA P  44       5.732  -2.784   2.052  1.00  0.00      PROA
ATOM    738  HB2 ALA P  44       5.915  -3.522   3.689  1.00  0.00      PROA
ATOM    739  HB3 ALA P  44       5.492  -1.763   3.520  1.00  0.00      PROA
ATOM    740  C   ALA P  44       3.065  -1.981   2.539  1.00  0.48      PROA
ATOM    741  O   ALA P  44       2.960  -1.795   1.341  1.00  0.54      PROA
ATOM    742  N   LEU P  45       2.442  -1.198   3.414  1.00  0.49      PROA
ATOM    743  HN  LEU P  45       2.554  -1.339   4.394  1.00  0.00      PROA
ATOM    744  CA  LEU P  45       1.574  -0.107   3.058  1.00  0.51      PROA
ATOM    745  HA  LEU P  45       1.706   0.103   2.007  1.00  0.00      PROA
ATOM    746  CB  LEU P  45       0.118  -0.494   3.353  1.00  0.61      PROA
ATOM    747  HB1 LEU P  45       0.093  -0.765   4.426  1.00  0.00      PROA
ATOM    748  HB2 LEU P  45      -0.081  -1.395   2.741  1.00  0.00      PROA
ATOM    749  CG  LEU P  45      -0.971   0.343   3.153  1.00  0.73      PROA
ATOM    750  HG  LEU P  45      -0.826   1.225   3.810  1.00  0.00      PROA
ATOM    751  CD1 LEU P  45      -1.220   0.789   1.980  1.00  1.13      PROA
ATOM    752 HD11 LEU P  45      -1.579  -0.035   1.327  1.00  0.00      PROA
ATOM    753 HD12 LEU P  45      -0.297   1.218   1.535  1.00  0.00      PROA
ATOM    754 HD13 LEU P  45      -2.009   1.570   2.032  1.00  0.00      PROA
ATOM    755  CD2 LEU P  45      -2.191  -0.129   3.433  1.00  1.02      PROA
ATOM    756 HD21 LEU P  45      -2.202  -0.581   4.448  1.00  0.00      PROA
ATOM    757 HD22 LEU P  45      -2.474  -0.909   2.694  1.00  0.00      PROA
ATOM    758 HD23 LEU P  45      -2.932   0.698   3.406  1.00  0.00      PROA
ATOM    759  C   LEU P  45       1.968   1.121   3.841  1.00  0.49      PROA
ATOM    760  O   LEU P  45       2.058   1.096   5.056  1.00  0.54      PROA
ATOM    761  N   ILE P  46       2.223   2.233   3.147  1.00  0.49      PROA
ATOM    762  HN  ILE P  46       2.144   2.240   2.154  1.00  0.00      PROA
ATOM    763  CA  ILE P  46       2.625   3.498   3.730  1.00  0.49      PROA
ATOM    764  HA  ILE P  46       2.616   3.380   4.803  1.00  0.00      PROA
ATOM    765  CB  ILE P  46       4.011   3.937   3.268  1.00  0.55      PROA
ATOM    766  HB  ILE P  46       4.019   4.013   2.160  1.00  0.00      PROA
ATOM    767  CG2 ILE P  46       4.380   5.253   3.851  1.00  0.71      PROA
ATOM    768 HG21 ILE P  46       4.386   5.191   4.960  1.00  0.00      PROA
ATOM    769 HG22 ILE P  46       3.641   6.024   3.543  1.00  0.00      PROA
ATOM    770 HG23 ILE P  46       5.394   5.548   3.507  1.00  0.00      PROA
ATOM    771  CG1 ILE P  46       5.070   2.923   3.585  1.00  0.68      PROA
ATOM    772 HG11 ILE P  46       4.621   1.928   3.391  1.00  0.00      PROA
ATOM    773 HG12 ILE P  46       5.286   3.021   4.668  1.00  0.00      PROA
ATOM    774  CD  ILE P  46       6.224   2.935   2.974  1.00  1.05      PROA
ATOM    775  HD1 ILE P  46       6.743   3.900   3.157  1.00  0.00      PROA
ATOM    776  HD2 ILE P  46       6.074   2.814   1.880  1.00  0.00      PROA
ATOM    777  HD3 ILE P  46       6.863   2.111   3.357  1.00  0.00      PROA
ATOM    778  C   ILE P  46       1.590   4.529   3.333  1.00  0.50      PROA
ATOM    779  O   ILE P  46       1.323   4.727   2.158  1.00  0.54      PROA
ATOM    780  N   ILE P  47       0.962   5.208   4.305  1.00  0.52      PROA
ATOM    781  HN  ILE P  47       1.169   5.038   5.265  1.00  0.00      PROA
ATOM    782  CA  ILE P  47      -0.045   6.222   4.067  1.00  0.53      PROA
ATOM    783  HA  ILE P  47      -0.074   6.409   3.004  1.00  0.00      PROA
ATOM    784  CB  ILE P  47      -1.432   5.800   4.558  1.00  0.58      PROA
ATOM    785  HB  ILE P  47      -1.388   5.593   5.649  1.00  0.00      PROA
ATOM    786  CG2 ILE P  47      -2.455   6.896   4.295  1.00  0.69      PROA
ATOM    787 HG21 ILE P  47      -2.516   7.108   3.206  1.00  0.00      PROA
ATOM    788 HG22 ILE P  47      -2.155   7.827   4.821  1.00  0.00      PROA
ATOM    789 HG23 ILE P  47      -3.456   6.572   4.650  1.00  0.00      PROA
ATOM    790  CG1 ILE P  47      -1.881   4.468   3.954  1.00  0.62      PROA
ATOM    791 HG11 ILE P  47      -1.029   3.760   4.023  1.00  0.00      PROA
ATOM    792 HG12 ILE P  47      -2.120   4.643   2.884  1.00  0.00      PROA
ATOM    793  CD  ILE P  47      -3.028   3.840   4.565  1.00  0.81      PROA
ATOM    794  HD1 ILE P  47      -3.912   4.510   4.497  1.00  0.00      PROA
ATOM    795  HD2 ILE P  47      -2.820   3.634   5.637  1.00  0.00      PROA
ATOM    796  HD3 ILE P  47      -3.263   2.889   4.040  1.00  0.00      PROA
ATOM    797  C   ILE P  47       0.378   7.503   4.764  1.00  0.54      PROA
ATOM    798  O   ILE P  47       0.650   7.516   5.950  1.00  0.58      PROA
ATOM    799  N   PHE P  48       0.409   8.626   4.039  1.00  0.56      PROA
ATOM    800  HN  PHE P  48       0.320   8.599   3.047  1.00  0.00      PROA
ATOM    801  CA  PHE P  48       0.570   9.947   4.603  1.00  0.58      PROA
ATOM    802  HA  PHE P  48       0.775   9.825   5.656  1.00  0.00      PROA
ATOM    803  CB  PHE P  48       1.701  10.754   3.946  1.00  0.66      PROA
ATOM    804  HB1 PHE P  48       1.773  11.749   4.435  1.00  0.00      PROA
ATOM    805  HB2 PHE P  48       1.483  10.875   2.864  1.00  0.00      PROA
ATOM    806  CG  PHE P  48       3.005  10.127   4.054  1.00  0.74      PROA
ATOM    807  CD1 PHE P  48       3.547   9.932   3.812  1.00  1.70      PROA
ATOM    808  HD1 PHE P  48       3.406  10.054   2.796  1.00  0.00      PROA
ATOM    809  CE1 PHE P  48       4.798   9.440   3.887  1.00  1.94      PROA
ATOM    810  HE1 PHE P  48       5.030   9.428   2.903  1.00  0.00      PROA
ATOM    811  CZ  PHE P  48       5.523   9.133   4.204  1.00  1.26      PROA
ATOM    812  HZ  PHE P  48       6.321   8.818   4.194  1.00  0.00      PROA
ATOM    813  CD2 PHE P  48       3.745   9.818   4.371  1.00  1.13      PROA
ATOM    814  HD2 PHE P  48       3.522   9.840   5.356  1.00  0.00      PROA
ATOM    815  CE2 PHE P  48       4.999   9.325   4.444  1.00  1.20      PROA
ATOM    816  HE2 PHE P  48       5.150   9.213   5.461  1.00  0.00      PROA
ATOM    817  C   PHE P  48      -0.719  10.709   4.397  1.00  0.62      PROA
ATOM    818  O   PHE P  48      -1.293  10.696   3.345  1.00  0.73      PROA
ATOM    819  N   ASN P  49      -1.214  11.403   5.400  1.00  0.67      PROA
ATOM    820  HN  ASN P  49      -0.810  11.364   6.310  1.00  0.00      PROA
ATOM    821  CA  ASN P  49      -2.366  12.266   5.266  1.00  0.75      PROA
ATOM    822  HA  ASN P  49      -2.877  11.993   4.355  1.00  0.00      PROA
ATOM    823  CB  ASN P  49      -3.325  12.136   6.468  1.00  0.78      PROA
ATOM    824  HB1 ASN P  49      -3.461  11.055   6.681  1.00  0.00      PROA
ATOM    825  HB2 ASN P  49      -4.300  12.577   6.175  1.00  0.00      PROA
ATOM    826  CG  ASN P  49      -2.902  12.791   7.739  1.00  0.77      PROA
ATOM    827  OD1 ASN P  49      -1.826  13.284   7.886  1.00  0.81      PROA
ATOM    828  ND2 ASN P  49      -3.792  12.814   8.700  1.00  0.90      PROA
ATOM    829 HD21 ASN P  49      -3.570  13.239   9.577  1.00  0.00      PROA
ATOM    830 HD22 ASN P  49      -4.694  12.407   8.556  1.00  0.00      PROA
ATOM    831  C   ASN P  49      -1.950  13.683   4.961  1.00  0.82      PROA
ATOM    832  O   ASN P  49      -0.790  14.007   4.934  1.00  0.88      PROA
ATOM    833  N   SER P  50      -2.903  14.582   4.716  1.00  0.92      PROA
ATOM    834  HN  SER P  50      -3.865  14.326   4.754  1.00  0.00      PROA
ATOM    835  CA  SER P  50      -2.660  15.962   4.384  1.00  1.05      PROA
ATOM    836  HA  SER P  50      -1.865  15.984   3.654  1.00  0.00      PROA
ATOM    837  CB  SER P  50      -3.884  16.657   3.829  1.00  1.21      PROA
ATOM    838  HB1 SER P  50      -3.974  16.242   2.811  1.00  0.00      PROA
ATOM    839  HB2 SER P  50      -3.582  17.717   3.792  1.00  0.00      PROA
ATOM    840  OG  SER P  50      -4.682  16.707   4.073  1.00  1.60      PROA
ATOM    841  HG1 SER P  50      -5.134  15.973   3.651  1.00  0.00      PROA
ATOM    842  C   SER P  50      -2.119  16.787   5.496  1.00  1.06      PROA
ATOM    843  O   SER P  50      -1.581  17.809   5.277  1.00  1.26      PROA
ATOM    844  N   ALA P  51      -2.208  16.338   6.726  1.00  0.97      PROA
ATOM    845  HN  ALA P  51      -2.709  15.500   6.921  1.00  0.00      PROA
ATOM    846  CA  ALA P  51      -1.633  16.956   7.870  1.00  1.05      PROA
ATOM    847  HA  ALA P  51      -1.537  18.013   7.674  1.00  0.00      PROA
ATOM    848  CB  ALA P  51      -2.514  16.718   9.058  1.00  1.11      PROA
ATOM    849  HB1 ALA P  51      -2.617  15.628   9.244  1.00  0.00      PROA
ATOM    850  HB2 ALA P  51      -3.523  17.143   8.872  1.00  0.00      PROA
ATOM    851  HB3 ALA P  51      -2.069  17.191   9.959  1.00  0.00      PROA
ATOM    852  C   ALA P  51      -0.252  16.438   8.168  1.00  1.04      PROA
ATOM    853  O   ALA P  51       0.359  16.832   9.106  1.00  1.20      PROA
ATOM    854  N   ASN P  52       0.267  15.539   7.356  1.00  0.97      PROA
ATOM    855  HN  ASN P  52      -0.303  15.132   6.649  1.00  0.00      PROA
ATOM    856  CA  ASN P  52       1.611  15.046   7.358  1.00  1.03      PROA
ATOM    857  HA  ASN P  52       1.717  14.413   6.490  1.00  0.00      PROA
ATOM    858  CB  ASN P  52       2.674  16.126   7.326  1.00  1.30      PROA
ATOM    859  HB1 ASN P  52       3.670  15.635   7.343  1.00  0.00      PROA
ATOM    860  HB2 ASN P  52       2.560  16.754   8.235  1.00  0.00      PROA
ATOM    861  CG  ASN P  52       2.637  16.929   6.272  1.00  1.58      PROA
ATOM    862  OD1 ASN P  52       2.520  17.035   5.756  1.00  2.11      PROA
ATOM    863  ND2 ASN P  52       2.751  17.530   5.933  1.00  2.05      PROA
ATOM    864 HD21 ASN P  52       2.010  17.962   5.418  1.00  0.00      PROA
ATOM    865 HD22 ASN P  52       3.655  17.957   5.963  1.00  0.00      PROA
ATOM    866  C   ASN P  52       1.890  14.009   8.413  1.00  0.93      PROA
ATOM    867  O   ASN P  52       2.973  13.850   8.877  1.00  1.11      PROA
ATOM    868  N   ARG P  53       0.915  13.253   8.805  1.00  0.77      PROA
ATOM    869  HN  ARG P  53      -0.011  13.396   8.468  1.00  0.00      PROA
ATOM    870  CA  ARG P  53       1.059  12.170   9.731  1.00  0.70      PROA
ATOM    871  HA  ARG P  53       1.985  12.318  10.267  1.00  0.00      PROA
ATOM    872  CB  ARG P  53      -0.106  12.096  10.714  1.00  0.77      PROA
ATOM    873  HB1 ARG P  53       0.022  11.182  11.330  1.00  0.00      PROA
ATOM    874  HB2 ARG P  53      -1.045  12.007  10.128  1.00  0.00      PROA
ATOM    875  CG  ARG P  53      -0.245  13.241  11.624  1.00  1.02      PROA
ATOM    876  HG1 ARG P  53      -0.518  12.704  12.531  1.00  0.00      PROA
ATOM    877  HG2 ARG P  53      -1.102  13.724  11.158  1.00  0.00      PROA
ATOM    878  CD  ARG P  53       0.174  14.038  12.038  1.00  1.38      PROA
ATOM    879  HD1 ARG P  53       0.157  14.767  11.214  1.00  0.00      PROA
ATOM    880  HD2 ARG P  53       1.194  13.684  12.249  1.00  0.00      PROA
ATOM    881  NE  ARG P  53       0.016  14.764  12.956  1.00  1.66      PROA
ATOM    882  HE  ARG P  53      -0.723  14.359  13.391  1.00  0.00      PROA
ATOM    883  CZ  ARG P  53       0.183  15.508  13.520  1.00  2.19      PROA
ATOM    884  NH1 ARG P  53       0.508  15.706  13.350  1.00  2.82      PROA
ATOM    885 HH11 ARG P  53       0.370  16.315  12.569  1.00  0.00      PROA
ATOM    886 HH12 ARG P  53       1.426  15.572  13.723  1.00  0.00      PROA
ATOM    887  NH2 ARG P  53       0.011  16.084  14.298  1.00  2.63      PROA
ATOM    888 HH21 ARG P  53      -0.737  15.867  14.925  1.00  0.00      PROA
ATOM    889 HH22 ARG P  53       0.584  16.887  14.462  1.00  0.00      PROA
ATOM    890  C   ARG P  53       1.222  10.859   9.004  1.00  0.63      PROA
ATOM    891  O   ARG P  53       0.628  10.635   7.981  1.00  0.68      PROA
ATOM    892  N   LEU P  54       2.059   9.969   9.532  1.00  0.63      PROA
ATOM    893  HN  LEU P  54       2.505  10.157  10.402  1.00  0.00      PROA
ATOM    894  CA  LEU P  54       2.409   8.697   8.952  1.00  0.58      PROA
ATOM    895  HA  LEU P  54       2.128   8.709   7.909  1.00  0.00      PROA
ATOM    896  CB  LEU P  54       3.925   8.470   9.103  1.00  0.63      PROA
ATOM    897  HB1 LEU P  54       4.182   8.687  10.160  1.00  0.00      PROA
ATOM    898  HB2 LEU P  54       4.430   9.208   8.448  1.00  0.00      PROA
ATOM    899  CG  LEU P  54       4.506   7.122   8.777  1.00  0.65      PROA
ATOM    900  HG  LEU P  54       4.075   6.378   9.479  1.00  0.00      PROA
ATOM    901  CD1 LEU P  54       4.252   6.661   7.402  1.00  0.73      PROA
ATOM    902 HD11 LEU P  54       4.688   7.377   6.673  1.00  0.00      PROA
ATOM    903 HD12 LEU P  54       3.158   6.593   7.222  1.00  0.00      PROA
ATOM    904 HD13 LEU P  54       4.719   5.666   7.245  1.00  0.00      PROA
ATOM    905  CD2 LEU P  54       5.973   7.109   8.991  1.00  0.84      PROA
ATOM    906 HD21 LEU P  54       6.206   7.343  10.052  1.00  0.00      PROA
ATOM    907 HD22 LEU P  54       6.456   7.872   8.345  1.00  0.00      PROA
ATOM    908 HD23 LEU P  54       6.381   6.104   8.752  1.00  0.00      PROA
ATOM    909  C   LEU P  54       1.625   7.555   9.570  1.00  0.55      PROA
ATOM    910  O   LEU P  54       1.633   7.343  10.767  1.00  0.60      PROA
ATOM    911  N   PHE P  55       0.934   6.776   8.738  1.00  0.53      PROA
ATOM    912  HN  PHE P  55       0.905   6.979   7.763  1.00  0.00      PROA
ATOM    913  CA  PHE P  55       0.184   5.606   9.127  1.00  0.53      PROA
ATOM    914  HA  PHE P  55       0.355   5.447  10.181  1.00  0.00      PROA
ATOM    915  CB  PHE P  55      -1.337   5.749   8.858  1.00  0.59      PROA
ATOM    916  HB1 PHE P  55      -1.874   4.875   9.286  1.00  0.00      PROA
ATOM    917  HB2 PHE P  55      -1.517   5.809   7.763  1.00  0.00      PROA
ATOM    918  CG  PHE P  55      -1.916   6.980   9.477  1.00  0.59      PROA
ATOM    919  CD1 PHE P  55      -2.610   6.929  10.665  1.00  0.67      PROA
ATOM    920  HD1 PHE P  55      -2.717   5.982  11.174  1.00  0.00      PROA
ATOM    921  CE1 PHE P  55      -3.173   8.061  11.221  1.00  0.77      PROA
ATOM    922  HE1 PHE P  55      -3.712   7.993  12.154  1.00  0.00      PROA
ATOM    923  CZ  PHE P  55      -3.048   9.268  10.590  1.00  0.79      PROA
ATOM    924  HZ  PHE P  55      -3.478  10.158  11.025  1.00  0.00      PROA
ATOM    925  CD2 PHE P  55      -1.834   8.199   8.838  1.00  0.67      PROA
ATOM    926  HD2 PHE P  55      -1.340   8.263   7.880  1.00  0.00      PROA
ATOM    927  CE2 PHE P  55      -2.371   9.336   9.400  1.00  0.77      PROA
ATOM    928  HE2 PHE P  55      -2.258  10.287   8.900  1.00  0.00      PROA
ATOM    929  C   PHE P  55       0.728   4.458   8.298  1.00  0.53      PROA
ATOM    930  O   PHE P  55       0.927   4.586   7.109  1.00  0.59      PROA
ATOM    931  N   GLN P  56       1.010   3.302   8.897  1.00  0.53      PROA
ATOM    932  HN  GLN P  56       0.811   3.137   9.860  1.00  0.00      PROA
ATOM    933  CA  GLN P  56       1.625   2.215   8.175  1.00  0.53      PROA
ATOM    934  HA  GLN P  56       1.357   2.317   7.134  1.00  0.00      PROA
ATOM    935  CB  GLN P  56       3.154   2.223   8.328  1.00  0.60      PROA
ATOM    936  HB1 GLN P  56       3.498   3.217   7.980  1.00  0.00      PROA
ATOM    937  HB2 GLN P  56       3.541   1.442   7.644  1.00  0.00      PROA
ATOM    938  CG  GLN P  56       3.756   2.008   9.540  1.00  0.74      PROA
ATOM    939  HG1 GLN P  56       3.326   1.070   9.945  1.00  0.00      PROA
ATOM    940  HG2 GLN P  56       3.468   2.858  10.191  1.00  0.00      PROA
ATOM    941  CD  GLN P  56       5.208   1.875   9.665  1.00  0.69      PROA
ATOM    942  OE1 GLN P  56       5.927   2.503   9.073  1.00  0.92      PROA
ATOM    943  NE2 GLN P  56       5.672   1.034  10.468  1.00  0.86      PROA
ATOM    944 HE21 GLN P  56       6.662   0.930  10.566  1.00  0.00      PROA
ATOM    945 HE22 GLN P  56       5.053   0.467  11.011  1.00  0.00      PROA
ATOM    946  C   GLN P  56       1.071   0.863   8.558  1.00  0.51      PROA
ATOM    947  O   GLN P  56       0.531   0.653   9.631  1.00  0.56      PROA
ATOM    948  N   TYR P  57       1.209  -0.102   7.649  1.00  0.51      PROA
ATOM    949  HN  TYR P  57       1.543   0.108   6.735  1.00  0.00      PROA
ATOM    950  CA  TYR P  57       0.907  -1.489   7.870  1.00  0.50      PROA
ATOM    951  HA  TYR P  57       1.055  -1.695   8.920  1.00  0.00      PROA
ATOM    952  CB  TYR P  57      -0.557  -1.832   7.458  1.00  0.57      PROA
ATOM    953  HB1 TYR P  57      -0.826  -1.226   6.567  1.00  0.00      PROA
ATOM    954  HB2 TYR P  57      -1.231  -1.586   8.306  1.00  0.00      PROA
ATOM    955  CG  TYR P  57      -0.827  -3.273   7.097  1.00  0.59      PROA
ATOM    956  CD1 TYR P  57      -0.586  -3.720   5.804  1.00  0.62      PROA
ATOM    957  HD1 TYR P  57      -0.267  -3.016   5.049  1.00  0.00      PROA
ATOM    958  CE1 TYR P  57      -0.748  -5.054   5.467  1.00  0.67      PROA
ATOM    959  HE1 TYR P  57      -0.524  -5.386   4.464  1.00  0.00      PROA
ATOM    960  CZ  TYR P  57      -1.191  -5.955   6.400  1.00  0.71      PROA
ATOM    961  OH  TYR P  57      -1.324  -7.288   6.027  1.00  0.81      PROA
ATOM    962  HH  TYR P  57      -1.329  -7.821   6.826  1.00  0.00      PROA
ATOM    963  CD2 TYR P  57      -1.296  -4.186   8.028  1.00  0.66      PROA
ATOM    964  HD2 TYR P  57      -1.526  -3.858   9.031  1.00  0.00      PROA
ATOM    965  CE2 TYR P  57      -1.474  -5.523   7.682  1.00  0.72      PROA
ATOM    966  HE2 TYR P  57      -1.835  -6.226   8.419  1.00  0.00      PROA
ATOM    967  C   TYR P  57       1.955  -2.335   7.185  1.00  0.47      PROA
ATOM    968  O   TYR P  57       2.434  -1.998   6.118  1.00  0.50      PROA
ATOM    969  N   ALA P  58       2.311  -3.470   7.781  1.00  0.47      PROA
ATOM    970  HN  ALA P  58       2.065  -3.665   8.727  1.00  0.00      PROA
ATOM    971  CA  ALA P  58       3.066  -4.485   7.114  1.00  0.48      PROA
ATOM    972  HA  ALA P  58       2.841  -4.423   6.060  1.00  0.00      PROA
ATOM    973  CB  ALA P  58       4.549  -4.318   7.336  1.00  0.61      PROA
ATOM    974  HB1 ALA P  58       4.782  -4.376   8.421  1.00  0.00      PROA
ATOM    975  HB2 ALA P  58       4.879  -3.328   6.954  1.00  0.00      PROA
ATOM    976  HB3 ALA P  58       5.103  -5.125   6.811  1.00  0.00      PROA
ATOM    977  C   ALA P  58       2.616  -5.830   7.599  1.00  0.53      PROA
ATOM    978  O   ALA P  58       2.251  -5.995   8.740  1.00  0.63      PROA
ATOM    979  N   SER P  59       2.618  -6.843   6.734  1.00  0.57      PROA
ATOM    980  HN  SER P  59       2.948  -6.725   5.801  1.00  0.00      PROA
ATOM    981  CA  SER P  59       2.152  -8.177   7.061  1.00  0.66      PROA
ATOM    982  HA  SER P  59       1.233  -8.078   7.620  1.00  0.00      PROA
ATOM    983  CB  SER P  59       1.914  -9.016   5.803  1.00  0.73      PROA
ATOM    984  HB1 SER P  59       1.049  -8.589   5.253  1.00  0.00      PROA
ATOM    985  HB2 SER P  59       1.680 -10.057   6.112  1.00  0.00      PROA
ATOM    986  OG  SER P  59       2.938  -9.068   4.962  1.00  0.78      PROA
ATOM    987  HG1 SER P  59       3.544  -9.720   5.323  1.00  0.00      PROA
ATOM    988  C   SER P  59       3.039  -8.924   8.001  1.00  0.77      PROA
ATOM    989  O   SER P  59       2.617  -9.727   8.738  1.00  1.02      PROA
ATOM    990  N   THR P  60       4.297  -8.629   8.016  1.00  0.77      PROA
ATOM    991  HN  THR P  60       4.658  -7.994   7.340  1.00  0.00      PROA
ATOM    992  CA  THR P  60       5.279  -9.114   8.911  1.00  0.97      PROA
ATOM    993  HA  THR P  60       4.761  -9.489   9.781  1.00  0.00      PROA
ATOM    994  CB  THR P  60       6.117 -10.166   8.352  1.00  1.26      PROA
ATOM    995  HB  THR P  60       5.388 -10.974   8.345  1.00  0.00      PROA
ATOM    996  OG1 THR P  60       6.580 -10.483   8.376  1.00  1.99      PROA
ATOM    997  HG1 THR P  60       6.700 -10.706   9.302  1.00  0.00      PROA
ATOM    998  CG2 THR P  60       6.367 -10.353   7.882  1.00  2.28      PROA
ATOM    999 HG21 THR P  60       7.388  -9.924   7.796  1.00  0.00      PROA
ATOM   1000 HG22 THR P  60       5.777 -10.045   6.992  1.00  0.00      PROA
ATOM   1001 HG23 THR P  60       6.449 -11.461   7.912  1.00  0.00      PROA
ATOM   1002  C   THR P  60       6.086  -7.979   9.382  1.00  0.93      PROA
ATOM   1003  O   THR P  60       5.773  -7.276   9.690  1.00  1.47      PROA
ATOM   1004  N   ASP P  61       7.129  -7.749   9.460  1.00  0.99      PROA
ATOM   1005  HN  ASP P  61       7.707  -8.479   9.149  1.00  0.00      PROA
ATOM   1006  CA  ASP P  61       7.978  -6.698   9.880  1.00  0.94      PROA
ATOM   1007  HA  ASP P  61       7.453  -6.114  10.621  1.00  0.00      PROA
ATOM   1008  CB  ASP P  61       9.247  -7.272  10.459  1.00  1.16      PROA
ATOM   1009  HB1 ASP P  61      10.042  -6.875   9.804  1.00  0.00      PROA
ATOM   1010  HB2 ASP P  61       9.139  -8.360  10.310  1.00  0.00      PROA
ATOM   1011  CG  ASP P  61       9.636  -7.202  11.359  1.00  1.53      PROA
ATOM   1012  OD1 ASP P  61       9.883  -7.233  11.757  1.00  2.11      PROA
ATOM   1013  OD2 ASP P  61       9.730  -7.125  11.734  1.00  2.19      PROA
ATOM   1014  C   ASP P  61       8.271  -5.706   8.767  1.00  0.91      PROA
ATOM   1015  O   ASP P  61       8.749  -6.052   7.726  1.00  1.08      PROA
ATOM   1016  N   MET P  62       7.975  -4.432   8.969  1.00  0.77      PROA
ATOM   1017  HN  MET P  62       7.618  -4.125   9.847  1.00  0.00      PROA
ATOM   1018  CA  MET P  62       8.130  -3.389   7.981  1.00  0.69      PROA
ATOM   1019  HA  MET P  62       7.621  -3.697   7.080  1.00  0.00      PROA
ATOM   1020  CB  MET P  62       7.537  -2.088   8.515  1.00  0.65      PROA
ATOM   1021  HB1 MET P  62       8.057  -1.843   9.465  1.00  0.00      PROA
ATOM   1022  HB2 MET P  62       6.462  -2.267   8.727  1.00  0.00      PROA
ATOM   1023  CG  MET P  62       7.634  -0.877   7.609  1.00  0.63      PROA
ATOM   1024  HG1 MET P  62       8.708  -0.695   7.399  1.00  0.00      PROA
ATOM   1025  HG2 MET P  62       7.233  -0.004   8.165  1.00  0.00      PROA
ATOM   1026  SD  MET P  62       6.784  -1.016   6.096  1.00  0.78      PROA
ATOM   1027  CE  MET P  62       5.864  -0.019   6.037  1.00  0.98      PROA
ATOM   1028  HE1 MET P  62       6.347   0.980   6.096  1.00  0.00      PROA
ATOM   1029  HE2 MET P  62       5.150  -0.106   6.883  1.00  0.00      PROA
ATOM   1030  HE3 MET P  62       5.302  -0.072   5.081  1.00  0.00      PROA
ATOM   1031  C   MET P  62       9.546  -3.185   7.506  1.00  0.74      PROA
ATOM   1032  O   MET P  62       9.813  -3.053   6.325  1.00  0.77      PROA
ATOM   1033  N   ASP P  63      10.505  -3.226   8.428  1.00  0.83      PROA
ATOM   1034  HN  ASP P  63      10.285  -3.370   9.389  1.00  0.00      PROA
ATOM   1035  CA  ASP P  63      11.905  -3.073   8.143  1.00  0.90      PROA
ATOM   1036  HA  ASP P  63      12.044  -2.128   7.640  1.00  0.00      PROA
ATOM   1037  CB  ASP P  63      12.721  -3.113   9.442  1.00  1.04      PROA
ATOM   1038  HB1 ASP P  63      13.799  -3.049   9.183  1.00  0.00      PROA
ATOM   1039  HB2 ASP P  63      12.524  -4.080   9.952  1.00  0.00      PROA
ATOM   1040  CG  ASP P  63      12.413  -2.024  10.391  1.00  1.09      PROA
ATOM   1041  OD1 ASP P  63      12.256  -1.556  10.749  1.00  1.55      PROA
ATOM   1042  OD2 ASP P  63      12.361  -1.630  10.847  1.00  1.61      PROA
ATOM   1043  C   ASP P  63      12.432  -4.131   7.196  1.00  0.94      PROA
ATOM   1044  O   ASP P  63      13.177  -3.843   6.280  1.00  0.98      PROA
ATOM   1045  N   ARG P  64      12.011  -5.386   7.376  1.00  0.99      PROA
ATOM   1046  HN  ARG P  64      11.428  -5.627   8.147  1.00  0.00      PROA
ATOM   1047  CA  ARG P  64      12.348  -6.478   6.502  1.00  1.06      PROA
ATOM   1048  HA  ARG P  64      13.420  -6.487   6.369  1.00  0.00      PROA
ATOM   1049  CB  ARG P  64      11.873  -7.794   7.113  1.00  1.21      PROA
ATOM   1050  HB1 ARG P  64      10.776  -7.683   7.137  1.00  0.00      PROA
ATOM   1051  HB2 ARG P  64      12.279  -7.762   8.137  1.00  0.00      PROA
ATOM   1052  CG  ARG P  64      11.998  -8.705   6.854  1.00  2.04      PROA
ATOM   1053  HG1 ARG P  64      11.600  -8.723   5.828  1.00  0.00      PROA
ATOM   1054  HG2 ARG P  64      11.324  -9.247   7.535  1.00  0.00      PROA
ATOM   1055  CD  ARG P  64      12.837  -9.350   6.792  1.00  2.56      PROA
ATOM   1056  HD1 ARG P  64      13.504  -9.206   7.668  1.00  0.00      PROA
ATOM   1057  HD2 ARG P  64      13.398  -9.169   5.851  1.00  0.00      PROA
ATOM   1058  NE  ARG P  64      12.631  -9.948   6.792  1.00  3.50      PROA
ATOM   1059  HE  ARG P  64      11.655 -10.154   6.865  1.00  0.00      PROA
ATOM   1060  CZ  ARG P  64      13.143 -10.506   6.735  1.00  4.28      PROA
ATOM   1061  NH1 ARG P  64      13.917 -10.612   6.686  1.00  4.40      PROA
ATOM   1062 HH11 ARG P  64      14.526 -10.162   7.340  1.00  0.00      PROA
ATOM   1063 HH12 ARG P  64      14.297 -11.197   5.970  1.00  0.00      PROA
ATOM   1064  NH2 ARG P  64      12.864 -10.981   6.725  1.00  5.25      PROA
ATOM   1065 HH21 ARG P  64      12.312 -11.220   5.926  1.00  0.00      PROA
ATOM   1066 HH22 ARG P  64      12.909 -11.604   7.506  1.00  0.00      PROA
ATOM   1067  C   ARG P  64      11.849  -6.327   5.081  1.00  0.98      PROA
ATOM   1068  O   ARG P  64      12.566  -6.585   4.130  1.00  1.01      PROA
ATOM   1069  N   VAL P  65      10.608  -5.864   4.895  1.00  0.90      PROA
ATOM   1070  HN  VAL P  65      10.002  -5.678   5.664  1.00  0.00      PROA
ATOM   1071  CA  VAL P  65      10.050  -5.598   3.586  1.00  0.84      PROA
ATOM   1072  HA  VAL P  65      10.250  -6.457   2.962  1.00  0.00      PROA
ATOM   1073  CB  VAL P  65       8.557  -5.340   3.652  1.00  0.88      PROA
ATOM   1074  HB  VAL P  65       8.369  -4.461   4.304  1.00  0.00      PROA
ATOM   1075  CG1 VAL P  65       7.988  -5.078   2.311  1.00  1.00      PROA
ATOM   1076 HG11 VAL P  65       8.310  -5.867   1.599  1.00  0.00      PROA
ATOM   1077 HG12 VAL P  65       8.343  -4.095   1.935  1.00  0.00      PROA
ATOM   1078 HG13 VAL P  65       6.878  -5.080   2.364  1.00  0.00      PROA
ATOM   1079  CG2 VAL P  65       7.859  -6.509   4.225  1.00  1.04      PROA
ATOM   1080 HG21 VAL P  65       8.232  -6.711   5.252  1.00  0.00      PROA
ATOM   1081 HG22 VAL P  65       8.046  -7.406   3.597  1.00  0.00      PROA
ATOM   1082 HG23 VAL P  65       6.767  -6.310   4.277  1.00  0.00      PROA
ATOM   1083  C   VAL P  65      10.760  -4.472   2.869  1.00  0.75      PROA
ATOM   1084  O   VAL P  65      11.072  -4.558   1.691  1.00  0.76      PROA
ATOM   1085  N   LEU P  66      11.100  -3.393   3.581  1.00  0.72      PROA
ATOM   1086  HN  LEU P  66      10.820  -3.291   4.532  1.00  0.00      PROA
ATOM   1087  CA  LEU P  66      11.883  -2.306   3.050  1.00  0.69      PROA
ATOM   1088  HA  LEU P  66      11.468  -2.033   2.091  1.00  0.00      PROA
ATOM   1089  CB  LEU P  66      11.860  -1.105   3.999  1.00  0.74      PROA
ATOM   1090  HB1 LEU P  66      12.588  -0.358   3.621  1.00  0.00      PROA
ATOM   1091  HB2 LEU P  66      12.189  -1.455   5.000  1.00  0.00      PROA
ATOM   1092  CG  LEU P  66      10.542  -0.419   4.163  1.00  0.79      PROA
ATOM   1093  HG  LEU P  66       9.778  -1.172   4.451  1.00  0.00      PROA
ATOM   1094  CD1 LEU P  66      10.583   0.603   5.160  1.00  1.02      PROA
ATOM   1095 HD11 LEU P  66      11.333   1.375   4.885  1.00  0.00      PROA
ATOM   1096 HD12 LEU P  66      10.868   0.164   6.140  1.00  0.00      PROA
ATOM   1097 HD13 LEU P  66       9.588   1.090   5.244  1.00  0.00      PROA
ATOM   1098  CD2 LEU P  66      10.019   0.190   2.972  1.00  0.96      PROA
ATOM   1099 HD21 LEU P  66       9.873  -0.578   2.183  1.00  0.00      PROA
ATOM   1100 HD22 LEU P  66      10.731   0.955   2.595  1.00  0.00      PROA
ATOM   1101 HD23 LEU P  66       9.039   0.666   3.190  1.00  0.00      PROA
ATOM   1102  C   LEU P  66      13.309  -2.681   2.685  1.00  0.73      PROA
ATOM   1103  O   LEU P  66      13.828  -2.259   1.666  1.00  0.72      PROA
ATOM   1104  N   LEU P  67      13.970  -3.526   3.483  1.00  0.83      PROA
ATOM   1105  HN  LEU P  67      13.593  -3.810   4.361  1.00  0.00      PROA
ATOM   1106  CA  LEU P  67      15.258  -4.090   3.154  1.00  0.93      PROA
ATOM   1107  HA  LEU P  67      15.917  -3.280   2.879  1.00  0.00      PROA
ATOM   1108  CB  LEU P  67      15.832  -4.862   4.348  1.00  1.08      PROA
ATOM   1109  HB1 LEU P  67      16.108  -5.853   3.943  1.00  0.00      PROA
ATOM   1110  HB2 LEU P  67      14.986  -4.972   5.052  1.00  0.00      PROA
ATOM   1111  CG  LEU P  67      16.706  -4.555   4.988  1.00  1.45      PROA
ATOM   1112  HG  LEU P  67      16.382  -3.541   5.176  1.00  0.00      PROA
ATOM   1113  CD1 LEU P  67      17.233  -4.622   5.661  1.00  2.02      PROA
ATOM   1114 HD11 LEU P  67      17.601  -5.666   5.755  1.00  0.00      PROA
ATOM   1115 HD12 LEU P  67      16.692  -4.351   6.593  1.00  0.00      PROA
ATOM   1116 HD13 LEU P  67      18.106  -3.948   5.526  1.00  0.00      PROA
ATOM   1117  CD2 LEU P  67      17.595  -4.450   5.244  1.00  1.89      PROA
ATOM   1118 HD21 LEU P  67      18.094  -3.700   4.593  1.00  0.00      PROA
ATOM   1119 HD22 LEU P  67      18.133  -5.417   5.148  1.00  0.00      PROA
ATOM   1120 HD23 LEU P  67      17.646  -4.097   6.296  1.00  0.00      PROA
ATOM   1121  C   LEU P  67      15.233  -4.964   1.917  1.00  0.92      PROA
ATOM   1122  O   LEU P  67      16.096  -4.878   1.065  1.00  0.97      PROA
ATOM   1123  N   LYS P  68      14.204  -5.792   1.755  1.00  0.91      PROA
ATOM   1124  HN  LYS P  68      13.525  -5.920   2.473  1.00  0.00      PROA
ATOM   1125  CA  LYS P  68      13.983  -6.562   0.554  1.00  0.93      PROA
ATOM   1126  HA  LYS P  68      14.910  -7.052   0.296  1.00  0.00      PROA
ATOM   1127  CB  LYS P  68      12.877  -7.599   0.768  1.00  1.04      PROA
ATOM   1128  HB1 LYS P  68      12.134  -7.345  -0.006  1.00  0.00      PROA
ATOM   1129  HB2 LYS P  68      12.482  -7.351   1.767  1.00  0.00      PROA
ATOM   1130  CG  LYS P  68      12.886  -8.673   0.763  1.00  1.15      PROA
ATOM   1131  HG1 LYS P  68      11.967  -8.810   0.210  1.00  0.00      PROA
ATOM   1132  HG2 LYS P  68      12.771  -8.811   1.829  1.00  0.00      PROA
ATOM   1133  CD  LYS P  68      13.284  -9.575   0.565  1.00  1.63      PROA
ATOM   1134  HD1 LYS P  68      14.302  -9.277   0.735  1.00  0.00      PROA
ATOM   1135  HD2 LYS P  68      12.990  -9.592  -0.468  1.00  0.00      PROA
ATOM   1136  CE  LYS P  68      13.433 -10.402   0.619  1.00  2.12      PROA
ATOM   1137  HE1 LYS P  68      12.495 -10.731   0.193  1.00  0.00      PROA
ATOM   1138  HE2 LYS P  68      13.484 -10.455   1.698  1.00  0.00      PROA
ATOM   1139  NZ  LYS P  68      13.867 -11.230   0.486  1.00  2.84      PROA
ATOM   1140  HZ1 LYS P  68      14.832 -11.182   0.871  1.00  0.00      PROA
ATOM   1141  HZ2 LYS P  68      13.910 -11.439  -0.532  1.00  0.00      PROA
ATOM   1142  HZ3 LYS P  68      13.337 -11.981   0.972  1.00  0.00      PROA
ATOM   1143  C   LYS P  68      13.716  -5.716  -0.670  1.00  0.83      PROA
ATOM   1144  O   LYS P  68      14.210  -5.987  -1.747  1.00  0.88      PROA
ATOM   1145  N   TYR P  69      12.970  -4.621  -0.522  1.00  0.73      PROA
ATOM   1146  HN  TYR P  69      12.540  -4.416   0.353  1.00  0.00      PROA
ATOM   1147  CA  TYR P  69      12.710  -3.654  -1.557  1.00  0.65      PROA
ATOM   1148  HA  TYR P  69      12.329  -4.176  -2.422  1.00  0.00      PROA
ATOM   1149  CB  TYR P  69      11.679  -2.619  -1.047  1.00  0.64      PROA
ATOM   1150  HB1 TYR P  69      12.107  -2.074  -0.179  1.00  0.00      PROA
ATOM   1151  HB2 TYR P  69      10.750  -3.147  -0.745  1.00  0.00      PROA
ATOM   1152  CG  TYR P  69      11.294  -1.596  -2.063  1.00  0.60      PROA
ATOM   1153  CD1 TYR P  69      11.750  -0.326  -2.007  1.00  0.76      PROA
ATOM   1154  HD1 TYR P  69      12.403  -0.031  -1.199  1.00  0.00      PROA
ATOM   1155  CE1 TYR P  69      11.395   0.603  -2.967  1.00  0.82      PROA
ATOM   1156  HE1 TYR P  69      11.793   1.605  -2.906  1.00  0.00      PROA
ATOM   1157  CZ  TYR P  69      10.562   0.284  -3.979  1.00  0.70      PROA
ATOM   1158  OH  TYR P  69      10.216   1.209  -4.954  1.00  0.83      PROA
ATOM   1159  HH  TYR P  69       9.504   0.835  -5.478  1.00  0.00      PROA
ATOM   1160  CD2 TYR P  69      10.445  -1.898  -3.075  1.00  0.65      PROA
ATOM   1161  HD2 TYR P  69      10.040  -2.897  -3.141  1.00  0.00      PROA
ATOM   1162  CE2 TYR P  69      10.084  -0.962  -4.024  1.00  0.68      PROA
ATOM   1163  HE2 TYR P  69       9.404  -1.242  -4.815  1.00  0.00      PROA
ATOM   1164  C   TYR P  69      13.963  -3.003  -2.111  1.00  0.64      PROA
ATOM   1165  O   TYR P  69      14.085  -2.778  -3.293  1.00  0.69      PROA
ATOM   1166  N   THR P  70      14.953  -2.721  -1.265  1.00  0.67      PROA
ATOM   1167  HN  THR P  70      14.868  -2.904  -0.289  1.00  0.00      PROA
ATOM   1168  CA  THR P  70      16.208  -2.139  -1.677  1.00  0.76      PROA
ATOM   1169  HA  THR P  70      15.977  -1.371  -2.400  1.00  0.00      PROA
ATOM   1170  CB  THR P  70      17.023  -1.542  -0.559  1.00  0.84      PROA
ATOM   1171  HB  THR P  70      18.034  -1.334  -0.966  1.00  0.00      PROA
ATOM   1172  OG1 THR P  70      17.180  -2.109   0.385  1.00  1.23      PROA
ATOM   1173  HG1 THR P  70      17.324  -3.022   0.125  1.00  0.00      PROA
ATOM   1174  CG2 THR P  70      16.614  -0.520  -0.086  1.00  1.19      PROA
ATOM   1175 HG21 THR P  70      15.685  -0.712   0.493  1.00  0.00      PROA
ATOM   1176 HG22 THR P  70      16.384   0.206  -0.895  1.00  0.00      PROA
ATOM   1177 HG23 THR P  70      17.376  -0.089   0.598  1.00  0.00      PROA
ATOM   1178  C   THR P  70      17.071  -3.062  -2.477  1.00  0.85      PROA
ATOM   1179  O   THR P  70      17.867  -2.619  -3.246  1.00  1.02      PROA
ATOM   1180  N   GLU P  71      16.920  -4.369  -2.338  1.00  0.85      PROA
ATOM   1181  HN  GLU P  71      16.265  -4.740  -1.685  1.00  0.00      PROA
ATOM   1182  CA  GLU P  71      17.650  -5.353  -3.079  1.00  0.99      PROA
ATOM   1183  HA  GLU P  71      18.682  -5.038  -3.129  1.00  0.00      PROA
ATOM   1184  CB  GLU P  71      17.544  -6.705  -2.409  1.00  1.12      PROA
ATOM   1185  HB1 GLU P  71      17.537  -7.413  -3.255  1.00  0.00      PROA
ATOM   1186  HB2 GLU P  71      16.551  -6.679  -1.930  1.00  0.00      PROA
ATOM   1187  CG  GLU P  71      18.168  -7.194  -1.674  1.00  1.50      PROA
ATOM   1188  HG1 GLU P  71      17.968  -6.578  -0.791  1.00  0.00      PROA
ATOM   1189  HG2 GLU P  71      19.164  -6.995  -2.084  1.00  0.00      PROA
ATOM   1190  CD  GLU P  71      18.381  -8.384  -1.093  1.00  1.65      PROA
ATOM   1191  OE1 GLU P  71      18.444  -8.889  -0.881  1.00  2.11      PROA
ATOM   1192  OE2 GLU P  71      18.505  -8.841  -0.829  1.00  2.10      PROA
ATOM   1193  C   GLU P  71      17.243  -5.493  -4.515  1.00  1.04      PROA
ATOM   1194  O   GLU P  71      18.026  -5.792  -5.345  1.00  1.19      PROA
ATOM   1195  N   TYR P  72      16.002  -5.262  -4.846  1.00  1.06      PROA
ATOM   1196  HN  TYR P  72      15.339  -4.975  -4.160  1.00  0.00      PROA
ATOM   1197  CA  TYR P  72      15.475  -5.388  -6.169  1.00  1.16      PROA
ATOM   1198  HA  TYR P  72      16.020  -6.177  -6.665  1.00  0.00      PROA
ATOM   1199  CB  TYR P  72      14.006  -5.703  -6.166  1.00  1.40      PROA
ATOM   1200  HB1 TYR P  72      13.606  -5.641  -7.201  1.00  0.00      PROA
ATOM   1201  HB2 TYR P  72      13.470  -4.988  -5.506  1.00  0.00      PROA
ATOM   1202  CG  TYR P  72      13.747  -7.055  -5.666  1.00  1.48      PROA
ATOM   1203  CD1 TYR P  72      13.566  -7.684  -5.450  1.00  1.95      PROA
ATOM   1204  HD1 TYR P  72      12.675  -7.586  -5.784  1.00  0.00      PROA
ATOM   1205  CE1 TYR P  72      13.315  -8.930  -4.987  1.00  2.10      PROA
ATOM   1206  HE1 TYR P  72      12.402  -8.885  -5.260  1.00  0.00      PROA
ATOM   1207  CZ  TYR P  72      13.235  -9.562  -4.739  1.00  1.84      PROA
ATOM   1208  OH  TYR P  72      12.987 -10.804  -4.270  1.00  2.10      PROA
ATOM   1209  HH  TYR P  72      12.253 -11.169  -4.769  1.00  0.00      PROA
ATOM   1210  CD2 TYR P  72      13.641  -7.699  -5.415  1.00  1.98      PROA
ATOM   1211  HD2 TYR P  72      14.448  -7.659  -4.926  1.00  0.00      PROA
ATOM   1212  CE2 TYR P  72      13.396  -8.946  -4.954  1.00  2.12      PROA
ATOM   1213  HE2 TYR P  72      14.287  -9.034  -4.632  1.00  0.00      PROA
ATOM   1214  C   TYR P  72      15.708  -4.208  -7.042  1.00  1.13      PROA
ATOM   1215  O   TYR P  72      15.589  -3.145  -6.663  1.00  1.25      PROA
ATOM   1216  N   SER P  73      16.049  -4.379  -8.259  1.00  1.20      PROA
ATOM   1217  HN  SER P  73      16.188  -5.297  -8.618  1.00  0.00      PROA
ATOM   1218  CA  SER P  73      16.264  -3.337  -9.210  1.00  1.26      PROA
ATOM   1219  HA  SER P  73      16.403  -2.418  -8.661  1.00  0.00      PROA
ATOM   1220  CB  SER P  73      17.435  -3.590 -10.067  1.00  1.44      PROA
ATOM   1221  HB1 SER P  73      16.934  -4.112 -10.880  1.00  0.00      PROA
ATOM   1222  HB2 SER P  73      17.981  -4.260  -9.406  1.00  0.00      PROA
ATOM   1223  OG  SER P  73      17.958  -3.366 -10.416  1.00  1.86      PROA
ATOM   1224  HG1 SER P  73      17.592  -2.910 -11.178  1.00  0.00      PROA
ATOM   1225  C   SER P  73      15.126  -3.100 -10.065  1.00  1.21      PROA
ATOM   1226  O   SER P  73      14.904  -2.108 -10.431  1.00  1.61      PROA
ATOM   1227  N   GLU P  74      14.349  -4.003 -10.381  1.00  0.99      PROA
ATOM   1228  HN  GLU P  74      14.501  -4.925 -10.038  1.00  0.00      PROA
ATOM   1229  CA  GLU P  74      13.236  -3.891 -11.193  1.00  1.11      PROA
ATOM   1230  HA  GLU P  74      13.039  -2.842 -11.357  1.00  0.00      PROA
ATOM   1231  CB  GLU P  74      13.478  -4.549 -12.420  1.00  1.43      PROA
ATOM   1232  HB1 GLU P  74      12.477  -4.753 -12.845  1.00  0.00      PROA
ATOM   1233  HB2 GLU P  74      13.966  -5.504 -12.149  1.00  0.00      PROA
ATOM   1234  CG  GLU P  74      14.047  -4.162 -13.219  1.00  1.98      PROA
ATOM   1235  HG1 GLU P  74      15.049  -3.991 -12.786  1.00  0.00      PROA
ATOM   1236  HG2 GLU P  74      13.567  -3.195 -13.456  1.00  0.00      PROA
ATOM   1237  CD  GLU P  74      14.292  -4.680 -14.377  1.00  2.39      PROA
ATOM   1238  OE1 GLU P  74      14.438  -4.868 -14.836  1.00  2.81      PROA
ATOM   1239  OE2 GLU P  74      14.346  -4.897 -14.848  1.00  2.84      PROA
ATOM   1240  C   GLU P  74      11.977  -4.435 -10.608  1.00  0.94      PROA
ATOM   1241  O   GLU P  74      11.923  -5.561 -10.321  1.00  0.96      PROA
ATOM   1242  N   PRO P  75      10.933  -3.719 -10.407  1.00  0.98      PROA
ATOM   1243  CD  PRO P  75      10.961  -2.344 -10.362  1.00  1.28      PROA
ATOM   1244  HD1 PRO P  75      11.125  -1.934 -11.380  1.00  0.00      PROA
ATOM   1245  HD2 PRO P  75      11.768  -2.002  -9.681  1.00  0.00      PROA
ATOM   1246  CA  PRO P  75       9.606  -4.223 -10.196  1.00  0.88      PROA
ATOM   1247  HA  PRO P  75       9.603  -4.940  -9.391  1.00  0.00      PROA
ATOM   1248  CB  PRO P  75       8.787  -2.985  -9.936  1.00  1.00      PROA
ATOM   1249  HB1 PRO P  75       8.216  -3.089  -8.988  1.00  0.00      PROA
ATOM   1250  HB2 PRO P  75       8.072  -2.810 -10.768  1.00  0.00      PROA
ATOM   1251  CG  PRO P  75       9.645  -1.990  -9.850  1.00  1.44      PROA
ATOM   1252  HG1 PRO P  75       9.254  -1.128 -10.431  1.00  0.00      PROA
ATOM   1253  HG2 PRO P  75       9.743  -1.691  -8.785  1.00  0.00      PROA
ATOM   1254  C   PRO P  75       9.059  -5.023 -11.346  1.00  0.84      PROA
ATOM   1255  O   PRO P  75       9.296  -4.689 -12.473  1.00  0.95      PROA
ATOM   1256  N   HSD P  76       8.308  -6.081 -11.087  1.00  0.79      PROA
ATOM   1257  HN  HSD P  76       8.197  -6.416 -10.155  1.00  0.00      PROA
ATOM   1258  CA  HSD P  76       7.599  -6.831 -12.092  1.00  0.81      PROA
ATOM   1259  HA  HSD P  76       8.252  -6.948 -12.944  1.00  0.00      PROA
ATOM   1260  CB  HSD P  76       7.182  -8.201 -11.550  1.00  0.84      PROA
ATOM   1261  HB1 HSD P  76       6.324  -8.041 -10.865  1.00  0.00      PROA
ATOM   1262  HB2 HSD P  76       8.040  -8.608 -10.976  1.00  0.00      PROA
ATOM   1263  ND1 HSD P  76       7.276  -9.717 -13.129  1.00  1.50      PROA
ATOM   1264  HD1 HSD P  76       8.236  -9.543 -13.291  1.00  0.00      PROA
ATOM   1265  CG  HSD P  76       6.813  -9.146 -12.427  1.00  0.96      PROA
ATOM   1266  CE1 HSD P  76       6.749 -10.551 -13.743  1.00  1.74      PROA
ATOM   1267  HE1 HSD P  76       7.215 -11.174 -14.504  1.00  0.00      PROA
ATOM   1268  NE2 HSD P  76       5.973 -10.562 -13.481  1.00  1.77      PROA
ATOM   1269  CD2 HSD P  76       6.015  -9.680 -12.649  1.00  1.46      PROA
ATOM   1270  HD2 HSD P  76       5.070  -9.532 -12.162  1.00  0.00      PROA
ATOM   1271  C   HSD P  76       6.382  -6.087 -12.593  1.00  0.80      PROA
ATOM   1272  O   HSD P  76       6.034  -6.154 -13.743  1.00  0.92      PROA
ATOM   1273  N   GLU P  77       5.734  -5.314 -11.729  1.00  0.74      PROA
ATOM   1274  HN  GLU P  77       5.967  -5.324 -10.760  1.00  0.00      PROA
ATOM   1275  CA  GLU P  77       4.671  -4.417 -12.085  1.00  0.74      PROA
ATOM   1276  HA  GLU P  77       4.796  -4.159 -13.126  1.00  0.00      PROA
ATOM   1277  CB  GLU P  77       3.289  -5.039 -11.864  1.00  0.84      PROA
ATOM   1278  HB1 GLU P  77       3.200  -4.843 -10.800  1.00  0.00      PROA
ATOM   1279  HB2 GLU P  77       3.549  -6.071 -12.079  1.00  0.00      PROA
ATOM   1280  CG  GLU P  77       2.414  -5.085 -12.058  1.00  1.27      PROA
ATOM   1281  HG1 GLU P  77       2.494  -5.098 -13.141  1.00  0.00      PROA
ATOM   1282  HG2 GLU P  77       2.116  -4.116 -11.669  1.00  0.00      PROA
ATOM   1283  CD  GLU P  77       1.097  -5.758 -11.947  1.00  1.18      PROA
ATOM   1284  OE1 GLU P  77       0.556  -5.996 -11.948  1.00  1.60      PROA
ATOM   1285  OE2 GLU P  77       0.585  -6.067 -11.877  1.00  1.60      PROA
ATOM   1286  C   GLU P  77       4.798  -3.154 -11.276  1.00  0.67      PROA
ATOM   1287  O   GLU P  77       5.042  -3.190 -10.088  1.00  0.69      PROA
ATOM   1288  N   SER P  78       4.639  -1.996 -11.902  1.00  0.66      PROA
ATOM   1289  HN  SER P  78       4.513  -1.953 -12.890  1.00  0.00      PROA
ATOM   1290  CA  SER P  78       4.634  -0.724 -11.223  1.00  0.64      PROA
ATOM   1291  HA  SER P  78       4.457  -0.916 -10.175  1.00  0.00      PROA
ATOM   1292  CB  SER P  78       5.950   0.042 -11.396  1.00  0.71      PROA
ATOM   1293  HB1 SER P  78       6.077   0.218 -12.483  1.00  0.00      PROA
ATOM   1294  HB2 SER P  78       6.758  -0.622 -11.027  1.00  0.00      PROA
ATOM   1295  OG  SER P  78       6.113   0.977 -10.933  1.00  1.14      PROA
ATOM   1296  HG1 SER P  78       5.540   1.600 -11.386  1.00  0.00      PROA
ATOM   1297  C   SER P  78       3.491   0.095 -11.750  1.00  0.67      PROA
ATOM   1298  O   SER P  78       3.377   0.324 -12.918  1.00  0.81      PROA
ATOM   1299  N   ARG P  79       2.588   0.544 -10.894  1.00  0.64      PROA
ATOM   1300  HN  ARG P  79       2.697   0.411  -9.912  1.00  0.00      PROA
ATOM   1301  CA  ARG P  79       1.392   1.250 -11.289  1.00  0.67      PROA
ATOM   1302  HA  ARG P  79       1.426   1.385 -12.360  1.00  0.00      PROA
ATOM   1303  CB  ARG P  79       0.123   0.472 -10.892  1.00  0.71      PROA
ATOM   1304  HB1 ARG P  79      -0.759   1.064 -11.214  1.00  0.00      PROA
ATOM   1305  HB2 ARG P  79       0.109   0.377  -9.786  1.00  0.00      PROA
ATOM   1306  CG  ARG P  79      -0.001  -0.932 -11.492  1.00  0.75      PROA
ATOM   1307  HG1 ARG P  79      -0.950  -1.378 -11.127  1.00  0.00      PROA
ATOM   1308  HG2 ARG P  79       0.850  -1.540 -11.120  1.00  0.00      PROA
ATOM   1309  CD  ARG P  79      -0.002  -1.006 -12.982  1.00  0.86      PROA
ATOM   1310  HD1 ARG P  79       0.988  -0.697 -13.381  1.00  0.00      PROA
ATOM   1311  HD2 ARG P  79      -0.801  -0.355 -13.397  1.00  0.00      PROA
ATOM   1312  NE  ARG P  79      -0.243  -2.288 -13.387  1.00  1.05      PROA
ATOM   1313  HE  ARG P  79      -0.540  -2.931 -12.684  1.00  0.00      PROA
ATOM   1314  CZ  ARG P  79      -0.134  -2.723 -14.504  1.00  1.32      PROA
ATOM   1315  NH1 ARG P  79       0.257  -2.080 -15.416  1.00  1.49      PROA
ATOM   1316 HH11 ARG P  79       0.517  -1.124 -15.279  1.00  0.00      PROA
ATOM   1317 HH12 ARG P  79       0.328  -2.492 -16.324  1.00  0.00      PROA
ATOM   1318  NH2 ARG P  79      -0.421  -3.863 -14.711  1.00  1.70      PROA
ATOM   1319 HH21 ARG P  79      -0.481  -4.201 -15.650  1.00  0.00      PROA
ATOM   1320 HH22 ARG P  79      -0.601  -4.480 -13.945  1.00  0.00      PROA
ATOM   1321  C   ARG P  79       1.337   2.645 -10.697  1.00  0.67      PROA
ATOM   1322  O   ARG P  79       1.652   2.879  -9.551  1.00  0.68      PROA
ATOM   1323  N   THR P  80       0.924   3.611 -11.502  1.00  0.74      PROA
ATOM   1324  HN  THR P  80       0.778   3.418 -12.467  1.00  0.00      PROA
ATOM   1325  CA  THR P  80       0.643   4.988 -11.135  1.00  0.75      PROA
ATOM   1326  HA  THR P  80       1.051   5.148 -10.148  1.00  0.00      PROA
ATOM   1327  CB  THR P  80       1.233   6.000 -12.103  1.00  0.82      PROA
ATOM   1328  HB  THR P  80       1.006   7.024 -11.737  1.00  0.00      PROA
ATOM   1329  OG1 THR P  80       0.729   5.884 -13.406  1.00  0.88      PROA
ATOM   1330  HG1 THR P  80       1.086   5.064 -13.756  1.00  0.00      PROA
ATOM   1331  CG2 THR P  80       2.733   5.827 -12.186  1.00  0.89      PROA
ATOM   1332 HG21 THR P  80       2.980   4.804 -12.542  1.00  0.00      PROA
ATOM   1333 HG22 THR P  80       3.187   5.973 -11.182  1.00  0.00      PROA
ATOM   1334 HG23 THR P  80       3.160   6.564 -12.900  1.00  0.00      PROA
ATOM   1335  C   THR P  80      -0.855   5.183 -11.064  1.00  0.74      PROA
ATOM   1336  O   THR P  80      -1.619   4.310 -11.432  1.00  0.76      PROA
ATOM   1337  N   ASN P  81      -1.335   6.353 -10.601  1.00  0.76      PROA
ATOM   1338  HN  ASN P  81      -0.726   7.046 -10.224  1.00  0.00      PROA
ATOM   1339  CA  ASN P  81      -2.745   6.709 -10.606  1.00  0.78      PROA
ATOM   1340  HA  ASN P  81      -3.272   5.980 -10.009  1.00  0.00      PROA
ATOM   1341  CB  ASN P  81      -2.974   8.126 -10.037  1.00  0.85      PROA
ATOM   1342  HB1 ASN P  81      -4.014   8.446 -10.260  1.00  0.00      PROA
ATOM   1343  HB2 ASN P  81      -2.265   8.832 -10.519  1.00  0.00      PROA
ATOM   1344  CG  ASN P  81      -2.764   8.169  -8.554  1.00  0.86      PROA
ATOM   1345  OD1 ASN P  81      -2.623   7.194  -7.879  1.00  0.81      PROA
ATOM   1346  ND2 ASN P  81      -2.765   9.334  -8.019  1.00  1.09      PROA
ATOM   1347 HD21 ASN P  81      -2.630   9.432  -7.033  1.00  0.00      PROA
ATOM   1348 HD22 ASN P  81      -2.901  10.145  -8.588  1.00  0.00      PROA
ATOM   1349  C   ASN P  81      -3.370   6.672 -11.988  1.00  0.81      PROA
ATOM   1350  O   ASN P  81      -4.469   6.178 -12.165  1.00  0.84      PROA
ATOM   1351  N   THR P  82      -2.651   7.159 -13.010  1.00  0.85      PROA
ATOM   1352  HN  THR P  82      -1.763   7.585 -12.857  1.00  0.00      PROA
ATOM   1353  CA  THR P  82      -3.081   7.116 -14.399  1.00  0.89      PROA
ATOM   1354  HA  THR P  82      -4.072   7.543 -14.443  1.00  0.00      PROA
ATOM   1355  CB  THR P  82      -2.160   7.870 -15.331  1.00  0.99      PROA
ATOM   1356  HB  THR P  82      -1.233   7.272 -15.456  1.00  0.00      PROA
ATOM   1357  OG1 THR P  82      -1.840   8.922 -15.009  1.00  1.25      PROA
ATOM   1358  HG1 THR P  82      -1.266   9.249 -15.706  1.00  0.00      PROA
ATOM   1359  CG2 THR P  82      -2.582   8.131 -16.443  1.00  1.40      PROA
ATOM   1360 HG21 THR P  82      -3.380   8.902 -16.378  1.00  0.00      PROA
ATOM   1361 HG22 THR P  82      -3.009   7.218 -16.909  1.00  0.00      PROA
ATOM   1362 HG23 THR P  82      -1.759   8.525 -17.077  1.00  0.00      PROA
ATOM   1363  C   THR P  82      -3.276   5.714 -14.912  1.00  0.86      PROA
ATOM   1364  O   THR P  82      -4.246   5.431 -15.586  1.00  0.90      PROA
ATOM   1365  N   ASP P  83      -2.386   4.773 -14.559  1.00  0.83      PROA
ATOM   1366  HN  ASP P  83      -1.579   5.002 -14.022  1.00  0.00      PROA
ATOM   1367  CA  ASP P  83      -2.512   3.374 -14.916  1.00  0.83      PROA
ATOM   1368  HA  ASP P  83      -2.595   3.308 -15.991  1.00  0.00      PROA
ATOM   1369  CB  ASP P  83      -1.287   2.583 -14.423  1.00  0.82      PROA
ATOM   1370  HB1 ASP P  83      -1.401   1.515 -14.708  1.00  0.00      PROA
ATOM   1371  HB2 ASP P  83      -1.221   2.660 -13.317  1.00  0.00      PROA
ATOM   1372  CG  ASP P  83      -0.023   3.108 -15.018  1.00  0.85      PROA
ATOM   1373  OD1 ASP P  83       0.405   3.281 -15.454  1.00  1.42      PROA
ATOM   1374  OD2 ASP P  83       0.590   3.291 -15.061  1.00  1.37      PROA
ATOM   1375  C   ASP P  83      -3.762   2.716 -14.352  1.00  0.82      PROA
ATOM   1376  O   ASP P  83      -4.466   2.000 -15.044  1.00  0.88      PROA
ATOM   1377  N   ILE P  84      -4.085   2.980 -13.075  1.00  0.79      PROA
ATOM   1378  HN  ILE P  84      -3.486   3.521 -12.491  1.00  0.00      PROA
ATOM   1379  CA  ILE P  84      -5.304   2.513 -12.446  1.00  0.81      PROA
ATOM   1380  HA  ILE P  84      -5.400   1.460 -12.663  1.00  0.00      PROA
ATOM   1381  CB  ILE P  84      -5.301   2.733 -10.940  1.00  0.81      PROA
ATOM   1382  HB  ILE P  84      -5.178   3.817 -10.730  1.00  0.00      PROA
ATOM   1383  CG2 ILE P  84      -6.603   2.243 -10.308  1.00  0.87      PROA
ATOM   1384 HG21 ILE P  84      -6.828   1.210 -10.649  1.00  0.00      PROA
ATOM   1385 HG22 ILE P  84      -7.442   2.906 -10.608  1.00  0.00      PROA
ATOM   1386 HG23 ILE P  84      -6.508   2.238  -9.201  1.00  0.00      PROA
ATOM   1387  CG1 ILE P  84      -4.096   2.071 -10.254  1.00  0.82      PROA
ATOM   1388 HG11 ILE P  84      -4.167   2.313  -9.174  1.00  0.00      PROA
ATOM   1389 HG12 ILE P  84      -3.186   2.545 -10.674  1.00  0.00      PROA
ATOM   1390  CD  ILE P  84      -3.919   0.716 -10.348  1.00  0.97      PROA
ATOM   1391  HD1 ILE P  84      -3.812   0.418 -11.413  1.00  0.00      PROA
ATOM   1392  HD2 ILE P  84      -4.798   0.189  -9.919  1.00  0.00      PROA
ATOM   1393  HD3 ILE P  84      -2.999   0.416  -9.801  1.00  0.00      PROA
ATOM   1394  C   ILE P  84      -6.537   3.115 -13.088  1.00  0.86      PROA
ATOM   1395  O   ILE P  84      -7.471   2.412 -13.426  1.00  0.92      PROA
ATOM   1396  N   LEU P  85      -6.535   4.430 -13.349  1.00  0.88      PROA
ATOM   1397  HN  LEU P  85      -5.763   5.001 -13.082  1.00  0.00      PROA
ATOM   1398  CA  LEU P  85      -7.604   5.133 -14.016  1.00  0.95      PROA
ATOM   1399  HA  LEU P  85      -8.526   4.924 -13.493  1.00  0.00      PROA
ATOM   1400  CB  LEU P  85      -7.311   6.638 -14.011  1.00  0.99      PROA
ATOM   1401  HB1 LEU P  85      -6.336   6.785 -14.519  1.00  0.00      PROA
ATOM   1402  HB2 LEU P  85      -7.218   6.952 -12.951  1.00  0.00      PROA
ATOM   1403  CG  LEU P  85      -8.287   7.552 -14.657  1.00  1.10      PROA
ATOM   1404  HG  LEU P  85      -8.359   7.280 -15.731  1.00  0.00      PROA
ATOM   1405  CD1 LEU P  85      -9.572   7.520 -14.111  1.00  1.35      PROA
ATOM   1406 HD11 LEU P  85      -9.538   7.806 -13.038  1.00  0.00      PROA
ATOM   1407 HD12 LEU P  85      -9.992   6.494 -14.191  1.00  0.00      PROA
ATOM   1408 HD13 LEU P  85     -10.229   8.236 -14.649  1.00  0.00      PROA
ATOM   1409  CD2 LEU P  85      -7.892   8.900 -14.610  1.00  1.28      PROA
ATOM   1410 HD21 LEU P  85      -6.920   9.031 -15.132  1.00  0.00      PROA
ATOM   1411 HD22 LEU P  85      -7.774   9.223 -13.554  1.00  0.00      PROA
ATOM   1412 HD23 LEU P  85      -8.653   9.535 -15.112  1.00  0.00      PROA
ATOM   1413  C   LEU P  85      -7.886   4.647 -15.423  1.00  0.99      PROA
ATOM   1414  O   LEU P  85      -9.018   4.398 -15.792  1.00  1.07      PROA
ATOM   1415  N   GLU P  86      -6.845   4.432 -16.235  1.00  0.98      PROA
ATOM   1416  HN  GLU P  86      -5.918   4.670 -15.958  1.00  0.00      PROA
ATOM   1417  CA  GLU P  86      -6.962   3.853 -17.547  1.00  1.05      PROA
ATOM   1418  HA  GLU P  86      -7.724   4.399 -18.083  1.00  0.00      PROA
ATOM   1419  CB  GLU P  86      -5.634   3.919 -18.304  1.00  1.09      PROA
ATOM   1420  HB1 GLU P  86      -5.701   3.235 -19.175  1.00  0.00      PROA
ATOM   1421  HB2 GLU P  86      -4.833   3.560 -17.624  1.00  0.00      PROA
ATOM   1422  CG  GLU P  86      -5.253   5.229 -18.792  1.00  1.25      PROA
ATOM   1423  HG1 GLU P  86      -4.190   5.169 -19.104  1.00  0.00      PROA
ATOM   1424  HG2 GLU P  86      -5.348   5.938 -17.944  1.00  0.00      PROA
ATOM   1425  CD  GLU P  86      -5.906   5.741 -19.784  1.00  1.60      PROA
ATOM   1426  OE1 GLU P  86      -6.142   5.969 -20.164  1.00  2.15      PROA
ATOM   1427  OE2 GLU P  86      -6.185   5.938 -20.207  1.00  2.12      PROA
ATOM   1428  C   GLU P  86      -7.496   2.442 -17.543  1.00  1.08      PROA
ATOM   1429  O   GLU P  86      -8.301   2.075 -18.370  1.00  1.19      PROA
ATOM   1430  N   THR P  87      -7.096   1.626 -16.564  1.00  1.04      PROA
ATOM   1431  HN  THR P  87      -6.393   1.907 -15.916  1.00  0.00      PROA
ATOM   1432  CA  THR P  87      -7.629   0.290 -16.353  1.00  1.09      PROA
ATOM   1433  HA  THR P  87      -7.594  -0.224 -17.302  1.00  0.00      PROA
ATOM   1434  CB  THR P  87      -6.863  -0.503 -15.316  1.00  1.07      PROA
ATOM   1435  HB  THR P  87      -6.980  -0.021 -14.322  1.00  0.00      PROA
ATOM   1436  OG1 THR P  87      -5.554  -0.562 -15.610  1.00  1.18      PROA
ATOM   1437  HG1 THR P  87      -5.212   0.324 -15.472  1.00  0.00      PROA
ATOM   1438  CG2 THR P  87      -7.283  -1.896 -15.230  1.00  1.20      PROA
ATOM   1439 HG21 THR P  87      -7.131  -2.402 -16.208  1.00  0.00      PROA
ATOM   1440 HG22 THR P  87      -8.361  -1.950 -14.966  1.00  0.00      PROA
ATOM   1441 HG23 THR P  87      -6.682  -2.425 -14.460  1.00  0.00      PROA
ATOM   1442  C   THR P  87      -9.097   0.294 -15.999  1.00  1.14      PROA
ATOM   1443  O   THR P  87      -9.864  -0.497 -16.503  1.00  1.25      PROA
ATOM   1444  N   LEU P  88      -9.541   1.227 -15.157  1.00  1.11      PROA
ATOM   1445  HN  LEU P  88      -8.908   1.858 -14.716  1.00  0.00      PROA
ATOM   1446  CA  LEU P  88     -10.924   1.419 -14.806  1.00  1.20      PROA
ATOM   1447  HA  LEU P  88     -11.332   0.462 -14.517  1.00  0.00      PROA
ATOM   1448  CB  LEU P  88     -11.056   2.418 -13.660  1.00  1.19      PROA
ATOM   1449  HB1 LEU P  88     -12.010   2.948 -13.841  1.00  0.00      PROA
ATOM   1450  HB2 LEU P  88     -10.212   3.123 -13.786  1.00  0.00      PROA
ATOM   1451  CG  LEU P  88     -11.064   2.141 -12.513  1.00  1.31      PROA
ATOM   1452  HG  LEU P  88     -10.062   1.712 -12.388  1.00  0.00      PROA
ATOM   1453  CD1 LEU P  88     -11.206   2.598 -11.596  1.00  1.75      PROA
ATOM   1454 HD11 LEU P  88     -11.415   3.680 -11.737  1.00  0.00      PROA
ATOM   1455 HD12 LEU P  88     -10.291   2.491 -10.975  1.00  0.00      PROA
ATOM   1456 HD13 LEU P  88     -12.070   2.136 -11.073  1.00  0.00      PROA
ATOM   1457  CD2 LEU P  88     -11.591   1.632 -11.891  1.00  1.76      PROA
ATOM   1458 HD21 LEU P  88     -11.625   0.566 -12.202  1.00  0.00      PROA
ATOM   1459 HD22 LEU P  88     -12.629   2.026 -11.864  1.00  0.00      PROA
ATOM   1460 HD23 LEU P  88     -11.141   1.692 -10.877  1.00  0.00      PROA
ATOM   1461  C   LEU P  88     -11.802   1.849 -15.956  1.00  1.29      PROA
ATOM   1462  O   LEU P  88     -12.933   1.448 -16.057  1.00  1.43      PROA
ATOM   1463  N   LYS P  89     -11.285   2.649 -16.875  1.00  1.28      PROA
ATOM   1464  HN  LYS P  89     -10.361   3.009 -16.778  1.00  0.00      PROA
ATOM   1465  CA  LYS P  89     -11.971   3.066 -18.059  1.00  1.39      PROA
ATOM   1466  HA  LYS P  89     -12.979   3.337 -17.782  1.00  0.00      PROA
ATOM   1467  CB  LYS P  89     -11.267   4.248 -18.706  1.00  1.40      PROA
ATOM   1468  HB1 LYS P  89     -11.721   4.411 -19.706  1.00  0.00      PROA
ATOM   1469  HB2 LYS P  89     -10.198   3.980 -18.835  1.00  0.00      PROA
ATOM   1470  CG  LYS P  89     -11.326   5.466 -18.000  1.00  1.58      PROA
ATOM   1471  HG1 LYS P  89     -10.985   5.271 -16.962  1.00  0.00      PROA
ATOM   1472  HG2 LYS P  89     -12.387   5.791 -17.977  1.00  0.00      PROA
ATOM   1473  CD  LYS P  89     -10.559   6.538 -18.509  1.00  1.72      PROA
ATOM   1474  HD1 LYS P  89      -9.658   6.345 -17.942  1.00  0.00      PROA
ATOM   1475  HD2 LYS P  89     -11.156   7.342 -18.099  1.00  0.00      PROA
ATOM   1476  CE  LYS P  89     -10.168   7.018 -19.191  1.00  1.78      PROA
ATOM   1477  HE1 LYS P  89     -11.068   7.278 -19.745  1.00  0.00      PROA
ATOM   1478  HE2 LYS P  89      -9.592   6.215 -19.647  1.00  0.00      PROA
ATOM   1479  NZ  LYS P  89      -9.440   7.987 -19.645  1.00  1.95      PROA
ATOM   1480  HZ1 LYS P  89      -8.434   7.737 -19.556  1.00  0.00      PROA
ATOM   1481  HZ2 LYS P  89      -9.632   8.851 -19.099  1.00  0.00      PROA
ATOM   1482  HZ3 LYS P  89      -9.668   8.153 -20.646  1.00  0.00      PROA
ATOM   1483  C   LYS P  89     -12.185   1.996 -19.083  1.00  1.50      PROA
ATOM   1484  O   LYS P  89     -13.084   2.052 -19.835  1.00  1.68      PROA
ATOM   1485  N   ARG P  90     -11.364   0.986 -19.132  1.00  1.49      PROA
ATOM   1486  HN  ARG P  90     -10.592   0.930 -18.505  1.00  0.00      PROA
ATOM   1487  CA  ARG P  90     -11.467  -0.100 -20.039  1.00  1.65      PROA
ATOM   1488  HA  ARG P  90     -11.762   0.302 -20.997  1.00  0.00      PROA
ATOM   1489  CB  ARG P  90     -10.211  -0.833 -20.173  1.00  1.75      PROA
ATOM   1490  HB1 ARG P  90     -10.443  -1.730 -20.781  1.00  0.00      PROA
ATOM   1491  HB2 ARG P  90      -9.929  -1.147 -19.149  1.00  0.00      PROA
ATOM   1492  CG  ARG P  90      -9.178  -0.327 -20.679  1.00  1.79      PROA
ATOM   1493  HG1 ARG P  90      -8.690   0.068 -19.783  1.00  0.00      PROA
ATOM   1494  HG2 ARG P  90      -9.621   0.475 -21.277  1.00  0.00      PROA
ATOM   1495  CD  ARG P  90      -8.432  -0.536 -21.201  1.00  2.17      PROA
ATOM   1496  HD1 ARG P  90      -8.881  -0.804 -22.170  1.00  0.00      PROA
ATOM   1497  HD2 ARG P  90      -8.017  -1.418 -20.689  1.00  0.00      PROA
ATOM   1498  NE  ARG P  90      -7.561  -0.079 -21.520  1.00  2.52      PROA
ATOM   1499  HE  ARG P  90      -7.866   0.790 -21.480  1.00  0.00      PROA
ATOM   1500  CZ  ARG P  90      -6.854   0.079 -21.764  1.00  3.16      PROA
ATOM   1501  NH1 ARG P  90      -6.807  -0.159 -21.783  1.00  3.74      PROA
ATOM   1502 HH11 ARG P  90      -6.995  -0.639 -22.640  1.00  0.00      PROA
ATOM   1503 HH12 ARG P  90      -6.426  -0.657 -21.004  1.00  0.00      PROA
ATOM   1504  NH2 ARG P  90      -6.154   0.501 -22.011  1.00  3.68      PROA
ATOM   1505 HH21 ARG P  90      -6.154   1.501 -22.031  1.00  0.00      PROA
ATOM   1506 HH22 ARG P  90      -5.334  -0.005 -22.280  1.00  0.00      PROA
ATOM   1507  C   ARG P  90     -12.515  -1.026 -19.750  1.00  1.87      PROA
ATOM   1508  O   ARG P  90     -12.908  -1.513 -19.414  1.00  2.15      PROA
ATOM   1509  N   ARG P  91     -12.998  -1.289 -19.893  1.00  2.40      PROA
ATOM   1510  HN  ARG P  91     -13.274  -0.913 -20.727  1.00  0.00      PROA
ATOM   1511  CA  ARG P  91     -13.972  -2.164 -19.689  1.00  2.82      PROA
ATOM   1512  HA  ARG P  91     -13.830  -2.505 -18.677  1.00  0.00      PROA
ATOM   1513  CB  ARG P  91     -14.325  -2.075 -19.726  1.00  3.94      PROA
ATOM   1514  HB1 ARG P  91     -15.009  -2.465 -18.961  1.00  0.00      PROA
ATOM   1515  HB2 ARG P  91     -14.755  -2.193 -20.729  1.00  0.00      PROA
ATOM   1516  CG  ARG P  91     -14.055  -1.526 -19.603  1.00  4.49      PROA
ATOM   1517  HG1 ARG P  91     -14.477  -0.637 -20.046  1.00  0.00      PROA
ATOM   1518  HG2 ARG P  91     -12.980  -1.493 -19.509  1.00  0.00      PROA
ATOM   1519  CD  ARG P  91     -14.324  -1.768 -19.239  1.00  4.86      PROA
ATOM   1520  HD1 ARG P  91     -13.957  -2.726 -18.897  1.00  0.00      PROA
ATOM   1521  HD2 ARG P  91     -15.402  -1.682 -19.270  1.00  0.00      PROA
ATOM   1522  NE  ARG P  91     -14.217  -1.597 -19.175  1.00  5.72      PROA
ATOM   1523  HE  ARG P  91     -13.731  -0.954 -19.757  1.00  0.00      PROA
ATOM   1524  CZ  ARG P  91     -14.238  -1.585 -18.889  1.00  6.46      PROA
ATOM   1525  NH1 ARG P  91     -14.348  -1.707 -18.612  1.00  6.58      PROA
ATOM   1526 HH11 ARG P  91     -13.713  -2.129 -17.965  1.00  0.00      PROA
ATOM   1527 HH12 ARG P  91     -15.324  -1.664 -18.399  1.00  0.00      PROA
ATOM   1528  NH2 ARG P  91     -14.145  -1.440 -18.881  1.00  7.39      PROA
ATOM   1529 HH21 ARG P  91     -14.528  -0.581 -19.221  1.00  0.00      PROA
ATOM   1530 HH22 ARG P  91     -13.223  -1.458 -18.495  1.00  0.00      PROA
ATOM   1531  C   ARG P  91     -14.331  -2.775 -19.813  1.00  3.13      PROA
ATOM   1532  OT1 ARG P  91     -14.459  -3.023 -19.853  1.00  3.57      PROA
ATOM   1533  OT2 ARG P  91     -14.499  -3.020 -19.869  1.00  3.58      PROA
ATOM   1534  N   GLY P   2     -23.141 -15.442  15.154  1.00  8.43      PROB
ATOM   1535  HT1 GLY P   2     -23.905 -14.784  14.900  1.00  0.00      PROB
ATOM   1536  HT2 GLY P   2     -22.671 -15.109  16.020  1.00  0.00      PROB
ATOM   1537  HT3 GLY P   2     -23.539 -16.389  15.318  1.00  0.00      PROB
ATOM   1538  CA  GLY P   2     -22.815 -15.463  14.789  1.00  7.75      PROB
ATOM   1539  HA1 GLY P   2     -22.671 -14.417  14.656  1.00  0.00      PROB
ATOM   1540  HA2 GLY P   2     -23.448 -15.890  14.047  1.00  0.00      PROB
ATOM   1541  C   GLY P   2     -22.070 -15.747  14.526  1.00  7.03      PROB
ATOM   1542  O   GLY P   2     -21.783 -15.950  14.638  1.00  7.14      PROB
ATOM   1543  N   ARG P   3     -21.724 -15.769  14.165  1.00  6.53      PROB
ATOM   1544  HN  ARG P   3     -22.066 -15.280  13.413  1.00  0.00      PROB
ATOM   1545  CA  ARG P   3     -20.992 -16.016  13.877  1.00  6.00      PROB
ATOM   1546  HA  ARG P   3     -20.693 -16.951  14.323  1.00  0.00      PROB
ATOM   1547  CB  ARG P   3     -21.096 -16.051  13.484  1.00  6.16      PROB
ATOM   1548  HB1 ARG P   3     -20.600 -16.930  13.019  1.00  0.00      PROB
ATOM   1549  HB2 ARG P   3     -20.815 -15.138  12.917  1.00  0.00      PROB
ATOM   1550  CG  ARG P   3     -21.752 -16.129  13.495  1.00  6.82      PROB
ATOM   1551  HG1 ARG P   3     -22.176 -15.168  13.144  1.00  0.00      PROB
ATOM   1552  HG2 ARG P   3     -22.019 -16.282  14.559  1.00  0.00      PROB
ATOM   1553  CD  ARG P   3     -21.941 -16.407  13.297  1.00  7.24      PROB
ATOM   1554  HD1 ARG P   3     -21.890 -17.247  14.002  1.00  0.00      PROB
ATOM   1555  HD2 ARG P   3     -21.276 -16.549  12.436  1.00  0.00      PROB
ATOM   1556  NE  ARG P   3     -22.205 -16.473  13.164  1.00  7.85      PROB
ATOM   1557  HE  ARG P   3     -22.543 -15.614  13.137  1.00  0.00      PROB
ATOM   1558  CZ  ARG P   3     -22.441 -16.612  13.033  1.00  8.50      PROB
ATOM   1559  NH1 ARG P   3     -22.482 -16.713  12.989  1.00  8.71      PROB
ATOM   1560 HH11 ARG P   3     -22.963 -17.358  13.583  1.00  0.00      PROB
ATOM   1561 HH12 ARG P   3     -22.350 -16.927  12.021  1.00  0.00      PROB
ATOM   1562  NH2 ARG P   3     -22.639 -16.656  12.942  1.00  9.21      PROB
ATOM   1563 HH21 ARG P   3     -22.771 -16.552  11.956  1.00  0.00      PROB
ATOM   1564 HH22 ARG P   3     -23.398 -16.958  13.518  1.00  0.00      PROB
ATOM   1565  C   ARG P   3     -20.009 -15.902  13.824  1.00  5.38      PROB
ATOM   1566  O   ARG P   3     -19.818 -15.413  13.884  1.00  5.34      PROB
ATOM   1567  N   LYS P   4     -19.359 -16.357  13.710  1.00  5.17      PROB
ATOM   1568  HN  LYS P   4     -19.598 -17.297  13.594  1.00  0.00      PROB
ATOM   1569  CA  LYS P   4     -18.388 -16.327  13.641  1.00  4.82      PROB
ATOM   1570  HA  LYS P   4     -18.079 -15.487  14.243  1.00  0.00      PROB
ATOM   1571  CB  LYS P   4     -17.931 -17.002  13.877  1.00  5.38      PROB
ATOM   1572  HB1 LYS P   4     -17.233 -16.632  14.652  1.00  0.00      PROB
ATOM   1573  HB2 LYS P   4     -17.358 -17.302  12.979  1.00  0.00      PROB
ATOM   1574  CG  LYS P   4     -18.132 -17.444  14.069  1.00  6.12      PROB
ATOM   1575  HG1 LYS P   4     -18.552 -17.917  13.170  1.00  0.00      PROB
ATOM   1576  HG2 LYS P   4     -18.935 -17.070  14.719  1.00  0.00      PROB
ATOM   1577  CD  LYS P   4     -17.961 -17.842  14.329  1.00  6.71      PROB
ATOM   1578  HD1 LYS P   4     -17.489 -17.302  15.144  1.00  0.00      PROB
ATOM   1579  HD2 LYS P   4     -17.245 -18.207  13.599  1.00  0.00      PROB
ATOM   1580  CE  LYS P   4     -18.048 -18.291  14.578  1.00  7.53      PROB
ATOM   1581  HE1 LYS P   4     -17.458 -18.836  13.890  1.00  0.00      PROB
ATOM   1582  HE2 LYS P   4     -19.091 -18.227  14.417  1.00  0.00      PROB
ATOM   1583  NZ  LYS P   4     -18.114 -18.688  14.832  1.00  8.12      PROB
ATOM   1584  HZ1 LYS P   4     -18.718 -18.479  15.653  1.00  0.00      PROB
ATOM   1585  HZ2 LYS P   4     -17.195 -19.046  15.160  1.00  0.00      PROB
ATOM   1586  HZ3 LYS P   4     -18.574 -19.407  14.238  1.00  0.00      PROB
ATOM   1587  C   LYS P   4     -17.763 -16.143  12.902  1.00  4.07      PROB
ATOM   1588  O   LYS P   4     -17.826 -16.304  12.317  1.00  4.14      PROB
ATOM   1589  N   LYS P   5     -17.143 -15.782  12.913  1.00  3.73      PROB
ATOM   1590  HN  LYS P   5     -16.885 -15.385  13.782  1.00  0.00      PROB
ATOM   1591  CA  LYS P   5     -16.486 -15.589  12.259  1.00  3.32      PROB
ATOM   1592  HA  LYS P   5     -16.901 -15.643  11.265  1.00  0.00      PROB
ATOM   1593  CB  LYS P   5     -16.287 -14.744  12.515  1.00  3.68      PROB
ATOM   1594  HB1 LYS P   5     -15.494 -14.386  11.829  1.00  0.00      PROB
ATOM   1595  HB2 LYS P   5     -15.876 -14.815  13.542  1.00  0.00      PROB
ATOM   1596  CG  LYS P   5     -16.932 -14.086  12.536  1.00  4.15      PROB
ATOM   1597  HG1 LYS P   5     -16.288 -13.276  12.851  1.00  0.00      PROB
ATOM   1598  HG2 LYS P   5     -17.522 -14.502  13.342  1.00  0.00      PROB
ATOM   1599  CD  LYS P   5     -17.379 -13.736  12.286  1.00  4.43      PROB
ATOM   1600  HD1 LYS P   5     -18.139 -14.498  12.301  1.00  0.00      PROB
ATOM   1601  HD2 LYS P   5     -16.900 -13.610  11.330  1.00  0.00      PROB
ATOM   1602  CE  LYS P   5     -17.842 -13.168  12.215  1.00  5.12      PROB
ATOM   1603  HE1 LYS P   5     -17.245 -12.566  11.536  1.00  0.00      PROB
ATOM   1604  HE2 LYS P   5     -17.821 -12.822  13.244  1.00  0.00      PROB
ATOM   1605  NZ  LYS P   5     -18.347 -12.920  12.082  1.00  5.57      PROB
ATOM   1606  HZ1 LYS P   5     -19.100 -13.328  12.672  1.00  0.00      PROB
ATOM   1607  HZ2 LYS P   5     -18.563 -13.089  11.079  1.00  0.00      PROB
ATOM   1608  HZ3 LYS P   5     -18.287 -11.896  12.255  1.00  0.00      PROB
ATOM   1609  C   LYS P   5     -15.448 -16.371  11.869  1.00  3.07      PROB
ATOM   1610  O   LYS P   5     -14.778 -16.686  12.469  1.00  3.26      PROB
ATOM   1611  N   ILE P   6     -15.298 -16.706  10.837  1.00  2.88      PROB
ATOM   1612  HN  ILE P   6     -15.950 -16.404  10.151  1.00  0.00      PROB
ATOM   1613  CA  ILE P   6     -14.372 -17.466  10.326  1.00  2.77      PROB
ATOM   1614  HA  ILE P   6     -13.949 -18.059  11.123  1.00  0.00      PROB
ATOM   1615  CB  ILE P   6     -14.834 -18.186   9.465  1.00  3.14      PROB
ATOM   1616  HB  ILE P   6     -15.352 -17.523   8.744  1.00  0.00      PROB
ATOM   1617  CG2 ILE P   6     -14.305 -18.730   8.979  1.00  3.49      PROB
ATOM   1618 HG21 ILE P   6     -13.920 -19.556   9.615  1.00  0.00      PROB
ATOM   1619 HG22 ILE P   6     -13.441 -18.158   8.578  1.00  0.00      PROB
ATOM   1620 HG23 ILE P   6     -14.885 -19.170   8.139  1.00  0.00      PROB
ATOM   1621  CG1 ILE P   6     -15.545 -18.733   9.611  1.00  3.66      PROB
ATOM   1622 HG11 ILE P   6     -16.008 -18.788   8.615  1.00  0.00      PROB
ATOM   1623 HG12 ILE P   6     -16.167 -18.134  10.292  1.00  0.00      PROB
ATOM   1624  CD  ILE P   6     -15.642 -19.410   9.866  1.00  4.19      PROB
ATOM   1625  HD1 ILE P   6     -14.963 -19.595  10.725  1.00  0.00      PROB
ATOM   1626  HD2 ILE P   6     -15.416 -20.150   9.069  1.00  0.00      PROB
ATOM   1627  HD3 ILE P   6     -16.691 -19.538  10.209  1.00  0.00      PROB
ATOM   1628  C   ILE P   6     -13.275 -16.896   9.839  1.00  2.28      PROB
ATOM   1629  O   ILE P   6     -13.364 -16.075   9.280  1.00  2.20      PROB
ATOM   1630  N   GLN P   7     -12.201 -17.313  10.058  1.00  2.24      PROB
ATOM   1631  HN  GLN P   7     -12.116 -18.113  10.641  1.00  0.00      PROB
ATOM   1632  CA  GLN P   7     -11.063 -16.885   9.648  1.00  1.99      PROB
ATOM   1633  HA  GLN P   7     -11.110 -15.809   9.570  1.00  0.00      PROB
ATOM   1634  CB  GLN P   7     -10.118 -17.257  10.523  1.00  2.37      PROB
ATOM   1635  HB1 GLN P   7      -9.171 -17.026  10.006  1.00  0.00      PROB
ATOM   1636  HB2 GLN P   7     -10.246 -18.350  10.604  1.00  0.00      PROB
ATOM   1637  CG  GLN P   7      -9.989 -17.022  11.275  1.00  3.05      PROB
ATOM   1638  HG1 GLN P   7      -8.940 -17.257  11.554  1.00  0.00      PROB
ATOM   1639  HG2 GLN P   7     -10.678 -17.572  11.951  1.00  0.00      PROB
ATOM   1640  CD  GLN P   7     -10.149 -15.980  11.403  1.00  3.43      PROB
ATOM   1641  OE1 GLN P   7     -10.251 -15.360  11.261  1.00  3.46      PROB
ATOM   1642  NE2 GLN P   7     -10.167 -15.770  11.681  1.00  4.21      PROB
ATOM   1643 HE21 GLN P   7      -9.339 -15.332  12.031  1.00  0.00      PROB
ATOM   1644 HE22 GLN P   7     -11.047 -15.606  12.128  1.00  0.00      PROB
ATOM   1645  C   GLN P   7     -10.662 -17.276   8.340  1.00  1.63      PROB
ATOM   1646  O   GLN P   7     -10.920 -18.267   7.925  1.00  1.71      PROB
ATOM   1647  N   ILE P   8     -10.025 -16.479   7.649  1.00  1.44      PROB
ATOM   1648  HN  ILE P   8      -9.806 -15.579   8.012  1.00  0.00      PROB
ATOM   1649  CA  ILE P   8      -9.558 -16.688   6.381  1.00  1.22      PROB
ATOM   1650  HA  ILE P   8     -10.356 -17.132   5.805  1.00  0.00      PROB
ATOM   1651  CB  ILE P   8      -9.127 -15.458   5.764  1.00  1.35      PROB
ATOM   1652  HB  ILE P   8      -8.650 -15.014   6.631  1.00  0.00      PROB
ATOM   1653  CG2 ILE P   8      -8.856 -15.195   5.388  1.00  2.01      PROB
ATOM   1654 HG21 ILE P   8      -9.436 -15.178   4.441  1.00  0.00      PROB
ATOM   1655 HG22 ILE P   8      -7.884 -15.699   5.200  1.00  0.00      PROB
ATOM   1656 HG23 ILE P   8      -8.678 -14.148   5.713  1.00  0.00      PROB
ATOM   1657  CG1 ILE P   8      -9.185 -14.754   5.416  1.00  1.62      PROB
ATOM   1658 HG11 ILE P   8      -8.213 -14.705   4.918  1.00  0.00      PROB
ATOM   1659 HG12 ILE P   8      -9.217 -14.107   6.296  1.00  0.00      PROB
ATOM   1660  CD  ILE P   8      -9.654 -14.295   4.875  1.00  2.01      PROB
ATOM   1661  HD1 ILE P   8     -10.605 -14.824   4.650  1.00  0.00      PROB
ATOM   1662  HD2 ILE P   8      -9.098 -14.146   3.925  1.00  0.00      PROB
ATOM   1663  HD3 ILE P   8      -9.895 -13.309   5.326  1.00  0.00      PROB
ATOM   1664  C   ILE P   8      -8.556 -17.753   6.299  1.00  1.16      PROB
ATOM   1665  O   ILE P   8      -7.752 -17.899   7.106  1.00  1.31      PROB
ATOM   1666  N   SER P   9      -8.593 -18.555   5.316  1.00  1.18      PROB
ATOM   1667  HN  SER P   9      -9.280 -18.450   4.602  1.00  0.00      PROB
ATOM   1668  CA  SER P   9      -7.720 -19.625   5.128  1.00  1.31      PROB
ATOM   1669  HA  SER P   9      -6.929 -19.541   5.858  1.00  0.00      PROB
ATOM   1670  CB  SER P   9      -8.402 -20.882   5.278  1.00  1.66      PROB
ATOM   1671  HB1 SER P   9      -9.131 -20.902   4.448  1.00  0.00      PROB
ATOM   1672  HB2 SER P   9      -8.927 -20.798   6.247  1.00  0.00      PROB
ATOM   1673  OG  SER P   9      -8.110 -21.627   5.288  1.00  2.23      PROB
ATOM   1674  HG1 SER P   9      -7.819 -21.809   4.391  1.00  0.00      PROB
ATOM   1675  C   SER P   9      -7.042 -19.591   3.818  1.00  1.11      PROB
ATOM   1676  O   SER P   9      -7.598 -19.213   2.874  1.00  1.09      PROB
ATOM   1677  N   ARG P  10      -5.805 -19.974   3.740  1.00  1.13      PROB
ATOM   1678  HN  ARG P  10      -5.335 -20.287   4.560  1.00  0.00      PROB
ATOM   1679  CA  ARG P  10      -4.991 -20.006   2.570  1.00  1.04      PROB
ATOM   1680  HA  ARG P  10      -5.024 -19.028   2.113  1.00  0.00      PROB
ATOM   1681  CB  ARG P  10      -3.576 -20.371   2.917  1.00  1.20      PROB
ATOM   1682  HB1 ARG P  10      -3.384 -19.655   3.720  1.00  0.00      PROB
ATOM   1683  HB2 ARG P  10      -3.071 -20.081   1.992  1.00  0.00      PROB
ATOM   1684  CG  ARG P  10      -2.980 -21.136   3.214  1.00  1.43      PROB
ATOM   1685  HG1 ARG P  10      -3.060 -21.823   2.362  1.00  0.00      PROB
ATOM   1686  HG2 ARG P  10      -3.532 -21.524   4.080  1.00  0.00      PROB
ATOM   1687  CD  ARG P  10      -1.715 -21.324   3.594  1.00  1.59      PROB
ATOM   1688  HD1 ARG P  10      -1.691 -22.302   4.114  1.00  0.00      PROB
ATOM   1689  HD2 ARG P  10      -1.479 -20.503   4.300  1.00  0.00      PROB
ATOM   1690  NE  ARG P  10      -0.936 -21.354   2.996  1.00  2.24      PROB
ATOM   1691  HE  ARG P  10      -0.695 -20.470   2.612  1.00  0.00      PROB
ATOM   1692  CZ  ARG P  10      -0.376 -22.050   2.716  1.00  2.80      PROB
ATOM   1693  NH1 ARG P  10      -0.405 -22.825   2.931  1.00  2.98      PROB
ATOM   1694 HH11 ARG P  10      -1.288 -23.284   3.029  1.00  0.00      PROB
ATOM   1695 HH12 ARG P  10       0.442 -23.329   3.100  1.00  0.00      PROB
ATOM   1696  NH2 ARG P  10       0.258 -21.956   2.196  1.00  3.58      PROB
ATOM   1697 HH21 ARG P  10       0.563 -21.039   1.940  1.00  0.00      PROB
ATOM   1698 HH22 ARG P  10       0.721 -22.759   1.822  1.00  0.00      PROB
ATOM   1699  C   ARG P  10      -5.475 -20.874   1.443  1.00  1.01      PROB
ATOM   1700  O   ARG P  10      -6.038 -21.908   1.640  1.00  1.15      PROB
ATOM   1701  N   ILE P  11      -5.263 -20.462   0.209  1.00  0.93      PROB
ATOM   1702  HN  ILE P  11      -4.839 -19.578   0.031  1.00  0.00      PROB
ATOM   1703  CA  ILE P  11      -5.609 -21.216  -0.968  1.00  0.96      PROB
ATOM   1704  HA  ILE P  11      -6.453 -21.842  -0.718  1.00  0.00      PROB
ATOM   1705  CB  ILE P  11      -5.957 -20.329  -2.137  1.00  0.95      PROB
ATOM   1706  HB  ILE P  11      -5.063 -19.736  -2.424  1.00  0.00      PROB
ATOM   1707  CG2 ILE P  11      -6.389 -21.098  -3.258  1.00  1.23      PROB
ATOM   1708 HG21 ILE P  11      -7.290 -21.690  -2.990  1.00  0.00      PROB
ATOM   1709 HG22 ILE P  11      -5.584 -21.798  -3.569  1.00  0.00      PROB
ATOM   1710 HG23 ILE P  11      -6.646 -20.424  -4.103  1.00  0.00      PROB
ATOM   1711  CG1 ILE P  11      -6.966 -19.315  -1.843  1.00  0.97      PROB
ATOM   1712 HG11 ILE P  11      -6.386 -18.510  -1.363  1.00  0.00      PROB
ATOM   1713 HG12 ILE P  11      -7.615 -19.809  -1.101  1.00  0.00      PROB
ATOM   1714  CD  ILE P  11      -7.618 -18.816  -2.428  1.00  1.34      PROB
ATOM   1715  HD1 ILE P  11      -8.299 -19.531  -2.937  1.00  0.00      PROB
ATOM   1716  HD2 ILE P  11      -7.067 -18.239  -3.202  1.00  0.00      PROB
ATOM   1717  HD3 ILE P  11      -8.228 -18.124  -1.809  1.00  0.00      PROB
ATOM   1718  C   ILE P  11      -4.485 -22.147  -1.318  1.00  0.99      PROB
ATOM   1719  O   ILE P  11      -3.364 -21.751  -1.430  1.00  1.02      PROB
ATOM   1720  N   LEU P  12      -4.760 -23.421  -1.483  1.00  1.10      PROB
ATOM   1721  HN  LEU P  12      -5.699 -23.752  -1.447  1.00  0.00      PROB
ATOM   1722  CA  LEU P  12      -3.777 -24.426  -1.722  1.00  1.20      PROB
ATOM   1723  HA  LEU P  12      -2.827 -24.061  -1.360  1.00  0.00      PROB
ATOM   1724  CB  LEU P  12      -4.155 -25.696  -1.015  1.00  1.43      PROB
ATOM   1725  HB1 LEU P  12      -3.438 -26.471  -1.352  1.00  0.00      PROB
ATOM   1726  HB2 LEU P  12      -5.172 -25.963  -1.366  1.00  0.00      PROB
ATOM   1727  CG  LEU P  12      -4.182 -25.753   0.243  1.00  1.75      PROB
ATOM   1728  HG  LEU P  12      -4.941 -25.011   0.557  1.00  0.00      PROB
ATOM   1729  CD1 LEU P  12      -4.398 -26.659   0.825  1.00  2.12      PROB
ATOM   1730 HD11 LEU P  12      -3.457 -27.209   1.038  1.00  0.00      PROB
ATOM   1731 HD12 LEU P  12      -5.076 -27.325   0.250  1.00  0.00      PROB
ATOM   1732 HD13 LEU P  12      -4.875 -26.384   1.790  1.00  0.00      PROB
ATOM   1733  CD2 LEU P  12      -3.374 -25.631   0.885  1.00  2.23      PROB
ATOM   1734 HD21 LEU P  12      -3.039 -24.572   0.881  1.00  0.00      PROB
ATOM   1735 HD22 LEU P  12      -2.528 -26.271   0.555  1.00  0.00      PROB
ATOM   1736 HD23 LEU P  12      -3.669 -25.905   1.920  1.00  0.00      PROB
ATOM   1737  C   LEU P  12      -3.557 -24.728  -3.169  1.00  1.16      PROB
ATOM   1738  O   LEU P  12      -2.505 -25.057  -3.563  1.00  1.30      PROB
ATOM   1739  N   ASP P  13      -4.539 -24.594  -4.004  1.00  1.13      PROB
ATOM   1740  HN  ASP P  13      -5.432 -24.287  -3.688  1.00  0.00      PROB
ATOM   1741  CA  ASP P  13      -4.467 -24.855  -5.403  1.00  1.15      PROB
ATOM   1742  HA  ASP P  13      -3.826 -25.711  -5.555  1.00  0.00      PROB
ATOM   1743  CB  ASP P  13      -5.851 -25.127  -5.943  1.00  1.28      PROB
ATOM   1744  HB1 ASP P  13      -5.905 -24.578  -6.903  1.00  0.00      PROB
ATOM   1745  HB2 ASP P  13      -6.547 -24.673  -5.212  1.00  0.00      PROB
ATOM   1746  CG  ASP P  13      -6.224 -25.997  -6.133  1.00  1.81      PROB
ATOM   1747  OD1 ASP P  13      -6.379 -26.350  -6.237  1.00  2.43      PROB
ATOM   1748  OD2 ASP P  13      -6.402 -26.365  -6.216  1.00  2.42      PROB
ATOM   1749  C   ASP P  13      -3.786 -23.741  -6.164  1.00  1.09      PROB
ATOM   1750  O   ASP P  13      -4.168 -22.596  -6.094  1.00  1.04      PROB
ATOM   1751  N   GLN P  14      -2.735 -24.064  -6.909  1.00  1.15      PROB
ATOM   1752  HN  GLN P  14      -2.488 -25.018  -7.055  1.00  0.00      PROB
ATOM   1753  CA  GLN P  14      -1.876 -23.113  -7.558  1.00  1.15      PROB
ATOM   1754  HA  GLN P  14      -1.526 -22.412  -6.815  1.00  0.00      PROB
ATOM   1755  CB  GLN P  14      -0.702 -23.833  -8.207  1.00  1.34      PROB
ATOM   1756  HB1 GLN P  14      -0.410 -23.166  -9.036  1.00  0.00      PROB
ATOM   1757  HB2 GLN P  14      -1.150 -24.758  -8.608  1.00  0.00      PROB
ATOM   1758  CG  GLN P  14       0.217 -24.152  -7.806  1.00  1.73      PROB
ATOM   1759  HG1 GLN P  14       0.877 -24.284  -8.683  1.00  0.00      PROB
ATOM   1760  HG2 GLN P  14      -0.001 -25.134  -7.346  1.00  0.00      PROB
ATOM   1761  CD  GLN P  14       0.771 -23.702  -7.156  1.00  2.14      PROB
ATOM   1762  OE1 GLN P  14       1.008 -23.345  -6.904  1.00  2.57      PROB
ATOM   1763  NE2 GLN P  14       1.002 -23.709  -6.873  1.00  2.84      PROB
ATOM   1764 HE21 GLN P  14       1.988 -23.752  -7.033  1.00  0.00      PROB
ATOM   1765 HE22 GLN P  14       0.648 -23.685  -5.938  1.00  0.00      PROB
ATOM   1766  C   GLN P  14      -2.526 -22.185  -8.547  1.00  1.10      PROB
ATOM   1767  O   GLN P  14      -2.322 -20.994  -8.508  1.00  1.07      PROB
ATOM   1768  N   ARG P  15      -3.361 -22.696  -9.443  1.00  1.17      PROB
ATOM   1769  HN  ARG P  15      -3.532 -23.676  -9.501  1.00  0.00      PROB
ATOM   1770  CA  ARG P  15      -4.072 -21.885 -10.384  1.00  1.19      PROB
ATOM   1771  HA  ARG P  15      -3.369 -21.196 -10.828  1.00  0.00      PROB
ATOM   1772  CB  ARG P  15      -4.720 -22.744 -11.462  1.00  1.36      PROB
ATOM   1773  HB1 ARG P  15      -5.752 -22.362 -11.490  1.00  0.00      PROB
ATOM   1774  HB2 ARG P  15      -4.696 -23.751 -11.018  1.00  0.00      PROB
ATOM   1775  CG  ARG P  15      -4.520 -22.926 -12.445  1.00  1.73      PROB
ATOM   1776  HG1 ARG P  15      -5.514 -22.958 -12.926  1.00  0.00      PROB
ATOM   1777  HG2 ARG P  15      -4.069 -23.934 -12.451  1.00  0.00      PROB
ATOM   1778  CD  ARG P  15      -3.848 -22.298 -13.199  1.00  2.12      PROB
ATOM   1779  HD1 ARG P  15      -3.202 -23.001 -13.767  1.00  0.00      PROB
ATOM   1780  HD2 ARG P  15      -3.222 -21.593 -12.612  1.00  0.00      PROB
ATOM   1781  NE  ARG P  15      -4.260 -21.832 -13.774  1.00  2.68      PROB
ATOM   1782  HE  ARG P  15      -5.214 -22.073 -13.939  1.00  0.00      PROB
ATOM   1783  CZ  ARG P  15      -3.935 -21.148 -14.250  1.00  3.34      PROB
ATOM   1784  NH1 ARG P  15      -3.187 -20.797 -14.324  1.00  3.59      PROB
ATOM   1785 HH11 ARG P  15      -2.367 -21.369 -14.350  1.00  0.00      PROB
ATOM   1786 HH12 ARG P  15      -3.105 -19.802 -14.387  1.00  0.00      PROB
ATOM   1787  NH2 ARG P  15      -4.387 -20.799 -14.678  1.00  4.12      PROB
ATOM   1788 HH21 ARG P  15      -5.320 -20.609 -14.372  1.00  0.00      PROB
ATOM   1789 HH22 ARG P  15      -4.088 -20.500 -15.584  1.00  0.00      PROB
ATOM   1790  C   ARG P  15      -5.077 -20.958  -9.756  1.00  1.10      PROB
ATOM   1791  O   ARG P  15      -5.178 -19.802 -10.108  1.00  1.10      PROB
ATOM   1792  N   ASN P  16      -5.810 -21.439  -8.757  1.00  1.06      PROB
ATOM   1793  HN  ASN P  16      -5.743 -22.395  -8.483  1.00  0.00      PROB
ATOM   1794  CA  ASN P  16      -6.741 -20.652  -7.998  1.00  1.02      PROB
ATOM   1795  HA  ASN P  16      -7.386 -20.130  -8.689  1.00  0.00      PROB
ATOM   1796  CB  ASN P  16      -7.563 -21.564  -7.081  1.00  1.10      PROB
ATOM   1797  HB1 ASN P  16      -7.034 -21.585  -6.107  1.00  0.00      PROB
ATOM   1798  HB2 ASN P  16      -7.536 -22.573  -7.539  1.00  0.00      PROB
ATOM   1799  CG  ASN P  16      -8.619 -21.370  -6.845  1.00  1.62      PROB
ATOM   1800  OD1 ASN P  16      -8.819 -20.828  -7.135  1.00  2.31      PROB
ATOM   1801  ND2 ASN P  16      -9.330 -21.834  -6.294  1.00  1.94      PROB
ATOM   1802 HD21 ASN P  16     -10.249 -21.445  -6.234  1.00  0.00      PROB
ATOM   1803 HD22 ASN P  16      -9.113 -22.682  -5.810  1.00  0.00      PROB
ATOM   1804  C   ASN P  16      -6.063 -19.540  -7.227  1.00  0.89      PROB
ATOM   1805  O   ASN P  16      -6.536 -18.419  -7.178  1.00  0.88      PROB
ATOM   1806  N   ARG P  17      -4.891 -19.812  -6.652  1.00  0.84      PROB
ATOM   1807  HN  ARG P  17      -4.526 -20.739  -6.638  1.00  0.00      PROB
ATOM   1808  CA  ARG P  17      -4.067 -18.820  -6.015  1.00  0.78      PROB
ATOM   1809  HA  ARG P  17      -4.664 -18.317  -5.269  1.00  0.00      PROB
ATOM   1810  CB  ARG P  17      -2.842 -19.473  -5.365  1.00  0.85      PROB
ATOM   1811  HB1 ARG P  17      -1.985 -19.052  -5.919  1.00  0.00      PROB
ATOM   1812  HB2 ARG P  17      -2.950 -20.546  -5.602  1.00  0.00      PROB
ATOM   1813  CG  ARG P  17      -2.508 -19.460  -4.288  1.00  1.29      PROB
ATOM   1814  HG1 ARG P  17      -3.409 -19.726  -3.704  1.00  0.00      PROB
ATOM   1815  HG2 ARG P  17      -2.232 -18.408  -4.085  1.00  0.00      PROB
ATOM   1816  CD  ARG P  17      -1.423 -20.260  -3.703  1.00  1.45      PROB
ATOM   1817  HD1 ARG P  17      -1.574 -21.306  -4.038  1.00  0.00      PROB
ATOM   1818  HD2 ARG P  17      -1.526 -20.190  -2.601  1.00  0.00      PROB
ATOM   1819  NE  ARG P  17      -0.340 -20.047  -3.905  1.00  1.17      PROB
ATOM   1820  HE  ARG P  17       0.018 -19.635  -4.738  1.00  0.00      PROB
ATOM   1821  CZ  ARG P  17       0.141 -20.297  -3.221  1.00  1.58      PROB
ATOM   1822  NH1 ARG P  17      -0.317 -20.715  -2.276  1.00  1.95      PROB
ATOM   1823 HH11 ARG P  17      -1.092 -21.345  -2.332  1.00  0.00      PROB
ATOM   1824 HH12 ARG P  17       0.052 -20.455  -1.384  1.00  0.00      PROB
ATOM   1825  NH2 ARG P  17       1.148 -20.124  -3.498  1.00  2.10      PROB
ATOM   1826 HH21 ARG P  17       1.874 -20.197  -2.814  1.00  0.00      PROB
ATOM   1827 HH22 ARG P  17       1.373 -19.888  -4.443  1.00  0.00      PROB
ATOM   1828  C   ARG P  17      -3.631 -17.705  -6.934  1.00  0.77      PROB
ATOM   1829  O   ARG P  17      -3.738 -16.543  -6.594  1.00  0.74      PROB
ATOM   1830  N   GLN P  18      -3.171 -18.028  -8.144  1.00  0.85      PROB
ATOM   1831  HN  GLN P  18      -3.069 -18.980  -8.421  1.00  0.00      PROB
ATOM   1832  CA  GLN P  18      -2.789 -17.053  -9.138  1.00  0.90      PROB
ATOM   1833  HA  GLN P  18      -2.130 -16.338  -8.668  1.00  0.00      PROB
ATOM   1834  CB  GLN P  18      -2.086 -17.726 -10.318  1.00  1.08      PROB
ATOM   1835  HB1 GLN P  18      -2.027 -16.976 -11.133  1.00  0.00      PROB
ATOM   1836  HB2 GLN P  18      -2.730 -18.568 -10.645  1.00  0.00      PROB
ATOM   1837  CG  GLN P  18      -0.815 -18.233 -10.140  1.00  1.35      PROB
ATOM   1838  HG1 GLN P  18      -0.354 -18.344 -11.143  1.00  0.00      PROB
ATOM   1839  HG2 GLN P  18      -0.915 -19.233  -9.670  1.00  0.00      PROB
ATOM   1840  CD  GLN P  18       0.024 -17.541  -9.403  1.00  1.61      PROB
ATOM   1841  OE1 GLN P  18       0.312 -17.294  -8.749  1.00  1.88      PROB
ATOM   1842  NE2 GLN P  18       0.436 -17.222  -9.509  1.00  2.31      PROB
ATOM   1843 HE21 GLN P  18       1.345 -17.446  -9.158  1.00  0.00      PROB
ATOM   1844 HE22 GLN P  18       0.302 -16.398 -10.059  1.00  0.00      PROB
ATOM   1845  C   GLN P  18      -3.908 -16.173  -9.637  1.00  0.85      PROB
ATOM   1846  O   GLN P  18      -3.767 -14.966  -9.740  1.00  0.84      PROB
ATOM   1847  N   VAL P  19      -5.078 -16.747  -9.918  1.00  0.89      PROB
ATOM   1848  HN  VAL P  19      -5.195 -17.736  -9.877  1.00  0.00      PROB
ATOM   1849  CA  VAL P  19      -6.250 -16.000 -10.298  1.00  0.93      PROB
ATOM   1850  HA  VAL P  19      -5.955 -15.286 -11.053  1.00  0.00      PROB
ATOM   1851  CB  VAL P  19      -7.336 -16.899 -10.832  1.00  1.07      PROB
ATOM   1852  HB  VAL P  19      -7.607 -17.581 -10.002  1.00  0.00      PROB
ATOM   1853  CG1 VAL P  19      -8.283 -16.508 -11.229  1.00  1.52      PROB
ATOM   1854 HG11 VAL P  19      -8.190 -16.316 -12.319  1.00  0.00      PROB
ATOM   1855 HG12 VAL P  19      -8.540 -15.554 -10.722  1.00  0.00      PROB
ATOM   1856 HG13 VAL P  19      -9.095 -17.248 -11.067  1.00  0.00      PROB
ATOM   1857  CG2 VAL P  19      -7.123 -17.543 -11.674  1.00  1.63      PROB
ATOM   1858 HG21 VAL P  19      -6.297 -18.241 -11.421  1.00  0.00      PROB
ATOM   1859 HG22 VAL P  19      -6.815 -16.932 -12.549  1.00  0.00      PROB
ATOM   1860 HG23 VAL P  19      -8.025 -18.139 -11.932  1.00  0.00      PROB
ATOM   1861  C   VAL P  19      -6.754 -15.113  -9.187  1.00  0.84      PROB
ATOM   1862  O   VAL P  19      -7.064 -13.951  -9.387  1.00  0.87      PROB
ATOM   1863  N   THR P  20      -6.780 -15.629  -7.952  1.00  0.77      PROB
ATOM   1864  HN  THR P  20      -6.533 -16.580  -7.786  1.00  0.00      PROB
ATOM   1865  CA  THR P  20      -7.159 -14.876  -6.771  1.00  0.74      PROB
ATOM   1866  HA  THR P  20      -8.107 -14.403  -6.980  1.00  0.00      PROB
ATOM   1867  CB  THR P  20      -7.280 -15.736  -5.530  1.00  0.77      PROB
ATOM   1868  HB  THR P  20      -6.305 -16.224  -5.316  1.00  0.00      PROB
ATOM   1869  OG1 THR P  20      -8.232 -16.710  -5.714  1.00  0.95      PROB
ATOM   1870  HG1 THR P  20      -7.806 -17.403  -6.224  1.00  0.00      PROB
ATOM   1871  CG2 THR P  20      -7.715 -14.963  -4.329  1.00  0.83      PROB
ATOM   1872 HG21 THR P  20      -8.614 -14.357  -4.570  1.00  0.00      PROB
ATOM   1873 HG22 THR P  20      -6.902 -14.278  -4.005  1.00  0.00      PROB
ATOM   1874 HG23 THR P  20      -7.968 -15.660  -3.502  1.00  0.00      PROB
ATOM   1875  C   THR P  20      -6.230 -13.726  -6.506  1.00  0.65      PROB
ATOM   1876  O   THR P  20      -6.654 -12.619  -6.242  1.00  0.68      PROB
ATOM   1877  N   PHE P  21      -4.916 -13.946  -6.635  1.00  0.61      PROB
ATOM   1878  HN  PHE P  21      -4.566 -14.861  -6.816  1.00  0.00      PROB
ATOM   1879  CA  PHE P  21      -3.908 -12.922  -6.530  1.00  0.57      PROB
ATOM   1880  HA  PHE P  21      -4.031 -12.420  -5.582  1.00  0.00      PROB
ATOM   1881  CB  PHE P  21      -2.506 -13.567  -6.626  1.00  0.62      PROB
ATOM   1882  HB1 PHE P  21      -2.438 -14.145  -7.572  1.00  0.00      PROB
ATOM   1883  HB2 PHE P  21      -2.358 -14.241  -5.755  1.00  0.00      PROB
ATOM   1884  CG  PHE P  21      -1.371 -12.600  -6.625  1.00  0.65      PROB
ATOM   1885  CD1 PHE P  21      -1.084 -11.873  -5.649  1.00  0.92      PROB
ATOM   1886  HD1 PHE P  21      -1.691 -11.956  -4.761  1.00  0.00      PROB
ATOM   1887  CE1 PHE P  21      -0.043 -10.975  -5.637  1.00  1.02      PROB
ATOM   1888  HE1 PHE P  21       0.104 -10.379  -4.749  1.00  0.00      PROB
ATOM   1889  CZ  PHE P  21       0.742 -10.809  -6.593  1.00  0.89      PROB
ATOM   1890  HZ  PHE P  21       1.563 -10.111  -6.574  1.00  0.00      PROB
ATOM   1891  CD2 PHE P  21      -0.572 -12.424  -7.585  1.00  0.93      PROB
ATOM   1892  HD2 PHE P  21      -0.722 -13.011  -8.478  1.00  0.00      PROB
ATOM   1893  CE2 PHE P  21       0.478 -11.534  -7.572  1.00  1.02      PROB
ATOM   1894  HE2 PHE P  21       1.102 -11.461  -8.450  1.00  0.00      PROB
ATOM   1895  C   PHE P  21      -4.082 -11.794  -7.525  1.00  0.59      PROB
ATOM   1896  O   PHE P  21      -4.054 -10.635  -7.164  1.00  0.62      PROB
ATOM   1897  N   THR P  22      -4.326 -12.118  -8.798  1.00  0.66      PROB
ATOM   1898  HN  THR P  22      -4.362 -13.070  -9.089  1.00  0.00      PROB
ATOM   1899  CA  THR P  22      -4.555 -11.146  -9.848  1.00  0.75      PROB
ATOM   1900  HA  THR P  22      -3.745 -10.433  -9.812  1.00  0.00      PROB
ATOM   1901  CB  THR P  22      -4.624 -11.771 -11.217  1.00  0.90      PROB
ATOM   1902  HB  THR P  22      -5.463 -12.498 -11.217  1.00  0.00      PROB
ATOM   1903  OG1 THR P  22      -3.768 -12.290 -11.567  1.00  1.36      PROB
ATOM   1904  HG1 THR P  22      -3.706 -13.087 -11.035  1.00  0.00      PROB
ATOM   1905  CG2 THR P  22      -4.778 -11.140 -12.194  1.00  1.26      PROB
ATOM   1906 HG21 THR P  22      -3.867 -10.541 -12.409  1.00  0.00      PROB
ATOM   1907 HG22 THR P  22      -5.636 -10.446 -12.065  1.00  0.00      PROB
ATOM   1908 HG23 THR P  22      -4.970 -11.816 -13.054  1.00  0.00      PROB
ATOM   1909  C   THR P  22      -5.770 -10.284  -9.613  1.00  0.77      PROB
ATOM   1910  O   THR P  22      -5.710  -9.076  -9.718  1.00  0.83      PROB
ATOM   1911  N   LYS P  23      -6.903 -10.882  -9.236  1.00  0.77      PROB
ATOM   1912  HN  LYS P  23      -6.967 -11.874  -9.166  1.00  0.00      PROB
ATOM   1913  CA  LYS P  23      -8.108 -10.161  -8.904  1.00  0.83      PROB
ATOM   1914  HA  LYS P  23      -8.305  -9.456  -9.698  1.00  0.00      PROB
ATOM   1915  CB  LYS P  23      -9.287 -11.125  -8.744  1.00  0.91      PROB
ATOM   1916  HB1 LYS P  23     -10.143 -10.550  -8.335  1.00  0.00      PROB
ATOM   1917  HB2 LYS P  23      -8.992 -11.904  -8.011  1.00  0.00      PROB
ATOM   1918  CG  LYS P  23      -9.735 -11.792  -9.941  1.00  1.07      PROB
ATOM   1919  HG1 LYS P  23      -9.190 -12.747  -9.902  1.00  0.00      PROB
ATOM   1920  HG2 LYS P  23      -9.330 -11.151 -10.739  1.00  0.00      PROB
ATOM   1921  CD  LYS P  23     -10.608 -12.058 -10.302  1.00  1.56      PROB
ATOM   1922  HD1 LYS P  23     -10.971 -11.061 -10.506  1.00  0.00      PROB
ATOM   1923  HD2 LYS P  23     -10.999 -12.482  -9.389  1.00  0.00      PROB
ATOM   1924  CE  LYS P  23     -11.209 -12.526 -10.913  1.00  2.03      PROB
ATOM   1925  HE1 LYS P  23     -10.929 -13.541 -10.651  1.00  0.00      PROB
ATOM   1926  HE2 LYS P  23     -10.778 -12.175 -11.845  1.00  0.00      PROB
ATOM   1927  NZ  LYS P  23     -11.994 -12.743 -11.260  1.00  2.59      PROB
ATOM   1928  HZ1 LYS P  23     -12.455 -11.890 -11.637  1.00  0.00      PROB
ATOM   1929  HZ2 LYS P  23     -12.594 -13.164 -10.523  1.00  0.00      PROB
ATOM   1930  HZ3 LYS P  23     -11.855 -13.430 -12.028  1.00  0.00      PROB
ATOM   1931  C   LYS P  23      -8.000  -9.285  -7.676  1.00  0.78      PROB
ATOM   1932  O   LYS P  23      -8.380  -8.133  -7.687  1.00  0.88      PROB
ATOM   1933  N   ARG P  24      -7.437  -9.808  -6.589  1.00  0.69      PROB
ATOM   1934  HN  ARG P  24      -7.095 -10.744  -6.582  1.00  0.00      PROB
ATOM   1935  CA  ARG P  24      -7.275  -9.086  -5.356  1.00  0.68      PROB
ATOM   1936  HA  ARG P  24      -8.180  -8.525  -5.179  1.00  0.00      PROB
ATOM   1937  CB  ARG P  24      -7.006 -10.041  -4.185  1.00  0.69      PROB
ATOM   1938  HB1 ARG P  24      -6.747  -9.429  -3.296  1.00  0.00      PROB
ATOM   1939  HB2 ARG P  24      -6.135 -10.676  -4.452  1.00  0.00      PROB
ATOM   1940  CG  ARG P  24      -8.162 -10.961  -3.805  1.00  0.80      PROB
ATOM   1941  HG1 ARG P  24      -7.756 -11.664  -3.051  1.00  0.00      PROB
ATOM   1942  HG2 ARG P  24      -8.421 -11.520  -4.725  1.00  0.00      PROB
ATOM   1943  CD  ARG P  24      -9.271 -10.536  -3.328  1.00  0.99      PROB
ATOM   1944  HD1 ARG P  24      -9.788  -9.955  -4.121  1.00  0.00      PROB
ATOM   1945  HD2 ARG P  24      -9.045  -9.882  -2.459  1.00  0.00      PROB
ATOM   1946  NE  ARG P  24     -10.223 -11.501  -2.860  1.00  1.05      PROB
ATOM   1947  HE  ARG P  24     -10.595 -12.117  -3.551  1.00  0.00      PROB
ATOM   1948  CZ  ARG P  24     -10.621 -11.658  -1.764  1.00  1.29      PROB
ATOM   1949  NH1 ARG P  24     -10.201 -10.999  -0.917  1.00  1.62      PROB
ATOM   1950 HH11 ARG P  24      -9.509 -10.306  -1.119  1.00  0.00      PROB
ATOM   1951 HH12 ARG P  24     -10.529 -11.120   0.020  1.00  0.00      PROB
ATOM   1952  NH2 ARG P  24     -11.500 -12.523  -1.500  1.00  1.46      PROB
ATOM   1953 HH21 ARG P  24     -11.875 -13.094  -2.230  1.00  0.00      PROB
ATOM   1954 HH22 ARG P  24     -11.822 -12.638  -0.560  1.00  0.00      PROB
ATOM   1955  C   ARG P  24      -6.230  -7.996  -5.396  1.00  0.64      PROB
ATOM   1956  O   ARG P  24      -6.397  -6.967  -4.769  1.00  0.68      PROB
ATOM   1957  N   LYS P  25      -5.135  -8.172  -6.151  1.00  0.62      PROB
ATOM   1958  HN  LYS P  25      -4.969  -9.031  -6.628  1.00  0.00      PROB
ATOM   1959  CA  LYS P  25      -4.123  -7.159  -6.336  1.00  0.60      PROB
ATOM   1960  HA  LYS P  25      -3.815  -6.813  -5.361  1.00  0.00      PROB
ATOM   1961  CB  LYS P  25      -2.917  -7.726  -7.106  1.00  0.64      PROB
ATOM   1962  HB1 LYS P  25      -3.327  -8.360  -7.918  1.00  0.00      PROB
ATOM   1963  HB2 LYS P  25      -2.356  -8.364  -6.394  1.00  0.00      PROB
ATOM   1964  CG  LYS P  25      -1.981  -6.868  -7.700  1.00  0.89      PROB
ATOM   1965  HG1 LYS P  25      -1.729  -6.082  -6.958  1.00  0.00      PROB
ATOM   1966  HG2 LYS P  25      -2.469  -6.395  -8.577  1.00  0.00      PROB
ATOM   1967  CD  LYS P  25      -0.695  -7.475  -8.171  1.00  0.98      PROB
ATOM   1968  HD1 LYS P  25      -0.243  -8.016  -7.314  1.00  0.00      PROB
ATOM   1969  HD2 LYS P  25      -0.021  -6.646  -8.472  1.00  0.00      PROB
ATOM   1970  CE  LYS P  25      -0.779  -8.407  -9.289  1.00  1.06      PROB
ATOM   1971  HE1 LYS P  25      -1.609  -9.116  -9.086  1.00  0.00      PROB
ATOM   1972  HE2 LYS P  25       0.185  -8.954  -9.355  1.00  0.00      PROB
ATOM   1973  NZ  LYS P  25      -1.009  -7.907 -10.521  1.00  0.95      PROB
ATOM   1974  HZ1 LYS P  25      -0.245  -7.250 -10.777  1.00  0.00      PROB
ATOM   1975  HZ2 LYS P  25      -1.917  -7.401 -10.526  1.00  0.00      PROB
ATOM   1976  HZ3 LYS P  25      -1.043  -8.685 -11.210  1.00  0.00      PROB
ATOM   1977  C   LYS P  25      -4.638  -5.892  -6.984  1.00  0.60      PROB
ATOM   1978  O   LYS P  25      -4.391  -4.801  -6.501  1.00  0.63      PROB
ATOM   1979  N   PHE P  26      -5.439  -6.013  -8.057  1.00  0.64      PROB
ATOM   1980  HN  PHE P  26      -5.623  -6.900  -8.473  1.00  0.00      PROB
ATOM   1981  CA  PHE P  26      -6.088  -4.883  -8.684  1.00  0.67      PROB
ATOM   1982  HA  PHE P  26      -5.341  -4.121  -8.851  1.00  0.00      PROB
ATOM   1983  CB  PHE P  26      -6.741  -5.289 -10.018  1.00  0.79      PROB
ATOM   1984  HB1 PHE P  26      -7.533  -6.040  -9.813  1.00  0.00      PROB
ATOM   1985  HB2 PHE P  26      -5.962  -5.726 -10.678  1.00  0.00      PROB
ATOM   1986  CG  PHE P  26      -7.341  -4.262 -10.735  1.00  0.96      PROB
ATOM   1987  CD1 PHE P  26      -7.801  -3.938 -11.030  1.00  1.89      PROB
ATOM   1988  HD1 PHE P  26      -8.579  -4.596 -10.959  1.00  0.00      PROB
ATOM   1989  CE1 PHE P  26      -8.356  -2.971 -11.658  1.00  2.24      PROB
ATOM   1990  HE1 PHE P  26      -9.289  -3.347 -11.742  1.00  0.00      PROB
ATOM   1991  CZ  PHE P  26      -8.459  -2.319 -12.004  1.00  1.85      PROB
ATOM   1992  HZ  PHE P  26      -8.849  -1.702 -12.407  1.00  0.00      PROB
ATOM   1993  CD2 PHE P  26      -7.450  -3.602 -11.111  1.00  1.35      PROB
ATOM   1994  HD2 PHE P  26      -6.499  -3.270 -11.122  1.00  0.00      PROB
ATOM   1995  CE2 PHE P  26      -8.004  -2.635 -11.732  1.00  1.70      PROB
ATOM   1996  HE2 PHE P  26      -7.215  -1.995 -11.852  1.00  0.00      PROB
ATOM   1997  C   PHE P  26      -7.077  -4.190  -7.761  1.00  0.65      PROB
ATOM   1998  O   PHE P  26      -7.112  -2.976  -7.673  1.00  0.68      PROB
ATOM   1999  N   GLY P  27      -7.864  -4.962  -6.996  1.00  0.65      PROB
ATOM   2000  HN  GLY P  27      -7.844  -5.955  -7.074  1.00  0.00      PROB
ATOM   2001  CA  GLY P  27      -8.793  -4.441  -6.010  1.00  0.66      PROB
ATOM   2002  HA1 GLY P  27      -9.313  -5.285  -5.580  1.00  0.00      PROB
ATOM   2003  HA2 GLY P  27      -9.489  -3.800  -6.531  1.00  0.00      PROB
ATOM   2004  C   GLY P  27      -8.163  -3.656  -4.901  1.00  0.62      PROB
ATOM   2005  O   GLY P  27      -8.647  -2.608  -4.516  1.00  0.65      PROB
ATOM   2006  N   LEU P  28      -7.034  -4.134  -4.364  1.00  0.59      PROB
ATOM   2007  HN  LEU P  28      -6.667  -5.018  -4.640  1.00  0.00      PROB
ATOM   2008  CA  LEU P  28      -6.261  -3.435  -3.362  1.00  0.59      PROB
ATOM   2009  HA  LEU P  28      -6.930  -3.124  -2.574  1.00  0.00      PROB
ATOM   2010  CB  LEU P  28      -5.166  -4.366  -2.806  1.00  0.63      PROB
ATOM   2011  HB1 LEU P  28      -4.375  -4.435  -3.580  1.00  0.00      PROB
ATOM   2012  HB2 LEU P  28      -5.628  -5.365  -2.669  1.00  0.00      PROB
ATOM   2013  CG  LEU P  28      -4.521  -4.033  -1.578  1.00  0.67      PROB
ATOM   2014  HG  LEU P  28      -4.054  -3.035  -1.707  1.00  0.00      PROB
ATOM   2015  CD1 LEU P  28      -5.270  -3.984  -0.478  1.00  1.03      PROB
ATOM   2016 HD11 LEU P  28      -5.594  -5.007  -0.191  1.00  0.00      PROB
ATOM   2017 HD12 LEU P  28      -6.174  -3.365  -0.663  1.00  0.00      PROB
ATOM   2018 HD13 LEU P  28      -4.684  -3.549   0.360  1.00  0.00      PROB
ATOM   2019  CD2 LEU P  28      -3.550  -4.862  -1.144  1.00  0.95      PROB
ATOM   2020 HD21 LEU P  28      -2.732  -4.917  -1.894  1.00  0.00      PROB
ATOM   2021 HD22 LEU P  28      -3.963  -5.882  -0.994  1.00  0.00      PROB
ATOM   2022 HD23 LEU P  28      -3.130  -4.484  -0.187  1.00  0.00      PROB
ATOM   2023  C   LEU P  28      -5.661  -2.136  -3.872  1.00  0.58      PROB
ATOM   2024  O   LEU P  28      -5.732  -1.106  -3.222  1.00  0.62      PROB
ATOM   2025  N   MET P  29      -5.097  -2.142  -5.093  1.00  0.57      PROB
ATOM   2026  HN  MET P  29      -4.985  -2.991  -5.603  1.00  0.00      PROB
ATOM   2027  CA  MET P  29      -4.612  -0.954  -5.766  1.00  0.58      PROB
ATOM   2028  HA  MET P  29      -3.975  -0.419  -5.077  1.00  0.00      PROB
ATOM   2029  CB  MET P  29      -3.828  -1.318  -7.044  1.00  0.61      PROB
ATOM   2030  HB1 MET P  29      -3.617  -0.384  -7.607  1.00  0.00      PROB
ATOM   2031  HB2 MET P  29      -4.462  -1.980  -7.671  1.00  0.00      PROB
ATOM   2032  CG  MET P  29      -2.505  -2.030  -6.770  1.00  0.63      PROB
ATOM   2033  HG1 MET P  29      -2.729  -2.940  -6.176  1.00  0.00      PROB
ATOM   2034  HG2 MET P  29      -1.880  -1.353  -6.152  1.00  0.00      PROB
ATOM   2035  SD  MET P  29      -1.604  -2.491  -8.163  1.00  0.80      PROB
ATOM   2036  CE  MET P  29      -0.192  -3.147  -7.449  1.00  0.84      PROB
ATOM   2037  HE1 MET P  29      -0.435  -4.009  -6.792  1.00  0.00      PROB
ATOM   2038  HE2 MET P  29       0.318  -2.378  -6.831  1.00  0.00      PROB
ATOM   2039  HE3 MET P  29       0.507  -3.502  -8.236  1.00  0.00      PROB
ATOM   2040  C   MET P  29      -5.698   0.067  -6.086  1.00  0.59      PROB
ATOM   2041  O   MET P  29      -5.525   1.258  -5.887  1.00  0.62      PROB
ATOM   2042  N   LYS P  30      -6.873  -0.390  -6.551  1.00  0.61      PROB
ATOM   2043  HN  LYS P  30      -6.996  -1.354  -6.769  1.00  0.00      PROB
ATOM   2044  CA  LYS P  30      -8.038   0.437  -6.775  1.00  0.63      PROB
ATOM   2045  HA  LYS P  30      -7.743   1.276  -7.387  1.00  0.00      PROB
ATOM   2046  CB  LYS P  30      -9.141  -0.379  -7.476  1.00  0.68      PROB
ATOM   2047  HB1 LYS P  30      -9.275  -1.304  -6.880  1.00  0.00      PROB
ATOM   2048  HB2 LYS P  30      -8.748  -0.644  -8.478  1.00  0.00      PROB
ATOM   2049  CG  LYS P  30     -10.387   0.138  -7.673  1.00  0.92      PROB
ATOM   2050  HG1 LYS P  30     -10.221   1.058  -8.263  1.00  0.00      PROB
ATOM   2051  HG2 LYS P  30     -10.745   0.404  -6.662  1.00  0.00      PROB
ATOM   2052  CD  LYS P  30     -11.369  -0.424  -8.224  1.00  1.13      PROB
ATOM   2053  HD1 LYS P  30     -11.369  -1.416  -7.750  1.00  0.00      PROB
ATOM   2054  HD2 LYS P  30     -11.041  -0.498  -9.271  1.00  0.00      PROB
ATOM   2055  CE  LYS P  30     -12.541  -0.194  -8.338  1.00  1.46      PROB
ATOM   2056  HE1 LYS P  30     -12.819  -0.760  -9.242  1.00  0.00      PROB
ATOM   2057  HE2 LYS P  30     -12.565   0.893  -8.520  1.00  0.00      PROB
ATOM   2058  NZ  LYS P  30     -13.439  -0.318  -7.738  1.00  1.75      PROB
ATOM   2059  HZ1 LYS P  30     -13.414   0.343  -6.935  1.00  0.00      PROB
ATOM   2060  HZ2 LYS P  30     -13.486  -1.294  -7.382  1.00  0.00      PROB
ATOM   2061  HZ3 LYS P  30     -14.276  -0.122  -8.323  1.00  0.00      PROB
ATOM   2062  C   LYS P  30      -8.563   1.107  -5.524  1.00  0.63      PROB
ATOM   2063  O   LYS P  30      -8.849   2.291  -5.518  1.00  0.66      PROB
ATOM   2064  N   LYS P  31      -8.652   0.377  -4.401  1.00  0.63      PROB
ATOM   2065  HN  LYS P  31      -8.456  -0.600  -4.398  1.00  0.00      PROB
ATOM   2066  CA  LYS P  31      -9.033   0.940  -3.124  1.00  0.65      PROB
ATOM   2067  HA  LYS P  31      -9.861   1.612  -3.293  1.00  0.00      PROB
ATOM   2068  CB  LYS P  31      -9.437  -0.157  -2.123  1.00  0.70      PROB
ATOM   2069  HB1 LYS P  31      -9.517   0.299  -1.114  1.00  0.00      PROB
ATOM   2070  HB2 LYS P  31      -8.640  -0.930  -2.107  1.00  0.00      PROB
ATOM   2071  CG  LYS P  31     -10.758  -0.834  -2.452  1.00  0.80      PROB
ATOM   2072  HG1 LYS P  31     -10.871  -1.706  -1.775  1.00  0.00      PROB
ATOM   2073  HG2 LYS P  31     -10.703  -1.196  -3.500  1.00  0.00      PROB
ATOM   2074  CD  LYS P  31     -11.899  -0.049  -2.331  1.00  1.10      PROB
ATOM   2075  HD1 LYS P  31     -11.718   0.814  -2.998  1.00  0.00      PROB
ATOM   2076  HD2 LYS P  31     -11.898   0.288  -1.278  1.00  0.00      PROB
ATOM   2077  CE  LYS P  31     -13.103  -0.388  -2.560  1.00  1.29      PROB
ATOM   2078  HE1 LYS P  31     -13.445  -0.903  -1.641  1.00  0.00      PROB
ATOM   2079  HE2 LYS P  31     -13.054  -1.096  -3.410  1.00  0.00      PROB
ATOM   2080  NZ  LYS P  31     -14.048   0.327  -2.847  1.00  1.41      PROB
ATOM   2081  HZ1 LYS P  31     -13.707   1.160  -3.368  1.00  0.00      PROB
ATOM   2082  HZ2 LYS P  31     -14.527   0.634  -1.977  1.00  0.00      PROB
ATOM   2083  HZ3 LYS P  31     -14.716  -0.204  -3.441  1.00  0.00      PROB
ATOM   2084  C   LYS P  31      -8.030   1.910  -2.526  1.00  0.62      PROB
ATOM   2085  O   LYS P  31      -8.407   2.901  -1.917  1.00  0.66      PROB
ATOM   2086  N   ALA P  32      -6.720   1.680  -2.723  1.00  0.60      PROB
ATOM   2087  HN  ALA P  32      -6.401   0.816  -3.103  1.00  0.00      PROB
ATOM   2088  CA  ALA P  32      -5.682   2.633  -2.412  1.00  0.59      PROB
ATOM   2089  HA  ALA P  32      -5.808   2.954  -1.389  1.00  0.00      PROB
ATOM   2090  CB  ALA P  32      -4.317   1.968  -2.606  1.00  0.61      PROB
ATOM   2091  HB1 ALA P  32      -4.203   1.630  -3.658  1.00  0.00      PROB
ATOM   2092  HB2 ALA P  32      -4.228   1.085  -1.938  1.00  0.00      PROB
ATOM   2093  HB3 ALA P  32      -3.507   2.693  -2.377  1.00  0.00      PROB
ATOM   2094  C   ALA P  32      -5.779   3.920  -3.225  1.00  0.60      PROB
ATOM   2095  O   ALA P  32      -5.687   5.016  -2.688  1.00  0.63      PROB
ATOM   2096  N   TYR P  33      -6.041   3.806  -4.542  1.00  0.60      PROB
ATOM   2097  HN  TYR P  33      -6.039   2.913  -4.984  1.00  0.00      PROB
ATOM   2098  CA  TYR P  33      -6.341   4.917  -5.424  1.00  0.62      PROB
ATOM   2099  HA  TYR P  33      -5.564   5.659  -5.314  1.00  0.00      PROB
ATOM   2100  CB  TYR P  33      -6.408   4.407  -6.894  1.00  0.65      PROB
ATOM   2101  HB1 TYR P  33      -7.062   3.510  -6.933  1.00  0.00      PROB
ATOM   2102  HB2 TYR P  33      -5.382   4.147  -7.230  1.00  0.00      PROB
ATOM   2103  CG  TYR P  33      -6.953   5.380  -7.886  1.00  0.74      PROB
ATOM   2104  CD1 TYR P  33      -6.689   6.182  -8.328  1.00  1.09      PROB
ATOM   2105  HD1 TYR P  33      -5.699   6.453  -8.045  1.00  0.00      PROB
ATOM   2106  CE1 TYR P  33      -7.201   7.099  -9.224  1.00  1.19      PROB
ATOM   2107  HE1 TYR P  33      -6.507   7.888  -9.417  1.00  0.00      PROB
ATOM   2108  CZ  TYR P  33      -7.975   7.211  -9.696  1.00  1.05      PROB
ATOM   2109  OH  TYR P  33      -8.499   8.142 -10.569  1.00  1.25      PROB
ATOM   2110  HH  TYR P  33      -7.849   8.839 -10.685  1.00  0.00      PROB
ATOM   2111  CD2 TYR P  33      -7.730   5.497  -8.380  1.00  1.50      PROB
ATOM   2112  HD2 TYR P  33      -8.423   4.705  -8.201  1.00  0.00      PROB
ATOM   2113  CE2 TYR P  33      -8.238   6.407  -9.279  1.00  1.60      PROB
ATOM   2114  HE2 TYR P  33      -9.214   6.119  -9.597  1.00  0.00      PROB
ATOM   2115  C   TYR P  33      -7.572   5.715  -5.003  1.00  0.64      PROB
ATOM   2116  O   TYR P  33      -7.528   6.934  -4.918  1.00  0.68      PROB
ATOM   2117  N   GLU P  34      -8.679   5.033  -4.656  1.00  0.66      PROB
ATOM   2118  HN  GLU P  34      -8.728   4.043  -4.755  1.00  0.00      PROB
ATOM   2119  CA  GLU P  34      -9.870   5.660  -4.121  1.00  0.69      PROB
ATOM   2120  HA  GLU P  34     -10.193   6.411  -4.827  1.00  0.00      PROB
ATOM   2121  CB  GLU P  34     -11.003   4.630  -3.886  1.00  0.73      PROB
ATOM   2122  HB1 GLU P  34     -11.569   5.003  -3.011  1.00  0.00      PROB
ATOM   2123  HB2 GLU P  34     -10.495   3.683  -3.619  1.00  0.00      PROB
ATOM   2124  CG  GLU P  34     -11.824   4.336  -4.698  1.00  1.12      PROB
ATOM   2125  HG1 GLU P  34     -11.270   3.961  -5.582  1.00  0.00      PROB
ATOM   2126  HG2 GLU P  34     -12.353   5.273  -4.963  1.00  0.00      PROB
ATOM   2127  CD  GLU P  34     -12.884   3.333  -4.425  1.00  1.16      PROB
ATOM   2128  OE1 GLU P  34     -13.320   2.975  -4.242  1.00  1.70      PROB
ATOM   2129  OE2 GLU P  34     -13.315   2.887  -4.395  1.00  1.56      PROB
ATOM   2130  C   GLU P  34      -9.621   6.441  -2.842  1.00  0.70      PROB
ATOM   2131  O   GLU P  34     -10.041   7.577  -2.716  1.00  0.75      PROB
ATOM   2132  N   LEU P  35      -8.872   5.872  -1.881  1.00  0.68      PROB
ATOM   2133  HN  LEU P  35      -8.530   4.941  -1.976  1.00  0.00      PROB
ATOM   2134  CA  LEU P  35      -8.502   6.545  -0.649  1.00  0.68      PROB
ATOM   2135  HA  LEU P  35      -9.399   6.946  -0.202  1.00  0.00      PROB
ATOM   2136  CB  LEU P  35      -7.816   5.552   0.316  1.00  0.69      PROB
ATOM   2137  HB1 LEU P  35      -6.892   5.184  -0.177  1.00  0.00      PROB
ATOM   2138  HB2 LEU P  35      -8.508   4.698   0.471  1.00  0.00      PROB
ATOM   2139  CG  LEU P  35      -7.427   6.090   1.690  1.00  0.73      PROB
ATOM   2140  HG  LEU P  35      -6.734   6.946   1.547  1.00  0.00      PROB
ATOM   2141  CD1 LEU P  35      -8.475   6.509   2.444  1.00  1.11      PROB
ATOM   2142 HD11 LEU P  35      -9.179   5.668   2.620  1.00  0.00      PROB
ATOM   2143 HD12 LEU P  35      -9.018   7.323   1.918  1.00  0.00      PROB
ATOM   2144 HD13 LEU P  35      -8.110   6.877   3.427  1.00  0.00      PROB
ATOM   2145  CD2 LEU P  35      -6.730   5.191   2.465  1.00  0.96      PROB
ATOM   2146 HD21 LEU P  35      -5.885   4.762   1.885  1.00  0.00      PROB
ATOM   2147 HD22 LEU P  35      -7.401   4.363   2.780  1.00  0.00      PROB
ATOM   2148 HD23 LEU P  35      -6.321   5.703   3.362  1.00  0.00      PROB
ATOM   2149  C   LEU P  35      -7.641   7.780  -0.873  1.00  0.66      PROB
ATOM   2150  O   LEU P  35      -7.837   8.820  -0.254  1.00  0.70      PROB
ATOM   2151  N   SER P  36      -6.681   7.700  -1.813  1.00  0.64      PROB
ATOM   2152  HN  SER P  36      -6.504   6.847  -2.296  1.00  0.00      PROB
ATOM   2153  CA  SER P  36      -5.836   8.815  -2.202  1.00  0.63      PROB
ATOM   2154  HA  SER P  36      -5.372   9.204  -1.308  1.00  0.00      PROB
ATOM   2155  CB  SER P  36      -4.750   8.385  -3.221  1.00  0.65      PROB
ATOM   2156  HB1 SER P  36      -5.261   7.829  -4.034  1.00  0.00      PROB
ATOM   2157  HB2 SER P  36      -4.049   7.709  -2.690  1.00  0.00      PROB
ATOM   2158  OG  SER P  36      -4.086   9.204  -3.747  1.00  0.85      PROB
ATOM   2159  HG1 SER P  36      -3.752   9.766  -3.044  1.00  0.00      PROB
ATOM   2160  C   SER P  36      -6.606  10.002  -2.745  1.00  0.66      PROB
ATOM   2161  O   SER P  36      -6.414  11.123  -2.308  1.00  0.73      PROB
ATOM   2162  N   VAL P  37      -7.540   9.775  -3.677  1.00  0.67      PROB
ATOM   2163  HN  VAL P  37      -7.699   8.860  -4.039  1.00  0.00      PROB
ATOM   2164  CA  VAL P  37      -8.384  10.816  -4.229  1.00  0.71      PROB
ATOM   2165  HA  VAL P  37      -7.769  11.688  -4.392  1.00  0.00      PROB
ATOM   2166  CB  VAL P  37      -9.026  10.381  -5.531  1.00  0.76      PROB
ATOM   2167  HB  VAL P  37      -9.715   9.541  -5.305  1.00  0.00      PROB
ATOM   2168  CG1 VAL P  37      -9.654  11.221  -6.132  1.00  1.25      PROB
ATOM   2169 HG11 VAL P  37      -8.965  11.984  -6.554  1.00  0.00      PROB
ATOM   2170 HG12 VAL P  37     -10.364  11.727  -5.443  1.00  0.00      PROB
ATOM   2171 HG13 VAL P  37     -10.215  10.749  -6.967  1.00  0.00      PROB
ATOM   2172  CG2 VAL P  37      -8.277   9.964  -6.417  1.00  1.18      PROB
ATOM   2173 HG21 VAL P  37      -7.719   9.073  -6.057  1.00  0.00      PROB
ATOM   2174 HG22 VAL P  37      -7.545  10.752  -6.695  1.00  0.00      PROB
ATOM   2175 HG23 VAL P  37      -8.872   9.674  -7.309  1.00  0.00      PROB
ATOM   2176  C   VAL P  37      -9.428  11.326  -3.254  1.00  0.72      PROB
ATOM   2177  O   VAL P  37      -9.611  12.515  -3.103  1.00  0.80      PROB
ATOM   2178  N   LEU P  38     -10.122  10.440  -2.534  1.00  0.70      PROB
ATOM   2179  HN  LEU P  38      -9.919   9.466  -2.589  1.00  0.00      PROB
ATOM   2180  CA  LEU P  38     -11.200  10.787  -1.633  1.00  0.74      PROB
ATOM   2181  HA  LEU P  38     -11.903  11.410  -2.165  1.00  0.00      PROB
ATOM   2182  CB  LEU P  38     -11.879   9.499  -1.143  1.00  0.79      PROB
ATOM   2183  HB1 LEU P  38     -11.303   9.206  -0.247  1.00  0.00      PROB
ATOM   2184  HB2 LEU P  38     -11.706   8.769  -1.954  1.00  0.00      PROB
ATOM   2185  CG  LEU P  38     -13.060   9.330  -0.821  1.00  1.05      PROB
ATOM   2186  HG  LEU P  38     -13.132   9.979   0.059  1.00  0.00      PROB
ATOM   2187  CD1 LEU P  38     -14.003   9.417  -1.206  1.00  1.46      PROB
ATOM   2188 HD11 LEU P  38     -13.955   9.782  -2.254  1.00  0.00      PROB
ATOM   2189 HD12 LEU P  38     -14.592  10.142  -0.605  1.00  0.00      PROB
ATOM   2190 HD13 LEU P  38     -14.508   8.427  -1.197  1.00  0.00      PROB
ATOM   2191  CD2 LEU P  38     -13.662   8.556  -0.622  1.00  1.61      PROB
ATOM   2192 HD21 LEU P  38     -13.266   7.975   0.238  1.00  0.00      PROB
ATOM   2193 HD22 LEU P  38     -13.721   7.885  -1.506  1.00  0.00      PROB
ATOM   2194 HD23 LEU P  38     -14.678   8.924  -0.364  1.00  0.00      PROB
ATOM   2195  C   LEU P  38     -10.791  11.635  -0.444  1.00  0.76      PROB
ATOM   2196  O   LEU P  38     -11.455  12.596  -0.098  1.00  0.84      PROB
ATOM   2197  N   CYS P  39      -9.666  11.301   0.198  1.00  0.73      PROB
ATOM   2198  HN  CYS P  39      -9.044  10.612  -0.164  1.00  0.00      PROB
ATOM   2199  CA  CYS P  39      -9.268  11.905   1.451  1.00  0.78      PROB
ATOM   2200  HA  CYS P  39     -10.006  12.648   1.714  1.00  0.00      PROB
ATOM   2201  CB  CYS P  39      -9.164  10.843   2.555  1.00  0.83      PROB
ATOM   2202  HB1 CYS P  39      -8.811  11.337   3.485  1.00  0.00      PROB
ATOM   2203  HB2 CYS P  39      -8.406  10.092   2.249  1.00  0.00      PROB
ATOM   2204  SG  CYS P  39     -10.700  10.029   2.871  1.00  1.01      PROB
ATOM   2205  HG1 CYS P  39     -10.833   9.553   1.642  1.00  0.00      PROB
ATOM   2206  C   CYS P  39      -7.976  12.675   1.367  1.00  0.77      PROB
ATOM   2207  O   CYS P  39      -7.415  13.038   2.379  1.00  0.84      PROB
ATOM   2208  N   ASP P  40      -7.471  12.943   0.162  1.00  0.75      PROB
ATOM   2209  HN  ASP P  40      -7.927  12.608  -0.658  1.00  0.00      PROB
ATOM   2210  CA  ASP P  40      -6.269  13.708  -0.097  1.00  0.79      PROB
ATOM   2211  HA  ASP P  40      -6.069  13.646  -1.156  1.00  0.00      PROB
ATOM   2212  CB  ASP P  40      -6.388  15.182   0.322  1.00  0.93      PROB
ATOM   2213  HB1 ASP P  40      -5.399  15.663   0.173  1.00  0.00      PROB
ATOM   2214  HB2 ASP P  40      -6.652  15.213   1.400  1.00  0.00      PROB
ATOM   2215  CG  ASP P  40      -7.333  15.940  -0.365  1.00  1.08      PROB
ATOM   2216  OD1 ASP P  40      -7.692  16.231  -0.671  1.00  1.65      PROB
ATOM   2217  OD2 ASP P  40      -7.696  16.339  -0.619  1.00  1.62      PROB
ATOM   2218  C   ASP P  40      -4.997  13.072   0.443  1.00  0.77      PROB
ATOM   2219  O   ASP P  40      -4.151  13.677   0.923  1.00  1.06      PROB
ATOM   2220  N   CYS P  41      -4.835  11.812   0.381  1.00  0.67      PROB
ATOM   2221  HN  CYS P  41      -5.494  11.253  -0.113  1.00  0.00      PROB
ATOM   2222  CA  CYS P  41      -3.755  11.055   0.971  1.00  0.64      PROB
ATOM   2223  HA  CYS P  41      -3.243  11.699   1.671  1.00  0.00      PROB
ATOM   2224  CB  CYS P  41      -4.275   9.803   1.689  1.00  0.70      PROB
ATOM   2225  HB1 CYS P  41      -3.398   9.245   2.078  1.00  0.00      PROB
ATOM   2226  HB2 CYS P  41      -4.789   9.168   0.937  1.00  0.00      PROB
ATOM   2227  SG  CYS P  41      -5.348  10.106   2.977  1.00  0.88      PROB
ATOM   2228  HG1 CYS P  41      -6.134  10.918   2.284  1.00  0.00      PROB
ATOM   2229  C   CYS P  41      -2.705  10.646  -0.032  1.00  0.62      PROB
ATOM   2230  O   CYS P  41      -2.993  10.341  -1.156  1.00  0.70      PROB
ATOM   2231  N   GLU P  42      -1.447  10.608   0.377  1.00  0.62      PROB
ATOM   2232  HN  GLU P  42      -1.199  10.943   1.282  1.00  0.00      PROB
ATOM   2233  CA  GLU P  42      -0.344  10.104  -0.396  1.00  0.60      PROB
ATOM   2234  HA  GLU P  42      -0.655  10.065  -1.429  1.00  0.00      PROB
ATOM   2235  CB  GLU P  42       0.898  10.994  -0.253  1.00  0.67      PROB
ATOM   2236  HB1 GLU P  42       1.757  10.439  -0.683  1.00  0.00      PROB
ATOM   2237  HB2 GLU P  42       1.073  11.149   0.832  1.00  0.00      PROB
ATOM   2238  CG  GLU P  42       0.869  12.221  -0.842  1.00  0.94      PROB
ATOM   2239  HG1 GLU P  42       0.010  12.752  -0.388  1.00  0.00      PROB
ATOM   2240  HG2 GLU P  42       0.668  12.035  -1.915  1.00  0.00      PROB
ATOM   2241  CD  GLU P  42       1.892  13.111  -0.819  1.00  1.12      PROB
ATOM   2242  OE1 GLU P  42       2.305  13.460  -0.797  1.00  1.71      PROB
ATOM   2243  OE2 GLU P  42       2.283  13.500  -0.825  1.00  1.69      PROB
ATOM   2244  C   GLU P  42      -0.047   8.690   0.049  1.00  0.58      PROB
ATOM   2245  O   GLU P  42       0.120   8.422   1.219  1.00  0.65      PROB
ATOM   2246  N   ILE P  43      -0.037   7.733  -0.876  1.00  0.55      PROB
ATOM   2247  HN  ILE P  43      -0.028   7.950  -1.849  1.00  0.00      PROB
ATOM   2248  CA  ILE P  43      -0.039   6.322  -0.554  1.00  0.54      PROB
ATOM   2249  HA  ILE P  43       0.259   6.220   0.479  1.00  0.00      PROB
ATOM   2250  CB  ILE P  43      -1.415   5.695  -0.767  1.00  0.63      PROB
ATOM   2251  HB  ILE P  43      -1.846   6.179  -1.666  1.00  0.00      PROB
ATOM   2252  CG2 ILE P  43      -1.529   4.615  -0.909  1.00  1.32      PROB
ATOM   2253 HG21 ILE P  43      -1.491   4.095   0.072  1.00  0.00      PROB
ATOM   2254 HG22 ILE P  43      -0.706   4.229  -1.548  1.00  0.00      PROB
ATOM   2255 HG23 ILE P  43      -2.508   4.398  -1.388  1.00  0.00      PROB
ATOM   2256  CG1 ILE P  43      -2.248   5.848  -0.027  1.00  1.11      PROB
ATOM   2257 HG11 ILE P  43      -2.360   6.939  -0.052  1.00  0.00      PROB
ATOM   2258 HG12 ILE P  43      -1.770   5.524   0.905  1.00  0.00      PROB
ATOM   2259  CD  ILE P  43      -3.519   5.457   0.179  1.00  1.15      PROB
ATOM   2260  HD1 ILE P  43      -3.547   4.382   0.459  1.00  0.00      PROB
ATOM   2261  HD2 ILE P  43      -4.113   5.597  -0.749  1.00  0.00      PROB
ATOM   2262  HD3 ILE P  43      -3.968   6.050   1.004  1.00  0.00      PROB
ATOM   2263  C   ILE P  43       1.012   5.599  -1.359  1.00  0.55      PROB
ATOM   2264  O   ILE P  43       1.197   5.849  -2.534  1.00  0.63      PROB
ATOM   2265  N   ALA P  44       1.732   4.665  -0.729  1.00  0.54      PROB
ATOM   2266  HN  ALA P  44       1.701   4.575   0.263  1.00  0.00      PROB
ATOM   2267  CA  ALA P  44       2.594   3.729  -1.399  1.00  0.54      PROB
ATOM   2268  HA  ALA P  44       2.363   3.761  -2.453  1.00  0.00      PROB
ATOM   2269  CB  ALA P  44       4.059   4.073  -1.171  1.00  0.61      PROB
ATOM   2270  HB1 ALA P  44       4.293   4.047  -0.085  1.00  0.00      PROB
ATOM   2271  HB2 ALA P  44       4.272   5.093  -1.556  1.00  0.00      PROB
ATOM   2272  HB3 ALA P  44       4.706   3.334  -1.691  1.00  0.00      PROB
ATOM   2273  C   ALA P  44       2.296   2.329  -0.914  1.00  0.51      PROB
ATOM   2274  O   ALA P  44       2.125   2.080   0.264  1.00  0.56      PROB
ATOM   2275  N   LEU P  45       2.201   1.379  -1.842  1.00  0.52      PROB
ATOM   2276  HN  LEU P  45       2.382   1.588  -2.799  1.00  0.00      PROB
ATOM   2277  CA  LEU P  45       1.844   0.007  -1.589  1.00  0.51      PROB
ATOM   2278  HA  LEU P  45       1.882  -0.166  -0.524  1.00  0.00      PROB
ATOM   2279  CB  LEU P  45       0.427  -0.250  -2.132  1.00  0.59      PROB
ATOM   2280  HB1 LEU P  45       0.406   0.128  -3.174  1.00  0.00      PROB
ATOM   2281  HB2 LEU P  45      -0.271   0.350  -1.513  1.00  0.00      PROB
ATOM   2282  CG  LEU P  45      -0.109  -1.655  -2.163  1.00  0.63      PROB
ATOM   2283  HG  LEU P  45       0.578  -2.278  -2.773  1.00  0.00      PROB
ATOM   2284  CD1 LEU P  45      -0.244  -2.261  -0.876  1.00  0.82      PROB
ATOM   2285 HD11 LEU P  45      -0.941  -1.668  -0.246  1.00  0.00      PROB
ATOM   2286 HD12 LEU P  45       0.745  -2.300  -0.371  1.00  0.00      PROB
ATOM   2287 HD13 LEU P  45      -0.650  -3.289  -0.983  1.00  0.00      PROB
ATOM   2288  CD2 LEU P  45      -1.407  -1.734  -2.809  1.00  0.85      PROB
ATOM   2289 HD21 LEU P  45      -1.334  -1.377  -3.858  1.00  0.00      PROB
ATOM   2290 HD22 LEU P  45      -2.138  -1.097  -2.268  1.00  0.00      PROB
ATOM   2291 HD23 LEU P  45      -1.762  -2.787  -2.817  1.00  0.00      PROB
ATOM   2292  C   LEU P  45       2.858  -0.898  -2.256  1.00  0.50      PROB
ATOM   2293  O   LEU P  45       3.085  -0.820  -3.448  1.00  0.58      PROB
ATOM   2294  N   ILE P  46       3.504  -1.778  -1.484  1.00  0.46      PROB
ATOM   2295  HN  ILE P  46       3.298  -1.853  -0.512  1.00  0.00      PROB
ATOM   2296  CA  ILE P  46       4.531  -2.680  -1.958  1.00  0.46      PROB
ATOM   2297  HA  ILE P  46       4.613  -2.550  -3.027  1.00  0.00      PROB
ATOM   2298  CB  ILE P  46       5.878  -2.413  -1.296  1.00  0.51      PROB
ATOM   2299  HB  ILE P  46       5.774  -2.516  -0.195  1.00  0.00      PROB
ATOM   2300  CG2 ILE P  46       6.907  -3.382  -1.791  1.00  0.66      PROB
ATOM   2301 HG21 ILE P  46       6.899  -3.413  -2.902  1.00  0.00      PROB
ATOM   2302 HG22 ILE P  46       6.684  -4.400  -1.406  1.00  0.00      PROB
ATOM   2303 HG23 ILE P  46       7.917  -3.067  -1.452  1.00  0.00      PROB
ATOM   2304  CG1 ILE P  46       6.355  -0.995  -1.498  1.00  0.65      PROB
ATOM   2305 HG11 ILE P  46       5.441  -0.434  -1.275  1.00  0.00      PROB
ATOM   2306 HG12 ILE P  46       6.564  -0.997  -2.573  1.00  0.00      PROB
ATOM   2307  CD  ILE P  46       6.998  -0.408  -1.196  1.00  1.35      PROB
ATOM   2308  HD1 ILE P  46       8.012  -0.814  -1.400  1.00  0.00      PROB
ATOM   2309  HD2 ILE P  46       6.889  -0.259  -0.100  1.00  0.00      PROB
ATOM   2310  HD3 ILE P  46       6.895   0.567  -1.718  1.00  0.00      PROB
ATOM   2311  C   ILE P  46       4.066  -4.090  -1.662  1.00  0.46      PROB
ATOM   2312  O   ILE P  46       3.746  -4.419  -0.535  1.00  0.52      PROB
ATOM   2313  N   ILE P  47       4.002  -4.959  -2.681  1.00  0.48      PROB
ATOM   2314  HN  ILE P  47       4.258  -4.686  -3.604  1.00  0.00      PROB
ATOM   2315  CA  ILE P  47       3.569  -6.338  -2.549  1.00  0.49      PROB
ATOM   2316  HA  ILE P  47       3.427  -6.535  -1.497  1.00  0.00      PROB
ATOM   2317  CB  ILE P  47       2.271  -6.620  -3.312  1.00  0.53      PROB
ATOM   2318  HB  ILE P  47       2.416  -6.374  -4.386  1.00  0.00      PROB
ATOM   2319  CG2 ILE P  47       1.872  -8.087  -3.180  1.00  0.62      PROB
ATOM   2320 HG21 ILE P  47       1.715  -8.345  -2.111  1.00  0.00      PROB
ATOM   2321 HG22 ILE P  47       2.677  -8.736  -3.587  1.00  0.00      PROB
ATOM   2322 HG23 ILE P  47       0.926  -8.273  -3.732  1.00  0.00      PROB
ATOM   2323  CG1 ILE P  47       1.131  -5.694  -2.874  1.00  0.59      PROB
ATOM   2324 HG11 ILE P  47       1.536  -4.663  -2.802  1.00  0.00      PROB
ATOM   2325 HG12 ILE P  47       0.793  -6.019  -1.868  1.00  0.00      PROB
ATOM   2326  CD  ILE P  47      -0.027  -5.661  -3.747  1.00  0.78      PROB
ATOM   2327  HD1 ILE P  47      -0.474  -6.675  -3.827  1.00  0.00      PROB
ATOM   2328  HD2 ILE P  47       0.274  -5.325  -4.762  1.00  0.00      PROB
ATOM   2329  HD3 ILE P  47      -0.792  -4.968  -3.335  1.00  0.00      PROB
ATOM   2330  C   ILE P  47       4.683  -7.228  -3.068  1.00  0.51      PROB
ATOM   2331  O   ILE P  47       5.179  -7.044  -4.163  1.00  0.57      PROB
ATOM   2332  N   PHE P  48       5.096  -8.231  -2.292  1.00  0.54      PROB
ATOM   2333  HN  PHE P  48       4.771  -8.315  -1.354  1.00  0.00      PROB
ATOM   2334  CA  PHE P  48       6.015  -9.257  -2.702  1.00  0.60      PROB
ATOM   2335  HA  PHE P  48       6.316  -9.044  -3.717  1.00  0.00      PROB
ATOM   2336  CB  PHE P  48       7.241  -9.311  -1.792  1.00  0.73      PROB
ATOM   2337  HB1 PHE P  48       7.494 -10.385  -1.746  1.00  0.00      PROB
ATOM   2338  HB2 PHE P  48       6.868  -8.949  -0.817  1.00  0.00      PROB
ATOM   2339  CG  PHE P  48       8.220  -8.855  -1.837  1.00  0.93      PROB
ATOM   2340  CD1 PHE P  48       8.559  -8.785  -1.133  1.00  1.82      PROB
ATOM   2341  HD1 PHE P  48       8.066  -9.070  -0.217  1.00  0.00      PROB
ATOM   2342  CE1 PHE P  48       9.525  -8.394  -1.155  1.00  2.59      PROB
ATOM   2343  HE1 PHE P  48       9.954  -8.324  -0.177  1.00  0.00      PROB
ATOM   2344  CZ  PHE P  48      10.164  -8.061  -1.880  1.00  2.61      PROB
ATOM   2345  HZ  PHE P  48      11.155  -7.683  -1.695  1.00  0.00      PROB
ATOM   2346  CD2 PHE P  48       8.872  -8.516  -2.559  1.00  1.40      PROB
ATOM   2347  HD2 PHE P  48       8.451  -8.591  -3.539  1.00  0.00      PROB
ATOM   2348  CE2 PHE P  48       9.838  -8.118  -2.582  1.00  2.12      PROB
ATOM   2349  HE2 PHE P  48      10.333  -7.816  -3.491  1.00  0.00      PROB
ATOM   2350  C   PHE P  48       5.296 -10.586  -2.654  1.00  0.67      PROB
ATOM   2351  O   PHE P  48       4.615 -10.894  -1.716  1.00  0.77      PROB
ATOM   2352  N   ASN P  49       5.412 -11.414  -3.675  1.00  0.74      PROB
ATOM   2353  HN  ASN P  49       5.933 -11.164  -4.487  1.00  0.00      PROB
ATOM   2354  CA  ASN P  49       4.809 -12.728  -3.709  1.00  0.78      PROB
ATOM   2355  HA  ASN P  49       4.093 -12.784  -2.902  1.00  0.00      PROB
ATOM   2356  CB  ASN P  49       4.111 -12.996  -5.054  1.00  0.83      PROB
ATOM   2357  HB1 ASN P  49       3.538 -12.084  -5.322  1.00  0.00      PROB
ATOM   2358  HB2 ASN P  49       3.408 -13.841  -4.905  1.00  0.00      PROB
ATOM   2359  CG  ASN P  49       4.938 -13.327  -6.188  1.00  0.87      PROB
ATOM   2360  OD1 ASN P  49       6.094 -13.257  -6.134  1.00  1.00      PROB
ATOM   2361  ND2 ASN P  49       4.325 -13.722  -7.263  1.00  1.05      PROB
ATOM   2362 HD21 ASN P  49       4.851 -13.964  -8.078  1.00  0.00      PROB
ATOM   2363 HD22 ASN P  49       3.327 -13.784  -7.275  1.00  0.00      PROB
ATOM   2364  C   ASN P  49       5.794 -13.801  -3.297  1.00  0.77      PROB
ATOM   2365  O   ASN P  49       6.953 -13.552  -3.094  1.00  0.78      PROB
ATOM   2366  N   SER P  50       5.344 -15.047  -3.160  1.00  0.84      PROB
ATOM   2367  HN  SER P  50       4.391 -15.262  -3.354  1.00  0.00      PROB
ATOM   2368  CA  SER P  50       6.137 -16.179  -2.737  1.00  0.90      PROB
ATOM   2369  HA  SER P  50       6.719 -15.868  -1.882  1.00  0.00      PROB
ATOM   2370  CB  SER P  50       5.285 -17.376  -2.373  1.00  1.08      PROB
ATOM   2371  HB1 SER P  50       4.902 -16.963  -1.456  1.00  0.00      PROB
ATOM   2372  HB2 SER P  50       6.105 -18.062  -2.253  1.00  0.00      PROB
ATOM   2373  OG  SER P  50       4.835 -17.839  -2.414  1.00  1.52      PROB
ATOM   2374  HG1 SER P  50       4.796 -18.247  -1.546  1.00  0.00      PROB
ATOM   2375  C   SER P  50       7.171 -16.612  -3.714  1.00  0.87      PROB
ATOM   2376  O   SER P  50       8.095 -17.263  -3.368  1.00  1.03      PROB
ATOM   2377  N   ALA P  51       7.063 -16.220  -4.969  1.00  0.83      PROB
ATOM   2378  HN  ALA P  51       6.262 -15.712  -5.274  1.00  0.00      PROB
ATOM   2379  CA  ALA P  51       8.028 -16.464  -5.983  1.00  0.90      PROB
ATOM   2380  HA  ALA P  51       8.567 -17.366  -5.733  1.00  0.00      PROB
ATOM   2381  CB  ALA P  51       7.326 -16.613  -7.298  1.00  1.03      PROB
ATOM   2382  HB1 ALA P  51       6.765 -15.685  -7.538  1.00  0.00      PROB
ATOM   2383  HB2 ALA P  51       6.608 -17.459  -7.250  1.00  0.00      PROB
ATOM   2384  HB3 ALA P  51       8.068 -16.797  -8.104  1.00  0.00      PROB
ATOM   2385  C   ALA P  51       9.047 -15.361  -6.091  1.00  0.87      PROB
ATOM   2386  O   ALA P  51       9.906 -15.399  -6.913  1.00  1.02      PROB
ATOM   2387  N   ASN P  52       8.964 -14.356  -5.242  1.00  0.80      PROB
ATOM   2388  HN  ASN P  52       8.170 -14.285  -4.647  1.00  0.00      PROB
ATOM   2389  CA  ASN P  52       9.911 -13.299  -5.052  1.00  0.84      PROB
ATOM   2390  HA  ASN P  52       9.585 -12.733  -4.192  1.00  0.00      PROB
ATOM   2391  CB  ASN P  52      11.336 -13.766  -4.836  1.00  1.08      PROB
ATOM   2392  HB1 ASN P  52      11.977 -12.887  -4.609  1.00  0.00      PROB
ATOM   2393  HB2 ASN P  52      11.703 -14.256  -5.763  1.00  0.00      PROB
ATOM   2394  CG  ASN P  52      11.439 -14.726  -3.722  1.00  1.24      PROB
ATOM   2395  OD1 ASN P  52      11.307 -14.997  -3.146  1.00  1.63      PROB
ATOM   2396  ND2 ASN P  52      11.708 -15.263  -3.395  1.00  1.85      PROB
ATOM   2397 HD21 ASN P  52      11.184 -16.111  -3.311  1.00  0.00      PROB
ATOM   2398 HD22 ASN P  52      12.625 -15.200  -3.001  1.00  0.00      PROB
ATOM   2399  C   ASN P  52       9.833 -12.198  -6.073  1.00  0.77      PROB
ATOM   2400  O   ASN P  52      10.776 -11.544  -6.367  1.00  0.94      PROB
ATOM   2401  N   ARG P  53       8.687 -11.949  -6.631  1.00  0.66      PROB
ATOM   2402  HN  ARG P  53       7.889 -12.512  -6.432  1.00  0.00      PROB
ATOM   2403  CA  ARG P  53       8.453 -10.880  -7.557  1.00  0.65      PROB
ATOM   2404  HA  ARG P  53       9.412 -10.548  -7.925  1.00  0.00      PROB
ATOM   2405  CB  ARG P  53       7.569 -11.321  -8.724  1.00  0.75      PROB
ATOM   2406  HB1 ARG P  53       7.316 -10.421  -9.323  1.00  0.00      PROB
ATOM   2407  HB2 ARG P  53       6.635 -11.750  -8.305  1.00  0.00      PROB
ATOM   2408  CG  ARG P  53       8.165 -12.324  -9.634  1.00  0.98      PROB
ATOM   2409  HG1 ARG P  53       8.139 -11.736 -10.545  1.00  0.00      PROB
ATOM   2410  HG2 ARG P  53       7.370 -13.061  -9.588  1.00  0.00      PROB
ATOM   2411  CD  ARG P  53       8.883 -12.916  -9.877  1.00  1.34      PROB
ATOM   2412  HD1 ARG P  53       8.879 -13.613  -9.031  1.00  0.00      PROB
ATOM   2413  HD2 ARG P  53       9.740 -12.233  -9.848  1.00  0.00      PROB
ATOM   2414  NE  ARG P  53       9.310 -13.730 -10.802  1.00  1.44      PROB
ATOM   2415  HE  ARG P  53       8.673 -13.578 -11.485  1.00  0.00      PROB
ATOM   2416  CZ  ARG P  53       9.871 -14.388 -11.218  1.00  1.96      PROB
ATOM   2417  NH1 ARG P  53      10.136 -14.426 -10.868  1.00  2.76      PROB
ATOM   2418 HH11 ARG P  53       9.857 -14.986 -10.088  1.00  0.00      PROB
ATOM   2419 HH12 ARG P  53      11.016 -13.952 -10.854  1.00  0.00      PROB
ATOM   2420  NH2 ARG P  53      10.181 -15.046 -12.032  1.00  2.18      PROB
ATOM   2421 HH21 ARG P  53       9.662 -15.062 -12.887  1.00  0.00      PROB
ATOM   2422 HH22 ARG P  53      10.984 -15.632 -11.923  1.00  0.00      PROB
ATOM   2423  C   ARG P  53       7.858  -9.678  -6.861  1.00  0.59      PROB
ATOM   2424  O   ARG P  53       7.057  -9.805  -5.959  1.00  0.63      PROB
ATOM   2425  N   LEU P  54       8.272  -8.475  -7.264  1.00  0.60      PROB
ATOM   2426  HN  LEU P  54       8.903  -8.388  -8.029  1.00  0.00      PROB
ATOM   2427  CA  LEU P  54       7.875  -7.223  -6.670  1.00  0.59      PROB
ATOM   2428  HA  LEU P  54       7.439  -7.426  -5.703  1.00  0.00      PROB
ATOM   2429  CB  LEU P  54       9.112  -6.323  -6.531  1.00  0.73      PROB
ATOM   2430  HB1 LEU P  54       9.558  -6.249  -7.543  1.00  0.00      PROB
ATOM   2431  HB2 LEU P  54       9.813  -6.859  -5.860  1.00  0.00      PROB
ATOM   2432  CG  LEU P  54       9.028  -5.047  -6.056  1.00  1.10      PROB
ATOM   2433  HG  LEU P  54       8.344  -4.495  -6.732  1.00  0.00      PROB
ATOM   2434  CD1 LEU P  54       8.616  -4.842  -4.856  1.00  1.37      PROB
ATOM   2435 HD11 LEU P  54       9.376  -5.194  -4.126  1.00  0.00      PROB
ATOM   2436 HD12 LEU P  54       7.671  -5.399  -4.680  1.00  0.00      PROB
ATOM   2437 HD13 LEU P  54       8.446  -3.756  -4.695  1.00  0.00      PROB
ATOM   2438  CD2 LEU P  54      10.141  -4.350  -5.997  1.00  1.40      PROB
ATOM   2439 HD21 LEU P  54      10.676  -4.402  -6.969  1.00  0.00      PROB
ATOM   2440 HD22 LEU P  54      10.803  -4.761  -5.205  1.00  0.00      PROB
ATOM   2441 HD23 LEU P  54       9.910  -3.286  -5.776  1.00  0.00      PROB
ATOM   2442  C   LEU P  54       6.806  -6.532  -7.480  1.00  0.55      PROB
ATOM   2443  O   LEU P  54       6.942  -6.321  -8.669  1.00  0.62      PROB
ATOM   2444  N   PHE P  55       5.707  -6.148  -6.838  1.00  0.53      PROB
ATOM   2445  HN  PHE P  55       5.597  -6.334  -5.866  1.00  0.00      PROB
ATOM   2446  CA  PHE P  55       4.599  -5.451  -7.446  1.00  0.55      PROB
ATOM   2447  HA  PHE P  55       4.884  -5.208  -8.459  1.00  0.00      PROB
ATOM   2448  CB  PHE P  55       3.298  -6.293  -7.453  1.00  0.58      PROB
ATOM   2449  HB1 PHE P  55       2.522  -5.767  -8.048  1.00  0.00      PROB
ATOM   2450  HB2 PHE P  55       2.946  -6.437  -6.409  1.00  0.00      PROB
ATOM   2451  CG  PHE P  55       3.479  -7.653  -8.056  1.00  0.58      PROB
ATOM   2452  CD1 PHE P  55       3.074  -7.926  -9.343  1.00  0.68      PROB
ATOM   2453  HD1 PHE P  55       2.635  -7.136  -9.935  1.00  0.00      PROB
ATOM   2454  CE1 PHE P  55       3.214  -9.185  -9.898  1.00  0.75      PROB
ATOM   2455  HE1 PHE P  55       2.889  -9.368 -10.911  1.00  0.00      PROB
ATOM   2456  CZ  PHE P  55       3.764 -10.196  -9.163  1.00  0.75      PROB
ATOM   2457  HZ  PHE P  55       3.891 -11.178  -9.593  1.00  0.00      PROB
ATOM   2458  CD2 PHE P  55       3.991  -8.694  -7.319  1.00  0.64      PROB
ATOM   2459  HD2 PHE P  55       4.271  -8.527  -6.289  1.00  0.00      PROB
ATOM   2460  CE2 PHE P  55       4.154  -9.948  -7.870  1.00  0.74      PROB
ATOM   2461  HE2 PHE P  55       4.591 -10.740  -7.280  1.00  0.00      PROB
ATOM   2462  C   PHE P  55       4.373  -4.195  -6.620  1.00  0.55      PROB
ATOM   2463  O   PHE P  55       4.330  -4.249  -5.410  1.00  0.63      PROB
ATOM   2464  N   GLN P  56       4.247  -3.022  -7.241  1.00  0.53      PROB
ATOM   2465  HN  GLN P  56       4.224  -2.948  -8.235  1.00  0.00      PROB
ATOM   2466  CA  GLN P  56       4.135  -1.782  -6.507  1.00  0.54      PROB
ATOM   2467  HA  GLN P  56       3.731  -2.012  -5.532  1.00  0.00      PROB
ATOM   2468  CB  GLN P  56       5.488  -1.083  -6.362  1.00  0.65      PROB
ATOM   2469  HB1 GLN P  56       6.137  -1.814  -5.843  1.00  0.00      PROB
ATOM   2470  HB2 GLN P  56       5.298  -0.220  -5.697  1.00  0.00      PROB
ATOM   2471  CG  GLN P  56       6.192  -0.626  -7.302  1.00  0.97      PROB
ATOM   2472  HG1 GLN P  56       5.473  -0.116  -7.969  1.00  0.00      PROB
ATOM   2473  HG2 GLN P  56       6.605  -1.520  -7.804  1.00  0.00      PROB
ATOM   2474  CD  GLN P  56       7.319   0.292  -7.223  1.00  0.84      PROB
ATOM   2475  OE1 GLN P  56       8.203   0.150  -6.554  1.00  0.93      PROB
ATOM   2476  NE2 GLN P  56       7.300   1.267  -7.931  1.00  1.09      PROB
ATOM   2477 HE21 GLN P  56       7.975   1.993  -7.800  1.00  0.00      PROB
ATOM   2478 HE22 GLN P  56       6.609   1.350  -8.649  1.00  0.00      PROB
ATOM   2479  C   GLN P  56       3.121  -0.821  -7.080  1.00  0.53      PROB
ATOM   2480  O   GLN P  56       2.861  -0.771  -8.265  1.00  0.60      PROB
ATOM   2481  N   TYR P  57       2.529  -0.009  -6.208  1.00  0.54      PROB
ATOM   2482  HN  TYR P  57       2.645  -0.149  -5.229  1.00  0.00      PROB
ATOM   2483  CA  TYR P  57       1.691   1.114  -6.555  1.00  0.55      PROB
ATOM   2484  HA  TYR P  57       1.931   1.403  -7.568  1.00  0.00      PROB
ATOM   2485  CB  TYR P  57       0.175   0.763  -6.444  1.00  0.61      PROB
ATOM   2486  HB1 TYR P  57       0.015   0.142  -5.537  1.00  0.00      PROB
ATOM   2487  HB2 TYR P  57      -0.131   0.200  -7.352  1.00  0.00      PROB
ATOM   2488  CG  TYR P  57      -0.751   1.946  -6.331  1.00  0.62      PROB
ATOM   2489  CD1 TYR P  57      -1.227   2.355  -5.094  1.00  0.67      PROB
ATOM   2490  HD1 TYR P  57      -1.015   1.759  -4.219  1.00  0.00      PROB
ATOM   2491  CE1 TYR P  57      -1.973   3.520  -4.965  1.00  0.69      PROB
ATOM   2492  HE1 TYR P  57      -2.325   3.827  -3.991  1.00  0.00      PROB
ATOM   2493  CZ  TYR P  57      -2.264   4.280  -6.063  1.00  0.67      PROB
ATOM   2494  OH  TYR P  57      -2.959   5.477  -5.900  1.00  0.74      PROB
ATOM   2495  HH  TYR P  57      -2.806   6.017  -6.678  1.00  0.00      PROB
ATOM   2496  CD2 TYR P  57      -1.093   2.697  -7.439  1.00  0.67      PROB
ATOM   2497  HD2 TYR P  57      -0.781   2.374  -8.421  1.00  0.00      PROB
ATOM   2498  CE2 TYR P  57      -1.836   3.867  -7.302  1.00  0.70      PROB
ATOM   2499  HE2 TYR P  57      -2.078   4.454  -8.176  1.00  0.00      PROB
ATOM   2500  C   TYR P  57       2.095   2.294  -5.698  1.00  0.53      PROB
ATOM   2501  O   TYR P  57       2.404   2.135  -4.533  1.00  0.57      PROB
ATOM   2502  N   ALA P  58       2.091   3.503  -6.257  1.00  0.53      PROB
ATOM   2503  HN  ALA P  58       1.979   3.629  -7.239  1.00  0.00      PROB
ATOM   2504  CA  ALA P  58       2.247   4.699  -5.486  1.00  0.56      PROB
ATOM   2505  HA  ALA P  58       1.808   4.526  -4.515  1.00  0.00      PROB
ATOM   2506  CB  ALA P  58       3.702   5.077  -5.338  1.00  0.69      PROB
ATOM   2507  HB1 ALA P  58       4.155   5.249  -6.338  1.00  0.00      PROB
ATOM   2508  HB2 ALA P  58       4.256   4.257  -4.833  1.00  0.00      PROB
ATOM   2509  HB3 ALA P  58       3.791   6.011  -4.743  1.00  0.00      PROB
ATOM   2510  C   ALA P  58       1.478   5.820  -6.128  1.00  0.52      PROB
ATOM   2511  O   ALA P  58       1.354   5.895  -7.334  1.00  0.59      PROB
ATOM   2512  N   SER P  59       0.940   6.737  -5.322  1.00  0.51      PROB
ATOM   2513  HN  SER P  59       1.069   6.700  -4.334  1.00  0.00      PROB
ATOM   2514  CA  SER P  59       0.139   7.842  -5.804  1.00  0.54      PROB
ATOM   2515  HA  SER P  59      -0.352   7.525  -6.712  1.00  0.00      PROB
ATOM   2516  CB  SER P  59      -0.901   8.267  -4.761  1.00  0.66      PROB
ATOM   2517  HB1 SER P  59      -1.537   7.388  -4.527  1.00  0.00      PROB
ATOM   2518  HB2 SER P  59      -1.527   9.071  -5.203  1.00  0.00      PROB
ATOM   2519  OG  SER P  59      -0.422   8.729  -3.603  1.00  0.71      PROB
ATOM   2520  HG1 SER P  59      -0.172   9.642  -3.765  1.00  0.00      PROB
ATOM   2521  C   SER P  59       0.976   9.029  -6.175  1.00  0.56      PROB
ATOM   2522  O   SER P  59       0.508   9.965  -6.747  1.00  0.73      PROB
ATOM   2523  N   THR P  60       2.255   8.992  -5.875  1.00  0.57      PROB
ATOM   2524  HN  THR P  60       2.632   8.185  -5.432  1.00  0.00      PROB
ATOM   2525  CA  THR P  60       3.217  10.011  -6.116  1.00  0.69      PROB
ATOM   2526  HA  THR P  60       2.971  10.469  -7.062  1.00  0.00      PROB
ATOM   2527  CB  THR P  60       3.252  11.051  -5.049  1.00  0.86      PROB
ATOM   2528  HB  THR P  60       2.215  11.401  -4.857  1.00  0.00      PROB
ATOM   2529  OG1 THR P  60       3.980  12.099  -5.347  1.00  1.16      PROB
ATOM   2530  HG1 THR P  60       3.796  12.751  -4.667  1.00  0.00      PROB
ATOM   2531  CG2 THR P  60       3.742  10.577  -3.812  1.00  1.07      PROB
ATOM   2532 HG21 THR P  60       4.831  10.368  -3.887  1.00  0.00      PROB
ATOM   2533 HG22 THR P  60       3.219   9.637  -3.533  1.00  0.00      PROB
ATOM   2534 HG23 THR P  60       3.581  11.343  -3.023  1.00  0.00      PROB
ATOM   2535  C   THR P  60       4.529   9.323  -6.263  1.00  0.72      PROB
ATOM   2536  O   THR P  60       4.612   8.171  -6.064  1.00  0.80      PROB
ATOM   2537  N   ASP P  61       5.577   9.983  -6.665  1.00  0.87      PROB
ATOM   2538  HN  ASP P  61       5.507  10.955  -6.868  1.00  0.00      PROB
ATOM   2539  CA  ASP P  61       6.886   9.438  -6.858  1.00  0.99      PROB
ATOM   2540  HA  ASP P  61       6.818   8.631  -7.573  1.00  0.00      PROB
ATOM   2541  CB  ASP P  61       7.805  10.520  -7.364  1.00  1.27      PROB
ATOM   2542  HB1 ASP P  61       8.734  10.379  -6.784  1.00  0.00      PROB
ATOM   2543  HB2 ASP P  61       7.308  11.459  -7.063  1.00  0.00      PROB
ATOM   2544  CG  ASP P  61       8.133  10.713  -8.293  1.00  1.68      PROB
ATOM   2545  OD1 ASP P  61       8.260  11.004  -8.654  1.00  2.42      PROB
ATOM   2546  OD2 ASP P  61       8.305  10.593  -8.711  1.00  2.09      PROB
ATOM   2547  C   ASP P  61       7.492   8.745  -5.648  1.00  0.88      PROB
ATOM   2548  O   ASP P  61       7.494   9.264  -4.553  1.00  0.86      PROB
ATOM   2549  N   MET P  62       8.048   7.542  -5.835  1.00  0.86      PROB
ATOM   2550  HN  MET P  62       8.087   7.135  -6.743  1.00  0.00      PROB
ATOM   2551  CA  MET P  62       8.625   6.739  -4.791  1.00  0.78      PROB
ATOM   2552  HA  MET P  62       7.909   6.685  -3.985  1.00  0.00      PROB
ATOM   2553  CB  MET P  62       8.972   5.331  -5.276  1.00  0.85      PROB
ATOM   2554  HB1 MET P  62       9.846   5.004  -4.679  1.00  0.00      PROB
ATOM   2555  HB2 MET P  62       9.272   5.434  -6.337  1.00  0.00      PROB
ATOM   2556  CG  MET P  62       8.106   4.342  -5.233  1.00  0.91      PROB
ATOM   2557  HG1 MET P  62       8.694   3.426  -5.432  1.00  0.00      PROB
ATOM   2558  HG2 MET P  62       7.417   4.516  -6.081  1.00  0.00      PROB
ATOM   2559  SD  MET P  62       7.098   3.994  -3.836  1.00  0.88      PROB
ATOM   2560  CE  MET P  62       7.002   2.735  -3.819  1.00  1.49      PROB
ATOM   2561  HE1 MET P  62       7.999   2.255  -3.721  1.00  0.00      PROB
ATOM   2562  HE2 MET P  62       6.538   2.373  -4.761  1.00  0.00      PROB
ATOM   2563  HE3 MET P  62       6.379   2.409  -2.959  1.00  0.00      PROB
ATOM   2564  C   MET P  62       9.809   7.364  -4.106  1.00  0.73      PROB
ATOM   2565  O   MET P  62       9.998   7.197  -2.921  1.00  0.74      PROB
ATOM   2566  N   ASP P  63      10.613   8.159  -4.826  1.00  0.75      PROB
ATOM   2567  HN  ASP P  63      10.502   8.237  -5.813  1.00  0.00      PROB
ATOM   2568  CA  ASP P  63      11.676   8.951  -4.277  1.00  0.74      PROB
ATOM   2569  HA  ASP P  63      12.393   8.280  -3.828  1.00  0.00      PROB
ATOM   2570  CB  ASP P  63      12.353   9.800  -5.370  1.00  0.85      PROB
ATOM   2571  HB1 ASP P  63      13.143  10.417  -4.892  1.00  0.00      PROB
ATOM   2572  HB2 ASP P  63      11.586  10.468  -5.815  1.00  0.00      PROB
ATOM   2573  CG  ASP P  63      12.971   9.050  -6.453  1.00  0.91      PROB
ATOM   2574  OD1 ASP P  63      13.122   8.604  -6.856  1.00  1.41      PROB
ATOM   2575  OD2 ASP P  63      13.333   8.940  -6.953  1.00  1.50      PROB
ATOM   2576  C   ASP P  63      11.193   9.884  -3.185  1.00  0.74      PROB
ATOM   2577  O   ASP P  63      11.740   9.949  -2.118  1.00  0.79      PROB
ATOM   2578  N   ARG P  64      10.099  10.597  -3.429  1.00  0.80      PROB
ATOM   2579  HN  ARG P  64       9.640  10.544  -4.312  1.00  0.00      PROB
ATOM   2580  CA  ARG P  64       9.487  11.485  -2.482  1.00  0.85      PROB
ATOM   2581  HA  ARG P  64      10.264  12.095  -2.047  1.00  0.00      PROB
ATOM   2582  CB  ARG P  64       8.439  12.367  -3.162  1.00  1.02      PROB
ATOM   2583  HB1 ARG P  64       7.898  12.914  -2.363  1.00  0.00      PROB
ATOM   2584  HB2 ARG P  64       7.729  11.694  -3.685  1.00  0.00      PROB
ATOM   2585  CG  ARG P  64       8.860  13.277  -4.055  1.00  1.40      PROB
ATOM   2586  HG1 ARG P  64       7.934  13.595  -4.563  1.00  0.00      PROB
ATOM   2587  HG2 ARG P  64       9.489  12.694  -4.749  1.00  0.00      PROB
ATOM   2588  CD  ARG P  64       9.419  14.213  -3.918  1.00  1.70      PROB
ATOM   2589  HD1 ARG P  64       9.696  14.532  -4.940  1.00  0.00      PROB
ATOM   2590  HD2 ARG P  64      10.317  13.927  -3.339  1.00  0.00      PROB
ATOM   2591  NE  ARG P  64       9.197  14.906  -3.570  1.00  2.07      PROB
ATOM   2592  HE  ARG P  64       8.213  15.018  -3.561  1.00  0.00      PROB
ATOM   2593  CZ  ARG P  64       9.570  15.521  -3.233  1.00  2.80      PROB
ATOM   2594  NH1 ARG P  64      10.191  15.667  -3.192  1.00  3.24      PROB
ATOM   2595 HH11 ARG P  64      10.693  15.949  -4.009  1.00  0.00      PROB
ATOM   2596 HH12 ARG P  64      10.660  15.613  -2.311  1.00  0.00      PROB
ATOM   2597  NH2 ARG P  64       9.304  16.022  -2.929  1.00  3.56      PROB
ATOM   2598 HH21 ARG P  64       8.621  15.868  -2.215  1.00  0.00      PROB
ATOM   2599 HH22 ARG P  64       9.574  16.954  -3.170  1.00  0.00      PROB
ATOM   2600  C   ARG P  64       8.879  10.788  -1.287  1.00  0.80      PROB
ATOM   2601  O   ARG P  64       9.042  11.223  -0.166  1.00  0.84      PROB
ATOM   2602  N   VAL P  65       8.196   9.659  -1.494  1.00  0.78      PROB
ATOM   2603  HN  VAL P  65       8.043   9.311  -2.415  1.00  0.00      PROB
ATOM   2604  CA  VAL P  65       7.628   8.856  -0.430  1.00  0.77      PROB
ATOM   2605  HA  VAL P  65       7.013   9.501   0.180  1.00  0.00      PROB
ATOM   2606  CB  VAL P  65       6.805   7.723  -0.981  1.00  0.89      PROB
ATOM   2607  HB  VAL P  65       7.394   7.228  -1.781  1.00  0.00      PROB
ATOM   2608  CG1 VAL P  65       6.417   6.723  -0.034  1.00  1.03      PROB
ATOM   2609 HG11 VAL P  65       5.965   7.200   0.861  1.00  0.00      PROB
ATOM   2610 HG12 VAL P  65       7.307   6.140   0.286  1.00  0.00      PROB
ATOM   2611 HG13 VAL P  65       5.667   6.041  -0.490  1.00  0.00      PROB
ATOM   2612  CG2 VAL P  65       5.617   8.192  -1.570  1.00  1.15      PROB
ATOM   2613 HG21 VAL P  65       5.853   8.887  -2.404  1.00  0.00      PROB
ATOM   2614 HG22 VAL P  65       5.010   8.737  -0.815  1.00  0.00      PROB
ATOM   2615 HG23 VAL P  65       5.033   7.338  -1.974  1.00  0.00      PROB
ATOM   2616  C   VAL P  65       8.654   8.336   0.537  1.00  0.66      PROB
ATOM   2617  O   VAL P  65       8.512   8.458   1.740  1.00  0.68      PROB
ATOM   2618  N   LEU P  66       9.750   7.773   0.030  1.00  0.62      PROB
ATOM   2619  HN  LEU P  66       9.892   7.696  -0.954  1.00  0.00      PROB
ATOM   2620  CA  LEU P  66      10.796   7.241   0.851  1.00  0.60      PROB
ATOM   2621  HA  LEU P  66      10.339   6.735   1.689  1.00  0.00      PROB
ATOM   2622  CB  LEU P  66      11.665   6.271   0.058  1.00  0.69      PROB
ATOM   2623  HB1 LEU P  66      12.525   5.980   0.697  1.00  0.00      PROB
ATOM   2624  HB2 LEU P  66      12.046   6.806  -0.837  1.00  0.00      PROB
ATOM   2625  CG  LEU P  66      10.989   5.018  -0.405  1.00  0.80      PROB
ATOM   2626  HG  LEU P  66      10.083   5.296  -0.984  1.00  0.00      PROB
ATOM   2627  CD1 LEU P  66      11.819   4.203  -1.223  1.00  1.06      PROB
ATOM   2628 HD11 LEU P  66      12.728   3.898  -0.661  1.00  0.00      PROB
ATOM   2629 HD12 LEU P  66      12.133   4.769  -2.126  1.00  0.00      PROB
ATOM   2630 HD13 LEU P  66      11.268   3.288  -1.529  1.00  0.00      PROB
ATOM   2631  CD2 LEU P  66      10.479   4.184   0.623  1.00  0.98      PROB
ATOM   2632 HD21 LEU P  66       9.724   4.736   1.223  1.00  0.00      PROB
ATOM   2633 HD22 LEU P  66      11.304   3.866   1.296  1.00  0.00      PROB
ATOM   2634 HD23 LEU P  66       9.993   3.289   0.178  1.00  0.00      PROB
ATOM   2635  C   LEU P  66      11.637   8.290   1.528  1.00  0.62      PROB
ATOM   2636  O   LEU P  66      12.038   8.117   2.660  1.00  0.68      PROB
ATOM   2637  N   LEU P  67      11.881   9.442   0.890  1.00  0.67      PROB
ATOM   2638  HN  LEU P  67      11.643   9.571  -0.069  1.00  0.00      PROB
ATOM   2639  CA  LEU P  67      12.500  10.569   1.537  1.00  0.77      PROB
ATOM   2640  HA  LEU P  67      13.392  10.217   2.034  1.00  0.00      PROB
ATOM   2641  CB  LEU P  67      12.857  11.666   0.525  1.00  0.87      PROB
ATOM   2642  HB1 LEU P  67      12.678  12.625   1.048  1.00  0.00      PROB
ATOM   2643  HB2 LEU P  67      12.131  11.557  -0.303  1.00  0.00      PROB
ATOM   2644  CG  LEU P  67      13.927  11.777   0.004  1.00  1.14      PROB
ATOM   2645  HG  LEU P  67      14.017  10.816  -0.519  1.00  0.00      PROB
ATOM   2646  CD1 LEU P  67      14.406  12.407  -0.643  1.00  1.57      PROB
ATOM   2647 HD11 LEU P  67      13.725  13.230  -0.949  1.00  0.00      PROB
ATOM   2648 HD12 LEU P  67      14.719  11.850  -1.552  1.00  0.00      PROB
ATOM   2649 HD13 LEU P  67      15.298  12.849  -0.150  1.00  0.00      PROB
ATOM   2650  CD2 LEU P  67      14.873  11.987   0.238  1.00  1.71      PROB
ATOM   2651 HD21 LEU P  67      15.259  11.245   0.969  1.00  0.00      PROB
ATOM   2652 HD22 LEU P  67      14.934  12.999   0.693  1.00  0.00      PROB
ATOM   2653 HD23 LEU P  67      15.506  11.948  -0.674  1.00  0.00      PROB
ATOM   2654  C   LEU P  67      11.674  11.134   2.672  1.00  0.82      PROB
ATOM   2655  O   LEU P  67      12.183  11.391   3.743  1.00  0.91      PROB
ATOM   2656  N   LYS P  68      10.358  11.283   2.491  1.00  0.81      PROB
ATOM   2657  HN  LYS P  68       9.937  11.126   1.602  1.00  0.00      PROB
ATOM   2658  CA  LYS P  68       9.453  11.674   3.541  1.00  0.88      PROB
ATOM   2659  HA  LYS P  68       9.876  12.532   4.042  1.00  0.00      PROB
ATOM   2660  CB  LYS P  68       8.075  12.017   2.978  1.00  0.98      PROB
ATOM   2661  HB1 LYS P  68       7.363  11.606   3.716  1.00  0.00      PROB
ATOM   2662  HB2 LYS P  68       8.008  11.442   2.036  1.00  0.00      PROB
ATOM   2663  CG  LYS P  68       7.676  12.998   2.729  1.00  1.36      PROB
ATOM   2664  HG1 LYS P  68       8.339  13.223   1.901  1.00  0.00      PROB
ATOM   2665  HG2 LYS P  68       7.957  13.510   3.643  1.00  0.00      PROB
ATOM   2666  CD  LYS P  68       6.894  13.614   2.456  1.00  1.82      PROB
ATOM   2667  HD1 LYS P  68       6.712  13.155   1.498  1.00  0.00      PROB
ATOM   2668  HD2 LYS P  68       7.473  14.521   2.403  1.00  0.00      PROB
ATOM   2669  CE  LYS P  68       6.174  13.973   2.519  1.00  2.13      PROB
ATOM   2670  HE1 LYS P  68       6.047  13.919   3.600  1.00  0.00      PROB
ATOM   2671  HE2 LYS P  68       5.569  13.246   1.977  1.00  0.00      PROB
ATOM   2672  NZ  LYS P  68       5.547  14.792   2.364  1.00  2.68      PROB
ATOM   2673  HZ1 LYS P  68       5.350  14.891   1.348  1.00  0.00      PROB
ATOM   2674  HZ2 LYS P  68       6.011  15.655   2.713  1.00  0.00      PROB
ATOM   2675  HZ3 LYS P  68       4.654  14.647   2.878  1.00  0.00      PROB
ATOM   2676  C   LYS P  68       9.333  10.677   4.670  1.00  0.82      PROB
ATOM   2677  O   LYS P  68       9.310  11.037   5.828  1.00  0.91      PROB
ATOM   2678  N   TYR P  69       9.317   9.377   4.356  1.00  0.71      PROB
ATOM   2679  HN  TYR P  69       9.320   9.086   3.403  1.00  0.00      PROB
ATOM   2680  CA  TYR P  69       9.294   8.297   5.315  1.00  0.67      PROB
ATOM   2681  HA  TYR P  69       8.453   8.445   5.976  1.00  0.00      PROB
ATOM   2682  CB  TYR P  69       9.166   6.958   4.562  1.00  0.60      PROB
ATOM   2683  HB1 TYR P  69      10.075   6.796   3.944  1.00  0.00      PROB
ATOM   2684  HB2 TYR P  69       8.264   6.987   3.914  1.00  0.00      PROB
ATOM   2685  CG  TYR P  69       9.026   5.771   5.466  1.00  0.58      PROB
ATOM   2686  CD1 TYR P  69       9.352   5.081   5.782  1.00  1.39      PROB
ATOM   2687  HD1 TYR P  69      10.296   4.973   5.338  1.00  0.00      PROB
ATOM   2688  CE1 TYR P  69       9.201   4.002   6.641  1.00  1.42      PROB
ATOM   2689  HE1 TYR P  69      10.089   3.451   6.571  1.00  0.00      PROB
ATOM   2690  CZ  TYR P  69       8.725   3.599   7.183  1.00  0.66      PROB
ATOM   2691  OH  TYR P  69       8.578   2.544   8.075  1.00  0.78      PROB
ATOM   2692  HH  TYR P  69       7.698   2.597   8.455  1.00  0.00      PROB
ATOM   2693  CD2 TYR P  69       8.545   5.345   5.997  1.00  1.13      PROB
ATOM   2694  HD2 TYR P  69       7.635   5.861   6.031  1.00  0.00      PROB
ATOM   2695  CE2 TYR P  69       8.398   4.266   6.856  1.00  1.15      PROB
ATOM   2696  HE2 TYR P  69       7.436   4.349   7.265  1.00  0.00      PROB
ATOM   2697  C   TYR P  69      10.491   8.297   6.241  1.00  0.71      PROB
ATOM   2698  O   TYR P  69      10.369   8.082   7.429  1.00  0.80      PROB
ATOM   2699  N   THR P  70      11.683   8.580   5.709  1.00  0.72      PROB
ATOM   2700  HN  THR P  70      11.783   8.772   4.736  1.00  0.00      PROB
ATOM   2701  CA  THR P  70      12.906   8.633   6.476  1.00  0.82      PROB
ATOM   2702  HA  THR P  70      12.846   7.856   7.223  1.00  0.00      PROB
ATOM   2703  CB  THR P  70      14.167   8.445   5.653  1.00  0.86      PROB
ATOM   2704  HB  THR P  70      15.051   8.581   6.312  1.00  0.00      PROB
ATOM   2705  OG1 THR P  70      14.278   9.331   4.607  1.00  0.93      PROB
ATOM   2706  HG1 THR P  70      13.440   9.295   4.139  1.00  0.00      PROB
ATOM   2707  CG2 THR P  70      14.195   7.086   5.052  1.00  0.88      PROB
ATOM   2708 HG21 THR P  70      13.314   6.943   4.391  1.00  0.00      PROB
ATOM   2709 HG22 THR P  70      14.166   6.317   5.854  1.00  0.00      PROB
ATOM   2710 HG23 THR P  70      15.117   6.960   4.446  1.00  0.00      PROB
ATOM   2711  C   THR P  70      13.039   9.876   7.303  1.00  0.96      PROB
ATOM   2712  O   THR P  70      13.754   9.899   8.242  1.00  1.14      PROB
ATOM   2713  N   GLU P  71      12.337  10.937   6.995  1.00  1.00      PROB
ATOM   2714  HN  GLU P  71      11.763  10.950   6.181  1.00  0.00      PROB
ATOM   2715  CA  GLU P  71      12.317  12.146   7.763  1.00  1.16      PROB
ATOM   2716  HA  GLU P  71      13.305  12.301   8.170  1.00  0.00      PROB
ATOM   2717  CB  GLU P  71      11.919  13.309   6.904  1.00  1.31      PROB
ATOM   2718  HB1 GLU P  71      10.996  13.672   7.385  1.00  0.00      PROB
ATOM   2719  HB2 GLU P  71      11.683  12.837   5.937  1.00  0.00      PROB
ATOM   2720  CG  GLU P  71      12.382  14.148   6.640  1.00  1.74      PROB
ATOM   2721  HG1 GLU P  71      13.161  13.657   6.090  1.00  0.00      PROB
ATOM   2722  HG2 GLU P  71      12.640  14.433   7.641  1.00  0.00      PROB
ATOM   2723  CD  GLU P  71      12.592  15.163   6.203  1.00  2.08      PROB
ATOM   2724  OE1 GLU P  71      12.650  15.578   6.023  1.00  2.55      PROB
ATOM   2725  OE2 GLU P  71      12.704  15.567   6.035  1.00  2.59      PROB
ATOM   2726  C   GLU P  71      11.447  12.090   8.970  1.00  1.24      PROB
ATOM   2727  O   GLU P  71      11.699  12.709   9.942  1.00  1.38      PROB
ATOM   2728  N   TYR P  72      10.400  11.321   8.945  1.00  1.28      PROB
ATOM   2729  HN  TYR P  72      10.182  10.780   8.137  1.00  0.00      PROB
ATOM   2730  CA  TYR P  72       9.490  11.176  10.025  1.00  1.45      PROB
ATOM   2731  HA  TYR P  72       9.424  12.130  10.526  1.00  0.00      PROB
ATOM   2732  CB  TYR P  72       8.119  10.741   9.568  1.00  1.54      PROB
ATOM   2733  HB1 TYR P  72       7.522  10.433  10.453  1.00  0.00      PROB
ATOM   2734  HB2 TYR P  72       8.225   9.889   8.863  1.00  0.00      PROB
ATOM   2735  CG  TYR P  72       7.391  11.726   8.909  1.00  1.67      PROB
ATOM   2736  CD1 TYR P  72       7.104  12.173   8.433  1.00  2.12      PROB
ATOM   2737  HD1 TYR P  72       7.696  11.938   7.668  1.00  0.00      PROB
ATOM   2738  CE1 TYR P  72       6.393  13.057   7.822  1.00  2.39      PROB
ATOM   2739  HE1 TYR P  72       6.847  13.017   6.927  1.00  0.00      PROB
ATOM   2740  CZ  TYR P  72       5.953  13.506   7.684  1.00  2.31      PROB
ATOM   2741  OH  TYR P  72       5.245  14.391   7.073  1.00  2.74      PROB
ATOM   2742  HH  TYR P  72       4.493  14.605   7.630  1.00  0.00      PROB
ATOM   2743  CD2 TYR P  72       6.934  12.188   8.765  1.00  2.19      PROB
ATOM   2744  HD2 TYR P  72       6.463  12.205   9.650  1.00  0.00      PROB
ATOM   2745  CE2 TYR P  72       6.223  13.076   8.160  1.00  2.47      PROB
ATOM   2746  HE2 TYR P  72       5.635  13.332   8.929  1.00  0.00      PROB
ATOM   2747  C   TYR P  72       9.949  10.249  11.052  1.00  1.54      PROB
ATOM   2748  O   TYR P  72      10.375   9.258  10.824  1.00  1.58      PROB
ATOM   2749  N   SER P  73       9.867  10.556  12.227  1.00  1.84      PROB
ATOM   2750  HN  SER P  73       9.524  11.453  12.490  1.00  0.00      PROB
ATOM   2751  CA  SER P  73      10.220   9.745  13.294  1.00  2.08      PROB
ATOM   2752  HA  SER P  73      11.041   9.119  12.978  1.00  0.00      PROB
ATOM   2753  CB  SER P  73      10.576  10.468  14.349  1.00  2.67      PROB
ATOM   2754  HB1 SER P  73       9.864  11.205  14.114  1.00  0.00      PROB
ATOM   2755  HB2 SER P  73      11.556  10.566  13.981  1.00  0.00      PROB
ATOM   2756  OG  SER P  73      10.724  10.761  14.824  1.00  3.03      PROB
ATOM   2757  HG1 SER P  73      10.413  10.237  15.566  1.00  0.00      PROB
ATOM   2758  C   SER P  73       9.317   8.773  13.765  1.00  1.91      PROB
ATOM   2759  O   SER P  73       9.296   8.077  13.787  1.00  2.66      PROB
ATOM   2760  N   GLU P  74       8.542   8.692  14.132  1.00  1.27      PROB
ATOM   2761  HN  GLU P  74       8.122   9.563  14.260  1.00  0.00      PROB
ATOM   2762  CA  GLU P  74       7.651   7.797  14.616  1.00  1.17      PROB
ATOM   2763  HA  GLU P  74       8.039   6.801  14.464  1.00  0.00      PROB
ATOM   2764  CB  GLU P  74       7.479   8.068  15.984  1.00  1.40      PROB
ATOM   2765  HB1 GLU P  74       6.584   7.489  16.276  1.00  0.00      PROB
ATOM   2766  HB2 GLU P  74       7.254   9.149  16.032  1.00  0.00      PROB
ATOM   2767  CG  GLU P  74       8.171   7.903  16.759  1.00  1.93      PROB
ATOM   2768  HG1 GLU P  74       9.056   8.494  16.464  1.00  0.00      PROB
ATOM   2769  HG2 GLU P  74       8.398   6.824  16.696  1.00  0.00      PROB
ATOM   2770  CD  GLU P  74       8.066   8.118  18.008  1.00  2.31      PROB
ATOM   2771  OE1 GLU P  74       8.000   8.201  18.492  1.00  2.79      PROB
ATOM   2772  OE2 GLU P  74       8.052   8.205  18.525  1.00  2.73      PROB
ATOM   2773  C   GLU P  74       6.362   7.723  13.905  1.00  0.98      PROB
ATOM   2774  O   GLU P  74       5.737   8.699  13.833  1.00  1.13      PROB
ATOM   2775  N   PRO P  75       5.904   6.633  13.364  1.00  0.85      PROB
ATOM   2776  CD  PRO P  75       6.667   5.478  13.174  1.00  0.98      PROB
ATOM   2777  HD1 PRO P  75       6.922   5.031  14.158  1.00  0.00      PROB
ATOM   2778  HD2 PRO P  75       7.596   5.730  12.621  1.00  0.00      PROB
ATOM   2779  CA  PRO P  75       4.561   6.453  12.910  1.00  0.76      PROB
ATOM   2780  HA  PRO P  75       4.337   7.153  12.121  1.00  0.00      PROB
ATOM   2781  CB  PRO P  75       4.513   5.006  12.496  1.00  0.78      PROB
ATOM   2782  HB1 PRO P  75       3.994   4.901  11.519  1.00  0.00      PROB
ATOM   2783  HB2 PRO P  75       3.971   4.404  13.257  1.00  0.00      PROB
ATOM   2784  CG  PRO P  75       5.812   4.585  12.393  1.00  1.03      PROB
ATOM   2785  HG1 PRO P  75       5.902   3.547  12.779  1.00  0.00      PROB
ATOM   2786  HG2 PRO P  75       6.128   4.600  11.328  1.00  0.00      PROB
ATOM   2787  C   PRO P  75       3.479   6.800  13.900  1.00  0.77      PROB
ATOM   2788  O   PRO P  75       3.614   6.524  15.064  1.00  0.85      PROB
ATOM   2789  N   HSD P  76       2.373   7.383  13.456  1.00  0.78      PROB
ATOM   2790  HN  HSD P  76       2.296   7.690  12.511  1.00  0.00      PROB
ATOM   2791  CA  HSD P  76       1.208   7.622  14.275  1.00  0.83      PROB
ATOM   2792  HA  HSD P  76       1.544   7.965  15.242  1.00  0.00      PROB
ATOM   2793  CB  HSD P  76       0.301   8.663  13.631  1.00  0.95      PROB
ATOM   2794  HB1 HSD P  76      -0.331   8.125  12.895  1.00  0.00      PROB
ATOM   2795  HB2 HSD P  76       0.962   9.377  13.099  1.00  0.00      PROB
ATOM   2796  ND1 HSD P  76      -0.586   9.979  15.013  1.00  1.60      PROB
ATOM   2797  HD1 HSD P  76       0.260  10.155  15.447  1.00  0.00      PROB
ATOM   2798  CG  HSD P  76      -0.481   9.358  14.323  1.00  1.03      PROB
ATOM   2799  CE1 HSD P  76      -1.378  10.534  15.440  1.00  1.91      PROB
ATOM   2800  HE1 HSD P  76      -1.403  11.233  16.258  1.00  0.00      PROB
ATOM   2801  NE2 HSD P  76      -1.791  10.316  15.064  1.00  2.02      PROB
ATOM   2802  CD2 HSD P  76      -1.229   9.580  14.356  1.00  1.65      PROB
ATOM   2803  HD2 HSD P  76      -1.920   9.176  13.655  1.00  0.00      PROB
ATOM   2804  C   HSD P  76       0.429   6.360  14.534  1.00  0.82      PROB
ATOM   2805  O   HSD P  76      -0.159   6.189  15.565  1.00  0.93      PROB
ATOM   2806  N   GLU P  77       0.455   5.421  13.597  1.00  0.76      PROB
ATOM   2807  HN  GLU P  77       0.873   5.594  12.709  1.00  0.00      PROB
ATOM   2808  CA  GLU P  77      -0.095   4.112  13.760  1.00  0.77      PROB
ATOM   2809  HA  GLU P  77      -0.008   3.847  14.803  1.00  0.00      PROB
ATOM   2810  CB  GLU P  77      -1.549   4.048  13.328  1.00  0.95      PROB
ATOM   2811  HB1 GLU P  77      -1.619   4.923  12.670  1.00  0.00      PROB
ATOM   2812  HB2 GLU P  77      -2.066   4.230  14.278  1.00  0.00      PROB
ATOM   2813  CG  GLU P  77      -2.232   3.356  12.840  1.00  1.07      PROB
ATOM   2814  HG1 GLU P  77      -2.137   2.439  13.444  1.00  0.00      PROB
ATOM   2815  HG2 GLU P  77      -1.778   3.212  11.846  1.00  0.00      PROB
ATOM   2816  CD  GLU P  77      -3.674   3.395  12.535  1.00  1.06      PROB
ATOM   2817  OE1 GLU P  77      -4.253   3.335  12.500  1.00  1.61      PROB
ATOM   2818  OE2 GLU P  77      -4.253   3.489  12.338  1.00  1.48      PROB
ATOM   2819  C   GLU P  77       0.727   3.134  12.971  1.00  0.66      PROB
ATOM   2820  O   GLU P  77       1.156   3.414  11.876  1.00  0.66      PROB
ATOM   2821  N   SER P  78       0.975   1.956  13.524  1.00  0.68      PROB
ATOM   2822  HN  SER P  78       0.680   1.755  14.454  1.00  0.00      PROB
ATOM   2823  CA  SER P  78       1.671   0.881  12.863  1.00  0.64      PROB
ATOM   2824  HA  SER P  78       1.643   1.077  11.802  1.00  0.00      PROB
ATOM   2825  CB  SER P  78       3.125   0.754  13.332  1.00  0.68      PROB
ATOM   2826  HB1 SER P  78       3.119   0.465  14.404  1.00  0.00      PROB
ATOM   2827  HB2 SER P  78       3.613   1.744  13.217  1.00  0.00      PROB
ATOM   2828  OG  SER P  78       3.807  -0.048  12.752  1.00  1.01      PROB
ATOM   2829  HG1 SER P  78       3.585  -0.904  13.126  1.00  0.00      PROB
ATOM   2830  C   SER P  78       0.937  -0.400  13.136  1.00  0.69      PROB
ATOM   2831  O   SER P  78       0.798  -0.797  14.217  1.00  0.96      PROB
ATOM   2832  N   ARG P  79       0.414  -1.072  12.158  1.00  0.62      PROB
ATOM   2833  HN  ARG P  79       0.551  -0.780  11.216  1.00  0.00      PROB
ATOM   2834  CA  ARG P  79      -0.389  -2.263  12.304  1.00  0.64      PROB
ATOM   2835  HA  ARG P  79      -0.417  -2.514  13.354  1.00  0.00      PROB
ATOM   2836  CB  ARG P  79      -1.817  -2.056  11.773  1.00  0.72      PROB
ATOM   2837  HB1 ARG P  79      -2.372  -3.010  11.895  1.00  0.00      PROB
ATOM   2838  HB2 ARG P  79      -1.751  -1.812  10.692  1.00  0.00      PROB
ATOM   2839  CG  ARG P  79      -2.609  -0.959  12.456  1.00  0.82      PROB
ATOM   2840  HG1 ARG P  79      -3.536  -0.825  11.863  1.00  0.00      PROB
ATOM   2841  HG2 ARG P  79      -1.995  -0.039  12.387  1.00  0.00      PROB
ATOM   2842  CD  ARG P  79      -2.996  -1.067  13.757  1.00  0.94      PROB
ATOM   2843  HD1 ARG P  79      -2.107  -1.113  14.421  1.00  0.00      PROB
ATOM   2844  HD2 ARG P  79      -3.625  -1.972  13.898  1.00  0.00      PROB
ATOM   2845  NE  ARG P  79      -3.672  -0.064  14.074  1.00  1.20      PROB
ATOM   2846  HE  ARG P  79      -3.933   0.537  13.322  1.00  0.00      PROB
ATOM   2847  CZ  ARG P  79      -4.022   0.247  15.087  1.00  1.68      PROB
ATOM   2848  NH1 ARG P  79      -3.819  -0.297  15.965  1.00  2.00      PROB
ATOM   2849 HH11 ARG P  79      -3.286  -1.142  15.918  1.00  0.00      PROB
ATOM   2850 HH12 ARG P  79      -4.159   0.031  16.846  1.00  0.00      PROB
ATOM   2851  NH2 ARG P  79      -4.602   1.164  15.230  1.00  2.16      PROB
ATOM   2852 HH21 ARG P  79      -5.033   1.350  16.113  1.00  0.00      PROB
ATOM   2853 HH22 ARG P  79      -4.701   1.816  14.478  1.00  0.00      PROB
ATOM   2854  C   ARG P  79       0.227  -3.455  11.611  1.00  0.64      PROB
ATOM   2855  O   ARG P  79       0.947  -3.344  10.651  1.00  0.67      PROB
ATOM   2856  N   THR P  80      -0.056  -4.648  12.108  1.00  0.71      PROB
ATOM   2857  HN  THR P  80      -0.601  -4.732  12.938  1.00  0.00      PROB
ATOM   2858  CA  THR P  80       0.366  -5.910  11.541  1.00  0.74      PROB
ATOM   2859  HA  THR P  80       0.631  -5.727  10.510  1.00  0.00      PROB
ATOM   2860  CB  THR P  80       1.521  -6.518  12.255  1.00  0.93      PROB
ATOM   2861  HB  THR P  80       2.417  -5.949  11.936  1.00  0.00      PROB
ATOM   2862  OG1 THR P  80       1.713  -7.237  12.194  1.00  1.85      PROB
ATOM   2863  HG1 THR P  80       2.444  -7.264  11.572  1.00  0.00      PROB
ATOM   2864  CG2 THR P  80       1.861  -6.608  13.222  1.00  1.13      PROB
ATOM   2865 HG21 THR P  80       1.318  -7.425  13.743  1.00  0.00      PROB
ATOM   2866 HG22 THR P  80       1.688  -5.659  13.774  1.00  0.00      PROB
ATOM   2867 HG23 THR P  80       2.946  -6.847  13.221  1.00  0.00      PROB
ATOM   2868  C   THR P  80      -0.800  -6.845  11.506  1.00  0.74      PROB
ATOM   2869  O   THR P  80      -1.852  -6.517  12.000  1.00  0.78      PROB
ATOM   2870  N   ASN P  81      -0.669  -8.037  10.902  1.00  0.78      PROB
ATOM   2871  HN  ASN P  81       0.208  -8.320  10.525  1.00  0.00      PROB
ATOM   2872  CA  ASN P  81      -1.739  -9.006  10.736  1.00  0.83      PROB
ATOM   2873  HA  ASN P  81      -2.525  -8.535  10.164  1.00  0.00      PROB
ATOM   2874  CB  ASN P  81      -1.246 -10.280  10.013  1.00  0.91      PROB
ATOM   2875  HB1 ASN P  81      -2.006 -11.082  10.125  1.00  0.00      PROB
ATOM   2876  HB2 ASN P  81      -0.291 -10.615  10.471  1.00  0.00      PROB
ATOM   2877  CG  ASN P  81      -1.019 -10.029   8.550  1.00  0.94      PROB
ATOM   2878  OD1 ASN P  81      -1.238  -8.962   8.039  1.00  0.94      PROB
ATOM   2879  ND2 ASN P  81      -0.597 -11.057   7.838  1.00  1.08      PROB
ATOM   2880 HD21 ASN P  81      -0.571 -10.997   6.840  1.00  0.00      PROB
ATOM   2881 HD22 ASN P  81      -0.303 -11.896   8.296  1.00  0.00      PROB
ATOM   2882  C   ASN P  81      -2.405  -9.428  12.032  1.00  0.88      PROB
ATOM   2883  O   ASN P  81      -3.614  -9.527  12.104  1.00  0.92      PROB
ATOM   2884  N   THR P  82      -1.633  -9.646  13.100  1.00  0.93      PROB
ATOM   2885  HN  THR P  82      -0.640  -9.605  13.033  1.00  0.00      PROB
ATOM   2886  CA  THR P  82      -2.147  -9.955  14.424  1.00  1.00      PROB
ATOM   2887  HA  THR P  82      -2.838 -10.778  14.316  1.00  0.00      PROB
ATOM   2888  CB  THR P  82      -1.069 -10.324  15.415  1.00  1.10      PROB
ATOM   2889  HB  THR P  82      -1.260  -9.716  16.322  1.00  0.00      PROB
ATOM   2890  OG1 THR P  82      -0.132 -10.228  15.240  1.00  1.46      PROB
ATOM   2891  HG1 THR P  82       0.103  -9.346  15.536  1.00  0.00      PROB
ATOM   2892  CG2 THR P  82      -0.956 -11.281  15.715  1.00  1.74      PROB
ATOM   2893 HG21 THR P  82      -0.560 -11.899  14.881  1.00  0.00      PROB
ATOM   2894 HG22 THR P  82      -1.937 -11.697  16.030  1.00  0.00      PROB
ATOM   2895 HG23 THR P  82      -0.240 -11.329  16.563  1.00  0.00      PROB
ATOM   2896  C   THR P  82      -3.016  -8.871  15.007  1.00  0.97      PROB
ATOM   2897  O   THR P  82      -4.044  -9.150  15.590  1.00  1.05      PROB
ATOM   2898  N   ASP P  83      -2.658  -7.596  14.821  1.00  0.91      PROB
ATOM   2899  HN  ASP P  83      -1.801  -7.364  14.368  1.00  0.00      PROB
ATOM   2900  CA  ASP P  83      -3.452  -6.466  15.244  1.00  0.90      PROB
ATOM   2901  HA  ASP P  83      -3.659  -6.579  16.298  1.00  0.00      PROB
ATOM   2902  CB  ASP P  83      -2.701  -5.148  14.985  1.00  0.89      PROB
ATOM   2903  HB1 ASP P  83      -3.377  -4.304  15.237  1.00  0.00      PROB
ATOM   2904  HB2 ASP P  83      -2.441  -5.099  13.907  1.00  0.00      PROB
ATOM   2905  CG  ASP P  83      -1.541  -4.993  15.709  1.00  0.99      PROB
ATOM   2906  OD1 ASP P  83      -1.136  -5.045  16.143  1.00  1.56      PROB
ATOM   2907  OD2 ASP P  83      -1.035  -4.736  15.880  1.00  1.55      PROB
ATOM   2908  C   ASP P  83      -4.797  -6.399  14.546  1.00  0.91      PROB
ATOM   2909  O   ASP P  83      -5.822  -6.164  15.159  1.00  0.99      PROB
ATOM   2910  N   ILE P  84      -4.820  -6.641  13.223  1.00  0.87      PROB
ATOM   2911  HN  ILE P  84      -3.977  -6.787  12.713  1.00  0.00      PROB
ATOM   2912  CA  ILE P  84      -6.032  -6.711  12.435  1.00  0.90      PROB
ATOM   2913  HA  ILE P  84      -6.626  -5.842  12.673  1.00  0.00      PROB
ATOM   2914  CB  ILE P  84      -5.751  -6.752  10.939  1.00  0.86      PROB
ATOM   2915  HB  ILE P  84      -5.125  -7.640  10.709  1.00  0.00      PROB
ATOM   2916  CG2 ILE P  84      -7.047  -6.831  10.141  1.00  0.93      PROB
ATOM   2917 HG21 ILE P  84      -7.755  -6.047  10.484  1.00  0.00      PROB
ATOM   2918 HG22 ILE P  84      -7.521  -7.825  10.287  1.00  0.00      PROB
ATOM   2919 HG23 ILE P  84      -6.837  -6.672   9.062  1.00  0.00      PROB
ATOM   2920  CG1 ILE P  84      -4.911  -5.565  10.474  1.00  0.86      PROB
ATOM   2921 HG11 ILE P  84      -4.705  -5.749   9.402  1.00  0.00      PROB
ATOM   2922 HG12 ILE P  84      -3.966  -5.628  11.047  1.00  0.00      PROB
ATOM   2923  CD  ILE P  84      -5.272  -4.357  10.547  1.00  1.13      PROB
ATOM   2924  HD1 ILE P  84      -5.464  -4.079  11.605  1.00  0.00      PROB
ATOM   2925  HD2 ILE P  84      -6.207  -4.206   9.966  1.00  0.00      PROB
ATOM   2926  HD3 ILE P  84      -4.472  -3.698  10.147  1.00  0.00      PROB
ATOM   2927  C   ILE P  84      -6.918  -7.861  12.867  1.00  0.98      PROB
ATOM   2928  O   ILE P  84      -8.102  -7.691  13.080  1.00  1.06      PROB
ATOM   2929  N   LEU P  85      -6.340  -9.044  13.092  1.00  1.00      PROB
ATOM   2930  HN  LEU P  85      -5.372  -9.183  12.903  1.00  0.00      PROB
ATOM   2931  CA  LEU P  85      -7.026 -10.200  13.611  1.00  1.11      PROB
ATOM   2932  HA  LEU P  85      -7.882 -10.397  12.983  1.00  0.00      PROB
ATOM   2933  CB  LEU P  85      -6.078 -11.400  13.618  1.00  1.16      PROB
ATOM   2934  HB1 LEU P  85      -5.195 -11.117  14.227  1.00  0.00      PROB
ATOM   2935  HB2 LEU P  85      -5.757 -11.570  12.570  1.00  0.00      PROB
ATOM   2936  CG  LEU P  85      -6.567 -12.681  14.134  1.00  1.33      PROB
ATOM   2937  HG  LEU P  85      -6.870 -12.530  15.191  1.00  0.00      PROB
ATOM   2938  CD1 LEU P  85      -7.622 -13.230  13.470  1.00  1.62      PROB
ATOM   2939 HD11 LEU P  85      -7.350 -13.417  12.409  1.00  0.00      PROB
ATOM   2940 HD12 LEU P  85      -8.489 -12.535  13.497  1.00  0.00      PROB
ATOM   2941 HD13 LEU P  85      -7.903 -14.197  13.940  1.00  0.00      PROB
ATOM   2942  CD2 LEU P  85      -5.621 -13.680  14.145  1.00  1.51      PROB
ATOM   2943 HD21 LEU P  85      -4.689 -13.318  14.630  1.00  0.00      PROB
ATOM   2944 HD22 LEU P  85      -5.383 -13.987  13.104  1.00  0.00      PROB
ATOM   2945 HD23 LEU P  85      -6.001 -14.555  14.715  1.00  0.00      PROB
ATOM   2946  C   LEU P  85      -7.647  -9.990  14.978  1.00  1.16      PROB
ATOM   2947  O   LEU P  85      -8.794 -10.312  15.206  1.00  1.26      PROB
ATOM   2948  N   GLU P  86      -6.921  -9.372  15.913  1.00  1.14      PROB
ATOM   2949  HN  GLU P  86      -5.969  -9.130  15.748  1.00  0.00      PROB
ATOM   2950  CA  GLU P  86      -7.427  -9.007  17.210  1.00  1.22      PROB
ATOM   2951  HA  GLU P  86      -7.894  -9.879  17.642  1.00  0.00      PROB
ATOM   2952  CB  GLU P  86      -6.302  -8.505  18.118  1.00  1.25      PROB
ATOM   2953  HB1 GLU P  86      -6.766  -7.766  18.800  1.00  0.00      PROB
ATOM   2954  HB2 GLU P  86      -5.581  -7.989  17.454  1.00  0.00      PROB
ATOM   2955  CG  GLU P  86      -5.674  -9.207  18.788  1.00  1.69      PROB
ATOM   2956  HG1 GLU P  86      -4.841  -8.551  19.071  1.00  0.00      PROB
ATOM   2957  HG2 GLU P  86      -5.352  -9.967  18.065  1.00  0.00      PROB
ATOM   2958  CD  GLU P  86      -5.774  -9.790  19.660  1.00  2.11      PROB
ATOM   2959  OE1 GLU P  86      -5.826  -9.996  20.032  1.00  2.58      PROB
ATOM   2960  OE2 GLU P  86      -5.794 -10.057  20.000  1.00  2.69      PROB
ATOM   2961  C   GLU P  86      -8.554  -8.009  17.165  1.00  1.24      PROB
ATOM   2962  O   GLU P  86      -9.500  -8.101  17.911  1.00  1.36      PROB
ATOM   2963  N   THR P  87      -8.494  -7.047  16.246  1.00  1.19      PROB
ATOM   2964  HN  THR P  87      -7.692  -6.945  15.663  1.00  0.00      PROB
ATOM   2965  CA  THR P  87      -9.550  -6.082  16.006  1.00  1.24      PROB
ATOM   2966  HA  THR P  87      -9.854  -5.689  16.965  1.00  0.00      PROB
ATOM   2967  CB  THR P  87      -9.116  -4.953  15.106  1.00  1.24      PROB
ATOM   2968  HB  THR P  87      -8.879  -5.363  14.101  1.00  0.00      PROB
ATOM   2969  OG1 THR P  87      -8.100  -4.345  15.528  1.00  1.41      PROB
ATOM   2970  HG1 THR P  87      -7.366  -4.955  15.428  1.00  0.00      PROB
ATOM   2971  CG2 THR P  87     -10.021  -3.935  14.942  1.00  1.39      PROB
ATOM   2972 HG21 THR P  87     -10.252  -3.468  15.923  1.00  0.00      PROB
ATOM   2973 HG22 THR P  87     -10.963  -4.333  14.508  1.00  0.00      PROB
ATOM   2974 HG23 THR P  87      -9.598  -3.158  14.270  1.00  0.00      PROB
ATOM   2975  C   THR P  87     -10.807  -6.707  15.465  1.00  1.30      PROB
ATOM   2976  O   THR P  87     -11.897  -6.352  15.844  1.00  1.42      PROB
ATOM   2977  N   LEU P  88     -10.688  -7.700  14.585  1.00  1.27      PROB
ATOM   2978  HN  LEU P  88      -9.794  -7.976  14.244  1.00  0.00      PROB
ATOM   2979  CA  LEU P  88     -11.796  -8.449  14.055  1.00  1.34      PROB
ATOM   2980  HA  LEU P  88     -12.577  -7.751  13.793  1.00  0.00      PROB
ATOM   2981  CB  LEU P  88     -11.368  -9.242  12.836  1.00  1.29      PROB
ATOM   2982  HB1 LEU P  88     -12.135 -10.028  12.682  1.00  0.00      PROB
ATOM   2983  HB2 LEU P  88     -10.401  -9.721  13.091  1.00  0.00      PROB
ATOM   2984  CG  LEU P  88     -11.199  -8.644  11.671  1.00  1.30      PROB
ATOM   2985  HG  LEU P  88     -10.475  -7.826  11.852  1.00  0.00      PROB
ATOM   2986  CD1 LEU P  88     -10.801  -9.230  10.652  1.00  1.56      PROB
ATOM   2987 HD11 LEU P  88     -11.639  -9.784  10.178  1.00  0.00      PROB
ATOM   2988 HD12 LEU P  88     -10.003  -9.955  10.920  1.00  0.00      PROB
ATOM   2989 HD13 LEU P  88     -10.406  -8.492   9.921  1.00  0.00      PROB
ATOM   2990  CD2 LEU P  88     -12.096  -8.163  11.073  1.00  1.64      PROB
ATOM   2991 HD21 LEU P  88     -12.577  -7.367  11.681  1.00  0.00      PROB
ATOM   2992 HD22 LEU P  88     -12.856  -8.940  10.841  1.00  0.00      PROB
ATOM   2993 HD23 LEU P  88     -11.722  -7.712  10.129  1.00  0.00      PROB
ATOM   2994  C   LEU P  88     -12.456  -9.361  15.042  1.00  1.49      PROB
ATOM   2995  O   LEU P  88     -13.614  -9.592  14.969  1.00  1.69      PROB
ATOM   2996  N   LYS P  89     -11.733  -9.886  16.010  1.00  1.48      PROB
ATOM   2997  HN  LYS P  89     -10.752  -9.719  16.060  1.00  0.00      PROB
ATOM   2998  CA  LYS P  89     -12.249 -10.714  17.048  1.00  1.64      PROB
ATOM   2999  HA  LYS P  89     -12.939 -11.414  16.601  1.00  0.00      PROB
ATOM   3000  CB  LYS P  89     -11.151 -11.451  17.754  1.00  1.68      PROB
ATOM   3001  HB1 LYS P  89     -11.586 -11.800  18.711  1.00  0.00      PROB
ATOM   3002  HB2 LYS P  89     -10.365 -10.699  17.961  1.00  0.00      PROB
ATOM   3003  CG  LYS P  89     -10.582 -12.401  17.286  1.00  1.84      PROB
ATOM   3004  HG1 LYS P  89     -10.205 -12.050  16.308  1.00  0.00      PROB
ATOM   3005  HG2 LYS P  89     -11.375 -13.156  17.130  1.00  0.00      PROB
ATOM   3006  CD  LYS P  89      -9.590 -13.064  17.806  1.00  2.09      PROB
ATOM   3007  HD1 LYS P  89      -8.821 -12.412  17.434  1.00  0.00      PROB
ATOM   3008  HD2 LYS P  89      -9.739 -13.954  17.221  1.00  0.00      PROB
ATOM   3009  CE  LYS P  89      -9.109 -13.432  18.396  1.00  2.36      PROB
ATOM   3010  HE1 LYS P  89      -9.766 -14.267  18.592  1.00  0.00      PROB
ATOM   3011  HE2 LYS P  89      -9.162 -12.632  19.120  1.00  0.00      PROB
ATOM   3012  NZ  LYS P  89      -8.156 -13.948  18.905  1.00  2.65      PROB
ATOM   3013  HZ1 LYS P  89      -7.405 -13.240  19.032  1.00  0.00      PROB
ATOM   3014  HZ2 LYS P  89      -7.810 -14.715  18.294  1.00  0.00      PROB
ATOM   3015  HZ3 LYS P  89      -8.426 -14.337  19.831  1.00  0.00      PROB
ATOM   3016  C   LYS P  89     -13.100 -10.042  18.036  1.00  1.78      PROB
ATOM   3017  O   LYS P  89     -13.684 -10.127  18.598  1.00  1.99      PROB
ATOM   3018  N   ARG P  90     -13.202  -9.359  18.270  1.00  2.27      PROB
ATOM   3019  HN  ARG P  90     -12.620  -8.700  17.829  1.00  0.00      PROB
ATOM   3020  CA  ARG P  90     -13.988  -8.681  19.173  1.00  2.60      PROB
ATOM   3021  HA  ARG P  90     -13.896  -9.212  20.108  1.00  0.00      PROB
ATOM   3022  CB  ARG P  90     -13.845  -7.999  19.287  1.00  3.60      PROB
ATOM   3023  HB1 ARG P  90     -14.228  -7.757  20.299  1.00  0.00      PROB
ATOM   3024  HB2 ARG P  90     -14.417  -7.422  18.533  1.00  0.00      PROB
ATOM   3025  CG  ARG P  90     -13.303  -7.809  19.265  1.00  4.13      PROB
ATOM   3026  HG1 ARG P  90     -12.988  -7.856  18.203  1.00  0.00      PROB
ATOM   3027  HG2 ARG P  90     -12.689  -8.517  19.858  1.00  0.00      PROB
ATOM   3028  CD  ARG P  90     -13.140  -7.124  19.509  1.00  4.80      PROB
ATOM   3029  HD1 ARG P  90     -13.421  -7.169  20.573  1.00  0.00      PROB
ATOM   3030  HD2 ARG P  90     -13.832  -6.487  18.935  1.00  0.00      PROB
ATOM   3031  NE  ARG P  90     -12.752  -6.835  19.532  1.00  5.44      PROB
ATOM   3032  HE  ARG P  90     -12.079  -7.485  19.551  1.00  0.00      PROB
ATOM   3033  CZ  ARG P  90     -12.474  -6.431  19.552  1.00  6.24      PROB
ATOM   3034  NH1 ARG P  90     -12.505  -6.224  19.554  1.00  6.61      PROB
ATOM   3035 HH11 ARG P  90     -12.620  -5.744  20.424  1.00  0.00      PROB
ATOM   3036 HH12 ARG P  90     -12.538  -5.715  18.694  1.00  0.00      PROB
ATOM   3037  NH2 ARG P  90     -12.153  -6.217  19.577  1.00  6.97      PROB
ATOM   3038 HH21 ARG P  90     -11.666  -5.947  18.746  1.00  0.00      PROB
ATOM   3039 HH22 ARG P  90     -11.809  -5.934  20.472  1.00  0.00      PROB
ATOM   3040  C   ARG P  90     -14.852  -8.532  19.330  1.00  2.84      PROB
ATOM   3041  O   ARG P  90     -14.925  -8.677  18.690  1.00  3.41      PROB
ATOM   3042  N   ARG P  91     -15.530  -8.244  20.200  1.00  2.87      PROB
ATOM   3043  HN  ARG P  91     -15.000  -8.127  21.005  1.00  0.00      PROB
ATOM   3044  CA  ARG P  91     -16.378  -8.072  20.472  1.00  3.53      PROB
ATOM   3045  HA  ARG P  91     -16.954  -8.517  19.685  1.00  0.00      PROB
ATOM   3046  CB  ARG P  91     -16.798  -8.250  21.159  1.00  3.67      PROB
ATOM   3047  HB1 ARG P  91     -17.886  -8.259  21.095  1.00  0.00      PROB
ATOM   3048  HB2 ARG P  91     -16.449  -7.805  22.091  1.00  0.00      PROB
ATOM   3049  CG  ARG P  91     -16.333  -9.016  20.837  1.00  3.81      PROB
ATOM   3050  HG1 ARG P  91     -16.312  -9.589  21.760  1.00  0.00      PROB
ATOM   3051  HG2 ARG P  91     -15.379  -8.543  20.619  1.00  0.00      PROB
ATOM   3052  CD  ARG P  91     -16.294  -9.483  20.441  1.00  4.50      PROB
ATOM   3053  HD1 ARG P  91     -16.289  -8.951  19.482  1.00  0.00      PROB
ATOM   3054  HD2 ARG P  91     -17.245  -9.999  20.623  1.00  0.00      PROB
ATOM   3055  NE  ARG P  91     -16.012  -9.883  20.310  1.00  5.02      PROB
ATOM   3056  HE  ARG P  91     -15.291  -9.774  20.902  1.00  0.00      PROB
ATOM   3057  CZ  ARG P  91     -15.870 -10.287  20.078  1.00  5.86      PROB
ATOM   3058  NH1 ARG P  91     -15.958 -10.414  19.917  1.00  6.34      PROB
ATOM   3059 HH11 ARG P  91     -15.758 -10.215  18.958  1.00  0.00      PROB
ATOM   3060 HH12 ARG P  91     -16.553 -11.182  20.155  1.00  0.00      PROB
ATOM   3061  NH2 ARG P  91     -15.628 -10.579  19.996  1.00  6.53      PROB
ATOM   3062 HH21 ARG P  91     -15.692 -11.439  20.502  1.00  0.00      PROB
ATOM   3063 HH22 ARG P  91     -14.940 -10.472  19.278  1.00  0.00      PROB
ATOM   3064  C   ARG P  91     -16.926  -7.290  20.865  1.00  4.14      PROB
ATOM   3065  OT1 ARG P  91     -17.186  -7.021  21.048  1.00  4.58      PROB
ATOM   3066  OT2 ARG P  91     -17.112  -6.939  20.993  1.00  4.57      PROB
ATOM   3067  N   SER P 173      10.430  10.362 -16.637  1.00  8.18      PROC
ATOM   3068  HT1 SER P 173      11.240  10.096 -17.233  1.00  0.00      PROC
ATOM   3069  HT2 SER P 173      10.571  11.325 -16.270  1.00  0.00      PROC
ATOM   3070  HT3 SER P 173       9.558  10.331 -17.203  1.00  0.00      PROC
ATOM   3071  CA  SER P 173      10.375   9.898 -16.083  1.00  7.54      PROC
ATOM   3072  HA  SER P 173      11.221  10.112 -15.450  1.00  0.00      PROC
ATOM   3073  CB  SER P 173      10.029   9.895 -15.842  1.00  7.84      PROC
ATOM   3074  HB1 SER P 173       9.358   9.356 -16.510  1.00  0.00      PROC
ATOM   3075  HB2 SER P 173       9.827  10.965 -15.817  1.00  0.00      PROC
ATOM   3076  OG  SER P 173       9.939   9.845 -15.665  1.00  8.05      PROC
ATOM   3077  HG1 SER P 173       9.029  10.141 -15.738  1.00  0.00      PROC
ATOM   3078  C   SER P 173      10.575   9.235 -16.092  1.00  6.55      PROC
ATOM   3079  O   SER P 173      10.816   9.192 -16.640  1.00  6.44      PROC
ATOM   3080  N   LYS P 174      10.484   8.697 -15.484  1.00  6.00      PROC
ATOM   3081  HN  LYS P 174      10.055   9.042 -14.661  1.00  0.00      PROC
ATOM   3082  CA  LYS P 174      10.645   8.019 -15.404  1.00  5.19      PROC
ATOM   3083  HA  LYS P 174      11.626   7.888 -15.833  1.00  0.00      PROC
ATOM   3084  CB  LYS P 174      10.651   7.717 -14.619  1.00  5.27      PROC
ATOM   3085  HB1 LYS P 174      11.391   6.907 -14.688  1.00  0.00      PROC
ATOM   3086  HB2 LYS P 174       9.636   7.305 -14.521  1.00  0.00      PROC
ATOM   3087  CG  LYS P 174      10.753   7.936 -14.068  1.00  5.84      PROC
ATOM   3088  HG1 LYS P 174       9.745   7.952 -13.628  1.00  0.00      PROC
ATOM   3089  HG2 LYS P 174      11.097   8.960 -14.279  1.00  0.00      PROC
ATOM   3090  CD  LYS P 174      11.025   7.810 -13.698  1.00  6.15      PROC
ATOM   3091  HD1 LYS P 174      11.974   8.309 -13.936  1.00  0.00      PROC
ATOM   3092  HD2 LYS P 174      11.110   6.724 -13.840  1.00  0.00      PROC
ATOM   3093  CE  LYS P 174      11.011   7.849 -13.178  1.00  6.70      PROC
ATOM   3094  HE1 LYS P 174      10.802   8.909 -13.131  1.00  0.00      PROC
ATOM   3095  HE2 LYS P 174      12.044   7.583 -12.998  1.00  0.00      PROC
ATOM   3096  NZ  LYS P 174      10.810   7.726 -12.527  1.00  7.14      PROC
ATOM   3097  HZ1 LYS P 174      11.112   6.772 -12.245  1.00  0.00      PROC
ATOM   3098  HZ2 LYS P 174       9.774   7.794 -12.465  1.00  0.00      PROC
ATOM   3099  HZ3 LYS P 174      11.241   8.428 -11.892  1.00  0.00      PROC
ATOM   3100  C   LYS P 174      10.334   7.445 -15.616  1.00  4.60      PROC
ATOM   3101  O   LYS P 174       9.864   7.387 -15.466  1.00  4.87      PROC
ATOM   3102  N   GLU P 175      10.597   7.003 -15.975  1.00  4.20      PROC
ATOM   3103  HN  GLU P 175      11.530   7.150 -16.282  1.00  0.00      PROC
ATOM   3104  CA  GLU P 175      10.349   6.419 -16.200  1.00  4.07      PROC
ATOM   3105  HA  GLU P 175       9.273   6.441 -16.255  1.00  0.00      PROC
ATOM   3106  CB  GLU P 175      10.736   6.441 -16.976  1.00  4.51      PROC
ATOM   3107  HB1 GLU P 175      10.264   5.592 -17.489  1.00  0.00      PROC
ATOM   3108  HB2 GLU P 175      11.778   6.208 -16.717  1.00  0.00      PROC
ATOM   3109  CG  GLU P 175      10.846   7.070 -17.693  1.00  5.18      PROC
ATOM   3110  HG1 GLU P 175      11.409   7.875 -17.202  1.00  0.00      PROC
ATOM   3111  HG2 GLU P 175       9.809   7.376 -17.885  1.00  0.00      PROC
ATOM   3112  CD  GLU P 175      11.172   7.091 -18.472  1.00  5.77      PROC
ATOM   3113  OE1 GLU P 175      11.282   7.108 -18.773  1.00  6.19      PROC
ATOM   3114  OE2 GLU P 175      11.322   7.101 -18.802  1.00  6.15      PROC
ATOM   3115  C   GLU P 175      10.190   5.516 -15.450  1.00  3.56      PROC
ATOM   3116  O   GLU P 175       9.697   4.908 -15.731  1.00  3.71      PROC
ATOM   3117  N   SER P 176      10.602   5.404 -14.466  1.00  3.22      PROC
ATOM   3118  HN  SER P 176      11.192   6.135 -14.155  1.00  0.00      PROC
ATOM   3119  CA  SER P 176      10.511   4.584 -13.643  1.00  2.89      PROC
ATOM   3120  HA  SER P 176       9.855   3.799 -13.988  1.00  0.00      PROC
ATOM   3121  CB  SER P 176      11.561   4.209 -13.486  1.00  3.11      PROC
ATOM   3122  HB1 SER P 176      12.171   5.018 -13.031  1.00  0.00      PROC
ATOM   3123  HB2 SER P 176      11.996   3.924 -14.468  1.00  0.00      PROC
ATOM   3124  OG  SER P 176      11.603   3.405 -12.879  1.00  3.30      PROC
ATOM   3125  HG1 SER P 176      12.446   2.982 -13.058  1.00  0.00      PROC
ATOM   3126  C   SER P 176       9.963   4.837 -12.464  1.00  2.40      PROC
ATOM   3127  O   SER P 176      10.110   5.767 -12.018  1.00  2.42      PROC
ATOM   3128  N   ALA P 177       9.303   4.009 -11.930  1.00  2.19      PROC
ATOM   3129  HN  ALA P 177       9.172   3.120 -12.359  1.00  0.00      PROC
ATOM   3130  CA  ALA P 177       8.714   4.140 -10.812  1.00  1.92      PROC
ATOM   3131  HA  ALA P 177       8.598   5.192 -10.599  1.00  0.00      PROC
ATOM   3132  CB  ALA P 177       7.488   3.516 -10.916  1.00  2.25      PROC
ATOM   3133  HB1 ALA P 177       7.615   2.492 -11.327  1.00  0.00      PROC
ATOM   3134  HB2 ALA P 177       6.827   4.092 -11.598  1.00  0.00      PROC
ATOM   3135  HB3 ALA P 177       7.016   3.440  -9.913  1.00  0.00      PROC
ATOM   3136  C   ALA P 177       9.421   3.622  -9.689  1.00  1.50      PROC
ATOM   3137  O   ALA P 177       9.048   3.715  -8.669  1.00  1.43      PROC
ATOM   3138  N   ILE P 178      10.486   3.076  -9.848  1.00  1.49      PROC
ATOM   3139  HN  ILE P 178      10.819   2.909 -10.771  1.00  0.00      PROC
ATOM   3140  CA  ILE P 178      11.338   2.635  -8.871  1.00  1.27      PROC
ATOM   3141  HA  ILE P 178      10.741   2.242  -8.061  1.00  0.00      PROC
ATOM   3142  CB  ILE P 178      12.213   1.628  -9.370  1.00  1.61      PROC
ATOM   3143  HB  ILE P 178      11.869   1.528 -10.408  1.00  0.00      PROC
ATOM   3144  CG2 ILE P 178      13.095   1.494  -9.457  1.00  1.90      PROC
ATOM   3145 HG21 ILE P 178      13.585   1.517  -8.460  1.00  0.00      PROC
ATOM   3146 HG22 ILE P 178      13.538   2.293 -10.088  1.00  0.00      PROC
ATOM   3147 HG23 ILE P 178      13.283   0.503  -9.922  1.00  0.00      PROC
ATOM   3148  CG1 ILE P 178      12.150   0.921  -9.191  1.00  2.43      PROC
ATOM   3149 HG11 ILE P 178      11.546   1.142  -8.351  1.00  0.00      PROC
ATOM   3150 HG12 ILE P 178      13.191   0.824  -9.027  1.00  0.00      PROC
ATOM   3151  CD  ILE P 178      12.019   0.062  -9.106  1.00  2.80      PROC
ATOM   3152  HD1 ILE P 178      12.264  -0.458 -10.057  1.00  0.00      PROC
ATOM   3153  HD2 ILE P 178      10.954  -0.135  -8.858  1.00  0.00      PROC
ATOM   3154  HD3 ILE P 178      12.671  -0.342  -8.302  1.00  0.00      PROC
ATOM   3155  C   ILE P 178      12.105   3.755  -8.255  1.00  1.09      PROC
ATOM   3156  O   ILE P 178      12.460   4.700  -8.887  1.00  1.18      PROC
ATOM   3157  N   ALA P 179      12.365   3.698  -6.982  1.00  0.96      PROC
ATOM   3158  HN  ALA P 179      12.026   2.948  -6.420  1.00  0.00      PROC
ATOM   3159  CA  ALA P 179      13.137   4.674  -6.288  1.00  0.88      PROC
ATOM   3160  HA  ALA P 179      12.725   5.649  -6.503  1.00  0.00      PROC
ATOM   3161  CB  ALA P 179      13.089   4.393  -4.815  1.00  0.91      PROC
ATOM   3162  HB1 ALA P 179      13.503   3.384  -4.605  1.00  0.00      PROC
ATOM   3163  HB2 ALA P 179      12.038   4.427  -4.458  1.00  0.00      PROC
ATOM   3164  HB3 ALA P 179      13.695   5.146  -4.267  1.00  0.00      PROC
ATOM   3165  C   ALA P 179      14.579   4.812  -6.743  1.00  0.92      PROC
ATOM   3166  O   ALA P 179      15.238   3.862  -7.069  1.00  1.04      PROC
ATOM   3167  N   SER P 180      15.095   6.029  -6.779  1.00  0.89      PROC
ATOM   3168  HN  SER P 180      14.525   6.817  -6.566  1.00  0.00      PROC
ATOM   3169  CA  SER P 180      16.460   6.365  -7.108  1.00  0.94      PROC
ATOM   3170  HA  SER P 180      16.701   5.870  -8.037  1.00  0.00      PROC
ATOM   3171  CB  SER P 180      16.679   7.865  -7.251  1.00  1.00      PROC
ATOM   3172  HB1 SER P 180      16.674   7.950  -8.340  1.00  0.00      PROC
ATOM   3173  HB2 SER P 180      17.685   7.946  -6.834  1.00  0.00      PROC
ATOM   3174  OG  SER P 180      16.433   8.548  -7.084  1.00  1.53      PROC
ATOM   3175  HG1 SER P 180      15.476   8.510  -7.156  1.00  0.00      PROC
ATOM   3176  C   SER P 180      17.498   5.801  -6.174  1.00  0.94      PROC
ATOM   3177  O   SER P 180      17.256   5.588  -5.005  1.00  0.91      PROC
ATOM   3178  N   THR P 181      18.705   5.539  -6.676  1.00  1.04      PROC
ATOM   3179  HN  THR P 181      18.921   5.767  -7.621  1.00  0.00      PROC
ATOM   3180  CA  THR P 181      19.791   4.923  -5.943  1.00  1.10      PROC
ATOM   3181  HA  THR P 181      19.429   3.979  -5.563  1.00  0.00      PROC
ATOM   3182  CB  THR P 181      21.019   4.694  -6.784  1.00  1.28      PROC
ATOM   3183  HB  THR P 181      21.563   5.659  -6.813  1.00  0.00      PROC
ATOM   3184  OG1 THR P 181      20.982   4.396  -7.692  1.00  1.66      PROC
ATOM   3185  HG1 THR P 181      21.754   4.769  -8.125  1.00  0.00      PROC
ATOM   3186  CG2 THR P 181      21.731   4.005  -6.567  1.00  1.79      PROC
ATOM   3187 HG21 THR P 181      21.331   2.980  -6.722  1.00  0.00      PROC
ATOM   3188 HG22 THR P 181      22.045   4.107  -5.506  1.00  0.00      PROC
ATOM   3189 HG23 THR P 181      22.610   4.147  -7.232  1.00  0.00      PROC
ATOM   3190  C   THR P 181      20.183   5.635  -4.684  1.00  1.04      PROC
ATOM   3191  O   THR P 181      20.336   5.024  -3.647  1.00  1.06      PROC
ATOM   3192  N   GLU P 182      20.286   6.961  -4.714  1.00  1.01      PROC
ATOM   3193  HN  GLU P 182      20.169   7.470  -5.563  1.00  0.00      PROC
ATOM   3194  CA  GLU P 182      20.567   7.758  -3.558  1.00  1.02      PROC
ATOM   3195  HA  GLU P 182      21.439   7.348  -3.070  1.00  0.00      PROC
ATOM   3196  CB  GLU P 182      20.815   9.200  -3.963  1.00  1.13      PROC
ATOM   3197  HB1 GLU P 182      20.773   9.739  -3.003  1.00  0.00      PROC
ATOM   3198  HB2 GLU P 182      19.931   9.442  -4.574  1.00  0.00      PROC
ATOM   3199  CG  GLU P 182      21.481   9.613  -4.398  1.00  1.76      PROC
ATOM   3200  HG1 GLU P 182      21.595   8.968  -5.278  1.00  0.00      PROC
ATOM   3201  HG2 GLU P 182      22.313   9.478  -3.696  1.00  0.00      PROC
ATOM   3202  CD  GLU P 182      21.778  10.769  -4.905  1.00  2.02      PROC
ATOM   3203  OE1 GLU P 182      21.870  11.254  -5.085  1.00  2.46      PROC
ATOM   3204  OE2 GLU P 182      21.924  11.208  -5.136  1.00  2.46      PROC
ATOM   3205  C   GLU P 182      19.519   7.679  -2.471  1.00  0.92      PROC
ATOM   3206  O   GLU P 182      19.824   7.628  -1.296  1.00  0.96      PROC
ATOM   3207  N   VAL P 183      18.241   7.623  -2.843  1.00  0.83      PROC
ATOM   3208  HN  VAL P 183      17.980   7.710  -3.801  1.00  0.00      PROC
ATOM   3209  CA  VAL P 183      17.142   7.437  -1.924  1.00  0.76      PROC
ATOM   3210  HA  VAL P 183      17.308   8.083  -1.075  1.00  0.00      PROC
ATOM   3211  CB  VAL P 183      15.818   7.763  -2.575  1.00  0.76      PROC
ATOM   3212  HB  VAL P 183      15.692   7.120  -3.472  1.00  0.00      PROC
ATOM   3213  CG1 VAL P 183      14.697   7.553  -1.691  1.00  0.89      PROC
ATOM   3214 HG11 VAL P 183      14.880   8.055  -0.717  1.00  0.00      PROC
ATOM   3215 HG12 VAL P 183      14.557   6.466  -1.509  1.00  0.00      PROC
ATOM   3216 HG13 VAL P 183      13.775   7.979  -2.142  1.00  0.00      PROC
ATOM   3217  CG2 VAL P 183      15.797   9.136  -3.001  1.00  0.96      PROC
ATOM   3218 HG21 VAL P 183      16.611   9.321  -3.735  1.00  0.00      PROC
ATOM   3219 HG22 VAL P 183      15.949   9.805  -2.127  1.00  0.00      PROC
ATOM   3220 HG23 VAL P 183      14.824   9.367  -3.485  1.00  0.00      PROC
ATOM   3221  C   VAL P 183      17.137   6.057  -1.305  1.00  0.74      PROC
ATOM   3222  O   VAL P 183      16.919   5.891  -0.119  1.00  0.75      PROC
ATOM   3223  N   LYS P 184      17.448   5.020  -2.090  1.00  0.79      PROC
ATOM   3224  HN  LYS P 184      17.566   5.132  -3.073  1.00  0.00      PROC
ATOM   3225  CA  LYS P 184      17.636   3.680  -1.595  1.00  0.84      PROC
ATOM   3226  HA  LYS P 184      16.777   3.426  -0.992  1.00  0.00      PROC
ATOM   3227  CB  LYS P 184      17.790   2.678  -2.739  1.00  0.96      PROC
ATOM   3228  HB1 LYS P 184      18.171   1.729  -2.308  1.00  0.00      PROC
ATOM   3229  HB2 LYS P 184      18.545   3.084  -3.444  1.00  0.00      PROC
ATOM   3230  CG  LYS P 184      16.640   2.380  -3.473  1.00  1.07      PROC
ATOM   3231  HG1 LYS P 184      16.283   3.323  -3.936  1.00  0.00      PROC
ATOM   3232  HG2 LYS P 184      15.872   2.014  -2.761  1.00  0.00      PROC
ATOM   3233  CD  LYS P 184      16.767   1.394  -4.527  1.00  1.32      PROC
ATOM   3234  HD1 LYS P 184      15.757   1.422  -4.945  1.00  0.00      PROC
ATOM   3235  HD2 LYS P 184      16.929   0.490  -3.932  1.00  0.00      PROC
ATOM   3236  CE  LYS P 184      17.303   1.163  -5.360  1.00  1.51      PROC
ATOM   3237  HE1 LYS P 184      18.326   1.146  -4.963  1.00  0.00      PROC
ATOM   3238  HE2 LYS P 184      17.119   2.043  -5.989  1.00  0.00      PROC
ATOM   3239  NZ  LYS P 184      17.434   0.237  -6.324  1.00  1.56      PROC
ATOM   3240  HZ1 LYS P 184      16.541   0.156  -6.851  1.00  0.00      PROC
ATOM   3241  HZ2 LYS P 184      17.667  -0.681  -5.894  1.00  0.00      PROC
ATOM   3242  HZ3 LYS P 184      18.196   0.518  -6.974  1.00  0.00      PROC
ATOM   3243  C   LYS P 184      18.778   3.535  -0.613  1.00  0.91      PROC
ATOM   3244  O   LYS P 184      18.647   2.876   0.404  1.00  0.94      PROC
ATOM   3245  N   LEU P 185      19.918   4.188  -0.871  1.00  0.97      PROC
ATOM   3246  HN  LEU P 185      20.056   4.660  -1.737  1.00  0.00      PROC
ATOM   3247  CA  LEU P 185      21.022   4.268   0.053  1.00  1.05      PROC
ATOM   3248  HA  LEU P 185      21.259   3.266   0.378  1.00  0.00      PROC
ATOM   3249  CB  LEU P 185      22.246   4.915  -0.614  1.00  1.17      PROC
ATOM   3250  HB1 LEU P 185      22.802   5.415   0.202  1.00  0.00      PROC
ATOM   3251  HB2 LEU P 185      21.841   5.679  -1.305  1.00  0.00      PROC
ATOM   3252  CG  LEU P 185      23.054   4.323  -1.233  1.00  1.59      PROC
ATOM   3253  HG  LEU P 185      22.474   3.899  -2.069  1.00  0.00      PROC
ATOM   3254  CD1 LEU P 185      23.955   4.618  -1.687  1.00  1.98      PROC
ATOM   3255 HD11 LEU P 185      24.129   5.703  -1.521  1.00  0.00      PROC
ATOM   3256 HD12 LEU P 185      23.906   4.430  -2.781  1.00  0.00      PROC
ATOM   3257 HD13 LEU P 185      24.803   4.051  -1.247  1.00  0.00      PROC
ATOM   3258  CD2 LEU P 185      23.748   3.564  -1.005  1.00  2.02      PROC
ATOM   3259 HD21 LEU P 185      23.218   2.661  -0.634  1.00  0.00      PROC
ATOM   3260 HD22 LEU P 185      24.446   3.915  -0.215  1.00  0.00      PROC
ATOM   3261 HD23 LEU P 185      24.321   3.289  -1.916  1.00  0.00      PROC
ATOM   3262  C   LEU P 185      20.688   4.975   1.348  1.00  1.02      PROC
ATOM   3263  O   LEU P 185      21.043   4.524   2.423  1.00  1.09      PROC
ATOM   3264  N   ARG P 186      19.939   6.082   1.284  1.00  0.95      PROC
ATOM   3265  HN  ARG P 186      19.703   6.494   0.408  1.00  0.00      PROC
ATOM   3266  CA  ARG P 186      19.417   6.765   2.444  1.00  0.94      PROC
ATOM   3267  HA  ARG P 186      20.232   6.922   3.135  1.00  0.00      PROC
ATOM   3268  CB  ARG P 186      18.791   8.108   2.044  1.00  0.93      PROC
ATOM   3269  HB1 ARG P 186      18.060   7.912   1.232  1.00  0.00      PROC
ATOM   3270  HB2 ARG P 186      19.602   8.756   1.651  1.00  0.00      PROC
ATOM   3271  CG  ARG P 186      18.071   8.880   3.139  1.00  0.99      PROC
ATOM   3272  HG1 ARG P 186      17.242   8.247   3.519  1.00  0.00      PROC
ATOM   3273  HG2 ARG P 186      17.645   9.801   2.688  1.00  0.00      PROC
ATOM   3274  CD  ARG P 186      18.888   9.269   4.263  1.00  1.24      PROC
ATOM   3275  HD1 ARG P 186      19.713   9.934   3.928  1.00  0.00      PROC
ATOM   3276  HD2 ARG P 186      19.303   8.370   4.767  1.00  0.00      PROC
ATOM   3277  NE  ARG P 186      18.119   9.958   5.171  1.00  1.44      PROC
ATOM   3278  HE  ARG P 186      17.304  10.395   4.799  1.00  0.00      PROC
ATOM   3279  CZ  ARG P 186      18.285  10.099   6.291  1.00  1.82      PROC
ATOM   3280  NH1 ARG P 186      19.191   9.679   6.764  1.00  2.15      PROC
ATOM   3281 HH11 ARG P 186      19.858   9.180   6.211  1.00  0.00      PROC
ATOM   3282 HH12 ARG P 186      19.344   9.798   7.745  1.00  0.00      PROC
ATOM   3283  NH2 ARG P 186      17.504  10.688   6.965  1.00  2.13      PROC
ATOM   3284 HH21 ARG P 186      16.679  11.074   6.553  1.00  0.00      PROC
ATOM   3285 HH22 ARG P 186      17.672  10.798   7.945  1.00  0.00      PROC
ATOM   3286  C   ARG P 186      18.457   5.925   3.265  1.00  0.90      PROC
ATOM   3287  O   ARG P 186      18.523   5.891   4.481  1.00  0.96      PROC
ATOM   3288  N   LEU P 187      17.561   5.179   2.611  1.00  0.82      PROC
ATOM   3289  HN  LEU P 187      17.450   5.252   1.623  1.00  0.00      PROC
ATOM   3290  CA  LEU P 187      16.693   4.223   3.258  1.00  0.81      PROC
ATOM   3291  HA  LEU P 187      16.177   4.726   4.062  1.00  0.00      PROC
ATOM   3292  CB  LEU P 187      15.686   3.657   2.242  1.00  0.79      PROC
ATOM   3293  HB1 LEU P 187      16.265   3.151   1.442  1.00  0.00      PROC
ATOM   3294  HB2 LEU P 187      15.134   4.514   1.803  1.00  0.00      PROC
ATOM   3295  CG  LEU P 187      14.669   2.677   2.757  1.00  0.85      PROC
ATOM   3296  HG  LEU P 187      15.203   1.820   3.220  1.00  0.00      PROC
ATOM   3297  CD1 LEU P 187      13.766   3.258   3.748  1.00  0.98      PROC
ATOM   3298 HD11 LEU P 187      13.209   4.110   3.304  1.00  0.00      PROC
ATOM   3299 HD12 LEU P 187      14.348   3.630   4.618  1.00  0.00      PROC
ATOM   3300 HD13 LEU P 187      13.034   2.494   4.087  1.00  0.00      PROC
ATOM   3301  CD2 LEU P 187      13.857   2.105   1.664  1.00  0.91      PROC
ATOM   3302 HD21 LEU P 187      14.511   1.572   0.941  1.00  0.00      PROC
ATOM   3303 HD22 LEU P 187      13.321   2.916   1.126  1.00  0.00      PROC
ATOM   3304 HD23 LEU P 187      13.122   1.382   2.078  1.00  0.00      PROC
ATOM   3305  C   LEU P 187      17.446   3.111   3.961  1.00  0.90      PROC
ATOM   3306  O   LEU P 187      17.168   2.788   5.103  1.00  0.94      PROC
ATOM   3307  N   GLN P 188      18.472   2.543   3.323  1.00  0.96      PROC
ATOM   3308  HN  GLN P 188      18.686   2.773   2.377  1.00  0.00      PROC
ATOM   3309  CA  GLN P 188      19.341   1.570   3.932  1.00  1.08      PROC
ATOM   3310  HA  GLN P 188      18.727   0.783   4.343  1.00  0.00      PROC
ATOM   3311  CB  GLN P 188      20.319   0.998   2.895  1.00  1.18      PROC
ATOM   3312  HB1 GLN P 188      21.307   1.260   3.307  1.00  0.00      PROC
ATOM   3313  HB2 GLN P 188      20.112   1.598   1.994  1.00  0.00      PROC
ATOM   3314  CG  GLN P 188      20.470   0.012   2.504  1.00  1.32      PROC
ATOM   3315  HG1 GLN P 188      19.445  -0.128   2.235  1.00  0.00      PROC
ATOM   3316  HG2 GLN P 188      20.764  -0.405   3.443  1.00  0.00      PROC
ATOM   3317  CD  GLN P 188      20.771  -0.740   2.003  1.00  1.65      PROC
ATOM   3318  OE1 GLN P 188      20.918  -1.129   1.766  1.00  2.17      PROC
ATOM   3319  NE2 GLN P 188      20.879  -0.961   1.837  1.00  2.41      PROC
ATOM   3320 HE21 GLN P 188      20.320  -1.360   1.110  1.00  0.00      PROC
ATOM   3321 HE22 GLN P 188      21.802  -1.307   2.004  1.00  0.00      PROC
ATOM   3322  C   GLN P 188      20.089   2.077   5.147  1.00  1.13      PROC
ATOM   3323  O   GLN P 188      20.145   1.419   6.171  1.00  1.21      PROC
ATOM   3324  N   GLU P 189      20.627   3.297   5.084  1.00  1.13      PROC
ATOM   3325  HN  GLU P 189      20.623   3.818   4.234  1.00  0.00      PROC
ATOM   3326  CA  GLU P 189      21.245   3.958   6.202  1.00  1.21      PROC
ATOM   3327  HA  GLU P 189      21.996   3.299   6.610  1.00  0.00      PROC
ATOM   3328  CB  GLU P 189      21.879   5.276   5.748  1.00  1.27      PROC
ATOM   3329  HB1 GLU P 189      21.027   5.967   5.611  1.00  0.00      PROC
ATOM   3330  HB2 GLU P 189      22.334   5.048   4.767  1.00  0.00      PROC
ATOM   3331  CG  GLU P 189      22.628   5.859   6.272  1.00  1.79      PROC
ATOM   3332  HG1 GLU P 189      23.423   5.129   6.504  1.00  0.00      PROC
ATOM   3333  HG2 GLU P 189      22.121   6.177   7.200  1.00  0.00      PROC
ATOM   3334  CD  GLU P 189      23.327   6.986   5.882  1.00  1.92      PROC
ATOM   3335  OE1 GLU P 189      23.629   7.442   5.737  1.00  2.29      PROC
ATOM   3336  OE2 GLU P 189      23.581   7.440   5.727  1.00  2.32      PROC
ATOM   3337  C   GLU P 189      20.309   4.187   7.366  1.00  1.18      PROC
ATOM   3338  O   GLU P 189      20.643   3.946   8.512  1.00  1.27      PROC
ATOM   3339  N   PHE P 190      19.076   4.617   7.089  1.00  1.09      PROC
ATOM   3340  HN  PHE P 190      18.823   4.872   6.160  1.00  0.00      PROC
ATOM   3341  CA  PHE P 190      18.020   4.755   8.060  1.00  1.08      PROC
ATOM   3342  HA  PHE P 190      18.386   5.344   8.887  1.00  0.00      PROC
ATOM   3343  CB  PHE P 190      16.822   5.450   7.376  1.00  1.03      PROC
ATOM   3344  HB1 PHE P 190      16.570   4.897   6.446  1.00  0.00      PROC
ATOM   3345  HB2 PHE P 190      17.105   6.496   7.134  1.00  0.00      PROC
ATOM   3346  CG  PHE P 190      15.583   5.518   8.181  1.00  1.07      PROC
ATOM   3347  CD1 PHE P 190      14.584   4.609   8.018  1.00  1.12      PROC
ATOM   3348  HD1 PHE P 190      14.717   3.795   7.321  1.00  0.00      PROC
ATOM   3349  CE1 PHE P 190      13.418   4.706   8.717  1.00  1.26      PROC
ATOM   3350  HE1 PHE P 190      12.640   3.971   8.573  1.00  0.00      PROC
ATOM   3351  CZ  PHE P 190      13.237   5.715   9.584  1.00  1.36      PROC
ATOM   3352  HZ  PHE P 190      12.316   5.797  10.141  1.00  0.00      PROC
ATOM   3353  CD2 PHE P 190      15.383   6.526   9.053  1.00  1.22      PROC
ATOM   3354  HD2 PHE P 190      16.156   7.265   9.200  1.00  0.00      PROC
ATOM   3355  CE2 PHE P 190      14.218   6.624   9.751  1.00  1.36      PROC
ATOM   3356  HE2 PHE P 190      14.079   7.439  10.446  1.00  0.00      PROC
ATOM   3357  C   PHE P 190      17.651   3.457   8.761  1.00  1.10      PROC
ATOM   3358  O   PHE P 190      17.564   3.394   9.974  1.00  1.18      PROC
ATOM   3359  N   LEU P 191      17.488   2.371   8.005  1.00  1.08      PROC
ATOM   3360  HN  LEU P 191      17.563   2.420   7.013  1.00  0.00      PROC
ATOM   3361  CA  LEU P 191      17.197   1.065   8.528  1.00  1.15      PROC
ATOM   3362  HA  LEU P 191      16.369   1.157   9.216  1.00  0.00      PROC
ATOM   3363  CB  LEU P 191      16.844   0.100   7.399  1.00  1.19      PROC
ATOM   3364  HB1 LEU P 191      16.816  -0.925   7.824  1.00  0.00      PROC
ATOM   3365  HB2 LEU P 191      17.652   0.154   6.640  1.00  0.00      PROC
ATOM   3366  CG  LEU P 191      15.569   0.337   6.714  1.00  1.19      PROC
ATOM   3367  HG  LEU P 191      15.503   1.416   6.460  1.00  0.00      PROC
ATOM   3368  CD1 LEU P 191      15.400  -0.418   5.519  1.00  1.39      PROC
ATOM   3369 HD11 LEU P 191      15.444  -1.505   5.745  1.00  0.00      PROC
ATOM   3370 HD12 LEU P 191      16.209  -0.172   4.799  1.00  0.00      PROC
ATOM   3371 HD13 LEU P 191      14.412  -0.190   5.064  1.00  0.00      PROC
ATOM   3372  CD2 LEU P 191      14.446   0.073   7.494  1.00  1.41      PROC
ATOM   3373 HD21 LEU P 191      14.449   0.719   8.398  1.00  0.00      PROC
ATOM   3374 HD22 LEU P 191      14.452  -0.990   7.818  1.00  0.00      PROC
ATOM   3375 HD23 LEU P 191      13.523   0.282   6.911  1.00  0.00      PROC
ATOM   3376  C   LEU P 191      18.289   0.489   9.388  1.00  1.26      PROC
ATOM   3377  O   LEU P 191      18.032  -0.106  10.412  1.00  1.35      PROC
ATOM   3378  N   LEU P 192      19.545   0.698   9.016  1.00  1.30      PROC
ATOM   3379  HN  LEU P 192      19.759   1.156   8.157  1.00  0.00      PROC
ATOM   3380  CA  LEU P 192      20.676   0.299   9.788  1.00  1.45      PROC
ATOM   3381  HA  LEU P 192      20.495  -0.696  10.167  1.00  0.00      PROC
ATOM   3382  CB  LEU P 192      21.903   0.320   8.924  1.00  1.58      PROC
ATOM   3383  HB1 LEU P 192      22.738   0.582   9.602  1.00  0.00      PROC
ATOM   3384  HB2 LEU P 192      21.742   1.143   8.202  1.00  0.00      PROC
ATOM   3385  CG  LEU P 192      22.242  -0.474   8.365  1.00  2.16      PROC
ATOM   3386  HG  LEU P 192      21.437  -0.567   7.628  1.00  0.00      PROC
ATOM   3387  CD1 LEU P 192      23.079  -0.776   7.788  1.00  2.39      PROC
ATOM   3388 HD11 LEU P 192      23.847   0.026   7.781  1.00  0.00      PROC
ATOM   3389 HD12 LEU P 192      22.765  -0.975   6.741  1.00  0.00      PROC
ATOM   3390 HD13 LEU P 192      23.528  -1.694   8.225  1.00  0.00      PROC
ATOM   3391  CD2 LEU P 192      22.534  -1.272   8.524  1.00  2.79      PROC
ATOM   3392 HD21 LEU P 192      21.834  -1.807   9.202  1.00  0.00      PROC
ATOM   3393 HD22 LEU P 192      23.530  -1.220   9.012  1.00  0.00      PROC
ATOM   3394 HD23 LEU P 192      22.613  -1.842   7.574  1.00  0.00      PROC
ATOM   3395  C   LEU P 192      20.890   1.113  11.012  1.00  1.48      PROC
ATOM   3396  O   LEU P 192      21.383   0.638  11.965  1.00  1.64      PROC
ATOM   3397  N   SER P 193      20.479   2.363  11.031  1.00  1.43      PROC
ATOM   3398  HN  SER P 193      20.050   2.766  10.228  1.00  0.00      PROC
ATOM   3399  CA  SER P 193      20.593   3.247  12.148  1.00  1.52      PROC
ATOM   3400  HA  SER P 193      21.549   3.064  12.615  1.00  0.00      PROC
ATOM   3401  CB  SER P 193      20.489   4.696  11.738  1.00  1.55      PROC
ATOM   3402  HB1 SER P 193      20.485   5.277  12.681  1.00  0.00      PROC
ATOM   3403  HB2 SER P 193      19.511   4.796  11.228  1.00  0.00      PROC
ATOM   3404  OG  SER P 193      21.100   5.150  11.178  1.00  1.85      PROC
ATOM   3405  HG1 SER P 193      21.092   4.679  10.341  1.00  0.00      PROC
ATOM   3406  C   SER P 193      19.606   2.993  13.224  1.00  1.54      PROC
ATOM   3407  O   SER P 193      19.829   3.313  14.322  1.00  1.70      PROC
ATOM   3408  N   LYS P 194      18.496   2.386  12.947  1.00  1.50      PROC
ATOM   3409  HN  LYS P 194      18.287   2.114  12.012  1.00  0.00      PROC
ATOM   3410  CA  LYS P 194      17.498   2.054  13.895  1.00  1.61      PROC
ATOM   3411  HA  LYS P 194      17.496   2.827  14.648  1.00  0.00      PROC
ATOM   3412  CB  LYS P 194      16.172   1.940  13.302  1.00  1.64      PROC
ATOM   3413  HB1 LYS P 194      15.790   2.906  13.613  1.00  0.00      PROC
ATOM   3414  HB2 LYS P 194      15.807   1.124  13.916  1.00  0.00      PROC
ATOM   3415  CG  LYS P 194      15.572   1.802  12.526  1.00  1.52      PROC
ATOM   3416  HG1 LYS P 194      15.798   0.757  12.320  1.00  0.00      PROC
ATOM   3417  HG2 LYS P 194      16.054   2.474  11.817  1.00  0.00      PROC
ATOM   3418  CD  LYS P 194      14.388   1.843  12.064  1.00  1.68      PROC
ATOM   3419  HD1 LYS P 194      14.535   1.241  11.169  1.00  0.00      PROC
ATOM   3420  HD2 LYS P 194      14.331   2.907  11.839  1.00  0.00      PROC
ATOM   3421  CE  LYS P 194      13.423   1.665  12.213  1.00  1.82      PROC
ATOM   3422  HE1 LYS P 194      13.005   2.248  11.391  1.00  0.00      PROC
ATOM   3423  HE2 LYS P 194      13.301   2.145  13.185  1.00  0.00      PROC
ATOM   3424  NZ  LYS P 194      12.602   0.964  12.308  1.00  1.97      PROC
ATOM   3425  HZ1 LYS P 194      12.604   0.555  13.264  1.00  0.00      PROC
ATOM   3426  HZ2 LYS P 194      12.712   0.205  11.606  1.00  0.00      PROC
ATOM   3427  HZ3 LYS P 194      11.702   1.460  12.144  1.00  0.00      PROC
ATOM   3428  C   LYS P 194      17.766   0.878  14.607  1.00  1.86      PROC
ATOM   3429  O   LYS P 194      17.543   0.359  15.140  1.00  2.20      PROC
ATOM   3430  N   SER P 195      18.263   0.430  14.638  1.00  2.32      PROC
ATOM   3431  HN  SER P 195      19.007   0.619  14.022  1.00  0.00      PROC
ATOM   3432  CA  SER P 195      18.556  -0.664  15.296  1.00  2.81      PROC
ATOM   3433  HA  SER P 195      17.635  -1.038  15.718  1.00  0.00      PROC
ATOM   3434  CB  SER P 195      18.941  -1.311  14.784  1.00  3.56      PROC
ATOM   3435  HB1 SER P 195      19.843  -1.493  15.371  1.00  0.00      PROC
ATOM   3436  HB2 SER P 195      19.141  -0.732  13.881  1.00  0.00      PROC
ATOM   3437  OG  SER P 195      18.914  -1.602  14.648  1.00  4.20      PROC
ATOM   3438  HG1 SER P 195      18.159  -1.549  14.057  1.00  0.00      PROC
ATOM   3439  C   SER P 195      19.172  -0.854  16.210  1.00  2.88      PROC
ATOM   3440  O   SER P 195      19.646  -0.762  16.490  1.00  3.17      PROC
ATOM   3441  N   LYS P 196      19.168  -1.121  16.694  1.00  3.23      PROC
ATOM   3442  HN  LYS P 196      18.332  -1.605  16.803  1.00  0.00      PROC
ATOM   3443  CA  LYS P 196      19.705  -1.332  17.577  1.00  3.74      PROC
ATOM   3444  HA  LYS P 196      20.587  -0.710  17.601  1.00  0.00      PROC
ATOM   3445  CB  LYS P 196      19.491  -1.263  17.861  1.00  4.42      PROC
ATOM   3446  HB1 LYS P 196      20.020  -0.871  18.749  1.00  0.00      PROC
ATOM   3447  HB2 LYS P 196      18.840  -2.105  18.159  1.00  0.00      PROC
ATOM   3448  CG  LYS P 196      19.160  -0.753  17.456  1.00  4.52      PROC
ATOM   3449  HG1 LYS P 196      18.062  -0.715  17.591  1.00  0.00      PROC
ATOM   3450  HG2 LYS P 196      19.396  -0.814  16.376  1.00  0.00      PROC
ATOM   3451  CD  LYS P 196      19.310  -0.533  17.603  1.00  5.01      PROC
ATOM   3452  HD1 LYS P 196      20.385  -0.555  17.323  1.00  0.00      PROC
ATOM   3453  HD2 LYS P 196      19.222  -0.682  18.700  1.00  0.00      PROC
ATOM   3454  CE  LYS P 196      19.176  -0.240  17.517  1.00  5.72      PROC
ATOM   3455  HE1 LYS P 196      18.640  -0.168  18.427  1.00  0.00      PROC
ATOM   3456  HE2 LYS P 196      18.693  -0.658  16.673  1.00  0.00      PROC
ATOM   3457  NZ  LYS P 196      19.093  -0.013  17.451  1.00  6.38      PROC
ATOM   3458  HZ1 LYS P 196      19.705   0.377  16.706  1.00  0.00      PROC
ATOM   3459  HZ2 LYS P 196      19.110   0.617  18.279  1.00  0.00      PROC
ATOM   3460  HZ3 LYS P 196      18.119  -0.090  17.095  1.00  0.00      PROC
ATOM   3461  C   LYS P 196      20.065  -1.860  18.059  1.00  4.39      PROC
ATOM   3462  OT1 LYS P 196      20.188  -2.075  18.192  1.00  4.89      PROC
ATOM   3463  OT2 LYS P 196      20.234  -2.067  18.315  1.00  4.82      PROC
TER    3464      LYS    196
END
