# Supplementary material for: Mapping the Interactions Among Class IIa Histone Deacetylases and Myocyte Enhancer Factor 2s
Source: J Chem Inf Model. 2025 Jun 6;65(12):6249–60. doi: 10.1021/acs.jcim.5c00858 (PMC12199305; doi:10.1021/acs.jcim.5c00858)
Supplement: Supplementary file 6 [file ci5c00858_si_006.zip › Average_Structures/HDAC5_MEF2C.pdb]

REMARK  GENERATED BY CHARMM-GUI (HTTP://WWW.CHARMM-GUI.ORG) V3.7 ON APR, 06. 2025. JOB
REMARK  READ PDB, MANIPULATE STRUCTURE IF NEEDED, AND GENERATE TOPOLOGY FILE          
REMARK   DATE:     4/ 6/25      8: 4:25      CREATED BY USER: charmm-gui              
ATOM      1  N   GLY P   2       7.103  12.395  20.190  1.00  9.91      PROA
ATOM      2  HT1 GLY P   2       6.252  11.940  20.577  1.00  0.00      PROA
ATOM      3  HT2 GLY P   2       6.938  13.418  20.098  1.00  0.00      PROA
ATOM      4  HT3 GLY P   2       7.906  12.230  20.830  1.00  0.00      PROA
ATOM      5  CA  GLY P   2       7.265  12.090  19.481  1.00  9.33      PROA
ATOM      6  HA1 GLY P   2       6.384  12.311  18.902  1.00  0.00      PROA
ATOM      7  HA2 GLY P   2       7.344  11.033  19.671  1.00  0.00      PROA
ATOM      8  C   GLY P   2       7.970  12.291  18.936  1.00  8.49      PROA
ATOM      9  O   GLY P   2       8.389  12.785  19.196  1.00  8.39      PROA
ATOM     10  N   ARG P   3       8.132  11.906  18.156  1.00  8.01      PROA
ATOM     11  HN  ARG P   3       7.512  11.187  17.866  1.00  0.00      PROA
ATOM     12  CA  ARG P   3       8.792  12.048  17.533  1.00  7.28      PROA
ATOM     13  HA  ARG P   3       9.676  12.375  18.060  1.00  0.00      PROA
ATOM     14  CB  ARG P   3       8.995  11.217  17.003  1.00  7.23      PROA
ATOM     15  HB1 ARG P   3       9.859  11.419  16.335  1.00  0.00      PROA
ATOM     16  HB2 ARG P   3       8.111  10.964  16.380  1.00  0.00      PROA
ATOM     17  CG  ARG P   3       9.216  10.427  17.593  1.00  7.80      PROA
ATOM     18  HG1 ARG P   3       9.639   9.661  16.915  1.00  0.00      PROA
ATOM     19  HG2 ARG P   3       8.245  10.073  17.989  1.00  0.00      PROA
ATOM     20  CD  ARG P   3       9.687  10.449  18.196  1.00  7.96      PROA
ATOM     21  HD1 ARG P   3       9.290  11.208  18.901  1.00  0.00      PROA
ATOM     22  HD2 ARG P   3      10.688  10.754  17.826  1.00  0.00      PROA
ATOM     23  NE  ARG P   3       9.810   9.822  18.621  1.00  8.46      PROA
ATOM     24  HE  ARG P   3       9.085   9.202  18.425  1.00  0.00      PROA
ATOM     25  CZ  ARG P   3      10.191   9.533  19.053  1.00  8.88      PROA
ATOM     26  NH1 ARG P   3      10.514   9.757  19.173  1.00  8.95      PROA
ATOM     27 HH11 ARG P   3      10.434  10.367  19.962  1.00  0.00      PROA
ATOM     28 HH12 ARG P   3      11.380   9.692  18.676  1.00  0.00      PROA
ATOM     29  NH2 ARG P   3      10.253   8.996  19.388  1.00  9.46      PROA
ATOM     30 HH21 ARG P   3      10.045   8.115  18.963  1.00  0.00      PROA
ATOM     31 HH22 ARG P   3      10.558   9.033  20.340  1.00  0.00      PROA
ATOM     32  C   ARG P   3       8.675  12.807  16.725  1.00  6.76      PROA
ATOM     33  O   ARG P   3       8.022  12.953  16.301  1.00  6.91      PROA
ATOM     34  N   LYS P   4       9.313  13.327  16.509  1.00  6.31      PROA
ATOM     35  HN  LYS P   4      10.187  13.241  16.976  1.00  0.00      PROA
ATOM     36  CA  LYS P   4       9.307  14.091  15.776  1.00  5.93      PROA
ATOM     37  HA  LYS P   4       8.399  14.668  15.861  1.00  0.00      PROA
ATOM     38  CB  LYS P   4      10.167  14.674  15.996  1.00  5.98      PROA
ATOM     39  HB1 LYS P   4      10.278  15.350  15.129  1.00  0.00      PROA
ATOM     40  HB2 LYS P   4      11.002  13.949  16.012  1.00  0.00      PROA
ATOM     41  CG  LYS P   4      10.290  15.141  16.636  1.00  6.48      PROA
ATOM     42  HG1 LYS P   4      11.223  14.699  16.971  1.00  0.00      PROA
ATOM     43  HG2 LYS P   4       9.438  14.819  17.227  1.00  0.00      PROA
ATOM     44  CD  LYS P   4      10.368  15.734  16.902  1.00  6.94      PROA
ATOM     45  HD1 LYS P   4       9.339  16.060  16.817  1.00  0.00      PROA
ATOM     46  HD2 LYS P   4      11.011  16.146  16.135  1.00  0.00      PROA
ATOM     47  CE  LYS P   4      10.564  16.184  17.439  1.00  7.55      PROA
ATOM     48  HE1 LYS P   4      10.661  15.384  18.120  1.00  0.00      PROA
ATOM     49  HE2 LYS P   4       9.649  16.706  17.381  1.00  0.00      PROA
ATOM     50  NZ  LYS P   4      10.719  16.511  17.812  1.00  8.03      PROA
ATOM     51  HZ1 LYS P   4      10.731  17.482  17.439  1.00  0.00      PROA
ATOM     52  HZ2 LYS P   4      11.674  16.249  18.128  1.00  0.00      PROA
ATOM     53  HZ3 LYS P   4      10.061  16.457  18.616  1.00  0.00      PROA
ATOM     54  C   LYS P   4       9.096  13.828  14.554  1.00  5.34      PROA
ATOM     55  O   LYS P   4       9.446  13.204  14.125  1.00  5.13      PROA
ATOM     56  N   LYS P   5       8.514  14.312  13.958  1.00  5.27      PROA
ATOM     57  HN  LYS P   5       8.005  15.067  14.350  1.00  0.00      PROA
ATOM     58  CA  LYS P   5       8.257  14.191  12.774  1.00  4.86      PROA
ATOM     59  HA  LYS P   5       8.195  13.132  12.574  1.00  0.00      PROA
ATOM     60  CB  LYS P   5       7.456  14.609  12.492  1.00  5.26      PROA
ATOM     61  HB1 LYS P   5       6.962  13.945  11.752  1.00  0.00      PROA
ATOM     62  HB2 LYS P   5       7.722  15.566  11.997  1.00  0.00      PROA
ATOM     63  CG  LYS P   5       7.194  14.688  12.782  1.00  6.15      PROA
ATOM     64  HG1 LYS P   5       7.667  15.349  13.539  1.00  0.00      PROA
ATOM     65  HG2 LYS P   5       6.889  13.740  13.274  1.00  0.00      PROA
ATOM     66  CD  LYS P   5       6.620  15.010  12.511  1.00  6.87      PROA
ATOM     67  HD1 LYS P   5       6.306  14.313  11.720  1.00  0.00      PROA
ATOM     68  HD2 LYS P   5       7.045  15.924  12.070  1.00  0.00      PROA
ATOM     69  CE  LYS P   5       6.258  15.143  12.663  1.00  7.71      PROA
ATOM     70  HE1 LYS P   5       6.594  15.343  13.674  1.00  0.00      PROA
ATOM     71  HE2 LYS P   5       5.708  14.216  12.550  1.00  0.00      PROA
ATOM     72  NZ  LYS P   5       5.907  15.392  12.690  1.00  8.40      PROA
ATOM     73  HZ1 LYS P   5       5.367  15.328  11.803  1.00  0.00      PROA
ATOM     74  HZ2 LYS P   5       6.193  16.379  12.851  1.00  0.00      PROA
ATOM     75  HZ3 LYS P   5       5.314  15.070  13.481  1.00  0.00      PROA
ATOM     76  C   LYS P   5       8.884  14.534  12.079  1.00  4.03      PROA
ATOM     77  O   LYS P   5       9.403  14.988  12.417  1.00  3.90      PROA
ATOM     78  N   ILE P   6       8.860  14.315  11.073  1.00  3.73      PROA
ATOM     79  HN  ILE P   6       8.202  13.634  10.780  1.00  0.00      PROA
ATOM     80  CA  ILE P   6       9.391  14.665  10.284  1.00  3.16      PROA
ATOM     81  HA  ILE P   6      10.406  14.727  10.640  1.00  0.00      PROA
ATOM     82  CB  ILE P   6       9.413  14.171   9.362  1.00  3.55      PROA
ATOM     83  HB  ILE P   6      10.448  14.303   8.997  1.00  0.00      PROA
ATOM     84  CG2 ILE P   6       9.333  13.812   9.293  1.00  3.98      PROA
ATOM     85 HG21 ILE P   6       9.052  13.296  10.236  1.00  0.00      PROA
ATOM     86 HG22 ILE P   6      10.221  13.303   8.861  1.00  0.00      PROA
ATOM     87 HG23 ILE P   6       8.481  13.744   8.583  1.00  0.00      PROA
ATOM     88  CG1 ILE P   6       9.228  14.047   8.908  1.00  4.14      PROA
ATOM     89 HG11 ILE P   6       9.133  15.037   8.449  1.00  0.00      PROA
ATOM     90 HG12 ILE P   6       8.249  13.645   9.189  1.00  0.00      PROA
ATOM     91  CD  ILE P   6       9.371  13.661   8.353  1.00  4.81      PROA
ATOM     92  HD1 ILE P   6       9.273  12.583   8.602  1.00  0.00      PROA
ATOM     93  HD2 ILE P   6      10.412  13.854   8.016  1.00  0.00      PROA
ATOM     94  HD3 ILE P   6       8.662  13.901   7.532  1.00  0.00      PROA
ATOM     95  C   ILE P   6       9.264  15.618   9.766  1.00  2.61      PROA
ATOM     96  O   ILE P   6       8.649  15.952   9.522  1.00  2.83      PROA
ATOM     97  N   GLN P   7       9.859  16.087   9.605  1.00  2.44      PROA
ATOM     98  HN  GLN P   7      10.779  15.782   9.824  1.00  0.00      PROA
ATOM     99  CA  GLN P   7       9.843  17.005   9.187  1.00  2.46      PROA
ATOM    100  HA  GLN P   7       8.916  17.512   9.406  1.00  0.00      PROA
ATOM    101  CB  GLN P   7      10.546  17.365   9.609  1.00  3.24      PROA
ATOM    102  HB1 GLN P   7      10.488  18.456   9.427  1.00  0.00      PROA
ATOM    103  HB2 GLN P   7      11.446  16.958   9.108  1.00  0.00      PROA
ATOM    104  CG  GLN P   7      10.704  17.255  10.602  1.00  3.94      PROA
ATOM    105  HG1 GLN P   7      11.635  17.815  10.805  1.00  0.00      PROA
ATOM    106  HG2 GLN P   7      10.877  16.172  10.744  1.00  0.00      PROA
ATOM    107  CD  GLN P   7      10.295  17.425  11.104  1.00  4.31      PROA
ATOM    108  OE1 GLN P   7      10.057  17.347  11.285  1.00  4.66      PROA
ATOM    109  NE2 GLN P   7      10.216  17.665  11.343  1.00  4.76      PROA
ATOM    110 HE21 GLN P   7       9.571  18.397  11.123  1.00  0.00      PROA
ATOM    111 HE22 GLN P   7      10.634  17.623  12.251  1.00  0.00      PROA
ATOM    112  C   GLN P   7       9.694  17.393   7.945  1.00  2.04      PROA
ATOM    113  O   GLN P   7      10.073  18.004   7.762  1.00  2.14      PROA
ATOM    114  N   ILE P   8       9.125  17.044   7.055  1.00  2.06      PROA
ATOM    115  HN  ILE P   8       8.630  16.220   7.237  1.00  0.00      PROA
ATOM    116  CA  ILE P   8       8.873  17.344   5.826  1.00  1.85      PROA
ATOM    117  HA  ILE P   8       9.776  17.783   5.431  1.00  0.00      PROA
ATOM    118  CB  ILE P   8       8.473  16.303   4.978  1.00  2.12      PROA
ATOM    119  HB  ILE P   8       7.566  16.066   5.508  1.00  0.00      PROA
ATOM    120  CG2 ILE P   8       8.348  16.087   4.563  1.00  2.77      PROA
ATOM    121 HG21 ILE P   8       9.233  15.999   3.897  1.00  0.00      PROA
ATOM    122 HG22 ILE P   8       7.571  16.688   4.043  1.00  0.00      PROA
ATOM    123 HG23 ILE P   8       7.957  15.068   4.770  1.00  0.00      PROA
ATOM    124  CG1 ILE P   8       8.440  15.666   4.649  1.00  2.34      PROA
ATOM    125 HG11 ILE P   8       7.360  15.597   4.547  1.00  0.00      PROA
ATOM    126 HG12 ILE P   8       8.822  15.050   5.458  1.00  0.00      PROA
ATOM    127  CD  ILE P   8       8.671  15.136   3.961  1.00  2.62      PROA
ATOM    128  HD1 ILE P   8       9.751  14.881   4.021  1.00  0.00      PROA
ATOM    129  HD2 ILE P   8       8.483  15.661   3.000  1.00  0.00      PROA
ATOM    130  HD3 ILE P   8       8.082  14.194   3.995  1.00  0.00      PROA
ATOM    131  C   ILE P   8       8.024  18.355   5.724  1.00  1.72      PROA
ATOM    132  O   ILE P   8       7.200  18.439   6.335  1.00  1.94      PROA
ATOM    133  N   THR P   9       8.217  19.178   4.959  1.00  1.77      PROA
ATOM    134  HN  THR P   9       9.010  19.127   4.359  1.00  0.00      PROA
ATOM    135  CA  THR P   9       7.492  20.210   4.777  1.00  2.03      PROA
ATOM    136  HA  THR P   9       6.731  20.235   5.542  1.00  0.00      PROA
ATOM    137  CB  THR P   9       8.207  21.207   4.840  1.00  2.55      PROA
ATOM    138  HB  THR P   9       9.041  20.801   4.286  1.00  0.00      PROA
ATOM    139  OG1 THR P   9       8.380  21.451   4.985  1.00  3.22      PROA
ATOM    140  HG1 THR P   9       8.546  21.160   5.885  1.00  0.00      PROA
ATOM    141  CG2 THR P   9       8.576  21.898   4.796  1.00  2.76      PROA
ATOM    142 HG21 THR P   9       8.077  22.640   5.456  1.00  0.00      PROA
ATOM    143 HG22 THR P   9       8.547  22.276   3.752  1.00  0.00      PROA
ATOM    144 HG23 THR P   9       9.631  21.785   5.124  1.00  0.00      PROA
ATOM    145  C   THR P   9       6.634  20.294   3.595  1.00  1.81      PROA
ATOM    146  O   THR P   9       6.947  19.884   2.634  1.00  1.67      PROA
ATOM    147  N   ARG P  10       5.510  20.814   3.645  1.00  1.96      PROA
ATOM    148  HN  ARG P  10       5.194  21.188   4.510  1.00  0.00      PROA
ATOM    149  CA  ARG P  10       4.565  20.963   2.610  1.00  1.85      PROA
ATOM    150  HA  ARG P  10       4.460  20.009   2.115  1.00  0.00      PROA
ATOM    151  CB  ARG P  10       3.270  21.405   3.140  1.00  2.10      PROA
ATOM    152  HB1 ARG P  10       2.643  21.009   2.349  1.00  0.00      PROA
ATOM    153  HB2 ARG P  10       3.431  22.474   3.054  1.00  0.00      PROA
ATOM    154  CG  ARG P  10       2.645  21.426   3.795  1.00  2.24      PROA
ATOM    155  HG1 ARG P  10       2.878  22.409   4.188  1.00  0.00      PROA
ATOM    156  HG2 ARG P  10       3.044  20.623   4.403  1.00  0.00      PROA
ATOM    157  CD  ARG P  10       1.543  21.368   4.163  1.00  2.38      PROA
ATOM    158  HD1 ARG P  10       1.532  22.064   5.016  1.00  0.00      PROA
ATOM    159  HD2 ARG P  10       1.450  20.322   4.494  1.00  0.00      PROA
ATOM    160  NE  ARG P  10       0.718  21.508   3.826  1.00  2.68      PROA
ATOM    161  HE  ARG P  10       0.753  20.959   3.062  1.00  0.00      PROA
ATOM    162  CZ  ARG P  10      -0.044  21.807   3.758  1.00  3.03      PROA
ATOM    163  NH1 ARG P  10      -0.174  22.022   3.971  1.00  3.32      PROA
ATOM    164 HH11 ARG P  10      -0.071  23.004   3.815  1.00  0.00      PROA
ATOM    165 HH12 ARG P  10      -0.672  21.692   4.773  1.00  0.00      PROA
ATOM    166  NH2 ARG P  10      -0.726  21.892   3.465  1.00  3.66      PROA
ATOM    167 HH21 ARG P  10      -1.102  21.189   2.861  1.00  0.00      PROA
ATOM    168 HH22 ARG P  10      -1.263  22.708   3.677  1.00  0.00      PROA
ATOM    169  C   ARG P  10       4.959  21.836   1.473  1.00  1.76      PROA
ATOM    170  O   ARG P  10       5.594  22.807   1.631  1.00  1.91      PROA
ATOM    171  N   ILE P  11       4.574  21.500   0.277  1.00  1.61      PROA
ATOM    172  HN  ILE P  11       4.059  20.660   0.133  1.00  0.00      PROA
ATOM    173  CA  ILE P  11       4.823  22.244  -0.908  1.00  1.57      PROA
ATOM    174  HA  ILE P  11       5.698  22.853  -0.734  1.00  0.00      PROA
ATOM    175  CB  ILE P  11       5.042  21.366  -2.086  1.00  1.47      PROA
ATOM    176  HB  ILE P  11       4.160  20.700  -2.193  1.00  0.00      PROA
ATOM    177  CG2 ILE P  11       5.221  22.024  -3.256  1.00  1.80      PROA
ATOM    178 HG21 ILE P  11       6.109  22.688  -3.189  1.00  0.00      PROA
ATOM    179 HG22 ILE P  11       4.329  22.647  -3.480  1.00  0.00      PROA
ATOM    180 HG23 ILE P  11       5.384  21.295  -4.079  1.00  0.00      PROA
ATOM    181  CG1 ILE P  11       6.081  20.511  -1.960  1.00  1.47      PROA
ATOM    182 HG11 ILE P  11       5.568  19.661  -1.506  1.00  0.00      PROA
ATOM    183 HG12 ILE P  11       6.683  21.056  -1.230  1.00  0.00      PROA
ATOM    184  CD  ILE P  11       6.732  20.078  -2.401  1.00  1.67      PROA
ATOM    185  HD1 ILE P  11       7.407  20.807  -2.898  1.00  0.00      PROA
ATOM    186  HD2 ILE P  11       6.289  19.419  -3.177  1.00  0.00      PROA
ATOM    187  HD3 ILE P  11       7.330  19.469  -1.690  1.00  0.00      PROA
ATOM    188  C   ILE P  11       3.706  23.181  -1.153  1.00  1.64      PROA
ATOM    189  O   ILE P  11       2.602  22.801  -1.231  1.00  1.68      PROA
ATOM    190  N   MET P  12       3.961  24.450  -1.255  1.00  1.78      PROA
ATOM    191  HN  MET P  12       4.901  24.780  -1.266  1.00  0.00      PROA
ATOM    192  CA  MET P  12       2.984  25.459  -1.357  1.00  1.93      PROA
ATOM    193  HA  MET P  12       2.058  25.071  -0.960  1.00  0.00      PROA
ATOM    194  CB  MET P  12       3.397  26.633  -0.620  1.00  2.26      PROA
ATOM    195  HB1 MET P  12       2.623  27.416  -0.759  1.00  0.00      PROA
ATOM    196  HB2 MET P  12       4.354  26.991  -1.053  1.00  0.00      PROA
ATOM    197  CG  MET P  12       3.580  26.454   0.719  1.00  2.57      PROA
ATOM    198  HG1 MET P  12       3.977  27.422   1.074  1.00  0.00      PROA
ATOM    199  HG2 MET P  12       4.374  25.690   0.788  1.00  0.00      PROA
ATOM    200  SD  MET P  12       2.701  26.110   1.581  1.00  2.92      PROA
ATOM    201  CE  MET P  12       2.751  26.635   2.303  1.00  3.48      PROA
ATOM    202  HE1 MET P  12       2.578  27.700   2.040  1.00  0.00      PROA
ATOM    203  HE2 MET P  12       3.757  26.555   2.766  1.00  0.00      PROA
ATOM    204  HE3 MET P  12       1.984  26.336   3.048  1.00  0.00      PROA
ATOM    205  C   MET P  12       2.627  25.873  -2.713  1.00  1.81      PROA
ATOM    206  O   MET P  12       1.629  26.353  -2.949  1.00  1.98      PROA
ATOM    207  N   ASP P  13       3.427  25.670  -3.651  1.00  1.69      PROA
ATOM    208  HN  ASP P  13       4.310  25.244  -3.475  1.00  0.00      PROA
ATOM    209  CA  ASP P  13       3.203  25.994  -4.990  1.00  1.66      PROA
ATOM    210  HA  ASP P  13       2.545  26.850  -5.027  1.00  0.00      PROA
ATOM    211  CB  ASP P  13       4.492  26.300  -5.649  1.00  1.81      PROA
ATOM    212  HB1 ASP P  13       4.701  25.426  -6.295  1.00  0.00      PROA
ATOM    213  HB2 ASP P  13       5.232  26.346  -4.828  1.00  0.00      PROA
ATOM    214  CG  ASP P  13       4.669  26.973  -6.135  1.00  2.35      PROA
ATOM    215  OD1 ASP P  13       4.743  27.265  -6.329  1.00  2.94      PROA
ATOM    216  OD2 ASP P  13       4.771  27.249  -6.357  1.00  2.90      PROA
ATOM    217  C   ASP P  13       2.487  24.925  -5.703  1.00  1.51      PROA
ATOM    218  O   ASP P  13       2.892  23.806  -5.719  1.00  1.40      PROA
ATOM    219  N   GLU P  14       1.380  25.252  -6.301  1.00  1.61      PROA
ATOM    220  HN  GLU P  14       1.091  26.204  -6.348  1.00  0.00      PROA
ATOM    221  CA  GLU P  14       0.502  24.342  -6.922  1.00  1.61      PROA
ATOM    222  HA  GLU P  14       0.242  23.579  -6.203  1.00  0.00      PROA
ATOM    223  CB  GLU P  14      -0.719  25.053  -7.391  1.00  1.88      PROA
ATOM    224  HB1 GLU P  14      -0.693  24.883  -8.478  1.00  0.00      PROA
ATOM    225  HB2 GLU P  14      -0.488  26.104  -7.161  1.00  0.00      PROA
ATOM    226  CG  GLU P  14      -1.578  25.001  -7.209  1.00  2.31      PROA
ATOM    227  HG1 GLU P  14      -1.561  25.043  -6.114  1.00  0.00      PROA
ATOM    228  HG2 GLU P  14      -1.806  23.991  -7.568  1.00  0.00      PROA
ATOM    229  CD  GLU P  14      -2.676  25.578  -7.442  1.00  2.65      PROA
ATOM    230  OE1 GLU P  14      -3.124  25.783  -7.547  1.00  3.05      PROA
ATOM    231  OE2 GLU P  14      -3.111  25.833  -7.521  1.00  3.06      PROA
ATOM    232  C   GLU P  14       1.069  23.524  -8.034  1.00  1.50      PROA
ATOM    233  O   GLU P  14       0.863  22.364  -8.094  1.00  1.48      PROA
ATOM    234  N   ARG P  15       1.835  24.096  -8.929  1.00  1.54      PROA
ATOM    235  HN  ARG P  15       2.010  25.077  -8.903  1.00  0.00      PROA
ATOM    236  CA  ARG P  15       2.474  23.400  -9.993  1.00  1.51      PROA
ATOM    237  HA  ARG P  15       1.743  22.746 -10.446  1.00  0.00      PROA
ATOM    238  CB  ARG P  15       3.029  24.353 -11.027  1.00  1.69      PROA
ATOM    239  HB1 ARG P  15       3.677  23.752 -11.696  1.00  0.00      PROA
ATOM    240  HB2 ARG P  15       3.652  25.088 -10.479  1.00  0.00      PROA
ATOM    241  CG  ARG P  15       2.304  24.980 -11.730  1.00  2.08      PROA
ATOM    242  HG1 ARG P  15       2.937  25.840 -11.980  1.00  0.00      PROA
ATOM    243  HG2 ARG P  15       1.515  25.267 -11.025  1.00  0.00      PROA
ATOM    244  CD  ARG P  15       1.897  24.893 -12.388  1.00  2.72      PROA
ATOM    245  HD1 ARG P  15       1.358  25.797 -12.721  1.00  0.00      PROA
ATOM    246  HD2 ARG P  15       1.242  24.005 -12.412  1.00  0.00      PROA
ATOM    247  NE  ARG P  15       2.324  24.825 -12.622  1.00  3.39      PROA
ATOM    248  HE  ARG P  15       3.230  25.037 -12.274  1.00  0.00      PROA
ATOM    249  CZ  ARG P  15       2.230  24.656 -13.006  1.00  4.36      PROA
ATOM    250  NH1 ARG P  15       1.709  24.547 -13.260  1.00  4.84      PROA
ATOM    251 HH11 ARG P  15       1.133  25.305 -13.565  1.00  0.00      PROA
ATOM    252 HH12 ARG P  15       1.402  23.604 -13.386  1.00  0.00      PROA
ATOM    253  NH2 ARG P  15       2.680  24.591 -13.140  1.00  5.18      PROA
ATOM    254 HH21 ARG P  15       3.145  23.731 -12.930  1.00  0.00      PROA
ATOM    255 HH22 ARG P  15       3.165  25.314 -13.632  1.00  0.00      PROA
ATOM    256  C   ARG P  15       3.538  22.468  -9.530  1.00  1.36      PROA
ATOM    257  O   ARG P  15       3.656  21.369  -9.992  1.00  1.35      PROA
ATOM    258  N   ASN P  16       4.312  22.871  -8.546  1.00  1.32      PROA
ATOM    259  HN  ASN P  16       4.228  23.790  -8.171  1.00  0.00      PROA
ATOM    260  CA  ASN P  16       5.315  22.062  -7.937  1.00  1.26      PROA
ATOM    261  HA  ASN P  16       5.889  21.588  -8.719  1.00  0.00      PROA
ATOM    262  CB  ASN P  16       6.212  22.930  -7.066  1.00  1.38      PROA
ATOM    263  HB1 ASN P  16       5.732  22.980  -6.068  1.00  0.00      PROA
ATOM    264  HB2 ASN P  16       6.218  23.939  -7.524  1.00  0.00      PROA
ATOM    265  CG  ASN P  16       7.341  22.651  -6.873  1.00  1.71      PROA
ATOM    266  OD1 ASN P  16       7.597  22.000  -7.203  1.00  2.22      PROA
ATOM    267  ND2 ASN P  16       8.050  23.161  -6.317  1.00  2.05      PROA
ATOM    268 HD21 ASN P  16       8.980  22.801  -6.241  1.00  0.00      PROA
ATOM    269 HD22 ASN P  16       7.805  24.014  -5.856  1.00  0.00      PROA
ATOM    270  C   ASN P  16       4.737  20.902  -7.167  1.00  1.14      PROA
ATOM    271  O   ASN P  16       5.255  19.807  -7.188  1.00  1.11      PROA
ATOM    272  N   ARG P  17       3.604  21.098  -6.491  1.00  1.14      PROA
ATOM    273  HN  ARG P  17       3.203  22.006  -6.407  1.00  0.00      PROA
ATOM    274  CA  ARG P  17       2.875  20.043  -5.838  1.00  1.08      PROA
ATOM    275  HA  ARG P  17       3.557  19.524  -5.181  1.00  0.00      PROA
ATOM    276  CB  ARG P  17       1.696  20.605  -5.040  1.00  1.19      PROA
ATOM    277  HB1 ARG P  17       0.866  20.522  -5.757  1.00  0.00      PROA
ATOM    278  HB2 ARG P  17       1.984  21.658  -4.904  1.00  0.00      PROA
ATOM    279  CG  ARG P  17       1.277  20.405  -4.224  1.00  1.73      PROA
ATOM    280  HG1 ARG P  17       2.111  20.458  -3.509  1.00  0.00      PROA
ATOM    281  HG2 ARG P  17       0.960  19.361  -4.368  1.00  0.00      PROA
ATOM    282  CD  ARG P  17       0.172  20.967  -3.462  1.00  1.93      PROA
ATOM    283  HD1 ARG P  17       0.764  21.316  -2.630  1.00  0.00      PROA
ATOM    284  HD2 ARG P  17      -0.347  20.036  -3.296  1.00  0.00      PROA
ATOM    285  NE  ARG P  17      -0.415  21.384  -3.285  1.00  1.74      PROA
ATOM    286  HE  ARG P  17      -1.117  20.877  -3.665  1.00  0.00      PROA
ATOM    287  CZ  ARG P  17      -0.904  22.120  -2.909  1.00  2.12      PROA
ATOM    288  NH1 ARG P  17      -0.939  22.585  -2.648  1.00  2.61      PROA
ATOM    289 HH11 ARG P  17      -0.907  23.446  -3.155  1.00  0.00      PROA
ATOM    290 HH12 ARG P  17      -1.036  22.594  -1.653  1.00  0.00      PROA
ATOM    291  NH2 ARG P  17      -1.388  22.411  -2.789  1.00  2.71      PROA
ATOM    292 HH21 ARG P  17      -1.881  22.232  -1.937  1.00  0.00      PROA
ATOM    293 HH22 ARG P  17      -1.733  23.094  -3.433  1.00  0.00      PROA
ATOM    294  C   ARG P  17       2.401  18.957  -6.773  1.00  1.03      PROA
ATOM    295  O   ARG P  17       2.567  17.791  -6.494  1.00  0.99      PROA
ATOM    296  N   GLN P  18       1.845  19.316  -7.934  1.00  1.06      PROA
ATOM    297  HN  GLN P  18       1.689  20.275  -8.155  1.00  0.00      PROA
ATOM    298  CA  GLN P  18       1.430  18.379  -8.949  1.00  1.06      PROA
ATOM    299  HA  GLN P  18       0.822  17.622  -8.476  1.00  0.00      PROA
ATOM    300  CB  GLN P  18       0.634  19.090 -10.050  1.00  1.17      PROA
ATOM    301  HB1 GLN P  18       0.908  18.556 -10.978  1.00  0.00      PROA
ATOM    302  HB2 GLN P  18       1.047  20.114 -10.073  1.00  0.00      PROA
ATOM    303  CG  GLN P  18      -0.438  19.228 -10.122  1.00  1.66      PROA
ATOM    304  HG1 GLN P  18      -0.702  19.169 -11.198  1.00  0.00      PROA
ATOM    305  HG2 GLN P  18      -0.661  20.246  -9.743  1.00  0.00      PROA
ATOM    306  CD  GLN P  18      -1.215  18.440  -9.516  1.00  1.99      PROA
ATOM    307  OE1 GLN P  18      -1.506  18.073  -8.972  1.00  2.24      PROA
ATOM    308  NE2 GLN P  18      -1.577  18.166  -9.620  1.00  2.70      PROA
ATOM    309 HE21 GLN P  18      -2.509  18.476  -9.432  1.00  0.00      PROA
ATOM    310 HE22 GLN P  18      -1.422  17.268 -10.031  1.00  0.00      PROA
ATOM    311  C   GLN P  18       2.555  17.571  -9.556  1.00  1.03      PROA
ATOM    312  O   GLN P  18       2.457  16.368  -9.711  1.00  1.01      PROA
ATOM    313  N   VAL P  19       3.681  18.214  -9.874  1.00  1.07      PROA
ATOM    314  HN  VAL P  19       3.749  19.206  -9.801  1.00  0.00      PROA
ATOM    315  CA  VAL P  19       4.874  17.547 -10.342  1.00  1.10      PROA
ATOM    316  HA  VAL P  19       4.588  16.870 -11.133  1.00  0.00      PROA
ATOM    317  CB  VAL P  19       5.887  18.541 -10.849  1.00  1.23      PROA
ATOM    318  HB  VAL P  19       5.980  19.352 -10.097  1.00  0.00      PROA
ATOM    319  CG1 VAL P  19       7.144  18.034 -11.088  1.00  1.45      PROA
ATOM    320 HG11 VAL P  19       7.074  17.118 -11.712  1.00  0.00      PROA
ATOM    321 HG12 VAL P  19       7.635  17.772 -10.127  1.00  0.00      PROA
ATOM    322 HG13 VAL P  19       7.758  18.785 -11.629  1.00  0.00      PROA
ATOM    323  CG2 VAL P  19       5.479  19.103 -12.031  1.00  1.47      PROA
ATOM    324 HG21 VAL P  19       4.512  19.632 -11.889  1.00  0.00      PROA
ATOM    325 HG22 VAL P  19       5.341  18.311 -12.798  1.00  0.00      PROA
ATOM    326 HG23 VAL P  19       6.236  19.836 -12.382  1.00  0.00      PROA
ATOM    327  C   VAL P  19       5.471  16.629  -9.301  1.00  1.04      PROA
ATOM    328  O   VAL P  19       5.811  15.494  -9.574  1.00  1.06      PROA
ATOM    329  N   THR P  20       5.544  17.083  -8.043  1.00  1.01      PROA
ATOM    330  HN  THR P  20       5.273  18.015  -7.818  1.00  0.00      PROA
ATOM    331  CA  THR P  20       6.009  16.291  -6.918  1.00  0.99      PROA
ATOM    332  HA  THR P  20       6.968  15.876  -7.190  1.00  0.00      PROA
ATOM    333  CB  THR P  20       6.143  17.095  -5.641  1.00  1.02      PROA
ATOM    334  HB  THR P  20       5.159  17.535  -5.372  1.00  0.00      PROA
ATOM    335  OG1 THR P  20       7.058  18.119  -5.805  1.00  1.16      PROA
ATOM    336  HG1 THR P  20       6.591  18.820  -6.265  1.00  0.00      PROA
ATOM    337  CG2 THR P  20       6.642  16.276  -4.495  1.00  1.10      PROA
ATOM    338 HG21 THR P  20       7.551  15.713  -4.796  1.00  0.00      PROA
ATOM    339 HG22 THR P  20       5.862  15.549  -4.182  1.00  0.00      PROA
ATOM    340 HG23 THR P  20       6.901  16.938  -3.641  1.00  0.00      PROA
ATOM    341  C   THR P  20       5.142  15.088  -6.667  1.00  0.93      PROA
ATOM    342  O   THR P  20       5.630  13.987  -6.483  1.00  0.97      PROA
ATOM    343  N   PHE P  21       3.816  15.253  -6.721  1.00  0.89      PROA
ATOM    344  HN  PHE P  21       3.417  16.161  -6.821  1.00  0.00      PROA
ATOM    345  CA  PHE P  21       2.859  14.174  -6.643  1.00  0.87      PROA
ATOM    346  HA  PHE P  21       3.054  13.612  -5.741  1.00  0.00      PROA
ATOM    347  CB  PHE P  21       1.420  14.754  -6.624  1.00  0.88      PROA
ATOM    348  HB1 PHE P  21       1.295  15.434  -7.493  1.00  0.00      PROA
ATOM    349  HB2 PHE P  21       1.270  15.314  -5.676  1.00  0.00      PROA
ATOM    350  CG  PHE P  21       0.326  13.740  -6.706  1.00  0.87      PROA
ATOM    351  CD1 PHE P  21      -0.054  13.083  -6.177  1.00  1.18      PROA
ATOM    352  HD1 PHE P  21       0.431  13.040  -5.230  1.00  0.00      PROA
ATOM    353  CE1 PHE P  21      -1.059  12.143  -6.246  1.00  1.24      PROA
ATOM    354  HE1 PHE P  21      -1.119  11.591  -5.337  1.00  0.00      PROA
ATOM    355  CZ  PHE P  21      -1.697  11.849  -6.847  1.00  1.00      PROA
ATOM    356  HZ  PHE P  21      -2.440  11.146  -6.894  1.00  0.00      PROA
ATOM    357  CD2 PHE P  21      -0.331  13.440  -7.307  1.00  1.52      PROA
ATOM    358  HD2 PHE P  21      -0.287  14.000  -8.211  1.00  0.00      PROA
ATOM    359  CE2 PHE P  21      -1.334  12.498  -7.378  1.00  1.56      PROA
ATOM    360  HE2 PHE P  21      -1.828  12.538  -8.323  1.00  0.00      PROA
ATOM    361  C   PHE P  21       3.041  13.135  -7.730  1.00  0.87      PROA
ATOM    362  O   PHE P  21       3.075  11.949  -7.462  1.00  0.90      PROA
ATOM    363  N   THR P  22       3.217  13.566  -8.986  1.00  0.90      PROA
ATOM    364  HN  THR P  22       3.207  14.539  -9.200  1.00  0.00      PROA
ATOM    365  CA  THR P  22       3.433  12.690 -10.123  1.00  0.93      PROA
ATOM    366  HA  THR P  22       2.640  11.957 -10.126  1.00  0.00      PROA
ATOM    367  CB  THR P  22       3.444  13.442 -11.437  1.00  1.01      PROA
ATOM    368  HB  THR P  22       4.288  14.164 -11.433  1.00  0.00      PROA
ATOM    369  OG1 THR P  22       2.384  14.083 -11.651  1.00  1.20      PROA
ATOM    370  HG1 THR P  22       2.382  14.808 -11.022  1.00  0.00      PROA
ATOM    371  CG2 THR P  22       3.558  12.670 -12.555  1.00  1.26      PROA
ATOM    372 HG21 THR P  22       2.707  11.959 -12.616  1.00  0.00      PROA
ATOM    373 HG22 THR P  22       4.504  12.089 -12.518  1.00  0.00      PROA
ATOM    374 HG23 THR P  22       3.549  13.313 -13.461  1.00  0.00      PROA
ATOM    375  C   THR P  22       4.684  11.849 -10.001  1.00  0.96      PROA
ATOM    376  O   THR P  22       4.650  10.646 -10.191  1.00  1.00      PROA
ATOM    377  N   LYS P  23       5.817  12.459  -9.624  1.00  0.98      PROA
ATOM    378  HN  LYS P  23       5.855  13.446  -9.490  1.00  0.00      PROA
ATOM    379  CA  LYS P  23       7.055  11.755  -9.385  1.00  1.03      PROA
ATOM    380  HA  LYS P  23       7.246  11.115 -10.234  1.00  0.00      PROA
ATOM    381  CB  LYS P  23       8.210  12.747  -9.194  1.00  1.11      PROA
ATOM    382  HB1 LYS P  23       9.086  12.160  -8.851  1.00  0.00      PROA
ATOM    383  HB2 LYS P  23       7.905  13.448  -8.390  1.00  0.00      PROA
ATOM    384  CG  LYS P  23       8.611  13.477 -10.205  1.00  1.34      PROA
ATOM    385  HG1 LYS P  23       7.896  14.315 -10.205  1.00  0.00      PROA
ATOM    386  HG2 LYS P  23       8.430  12.822 -11.071  1.00  0.00      PROA
ATOM    387  CD  LYS P  23       9.526  13.945 -10.448  1.00  1.78      PROA
ATOM    388  HD1 LYS P  23      10.146  13.071 -10.327  1.00  0.00      PROA
ATOM    389  HD2 LYS P  23       9.549  14.615  -9.602  1.00  0.00      PROA
ATOM    390  CE  LYS P  23      10.124  14.426 -10.980  1.00  2.25      PROA
ATOM    391  HE1 LYS P  23       9.637  15.392 -10.911  1.00  0.00      PROA
ATOM    392  HE2 LYS P  23       9.943  13.903 -11.913  1.00  0.00      PROA
ATOM    393  NZ  LYS P  23      10.965  14.772 -11.237  1.00  2.77      PROA
ATOM    394  HZ1 LYS P  23      11.625  13.987 -11.412  1.00  0.00      PROA
ATOM    395  HZ2 LYS P  23      11.338  15.376 -10.477  1.00  0.00      PROA
ATOM    396  HZ3 LYS P  23      10.858  15.334 -12.105  1.00  0.00      PROA
ATOM    397  C   LYS P  23       7.016  10.781  -8.225  1.00  1.00      PROA
ATOM    398  O   LYS P  23       7.436   9.641  -8.340  1.00  1.05      PROA
ATOM    399  N   ARG P  24       6.465  11.195  -7.081  1.00  0.96      PROA
ATOM    400  HN  ARG P  24       6.128  12.127  -6.977  1.00  0.00      PROA
ATOM    401  CA  ARG P  24       6.311  10.352  -5.920  1.00  0.96      PROA
ATOM    402  HA  ARG P  24       7.241   9.825  -5.767  1.00  0.00      PROA
ATOM    403  CB  ARG P  24       5.960  11.180  -4.674  1.00  0.97      PROA
ATOM    404  HB1 ARG P  24       5.676  10.479  -3.861  1.00  0.00      PROA
ATOM    405  HB2 ARG P  24       5.087  11.820  -4.919  1.00  0.00      PROA
ATOM    406  CG  ARG P  24       7.081  12.082  -4.155  1.00  1.04      PROA
ATOM    407  HG1 ARG P  24       6.585  12.823  -3.500  1.00  0.00      PROA
ATOM    408  HG2 ARG P  24       7.487  12.593  -5.049  1.00  0.00      PROA
ATOM    409  CD  ARG P  24       8.041  11.700  -3.539  1.00  1.37      PROA
ATOM    410  HD1 ARG P  24       8.634  11.063  -4.227  1.00  0.00      PROA
ATOM    411  HD2 ARG P  24       7.661  11.099  -2.688  1.00  0.00      PROA
ATOM    412  NE  ARG P  24       8.992  12.592  -2.959  1.00  1.36      PROA
ATOM    413  HE  ARG P  24       9.295  13.330  -3.556  1.00  0.00      PROA
ATOM    414  CZ  ARG P  24       9.446  12.591  -1.947  1.00  1.59      PROA
ATOM    415  NH1 ARG P  24       9.098  11.803  -1.291  1.00  2.00      PROA
ATOM    416 HH11 ARG P  24       8.417  11.147  -1.615  1.00  0.00      PROA
ATOM    417 HH12 ARG P  24       9.458  11.732  -0.361  1.00  0.00      PROA
ATOM    418  NH2 ARG P  24      10.297  13.426  -1.569  1.00  1.73      PROA
ATOM    419 HH21 ARG P  24      10.603  14.145  -2.193  1.00  0.00      PROA
ATOM    420 HH22 ARG P  24      10.671  13.374  -0.643  1.00  0.00      PROA
ATOM    421  C   ARG P  24       5.323   9.216  -6.089  1.00  0.93      PROA
ATOM    422  O   ARG P  24       5.562   8.115  -5.627  1.00  0.96      PROA
ATOM    423  N   LYS P  25       4.199   9.444  -6.788  1.00  0.91      PROA
ATOM    424  HN  LYS P  25       3.978  10.357  -7.120  1.00  0.00      PROA
ATOM    425  CA  LYS P  25       3.229   8.423  -7.119  1.00  0.89      PROA
ATOM    426  HA  LYS P  25       2.951   7.917  -6.207  1.00  0.00      PROA
ATOM    427  CB  LYS P  25       1.990   9.053  -7.782  1.00  0.92      PROA
ATOM    428  HB1 LYS P  25       2.353   9.744  -8.570  1.00  0.00      PROA
ATOM    429  HB2 LYS P  25       1.461   9.638  -7.002  1.00  0.00      PROA
ATOM    430  CG  LYS P  25       1.003   8.163  -8.404  1.00  1.00      PROA
ATOM    431  HG1 LYS P  25       0.700   7.422  -7.636  1.00  0.00      PROA
ATOM    432  HG2 LYS P  25       1.514   7.636  -9.235  1.00  0.00      PROA
ATOM    433  CD  LYS P  25      -0.172   8.723  -8.928  1.00  1.22      PROA
ATOM    434  HD1 LYS P  25      -0.728   9.176  -8.082  1.00  0.00      PROA
ATOM    435  HD2 LYS P  25      -0.773   7.893  -9.353  1.00  0.00      PROA
ATOM    436  CE  LYS P  25      -0.053   9.704  -9.923  1.00  1.41      PROA
ATOM    437  HE1 LYS P  25       0.870  10.266  -9.680  1.00  0.00      PROA
ATOM    438  HE2 LYS P  25      -0.944  10.352  -9.812  1.00  0.00      PROA
ATOM    439  NZ  LYS P  25       0.032   9.524 -11.209  1.00  1.23      PROA
ATOM    440  HZ1 LYS P  25      -0.729   8.888 -11.522  1.00  0.00      PROA
ATOM    441  HZ2 LYS P  25       0.954   9.101 -11.440  1.00  0.00      PROA
ATOM    442  HZ3 LYS P  25      -0.060  10.439 -11.694  1.00  0.00      PROA
ATOM    443  C   LYS P  25       3.789   7.301  -7.967  1.00  0.89      PROA
ATOM    444  O   LYS P  25       3.598   6.136  -7.664  1.00  0.89      PROA
ATOM    445  N   PHE P  26       4.562   7.633  -9.016  1.00  0.91      PROA
ATOM    446  HN  PHE P  26       4.690   8.584  -9.286  1.00  0.00      PROA
ATOM    447  CA  PHE P  26       5.260   6.660  -9.825  1.00  0.93      PROA
ATOM    448  HA  PHE P  26       4.554   5.894 -10.109  1.00  0.00      PROA
ATOM    449  CB  PHE P  26       5.863   7.323 -11.080  1.00  1.01      PROA
ATOM    450  HB1 PHE P  26       6.759   7.894 -10.759  1.00  0.00      PROA
ATOM    451  HB2 PHE P  26       5.098   8.011 -11.496  1.00  0.00      PROA
ATOM    452  CG  PHE P  26       6.232   6.641 -12.021  1.00  1.29      PROA
ATOM    453  CD1 PHE P  26       6.074   6.184 -12.528  1.00  1.91      PROA
ATOM    454  HD1 PHE P  26       5.045   6.017 -12.446  1.00  0.00      PROA
ATOM    455  CE1 PHE P  26       6.418   5.542 -13.396  1.00  2.50      PROA
ATOM    456  HE1 PHE P  26       5.570   5.027 -13.742  1.00  0.00      PROA
ATOM    457  CZ  PHE P  26       6.921   5.353 -13.777  1.00  2.65      PROA
ATOM    458  HZ  PHE P  26       7.223   4.810 -14.506  1.00  0.00      PROA
ATOM    459  CD2 PHE P  26       6.736   6.451 -12.424  1.00  2.02      PROA
ATOM    460  HD2 PHE P  26       7.581   6.984 -12.105  1.00  0.00      PROA
ATOM    461  CE2 PHE P  26       7.079   5.810 -13.296  1.00  2.60      PROA
ATOM    462  HE2 PHE P  26       8.100   6.012 -13.416  1.00  0.00      PROA
ATOM    463  C   PHE P  26       6.310   5.890  -9.047  1.00  0.94      PROA
ATOM    464  O   PHE P  26       6.429   4.685  -9.174  1.00  0.95      PROA
ATOM    465  N   GLY P  27       7.056   6.573  -8.163  1.00  0.96      PROA
ATOM    466  HN  GLY P  27       6.981   7.564  -8.088  1.00  0.00      PROA
ATOM    467  CA  GLY P  27       8.011   5.965  -7.261  1.00  0.99      PROA
ATOM    468  HA1 GLY P  27       8.461   6.760  -6.685  1.00  0.00      PROA
ATOM    469  HA2 GLY P  27       8.758   5.474  -7.867  1.00  0.00      PROA
ATOM    470  C   GLY P  27       7.433   4.963  -6.315  1.00  0.94      PROA
ATOM    471  O   GLY P  27       7.984   3.899  -6.116  1.00  0.97      PROA
ATOM    472  N   LEU P  28       6.275   5.265  -5.716  1.00  0.92      PROA
ATOM    473  HN  LEU P  28       5.852   6.160  -5.833  1.00  0.00      PROA
ATOM    474  CA  LEU P  28       5.550   4.349  -4.868  1.00  0.89      PROA
ATOM    475  HA  LEU P  28       6.232   3.966  -4.124  1.00  0.00      PROA
ATOM    476  CB  LEU P  28       4.373   5.077  -4.196  1.00  0.95      PROA
ATOM    477  HB1 LEU P  28       3.496   4.818  -4.816  1.00  0.00      PROA
ATOM    478  HB2 LEU P  28       4.608   6.150  -4.313  1.00  0.00      PROA
ATOM    479  CG  LEU P  28       3.979   4.975  -3.056  1.00  1.08      PROA
ATOM    480  HG  LEU P  28       3.578   3.967  -3.117  1.00  0.00      PROA
ATOM    481  CD1 LEU P  28       4.153   4.997  -2.132  1.00  1.55      PROA
ATOM    482 HD11 LEU P  28       5.173   5.396  -1.945  1.00  0.00      PROA
ATOM    483 HD12 LEU P  28       4.090   3.971  -1.711  1.00  0.00      PROA
ATOM    484 HD13 LEU P  28       3.416   5.655  -1.624  1.00  0.00      PROA
ATOM    485  CD2 LEU P  28       3.464   5.336  -2.349  1.00  1.61      PROA
ATOM    486 HD21 LEU P  28       2.445   5.592  -2.711  1.00  0.00      PROA
ATOM    487 HD22 LEU P  28       3.946   6.260  -1.963  1.00  0.00      PROA
ATOM    488 HD23 LEU P  28       3.373   4.592  -1.529  1.00  0.00      PROA
ATOM    489  C   LEU P  28       5.054   3.120  -5.602  1.00  0.84      PROA
ATOM    490  O   LEU P  28       5.191   2.003  -5.128  1.00  0.86      PROA
ATOM    491  N   MET P  29       4.502   3.297  -6.814  1.00  0.81      PROA
ATOM    492  HN  MET P  29       4.342   4.211  -7.178  1.00  0.00      PROA
ATOM    493  CA  MET P  29       4.100   2.214  -7.679  1.00  0.78      PROA
ATOM    494  HA  MET P  29       3.500   1.529  -7.099  1.00  0.00      PROA
ATOM    495  CB  MET P  29       3.294   2.743  -8.882  1.00  0.78      PROA
ATOM    496  HB1 MET P  29       3.115   1.900  -9.582  1.00  0.00      PROA
ATOM    497  HB2 MET P  29       3.901   3.517  -9.398  1.00  0.00      PROA
ATOM    498  CG  MET P  29       1.960   3.349  -8.514  1.00  0.79      PROA
ATOM    499  HG1 MET P  29       2.149   4.153  -7.773  1.00  0.00      PROA
ATOM    500  HG2 MET P  29       1.354   2.558  -8.026  1.00  0.00      PROA
ATOM    501  SD  MET P  29       1.040   4.017  -9.835  1.00  0.92      PROA
ATOM    502  CE  MET P  29      -0.328   4.540  -9.024  1.00  1.07      PROA
ATOM    503  HE1 MET P  29      -0.074   5.293  -8.247  1.00  0.00      PROA
ATOM    504  HE2 MET P  29      -0.827   3.684  -8.522  1.00  0.00      PROA
ATOM    505  HE3 MET P  29      -1.040   5.009  -9.736  1.00  0.00      PROA
ATOM    506  C   MET P  29       5.241   1.326  -8.148  1.00  0.79      PROA
ATOM    507  O   MET P  29       5.137   0.111  -8.139  1.00  0.80      PROA
ATOM    508  N   LYS P  30       6.389   1.911  -8.519  1.00  0.82      PROA
ATOM    509  HN  LYS P  30       6.458   2.902  -8.595  1.00  0.00      PROA
ATOM    510  CA  LYS P  30       7.599   1.189  -8.835  1.00  0.85      PROA
ATOM    511  HA  LYS P  30       7.357   0.435  -9.570  1.00  0.00      PROA
ATOM    512  CB  LYS P  30       8.670   2.144  -9.383  1.00  0.95      PROA
ATOM    513  HB1 LYS P  30       9.321   2.313  -8.511  1.00  0.00      PROA
ATOM    514  HB2 LYS P  30       8.095   3.055  -9.612  1.00  0.00      PROA
ATOM    515  CG  LYS P  30       9.348   2.089 -10.174  1.00  1.31      PROA
ATOM    516  HG1 LYS P  30       8.669   2.211 -11.022  1.00  0.00      PROA
ATOM    517  HG2 LYS P  30       9.681   1.052 -10.074  1.00  0.00      PROA
ATOM    518  CD  LYS P  30      10.301   2.570 -10.604  1.00  1.69      PROA
ATOM    519  HD1 LYS P  30       9.875   3.540 -10.825  1.00  0.00      PROA
ATOM    520  HD2 LYS P  30      10.392   1.935 -11.475  1.00  0.00      PROA
ATOM    521  CE  LYS P  30      11.190   2.840 -10.564  1.00  2.24      PROA
ATOM    522  HE1 LYS P  30      10.962   3.860 -10.775  1.00  0.00      PROA
ATOM    523  HE2 LYS P  30      11.486   2.225 -11.382  1.00  0.00      PROA
ATOM    524  NZ  LYS P  30      12.169   3.079 -10.363  1.00  2.75      PROA
ATOM    525  HZ1 LYS P  30      12.696   2.214 -10.126  1.00  0.00      PROA
ATOM    526  HZ2 LYS P  30      12.207   3.739  -9.560  1.00  0.00      PROA
ATOM    527  HZ3 LYS P  30      12.595   3.527 -11.199  1.00  0.00      PROA
ATOM    528  C   LYS P  30       8.154   0.367  -7.689  1.00  0.84      PROA
ATOM    529  O   LYS P  30       8.515  -0.785  -7.859  1.00  0.86      PROA
ATOM    530  N   LYS P  31       8.194   0.922  -6.472  1.00  0.85      PROA
ATOM    531  HN  LYS P  31       7.940   1.875  -6.326  1.00  0.00      PROA
ATOM    532  CA  LYS P  31       8.602   0.200  -5.289  1.00  0.86      PROA
ATOM    533  HA  LYS P  31       9.475  -0.383  -5.542  1.00  0.00      PROA
ATOM    534  CB  LYS P  31       8.923   1.158  -4.130  1.00  0.93      PROA
ATOM    535  HB1 LYS P  31       9.029   0.561  -3.200  1.00  0.00      PROA
ATOM    536  HB2 LYS P  31       8.072   1.862  -4.011  1.00  0.00      PROA
ATOM    537  CG  LYS P  31      10.190   1.967  -4.327  1.00  1.03      PROA
ATOM    538  HG1 LYS P  31      10.252   2.700  -3.496  1.00  0.00      PROA
ATOM    539  HG2 LYS P  31      10.091   2.516  -5.286  1.00  0.00      PROA
ATOM    540  CD  LYS P  31      11.361   1.292  -4.363  1.00  1.29      PROA
ATOM    541  HD1 LYS P  31      11.229   0.567  -5.185  1.00  0.00      PROA
ATOM    542  HD2 LYS P  31      11.396   0.760  -3.396  1.00  0.00      PROA
ATOM    543  CE  LYS P  31      12.526   1.722  -4.518  1.00  1.49      PROA
ATOM    544  HE1 LYS P  31      12.820   2.124  -3.530  1.00  0.00      PROA
ATOM    545  HE2 LYS P  31      12.437   2.537  -5.262  1.00  0.00      PROA
ATOM    546  NZ  LYS P  31      13.506   1.142  -4.873  1.00  1.68      PROA
ATOM    547  HZ1 LYS P  31      13.238   0.368  -5.514  1.00  0.00      PROA
ATOM    548  HZ2 LYS P  31      13.997   0.751  -4.044  1.00  0.00      PROA
ATOM    549  HZ3 LYS P  31      14.138   1.801  -5.371  1.00  0.00      PROA
ATOM    550  C   LYS P  31       7.658  -0.906  -4.859  1.00  0.81      PROA
ATOM    551  O   LYS P  31       8.091  -1.953  -4.402  1.00  0.83      PROA
ATOM    552  N   ALA P  32       6.340  -0.720  -5.034  1.00  0.79      PROA
ATOM    553  HN  ALA P  32       5.975   0.171  -5.290  1.00  0.00      PROA
ATOM    554  CA  ALA P  32       5.356  -1.762  -4.873  1.00  0.76      PROA
ATOM    555  HA  ALA P  32       5.499  -2.221  -3.906  1.00  0.00      PROA
ATOM    556  CB  ALA P  32       3.956  -1.149  -4.979  1.00  0.77      PROA
ATOM    557  HB1 ALA P  32       3.824  -0.668  -5.972  1.00  0.00      PROA
ATOM    558  HB2 ALA P  32       3.820  -0.378  -4.190  1.00  0.00      PROA
ATOM    559  HB3 ALA P  32       3.186  -1.942  -4.864  1.00  0.00      PROA
ATOM    560  C   ALA P  32       5.523  -2.904  -5.864  1.00  0.73      PROA
ATOM    561  O   ALA P  32       5.487  -4.070  -5.498  1.00  0.74      PROA
ATOM    562  N   TYR P  33       5.783  -2.588  -7.144  1.00  0.72      PROA
ATOM    563  HN  TYR P  33       5.744  -1.642  -7.455  1.00  0.00      PROA
ATOM    564  CA  TYR P  33       6.133  -3.549  -8.166  1.00  0.71      PROA
ATOM    565  HA  TYR P  33       5.395  -4.337  -8.158  1.00  0.00      PROA
ATOM    566  CB  TYR P  33       6.168  -2.847  -9.555  1.00  0.74      PROA
ATOM    567  HB1 TYR P  33       6.835  -1.961  -9.495  1.00  0.00      PROA
ATOM    568  HB2 TYR P  33       5.138  -2.532  -9.826  1.00  0.00      PROA
ATOM    569  CG  TYR P  33       6.670  -3.691 -10.670  1.00  0.79      PROA
ATOM    570  CD1 TYR P  33       7.748  -3.337 -11.361  1.00  0.99      PROA
ATOM    571  HD1 TYR P  33       8.257  -2.415 -11.122  1.00  0.00      PROA
ATOM    572  CE1 TYR P  33       8.220  -4.129 -12.374  1.00  1.16      PROA
ATOM    573  HE1 TYR P  33       9.098  -3.816 -12.919  1.00  0.00      PROA
ATOM    574  CZ  TYR P  33       7.623  -5.282 -12.709  1.00  1.10      PROA
ATOM    575  OH  TYR P  33       8.110  -6.092 -13.704  1.00  1.33      PROA
ATOM    576  HH  TYR P  33       7.632  -6.924 -13.670  1.00  0.00      PROA
ATOM    577  CD2 TYR P  33       6.061  -4.839 -11.033  1.00  0.89      PROA
ATOM    578  HD2 TYR P  33       5.167  -5.143 -10.509  1.00  0.00      PROA
ATOM    579  CE2 TYR P  33       6.539  -5.634 -12.045  1.00  1.01      PROA
ATOM    580  HE2 TYR P  33       6.026  -6.550 -12.298  1.00  0.00      PROA
ATOM    581  C   TYR P  33       7.407  -4.330  -7.854  1.00  0.74      PROA
ATOM    582  O   TYR P  33       7.438  -5.549  -7.934  1.00  0.76      PROA
ATOM    583  N   GLU P  34       8.474  -3.645  -7.411  1.00  0.77      PROA
ATOM    584  HN  GLU P  34       8.464  -2.650  -7.365  1.00  0.00      PROA
ATOM    585  CA  GLU P  34       9.706  -4.268  -6.970  1.00  0.81      PROA
ATOM    586  HA  GLU P  34      10.066  -4.896  -7.772  1.00  0.00      PROA
ATOM    587  CB  GLU P  34      10.766  -3.211  -6.606  1.00  0.88      PROA
ATOM    588  HB1 GLU P  34      11.189  -3.573  -5.653  1.00  0.00      PROA
ATOM    589  HB2 GLU P  34      10.179  -2.292  -6.431  1.00  0.00      PROA
ATOM    590  CG  GLU P  34      11.633  -2.868  -7.167  1.00  1.33      PROA
ATOM    591  HG1 GLU P  34      11.220  -2.509  -8.127  1.00  0.00      PROA
ATOM    592  HG2 GLU P  34      12.236  -3.779  -7.333  1.00  0.00      PROA
ATOM    593  CD  GLU P  34      12.628  -1.840  -6.796  1.00  1.36      PROA
ATOM    594  OE1 GLU P  34      13.062  -1.488  -6.599  1.00  1.78      PROA
ATOM    595  OE2 GLU P  34      13.007  -1.368  -6.702  1.00  1.78      PROA
ATOM    596  C   GLU P  34       9.522  -5.235  -5.817  1.00  0.81      PROA
ATOM    597  O   GLU P  34      10.012  -6.350  -5.851  1.00  0.85      PROA
ATOM    598  N   LEU P  35       8.747  -4.853  -4.788  1.00  0.80      PROA
ATOM    599  HN  LEU P  35       8.360  -3.936  -4.747  1.00  0.00      PROA
ATOM    600  CA  LEU P  35       8.410  -5.713  -3.674  1.00  0.80      PROA
ATOM    601  HA  LEU P  35       9.326  -6.117  -3.270  1.00  0.00      PROA
ATOM    602  CB  LEU P  35       7.654  -4.907  -2.597  1.00  0.82      PROA
ATOM    603  HB1 LEU P  35       6.727  -4.513  -3.062  1.00  0.00      PROA
ATOM    604  HB2 LEU P  35       8.300  -4.055  -2.300  1.00  0.00      PROA
ATOM    605  CG  LEU P  35       7.255  -5.646  -1.329  1.00  0.87      PROA
ATOM    606  HG  LEU P  35       6.629  -6.517  -1.615  1.00  0.00      PROA
ATOM    607  CD1 LEU P  35       8.291  -6.092  -0.595  1.00  1.23      PROA
ATOM    608 HD11 LEU P  35       8.929  -5.240  -0.278  1.00  0.00      PROA
ATOM    609 HD12 LEU P  35       8.908  -6.792  -1.198  1.00  0.00      PROA
ATOM    610 HD13 LEU P  35       7.916  -6.611   0.313  1.00  0.00      PROA
ATOM    611  CD2 LEU P  35       6.473  -4.906  -0.473  1.00  1.09      PROA
ATOM    612 HD21 LEU P  35       5.622  -4.455  -1.027  1.00  0.00      PROA
ATOM    613 HD22 LEU P  35       7.075  -4.089  -0.022  1.00  0.00      PROA
ATOM    614 HD23 LEU P  35       6.068  -5.559   0.329  1.00  0.00      PROA
ATOM    615  C   LEU P  35       7.622  -6.944  -4.085  1.00  0.78      PROA
ATOM    616  O   LEU P  35       7.881  -8.053  -3.637  1.00  0.82      PROA
ATOM    617  N   SER P  36       6.658  -6.777  -5.003  1.00  0.75      PROA
ATOM    618  HN  SER P  36       6.426  -5.870  -5.345  1.00  0.00      PROA
ATOM    619  CA  SER P  36       5.884  -7.863  -5.570  1.00  0.75      PROA
ATOM    620  HA  SER P  36       5.439  -8.412  -4.753  1.00  0.00      PROA
ATOM    621  CB  SER P  36       4.784  -7.344  -6.521  1.00  0.76      PROA
ATOM    622  HB1 SER P  36       5.263  -7.258  -7.516  1.00  0.00      PROA
ATOM    623  HB2 SER P  36       4.511  -6.339  -6.144  1.00  0.00      PROA
ATOM    624  OG  SER P  36       3.933  -7.782  -6.694  1.00  1.15      PROA
ATOM    625  HG1 SER P  36       3.788  -8.379  -5.956  1.00  0.00      PROA
ATOM    626  C   SER P  36       6.721  -8.893  -6.297  1.00  0.78      PROA
ATOM    627  O   SER P  36       6.578 -10.081  -6.079  1.00  0.84      PROA
ATOM    628  N   VAL P  37       7.651  -8.452  -7.151  1.00  0.80      PROA
ATOM    629  HN  VAL P  37       7.760  -7.479  -7.337  1.00  0.00      PROA
ATOM    630  CA  VAL P  37       8.559  -9.320  -7.864  1.00  0.86      PROA
ATOM    631  HA  VAL P  37       7.993 -10.162  -8.235  1.00  0.00      PROA
ATOM    632  CB  VAL P  37       9.220  -8.590  -9.010  1.00  0.95      PROA
ATOM    633  HB  VAL P  37       9.681  -7.660  -8.617  1.00  0.00      PROA
ATOM    634  CG1 VAL P  37      10.223  -9.349  -9.665  1.00  1.23      PROA
ATOM    635 HG11 VAL P  37       9.832 -10.356  -9.924  1.00  0.00      PROA
ATOM    636 HG12 VAL P  37      11.102  -9.471  -8.996  1.00  0.00      PROA
ATOM    637 HG13 VAL P  37      10.533  -8.837 -10.601  1.00  0.00      PROA
ATOM    638  CG2 VAL P  37       8.267  -8.218 -10.006  1.00  1.12      PROA
ATOM    639 HG21 VAL P  37       7.496  -7.549  -9.566  1.00  0.00      PROA
ATOM    640 HG22 VAL P  37       7.764  -9.124 -10.405  1.00  0.00      PROA
ATOM    641 HG23 VAL P  37       8.776  -7.678 -10.833  1.00  0.00      PROA
ATOM    642  C   VAL P  37       9.594  -9.983  -6.974  1.00  0.86      PROA
ATOM    643  O   VAL P  37       9.809 -11.178  -7.040  1.00  0.91      PROA
ATOM    644  N   LEU P  38      10.240  -9.227  -6.083  1.00  0.85      PROA
ATOM    645  HN  LEU P  38      10.012  -8.264  -5.963  1.00  0.00      PROA
ATOM    646  CA  LEU P  38      11.301  -9.716  -5.231  1.00  0.87      PROA
ATOM    647  HA  LEU P  38      12.013 -10.246  -5.847  1.00  0.00      PROA
ATOM    648  CB  LEU P  38      11.977  -8.541  -4.519  1.00  0.95      PROA
ATOM    649  HB1 LEU P  38      11.836  -8.775  -3.451  1.00  0.00      PROA
ATOM    650  HB2 LEU P  38      11.353  -7.678  -4.803  1.00  0.00      PROA
ATOM    651  CG  LEU P  38      13.032  -8.127  -4.560  1.00  1.12      PROA
ATOM    652  HG  LEU P  38      12.870  -7.709  -5.516  1.00  0.00      PROA
ATOM    653  CD1 LEU P  38      13.744  -7.784  -4.500  1.00  1.82      PROA
ATOM    654 HD11 LEU P  38      14.510  -8.539  -4.222  1.00  0.00      PROA
ATOM    655 HD12 LEU P  38      13.720  -6.998  -3.716  1.00  0.00      PROA
ATOM    656 HD13 LEU P  38      14.029  -7.332  -5.474  1.00  0.00      PROA
ATOM    657  CD2 LEU P  38      13.901  -7.864  -4.574  1.00  1.55      PROA
ATOM    658 HD21 LEU P  38      14.468  -8.458  -5.323  1.00  0.00      PROA
ATOM    659 HD22 LEU P  38      14.360  -8.022  -3.575  1.00  0.00      PROA
ATOM    660 HD23 LEU P  38      13.967  -6.790  -4.850  1.00  0.00      PROA
ATOM    661  C   LEU P  38      10.870 -10.730  -4.199  1.00  0.86      PROA
ATOM    662  O   LEU P  38      11.548 -11.709  -3.963  1.00  0.92      PROA
ATOM    663  N   CYS P  39       9.719 -10.517  -3.562  1.00  0.85      PROA
ATOM    664  HN  CYS P  39       9.081  -9.811  -3.858  1.00  0.00      PROA
ATOM    665  CA  CYS P  39       9.311 -11.282  -2.409  1.00  0.89      PROA
ATOM    666  HA  CYS P  39      10.065 -12.031  -2.221  1.00  0.00      PROA
ATOM    667  CB  CYS P  39       9.148 -10.371  -1.186  1.00  0.92      PROA
ATOM    668  HB1 CYS P  39       8.814 -10.989  -0.326  1.00  0.00      PROA
ATOM    669  HB2 CYS P  39       8.358  -9.622  -1.405  1.00  0.00      PROA
ATOM    670  SG  CYS P  39      10.667  -9.529  -0.761  1.00  1.06      PROA
ATOM    671  HG1 CYS P  39      11.200 -10.565  -0.130  1.00  0.00      PROA
ATOM    672  C   CYS P  39       8.038 -12.056  -2.626  1.00  0.88      PROA
ATOM    673  O   CYS P  39       7.507 -12.574  -1.766  1.00  1.08      PROA
ATOM    674  N   ASP P  40       7.528 -12.163  -3.781  1.00  0.90      PROA
ATOM    675  HN  ASP P  40       7.956 -11.692  -4.546  1.00  0.00      PROA
ATOM    676  CA  ASP P  40       6.352 -12.912  -4.161  1.00  0.92      PROA
ATOM    677  HA  ASP P  40       6.134 -12.675  -5.192  1.00  0.00      PROA
ATOM    678  CB  ASP P  40       6.540 -14.420  -4.005  1.00  1.07      PROA
ATOM    679  HB1 ASP P  40       5.525 -14.842  -3.872  1.00  0.00      PROA
ATOM    680  HB2 ASP P  40       7.125 -14.560  -3.075  1.00  0.00      PROA
ATOM    681  CG  ASP P  40       7.052 -15.090  -4.796  1.00  1.17      PROA
ATOM    682  OD1 ASP P  40       7.291 -15.354  -5.216  1.00  1.62      PROA
ATOM    683  OD2 ASP P  40       7.197 -15.421  -5.045  1.00  1.91      PROA
ATOM    684  C   ASP P  40       5.067 -12.421  -3.521  1.00  0.90      PROA
ATOM    685  O   ASP P  40       4.279 -13.117  -3.078  1.00  1.18      PROA
ATOM    686  N   CYS P  41       4.831 -11.178  -3.459  1.00  0.79      PROA
ATOM    687  HN  CYS P  41       5.447 -10.533  -3.902  1.00  0.00      PROA
ATOM    688  CA  CYS P  41       3.719 -10.556  -2.788  1.00  0.77      PROA
ATOM    689  HA  CYS P  41       3.224 -11.312  -2.198  1.00  0.00      PROA
ATOM    690  CB  CYS P  41       4.181  -9.405  -1.890  1.00  0.84      PROA
ATOM    691  HB1 CYS P  41       3.276  -9.014  -1.384  1.00  0.00      PROA
ATOM    692  HB2 CYS P  41       4.578  -8.618  -2.562  1.00  0.00      PROA
ATOM    693  SG  CYS P  41       5.269  -9.678  -0.779  1.00  1.06      PROA
ATOM    694  HG1 CYS P  41       6.005 -10.482  -1.533  1.00  0.00      PROA
ATOM    695  C   CYS P  41       2.671 -10.046  -3.738  1.00  0.75      PROA
ATOM    696  O   CYS P  41       2.965  -9.591  -4.800  1.00  0.84      PROA
ATOM    697  N   GLU P  42       1.411 -10.098  -3.355  1.00  0.77      PROA
ATOM    698  HN  GLU P  42       1.160 -10.566  -2.512  1.00  0.00      PROA
ATOM    699  CA  GLU P  42       0.304  -9.519  -4.065  1.00  0.78      PROA
ATOM    700  HA  GLU P  42       0.641  -9.278  -5.062  1.00  0.00      PROA
ATOM    701  CB  GLU P  42      -0.885 -10.478  -4.130  1.00  0.88      PROA
ATOM    702  HB1 GLU P  42      -1.772  -9.871  -4.404  1.00  0.00      PROA
ATOM    703  HB2 GLU P  42      -1.025 -10.885  -3.108  1.00  0.00      PROA
ATOM    704  CG  GLU P  42      -0.861 -11.484  -4.931  1.00  1.18      PROA
ATOM    705  HG1 GLU P  42      -0.013 -12.092  -4.571  1.00  0.00      PROA
ATOM    706  HG2 GLU P  42      -0.621 -11.039  -5.912  1.00  0.00      PROA
ATOM    707  CD  GLU P  42      -1.738 -12.338  -5.204  1.00  1.54      PROA
ATOM    708  OE1 GLU P  42      -2.081 -12.710  -5.294  1.00  2.08      PROA
ATOM    709  OE2 GLU P  42      -2.082 -12.674  -5.342  1.00  2.10      PROA
ATOM    710  C   GLU P  42      -0.074  -8.221  -3.390  1.00  0.76      PROA
ATOM    711  O   GLU P  42      -0.297  -8.176  -2.206  1.00  0.84      PROA
ATOM    712  N   ILE P  43      -0.096  -7.117  -4.126  1.00  0.73      PROA
ATOM    713  HN  ILE P  43      -0.062  -7.161  -5.121  1.00  0.00      PROA
ATOM    714  CA  ILE P  43      -0.169  -5.782  -3.574  1.00  0.73      PROA
ATOM    715  HA  ILE P  43      -0.458  -5.869  -2.537  1.00  0.00      PROA
ATOM    716  CB  ILE P  43       1.165  -5.057  -3.686  1.00  0.77      PROA
ATOM    717  HB  ILE P  43       1.619  -5.373  -4.647  1.00  0.00      PROA
ATOM    718  CG2 ILE P  43       1.210  -3.982  -3.663  1.00  1.50      PROA
ATOM    719 HG21 ILE P  43       1.146  -3.620  -2.615  1.00  0.00      PROA
ATOM    720 HG22 ILE P  43       0.361  -3.556  -4.238  1.00  0.00      PROA
ATOM    721 HG23 ILE P  43       2.170  -3.634  -4.100  1.00  0.00      PROA
ATOM    722  CG1 ILE P  43       2.016  -5.268  -2.980  1.00  1.20      PROA
ATOM    723 HG11 ILE P  43       2.177  -6.340  -3.148  1.00  0.00      PROA
ATOM    724 HG12 ILE P  43       1.540  -5.091  -2.007  1.00  0.00      PROA
ATOM    725  CD  ILE P  43       3.278  -4.841  -2.743  1.00  1.20      PROA
ATOM    726  HD1 ILE P  43       3.261  -3.811  -2.327  1.00  0.00      PROA
ATOM    727  HD2 ILE P  43       3.858  -4.831  -3.690  1.00  0.00      PROA
ATOM    728  HD3 ILE P  43       3.773  -5.512  -2.009  1.00  0.00      PROA
ATOM    729  C   ILE P  43      -1.271  -5.000  -4.240  1.00  0.75      PROA
ATOM    730  O   ILE P  43      -1.462  -5.068  -5.434  1.00  0.79      PROA
ATOM    731  N   ALA P  44      -2.030  -4.231  -3.462  1.00  0.79      PROA
ATOM    732  HN  ALA P  44      -1.973  -4.296  -2.470  1.00  0.00      PROA
ATOM    733  CA  ALA P  44      -2.975  -3.264  -3.949  1.00  0.82      PROA
ATOM    734  HA  ALA P  44      -2.803  -3.134  -5.007  1.00  0.00      PROA
ATOM    735  CB  ALA P  44      -4.403  -3.727  -3.700  1.00  0.90      PROA
ATOM    736  HB1 ALA P  44      -4.480  -4.206  -2.701  1.00  0.00      PROA
ATOM    737  HB2 ALA P  44      -4.700  -4.468  -4.473  1.00  0.00      PROA
ATOM    738  HB3 ALA P  44      -5.093  -2.857  -3.730  1.00  0.00      PROA
ATOM    739  C   ALA P  44      -2.731  -1.931  -3.274  1.00  0.80      PROA
ATOM    740  O   ALA P  44      -2.543  -1.843  -2.077  1.00  0.85      PROA
ATOM    741  N   LEU P  45      -2.697  -0.856  -4.056  1.00  0.79      PROA
ATOM    742  HN  LEU P  45      -2.887  -0.934  -5.031  1.00  0.00      PROA
ATOM    743  CA  LEU P  45      -2.397   0.481  -3.610  1.00  0.79      PROA
ATOM    744  HA  LEU P  45      -2.408   0.492  -2.530  1.00  0.00      PROA
ATOM    745  CB  LEU P  45      -1.010   0.888  -4.146  1.00  0.81      PROA
ATOM    746  HB1 LEU P  45      -1.016   0.699  -5.239  1.00  0.00      PROA
ATOM    747  HB2 LEU P  45      -0.268   0.219  -3.666  1.00  0.00      PROA
ATOM    748  CG  LEU P  45      -0.527   2.293  -3.947  1.00  0.86      PROA
ATOM    749  HG  LEU P  45      -1.248   2.980  -4.439  1.00  0.00      PROA
ATOM    750  CD1 LEU P  45      -0.386   2.695  -2.592  1.00  1.04      PROA
ATOM    751 HD11 LEU P  45       0.345   2.039  -2.073  1.00  0.00      PROA
ATOM    752 HD12 LEU P  45      -1.364   2.618  -2.071  1.00  0.00      PROA
ATOM    753 HD13 LEU P  45      -0.019   3.742  -2.545  1.00  0.00      PROA
ATOM    754  CD2 LEU P  45       0.743   2.531  -4.572  1.00  1.02      PROA
ATOM    755 HD21 LEU P  45       0.669   2.353  -5.666  1.00  0.00      PROA
ATOM    756 HD22 LEU P  45       1.507   1.842  -4.151  1.00  0.00      PROA
ATOM    757 HD23 LEU P  45       1.056   3.584  -4.404  1.00  0.00      PROA
ATOM    758  C   LEU P  45      -3.476   1.423  -4.097  1.00  0.79      PROA
ATOM    759  O   LEU P  45      -3.743   1.520  -5.281  1.00  0.82      PROA
ATOM    760  N   ILE P  46      -4.127   2.138  -3.172  1.00  0.79      PROA
ATOM    761  HN  ILE P  46      -3.876   2.069  -2.211  1.00  0.00      PROA
ATOM    762  CA  ILE P  46      -5.216   3.048  -3.444  1.00  0.79      PROA
ATOM    763  HA  ILE P  46      -5.356   3.081  -4.514  1.00  0.00      PROA
ATOM    764  CB  ILE P  46      -6.503   2.616  -2.766  1.00  0.85      PROA
ATOM    765  HB  ILE P  46      -6.325   2.522  -1.674  1.00  0.00      PROA
ATOM    766  CG2 ILE P  46      -7.583   3.586  -2.996  1.00  0.98      PROA
ATOM    767 HG21 ILE P  46      -7.661   3.821  -4.079  1.00  0.00      PROA
ATOM    768 HG22 ILE P  46      -7.371   4.526  -2.443  1.00  0.00      PROA
ATOM    769 HG23 ILE P  46      -8.551   3.162  -2.655  1.00  0.00      PROA
ATOM    770  CG1 ILE P  46      -6.945   1.258  -3.173  1.00  0.98      PROA
ATOM    771 HG11 ILE P  46      -6.015   0.675  -3.313  1.00  0.00      PROA
ATOM    772 HG12 ILE P  46      -7.447   1.392  -4.150  1.00  0.00      PROA
ATOM    773  CD  ILE P  46      -7.684   0.539  -2.524  1.00  1.34      PROA
ATOM    774  HD1 ILE P  46      -8.664   1.039  -2.369  1.00  0.00      PROA
ATOM    775  HD2 ILE P  46      -7.232   0.330  -1.531  1.00  0.00      PROA
ATOM    776  HD3 ILE P  46      -7.854  -0.416  -3.066  1.00  0.00      PROA
ATOM    777  C   ILE P  46      -4.801   4.422  -2.970  1.00  0.78      PROA
ATOM    778  O   ILE P  46      -4.459   4.611  -1.817  1.00  0.84      PROA
ATOM    779  N   ILE P  47      -4.800   5.422  -3.861  1.00  0.77      PROA
ATOM    780  HN  ILE P  47      -5.072   5.267  -4.807  1.00  0.00      PROA
ATOM    781  CA  ILE P  47      -4.416   6.783  -3.548  1.00  0.80      PROA
ATOM    782  HA  ILE P  47      -4.263   6.842  -2.481  1.00  0.00      PROA
ATOM    783  CB  ILE P  47      -3.144   7.209  -4.281  1.00  0.81      PROA
ATOM    784  HB  ILE P  47      -3.301   7.110  -5.376  1.00  0.00      PROA
ATOM    785  CG2 ILE P  47      -2.790   8.653  -3.951  1.00  0.90      PROA
ATOM    786 HG21 ILE P  47      -2.622   8.765  -2.858  1.00  0.00      PROA
ATOM    787 HG22 ILE P  47      -3.622   9.325  -4.252  1.00  0.00      PROA
ATOM    788 HG23 ILE P  47      -1.861   8.946  -4.485  1.00  0.00      PROA
ATOM    789  CG1 ILE P  47      -1.972   6.264  -4.002  1.00  0.84      PROA
ATOM    790 HG11 ILE P  47      -2.339   5.223  -4.119  1.00  0.00      PROA
ATOM    791 HG12 ILE P  47      -1.653   6.419  -2.950  1.00  0.00      PROA
ATOM    792  CD  ILE P  47      -0.810   6.422  -4.846  1.00  0.98      PROA
ATOM    793  HD1 ILE P  47      -0.398   7.449  -4.741  1.00  0.00      PROA
ATOM    794  HD2 ILE P  47      -1.090   6.259  -5.909  1.00  0.00      PROA
ATOM    795  HD3 ILE P  47      -0.026   5.693  -4.550  1.00  0.00      PROA
ATOM    796  C   ILE P  47      -5.556   7.707  -3.914  1.00  0.83      PROA
ATOM    797  O   ILE P  47      -6.013   7.735  -5.040  1.00  0.89      PROA
ATOM    798  N   PHE P  48      -6.031   8.513  -2.968  1.00  0.86      PROA
ATOM    799  HN  PHE P  48      -5.759   8.400  -2.016  1.00  0.00      PROA
ATOM    800  CA  PHE P  48      -6.952   9.591  -3.210  1.00  0.94      PROA
ATOM    801  HA  PHE P  48      -7.281   9.515  -4.236  1.00  0.00      PROA
ATOM    802  CB  PHE P  48      -8.154   9.545  -2.274  1.00  1.09      PROA
ATOM    803  HB1 PHE P  48      -8.564  10.574  -2.239  1.00  0.00      PROA
ATOM    804  HB2 PHE P  48      -7.766   9.249  -1.279  1.00  0.00      PROA
ATOM    805  CG  PHE P  48      -9.142   8.830  -2.439  1.00  1.10      PROA
ATOM    806  CD1 PHE P  48      -9.856   8.789  -2.874  1.00  1.59      PROA
ATOM    807  HD1 PHE P  48      -9.876   9.587  -3.570  1.00  0.00      PROA
ATOM    808  CE1 PHE P  48     -10.836   8.169  -2.989  1.00  2.06      PROA
ATOM    809  HE1 PHE P  48     -11.482   8.564  -3.746  1.00  0.00      PROA
ATOM    810  CZ  PHE P  48     -11.111   7.582  -2.671  1.00  2.23      PROA
ATOM    811  HZ  PHE P  48     -11.952   7.000  -2.732  1.00  0.00      PROA
ATOM    812  CD2 PHE P  48      -9.433   8.237  -2.118  1.00  1.81      PROA
ATOM    813  HD2 PHE P  48      -8.800   7.847  -1.350  1.00  0.00      PROA
ATOM    814  CE2 PHE P  48     -10.412   7.613  -2.235  1.00  2.31      PROA
ATOM    815  HE2 PHE P  48     -10.398   6.810  -1.542  1.00  0.00      PROA
ATOM    816  C   PHE P  48      -6.238  10.898  -3.017  1.00  1.01      PROA
ATOM    817  O   PHE P  48      -5.548  11.102  -2.061  1.00  1.09      PROA
ATOM    818  N   ASN P  49      -6.383  11.832  -3.930  1.00  1.08      PROA
ATOM    819  HN  ASN P  49      -6.898  11.663  -4.766  1.00  0.00      PROA
ATOM    820  CA  ASN P  49      -5.826  13.148  -3.808  1.00  1.18      PROA
ATOM    821  HA  ASN P  49      -5.044  13.108  -3.064  1.00  0.00      PROA
ATOM    822  CB  ASN P  49      -5.259  13.645  -5.140  1.00  1.18      PROA
ATOM    823  HB1 ASN P  49      -4.886  12.727  -5.625  1.00  0.00      PROA
ATOM    824  HB2 ASN P  49      -4.415  14.289  -4.841  1.00  0.00      PROA
ATOM    825  CG  ASN P  49      -5.693  14.172  -5.930  1.00  1.38      PROA
ATOM    826  OD1 ASN P  49      -6.452  14.115  -5.672  1.00  2.00      PROA
ATOM    827  ND2 ASN P  49      -5.192  14.729  -6.930  1.00  1.51      PROA
ATOM    828 HD21 ASN P  49      -5.781  15.194  -7.591  1.00  0.00      PROA
ATOM    829 HD22 ASN P  49      -4.202  14.710  -7.069  1.00  0.00      PROA
ATOM    830  C   ASN P  49      -6.811  14.093  -3.190  1.00  1.26      PROA
ATOM    831  O   ASN P  49      -7.934  13.780  -3.016  1.00  1.29      PROA
ATOM    832  N   SER P  50      -6.403  15.293  -2.837  1.00  1.42      PROA
ATOM    833  HN  SER P  50      -5.466  15.577  -3.017  1.00  0.00      PROA
ATOM    834  CA  SER P  50      -7.202  16.286  -2.188  1.00  1.57      PROA
ATOM    835  HA  SER P  50      -7.731  15.801  -1.381  1.00  0.00      PROA
ATOM    836  CB  SER P  50      -6.393  17.412  -1.655  1.00  1.82      PROA
ATOM    837  HB1 SER P  50      -5.666  16.935  -0.972  1.00  0.00      PROA
ATOM    838  HB2 SER P  50      -7.111  18.026  -1.081  1.00  0.00      PROA
ATOM    839  OG  SER P  50      -5.940  17.972  -2.062  1.00  2.29      PROA
ATOM    840  HG1 SER P  50      -5.436  18.441  -1.393  1.00  0.00      PROA
ATOM    841  C   SER P  50      -8.300  16.860  -2.986  1.00  1.48      PROA
ATOM    842  O   SER P  50      -9.206  17.388  -2.465  1.00  1.64      PROA
ATOM    843  N   THR P  51      -8.268  16.726  -4.285  1.00  1.35      PROA
ATOM    844  HN  THR P  51      -7.477  16.314  -4.728  1.00  0.00      PROA
ATOM    845  CA  THR P  51      -9.296  17.127  -5.182  1.00  1.34      PROA
ATOM    846  HA  THR P  51      -9.868  17.900  -4.691  1.00  0.00      PROA
ATOM    847  CB  THR P  51      -8.792  17.623  -6.448  1.00  1.40      PROA
ATOM    848  HB  THR P  51      -9.629  17.606  -7.177  1.00  0.00      PROA
ATOM    849  OG1 THR P  51      -8.009  17.120  -6.883  1.00  1.68      PROA
ATOM    850  HG1 THR P  51      -7.218  17.420  -6.430  1.00  0.00      PROA
ATOM    851  CG2 THR P  51      -8.342  18.673  -6.424  1.00  1.82      PROA
ATOM    852 HG21 THR P  51      -7.381  18.664  -5.866  1.00  0.00      PROA
ATOM    853 HG22 THR P  51      -9.040  19.372  -5.917  1.00  0.00      PROA
ATOM    854 HG23 THR P  51      -8.147  19.025  -7.460  1.00  0.00      PROA
ATOM    855  C   THR P  51     -10.257  16.036  -5.460  1.00  1.28      PROA
ATOM    856  O   THR P  51     -11.169  16.200  -6.191  1.00  1.35      PROA
ATOM    857  N   ASN P  52     -10.074  14.892  -4.849  1.00  1.26      PROA
ATOM    858  HN  ASN P  52      -9.233  14.745  -4.338  1.00  0.00      PROA
ATOM    859  CA  ASN P  52     -10.953  13.774  -4.811  1.00  1.32      PROA
ATOM    860  HA  ASN P  52     -10.559  13.087  -4.077  1.00  0.00      PROA
ATOM    861  CB  ASN P  52     -12.371  14.108  -4.466  1.00  1.57      PROA
ATOM    862  HB1 ASN P  52     -12.956  13.165  -4.425  1.00  0.00      PROA
ATOM    863  HB2 ASN P  52     -12.785  14.760  -5.264  1.00  0.00      PROA
ATOM    864  CG  ASN P  52     -12.521  14.752  -3.273  1.00  1.84      PROA
ATOM    865  OD1 ASN P  52     -12.426  14.961  -2.756  1.00  2.23      PROA
ATOM    866  ND2 ASN P  52     -12.777  15.087  -2.816  1.00  2.38      PROA
ATOM    867 HD21 ASN P  52     -12.661  16.080  -2.799  1.00  0.00      PROA
ATOM    868 HD22 ASN P  52     -13.305  14.633  -2.098  1.00  0.00      PROA
ATOM    869  C   ASN P  52     -10.869  12.870  -5.997  1.00  1.16      PROA
ATOM    870  O   ASN P  52     -11.771  12.219  -6.354  1.00  1.31      PROA
ATOM    871  N   LYS P  53      -9.759  12.791  -6.622  1.00  1.03      PROA
ATOM    872  HN  LYS P  53      -8.991  13.371  -6.364  1.00  0.00      PROA
ATOM    873  CA  LYS P  53      -9.495  11.910  -7.709  1.00  0.94      PROA
ATOM    874  HA  LYS P  53     -10.443  11.594  -8.117  1.00  0.00      PROA
ATOM    875  CB  LYS P  53      -8.664  12.591  -8.782  1.00  0.98      PROA
ATOM    876  HB1 LYS P  53      -8.466  11.853  -9.587  1.00  0.00      PROA
ATOM    877  HB2 LYS P  53      -7.698  12.898  -8.329  1.00  0.00      PROA
ATOM    878  CG  LYS P  53      -9.291  13.795  -9.399  1.00  1.12      PROA
ATOM    879  HG1 LYS P  53      -8.474  14.263  -9.977  1.00  0.00      PROA
ATOM    880  HG2 LYS P  53      -9.556  14.436  -8.540  1.00  0.00      PROA
ATOM    881  CD  LYS P  53     -10.144  13.854 -10.048  1.00  1.52      PROA
ATOM    882  HD1 LYS P  53     -10.978  13.489  -9.424  1.00  0.00      PROA
ATOM    883  HD2 LYS P  53      -9.922  13.123 -10.844  1.00  0.00      PROA
ATOM    884  CE  LYS P  53     -10.674  14.909 -10.714  1.00  1.76      PROA
ATOM    885  HE1 LYS P  53     -10.012  14.975 -11.588  1.00  0.00      PROA
ATOM    886  HE2 LYS P  53     -10.502  15.729 -10.004  1.00  0.00      PROA
ATOM    887  NZ  LYS P  53     -11.393  15.183 -11.067  1.00  2.16      PROA
ATOM    888  HZ1 LYS P  53     -12.139  15.229 -10.344  1.00  0.00      PROA
ATOM    889  HZ2 LYS P  53     -11.681  14.527 -11.821  1.00  0.00      PROA
ATOM    890  HZ3 LYS P  53     -11.242  16.129 -11.471  1.00  0.00      PROA
ATOM    891  C   LYS P  53      -8.819  10.648  -7.236  1.00  0.90      PROA
ATOM    892  O   LYS P  53      -8.009  10.672  -6.347  1.00  0.95      PROA
ATOM    893  N   LEU P  54      -9.171   9.509  -7.818  1.00  0.88      PROA
ATOM    894  HN  LEU P  54      -9.806   9.512  -8.585  1.00  0.00      PROA
ATOM    895  CA  LEU P  54      -8.706   8.197  -7.436  1.00  0.85      PROA
ATOM    896  HA  LEU P  54      -8.228   8.273  -6.471  1.00  0.00      PROA
ATOM    897  CB  LEU P  54      -9.897   7.230  -7.374  1.00  0.91      PROA
ATOM    898  HB1 LEU P  54     -10.341   7.250  -8.387  1.00  0.00      PROA
ATOM    899  HB2 LEU P  54     -10.603   7.683  -6.652  1.00  0.00      PROA
ATOM    900  CG  LEU P  54      -9.836   5.969  -7.050  1.00  1.19      PROA
ATOM    901  HG  LEU P  54      -9.273   5.475  -7.865  1.00  0.00      PROA
ATOM    902  CD1 LEU P  54      -9.356   5.566  -6.033  1.00  1.58      PROA
ATOM    903 HD11 LEU P  54     -10.079   5.682  -5.197  1.00  0.00      PROA
ATOM    904 HD12 LEU P  54      -8.440   6.146  -5.792  1.00  0.00      PROA
ATOM    905 HD13 LEU P  54      -9.101   4.489  -6.136  1.00  0.00      PROA
ATOM    906  CD2 LEU P  54     -10.871   5.275  -6.852  1.00  1.45      PROA
ATOM    907 HD21 LEU P  54     -11.499   5.255  -7.769  1.00  0.00      PROA
ATOM    908 HD22 LEU P  54     -11.467   5.713  -6.023  1.00  0.00      PROA
ATOM    909 HD23 LEU P  54     -10.584   4.233  -6.596  1.00  0.00      PROA
ATOM    910  C   LEU P  54      -7.649   7.670  -8.376  1.00  0.79      PROA
ATOM    911  O   LEU P  54      -7.831   7.618  -9.577  1.00  0.82      PROA
ATOM    912  N   PHE P  55      -6.504   7.256  -7.830  1.00  0.79      PROA
ATOM    913  HN  PHE P  55      -6.363   7.324  -6.846  1.00  0.00      PROA
ATOM    914  CA  PHE P  55      -5.391   6.691  -8.549  1.00  0.77      PROA
ATOM    915  HA  PHE P  55      -5.688   6.586  -9.582  1.00  0.00      PROA
ATOM    916  CB  PHE P  55      -4.121   7.574  -8.452  1.00  0.80      PROA
ATOM    917  HB1 PHE P  55      -3.329   7.158  -9.111  1.00  0.00      PROA
ATOM    918  HB2 PHE P  55      -3.767   7.600  -7.399  1.00  0.00      PROA
ATOM    919  CG  PHE P  55      -4.366   8.984  -8.879  1.00  0.84      PROA
ATOM    920  CD1 PHE P  55      -3.993   9.422 -10.119  1.00  0.91      PROA
ATOM    921  HD1 PHE P  55      -3.535   8.728 -10.808  1.00  0.00      PROA
ATOM    922  CE1 PHE P  55      -4.188  10.728 -10.510  1.00  1.02      PROA
ATOM    923  HE1 PHE P  55      -3.890  11.044 -11.499  1.00  0.00      PROA
ATOM    924  CZ  PHE P  55      -4.755  11.622  -9.655  1.00  1.06      PROA
ATOM    925  HZ  PHE P  55      -4.922  12.644  -9.963  1.00  0.00      PROA
ATOM    926  CD2 PHE P  55      -4.900   9.909  -8.014  1.00  0.93      PROA
ATOM    927  HD2 PHE P  55      -5.160   9.609  -7.010  1.00  0.00      PROA
ATOM    928  CE2 PHE P  55      -5.109  11.211  -8.406  1.00  1.04      PROA
ATOM    929  HE2 PHE P  55      -5.557  11.912  -7.718  1.00  0.00      PROA
ATOM    930  C   PHE P  55      -5.106   5.343  -7.915  1.00  0.77      PROA
ATOM    931  O   PHE P  55      -5.053   5.218  -6.712  1.00  0.84      PROA
ATOM    932  N   GLN P  56      -4.937   4.279  -8.697  1.00  0.76      PROA
ATOM    933  HN  GLN P  56      -4.925   4.344  -9.692  1.00  0.00      PROA
ATOM    934  CA  GLN P  56      -4.760   2.958  -8.137  1.00  0.77      PROA
ATOM    935  HA  GLN P  56      -4.318   3.072  -7.158  1.00  0.00      PROA
ATOM    936  CB  GLN P  56      -6.094   2.198  -8.027  1.00  0.84      PROA
ATOM    937  HB1 GLN P  56      -6.766   2.828  -7.410  1.00  0.00      PROA
ATOM    938  HB2 GLN P  56      -5.876   1.257  -7.484  1.00  0.00      PROA
ATOM    939  CG  GLN P  56      -6.799   1.851  -9.134  1.00  0.97      PROA
ATOM    940  HG1 GLN P  56      -6.080   1.344  -9.808  1.00  0.00      PROA
ATOM    941  HG2 GLN P  56      -7.133   2.802  -9.594  1.00  0.00      PROA
ATOM    942  CD  GLN P  56      -7.946   1.019  -9.108  1.00  1.01      PROA
ATOM    943  OE1 GLN P  56      -8.613   1.029  -8.349  1.00  1.31      PROA
ATOM    944  NE2 GLN P  56      -8.200   0.271  -9.975  1.00  1.27      PROA
ATOM    945 HE21 GLN P  56      -9.019  -0.299  -9.919  1.00  0.00      PROA
ATOM    946 HE22 GLN P  56      -7.597   0.204 -10.770  1.00  0.00      PROA
ATOM    947  C   GLN P  56      -3.743   2.125  -8.884  1.00  0.74      PROA
ATOM    948  O   GLN P  56      -3.499   2.291 -10.064  1.00  0.76      PROA
ATOM    949  N   TYR P  57      -3.119   1.185  -8.173  1.00  0.74      PROA
ATOM    950  HN  TYR P  57      -3.250   1.129  -7.187  1.00  0.00      PROA
ATOM    951  CA  TYR P  57      -2.228   0.190  -8.711  1.00  0.71      PROA
ATOM    952  HA  TYR P  57      -2.491   0.038  -9.747  1.00  0.00      PROA
ATOM    953  CB  TYR P  57      -0.740   0.629  -8.596  1.00  0.74      PROA
ATOM    954  HB1 TYR P  57      -0.581   1.102  -7.604  1.00  0.00      PROA
ATOM    955  HB2 TYR P  57      -0.516   1.356  -9.406  1.00  0.00      PROA
ATOM    956  CG  TYR P  57       0.272  -0.486  -8.717  1.00  0.74      PROA
ATOM    957  CD1 TYR P  57       0.842  -1.054  -7.590  1.00  0.80      PROA
ATOM    958  HD1 TYR P  57       0.638  -0.628  -6.619  1.00  0.00      PROA
ATOM    959  CE1 TYR P  57       1.672  -2.164  -7.689  1.00  0.80      PROA
ATOM    960  HE1 TYR P  57       2.091  -2.603  -6.795  1.00  0.00      PROA
ATOM    961  CZ  TYR P  57       1.961  -2.703  -8.908  1.00  0.76      PROA
ATOM    962  OH  TYR P  57       2.747  -3.848  -8.975  1.00  0.82      PROA
ATOM    963  HH  TYR P  57       2.595  -4.263  -9.827  1.00  0.00      PROA
ATOM    964  CD2 TYR P  57       0.607  -1.014  -9.945  1.00  0.76      PROA
ATOM    965  HD2 TYR P  57       0.217  -0.561 -10.844  1.00  0.00      PROA
ATOM    966  CE2 TYR P  57       1.441  -2.124 -10.041  1.00  0.78      PROA
ATOM    967  HE2 TYR P  57       1.681  -2.533 -11.011  1.00  0.00      PROA
ATOM    968  C   TYR P  57      -2.508  -1.127  -8.022  1.00  0.70      PROA
ATOM    969  O   TYR P  57      -2.794  -1.168  -6.842  1.00  0.74      PROA
ATOM    970  N   ALA P  58      -2.413  -2.239  -8.745  1.00  0.70      PROA
ATOM    971  HN  ALA P  58      -2.340  -2.221  -9.739  1.00  0.00      PROA
ATOM    972  CA  ALA P  58      -2.410  -3.533  -8.137  1.00  0.71      PROA
ATOM    973  HA  ALA P  58      -1.935  -3.443  -7.171  1.00  0.00      PROA
ATOM    974  CB  ALA P  58      -3.814  -4.077  -7.977  1.00  0.81      PROA
ATOM    975  HB1 ALA P  58      -4.305  -4.164  -8.970  1.00  0.00      PROA
ATOM    976  HB2 ALA P  58      -4.415  -3.391  -7.343  1.00  0.00      PROA
ATOM    977  HB3 ALA P  58      -3.778  -5.084  -7.509  1.00  0.00      PROA
ATOM    978  C   ALA P  58      -1.574  -4.467  -8.965  1.00  0.72      PROA
ATOM    979  O   ALA P  58      -1.473  -4.330 -10.168  1.00  0.77      PROA
ATOM    980  N   SER P  59      -0.948  -5.461  -8.329  1.00  0.73      PROA
ATOM    981  HN  SER P  59      -1.059  -5.598  -7.348  1.00  0.00      PROA
ATOM    982  CA  SER P  59      -0.075  -6.405  -8.988  1.00  0.79      PROA
ATOM    983  HA  SER P  59       0.359  -5.912  -9.845  1.00  0.00      PROA
ATOM    984  CB  SER P  59       1.029  -6.896  -8.049  1.00  0.88      PROA
ATOM    985  HB1 SER P  59       1.632  -6.023  -7.721  1.00  0.00      PROA
ATOM    986  HB2 SER P  59       1.678  -7.607  -8.604  1.00  0.00      PROA
ATOM    987  OG  SER P  59       0.573  -7.538  -6.920  1.00  0.93      PROA
ATOM    988  HG1 SER P  59       1.251  -8.177  -6.687  1.00  0.00      PROA
ATOM    989  C   SER P  59      -0.811  -7.579  -9.531  1.00  0.86      PROA
ATOM    990  O   SER P  59      -0.270  -8.402 -10.177  1.00  1.06      PROA
ATOM    991  N   THR P  60      -2.095  -7.649  -9.299  1.00  0.86      PROA
ATOM    992  HN  THR P  60      -2.522  -6.939  -8.749  1.00  0.00      PROA
ATOM    993  CA  THR P  60      -3.015  -8.635  -9.736  1.00  0.99      PROA
ATOM    994  HA  THR P  60      -2.701  -8.955 -10.718  1.00  0.00      PROA
ATOM    995  CB  THR P  60      -3.094  -9.804  -8.833  1.00  1.13      PROA
ATOM    996  HB  THR P  60      -2.067 -10.180  -8.639  1.00  0.00      PROA
ATOM    997  OG1 THR P  60      -3.811 -10.807  -9.328  1.00  1.39      PROA
ATOM    998  HG1 THR P  60      -3.662 -11.553  -8.742  1.00  0.00      PROA
ATOM    999  CG2 THR P  60      -3.657  -9.508  -7.553  1.00  1.22      PROA
ATOM   1000 HG21 THR P  60      -4.743  -9.294  -7.654  1.00  0.00      PROA
ATOM   1001 HG22 THR P  60      -3.159  -8.615  -7.118  1.00  0.00      PROA
ATOM   1002 HG23 THR P  60      -3.528 -10.377  -6.873  1.00  0.00      PROA
ATOM   1003  C   THR P  60      -4.321  -7.936  -9.862  1.00  0.99      PROA
ATOM   1004  O   THR P  60      -4.395  -6.813  -9.572  1.00  1.05      PROA
ATOM   1005  N   ASP P  61      -5.372  -8.540 -10.342  1.00  1.08      PROA
ATOM   1006  HN  ASP P  61      -5.312  -9.493 -10.622  1.00  0.00      PROA
ATOM   1007  CA  ASP P  61      -6.671  -7.962 -10.523  1.00  1.13      PROA
ATOM   1008  HA  ASP P  61      -6.568  -7.093 -11.156  1.00  0.00      PROA
ATOM   1009  CB  ASP P  61      -7.609  -8.977 -11.161  1.00  1.31      PROA
ATOM   1010  HB1 ASP P  61      -8.640  -8.639 -10.935  1.00  0.00      PROA
ATOM   1011  HB2 ASP P  61      -7.417  -9.945 -10.655  1.00  0.00      PROA
ATOM   1012  CG  ASP P  61      -7.588  -9.200 -12.294  1.00  1.74      PROA
ATOM   1013  OD1 ASP P  61      -7.579  -9.269 -12.767  1.00  2.30      PROA
ATOM   1014  OD2 ASP P  61      -7.630  -9.318 -12.762  1.00  2.28      PROA
ATOM   1015  C   ASP P  61      -7.282  -7.399  -9.249  1.00  1.07      PROA
ATOM   1016  O   ASP P  61      -7.398  -8.071  -8.248  1.00  1.05      PROA
ATOM   1017  N   MET P  62      -7.698  -6.135  -9.264  1.00  1.12      PROA
ATOM   1018  HN  MET P  62      -7.695  -5.606 -10.108  1.00  0.00      PROA
ATOM   1019  CA  MET P  62      -8.178  -5.426  -8.107  1.00  1.12      PROA
ATOM   1020  HA  MET P  62      -7.440  -5.522  -7.324  1.00  0.00      PROA
ATOM   1021  CB  MET P  62      -8.408  -3.951  -8.444  1.00  1.21      PROA
ATOM   1022  HB1 MET P  62      -9.486  -3.888  -8.676  1.00  0.00      PROA
ATOM   1023  HB2 MET P  62      -7.818  -3.785  -9.363  1.00  0.00      PROA
ATOM   1024  CG  MET P  62      -8.201  -3.024  -7.802  1.00  1.24      PROA
ATOM   1025  HG1 MET P  62      -9.202  -2.701  -7.469  1.00  0.00      PROA
ATOM   1026  HG2 MET P  62      -7.800  -2.287  -8.519  1.00  0.00      PROA
ATOM   1027  SD  MET P  62      -7.194  -2.879  -6.400  1.00  1.25      PROA
ATOM   1028  CE  MET P  62      -6.943  -1.618  -6.295  1.00  1.67      PROA
ATOM   1029  HE1 MET P  62      -7.877  -1.029  -6.172  1.00  0.00      PROA
ATOM   1030  HE2 MET P  62      -6.425  -1.253  -7.207  1.00  0.00      PROA
ATOM   1031  HE3 MET P  62      -6.299  -1.427  -5.411  1.00  0.00      PROA
ATOM   1032  C   MET P  62      -9.392  -6.024  -7.448  1.00  1.10      PROA
ATOM   1033  O   MET P  62      -9.486  -6.100  -6.244  1.00  1.14      PROA
ATOM   1034  N   ASP P  63     -10.342  -6.517  -8.228  1.00  1.10      PROA
ATOM   1035  HN  ASP P  63     -10.288  -6.439  -9.220  1.00  0.00      PROA
ATOM   1036  CA  ASP P  63     -11.502  -7.189  -7.732  1.00  1.12      PROA
ATOM   1037  HA  ASP P  63     -12.001  -6.531  -7.036  1.00  0.00      PROA
ATOM   1038  CB  ASP P  63     -12.435  -7.550  -8.886  1.00  1.22      PROA
ATOM   1039  HB1 ASP P  63     -13.299  -8.095  -8.454  1.00  0.00      PROA
ATOM   1040  HB2 ASP P  63     -11.875  -8.227  -9.564  1.00  0.00      PROA
ATOM   1041  CG  ASP P  63     -12.935  -6.572  -9.643  1.00  1.43      PROA
ATOM   1042  OD1 ASP P  63     -13.161  -6.151  -9.937  1.00  1.89      PROA
ATOM   1043  OD2 ASP P  63     -13.148  -6.227  -9.994  1.00  1.98      PROA
ATOM   1044  C   ASP P  63     -11.167  -8.431  -6.938  1.00  1.07      PROA
ATOM   1045  O   ASP P  63     -11.734  -8.695  -5.902  1.00  1.11      PROA
ATOM   1046  N   LYS P  64     -10.190  -9.201  -7.397  1.00  1.04      PROA
ATOM   1047  HN  LYS P  64      -9.738  -8.999  -8.262  1.00  0.00      PROA
ATOM   1048  CA  LYS P  64      -9.705 -10.360  -6.717  1.00  1.06      PROA
ATOM   1049  HA  LYS P  64     -10.556 -10.951  -6.413  1.00  0.00      PROA
ATOM   1050  CB  LYS P  64      -8.793 -11.174  -7.632  1.00  1.15      PROA
ATOM   1051  HB1 LYS P  64      -8.278 -11.923  -6.996  1.00  0.00      PROA
ATOM   1052  HB2 LYS P  64      -8.041 -10.474  -8.050  1.00  0.00      PROA
ATOM   1053  CG  LYS P  64      -9.306 -11.808  -8.619  1.00  1.48      PROA
ATOM   1054  HG1 LYS P  64      -8.491 -11.762  -9.352  1.00  0.00      PROA
ATOM   1055  HG2 LYS P  64     -10.127 -11.138  -8.903  1.00  0.00      PROA
ATOM   1056  CD  LYS P  64      -9.661 -12.608  -8.800  1.00  2.09      PROA
ATOM   1057  HD1 LYS P  64     -10.580 -12.556  -8.208  1.00  0.00      PROA
ATOM   1058  HD2 LYS P  64      -8.921 -13.264  -8.331  1.00  0.00      PROA
ATOM   1059  CE  LYS P  64     -10.012 -13.278  -9.673  1.00  2.58      PROA
ATOM   1060  HE1 LYS P  64     -10.970 -13.623  -9.275  1.00  0.00      PROA
ATOM   1061  HE2 LYS P  64      -9.238 -14.050  -9.644  1.00  0.00      PROA
ATOM   1062  NZ  LYS P  64     -10.156 -13.326 -10.294  1.00  3.19      PROA
ATOM   1063  HZ1 LYS P  64      -9.323 -13.076 -10.864  1.00  0.00      PROA
ATOM   1064  HZ2 LYS P  64     -10.937 -12.678 -10.520  1.00  0.00      PROA
ATOM   1065  HZ3 LYS P  64     -10.443 -14.302 -10.509  1.00  0.00      PROA
ATOM   1066  C   LYS P  64      -9.026 -10.065  -5.408  1.00  1.03      PROA
ATOM   1067  O   LYS P  64      -9.218 -10.754  -4.432  1.00  1.07      PROA
ATOM   1068  N   VAL P  65      -8.243  -9.000  -5.338  1.00  1.03      PROA
ATOM   1069  HN  VAL P  65      -8.035  -8.453  -6.145  1.00  0.00      PROA
ATOM   1070  CA  VAL P  65      -7.637  -8.550  -4.112  1.00  1.08      PROA
ATOM   1071  HA  VAL P  65      -7.154  -9.398  -3.649  1.00  0.00      PROA
ATOM   1072  CB  VAL P  65      -6.651  -7.477  -4.366  1.00  1.28      PROA
ATOM   1073  HB  VAL P  65      -7.117  -6.779  -5.091  1.00  0.00      PROA
ATOM   1074  CG1 VAL P  65      -6.220  -6.781  -3.422  1.00  1.56      PROA
ATOM   1075 HG11 VAL P  65      -5.561  -7.391  -2.768  1.00  0.00      PROA
ATOM   1076 HG12 VAL P  65      -7.069  -6.400  -2.815  1.00  0.00      PROA
ATOM   1077 HG13 VAL P  65      -5.632  -5.927  -3.820  1.00  0.00      PROA
ATOM   1078  CG2 VAL P  65      -5.591  -7.817  -4.881  1.00  1.51      PROA
ATOM   1079 HG21 VAL P  65      -5.786  -8.442  -5.779  1.00  0.00      PROA
ATOM   1080 HG22 VAL P  65      -4.993  -8.411  -4.158  1.00  0.00      PROA
ATOM   1081 HG23 VAL P  65      -5.017  -6.919  -5.192  1.00  0.00      PROA
ATOM   1082  C   VAL P  65      -8.631  -8.133  -3.068  1.00  1.02      PROA
ATOM   1083  O   VAL P  65      -8.538  -8.499  -1.912  1.00  1.04      PROA
ATOM   1084  N   LEU P  66      -9.656  -7.396  -3.462  1.00  1.03      PROA
ATOM   1085  HN  LEU P  66      -9.736  -7.068  -4.400  1.00  0.00      PROA
ATOM   1086  CA  LEU P  66     -10.719  -7.017  -2.578  1.00  1.06      PROA
ATOM   1087  HA  LEU P  66     -10.278  -6.657  -1.660  1.00  0.00      PROA
ATOM   1088  CB  LEU P  66     -11.577  -5.941  -3.205  1.00  1.22      PROA
ATOM   1089  HB1 LEU P  66     -12.435  -5.746  -2.528  1.00  0.00      PROA
ATOM   1090  HB2 LEU P  66     -11.962  -6.327  -4.172  1.00  0.00      PROA
ATOM   1091  CG  LEU P  66     -10.889  -4.642  -3.466  1.00  1.37      PROA
ATOM   1092  HG  LEU P  66      -9.975  -4.830  -4.069  1.00  0.00      PROA
ATOM   1093  CD1 LEU P  66     -11.745  -3.720  -4.180  1.00  1.61      PROA
ATOM   1094 HD11 LEU P  66     -12.661  -3.512  -3.587  1.00  0.00      PROA
ATOM   1095 HD12 LEU P  66     -12.046  -4.161  -5.154  1.00  0.00      PROA
ATOM   1096 HD13 LEU P  66     -11.209  -2.762  -4.353  1.00  0.00      PROA
ATOM   1097  CD2 LEU P  66     -10.409  -3.982  -2.263  1.00  1.48      PROA
ATOM   1098 HD21 LEU P  66      -9.681  -4.634  -1.735  1.00  0.00      PROA
ATOM   1099 HD22 LEU P  66     -11.260  -3.775  -1.580  1.00  0.00      PROA
ATOM   1100 HD23 LEU P  66      -9.904  -3.029  -2.530  1.00  0.00      PROA
ATOM   1101  C   LEU P  66     -11.563  -8.163  -2.113  1.00  1.04      PROA
ATOM   1102  O   LEU P  66     -11.958  -8.224  -0.964  1.00  1.08      PROA
ATOM   1103  N   LEU P  67     -11.825  -9.137  -2.983  1.00  1.05      PROA
ATOM   1104  HN  LEU P  67     -11.572  -9.056  -3.943  1.00  0.00      PROA
ATOM   1105  CA  LEU P  67     -12.476 -10.353  -2.624  1.00  1.14      PROA
ATOM   1106  HA  LEU P  67     -13.392 -10.106  -2.108  1.00  0.00      PROA
ATOM   1107  CB  LEU P  67     -12.774 -11.177  -3.881  1.00  1.23      PROA
ATOM   1108  HB1 LEU P  67     -11.884 -11.818  -4.022  1.00  0.00      PROA
ATOM   1109  HB2 LEU P  67     -12.833 -10.438  -4.702  1.00  0.00      PROA
ATOM   1110  CG  LEU P  67     -13.654 -11.860  -4.039  1.00  1.71      PROA
ATOM   1111  HG  LEU P  67     -13.539 -12.491  -3.159  1.00  0.00      PROA
ATOM   1112  CD1 LEU P  67     -14.549 -11.940  -4.154  1.00  2.14      PROA
ATOM   1113 HD11 LEU P  67     -15.027 -10.937  -4.138  1.00  0.00      PROA
ATOM   1114 HD12 LEU P  67     -14.982 -12.553  -3.335  1.00  0.00      PROA
ATOM   1115 HD13 LEU P  67     -14.763 -12.419  -5.133  1.00  0.00      PROA
ATOM   1116  CD2 LEU P  67     -14.129 -12.409  -4.648  1.00  2.18      PROA
ATOM   1117 HD21 LEU P  67     -13.536 -13.318  -4.885  1.00  0.00      PROA
ATOM   1118 HD22 LEU P  67     -14.317 -11.853  -5.591  1.00  0.00      PROA
ATOM   1119 HD23 LEU P  67     -15.096 -12.723  -4.200  1.00  0.00      PROA
ATOM   1120  C   LEU P  67     -11.712 -11.167  -1.611  1.00  1.14      PROA
ATOM   1121  O   LEU P  67     -12.257 -11.636  -0.641  1.00  1.24      PROA
ATOM   1122  N   LYS P  68     -10.405 -11.298  -1.775  1.00  1.10      PROA
ATOM   1123  HN  LYS P  68      -9.949 -10.966  -2.597  1.00  0.00      PROA
ATOM   1124  CA  LYS P  68      -9.549 -11.917  -0.804  1.00  1.15      PROA
ATOM   1125  HA  LYS P  68      -9.995 -12.857  -0.513  1.00  0.00      PROA
ATOM   1126  CB  LYS P  68      -8.165 -12.146  -1.390  1.00  1.22      PROA
ATOM   1127  HB1 LYS P  68      -7.501 -11.617  -0.687  1.00  0.00      PROA
ATOM   1128  HB2 LYS P  68      -8.204 -11.609  -2.352  1.00  0.00      PROA
ATOM   1129  CG  LYS P  68      -7.647 -12.986  -1.613  1.00  1.57      PROA
ATOM   1130  HG1 LYS P  68      -8.339 -13.297  -2.361  1.00  0.00      PROA
ATOM   1131  HG2 LYS P  68      -7.783 -13.409  -0.645  1.00  0.00      PROA
ATOM   1132  CD  LYS P  68      -6.920 -13.694  -1.895  1.00  1.80      PROA
ATOM   1133  HD1 LYS P  68      -7.582 -14.507  -1.743  1.00  0.00      PROA
ATOM   1134  HD2 LYS P  68      -6.283 -13.434  -1.089  1.00  0.00      PROA
ATOM   1135  CE  LYS P  68      -6.396 -14.135  -2.212  1.00  2.18      PROA
ATOM   1136  HE1 LYS P  68      -5.565 -13.532  -1.901  1.00  0.00      PROA
ATOM   1137  HE2 LYS P  68      -6.741 -13.984  -3.216  1.00  0.00      PROA
ATOM   1138  NZ  LYS P  68      -5.791 -14.903  -2.489  1.00  2.70      PROA
ATOM   1139  HZ1 LYS P  68      -6.367 -15.673  -2.885  1.00  0.00      PROA
ATOM   1140  HZ2 LYS P  68      -5.270 -15.251  -1.659  1.00  0.00      PROA
ATOM   1141  HZ3 LYS P  68      -5.116 -14.571  -3.207  1.00  0.00      PROA
ATOM   1142  C   LYS P  68      -9.468 -11.180   0.512  1.00  1.12      PROA
ATOM   1143  O   LYS P  68      -9.487 -11.765   1.566  1.00  1.23      PROA
ATOM   1144  N   TYR P  69      -9.440  -9.856   0.481  1.00  1.03      PROA
ATOM   1145  HN  TYR P  69      -9.402  -9.369  -0.387  1.00  0.00      PROA
ATOM   1146  CA  TYR P  69      -9.461  -9.008   1.646  1.00  1.02      PROA
ATOM   1147  HA  TYR P  69      -8.674  -9.324   2.315  1.00  0.00      PROA
ATOM   1148  CB  TYR P  69      -9.249  -7.560   1.204  1.00  1.04      PROA
ATOM   1149  HB1 TYR P  69     -10.093  -7.253   0.550  1.00  0.00      PROA
ATOM   1150  HB2 TYR P  69      -8.289  -7.486   0.650  1.00  0.00      PROA
ATOM   1151  CG  TYR P  69      -9.184  -6.579   2.321  1.00  1.02      PROA
ATOM   1152  CD1 TYR P  69     -10.223  -5.818   2.655  1.00  1.13      PROA
ATOM   1153  HD1 TYR P  69     -11.146  -5.914   2.102  1.00  0.00      PROA
ATOM   1154  CE1 TYR P  69     -10.150  -4.909   3.690  1.00  1.19      PROA
ATOM   1155  HE1 TYR P  69     -11.021  -4.321   3.940  1.00  0.00      PROA
ATOM   1156  CZ  TYR P  69      -9.028  -4.742   4.387  1.00  1.13      PROA
ATOM   1157  OH  TYR P  69      -8.950  -3.841   5.430  1.00  1.26      PROA
ATOM   1158  HH  TYR P  69      -8.061  -3.880   5.790  1.00  0.00      PROA
ATOM   1159  CD2 TYR P  69      -8.061  -6.386   3.018  1.00  1.10      PROA
ATOM   1160  HD2 TYR P  69      -7.186  -6.968   2.769  1.00  0.00      PROA
ATOM   1161  CE2 TYR P  69      -7.981  -5.469   4.045  1.00  1.14      PROA
ATOM   1162  HE2 TYR P  69      -7.049  -5.344   4.576  1.00  0.00      PROA
ATOM   1163  C   TYR P  69     -10.699  -9.169   2.490  1.00  1.06      PROA
ATOM   1164  O   TYR P  69     -10.641  -9.197   3.703  1.00  1.12      PROA
ATOM   1165  N   THR P  70     -11.856  -9.309   1.858  1.00  1.10      PROA
ATOM   1166  HN  THR P  70     -11.912  -9.274   0.864  1.00  0.00      PROA
ATOM   1167  CA  THR P  70     -13.100  -9.518   2.535  1.00  1.24      PROA
ATOM   1168  HA  THR P  70     -13.122  -8.842   3.376  1.00  0.00      PROA
ATOM   1169  CB  THR P  70     -14.312  -9.289   1.677  1.00  1.33      PROA
ATOM   1170  HB  THR P  70     -15.144  -9.820   2.179  1.00  0.00      PROA
ATOM   1171  OG1 THR P  70     -14.392  -9.562   0.654  1.00  1.48      PROA
ATOM   1172  HG1 THR P  70     -13.966 -10.419   0.575  1.00  0.00      PROA
ATOM   1173  CG2 THR P  70     -14.612  -8.261   1.530  1.00  1.85      PROA
ATOM   1174 HG21 THR P  70     -13.873  -7.736   0.887  1.00  0.00      PROA
ATOM   1175 HG22 THR P  70     -14.665  -7.739   2.509  1.00  0.00      PROA
ATOM   1176 HG23 THR P  70     -15.605  -8.224   1.032  1.00  0.00      PROA
ATOM   1177  C   THR P  70     -13.216 -10.840   3.188  1.00  1.35      PROA
ATOM   1178  O   THR P  70     -13.824 -10.962   4.197  1.00  1.52      PROA
ATOM   1179  N   GLU P  71     -12.614 -11.865   2.642  1.00  1.37      PROA
ATOM   1180  HN  GLU P  71     -12.122 -11.773   1.781  1.00  0.00      PROA
ATOM   1181  CA  GLU P  71     -12.603 -13.165   3.203  1.00  1.56      PROA
ATOM   1182  HA  GLU P  71     -13.556 -13.339   3.679  1.00  0.00      PROA
ATOM   1183  CB  GLU P  71     -12.368 -14.152   2.139  1.00  1.80      PROA
ATOM   1184  HB1 GLU P  71     -11.690 -14.882   2.611  1.00  0.00      PROA
ATOM   1185  HB2 GLU P  71     -11.827 -13.576   1.370  1.00  0.00      PROA
ATOM   1186  CG  GLU P  71     -12.940 -14.676   1.651  1.00  2.37      PROA
ATOM   1187  HG1 GLU P  71     -13.338 -13.931   0.958  1.00  0.00      PROA
ATOM   1188  HG2 GLU P  71     -13.665 -14.940   2.425  1.00  0.00      PROA
ATOM   1189  CD  GLU P  71     -13.025 -15.705   0.924  1.00  2.69      PROA
ATOM   1190  OE1 GLU P  71     -13.071 -16.130   0.649  1.00  3.12      PROA
ATOM   1191  OE2 GLU P  71     -13.051 -16.108   0.612  1.00  3.04      PROA
ATOM   1192  C   GLU P  71     -11.642 -13.390   4.316  1.00  1.49      PROA
ATOM   1193  O   GLU P  71     -11.847 -14.224   5.127  1.00  1.57      PROA
ATOM   1194  N   TYR P  72     -10.568 -12.637   4.398  1.00  1.44      PROA
ATOM   1195  HN  TYR P  72     -10.398 -11.920   3.728  1.00  0.00      PROA
ATOM   1196  CA  TYR P  72      -9.577 -12.754   5.401  1.00  1.43      PROA
ATOM   1197  HA  TYR P  72      -9.446 -13.804   5.615  1.00  0.00      PROA
ATOM   1198  CB  TYR P  72      -8.263 -12.145   4.956  1.00  1.46      PROA
ATOM   1199  HB1 TYR P  72      -7.896 -11.509   5.788  1.00  0.00      PROA
ATOM   1200  HB2 TYR P  72      -8.474 -11.524   4.061  1.00  0.00      PROA
ATOM   1201  CG  TYR P  72      -7.291 -12.854   4.637  1.00  1.49      PROA
ATOM   1202  CD1 TYR P  72      -6.783 -13.385   4.127  1.00  1.79      PROA
ATOM   1203  HD1 TYR P  72      -7.380 -13.500   3.305  1.00  0.00      PROA
ATOM   1204  CE1 TYR P  72      -5.857 -14.026   3.826  1.00  2.14      PROA
ATOM   1205  HE1 TYR P  72      -5.966 -14.463   2.855  1.00  0.00      PROA
ATOM   1206  CZ  TYR P  72      -5.431 -14.144   4.035  1.00  2.47      PROA
ATOM   1207  OH  TYR P  72      -4.512 -14.786   3.729  1.00  3.14      PROA
ATOM   1208  HH  TYR P  72      -3.949 -14.885   4.500  1.00  0.00      PROA
ATOM   1209  CD2 TYR P  72      -6.836 -12.979   4.843  1.00  2.21      PROA
ATOM   1210  HD2 TYR P  72      -6.701 -12.523   5.799  1.00  0.00      PROA
ATOM   1211  CE2 TYR P  72      -5.918 -13.624   4.546  1.00  2.71      PROA
ATOM   1212  HE2 TYR P  72      -5.321 -13.529   5.374  1.00  0.00      PROA
ATOM   1213  C   TYR P  72      -9.991 -12.167   6.685  1.00  1.45      PROA
ATOM   1214  O   TYR P  72     -10.496 -11.140   6.754  1.00  1.53      PROA
ATOM   1215  N   ASN P  73      -9.776 -12.818   7.750  1.00  1.58      PROA
ATOM   1216  HN  ASN P  73      -9.359 -13.722   7.715  1.00  0.00      PROA
ATOM   1217  CA  ASN P  73     -10.081 -12.371   9.035  1.00  1.75      PROA
ATOM   1218  HA  ASN P  73     -10.882 -11.653   8.944  1.00  0.00      PROA
ATOM   1219  CB  ASN P  73     -10.461 -13.383   9.888  1.00  2.17      PROA
ATOM   1220  HB1 ASN P  73     -10.288 -13.017  10.921  1.00  0.00      PROA
ATOM   1221  HB2 ASN P  73      -9.793 -14.245   9.685  1.00  0.00      PROA
ATOM   1222  CG  ASN P  73     -11.365 -13.726   9.867  1.00  2.68      PROA
ATOM   1223  OD1 ASN P  73     -11.724 -13.563   9.664  1.00  3.19      PROA
ATOM   1224  ND2 ASN P  73     -11.744 -14.227  10.088  1.00  3.17      PROA
ATOM   1225 HD21 ASN P  73     -12.715 -14.262   9.851  1.00  0.00      PROA
ATOM   1226 HD22 ASN P  73     -11.342 -14.945  10.657  1.00  0.00      PROA
ATOM   1227  C   ASN P  73      -9.088 -11.687   9.638  1.00  1.79      PROA
ATOM   1228  O   ASN P  73      -8.715 -11.572   9.526  1.00  2.59      PROA
ATOM   1229  N   GLU P  74      -8.649 -11.209  10.283  1.00  1.52      PROA
ATOM   1230  HN  GLU P  74      -9.299 -11.156  10.938  1.00  0.00      PROA
ATOM   1231  CA  GLU P  74      -7.743 -10.530  10.963  1.00  1.69      PROA
ATOM   1232  HA  GLU P  74      -8.075  -9.508  11.072  1.00  0.00      PROA
ATOM   1233  CB  GLU P  74      -7.626 -11.143  12.173  1.00  2.11      PROA
ATOM   1234  HB1 GLU P  74      -6.795 -10.638  12.706  1.00  0.00      PROA
ATOM   1235  HB2 GLU P  74      -7.343 -12.195  11.970  1.00  0.00      PROA
ATOM   1236  CG  GLU P  74      -8.585 -11.178  12.961  1.00  2.52      PROA
ATOM   1237  HG1 GLU P  74      -9.370 -11.770  12.452  1.00  0.00      PROA
ATOM   1238  HG2 GLU P  74      -8.921 -10.129  13.071  1.00  0.00      PROA
ATOM   1239  CD  GLU P  74      -8.547 -11.524  13.850  1.00  3.22      PROA
ATOM   1240  OE1 GLU P  74      -8.541 -11.690  14.216  1.00  3.71      PROA
ATOM   1241  OE2 GLU P  74      -8.531 -11.637  14.193  1.00  3.78      PROA
ATOM   1242  C   GLU P  74      -6.429 -10.241  10.358  1.00  1.50      PROA
ATOM   1243  O   GLU P  74      -5.702 -11.132  10.197  1.00  1.54      PROA
ATOM   1244  N   PRO P  75      -6.057  -9.048   9.997  1.00  1.43      PROA
ATOM   1245  CD  PRO P  75      -6.910  -7.929   9.998  1.00  1.57      PROA
ATOM   1246  HD1 PRO P  75      -7.206  -7.685  11.040  1.00  0.00      PROA
ATOM   1247  HD2 PRO P  75      -7.813  -8.147   9.389  1.00  0.00      PROA
ATOM   1248  CA  PRO P  75      -4.726  -8.694   9.596  1.00  1.32      PROA
ATOM   1249  HA  PRO P  75      -4.456  -9.220   8.695  1.00  0.00      PROA
ATOM   1250  CB  PRO P  75      -4.778  -7.199   9.455  1.00  1.40      PROA
ATOM   1251  HB1 PRO P  75      -4.264  -6.880   8.523  1.00  0.00      PROA
ATOM   1252  HB2 PRO P  75      -4.283  -6.711  10.322  1.00  0.00      PROA
ATOM   1253  CG  PRO P  75      -6.124  -6.853   9.408  1.00  1.59      PROA
ATOM   1254  HG1 PRO P  75      -6.290  -5.912   9.975  1.00  0.00      PROA
ATOM   1255  HG2 PRO P  75      -6.435  -6.696   8.353  1.00  0.00      PROA
ATOM   1256  C   PRO P  75      -3.621  -9.130  10.510  1.00  1.26      PROA
ATOM   1257  O   PRO P  75      -3.749  -9.021  11.698  1.00  1.34      PROA
ATOM   1258  N   HSD P  76      -2.507  -9.607   9.977  1.00  1.19      PROA
ATOM   1259  HN  HSD P  76      -2.436  -9.769   8.997  1.00  0.00      PROA
ATOM   1260  CA  HSD P  76      -1.327  -9.928  10.733  1.00  1.20      PROA
ATOM   1261  HA  HSD P  76      -1.634 -10.455  11.624  1.00  0.00      PROA
ATOM   1262  CB  HSD P  76      -0.375 -10.793   9.905  1.00  1.23      PROA
ATOM   1263  HB1 HSD P  76       0.031 -10.164   9.086  1.00  0.00      PROA
ATOM   1264  HB2 HSD P  76      -0.964 -11.627   9.469  1.00  0.00      PROA
ATOM   1265  ND1 HSD P  76       0.849 -12.059  11.254  1.00  1.81      PROA
ATOM   1266  HD1 HSD P  76       0.036 -12.476  11.631  1.00  0.00      PROA
ATOM   1267  CG  HSD P  76       0.711 -11.356  10.576  1.00  1.34      PROA
ATOM   1268  CE1 HSD P  76       1.934 -12.447  11.657  1.00  1.95      PROA
ATOM   1269  HE1 HSD P  76       2.070 -13.215  12.417  1.00  0.00      PROA
ATOM   1270  NE2 HSD P  76       2.504 -12.048  11.274  1.00  1.85      PROA
ATOM   1271  CD2 HSD P  76       1.734 -11.362  10.592  1.00  1.64      PROA
ATOM   1272  HD2 HSD P  76       2.287 -10.708   9.954  1.00  0.00      PROA
ATOM   1273  C   HSD P  76      -0.606  -8.700  11.219  1.00  1.20      PROA
ATOM   1274  O   HSD P  76      -0.085  -8.670  12.296  1.00  1.31      PROA
ATOM   1275  N   GLU P  77      -0.604  -7.639  10.436  1.00  1.14      PROA
ATOM   1276  HN  GLU P  77      -0.979  -7.680   9.514  1.00  0.00      PROA
ATOM   1277  CA  GLU P  77      -0.079  -6.361  10.821  1.00  1.15      PROA
ATOM   1278  HA  GLU P  77      -0.161  -6.279  11.895  1.00  0.00      PROA
ATOM   1279  CB  GLU P  77       1.370  -6.209  10.394  1.00  1.24      PROA
ATOM   1280  HB1 GLU P  77       1.375  -6.406   9.305  1.00  0.00      PROA
ATOM   1281  HB2 GLU P  77       1.914  -7.017  10.919  1.00  0.00      PROA
ATOM   1282  CG  GLU P  77       2.078  -5.179  10.547  1.00  1.29      PROA
ATOM   1283  HG1 GLU P  77       1.993  -4.903  11.617  1.00  0.00      PROA
ATOM   1284  HG2 GLU P  77       1.614  -4.391   9.922  1.00  0.00      PROA
ATOM   1285  CD  GLU P  77       3.516  -5.133  10.239  1.00  1.35      PROA
ATOM   1286  OE1 GLU P  77       4.086  -5.041  10.029  1.00  1.73      PROA
ATOM   1287  OE2 GLU P  77       4.105  -5.183  10.210  1.00  1.82      PROA
ATOM   1288  C   GLU P  77      -0.920  -5.258  10.247  1.00  1.09      PROA
ATOM   1289  O   GLU P  77      -1.256  -5.264   9.092  1.00  1.07      PROA
ATOM   1290  N   SER P  78      -1.291  -4.274  11.053  1.00  1.11      PROA
ATOM   1291  HN  SER P  78      -1.077  -4.300  12.026  1.00  0.00      PROA
ATOM   1292  CA  SER P  78      -2.016  -3.107  10.621  1.00  1.09      PROA
ATOM   1293  HA  SER P  78      -2.019  -3.108   9.541  1.00  0.00      PROA
ATOM   1294  CB  SER P  78      -3.453  -3.079  11.144  1.00  1.16      PROA
ATOM   1295  HB1 SER P  78      -3.402  -2.708  12.187  1.00  0.00      PROA
ATOM   1296  HB2 SER P  78      -3.812  -4.128  11.136  1.00  0.00      PROA
ATOM   1297  OG  SER P  78      -4.167  -2.552  10.711  1.00  1.78      PROA
ATOM   1298  HG1 SER P  78      -4.048  -1.648  11.012  1.00  0.00      PROA
ATOM   1299  C   SER P  78      -1.275  -1.896  11.110  1.00  1.12      PROA
ATOM   1300  O   SER P  78      -0.942  -1.801  12.258  1.00  1.23      PROA
ATOM   1301  N   ARG P  79      -0.946  -0.948  10.247  1.00  1.07      PROA
ATOM   1302  HN  ARG P  79      -1.253  -0.982   9.299  1.00  0.00      PROA
ATOM   1303  CA  ARG P  79      -0.132   0.194  10.592  1.00  1.08      PROA
ATOM   1304  HA  ARG P  79       0.046   0.164  11.657  1.00  0.00      PROA
ATOM   1305  CB  ARG P  79       1.206   0.179   9.830  1.00  1.07      PROA
ATOM   1306  HB1 ARG P  79       1.778   1.082  10.129  1.00  0.00      PROA
ATOM   1307  HB2 ARG P  79       0.980   0.237   8.745  1.00  0.00      PROA
ATOM   1308  CG  ARG P  79       2.103  -1.042  10.058  1.00  1.10      PROA
ATOM   1309  HG1 ARG P  79       2.889  -1.032   9.274  1.00  0.00      PROA
ATOM   1310  HG2 ARG P  79       1.475  -1.948   9.930  1.00  0.00      PROA
ATOM   1311  CD  ARG P  79       2.785  -1.149  11.379  1.00  1.14      PROA
ATOM   1312  HD1 ARG P  79       3.011  -0.119  11.726  1.00  0.00      PROA
ATOM   1313  HD2 ARG P  79       3.726  -1.718  11.227  1.00  0.00      PROA
ATOM   1314  NE  ARG P  79       2.251  -1.664  12.264  1.00  1.41      PROA
ATOM   1315  HE  ARG P  79       1.314  -1.925  12.061  1.00  0.00      PROA
ATOM   1316  CZ  ARG P  79       2.610  -1.963  13.432  1.00  1.56      PROA
ATOM   1317  NH1 ARG P  79       3.485  -1.862  13.968  1.00  1.45      PROA
ATOM   1318 HH11 ARG P  79       4.105  -1.102  13.774  1.00  0.00      PROA
ATOM   1319 HH12 ARG P  79       3.713  -2.524  14.682  1.00  0.00      PROA
ATOM   1320  NH2 ARG P  79       2.069  -2.399  14.094  1.00  2.22      PROA
ATOM   1321 HH21 ARG P  79       1.261  -2.919  13.816  1.00  0.00      PROA
ATOM   1322 HH22 ARG P  79       2.313  -2.333  15.062  1.00  0.00      PROA
ATOM   1323  C   ARG P  79      -0.848   1.496  10.318  1.00  1.08      PROA
ATOM   1324  O   ARG P  79      -1.477   1.693   9.308  1.00  1.06      PROA
ATOM   1325  N   THR P  80      -0.754   2.422  11.249  1.00  1.17      PROA
ATOM   1326  HN  THR P  80      -0.344   2.198  12.128  1.00  0.00      PROA
ATOM   1327  CA  THR P  80      -1.196   3.794  11.146  1.00  1.20      PROA
ATOM   1328  HA  THR P  80      -1.792   3.874  10.250  1.00  0.00      PROA
ATOM   1329  CB  THR P  80      -2.004   4.249  12.337  1.00  1.31      PROA
ATOM   1330  HB  THR P  80      -2.381   5.276  12.146  1.00  0.00      PROA
ATOM   1331  OG1 THR P  80      -1.328   4.270  13.435  1.00  1.51      PROA
ATOM   1332  HG1 THR P  80      -1.164   3.352  13.662  1.00  0.00      PROA
ATOM   1333  CG2 THR P  80      -3.135   3.426  12.601  1.00  1.47      PROA
ATOM   1334 HG21 THR P  80      -2.809   2.384  12.806  1.00  0.00      PROA
ATOM   1335 HG22 THR P  80      -3.812   3.420  11.720  1.00  0.00      PROA
ATOM   1336 HG23 THR P  80      -3.681   3.808  13.490  1.00  0.00      PROA
ATOM   1337  C   THR P  80       0.007   4.687  10.992  1.00  1.17      PROA
ATOM   1338  O   THR P  80       1.128   4.240  11.114  1.00  1.17      PROA
ATOM   1339  N   ASN P  81      -0.176   5.992  10.727  1.00  1.19      PROA
ATOM   1340  HN  ASN P  81      -1.087   6.359  10.556  1.00  0.00      PROA
ATOM   1341  CA  ASN P  81       0.899   6.965  10.665  1.00  1.19      PROA
ATOM   1342  HA  ASN P  81       1.578   6.657   9.884  1.00  0.00      PROA
ATOM   1343  CB  ASN P  81       0.365   8.381  10.375  1.00  1.23      PROA
ATOM   1344  HB1 ASN P  81       1.187   9.116  10.513  1.00  0.00      PROA
ATOM   1345  HB2 ASN P  81      -0.456   8.614  11.086  1.00  0.00      PROA
ATOM   1346  CG  ASN P  81      -0.159   8.505   8.982  1.00  1.17      PROA
ATOM   1347  OD1 ASN P  81       0.035   7.674   8.135  1.00  1.13      PROA
ATOM   1348  ND2 ASN P  81      -0.834   9.588   8.721  1.00  1.27      PROA
ATOM   1349 HD21 ASN P  81      -1.213   9.733   7.807  1.00  0.00      PROA
ATOM   1350 HD22 ASN P  81      -0.974  10.274   9.435  1.00  0.00      PROA
ATOM   1351  C   ASN P  81       1.729   7.031  11.935  1.00  1.26      PROA
ATOM   1352  O   ASN P  81       2.942   7.086  11.890  1.00  1.27      PROA
ATOM   1353  N   SER P  82       1.086   6.978  13.104  1.00  1.33      PROA
ATOM   1354  HN  SER P  82       0.090   6.962  13.141  1.00  0.00      PROA
ATOM   1355  CA  SER P  82       1.746   6.939  14.394  1.00  1.41      PROA
ATOM   1356  HA  SER P  82       2.416   7.785  14.444  1.00  0.00      PROA
ATOM   1357  CB  SER P  82       0.749   6.992  15.558  1.00  1.53      PROA
ATOM   1358  HB1 SER P  82       1.299   6.327  16.198  1.00  0.00      PROA
ATOM   1359  HB2 SER P  82      -0.064   6.538  15.021  1.00  0.00      PROA
ATOM   1360  OG  SER P  82       0.393   7.208  16.009  1.00  1.92      PROA
ATOM   1361  HG1 SER P  82      -0.050   6.444  16.385  1.00  0.00      PROA
ATOM   1362  C   SER P  82       2.652   5.746  14.583  1.00  1.39      PROA
ATOM   1363  O   SER P  82       3.737   5.871  15.114  1.00  1.43      PROA
ATOM   1364  N   ASP P  83       2.247   4.562  14.103  1.00  1.34      PROA
ATOM   1365  HN  ASP P  83       1.342   4.454  13.699  1.00  0.00      PROA
ATOM   1366  CA  ASP P  83       3.053   3.364  14.122  1.00  1.32      PROA
ATOM   1367  HA  ASP P  83       3.394   3.206  15.134  1.00  0.00      PROA
ATOM   1368  CB  ASP P  83       2.235   2.153  13.638  1.00  1.29      PROA
ATOM   1369  HB1 ASP P  83       2.865   1.239  13.692  1.00  0.00      PROA
ATOM   1370  HB2 ASP P  83       1.922   2.318  12.585  1.00  0.00      PROA
ATOM   1371  CG  ASP P  83       1.019   1.950  14.476  1.00  1.36      PROA
ATOM   1372  OD1 ASP P  83       0.649   1.868  15.037  1.00  1.60      PROA
ATOM   1373  OD2 ASP P  83       0.424   1.826  14.578  1.00  1.90      PROA
ATOM   1374  C   ASP P  83       4.313   3.479  13.283  1.00  1.29      PROA
ATOM   1375  O   ASP P  83       5.379   3.042  13.680  1.00  1.33      PROA
ATOM   1376  N   ILE P  84       4.223   4.108  12.099  1.00  1.23      PROA
ATOM   1377  HN  ILE P  84       3.342   4.405  11.740  1.00  0.00      PROA
ATOM   1378  CA  ILE P  84       5.363   4.406  11.255  1.00  1.22      PROA
ATOM   1379  HA  ILE P  84       5.938   3.498  11.150  1.00  0.00      PROA
ATOM   1380  CB  ILE P  84       4.945   4.918   9.883  1.00  1.19      PROA
ATOM   1381  HB  ILE P  84       4.314   5.823  10.011  1.00  0.00      PROA
ATOM   1382  CG2 ILE P  84       6.151   5.270   9.021  1.00  1.20      PROA
ATOM   1383 HG21 ILE P  84       6.878   4.430   9.021  1.00  0.00      PROA
ATOM   1384 HG22 ILE P  84       6.654   6.174   9.425  1.00  0.00      PROA
ATOM   1385 HG23 ILE P  84       5.826   5.458   7.975  1.00  0.00      PROA
ATOM   1386  CG1 ILE P  84       4.043   3.934   9.142  1.00  1.17      PROA
ATOM   1387 HG11 ILE P  84       3.825   4.375   8.148  1.00  0.00      PROA
ATOM   1388 HG12 ILE P  84       3.099   3.857   9.720  1.00  0.00      PROA
ATOM   1389  CD  ILE P  84       4.496   2.642   8.925  1.00  1.25      PROA
ATOM   1390  HD1 ILE P  84       4.704   2.142   9.895  1.00  0.00      PROA
ATOM   1391  HD2 ILE P  84       5.434   2.665   8.329  1.00  0.00      PROA
ATOM   1392  HD3 ILE P  84       3.723   2.056   8.383  1.00  0.00      PROA
ATOM   1393  C   ILE P  84       6.338   5.348  11.931  1.00  1.28      PROA
ATOM   1394  O   ILE P  84       7.529   5.100  11.951  1.00  1.32      PROA
ATOM   1395  N   VAL P  85       5.845   6.415  12.575  1.00  1.31      PROA
ATOM   1396  HN  VAL P  85       4.872   6.629  12.543  1.00  0.00      PROA
ATOM   1397  CA  VAL P  85       6.649   7.334  13.356  1.00  1.39      PROA
ATOM   1398  HA  VAL P  85       7.489   7.636  12.749  1.00  0.00      PROA
ATOM   1399  CB  VAL P  85       5.854   8.546  13.780  1.00  1.45      PROA
ATOM   1400  HB  VAL P  85       4.903   8.197  14.234  1.00  0.00      PROA
ATOM   1401  CG1 VAL P  85       6.523   9.403  14.731  1.00  1.62      PROA
ATOM   1402 HG11 VAL P  85       7.549   9.639  14.376  1.00  0.00      PROA
ATOM   1403 HG12 VAL P  85       6.597   8.892  15.714  1.00  0.00      PROA
ATOM   1404 HG13 VAL P  85       5.960  10.354  14.845  1.00  0.00      PROA
ATOM   1405  CG2 VAL P  85       5.544   9.365  12.641  1.00  1.47      PROA
ATOM   1406 HG21 VAL P  85       4.945   8.786  11.906  1.00  0.00      PROA
ATOM   1407 HG22 VAL P  85       6.482   9.699  12.149  1.00  0.00      PROA
ATOM   1408 HG23 VAL P  85       4.953  10.250  12.961  1.00  0.00      PROA
ATOM   1409  C   VAL P  85       7.331   6.679  14.540  1.00  1.45      PROA
ATOM   1410  O   VAL P  85       8.506   6.883  14.780  1.00  1.51      PROA
ATOM   1411  N   GLU P  86       6.628   5.815  15.286  1.00  1.46      PROA
ATOM   1412  HN  GLU P  86       5.658   5.661  15.119  1.00  0.00      PROA
ATOM   1413  CA  GLU P  86       7.193   5.049  16.370  1.00  1.53      PROA
ATOM   1414  HA  GLU P  86       7.693   5.734  17.039  1.00  0.00      PROA
ATOM   1415  CB  GLU P  86       6.098   4.279  17.118  1.00  1.58      PROA
ATOM   1416  HB1 GLU P  86       6.381   3.220  16.988  1.00  0.00      PROA
ATOM   1417  HB2 GLU P  86       5.180   4.496  16.544  1.00  0.00      PROA
ATOM   1418  CG  GLU P  86       5.798   4.336  18.094  1.00  1.92      PROA
ATOM   1419  HG1 GLU P  86       5.484   5.380  18.123  1.00  0.00      PROA
ATOM   1420  HG2 GLU P  86       6.759   4.181  18.585  1.00  0.00      PROA
ATOM   1421  CD  GLU P  86       5.045   3.882  18.995  1.00  2.06      PROA
ATOM   1422  OE1 GLU P  86       4.731   3.725  19.325  1.00  2.51      PROA
ATOM   1423  OE2 GLU P  86       4.756   3.681  19.402  1.00  2.43      PROA
ATOM   1424  C   GLU P  86       8.296   4.113  15.943  1.00  1.53      PROA
ATOM   1425  O   GLU P  86       9.320   4.014  16.580  1.00  1.63      PROA
ATOM   1426  N   THR P  87       8.128   3.435  14.806  1.00  1.46      PROA
ATOM   1427  HN  THR P  87       7.268   3.483  14.306  1.00  0.00      PROA
ATOM   1428  CA  THR P  87       9.138   2.590  14.200  1.00  1.47      PROA
ATOM   1429  HA  THR P  87       9.531   1.948  14.974  1.00  0.00      PROA
ATOM   1430  CB  THR P  87       8.599   1.754  13.070  1.00  1.43      PROA
ATOM   1431  HB  THR P  87       8.335   2.422  12.223  1.00  0.00      PROA
ATOM   1432  OG1 THR P  87       7.556   1.081  13.380  1.00  1.50      PROA
ATOM   1433  HG1 THR P  87       6.893   1.725  13.641  1.00  0.00      PROA
ATOM   1434  CG2 THR P  87       9.466   0.793  12.610  1.00  1.64      PROA
ATOM   1435 HG21 THR P  87       9.725   0.089  13.429  1.00  0.00      PROA
ATOM   1436 HG22 THR P  87      10.400   1.270  12.244  1.00  0.00      PROA
ATOM   1437 HG23 THR P  87       8.991   0.219  11.786  1.00  0.00      PROA
ATOM   1438  C   THR P  87      10.338   3.361  13.726  1.00  1.49      PROA
ATOM   1439  O   THR P  87      11.456   2.941  13.890  1.00  1.59      PROA
ATOM   1440  N   LEU P  88      10.137   4.546  13.151  1.00  1.46      PROA
ATOM   1441  HN  LEU P  88       9.212   4.884  12.999  1.00  0.00      PROA
ATOM   1442  CA  LEU P  88      11.176   5.432  12.704  1.00  1.51      PROA
ATOM   1443  HA  LEU P  88      11.859   4.868  12.087  1.00  0.00      PROA
ATOM   1444  CB  LEU P  88      10.565   6.586  11.911  1.00  1.49      PROA
ATOM   1445  HB1 LEU P  88      10.207   7.298  12.677  1.00  0.00      PROA
ATOM   1446  HB2 LEU P  88       9.701   6.141  11.385  1.00  0.00      PROA
ATOM   1447  CG  LEU P  88      11.109   7.270  11.086  1.00  1.65      PROA
ATOM   1448  HG  LEU P  88      11.938   7.688  11.669  1.00  0.00      PROA
ATOM   1449  CD1 LEU P  88      11.546   7.185  10.144  1.00  2.03      PROA
ATOM   1450 HD11 LEU P  88      10.912   7.687   9.382  1.00  0.00      PROA
ATOM   1451 HD12 LEU P  88      11.648   6.113   9.870  1.00  0.00      PROA
ATOM   1452 HD13 LEU P  88      12.547   7.667  10.147  1.00  0.00      PROA
ATOM   1453  CD2 LEU P  88      10.828   7.989  10.476  1.00  1.96      PROA
ATOM   1454 HD21 LEU P  88      10.423   8.845  11.056  1.00  0.00      PROA
ATOM   1455 HD22 LEU P  88      10.035   7.617   9.793  1.00  0.00      PROA
ATOM   1456 HD23 LEU P  88      11.698   8.343   9.882  1.00  0.00      PROA
ATOM   1457  C   LEU P  88      12.034   5.969  13.810  1.00  1.63      PROA
ATOM   1458  O   LEU P  88      13.216   6.097  13.675  1.00  1.75      PROA
ATOM   1459  N   ARG P  89      11.455   6.276  14.952  1.00  1.66      PROA
ATOM   1460  HN  ARG P  89      10.478   6.132  15.087  1.00  0.00      PROA
ATOM   1461  CA  ARG P  89      12.142   6.826  16.070  1.00  1.82      PROA
ATOM   1462  HA  ARG P  89      12.990   7.385  15.704  1.00  0.00      PROA
ATOM   1463  CB  ARG P  89      11.231   7.708  16.838  1.00  2.00      PROA
ATOM   1464  HB1 ARG P  89      11.743   7.956  17.790  1.00  0.00      PROA
ATOM   1465  HB2 ARG P  89      10.318   7.119  17.060  1.00  0.00      PROA
ATOM   1466  CG  ARG P  89      10.847   8.817  16.317  1.00  2.30      PROA
ATOM   1467  HG1 ARG P  89      10.159   9.288  17.048  1.00  0.00      PROA
ATOM   1468  HG2 ARG P  89      10.282   8.556  15.400  1.00  0.00      PROA
ATOM   1469  CD  ARG P  89      11.532   9.544  16.045  1.00  3.02      PROA
ATOM   1470  HD1 ARG P  89      12.193   9.131  15.254  1.00  0.00      PROA
ATOM   1471  HD2 ARG P  89      12.131   9.820  16.938  1.00  0.00      PROA
ATOM   1472  NE  ARG P  89      11.086  10.533  15.624  1.00  3.41      PROA
ATOM   1473  HE  ARG P  89      10.133  10.677  15.868  1.00  0.00      PROA
ATOM   1474  CZ  ARG P  89      11.416  11.159  15.147  1.00  4.19      PROA
ATOM   1475  NH1 ARG P  89      12.177  10.988  14.973  1.00  4.76      PROA
ATOM   1476 HH11 ARG P  89      12.537  11.183  14.061  1.00  0.00      PROA
ATOM   1477 HH12 ARG P  89      12.769  10.579  15.668  1.00  0.00      PROA
ATOM   1478  NH2 ARG P  89      10.967  12.004  14.829  1.00  4.64      PROA
ATOM   1479 HH21 ARG P  89      11.509  12.727  14.401  1.00  0.00      PROA
ATOM   1480 HH22 ARG P  89       9.980  12.119  14.942  1.00  0.00      PROA
ATOM   1481  C   ARG P  89      12.754   5.842  16.974  1.00  1.79      PROA
ATOM   1482  O   ARG P  89      13.320   6.053  17.751  1.00  1.93      PROA
ATOM   1483  N   LYS P  90      12.673   4.739  16.880  1.00  1.98      PROA
ATOM   1484  HN  LYS P  90      12.104   4.375  16.152  1.00  0.00      PROA
ATOM   1485  CA  LYS P  90      13.258   3.726  17.641  1.00  2.11      PROA
ATOM   1486  HA  LYS P  90      13.226   4.059  18.667  1.00  0.00      PROA
ATOM   1487  CB  LYS P  90      12.774   2.677  17.574  1.00  2.69      PROA
ATOM   1488  HB1 LYS P  90      13.553   2.111  17.048  1.00  0.00      PROA
ATOM   1489  HB2 LYS P  90      11.920   2.873  16.914  1.00  0.00      PROA
ATOM   1490  CG  LYS P  90      12.496   2.161  18.025  1.00  3.22      PROA
ATOM   1491  HG1 LYS P  90      13.259   1.473  17.776  1.00  0.00      PROA
ATOM   1492  HG2 LYS P  90      11.594   2.107  17.476  1.00  0.00      PROA
ATOM   1493  CD  LYS P  90      12.206   1.677  18.610  1.00  3.68      PROA
ATOM   1494  HD1 LYS P  90      11.179   1.990  18.520  1.00  0.00      PROA
ATOM   1495  HD2 LYS P  90      12.737   2.146  19.421  1.00  0.00      PROA
ATOM   1496  CE  LYS P  90      12.058   1.012  18.981  1.00  4.40      PROA
ATOM   1497  HE1 LYS P  90      11.328   0.648  18.277  1.00  0.00      PROA
ATOM   1498  HE2 LYS P  90      11.655   1.465  19.872  1.00  0.00      PROA
ATOM   1499  NZ  LYS P  90      12.124   0.519  19.220  1.00  5.01      PROA
ATOM   1500  HZ1 LYS P  90      12.797   0.603  20.009  1.00  0.00      PROA
ATOM   1501  HZ2 LYS P  90      12.491  -0.158  18.522  1.00  0.00      PROA
ATOM   1502  HZ3 LYS P  90      11.208   0.183  19.580  1.00  0.00      PROA
ATOM   1503  C   LYS P  90      14.376   3.475  17.547  1.00  2.31      PROA
ATOM   1504  O   LYS P  90      14.813   3.472  17.057  1.00  2.80      PROA
ATOM   1505  N   LYS P  91      14.865   3.256  18.032  1.00  2.57      PROA
ATOM   1506  HN  LYS P  91      14.525   3.208  18.955  1.00  0.00      PROA
ATOM   1507  CA  LYS P  91      15.910   2.952  18.038  1.00  3.20      PROA
ATOM   1508  HA  LYS P  91      16.339   3.269  17.099  1.00  0.00      PROA
ATOM   1509  CB  LYS P  91      16.204   3.164  18.456  1.00  4.01      PROA
ATOM   1510  HB1 LYS P  91      17.296   3.189  18.285  1.00  0.00      PROA
ATOM   1511  HB2 LYS P  91      15.992   2.714  19.443  1.00  0.00      PROA
ATOM   1512  CG  LYS P  91      15.829   3.857  18.318  1.00  4.43      PROA
ATOM   1513  HG1 LYS P  91      15.595   4.421  19.243  1.00  0.00      PROA
ATOM   1514  HG2 LYS P  91      14.906   3.744  17.716  1.00  0.00      PROA
ATOM   1515  CD  LYS P  91      16.171   4.030  18.087  1.00  5.01      PROA
ATOM   1516  HD1 LYS P  91      15.705   4.101  17.104  1.00  0.00      PROA
ATOM   1517  HD2 LYS P  91      16.869   3.194  18.147  1.00  0.00      PROA
ATOM   1518  CE  LYS P  91      16.404   4.299  18.061  1.00  5.83      PROA
ATOM   1519  HE1 LYS P  91      16.490   4.456  19.119  1.00  0.00      PROA
ATOM   1520  HE2 LYS P  91      15.735   4.957  17.539  1.00  0.00      PROA
ATOM   1521  NZ  LYS P  91      16.626   4.460  18.006  1.00  6.45      PROA
ATOM   1522  HZ1 LYS P  91      16.871   4.381  16.998  1.00  0.00      PROA
ATOM   1523  HZ2 LYS P  91      17.432   4.148  18.584  1.00  0.00      PROA
ATOM   1524  HZ3 LYS P  91      16.401   5.450  18.232  1.00  0.00      PROA
ATOM   1525  C   LYS P  91      16.367   2.246  18.212  1.00  3.56      PROA
ATOM   1526  OT1 LYS P  91      16.569   1.969  18.269  1.00  3.95      PROA
ATOM   1527  OT2 LYS P  91      16.539   1.963  18.292  1.00  3.99      PROA
ATOM   1528  N   GLY P   2      13.565  -6.944 -23.848  1.00 12.49      PROB
ATOM   1529  HT1 GLY P   2      13.372  -7.804 -24.401  1.00  0.00      PROB
ATOM   1530  HT2 GLY P   2      14.593  -6.804 -23.772  1.00  0.00      PROB
ATOM   1531  HT3 GLY P   2      13.138  -6.123 -24.323  1.00  0.00      PROB
ATOM   1532  CA  GLY P   2      13.329  -7.002 -23.297  1.00 11.87      PROB
ATOM   1533  HA1 GLY P   2      13.882  -7.860 -23.007  1.00  0.00      PROB
ATOM   1534  HA2 GLY P   2      12.337  -7.223 -23.602  1.00  0.00      PROB
ATOM   1535  C   GLY P   2      13.186  -6.726 -22.630  1.00 11.08      PROB
ATOM   1536  O   GLY P   2      13.300  -6.460 -22.610  1.00 11.05      PROB
ATOM   1537  N   ARG P   3      12.933  -6.784 -22.054  1.00 10.58      PROB
ATOM   1538  HN  ARG P   3      12.524  -7.645 -22.031  1.00  0.00      PROB
ATOM   1539  CA  ARG P   3      12.773  -6.544 -21.362  1.00  9.90      PROB
ATOM   1540  HA  ARG P   3      12.897  -5.494 -21.506  1.00  0.00      PROB
ATOM   1541  CB  ARG P   3      12.362  -6.564 -20.977  1.00  9.95      PROB
ATOM   1542  HB1 ARG P   3      12.163  -5.580 -20.505  1.00  0.00      PROB
ATOM   1543  HB2 ARG P   3      12.548  -7.317 -20.184  1.00  0.00      PROB
ATOM   1544  CG  ARG P   3      12.122  -6.657 -21.192  1.00 10.58      PROB
ATOM   1545  HG1 ARG P   3      11.963  -7.693 -20.878  1.00  0.00      PROB
ATOM   1546  HG2 ARG P   3      12.671  -6.607 -22.137  1.00  0.00      PROB
ATOM   1547  CD  ARG P   3      11.876  -6.593 -21.275  1.00 10.95      PROB
ATOM   1548  HD1 ARG P   3      12.171  -6.120 -22.201  1.00  0.00      PROB
ATOM   1549  HD2 ARG P   3      11.642  -5.909 -20.471  1.00  0.00      PROB
ATOM   1550  NE  ARG P   3      11.552  -6.634 -21.369  1.00 11.48      PROB
ATOM   1551  HE  ARG P   3      11.471  -7.464 -21.013  1.00  0.00      PROB
ATOM   1552  CZ  ARG P   3      11.310  -6.624 -21.458  1.00 12.04      PROB
ATOM   1553  NH1 ARG P   3      11.312  -6.560 -21.478  1.00 12.22      PROB
ATOM   1554 HH11 ARG P   3      11.604  -6.336 -22.408  1.00  0.00      PROB
ATOM   1555 HH12 ARG P   3      11.050  -5.830 -20.846  1.00  0.00      PROB
ATOM   1556  NH2 ARG P   3      11.046  -6.677 -21.532  1.00 12.63      PROB
ATOM   1557 HH21 ARG P   3      10.301  -6.493 -20.891  1.00  0.00      PROB
ATOM   1558 HH22 ARG P   3      10.846  -7.051 -22.438  1.00  0.00      PROB
ATOM   1559  C   ARG P   3      13.002  -6.639 -20.831  1.00  9.05      PROB
ATOM   1560  O   ARG P   3      13.177  -6.961 -20.794  1.00  8.93      PROB
ATOM   1561  N   LYS P   4      13.009  -6.354 -20.412  1.00  8.67      PROB
ATOM   1562  HN  LYS P   4      12.539  -5.494 -20.506  1.00  0.00      PROB
ATOM   1563  CA  LYS P   4      13.216  -6.384 -19.881  1.00  8.05      PROB
ATOM   1564  HA  LYS P   4      14.124  -6.965 -19.854  1.00  0.00      PROB
ATOM   1565  CB  LYS P   4      13.283  -5.964 -19.809  1.00  8.26      PROB
ATOM   1566  HB1 LYS P   4      14.083  -5.801 -19.056  1.00  0.00      PROB
ATOM   1567  HB2 LYS P   4      12.357  -5.456 -19.466  1.00  0.00      PROB
ATOM   1568  CG  LYS P   4      13.460  -5.763 -20.384  1.00  9.01      PROB
ATOM   1569  HG1 LYS P   4      13.086  -4.734 -20.367  1.00  0.00      PROB
ATOM   1570  HG2 LYS P   4      12.840  -6.399 -21.025  1.00  0.00      PROB
ATOM   1571  CD  LYS P   4      13.842  -5.714 -20.651  1.00  9.39      PROB
ATOM   1572  HD1 LYS P   4      14.222  -6.737 -20.624  1.00  0.00      PROB
ATOM   1573  HD2 LYS P   4      14.431  -5.049 -20.016  1.00  0.00      PROB
ATOM   1574  CE  LYS P   4      14.033  -5.551 -21.169  1.00 10.11      PROB
ATOM   1575  HE1 LYS P   4      13.174  -4.954 -21.402  1.00  0.00      PROB
ATOM   1576  HE2 LYS P   4      14.047  -6.541 -21.580  1.00  0.00      PROB
ATOM   1577  NZ  LYS P   4      14.240  -5.403 -21.474  1.00 10.66      PROB
ATOM   1578  HZ1 LYS P   4      15.004  -6.061 -21.727  1.00  0.00      PROB
ATOM   1579  HZ2 LYS P   4      14.648  -4.486 -21.203  1.00  0.00      PROB
ATOM   1580  HZ3 LYS P   4      13.609  -5.274 -22.291  1.00  0.00      PROB
ATOM   1581  C   LYS P   4      13.023  -6.550 -18.994  1.00  7.29      PROB
ATOM   1582  O   LYS P   4      12.615  -6.415 -18.611  1.00  7.22      PROB
ATOM   1583  N   LYS P   5      13.317  -6.852 -18.650  1.00  6.94      PROB
ATOM   1584  HN  LYS P   5      14.147  -7.264 -19.004  1.00  0.00      PROB
ATOM   1585  CA  LYS P   5      13.197  -7.057 -17.804  1.00  6.42      PROB
ATOM   1586  HA  LYS P   5      12.192  -6.801 -17.506  1.00  0.00      PROB
ATOM   1587  CB  LYS P   5      13.303  -7.715 -17.781  1.00  6.92      PROB
ATOM   1588  HB1 LYS P   5      12.438  -8.112 -17.220  1.00  0.00      PROB
ATOM   1589  HB2 LYS P   5      14.222  -7.823 -17.177  1.00  0.00      PROB
ATOM   1590  CG  LYS P   5      13.379  -8.115 -18.249  1.00  7.67      PROB
ATOM   1591  HG1 LYS P   5      14.313  -7.837 -18.779  1.00  0.00      PROB
ATOM   1592  HG2 LYS P   5      12.520  -7.990 -18.940  1.00  0.00      PROB
ATOM   1593  CD  LYS P   5      13.412  -8.634 -18.124  1.00  8.24      PROB
ATOM   1594  HD1 LYS P   5      12.436  -8.831 -17.655  1.00  0.00      PROB
ATOM   1595  HD2 LYS P   5      14.211  -8.649 -17.368  1.00  0.00      PROB
ATOM   1596  CE  LYS P   5      13.489  -9.016 -18.358  1.00  8.98      PROB
ATOM   1597  HE1 LYS P   5      13.950  -8.553 -19.220  1.00  0.00      PROB
ATOM   1598  HE2 LYS P   5      12.454  -9.298 -18.496  1.00  0.00      PROB
ATOM   1599  NZ  LYS P   5      13.630  -9.376 -18.437  1.00  9.60      PROB
ATOM   1600  HZ1 LYS P   5      13.274 -10.051 -17.730  1.00  0.00      PROB
ATOM   1601  HZ2 LYS P   5      14.669  -9.356 -18.405  1.00  0.00      PROB
ATOM   1602  HZ3 LYS P   5      13.318  -9.670 -19.385  1.00  0.00      PROB
ATOM   1603  C   LYS P   5      13.391  -6.760 -17.111  1.00  5.63      PROB
ATOM   1604  O   LYS P   5      13.759  -6.552 -17.067  1.00  5.85      PROB
ATOM   1605  N   ILE P   6      13.147  -6.731 -16.550  1.00  4.99      PROB
ATOM   1606  HN  ILE P   6      12.249  -7.121 -16.514  1.00  0.00      PROB
ATOM   1607  CA  ILE P   6      13.304  -6.488 -15.842  1.00  4.43      PROB
ATOM   1608  HA  ILE P   6      14.179  -5.857 -15.879  1.00  0.00      PROB
ATOM   1609  CB  ILE P   6      12.750  -6.133 -15.606  1.00  4.50      PROB
ATOM   1610  HB  ILE P   6      11.905  -6.453 -16.244  1.00  0.00      PROB
ATOM   1611  CG2 ILE P   6      12.502  -6.150 -14.948  1.00  4.81      PROB
ATOM   1612 HG21 ILE P   6      13.327  -5.978 -14.224  1.00  0.00      PROB
ATOM   1613 HG22 ILE P   6      12.049  -7.143 -14.740  1.00  0.00      PROB
ATOM   1614 HG23 ILE P   6      11.738  -5.355 -14.811  1.00  0.00      PROB
ATOM   1615  CG1 ILE P   6      12.795  -5.520 -15.778  1.00  4.89      PROB
ATOM   1616 HG11 ILE P   6      12.200  -5.670 -16.641  1.00  0.00      PROB
ATOM   1617 HG12 ILE P   6      13.845  -5.583 -15.899  1.00  0.00      PROB
ATOM   1618  CD  ILE P   6      12.796  -4.707 -15.876  1.00  5.26      PROB
ATOM   1619  HD1 ILE P   6      13.247  -4.216 -14.987  1.00  0.00      PROB
ATOM   1620  HD2 ILE P   6      11.754  -4.339 -15.994  1.00  0.00      PROB
ATOM   1621  HD3 ILE P   6      13.393  -4.435 -16.773  1.00  0.00      PROB
ATOM   1622  C   ILE P   6      13.732  -7.259 -15.190  1.00  3.91      PROB
ATOM   1623  O   ILE P   6      13.423  -7.801 -14.953  1.00  3.91      PROB
ATOM   1624  N   GLN P   7      14.474  -7.334 -14.889  1.00  3.85      PROB
ATOM   1625  HN  GLN P   7      15.085  -6.590 -15.106  1.00  0.00      PROB
ATOM   1626  CA  GLN P   7      14.983  -8.024 -14.314  1.00  3.68      PROB
ATOM   1627  HA  GLN P   7      14.447  -8.961 -14.312  1.00  0.00      PROB
ATOM   1628  CB  GLN P   7      15.749  -8.095 -14.697  1.00  4.41      PROB
ATOM   1629  HB1 GLN P   7      16.090  -9.144 -14.574  1.00  0.00      PROB
ATOM   1630  HB2 GLN P   7      16.453  -7.421 -14.167  1.00  0.00      PROB
ATOM   1631  CG  GLN P   7      15.774  -7.972 -15.241  1.00  5.16      PROB
ATOM   1632  HG1 GLN P   7      16.475  -8.620 -15.805  1.00  0.00      PROB
ATOM   1633  HG2 GLN P   7      16.012  -6.908 -15.439  1.00  0.00      PROB
ATOM   1634  CD  GLN P   7      15.429  -8.052 -15.303  1.00  5.61      PROB
ATOM   1635  OE1 GLN P   7      15.173  -8.021 -15.343  1.00  5.88      PROB
ATOM   1636  NE2 GLN P   7      15.423  -8.164 -15.311  1.00  6.15      PROB
ATOM   1637 HE21 GLN P   7      14.543  -8.606 -15.484  1.00  0.00      PROB
ATOM   1638 HE22 GLN P   7      16.250  -8.718 -15.209  1.00  0.00      PROB
ATOM   1639  C   GLN P   7      15.175  -8.136 -13.075  1.00  3.16      PROB
ATOM   1640  O   GLN P   7      15.897  -8.158 -12.803  1.00  3.36      PROB
ATOM   1641  N   ILE P   8      14.519  -8.217 -12.289  1.00  2.79      PROB
ATOM   1642  HN  ILE P   8      13.569  -8.172 -12.548  1.00  0.00      PROB
ATOM   1643  CA  ILE P   8      14.580  -8.359 -11.072  1.00  2.39      PROB
ATOM   1644  HA  ILE P   8      15.548  -8.003 -10.752  1.00  0.00      PROB
ATOM   1645  CB  ILE P   8      13.614  -7.693 -10.421  1.00  2.42      PROB
ATOM   1646  HB  ILE P   8      12.681  -8.069 -10.875  1.00  0.00      PROB
ATOM   1647  CG2 ILE P   8      13.486  -7.663  -9.827  1.00  2.79      PROB
ATOM   1648 HG21 ILE P   8      14.038  -6.820  -9.360  1.00  0.00      PROB
ATOM   1649 HG22 ILE P   8      13.790  -8.607  -9.326  1.00  0.00      PROB
ATOM   1650 HG23 ILE P   8      12.397  -7.498  -9.683  1.00  0.00      PROB
ATOM   1651  CG1 ILE P   8      13.250  -6.953 -10.318  1.00  2.67      PROB
ATOM   1652 HG11 ILE P   8      12.265  -7.242 -10.656  1.00  0.00      PROB
ATOM   1653 HG12 ILE P   8      13.821  -6.419 -11.065  1.00  0.00      PROB
ATOM   1654  CD  ILE P   8      13.008  -6.268  -9.861  1.00  3.06      PROB
ATOM   1655  HD1 ILE P   8      13.799  -5.488  -9.894  1.00  0.00      PROB
ATOM   1656  HD2 ILE P   8      12.841  -6.560  -8.802  1.00  0.00      PROB
ATOM   1657  HD3 ILE P   8      12.073  -5.842 -10.284  1.00  0.00      PROB
ATOM   1658  C   ILE P   8      14.676  -9.607 -10.730  1.00  2.10      PROB
ATOM   1659  O   ILE P   8      14.098 -10.275 -11.144  1.00  2.26      PROB
ATOM   1660  N   THR P   9      15.440  -9.970  -9.978  1.00  2.07      PROB
ATOM   1661  HN  THR P   9      16.048  -9.309  -9.551  1.00  0.00      PROB
ATOM   1662  CA  THR P   9      15.640 -11.139  -9.588  1.00  2.14      PROB
ATOM   1663  HA  THR P   9      15.022 -11.804 -10.173  1.00  0.00      PROB
ATOM   1664  CB  THR P   9      16.812 -11.413  -9.727  1.00  2.62      PROB
ATOM   1665  HB  THR P   9      17.314 -10.435  -9.648  1.00  0.00      PROB
ATOM   1666  OG1 THR P   9      17.047 -11.615 -10.049  1.00  3.32      PROB
ATOM   1667  HG1 THR P   9      16.686 -11.296 -10.880  1.00  0.00      PROB
ATOM   1668  CG2 THR P   9      17.573 -11.811  -9.500  1.00  2.80      PROB
ATOM   1669 HG21 THR P   9      17.493 -12.907  -9.660  1.00  0.00      PROB
ATOM   1670 HG22 THR P   9      17.792 -11.624  -8.427  1.00  0.00      PROB
ATOM   1671 HG23 THR P   9      18.405 -11.421 -10.125  1.00  0.00      PROB
ATOM   1672  C   THR P   9      15.198 -11.541  -8.318  1.00  1.78      PROB
ATOM   1673  O   THR P   9      15.265 -10.901  -7.516  1.00  1.64      PROB
ATOM   1674  N   ARG P  10      14.712 -12.622  -8.099  1.00  1.92      PROB
ATOM   1675  HN  ARG P  10      14.631 -13.258  -8.857  1.00  0.00      PROB
ATOM   1676  CA  ARG P  10      14.231 -13.150  -6.936  1.00  1.75      PROB
ATOM   1677  HA  ARG P  10      13.659 -12.385  -6.432  1.00  0.00      PROB
ATOM   1678  CB  ARG P  10      13.413 -14.286  -7.203  1.00  2.10      PROB
ATOM   1679  HB1 ARG P  10      13.669 -14.870  -6.324  1.00  0.00      PROB
ATOM   1680  HB2 ARG P  10      13.919 -14.633  -8.098  1.00  0.00      PROB
ATOM   1681  CG  ARG P  10      12.601 -14.649  -7.366  1.00  2.25      PROB
ATOM   1682  HG1 ARG P  10      12.168 -14.071  -6.604  1.00  0.00      PROB
ATOM   1683  HG2 ARG P  10      12.961 -15.607  -7.131  1.00  0.00      PROB
ATOM   1684  CD  ARG P  10      11.682 -15.036  -7.620  1.00  2.38      PROB
ATOM   1685  HD1 ARG P  10      11.691 -14.873  -8.702  1.00  0.00      PROB
ATOM   1686  HD2 ARG P  10      11.022 -14.339  -7.095  1.00  0.00      PROB
ATOM   1687  NE  ARG P  10      11.195 -15.682  -7.608  1.00  2.78      PROB
ATOM   1688  HE  ARG P  10      11.843 -16.354  -7.589  1.00  0.00      PROB
ATOM   1689  CZ  ARG P  10      10.615 -16.086  -7.602  1.00  3.28      PROB
ATOM   1690  NH1 ARG P  10      10.391 -15.969  -7.595  1.00  3.60      PROB
ATOM   1691 HH11 ARG P  10       9.929 -15.723  -8.447  1.00  0.00      PROB
ATOM   1692 HH12 ARG P  10       9.967 -15.752  -6.715  1.00  0.00      PROB
ATOM   1693  NH2 ARG P  10      10.237 -16.634  -7.603  1.00  3.99      PROB
ATOM   1694 HH21 ARG P  10       9.255 -16.564  -7.429  1.00  0.00      PROB
ATOM   1695 HH22 ARG P  10      10.652 -17.527  -7.778  1.00  0.00      PROB
ATOM   1696  C   ARG P  10      15.237 -13.521  -5.924  1.00  1.66      PROB
ATOM   1697  O   ARG P  10      16.262 -13.968  -6.215  1.00  1.86      PROB
ATOM   1698  N   ILE P  11      14.957 -13.343  -4.689  1.00  1.48      PROB
ATOM   1699  HN  ILE P  11      14.103 -12.905  -4.424  1.00  0.00      PROB
ATOM   1700  CA  ILE P  11      15.779 -13.724  -3.606  1.00  1.48      PROB
ATOM   1701  HA  ILE P  11      16.801 -13.708  -3.954  1.00  0.00      PROB
ATOM   1702  CB  ILE P  11      15.636 -12.832  -2.432  1.00  1.35      PROB
ATOM   1703  HB  ILE P  11      14.582 -12.868  -2.083  1.00  0.00      PROB
ATOM   1704  CG2 ILE P  11      16.442 -13.177  -1.411  1.00  1.63      PROB
ATOM   1705 HG21 ILE P  11      17.505 -13.135  -1.732  1.00  0.00      PROB
ATOM   1706 HG22 ILE P  11      16.212 -14.213  -1.081  1.00  0.00      PROB
ATOM   1707 HG23 ILE P  11      16.300 -12.474  -0.563  1.00  0.00      PROB
ATOM   1708  CG1 ILE P  11      15.828 -11.498  -2.703  1.00  1.41      PROB
ATOM   1709 HG11 ILE P  11      14.796 -11.127  -2.756  1.00  0.00      PROB
ATOM   1710 HG12 ILE P  11      16.280 -11.533  -3.704  1.00  0.00      PROB
ATOM   1711  CD  ILE P  11      16.284 -10.756  -2.307  1.00  1.66      PROB
ATOM   1712  HD1 ILE P  11      17.372 -10.971  -2.235  1.00  0.00      PROB
ATOM   1713  HD2 ILE P  11      15.890 -10.572  -1.285  1.00  0.00      PROB
ATOM   1714  HD3 ILE P  11      16.142  -9.848  -2.931  1.00  0.00      PROB
ATOM   1715  C   ILE P  11      15.503 -15.125  -3.236  1.00  1.62      PROB
ATOM   1716  O   ILE P  11      14.445 -15.485  -2.938  1.00  1.65      PROB
ATOM   1717  N   MET P  12      16.450 -15.966  -3.275  1.00  1.86      PROB
ATOM   1718  HN  MET P  12      17.382 -15.673  -3.470  1.00  0.00      PROB
ATOM   1719  CA  MET P  12      16.303 -17.337  -3.059  1.00  2.11      PROB
ATOM   1720  HA  MET P  12      15.290 -17.614  -3.312  1.00  0.00      PROB
ATOM   1721  CB  MET P  12      17.252 -18.064  -3.883  1.00  2.47      PROB
ATOM   1722  HB1 MET P  12      17.145 -19.145  -3.654  1.00  0.00      PROB
ATOM   1723  HB2 MET P  12      18.273 -17.734  -3.599  1.00  0.00      PROB
ATOM   1724  CG  MET P  12      17.118 -17.903  -5.262  1.00  2.65      PROB
ATOM   1725  HG1 MET P  12      17.959 -18.466  -5.709  1.00  0.00      PROB
ATOM   1726  HG2 MET P  12      17.271 -16.823  -5.450  1.00  0.00      PROB
ATOM   1727  SD  MET P  12      16.075 -18.238  -5.908  1.00  3.10      PROB
ATOM   1728  CE  MET P  12      16.226 -18.614  -6.714  1.00  3.58      PROB
ATOM   1729  HE1 MET P  12      16.668 -19.628  -6.610  1.00  0.00      PROB
ATOM   1730  HE2 MET P  12      16.933 -17.990  -7.302  1.00  0.00      PROB
ATOM   1731  HE3 MET P  12      15.273 -18.711  -7.277  1.00  0.00      PROB
ATOM   1732  C   MET P  12      16.424 -17.787  -1.667  1.00  2.09      PROB
ATOM   1733  O   MET P  12      15.985 -18.440  -1.264  1.00  2.65      PROB
ATOM   1734  N   ASP P  13      17.003 -17.430  -0.887  1.00  1.72      PROB
ATOM   1735  HN  ASP P  13      17.603 -16.674  -1.105  1.00  0.00      PROB
ATOM   1736  CA  ASP P  13      17.146 -17.779   0.469  1.00  1.71      PROB
ATOM   1737  HA  ASP P  13      17.024 -18.849   0.555  1.00  0.00      PROB
ATOM   1738  CB  ASP P  13      18.489 -17.366   0.971  1.00  1.85      PROB
ATOM   1739  HB1 ASP P  13      18.275 -16.701   1.827  1.00  0.00      PROB
ATOM   1740  HB2 ASP P  13      18.931 -16.784   0.142  1.00  0.00      PROB
ATOM   1741  CG  ASP P  13      19.147 -17.871   1.252  1.00  2.40      PROB
ATOM   1742  OD1 ASP P  13      19.408 -18.126   1.382  1.00  2.94      PROB
ATOM   1743  OD2 ASP P  13      19.464 -18.030   1.377  1.00  2.96      PROB
ATOM   1744  C   ASP P  13      16.042 -17.221   1.310  1.00  1.59      PROB
ATOM   1745  O   ASP P  13      15.784 -16.043   1.319  1.00  1.49      PROB
ATOM   1746  N   GLU P  14      15.351 -18.078   2.038  1.00  1.65      PROB
ATOM   1747  HN  GLU P  14      15.624 -19.035   2.093  1.00  0.00      PROB
ATOM   1748  CA  GLU P  14      14.187 -17.744   2.794  1.00  1.60      PROB
ATOM   1749  HA  GLU P  14      13.482 -17.262   2.134  1.00  0.00      PROB
ATOM   1750  CB  GLU P  14      13.582 -18.999   3.391  1.00  1.79      PROB
ATOM   1751  HB1 GLU P  14      13.329 -18.696   4.420  1.00  0.00      PROB
ATOM   1752  HB2 GLU P  14      14.425 -19.709   3.402  1.00  0.00      PROB
ATOM   1753  CG  GLU P  14      12.852 -19.532   3.135  1.00  2.20      PROB
ATOM   1754  HG1 GLU P  14      13.122 -19.783   2.102  1.00  0.00      PROB
ATOM   1755  HG2 GLU P  14      12.033 -18.803   3.166  1.00  0.00      PROB
ATOM   1756  CD  GLU P  14      12.245 -20.581   3.480  1.00  2.46      PROB
ATOM   1757  OE1 GLU P  14      11.998 -20.988   3.589  1.00  2.89      PROB
ATOM   1758  OE2 GLU P  14      12.001 -21.017   3.640  1.00  2.83      PROB
ATOM   1759  C   GLU P  14      14.370 -16.701   3.853  1.00  1.50      PROB
ATOM   1760  O   GLU P  14      13.585 -15.796   3.976  1.00  1.41      PROB
ATOM   1761  N   ARG P  15      15.438 -16.770   4.627  1.00  1.58      PROB
ATOM   1762  HN  ARG P  15      16.087 -17.523   4.554  1.00  0.00      PROB
ATOM   1763  CA  ARG P  15      15.745 -15.788   5.614  1.00  1.55      PROB
ATOM   1764  HA  ARG P  15      14.856 -15.613   6.201  1.00  0.00      PROB
ATOM   1765  CB  ARG P  15      16.877 -16.266   6.501  1.00  1.75      PROB
ATOM   1766  HB1 ARG P  15      17.782 -16.147   5.879  1.00  0.00      PROB
ATOM   1767  HB2 ARG P  15      16.669 -17.340   6.656  1.00  0.00      PROB
ATOM   1768  CG  ARG P  15      17.164 -15.915   7.451  1.00  2.17      PROB
ATOM   1769  HG1 ARG P  15      17.648 -14.944   7.244  1.00  0.00      PROB
ATOM   1770  HG2 ARG P  15      17.919 -16.645   7.790  1.00  0.00      PROB
ATOM   1771  CD  ARG P  15      16.540 -15.720   8.368  1.00  2.51      PROB
ATOM   1772  HD1 ARG P  15      16.208 -16.693   8.788  1.00  0.00      PROB
ATOM   1773  HD2 ARG P  15      15.659 -15.108   8.078  1.00  0.00      PROB
ATOM   1774  NE  ARG P  15      16.938 -15.295   9.009  1.00  3.05      PROB
ATOM   1775  HE  ARG P  15      17.925 -15.187   8.916  1.00  0.00      PROB
ATOM   1776  CZ  ARG P  15      16.588 -14.956   9.713  1.00  3.71      PROB
ATOM   1777  NH1 ARG P  15      15.844 -14.968   9.974  1.00  3.99      PROB
ATOM   1778 HH11 ARG P  15      15.297 -15.801   9.888  1.00  0.00      PROB
ATOM   1779 HH12 ARG P  15      15.447 -14.150  10.391  1.00  0.00      PROB
ATOM   1780  NH2 ARG P  15      17.009 -14.585  10.171  1.00  4.45      PROB
ATOM   1781 HH21 ARG P  15      17.715 -13.972   9.816  1.00  0.00      PROB
ATOM   1782 HH22 ARG P  15      16.884 -14.686  11.158  1.00  0.00      PROB
ATOM   1783  C   ARG P  15      16.052 -14.434   5.044  1.00  1.41      PROB
ATOM   1784  O   ARG P  15      15.572 -13.429   5.512  1.00  1.36      PROB
ATOM   1785  N   ASN P  16      16.821 -14.387   3.964  1.00  1.40      PROB
ATOM   1786  HN  ASN P  16      17.236 -15.212   3.589  1.00  0.00      PROB
ATOM   1787  CA  ASN P  16      17.119 -13.178   3.255  1.00  1.32      PROB
ATOM   1788  HA  ASN P  16      17.451 -12.440   3.970  1.00  0.00      PROB
ATOM   1789  CB  ASN P  16      18.204 -13.441   2.216  1.00  1.43      PROB
ATOM   1790  HB1 ASN P  16      17.674 -13.564   1.252  1.00  0.00      PROB
ATOM   1791  HB2 ASN P  16      18.674 -14.400   2.508  1.00  0.00      PROB
ATOM   1792  CG  ASN P  16      19.016 -12.783   2.007  1.00  1.87      PROB
ATOM   1793  OD1 ASN P  16      18.978 -12.216   2.423  1.00  2.45      PROB
ATOM   1794  ND2 ASN P  16      19.791 -12.861   1.337  1.00  2.21      PROB
ATOM   1795 HD21 ASN P  16      20.475 -12.134   1.276  1.00  0.00      PROB
ATOM   1796 HD22 ASN P  16      19.862 -13.664   0.745  1.00  0.00      PROB
ATOM   1797  C   ASN P  16      15.893 -12.559   2.633  1.00  1.17      PROB
ATOM   1798  O   ASN P  16      15.706 -11.362   2.664  1.00  1.10      PROB
ATOM   1799  N   ARG P  17      14.990 -13.377   2.092  1.00  1.17      PROB
ATOM   1800  HN  ARG P  17      15.167 -14.354   2.009  1.00  0.00      PROB
ATOM   1801  CA  ARG P  17      13.715 -12.946   1.592  1.00  1.08      PROB
ATOM   1802  HA  ARG P  17      13.886 -12.152   0.881  1.00  0.00      PROB
ATOM   1803  CB  ARG P  17      12.977 -14.107   0.924  1.00  1.18      PROB
ATOM   1804  HB1 ARG P  17      12.475 -14.639   1.753  1.00  0.00      PROB
ATOM   1805  HB2 ARG P  17      13.775 -14.745   0.502  1.00  0.00      PROB
ATOM   1806  CG  ARG P  17      12.191 -14.038   0.102  1.00  1.55      PROB
ATOM   1807  HG1 ARG P  17      12.694 -13.538  -0.748  1.00  0.00      PROB
ATOM   1808  HG2 ARG P  17      11.400 -13.376   0.503  1.00  0.00      PROB
ATOM   1809  CD  ARG P  17      11.501 -15.158  -0.466  1.00  1.76      PROB
ATOM   1810  HD1 ARG P  17      10.747 -14.685  -1.116  1.00  0.00      PROB
ATOM   1811  HD2 ARG P  17      11.034 -15.636   0.410  1.00  0.00      PROB
ATOM   1812  NE  ARG P  17      11.734 -15.932  -0.992  1.00  1.76      PROB
ATOM   1813  HE  ARG P  17      12.552 -15.666  -1.407  1.00  0.00      PROB
ATOM   1814  CZ  ARG P  17      11.593 -16.891  -1.359  1.00  2.02      PROB
ATOM   1815  NH1 ARG P  17      11.244 -17.310  -1.321  1.00  2.41      PROB
ATOM   1816 HH11 ARG P  17      10.468 -17.373  -1.948  1.00  0.00      PROB
ATOM   1817 HH12 ARG P  17      11.382 -18.014  -0.624  1.00  0.00      PROB
ATOM   1818  NH2 ARG P  17      11.819 -17.468  -1.784  1.00  2.59      PROB
ATOM   1819 HH21 ARG P  17      12.411 -18.174  -1.395  1.00  0.00      PROB
ATOM   1820 HH22 ARG P  17      11.528 -17.530  -2.739  1.00  0.00      PROB
ATOM   1821  C   ARG P  17      12.844 -12.308   2.644  1.00  1.03      PROB
ATOM   1822  O   ARG P  17      12.281 -11.259   2.425  1.00  0.97      PROB
ATOM   1823  N   GLN P  18      12.753 -12.903   3.835  1.00  1.10      PROB
ATOM   1824  HN  GLN P  18      13.187 -13.784   4.004  1.00  0.00      PROB
ATOM   1825  CA  GLN P  18      12.043 -12.351   4.955  1.00  1.12      PROB
ATOM   1826  HA  GLN P  18      11.057 -12.066   4.618  1.00  0.00      PROB
ATOM   1827  CB  GLN P  18      11.941 -13.372   6.088  1.00  1.29      PROB
ATOM   1828  HB1 GLN P  18      12.001 -12.769   7.012  1.00  0.00      PROB
ATOM   1829  HB2 GLN P  18      12.851 -13.991   5.988  1.00  0.00      PROB
ATOM   1830  CG  GLN P  18      11.147 -14.083   6.277  1.00  1.80      PROB
ATOM   1831  HG1 GLN P  18      11.050 -14.180   7.378  1.00  0.00      PROB
ATOM   1832  HG2 GLN P  18      11.469 -15.054   5.849  1.00  0.00      PROB
ATOM   1833  CD  GLN P  18       9.987 -13.857   5.830  1.00  2.06      PROB
ATOM   1834  OE1 GLN P  18       9.444 -13.679   5.409  1.00  2.31      PROB
ATOM   1835  NE2 GLN P  18       9.583 -13.864   5.926  1.00  2.71      PROB
ATOM   1836 HE21 GLN P  18       9.045 -14.691   5.763  1.00  0.00      PROB
ATOM   1837 HE22 GLN P  18       9.149 -13.054   6.320  1.00  0.00      PROB
ATOM   1838  C   GLN P  18      12.587 -11.044   5.476  1.00  1.07      PROB
ATOM   1839  O   GLN P  18      11.851 -10.114   5.734  1.00  1.06      PROB
ATOM   1840  N   VAL P  19      13.913 -10.921   5.602  1.00  1.10      PROB
ATOM   1841  HN  VAL P  19      14.519 -11.697   5.449  1.00  0.00      PROB
ATOM   1842  CA  VAL P  19      14.572  -9.689   5.961  1.00  1.11      PROB
ATOM   1843  HA  VAL P  19      14.076  -9.289   6.833  1.00  0.00      PROB
ATOM   1844  CB  VAL P  19      16.034  -9.916   6.253  1.00  1.23      PROB
ATOM   1845  HB  VAL P  19      16.467 -10.519   5.427  1.00  0.00      PROB
ATOM   1846  CG1 VAL P  19      16.796  -8.718   6.383  1.00  1.41      PROB
ATOM   1847 HG11 VAL P  19      16.294  -8.021   7.087  1.00  0.00      PROB
ATOM   1848 HG12 VAL P  19      16.888  -8.219   5.395  1.00  0.00      PROB
ATOM   1849 HG13 VAL P  19      17.807  -8.954   6.778  1.00  0.00      PROB
ATOM   1850  CG2 VAL P  19      16.188 -10.646   7.468  1.00  1.45      PROB
ATOM   1851 HG21 VAL P  19      15.683 -11.632   7.388  1.00  0.00      PROB
ATOM   1852 HG22 VAL P  19      15.732 -10.081   8.309  1.00  0.00      PROB
ATOM   1853 HG23 VAL P  19      17.267 -10.816   7.673  1.00  0.00      PROB
ATOM   1854  C   VAL P  19      14.373  -8.610   4.928  1.00  1.01      PROB
ATOM   1855  O   VAL P  19      14.044  -7.482   5.237  1.00  1.03      PROB
ATOM   1856  N   THR P  20      14.500  -8.957   3.645  1.00  0.96      PROB
ATOM   1857  HN  THR P  20      14.783  -9.877   3.390  1.00  0.00      PROB
ATOM   1858  CA  THR P  20      14.249  -8.067   2.531  1.00  0.91      PROB
ATOM   1859  HA  THR P  20      14.824  -7.169   2.701  1.00  0.00      PROB
ATOM   1860  CB  THR P  20      14.622  -8.665   1.194  1.00  0.93      PROB
ATOM   1861  HB  THR P  20      14.030  -9.589   1.019  1.00  0.00      PROB
ATOM   1862  OG1 THR P  20      15.968  -8.986   1.165  1.00  1.05      PROB
ATOM   1863  HG1 THR P  20      16.050  -9.823   1.627  1.00  0.00      PROB
ATOM   1864  CG2 THR P  20      14.397  -7.715   0.056  1.00  0.97      PROB
ATOM   1865 HG21 THR P  20      14.864  -6.732   0.281  1.00  0.00      PROB
ATOM   1866 HG22 THR P  20      13.308  -7.563  -0.100  1.00  0.00      PROB
ATOM   1867 HG23 THR P  20      14.855  -8.121  -0.871  1.00  0.00      PROB
ATOM   1868  C   THR P  20      12.825  -7.589   2.487  1.00  0.86      PROB
ATOM   1869  O   THR P  20      12.559  -6.416   2.308  1.00  0.89      PROB
ATOM   1870  N   PHE P  21      11.855  -8.486   2.717  1.00  0.85      PROB
ATOM   1871  HN  PHE P  21      12.070  -9.453   2.827  1.00  0.00      PROB
ATOM   1872  CA  PHE P  21      10.454  -8.163   2.826  1.00  0.84      PROB
ATOM   1873  HA  PHE P  21      10.159  -7.633   1.933  1.00  0.00      PROB
ATOM   1874  CB  PHE P  21       9.624  -9.463   2.986  1.00  0.88      PROB
ATOM   1875  HB1 PHE P  21      10.025 -10.043   3.844  1.00  0.00      PROB
ATOM   1876  HB2 PHE P  21       9.703 -10.058   2.052  1.00  0.00      PROB
ATOM   1877  CG  PHE P  21       8.167  -9.253   3.246  1.00  0.89      PROB
ATOM   1878  CD1 PHE P  21       7.598  -9.610   4.378  1.00  1.07      PROB
ATOM   1879  HD1 PHE P  21       8.203 -10.067   5.147  1.00  0.00      PROB
ATOM   1880  CE1 PHE P  21       6.252  -9.418   4.611  1.00  1.15      PROB
ATOM   1881  HE1 PHE P  21       5.833  -9.730   5.556  1.00  0.00      PROB
ATOM   1882  CZ  PHE P  21       5.461  -8.863   3.709  1.00  1.06      PROB
ATOM   1883  HZ  PHE P  21       4.409  -8.710   3.899  1.00  0.00      PROB
ATOM   1884  CD2 PHE P  21       7.353  -8.715   2.346  1.00  0.98      PROB
ATOM   1885  HD2 PHE P  21       7.762  -8.426   1.389  1.00  0.00      PROB
ATOM   1886  CE2 PHE P  21       6.010  -8.508   2.576  1.00  1.04      PROB
ATOM   1887  HE2 PHE P  21       5.403  -8.047   1.811  1.00  0.00      PROB
ATOM   1888  C   PHE P  21      10.159  -7.158   3.920  1.00  0.88      PROB
ATOM   1889  O   PHE P  21       9.476  -6.177   3.701  1.00  0.90      PROB
ATOM   1890  N   THR P  22      10.721  -7.360   5.118  1.00  0.92      PROB
ATOM   1891  HN  THR P  22      11.288  -8.160   5.293  1.00  0.00      PROB
ATOM   1892  CA  THR P  22      10.562  -6.458   6.245  1.00  0.98      PROB
ATOM   1893  HA  THR P  22       9.504  -6.289   6.379  1.00  0.00      PROB
ATOM   1894  CB  THR P  22      11.159  -7.008   7.521  1.00  1.08      PROB
ATOM   1895  HB  THR P  22      12.254  -7.109   7.370  1.00  0.00      PROB
ATOM   1896  OG1 THR P  22      10.790  -7.993   7.876  1.00  1.36      PROB
ATOM   1897  HG1 THR P  22      10.987  -8.618   7.174  1.00  0.00      PROB
ATOM   1898  CG2 THR P  22      11.021  -6.411   8.554  1.00  1.48      PROB
ATOM   1899 HG21 THR P  22       9.962  -6.463   8.887  1.00  0.00      PROB
ATOM   1900 HG22 THR P  22      11.297  -5.344   8.414  1.00  0.00      PROB
ATOM   1901 HG23 THR P  22      11.662  -6.863   9.341  1.00  0.00      PROB
ATOM   1902  C   THR P  22      11.098  -5.068   5.988  1.00  0.97      PROB
ATOM   1903  O   THR P  22      10.425  -4.082   6.234  1.00  1.01      PROB
ATOM   1904  N   LYS P  23      12.312  -4.952   5.433  1.00  0.96      PROB
ATOM   1905  HN  LYS P  23      12.873  -5.754   5.246  1.00  0.00      PROB
ATOM   1906  CA  LYS P  23      12.904  -3.690   5.065  1.00  0.99      PROB
ATOM   1907  HA  LYS P  23      12.816  -3.020   5.907  1.00  0.00      PROB
ATOM   1908  CB  LYS P  23      14.380  -3.878   4.685  1.00  1.04      PROB
ATOM   1909  HB1 LYS P  23      14.721  -2.919   4.247  1.00  0.00      PROB
ATOM   1910  HB2 LYS P  23      14.411  -4.666   3.906  1.00  0.00      PROB
ATOM   1911  CG  LYS P  23      15.244  -4.205   5.575  1.00  1.40      PROB
ATOM   1912  HG1 LYS P  23      15.140  -5.299   5.617  1.00  0.00      PROB
ATOM   1913  HG2 LYS P  23      14.834  -3.745   6.486  1.00  0.00      PROB
ATOM   1914  CD  LYS P  23      16.270  -4.071   5.697  1.00  1.81      PROB
ATOM   1915  HD1 LYS P  23      16.297  -3.076   5.291  1.00  0.00      PROB
ATOM   1916  HD2 LYS P  23      16.561  -4.841   5.005  1.00  0.00      PROB
ATOM   1917  CE  LYS P  23      17.128  -4.015   6.145  1.00  2.23      PROB
ATOM   1918  HE1 LYS P  23      17.323  -5.076   6.167  1.00  0.00      PROB
ATOM   1919  HE2 LYS P  23      16.756  -3.599   7.069  1.00  0.00      PROB
ATOM   1920  NZ  LYS P  23      17.985  -3.791   6.317  1.00  2.71      PROB
ATOM   1921  HZ1 LYS P  23      18.066  -2.757   6.388  1.00  0.00      PROB
ATOM   1922  HZ2 LYS P  23      18.594  -4.135   5.547  1.00  0.00      PROB
ATOM   1923  HZ3 LYS P  23      18.283  -4.224   7.214  1.00  0.00      PROB
ATOM   1924  C   LYS P  23      12.174  -2.946   3.967  1.00  0.95      PROB
ATOM   1925  O   LYS P  23      11.893  -1.765   4.076  1.00  1.00      PROB
ATOM   1926  N   ARG P  24      11.803  -3.638   2.886  1.00  0.90      PROB
ATOM   1927  HN  ARG P  24      12.024  -4.605   2.788  1.00  0.00      PROB
ATOM   1928  CA  ARG P  24      11.066  -3.059   1.791  1.00  0.87      PROB
ATOM   1929  HA  ARG P  24      11.509  -2.101   1.564  1.00  0.00      PROB
ATOM   1930  CB  ARG P  24      11.103  -3.964   0.556  1.00  0.86      PROB
ATOM   1931  HB1 ARG P  24      10.403  -3.548  -0.199  1.00  0.00      PROB
ATOM   1932  HB2 ARG P  24      10.752  -4.973   0.856  1.00  0.00      PROB
ATOM   1933  CG  ARG P  24      12.469  -4.112  -0.096  1.00  0.94      PROB
ATOM   1934  HG1 ARG P  24      12.361  -4.918  -0.848  1.00  0.00      PROB
ATOM   1935  HG2 ARG P  24      13.154  -4.448   0.707  1.00  0.00      PROB
ATOM   1936  CD  ARG P  24      13.068  -3.161  -0.689  1.00  1.19      PROB
ATOM   1937  HD1 ARG P  24      13.325  -2.395   0.072  1.00  0.00      PROB
ATOM   1938  HD2 ARG P  24      12.370  -2.736  -1.441  1.00  0.00      PROB
ATOM   1939  NE  ARG P  24      14.269  -3.426  -1.387  1.00  1.25      PROB
ATOM   1940  HE  ARG P  24      14.933  -3.824  -0.779  1.00  0.00      PROB
ATOM   1941  CZ  ARG P  24      14.652  -3.336  -2.299  1.00  1.61      PROB
ATOM   1942  NH1 ARG P  24      14.025  -2.987  -2.734  1.00  2.27      PROB
ATOM   1943 HH11 ARG P  24      13.290  -2.507  -2.255  1.00  0.00      PROB
ATOM   1944 HH12 ARG P  24      14.012  -3.051  -3.732  1.00  0.00      PROB
ATOM   1945  NH2 ARG P  24      15.727  -3.612  -2.804  1.00  1.78      PROB
ATOM   1946 HH21 ARG P  24      16.448  -4.027  -2.249  1.00  0.00      PROB
ATOM   1947 HH22 ARG P  24      15.887  -3.423  -3.773  1.00  0.00      PROB
ATOM   1948  C   ARG P  24       9.639  -2.679   2.123  1.00  0.86      PROB
ATOM   1949  O   ARG P  24       9.150  -1.658   1.674  1.00  0.90      PROB
ATOM   1950  N   LYS P  25       8.940  -3.475   2.947  1.00  0.85      PROB
ATOM   1951  HN  LYS P  25       9.311  -4.345   3.259  1.00  0.00      PROB
ATOM   1952  CA  LYS P  25       7.621  -3.157   3.446  1.00  0.86      PROB
ATOM   1953  HA  LYS P  25       6.992  -2.917   2.602  1.00  0.00      PROB
ATOM   1954  CB  LYS P  25       7.037  -4.351   4.227  1.00  0.90      PROB
ATOM   1955  HB1 LYS P  25       7.802  -4.675   4.963  1.00  0.00      PROB
ATOM   1956  HB2 LYS P  25       6.862  -5.172   3.501  1.00  0.00      PROB
ATOM   1957  CG  LYS P  25       5.754  -4.128   4.976  1.00  0.96      PROB
ATOM   1958  HG1 LYS P  25       5.027  -3.666   4.276  1.00  0.00      PROB
ATOM   1959  HG2 LYS P  25       5.961  -3.417   5.803  1.00  0.00      PROB
ATOM   1960  CD  LYS P  25       5.141  -5.295   5.541  1.00  1.16      PROB
ATOM   1961  HD1 LYS P  25       4.868  -5.966   4.701  1.00  0.00      PROB
ATOM   1962  HD2 LYS P  25       4.215  -4.967   6.057  1.00  0.00      PROB
ATOM   1963  CE  LYS P  25       5.899  -6.063   6.472  1.00  1.36      PROB
ATOM   1964  HE1 LYS P  25       6.923  -6.173   6.058  1.00  0.00      PROB
ATOM   1965  HE2 LYS P  25       5.411  -7.056   6.561  1.00  0.00      PROB
ATOM   1966  NZ  LYS P  25       6.075  -5.622   7.776  1.00  1.21      PROB
ATOM   1967  HZ1 LYS P  25       5.148  -5.524   8.237  1.00  0.00      PROB
ATOM   1968  HZ2 LYS P  25       6.558  -4.701   7.768  1.00  0.00      PROB
ATOM   1969  HZ3 LYS P  25       6.652  -6.311   8.300  1.00  0.00      PROB
ATOM   1970  C   LYS P  25       7.566  -1.892   4.275  1.00  0.90      PROB
ATOM   1971  O   LYS P  25       6.718  -1.040   4.067  1.00  0.91      PROB
ATOM   1972  N   PHE P  26       8.524  -1.710   5.201  1.00  0.94      PROB
ATOM   1973  HN  PHE P  26       9.195  -2.419   5.399  1.00  0.00      PROB
ATOM   1974  CA  PHE P  26       8.660  -0.495   5.973  1.00  0.99      PROB
ATOM   1975  HA  PHE P  26       7.693  -0.251   6.388  1.00  0.00      PROB
ATOM   1976  CB  PHE P  26       9.698  -0.686   7.103  1.00  1.08      PROB
ATOM   1977  HB1 PHE P  26      10.670  -0.990   6.659  1.00  0.00      PROB
ATOM   1978  HB2 PHE P  26       9.336  -1.469   7.803  1.00  0.00      PROB
ATOM   1979  CG  PHE P  26       9.946   0.538   7.905  1.00  1.20      PROB
ATOM   1980  CD1 PHE P  26       9.796   1.140   8.389  1.00  1.40      PROB
ATOM   1981  HD1 PHE P  26       8.830   0.940   8.644  1.00  0.00      PROB
ATOM   1982  CE1 PHE P  26      10.013   2.281   9.101  1.00  1.55      PROB
ATOM   1983  HE1 PHE P  26       9.090   2.446   9.515  1.00  0.00      PROB
ATOM   1984  CZ  PHE P  26      10.381   2.823   9.353  1.00  1.59      PROB
ATOM   1985  HZ  PHE P  26      10.532   3.539   9.796  1.00  0.00      PROB
ATOM   1986  CD2 PHE P  26      10.318   1.089   8.178  1.00  2.02      PROB
ATOM   1987  HD2 PHE P  26      11.252   0.909   7.800  1.00  0.00      PROB
ATOM   1988  CE2 PHE P  26      10.533   2.229   8.895  1.00  2.17      PROB
ATOM   1989  HE2 PHE P  26      11.518   2.394   8.694  1.00  0.00      PROB
ATOM   1990  C   PHE P  26       8.964   0.718   5.108  1.00  0.98      PROB
ATOM   1991  O   PHE P  26       8.376   1.774   5.270  1.00  1.01      PROB
ATOM   1992  N   GLY P  27       9.859   0.562   4.121  1.00  0.97      PROB
ATOM   1993  HN  GLY P  27      10.346  -0.299   4.000  1.00  0.00      PROB
ATOM   1994  CA  GLY P  27      10.195   1.597   3.165  1.00  0.99      PROB
ATOM   1995  HA1 GLY P  27      10.962   1.200   2.517  1.00  0.00      PROB
ATOM   1996  HA2 GLY P  27      10.578   2.439   3.723  1.00  0.00      PROB
ATOM   1997  C   GLY P  27       9.053   2.067   2.319  1.00  0.94      PROB
ATOM   1998  O   GLY P  27       8.862   3.251   2.118  1.00  0.97      PROB
ATOM   1999  N   LEU P  28       8.231   1.136   1.823  1.00  0.90      PROB
ATOM   2000  HN  LEU P  28       8.418   0.165   1.946  1.00  0.00      PROB
ATOM   2001  CA  LEU P  28       7.027   1.439   1.082  1.00  0.86      PROB
ATOM   2002  HA  LEU P  28       7.280   2.125   0.288  1.00  0.00      PROB
ATOM   2003  CB  LEU P  28       6.439   0.137   0.507  1.00  0.86      PROB
ATOM   2004  HB1 LEU P  28       6.002  -0.413   1.364  1.00  0.00      PROB
ATOM   2005  HB2 LEU P  28       7.294  -0.439   0.101  1.00  0.00      PROB
ATOM   2006  CG  LEU P  28       5.485   0.147  -0.469  1.00  0.96      PROB
ATOM   2007  HG  LEU P  28       4.609   0.674  -0.042  1.00  0.00      PROB
ATOM   2008  CD1 LEU P  28       5.689   0.653  -1.575  1.00  1.24      PROB
ATOM   2009 HD11 LEU P  28       6.267  -0.048  -2.215  1.00  0.00      PROB
ATOM   2010 HD12 LEU P  28       6.272   1.592  -1.460  1.00  0.00      PROB
ATOM   2011 HD13 LEU P  28       4.721   0.873  -2.075  1.00  0.00      PROB
ATOM   2012  CD2 LEU P  28       5.045  -0.936  -0.975  1.00  1.31      PROB
ATOM   2013 HD21 LEU P  28       4.584  -1.567  -0.185  1.00  0.00      PROB
ATOM   2014 HD22 LEU P  28       5.880  -1.503  -1.440  1.00  0.00      PROB
ATOM   2015 HD23 LEU P  28       4.274  -0.709  -1.742  1.00  0.00      PROB
ATOM   2016  C   LEU P  28       5.986   2.179   1.905  1.00  0.86      PROB
ATOM   2017  O   LEU P  28       5.412   3.164   1.466  1.00  0.88      PROB
ATOM   2018  N   MET P  29       5.754   1.742   3.152  1.00  0.87      PROB
ATOM   2019  HN  MET P  29       6.185   0.912   3.495  1.00  0.00      PROB
ATOM   2020  CA  MET P  29       4.882   2.414   4.091  1.00  0.89      PROB
ATOM   2021  HA  MET P  29       3.955   2.637   3.585  1.00  0.00      PROB
ATOM   2022  CB  MET P  29       4.618   1.525   5.324  1.00  0.92      PROB
ATOM   2023  HB1 MET P  29       4.076   2.127   6.084  1.00  0.00      PROB
ATOM   2024  HB2 MET P  29       5.595   1.207   5.746  1.00  0.00      PROB
ATOM   2025  CG  MET P  29       3.794   0.279   5.014  1.00  0.92      PROB
ATOM   2026  HG1 MET P  29       4.299  -0.264   4.189  1.00  0.00      PROB
ATOM   2027  HG2 MET P  29       2.798   0.613   4.656  1.00  0.00      PROB
ATOM   2028  SD  MET P  29       3.566  -0.826   6.355  1.00  1.04      PROB
ATOM   2029  CE  MET P  29       2.666  -1.975   5.618  1.00  1.24      PROB
ATOM   2030  HE1 MET P  29       3.211  -2.427   4.761  1.00  0.00      PROB
ATOM   2031  HE2 MET P  29       1.723  -1.534   5.231  1.00  0.00      PROB
ATOM   2032  HE3 MET P  29       2.419  -2.787   6.334  1.00  0.00      PROB
ATOM   2033  C   MET P  29       5.360   3.796   4.510  1.00  0.92      PROB
ATOM   2034  O   MET P  29       4.586   4.738   4.582  1.00  0.95      PROB
ATOM   2035  N   LYS P  30       6.670   3.965   4.749  1.00  0.94      PROB
ATOM   2036  HN  LYS P  30       7.294   3.188   4.763  1.00  0.00      PROB
ATOM   2037  CA  LYS P  30       7.285   5.249   5.001  1.00  0.99      PROB
ATOM   2038  HA  LYS P  30       6.725   5.740   5.783  1.00  0.00      PROB
ATOM   2039  CB  LYS P  30       8.756   5.073   5.425  1.00  1.04      PROB
ATOM   2040  HB1 LYS P  30       9.261   4.527   4.603  1.00  0.00      PROB
ATOM   2041  HB2 LYS P  30       8.751   4.439   6.334  1.00  0.00      PROB
ATOM   2042  CG  LYS P  30       9.522   6.145   5.705  1.00  1.40      PROB
ATOM   2043  HG1 LYS P  30       8.910   6.716   6.422  1.00  0.00      PROB
ATOM   2044  HG2 LYS P  30       9.575   6.679   4.742  1.00  0.00      PROB
ATOM   2045  CD  LYS P  30      10.619   6.250   6.137  1.00  1.62      PROB
ATOM   2046  HD1 LYS P  30      11.125   5.406   5.652  1.00  0.00      PROB
ATOM   2047  HD2 LYS P  30      10.453   6.047   7.202  1.00  0.00      PROB
ATOM   2048  CE  LYS P  30      11.523   7.079   6.186  1.00  1.93      PROB
ATOM   2049  HE1 LYS P  30      12.312   6.610   6.803  1.00  0.00      PROB
ATOM   2050  HE2 LYS P  30      11.086   7.953   6.705  1.00  0.00      PROB
ATOM   2051  NZ  LYS P  30      12.154   7.589   5.280  1.00  2.16      PROB
ATOM   2052  HZ1 LYS P  30      11.504   8.101   4.650  1.00  0.00      PROB
ATOM   2053  HZ2 LYS P  30      12.648   6.849   4.742  1.00  0.00      PROB
ATOM   2054  HZ3 LYS P  30      12.851   8.253   5.674  1.00  0.00      PROB
ATOM   2055  C   LYS P  30       7.161   6.223   3.848  1.00  0.98      PROB
ATOM   2056  O   LYS P  30       6.817   7.377   4.035  1.00  1.03      PROB
ATOM   2057  N   LYS P  31       7.384   5.774   2.606  1.00  0.95      PROB
ATOM   2058  HN  LYS P  31       7.701   4.844   2.438  1.00  0.00      PROB
ATOM   2059  CA  LYS P  31       7.187   6.586   1.428  1.00  0.97      PROB
ATOM   2060  HA  LYS P  31       7.600   7.563   1.628  1.00  0.00      PROB
ATOM   2061  CB  LYS P  31       7.867   5.968   0.192  1.00  0.98      PROB
ATOM   2062  HB1 LYS P  31       7.516   6.510  -0.711  1.00  0.00      PROB
ATOM   2063  HB2 LYS P  31       7.559   4.904   0.116  1.00  0.00      PROB
ATOM   2064  CG  LYS P  31       9.387   6.028   0.230  1.00  1.06      PROB
ATOM   2065  HG1 LYS P  31       9.778   5.434  -0.623  1.00  0.00      PROB
ATOM   2066  HG2 LYS P  31       9.728   5.564   1.179  1.00  0.00      PROB
ATOM   2067  CD  LYS P  31       9.946   7.345   0.151  1.00  1.29      PROB
ATOM   2068  HD1 LYS P  31       9.469   7.913   0.971  1.00  0.00      PROB
ATOM   2069  HD2 LYS P  31       9.608   7.747  -0.823  1.00  0.00      PROB
ATOM   2070  CE  LYS P  31      11.200   7.637   0.221  1.00  1.43      PROB
ATOM   2071  HE1 LYS P  31      11.594   7.502  -0.805  1.00  0.00      PROB
ATOM   2072  HE2 LYS P  31      11.641   6.891   0.910  1.00  0.00      PROB
ATOM   2073  NZ  LYS P  31      11.700   8.671   0.576  1.00  1.56      PROB
ATOM   2074  HZ1 LYS P  31      11.178   9.047   1.393  1.00  0.00      PROB
ATOM   2075  HZ2 LYS P  31      11.665   9.359  -0.203  1.00  0.00      PROB
ATOM   2076  HZ3 LYS P  31      12.690   8.503   0.845  1.00  0.00      PROB
ATOM   2077  C   LYS P  31       5.744   6.963   1.144  1.00  0.95      PROB
ATOM   2078  O   LYS P  31       5.461   8.064   0.695  1.00  0.99      PROB
ATOM   2079  N   ALA P  32       4.786   6.074   1.442  1.00  0.92      PROB
ATOM   2080  HN  ALA P  32       5.009   5.134   1.686  1.00  0.00      PROB
ATOM   2081  CA  ALA P  32       3.378   6.395   1.436  1.00  0.92      PROB
ATOM   2082  HA  ALA P  32       3.135   6.844   0.484  1.00  0.00      PROB
ATOM   2083  CB  ALA P  32       2.565   5.118   1.652  1.00  0.91      PROB
ATOM   2084  HB1 ALA P  32       2.830   4.657   2.627  1.00  0.00      PROB
ATOM   2085  HB2 ALA P  32       2.785   4.389   0.843  1.00  0.00      PROB
ATOM   2086  HB3 ALA P  32       1.480   5.357   1.656  1.00  0.00      PROB
ATOM   2087  C   ALA P  32       3.000   7.455   2.464  1.00  0.95      PROB
ATOM   2088  O   ALA P  32       2.288   8.403   2.167  1.00  0.98      PROB
ATOM   2089  N   TYR P  33       3.539   7.353   3.691  1.00  0.96      PROB
ATOM   2090  HN  TYR P  33       4.061   6.546   3.952  1.00  0.00      PROB
ATOM   2091  CA  TYR P  33       3.426   8.358   4.723  1.00  1.00      PROB
ATOM   2092  HA  TYR P  33       2.382   8.605   4.843  1.00  0.00      PROB
ATOM   2093  CB  TYR P  33       4.015   7.807   6.056  1.00  1.02      PROB
ATOM   2094  HB1 TYR P  33       5.042   7.430   5.863  1.00  0.00      PROB
ATOM   2095  HB2 TYR P  33       3.366   6.981   6.418  1.00  0.00      PROB
ATOM   2096  CG  TYR P  33       4.123   8.784   7.172  1.00  1.03      PROB
ATOM   2097  CD1 TYR P  33       5.280   8.945   7.834  1.00  1.06      PROB
ATOM   2098  HD1 TYR P  33       6.140   8.353   7.556  1.00  0.00      PROB
ATOM   2099  CE1 TYR P  33       5.384   9.851   8.858  1.00  1.16      PROB
ATOM   2100  HE1 TYR P  33       6.326   9.956   9.376  1.00  0.00      PROB
ATOM   2101  CZ  TYR P  33       4.337  10.614   9.233  1.00  1.19      PROB
ATOM   2102  OH  TYR P  33       4.453  11.537  10.249  1.00  1.35      PROB
ATOM   2103  HH  TYR P  33       3.602  11.969  10.356  1.00  0.00      PROB
ATOM   2104  CD2 TYR P  33       3.071   9.540   7.575  1.00  1.17      PROB
ATOM   2105  HD2 TYR P  33       2.119   9.418   7.080  1.00  0.00      PROB
ATOM   2106  CE2 TYR P  33       3.179  10.457   8.594  1.00  1.23      PROB
ATOM   2107  HE2 TYR P  33       2.323  11.051   8.877  1.00  0.00      PROB
ATOM   2108  C   TYR P  33       4.002   9.711   4.319  1.00  1.03      PROB
ATOM   2109  O   TYR P  33       3.357  10.737   4.467  1.00  1.07      PROB
ATOM   2110  N   GLU P  34       5.204   9.737   3.713  1.00  1.03      PROB
ATOM   2111  HN  GLU P  34       5.749   8.909   3.610  1.00  0.00      PROB
ATOM   2112  CA  GLU P  34       5.800  10.939   3.170  1.00  1.08      PROB
ATOM   2113  HA  GLU P  34       5.852  11.670   3.963  1.00  0.00      PROB
ATOM   2114  CB  GLU P  34       7.213  10.666   2.606  1.00  1.11      PROB
ATOM   2115  HB1 GLU P  34       7.404  11.446   1.842  1.00  0.00      PROB
ATOM   2116  HB2 GLU P  34       7.169   9.675   2.113  1.00  0.00      PROB
ATOM   2117  CG  GLU P  34       8.253  10.647   3.381  1.00  1.29      PROB
ATOM   2118  HG1 GLU P  34       8.065   9.874   4.153  1.00  0.00      PROB
ATOM   2119  HG2 GLU P  34       8.313  11.643   3.864  1.00  0.00      PROB
ATOM   2120  CD  GLU P  34       9.606  10.367   2.827  1.00  1.32      PROB
ATOM   2121  OE1 GLU P  34      10.170  10.290   2.637  1.00  1.70      PROB
ATOM   2122  OE2 GLU P  34      10.140  10.221   2.580  1.00  1.77      PROB
ATOM   2123  C   GLU P  34       4.957  11.614   2.102  1.00  1.07      PROB
ATOM   2124  O   GLU P  34       4.750  12.814   2.135  1.00  1.12      PROB
ATOM   2125  N   LEU P  35       4.394  10.845   1.155  1.00  1.03      PROB
ATOM   2126  HN  LEU P  35       4.577   9.867   1.107  1.00  0.00      PROB
ATOM   2127  CA  LEU P  35       3.491  11.355   0.141  1.00  1.03      PROB
ATOM   2128  HA  LEU P  35       3.957  12.212  -0.324  1.00  0.00      PROB
ATOM   2129  CB  LEU P  35       3.198  10.267  -0.910  1.00  1.00      PROB
ATOM   2130  HB1 LEU P  35       2.705   9.419  -0.391  1.00  0.00      PROB
ATOM   2131  HB2 LEU P  35       4.170   9.924  -1.321  1.00  0.00      PROB
ATOM   2132  CG  LEU P  35       2.313  10.670  -2.084  1.00  1.03      PROB
ATOM   2133  HG  LEU P  35       1.311  10.946  -1.693  1.00  0.00      PROB
ATOM   2134  CD1 LEU P  35       2.824  11.766  -2.833  1.00  1.25      PROB
ATOM   2135 HD11 LEU P  35       3.888  11.585  -3.098  1.00  0.00      PROB
ATOM   2136 HD12 LEU P  35       2.762  12.697  -2.230  1.00  0.00      PROB
ATOM   2137 HD13 LEU P  35       2.241  11.888  -3.771  1.00  0.00      PROB
ATOM   2138  CD2 LEU P  35       2.071   9.582  -3.003  1.00  1.15      PROB
ATOM   2139 HD21 LEU P  35       1.565   8.744  -2.478  1.00  0.00      PROB
ATOM   2140 HD22 LEU P  35       3.035   9.213  -3.414  1.00  0.00      PROB
ATOM   2141 HD23 LEU P  35       1.417   9.926  -3.833  1.00  0.00      PROB
ATOM   2142  C   LEU P  35       2.201  11.924   0.706  1.00  1.03      PROB
ATOM   2143  O   LEU P  35       1.721  12.966   0.282  1.00  1.07      PROB
ATOM   2144  N   SER P  36       1.629  11.263   1.724  1.00  1.02      PROB
ATOM   2145  HN  SER P  36       1.998  10.396   2.047  1.00  0.00      PROB
ATOM   2146  CA  SER P  36       0.453  11.733   2.431  1.00  1.05      PROB
ATOM   2147  HA  SER P  36      -0.314  11.934   1.698  1.00  0.00      PROB
ATOM   2148  CB  SER P  36      -0.051  10.692   3.453  1.00  1.08      PROB
ATOM   2149  HB1 SER P  36       0.838  10.375   4.034  1.00  0.00      PROB
ATOM   2150  HB2 SER P  36      -0.437   9.839   2.860  1.00  0.00      PROB
ATOM   2151  OG  SER P  36      -0.792  10.885   4.169  1.00  1.23      PROB
ATOM   2152  HG1 SER P  36      -1.525  11.281   3.691  1.00  0.00      PROB
ATOM   2153  C   SER P  36       0.649  13.070   3.110  1.00  1.14      PROB
ATOM   2154  O   SER P  36      -0.173  13.956   2.985  1.00  1.23      PROB
ATOM   2155  N   VAL P  37       1.775  13.268   3.805  1.00  1.16      PROB
ATOM   2156  HN  VAL P  37       2.437  12.534   3.935  1.00  0.00      PROB
ATOM   2157  CA  VAL P  37       2.128  14.529   4.415  1.00  1.27      PROB
ATOM   2158  HA  VAL P  37       1.245  14.927   4.893  1.00  0.00      PROB
ATOM   2159  CB  VAL P  37       3.234  14.347   5.428  1.00  1.42      PROB
ATOM   2160  HB  VAL P  37       4.121  13.949   4.892  1.00  0.00      PROB
ATOM   2161  CG1 VAL P  37       3.574  15.306   6.020  1.00  2.09      PROB
ATOM   2162 HG11 VAL P  37       2.864  15.515   6.848  1.00  0.00      PROB
ATOM   2163 HG12 VAL P  37       3.593  16.184   5.339  1.00  0.00      PROB
ATOM   2164 HG13 VAL P  37       4.585  15.145   6.452  1.00  0.00      PROB
ATOM   2165  CG2 VAL P  37       3.067  13.569   6.366  1.00  1.22      PROB
ATOM   2166 HG21 VAL P  37       2.882  12.543   5.983  1.00  0.00      PROB
ATOM   2167 HG22 VAL P  37       2.189  13.886   6.969  1.00  0.00      PROB
ATOM   2168 HG23 VAL P  37       3.974  13.550   7.007  1.00  0.00      PROB
ATOM   2169  C   VAL P  37       2.475  15.614   3.417  1.00  1.26      PROB
ATOM   2170  O   VAL P  37       2.036  16.730   3.538  1.00  1.31      PROB
ATOM   2171  N   LEU P  38       3.248  15.308   2.379  1.00  1.23      PROB
ATOM   2172  HN  LEU P  38       3.555  14.372   2.228  1.00  0.00      PROB
ATOM   2173  CA  LEU P  38       3.705  16.261   1.401  1.00  1.24      PROB
ATOM   2174  HA  LEU P  38       4.094  17.123   1.922  1.00  0.00      PROB
ATOM   2175  CB  LEU P  38       4.790  15.622   0.534  1.00  1.29      PROB
ATOM   2176  HB1 LEU P  38       4.275  15.415  -0.419  1.00  0.00      PROB
ATOM   2177  HB2 LEU P  38       5.016  14.676   1.054  1.00  0.00      PROB
ATOM   2178  CG  LEU P  38       5.824  16.007   0.207  1.00  1.31      PROB
ATOM   2179  HG  LEU P  38       5.426  16.843  -0.321  1.00  0.00      PROB
ATOM   2180  CD1 LEU P  38       6.583  16.282   0.180  1.00  1.94      PROB
ATOM   2181 HD11 LEU P  38       7.259  15.498  -0.222  1.00  0.00      PROB
ATOM   2182 HD12 LEU P  38       6.923  16.554   1.202  1.00  0.00      PROB
ATOM   2183 HD13 LEU P  38       6.639  17.172  -0.482  1.00  0.00      PROB
ATOM   2184  CD2 LEU P  38       6.686  16.089  -0.107  1.00  1.72      PROB
ATOM   2185 HD21 LEU P  38       6.709  15.929  -1.206  1.00  0.00      PROB
ATOM   2186 HD22 LEU P  38       7.338  15.330   0.376  1.00  0.00      PROB
ATOM   2187 HD23 LEU P  38       7.073  17.107   0.111  1.00  0.00      PROB
ATOM   2188  C   LEU P  38       2.627  16.827   0.507  1.00  1.19      PROB
ATOM   2189  O   LEU P  38       2.583  18.010   0.253  1.00  1.25      PROB
ATOM   2190  N   CYS P  39       1.720  15.985   0.013  1.00  1.12      PROB
ATOM   2191  HN  CYS P  39       1.652  15.044   0.335  1.00  0.00      PROB
ATOM   2192  CA  CYS P  39       0.776  16.363  -1.014  1.00  1.12      PROB
ATOM   2193  HA  CYS P  39       0.907  17.415  -1.219  1.00  0.00      PROB
ATOM   2194  CB  CYS P  39       1.009  15.536  -2.290  1.00  1.13      PROB
ATOM   2195  HB1 CYS P  39       0.221  15.798  -3.027  1.00  0.00      PROB
ATOM   2196  HB2 CYS P  39       0.905  14.460  -2.035  1.00  0.00      PROB
ATOM   2197  SG  CYS P  39       2.608  15.819  -3.012  1.00  1.27      PROB
ATOM   2198  HG1 CYS P  39       3.288  15.417  -1.948  1.00  0.00      PROB
ATOM   2199  C   CYS P  39      -0.657  16.223  -0.582  1.00  1.11      PROB
ATOM   2200  O   CYS P  39      -1.496  16.259  -1.319  1.00  1.34      PROB
ATOM   2201  N   ASP P  40      -0.975  16.063   0.620  1.00  1.07      PROB
ATOM   2202  HN  ASP P  40      -0.253  15.977   1.298  1.00  0.00      PROB
ATOM   2203  CA  ASP P  40      -2.294  15.980   1.198  1.00  1.09      PROB
ATOM   2204  HA  ASP P  40      -2.173  15.717   2.238  1.00  0.00      PROB
ATOM   2205  CB  ASP P  40      -3.095  17.293   1.084  1.00  1.17      PROB
ATOM   2206  HB1 ASP P  40      -4.104  17.132   1.519  1.00  0.00      PROB
ATOM   2207  HB2 ASP P  40      -3.197  17.554   0.009  1.00  0.00      PROB
ATOM   2208  CG  ASP P  40      -2.489  18.404   1.759  1.00  1.33      PROB
ATOM   2209  OD1 ASP P  40      -2.277  18.864   2.066  1.00  1.80      PROB
ATOM   2210  OD2 ASP P  40      -2.286  18.869   2.026  1.00  1.81      PROB
ATOM   2211  C   ASP P  40      -3.104  14.792   0.719  1.00  1.05      PROB
ATOM   2212  O   ASP P  40      -4.212  14.825   0.583  1.00  1.24      PROB
ATOM   2213  N   CYS P  41      -2.549  13.691   0.451  1.00  1.04      PROB
ATOM   2214  HN  CYS P  41      -1.575  13.585   0.624  1.00  0.00      PROB
ATOM   2215  CA  CYS P  41      -3.159  12.505  -0.098  1.00  0.98      PROB
ATOM   2216  HA  CYS P  41      -4.057  12.806  -0.616  1.00  0.00      PROB
ATOM   2217  CB  CYS P  41      -2.215  11.776  -1.062  1.00  0.98      PROB
ATOM   2218  HB1 CYS P  41      -2.765  10.901  -1.465  1.00  0.00      PROB
ATOM   2219  HB2 CYS P  41      -1.355  11.407  -0.467  1.00  0.00      PROB
ATOM   2220  SG  CYS P  41      -1.634  12.644  -2.323  1.00  1.18      PROB
ATOM   2221  HG1 CYS P  41      -1.445  13.753  -1.623  1.00  0.00      PROB
ATOM   2222  C   CYS P  41      -3.625  11.535   0.955  1.00  0.95      PROB
ATOM   2223  O   CYS P  41      -3.023  11.388   1.986  1.00  1.00      PROB
ATOM   2224  N   GLU P  42      -4.713  10.828   0.698  1.00  0.95      PROB
ATOM   2225  HN  GLU P  42      -5.257  11.012  -0.116  1.00  0.00      PROB
ATOM   2226  CA  GLU P  42      -5.213   9.764   1.522  1.00  0.94      PROB
ATOM   2227  HA  GLU P  42      -4.685   9.799   2.463  1.00  0.00      PROB
ATOM   2228  CB  GLU P  42      -6.719   9.897   1.758  1.00  1.04      PROB
ATOM   2229  HB1 GLU P  42      -7.076   8.920   2.142  1.00  0.00      PROB
ATOM   2230  HB2 GLU P  42      -7.187  10.092   0.772  1.00  0.00      PROB
ATOM   2231  CG  GLU P  42      -7.155  10.814   2.578  1.00  1.24      PROB
ATOM   2232  HG1 GLU P  42      -6.742  11.764   2.191  1.00  0.00      PROB
ATOM   2233  HG2 GLU P  42      -6.691  10.571   3.552  1.00  0.00      PROB
ATOM   2234  CD  GLU P  42      -8.413  11.097   2.873  1.00  1.37      PROB
ATOM   2235  OE1 GLU P  42      -8.913  11.250   3.036  1.00  1.87      PROB
ATOM   2236  OE2 GLU P  42      -8.924  11.202   2.948  1.00  1.89      PROB
ATOM   2237  C   GLU P  42      -4.876   8.447   0.862  1.00  0.91      PROB
ATOM   2238  O   GLU P  42      -5.206   8.215  -0.277  1.00  0.93      PROB
ATOM   2239  N   ILE P  43      -4.143   7.575   1.552  1.00  0.91      PROB
ATOM   2240  HN  ILE P  43      -3.984   7.694   2.528  1.00  0.00      PROB
ATOM   2241  CA  ILE P  43      -3.526   6.405   0.966  1.00  0.88      PROB
ATOM   2242  HA  ILE P  43      -3.921   6.291  -0.032  1.00  0.00      PROB
ATOM   2243  CB  ILE P  43      -2.010   6.527   0.915  1.00  0.94      PROB
ATOM   2244  HB  ILE P  43      -1.636   6.743   1.938  1.00  0.00      PROB
ATOM   2245  CG2 ILE P  43      -1.390   5.390   0.451  1.00  1.19      PROB
ATOM   2246 HG21 ILE P  43      -1.736   5.160  -0.579  1.00  0.00      PROB
ATOM   2247 HG22 ILE P  43      -1.637   4.529   1.109  1.00  0.00      PROB
ATOM   2248 HG23 ILE P  43      -0.290   5.541   0.430  1.00  0.00      PROB
ATOM   2249  CG1 ILE P  43      -1.550   7.606   0.172  1.00  1.11      PROB
ATOM   2250 HG11 ILE P  43      -1.938   8.476   0.725  1.00  0.00      PROB
ATOM   2251 HG12 ILE P  43      -2.082   7.497  -0.787  1.00  0.00      PROB
ATOM   2252  CD  ILE P  43      -0.426   7.969  -0.170  1.00  1.22      PROB
ATOM   2253  HD1 ILE P  43      -0.013   7.269  -0.928  1.00  0.00      PROB
ATOM   2254  HD2 ILE P  43       0.252   7.979   0.710  1.00  0.00      PROB
ATOM   2255  HD3 ILE P  43      -0.476   8.985  -0.616  1.00  0.00      PROB
ATOM   2256  C   ILE P  43      -3.929   5.177   1.736  1.00  0.91      PROB
ATOM   2257  O   ILE P  43      -3.925   5.170   2.949  1.00  0.99      PROB
ATOM   2258  N   ALA P  44      -4.279   4.096   1.032  1.00  0.90      PROB
ATOM   2259  HN  ALA P  44      -4.436   4.153   0.050  1.00  0.00      PROB
ATOM   2260  CA  ALA P  44      -4.458   2.786   1.599  1.00  0.92      PROB
ATOM   2261  HA  ALA P  44      -4.089   2.812   2.614  1.00  0.00      PROB
ATOM   2262  CB  ALA P  44      -5.921   2.368   1.584  1.00  0.98      PROB
ATOM   2263  HB1 ALA P  44      -6.351   2.520   0.571  1.00  0.00      PROB
ATOM   2264  HB2 ALA P  44      -6.497   2.981   2.310  1.00  0.00      PROB
ATOM   2265  HB3 ALA P  44      -6.010   1.293   1.849  1.00  0.00      PROB
ATOM   2266  C   ALA P  44      -3.611   1.786   0.839  1.00  0.87      PROB
ATOM   2267  O   ALA P  44      -3.548   1.783  -0.374  1.00  0.89      PROB
ATOM   2268  N   LEU P  45      -2.905   0.923   1.563  1.00  0.87      PROB
ATOM   2269  HN  LEU P  45      -2.985   0.908   2.556  1.00  0.00      PROB
ATOM   2270  CA  LEU P  45      -1.988  -0.042   1.019  1.00  0.84      PROB
ATOM   2271  HA  LEU P  45      -2.149  -0.103  -0.047  1.00  0.00      PROB
ATOM   2272  CB  LEU P  45      -0.554   0.402   1.326  1.00  0.89      PROB
ATOM   2273  HB1 LEU P  45      -0.514   0.564   2.421  1.00  0.00      PROB
ATOM   2274  HB2 LEU P  45      -0.418   1.371   0.807  1.00  0.00      PROB
ATOM   2275  CG  LEU P  45       0.588  -0.376   1.005  1.00  0.94      PROB
ATOM   2276  HG  LEU P  45       0.493  -1.339   1.547  1.00  0.00      PROB
ATOM   2277  CD1 LEU P  45       0.813  -0.654  -0.232  1.00  1.20      PROB
ATOM   2278 HD11 LEU P  45       1.120   0.263  -0.780  1.00  0.00      PROB
ATOM   2279 HD12 LEU P  45      -0.109  -1.057  -0.703  1.00  0.00      PROB
ATOM   2280 HD13 LEU P  45       1.630  -1.403  -0.309  1.00  0.00      PROB
ATOM   2281  CD2 LEU P  45       1.798   0.121   1.339  1.00  1.18      PROB
ATOM   2282 HD21 LEU P  45       1.798   0.443   2.402  1.00  0.00      PROB
ATOM   2283 HD22 LEU P  45       2.035   1.000   0.702  1.00  0.00      PROB
ATOM   2284 HD23 LEU P  45       2.577  -0.659   1.205  1.00  0.00      PROB
ATOM   2285  C   LEU P  45      -2.277  -1.403   1.610  1.00  0.85      PROB
ATOM   2286  O   LEU P  45      -2.307  -1.574   2.814  1.00  0.92      PROB
ATOM   2287  N   ILE P  46      -2.514  -2.406   0.762  1.00  0.83      PROB
ATOM   2288  HN  ILE P  46      -2.466  -2.260  -0.222  1.00  0.00      PROB
ATOM   2289  CA  ILE P  46      -2.852  -3.757   1.155  1.00  0.84      PROB
ATOM   2290  HA  ILE P  46      -2.789  -3.811   2.232  1.00  0.00      PROB
ATOM   2291  CB  ILE P  46      -4.249  -4.151   0.695  1.00  0.90      PROB
ATOM   2292  HB  ILE P  46      -4.305  -4.057  -0.410  1.00  0.00      PROB
ATOM   2293  CG2 ILE P  46      -4.578  -5.487   1.062  1.00  1.11      PROB
ATOM   2294 HG21 ILE P  46      -4.540  -5.600   2.167  1.00  0.00      PROB
ATOM   2295 HG22 ILE P  46      -3.851  -6.194   0.608  1.00  0.00      PROB
ATOM   2296 HG23 ILE P  46      -5.605  -5.732   0.715  1.00  0.00      PROB
ATOM   2297  CG1 ILE P  46      -5.293  -3.274   1.173  1.00  1.05      PROB
ATOM   2298 HG11 ILE P  46      -4.842  -2.264   1.183  1.00  0.00      PROB
ATOM   2299 HG12 ILE P  46      -5.493  -3.600   2.211  1.00  0.00      PROB
ATOM   2300  CD  ILE P  46      -6.391  -3.129   0.666  1.00  1.40      PROB
ATOM   2301  HD1 ILE P  46      -6.936  -4.097   0.651  1.00  0.00      PROB
ATOM   2302  HD2 ILE P  46      -6.280  -2.768  -0.379  1.00  0.00      PROB
ATOM   2303  HD3 ILE P  46      -6.985  -2.397   1.254  1.00  0.00      PROB
ATOM   2304  C   ILE P  46      -1.815  -4.684   0.560  1.00  0.80      PROB
ATOM   2305  O   ILE P  46      -1.579  -4.677  -0.633  1.00  0.81      PROB
ATOM   2306  N   ILE P  47      -1.142  -5.491   1.392  1.00  0.81      PROB
ATOM   2307  HN  ILE P  47      -1.331  -5.492   2.370  1.00  0.00      PROB
ATOM   2308  CA  ILE P  47      -0.108  -6.411   0.967  1.00  0.79      PROB
ATOM   2309  HA  ILE P  47      -0.099  -6.415  -0.113  1.00  0.00      PROB
ATOM   2310  CB  ILE P  47       1.275  -6.024   1.497  1.00  0.81      PROB
ATOM   2311  HB  ILE P  47       1.253  -6.012   2.608  1.00  0.00      PROB
ATOM   2312  CG2 ILE P  47       2.327  -7.014   1.026  1.00  0.89      PROB
ATOM   2313 HG21 ILE P  47       2.366  -7.030  -0.084  1.00  0.00      PROB
ATOM   2314 HG22 ILE P  47       2.075  -8.034   1.387  1.00  0.00      PROB
ATOM   2315 HG23 ILE P  47       3.326  -6.717   1.412  1.00  0.00      PROB
ATOM   2316  CG1 ILE P  47       1.658  -4.593   1.134  1.00  0.84      PROB
ATOM   2317 HG11 ILE P  47       0.792  -3.941   1.371  1.00  0.00      PROB
ATOM   2318 HG12 ILE P  47       1.847  -4.560   0.041  1.00  0.00      PROB
ATOM   2319  CD  ILE P  47       2.811  -4.046   1.794  1.00  1.00      PROB
ATOM   2320  HD1 ILE P  47       3.734  -4.543   1.426  1.00  0.00      PROB
ATOM   2321  HD2 ILE P  47       2.733  -4.211   2.890  1.00  0.00      PROB
ATOM   2322  HD3 ILE P  47       2.886  -2.958   1.584  1.00  0.00      PROB
ATOM   2323  C   ILE P  47      -0.467  -7.802   1.454  1.00  0.82      PROB
ATOM   2324  O   ILE P  47      -0.671  -8.031   2.627  1.00  0.88      PROB
ATOM   2325  N   PHE P  48      -0.520  -8.782   0.549  1.00  0.82      PROB
ATOM   2326  HN  PHE P  48      -0.491  -8.583  -0.427  1.00  0.00      PROB
ATOM   2327  CA  PHE P  48      -0.621 -10.180   0.884  1.00  0.86      PROB
ATOM   2328  HA  PHE P  48      -0.808 -10.245   1.945  1.00  0.00      PROB
ATOM   2329  CB  PHE P  48      -1.728 -10.900   0.122  1.00  0.95      PROB
ATOM   2330  HB1 PHE P  48      -1.711 -11.975   0.400  1.00  0.00      PROB
ATOM   2331  HB2 PHE P  48      -1.545 -10.783  -0.967  1.00  0.00      PROB
ATOM   2332  CG  PHE P  48      -3.035 -10.443   0.362  1.00  1.08      PROB
ATOM   2333  CD1 PHE P  48      -3.735 -10.132   0.483  1.00  1.52      PROB
ATOM   2334  HD1 PHE P  48      -3.394  -9.227   0.581  1.00  0.00      PROB
ATOM   2335  CE1 PHE P  48      -4.983  -9.785   0.668  1.00  1.75      PROB
ATOM   2336  HE1 PHE P  48      -4.798  -8.829   0.812  1.00  0.00      PROB
ATOM   2337  CZ  PHE P  48      -5.548  -9.744   0.732  1.00  1.78      PROB
ATOM   2338  HZ  PHE P  48      -6.215  -9.576   0.829  1.00  0.00      PROB
ATOM   2339  CD2 PHE P  48      -3.616 -10.398   0.425  1.00  1.89      PROB
ATOM   2340  HD2 PHE P  48      -3.804 -11.349   0.261  1.00  0.00      PROB
ATOM   2341  CE2 PHE P  48      -4.864 -10.052   0.608  1.00  2.19      PROB
ATOM   2342  HE2 PHE P  48      -5.212 -10.949   0.460  1.00  0.00      PROB
ATOM   2343  C   PHE P  48       0.679 -10.855   0.552  1.00  0.87      PROB
ATOM   2344  O   PHE P  48       1.225 -10.689  -0.497  1.00  0.90      PROB
ATOM   2345  N   ASN P  49       1.221 -11.644   1.451  1.00  0.98      PROB
ATOM   2346  HN  ASN P  49       0.823 -11.747   2.359  1.00  0.00      PROB
ATOM   2347  CA  ASN P  49       2.411 -12.412   1.209  1.00  1.05      PROB
ATOM   2348  HA  ASN P  49       2.919 -11.979   0.360  1.00  0.00      PROB
ATOM   2349  CB  ASN P  49       3.334 -12.408   2.437  1.00  1.11      PROB
ATOM   2350  HB1 ASN P  49       3.144 -11.441   2.939  1.00  0.00      PROB
ATOM   2351  HB2 ASN P  49       4.362 -12.422   2.027  1.00  0.00      PROB
ATOM   2352  CG  ASN P  49       3.350 -13.211   3.322  1.00  1.32      PROB
ATOM   2353  OD1 ASN P  49       2.619 -13.727   3.201  1.00  1.88      PROB
ATOM   2354  ND2 ASN P  49       4.226 -13.348   4.238  1.00  1.38      PROB
ATOM   2355 HD21 ASN P  49       4.122 -14.066   4.926  1.00  0.00      PROB
ATOM   2356 HD22 ASN P  49       5.017 -12.737   4.269  1.00  0.00      PROB
ATOM   2357  C   ASN P  49       2.070 -13.788   0.700  1.00  1.09      PROB
ATOM   2358  O   ASN P  49       0.945 -14.186   0.689  1.00  1.15      PROB
ATOM   2359  N   SER P  50       3.052 -14.561   0.253  1.00  1.17      PROB
ATOM   2360  HN  SER P  50       3.997 -14.250   0.295  1.00  0.00      PROB
ATOM   2361  CA  SER P  50       2.881 -15.870  -0.315  1.00  1.27      PROB
ATOM   2362  HA  SER P  50       2.073 -15.810  -1.029  1.00  0.00      PROB
ATOM   2363  CB  SER P  50       4.122 -16.378  -0.992  1.00  1.43      PROB
ATOM   2364  HB1 SER P  50       4.313 -15.683  -1.833  1.00  0.00      PROB
ATOM   2365  HB2 SER P  50       3.863 -17.382  -1.382  1.00  0.00      PROB
ATOM   2366  OG  SER P  50       4.969 -16.491  -0.574  1.00  1.77      PROB
ATOM   2367  HG1 SER P  50       5.614 -16.513  -1.285  1.00  0.00      PROB
ATOM   2368  C   SER P  50       2.417 -16.920   0.616  1.00  1.28      PROB
ATOM   2369  O   SER P  50       1.897 -17.894   0.209  1.00  1.44      PROB
ATOM   2370  N   THR P  51       2.548 -16.728   1.907  1.00  1.24      PROB
ATOM   2371  HN  THR P  51       3.020 -15.920   2.249  1.00  0.00      PROB
ATOM   2372  CA  THR P  51       2.062 -17.597   2.924  1.00  1.35      PROB
ATOM   2373  HA  THR P  51       1.969 -18.581   2.489  1.00  0.00      PROB
ATOM   2374  CB  THR P  51       2.932 -17.659   4.098  1.00  1.50      PROB
ATOM   2375  HB  THR P  51       2.341 -18.091   4.932  1.00  0.00      PROB
ATOM   2376  OG1 THR P  51       3.365 -16.741   4.469  1.00  1.72      PROB
ATOM   2377  HG1 THR P  51       4.118 -16.556   3.903  1.00  0.00      PROB
ATOM   2378  CG2 THR P  51       3.919 -18.294   3.937  1.00  1.90      PROB
ATOM   2379 HG21 THR P  51       4.606 -17.762   3.245  1.00  0.00      PROB
ATOM   2380 HG22 THR P  51       3.665 -19.282   3.496  1.00  0.00      PROB
ATOM   2381 HG23 THR P  51       4.437 -18.440   4.909  1.00  0.00      PROB
ATOM   2382  C   THR P  51       0.691 -17.237   3.377  1.00  1.30      PROB
ATOM   2383  O   THR P  51       0.142 -17.860   4.217  1.00  1.45      PROB
ATOM   2384  N   ASN P  52       0.099 -16.227   2.791  1.00  1.21      PROB
ATOM   2385  HN  ASN P  52       0.621 -15.650   2.171  1.00  0.00      PROB
ATOM   2386  CA  ASN P  52      -1.262 -15.820   2.928  1.00  1.26      PROB
ATOM   2387  HA  ASN P  52      -1.443 -15.067   2.176  1.00  0.00      PROB
ATOM   2388  CB  ASN P  52      -2.267 -16.925   2.775  1.00  1.52      PROB
ATOM   2389  HB1 ASN P  52      -3.271 -16.503   2.990  1.00  0.00      PROB
ATOM   2390  HB2 ASN P  52      -2.029 -17.706   3.527  1.00  0.00      PROB
ATOM   2391  CG  ASN P  52      -2.332 -17.486   1.666  1.00  1.78      PROB
ATOM   2392  OD1 ASN P  52      -2.201 -17.503   1.148  1.00  2.24      PROB
ATOM   2393  ND2 ASN P  52      -2.547 -17.976   1.280  1.00  2.31      PROB
ATOM   2394 HD21 ASN P  52      -1.903 -18.475   0.700  1.00  0.00      PROB
ATOM   2395 HD22 ASN P  52      -3.517 -18.219   1.275  1.00  0.00      PROB
ATOM   2396  C   ASN P  52      -1.542 -14.973   4.132  1.00  1.18      PROB
ATOM   2397  O   ASN P  52      -2.588 -14.948   4.668  1.00  1.36      PROB
ATOM   2398  N   LYS P  53      -0.606 -14.227   4.576  1.00  1.06      PROB
ATOM   2399  HN  LYS P  53       0.306 -14.267   4.177  1.00  0.00      PROB
ATOM   2400  CA  LYS P  53      -0.745 -13.289   5.647  1.00  1.05      PROB
ATOM   2401  HA  LYS P  53      -1.637 -13.548   6.198  1.00  0.00      PROB
ATOM   2402  CB  LYS P  53       0.469 -13.308   6.575  1.00  1.11      PROB
ATOM   2403  HB1 LYS P  53       0.316 -12.538   7.360  1.00  0.00      PROB
ATOM   2404  HB2 LYS P  53       1.365 -13.040   5.977  1.00  0.00      PROB
ATOM   2405  CG  LYS P  53       0.734 -14.612   7.250  1.00  1.26      PROB
ATOM   2406  HG1 LYS P  53       1.775 -14.498   7.587  1.00  0.00      PROB
ATOM   2407  HG2 LYS P  53       0.676 -15.328   6.416  1.00  0.00      PROB
ATOM   2408  CD  LYS P  53       0.335 -15.100   7.970  1.00  1.74      PROB
ATOM   2409  HD1 LYS P  53      -0.665 -15.320   7.571  1.00  0.00      PROB
ATOM   2410  HD2 LYS P  53       0.278 -14.337   8.759  1.00  0.00      PROB
ATOM   2411  CE  LYS P  53       0.608 -16.224   8.683  1.00  1.98      PROB
ATOM   2412  HE1 LYS P  53       1.282 -15.836   9.458  1.00  0.00      PROB
ATOM   2413  HE2 LYS P  53       1.141 -16.832   7.940  1.00  0.00      PROB
ATOM   2414  NZ  LYS P  53       0.231 -16.854   9.132  1.00  2.39      PROB
ATOM   2415  HZ1 LYS P  53      -0.426 -17.374   8.516  1.00  0.00      PROB
ATOM   2416  HZ2 LYS P  53      -0.294 -16.444   9.931  1.00  0.00      PROB
ATOM   2417  HZ3 LYS P  53       0.957 -17.505   9.493  1.00  0.00      PROB
ATOM   2418  C   LYS P  53      -0.989 -11.894   5.120  1.00  0.99      PROB
ATOM   2419  O   LYS P  53      -0.441 -11.495   4.123  1.00  0.99      PROB
ATOM   2420  N   LEU P  54      -1.847 -11.131   5.784  1.00  1.01      PROB
ATOM   2421  HN  LEU P  54      -2.254 -11.455   6.633  1.00  0.00      PROB
ATOM   2422  CA  LEU P  54      -2.276  -9.812   5.387  1.00  0.97      PROB
ATOM   2423  HA  LEU P  54      -1.982  -9.652   4.360  1.00  0.00      PROB
ATOM   2424  CB  LEU P  54      -3.803  -9.713   5.537  1.00  1.03      PROB
ATOM   2425  HB1 LEU P  54      -4.057 -10.092   6.548  1.00  0.00      PROB
ATOM   2426  HB2 LEU P  54      -4.250 -10.384   4.775  1.00  0.00      PROB
ATOM   2427  CG  LEU P  54      -4.471  -8.363   5.387  1.00  1.04      PROB
ATOM   2428  HG  LEU P  54      -4.078  -7.692   6.179  1.00  0.00      PROB
ATOM   2429  CD1 LEU P  54      -4.269  -7.725   4.117  1.00  1.13      PROB
ATOM   2430 HD11 LEU P  54      -4.670  -8.364   3.301  1.00  0.00      PROB
ATOM   2431 HD12 LEU P  54      -3.183  -7.566   3.942  1.00  0.00      PROB
ATOM   2432 HD13 LEU P  54      -4.799  -6.749   4.096  1.00  0.00      PROB
ATOM   2433  CD2 LEU P  54      -5.908  -8.441   5.601  1.00  1.18      PROB
ATOM   2434 HD21 LEU P  54      -6.122  -8.816   6.625  1.00  0.00      PROB
ATOM   2435 HD22 LEU P  54      -6.362  -9.139   4.866  1.00  0.00      PROB
ATOM   2436 HD23 LEU P  54      -6.362  -7.433   5.490  1.00  0.00      PROB
ATOM   2437  C   LEU P  54      -1.579  -8.729   6.185  1.00  0.96      PROB
ATOM   2438  O   LEU P  54      -1.603  -8.714   7.404  1.00  1.02      PROB
ATOM   2439  N   PHE P  55      -0.947  -7.783   5.488  1.00  0.92      PROB
ATOM   2440  HN  PHE P  55      -0.919  -7.828   4.494  1.00  0.00      PROB
ATOM   2441  CA  PHE P  55      -0.265  -6.644   6.048  1.00  0.92      PROB
ATOM   2442  HA  PHE P  55      -0.420  -6.665   7.116  1.00  0.00      PROB
ATOM   2443  CB  PHE P  55       1.253  -6.647   5.736  1.00  0.93      PROB
ATOM   2444  HB1 PHE P  55       1.741  -5.802   6.268  1.00  0.00      PROB
ATOM   2445  HB2 PHE P  55       1.405  -6.547   4.640  1.00  0.00      PROB
ATOM   2446  CG  PHE P  55       1.934  -7.900   6.169  1.00  0.97      PROB
ATOM   2447  CD1 PHE P  55       2.672  -7.940   7.317  1.00  1.08      PROB
ATOM   2448  HD1 PHE P  55       2.743  -7.053   7.930  1.00  0.00      PROB
ATOM   2449  CE1 PHE P  55       3.328  -9.084   7.712  1.00  1.18      PROB
ATOM   2450  HE1 PHE P  55       3.901  -9.089   8.627  1.00  0.00      PROB
ATOM   2451  CZ  PHE P  55       3.255 -10.209   6.950  1.00  1.18      PROB
ATOM   2452  HZ  PHE P  55       3.756 -11.113   7.262  1.00  0.00      PROB
ATOM   2453  CD2 PHE P  55       1.905  -9.033   5.394  1.00  1.01      PROB
ATOM   2454  HD2 PHE P  55       1.371  -9.021   4.456  1.00  0.00      PROB
ATOM   2455  CE2 PHE P  55       2.544 -10.181   5.792  1.00  1.11      PROB
ATOM   2456  HE2 PHE P  55       2.481 -11.069   5.180  1.00  0.00      PROB
ATOM   2457  C   PHE P  55      -0.898  -5.409   5.437  1.00  0.90      PROB
ATOM   2458  O   PHE P  55      -1.092  -5.334   4.244  1.00  0.92      PROB
ATOM   2459  N   GLN P  56      -1.265  -4.409   6.230  1.00  0.93      PROB
ATOM   2460  HN  GLN P  56      -1.081  -4.411   7.210  1.00  0.00      PROB
ATOM   2461  CA  GLN P  56      -1.958  -3.252   5.711  1.00  0.94      PROB
ATOM   2462  HA  GLN P  56      -1.681  -3.142   4.673  1.00  0.00      PROB
ATOM   2463  CB  GLN P  56      -3.481  -3.392   5.836  1.00  1.03      PROB
ATOM   2464  HB1 GLN P  56      -3.771  -4.274   5.230  1.00  0.00      PROB
ATOM   2465  HB2 GLN P  56      -3.923  -2.480   5.386  1.00  0.00      PROB
ATOM   2466  CG  GLN P  56      -4.073  -3.550   7.079  1.00  1.18      PROB
ATOM   2467  HG1 GLN P  56      -3.690  -2.732   7.721  1.00  0.00      PROB
ATOM   2468  HG2 GLN P  56      -3.725  -4.525   7.476  1.00  0.00      PROB
ATOM   2469  CD  GLN P  56      -5.494  -3.542   7.228  1.00  1.27      PROB
ATOM   2470  OE1 GLN P  56      -6.160  -3.954   6.551  1.00  1.41      PROB
ATOM   2471  NE2 GLN P  56      -5.987  -3.069   8.154  1.00  1.64      PROB
ATOM   2472 HE21 GLN P  56      -6.983  -3.070   8.246  1.00  0.00      PROB
ATOM   2473 HE22 GLN P  56      -5.420  -2.657   8.867  1.00  0.00      PROB
ATOM   2474  C   GLN P  56      -1.505  -1.958   6.338  1.00  0.95      PROB
ATOM   2475  O   GLN P  56      -1.052  -1.901   7.463  1.00  1.00      PROB
ATOM   2476  N   TYR P  57      -1.627  -0.866   5.592  1.00  0.94      PROB
ATOM   2477  HN  TYR P  57      -1.916  -0.935   4.641  1.00  0.00      PROB
ATOM   2478  CA  TYR P  57      -1.371   0.480   6.040  1.00  0.95      PROB
ATOM   2479  HA  TYR P  57      -1.512   0.504   7.110  1.00  0.00      PROB
ATOM   2480  CB  TYR P  57       0.073   0.939   5.681  1.00  0.95      PROB
ATOM   2481  HB1 TYR P  57       0.312   0.596   4.652  1.00  0.00      PROB
ATOM   2482  HB2 TYR P  57       0.782   0.490   6.408  1.00  0.00      PROB
ATOM   2483  CG  TYR P  57       0.308   2.429   5.708  1.00  0.96      PROB
ATOM   2484  CD1 TYR P  57       0.235   3.179   4.546  1.00  1.02      PROB
ATOM   2485  HD1 TYR P  57       0.085   2.678   3.601  1.00  0.00      PROB
ATOM   2486  CE1 TYR P  57       0.352   4.567   4.573  1.00  1.04      PROB
ATOM   2487  HE1 TYR P  57       0.277   5.131   3.655  1.00  0.00      PROB
ATOM   2488  CZ  TYR P  57       0.561   5.217   5.758  1.00  1.02      PROB
ATOM   2489  OH  TYR P  57       0.621   6.608   5.768  1.00  1.07      PROB
ATOM   2490  HH  TYR P  57       0.455   6.906   6.665  1.00  0.00      PROB
ATOM   2491  CD2 TYR P  57       0.559   3.098   6.890  1.00  0.98      PROB
ATOM   2492  HD2 TYR P  57       0.669   2.536   7.806  1.00  0.00      PROB
ATOM   2493  CE2 TYR P  57       0.672   4.487   6.919  1.00  1.01      PROB
ATOM   2494  HE2 TYR P  57       0.847   4.993   7.857  1.00  0.00      PROB
ATOM   2495  C   TYR P  57      -2.443   1.395   5.486  1.00  0.94      PROB
ATOM   2496  O   TYR P  57      -2.889   1.232   4.364  1.00  0.96      PROB
ATOM   2497  N   ALA P  58      -2.859   2.397   6.255  1.00  0.97      PROB
ATOM   2498  HN  ALA P  58      -2.626   2.450   7.223  1.00  0.00      PROB
ATOM   2499  CA  ALA P  58      -3.666   3.462   5.747  1.00  0.99      PROB
ATOM   2500  HA  ALA P  58      -3.418   3.594   4.704  1.00  0.00      PROB
ATOM   2501  CB  ALA P  58      -5.144   3.168   5.895  1.00  1.08      PROB
ATOM   2502  HB1 ALA P  58      -5.400   3.026   6.967  1.00  0.00      PROB
ATOM   2503  HB2 ALA P  58      -5.402   2.239   5.343  1.00  0.00      PROB
ATOM   2504  HB3 ALA P  58      -5.740   4.017   5.498  1.00  0.00      PROB
ATOM   2505  C   ALA P  58      -3.303   4.737   6.461  1.00  0.99      PROB
ATOM   2506  O   ALA P  58      -2.963   4.729   7.627  1.00  1.04      PROB
ATOM   2507  N   SER P  59      -3.365   5.881   5.774  1.00  0.98      PROB
ATOM   2508  HN  SER P  59      -3.693   5.902   4.833  1.00  0.00      PROB
ATOM   2509  CA  SER P  59      -2.970   7.166   6.321  1.00  1.00      PROB
ATOM   2510  HA  SER P  59      -2.170   6.993   7.025  1.00  0.00      PROB
ATOM   2511  CB  SER P  59      -2.505   8.130   5.220  1.00  1.05      PROB
ATOM   2512  HB1 SER P  59      -1.648   7.673   4.681  1.00  0.00      PROB
ATOM   2513  HB2 SER P  59      -2.182   9.083   5.690  1.00  0.00      PROB
ATOM   2514  OG  SER P  59      -3.490   8.427   4.283  1.00  1.07      PROB
ATOM   2515  HG1 SER P  59      -3.949   9.201   4.618  1.00  0.00      PROB
ATOM   2516  C   SER P  59      -4.064   7.818   7.109  1.00  1.03      PROB
ATOM   2517  O   SER P  59      -3.869   8.783   7.756  1.00  1.15      PROB
ATOM   2518  N   THR P  60      -5.251   7.270   7.078  1.00  1.05      PROB
ATOM   2519  HN  THR P  60      -5.393   6.470   6.505  1.00  0.00      PROB
ATOM   2520  CA  THR P  60      -6.425   7.663   7.773  1.00  1.11      PROB
ATOM   2521  HA  THR P  60      -6.117   8.051   8.733  1.00  0.00      PROB
ATOM   2522  CB  THR P  60      -7.213   8.687   7.050  1.00  1.22      PROB
ATOM   2523  HB  THR P  60      -6.538   9.523   6.770  1.00  0.00      PROB
ATOM   2524  OG1 THR P  60      -8.212   9.193   7.739  1.00  1.41      PROB
ATOM   2525  HG1 THR P  60      -8.533   9.941   7.229  1.00  0.00      PROB
ATOM   2526  CG2 THR P  60      -7.764   8.216   5.852  1.00  1.36      PROB
ATOM   2527 HG21 THR P  60      -8.574   7.487   6.065  1.00  0.00      PROB
ATOM   2528 HG22 THR P  60      -6.981   7.709   5.249  1.00  0.00      PROB
ATOM   2529 HG23 THR P  60      -8.192   9.063   5.274  1.00  0.00      PROB
ATOM   2530  C   THR P  60      -7.192   6.409   7.999  1.00  1.14      PROB
ATOM   2531  O   THR P  60      -6.761   5.439   7.697  1.00  1.36      PROB
ATOM   2532  N   ASP P  61      -8.308   6.363   8.567  1.00  1.17      PROB
ATOM   2533  HN  ASP P  61      -8.720   7.209   8.887  1.00  0.00      PROB
ATOM   2534  CA  ASP P  61      -9.116   5.213   8.835  1.00  1.22      PROB
ATOM   2535  HA  ASP P  61      -8.551   4.542   9.464  1.00  0.00      PROB
ATOM   2536  CB  ASP P  61     -10.398   5.634   9.525  1.00  1.37      PROB
ATOM   2537  HB1 ASP P  61     -11.087   4.764   9.512  1.00  0.00      PROB
ATOM   2538  HB2 ASP P  61     -10.841   6.462   8.934  1.00  0.00      PROB
ATOM   2539  CG  ASP P  61     -10.321   6.042  10.757  1.00  1.67      PROB
ATOM   2540  OD1 ASP P  61     -10.414   6.279  11.284  1.00  2.11      PROB
ATOM   2541  OD2 ASP P  61     -10.226   6.107  11.255  1.00  2.20      PROB
ATOM   2542  C   ASP P  61      -9.432   4.365   7.614  1.00  1.14      PROB
ATOM   2543  O   ASP P  61     -10.006   4.820   6.653  1.00  1.11      PROB
ATOM   2544  N   MET P  62      -9.057   3.089   7.634  1.00  1.17      PROB
ATOM   2545  HN  MET P  62      -8.667   2.687   8.458  1.00  0.00      PROB
ATOM   2546  CA  MET P  62      -9.166   2.182   6.517  1.00  1.13      PROB
ATOM   2547  HA  MET P  62      -8.690   2.639   5.662  1.00  0.00      PROB
ATOM   2548  CB  MET P  62      -8.489   0.849   6.860  1.00  1.23      PROB
ATOM   2549  HB1 MET P  62      -9.019   0.421   7.736  1.00  0.00      PROB
ATOM   2550  HB2 MET P  62      -7.440   1.071   7.145  1.00  0.00      PROB
ATOM   2551  CG  MET P  62      -8.454  -0.187   5.815  1.00  1.29      PROB
ATOM   2552  HG1 MET P  62      -9.505  -0.423   5.549  1.00  0.00      PROB
ATOM   2553  HG2 MET P  62      -7.993  -1.091   6.262  1.00  0.00      PROB
ATOM   2554  SD  MET P  62      -7.594   0.197   4.352  1.00  1.25      PROB
ATOM   2555  CE  MET P  62      -6.566  -0.712   4.308  1.00  1.49      PROB
ATOM   2556  HE1 MET P  62      -6.950  -1.754   4.284  1.00  0.00      PROB
ATOM   2557  HE2 MET P  62      -5.920  -0.604   5.205  1.00  0.00      PROB
ATOM   2558  HE3 MET P  62      -5.951  -0.552   3.397  1.00  0.00      PROB
ATOM   2559  C   MET P  62     -10.575   1.965   6.032  1.00  1.15      PROB
ATOM   2560  O   MET P  62     -10.846   1.943   4.849  1.00  1.12      PROB
ATOM   2561  N   ASP P  63     -11.529   1.858   6.951  1.00  1.23      PROB
ATOM   2562  HN  ASP P  63     -11.307   1.859   7.922  1.00  0.00      PROB
ATOM   2563  CA  ASP P  63     -12.925   1.735   6.651  1.00  1.30      PROB
ATOM   2564  HA  ASP P  63     -13.061   0.870   6.019  1.00  0.00      PROB
ATOM   2565  CB  ASP P  63     -13.711   1.583   7.934  1.00  1.50      PROB
ATOM   2566  HB1 ASP P  63     -14.641   1.134   7.565  1.00  0.00      PROB
ATOM   2567  HB2 ASP P  63     -13.862   2.631   8.220  1.00  0.00      PROB
ATOM   2568  CG  ASP P  63     -13.636   1.136   8.867  1.00  1.70      PROB
ATOM   2569  OD1 ASP P  63     -13.650   1.015   9.324  1.00  2.15      PROB
ATOM   2570  OD2 ASP P  63     -13.597   0.889   9.205  1.00  2.32      PROB
ATOM   2571  C   ASP P  63     -13.464   2.888   5.841  1.00  1.23      PROB
ATOM   2572  O   ASP P  63     -14.193   2.713   4.888  1.00  1.24      PROB
ATOM   2573  N   LYS P  64     -13.069   4.110   6.183  1.00  1.20      PROB
ATOM   2574  HN  LYS P  64     -12.479   4.260   6.972  1.00  0.00      PROB
ATOM   2575  CA  LYS P  64     -13.445   5.295   5.468  1.00  1.18      PROB
ATOM   2576  HA  LYS P  64     -14.514   5.270   5.316  1.00  0.00      PROB
ATOM   2577  CB  LYS P  64     -13.049   6.541   6.255  1.00  1.26      PROB
ATOM   2578  HB1 LYS P  64     -13.235   7.421   5.605  1.00  0.00      PROB
ATOM   2579  HB2 LYS P  64     -11.962   6.472   6.469  1.00  0.00      PROB
ATOM   2580  CG  LYS P  64     -13.667   6.753   7.399  1.00  1.62      PROB
ATOM   2581  HG1 LYS P  64     -12.931   7.355   7.951  1.00  0.00      PROB
ATOM   2582  HG2 LYS P  64     -13.730   5.739   7.819  1.00  0.00      PROB
ATOM   2583  CD  LYS P  64     -14.417   7.103   7.654  1.00  2.32      PROB
ATOM   2584  HD1 LYS P  64     -15.140   6.390   7.240  1.00  0.00      PROB
ATOM   2585  HD2 LYS P  64     -14.422   8.041   7.085  1.00  0.00      PROB
ATOM   2586  CE  LYS P  64     -14.976   7.442   8.679  1.00  2.81      PROB
ATOM   2587  HE1 LYS P  64     -16.044   7.180   8.545  1.00  0.00      PROB
ATOM   2588  HE2 LYS P  64     -14.850   8.541   8.746  1.00  0.00      PROB
ATOM   2589  NZ  LYS P  64     -14.815   7.196   9.387  1.00  3.42      PROB
ATOM   2590  HZ1 LYS P  64     -13.830   7.433   9.621  1.00  0.00      PROB
ATOM   2591  HZ2 LYS P  64     -14.944   6.165   9.433  1.00  0.00      PROB
ATOM   2592  HZ3 LYS P  64     -15.454   7.655  10.067  1.00  0.00      PROB
ATOM   2593  C   LYS P  64     -12.914   5.364   4.063  1.00  1.07      PROB
ATOM   2594  O   LYS P  64     -13.617   5.744   3.146  1.00  1.08      PROB
ATOM   2595  N   VAL P  65     -11.660   4.953   3.846  1.00  1.02      PROB
ATOM   2596  HN  VAL P  65     -11.064   4.685   4.599  1.00  0.00      PROB
ATOM   2597  CA  VAL P  65     -11.073   4.864   2.530  1.00  0.97      PROB
ATOM   2598  HA  VAL P  65     -11.253   5.802   2.027  1.00  0.00      PROB
ATOM   2599  CB  VAL P  65      -9.590   4.586   2.585  1.00  1.01      PROB
ATOM   2600  HB  VAL P  65      -9.431   3.656   3.170  1.00  0.00      PROB
ATOM   2601  CG1 VAL P  65      -8.993   4.432   1.356  1.00  1.23      PROB
ATOM   2602 HG11 VAL P  65      -9.270   5.276   0.688  1.00  0.00      PROB
ATOM   2603 HG12 VAL P  65      -9.331   3.483   0.888  1.00  0.00      PROB
ATOM   2604 HG13 VAL P  65      -7.888   4.419   1.471  1.00  0.00      PROB
ATOM   2605  CG2 VAL P  65      -8.884   5.593   3.206  1.00  1.15      PROB
ATOM   2606 HG21 VAL P  65      -9.239   5.720   4.251  1.00  0.00      PROB
ATOM   2607 HG22 VAL P  65      -9.033   6.550   2.662  1.00  0.00      PROB
ATOM   2608 HG23 VAL P  65      -7.803   5.339   3.227  1.00  0.00      PROB
ATOM   2609  C   VAL P  65     -11.774   3.860   1.643  1.00  0.95      PROB
ATOM   2610  O   VAL P  65     -12.088   4.129   0.496  1.00  0.95      PROB
ATOM   2611  N   LEU P  66     -12.101   2.677   2.175  1.00  0.99      PROB
ATOM   2612  HN  LEU P  66     -11.835   2.435   3.105  1.00  0.00      PROB
ATOM   2613  CA  LEU P  66     -12.851   1.670   1.464  1.00  1.02      PROB
ATOM   2614  HA  LEU P  66     -12.414   1.560   0.483  1.00  0.00      PROB
ATOM   2615  CB  LEU P  66     -12.819   0.333   2.211  1.00  1.12      PROB
ATOM   2616  HB1 LEU P  66     -13.510  -0.365   1.694  1.00  0.00      PROB
ATOM   2617  HB2 LEU P  66     -13.188   0.508   3.243  1.00  0.00      PROB
ATOM   2618  CG  LEU P  66     -11.480  -0.329   2.306  1.00  1.18      PROB
ATOM   2619  HG  LEU P  66     -10.749   0.391   2.732  1.00  0.00      PROB
ATOM   2620  CD1 LEU P  66     -11.522  -1.516   3.147  1.00  1.38      PROB
ATOM   2621 HD11 LEU P  66     -12.240  -2.254   2.730  1.00  0.00      PROB
ATOM   2622 HD12 LEU P  66     -11.851  -1.242   4.172  1.00  0.00      PROB
ATOM   2623 HD13 LEU P  66     -10.516  -1.985   3.190  1.00  0.00      PROB
ATOM   2624  CD2 LEU P  66     -10.915  -0.705   1.019  1.00  1.28      PROB
ATOM   2625 HD21 LEU P  66     -10.784   0.196   0.382  1.00  0.00      PROB
ATOM   2626 HD22 LEU P  66     -11.596  -1.412   0.499  1.00  0.00      PROB
ATOM   2627 HD23 LEU P  66      -9.923  -1.182   1.167  1.00  0.00      PROB
ATOM   2628  C   LEU P  66     -14.278   2.066   1.142  1.00  1.04      PROB
ATOM   2629  O   LEU P  66     -14.779   1.792   0.063  1.00  1.06      PROB
ATOM   2630  N   LEU P  67     -14.968   2.769   2.047  1.00  1.09      PROB
ATOM   2631  HN  LEU P  67     -14.611   2.925   2.964  1.00  0.00      PROB
ATOM   2632  CA  LEU P  67     -16.260   3.350   1.781  1.00  1.15      PROB
ATOM   2633  HA  LEU P  67     -16.906   2.572   1.401  1.00  0.00      PROB
ATOM   2634  CB  LEU P  67     -16.848   3.955   3.063  1.00  1.25      PROB
ATOM   2635  HB1 LEU P  67     -17.141   4.983   2.782  1.00  0.00      PROB
ATOM   2636  HB2 LEU P  67     -16.002   3.991   3.773  1.00  0.00      PROB
ATOM   2637  CG  LEU P  67     -17.713   3.563   3.665  1.00  1.51      PROB
ATOM   2638  HG  LEU P  67     -17.295   2.596   3.935  1.00  0.00      PROB
ATOM   2639  CD1 LEU P  67     -18.253   3.655   4.322  1.00  2.03      PROB
ATOM   2640 HD11 LEU P  67     -18.154   4.672   4.758  1.00  0.00      PROB
ATOM   2641 HD12 LEU P  67     -18.021   2.907   5.110  1.00  0.00      PROB
ATOM   2642 HD13 LEU P  67     -19.299   3.519   3.974  1.00  0.00      PROB
ATOM   2643  CD2 LEU P  67     -18.584   3.307   3.794  1.00  2.01      PROB
ATOM   2644 HD21 LEU P  67     -18.791   2.365   3.242  1.00  0.00      PROB
ATOM   2645 HD22 LEU P  67     -19.270   4.096   3.419  1.00  0.00      PROB
ATOM   2646 HD23 LEU P  67     -18.771   3.133   4.875  1.00  0.00      PROB
ATOM   2647  C   LEU P  67     -16.244   4.379   0.672  1.00  1.11      PROB
ATOM   2648  O   LEU P  67     -17.066   4.350  -0.222  1.00  1.16      PROB
ATOM   2649  N   LYS P  68     -15.260   5.279   0.664  1.00  1.05      PROB
ATOM   2650  HN  LYS P  68     -14.601   5.332   1.410  1.00  0.00      PROB
ATOM   2651  CA  LYS P  68     -15.065   6.234  -0.398  1.00  1.04      PROB
ATOM   2652  HA  LYS P  68     -16.016   6.701  -0.604  1.00  0.00      PROB
ATOM   2653  CB  LYS P  68     -14.030   7.292  -0.003  1.00  1.09      PROB
ATOM   2654  HB1 LYS P  68     -13.453   7.438  -0.931  1.00  0.00      PROB
ATOM   2655  HB2 LYS P  68     -13.415   6.773   0.749  1.00  0.00      PROB
ATOM   2656  CG  LYS P  68     -14.110   8.260   0.382  1.00  1.49      PROB
ATOM   2657  HG1 LYS P  68     -13.379   8.093   1.138  1.00  0.00      PROB
ATOM   2658  HG2 LYS P  68     -15.126   8.132   0.676  1.00  0.00      PROB
ATOM   2659  CD  LYS P  68     -14.125   9.200   0.519  1.00  1.90      PROB
ATOM   2660  HD1 LYS P  68     -15.180   9.261   0.717  1.00  0.00      PROB
ATOM   2661  HD2 LYS P  68     -13.846   9.457  -0.487  1.00  0.00      PROB
ATOM   2662  CE  LYS P  68     -13.962   9.845   0.805  1.00  2.42      PROB
ATOM   2663  HE1 LYS P  68     -13.011   9.946   0.312  1.00  0.00      PROB
ATOM   2664  HE2 LYS P  68     -13.923   9.506   1.826  1.00  0.00      PROB
ATOM   2665  NZ  LYS P  68     -13.990  10.693   1.035  1.00  3.12      PROB
ATOM   2666  HZ1 LYS P  68     -14.850  10.874   1.591  1.00  0.00      PROB
ATOM   2667  HZ2 LYS P  68     -14.000  11.284   0.179  1.00  0.00      PROB
ATOM   2668  HZ3 LYS P  68     -13.153  10.925   1.607  1.00  0.00      PROB
ATOM   2669  C   LYS P  68     -14.720   5.614  -1.734  1.00  0.98      PROB
ATOM   2670  O   LYS P  68     -15.201   6.035  -2.768  1.00  1.02      PROB
ATOM   2671  N   TYR P  69     -13.915   4.548  -1.734  1.00  0.94      PROB
ATOM   2672  HN  TYR P  69     -13.499   4.228  -0.887  1.00  0.00      PROB
ATOM   2673  CA  TYR P  69     -13.571   3.774  -2.900  1.00  0.91      PROB
ATOM   2674  HA  TYR P  69     -13.185   4.444  -3.654  1.00  0.00      PROB
ATOM   2675  CB  TYR P  69     -12.512   2.724  -2.509  1.00  0.93      PROB
ATOM   2676  HB1 TYR P  69     -12.945   2.035  -1.753  1.00  0.00      PROB
ATOM   2677  HB2 TYR P  69     -11.623   3.242  -2.089  1.00  0.00      PROB
ATOM   2678  CG  TYR P  69     -12.034   1.884  -3.646  1.00  0.90      PROB
ATOM   2679  CD1 TYR P  69     -12.510   0.636  -3.864  1.00  1.01      PROB
ATOM   2680  HD1 TYR P  69     -13.253   0.227  -3.196  1.00  0.00      PROB
ATOM   2681  CE1 TYR P  69     -12.061  -0.122  -4.926  1.00  1.06      PROB
ATOM   2682  HE1 TYR P  69     -12.472  -1.108  -5.087  1.00  0.00      PROB
ATOM   2683  CZ  TYR P  69     -11.116   0.350  -5.767  1.00  1.00      PROB
ATOM   2684  OH  TYR P  69     -10.680  -0.396  -6.845  1.00  1.12      PROB
ATOM   2685  HH  TYR P  69     -10.014   0.116  -7.310  1.00  0.00      PROB
ATOM   2686  CD2 TYR P  69     -11.081   2.341  -4.493  1.00  0.94      PROB
ATOM   2687  HD2 TYR P  69     -10.671   3.328  -4.340  1.00  0.00      PROB
ATOM   2688  CE2 TYR P  69     -10.620   1.577  -5.548  1.00  0.98      PROB
ATOM   2689  HE2 TYR P  69      -9.855   1.970  -6.201  1.00  0.00      PROB
ATOM   2690  C   TYR P  69     -14.773   3.149  -3.586  1.00  0.94      PROB
ATOM   2691  O   TYR P  69     -14.879   3.138  -4.797  1.00  0.97      PROB
ATOM   2692  N   THR P  70     -15.732   2.647  -2.811  1.00  0.99      PROB
ATOM   2693  HN  THR P  70     -15.657   2.655  -1.817  1.00  0.00      PROB
ATOM   2694  CA  THR P  70     -16.942   2.058  -3.339  1.00  1.08      PROB
ATOM   2695  HA  THR P  70     -16.667   1.506  -4.225  1.00  0.00      PROB
ATOM   2696  CB  THR P  70     -17.651   1.139  -2.372  1.00  1.19      PROB
ATOM   2697  HB  THR P  70     -18.607   0.807  -2.829  1.00  0.00      PROB
ATOM   2698  OG1 THR P  70     -17.937   1.711  -1.181  1.00  1.31      PROB
ATOM   2699  HG1 THR P  70     -17.606   2.611  -1.233  1.00  0.00      PROB
ATOM   2700  CG2 THR P  70     -16.824  -0.021  -2.068  1.00  1.30      PROB
ATOM   2701 HG21 THR P  70     -15.865   0.303  -1.610  1.00  0.00      PROB
ATOM   2702 HG22 THR P  70     -16.600  -0.581  -3.001  1.00  0.00      PROB
ATOM   2703 HG23 THR P  70     -17.353  -0.685  -1.351  1.00  0.00      PROB
ATOM   2704  C   THR P  70     -17.921   3.057  -3.875  1.00  1.14      PROB
ATOM   2705  O   THR P  70     -18.724   2.749  -4.692  1.00  1.27      PROB
ATOM   2706  N   GLU P  71     -17.871   4.299  -3.446  1.00  1.14      PROB
ATOM   2707  HN  GLU P  71     -17.224   4.570  -2.739  1.00  0.00      PROB
ATOM   2708  CA  GLU P  71     -18.711   5.356  -3.932  1.00  1.24      PROB
ATOM   2709  HA  GLU P  71     -19.668   4.931  -4.196  1.00  0.00      PROB
ATOM   2710  CB  GLU P  71     -18.879   6.405  -2.884  1.00  1.40      PROB
ATOM   2711  HB1 GLU P  71     -18.801   7.340  -3.460  1.00  0.00      PROB
ATOM   2712  HB2 GLU P  71     -17.985   6.268  -2.256  1.00  0.00      PROB
ATOM   2713  CG  GLU P  71     -19.567   6.608  -2.237  1.00  1.80      PROB
ATOM   2714  HG1 GLU P  71     -19.135   6.034  -1.437  1.00  0.00      PROB
ATOM   2715  HG2 GLU P  71     -20.361   6.112  -2.766  1.00  0.00      PROB
ATOM   2716  CD  GLU P  71     -20.207   7.174  -1.613  1.00  2.20      PROB
ATOM   2717  OE1 GLU P  71     -20.482   7.411  -1.353  1.00  2.70      PROB
ATOM   2718  OE2 GLU P  71     -20.459   7.393  -1.369  1.00  2.72      PROB
ATOM   2719  C   GLU P  71     -18.239   5.990  -5.190  1.00  1.23      PROB
ATOM   2720  O   GLU P  71     -18.979   6.537  -5.909  1.00  1.34      PROB
ATOM   2721  N   TYR P  72     -16.985   5.916  -5.504  1.00  1.25      PROB
ATOM   2722  HN  TYR P  72     -16.347   5.418  -4.924  1.00  0.00      PROB
ATOM   2723  CA  TYR P  72     -16.399   6.505  -6.653  1.00  1.33      PROB
ATOM   2724  HA  TYR P  72     -16.969   7.389  -6.900  1.00  0.00      PROB
ATOM   2725  CB  TYR P  72     -14.984   6.862  -6.412  1.00  1.51      PROB
ATOM   2726  HB1 TYR P  72     -14.396   6.469  -7.267  1.00  0.00      PROB
ATOM   2727  HB2 TYR P  72     -14.675   6.363  -5.470  1.00  0.00      PROB
ATOM   2728  CG  TYR P  72     -14.641   7.977  -6.293  1.00  1.74      PROB
ATOM   2729  CD1 TYR P  72     -14.322   8.246  -6.452  1.00  2.40      PROB
ATOM   2730  HD1 TYR P  72     -13.693   7.724  -7.136  1.00  0.00      PROB
ATOM   2731  CE1 TYR P  72     -13.998   9.289  -6.343  1.00  3.05      PROB
ATOM   2732  HE1 TYR P  72     -13.241   9.314  -7.021  1.00  0.00      PROB
ATOM   2733  CZ  TYR P  72     -13.972  10.069  -6.065  1.00  3.02      PROB
ATOM   2734  OH  TYR P  72     -13.639  11.111  -5.952  1.00  3.79      PROB
ATOM   2735  HH  TYR P  72     -12.805  11.208  -6.418  1.00  0.00      PROB
ATOM   2736  CD2 TYR P  72     -14.606   8.776  -6.016  1.00  2.21      PROB
ATOM   2737  HD2 TYR P  72     -15.377   8.767  -5.357  1.00  0.00      PROB
ATOM   2738  CE2 TYR P  72     -14.273   9.814  -5.903  1.00  2.72      PROB
ATOM   2739  HE2 TYR P  72     -14.870  10.332  -5.186  1.00  0.00      PROB
ATOM   2740  C   TYR P  72     -16.474   5.661  -7.843  1.00  1.31      PROB
ATOM   2741  O   TYR P  72     -16.198   4.614  -7.847  1.00  1.43      PROB
ATOM   2742  N   ASN P  73     -16.857   6.112  -8.901  1.00  1.50      PROB
ATOM   2743  HN  ASN P  73     -17.162   7.058  -8.952  1.00  0.00      PROB
ATOM   2744  CA  ASN P  73     -16.927   5.437 -10.115  1.00  1.66      PROB
ATOM   2745  HA  ASN P  73     -16.911   4.377  -9.909  1.00  0.00      PROB
ATOM   2746  CB  ASN P  73     -18.093   5.778 -10.809  1.00  2.07      PROB
ATOM   2747  HB1 ASN P  73     -17.901   5.532 -11.872  1.00  0.00      PROB
ATOM   2748  HB2 ASN P  73     -18.209   6.874 -10.696  1.00  0.00      PROB
ATOM   2749  CG  ASN P  73     -18.995   5.387 -10.599  1.00  2.50      PROB
ATOM   2750  OD1 ASN P  73     -19.266   5.185 -10.424  1.00  2.94      PROB
ATOM   2751  ND2 ASN P  73     -19.489   5.280 -10.629  1.00  3.08      PROB
ATOM   2752 HD21 ASN P  73     -20.141   5.758 -10.041  1.00  0.00      PROB
ATOM   2753 HD22 ASN P  73     -19.813   4.590 -11.277  1.00  0.00      PROB
ATOM   2754  C   ASN P  73     -15.813   5.649 -10.973  1.00  1.66      PROB
ATOM   2755  O   ASN P  73     -15.493   6.252 -11.067  1.00  2.33      PROB
ATOM   2756  N   GLU P  74     -15.199   5.144 -11.608  1.00  1.39      PROB
ATOM   2757  HN  GLU P  74     -15.416   4.199 -11.589  1.00  0.00      PROB
ATOM   2758  CA  GLU P  74     -14.162   5.222 -12.510  1.00  1.44      PROB
ATOM   2759  HA  GLU P  74     -13.781   4.224 -12.669  1.00  0.00      PROB
ATOM   2760  CB  GLU P  74     -14.614   5.790 -13.755  1.00  1.71      PROB
ATOM   2761  HB1 GLU P  74     -13.709   5.974 -14.368  1.00  0.00      PROB
ATOM   2762  HB2 GLU P  74     -15.090   6.760 -13.508  1.00  0.00      PROB
ATOM   2763  CG  GLU P  74     -15.417   5.172 -14.480  1.00  2.09      PROB
ATOM   2764  HG1 GLU P  74     -16.372   5.159 -13.920  1.00  0.00      PROB
ATOM   2765  HG2 GLU P  74     -15.015   4.143 -14.557  1.00  0.00      PROB
ATOM   2766  CD  GLU P  74     -15.721   5.476 -15.613  1.00  2.50      PROB
ATOM   2767  OE1 GLU P  74     -15.872   5.619 -16.051  1.00  2.92      PROB
ATOM   2768  OE2 GLU P  74     -15.823   5.568 -16.089  1.00  2.97      PROB
ATOM   2769  C   GLU P  74     -12.886   5.848 -12.052  1.00  1.25      PROB
ATOM   2770  O   GLU P  74     -12.786   7.009 -12.083  1.00  1.34      PROB
ATOM   2771  N   PRO P  75     -11.886   5.155 -11.617  1.00  1.12      PROB
ATOM   2772  CD  PRO P  75     -11.958   3.780 -11.355  1.00  1.26      PROB
ATOM   2773  HD1 PRO P  75     -12.103   3.224 -12.305  1.00  0.00      PROB
ATOM   2774  HD2 PRO P  75     -12.802   3.574 -10.663  1.00  0.00      PROB
ATOM   2775  CA  PRO P  75     -10.571   5.677 -11.370  1.00  1.00      PROB
ATOM   2776  HA  PRO P  75     -10.593   6.367 -10.542  1.00  0.00      PROB
ATOM   2777  CB  PRO P  75      -9.739   4.457 -11.141  1.00  1.06      PROB
ATOM   2778  HB1 PRO P  75      -8.987   4.636 -10.344  1.00  0.00      PROB
ATOM   2779  HB2 PRO P  75      -9.212   4.158 -12.072  1.00  0.00      PROB
ATOM   2780  CG  PRO P  75     -10.678   3.449 -10.740  1.00  1.28      PROB
ATOM   2781  HG1 PRO P  75     -10.336   2.449 -11.082  1.00  0.00      PROB
ATOM   2782  HG2 PRO P  75     -10.777   3.436  -9.633  1.00  0.00      PROB
ATOM   2783  C   PRO P  75      -9.982   6.564 -12.423  1.00  0.96      PROB
ATOM   2784  O   PRO P  75     -10.137   6.307 -13.577  1.00  1.05      PROB
ATOM   2785  N   HSD P  76      -9.278   7.609 -12.043  1.00  0.95      PROB
ATOM   2786  HN  HSD P  76      -9.193   7.847 -11.079  1.00  0.00      PROB
ATOM   2787  CA  HSD P  76      -8.583   8.485 -12.947  1.00  0.98      PROB
ATOM   2788  HA  HSD P  76      -9.240   8.699 -13.777  1.00  0.00      PROB
ATOM   2789  CB  HSD P  76      -8.185   9.771 -12.243  1.00  1.08      PROB
ATOM   2790  HB1 HSD P  76      -7.334   9.530 -11.574  1.00  0.00      PROB
ATOM   2791  HB2 HSD P  76      -9.053  10.094 -11.632  1.00  0.00      PROB
ATOM   2792  ND1 HSD P  76      -8.200  11.434 -13.650  1.00  1.67      PROB
ATOM   2793  HD1 HSD P  76      -9.110  11.212 -13.956  1.00  0.00      PROB
ATOM   2794  CG  HSD P  76      -7.815  10.823 -12.973  1.00  1.19      PROB
ATOM   2795  CE1 HSD P  76      -7.701  12.367 -14.112  1.00  1.90      PROB
ATOM   2796  HE1 HSD P  76      -8.131  13.029 -14.860  1.00  0.00      PROB
ATOM   2797  NE2 HSD P  76      -7.019  12.402 -13.774  1.00  1.93      PROB
ATOM   2798  CD2 HSD P  76      -7.089  11.430 -13.055  1.00  1.64      PROB
ATOM   2799  HD2 HSD P  76      -6.195  11.308 -12.479  1.00  0.00      PROB
ATOM   2800  C   HSD P  76      -7.371   7.837 -13.552  1.00  0.95      PROB
ATOM   2801  O   HSD P  76      -7.055   8.047 -14.688  1.00  1.06      PROB
ATOM   2802  N   GLU P  77      -6.689   6.994 -12.796  1.00  0.88      PROB
ATOM   2803  HN  GLU P  77      -6.897   6.886 -11.828  1.00  0.00      PROB
ATOM   2804  CA  GLU P  77      -5.620   6.181 -13.280  1.00  0.88      PROB
ATOM   2805  HA  GLU P  77      -5.761   6.052 -14.343  1.00  0.00      PROB
ATOM   2806  CB  GLU P  77      -4.265   6.804 -13.009  1.00  1.02      PROB
ATOM   2807  HB1 GLU P  77      -4.236   6.609 -11.945  1.00  0.00      PROB
ATOM   2808  HB2 GLU P  77      -4.534   7.824 -13.250  1.00  0.00      PROB
ATOM   2809  CG  GLU P  77      -3.370   6.890 -13.133  1.00  1.32      PROB
ATOM   2810  HG1 GLU P  77      -3.373   6.868 -14.216  1.00  0.00      PROB
ATOM   2811  HG2 GLU P  77      -3.073   5.949 -12.686  1.00  0.00      PROB
ATOM   2812  CD  GLU P  77      -2.085   7.578 -12.972  1.00  1.27      PROB
ATOM   2813  OE1 GLU P  77      -1.594   7.898 -12.907  1.00  1.70      PROB
ATOM   2814  OE2 GLU P  77      -1.536   7.814 -12.933  1.00  1.66      PROB
ATOM   2815  C   GLU P  77      -5.689   4.827 -12.644  1.00  0.82      PROB
ATOM   2816  O   GLU P  77      -5.884   4.702 -11.460  1.00  0.82      PROB
ATOM   2817  N   SER P  78      -5.534   3.772 -13.425  1.00  0.84      PROB
ATOM   2818  HN  SER P  78      -5.450   3.871 -14.413  1.00  0.00      PROB
ATOM   2819  CA  SER P  78      -5.474   2.422 -12.942  1.00  0.84      PROB
ATOM   2820  HA  SER P  78      -5.320   2.465 -11.874  1.00  0.00      PROB
ATOM   2821  CB  SER P  78      -6.747   1.631 -13.253  1.00  0.90      PROB
ATOM   2822  HB1 SER P  78      -6.769   1.432 -14.345  1.00  0.00      PROB
ATOM   2823  HB2 SER P  78      -7.619   2.258 -12.972  1.00  0.00      PROB
ATOM   2824  OG  SER P  78      -6.879   0.588 -12.707  1.00  1.19      PROB
ATOM   2825  HG1 SER P  78      -6.343  -0.038 -13.199  1.00  0.00      PROB
ATOM   2826  C   SER P  78      -4.298   1.755 -13.584  1.00  0.89      PROB
ATOM   2827  O   SER P  78      -4.255   1.589 -14.737  1.00  1.12      PROB
ATOM   2828  N   ARG P  79      -3.290   1.382 -12.857  1.00  0.81      PROB
ATOM   2829  HN  ARG P  79      -3.324   1.454 -11.864  1.00  0.00      PROB
ATOM   2830  CA  ARG P  79      -2.060   0.845 -13.380  1.00  0.84      PROB
ATOM   2831  HA  ARG P  79      -2.117   0.881 -14.458  1.00  0.00      PROB
ATOM   2832  CB  ARG P  79      -0.834   1.640 -12.889  1.00  0.86      PROB
ATOM   2833  HB1 ARG P  79       0.078   1.163 -13.306  1.00  0.00      PROB
ATOM   2834  HB2 ARG P  79      -0.800   1.575 -11.781  1.00  0.00      PROB
ATOM   2835  CG  ARG P  79      -0.822   3.117 -13.281  1.00  0.91      PROB
ATOM   2836  HG1 ARG P  79       0.115   3.567 -12.891  1.00  0.00      PROB
ATOM   2837  HG2 ARG P  79      -1.689   3.608 -12.792  1.00  0.00      PROB
ATOM   2838  CD  ARG P  79      -0.895   3.403 -14.729  1.00  1.00      PROB
ATOM   2839  HD1 ARG P  79      -1.877   3.080 -15.136  1.00  0.00      PROB
ATOM   2840  HD2 ARG P  79      -0.070   2.887 -15.265  1.00  0.00      PROB
ATOM   2841  NE  ARG P  79      -0.759   4.822 -14.947  1.00  1.09      PROB
ATOM   2842  HE  ARG P  79      -0.615   5.389 -14.138  1.00  0.00      PROB
ATOM   2843  CZ  ARG P  79      -0.803   5.410 -16.043  1.00  1.27      PROB
ATOM   2844  NH1 ARG P  79      -1.023   4.830 -17.091  1.00  1.45      PROB
ATOM   2845 HH11 ARG P  79      -1.177   3.842 -17.093  1.00  0.00      PROB
ATOM   2846 HH12 ARG P  79      -1.050   5.342 -17.950  1.00  0.00      PROB
ATOM   2847  NH2 ARG P  79      -0.644   6.647 -16.086  1.00  1.46      PROB
ATOM   2848 HH21 ARG P  79      -0.529   7.106 -16.967  1.00  0.00      PROB
ATOM   2849 HH22 ARG P  79      -0.632   7.179 -15.240  1.00  0.00      PROB
ATOM   2850  C   ARG P  79      -1.879  -0.619 -13.050  1.00  0.83      PROB
ATOM   2851  O   ARG P  79      -2.201  -1.095 -11.989  1.00  0.85      PROB
ATOM   2852  N   THR P  80      -1.351  -1.367 -13.996  1.00  0.91      PROB
ATOM   2853  HN  THR P  80      -1.176  -0.977 -14.895  1.00  0.00      PROB
ATOM   2854  CA  THR P  80      -0.975  -2.761 -13.881  1.00  0.94      PROB
ATOM   2855  HA  THR P  80      -1.297  -3.104 -12.909  1.00  0.00      PROB
ATOM   2856  CB  THR P  80      -1.584  -3.624 -14.951  1.00  1.06      PROB
ATOM   2857  HB  THR P  80      -1.468  -4.685 -14.645  1.00  0.00      PROB
ATOM   2858  OG1 THR P  80      -1.181  -3.536 -15.922  1.00  1.53      PROB
ATOM   2859  HG1 THR P  80      -1.447  -2.671 -16.241  1.00  0.00      PROB
ATOM   2860  CG2 THR P  80      -2.772  -3.532 -15.218  1.00  1.43      PROB
ATOM   2861 HG21 THR P  80      -2.976  -2.563 -15.722  1.00  0.00      PROB
ATOM   2862 HG22 THR P  80      -3.374  -3.580 -14.285  1.00  0.00      PROB
ATOM   2863 HG23 THR P  80      -3.071  -4.357 -15.899  1.00  0.00      PROB
ATOM   2864  C   THR P  80       0.523  -2.874 -13.934  1.00  0.89      PROB
ATOM   2865  O   THR P  80       1.202  -1.907 -14.194  1.00  0.89      PROB
ATOM   2866  N   ASN P  81       1.099  -4.063 -13.692  1.00  0.92      PROB
ATOM   2867  HN  ASN P  81       0.550  -4.855 -13.439  1.00  0.00      PROB
ATOM   2868  CA  ASN P  81       2.528  -4.311 -13.770  1.00  0.91      PROB
ATOM   2869  HA  ASN P  81       3.014  -3.671 -13.049  1.00  0.00      PROB
ATOM   2870  CB  ASN P  81       2.862  -5.788 -13.478  1.00  0.97      PROB
ATOM   2871  HB1 ASN P  81       3.930  -5.976 -13.718  1.00  0.00      PROB
ATOM   2872  HB2 ASN P  81       2.225  -6.440 -14.114  1.00  0.00      PROB
ATOM   2873  CG  ASN P  81       2.624  -6.134 -12.045  1.00  0.95      PROB
ATOM   2874  OD1 ASN P  81       2.442  -5.310 -11.192  1.00  0.91      PROB
ATOM   2875  ND2 ASN P  81       2.641  -7.402 -11.759  1.00  1.12      PROB
ATOM   2876 HD21 ASN P  81       2.489  -7.704 -10.818  1.00  0.00      PROB
ATOM   2877 HD22 ASN P  81       2.806  -8.075 -12.480  1.00  0.00      PROB
ATOM   2878  C   ASN P  81       3.134  -3.961 -15.112  1.00  0.96      PROB
ATOM   2879  O   ASN P  81       4.178  -3.349 -15.187  1.00  0.98      PROB
ATOM   2880  N   SER P  82       2.459  -4.300 -16.213  1.00  1.04      PROB
ATOM   2881  HN  SER P  82       1.611  -4.819 -16.152  1.00  0.00      PROB
ATOM   2882  CA  SER P  82       2.870  -3.964 -17.556  1.00  1.13      PROB
ATOM   2883  HA  SER P  82       3.884  -4.313 -17.686  1.00  0.00      PROB
ATOM   2884  CB  SER P  82       1.962  -4.597 -18.604  1.00  1.29      PROB
ATOM   2885  HB1 SER P  82       1.098  -4.027 -18.329  1.00  0.00      PROB
ATOM   2886  HB2 SER P  82       2.021  -5.582 -18.189  1.00  0.00      PROB
ATOM   2887  OG  SER P  82       1.699  -4.803 -19.159  1.00  1.68      PROB
ATOM   2888  HG1 SER P  82       1.682  -4.041 -19.743  1.00  0.00      PROB
ATOM   2889  C   SER P  82       2.974  -2.483 -17.816  1.00  1.10      PROB
ATOM   2890  O   SER P  82       3.892  -2.027 -18.466  1.00  1.14      PROB
ATOM   2891  N   ASP P  83       2.054  -1.682 -17.268  1.00  1.06      PROB
ATOM   2892  HN  ASP P  83       1.281  -2.058 -16.764  1.00  0.00      PROB
ATOM   2893  CA  ASP P  83       2.086  -0.242 -17.348  1.00  1.05      PROB
ATOM   2894  HA  ASP P  83       2.158   0.035 -18.389  1.00  0.00      PROB
ATOM   2895  CB  ASP P  83       0.817   0.356 -16.721  1.00  1.05      PROB
ATOM   2896  HB1 ASP P  83       0.872   1.464 -16.777  1.00  0.00      PROB
ATOM   2897  HB2 ASP P  83       0.759   0.047 -15.656  1.00  0.00      PROB
ATOM   2898  CG  ASP P  83      -0.394  -0.083 -17.398  1.00  1.15      PROB
ATOM   2899  OD1 ASP P  83      -1.006  -0.218 -17.470  1.00  1.60      PROB
ATOM   2900  OD2 ASP P  83      -0.785  -0.225 -17.866  1.00  1.66      PROB
ATOM   2901  C   ASP P  83       3.294   0.367 -16.670  1.00  1.02      PROB
ATOM   2902  O   ASP P  83       3.901   1.289 -17.177  1.00  1.09      PROB
ATOM   2903  N   ILE P  84       3.691  -0.162 -15.506  1.00  0.97      PROB
ATOM   2904  HN  ILE P  84       3.164  -0.882 -15.062  1.00  0.00      PROB
ATOM   2905  CA  ILE P  84       4.886   0.247 -14.802  1.00  0.98      PROB
ATOM   2906  HA  ILE P  84       4.880   1.325 -14.749  1.00  0.00      PROB
ATOM   2907  CB  ILE P  84       4.963  -0.337 -13.405  1.00  0.96      PROB
ATOM   2908  HB  ILE P  84       4.947  -1.446 -13.474  1.00  0.00      PROB
ATOM   2909  CG2 ILE P  84       6.227   0.097 -12.686  1.00  1.03      PROB
ATOM   2910 HG21 ILE P  84       6.346   1.199 -12.756  1.00  0.00      PROB
ATOM   2911 HG22 ILE P  84       7.112  -0.386 -13.153  1.00  0.00      PROB
ATOM   2912 HG23 ILE P  84       6.168  -0.186 -11.613  1.00  0.00      PROB
ATOM   2913  CG1 ILE P  84       3.740   0.002 -12.570  1.00  0.96      PROB
ATOM   2914 HG11 ILE P  84       3.900  -0.443 -11.567  1.00  0.00      PROB
ATOM   2915 HG12 ILE P  84       2.872  -0.491 -13.053  1.00  0.00      PROB
ATOM   2916  CD  ILE P  84       3.402   1.294 -12.378  1.00  1.09      PROB
ATOM   2917  HD1 ILE P  84       3.201   1.785 -13.354  1.00  0.00      PROB
ATOM   2918  HD2 ILE P  84       4.234   1.832 -11.875  1.00  0.00      PROB
ATOM   2919  HD3 ILE P  84       2.485   1.356 -11.754  1.00  0.00      PROB
ATOM   2920  C   ILE P  84       6.137  -0.043 -15.599  1.00  1.06      PROB
ATOM   2921  O   ILE P  84       6.988   0.804 -15.748  1.00  1.14      PROB
ATOM   2922  N   VAL P  85       6.243  -1.231 -16.200  1.00  1.08      PROB
ATOM   2923  HN  VAL P  85       5.548  -1.933 -16.072  1.00  0.00      PROB
ATOM   2924  CA  VAL P  85       7.336  -1.607 -17.066  1.00  1.19      PROB
ATOM   2925  HA  VAL P  85       8.257  -1.367 -16.556  1.00  0.00      PROB
ATOM   2926  CB  VAL P  85       7.300  -3.070 -17.404  1.00  1.26      PROB
ATOM   2927  HB  VAL P  85       6.291  -3.294 -17.807  1.00  0.00      PROB
ATOM   2928  CG1 VAL P  85       8.143  -3.500 -18.235  1.00  1.65      PROB
ATOM   2929 HG11 VAL P  85       9.160  -3.486 -17.789  1.00  0.00      PROB
ATOM   2930 HG12 VAL P  85       8.144  -2.856 -19.140  1.00  0.00      PROB
ATOM   2931 HG13 VAL P  85       7.895  -4.545 -18.519  1.00  0.00      PROB
ATOM   2932  CG2 VAL P  85       7.481  -3.864 -16.423  1.00  1.40      PROB
ATOM   2933 HG21 VAL P  85       6.694  -3.707 -15.655  1.00  0.00      PROB
ATOM   2934 HG22 VAL P  85       8.472  -3.673 -15.959  1.00  0.00      PROB
ATOM   2935 HG23 VAL P  85       7.429  -4.917 -16.774  1.00  0.00      PROB
ATOM   2936  C   VAL P  85       7.431  -0.764 -18.312  1.00  1.26      PROB
ATOM   2937  O   VAL P  85       8.492  -0.340 -18.693  1.00  1.38      PROB
ATOM   2938  N   GLU P  86       6.307  -0.440 -18.946  1.00  1.24      PROB
ATOM   2939  HN  GLU P  86       5.429  -0.809 -18.654  1.00  0.00      PROB
ATOM   2940  CA  GLU P  86       6.249   0.441 -20.073  1.00  1.36      PROB
ATOM   2941  HA  GLU P  86       6.973   0.102 -20.799  1.00  0.00      PROB
ATOM   2942  CB  GLU P  86       4.857   0.448 -20.682  1.00  1.41      PROB
ATOM   2943  HB1 GLU P  86       4.504   1.480 -20.515  1.00  0.00      PROB
ATOM   2944  HB2 GLU P  86       4.290  -0.252 -20.046  1.00  0.00      PROB
ATOM   2945  CG  GLU P  86       4.540   0.236 -21.609  1.00  1.75      PROB
ATOM   2946  HG1 GLU P  86       4.926  -0.776 -21.670  1.00  0.00      PROB
ATOM   2947  HG2 GLU P  86       5.149   0.958 -22.142  1.00  0.00      PROB
ATOM   2948  CD  GLU P  86       3.709   0.124 -22.411  1.00  2.04      PROB
ATOM   2949  OE1 GLU P  86       3.437   0.098 -22.760  1.00  2.54      PROB
ATOM   2950  OE2 GLU P  86       3.314   0.062 -22.715  1.00  2.50      PROB
ATOM   2951  C   GLU P  86       6.687   1.839 -19.772  1.00  1.41      PROB
ATOM   2952  O   GLU P  86       7.345   2.465 -20.550  1.00  1.58      PROB
ATOM   2953  N   THR P  87       6.356   2.352 -18.597  1.00  1.34      PROB
ATOM   2954  HN  THR P  87       5.778   1.847 -17.961  1.00  0.00      PROB
ATOM   2955  CA  THR P  87       6.781   3.644 -18.135  1.00  1.46      PROB
ATOM   2956  HA  THR P  87       6.689   4.329 -18.965  1.00  0.00      PROB
ATOM   2957  CB  THR P  87       5.986   4.148 -16.977  1.00  1.45      PROB
ATOM   2958  HB  THR P  87       6.274   3.534 -16.100  1.00  0.00      PROB
ATOM   2959  OG1 THR P  87       4.950   4.154 -16.989  1.00  1.76      PROB
ATOM   2960  HG1 THR P  87       4.683   3.272 -17.259  1.00  0.00      PROB
ATOM   2961  CG2 THR P  87       6.043   5.197 -16.632  1.00  1.86      PROB
ATOM   2962 HG21 THR P  87       5.567   5.870 -17.377  1.00  0.00      PROB
ATOM   2963 HG22 THR P  87       7.106   5.498 -16.510  1.00  0.00      PROB
ATOM   2964 HG23 THR P  87       5.510   5.306 -15.664  1.00  0.00      PROB
ATOM   2965  C   THR P  87       8.227   3.695 -17.797  1.00  1.53      PROB
ATOM   2966  O   THR P  87       8.872   4.663 -18.023  1.00  1.72      PROB
ATOM   2967  N   LEU P  88       8.791   2.632 -17.274  1.00  1.48      PROB
ATOM   2968  HN  LEU P  88       8.250   1.821 -17.069  1.00  0.00      PROB
ATOM   2969  CA  LEU P  88      10.167   2.516 -16.954  1.00  1.62      PROB
ATOM   2970  HA  LEU P  88      10.479   3.432 -16.474  1.00  0.00      PROB
ATOM   2971  CB  LEU P  88      10.391   1.353 -16.050  1.00  1.64      PROB
ATOM   2972  HB1 LEU P  88      11.120   0.728 -16.594  1.00  0.00      PROB
ATOM   2973  HB2 LEU P  88       9.411   0.846 -16.019  1.00  0.00      PROB
ATOM   2974  CG  LEU P  88      10.733   1.324 -15.027  1.00  1.86      PROB
ATOM   2975  HG  LEU P  88       9.978   1.992 -14.684  1.00  0.00      PROB
ATOM   2976  CD1 LEU P  88      10.981   1.088 -14.199  1.00  2.32      PROB
ATOM   2977 HD11 LEU P  88      12.089   1.030 -14.134  1.00  0.00      PROB
ATOM   2978 HD12 LEU P  88      10.558   0.092 -13.947  1.00  0.00      PROB
ATOM   2979 HD13 LEU P  88      10.622   1.843 -13.467  1.00  0.00      PROB
ATOM   2980  CD2 LEU P  88      11.146   1.327 -14.379  1.00  2.30      PROB
ATOM   2981 HD21 LEU P  88      11.690   2.290 -14.277  1.00  0.00      PROB
ATOM   2982 HD22 LEU P  88      11.889   0.501 -14.400  1.00  0.00      PROB
ATOM   2983 HD23 LEU P  88      10.475   1.204 -13.502  1.00  0.00      PROB
ATOM   2984  C   LEU P  88      11.058   2.400 -18.121  1.00  1.77      PROB
ATOM   2985  O   LEU P  88      11.936   2.712 -18.226  1.00  2.14      PROB
ATOM   2986  N   ARG P  89      10.852   1.966 -19.038  1.00  1.88      PROB
ATOM   2987  HN  ARG P  89       9.947   1.581 -19.169  1.00  0.00      PROB
ATOM   2988  CA  ARG P  89      11.642   1.812 -20.177  1.00  2.13      PROB
ATOM   2989  HA  ARG P  89      12.656   1.963 -19.844  1.00  0.00      PROB
ATOM   2990  CB  ARG P  89      11.615   0.944 -20.712  1.00  2.67      PROB
ATOM   2991  HB1 ARG P  89      12.513   0.985 -21.354  1.00  0.00      PROB
ATOM   2992  HB2 ARG P  89      10.707   1.030 -21.336  1.00  0.00      PROB
ATOM   2993  CG  ARG P  89      11.598   0.141 -20.416  1.00  3.02      PROB
ATOM   2994  HG1 ARG P  89      10.586   0.038 -19.989  1.00  0.00      PROB
ATOM   2995  HG2 ARG P  89      12.349   0.141 -19.608  1.00  0.00      PROB
ATOM   2996  CD  ARG P  89      11.691  -0.391 -20.703  1.00  3.55      PROB
ATOM   2997  HD1 ARG P  89      12.732  -0.267 -21.017  1.00  0.00      PROB
ATOM   2998  HD2 ARG P  89      10.986  -0.293 -21.535  1.00  0.00      PROB
ATOM   2999  NE  ARG P  89      11.687  -1.025 -20.658  1.00  4.19      PROB
ATOM   3000  HE  ARG P  89      12.189  -1.062 -19.900  1.00  0.00      PROB
ATOM   3001  CZ  ARG P  89      11.633  -1.500 -20.701  1.00  4.98      PROB
ATOM   3002  NH1 ARG P  89      11.587  -1.485 -20.796  1.00  5.37      PROB
ATOM   3003 HH11 ARG P  89      12.146  -1.468 -21.625  1.00  0.00      PROB
ATOM   3004 HH12 ARG P  89      10.597  -1.361 -20.858  1.00  0.00      PROB
ATOM   3005  NH2 ARG P  89      11.630  -2.023 -20.656  1.00  5.73      PROB
ATOM   3006 HH21 ARG P  89      12.080  -2.460 -19.878  1.00  0.00      PROB
ATOM   3007 HH22 ARG P  89      11.174  -2.582 -21.349  1.00  0.00      PROB
ATOM   3008  C   ARG P  89      11.654   2.451 -21.017  1.00  2.38      PROB
ATOM   3009  O   ARG P  89      11.480   2.559 -21.337  1.00  2.83      PROB
ATOM   3010  N   LYS P  90      11.872   2.895 -21.400  1.00  2.84      PROB
ATOM   3011  HN  LYS P  90      12.655   3.175 -20.971  1.00  0.00      PROB
ATOM   3012  CA  LYS P  90      11.937   3.521 -22.192  1.00  3.52      PROB
ATOM   3013  HA  LYS P  90      11.065   3.203 -22.710  1.00  0.00      PROB
ATOM   3014  CB  LYS P  90      11.966   4.029 -22.344  1.00  4.28      PROB
ATOM   3015  HB1 LYS P  90      11.521   4.214 -23.342  1.00  0.00      PROB
ATOM   3016  HB2 LYS P  90      12.997   4.435 -22.323  1.00  0.00      PROB
ATOM   3017  CG  LYS P  90      11.616   4.230 -21.881  1.00  4.63      PROB
ATOM   3018  HG1 LYS P  90      12.347   4.670 -21.183  1.00  0.00      PROB
ATOM   3019  HG2 LYS P  90      11.198   3.302 -21.457  1.00  0.00      PROB
ATOM   3020  CD  LYS P  90      11.182   4.590 -21.859  1.00  5.28      PROB
ATOM   3021  HD1 LYS P  90      10.548   3.882 -21.387  1.00  0.00      PROB
ATOM   3022  HD2 LYS P  90      11.115   4.660 -22.916  1.00  0.00      PROB
ATOM   3023  CE  LYS P  90      10.919   4.896 -21.801  1.00  6.05      PROB
ATOM   3024  HE1 LYS P  90      10.104   4.251 -21.556  1.00  0.00      PROB
ATOM   3025  HE2 LYS P  90      10.978   5.241 -22.810  1.00  0.00      PROB
ATOM   3026  NZ  LYS P  90      10.713   5.215 -21.693  1.00  6.62      PROB
ATOM   3027  HZ1 LYS P  90      11.285   6.068 -21.854  1.00  0.00      PROB
ATOM   3028  HZ2 LYS P  90      10.470   5.145 -20.684  1.00  0.00      PROB
ATOM   3029  HZ3 LYS P  90       9.841   5.271 -22.256  1.00  0.00      PROB
ATOM   3030  C   LYS P  90      12.346   3.572 -22.727  1.00  4.08      PROB
ATOM   3031  O   LYS P  90      12.461   3.317 -22.767  1.00  4.51      PROB
ATOM   3032  N   LYS P  91      12.566   3.900 -23.152  1.00  4.56      PROB
ATOM   3033  HN  LYS P  91      12.206   4.781 -23.040  1.00  0.00      PROB
ATOM   3034  CA  LYS P  91      12.943   3.985 -23.684  1.00  5.46      PROB
ATOM   3035  HA  LYS P  91      12.520   3.193 -24.234  1.00  0.00      PROB
ATOM   3036  CB  LYS P  91      13.093   4.191 -23.986  1.00  5.97      PROB
ATOM   3037  HB1 LYS P  91      14.075   4.062 -24.161  1.00  0.00      PROB
ATOM   3038  HB2 LYS P  91      12.473   4.858 -24.414  1.00  0.00      PROB
ATOM   3039  CG  LYS P  91      12.945   3.957 -23.785  1.00  5.82      PROB
ATOM   3040  HG1 LYS P  91      11.857   4.016 -23.675  1.00  0.00      PROB
ATOM   3041  HG2 LYS P  91      13.429   3.753 -22.824  1.00  0.00      PROB
ATOM   3042  CD  LYS P  91      13.014   3.858 -23.943  1.00  6.32      PROB
ATOM   3043  HD1 LYS P  91      12.145   3.467 -24.512  1.00  0.00      PROB
ATOM   3044  HD2 LYS P  91      13.619   3.002 -23.577  1.00  0.00      PROB
ATOM   3045  CE  LYS P  91      13.052   3.894 -23.985  1.00  6.91      PROB
ATOM   3046  HE1 LYS P  91      13.813   4.343 -23.324  1.00  0.00      PROB
ATOM   3047  HE2 LYS P  91      12.357   4.658 -24.372  1.00  0.00      PROB
ATOM   3048  NZ  LYS P  91      13.112   3.872 -24.075  1.00  7.43      PROB
ATOM   3049  HZ1 LYS P  91      12.517   3.972 -24.922  1.00  0.00      PROB
ATOM   3050  HZ2 LYS P  91      13.476   2.899 -24.020  1.00  0.00      PROB
ATOM   3051  HZ3 LYS P  91      13.910   4.537 -24.131  1.00  0.00      PROB
ATOM   3052  C   LYS P  91      13.126   4.236 -23.942  1.00  6.29      PROB
ATOM   3053  OT1 LYS P  91      13.181   4.331 -24.057  1.00  6.79      PROB
ATOM   3054  OT2 LYS P  91      13.217   4.341 -24.037  1.00  6.75      PROB
ATOM   3055  N   SER P 173     -16.411  -3.677  14.068  1.00 16.24      PROC
ATOM   3056  HT1 SER P 173     -15.700  -3.130  13.541  1.00  0.00      PROC
ATOM   3057  HT2 SER P 173     -17.005  -3.029  14.624  1.00  0.00      PROC
ATOM   3058  HT3 SER P 173     -17.007  -4.206  13.400  1.00  0.00      PROC
ATOM   3059  CA  SER P 173     -16.304  -3.826  14.211  1.00 15.66      PROC
ATOM   3060  HA  SER P 173     -16.091  -3.457  15.184  1.00  0.00      PROC
ATOM   3061  CB  SER P 173     -16.736  -3.998  14.135  1.00 15.46      PROC
ATOM   3062  HB1 SER P 173     -16.509  -4.472  13.194  1.00  0.00      PROC
ATOM   3063  HB2 SER P 173     -17.229  -3.043  14.048  1.00  0.00      PROC
ATOM   3064  OG  SER P 173     -16.872  -4.082  14.161  1.00 15.30      PROC
ATOM   3065  HG1 SER P 173     -17.240  -3.743  14.980  1.00  0.00      PROC
ATOM   3066  C   SER P 173     -15.885  -3.947  14.264  1.00 15.12      PROC
ATOM   3067  O   SER P 173     -15.641  -3.830  14.263  1.00 15.35      PROC
ATOM   3068  N   LYS P 174     -15.782  -4.183  14.312  1.00 14.55      PROC
ATOM   3069  HN  LYS P 174     -16.430  -4.925  14.403  1.00  0.00      PROC
ATOM   3070  CA  LYS P 174     -15.391  -4.329  14.362  1.00 14.15      PROC
ATOM   3071  HA  LYS P 174     -15.243  -4.080  15.388  1.00  0.00      PROC
ATOM   3072  CB  LYS P 174     -15.321  -4.438  14.350  1.00 13.98      PROC
ATOM   3073  HB1 LYS P 174     -15.627  -5.275  14.877  1.00  0.00      PROC
ATOM   3074  HB2 LYS P 174     -14.365  -4.363  13.961  1.00  0.00      PROC
ATOM   3075  CG  LYS P 174     -15.410  -4.360  14.305  1.00 14.22      PROC
ATOM   3076  HG1 LYS P 174     -16.327  -4.251  14.871  1.00  0.00      PROC
ATOM   3077  HG2 LYS P 174     -15.567  -4.329  13.234  1.00  0.00      PROC
ATOM   3078  CD  LYS P 174     -15.258  -4.284  14.372  1.00 14.36      PROC
ATOM   3079  HD1 LYS P 174     -14.680  -4.937  15.052  1.00  0.00      PROC
ATOM   3080  HD2 LYS P 174     -15.409  -3.296  14.844  1.00  0.00      PROC
ATOM   3081  CE  LYS P 174     -15.239  -4.282  14.321  1.00 14.63      PROC
ATOM   3082  HE1 LYS P 174     -15.962  -3.682  13.733  1.00  0.00      PROC
ATOM   3083  HE2 LYS P 174     -15.211  -5.326  13.948  1.00  0.00      PROC
ATOM   3084  NZ  LYS P 174     -15.194  -4.263  14.309  1.00 14.86      PROC
ATOM   3085  HZ1 LYS P 174     -14.479  -5.017  14.342  1.00  0.00      PROC
ATOM   3086  HZ2 LYS P 174     -14.941  -3.516  14.987  1.00  0.00      PROC
ATOM   3087  HZ3 LYS P 174     -15.231  -3.863  13.350  1.00  0.00      PROC
ATOM   3088  C   LYS P 174     -15.415  -4.622  14.273  1.00 13.68      PROC
ATOM   3089  O   LYS P 174     -15.653  -4.883  14.166  1.00 13.19      PROC
ATOM   3090  N   GLU P 175     -15.161  -4.590  14.322  1.00 13.98      PROC
ATOM   3091  HN  GLU P 175     -14.554  -3.915  14.613  1.00  0.00      PROC
ATOM   3092  CA  GLU P 175     -15.133  -4.849  14.251  1.00 13.81      PROC
ATOM   3093  HA  GLU P 175     -15.864  -5.267  13.679  1.00  0.00      PROC
ATOM   3094  CB  GLU P 175     -15.036  -4.583  14.180  1.00 14.62      PROC
ATOM   3095  HB1 GLU P 175     -14.693  -4.754  13.154  1.00  0.00      PROC
ATOM   3096  HB2 GLU P 175     -14.190  -4.480  14.868  1.00  0.00      PROC
ATOM   3097  CG  GLU P 175     -15.242  -3.955  14.140  1.00 15.43      PROC
ATOM   3098  HG1 GLU P 175     -15.885  -3.913  15.022  1.00  0.00      PROC
ATOM   3099  HG2 GLU P 175     -15.820  -4.006  13.215  1.00  0.00      PROC
ATOM   3100  CD  GLU P 175     -15.127  -3.566  14.124  1.00 16.17      PROC
ATOM   3101  OE1 GLU P 175     -15.073  -3.418  14.088  1.00 16.56      PROC
ATOM   3102  OE2 GLU P 175     -15.091  -3.391  14.150  1.00 16.50      PROC
ATOM   3103  C   GLU P 175     -14.975  -5.564  14.317  1.00 13.06      PROC
ATOM   3104  O   GLU P 175     -14.845  -5.854  14.555  1.00 13.21      PROC
ATOM   3105  N   SER P 176     -14.986  -5.865  14.106  1.00 12.36      PROC
ATOM   3106  HN  SER P 176     -15.296  -5.686  13.191  1.00  0.00      PROC
ATOM   3107  CA  SER P 176     -14.853  -6.544  14.148  1.00 11.68      PROC
ATOM   3108  HA  SER P 176     -13.800  -6.642  14.364  1.00  0.00      PROC
ATOM   3109  CB  SER P 176     -15.077  -6.758  14.443  1.00 11.48      PROC
ATOM   3110  HB1 SER P 176     -16.099  -6.937  14.048  1.00  0.00      PROC
ATOM   3111  HB2 SER P 176     -15.138  -6.135  15.361  1.00  0.00      PROC
ATOM   3112  OG  SER P 176     -14.872  -7.233  14.583  1.00 11.38      PROC
ATOM   3113  HG1 SER P 176     -15.373  -7.522  15.349  1.00  0.00      PROC
ATOM   3114  C   SER P 176     -14.907  -6.691  13.636  1.00 11.12      PROC
ATOM   3115  O   SER P 176     -15.131  -6.519  13.424  1.00 11.19      PROC
ATOM   3116  N   ALA P 177     -14.695  -7.026  13.422  1.00 10.76      PROC
ATOM   3117  HN  ALA P 177     -14.032  -7.548  13.943  1.00  0.00      PROC
ATOM   3118  CA  ALA P 177     -14.730  -7.202  12.934  1.00 10.41      PROC
ATOM   3119  HA  ALA P 177     -15.063  -6.412  12.278  1.00  0.00      PROC
ATOM   3120  CB  ALA P 177     -14.492  -7.274  12.884  1.00 11.03      PROC
ATOM   3121  HB1 ALA P 177     -14.294  -8.272  13.330  1.00  0.00      PROC
ATOM   3122  HB2 ALA P 177     -13.777  -6.543  13.318  1.00  0.00      PROC
ATOM   3123  HB3 ALA P 177     -14.340  -7.339  11.785  1.00  0.00      PROC
ATOM   3124  C   ALA P 177     -14.738  -7.593  12.604  1.00  9.28      PROC
ATOM   3125  O   ALA P 177     -14.520  -7.842  12.343  1.00  9.27      PROC
ATOM   3126  N   ILE P 178     -14.999  -7.654  12.604  1.00  8.47      PROC
ATOM   3127  HN  ILE P 178     -15.740  -7.258  13.129  1.00  0.00      PROC
ATOM   3128  CA  ILE P 178     -15.056  -7.999  12.298  1.00  7.44      PROC
ATOM   3129  HA  ILE P 178     -14.181  -8.104  11.676  1.00  0.00      PROC
ATOM   3130  CB  ILE P 178     -15.106  -8.306  12.545  1.00  7.24      PROC
ATOM   3131  HB  ILE P 178     -15.637  -8.017  13.476  1.00  0.00      PROC
ATOM   3132  CG2 ILE P 178     -15.435  -8.640  12.196  1.00  6.87      PROC
ATOM   3133 HG21 ILE P 178     -14.824  -9.030  11.354  1.00  0.00      PROC
ATOM   3134 HG22 ILE P 178     -16.273  -8.041  11.779  1.00  0.00      PROC
ATOM   3135 HG23 ILE P 178     -15.840  -9.501  12.769  1.00  0.00      PROC
ATOM   3136  CG1 ILE P 178     -14.668  -8.541  12.835  1.00  7.85      PROC
ATOM   3137 HG11 ILE P 178     -14.501  -7.731  13.538  1.00  0.00      PROC
ATOM   3138 HG12 ILE P 178     -13.942  -8.553  12.028  1.00  0.00      PROC
ATOM   3139  CD  ILE P 178     -14.470  -8.919  13.114  1.00  8.11      PROC
ATOM   3140  HD1 ILE P 178     -14.657  -9.896  12.620  1.00  0.00      PROC
ATOM   3141  HD2 ILE P 178     -14.942  -8.934  14.120  1.00  0.00      PROC
ATOM   3142  HD3 ILE P 178     -13.373  -8.778  13.218  1.00  0.00      PROC
ATOM   3143  C   ILE P 178     -15.491  -7.524  11.896  1.00  6.64      PROC
ATOM   3144  O   ILE P 178     -15.844  -7.024  11.986  1.00  6.63      PROC
ATOM   3145  N   ALA P 179     -15.476  -7.662  11.430  1.00  6.24      PROC
ATOM   3146  HN  ALA P 179     -14.955  -8.421  11.053  1.00  0.00      PROC
ATOM   3147  CA  ALA P 179     -15.865  -7.270  11.024  1.00  5.76      PROC
ATOM   3148  HA  ALA P 179     -15.387  -6.379  10.675  1.00  0.00      PROC
ATOM   3149  CB  ALA P 179     -15.828  -7.673  10.726  1.00  6.33      PROC
ATOM   3150  HB1 ALA P 179     -16.544  -8.457  11.053  1.00  0.00      PROC
ATOM   3151  HB2 ALA P 179     -14.799  -8.088  10.778  1.00  0.00      PROC
ATOM   3152  HB3 ALA P 179     -16.065  -7.391   9.678  1.00  0.00      PROC
ATOM   3153  C   ALA P 179     -16.120  -7.034  10.812  1.00  4.52      PROC
ATOM   3154  O   ALA P 179     -15.867  -7.357  11.110  1.00  4.04      PROC
ATOM   3155  N   SER P 180     -16.635  -6.450  10.288  1.00  4.26      PROC
ATOM   3156  HN  SER P 180     -16.107  -5.752  10.402  1.00  0.00      PROC
ATOM   3157  CA  SER P 180     -16.957  -6.148   9.981  1.00  3.37      PROC
ATOM   3158  HA  SER P 180     -16.916  -5.377  10.667  1.00  0.00      PROC
ATOM   3159  CB  SER P 180     -17.359  -5.696   9.411  1.00  4.09      PROC
ATOM   3160  HB1 SER P 180     -17.281  -4.698   9.855  1.00  0.00      PROC
ATOM   3161  HB2 SER P 180     -18.369  -6.107   9.506  1.00  0.00      PROC
ATOM   3162  OG  SER P 180     -17.368  -5.550   8.850  1.00  4.53      PROC
ATOM   3163  HG1 SER P 180     -16.473  -5.277   8.633  1.00  0.00      PROC
ATOM   3164  C   SER P 180     -17.430  -5.963   9.585  1.00  2.47      PROC
ATOM   3165  O   SER P 180     -17.762  -5.853   9.204  1.00  2.93      PROC
ATOM   3166  N   THR P 181     -17.468  -5.920   9.684  1.00  1.84      PROC
ATOM   3167  HN  THR P 181     -17.261  -5.863  10.600  1.00  0.00      PROC
ATOM   3168  CA  THR P 181     -17.911  -5.722   9.322  1.00  1.92      PROC
ATOM   3169  HA  THR P 181     -18.480  -6.414   8.878  1.00  0.00      PROC
ATOM   3170  CB  THR P 181     -17.705  -5.843   9.814  1.00  2.75      PROC
ATOM   3171  HB  THR P 181     -17.781  -4.938  10.452  1.00  0.00      PROC
ATOM   3172  OG1 THR P 181     -17.214  -5.997   9.827  1.00  3.28      PROC
ATOM   3173  HG1 THR P 181     -16.690  -5.200   9.935  1.00  0.00      PROC
ATOM   3174  CG2 THR P 181     -17.577  -6.389  10.127  1.00  3.45      PROC
ATOM   3175 HG21 THR P 181     -16.841  -6.994   9.555  1.00  0.00      PROC
ATOM   3176 HG22 THR P 181     -18.508  -6.983  10.247  1.00  0.00      PROC
ATOM   3177 HG23 THR P 181     -17.148  -6.161  11.126  1.00  0.00      PROC
ATOM   3178  C   THR P 181     -18.732  -5.145   8.248  1.00  1.79      PROC
ATOM   3179  O   THR P 181     -18.742  -5.629   7.162  1.00  1.79      PROC
ATOM   3180  N   GLU P 182     -19.435  -4.068   8.521  1.00  1.74      PROC
ATOM   3181  HN  GLU P 182     -19.383  -3.641   9.420  1.00  0.00      PROC
ATOM   3182  CA  GLU P 182     -20.300  -3.427   7.616  1.00  1.69      PROC
ATOM   3183  HA  GLU P 182     -20.997  -4.158   7.235  1.00  0.00      PROC
ATOM   3184  CB  GLU P 182     -21.026  -2.324   8.321  1.00  1.80      PROC
ATOM   3185  HB1 GLU P 182     -21.497  -1.703   7.533  1.00  0.00      PROC
ATOM   3186  HB2 GLU P 182     -20.255  -1.725   8.845  1.00  0.00      PROC
ATOM   3187  CG  GLU P 182     -21.867  -2.554   9.113  1.00  2.21      PROC
ATOM   3188  HG1 GLU P 182     -21.428  -3.310   9.792  1.00  0.00      PROC
ATOM   3189  HG2 GLU P 182     -22.695  -3.005   8.535  1.00  0.00      PROC
ATOM   3190  CD  GLU P 182     -22.415  -1.741   9.862  1.00  2.51      PROC
ATOM   3191  OE1 GLU P 182     -22.657  -1.413  10.151  1.00  2.91      PROC
ATOM   3192  OE2 GLU P 182     -22.613  -1.428  10.175  1.00  2.93      PROC
ATOM   3193  C   GLU P 182     -19.670  -2.930   6.358  1.00  1.51      PROC
ATOM   3194  O   GLU P 182     -20.219  -3.058   5.292  1.00  1.50      PROC
ATOM   3195  N   VAL P 183     -18.476  -2.379   6.440  1.00  1.44      PROC
ATOM   3196  HN  VAL P 183     -18.039  -2.215   7.321  1.00  0.00      PROC
ATOM   3197  CA  VAL P 183     -17.722  -1.978   5.300  1.00  1.33      PROC
ATOM   3198  HA  VAL P 183     -18.381  -1.431   4.643  1.00  0.00      PROC
ATOM   3199  CB  VAL P 183     -16.561  -1.126   5.690  1.00  1.37      PROC
ATOM   3200  HB  VAL P 183     -16.257  -1.463   6.701  1.00  0.00      PROC
ATOM   3201  CG1 VAL P 183     -15.633  -1.074   5.092  1.00  1.84      PROC
ATOM   3202 HG11 VAL P 183     -15.774  -0.392   4.226  1.00  0.00      PROC
ATOM   3203 HG12 VAL P 183     -15.373  -2.084   4.709  1.00  0.00      PROC
ATOM   3204 HG13 VAL P 183     -14.801  -0.685   5.718  1.00  0.00      PROC
ATOM   3205  CG2 VAL P 183     -16.789  -0.085   5.780  1.00  1.75      PROC
ATOM   3206 HG21 VAL P 183     -17.571   0.069   6.554  1.00  0.00      PROC
ATOM   3207 HG22 VAL P 183     -17.168   0.304   4.811  1.00  0.00      PROC
ATOM   3208 HG23 VAL P 183     -15.878   0.477   6.079  1.00  0.00      PROC
ATOM   3209  C   VAL P 183     -17.321  -3.131   4.425  1.00  1.27      PROC
ATOM   3210  O   VAL P 183     -17.410  -3.066   3.221  1.00  1.25      PROC
ATOM   3211  N   LYS P 184     -16.929  -4.258   5.011  1.00  1.31      PROC
ATOM   3212  HN  LYS P 184     -16.815  -4.317   5.999  1.00  0.00      PROC
ATOM   3213  CA  LYS P 184     -16.643  -5.461   4.285  1.00  1.33      PROC
ATOM   3214  HA  LYS P 184     -15.994  -5.206   3.460  1.00  0.00      PROC
ATOM   3215  CB  LYS P 184     -15.974  -6.494   5.180  1.00  1.47      PROC
ATOM   3216  HB1 LYS P 184     -15.972  -7.467   4.645  1.00  0.00      PROC
ATOM   3217  HB2 LYS P 184     -16.578  -6.594   6.106  1.00  0.00      PROC
ATOM   3218  CG  LYS P 184     -14.640  -6.191   5.553  1.00  1.60      PROC
ATOM   3219  HG1 LYS P 184     -14.662  -5.224   6.096  1.00  0.00      PROC
ATOM   3220  HG2 LYS P 184     -14.057  -6.068   4.617  1.00  0.00      PROC
ATOM   3221  CD  LYS P 184     -13.944  -7.107   6.361  1.00  1.78      PROC
ATOM   3222  HD1 LYS P 184     -13.062  -7.144   5.747  1.00  0.00      PROC
ATOM   3223  HD2 LYS P 184     -14.625  -7.925   6.208  1.00  0.00      PROC
ATOM   3224  CE  LYS P 184     -13.600  -7.410   7.014  1.00  2.23      PROC
ATOM   3225  HE1 LYS P 184     -14.482  -7.378   7.633  1.00  0.00      PROC
ATOM   3226  HE2 LYS P 184     -12.903  -6.602   7.162  1.00  0.00      PROC
ATOM   3227  NZ  LYS P 184     -12.960  -8.218   7.826  1.00  2.36      PROC
ATOM   3228  HZ1 LYS P 184     -12.074  -8.529   7.379  1.00  0.00      PROC
ATOM   3229  HZ2 LYS P 184     -13.554  -9.047   8.030  1.00  0.00      PROC
ATOM   3230  HZ3 LYS P 184     -12.745  -7.719   8.713  1.00  0.00      PROC
ATOM   3231  C   LYS P 184     -17.820  -6.051   3.554  1.00  1.33      PROC
ATOM   3232  O   LYS P 184     -17.709  -6.490   2.428  1.00  1.33      PROC
ATOM   3233  N   LEU P 185     -18.998  -6.020   4.160  1.00  1.38      PROC
ATOM   3234  HN  LEU P 185     -19.083  -5.740   5.113  1.00  0.00      PROC
ATOM   3235  CA  LEU P 185     -20.227  -6.378   3.515  1.00  1.43      PROC
ATOM   3236  HA  LEU P 185     -20.096  -7.346   3.054  1.00  0.00      PROC
ATOM   3237  CB  LEU P 185     -21.358  -6.422   4.529  1.00  1.58      PROC
ATOM   3238  HB1 LEU P 185     -22.281  -6.228   3.951  1.00  0.00      PROC
ATOM   3239  HB2 LEU P 185     -21.170  -5.577   5.218  1.00  0.00      PROC
ATOM   3240  CG  LEU P 185     -21.605  -7.332   5.213  1.00  1.91      PROC
ATOM   3241  HG  LEU P 185     -20.718  -7.403   5.863  1.00  0.00      PROC
ATOM   3242  CD1 LEU P 185     -22.391  -7.549   5.863  1.00  2.31      PROC
ATOM   3243 HD11 LEU P 185     -23.120  -6.711   5.874  1.00  0.00      PROC
ATOM   3244 HD12 LEU P 185     -22.001  -7.693   6.893  1.00  0.00      PROC
ATOM   3245 HD13 LEU P 185     -22.914  -8.470   5.529  1.00  0.00      PROC
ATOM   3246  CD2 LEU P 185     -21.888  -8.302   5.048  1.00  2.31      PROC
ATOM   3247 HD21 LEU P 185     -21.113  -8.830   4.453  1.00  0.00      PROC
ATOM   3248 HD22 LEU P 185     -22.845  -8.326   4.485  1.00  0.00      PROC
ATOM   3249 HD23 LEU P 185     -22.011  -8.830   6.018  1.00  0.00      PROC
ATOM   3250  C   LEU P 185     -20.590  -5.479   2.362  1.00  1.35      PROC
ATOM   3251  O   LEU P 185     -21.007  -5.930   1.315  1.00  1.38      PROC
ATOM   3252  N   ARG P 186     -20.390  -4.173   2.503  1.00  1.29      PROC
ATOM   3253  HN  ARG P 186     -20.107  -3.785   3.376  1.00  0.00      PROC
ATOM   3254  CA  ARG P 186     -20.560  -3.225   1.436  1.00  1.26      PROC
ATOM   3255  HA  ARG P 186     -21.517  -3.413   0.972  1.00  0.00      PROC
ATOM   3256  CB  ARG P 186     -20.501  -1.792   1.967  1.00  1.30      PROC
ATOM   3257  HB1 ARG P 186     -19.548  -1.676   2.524  1.00  0.00      PROC
ATOM   3258  HB2 ARG P 186     -21.349  -1.655   2.669  1.00  0.00      PROC
ATOM   3259  CG  ARG P 186     -20.572  -0.682   0.932  1.00  1.34      PROC
ATOM   3260  HG1 ARG P 186     -19.722  -0.812   0.230  1.00  0.00      PROC
ATOM   3261  HG2 ARG P 186     -20.459   0.288   1.460  1.00  0.00      PROC
ATOM   3262  CD  ARG P 186     -21.773  -0.630   0.165  1.00  1.54      PROC
ATOM   3263  HD1 ARG P 186     -22.645  -0.453   0.831  1.00  0.00      PROC
ATOM   3264  HD2 ARG P 186     -21.909  -1.578  -0.398  1.00  0.00      PROC
ATOM   3265  NE  ARG P 186     -21.709   0.401  -0.740  1.00  1.67      PROC
ATOM   3266  HE  ARG P 186     -21.100   1.149  -0.490  1.00  0.00      PROC
ATOM   3267  CZ  ARG P 186     -22.239   0.524  -1.715  1.00  2.01      PROC
ATOM   3268  NH1 ARG P 186     -22.976  -0.217  -2.007  1.00  2.35      PROC
ATOM   3269 HH11 ARG P 186     -23.170  -0.993  -1.407  1.00  0.00      PROC
ATOM   3270 HH12 ARG P 186     -23.461  -0.124  -2.876  1.00  0.00      PROC
ATOM   3271  NH2 ARG P 186     -22.018   1.445  -2.431  1.00  2.28      PROC
ATOM   3272 HH21 ARG P 186     -21.343   2.134  -2.166  1.00  0.00      PROC
ATOM   3273 HH22 ARG P 186     -22.507   1.532  -3.299  1.00  0.00      PROC
ATOM   3274  C   ARG P 186     -19.610  -3.419   0.279  1.00  1.19      PROC
ATOM   3275  O   ARG P 186     -19.986  -3.349  -0.874  1.00  1.22      PROC
ATOM   3276  N   LEU P 187     -18.350  -3.727   0.560  1.00  1.17      PROC
ATOM   3277  HN  LEU P 187     -18.013  -3.720   1.498  1.00  0.00      PROC
ATOM   3278  CA  LEU P 187     -17.383  -4.089  -0.436  1.00  1.16      PROC
ATOM   3279  HA  LEU P 187     -17.370  -3.316  -1.190  1.00  0.00      PROC
ATOM   3280  CB  LEU P 187     -16.005  -4.235   0.201  1.00  1.24      PROC
ATOM   3281  HB1 LEU P 187     -15.887  -5.326   0.291  1.00  0.00      PROC
ATOM   3282  HB2 LEU P 187     -16.141  -3.783   1.196  1.00  0.00      PROC
ATOM   3283  CG  LEU P 187     -14.955  -3.884  -0.102  1.00  1.30      PROC
ATOM   3284  HG  LEU P 187     -14.671  -4.813  -0.557  1.00  0.00      PROC
ATOM   3285  CD1 LEU P 187     -14.377  -3.461  -0.436  1.00  2.07      PROC
ATOM   3286 HD11 LEU P 187     -14.525  -2.380  -0.227  1.00  0.00      PROC
ATOM   3287 HD12 LEU P 187     -14.384  -3.614  -1.536  1.00  0.00      PROC
ATOM   3288 HD13 LEU P 187     -13.394  -3.771  -0.022  1.00  0.00      PROC
ATOM   3289  CD2 LEU P 187     -14.065  -3.517  -0.053  1.00  1.47      PROC
ATOM   3290 HD21 LEU P 187     -13.401  -4.201   0.517  1.00  0.00      PROC
ATOM   3291 HD22 LEU P 187     -14.089  -2.534   0.463  1.00  0.00      PROC
ATOM   3292 HD23 LEU P 187     -13.651  -3.392  -1.076  1.00  0.00      PROC
ATOM   3293  C   LEU P 187     -17.758  -5.330  -1.205  1.00  1.19      PROC
ATOM   3294  O   LEU P 187     -17.677  -5.366  -2.416  1.00  1.20      PROC
ATOM   3295  N   GLN P 188     -18.250  -6.362  -0.524  1.00  1.25      PROC
ATOM   3296  HN  GLN P 188     -18.273  -6.364   0.472  1.00  0.00      PROC
ATOM   3297  CA  GLN P 188     -18.778  -7.536  -1.155  1.00  1.34      PROC
ATOM   3298  HA  GLN P 188     -18.036  -7.909  -1.845  1.00  0.00      PROC
ATOM   3299  CB  GLN P 188     -19.114  -8.601  -0.108  1.00  1.46      PROC
ATOM   3300  HB1 GLN P 188     -20.216  -8.656  -0.132  1.00  0.00      PROC
ATOM   3301  HB2 GLN P 188     -18.781  -8.151   0.843  1.00  0.00      PROC
ATOM   3302  CG  GLN P 188     -18.808  -9.624  -0.028  1.00  1.66      PROC
ATOM   3303  HG1 GLN P 188     -19.587  -9.941  -0.664  1.00  0.00      PROC
ATOM   3304  HG2 GLN P 188     -18.980  -9.628   1.012  1.00  0.00      PROC
ATOM   3305  CD  GLN P 188     -18.464 -10.474   0.006  1.00  1.94      PROC
ATOM   3306  OE1 GLN P 188     -18.448 -10.848   0.105  1.00  2.42      PROC
ATOM   3307  NE2 GLN P 188     -18.179 -10.807  -0.067  1.00  2.60      PROC
ATOM   3308 HE21 GLN P 188     -17.438 -10.983   0.582  1.00  0.00      PROC
ATOM   3309 HE22 GLN P 188     -18.278 -11.381  -0.880  1.00  0.00      PROC
ATOM   3310  C   GLN P 188     -19.965  -7.280  -2.052  1.00  1.35      PROC
ATOM   3311  O   GLN P 188     -20.039  -7.774  -3.157  1.00  1.42      PROC
ATOM   3312  N   GLU P 189     -20.896  -6.447  -1.612  1.00  1.34      PROC
ATOM   3313  HN  GLU P 189     -20.868  -6.084  -0.684  1.00  0.00      PROC
ATOM   3314  CA  GLU P 189     -22.001  -6.002  -2.410  1.00  1.40      PROC
ATOM   3315  HA  GLU P 189     -22.497  -6.872  -2.813  1.00  0.00      PROC
ATOM   3316  CB  GLU P 189     -22.966  -5.185  -1.562  1.00  1.47      PROC
ATOM   3317  HB1 GLU P 189     -22.477  -4.199  -1.458  1.00  0.00      PROC
ATOM   3318  HB2 GLU P 189     -22.980  -5.700  -0.584  1.00  0.00      PROC
ATOM   3319  CG  GLU P 189     -23.953  -4.965  -1.752  1.00  2.03      PROC
ATOM   3320  HG1 GLU P 189     -24.416  -5.950  -1.936  1.00  0.00      PROC
ATOM   3321  HG2 GLU P 189     -23.921  -4.379  -2.687  1.00  0.00      PROC
ATOM   3322  CD  GLU P 189     -24.905  -4.296  -0.979  1.00  2.15      PROC
ATOM   3323  OE1 GLU P 189     -25.233  -3.970  -0.652  1.00  2.52      PROC
ATOM   3324  OE2 GLU P 189     -25.346  -4.083  -0.694  1.00  2.48      PROC
ATOM   3325  C   GLU P 189     -21.600  -5.239  -3.652  1.00  1.35      PROC
ATOM   3326  O   GLU P 189     -22.116  -5.460  -4.728  1.00  1.42      PROC
ATOM   3327  N   PHE P 190     -20.624  -4.348  -3.533  1.00  1.26      PROC
ATOM   3328  HN  PHE P 190     -20.246  -4.125  -2.639  1.00  0.00      PROC
ATOM   3329  CA  PHE P 190     -20.028  -3.636  -4.630  1.00  1.23      PROC
ATOM   3330  HA  PHE P 190     -20.812  -3.170  -5.207  1.00  0.00      PROC
ATOM   3331  CB  PHE P 190     -19.074  -2.584  -4.052  1.00  1.21      PROC
ATOM   3332  HB1 PHE P 190     -18.380  -3.081  -3.342  1.00  0.00      PROC
ATOM   3333  HB2 PHE P 190     -19.671  -1.810  -3.524  1.00  0.00      PROC
ATOM   3334  CG  PHE P 190     -18.238  -1.877  -5.040  1.00  1.27      PROC
ATOM   3335  CD1 PHE P 190     -16.942  -2.199  -5.210  1.00  1.36      PROC
ATOM   3336  HD1 PHE P 190     -16.521  -3.017  -4.644  1.00  0.00      PROC
ATOM   3337  CE1 PHE P 190     -16.154  -1.515  -6.080  1.00  1.50      PROC
ATOM   3338  HE1 PHE P 190     -15.118  -1.796  -6.201  1.00  0.00      PROC
ATOM   3339  CZ  PHE P 190     -16.654  -0.495  -6.788  1.00  1.57      PROC
ATOM   3340  HZ  PHE P 190     -16.031   0.048  -7.483  1.00  0.00      PROC
ATOM   3341  CD2 PHE P 190     -18.720  -0.845  -5.751  1.00  1.39      PROC
ATOM   3342  HD2 PHE P 190     -19.753  -0.555  -5.628  1.00  0.00      PROC
ATOM   3343  CE2 PHE P 190     -17.936  -0.159  -6.621  1.00  1.54      PROC
ATOM   3344  HE2 PHE P 190     -18.352   0.665  -7.182  1.00  0.00      PROC
ATOM   3345  C   PHE P 190     -19.388  -4.531  -5.666  1.00  1.25      PROC
ATOM   3346  O   PHE P 190     -19.619  -4.395  -6.853  1.00  1.31      PROC
ATOM   3347  N   LEU P 191     -18.616  -5.515  -5.227  1.00  1.27      PROC
ATOM   3348  HN  LEU P 191     -18.411  -5.616  -4.257  1.00  0.00      PROC
ATOM   3349  CA  LEU P 191     -18.020  -6.498  -6.080  1.00  1.37      PROC
ATOM   3350  HA  LEU P 191     -17.493  -5.984  -6.870  1.00  0.00      PROC
ATOM   3351  CB  LEU P 191     -17.062  -7.373  -5.283  1.00  1.46      PROC
ATOM   3352  HB1 LEU P 191     -16.858  -8.274  -5.896  1.00  0.00      PROC
ATOM   3353  HB2 LEU P 191     -17.592  -7.676  -4.357  1.00  0.00      PROC
ATOM   3354  CG  LEU P 191     -15.912  -6.888  -4.923  1.00  1.63      PROC
ATOM   3355  HG  LEU P 191     -16.114  -5.919  -4.423  1.00  0.00      PROC
ATOM   3356  CD1 LEU P 191     -15.165  -7.547  -4.154  1.00  1.84      PROC
ATOM   3357 HD11 LEU P 191     -14.619  -8.326  -4.727  1.00  0.00      PROC
ATOM   3358 HD12 LEU P 191     -15.775  -8.045  -3.370  1.00  0.00      PROC
ATOM   3359 HD13 LEU P 191     -14.423  -6.872  -3.678  1.00  0.00      PROC
ATOM   3360  CD2 LEU P 191     -15.031  -6.674  -5.768  1.00  2.02      PROC
ATOM   3361 HD21 LEU P 191     -15.394  -5.943  -6.522  1.00  0.00      PROC
ATOM   3362 HD22 LEU P 191     -14.769  -7.620  -6.289  1.00  0.00      PROC
ATOM   3363 HD23 LEU P 191     -14.128  -6.256  -5.275  1.00  0.00      PROC
ATOM   3364  C   LEU P 191     -19.009  -7.352  -6.817  1.00  1.45      PROC
ATOM   3365  O   LEU P 191     -18.876  -7.601  -7.998  1.00  1.53      PROC
ATOM   3366  N   LEU P 192     -20.066  -7.783  -6.146  1.00  1.49      PROC
ATOM   3367  HN  LEU P 192     -20.153  -7.629  -5.165  1.00  0.00      PROC
ATOM   3368  CA  LEU P 192     -21.147  -8.487  -6.747  1.00  1.63      PROC
ATOM   3369  HA  LEU P 192     -20.739  -9.292  -7.341  1.00  0.00      PROC
ATOM   3370  CB  LEU P 192     -22.063  -9.032  -5.668  1.00  1.75      PROC
ATOM   3371  HB1 LEU P 192     -23.039  -8.575  -5.900  1.00  0.00      PROC
ATOM   3372  HB2 LEU P 192     -21.656  -8.600  -4.738  1.00  0.00      PROC
ATOM   3373  CG  LEU P 192     -22.286  -9.926  -5.422  1.00  2.39      PROC
ATOM   3374  HG  LEU P 192     -21.281 -10.167  -5.185  1.00  0.00      PROC
ATOM   3375  CD1 LEU P 192     -22.607 -10.715  -5.068  1.00  2.68      PROC
ATOM   3376 HD11 LEU P 192     -23.397 -11.136  -5.727  1.00  0.00      PROC
ATOM   3377 HD12 LEU P 192     -23.045 -10.529  -4.064  1.00  0.00      PROC
ATOM   3378 HD13 LEU P 192     -21.783 -11.455  -4.985  1.00  0.00      PROC
ATOM   3379  CD2 LEU P 192     -22.533 -10.623  -5.340  1.00  2.95      PROC
ATOM   3380 HD21 LEU P 192     -22.227 -11.242  -6.211  1.00  0.00      PROC
ATOM   3381 HD22 LEU P 192     -23.642 -10.626  -5.275  1.00  0.00      PROC
ATOM   3382 HD23 LEU P 192     -22.103 -11.070  -4.418  1.00  0.00      PROC
ATOM   3383  C   LEU P 192     -21.915  -7.673  -7.741  1.00  1.64      PROC
ATOM   3384  O   LEU P 192     -22.307  -8.145  -8.768  1.00  1.77      PROC
ATOM   3385  N   SER P 193     -22.107  -6.400  -7.471  1.00  1.56      PROC
ATOM   3386  HN  SER P 193     -21.764  -6.002  -6.625  1.00  0.00      PROC
ATOM   3387  CA  SER P 193     -22.800  -5.483  -8.325  1.00  1.63      PROC
ATOM   3388  HA  SER P 193     -23.725  -5.950  -8.628  1.00  0.00      PROC
ATOM   3389  CB  SER P 193     -23.084  -4.176  -7.625  1.00  1.64      PROC
ATOM   3390  HB1 SER P 193     -23.140  -3.415  -8.427  1.00  0.00      PROC
ATOM   3391  HB2 SER P 193     -22.203  -3.985  -6.983  1.00  0.00      PROC
ATOM   3392  OG  SER P 193     -23.819  -3.993  -7.076  1.00  1.94      PROC
ATOM   3393  HG1 SER P 193     -23.771  -4.621  -6.352  1.00  0.00      PROC
ATOM   3394  C   SER P 193     -22.112  -5.200  -9.620  1.00  1.64      PROC
ATOM   3395  O   SER P 193     -22.730  -5.031 -10.624  1.00  1.79      PROC
ATOM   3396  N   LYS P 194     -20.804  -5.176  -9.643  1.00  1.58      PROC
ATOM   3397  HN  LYS P 194     -20.267  -5.329  -8.818  1.00  0.00      PROC
ATOM   3398  CA  LYS P 194     -20.049  -4.933 -10.830  1.00  1.66      PROC
ATOM   3399  HA  LYS P 194     -20.653  -4.329 -11.491  1.00  0.00      PROC
ATOM   3400  CB  LYS P 194     -18.768  -4.231 -10.514  1.00  1.66      PROC
ATOM   3401  HB1 LYS P 194     -19.098  -3.251 -10.130  1.00  0.00      PROC
ATOM   3402  HB2 LYS P 194     -18.289  -4.109 -11.500  1.00  0.00      PROC
ATOM   3403  CG  LYS P 194     -17.898  -4.510  -9.826  1.00  1.73      PROC
ATOM   3404  HG1 LYS P 194     -17.472  -5.426 -10.274  1.00  0.00      PROC
ATOM   3405  HG2 LYS P 194     -18.375  -4.755  -8.860  1.00  0.00      PROC
ATOM   3406  CD  LYS P 194     -16.836  -3.772  -9.498  1.00  1.94      PROC
ATOM   3407  HD1 LYS P 194     -16.378  -4.382  -8.709  1.00  0.00      PROC
ATOM   3408  HD2 LYS P 194     -17.310  -2.877  -9.074  1.00  0.00      PROC
ATOM   3409  CE  LYS P 194     -15.985  -3.359  -9.970  1.00  1.99      PROC
ATOM   3410  HE1 LYS P 194     -15.411  -2.937  -9.129  1.00  0.00      PROC
ATOM   3411  HE2 LYS P 194     -16.411  -2.565 -10.605  1.00  0.00      PROC
ATOM   3412  NZ  LYS P 194     -15.150  -3.733 -10.630  1.00  2.21      PROC
ATOM   3413  HZ1 LYS P 194     -15.549  -4.126 -11.506  1.00  0.00      PROC
ATOM   3414  HZ2 LYS P 194     -14.618  -4.473 -10.130  1.00  0.00      PROC
ATOM   3415  HZ3 LYS P 194     -14.512  -2.945 -10.862  1.00  0.00      PROC
ATOM   3416  C   LYS P 194     -19.772  -6.143 -11.600  1.00  1.78      PROC
ATOM   3417  O   LYS P 194     -19.312  -6.083 -12.659  1.00  1.96      PROC
ATOM   3418  N   SER P 195     -20.065  -7.280 -11.100  1.00  1.83      PROC
ATOM   3419  HN  SER P 195     -20.456  -7.344 -10.186  1.00  0.00      PROC
ATOM   3420  CA  SER P 195     -19.883  -8.508 -11.738  1.00  2.06      PROC
ATOM   3421  HA  SER P 195     -18.922  -8.446 -12.224  1.00  0.00      PROC
ATOM   3422  CB  SER P 195     -19.907  -9.448 -11.128  1.00  2.50      PROC
ATOM   3423  HB1 SER P 195     -20.750  -9.996 -11.573  1.00  0.00      PROC
ATOM   3424  HB2 SER P 195     -20.164  -9.072 -10.127  1.00  0.00      PROC
ATOM   3425  OG  SER P 195     -19.488  -9.952 -10.976  1.00  2.95      PROC
ATOM   3426  HG1 SER P 195     -19.622 -10.620 -11.652  1.00  0.00      PROC
ATOM   3427  C   SER P 195     -20.518  -8.888 -12.589  1.00  2.33      PROC
ATOM   3428  O   SER P 195     -21.149  -8.902 -12.597  1.00  2.78      PROC
ATOM   3429  N   LYS P 196     -20.354  -9.203 -13.328  1.00  2.67      PROC
ATOM   3430  HN  LYS P 196     -19.392  -9.280 -13.513  1.00  0.00      PROC
ATOM   3431  CA  LYS P 196     -20.878  -9.573 -14.193  1.00  3.30      PROC
ATOM   3432  HA  LYS P 196     -21.929  -9.394 -14.026  1.00  0.00      PROC
ATOM   3433  CB  LYS P 196     -20.677  -9.265 -14.823  1.00  4.02      PROC
ATOM   3434  HB1 LYS P 196     -21.437  -9.397 -15.621  1.00  0.00      PROC
ATOM   3435  HB2 LYS P 196     -19.700  -9.644 -15.187  1.00  0.00      PROC
ATOM   3436  CG  LYS P 196     -20.625  -8.339 -14.504  1.00  4.31      PROC
ATOM   3437  HG1 LYS P 196     -19.946  -7.774 -15.177  1.00  0.00      PROC
ATOM   3438  HG2 LYS P 196     -20.195  -8.344 -13.480  1.00  0.00      PROC
ATOM   3439  CD  LYS P 196     -21.191  -8.035 -14.485  1.00  4.83      PROC
ATOM   3440  HD1 LYS P 196     -21.626  -8.352 -13.522  1.00  0.00      PROC
ATOM   3441  HD2 LYS P 196     -21.757  -8.482 -15.320  1.00  0.00      PROC
ATOM   3442  CE  LYS P 196     -21.295  -7.587 -14.510  1.00  5.60      PROC
ATOM   3443  HE1 LYS P 196     -21.676  -7.529 -15.534  1.00  0.00      PROC
ATOM   3444  HE2 LYS P 196     -20.299  -7.147 -14.406  1.00  0.00      PROC
ATOM   3445  NZ  LYS P 196     -21.513  -7.274 -14.350  1.00  6.28      PROC
ATOM   3446  HZ1 LYS P 196     -21.244  -7.136 -13.355  1.00  0.00      PROC
ATOM   3447  HZ2 LYS P 196     -22.528  -7.493 -14.407  1.00  0.00      PROC
ATOM   3448  HZ3 LYS P 196     -21.316  -6.405 -14.886  1.00  0.00      PROC
ATOM   3449  C   LYS P 196     -20.944 -10.520 -14.607  1.00  3.69      PROC
ATOM   3450  OT1 LYS P 196     -20.895 -10.921 -14.739  1.00  4.11      PROC
ATOM   3451  OT2 LYS P 196     -21.053 -10.871 -14.809  1.00  4.05      PROC
TER    3452      LYS    196
END
