# Supplementary material for: Mapping the Interactions Among Class IIa Histone Deacetylases and Myocyte Enhancer Factor 2s
Source: J Chem Inf Model. 2025 Jun 6;65(12):6249–60. doi: 10.1021/acs.jcim.5c00858 (PMC12199305; doi:10.1021/acs.jcim.5c00858)
Supplement: Supplementary file 6 [file ci5c00858_si_006.zip › Average_Structures/HDAC5_MEF2C.psf]

PSF EXT CMAP XPLOR

         3 !NTITLE
* GENERATED BY CHARMM-GUI (HTTP://WWW.CHARMM-GUI.ORG) V3.7 ON APR, 06. 2025. JOB
* READ PDB, MANIPULATE STRUCTURE IF NEEDED, AND GENERATE TOPOLOGY FILE          
*  DATE:     4/ 6/25      8: 4:25      CREATED BY USER: charmm-gui              

      3451 !NATOM
         1 PROA     2        GLY      N        NH3     -0.300000       14.0070           0
         2 PROA     2        GLY      HT1      HC       0.330000       1.00800           0
         3 PROA     2        GLY      HT2      HC       0.330000       1.00800           0
         4 PROA     2        GLY      HT3      HC       0.330000       1.00800           0
         5 PROA     2        GLY      CA       CT2      0.130000       12.0110           0
         6 PROA     2        GLY      HA1      HB2      0.900000E-01   1.00800           0
         7 PROA     2        GLY      HA2      HB2      0.900000E-01   1.00800           0
         8 PROA     2        GLY      C        C        0.510000       12.0110           0
         9 PROA     2        GLY      O        O       -0.510000       15.9994           0
        10 PROA     3        ARG      N        NH1     -0.470000       14.0070           0
        11 PROA     3        ARG      HN       H        0.310000       1.00800           0
        12 PROA     3        ARG      CA       CT1      0.700000E-01   12.0110           0
        13 PROA     3        ARG      HA       HB1      0.900000E-01   1.00800           0
        14 PROA     3        ARG      CB       CT2     -0.180000       12.0110           0
        15 PROA     3        ARG      HB1      HA2      0.900000E-01   1.00800           0
        16 PROA     3        ARG      HB2      HA2      0.900000E-01   1.00800           0
        17 PROA     3        ARG      CG       CT2     -0.180000       12.0110           0
        18 PROA     3        ARG      HG1      HA2      0.900000E-01   1.00800           0
        19 PROA     3        ARG      HG2      HA2      0.900000E-01   1.00800           0
        20 PROA     3        ARG      CD       CT2      0.200000       12.0110           0
        21 PROA     3        ARG      HD1      HA2      0.900000E-01   1.00800           0
        22 PROA     3        ARG      HD2      HA2      0.900000E-01   1.00800           0
        23 PROA     3        ARG      NE       NC2     -0.700000       14.0070           0
        24 PROA     3        ARG      HE       HC       0.440000       1.00800           0
        25 PROA     3        ARG      CZ       C        0.640000       12.0110           0
        26 PROA     3        ARG      NH1      NC2     -0.800000       14.0070           0
        27 PROA     3        ARG      HH11     HC       0.460000       1.00800           0
        28 PROA     3        ARG      HH12     HC       0.460000       1.00800           0
        29 PROA     3        ARG      NH2      NC2     -0.800000       14.0070           0
        30 PROA     3        ARG      HH21     HC       0.460000       1.00800           0
        31 PROA     3        ARG      HH22     HC       0.460000       1.00800           0
        32 PROA     3        ARG      C        C        0.510000       12.0110           0
        33 PROA     3        ARG      O        O       -0.510000       15.9994           0
        34 PROA     4        LYS      N        NH1     -0.470000       14.0070           0
        35 PROA     4        LYS      HN       H        0.310000       1.00800           0
        36 PROA     4        LYS      CA       CT1      0.700000E-01   12.0110           0
        37 PROA     4        LYS      HA       HB1      0.900000E-01   1.00800           0
        38 PROA     4        LYS      CB       CT2     -0.180000       12.0110           0
        39 PROA     4        LYS      HB1      HA2      0.900000E-01   1.00800           0
        40 PROA     4        LYS      HB2      HA2      0.900000E-01   1.00800           0
        41 PROA     4        LYS      CG       CT2     -0.180000       12.0110           0
        42 PROA     4        LYS      HG1      HA2      0.900000E-01   1.00800           0
        43 PROA     4        LYS      HG2      HA2      0.900000E-01   1.00800           0
        44 PROA     4        LYS      CD       CT2     -0.180000       12.0110           0
        45 PROA     4        LYS      HD1      HA2      0.900000E-01   1.00800           0
        46 PROA     4        LYS      HD2      HA2      0.900000E-01   1.00800           0
        47 PROA     4        LYS      CE       CT2      0.210000       12.0110           0
        48 PROA     4        LYS      HE1      HA2      0.500000E-01   1.00800           0
        49 PROA     4        LYS      HE2      HA2      0.500000E-01   1.00800           0
        50 PROA     4        LYS      NZ       NH3     -0.300000       14.0070           0
        51 PROA     4        LYS      HZ1      HC       0.330000       1.00800           0
        52 PROA     4        LYS      HZ2      HC       0.330000       1.00800           0
        53 PROA     4        LYS      HZ3      HC       0.330000       1.00800           0
        54 PROA     4        LYS      C        C        0.510000       12.0110           0
        55 PROA     4        LYS      O        O       -0.510000       15.9994           0
        56 PROA     5        LYS      N        NH1     -0.470000       14.0070           0
        57 PROA     5        LYS      HN       H        0.310000       1.00800           0
        58 PROA     5        LYS      CA       CT1      0.700000E-01   12.0110           0
        59 PROA     5        LYS      HA       HB1      0.900000E-01   1.00800           0
        60 PROA     5        LYS      CB       CT2     -0.180000       12.0110           0
        61 PROA     5        LYS      HB1      HA2      0.900000E-01   1.00800           0
        62 PROA     5        LYS      HB2      HA2      0.900000E-01   1.00800           0
        63 PROA     5        LYS      CG       CT2     -0.180000       12.0110           0
        64 PROA     5        LYS      HG1      HA2      0.900000E-01   1.00800           0
        65 PROA     5        LYS      HG2      HA2      0.900000E-01   1.00800           0
        66 PROA     5        LYS      CD       CT2     -0.180000       12.0110           0
        67 PROA     5        LYS      HD1      HA2      0.900000E-01   1.00800           0
        68 PROA     5        LYS      HD2      HA2      0.900000E-01   1.00800           0
        69 PROA     5        LYS      CE       CT2      0.210000       12.0110           0
        70 PROA     5        LYS      HE1      HA2      0.500000E-01   1.00800           0
        71 PROA     5        LYS      HE2      HA2      0.500000E-01   1.00800           0
        72 PROA     5        LYS      NZ       NH3     -0.300000       14.0070           0
        73 PROA     5        LYS      HZ1      HC       0.330000       1.00800           0
        74 PROA     5        LYS      HZ2      HC       0.330000       1.00800           0
        75 PROA     5        LYS      HZ3      HC       0.330000       1.00800           0
        76 PROA     5        LYS      C        C        0.510000       12.0110           0
        77 PROA     5        LYS      O        O       -0.510000       15.9994           0
        78 PROA     6        ILE      N        NH1     -0.470000       14.0070           0
        79 PROA     6        ILE      HN       H        0.310000       1.00800           0
        80 PROA     6        ILE      CA       CT1      0.700000E-01   12.0110           0
        81 PROA     6        ILE      HA       HB1      0.900000E-01   1.00800           0
        82 PROA     6        ILE      CB       CT1     -0.900000E-01   12.0110           0
        83 PROA     6        ILE      HB       HA1      0.900000E-01   1.00800           0
        84 PROA     6        ILE      CG2      CT3     -0.270000       12.0110           0
        85 PROA     6        ILE      HG21     HA3      0.900000E-01   1.00800           0
        86 PROA     6        ILE      HG22     HA3      0.900000E-01   1.00800           0
        87 PROA     6        ILE      HG23     HA3      0.900000E-01   1.00800           0
        88 PROA     6        ILE      CG1      CT2     -0.180000       12.0110           0
        89 PROA     6        ILE      HG11     HA2      0.900000E-01   1.00800           0
        90 PROA     6        ILE      HG12     HA2      0.900000E-01   1.00800           0
        91 PROA     6        ILE      CD       CT3     -0.270000       12.0110           0
        92 PROA     6        ILE      HD1      HA3      0.900000E-01   1.00800           0
        93 PROA     6        ILE      HD2      HA3      0.900000E-01   1.00800           0
        94 PROA     6        ILE      HD3      HA3      0.900000E-01   1.00800           0
        95 PROA     6        ILE      C        C        0.510000       12.0110           0
        96 PROA     6        ILE      O        O       -0.510000       15.9994           0
        97 PROA     7        GLN      N        NH1     -0.470000       14.0070           0
        98 PROA     7        GLN      HN       H        0.310000       1.00800           0
        99 PROA     7        GLN      CA       CT1      0.700000E-01   12.0110           0
       100 PROA     7        GLN      HA       HB1      0.900000E-01   1.00800           0
       101 PROA     7        GLN      CB       CT2     -0.180000       12.0110           0
       102 PROA     7        GLN      HB1      HA2      0.900000E-01   1.00800           0
       103 PROA     7        GLN      HB2      HA2      0.900000E-01   1.00800           0
       104 PROA     7        GLN      CG       CT2     -0.180000       12.0110           0
       105 PROA     7        GLN      HG1      HA2      0.900000E-01   1.00800           0
       106 PROA     7        GLN      HG2      HA2      0.900000E-01   1.00800           0
       107 PROA     7        GLN      CD       CC       0.550000       12.0110           0
       108 PROA     7        GLN      OE1      O       -0.550000       15.9994           0
       109 PROA     7        GLN      NE2      NH2     -0.620000       14.0070           0
       110 PROA     7        GLN      HE21     H        0.320000       1.00800           0
       111 PROA     7        GLN      HE22     H        0.300000       1.00800           0
       112 PROA     7        GLN      C        C        0.510000       12.0110           0
       113 PROA     7        GLN      O        O       -0.510000       15.9994           0
       114 PROA     8        ILE      N        NH1     -0.470000       14.0070           0
       115 PROA     8        ILE      HN       H        0.310000       1.00800           0
       116 PROA     8        ILE      CA       CT1      0.700000E-01   12.0110           0
       117 PROA     8        ILE      HA       HB1      0.900000E-01   1.00800           0
       118 PROA     8        ILE      CB       CT1     -0.900000E-01   12.0110           0
       119 PROA     8        ILE      HB       HA1      0.900000E-01   1.00800           0
       120 PROA     8        ILE      CG2      CT3     -0.270000       12.0110           0
       121 PROA     8        ILE      HG21     HA3      0.900000E-01   1.00800           0
       122 PROA     8        ILE      HG22     HA3      0.900000E-01   1.00800           0
       123 PROA     8        ILE      HG23     HA3      0.900000E-01   1.00800           0
       124 PROA     8        ILE      CG1      CT2     -0.180000       12.0110           0
       125 PROA     8        ILE      HG11     HA2      0.900000E-01   1.00800           0
       126 PROA     8        ILE      HG12     HA2      0.900000E-01   1.00800           0
       127 PROA     8        ILE      CD       CT3     -0.270000       12.0110           0
       128 PROA     8        ILE      HD1      HA3      0.900000E-01   1.00800           0
       129 PROA     8        ILE      HD2      HA3      0.900000E-01   1.00800           0
       130 PROA     8        ILE      HD3      HA3      0.900000E-01   1.00800           0
       131 PROA     8        ILE      C        C        0.510000       12.0110           0
       132 PROA     8        ILE      O        O       -0.510000       15.9994           0
       133 PROA     9        THR      N        NH1     -0.470000       14.0070           0
       134 PROA     9        THR      HN       H        0.310000       1.00800           0
       135 PROA     9        THR      CA       CT1      0.700000E-01   12.0110           0
       136 PROA     9        THR      HA       HB1      0.900000E-01   1.00800           0
       137 PROA     9        THR      CB       CT1      0.140000       12.0110           0
       138 PROA     9        THR      HB       HA1      0.900000E-01   1.00800           0
       139 PROA     9        THR      OG1      OH1     -0.660000       15.9994           0
       140 PROA     9        THR      HG1      H        0.430000       1.00800           0
       141 PROA     9        THR      CG2      CT3     -0.270000       12.0110           0
       142 PROA     9        THR      HG21     HA3      0.900000E-01   1.00800           0
       143 PROA     9        THR      HG22     HA3      0.900000E-01   1.00800           0
       144 PROA     9        THR      HG23     HA3      0.900000E-01   1.00800           0
       145 PROA     9        THR      C        C        0.510000       12.0110           0
       146 PROA     9        THR      O        O       -0.510000       15.9994           0
       147 PROA     10       ARG      N        NH1     -0.470000       14.0070           0
       148 PROA     10       ARG      HN       H        0.310000       1.00800           0
       149 PROA     10       ARG      CA       CT1      0.700000E-01   12.0110           0
       150 PROA     10       ARG      HA       HB1      0.900000E-01   1.00800           0
       151 PROA     10       ARG      CB       CT2     -0.180000       12.0110           0
       152 PROA     10       ARG      HB1      HA2      0.900000E-01   1.00800           0
       153 PROA     10       ARG      HB2      HA2      0.900000E-01   1.00800           0
       154 PROA     10       ARG      CG       CT2     -0.180000       12.0110           0
       155 PROA     10       ARG      HG1      HA2      0.900000E-01   1.00800           0
       156 PROA     10       ARG      HG2      HA2      0.900000E-01   1.00800           0
       157 PROA     10       ARG      CD       CT2      0.200000       12.0110           0
       158 PROA     10       ARG      HD1      HA2      0.900000E-01   1.00800           0
       159 PROA     10       ARG      HD2      HA2      0.900000E-01   1.00800           0
       160 PROA     10       ARG      NE       NC2     -0.700000       14.0070           0
       161 PROA     10       ARG      HE       HC       0.440000       1.00800           0
       162 PROA     10       ARG      CZ       C        0.640000       12.0110           0
       163 PROA     10       ARG      NH1      NC2     -0.800000       14.0070           0
       164 PROA     10       ARG      HH11     HC       0.460000       1.00800           0
       165 PROA     10       ARG      HH12     HC       0.460000       1.00800           0
       166 PROA     10       ARG      NH2      NC2     -0.800000       14.0070           0
       167 PROA     10       ARG      HH21     HC       0.460000       1.00800           0
       168 PROA     10       ARG      HH22     HC       0.460000       1.00800           0
       169 PROA     10       ARG      C        C        0.510000       12.0110           0
       170 PROA     10       ARG      O        O       -0.510000       15.9994           0
       171 PROA     11       ILE      N        NH1     -0.470000       14.0070           0
       172 PROA     11       ILE      HN       H        0.310000       1.00800           0
       173 PROA     11       ILE      CA       CT1      0.700000E-01   12.0110           0
       174 PROA     11       ILE      HA       HB1      0.900000E-01   1.00800           0
       175 PROA     11       ILE      CB       CT1     -0.900000E-01   12.0110           0
       176 PROA     11       ILE      HB       HA1      0.900000E-01   1.00800           0
       177 PROA     11       ILE      CG2      CT3     -0.270000       12.0110           0
       178 PROA     11       ILE      HG21     HA3      0.900000E-01   1.00800           0
       179 PROA     11       ILE      HG22     HA3      0.900000E-01   1.00800           0
       180 PROA     11       ILE      HG23     HA3      0.900000E-01   1.00800           0
       181 PROA     11       ILE      CG1      CT2     -0.180000       12.0110           0
       182 PROA     11       ILE      HG11     HA2      0.900000E-01   1.00800           0
       183 PROA     11       ILE      HG12     HA2      0.900000E-01   1.00800           0
       184 PROA     11       ILE      CD       CT3     -0.270000       12.0110           0
       185 PROA     11       ILE      HD1      HA3      0.900000E-01   1.00800           0
       186 PROA     11       ILE      HD2      HA3      0.900000E-01   1.00800           0
       187 PROA     11       ILE      HD3      HA3      0.900000E-01   1.00800           0
       188 PROA     11       ILE      C        C        0.510000       12.0110           0
       189 PROA     11       ILE      O        O       -0.510000       15.9994           0
       190 PROA     12       MET      N        NH1     -0.470000       14.0070           0
       191 PROA     12       MET      HN       H        0.310000       1.00800           0
       192 PROA     12       MET      CA       CT1      0.700000E-01   12.0110           0
       193 PROA     12       MET      HA       HB1      0.900000E-01   1.00800           0
       194 PROA     12       MET      CB       CT2     -0.180000       12.0110           0
       195 PROA     12       MET      HB1      HA2      0.900000E-01   1.00800           0
       196 PROA     12       MET      HB2      HA2      0.900000E-01   1.00800           0
       197 PROA     12       MET      CG       CT2     -0.140000       12.0110           0
       198 PROA     12       MET      HG1      HA2      0.900000E-01   1.00800           0
       199 PROA     12       MET      HG2      HA2      0.900000E-01   1.00800           0
       200 PROA     12       MET      SD       S       -0.900000E-01   32.0600           0
       201 PROA     12       MET      CE       CT3     -0.220000       12.0110           0
       202 PROA     12       MET      HE1      HA3      0.900000E-01   1.00800           0
       203 PROA     12       MET      HE2      HA3      0.900000E-01   1.00800           0
       204 PROA     12       MET      HE3      HA3      0.900000E-01   1.00800           0
       205 PROA     12       MET      C        C        0.510000       12.0110           0
       206 PROA     12       MET      O        O       -0.510000       15.9994           0
       207 PROA     13       ASP      N        NH1     -0.470000       14.0070           0
       208 PROA     13       ASP      HN       H        0.310000       1.00800           0
       209 PROA     13       ASP      CA       CT1      0.700000E-01   12.0110           0
       210 PROA     13       ASP      HA       HB1      0.900000E-01   1.00800           0
       211 PROA     13       ASP      CB       CT2A    -0.280000       12.0110           0
       212 PROA     13       ASP      HB1      HA2      0.900000E-01   1.00800           0
       213 PROA     13       ASP      HB2      HA2      0.900000E-01   1.00800           0
       214 PROA     13       ASP      CG       CC       0.620000       12.0110           0
       215 PROA     13       ASP      OD1      OC      -0.760000       15.9994           0
       216 PROA     13       ASP      OD2      OC      -0.760000       15.9994           0
       217 PROA     13       ASP      C        C        0.510000       12.0110           0
       218 PROA     13       ASP      O        O       -0.510000       15.9994           0
       219 PROA     14       GLU      N        NH1     -0.470000       14.0070           0
       220 PROA     14       GLU      HN       H        0.310000       1.00800           0
       221 PROA     14       GLU      CA       CT1      0.700000E-01   12.0110           0
       222 PROA     14       GLU      HA       HB1      0.900000E-01   1.00800           0
       223 PROA     14       GLU      CB       CT2A    -0.180000       12.0110           0
       224 PROA     14       GLU      HB1      HA2      0.900000E-01   1.00800           0
       225 PROA     14       GLU      HB2      HA2      0.900000E-01   1.00800           0
       226 PROA     14       GLU      CG       CT2     -0.280000       12.0110           0
       227 PROA     14       GLU      HG1      HA2      0.900000E-01   1.00800           0
       228 PROA     14       GLU      HG2      HA2      0.900000E-01   1.00800           0
       229 PROA     14       GLU      CD       CC       0.620000       12.0110           0
       230 PROA     14       GLU      OE1      OC      -0.760000       15.9994           0
       231 PROA     14       GLU      OE2      OC      -0.760000       15.9994           0
       232 PROA     14       GLU      C        C        0.510000       12.0110           0
       233 PROA     14       GLU      O        O       -0.510000       15.9994           0
       234 PROA     15       ARG      N        NH1     -0.470000       14.0070           0
       235 PROA     15       ARG      HN       H        0.310000       1.00800           0
       236 PROA     15       ARG      CA       CT1      0.700000E-01   12.0110           0
       237 PROA     15       ARG      HA       HB1      0.900000E-01   1.00800           0
       238 PROA     15       ARG      CB       CT2     -0.180000       12.0110           0
       239 PROA     15       ARG      HB1      HA2      0.900000E-01   1.00800           0
       240 PROA     15       ARG      HB2      HA2      0.900000E-01   1.00800           0
       241 PROA     15       ARG      CG       CT2     -0.180000       12.0110           0
       242 PROA     15       ARG      HG1      HA2      0.900000E-01   1.00800           0
       243 PROA     15       ARG      HG2      HA2      0.900000E-01   1.00800           0
       244 PROA     15       ARG      CD       CT2      0.200000       12.0110           0
       245 PROA     15       ARG      HD1      HA2      0.900000E-01   1.00800           0
       246 PROA     15       ARG      HD2      HA2      0.900000E-01   1.00800           0
       247 PROA     15       ARG      NE       NC2     -0.700000       14.0070           0
       248 PROA     15       ARG      HE       HC       0.440000       1.00800           0
       249 PROA     15       ARG      CZ       C        0.640000       12.0110           0
       250 PROA     15       ARG      NH1      NC2     -0.800000       14.0070           0
       251 PROA     15       ARG      HH11     HC       0.460000       1.00800           0
       252 PROA     15       ARG      HH12     HC       0.460000       1.00800           0
       253 PROA     15       ARG      NH2      NC2     -0.800000       14.0070           0
       254 PROA     15       ARG      HH21     HC       0.460000       1.00800           0
       255 PROA     15       ARG      HH22     HC       0.460000       1.00800           0
       256 PROA     15       ARG      C        C        0.510000       12.0110           0
       257 PROA     15       ARG      O        O       -0.510000       15.9994           0
       258 PROA     16       ASN      N        NH1     -0.470000       14.0070           0
       259 PROA     16       ASN      HN       H        0.310000       1.00800           0
       260 PROA     16       ASN      CA       CT1      0.700000E-01   12.0110           0
       261 PROA     16       ASN      HA       HB1      0.900000E-01   1.00800           0
       262 PROA     16       ASN      CB       CT2     -0.180000       12.0110           0
       263 PROA     16       ASN      HB1      HA2      0.900000E-01   1.00800           0
       264 PROA     16       ASN      HB2      HA2      0.900000E-01   1.00800           0
       265 PROA     16       ASN      CG       CC       0.550000       12.0110           0
       266 PROA     16       ASN      OD1      O       -0.550000       15.9994           0
       267 PROA     16       ASN      ND2      NH2     -0.620000       14.0070           0
       268 PROA     16       ASN      HD21     H        0.320000       1.00800           0
       269 PROA     16       ASN      HD22     H        0.300000       1.00800           0
       270 PROA     16       ASN      C        C        0.510000       12.0110           0
       271 PROA     16       ASN      O        O       -0.510000       15.9994           0
       272 PROA     17       ARG      N        NH1     -0.470000       14.0070           0
       273 PROA     17       ARG      HN       H        0.310000       1.00800           0
       274 PROA     17       ARG      CA       CT1      0.700000E-01   12.0110           0
       275 PROA     17       ARG      HA       HB1      0.900000E-01   1.00800           0
       276 PROA     17       ARG      CB       CT2     -0.180000       12.0110           0
       277 PROA     17       ARG      HB1      HA2      0.900000E-01   1.00800           0
       278 PROA     17       ARG      HB2      HA2      0.900000E-01   1.00800           0
       279 PROA     17       ARG      CG       CT2     -0.180000       12.0110           0
       280 PROA     17       ARG      HG1      HA2      0.900000E-01   1.00800           0
       281 PROA     17       ARG      HG2      HA2      0.900000E-01   1.00800           0
       282 PROA     17       ARG      CD       CT2      0.200000       12.0110           0
       283 PROA     17       ARG      HD1      HA2      0.900000E-01   1.00800           0
       284 PROA     17       ARG      HD2      HA2      0.900000E-01   1.00800           0
       285 PROA     17       ARG      NE       NC2     -0.700000       14.0070           0
       286 PROA     17       ARG      HE       HC       0.440000       1.00800           0
       287 PROA     17       ARG      CZ       C        0.640000       12.0110           0
       288 PROA     17       ARG      NH1      NC2     -0.800000       14.0070           0
       289 PROA     17       ARG      HH11     HC       0.460000       1.00800           0
       290 PROA     17       ARG      HH12     HC       0.460000       1.00800           0
       291 PROA     17       ARG      NH2      NC2     -0.800000       14.0070           0
       292 PROA     17       ARG      HH21     HC       0.460000       1.00800           0
       293 PROA     17       ARG      HH22     HC       0.460000       1.00800           0
       294 PROA     17       ARG      C        C        0.510000       12.0110           0
       295 PROA     17       ARG      O        O       -0.510000       15.9994           0
       296 PROA     18       GLN      N        NH1     -0.470000       14.0070           0
       297 PROA     18       GLN      HN       H        0.310000       1.00800           0
       298 PROA     18       GLN      CA       CT1      0.700000E-01   12.0110           0
       299 PROA     18       GLN      HA       HB1      0.900000E-01   1.00800           0
       300 PROA     18       GLN      CB       CT2     -0.180000       12.0110           0
       301 PROA     18       GLN      HB1      HA2      0.900000E-01   1.00800           0
       302 PROA     18       GLN      HB2      HA2      0.900000E-01   1.00800           0
       303 PROA     18       GLN      CG       CT2     -0.180000       12.0110           0
       304 PROA     18       GLN      HG1      HA2      0.900000E-01   1.00800           0
       305 PROA     18       GLN      HG2      HA2      0.900000E-01   1.00800           0
       306 PROA     18       GLN      CD       CC       0.550000       12.0110           0
       307 PROA     18       GLN      OE1      O       -0.550000       15.9994           0
       308 PROA     18       GLN      NE2      NH2     -0.620000       14.0070           0
       309 PROA     18       GLN      HE21     H        0.320000       1.00800           0
       310 PROA     18       GLN      HE22     H        0.300000       1.00800           0
       311 PROA     18       GLN      C        C        0.510000       12.0110           0
       312 PROA     18       GLN      O        O       -0.510000       15.9994           0
       313 PROA     19       VAL      N        NH1     -0.470000       14.0070           0
       314 PROA     19       VAL      HN       H        0.310000       1.00800           0
       315 PROA     19       VAL      CA       CT1      0.700000E-01   12.0110           0
       316 PROA     19       VAL      HA       HB1      0.900000E-01   1.00800           0
       317 PROA     19       VAL      CB       CT1     -0.900000E-01   12.0110           0
       318 PROA     19       VAL      HB       HA1      0.900000E-01   1.00800           0
       319 PROA     19       VAL      CG1      CT3     -0.270000       12.0110           0
       320 PROA     19       VAL      HG11     HA3      0.900000E-01   1.00800           0
       321 PROA     19       VAL      HG12     HA3      0.900000E-01   1.00800           0
       322 PROA     19       VAL      HG13     HA3      0.900000E-01   1.00800           0
       323 PROA     19       VAL      CG2      CT3     -0.270000       12.0110           0
       324 PROA     19       VAL      HG21     HA3      0.900000E-01   1.00800           0
       325 PROA     19       VAL      HG22     HA3      0.900000E-01   1.00800           0
       326 PROA     19       VAL      HG23     HA3      0.900000E-01   1.00800           0
       327 PROA     19       VAL      C        C        0.510000       12.0110           0
       328 PROA     19       VAL      O        O       -0.510000       15.9994           0
       329 PROA     20       THR      N        NH1     -0.470000       14.0070           0
       330 PROA     20       THR      HN       H        0.310000       1.00800           0
       331 PROA     20       THR      CA       CT1      0.700000E-01   12.0110           0
       332 PROA     20       THR      HA       HB1      0.900000E-01   1.00800           0
       333 PROA     20       THR      CB       CT1      0.140000       12.0110           0
       334 PROA     20       THR      HB       HA1      0.900000E-01   1.00800           0
       335 PROA     20       THR      OG1      OH1     -0.660000       15.9994           0
       336 PROA     20       THR      HG1      H        0.430000       1.00800           0
       337 PROA     20       THR      CG2      CT3     -0.270000       12.0110           0
       338 PROA     20       THR      HG21     HA3      0.900000E-01   1.00800           0
       339 PROA     20       THR      HG22     HA3      0.900000E-01   1.00800           0
       340 PROA     20       THR      HG23     HA3      0.900000E-01   1.00800           0
       341 PROA     20       THR      C        C        0.510000       12.0110           0
       342 PROA     20       THR      O        O       -0.510000       15.9994           0
       343 PROA     21       PHE      N        NH1     -0.470000       14.0070           0
       344 PROA     21       PHE      HN       H        0.310000       1.00800           0
       345 PROA     21       PHE      CA       CT1      0.700000E-01   12.0110           0
       346 PROA     21       PHE      HA       HB1      0.900000E-01   1.00800           0
       347 PROA     21       PHE      CB       CT2     -0.180000       12.0110           0
       348 PROA     21       PHE      HB1      HA2      0.900000E-01   1.00800           0
       349 PROA     21       PHE      HB2      HA2      0.900000E-01   1.00800           0
       350 PROA     21       PHE      CG       CA        0.00000       12.0110           0
       351 PROA     21       PHE      CD1      CA      -0.115000       12.0110           0
       352 PROA     21       PHE      HD1      HP       0.115000       1.00800           0
       353 PROA     21       PHE      CE1      CA      -0.115000       12.0110           0
       354 PROA     21       PHE      HE1      HP       0.115000       1.00800           0
       355 PROA     21       PHE      CZ       CA      -0.115000       12.0110           0
       356 PROA     21       PHE      HZ       HP       0.115000       1.00800           0
       357 PROA     21       PHE      CD2      CA      -0.115000       12.0110           0
       358 PROA     21       PHE      HD2      HP       0.115000       1.00800           0
       359 PROA     21       PHE      CE2      CA      -0.115000       12.0110           0
       360 PROA     21       PHE      HE2      HP       0.115000       1.00800           0
       361 PROA     21       PHE      C        C        0.510000       12.0110           0
       362 PROA     21       PHE      O        O       -0.510000       15.9994           0
       363 PROA     22       THR      N        NH1     -0.470000       14.0070           0
       364 PROA     22       THR      HN       H        0.310000       1.00800           0
       365 PROA     22       THR      CA       CT1      0.700000E-01   12.0110           0
       366 PROA     22       THR      HA       HB1      0.900000E-01   1.00800           0
       367 PROA     22       THR      CB       CT1      0.140000       12.0110           0
       368 PROA     22       THR      HB       HA1      0.900000E-01   1.00800           0
       369 PROA     22       THR      OG1      OH1     -0.660000       15.9994           0
       370 PROA     22       THR      HG1      H        0.430000       1.00800           0
       371 PROA     22       THR      CG2      CT3     -0.270000       12.0110           0
       372 PROA     22       THR      HG21     HA3      0.900000E-01   1.00800           0
       373 PROA     22       THR      HG22     HA3      0.900000E-01   1.00800           0
       374 PROA     22       THR      HG23     HA3      0.900000E-01   1.00800           0
       375 PROA     22       THR      C        C        0.510000       12.0110           0
       376 PROA     22       THR      O        O       -0.510000       15.9994           0
       377 PROA     23       LYS      N        NH1     -0.470000       14.0070           0
       378 PROA     23       LYS      HN       H        0.310000       1.00800           0
       379 PROA     23       LYS      CA       CT1      0.700000E-01   12.0110           0
       380 PROA     23       LYS      HA       HB1      0.900000E-01   1.00800           0
       381 PROA     23       LYS      CB       CT2     -0.180000       12.0110           0
       382 PROA     23       LYS      HB1      HA2      0.900000E-01   1.00800           0
       383 PROA     23       LYS      HB2      HA2      0.900000E-01   1.00800           0
       384 PROA     23       LYS      CG       CT2     -0.180000       12.0110           0
       385 PROA     23       LYS      HG1      HA2      0.900000E-01   1.00800           0
       386 PROA     23       LYS      HG2      HA2      0.900000E-01   1.00800           0
       387 PROA     23       LYS      CD       CT2     -0.180000       12.0110           0
       388 PROA     23       LYS      HD1      HA2      0.900000E-01   1.00800           0
       389 PROA     23       LYS      HD2      HA2      0.900000E-01   1.00800           0
       390 PROA     23       LYS      CE       CT2      0.210000       12.0110           0
       391 PROA     23       LYS      HE1      HA2      0.500000E-01   1.00800           0
       392 PROA     23       LYS      HE2      HA2      0.500000E-01   1.00800           0
       393 PROA     23       LYS      NZ       NH3     -0.300000       14.0070           0
       394 PROA     23       LYS      HZ1      HC       0.330000       1.00800           0
       395 PROA     23       LYS      HZ2      HC       0.330000       1.00800           0
       396 PROA     23       LYS      HZ3      HC       0.330000       1.00800           0
       397 PROA     23       LYS      C        C        0.510000       12.0110           0
       398 PROA     23       LYS      O        O       -0.510000       15.9994           0
       399 PROA     24       ARG      N        NH1     -0.470000       14.0070           0
       400 PROA     24       ARG      HN       H        0.310000       1.00800           0
       401 PROA     24       ARG      CA       CT1      0.700000E-01   12.0110           0
       402 PROA     24       ARG      HA       HB1      0.900000E-01   1.00800           0
       403 PROA     24       ARG      CB       CT2     -0.180000       12.0110           0
       404 PROA     24       ARG      HB1      HA2      0.900000E-01   1.00800           0
       405 PROA     24       ARG      HB2      HA2      0.900000E-01   1.00800           0
       406 PROA     24       ARG      CG       CT2     -0.180000       12.0110           0
       407 PROA     24       ARG      HG1      HA2      0.900000E-01   1.00800           0
       408 PROA     24       ARG      HG2      HA2      0.900000E-01   1.00800           0
       409 PROA     24       ARG      CD       CT2      0.200000       12.0110           0
       410 PROA     24       ARG      HD1      HA2      0.900000E-01   1.00800           0
       411 PROA     24       ARG      HD2      HA2      0.900000E-01   1.00800           0
       412 PROA     24       ARG      NE       NC2     -0.700000       14.0070           0
       413 PROA     24       ARG      HE       HC       0.440000       1.00800           0
       414 PROA     24       ARG      CZ       C        0.640000       12.0110           0
       415 PROA     24       ARG      NH1      NC2     -0.800000       14.0070           0
       416 PROA     24       ARG      HH11     HC       0.460000       1.00800           0
       417 PROA     24       ARG      HH12     HC       0.460000       1.00800           0
       418 PROA     24       ARG      NH2      NC2     -0.800000       14.0070           0
       419 PROA     24       ARG      HH21     HC       0.460000       1.00800           0
       420 PROA     24       ARG      HH22     HC       0.460000       1.00800           0
       421 PROA     24       ARG      C        C        0.510000       12.0110           0
       422 PROA     24       ARG      O        O       -0.510000       15.9994           0
       423 PROA     25       LYS      N        NH1     -0.470000       14.0070           0
       424 PROA     25       LYS      HN       H        0.310000       1.00800           0
       425 PROA     25       LYS      CA       CT1      0.700000E-01   12.0110           0
       426 PROA     25       LYS      HA       HB1      0.900000E-01   1.00800           0
       427 PROA     25       LYS      CB       CT2     -0.180000       12.0110           0
       428 PROA     25       LYS      HB1      HA2      0.900000E-01   1.00800           0
       429 PROA     25       LYS      HB2      HA2      0.900000E-01   1.00800           0
       430 PROA     25       LYS      CG       CT2     -0.180000       12.0110           0
       431 PROA     25       LYS      HG1      HA2      0.900000E-01   1.00800           0
       432 PROA     25       LYS      HG2      HA2      0.900000E-01   1.00800           0
       433 PROA     25       LYS      CD       CT2     -0.180000       12.0110           0
       434 PROA     25       LYS      HD1      HA2      0.900000E-01   1.00800           0
       435 PROA     25       LYS      HD2      HA2      0.900000E-01   1.00800           0
       436 PROA     25       LYS      CE       CT2      0.210000       12.0110           0
       437 PROA     25       LYS      HE1      HA2      0.500000E-01   1.00800           0
       438 PROA     25       LYS      HE2      HA2      0.500000E-01   1.00800           0
       439 PROA     25       LYS      NZ       NH3     -0.300000       14.0070           0
       440 PROA     25       LYS      HZ1      HC       0.330000       1.00800           0
       441 PROA     25       LYS      HZ2      HC       0.330000       1.00800           0
       442 PROA     25       LYS      HZ3      HC       0.330000       1.00800           0
       443 PROA     25       LYS      C        C        0.510000       12.0110           0
       444 PROA     25       LYS      O        O       -0.510000       15.9994           0
       445 PROA     26       PHE      N        NH1     -0.470000       14.0070           0
       446 PROA     26       PHE      HN       H        0.310000       1.00800           0
       447 PROA     26       PHE      CA       CT1      0.700000E-01   12.0110           0
       448 PROA     26       PHE      HA       HB1      0.900000E-01   1.00800           0
       449 PROA     26       PHE      CB       CT2     -0.180000       12.0110           0
       450 PROA     26       PHE      HB1      HA2      0.900000E-01   1.00800           0
       451 PROA     26       PHE      HB2      HA2      0.900000E-01   1.00800           0
       452 PROA     26       PHE      CG       CA        0.00000       12.0110           0
       453 PROA     26       PHE      CD1      CA      -0.115000       12.0110           0
       454 PROA     26       PHE      HD1      HP       0.115000       1.00800           0
       455 PROA     26       PHE      CE1      CA      -0.115000       12.0110           0
       456 PROA     26       PHE      HE1      HP       0.115000       1.00800           0
       457 PROA     26       PHE      CZ       CA      -0.115000       12.0110           0
       458 PROA     26       PHE      HZ       HP       0.115000       1.00800           0
       459 PROA     26       PHE      CD2      CA      -0.115000       12.0110           0
       460 PROA     26       PHE      HD2      HP       0.115000       1.00800           0
       461 PROA     26       PHE      CE2      CA      -0.115000       12.0110           0
       462 PROA     26       PHE      HE2      HP       0.115000       1.00800           0
       463 PROA     26       PHE      C        C        0.510000       12.0110           0
       464 PROA     26       PHE      O        O       -0.510000       15.9994           0
       465 PROA     27       GLY      N        NH1     -0.470000       14.0070           0
       466 PROA     27       GLY      HN       H        0.310000       1.00800           0
       467 PROA     27       GLY      CA       CT2     -0.200000E-01   12.0110           0
       468 PROA     27       GLY      HA1      HB2      0.900000E-01   1.00800           0
       469 PROA     27       GLY      HA2      HB2      0.900000E-01   1.00800           0
       470 PROA     27       GLY      C        C        0.510000       12.0110           0
       471 PROA     27       GLY      O        O       -0.510000       15.9994           0
       472 PROA     28       LEU      N        NH1     -0.470000       14.0070           0
       473 PROA     28       LEU      HN       H        0.310000       1.00800           0
       474 PROA     28       LEU      CA       CT1      0.700000E-01   12.0110           0
       475 PROA     28       LEU      HA       HB1      0.900000E-01   1.00800           0
       476 PROA     28       LEU      CB       CT2     -0.180000       12.0110           0
       477 PROA     28       LEU      HB1      HA2      0.900000E-01   1.00800           0
       478 PROA     28       LEU      HB2      HA2      0.900000E-01   1.00800           0
       479 PROA     28       LEU      CG       CT1     -0.900000E-01   12.0110           0
       480 PROA     28       LEU      HG       HA1      0.900000E-01   1.00800           0
       481 PROA     28       LEU      CD1      CT3     -0.270000       12.0110           0
       482 PROA     28       LEU      HD11     HA3      0.900000E-01   1.00800           0
       483 PROA     28       LEU      HD12     HA3      0.900000E-01   1.00800           0
       484 PROA     28       LEU      HD13     HA3      0.900000E-01   1.00800           0
       485 PROA     28       LEU      CD2      CT3     -0.270000       12.0110           0
       486 PROA     28       LEU      HD21     HA3      0.900000E-01   1.00800           0
       487 PROA     28       LEU      HD22     HA3      0.900000E-01   1.00800           0
       488 PROA     28       LEU      HD23     HA3      0.900000E-01   1.00800           0
       489 PROA     28       LEU      C        C        0.510000       12.0110           0
       490 PROA     28       LEU      O        O       -0.510000       15.9994           0
       491 PROA     29       MET      N        NH1     -0.470000       14.0070           0
       492 PROA     29       MET      HN       H        0.310000       1.00800           0
       493 PROA     29       MET      CA       CT1      0.700000E-01   12.0110           0
       494 PROA     29       MET      HA       HB1      0.900000E-01   1.00800           0
       495 PROA     29       MET      CB       CT2     -0.180000       12.0110           0
       496 PROA     29       MET      HB1      HA2      0.900000E-01   1.00800           0
       497 PROA     29       MET      HB2      HA2      0.900000E-01   1.00800           0
       498 PROA     29       MET      CG       CT2     -0.140000       12.0110           0
       499 PROA     29       MET      HG1      HA2      0.900000E-01   1.00800           0
       500 PROA     29       MET      HG2      HA2      0.900000E-01   1.00800           0
       501 PROA     29       MET      SD       S       -0.900000E-01   32.0600           0
       502 PROA     29       MET      CE       CT3     -0.220000       12.0110           0
       503 PROA     29       MET      HE1      HA3      0.900000E-01   1.00800           0
       504 PROA     29       MET      HE2      HA3      0.900000E-01   1.00800           0
       505 PROA     29       MET      HE3      HA3      0.900000E-01   1.00800           0
       506 PROA     29       MET      C        C        0.510000       12.0110           0
       507 PROA     29       MET      O        O       -0.510000       15.9994           0
       508 PROA     30       LYS      N        NH1     -0.470000       14.0070           0
       509 PROA     30       LYS      HN       H        0.310000       1.00800           0
       510 PROA     30       LYS      CA       CT1      0.700000E-01   12.0110           0
       511 PROA     30       LYS      HA       HB1      0.900000E-01   1.00800           0
       512 PROA     30       LYS      CB       CT2     -0.180000       12.0110           0
       513 PROA     30       LYS      HB1      HA2      0.900000E-01   1.00800           0
       514 PROA     30       LYS      HB2      HA2      0.900000E-01   1.00800           0
       515 PROA     30       LYS      CG       CT2     -0.180000       12.0110           0
       516 PROA     30       LYS      HG1      HA2      0.900000E-01   1.00800           0
       517 PROA     30       LYS      HG2      HA2      0.900000E-01   1.00800           0
       518 PROA     30       LYS      CD       CT2     -0.180000       12.0110           0
       519 PROA     30       LYS      HD1      HA2      0.900000E-01   1.00800           0
       520 PROA     30       LYS      HD2      HA2      0.900000E-01   1.00800           0
       521 PROA     30       LYS      CE       CT2      0.210000       12.0110           0
       522 PROA     30       LYS      HE1      HA2      0.500000E-01   1.00800           0
       523 PROA     30       LYS      HE2      HA2      0.500000E-01   1.00800           0
       524 PROA     30       LYS      NZ       NH3     -0.300000       14.0070           0
       525 PROA     30       LYS      HZ1      HC       0.330000       1.00800           0
       526 PROA     30       LYS      HZ2      HC       0.330000       1.00800           0
       527 PROA     30       LYS      HZ3      HC       0.330000       1.00800           0
       528 PROA     30       LYS      C        C        0.510000       12.0110           0
       529 PROA     30       LYS      O        O       -0.510000       15.9994           0
       530 PROA     31       LYS      N        NH1     -0.470000       14.0070           0
       531 PROA     31       LYS      HN       H        0.310000       1.00800           0
       532 PROA     31       LYS      CA       CT1      0.700000E-01   12.0110           0
       533 PROA     31       LYS      HA       HB1      0.900000E-01   1.00800           0
       534 PROA     31       LYS      CB       CT2     -0.180000       12.0110           0
       535 PROA     31       LYS      HB1      HA2      0.900000E-01   1.00800           0
       536 PROA     31       LYS      HB2      HA2      0.900000E-01   1.00800           0
       537 PROA     31       LYS      CG       CT2     -0.180000       12.0110           0
       538 PROA     31       LYS      HG1      HA2      0.900000E-01   1.00800           0
       539 PROA     31       LYS      HG2      HA2      0.900000E-01   1.00800           0
       540 PROA     31       LYS      CD       CT2     -0.180000       12.0110           0
       541 PROA     31       LYS      HD1      HA2      0.900000E-01   1.00800           0
       542 PROA     31       LYS      HD2      HA2      0.900000E-01   1.00800           0
       543 PROA     31       LYS      CE       CT2      0.210000       12.0110           0
       544 PROA     31       LYS      HE1      HA2      0.500000E-01   1.00800           0
       545 PROA     31       LYS      HE2      HA2      0.500000E-01   1.00800           0
       546 PROA     31       LYS      NZ       NH3     -0.300000       14.0070           0
       547 PROA     31       LYS      HZ1      HC       0.330000       1.00800           0
       548 PROA     31       LYS      HZ2      HC       0.330000       1.00800           0
       549 PROA     31       LYS      HZ3      HC       0.330000       1.00800           0
       550 PROA     31       LYS      C        C        0.510000       12.0110           0
       551 PROA     31       LYS      O        O       -0.510000       15.9994           0
       552 PROA     32       ALA      N        NH1     -0.470000       14.0070           0
       553 PROA     32       ALA      HN       H        0.310000       1.00800           0
       554 PROA     32       ALA      CA       CT1      0.700000E-01   12.0110           0
       555 PROA     32       ALA      HA       HB1      0.900000E-01   1.00800           0
       556 PROA     32       ALA      CB       CT3     -0.270000       12.0110           0
       557 PROA     32       ALA      HB1      HA3      0.900000E-01   1.00800           0
       558 PROA     32       ALA      HB2      HA3      0.900000E-01   1.00800           0
       559 PROA     32       ALA      HB3      HA3      0.900000E-01   1.00800           0
       560 PROA     32       ALA      C        C        0.510000       12.0110           0
       561 PROA     32       ALA      O        O       -0.510000       15.9994           0
       562 PROA     33       TYR      N        NH1     -0.470000       14.0070           0
       563 PROA     33       TYR      HN       H        0.310000       1.00800           0
       564 PROA     33       TYR      CA       CT1      0.700000E-01   12.0110           0
       565 PROA     33       TYR      HA       HB1      0.900000E-01   1.00800           0
       566 PROA     33       TYR      CB       CT2     -0.180000       12.0110           0
       567 PROA     33       TYR      HB1      HA2      0.900000E-01   1.00800           0
       568 PROA     33       TYR      HB2      HA2      0.900000E-01   1.00800           0
       569 PROA     33       TYR      CG       CA        0.00000       12.0110           0
       570 PROA     33       TYR      CD1      CA      -0.115000       12.0110           0
       571 PROA     33       TYR      HD1      HP       0.115000       1.00800           0
       572 PROA     33       TYR      CE1      CA      -0.115000       12.0110           0
       573 PROA     33       TYR      HE1      HP       0.115000       1.00800           0
       574 PROA     33       TYR      CZ       CA       0.110000       12.0110           0
       575 PROA     33       TYR      OH       OH1     -0.540000       15.9994           0
       576 PROA     33       TYR      HH       H        0.430000       1.00800           0
       577 PROA     33       TYR      CD2      CA      -0.115000       12.0110           0
       578 PROA     33       TYR      HD2      HP       0.115000       1.00800           0
       579 PROA     33       TYR      CE2      CA      -0.115000       12.0110           0
       580 PROA     33       TYR      HE2      HP       0.115000       1.00800           0
       581 PROA     33       TYR      C        C        0.510000       12.0110           0
       582 PROA     33       TYR      O        O       -0.510000       15.9994           0
       583 PROA     34       GLU      N        NH1     -0.470000       14.0070           0
       584 PROA     34       GLU      HN       H        0.310000       1.00800           0
       585 PROA     34       GLU      CA       CT1      0.700000E-01   12.0110           0
       586 PROA     34       GLU      HA       HB1      0.900000E-01   1.00800           0
       587 PROA     34       GLU      CB       CT2A    -0.180000       12.0110           0
       588 PROA     34       GLU      HB1      HA2      0.900000E-01   1.00800           0
       589 PROA     34       GLU      HB2      HA2      0.900000E-01   1.00800           0
       590 PROA     34       GLU      CG       CT2     -0.280000       12.0110           0
       591 PROA     34       GLU      HG1      HA2      0.900000E-01   1.00800           0
       592 PROA     34       GLU      HG2      HA2      0.900000E-01   1.00800           0
       593 PROA     34       GLU      CD       CC       0.620000       12.0110           0
       594 PROA     34       GLU      OE1      OC      -0.760000       15.9994           0
       595 PROA     34       GLU      OE2      OC      -0.760000       15.9994           0
       596 PROA     34       GLU      C        C        0.510000       12.0110           0
       597 PROA     34       GLU      O        O       -0.510000       15.9994           0
       598 PROA     35       LEU      N        NH1     -0.470000       14.0070           0
       599 PROA     35       LEU      HN       H        0.310000       1.00800           0
       600 PROA     35       LEU      CA       CT1      0.700000E-01   12.0110           0
       601 PROA     35       LEU      HA       HB1      0.900000E-01   1.00800           0
       602 PROA     35       LEU      CB       CT2     -0.180000       12.0110           0
       603 PROA     35       LEU      HB1      HA2      0.900000E-01   1.00800           0
       604 PROA     35       LEU      HB2      HA2      0.900000E-01   1.00800           0
       605 PROA     35       LEU      CG       CT1     -0.900000E-01   12.0110           0
       606 PROA     35       LEU      HG       HA1      0.900000E-01   1.00800           0
       607 PROA     35       LEU      CD1      CT3     -0.270000       12.0110           0
       608 PROA     35       LEU      HD11     HA3      0.900000E-01   1.00800           0
       609 PROA     35       LEU      HD12     HA3      0.900000E-01   1.00800           0
       610 PROA     35       LEU      HD13     HA3      0.900000E-01   1.00800           0
       611 PROA     35       LEU      CD2      CT3     -0.270000       12.0110           0
       612 PROA     35       LEU      HD21     HA3      0.900000E-01   1.00800           0
       613 PROA     35       LEU      HD22     HA3      0.900000E-01   1.00800           0
       614 PROA     35       LEU      HD23     HA3      0.900000E-01   1.00800           0
       615 PROA     35       LEU      C        C        0.510000       12.0110           0
       616 PROA     35       LEU      O        O       -0.510000       15.9994           0
       617 PROA     36       SER      N        NH1     -0.470000       14.0070           0
       618 PROA     36       SER      HN       H        0.310000       1.00800           0
       619 PROA     36       SER      CA       CT1      0.700000E-01   12.0110           0
       620 PROA     36       SER      HA       HB1      0.900000E-01   1.00800           0
       621 PROA     36       SER      CB       CT2      0.500000E-01   12.0110           0
       622 PROA     36       SER      HB1      HA2      0.900000E-01   1.00800           0
       623 PROA     36       SER      HB2      HA2      0.900000E-01   1.00800           0
       624 PROA     36       SER      OG       OH1     -0.660000       15.9994           0
       625 PROA     36       SER      HG1      H        0.430000       1.00800           0
       626 PROA     36       SER      C        C        0.510000       12.0110           0
       627 PROA     36       SER      O        O       -0.510000       15.9994           0
       628 PROA     37       VAL      N        NH1     -0.470000       14.0070           0
       629 PROA     37       VAL      HN       H        0.310000       1.00800           0
       630 PROA     37       VAL      CA       CT1      0.700000E-01   12.0110           0
       631 PROA     37       VAL      HA       HB1      0.900000E-01   1.00800           0
       632 PROA     37       VAL      CB       CT1     -0.900000E-01   12.0110           0
       633 PROA     37       VAL      HB       HA1      0.900000E-01   1.00800           0
       634 PROA     37       VAL      CG1      CT3     -0.270000       12.0110           0
       635 PROA     37       VAL      HG11     HA3      0.900000E-01   1.00800           0
       636 PROA     37       VAL      HG12     HA3      0.900000E-01   1.00800           0
       637 PROA     37       VAL      HG13     HA3      0.900000E-01   1.00800           0
       638 PROA     37       VAL      CG2      CT3     -0.270000       12.0110           0
       639 PROA     37       VAL      HG21     HA3      0.900000E-01   1.00800           0
       640 PROA     37       VAL      HG22     HA3      0.900000E-01   1.00800           0
       641 PROA     37       VAL      HG23     HA3      0.900000E-01   1.00800           0
       642 PROA     37       VAL      C        C        0.510000       12.0110           0
       643 PROA     37       VAL      O        O       -0.510000       15.9994           0
       644 PROA     38       LEU      N        NH1     -0.470000       14.0070           0
       645 PROA     38       LEU      HN       H        0.310000       1.00800           0
       646 PROA     38       LEU      CA       CT1      0.700000E-01   12.0110           0
       647 PROA     38       LEU      HA       HB1      0.900000E-01   1.00800           0
       648 PROA     38       LEU      CB       CT2     -0.180000       12.0110           0
       649 PROA     38       LEU      HB1      HA2      0.900000E-01   1.00800           0
       650 PROA     38       LEU      HB2      HA2      0.900000E-01   1.00800           0
       651 PROA     38       LEU      CG       CT1     -0.900000E-01   12.0110           0
       652 PROA     38       LEU      HG       HA1      0.900000E-01   1.00800           0
       653 PROA     38       LEU      CD1      CT3     -0.270000       12.0110           0
       654 PROA     38       LEU      HD11     HA3      0.900000E-01   1.00800           0
       655 PROA     38       LEU      HD12     HA3      0.900000E-01   1.00800           0
       656 PROA     38       LEU      HD13     HA3      0.900000E-01   1.00800           0
       657 PROA     38       LEU      CD2      CT3     -0.270000       12.0110           0
       658 PROA     38       LEU      HD21     HA3      0.900000E-01   1.00800           0
       659 PROA     38       LEU      HD22     HA3      0.900000E-01   1.00800           0
       660 PROA     38       LEU      HD23     HA3      0.900000E-01   1.00800           0
       661 PROA     38       LEU      C        C        0.510000       12.0110           0
       662 PROA     38       LEU      O        O       -0.510000       15.9994           0
       663 PROA     39       CYS      N        NH1     -0.470000       14.0070           0
       664 PROA     39       CYS      HN       H        0.310000       1.00800           0
       665 PROA     39       CYS      CA       CT1      0.700000E-01   12.0110           0
       666 PROA     39       CYS      HA       HB1      0.900000E-01   1.00800           0
       667 PROA     39       CYS      CB       CT2     -0.110000       12.0110           0
       668 PROA     39       CYS      HB1      HA2      0.900000E-01   1.00800           0
       669 PROA     39       CYS      HB2      HA2      0.900000E-01   1.00800           0
       670 PROA     39       CYS      SG       S       -0.230000       32.0600           0
       671 PROA     39       CYS      HG1      HS       0.160000       1.00800           0
       672 PROA     39       CYS      C        C        0.510000       12.0110           0
       673 PROA     39       CYS      O        O       -0.510000       15.9994           0
       674 PROA     40       ASP      N        NH1     -0.470000       14.0070           0
       675 PROA     40       ASP      HN       H        0.310000       1.00800           0
       676 PROA     40       ASP      CA       CT1      0.700000E-01   12.0110           0
       677 PROA     40       ASP      HA       HB1      0.900000E-01   1.00800           0
       678 PROA     40       ASP      CB       CT2A    -0.280000       12.0110           0
       679 PROA     40       ASP      HB1      HA2      0.900000E-01   1.00800           0
       680 PROA     40       ASP      HB2      HA2      0.900000E-01   1.00800           0
       681 PROA     40       ASP      CG       CC       0.620000       12.0110           0
       682 PROA     40       ASP      OD1      OC      -0.760000       15.9994           0
       683 PROA     40       ASP      OD2      OC      -0.760000       15.9994           0
       684 PROA     40       ASP      C        C        0.510000       12.0110           0
       685 PROA     40       ASP      O        O       -0.510000       15.9994           0
       686 PROA     41       CYS      N        NH1     -0.470000       14.0070           0
       687 PROA     41       CYS      HN       H        0.310000       1.00800           0
       688 PROA     41       CYS      CA       CT1      0.700000E-01   12.0110           0
       689 PROA     41       CYS      HA       HB1      0.900000E-01   1.00800           0
       690 PROA     41       CYS      CB       CT2     -0.110000       12.0110           0
       691 PROA     41       CYS      HB1      HA2      0.900000E-01   1.00800           0
       692 PROA     41       CYS      HB2      HA2      0.900000E-01   1.00800           0
       693 PROA     41       CYS      SG       S       -0.230000       32.0600           0
       694 PROA     41       CYS      HG1      HS       0.160000       1.00800           0
       695 PROA     41       CYS      C        C        0.510000       12.0110           0
       696 PROA     41       CYS      O        O       -0.510000       15.9994           0
       697 PROA     42       GLU      N        NH1     -0.470000       14.0070           0
       698 PROA     42       GLU      HN       H        0.310000       1.00800           0
       699 PROA     42       GLU      CA       CT1      0.700000E-01   12.0110           0
       700 PROA     42       GLU      HA       HB1      0.900000E-01   1.00800           0
       701 PROA     42       GLU      CB       CT2A    -0.180000       12.0110           0
       702 PROA     42       GLU      HB1      HA2      0.900000E-01   1.00800           0
       703 PROA     42       GLU      HB2      HA2      0.900000E-01   1.00800           0
       704 PROA     42       GLU      CG       CT2     -0.280000       12.0110           0
       705 PROA     42       GLU      HG1      HA2      0.900000E-01   1.00800           0
       706 PROA     42       GLU      HG2      HA2      0.900000E-01   1.00800           0
       707 PROA     42       GLU      CD       CC       0.620000       12.0110           0
       708 PROA     42       GLU      OE1      OC      -0.760000       15.9994           0
       709 PROA     42       GLU      OE2      OC      -0.760000       15.9994           0
       710 PROA     42       GLU      C        C        0.510000       12.0110           0
       711 PROA     42       GLU      O        O       -0.510000       15.9994           0
       712 PROA     43       ILE      N        NH1     -0.470000       14.0070           0
       713 PROA     43       ILE      HN       H        0.310000       1.00800           0
       714 PROA     43       ILE      CA       CT1      0.700000E-01   12.0110           0
       715 PROA     43       ILE      HA       HB1      0.900000E-01   1.00800           0
       716 PROA     43       ILE      CB       CT1     -0.900000E-01   12.0110           0
       717 PROA     43       ILE      HB       HA1      0.900000E-01   1.00800           0
       718 PROA     43       ILE      CG2      CT3     -0.270000       12.0110           0
       719 PROA     43       ILE      HG21     HA3      0.900000E-01   1.00800           0
       720 PROA     43       ILE      HG22     HA3      0.900000E-01   1.00800           0
       721 PROA     43       ILE      HG23     HA3      0.900000E-01   1.00800           0
       722 PROA     43       ILE      CG1      CT2     -0.180000       12.0110           0
       723 PROA     43       ILE      HG11     HA2      0.900000E-01   1.00800           0
       724 PROA     43       ILE      HG12     HA2      0.900000E-01   1.00800           0
       725 PROA     43       ILE      CD       CT3     -0.270000       12.0110           0
       726 PROA     43       ILE      HD1      HA3      0.900000E-01   1.00800           0
       727 PROA     43       ILE      HD2      HA3      0.900000E-01   1.00800           0
       728 PROA     43       ILE      HD3      HA3      0.900000E-01   1.00800           0
       729 PROA     43       ILE      C        C        0.510000       12.0110           0
       730 PROA     43       ILE      O        O       -0.510000       15.9994           0
       731 PROA     44       ALA      N        NH1     -0.470000       14.0070           0
       732 PROA     44       ALA      HN       H        0.310000       1.00800           0
       733 PROA     44       ALA      CA       CT1      0.700000E-01   12.0110           0
       734 PROA     44       ALA      HA       HB1      0.900000E-01   1.00800           0
       735 PROA     44       ALA      CB       CT3     -0.270000       12.0110           0
       736 PROA     44       ALA      HB1      HA3      0.900000E-01   1.00800           0
       737 PROA     44       ALA      HB2      HA3      0.900000E-01   1.00800           0
       738 PROA     44       ALA      HB3      HA3      0.900000E-01   1.00800           0
       739 PROA     44       ALA      C        C        0.510000       12.0110           0
       740 PROA     44       ALA      O        O       -0.510000       15.9994           0
       741 PROA     45       LEU      N        NH1     -0.470000       14.0070           0
       742 PROA     45       LEU      HN       H        0.310000       1.00800           0
       743 PROA     45       LEU      CA       CT1      0.700000E-01   12.0110           0
       744 PROA     45       LEU      HA       HB1      0.900000E-01   1.00800           0
       745 PROA     45       LEU      CB       CT2     -0.180000       12.0110           0
       746 PROA     45       LEU      HB1      HA2      0.900000E-01   1.00800           0
       747 PROA     45       LEU      HB2      HA2      0.900000E-01   1.00800           0
       748 PROA     45       LEU      CG       CT1     -0.900000E-01   12.0110           0
       749 PROA     45       LEU      HG       HA1      0.900000E-01   1.00800           0
       750 PROA     45       LEU      CD1      CT3     -0.270000       12.0110           0
       751 PROA     45       LEU      HD11     HA3      0.900000E-01   1.00800           0
       752 PROA     45       LEU      HD12     HA3      0.900000E-01   1.00800           0
       753 PROA     45       LEU      HD13     HA3      0.900000E-01   1.00800           0
       754 PROA     45       LEU      CD2      CT3     -0.270000       12.0110           0
       755 PROA     45       LEU      HD21     HA3      0.900000E-01   1.00800           0
       756 PROA     45       LEU      HD22     HA3      0.900000E-01   1.00800           0
       757 PROA     45       LEU      HD23     HA3      0.900000E-01   1.00800           0
       758 PROA     45       LEU      C        C        0.510000       12.0110           0
       759 PROA     45       LEU      O        O       -0.510000       15.9994           0
       760 PROA     46       ILE      N        NH1     -0.470000       14.0070           0
       761 PROA     46       ILE      HN       H        0.310000       1.00800           0
       762 PROA     46       ILE      CA       CT1      0.700000E-01   12.0110           0
       763 PROA     46       ILE      HA       HB1      0.900000E-01   1.00800           0
       764 PROA     46       ILE      CB       CT1     -0.900000E-01   12.0110           0
       765 PROA     46       ILE      HB       HA1      0.900000E-01   1.00800           0
       766 PROA     46       ILE      CG2      CT3     -0.270000       12.0110           0
       767 PROA     46       ILE      HG21     HA3      0.900000E-01   1.00800           0
       768 PROA     46       ILE      HG22     HA3      0.900000E-01   1.00800           0
       769 PROA     46       ILE      HG23     HA3      0.900000E-01   1.00800           0
       770 PROA     46       ILE      CG1      CT2     -0.180000       12.0110           0
       771 PROA     46       ILE      HG11     HA2      0.900000E-01   1.00800           0
       772 PROA     46       ILE      HG12     HA2      0.900000E-01   1.00800           0
       773 PROA     46       ILE      CD       CT3     -0.270000       12.0110           0
       774 PROA     46       ILE      HD1      HA3      0.900000E-01   1.00800           0
       775 PROA     46       ILE      HD2      HA3      0.900000E-01   1.00800           0
       776 PROA     46       ILE      HD3      HA3      0.900000E-01   1.00800           0
       777 PROA     46       ILE      C        C        0.510000       12.0110           0
       778 PROA     46       ILE      O        O       -0.510000       15.9994           0
       779 PROA     47       ILE      N        NH1     -0.470000       14.0070           0
       780 PROA     47       ILE      HN       H        0.310000       1.00800           0
       781 PROA     47       ILE      CA       CT1      0.700000E-01   12.0110           0
       782 PROA     47       ILE      HA       HB1      0.900000E-01   1.00800           0
       783 PROA     47       ILE      CB       CT1     -0.900000E-01   12.0110           0
       784 PROA     47       ILE      HB       HA1      0.900000E-01   1.00800           0
       785 PROA     47       ILE      CG2      CT3     -0.270000       12.0110           0
       786 PROA     47       ILE      HG21     HA3      0.900000E-01   1.00800           0
       787 PROA     47       ILE      HG22     HA3      0.900000E-01   1.00800           0
       788 PROA     47       ILE      HG23     HA3      0.900000E-01   1.00800           0
       789 PROA     47       ILE      CG1      CT2     -0.180000       12.0110           0
       790 PROA     47       ILE      HG11     HA2      0.900000E-01   1.00800           0
       791 PROA     47       ILE      HG12     HA2      0.900000E-01   1.00800           0
       792 PROA     47       ILE      CD       CT3     -0.270000       12.0110           0
       793 PROA     47       ILE      HD1      HA3      0.900000E-01   1.00800           0
       794 PROA     47       ILE      HD2      HA3      0.900000E-01   1.00800           0
       795 PROA     47       ILE      HD3      HA3      0.900000E-01   1.00800           0
       796 PROA     47       ILE      C        C        0.510000       12.0110           0
       797 PROA     47       ILE      O        O       -0.510000       15.9994           0
       798 PROA     48       PHE      N        NH1     -0.470000       14.0070           0
       799 PROA     48       PHE      HN       H        0.310000       1.00800           0
       800 PROA     48       PHE      CA       CT1      0.700000E-01   12.0110           0
       801 PROA     48       PHE      HA       HB1      0.900000E-01   1.00800           0
       802 PROA     48       PHE      CB       CT2     -0.180000       12.0110           0
       803 PROA     48       PHE      HB1      HA2      0.900000E-01   1.00800           0
       804 PROA     48       PHE      HB2      HA2      0.900000E-01   1.00800           0
       805 PROA     48       PHE      CG       CA        0.00000       12.0110           0
       806 PROA     48       PHE      CD1      CA      -0.115000       12.0110           0
       807 PROA     48       PHE      HD1      HP       0.115000       1.00800           0
       808 PROA     48       PHE      CE1      CA      -0.115000       12.0110           0
       809 PROA     48       PHE      HE1      HP       0.115000       1.00800           0
       810 PROA     48       PHE      CZ       CA      -0.115000       12.0110           0
       811 PROA     48       PHE      HZ       HP       0.115000       1.00800           0
       812 PROA     48       PHE      CD2      CA      -0.115000       12.0110           0
       813 PROA     48       PHE      HD2      HP       0.115000       1.00800           0
       814 PROA     48       PHE      CE2      CA      -0.115000       12.0110           0
       815 PROA     48       PHE      HE2      HP       0.115000       1.00800           0
       816 PROA     48       PHE      C        C        0.510000       12.0110           0
       817 PROA     48       PHE      O        O       -0.510000       15.9994           0
       818 PROA     49       ASN      N        NH1     -0.470000       14.0070           0
       819 PROA     49       ASN      HN       H        0.310000       1.00800           0
       820 PROA     49       ASN      CA       CT1      0.700000E-01   12.0110           0
       821 PROA     49       ASN      HA       HB1      0.900000E-01   1.00800           0
       822 PROA     49       ASN      CB       CT2     -0.180000       12.0110           0
       823 PROA     49       ASN      HB1      HA2      0.900000E-01   1.00800           0
       824 PROA     49       ASN      HB2      HA2      0.900000E-01   1.00800           0
       825 PROA     49       ASN      CG       CC       0.550000       12.0110           0
       826 PROA     49       ASN      OD1      O       -0.550000       15.9994           0
       827 PROA     49       ASN      ND2      NH2     -0.620000       14.0070           0
       828 PROA     49       ASN      HD21     H        0.320000       1.00800           0
       829 PROA     49       ASN      HD22     H        0.300000       1.00800           0
       830 PROA     49       ASN      C        C        0.510000       12.0110           0
       831 PROA     49       ASN      O        O       -0.510000       15.9994           0
       832 PROA     50       SER      N        NH1     -0.470000       14.0070           0
       833 PROA     50       SER      HN       H        0.310000       1.00800           0
       834 PROA     50       SER      CA       CT1      0.700000E-01   12.0110           0
       835 PROA     50       SER      HA       HB1      0.900000E-01   1.00800           0
       836 PROA     50       SER      CB       CT2      0.500000E-01   12.0110           0
       837 PROA     50       SER      HB1      HA2      0.900000E-01   1.00800           0
       838 PROA     50       SER      HB2      HA2      0.900000E-01   1.00800           0
       839 PROA     50       SER      OG       OH1     -0.660000       15.9994           0
       840 PROA     50       SER      HG1      H        0.430000       1.00800           0
       841 PROA     50       SER      C        C        0.510000       12.0110           0
       842 PROA     50       SER      O        O       -0.510000       15.9994           0
       843 PROA     51       THR      N        NH1     -0.470000       14.0070           0
       844 PROA     51       THR      HN       H        0.310000       1.00800           0
       845 PROA     51       THR      CA       CT1      0.700000E-01   12.0110           0
       846 PROA     51       THR      HA       HB1      0.900000E-01   1.00800           0
       847 PROA     51       THR      CB       CT1      0.140000       12.0110           0
       848 PROA     51       THR      HB       HA1      0.900000E-01   1.00800           0
       849 PROA     51       THR      OG1      OH1     -0.660000       15.9994           0
       850 PROA     51       THR      HG1      H        0.430000       1.00800           0
       851 PROA     51       THR      CG2      CT3     -0.270000       12.0110           0
       852 PROA     51       THR      HG21     HA3      0.900000E-01   1.00800           0
       853 PROA     51       THR      HG22     HA3      0.900000E-01   1.00800           0
       854 PROA     51       THR      HG23     HA3      0.900000E-01   1.00800           0
       855 PROA     51       THR      C        C        0.510000       12.0110           0
       856 PROA     51       THR      O        O       -0.510000       15.9994           0
       857 PROA     52       ASN      N        NH1     -0.470000       14.0070           0
       858 PROA     52       ASN      HN       H        0.310000       1.00800           0
       859 PROA     52       ASN      CA       CT1      0.700000E-01   12.0110           0
       860 PROA     52       ASN      HA       HB1      0.900000E-01   1.00800           0
       861 PROA     52       ASN      CB       CT2     -0.180000       12.0110           0
       862 PROA     52       ASN      HB1      HA2      0.900000E-01   1.00800           0
       863 PROA     52       ASN      HB2      HA2      0.900000E-01   1.00800           0
       864 PROA     52       ASN      CG       CC       0.550000       12.0110           0
       865 PROA     52       ASN      OD1      O       -0.550000       15.9994           0
       866 PROA     52       ASN      ND2      NH2     -0.620000       14.0070           0
       867 PROA     52       ASN      HD21     H        0.320000       1.00800           0
       868 PROA     52       ASN      HD22     H        0.300000       1.00800           0
       869 PROA     52       ASN      C        C        0.510000       12.0110           0
       870 PROA     52       ASN      O        O       -0.510000       15.9994           0
       871 PROA     53       LYS      N        NH1     -0.470000       14.0070           0
       872 PROA     53       LYS      HN       H        0.310000       1.00800           0
       873 PROA     53       LYS      CA       CT1      0.700000E-01   12.0110           0
       874 PROA     53       LYS      HA       HB1      0.900000E-01   1.00800           0
       875 PROA     53       LYS      CB       CT2     -0.180000       12.0110           0
       876 PROA     53       LYS      HB1      HA2      0.900000E-01   1.00800           0
       877 PROA     53       LYS      HB2      HA2      0.900000E-01   1.00800           0
       878 PROA     53       LYS      CG       CT2     -0.180000       12.0110           0
       879 PROA     53       LYS      HG1      HA2      0.900000E-01   1.00800           0
       880 PROA     53       LYS      HG2      HA2      0.900000E-01   1.00800           0
       881 PROA     53       LYS      CD       CT2     -0.180000       12.0110           0
       882 PROA     53       LYS      HD1      HA2      0.900000E-01   1.00800           0
       883 PROA     53       LYS      HD2      HA2      0.900000E-01   1.00800           0
       884 PROA     53       LYS      CE       CT2      0.210000       12.0110           0
       885 PROA     53       LYS      HE1      HA2      0.500000E-01   1.00800           0
       886 PROA     53       LYS      HE2      HA2      0.500000E-01   1.00800           0
       887 PROA     53       LYS      NZ       NH3     -0.300000       14.0070           0
       888 PROA     53       LYS      HZ1      HC       0.330000       1.00800           0
       889 PROA     53       LYS      HZ2      HC       0.330000       1.00800           0
       890 PROA     53       LYS      HZ3      HC       0.330000       1.00800           0
       891 PROA     53       LYS      C        C        0.510000       12.0110           0
       892 PROA     53       LYS      O        O       -0.510000       15.9994           0
       893 PROA     54       LEU      N        NH1     -0.470000       14.0070           0
       894 PROA     54       LEU      HN       H        0.310000       1.00800           0
       895 PROA     54       LEU      CA       CT1      0.700000E-01   12.0110           0
       896 PROA     54       LEU      HA       HB1      0.900000E-01   1.00800           0
       897 PROA     54       LEU      CB       CT2     -0.180000       12.0110           0
       898 PROA     54       LEU      HB1      HA2      0.900000E-01   1.00800           0
       899 PROA     54       LEU      HB2      HA2      0.900000E-01   1.00800           0
       900 PROA     54       LEU      CG       CT1     -0.900000E-01   12.0110           0
       901 PROA     54       LEU      HG       HA1      0.900000E-01   1.00800           0
       902 PROA     54       LEU      CD1      CT3     -0.270000       12.0110           0
       903 PROA     54       LEU      HD11     HA3      0.900000E-01   1.00800           0
       904 PROA     54       LEU      HD12     HA3      0.900000E-01   1.00800           0
       905 PROA     54       LEU      HD13     HA3      0.900000E-01   1.00800           0
       906 PROA     54       LEU      CD2      CT3     -0.270000       12.0110           0
       907 PROA     54       LEU      HD21     HA3      0.900000E-01   1.00800           0
       908 PROA     54       LEU      HD22     HA3      0.900000E-01   1.00800           0
       909 PROA     54       LEU      HD23     HA3      0.900000E-01   1.00800           0
       910 PROA     54       LEU      C        C        0.510000       12.0110           0
       911 PROA     54       LEU      O        O       -0.510000       15.9994           0
       912 PROA     55       PHE      N        NH1     -0.470000       14.0070           0
       913 PROA     55       PHE      HN       H        0.310000       1.00800           0
       914 PROA     55       PHE      CA       CT1      0.700000E-01   12.0110           0
       915 PROA     55       PHE      HA       HB1      0.900000E-01   1.00800           0
       916 PROA     55       PHE      CB       CT2     -0.180000       12.0110           0
       917 PROA     55       PHE      HB1      HA2      0.900000E-01   1.00800           0
       918 PROA     55       PHE      HB2      HA2      0.900000E-01   1.00800           0
       919 PROA     55       PHE      CG       CA        0.00000       12.0110           0
       920 PROA     55       PHE      CD1      CA      -0.115000       12.0110           0
       921 PROA     55       PHE      HD1      HP       0.115000       1.00800           0
       922 PROA     55       PHE      CE1      CA      -0.115000       12.0110           0
       923 PROA     55       PHE      HE1      HP       0.115000       1.00800           0
       924 PROA     55       PHE      CZ       CA      -0.115000       12.0110           0
       925 PROA     55       PHE      HZ       HP       0.115000       1.00800           0
       926 PROA     55       PHE      CD2      CA      -0.115000       12.0110           0
       927 PROA     55       PHE      HD2      HP       0.115000       1.00800           0
       928 PROA     55       PHE      CE2      CA      -0.115000       12.0110           0
       929 PROA     55       PHE      HE2      HP       0.115000       1.00800           0
       930 PROA     55       PHE      C        C        0.510000       12.0110           0
       931 PROA     55       PHE      O        O       -0.510000       15.9994           0
       932 PROA     56       GLN      N        NH1     -0.470000       14.0070           0
       933 PROA     56       GLN      HN       H        0.310000       1.00800           0
       934 PROA     56       GLN      CA       CT1      0.700000E-01   12.0110           0
       935 PROA     56       GLN      HA       HB1      0.900000E-01   1.00800           0
       936 PROA     56       GLN      CB       CT2     -0.180000       12.0110           0
       937 PROA     56       GLN      HB1      HA2      0.900000E-01   1.00800           0
       938 PROA     56       GLN      HB2      HA2      0.900000E-01   1.00800           0
       939 PROA     56       GLN      CG       CT2     -0.180000       12.0110           0
       940 PROA     56       GLN      HG1      HA2      0.900000E-01   1.00800           0
       941 PROA     56       GLN      HG2      HA2      0.900000E-01   1.00800           0
       942 PROA     56       GLN      CD       CC       0.550000       12.0110           0
       943 PROA     56       GLN      OE1      O       -0.550000       15.9994           0
       944 PROA     56       GLN      NE2      NH2     -0.620000       14.0070           0
       945 PROA     56       GLN      HE21     H        0.320000       1.00800           0
       946 PROA     56       GLN      HE22     H        0.300000       1.00800           0
       947 PROA     56       GLN      C        C        0.510000       12.0110           0
       948 PROA     56       GLN      O        O       -0.510000       15.9994           0
       949 PROA     57       TYR      N        NH1     -0.470000       14.0070           0
       950 PROA     57       TYR      HN       H        0.310000       1.00800           0
       951 PROA     57       TYR      CA       CT1      0.700000E-01   12.0110           0
       952 PROA     57       TYR      HA       HB1      0.900000E-01   1.00800           0
       953 PROA     57       TYR      CB       CT2     -0.180000       12.0110           0
       954 PROA     57       TYR      HB1      HA2      0.900000E-01   1.00800           0
       955 PROA     57       TYR      HB2      HA2      0.900000E-01   1.00800           0
       956 PROA     57       TYR      CG       CA        0.00000       12.0110           0
       957 PROA     57       TYR      CD1      CA      -0.115000       12.0110           0
       958 PROA     57       TYR      HD1      HP       0.115000       1.00800           0
       959 PROA     57       TYR      CE1      CA      -0.115000       12.0110           0
       960 PROA     57       TYR      HE1      HP       0.115000       1.00800           0
       961 PROA     57       TYR      CZ       CA       0.110000       12.0110           0
       962 PROA     57       TYR      OH       OH1     -0.540000       15.9994           0
       963 PROA     57       TYR      HH       H        0.430000       1.00800           0
       964 PROA     57       TYR      CD2      CA      -0.115000       12.0110           0
       965 PROA     57       TYR      HD2      HP       0.115000       1.00800           0
       966 PROA     57       TYR      CE2      CA      -0.115000       12.0110           0
       967 PROA     57       TYR      HE2      HP       0.115000       1.00800           0
       968 PROA     57       TYR      C        C        0.510000       12.0110           0
       969 PROA     57       TYR      O        O       -0.510000       15.9994           0
       970 PROA     58       ALA      N        NH1     -0.470000       14.0070           0
       971 PROA     58       ALA      HN       H        0.310000       1.00800           0
       972 PROA     58       ALA      CA       CT1      0.700000E-01   12.0110           0
       973 PROA     58       ALA      HA       HB1      0.900000E-01   1.00800           0
       974 PROA     58       ALA      CB       CT3     -0.270000       12.0110           0
       975 PROA     58       ALA      HB1      HA3      0.900000E-01   1.00800           0
       976 PROA     58       ALA      HB2      HA3      0.900000E-01   1.00800           0
       977 PROA     58       ALA      HB3      HA3      0.900000E-01   1.00800           0
       978 PROA     58       ALA      C        C        0.510000       12.0110           0
       979 PROA     58       ALA      O        O       -0.510000       15.9994           0
       980 PROA     59       SER      N        NH1     -0.470000       14.0070           0
       981 PROA     59       SER      HN       H        0.310000       1.00800           0
       982 PROA     59       SER      CA       CT1      0.700000E-01   12.0110           0
       983 PROA     59       SER      HA       HB1      0.900000E-01   1.00800           0
       984 PROA     59       SER      CB       CT2      0.500000E-01   12.0110           0
       985 PROA     59       SER      HB1      HA2      0.900000E-01   1.00800           0
       986 PROA     59       SER      HB2      HA2      0.900000E-01   1.00800           0
       987 PROA     59       SER      OG       OH1     -0.660000       15.9994           0
       988 PROA     59       SER      HG1      H        0.430000       1.00800           0
       989 PROA     59       SER      C        C        0.510000       12.0110           0
       990 PROA     59       SER      O        O       -0.510000       15.9994           0
       991 PROA     60       THR      N        NH1     -0.470000       14.0070           0
       992 PROA     60       THR      HN       H        0.310000       1.00800           0
       993 PROA     60       THR      CA       CT1      0.700000E-01   12.0110           0
       994 PROA     60       THR      HA       HB1      0.900000E-01   1.00800           0
       995 PROA     60       THR      CB       CT1      0.140000       12.0110           0
       996 PROA     60       THR      HB       HA1      0.900000E-01   1.00800           0
       997 PROA     60       THR      OG1      OH1     -0.660000       15.9994           0
       998 PROA     60       THR      HG1      H        0.430000       1.00800           0
       999 PROA     60       THR      CG2      CT3     -0.270000       12.0110           0
      1000 PROA     60       THR      HG21     HA3      0.900000E-01   1.00800           0
      1001 PROA     60       THR      HG22     HA3      0.900000E-01   1.00800           0
      1002 PROA     60       THR      HG23     HA3      0.900000E-01   1.00800           0
      1003 PROA     60       THR      C        C        0.510000       12.0110           0
      1004 PROA     60       THR      O        O       -0.510000       15.9994           0
      1005 PROA     61       ASP      N        NH1     -0.470000       14.0070           0
      1006 PROA     61       ASP      HN       H        0.310000       1.00800           0
      1007 PROA     61       ASP      CA       CT1      0.700000E-01   12.0110           0
      1008 PROA     61       ASP      HA       HB1      0.900000E-01   1.00800           0
      1009 PROA     61       ASP      CB       CT2A    -0.280000       12.0110           0
      1010 PROA     61       ASP      HB1      HA2      0.900000E-01   1.00800           0
      1011 PROA     61       ASP      HB2      HA2      0.900000E-01   1.00800           0
      1012 PROA     61       ASP      CG       CC       0.620000       12.0110           0
      1013 PROA     61       ASP      OD1      OC      -0.760000       15.9994           0
      1014 PROA     61       ASP      OD2      OC      -0.760000       15.9994           0
      1015 PROA     61       ASP      C        C        0.510000       12.0110           0
      1016 PROA     61       ASP      O        O       -0.510000       15.9994           0
      1017 PROA     62       MET      N        NH1     -0.470000       14.0070           0
      1018 PROA     62       MET      HN       H        0.310000       1.00800           0
      1019 PROA     62       MET      CA       CT1      0.700000E-01   12.0110           0
      1020 PROA     62       MET      HA       HB1      0.900000E-01   1.00800           0
      1021 PROA     62       MET      CB       CT2     -0.180000       12.0110           0
      1022 PROA     62       MET      HB1      HA2      0.900000E-01   1.00800           0
      1023 PROA     62       MET      HB2      HA2      0.900000E-01   1.00800           0
      1024 PROA     62       MET      CG       CT2     -0.140000       12.0110           0
      1025 PROA     62       MET      HG1      HA2      0.900000E-01   1.00800           0
      1026 PROA     62       MET      HG2      HA2      0.900000E-01   1.00800           0
      1027 PROA     62       MET      SD       S       -0.900000E-01   32.0600           0
      1028 PROA     62       MET      CE       CT3     -0.220000       12.0110           0
      1029 PROA     62       MET      HE1      HA3      0.900000E-01   1.00800           0
      1030 PROA     62       MET      HE2      HA3      0.900000E-01   1.00800           0
      1031 PROA     62       MET      HE3      HA3      0.900000E-01   1.00800           0
      1032 PROA     62       MET      C        C        0.510000       12.0110           0
      1033 PROA     62       MET      O        O       -0.510000       15.9994           0
      1034 PROA     63       ASP      N        NH1     -0.470000       14.0070           0
      1035 PROA     63       ASP      HN       H        0.310000       1.00800           0
      1036 PROA     63       ASP      CA       CT1      0.700000E-01   12.0110           0
      1037 PROA     63       ASP      HA       HB1      0.900000E-01   1.00800           0
      1038 PROA     63       ASP      CB       CT2A    -0.280000       12.0110           0
      1039 PROA     63       ASP      HB1      HA2      0.900000E-01   1.00800           0
      1040 PROA     63       ASP      HB2      HA2      0.900000E-01   1.00800           0
      1041 PROA     63       ASP      CG       CC       0.620000       12.0110           0
      1042 PROA     63       ASP      OD1      OC      -0.760000       15.9994           0
      1043 PROA     63       ASP      OD2      OC      -0.760000       15.9994           0
      1044 PROA     63       ASP      C        C        0.510000       12.0110           0
      1045 PROA     63       ASP      O        O       -0.510000       15.9994           0
      1046 PROA     64       LYS      N        NH1     -0.470000       14.0070           0
      1047 PROA     64       LYS      HN       H        0.310000       1.00800           0
      1048 PROA     64       LYS      CA       CT1      0.700000E-01   12.0110           0
      1049 PROA     64       LYS      HA       HB1      0.900000E-01   1.00800           0
      1050 PROA     64       LYS      CB       CT2     -0.180000       12.0110           0
      1051 PROA     64       LYS      HB1      HA2      0.900000E-01   1.00800           0
      1052 PROA     64       LYS      HB2      HA2      0.900000E-01   1.00800           0
      1053 PROA     64       LYS      CG       CT2     -0.180000       12.0110           0
      1054 PROA     64       LYS      HG1      HA2      0.900000E-01   1.00800           0
      1055 PROA     64       LYS      HG2      HA2      0.900000E-01   1.00800           0
      1056 PROA     64       LYS      CD       CT2     -0.180000       12.0110           0
      1057 PROA     64       LYS      HD1      HA2      0.900000E-01   1.00800           0
      1058 PROA     64       LYS      HD2      HA2      0.900000E-01   1.00800           0
      1059 PROA     64       LYS      CE       CT2      0.210000       12.0110           0
      1060 PROA     64       LYS      HE1      HA2      0.500000E-01   1.00800           0
      1061 PROA     64       LYS      HE2      HA2      0.500000E-01   1.00800           0
      1062 PROA     64       LYS      NZ       NH3     -0.300000       14.0070           0
      1063 PROA     64       LYS      HZ1      HC       0.330000       1.00800           0
      1064 PROA     64       LYS      HZ2      HC       0.330000       1.00800           0
      1065 PROA     64       LYS      HZ3      HC       0.330000       1.00800           0
      1066 PROA     64       LYS      C        C        0.510000       12.0110           0
      1067 PROA     64       LYS      O        O       -0.510000       15.9994           0
      1068 PROA     65       VAL      N        NH1     -0.470000       14.0070           0
      1069 PROA     65       VAL      HN       H        0.310000       1.00800           0
      1070 PROA     65       VAL      CA       CT1      0.700000E-01   12.0110           0
      1071 PROA     65       VAL      HA       HB1      0.900000E-01   1.00800           0
      1072 PROA     65       VAL      CB       CT1     -0.900000E-01   12.0110           0
      1073 PROA     65       VAL      HB       HA1      0.900000E-01   1.00800           0
      1074 PROA     65       VAL      CG1      CT3     -0.270000       12.0110           0
      1075 PROA     65       VAL      HG11     HA3      0.900000E-01   1.00800           0
      1076 PROA     65       VAL      HG12     HA3      0.900000E-01   1.00800           0
      1077 PROA     65       VAL      HG13     HA3      0.900000E-01   1.00800           0
      1078 PROA     65       VAL      CG2      CT3     -0.270000       12.0110           0
      1079 PROA     65       VAL      HG21     HA3      0.900000E-01   1.00800           0
      1080 PROA     65       VAL      HG22     HA3      0.900000E-01   1.00800           0
      1081 PROA     65       VAL      HG23     HA3      0.900000E-01   1.00800           0
      1082 PROA     65       VAL      C        C        0.510000       12.0110           0
      1083 PROA     65       VAL      O        O       -0.510000       15.9994           0
      1084 PROA     66       LEU      N        NH1     -0.470000       14.0070           0
      1085 PROA     66       LEU      HN       H        0.310000       1.00800           0
      1086 PROA     66       LEU      CA       CT1      0.700000E-01   12.0110           0
      1087 PROA     66       LEU      HA       HB1      0.900000E-01   1.00800           0
      1088 PROA     66       LEU      CB       CT2     -0.180000       12.0110           0
      1089 PROA     66       LEU      HB1      HA2      0.900000E-01   1.00800           0
      1090 PROA     66       LEU      HB2      HA2      0.900000E-01   1.00800           0
      1091 PROA     66       LEU      CG       CT1     -0.900000E-01   12.0110           0
      1092 PROA     66       LEU      HG       HA1      0.900000E-01   1.00800           0
      1093 PROA     66       LEU      CD1      CT3     -0.270000       12.0110           0
      1094 PROA     66       LEU      HD11     HA3      0.900000E-01   1.00800           0
      1095 PROA     66       LEU      HD12     HA3      0.900000E-01   1.00800           0
      1096 PROA     66       LEU      HD13     HA3      0.900000E-01   1.00800           0
      1097 PROA     66       LEU      CD2      CT3     -0.270000       12.0110           0
      1098 PROA     66       LEU      HD21     HA3      0.900000E-01   1.00800           0
      1099 PROA     66       LEU      HD22     HA3      0.900000E-01   1.00800           0
      1100 PROA     66       LEU      HD23     HA3      0.900000E-01   1.00800           0
      1101 PROA     66       LEU      C        C        0.510000       12.0110           0
      1102 PROA     66       LEU      O        O       -0.510000       15.9994           0
      1103 PROA     67       LEU      N        NH1     -0.470000       14.0070           0
      1104 PROA     67       LEU      HN       H        0.310000       1.00800           0
      1105 PROA     67       LEU      CA       CT1      0.700000E-01   12.0110           0
      1106 PROA     67       LEU      HA       HB1      0.900000E-01   1.00800           0
      1107 PROA     67       LEU      CB       CT2     -0.180000       12.0110           0
      1108 PROA     67       LEU      HB1      HA2      0.900000E-01   1.00800           0
      1109 PROA     67       LEU      HB2      HA2      0.900000E-01   1.00800           0
      1110 PROA     67       LEU      CG       CT1     -0.900000E-01   12.0110           0
      1111 PROA     67       LEU      HG       HA1      0.900000E-01   1.00800           0
      1112 PROA     67       LEU      CD1      CT3     -0.270000       12.0110           0
      1113 PROA     67       LEU      HD11     HA3      0.900000E-01   1.00800           0
      1114 PROA     67       LEU      HD12     HA3      0.900000E-01   1.00800           0
      1115 PROA     67       LEU      HD13     HA3      0.900000E-01   1.00800           0
      1116 PROA     67       LEU      CD2      CT3     -0.270000       12.0110           0
      1117 PROA     67       LEU      HD21     HA3      0.900000E-01   1.00800           0
      1118 PROA     67       LEU      HD22     HA3      0.900000E-01   1.00800           0
      1119 PROA     67       LEU      HD23     HA3      0.900000E-01   1.00800           0
      1120 PROA     67       LEU      C        C        0.510000       12.0110           0
      1121 PROA     67       LEU      O        O       -0.510000       15.9994           0
      1122 PROA     68       LYS      N        NH1     -0.470000       14.0070           0
      1123 PROA     68       LYS      HN       H        0.310000       1.00800           0
      1124 PROA     68       LYS      CA       CT1      0.700000E-01   12.0110           0
      1125 PROA     68       LYS      HA       HB1      0.900000E-01   1.00800           0
      1126 PROA     68       LYS      CB       CT2     -0.180000       12.0110           0
      1127 PROA     68       LYS      HB1      HA2      0.900000E-01   1.00800           0
      1128 PROA     68       LYS      HB2      HA2      0.900000E-01   1.00800           0
      1129 PROA     68       LYS      CG       CT2     -0.180000       12.0110           0
      1130 PROA     68       LYS      HG1      HA2      0.900000E-01   1.00800           0
      1131 PROA     68       LYS      HG2      HA2      0.900000E-01   1.00800           0
      1132 PROA     68       LYS      CD       CT2     -0.180000       12.0110           0
      1133 PROA     68       LYS      HD1      HA2      0.900000E-01   1.00800           0
      1134 PROA     68       LYS      HD2      HA2      0.900000E-01   1.00800           0
      1135 PROA     68       LYS      CE       CT2      0.210000       12.0110           0
      1136 PROA     68       LYS      HE1      HA2      0.500000E-01   1.00800           0
      1137 PROA     68       LYS      HE2      HA2      0.500000E-01   1.00800           0
      1138 PROA     68       LYS      NZ       NH3     -0.300000       14.0070           0
      1139 PROA     68       LYS      HZ1      HC       0.330000       1.00800           0
      1140 PROA     68       LYS      HZ2      HC       0.330000       1.00800           0
      1141 PROA     68       LYS      HZ3      HC       0.330000       1.00800           0
      1142 PROA     68       LYS      C        C        0.510000       12.0110           0
      1143 PROA     68       LYS      O        O       -0.510000       15.9994           0
      1144 PROA     69       TYR      N        NH1     -0.470000       14.0070           0
      1145 PROA     69       TYR      HN       H        0.310000       1.00800           0
      1146 PROA     69       TYR      CA       CT1      0.700000E-01   12.0110           0
      1147 PROA     69       TYR      HA       HB1      0.900000E-01   1.00800           0
      1148 PROA     69       TYR      CB       CT2     -0.180000       12.0110           0
      1149 PROA     69       TYR      HB1      HA2      0.900000E-01   1.00800           0
      1150 PROA     69       TYR      HB2      HA2      0.900000E-01   1.00800           0
      1151 PROA     69       TYR      CG       CA        0.00000       12.0110           0
      1152 PROA     69       TYR      CD1      CA      -0.115000       12.0110           0
      1153 PROA     69       TYR      HD1      HP       0.115000       1.00800           0
      1154 PROA     69       TYR      CE1      CA      -0.115000       12.0110           0
      1155 PROA     69       TYR      HE1      HP       0.115000       1.00800           0
      1156 PROA     69       TYR      CZ       CA       0.110000       12.0110           0
      1157 PROA     69       TYR      OH       OH1     -0.540000       15.9994           0
      1158 PROA     69       TYR      HH       H        0.430000       1.00800           0
      1159 PROA     69       TYR      CD2      CA      -0.115000       12.0110           0
      1160 PROA     69       TYR      HD2      HP       0.115000       1.00800           0
      1161 PROA     69       TYR      CE2      CA      -0.115000       12.0110           0
      1162 PROA     69       TYR      HE2      HP       0.115000       1.00800           0
      1163 PROA     69       TYR      C        C        0.510000       12.0110           0
      1164 PROA     69       TYR      O        O       -0.510000       15.9994           0
      1165 PROA     70       THR      N        NH1     -0.470000       14.0070           0
      1166 PROA     70       THR      HN       H        0.310000       1.00800           0
      1167 PROA     70       THR      CA       CT1      0.700000E-01   12.0110           0
      1168 PROA     70       THR      HA       HB1      0.900000E-01   1.00800           0
      1169 PROA     70       THR      CB       CT1      0.140000       12.0110           0
      1170 PROA     70       THR      HB       HA1      0.900000E-01   1.00800           0
      1171 PROA     70       THR      OG1      OH1     -0.660000       15.9994           0
      1172 PROA     70       THR      HG1      H        0.430000       1.00800           0
      1173 PROA     70       THR      CG2      CT3     -0.270000       12.0110           0
      1174 PROA     70       THR      HG21     HA3      0.900000E-01   1.00800           0
      1175 PROA     70       THR      HG22     HA3      0.900000E-01   1.00800           0
      1176 PROA     70       THR      HG23     HA3      0.900000E-01   1.00800           0
      1177 PROA     70       THR      C        C        0.510000       12.0110           0
      1178 PROA     70       THR      O        O       -0.510000       15.9994           0
      1179 PROA     71       GLU      N        NH1     -0.470000       14.0070           0
      1180 PROA     71       GLU      HN       H        0.310000       1.00800           0
      1181 PROA     71       GLU      CA       CT1      0.700000E-01   12.0110           0
      1182 PROA     71       GLU      HA       HB1      0.900000E-01   1.00800           0
      1183 PROA     71       GLU      CB       CT2A    -0.180000       12.0110           0
      1184 PROA     71       GLU      HB1      HA2      0.900000E-01   1.00800           0
      1185 PROA     71       GLU      HB2      HA2      0.900000E-01   1.00800           0
      1186 PROA     71       GLU      CG       CT2     -0.280000       12.0110           0
      1187 PROA     71       GLU      HG1      HA2      0.900000E-01   1.00800           0
      1188 PROA     71       GLU      HG2      HA2      0.900000E-01   1.00800           0
      1189 PROA     71       GLU      CD       CC       0.620000       12.0110           0
      1190 PROA     71       GLU      OE1      OC      -0.760000       15.9994           0
      1191 PROA     71       GLU      OE2      OC      -0.760000       15.9994           0
      1192 PROA     71       GLU      C        C        0.510000       12.0110           0
      1193 PROA     71       GLU      O        O       -0.510000       15.9994           0
      1194 PROA     72       TYR      N        NH1     -0.470000       14.0070           0
      1195 PROA     72       TYR      HN       H        0.310000       1.00800           0
      1196 PROA     72       TYR      CA       CT1      0.700000E-01   12.0110           0
      1197 PROA     72       TYR      HA       HB1      0.900000E-01   1.00800           0
      1198 PROA     72       TYR      CB       CT2     -0.180000       12.0110           0
      1199 PROA     72       TYR      HB1      HA2      0.900000E-01   1.00800           0
      1200 PROA     72       TYR      HB2      HA2      0.900000E-01   1.00800           0
      1201 PROA     72       TYR      CG       CA        0.00000       12.0110           0
      1202 PROA     72       TYR      CD1      CA      -0.115000       12.0110           0
      1203 PROA     72       TYR      HD1      HP       0.115000       1.00800           0
      1204 PROA     72       TYR      CE1      CA      -0.115000       12.0110           0
      1205 PROA     72       TYR      HE1      HP       0.115000       1.00800           0
      1206 PROA     72       TYR      CZ       CA       0.110000       12.0110           0
      1207 PROA     72       TYR      OH       OH1     -0.540000       15.9994           0
      1208 PROA     72       TYR      HH       H        0.430000       1.00800           0
      1209 PROA     72       TYR      CD2      CA      -0.115000       12.0110           0
      1210 PROA     72       TYR      HD2      HP       0.115000       1.00800           0
      1211 PROA     72       TYR      CE2      CA      -0.115000       12.0110           0
      1212 PROA     72       TYR      HE2      HP       0.115000       1.00800           0
      1213 PROA     72       TYR      C        C        0.510000       12.0110           0
      1214 PROA     72       TYR      O        O       -0.510000       15.9994           0
      1215 PROA     73       ASN      N        NH1     -0.470000       14.0070           0
      1216 PROA     73       ASN      HN       H        0.310000       1.00800           0
      1217 PROA     73       ASN      CA       CT1      0.700000E-01   12.0110           0
      1218 PROA     73       ASN      HA       HB1      0.900000E-01   1.00800           0
      1219 PROA     73       ASN      CB       CT2     -0.180000       12.0110           0
      1220 PROA     73       ASN      HB1      HA2      0.900000E-01   1.00800           0
      1221 PROA     73       ASN      HB2      HA2      0.900000E-01   1.00800           0
      1222 PROA     73       ASN      CG       CC       0.550000       12.0110           0
      1223 PROA     73       ASN      OD1      O       -0.550000       15.9994           0
      1224 PROA     73       ASN      ND2      NH2     -0.620000       14.0070           0
      1225 PROA     73       ASN      HD21     H        0.320000       1.00800           0
      1226 PROA     73       ASN      HD22     H        0.300000       1.00800           0
      1227 PROA     73       ASN      C        C        0.510000       12.0110           0
      1228 PROA     73       ASN      O        O       -0.510000       15.9994           0
      1229 PROA     74       GLU      N        NH1     -0.470000       14.0070           0
      1230 PROA     74       GLU      HN       H        0.310000       1.00800           0
      1231 PROA     74       GLU      CA       CT1      0.700000E-01   12.0110           0
      1232 PROA     74       GLU      HA       HB1      0.900000E-01   1.00800           0
      1233 PROA     74       GLU      CB       CT2A    -0.180000       12.0110           0
      1234 PROA     74       GLU      HB1      HA2      0.900000E-01   1.00800           0
      1235 PROA     74       GLU      HB2      HA2      0.900000E-01   1.00800           0
      1236 PROA     74       GLU      CG       CT2     -0.280000       12.0110           0
      1237 PROA     74       GLU      HG1      HA2      0.900000E-01   1.00800           0
      1238 PROA     74       GLU      HG2      HA2      0.900000E-01   1.00800           0
      1239 PROA     74       GLU      CD       CC       0.620000       12.0110           0
      1240 PROA     74       GLU      OE1      OC      -0.760000       15.9994           0
      1241 PROA     74       GLU      OE2      OC      -0.760000       15.9994           0
      1242 PROA     74       GLU      C        C        0.510000       12.0110           0
      1243 PROA     74       GLU      O        O       -0.510000       15.9994           0
      1244 PROA     75       PRO      N        N       -0.290000       14.0070           0
      1245 PROA     75       PRO      CD       CP3       0.00000       12.0110           0
      1246 PROA     75       PRO      HD1      HA2      0.900000E-01   1.00800           0
      1247 PROA     75       PRO      HD2      HA2      0.900000E-01   1.00800           0
      1248 PROA     75       PRO      CA       CP1      0.200000E-01   12.0110           0
      1249 PROA     75       PRO      HA       HB1      0.900000E-01   1.00800           0
      1250 PROA     75       PRO      CB       CP2     -0.180000       12.0110           0
      1251 PROA     75       PRO      HB1      HA2      0.900000E-01   1.00800           0
      1252 PROA     75       PRO      HB2      HA2      0.900000E-01   1.00800           0
      1253 PROA     75       PRO      CG       CP2     -0.180000       12.0110           0
      1254 PROA     75       PRO      HG1      HA2      0.900000E-01   1.00800           0
      1255 PROA     75       PRO      HG2      HA2      0.900000E-01   1.00800           0
      1256 PROA     75       PRO      C        C        0.510000       12.0110           0
      1257 PROA     75       PRO      O        O       -0.510000       15.9994           0
      1258 PROA     76       HSD      N        NH1     -0.470000       14.0070           0
      1259 PROA     76       HSD      HN       H        0.310000       1.00800           0
      1260 PROA     76       HSD      CA       CT1      0.700000E-01   12.0110           0
      1261 PROA     76       HSD      HA       HB1      0.900000E-01   1.00800           0
      1262 PROA     76       HSD      CB       CT2     -0.900000E-01   12.0110           0
      1263 PROA     76       HSD      HB1      HA2      0.900000E-01   1.00800           0
      1264 PROA     76       HSD      HB2      HA2      0.900000E-01   1.00800           0
      1265 PROA     76       HSD      ND1      NR1     -0.360000       14.0070           0
      1266 PROA     76       HSD      HD1      H        0.320000       1.00800           0
      1267 PROA     76       HSD      CG       CPH1    -0.500000E-01   12.0110           0
      1268 PROA     76       HSD      CE1      CPH2     0.250000       12.0110           0
      1269 PROA     76       HSD      HE1      HR1      0.130000       1.00800           0
      1270 PROA     76       HSD      NE2      NR2     -0.700000       14.0070           0
      1271 PROA     76       HSD      CD2      CPH1     0.220000       12.0110           0
      1272 PROA     76       HSD      HD2      HR3      0.100000       1.00800           0
      1273 PROA     76       HSD      C        C        0.510000       12.0110           0
      1274 PROA     76       HSD      O        O       -0.510000       15.9994           0
      1275 PROA     77       GLU      N        NH1     -0.470000       14.0070           0
      1276 PROA     77       GLU      HN       H        0.310000       1.00800           0
      1277 PROA     77       GLU      CA       CT1      0.700000E-01   12.0110           0
      1278 PROA     77       GLU      HA       HB1      0.900000E-01   1.00800           0
      1279 PROA     77       GLU      CB       CT2A    -0.180000       12.0110           0
      1280 PROA     77       GLU      HB1      HA2      0.900000E-01   1.00800           0
      1281 PROA     77       GLU      HB2      HA2      0.900000E-01   1.00800           0
      1282 PROA     77       GLU      CG       CT2     -0.280000       12.0110           0
      1283 PROA     77       GLU      HG1      HA2      0.900000E-01   1.00800           0
      1284 PROA     77       GLU      HG2      HA2      0.900000E-01   1.00800           0
      1285 PROA     77       GLU      CD       CC       0.620000       12.0110           0
      1286 PROA     77       GLU      OE1      OC      -0.760000       15.9994           0
      1287 PROA     77       GLU      OE2      OC      -0.760000       15.9994           0
      1288 PROA     77       GLU      C        C        0.510000       12.0110           0
      1289 PROA     77       GLU      O        O       -0.510000       15.9994           0
      1290 PROA     78       SER      N        NH1     -0.470000       14.0070           0
      1291 PROA     78       SER      HN       H        0.310000       1.00800           0
      1292 PROA     78       SER      CA       CT1      0.700000E-01   12.0110           0
      1293 PROA     78       SER      HA       HB1      0.900000E-01   1.00800           0
      1294 PROA     78       SER      CB       CT2      0.500000E-01   12.0110           0
      1295 PROA     78       SER      HB1      HA2      0.900000E-01   1.00800           0
      1296 PROA     78       SER      HB2      HA2      0.900000E-01   1.00800           0
      1297 PROA     78       SER      OG       OH1     -0.660000       15.9994           0
      1298 PROA     78       SER      HG1      H        0.430000       1.00800           0
      1299 PROA     78       SER      C        C        0.510000       12.0110           0
      1300 PROA     78       SER      O        O       -0.510000       15.9994           0
      1301 PROA     79       ARG      N        NH1     -0.470000       14.0070           0
      1302 PROA     79       ARG      HN       H        0.310000       1.00800           0
      1303 PROA     79       ARG      CA       CT1      0.700000E-01   12.0110           0
      1304 PROA     79       ARG      HA       HB1      0.900000E-01   1.00800           0
      1305 PROA     79       ARG      CB       CT2     -0.180000       12.0110           0
      1306 PROA     79       ARG      HB1      HA2      0.900000E-01   1.00800           0
      1307 PROA     79       ARG      HB2      HA2      0.900000E-01   1.00800           0
      1308 PROA     79       ARG      CG       CT2     -0.180000       12.0110           0
      1309 PROA     79       ARG      HG1      HA2      0.900000E-01   1.00800           0
      1310 PROA     79       ARG      HG2      HA2      0.900000E-01   1.00800           0
      1311 PROA     79       ARG      CD       CT2      0.200000       12.0110           0
      1312 PROA     79       ARG      HD1      HA2      0.900000E-01   1.00800           0
      1313 PROA     79       ARG      HD2      HA2      0.900000E-01   1.00800           0
      1314 PROA     79       ARG      NE       NC2     -0.700000       14.0070           0
      1315 PROA     79       ARG      HE       HC       0.440000       1.00800           0
      1316 PROA     79       ARG      CZ       C        0.640000       12.0110           0
      1317 PROA     79       ARG      NH1      NC2     -0.800000       14.0070           0
      1318 PROA     79       ARG      HH11     HC       0.460000       1.00800           0
      1319 PROA     79       ARG      HH12     HC       0.460000       1.00800           0
      1320 PROA     79       ARG      NH2      NC2     -0.800000       14.0070           0
      1321 PROA     79       ARG      HH21     HC       0.460000       1.00800           0
      1322 PROA     79       ARG      HH22     HC       0.460000       1.00800           0
      1323 PROA     79       ARG      C        C        0.510000       12.0110           0
      1324 PROA     79       ARG      O        O       -0.510000       15.9994           0
      1325 PROA     80       THR      N        NH1     -0.470000       14.0070           0
      1326 PROA     80       THR      HN       H        0.310000       1.00800           0
      1327 PROA     80       THR      CA       CT1      0.700000E-01   12.0110           0
      1328 PROA     80       THR      HA       HB1      0.900000E-01   1.00800           0
      1329 PROA     80       THR      CB       CT1      0.140000       12.0110           0
      1330 PROA     80       THR      HB       HA1      0.900000E-01   1.00800           0
      1331 PROA     80       THR      OG1      OH1     -0.660000       15.9994           0
      1332 PROA     80       THR      HG1      H        0.430000       1.00800           0
      1333 PROA     80       THR      CG2      CT3     -0.270000       12.0110           0
      1334 PROA     80       THR      HG21     HA3      0.900000E-01   1.00800           0
      1335 PROA     80       THR      HG22     HA3      0.900000E-01   1.00800           0
      1336 PROA     80       THR      HG23     HA3      0.900000E-01   1.00800           0
      1337 PROA     80       THR      C        C        0.510000       12.0110           0
      1338 PROA     80       THR      O        O       -0.510000       15.9994           0
      1339 PROA     81       ASN      N        NH1     -0.470000       14.0070           0
      1340 PROA     81       ASN      HN       H        0.310000       1.00800           0
      1341 PROA     81       ASN      CA       CT1      0.700000E-01   12.0110           0
      1342 PROA     81       ASN      HA       HB1      0.900000E-01   1.00800           0
      1343 PROA     81       ASN      CB       CT2     -0.180000       12.0110           0
      1344 PROA     81       ASN      HB1      HA2      0.900000E-01   1.00800           0
      1345 PROA     81       ASN      HB2      HA2      0.900000E-01   1.00800           0
      1346 PROA     81       ASN      CG       CC       0.550000       12.0110           0
      1347 PROA     81       ASN      OD1      O       -0.550000       15.9994           0
      1348 PROA     81       ASN      ND2      NH2     -0.620000       14.0070           0
      1349 PROA     81       ASN      HD21     H        0.320000       1.00800           0
      1350 PROA     81       ASN      HD22     H        0.300000       1.00800           0
      1351 PROA     81       ASN      C        C        0.510000       12.0110           0
      1352 PROA     81       ASN      O        O       -0.510000       15.9994           0
      1353 PROA     82       SER      N        NH1     -0.470000       14.0070           0
      1354 PROA     82       SER      HN       H        0.310000       1.00800           0
      1355 PROA     82       SER      CA       CT1      0.700000E-01   12.0110           0
      1356 PROA     82       SER      HA       HB1      0.900000E-01   1.00800           0
      1357 PROA     82       SER      CB       CT2      0.500000E-01   12.0110           0
      1358 PROA     82       SER      HB1      HA2      0.900000E-01   1.00800           0
      1359 PROA     82       SER      HB2      HA2      0.900000E-01   1.00800           0
      1360 PROA     82       SER      OG       OH1     -0.660000       15.9994           0
      1361 PROA     82       SER      HG1      H        0.430000       1.00800           0
      1362 PROA     82       SER      C        C        0.510000       12.0110           0
      1363 PROA     82       SER      O        O       -0.510000       15.9994           0
      1364 PROA     83       ASP      N        NH1     -0.470000       14.0070           0
      1365 PROA     83       ASP      HN       H        0.310000       1.00800           0
      1366 PROA     83       ASP      CA       CT1      0.700000E-01   12.0110           0
      1367 PROA     83       ASP      HA       HB1      0.900000E-01   1.00800           0
      1368 PROA     83       ASP      CB       CT2A    -0.280000       12.0110           0
      1369 PROA     83       ASP      HB1      HA2      0.900000E-01   1.00800           0
      1370 PROA     83       ASP      HB2      HA2      0.900000E-01   1.00800           0
      1371 PROA     83       ASP      CG       CC       0.620000       12.0110           0
      1372 PROA     83       ASP      OD1      OC      -0.760000       15.9994           0
      1373 PROA     83       ASP      OD2      OC      -0.760000       15.9994           0
      1374 PROA     83       ASP      C        C        0.510000       12.0110           0
      1375 PROA     83       ASP      O        O       -0.510000       15.9994           0
      1376 PROA     84       ILE      N        NH1     -0.470000       14.0070           0
      1377 PROA     84       ILE      HN       H        0.310000       1.00800           0
      1378 PROA     84       ILE      CA       CT1      0.700000E-01   12.0110           0
      1379 PROA     84       ILE      HA       HB1      0.900000E-01   1.00800           0
      1380 PROA     84       ILE      CB       CT1     -0.900000E-01   12.0110           0
      1381 PROA     84       ILE      HB       HA1      0.900000E-01   1.00800           0
      1382 PROA     84       ILE      CG2      CT3     -0.270000       12.0110           0
      1383 PROA     84       ILE      HG21     HA3      0.900000E-01   1.00800           0
      1384 PROA     84       ILE      HG22     HA3      0.900000E-01   1.00800           0
      1385 PROA     84       ILE      HG23     HA3      0.900000E-01   1.00800           0
      1386 PROA     84       ILE      CG1      CT2     -0.180000       12.0110           0
      1387 PROA     84       ILE      HG11     HA2      0.900000E-01   1.00800           0
      1388 PROA     84       ILE      HG12     HA2      0.900000E-01   1.00800           0
      1389 PROA     84       ILE      CD       CT3     -0.270000       12.0110           0
      1390 PROA     84       ILE      HD1      HA3      0.900000E-01   1.00800           0
      1391 PROA     84       ILE      HD2      HA3      0.900000E-01   1.00800           0
      1392 PROA     84       ILE      HD3      HA3      0.900000E-01   1.00800           0
      1393 PROA     84       ILE      C        C        0.510000       12.0110           0
      1394 PROA     84       ILE      O        O       -0.510000       15.9994           0
      1395 PROA     85       VAL      N        NH1     -0.470000       14.0070           0
      1396 PROA     85       VAL      HN       H        0.310000       1.00800           0
      1397 PROA     85       VAL      CA       CT1      0.700000E-01   12.0110           0
      1398 PROA     85       VAL      HA       HB1      0.900000E-01   1.00800           0
      1399 PROA     85       VAL      CB       CT1     -0.900000E-01   12.0110           0
      1400 PROA     85       VAL      HB       HA1      0.900000E-01   1.00800           0
      1401 PROA     85       VAL      CG1      CT3     -0.270000       12.0110           0
      1402 PROA     85       VAL      HG11     HA3      0.900000E-01   1.00800           0
      1403 PROA     85       VAL      HG12     HA3      0.900000E-01   1.00800           0
      1404 PROA     85       VAL      HG13     HA3      0.900000E-01   1.00800           0
      1405 PROA     85       VAL      CG2      CT3     -0.270000       12.0110           0
      1406 PROA     85       VAL      HG21     HA3      0.900000E-01   1.00800           0
      1407 PROA     85       VAL      HG22     HA3      0.900000E-01   1.00800           0
      1408 PROA     85       VAL      HG23     HA3      0.900000E-01   1.00800           0
      1409 PROA     85       VAL      C        C        0.510000       12.0110           0
      1410 PROA     85       VAL      O        O       -0.510000       15.9994           0
      1411 PROA     86       GLU      N        NH1     -0.470000       14.0070           0
      1412 PROA     86       GLU      HN       H        0.310000       1.00800           0
      1413 PROA     86       GLU      CA       CT1      0.700000E-01   12.0110           0
      1414 PROA     86       GLU      HA       HB1      0.900000E-01   1.00800           0
      1415 PROA     86       GLU      CB       CT2A    -0.180000       12.0110           0
      1416 PROA     86       GLU      HB1      HA2      0.900000E-01   1.00800           0
      1417 PROA     86       GLU      HB2      HA2      0.900000E-01   1.00800           0
      1418 PROA     86       GLU      CG       CT2     -0.280000       12.0110           0
      1419 PROA     86       GLU      HG1      HA2      0.900000E-01   1.00800           0
      1420 PROA     86       GLU      HG2      HA2      0.900000E-01   1.00800           0
      1421 PROA     86       GLU      CD       CC       0.620000       12.0110           0
      1422 PROA     86       GLU      OE1      OC      -0.760000       15.9994           0
      1423 PROA     86       GLU      OE2      OC      -0.760000       15.9994           0
      1424 PROA     86       GLU      C        C        0.510000       12.0110           0
      1425 PROA     86       GLU      O        O       -0.510000       15.9994           0
      1426 PROA     87       THR      N        NH1     -0.470000       14.0070           0
      1427 PROA     87       THR      HN       H        0.310000       1.00800           0
      1428 PROA     87       THR      CA       CT1      0.700000E-01   12.0110           0
      1429 PROA     87       THR      HA       HB1      0.900000E-01   1.00800           0
      1430 PROA     87       THR      CB       CT1      0.140000       12.0110           0
      1431 PROA     87       THR      HB       HA1      0.900000E-01   1.00800           0
      1432 PROA     87       THR      OG1      OH1     -0.660000       15.9994           0
      1433 PROA     87       THR      HG1      H        0.430000       1.00800           0
      1434 PROA     87       THR      CG2      CT3     -0.270000       12.0110           0
      1435 PROA     87       THR      HG21     HA3      0.900000E-01   1.00800           0
      1436 PROA     87       THR      HG22     HA3      0.900000E-01   1.00800           0
      1437 PROA     87       THR      HG23     HA3      0.900000E-01   1.00800           0
      1438 PROA     87       THR      C        C        0.510000       12.0110           0
      1439 PROA     87       THR      O        O       -0.510000       15.9994           0
      1440 PROA     88       LEU      N        NH1     -0.470000       14.0070           0
      1441 PROA     88       LEU      HN       H        0.310000       1.00800           0
      1442 PROA     88       LEU      CA       CT1      0.700000E-01   12.0110           0
      1443 PROA     88       LEU      HA       HB1      0.900000E-01   1.00800           0
      1444 PROA     88       LEU      CB       CT2     -0.180000       12.0110           0
      1445 PROA     88       LEU      HB1      HA2      0.900000E-01   1.00800           0
      1446 PROA     88       LEU      HB2      HA2      0.900000E-01   1.00800           0
      1447 PROA     88       LEU      CG       CT1     -0.900000E-01   12.0110           0
      1448 PROA     88       LEU      HG       HA1      0.900000E-01   1.00800           0
      1449 PROA     88       LEU      CD1      CT3     -0.270000       12.0110           0
      1450 PROA     88       LEU      HD11     HA3      0.900000E-01   1.00800           0
      1451 PROA     88       LEU      HD12     HA3      0.900000E-01   1.00800           0
      1452 PROA     88       LEU      HD13     HA3      0.900000E-01   1.00800           0
      1453 PROA     88       LEU      CD2      CT3     -0.270000       12.0110           0
      1454 PROA     88       LEU      HD21     HA3      0.900000E-01   1.00800           0
      1455 PROA     88       LEU      HD22     HA3      0.900000E-01   1.00800           0
      1456 PROA     88       LEU      HD23     HA3      0.900000E-01   1.00800           0
      1457 PROA     88       LEU      C        C        0.510000       12.0110           0
      1458 PROA     88       LEU      O        O       -0.510000       15.9994           0
      1459 PROA     89       ARG      N        NH1     -0.470000       14.0070           0
      1460 PROA     89       ARG      HN       H        0.310000       1.00800           0
      1461 PROA     89       ARG      CA       CT1      0.700000E-01   12.0110           0
      1462 PROA     89       ARG      HA       HB1      0.900000E-01   1.00800           0
      1463 PROA     89       ARG      CB       CT2     -0.180000       12.0110           0
      1464 PROA     89       ARG      HB1      HA2      0.900000E-01   1.00800           0
      1465 PROA     89       ARG      HB2      HA2      0.900000E-01   1.00800           0
      1466 PROA     89       ARG      CG       CT2     -0.180000       12.0110           0
      1467 PROA     89       ARG      HG1      HA2      0.900000E-01   1.00800           0
      1468 PROA     89       ARG      HG2      HA2      0.900000E-01   1.00800           0
      1469 PROA     89       ARG      CD       CT2      0.200000       12.0110           0
      1470 PROA     89       ARG      HD1      HA2      0.900000E-01   1.00800           0
      1471 PROA     89       ARG      HD2      HA2      0.900000E-01   1.00800           0
      1472 PROA     89       ARG      NE       NC2     -0.700000       14.0070           0
      1473 PROA     89       ARG      HE       HC       0.440000       1.00800           0
      1474 PROA     89       ARG      CZ       C        0.640000       12.0110           0
      1475 PROA     89       ARG      NH1      NC2     -0.800000       14.0070           0
      1476 PROA     89       ARG      HH11     HC       0.460000       1.00800           0
      1477 PROA     89       ARG      HH12     HC       0.460000       1.00800           0
      1478 PROA     89       ARG      NH2      NC2     -0.800000       14.0070           0
      1479 PROA     89       ARG      HH21     HC       0.460000       1.00800           0
      1480 PROA     89       ARG      HH22     HC       0.460000       1.00800           0
      1481 PROA     89       ARG      C        C        0.510000       12.0110           0
      1482 PROA     89       ARG      O        O       -0.510000       15.9994           0
      1483 PROA     90       LYS      N        NH1     -0.470000       14.0070           0
      1484 PROA     90       LYS      HN       H        0.310000       1.00800           0
      1485 PROA     90       LYS      CA       CT1      0.700000E-01   12.0110           0
      1486 PROA     90       LYS      HA       HB1      0.900000E-01   1.00800           0
      1487 PROA     90       LYS      CB       CT2     -0.180000       12.0110           0
      1488 PROA     90       LYS      HB1      HA2      0.900000E-01   1.00800           0
      1489 PROA     90       LYS      HB2      HA2      0.900000E-01   1.00800           0
      1490 PROA     90       LYS      CG       CT2     -0.180000       12.0110           0
      1491 PROA     90       LYS      HG1      HA2      0.900000E-01   1.00800           0
      1492 PROA     90       LYS      HG2      HA2      0.900000E-01   1.00800           0
      1493 PROA     90       LYS      CD       CT2     -0.180000       12.0110           0
      1494 PROA     90       LYS      HD1      HA2      0.900000E-01   1.00800           0
      1495 PROA     90       LYS      HD2      HA2      0.900000E-01   1.00800           0
      1496 PROA     90       LYS      CE       CT2      0.210000       12.0110           0
      1497 PROA     90       LYS      HE1      HA2      0.500000E-01   1.00800           0
      1498 PROA     90       LYS      HE2      HA2      0.500000E-01   1.00800           0
      1499 PROA     90       LYS      NZ       NH3     -0.300000       14.0070           0
      1500 PROA     90       LYS      HZ1      HC       0.330000       1.00800           0
      1501 PROA     90       LYS      HZ2      HC       0.330000       1.00800           0
      1502 PROA     90       LYS      HZ3      HC       0.330000       1.00800           0
      1503 PROA     90       LYS      C        C        0.510000       12.0110           0
      1504 PROA     90       LYS      O        O       -0.510000       15.9994           0
      1505 PROA     91       LYS      N        NH1     -0.470000       14.0070           0
      1506 PROA     91       LYS      HN       H        0.310000       1.00800           0
      1507 PROA     91       LYS      CA       CT1      0.700000E-01   12.0110           0
      1508 PROA     91       LYS      HA       HB1      0.900000E-01   1.00800           0
      1509 PROA     91       LYS      CB       CT2     -0.180000       12.0110           0
      1510 PROA     91       LYS      HB1      HA2      0.900000E-01   1.00800           0
      1511 PROA     91       LYS      HB2      HA2      0.900000E-01   1.00800           0
      1512 PROA     91       LYS      CG       CT2     -0.180000       12.0110           0
      1513 PROA     91       LYS      HG1      HA2      0.900000E-01   1.00800           0
      1514 PROA     91       LYS      HG2      HA2      0.900000E-01   1.00800           0
      1515 PROA     91       LYS      CD       CT2     -0.180000       12.0110           0
      1516 PROA     91       LYS      HD1      HA2      0.900000E-01   1.00800           0
      1517 PROA     91       LYS      HD2      HA2      0.900000E-01   1.00800           0
      1518 PROA     91       LYS      CE       CT2      0.210000       12.0110           0
      1519 PROA     91       LYS      HE1      HA2      0.500000E-01   1.00800           0
      1520 PROA     91       LYS      HE2      HA2      0.500000E-01   1.00800           0
      1521 PROA     91       LYS      NZ       NH3     -0.300000       14.0070           0
      1522 PROA     91       LYS      HZ1      HC       0.330000       1.00800           0
      1523 PROA     91       LYS      HZ2      HC       0.330000       1.00800           0
      1524 PROA     91       LYS      HZ3      HC       0.330000       1.00800           0
      1525 PROA     91       LYS      C        CC       0.340000       12.0110           0
      1526 PROA     91       LYS      OT1      OC      -0.670000       15.9994           0
      1527 PROA     91       LYS      OT2      OC      -0.670000       15.9994           0
      1528 PROB     2        GLY      N        NH3     -0.300000       14.0070           0
      1529 PROB     2        GLY      HT1      HC       0.330000       1.00800           0
      1530 PROB     2        GLY      HT2      HC       0.330000       1.00800           0
      1531 PROB     2        GLY      HT3      HC       0.330000       1.00800           0
      1532 PROB     2        GLY      CA       CT2      0.130000       12.0110           0
      1533 PROB     2        GLY      HA1      HB2      0.900000E-01   1.00800           0
      1534 PROB     2        GLY      HA2      HB2      0.900000E-01   1.00800           0
      1535 PROB     2        GLY      C        C        0.510000       12.0110           0
      1536 PROB     2        GLY      O        O       -0.510000       15.9994           0
      1537 PROB     3        ARG      N        NH1     -0.470000       14.0070           0
      1538 PROB     3        ARG      HN       H        0.310000       1.00800           0
      1539 PROB     3        ARG      CA       CT1      0.700000E-01   12.0110           0
      1540 PROB     3        ARG      HA       HB1      0.900000E-01   1.00800           0
      1541 PROB     3        ARG      CB       CT2     -0.180000       12.0110           0
      1542 PROB     3        ARG      HB1      HA2      0.900000E-01   1.00800           0
      1543 PROB     3        ARG      HB2      HA2      0.900000E-01   1.00800           0
      1544 PROB     3        ARG      CG       CT2     -0.180000       12.0110           0
      1545 PROB     3        ARG      HG1      HA2      0.900000E-01   1.00800           0
      1546 PROB     3        ARG      HG2      HA2      0.900000E-01   1.00800           0
      1547 PROB     3        ARG      CD       CT2      0.200000       12.0110           0
      1548 PROB     3        ARG      HD1      HA2      0.900000E-01   1.00800           0
      1549 PROB     3        ARG      HD2      HA2      0.900000E-01   1.00800           0
      1550 PROB     3        ARG      NE       NC2     -0.700000       14.0070           0
      1551 PROB     3        ARG      HE       HC       0.440000       1.00800           0
      1552 PROB     3        ARG      CZ       C        0.640000       12.0110           0
      1553 PROB     3        ARG      NH1      NC2     -0.800000       14.0070           0
      1554 PROB     3        ARG      HH11     HC       0.460000       1.00800           0
      1555 PROB     3        ARG      HH12     HC       0.460000       1.00800           0
      1556 PROB     3        ARG      NH2      NC2     -0.800000       14.0070           0
      1557 PROB     3        ARG      HH21     HC       0.460000       1.00800           0
      1558 PROB     3        ARG      HH22     HC       0.460000       1.00800           0
      1559 PROB     3        ARG      C        C        0.510000       12.0110           0
      1560 PROB     3        ARG      O        O       -0.510000       15.9994           0
      1561 PROB     4        LYS      N        NH1     -0.470000       14.0070           0
      1562 PROB     4        LYS      HN       H        0.310000       1.00800           0
      1563 PROB     4        LYS      CA       CT1      0.700000E-01   12.0110           0
      1564 PROB     4        LYS      HA       HB1      0.900000E-01   1.00800           0
      1565 PROB     4        LYS      CB       CT2     -0.180000       12.0110           0
      1566 PROB     4        LYS      HB1      HA2      0.900000E-01   1.00800           0
      1567 PROB     4        LYS      HB2      HA2      0.900000E-01   1.00800           0
      1568 PROB     4        LYS      CG       CT2     -0.180000       12.0110           0
      1569 PROB     4        LYS      HG1      HA2      0.900000E-01   1.00800           0
      1570 PROB     4        LYS      HG2      HA2      0.900000E-01   1.00800           0
      1571 PROB     4        LYS      CD       CT2     -0.180000       12.0110           0
      1572 PROB     4        LYS      HD1      HA2      0.900000E-01   1.00800           0
      1573 PROB     4        LYS      HD2      HA2      0.900000E-01   1.00800           0
      1574 PROB     4        LYS      CE       CT2      0.210000       12.0110           0
      1575 PROB     4        LYS      HE1      HA2      0.500000E-01   1.00800           0
      1576 PROB     4        LYS      HE2      HA2      0.500000E-01   1.00800           0
      1577 PROB     4        LYS      NZ       NH3     -0.300000       14.0070           0
      1578 PROB     4        LYS      HZ1      HC       0.330000       1.00800           0
      1579 PROB     4        LYS      HZ2      HC       0.330000       1.00800           0
      1580 PROB     4        LYS      HZ3      HC       0.330000       1.00800           0
      1581 PROB     4        LYS      C        C        0.510000       12.0110           0
      1582 PROB     4        LYS      O        O       -0.510000       15.9994           0
      1583 PROB     5        LYS      N        NH1     -0.470000       14.0070           0
      1584 PROB     5        LYS      HN       H        0.310000       1.00800           0
      1585 PROB     5        LYS      CA       CT1      0.700000E-01   12.0110           0
      1586 PROB     5        LYS      HA       HB1      0.900000E-01   1.00800           0
      1587 PROB     5        LYS      CB       CT2     -0.180000       12.0110           0
      1588 PROB     5        LYS      HB1      HA2      0.900000E-01   1.00800           0
      1589 PROB     5        LYS      HB2      HA2      0.900000E-01   1.00800           0
      1590 PROB     5        LYS      CG       CT2     -0.180000       12.0110           0
      1591 PROB     5        LYS      HG1      HA2      0.900000E-01   1.00800           0
      1592 PROB     5        LYS      HG2      HA2      0.900000E-01   1.00800           0
      1593 PROB     5        LYS      CD       CT2     -0.180000       12.0110           0
      1594 PROB     5        LYS      HD1      HA2      0.900000E-01   1.00800           0
      1595 PROB     5        LYS      HD2      HA2      0.900000E-01   1.00800           0
      1596 PROB     5        LYS      CE       CT2      0.210000       12.0110           0
      1597 PROB     5        LYS      HE1      HA2      0.500000E-01   1.00800           0
      1598 PROB     5        LYS      HE2      HA2      0.500000E-01   1.00800           0
      1599 PROB     5        LYS      NZ       NH3     -0.300000       14.0070           0
      1600 PROB     5        LYS      HZ1      HC       0.330000       1.00800           0
      1601 PROB     5        LYS      HZ2      HC       0.330000       1.00800           0
      1602 PROB     5        LYS      HZ3      HC       0.330000       1.00800           0
      1603 PROB     5        LYS      C        C        0.510000       12.0110           0
      1604 PROB     5        LYS      O        O       -0.510000       15.9994           0
      1605 PROB     6        ILE      N        NH1     -0.470000       14.0070           0
      1606 PROB     6        ILE      HN       H        0.310000       1.00800           0
      1607 PROB     6        ILE      CA       CT1      0.700000E-01   12.0110           0
      1608 PROB     6        ILE      HA       HB1      0.900000E-01   1.00800           0
      1609 PROB     6        ILE      CB       CT1     -0.900000E-01   12.0110           0
      1610 PROB     6        ILE      HB       HA1      0.900000E-01   1.00800           0
      1611 PROB     6        ILE      CG2      CT3     -0.270000       12.0110           0
      1612 PROB     6        ILE      HG21     HA3      0.900000E-01   1.00800           0
      1613 PROB     6        ILE      HG22     HA3      0.900000E-01   1.00800           0
      1614 PROB     6        ILE      HG23     HA3      0.900000E-01   1.00800           0
      1615 PROB     6        ILE      CG1      CT2     -0.180000       12.0110           0
      1616 PROB     6        ILE      HG11     HA2      0.900000E-01   1.00800           0
      1617 PROB     6        ILE      HG12     HA2      0.900000E-01   1.00800           0
      1618 PROB     6        ILE      CD       CT3     -0.270000       12.0110           0
      1619 PROB     6        ILE      HD1      HA3      0.900000E-01   1.00800           0
      1620 PROB     6        ILE      HD2      HA3      0.900000E-01   1.00800           0
      1621 PROB     6        ILE      HD3      HA3      0.900000E-01   1.00800           0
      1622 PROB     6        ILE      C        C        0.510000       12.0110           0
      1623 PROB     6        ILE      O        O       -0.510000       15.9994           0
      1624 PROB     7        GLN      N        NH1     -0.470000       14.0070           0
      1625 PROB     7        GLN      HN       H        0.310000       1.00800           0
      1626 PROB     7        GLN      CA       CT1      0.700000E-01   12.0110           0
      1627 PROB     7        GLN      HA       HB1      0.900000E-01   1.00800           0
      1628 PROB     7        GLN      CB       CT2     -0.180000       12.0110           0
      1629 PROB     7        GLN      HB1      HA2      0.900000E-01   1.00800           0
      1630 PROB     7        GLN      HB2      HA2      0.900000E-01   1.00800           0
      1631 PROB     7        GLN      CG       CT2     -0.180000       12.0110           0
      1632 PROB     7        GLN      HG1      HA2      0.900000E-01   1.00800           0
      1633 PROB     7        GLN      HG2      HA2      0.900000E-01   1.00800           0
      1634 PROB     7        GLN      CD       CC       0.550000       12.0110           0
      1635 PROB     7        GLN      OE1      O       -0.550000       15.9994           0
      1636 PROB     7        GLN      NE2      NH2     -0.620000       14.0070           0
      1637 PROB     7        GLN      HE21     H        0.320000       1.00800           0
      1638 PROB     7        GLN      HE22     H        0.300000       1.00800           0
      1639 PROB     7        GLN      C        C        0.510000       12.0110           0
      1640 PROB     7        GLN      O        O       -0.510000       15.9994           0
      1641 PROB     8        ILE      N        NH1     -0.470000       14.0070           0
      1642 PROB     8        ILE      HN       H        0.310000       1.00800           0
      1643 PROB     8        ILE      CA       CT1      0.700000E-01   12.0110           0
      1644 PROB     8        ILE      HA       HB1      0.900000E-01   1.00800           0
      1645 PROB     8        ILE      CB       CT1     -0.900000E-01   12.0110           0
      1646 PROB     8        ILE      HB       HA1      0.900000E-01   1.00800           0
      1647 PROB     8        ILE      CG2      CT3     -0.270000       12.0110           0
      1648 PROB     8        ILE      HG21     HA3      0.900000E-01   1.00800           0
      1649 PROB     8        ILE      HG22     HA3      0.900000E-01   1.00800           0
      1650 PROB     8        ILE      HG23     HA3      0.900000E-01   1.00800           0
      1651 PROB     8        ILE      CG1      CT2     -0.180000       12.0110           0
      1652 PROB     8        ILE      HG11     HA2      0.900000E-01   1.00800           0
      1653 PROB     8        ILE      HG12     HA2      0.900000E-01   1.00800           0
      1654 PROB     8        ILE      CD       CT3     -0.270000       12.0110           0
      1655 PROB     8        ILE      HD1      HA3      0.900000E-01   1.00800           0
      1656 PROB     8        ILE      HD2      HA3      0.900000E-01   1.00800           0
      1657 PROB     8        ILE      HD3      HA3      0.900000E-01   1.00800           0
      1658 PROB     8        ILE      C        C        0.510000       12.0110           0
      1659 PROB     8        ILE      O        O       -0.510000       15.9994           0
      1660 PROB     9        THR      N        NH1     -0.470000       14.0070           0
      1661 PROB     9        THR      HN       H        0.310000       1.00800           0
      1662 PROB     9        THR      CA       CT1      0.700000E-01   12.0110           0
      1663 PROB     9        THR      HA       HB1      0.900000E-01   1.00800           0
      1664 PROB     9        THR      CB       CT1      0.140000       12.0110           0
      1665 PROB     9        THR      HB       HA1      0.900000E-01   1.00800           0
      1666 PROB     9        THR      OG1      OH1     -0.660000       15.9994           0
      1667 PROB     9        THR      HG1      H        0.430000       1.00800           0
      1668 PROB     9        THR      CG2      CT3     -0.270000       12.0110           0
      1669 PROB     9        THR      HG21     HA3      0.900000E-01   1.00800           0
      1670 PROB     9        THR      HG22     HA3      0.900000E-01   1.00800           0
      1671 PROB     9        THR      HG23     HA3      0.900000E-01   1.00800           0
      1672 PROB     9        THR      C        C        0.510000       12.0110           0
      1673 PROB     9        THR      O        O       -0.510000       15.9994           0
      1674 PROB     10       ARG      N        NH1     -0.470000       14.0070           0
      1675 PROB     10       ARG      HN       H        0.310000       1.00800           0
      1676 PROB     10       ARG      CA       CT1      0.700000E-01   12.0110           0
      1677 PROB     10       ARG      HA       HB1      0.900000E-01   1.00800           0
      1678 PROB     10       ARG      CB       CT2     -0.180000       12.0110           0
      1679 PROB     10       ARG      HB1      HA2      0.900000E-01   1.00800           0
      1680 PROB     10       ARG      HB2      HA2      0.900000E-01   1.00800           0
      1681 PROB     10       ARG      CG       CT2     -0.180000       12.0110           0
      1682 PROB     10       ARG      HG1      HA2      0.900000E-01   1.00800           0
      1683 PROB     10       ARG      HG2      HA2      0.900000E-01   1.00800           0
      1684 PROB     10       ARG      CD       CT2      0.200000       12.0110           0
      1685 PROB     10       ARG      HD1      HA2      0.900000E-01   1.00800           0
      1686 PROB     10       ARG      HD2      HA2      0.900000E-01   1.00800           0
      1687 PROB     10       ARG      NE       NC2     -0.700000       14.0070           0
      1688 PROB     10       ARG      HE       HC       0.440000       1.00800           0
      1689 PROB     10       ARG      CZ       C        0.640000       12.0110           0
      1690 PROB     10       ARG      NH1      NC2     -0.800000       14.0070           0
      1691 PROB     10       ARG      HH11     HC       0.460000       1.00800           0
      1692 PROB     10       ARG      HH12     HC       0.460000       1.00800           0
      1693 PROB     10       ARG      NH2      NC2     -0.800000       14.0070           0
      1694 PROB     10       ARG      HH21     HC       0.460000       1.00800           0
      1695 PROB     10       ARG      HH22     HC       0.460000       1.00800           0
      1696 PROB     10       ARG      C        C        0.510000       12.0110           0
      1697 PROB     10       ARG      O        O       -0.510000       15.9994           0
      1698 PROB     11       ILE      N        NH1     -0.470000       14.0070           0
      1699 PROB     11       ILE      HN       H        0.310000       1.00800           0
      1700 PROB     11       ILE      CA       CT1      0.700000E-01   12.0110           0
      1701 PROB     11       ILE      HA       HB1      0.900000E-01   1.00800           0
      1702 PROB     11       ILE      CB       CT1     -0.900000E-01   12.0110           0
      1703 PROB     11       ILE      HB       HA1      0.900000E-01   1.00800           0
      1704 PROB     11       ILE      CG2      CT3     -0.270000       12.0110           0
      1705 PROB     11       ILE      HG21     HA3      0.900000E-01   1.00800           0
      1706 PROB     11       ILE      HG22     HA3      0.900000E-01   1.00800           0
      1707 PROB     11       ILE      HG23     HA3      0.900000E-01   1.00800           0
      1708 PROB     11       ILE      CG1      CT2     -0.180000       12.0110           0
      1709 PROB     11       ILE      HG11     HA2      0.900000E-01   1.00800           0
      1710 PROB     11       ILE      HG12     HA2      0.900000E-01   1.00800           0
      1711 PROB     11       ILE      CD       CT3     -0.270000       12.0110           0
      1712 PROB     11       ILE      HD1      HA3      0.900000E-01   1.00800           0
      1713 PROB     11       ILE      HD2      HA3      0.900000E-01   1.00800           0
      1714 PROB     11       ILE      HD3      HA3      0.900000E-01   1.00800           0
      1715 PROB     11       ILE      C        C        0.510000       12.0110           0
      1716 PROB     11       ILE      O        O       -0.510000       15.9994           0
      1717 PROB     12       MET      N        NH1     -0.470000       14.0070           0
      1718 PROB     12       MET      HN       H        0.310000       1.00800           0
      1719 PROB     12       MET      CA       CT1      0.700000E-01   12.0110           0
      1720 PROB     12       MET      HA       HB1      0.900000E-01   1.00800           0
      1721 PROB     12       MET      CB       CT2     -0.180000       12.0110           0
      1722 PROB     12       MET      HB1      HA2      0.900000E-01   1.00800           0
      1723 PROB     12       MET      HB2      HA2      0.900000E-01   1.00800           0
      1724 PROB     12       MET      CG       CT2     -0.140000       12.0110           0
      1725 PROB     12       MET      HG1      HA2      0.900000E-01   1.00800           0
      1726 PROB     12       MET      HG2      HA2      0.900000E-01   1.00800           0
      1727 PROB     12       MET      SD       S       -0.900000E-01   32.0600           0
      1728 PROB     12       MET      CE       CT3     -0.220000       12.0110           0
      1729 PROB     12       MET      HE1      HA3      0.900000E-01   1.00800           0
      1730 PROB     12       MET      HE2      HA3      0.900000E-01   1.00800           0
      1731 PROB     12       MET      HE3      HA3      0.900000E-01   1.00800           0
      1732 PROB     12       MET      C        C        0.510000       12.0110           0
      1733 PROB     12       MET      O        O       -0.510000       15.9994           0
      1734 PROB     13       ASP      N        NH1     -0.470000       14.0070           0
      1735 PROB     13       ASP      HN       H        0.310000       1.00800           0
      1736 PROB     13       ASP      CA       CT1      0.700000E-01   12.0110           0
      1737 PROB     13       ASP      HA       HB1      0.900000E-01   1.00800           0
      1738 PROB     13       ASP      CB       CT2A    -0.280000       12.0110           0
      1739 PROB     13       ASP      HB1      HA2      0.900000E-01   1.00800           0
      1740 PROB     13       ASP      HB2      HA2      0.900000E-01   1.00800           0
      1741 PROB     13       ASP      CG       CC       0.620000       12.0110           0
      1742 PROB     13       ASP      OD1      OC      -0.760000       15.9994           0
      1743 PROB     13       ASP      OD2      OC      -0.760000       15.9994           0
      1744 PROB     13       ASP      C        C        0.510000       12.0110           0
      1745 PROB     13       ASP      O        O       -0.510000       15.9994           0
      1746 PROB     14       GLU      N        NH1     -0.470000       14.0070           0
      1747 PROB     14       GLU      HN       H        0.310000       1.00800           0
      1748 PROB     14       GLU      CA       CT1      0.700000E-01   12.0110           0
      1749 PROB     14       GLU      HA       HB1      0.900000E-01   1.00800           0
      1750 PROB     14       GLU      CB       CT2A    -0.180000       12.0110           0
      1751 PROB     14       GLU      HB1      HA2      0.900000E-01   1.00800           0
      1752 PROB     14       GLU      HB2      HA2      0.900000E-01   1.00800           0
      1753 PROB     14       GLU      CG       CT2     -0.280000       12.0110           0
      1754 PROB     14       GLU      HG1      HA2      0.900000E-01   1.00800           0
      1755 PROB     14       GLU      HG2      HA2      0.900000E-01   1.00800           0
      1756 PROB     14       GLU      CD       CC       0.620000       12.0110           0
      1757 PROB     14       GLU      OE1      OC      -0.760000       15.9994           0
      1758 PROB     14       GLU      OE2      OC      -0.760000       15.9994           0
      1759 PROB     14       GLU      C        C        0.510000       12.0110           0
      1760 PROB     14       GLU      O        O       -0.510000       15.9994           0
      1761 PROB     15       ARG      N        NH1     -0.470000       14.0070           0
      1762 PROB     15       ARG      HN       H        0.310000       1.00800           0
      1763 PROB     15       ARG      CA       CT1      0.700000E-01   12.0110           0
      1764 PROB     15       ARG      HA       HB1      0.900000E-01   1.00800           0
      1765 PROB     15       ARG      CB       CT2     -0.180000       12.0110           0
      1766 PROB     15       ARG      HB1      HA2      0.900000E-01   1.00800           0
      1767 PROB     15       ARG      HB2      HA2      0.900000E-01   1.00800           0
      1768 PROB     15       ARG      CG       CT2     -0.180000       12.0110           0
      1769 PROB     15       ARG      HG1      HA2      0.900000E-01   1.00800           0
      1770 PROB     15       ARG      HG2      HA2      0.900000E-01   1.00800           0
      1771 PROB     15       ARG      CD       CT2      0.200000       12.0110           0
      1772 PROB     15       ARG      HD1      HA2      0.900000E-01   1.00800           0
      1773 PROB     15       ARG      HD2      HA2      0.900000E-01   1.00800           0
      1774 PROB     15       ARG      NE       NC2     -0.700000       14.0070           0
      1775 PROB     15       ARG      HE       HC       0.440000       1.00800           0
      1776 PROB     15       ARG      CZ       C        0.640000       12.0110           0
      1777 PROB     15       ARG      NH1      NC2     -0.800000       14.0070           0
      1778 PROB     15       ARG      HH11     HC       0.460000       1.00800           0
      1779 PROB     15       ARG      HH12     HC       0.460000       1.00800           0
      1780 PROB     15       ARG      NH2      NC2     -0.800000       14.0070           0
      1781 PROB     15       ARG      HH21     HC       0.460000       1.00800           0
      1782 PROB     15       ARG      HH22     HC       0.460000       1.00800           0
      1783 PROB     15       ARG      C        C        0.510000       12.0110           0
      1784 PROB     15       ARG      O        O       -0.510000       15.9994           0
      1785 PROB     16       ASN      N        NH1     -0.470000       14.0070           0
      1786 PROB     16       ASN      HN       H        0.310000       1.00800           0
      1787 PROB     16       ASN      CA       CT1      0.700000E-01   12.0110           0
      1788 PROB     16       ASN      HA       HB1      0.900000E-01   1.00800           0
      1789 PROB     16       ASN      CB       CT2     -0.180000       12.0110           0
      1790 PROB     16       ASN      HB1      HA2      0.900000E-01   1.00800           0
      1791 PROB     16       ASN      HB2      HA2      0.900000E-01   1.00800           0
      1792 PROB     16       ASN      CG       CC       0.550000       12.0110           0
      1793 PROB     16       ASN      OD1      O       -0.550000       15.9994           0
      1794 PROB     16       ASN      ND2      NH2     -0.620000       14.0070           0
      1795 PROB     16       ASN      HD21     H        0.320000       1.00800           0
      1796 PROB     16       ASN      HD22     H        0.300000       1.00800           0
      1797 PROB     16       ASN      C        C        0.510000       12.0110           0
      1798 PROB     16       ASN      O        O       -0.510000       15.9994           0
      1799 PROB     17       ARG      N        NH1     -0.470000       14.0070           0
      1800 PROB     17       ARG      HN       H        0.310000       1.00800           0
      1801 PROB     17       ARG      CA       CT1      0.700000E-01   12.0110           0
      1802 PROB     17       ARG      HA       HB1      0.900000E-01   1.00800           0
      1803 PROB     17       ARG      CB       CT2     -0.180000       12.0110           0
      1804 PROB     17       ARG      HB1      HA2      0.900000E-01   1.00800           0
      1805 PROB     17       ARG      HB2      HA2      0.900000E-01   1.00800           0
      1806 PROB     17       ARG      CG       CT2     -0.180000       12.0110           0
      1807 PROB     17       ARG      HG1      HA2      0.900000E-01   1.00800           0
      1808 PROB     17       ARG      HG2      HA2      0.900000E-01   1.00800           0
      1809 PROB     17       ARG      CD       CT2      0.200000       12.0110           0
      1810 PROB     17       ARG      HD1      HA2      0.900000E-01   1.00800           0
      1811 PROB     17       ARG      HD2      HA2      0.900000E-01   1.00800           0
      1812 PROB     17       ARG      NE       NC2     -0.700000       14.0070           0
      1813 PROB     17       ARG      HE       HC       0.440000       1.00800           0
      1814 PROB     17       ARG      CZ       C        0.640000       12.0110           0
      1815 PROB     17       ARG      NH1      NC2     -0.800000       14.0070           0
      1816 PROB     17       ARG      HH11     HC       0.460000       1.00800           0
      1817 PROB     17       ARG      HH12     HC       0.460000       1.00800           0
      1818 PROB     17       ARG      NH2      NC2     -0.800000       14.0070           0
      1819 PROB     17       ARG      HH21     HC       0.460000       1.00800           0
      1820 PROB     17       ARG      HH22     HC       0.460000       1.00800           0
      1821 PROB     17       ARG      C        C        0.510000       12.0110           0
      1822 PROB     17       ARG      O        O       -0.510000       15.9994           0
      1823 PROB     18       GLN      N        NH1     -0.470000       14.0070           0
      1824 PROB     18       GLN      HN       H        0.310000       1.00800           0
      1825 PROB     18       GLN      CA       CT1      0.700000E-01   12.0110           0
      1826 PROB     18       GLN      HA       HB1      0.900000E-01   1.00800           0
      1827 PROB     18       GLN      CB       CT2     -0.180000       12.0110           0
      1828 PROB     18       GLN      HB1      HA2      0.900000E-01   1.00800           0
      1829 PROB     18       GLN      HB2      HA2      0.900000E-01   1.00800           0
      1830 PROB     18       GLN      CG       CT2     -0.180000       12.0110           0
      1831 PROB     18       GLN      HG1      HA2      0.900000E-01   1.00800           0
      1832 PROB     18       GLN      HG2      HA2      0.900000E-01   1.00800           0
      1833 PROB     18       GLN      CD       CC       0.550000       12.0110           0
      1834 PROB     18       GLN      OE1      O       -0.550000       15.9994           0
      1835 PROB     18       GLN      NE2      NH2     -0.620000       14.0070           0
      1836 PROB     18       GLN      HE21     H        0.320000       1.00800           0
      1837 PROB     18       GLN      HE22     H        0.300000       1.00800           0
      1838 PROB     18       GLN      C        C        0.510000       12.0110           0
      1839 PROB     18       GLN      O        O       -0.510000       15.9994           0
      1840 PROB     19       VAL      N        NH1     -0.470000       14.0070           0
      1841 PROB     19       VAL      HN       H        0.310000       1.00800           0
      1842 PROB     19       VAL      CA       CT1      0.700000E-01   12.0110           0
      1843 PROB     19       VAL      HA       HB1      0.900000E-01   1.00800           0
      1844 PROB     19       VAL      CB       CT1     -0.900000E-01   12.0110           0
      1845 PROB     19       VAL      HB       HA1      0.900000E-01   1.00800           0
      1846 PROB     19       VAL      CG1      CT3     -0.270000       12.0110           0
      1847 PROB     19       VAL      HG11     HA3      0.900000E-01   1.00800           0
      1848 PROB     19       VAL      HG12     HA3      0.900000E-01   1.00800           0
      1849 PROB     19       VAL      HG13     HA3      0.900000E-01   1.00800           0
      1850 PROB     19       VAL      CG2      CT3     -0.270000       12.0110           0
      1851 PROB     19       VAL      HG21     HA3      0.900000E-01   1.00800           0
      1852 PROB     19       VAL      HG22     HA3      0.900000E-01   1.00800           0
      1853 PROB     19       VAL      HG23     HA3      0.900000E-01   1.00800           0
      1854 PROB     19       VAL      C        C        0.510000       12.0110           0
      1855 PROB     19       VAL      O        O       -0.510000       15.9994           0
      1856 PROB     20       THR      N        NH1     -0.470000       14.0070           0
      1857 PROB     20       THR      HN       H        0.310000       1.00800           0
      1858 PROB     20       THR      CA       CT1      0.700000E-01   12.0110           0
      1859 PROB     20       THR      HA       HB1      0.900000E-01   1.00800           0
      1860 PROB     20       THR      CB       CT1      0.140000       12.0110           0
      1861 PROB     20       THR      HB       HA1      0.900000E-01   1.00800           0
      1862 PROB     20       THR      OG1      OH1     -0.660000       15.9994           0
      1863 PROB     20       THR      HG1      H        0.430000       1.00800           0
      1864 PROB     20       THR      CG2      CT3     -0.270000       12.0110           0
      1865 PROB     20       THR      HG21     HA3      0.900000E-01   1.00800           0
      1866 PROB     20       THR      HG22     HA3      0.900000E-01   1.00800           0
      1867 PROB     20       THR      HG23     HA3      0.900000E-01   1.00800           0
      1868 PROB     20       THR      C        C        0.510000       12.0110           0
      1869 PROB     20       THR      O        O       -0.510000       15.9994           0
      1870 PROB     21       PHE      N        NH1     -0.470000       14.0070           0
      1871 PROB     21       PHE      HN       H        0.310000       1.00800           0
      1872 PROB     21       PHE      CA       CT1      0.700000E-01   12.0110           0
      1873 PROB     21       PHE      HA       HB1      0.900000E-01   1.00800           0
      1874 PROB     21       PHE      CB       CT2     -0.180000       12.0110           0
      1875 PROB     21       PHE      HB1      HA2      0.900000E-01   1.00800           0
      1876 PROB     21       PHE      HB2      HA2      0.900000E-01   1.00800           0
      1877 PROB     21       PHE      CG       CA        0.00000       12.0110           0
      1878 PROB     21       PHE      CD1      CA      -0.115000       12.0110           0
      1879 PROB     21       PHE      HD1      HP       0.115000       1.00800           0
      1880 PROB     21       PHE      CE1      CA      -0.115000       12.0110           0
      1881 PROB     21       PHE      HE1      HP       0.115000       1.00800           0
      1882 PROB     21       PHE      CZ       CA      -0.115000       12.0110           0
      1883 PROB     21       PHE      HZ       HP       0.115000       1.00800           0
      1884 PROB     21       PHE      CD2      CA      -0.115000       12.0110           0
      1885 PROB     21       PHE      HD2      HP       0.115000       1.00800           0
      1886 PROB     21       PHE      CE2      CA      -0.115000       12.0110           0
      1887 PROB     21       PHE      HE2      HP       0.115000       1.00800           0
      1888 PROB     21       PHE      C        C        0.510000       12.0110           0
      1889 PROB     21       PHE      O        O       -0.510000       15.9994           0
      1890 PROB     22       THR      N        NH1     -0.470000       14.0070           0
      1891 PROB     22       THR      HN       H        0.310000       1.00800           0
      1892 PROB     22       THR      CA       CT1      0.700000E-01   12.0110           0
      1893 PROB     22       THR      HA       HB1      0.900000E-01   1.00800           0
      1894 PROB     22       THR      CB       CT1      0.140000       12.0110           0
      1895 PROB     22       THR      HB       HA1      0.900000E-01   1.00800           0
      1896 PROB     22       THR      OG1      OH1     -0.660000       15.9994           0
      1897 PROB     22       THR      HG1      H        0.430000       1.00800           0
      1898 PROB     22       THR      CG2      CT3     -0.270000       12.0110           0
      1899 PROB     22       THR      HG21     HA3      0.900000E-01   1.00800           0
      1900 PROB     22       THR      HG22     HA3      0.900000E-01   1.00800           0
      1901 PROB     22       THR      HG23     HA3      0.900000E-01   1.00800           0
      1902 PROB     22       THR      C        C        0.510000       12.0110           0
      1903 PROB     22       THR      O        O       -0.510000       15.9994           0
      1904 PROB     23       LYS      N        NH1     -0.470000       14.0070           0
      1905 PROB     23       LYS      HN       H        0.310000       1.00800           0
      1906 PROB     23       LYS      CA       CT1      0.700000E-01   12.0110           0
      1907 PROB     23       LYS      HA       HB1      0.900000E-01   1.00800           0
      1908 PROB     23       LYS      CB       CT2     -0.180000       12.0110           0
      1909 PROB     23       LYS      HB1      HA2      0.900000E-01   1.00800           0
      1910 PROB     23       LYS      HB2      HA2      0.900000E-01   1.00800           0
      1911 PROB     23       LYS      CG       CT2     -0.180000       12.0110           0
      1912 PROB     23       LYS      HG1      HA2      0.900000E-01   1.00800           0
      1913 PROB     23       LYS      HG2      HA2      0.900000E-01   1.00800           0
      1914 PROB     23       LYS      CD       CT2     -0.180000       12.0110           0
      1915 PROB     23       LYS      HD1      HA2      0.900000E-01   1.00800           0
      1916 PROB     23       LYS      HD2      HA2      0.900000E-01   1.00800           0
      1917 PROB     23       LYS      CE       CT2      0.210000       12.0110           0
      1918 PROB     23       LYS      HE1      HA2      0.500000E-01   1.00800           0
      1919 PROB     23       LYS      HE2      HA2      0.500000E-01   1.00800           0
      1920 PROB     23       LYS      NZ       NH3     -0.300000       14.0070           0
      1921 PROB     23       LYS      HZ1      HC       0.330000       1.00800           0
      1922 PROB     23       LYS      HZ2      HC       0.330000       1.00800           0
      1923 PROB     23       LYS      HZ3      HC       0.330000       1.00800           0
      1924 PROB     23       LYS      C        C        0.510000       12.0110           0
      1925 PROB     23       LYS      O        O       -0.510000       15.9994           0
      1926 PROB     24       ARG      N        NH1     -0.470000       14.0070           0
      1927 PROB     24       ARG      HN       H        0.310000       1.00800           0
      1928 PROB     24       ARG      CA       CT1      0.700000E-01   12.0110           0
      1929 PROB     24       ARG      HA       HB1      0.900000E-01   1.00800           0
      1930 PROB     24       ARG      CB       CT2     -0.180000       12.0110           0
      1931 PROB     24       ARG      HB1      HA2      0.900000E-01   1.00800           0
      1932 PROB     24       ARG      HB2      HA2      0.900000E-01   1.00800           0
      1933 PROB     24       ARG      CG       CT2     -0.180000       12.0110           0
      1934 PROB     24       ARG      HG1      HA2      0.900000E-01   1.00800           0
      1935 PROB     24       ARG      HG2      HA2      0.900000E-01   1.00800           0
      1936 PROB     24       ARG      CD       CT2      0.200000       12.0110           0
      1937 PROB     24       ARG      HD1      HA2      0.900000E-01   1.00800           0
      1938 PROB     24       ARG      HD2      HA2      0.900000E-01   1.00800           0
      1939 PROB     24       ARG      NE       NC2     -0.700000       14.0070           0
      1940 PROB     24       ARG      HE       HC       0.440000       1.00800           0
      1941 PROB     24       ARG      CZ       C        0.640000       12.0110           0
      1942 PROB     24       ARG      NH1      NC2     -0.800000       14.0070           0
      1943 PROB     24       ARG      HH11     HC       0.460000       1.00800           0
      1944 PROB     24       ARG      HH12     HC       0.460000       1.00800           0
      1945 PROB     24       ARG      NH2      NC2     -0.800000       14.0070           0
      1946 PROB     24       ARG      HH21     HC       0.460000       1.00800           0
      1947 PROB     24       ARG      HH22     HC       0.460000       1.00800           0
      1948 PROB     24       ARG      C        C        0.510000       12.0110           0
      1949 PROB     24       ARG      O        O       -0.510000       15.9994           0
      1950 PROB     25       LYS      N        NH1     -0.470000       14.0070           0
      1951 PROB     25       LYS      HN       H        0.310000       1.00800           0
      1952 PROB     25       LYS      CA       CT1      0.700000E-01   12.0110           0
      1953 PROB     25       LYS      HA       HB1      0.900000E-01   1.00800           0
      1954 PROB     25       LYS      CB       CT2     -0.180000       12.0110           0
      1955 PROB     25       LYS      HB1      HA2      0.900000E-01   1.00800           0
      1956 PROB     25       LYS      HB2      HA2      0.900000E-01   1.00800           0
      1957 PROB     25       LYS      CG       CT2     -0.180000       12.0110           0
      1958 PROB     25       LYS      HG1      HA2      0.900000E-01   1.00800           0
      1959 PROB     25       LYS      HG2      HA2      0.900000E-01   1.00800           0
      1960 PROB     25       LYS      CD       CT2     -0.180000       12.0110           0
      1961 PROB     25       LYS      HD1      HA2      0.900000E-01   1.00800           0
      1962 PROB     25       LYS      HD2      HA2      0.900000E-01   1.00800           0
      1963 PROB     25       LYS      CE       CT2      0.210000       12.0110           0
      1964 PROB     25       LYS      HE1      HA2      0.500000E-01   1.00800           0
      1965 PROB     25       LYS      HE2      HA2      0.500000E-01   1.00800           0
      1966 PROB     25       LYS      NZ       NH3     -0.300000       14.0070           0
      1967 PROB     25       LYS      HZ1      HC       0.330000       1.00800           0
      1968 PROB     25       LYS      HZ2      HC       0.330000       1.00800           0
      1969 PROB     25       LYS      HZ3      HC       0.330000       1.00800           0
      1970 PROB     25       LYS      C        C        0.510000       12.0110           0
      1971 PROB     25       LYS      O        O       -0.510000       15.9994           0
      1972 PROB     26       PHE      N        NH1     -0.470000       14.0070           0
      1973 PROB     26       PHE      HN       H        0.310000       1.00800           0
      1974 PROB     26       PHE      CA       CT1      0.700000E-01   12.0110           0
      1975 PROB     26       PHE      HA       HB1      0.900000E-01   1.00800           0
      1976 PROB     26       PHE      CB       CT2     -0.180000       12.0110           0
      1977 PROB     26       PHE      HB1      HA2      0.900000E-01   1.00800           0
      1978 PROB     26       PHE      HB2      HA2      0.900000E-01   1.00800           0
      1979 PROB     26       PHE      CG       CA        0.00000       12.0110           0
      1980 PROB     26       PHE      CD1      CA      -0.115000       12.0110           0
      1981 PROB     26       PHE      HD1      HP       0.115000       1.00800           0
      1982 PROB     26       PHE      CE1      CA      -0.115000       12.0110           0
      1983 PROB     26       PHE      HE1      HP       0.115000       1.00800           0
      1984 PROB     26       PHE      CZ       CA      -0.115000       12.0110           0
      1985 PROB     26       PHE      HZ       HP       0.115000       1.00800           0
      1986 PROB     26       PHE      CD2      CA      -0.115000       12.0110           0
      1987 PROB     26       PHE      HD2      HP       0.115000       1.00800           0
      1988 PROB     26       PHE      CE2      CA      -0.115000       12.0110           0
      1989 PROB     26       PHE      HE2      HP       0.115000       1.00800           0
      1990 PROB     26       PHE      C        C        0.510000       12.0110           0
      1991 PROB     26       PHE      O        O       -0.510000       15.9994           0
      1992 PROB     27       GLY      N        NH1     -0.470000       14.0070           0
      1993 PROB     27       GLY      HN       H        0.310000       1.00800           0
      1994 PROB     27       GLY      CA       CT2     -0.200000E-01   12.0110           0
      1995 PROB     27       GLY      HA1      HB2      0.900000E-01   1.00800           0
      1996 PROB     27       GLY      HA2      HB2      0.900000E-01   1.00800           0
      1997 PROB     27       GLY      C        C        0.510000       12.0110           0
      1998 PROB     27       GLY      O        O       -0.510000       15.9994           0
      1999 PROB     28       LEU      N        NH1     -0.470000       14.0070           0
      2000 PROB     28       LEU      HN       H        0.310000       1.00800           0
      2001 PROB     28       LEU      CA       CT1      0.700000E-01   12.0110           0
      2002 PROB     28       LEU      HA       HB1      0.900000E-01   1.00800           0
      2003 PROB     28       LEU      CB       CT2     -0.180000       12.0110           0
      2004 PROB     28       LEU      HB1      HA2      0.900000E-01   1.00800           0
      2005 PROB     28       LEU      HB2      HA2      0.900000E-01   1.00800           0
      2006 PROB     28       LEU      CG       CT1     -0.900000E-01   12.0110           0
      2007 PROB     28       LEU      HG       HA1      0.900000E-01   1.00800           0
      2008 PROB     28       LEU      CD1      CT3     -0.270000       12.0110           0
      2009 PROB     28       LEU      HD11     HA3      0.900000E-01   1.00800           0
      2010 PROB     28       LEU      HD12     HA3      0.900000E-01   1.00800           0
      2011 PROB     28       LEU      HD13     HA3      0.900000E-01   1.00800           0
      2012 PROB     28       LEU      CD2      CT3     -0.270000       12.0110           0
      2013 PROB     28       LEU      HD21     HA3      0.900000E-01   1.00800           0
      2014 PROB     28       LEU      HD22     HA3      0.900000E-01   1.00800           0
      2015 PROB     28       LEU      HD23     HA3      0.900000E-01   1.00800           0
      2016 PROB     28       LEU      C        C        0.510000       12.0110           0
      2017 PROB     28       LEU      O        O       -0.510000       15.9994           0
      2018 PROB     29       MET      N        NH1     -0.470000       14.0070           0
      2019 PROB     29       MET      HN       H        0.310000       1.00800           0
      2020 PROB     29       MET      CA       CT1      0.700000E-01   12.0110           0
      2021 PROB     29       MET      HA       HB1      0.900000E-01   1.00800           0
      2022 PROB     29       MET      CB       CT2     -0.180000       12.0110           0
      2023 PROB     29       MET      HB1      HA2      0.900000E-01   1.00800           0
      2024 PROB     29       MET      HB2      HA2      0.900000E-01   1.00800           0
      2025 PROB     29       MET      CG       CT2     -0.140000       12.0110           0
      2026 PROB     29       MET      HG1      HA2      0.900000E-01   1.00800           0
      2027 PROB     29       MET      HG2      HA2      0.900000E-01   1.00800           0
      2028 PROB     29       MET      SD       S       -0.900000E-01   32.0600           0
      2029 PROB     29       MET      CE       CT3     -0.220000       12.0110           0
      2030 PROB     29       MET      HE1      HA3      0.900000E-01   1.00800           0
      2031 PROB     29       MET      HE2      HA3      0.900000E-01   1.00800           0
      2032 PROB     29       MET      HE3      HA3      0.900000E-01   1.00800           0
      2033 PROB     29       MET      C        C        0.510000       12.0110           0
      2034 PROB     29       MET      O        O       -0.510000       15.9994           0
      2035 PROB     30       LYS      N        NH1     -0.470000       14.0070           0
      2036 PROB     30       LYS      HN       H        0.310000       1.00800           0
      2037 PROB     30       LYS      CA       CT1      0.700000E-01   12.0110           0
      2038 PROB     30       LYS      HA       HB1      0.900000E-01   1.00800           0
      2039 PROB     30       LYS      CB       CT2     -0.180000       12.0110           0
      2040 PROB     30       LYS      HB1      HA2      0.900000E-01   1.00800           0
      2041 PROB     30       LYS      HB2      HA2      0.900000E-01   1.00800           0
      2042 PROB     30       LYS      CG       CT2     -0.180000       12.0110           0
      2043 PROB     30       LYS      HG1      HA2      0.900000E-01   1.00800           0
      2044 PROB     30       LYS      HG2      HA2      0.900000E-01   1.00800           0
      2045 PROB     30       LYS      CD       CT2     -0.180000       12.0110           0
      2046 PROB     30       LYS      HD1      HA2      0.900000E-01   1.00800           0
      2047 PROB     30       LYS      HD2      HA2      0.900000E-01   1.00800           0
      2048 PROB     30       LYS      CE       CT2      0.210000       12.0110           0
      2049 PROB     30       LYS      HE1      HA2      0.500000E-01   1.00800           0
      2050 PROB     30       LYS      HE2      HA2      0.500000E-01   1.00800           0
      2051 PROB     30       LYS      NZ       NH3     -0.300000       14.0070           0
      2052 PROB     30       LYS      HZ1      HC       0.330000       1.00800           0
      2053 PROB     30       LYS      HZ2      HC       0.330000       1.00800           0
      2054 PROB     30       LYS      HZ3      HC       0.330000       1.00800           0
      2055 PROB     30       LYS      C        C        0.510000       12.0110           0
      2056 PROB     30       LYS      O        O       -0.510000       15.9994           0
      2057 PROB     31       LYS      N        NH1     -0.470000       14.0070           0
      2058 PROB     31       LYS      HN       H        0.310000       1.00800           0
      2059 PROB     31       LYS      CA       CT1      0.700000E-01   12.0110           0
      2060 PROB     31       LYS      HA       HB1      0.900000E-01   1.00800           0
      2061 PROB     31       LYS      CB       CT2     -0.180000       12.0110           0
      2062 PROB     31       LYS      HB1      HA2      0.900000E-01   1.00800           0
      2063 PROB     31       LYS      HB2      HA2      0.900000E-01   1.00800           0
      2064 PROB     31       LYS      CG       CT2     -0.180000       12.0110           0
      2065 PROB     31       LYS      HG1      HA2      0.900000E-01   1.00800           0
      2066 PROB     31       LYS      HG2      HA2      0.900000E-01   1.00800           0
      2067 PROB     31       LYS      CD       CT2     -0.180000       12.0110           0
      2068 PROB     31       LYS      HD1      HA2      0.900000E-01   1.00800           0
      2069 PROB     31       LYS      HD2      HA2      0.900000E-01   1.00800           0
      2070 PROB     31       LYS      CE       CT2      0.210000       12.0110           0
      2071 PROB     31       LYS      HE1      HA2      0.500000E-01   1.00800           0
      2072 PROB     31       LYS      HE2      HA2      0.500000E-01   1.00800           0
      2073 PROB     31       LYS      NZ       NH3     -0.300000       14.0070           0
      2074 PROB     31       LYS      HZ1      HC       0.330000       1.00800           0
      2075 PROB     31       LYS      HZ2      HC       0.330000       1.00800           0
      2076 PROB     31       LYS      HZ3      HC       0.330000       1.00800           0
      2077 PROB     31       LYS      C        C        0.510000       12.0110           0
      2078 PROB     31       LYS      O        O       -0.510000       15.9994           0
      2079 PROB     32       ALA      N        NH1     -0.470000       14.0070           0
      2080 PROB     32       ALA      HN       H        0.310000       1.00800           0
      2081 PROB     32       ALA      CA       CT1      0.700000E-01   12.0110           0
      2082 PROB     32       ALA      HA       HB1      0.900000E-01   1.00800           0
      2083 PROB     32       ALA      CB       CT3     -0.270000       12.0110           0
      2084 PROB     32       ALA      HB1      HA3      0.900000E-01   1.00800           0
      2085 PROB     32       ALA      HB2      HA3      0.900000E-01   1.00800           0
      2086 PROB     32       ALA      HB3      HA3      0.900000E-01   1.00800           0
      2087 PROB     32       ALA      C        C        0.510000       12.0110           0
      2088 PROB     32       ALA      O        O       -0.510000       15.9994           0
      2089 PROB     33       TYR      N        NH1     -0.470000       14.0070           0
      2090 PROB     33       TYR      HN       H        0.310000       1.00800           0
      2091 PROB     33       TYR      CA       CT1      0.700000E-01   12.0110           0
      2092 PROB     33       TYR      HA       HB1      0.900000E-01   1.00800           0
      2093 PROB     33       TYR      CB       CT2     -0.180000       12.0110           0
      2094 PROB     33       TYR      HB1      HA2      0.900000E-01   1.00800           0
      2095 PROB     33       TYR      HB2      HA2      0.900000E-01   1.00800           0
      2096 PROB     33       TYR      CG       CA        0.00000       12.0110           0
      2097 PROB     33       TYR      CD1      CA      -0.115000       12.0110           0
      2098 PROB     33       TYR      HD1      HP       0.115000       1.00800           0
      2099 PROB     33       TYR      CE1      CA      -0.115000       12.0110           0
      2100 PROB     33       TYR      HE1      HP       0.115000       1.00800           0
      2101 PROB     33       TYR      CZ       CA       0.110000       12.0110           0
      2102 PROB     33       TYR      OH       OH1     -0.540000       15.9994           0
      2103 PROB     33       TYR      HH       H        0.430000       1.00800           0
      2104 PROB     33       TYR      CD2      CA      -0.115000       12.0110           0
      2105 PROB     33       TYR      HD2      HP       0.115000       1.00800           0
      2106 PROB     33       TYR      CE2      CA      -0.115000       12.0110           0
      2107 PROB     33       TYR      HE2      HP       0.115000       1.00800           0
      2108 PROB     33       TYR      C        C        0.510000       12.0110           0
      2109 PROB     33       TYR      O        O       -0.510000       15.9994           0
      2110 PROB     34       GLU      N        NH1     -0.470000       14.0070           0
      2111 PROB     34       GLU      HN       H        0.310000       1.00800           0
      2112 PROB     34       GLU      CA       CT1      0.700000E-01   12.0110           0
      2113 PROB     34       GLU      HA       HB1      0.900000E-01   1.00800           0
      2114 PROB     34       GLU      CB       CT2A    -0.180000       12.0110           0
      2115 PROB     34       GLU      HB1      HA2      0.900000E-01   1.00800           0
      2116 PROB     34       GLU      HB2      HA2      0.900000E-01   1.00800           0
      2117 PROB     34       GLU      CG       CT2     -0.280000       12.0110           0
      2118 PROB     34       GLU      HG1      HA2      0.900000E-01   1.00800           0
      2119 PROB     34       GLU      HG2      HA2      0.900000E-01   1.00800           0
      2120 PROB     34       GLU      CD       CC       0.620000       12.0110           0
      2121 PROB     34       GLU      OE1      OC      -0.760000       15.9994           0
      2122 PROB     34       GLU      OE2      OC      -0.760000       15.9994           0
      2123 PROB     34       GLU      C        C        0.510000       12.0110           0
      2124 PROB     34       GLU      O        O       -0.510000       15.9994           0
      2125 PROB     35       LEU      N        NH1     -0.470000       14.0070           0
      2126 PROB     35       LEU      HN       H        0.310000       1.00800           0
      2127 PROB     35       LEU      CA       CT1      0.700000E-01   12.0110           0
      2128 PROB     35       LEU      HA       HB1      0.900000E-01   1.00800           0
      2129 PROB     35       LEU      CB       CT2     -0.180000       12.0110           0
      2130 PROB     35       LEU      HB1      HA2      0.900000E-01   1.00800           0
      2131 PROB     35       LEU      HB2      HA2      0.900000E-01   1.00800           0
      2132 PROB     35       LEU      CG       CT1     -0.900000E-01   12.0110           0
      2133 PROB     35       LEU      HG       HA1      0.900000E-01   1.00800           0
      2134 PROB     35       LEU      CD1      CT3     -0.270000       12.0110           0
      2135 PROB     35       LEU      HD11     HA3      0.900000E-01   1.00800           0
      2136 PROB     35       LEU      HD12     HA3      0.900000E-01   1.00800           0
      2137 PROB     35       LEU      HD13     HA3      0.900000E-01   1.00800           0
      2138 PROB     35       LEU      CD2      CT3     -0.270000       12.0110           0
      2139 PROB     35       LEU      HD21     HA3      0.900000E-01   1.00800           0
      2140 PROB     35       LEU      HD22     HA3      0.900000E-01   1.00800           0
      2141 PROB     35       LEU      HD23     HA3      0.900000E-01   1.00800           0
      2142 PROB     35       LEU      C        C        0.510000       12.0110           0
      2143 PROB     35       LEU      O        O       -0.510000       15.9994           0
      2144 PROB     36       SER      N        NH1     -0.470000       14.0070           0
      2145 PROB     36       SER      HN       H        0.310000       1.00800           0
      2146 PROB     36       SER      CA       CT1      0.700000E-01   12.0110           0
      2147 PROB     36       SER      HA       HB1      0.900000E-01   1.00800           0
      2148 PROB     36       SER      CB       CT2      0.500000E-01   12.0110           0
      2149 PROB     36       SER      HB1      HA2      0.900000E-01   1.00800           0
      2150 PROB     36       SER      HB2      HA2      0.900000E-01   1.00800           0
      2151 PROB     36       SER      OG       OH1     -0.660000       15.9994           0
      2152 PROB     36       SER      HG1      H        0.430000       1.00800           0
      2153 PROB     36       SER      C        C        0.510000       12.0110           0
      2154 PROB     36       SER      O        O       -0.510000       15.9994           0
      2155 PROB     37       VAL      N        NH1     -0.470000       14.0070           0
      2156 PROB     37       VAL      HN       H        0.310000       1.00800           0
      2157 PROB     37       VAL      CA       CT1      0.700000E-01   12.0110           0
      2158 PROB     37       VAL      HA       HB1      0.900000E-01   1.00800           0
      2159 PROB     37       VAL      CB       CT1     -0.900000E-01   12.0110           0
      2160 PROB     37       VAL      HB       HA1      0.900000E-01   1.00800           0
      2161 PROB     37       VAL      CG1      CT3     -0.270000       12.0110           0
      2162 PROB     37       VAL      HG11     HA3      0.900000E-01   1.00800           0
      2163 PROB     37       VAL      HG12     HA3      0.900000E-01   1.00800           0
      2164 PROB     37       VAL      HG13     HA3      0.900000E-01   1.00800           0
      2165 PROB     37       VAL      CG2      CT3     -0.270000       12.0110           0
      2166 PROB     37       VAL      HG21     HA3      0.900000E-01   1.00800           0
      2167 PROB     37       VAL      HG22     HA3      0.900000E-01   1.00800           0
      2168 PROB     37       VAL      HG23     HA3      0.900000E-01   1.00800           0
      2169 PROB     37       VAL      C        C        0.510000       12.0110           0
      2170 PROB     37       VAL      O        O       -0.510000       15.9994           0
      2171 PROB     38       LEU      N        NH1     -0.470000       14.0070           0
      2172 PROB     38       LEU      HN       H        0.310000       1.00800           0
      2173 PROB     38       LEU      CA       CT1      0.700000E-01   12.0110           0
      2174 PROB     38       LEU      HA       HB1      0.900000E-01   1.00800           0
      2175 PROB     38       LEU      CB       CT2     -0.180000       12.0110           0
      2176 PROB     38       LEU      HB1      HA2      0.900000E-01   1.00800           0
      2177 PROB     38       LEU      HB2      HA2      0.900000E-01   1.00800           0
      2178 PROB     38       LEU      CG       CT1     -0.900000E-01   12.0110           0
      2179 PROB     38       LEU      HG       HA1      0.900000E-01   1.00800           0
      2180 PROB     38       LEU      CD1      CT3     -0.270000       12.0110           0
      2181 PROB     38       LEU      HD11     HA3      0.900000E-01   1.00800           0
      2182 PROB     38       LEU      HD12     HA3      0.900000E-01   1.00800           0
      2183 PROB     38       LEU      HD13     HA3      0.900000E-01   1.00800           0
      2184 PROB     38       LEU      CD2      CT3     -0.270000       12.0110           0
      2185 PROB     38       LEU      HD21     HA3      0.900000E-01   1.00800           0
      2186 PROB     38       LEU      HD22     HA3      0.900000E-01   1.00800           0
      2187 PROB     38       LEU      HD23     HA3      0.900000E-01   1.00800           0
      2188 PROB     38       LEU      C        C        0.510000       12.0110           0
      2189 PROB     38       LEU      O        O       -0.510000       15.9994           0
      2190 PROB     39       CYS      N        NH1     -0.470000       14.0070           0
      2191 PROB     39       CYS      HN       H        0.310000       1.00800           0
      2192 PROB     39       CYS      CA       CT1      0.700000E-01   12.0110           0
      2193 PROB     39       CYS      HA       HB1      0.900000E-01   1.00800           0
      2194 PROB     39       CYS      CB       CT2     -0.110000       12.0110           0
      2195 PROB     39       CYS      HB1      HA2      0.900000E-01   1.00800           0
      2196 PROB     39       CYS      HB2      HA2      0.900000E-01   1.00800           0
      2197 PROB     39       CYS      SG       S       -0.230000       32.0600           0
      2198 PROB     39       CYS      HG1      HS       0.160000       1.00800           0
      2199 PROB     39       CYS      C        C        0.510000       12.0110           0
      2200 PROB     39       CYS      O        O       -0.510000       15.9994           0
      2201 PROB     40       ASP      N        NH1     -0.470000       14.0070           0
      2202 PROB     40       ASP      HN       H        0.310000       1.00800           0
      2203 PROB     40       ASP      CA       CT1      0.700000E-01   12.0110           0
      2204 PROB     40       ASP      HA       HB1      0.900000E-01   1.00800           0
      2205 PROB     40       ASP      CB       CT2A    -0.280000       12.0110           0
      2206 PROB     40       ASP      HB1      HA2      0.900000E-01   1.00800           0
      2207 PROB     40       ASP      HB2      HA2      0.900000E-01   1.00800           0
      2208 PROB     40       ASP      CG       CC       0.620000       12.0110           0
      2209 PROB     40       ASP      OD1      OC      -0.760000       15.9994           0
      2210 PROB     40       ASP      OD2      OC      -0.760000       15.9994           0
      2211 PROB     40       ASP      C        C        0.510000       12.0110           0
      2212 PROB     40       ASP      O        O       -0.510000       15.9994           0
      2213 PROB     41       CYS      N        NH1     -0.470000       14.0070           0
      2214 PROB     41       CYS      HN       H        0.310000       1.00800           0
      2215 PROB     41       CYS      CA       CT1      0.700000E-01   12.0110           0
      2216 PROB     41       CYS      HA       HB1      0.900000E-01   1.00800           0
      2217 PROB     41       CYS      CB       CT2     -0.110000       12.0110           0
      2218 PROB     41       CYS      HB1      HA2      0.900000E-01   1.00800           0
      2219 PROB     41       CYS      HB2      HA2      0.900000E-01   1.00800           0
      2220 PROB     41       CYS      SG       S       -0.230000       32.0600           0
      2221 PROB     41       CYS      HG1      HS       0.160000       1.00800           0
      2222 PROB     41       CYS      C        C        0.510000       12.0110           0
      2223 PROB     41       CYS      O        O       -0.510000       15.9994           0
      2224 PROB     42       GLU      N        NH1     -0.470000       14.0070           0
      2225 PROB     42       GLU      HN       H        0.310000       1.00800           0
      2226 PROB     42       GLU      CA       CT1      0.700000E-01   12.0110           0
      2227 PROB     42       GLU      HA       HB1      0.900000E-01   1.00800           0
      2228 PROB     42       GLU      CB       CT2A    -0.180000       12.0110           0
      2229 PROB     42       GLU      HB1      HA2      0.900000E-01   1.00800           0
      2230 PROB     42       GLU      HB2      HA2      0.900000E-01   1.00800           0
      2231 PROB     42       GLU      CG       CT2     -0.280000       12.0110           0
      2232 PROB     42       GLU      HG1      HA2      0.900000E-01   1.00800           0
      2233 PROB     42       GLU      HG2      HA2      0.900000E-01   1.00800           0
      2234 PROB     42       GLU      CD       CC       0.620000       12.0110           0
      2235 PROB     42       GLU      OE1      OC      -0.760000       15.9994           0
      2236 PROB     42       GLU      OE2      OC      -0.760000       15.9994           0
      2237 PROB     42       GLU      C        C        0.510000       12.0110           0
      2238 PROB     42       GLU      O        O       -0.510000       15.9994           0
      2239 PROB     43       ILE      N        NH1     -0.470000       14.0070           0
      2240 PROB     43       ILE      HN       H        0.310000       1.00800           0
      2241 PROB     43       ILE      CA       CT1      0.700000E-01   12.0110           0
      2242 PROB     43       ILE      HA       HB1      0.900000E-01   1.00800           0
      2243 PROB     43       ILE      CB       CT1     -0.900000E-01   12.0110           0
      2244 PROB     43       ILE      HB       HA1      0.900000E-01   1.00800           0
      2245 PROB     43       ILE      CG2      CT3     -0.270000       12.0110           0
      2246 PROB     43       ILE      HG21     HA3      0.900000E-01   1.00800           0
      2247 PROB     43       ILE      HG22     HA3      0.900000E-01   1.00800           0
      2248 PROB     43       ILE      HG23     HA3      0.900000E-01   1.00800           0
      2249 PROB     43       ILE      CG1      CT2     -0.180000       12.0110           0
      2250 PROB     43       ILE      HG11     HA2      0.900000E-01   1.00800           0
      2251 PROB     43       ILE      HG12     HA2      0.900000E-01   1.00800           0
      2252 PROB     43       ILE      CD       CT3     -0.270000       12.0110           0
      2253 PROB     43       ILE      HD1      HA3      0.900000E-01   1.00800           0
      2254 PROB     43       ILE      HD2      HA3      0.900000E-01   1.00800           0
      2255 PROB     43       ILE      HD3      HA3      0.900000E-01   1.00800           0
      2256 PROB     43       ILE      C        C        0.510000       12.0110           0
      2257 PROB     43       ILE      O        O       -0.510000       15.9994           0
      2258 PROB     44       ALA      N        NH1     -0.470000       14.0070           0
      2259 PROB     44       ALA      HN       H        0.310000       1.00800           0
      2260 PROB     44       ALA      CA       CT1      0.700000E-01   12.0110           0
      2261 PROB     44       ALA      HA       HB1      0.900000E-01   1.00800           0
      2262 PROB     44       ALA      CB       CT3     -0.270000       12.0110           0
      2263 PROB     44       ALA      HB1      HA3      0.900000E-01   1.00800           0
      2264 PROB     44       ALA      HB2      HA3      0.900000E-01   1.00800           0
      2265 PROB     44       ALA      HB3      HA3      0.900000E-01   1.00800           0
      2266 PROB     44       ALA      C        C        0.510000       12.0110           0
      2267 PROB     44       ALA      O        O       -0.510000       15.9994           0
      2268 PROB     45       LEU      N        NH1     -0.470000       14.0070           0
      2269 PROB     45       LEU      HN       H        0.310000       1.00800           0
      2270 PROB     45       LEU      CA       CT1      0.700000E-01   12.0110           0
      2271 PROB     45       LEU      HA       HB1      0.900000E-01   1.00800           0
      2272 PROB     45       LEU      CB       CT2     -0.180000       12.0110           0
      2273 PROB     45       LEU      HB1      HA2      0.900000E-01   1.00800           0
      2274 PROB     45       LEU      HB2      HA2      0.900000E-01   1.00800           0
      2275 PROB     45       LEU      CG       CT1     -0.900000E-01   12.0110           0
      2276 PROB     45       LEU      HG       HA1      0.900000E-01   1.00800           0
      2277 PROB     45       LEU      CD1      CT3     -0.270000       12.0110           0
      2278 PROB     45       LEU      HD11     HA3      0.900000E-01   1.00800           0
      2279 PROB     45       LEU      HD12     HA3      0.900000E-01   1.00800           0
      2280 PROB     45       LEU      HD13     HA3      0.900000E-01   1.00800           0
      2281 PROB     45       LEU      CD2      CT3     -0.270000       12.0110           0
      2282 PROB     45       LEU      HD21     HA3      0.900000E-01   1.00800           0
      2283 PROB     45       LEU      HD22     HA3      0.900000E-01   1.00800           0
      2284 PROB     45       LEU      HD23     HA3      0.900000E-01   1.00800           0
      2285 PROB     45       LEU      C        C        0.510000       12.0110           0
      2286 PROB     45       LEU      O        O       -0.510000       15.9994           0
      2287 PROB     46       ILE      N        NH1     -0.470000       14.0070           0
      2288 PROB     46       ILE      HN       H        0.310000       1.00800           0
      2289 PROB     46       ILE      CA       CT1      0.700000E-01   12.0110           0
      2290 PROB     46       ILE      HA       HB1      0.900000E-01   1.00800           0
      2291 PROB     46       ILE      CB       CT1     -0.900000E-01   12.0110           0
      2292 PROB     46       ILE      HB       HA1      0.900000E-01   1.00800           0
      2293 PROB     46       ILE      CG2      CT3     -0.270000       12.0110           0
      2294 PROB     46       ILE      HG21     HA3      0.900000E-01   1.00800           0
      2295 PROB     46       ILE      HG22     HA3      0.900000E-01   1.00800           0
      2296 PROB     46       ILE      HG23     HA3      0.900000E-01   1.00800           0
      2297 PROB     46       ILE      CG1      CT2     -0.180000       12.0110           0
      2298 PROB     46       ILE      HG11     HA2      0.900000E-01   1.00800           0
      2299 PROB     46       ILE      HG12     HA2      0.900000E-01   1.00800           0
      2300 PROB     46       ILE      CD       CT3     -0.270000       12.0110           0
      2301 PROB     46       ILE      HD1      HA3      0.900000E-01   1.00800           0
      2302 PROB     46       ILE      HD2      HA3      0.900000E-01   1.00800           0
      2303 PROB     46       ILE      HD3      HA3      0.900000E-01   1.00800           0
      2304 PROB     46       ILE      C        C        0.510000       12.0110           0
      2305 PROB     46       ILE      O        O       -0.510000       15.9994           0
      2306 PROB     47       ILE      N        NH1     -0.470000       14.0070           0
      2307 PROB     47       ILE      HN       H        0.310000       1.00800           0
      2308 PROB     47       ILE      CA       CT1      0.700000E-01   12.0110           0
      2309 PROB     47       ILE      HA       HB1      0.900000E-01   1.00800           0
      2310 PROB     47       ILE      CB       CT1     -0.900000E-01   12.0110           0
      2311 PROB     47       ILE      HB       HA1      0.900000E-01   1.00800           0
      2312 PROB     47       ILE      CG2      CT3     -0.270000       12.0110           0
      2313 PROB     47       ILE      HG21     HA3      0.900000E-01   1.00800           0
      2314 PROB     47       ILE      HG22     HA3      0.900000E-01   1.00800           0
      2315 PROB     47       ILE      HG23     HA3      0.900000E-01   1.00800           0
      2316 PROB     47       ILE      CG1      CT2     -0.180000       12.0110           0
      2317 PROB     47       ILE      HG11     HA2      0.900000E-01   1.00800           0
      2318 PROB     47       ILE      HG12     HA2      0.900000E-01   1.00800           0
      2319 PROB     47       ILE      CD       CT3     -0.270000       12.0110           0
      2320 PROB     47       ILE      HD1      HA3      0.900000E-01   1.00800           0
      2321 PROB     47       ILE      HD2      HA3      0.900000E-01   1.00800           0
      2322 PROB     47       ILE      HD3      HA3      0.900000E-01   1.00800           0
      2323 PROB     47       ILE      C        C        0.510000       12.0110           0
      2324 PROB     47       ILE      O        O       -0.510000       15.9994           0
      2325 PROB     48       PHE      N        NH1     -0.470000       14.0070           0
      2326 PROB     48       PHE      HN       H        0.310000       1.00800           0
      2327 PROB     48       PHE      CA       CT1      0.700000E-01   12.0110           0
      2328 PROB     48       PHE      HA       HB1      0.900000E-01   1.00800           0
      2329 PROB     48       PHE      CB       CT2     -0.180000       12.0110           0
      2330 PROB     48       PHE      HB1      HA2      0.900000E-01   1.00800           0
      2331 PROB     48       PHE      HB2      HA2      0.900000E-01   1.00800           0
      2332 PROB     48       PHE      CG       CA        0.00000       12.0110           0
      2333 PROB     48       PHE      CD1      CA      -0.115000       12.0110           0
      2334 PROB     48       PHE      HD1      HP       0.115000       1.00800           0
      2335 PROB     48       PHE      CE1      CA      -0.115000       12.0110           0
      2336 PROB     48       PHE      HE1      HP       0.115000       1.00800           0
      2337 PROB     48       PHE      CZ       CA      -0.115000       12.0110           0
      2338 PROB     48       PHE      HZ       HP       0.115000       1.00800           0
      2339 PROB     48       PHE      CD2      CA      -0.115000       12.0110           0
      2340 PROB     48       PHE      HD2      HP       0.115000       1.00800           0
      2341 PROB     48       PHE      CE2      CA      -0.115000       12.0110           0
      2342 PROB     48       PHE      HE2      HP       0.115000       1.00800           0
      2343 PROB     48       PHE      C        C        0.510000       12.0110           0
      2344 PROB     48       PHE      O        O       -0.510000       15.9994           0
      2345 PROB     49       ASN      N        NH1     -0.470000       14.0070           0
      2346 PROB     49       ASN      HN       H        0.310000       1.00800           0
      2347 PROB     49       ASN      CA       CT1      0.700000E-01   12.0110           0
      2348 PROB     49       ASN      HA       HB1      0.900000E-01   1.00800           0
      2349 PROB     49       ASN      CB       CT2     -0.180000       12.0110           0
      2350 PROB     49       ASN      HB1      HA2      0.900000E-01   1.00800           0
      2351 PROB     49       ASN      HB2      HA2      0.900000E-01   1.00800           0
      2352 PROB     49       ASN      CG       CC       0.550000       12.0110           0
      2353 PROB     49       ASN      OD1      O       -0.550000       15.9994           0
      2354 PROB     49       ASN      ND2      NH2     -0.620000       14.0070           0
      2355 PROB     49       ASN      HD21     H        0.320000       1.00800           0
      2356 PROB     49       ASN      HD22     H        0.300000       1.00800           0
      2357 PROB     49       ASN      C        C        0.510000       12.0110           0
      2358 PROB     49       ASN      O        O       -0.510000       15.9994           0
      2359 PROB     50       SER      N        NH1     -0.470000       14.0070           0
      2360 PROB     50       SER      HN       H        0.310000       1.00800           0
      2361 PROB     50       SER      CA       CT1      0.700000E-01   12.0110           0
      2362 PROB     50       SER      HA       HB1      0.900000E-01   1.00800           0
      2363 PROB     50       SER      CB       CT2      0.500000E-01   12.0110           0
      2364 PROB     50       SER      HB1      HA2      0.900000E-01   1.00800           0
      2365 PROB     50       SER      HB2      HA2      0.900000E-01   1.00800           0
      2366 PROB     50       SER      OG       OH1     -0.660000       15.9994           0
      2367 PROB     50       SER      HG1      H        0.430000       1.00800           0
      2368 PROB     50       SER      C        C        0.510000       12.0110           0
      2369 PROB     50       SER      O        O       -0.510000       15.9994           0
      2370 PROB     51       THR      N        NH1     -0.470000       14.0070           0
      2371 PROB     51       THR      HN       H        0.310000       1.00800           0
      2372 PROB     51       THR      CA       CT1      0.700000E-01   12.0110           0
      2373 PROB     51       THR      HA       HB1      0.900000E-01   1.00800           0
      2374 PROB     51       THR      CB       CT1      0.140000       12.0110           0
      2375 PROB     51       THR      HB       HA1      0.900000E-01   1.00800           0
      2376 PROB     51       THR      OG1      OH1     -0.660000       15.9994           0
      2377 PROB     51       THR      HG1      H        0.430000       1.00800           0
      2378 PROB     51       THR      CG2      CT3     -0.270000       12.0110           0
      2379 PROB     51       THR      HG21     HA3      0.900000E-01   1.00800           0
      2380 PROB     51       THR      HG22     HA3      0.900000E-01   1.00800           0
      2381 PROB     51       THR      HG23     HA3      0.900000E-01   1.00800           0
      2382 PROB     51       THR      C        C        0.510000       12.0110           0
      2383 PROB     51       THR      O        O       -0.510000       15.9994           0
      2384 PROB     52       ASN      N        NH1     -0.470000       14.0070           0
      2385 PROB     52       ASN      HN       H        0.310000       1.00800           0
      2386 PROB     52       ASN      CA       CT1      0.700000E-01   12.0110           0
      2387 PROB     52       ASN      HA       HB1      0.900000E-01   1.00800           0
      2388 PROB     52       ASN      CB       CT2     -0.180000       12.0110           0
      2389 PROB     52       ASN      HB1      HA2      0.900000E-01   1.00800           0
      2390 PROB     52       ASN      HB2      HA2      0.900000E-01   1.00800           0
      2391 PROB     52       ASN      CG       CC       0.550000       12.0110           0
      2392 PROB     52       ASN      OD1      O       -0.550000       15.9994           0
      2393 PROB     52       ASN      ND2      NH2     -0.620000       14.0070           0
      2394 PROB     52       ASN      HD21     H        0.320000       1.00800           0
      2395 PROB     52       ASN      HD22     H        0.300000       1.00800           0
      2396 PROB     52       ASN      C        C        0.510000       12.0110           0
      2397 PROB     52       ASN      O        O       -0.510000       15.9994           0
      2398 PROB     53       LYS      N        NH1     -0.470000       14.0070           0
      2399 PROB     53       LYS      HN       H        0.310000       1.00800           0
      2400 PROB     53       LYS      CA       CT1      0.700000E-01   12.0110           0
      2401 PROB     53       LYS      HA       HB1      0.900000E-01   1.00800           0
      2402 PROB     53       LYS      CB       CT2     -0.180000       12.0110           0
      2403 PROB     53       LYS      HB1      HA2      0.900000E-01   1.00800           0
      2404 PROB     53       LYS      HB2      HA2      0.900000E-01   1.00800           0
      2405 PROB     53       LYS      CG       CT2     -0.180000       12.0110           0
      2406 PROB     53       LYS      HG1      HA2      0.900000E-01   1.00800           0
      2407 PROB     53       LYS      HG2      HA2      0.900000E-01   1.00800           0
      2408 PROB     53       LYS      CD       CT2     -0.180000       12.0110           0
      2409 PROB     53       LYS      HD1      HA2      0.900000E-01   1.00800           0
      2410 PROB     53       LYS      HD2      HA2      0.900000E-01   1.00800           0
      2411 PROB     53       LYS      CE       CT2      0.210000       12.0110           0
      2412 PROB     53       LYS      HE1      HA2      0.500000E-01   1.00800           0
      2413 PROB     53       LYS      HE2      HA2      0.500000E-01   1.00800           0
      2414 PROB     53       LYS      NZ       NH3     -0.300000       14.0070           0
      2415 PROB     53       LYS      HZ1      HC       0.330000       1.00800           0
      2416 PROB     53       LYS      HZ2      HC       0.330000       1.00800           0
      2417 PROB     53       LYS      HZ3      HC       0.330000       1.00800           0
      2418 PROB     53       LYS      C        C        0.510000       12.0110           0
      2419 PROB     53       LYS      O        O       -0.510000       15.9994           0
      2420 PROB     54       LEU      N        NH1     -0.470000       14.0070           0
      2421 PROB     54       LEU      HN       H        0.310000       1.00800           0
      2422 PROB     54       LEU      CA       CT1      0.700000E-01   12.0110           0
      2423 PROB     54       LEU      HA       HB1      0.900000E-01   1.00800           0
      2424 PROB     54       LEU      CB       CT2     -0.180000       12.0110           0
      2425 PROB     54       LEU      HB1      HA2      0.900000E-01   1.00800           0
      2426 PROB     54       LEU      HB2      HA2      0.900000E-01   1.00800           0
      2427 PROB     54       LEU      CG       CT1     -0.900000E-01   12.0110           0
      2428 PROB     54       LEU      HG       HA1      0.900000E-01   1.00800           0
      2429 PROB     54       LEU      CD1      CT3     -0.270000       12.0110           0
      2430 PROB     54       LEU      HD11     HA3      0.900000E-01   1.00800           0
      2431 PROB     54       LEU      HD12     HA3      0.900000E-01   1.00800           0
      2432 PROB     54       LEU      HD13     HA3      0.900000E-01   1.00800           0
      2433 PROB     54       LEU      CD2      CT3     -0.270000       12.0110           0
      2434 PROB     54       LEU      HD21     HA3      0.900000E-01   1.00800           0
      2435 PROB     54       LEU      HD22     HA3      0.900000E-01   1.00800           0
      2436 PROB     54       LEU      HD23     HA3      0.900000E-01   1.00800           0
      2437 PROB     54       LEU      C        C        0.510000       12.0110           0
      2438 PROB     54       LEU      O        O       -0.510000       15.9994           0
      2439 PROB     55       PHE      N        NH1     -0.470000       14.0070           0
      2440 PROB     55       PHE      HN       H        0.310000       1.00800           0
      2441 PROB     55       PHE      CA       CT1      0.700000E-01   12.0110           0
      2442 PROB     55       PHE      HA       HB1      0.900000E-01   1.00800           0
      2443 PROB     55       PHE      CB       CT2     -0.180000       12.0110           0
      2444 PROB     55       PHE      HB1      HA2      0.900000E-01   1.00800           0
      2445 PROB     55       PHE      HB2      HA2      0.900000E-01   1.00800           0
      2446 PROB     55       PHE      CG       CA        0.00000       12.0110           0
      2447 PROB     55       PHE      CD1      CA      -0.115000       12.0110           0
      2448 PROB     55       PHE      HD1      HP       0.115000       1.00800           0
      2449 PROB     55       PHE      CE1      CA      -0.115000       12.0110           0
      2450 PROB     55       PHE      HE1      HP       0.115000       1.00800           0
      2451 PROB     55       PHE      CZ       CA      -0.115000       12.0110           0
      2452 PROB     55       PHE      HZ       HP       0.115000       1.00800           0
      2453 PROB     55       PHE      CD2      CA      -0.115000       12.0110           0
      2454 PROB     55       PHE      HD2      HP       0.115000       1.00800           0
      2455 PROB     55       PHE      CE2      CA      -0.115000       12.0110           0
      2456 PROB     55       PHE      HE2      HP       0.115000       1.00800           0
      2457 PROB     55       PHE      C        C        0.510000       12.0110           0
      2458 PROB     55       PHE      O        O       -0.510000       15.9994           0
      2459 PROB     56       GLN      N        NH1     -0.470000       14.0070           0
      2460 PROB     56       GLN      HN       H        0.310000       1.00800           0
      2461 PROB     56       GLN      CA       CT1      0.700000E-01   12.0110           0
      2462 PROB     56       GLN      HA       HB1      0.900000E-01   1.00800           0
      2463 PROB     56       GLN      CB       CT2     -0.180000       12.0110           0
      2464 PROB     56       GLN      HB1      HA2      0.900000E-01   1.00800           0
      2465 PROB     56       GLN      HB2      HA2      0.900000E-01   1.00800           0
      2466 PROB     56       GLN      CG       CT2     -0.180000       12.0110           0
      2467 PROB     56       GLN      HG1      HA2      0.900000E-01   1.00800           0
      2468 PROB     56       GLN      HG2      HA2      0.900000E-01   1.00800           0
      2469 PROB     56       GLN      CD       CC       0.550000       12.0110           0
      2470 PROB     56       GLN      OE1      O       -0.550000       15.9994           0
      2471 PROB     56       GLN      NE2      NH2     -0.620000       14.0070           0
      2472 PROB     56       GLN      HE21     H        0.320000       1.00800           0
      2473 PROB     56       GLN      HE22     H        0.300000       1.00800           0
      2474 PROB     56       GLN      C        C        0.510000       12.0110           0
      2475 PROB     56       GLN      O        O       -0.510000       15.9994           0
      2476 PROB     57       TYR      N        NH1     -0.470000       14.0070           0
      2477 PROB     57       TYR      HN       H        0.310000       1.00800           0
      2478 PROB     57       TYR      CA       CT1      0.700000E-01   12.0110           0
      2479 PROB     57       TYR      HA       HB1      0.900000E-01   1.00800           0
      2480 PROB     57       TYR      CB       CT2     -0.180000       12.0110           0
      2481 PROB     57       TYR      HB1      HA2      0.900000E-01   1.00800           0
      2482 PROB     57       TYR      HB2      HA2      0.900000E-01   1.00800           0
      2483 PROB     57       TYR      CG       CA        0.00000       12.0110           0
      2484 PROB     57       TYR      CD1      CA      -0.115000       12.0110           0
      2485 PROB     57       TYR      HD1      HP       0.115000       1.00800           0
      2486 PROB     57       TYR      CE1      CA      -0.115000       12.0110           0
      2487 PROB     57       TYR      HE1      HP       0.115000       1.00800           0
      2488 PROB     57       TYR      CZ       CA       0.110000       12.0110           0
      2489 PROB     57       TYR      OH       OH1     -0.540000       15.9994           0
      2490 PROB     57       TYR      HH       H        0.430000       1.00800           0
      2491 PROB     57       TYR      CD2      CA      -0.115000       12.0110           0
      2492 PROB     57       TYR      HD2      HP       0.115000       1.00800           0
      2493 PROB     57       TYR      CE2      CA      -0.115000       12.0110           0
      2494 PROB     57       TYR      HE2      HP       0.115000       1.00800           0
      2495 PROB     57       TYR      C        C        0.510000       12.0110           0
      2496 PROB     57       TYR      O        O       -0.510000       15.9994           0
      2497 PROB     58       ALA      N        NH1     -0.470000       14.0070           0
      2498 PROB     58       ALA      HN       H        0.310000       1.00800           0
      2499 PROB     58       ALA      CA       CT1      0.700000E-01   12.0110           0
      2500 PROB     58       ALA      HA       HB1      0.900000E-01   1.00800           0
      2501 PROB     58       ALA      CB       CT3     -0.270000       12.0110           0
      2502 PROB     58       ALA      HB1      HA3      0.900000E-01   1.00800           0
      2503 PROB     58       ALA      HB2      HA3      0.900000E-01   1.00800           0
      2504 PROB     58       ALA      HB3      HA3      0.900000E-01   1.00800           0
      2505 PROB     58       ALA      C        C        0.510000       12.0110           0
      2506 PROB     58       ALA      O        O       -0.510000       15.9994           0
      2507 PROB     59       SER      N        NH1     -0.470000       14.0070           0
      2508 PROB     59       SER      HN       H        0.310000       1.00800           0
      2509 PROB     59       SER      CA       CT1      0.700000E-01   12.0110           0
      2510 PROB     59       SER      HA       HB1      0.900000E-01   1.00800           0
      2511 PROB     59       SER      CB       CT2      0.500000E-01   12.0110           0
      2512 PROB     59       SER      HB1      HA2      0.900000E-01   1.00800           0
      2513 PROB     59       SER      HB2      HA2      0.900000E-01   1.00800           0
      2514 PROB     59       SER      OG       OH1     -0.660000       15.9994           0
      2515 PROB     59       SER      HG1      H        0.430000       1.00800           0
      2516 PROB     59       SER      C        C        0.510000       12.0110           0
      2517 PROB     59       SER      O        O       -0.510000       15.9994           0
      2518 PROB     60       THR      N        NH1     -0.470000       14.0070           0
      2519 PROB     60       THR      HN       H        0.310000       1.00800           0
      2520 PROB     60       THR      CA       CT1      0.700000E-01   12.0110           0
      2521 PROB     60       THR      HA       HB1      0.900000E-01   1.00800           0
      2522 PROB     60       THR      CB       CT1      0.140000       12.0110           0
      2523 PROB     60       THR      HB       HA1      0.900000E-01   1.00800           0
      2524 PROB     60       THR      OG1      OH1     -0.660000       15.9994           0
      2525 PROB     60       THR      HG1      H        0.430000       1.00800           0
      2526 PROB     60       THR      CG2      CT3     -0.270000       12.0110           0
      2527 PROB     60       THR      HG21     HA3      0.900000E-01   1.00800           0
      2528 PROB     60       THR      HG22     HA3      0.900000E-01   1.00800           0
      2529 PROB     60       THR      HG23     HA3      0.900000E-01   1.00800           0
      2530 PROB     60       THR      C        C        0.510000       12.0110           0
      2531 PROB     60       THR      O        O       -0.510000       15.9994           0
      2532 PROB     61       ASP      N        NH1     -0.470000       14.0070           0
      2533 PROB     61       ASP      HN       H        0.310000       1.00800           0
      2534 PROB     61       ASP      CA       CT1      0.700000E-01   12.0110           0
      2535 PROB     61       ASP      HA       HB1      0.900000E-01   1.00800           0
      2536 PROB     61       ASP      CB       CT2A    -0.280000       12.0110           0
      2537 PROB     61       ASP      HB1      HA2      0.900000E-01   1.00800           0
      2538 PROB     61       ASP      HB2      HA2      0.900000E-01   1.00800           0
      2539 PROB     61       ASP      CG       CC       0.620000       12.0110           0
      2540 PROB     61       ASP      OD1      OC      -0.760000       15.9994           0
      2541 PROB     61       ASP      OD2      OC      -0.760000       15.9994           0
      2542 PROB     61       ASP      C        C        0.510000       12.0110           0
      2543 PROB     61       ASP      O        O       -0.510000       15.9994           0
      2544 PROB     62       MET      N        NH1     -0.470000       14.0070           0
      2545 PROB     62       MET      HN       H        0.310000       1.00800           0
      2546 PROB     62       MET      CA       CT1      0.700000E-01   12.0110           0
      2547 PROB     62       MET      HA       HB1      0.900000E-01   1.00800           0
      2548 PROB     62       MET      CB       CT2     -0.180000       12.0110           0
      2549 PROB     62       MET      HB1      HA2      0.900000E-01   1.00800           0
      2550 PROB     62       MET      HB2      HA2      0.900000E-01   1.00800           0
      2551 PROB     62       MET      CG       CT2     -0.140000       12.0110           0
      2552 PROB     62       MET      HG1      HA2      0.900000E-01   1.00800           0
      2553 PROB     62       MET      HG2      HA2      0.900000E-01   1.00800           0
      2554 PROB     62       MET      SD       S       -0.900000E-01   32.0600           0
      2555 PROB     62       MET      CE       CT3     -0.220000       12.0110           0
      2556 PROB     62       MET      HE1      HA3      0.900000E-01   1.00800           0
      2557 PROB     62       MET      HE2      HA3      0.900000E-01   1.00800           0
      2558 PROB     62       MET      HE3      HA3      0.900000E-01   1.00800           0
      2559 PROB     62       MET      C        C        0.510000       12.0110           0
      2560 PROB     62       MET      O        O       -0.510000       15.9994           0
      2561 PROB     63       ASP      N        NH1     -0.470000       14.0070           0
      2562 PROB     63       ASP      HN       H        0.310000       1.00800           0
      2563 PROB     63       ASP      CA       CT1      0.700000E-01   12.0110           0
      2564 PROB     63       ASP      HA       HB1      0.900000E-01   1.00800           0
      2565 PROB     63       ASP      CB       CT2A    -0.280000       12.0110           0
      2566 PROB     63       ASP      HB1      HA2      0.900000E-01   1.00800           0
      2567 PROB     63       ASP      HB2      HA2      0.900000E-01   1.00800           0
      2568 PROB     63       ASP      CG       CC       0.620000       12.0110           0
      2569 PROB     63       ASP      OD1      OC      -0.760000       15.9994           0
      2570 PROB     63       ASP      OD2      OC      -0.760000       15.9994           0
      2571 PROB     63       ASP      C        C        0.510000       12.0110           0
      2572 PROB     63       ASP      O        O       -0.510000       15.9994           0
      2573 PROB     64       LYS      N        NH1     -0.470000       14.0070           0
      2574 PROB     64       LYS      HN       H        0.310000       1.00800           0
      2575 PROB     64       LYS      CA       CT1      0.700000E-01   12.0110           0
      2576 PROB     64       LYS      HA       HB1      0.900000E-01   1.00800           0
      2577 PROB     64       LYS      CB       CT2     -0.180000       12.0110           0
      2578 PROB     64       LYS      HB1      HA2      0.900000E-01   1.00800           0
      2579 PROB     64       LYS      HB2      HA2      0.900000E-01   1.00800           0
      2580 PROB     64       LYS      CG       CT2     -0.180000       12.0110           0
      2581 PROB     64       LYS      HG1      HA2      0.900000E-01   1.00800           0
      2582 PROB     64       LYS      HG2      HA2      0.900000E-01   1.00800           0
      2583 PROB     64       LYS      CD       CT2     -0.180000       12.0110           0
      2584 PROB     64       LYS      HD1      HA2      0.900000E-01   1.00800           0
      2585 PROB     64       LYS      HD2      HA2      0.900000E-01   1.00800           0
      2586 PROB     64       LYS      CE       CT2      0.210000       12.0110           0
      2587 PROB     64       LYS      HE1      HA2      0.500000E-01   1.00800           0
      2588 PROB     64       LYS      HE2      HA2      0.500000E-01   1.00800           0
      2589 PROB     64       LYS      NZ       NH3     -0.300000       14.0070           0
      2590 PROB     64       LYS      HZ1      HC       0.330000       1.00800           0
      2591 PROB     64       LYS      HZ2      HC       0.330000       1.00800           0
      2592 PROB     64       LYS      HZ3      HC       0.330000       1.00800           0
      2593 PROB     64       LYS      C        C        0.510000       12.0110           0
      2594 PROB     64       LYS      O        O       -0.510000       15.9994           0
      2595 PROB     65       VAL      N        NH1     -0.470000       14.0070           0
      2596 PROB     65       VAL      HN       H        0.310000       1.00800           0
      2597 PROB     65       VAL      CA       CT1      0.700000E-01   12.0110           0
      2598 PROB     65       VAL      HA       HB1      0.900000E-01   1.00800           0
      2599 PROB     65       VAL      CB       CT1     -0.900000E-01   12.0110           0
      2600 PROB     65       VAL      HB       HA1      0.900000E-01   1.00800           0
      2601 PROB     65       VAL      CG1      CT3     -0.270000       12.0110           0
      2602 PROB     65       VAL      HG11     HA3      0.900000E-01   1.00800           0
      2603 PROB     65       VAL      HG12     HA3      0.900000E-01   1.00800           0
      2604 PROB     65       VAL      HG13     HA3      0.900000E-01   1.00800           0
      2605 PROB     65       VAL      CG2      CT3     -0.270000       12.0110           0
      2606 PROB     65       VAL      HG21     HA3      0.900000E-01   1.00800           0
      2607 PROB     65       VAL      HG22     HA3      0.900000E-01   1.00800           0
      2608 PROB     65       VAL      HG23     HA3      0.900000E-01   1.00800           0
      2609 PROB     65       VAL      C        C        0.510000       12.0110           0
      2610 PROB     65       VAL      O        O       -0.510000       15.9994           0
      2611 PROB     66       LEU      N        NH1     -0.470000       14.0070           0
      2612 PROB     66       LEU      HN       H        0.310000       1.00800           0
      2613 PROB     66       LEU      CA       CT1      0.700000E-01   12.0110           0
      2614 PROB     66       LEU      HA       HB1      0.900000E-01   1.00800           0
      2615 PROB     66       LEU      CB       CT2     -0.180000       12.0110           0
      2616 PROB     66       LEU      HB1      HA2      0.900000E-01   1.00800           0
      2617 PROB     66       LEU      HB2      HA2      0.900000E-01   1.00800           0
      2618 PROB     66       LEU      CG       CT1     -0.900000E-01   12.0110           0
      2619 PROB     66       LEU      HG       HA1      0.900000E-01   1.00800           0
      2620 PROB     66       LEU      CD1      CT3     -0.270000       12.0110           0
      2621 PROB     66       LEU      HD11     HA3      0.900000E-01   1.00800           0
      2622 PROB     66       LEU      HD12     HA3      0.900000E-01   1.00800           0
      2623 PROB     66       LEU      HD13     HA3      0.900000E-01   1.00800           0
      2624 PROB     66       LEU      CD2      CT3     -0.270000       12.0110           0
      2625 PROB     66       LEU      HD21     HA3      0.900000E-01   1.00800           0
      2626 PROB     66       LEU      HD22     HA3      0.900000E-01   1.00800           0
      2627 PROB     66       LEU      HD23     HA3      0.900000E-01   1.00800           0
      2628 PROB     66       LEU      C        C        0.510000       12.0110           0
      2629 PROB     66       LEU      O        O       -0.510000       15.9994           0
      2630 PROB     67       LEU      N        NH1     -0.470000       14.0070           0
      2631 PROB     67       LEU      HN       H        0.310000       1.00800           0
      2632 PROB     67       LEU      CA       CT1      0.700000E-01   12.0110           0
      2633 PROB     67       LEU      HA       HB1      0.900000E-01   1.00800           0
      2634 PROB     67       LEU      CB       CT2     -0.180000       12.0110           0
      2635 PROB     67       LEU      HB1      HA2      0.900000E-01   1.00800           0
      2636 PROB     67       LEU      HB2      HA2      0.900000E-01   1.00800           0
      2637 PROB     67       LEU      CG       CT1     -0.900000E-01   12.0110           0
      2638 PROB     67       LEU      HG       HA1      0.900000E-01   1.00800           0
      2639 PROB     67       LEU      CD1      CT3     -0.270000       12.0110           0
      2640 PROB     67       LEU      HD11     HA3      0.900000E-01   1.00800           0
      2641 PROB     67       LEU      HD12     HA3      0.900000E-01   1.00800           0
      2642 PROB     67       LEU      HD13     HA3      0.900000E-01   1.00800           0
      2643 PROB     67       LEU      CD2      CT3     -0.270000       12.0110           0
      2644 PROB     67       LEU      HD21     HA3      0.900000E-01   1.00800           0
      2645 PROB     67       LEU      HD22     HA3      0.900000E-01   1.00800           0
      2646 PROB     67       LEU      HD23     HA3      0.900000E-01   1.00800           0
      2647 PROB     67       LEU      C        C        0.510000       12.0110           0
      2648 PROB     67       LEU      O        O       -0.510000       15.9994           0
      2649 PROB     68       LYS      N        NH1     -0.470000       14.0070           0
      2650 PROB     68       LYS      HN       H        0.310000       1.00800           0
      2651 PROB     68       LYS      CA       CT1      0.700000E-01   12.0110           0
      2652 PROB     68       LYS      HA       HB1      0.900000E-01   1.00800           0
      2653 PROB     68       LYS      CB       CT2     -0.180000       12.0110           0
      2654 PROB     68       LYS      HB1      HA2      0.900000E-01   1.00800           0
      2655 PROB     68       LYS      HB2      HA2      0.900000E-01   1.00800           0
      2656 PROB     68       LYS      CG       CT2     -0.180000       12.0110           0
      2657 PROB     68       LYS      HG1      HA2      0.900000E-01   1.00800           0
      2658 PROB     68       LYS      HG2      HA2      0.900000E-01   1.00800           0
      2659 PROB     68       LYS      CD       CT2     -0.180000       12.0110           0
      2660 PROB     68       LYS      HD1      HA2      0.900000E-01   1.00800           0
      2661 PROB     68       LYS      HD2      HA2      0.900000E-01   1.00800           0
      2662 PROB     68       LYS      CE       CT2      0.210000       12.0110           0
      2663 PROB     68       LYS      HE1      HA2      0.500000E-01   1.00800           0
      2664 PROB     68       LYS      HE2      HA2      0.500000E-01   1.00800           0
      2665 PROB     68       LYS      NZ       NH3     -0.300000       14.0070           0
      2666 PROB     68       LYS      HZ1      HC       0.330000       1.00800           0
      2667 PROB     68       LYS      HZ2      HC       0.330000       1.00800           0
      2668 PROB     68       LYS      HZ3      HC       0.330000       1.00800           0
      2669 PROB     68       LYS      C        C        0.510000       12.0110           0
      2670 PROB     68       LYS      O        O       -0.510000       15.9994           0
      2671 PROB     69       TYR      N        NH1     -0.470000       14.0070           0
      2672 PROB     69       TYR      HN       H        0.310000       1.00800           0
      2673 PROB     69       TYR      CA       CT1      0.700000E-01   12.0110           0
      2674 PROB     69       TYR      HA       HB1      0.900000E-01   1.00800           0
      2675 PROB     69       TYR      CB       CT2     -0.180000       12.0110           0
      2676 PROB     69       TYR      HB1      HA2      0.900000E-01   1.00800           0
      2677 PROB     69       TYR      HB2      HA2      0.900000E-01   1.00800           0
      2678 PROB     69       TYR      CG       CA        0.00000       12.0110           0
      2679 PROB     69       TYR      CD1      CA      -0.115000       12.0110           0
      2680 PROB     69       TYR      HD1      HP       0.115000       1.00800           0
      2681 PROB     69       TYR      CE1      CA      -0.115000       12.0110           0
      2682 PROB     69       TYR      HE1      HP       0.115000       1.00800           0
      2683 PROB     69       TYR      CZ       CA       0.110000       12.0110           0
      2684 PROB     69       TYR      OH       OH1     -0.540000       15.9994           0
      2685 PROB     69       TYR      HH       H        0.430000       1.00800           0
      2686 PROB     69       TYR      CD2      CA      -0.115000       12.0110           0
      2687 PROB     69       TYR      HD2      HP       0.115000       1.00800           0
      2688 PROB     69       TYR      CE2      CA      -0.115000       12.0110           0
      2689 PROB     69       TYR      HE2      HP       0.115000       1.00800           0
      2690 PROB     69       TYR      C        C        0.510000       12.0110           0
      2691 PROB     69       TYR      O        O       -0.510000       15.9994           0
      2692 PROB     70       THR      N        NH1     -0.470000       14.0070           0
      2693 PROB     70       THR      HN       H        0.310000       1.00800           0
      2694 PROB     70       THR      CA       CT1      0.700000E-01   12.0110           0
      2695 PROB     70       THR      HA       HB1      0.900000E-01   1.00800           0
      2696 PROB     70       THR      CB       CT1      0.140000       12.0110           0
      2697 PROB     70       THR      HB       HA1      0.900000E-01   1.00800           0
      2698 PROB     70       THR      OG1      OH1     -0.660000       15.9994           0
      2699 PROB     70       THR      HG1      H        0.430000       1.00800           0
      2700 PROB     70       THR      CG2      CT3     -0.270000       12.0110           0
      2701 PROB     70       THR      HG21     HA3      0.900000E-01   1.00800           0
      2702 PROB     70       THR      HG22     HA3      0.900000E-01   1.00800           0
      2703 PROB     70       THR      HG23     HA3      0.900000E-01   1.00800           0
      2704 PROB     70       THR      C        C        0.510000       12.0110           0
      2705 PROB     70       THR      O        O       -0.510000       15.9994           0
      2706 PROB     71       GLU      N        NH1     -0.470000       14.0070           0
      2707 PROB     71       GLU      HN       H        0.310000       1.00800           0
      2708 PROB     71       GLU      CA       CT1      0.700000E-01   12.0110           0
      2709 PROB     71       GLU      HA       HB1      0.900000E-01   1.00800           0
      2710 PROB     71       GLU      CB       CT2A    -0.180000       12.0110           0
      2711 PROB     71       GLU      HB1      HA2      0.900000E-01   1.00800           0
      2712 PROB     71       GLU      HB2      HA2      0.900000E-01   1.00800           0
      2713 PROB     71       GLU      CG       CT2     -0.280000       12.0110           0
      2714 PROB     71       GLU      HG1      HA2      0.900000E-01   1.00800           0
      2715 PROB     71       GLU      HG2      HA2      0.900000E-01   1.00800           0
      2716 PROB     71       GLU      CD       CC       0.620000       12.0110           0
      2717 PROB     71       GLU      OE1      OC      -0.760000       15.9994           0
      2718 PROB     71       GLU      OE2      OC      -0.760000       15.9994           0
      2719 PROB     71       GLU      C        C        0.510000       12.0110           0
      2720 PROB     71       GLU      O        O       -0.510000       15.9994           0
      2721 PROB     72       TYR      N        NH1     -0.470000       14.0070           0
      2722 PROB     72       TYR      HN       H        0.310000       1.00800           0
      2723 PROB     72       TYR      CA       CT1      0.700000E-01   12.0110           0
      2724 PROB     72       TYR      HA       HB1      0.900000E-01   1.00800           0
      2725 PROB     72       TYR      CB       CT2     -0.180000       12.0110           0
      2726 PROB     72       TYR      HB1      HA2      0.900000E-01   1.00800           0
      2727 PROB     72       TYR      HB2      HA2      0.900000E-01   1.00800           0
      2728 PROB     72       TYR      CG       CA        0.00000       12.0110           0
      2729 PROB     72       TYR      CD1      CA      -0.115000       12.0110           0
      2730 PROB     72       TYR      HD1      HP       0.115000       1.00800           0
      2731 PROB     72       TYR      CE1      CA      -0.115000       12.0110           0
      2732 PROB     72       TYR      HE1      HP       0.115000       1.00800           0
      2733 PROB     72       TYR      CZ       CA       0.110000       12.0110           0
      2734 PROB     72       TYR      OH       OH1     -0.540000       15.9994           0
      2735 PROB     72       TYR      HH       H        0.430000       1.00800           0
      2736 PROB     72       TYR      CD2      CA      -0.115000       12.0110           0
      2737 PROB     72       TYR      HD2      HP       0.115000       1.00800           0
      2738 PROB     72       TYR      CE2      CA      -0.115000       12.0110           0
      2739 PROB     72       TYR      HE2      HP       0.115000       1.00800           0
      2740 PROB     72       TYR      C        C        0.510000       12.0110           0
      2741 PROB     72       TYR      O        O       -0.510000       15.9994           0
      2742 PROB     73       ASN      N        NH1     -0.470000       14.0070           0
      2743 PROB     73       ASN      HN       H        0.310000       1.00800           0
      2744 PROB     73       ASN      CA       CT1      0.700000E-01   12.0110           0
      2745 PROB     73       ASN      HA       HB1      0.900000E-01   1.00800           0
      2746 PROB     73       ASN      CB       CT2     -0.180000       12.0110           0
      2747 PROB     73       ASN      HB1      HA2      0.900000E-01   1.00800           0
      2748 PROB     73       ASN      HB2      HA2      0.900000E-01   1.00800           0
      2749 PROB     73       ASN      CG       CC       0.550000       12.0110           0
      2750 PROB     73       ASN      OD1      O       -0.550000       15.9994           0
      2751 PROB     73       ASN      ND2      NH2     -0.620000       14.0070           0
      2752 PROB     73       ASN      HD21     H        0.320000       1.00800           0
      2753 PROB     73       ASN      HD22     H        0.300000       1.00800           0
      2754 PROB     73       ASN      C        C        0.510000       12.0110           0
      2755 PROB     73       ASN      O        O       -0.510000       15.9994           0
      2756 PROB     74       GLU      N        NH1     -0.470000       14.0070           0
      2757 PROB     74       GLU      HN       H        0.310000       1.00800           0
      2758 PROB     74       GLU      CA       CT1      0.700000E-01   12.0110           0
      2759 PROB     74       GLU      HA       HB1      0.900000E-01   1.00800           0
      2760 PROB     74       GLU      CB       CT2A    -0.180000       12.0110           0
      2761 PROB     74       GLU      HB1      HA2      0.900000E-01   1.00800           0
      2762 PROB     74       GLU      HB2      HA2      0.900000E-01   1.00800           0
      2763 PROB     74       GLU      CG       CT2     -0.280000       12.0110           0
      2764 PROB     74       GLU      HG1      HA2      0.900000E-01   1.00800           0
      2765 PROB     74       GLU      HG2      HA2      0.900000E-01   1.00800           0
      2766 PROB     74       GLU      CD       CC       0.620000       12.0110           0
      2767 PROB     74       GLU      OE1      OC      -0.760000       15.9994           0
      2768 PROB     74       GLU      OE2      OC      -0.760000       15.9994           0
      2769 PROB     74       GLU      C        C        0.510000       12.0110           0
      2770 PROB     74       GLU      O        O       -0.510000       15.9994           0
      2771 PROB     75       PRO      N        N       -0.290000       14.0070           0
      2772 PROB     75       PRO      CD       CP3       0.00000       12.0110           0
      2773 PROB     75       PRO      HD1      HA2      0.900000E-01   1.00800           0
      2774 PROB     75       PRO      HD2      HA2      0.900000E-01   1.00800           0
      2775 PROB     75       PRO      CA       CP1      0.200000E-01   12.0110           0
      2776 PROB     75       PRO      HA       HB1      0.900000E-01   1.00800           0
      2777 PROB     75       PRO      CB       CP2     -0.180000       12.0110           0
      2778 PROB     75       PRO      HB1      HA2      0.900000E-01   1.00800           0
      2779 PROB     75       PRO      HB2      HA2      0.900000E-01   1.00800           0
      2780 PROB     75       PRO      CG       CP2     -0.180000       12.0110           0
      2781 PROB     75       PRO      HG1      HA2      0.900000E-01   1.00800           0
      2782 PROB     75       PRO      HG2      HA2      0.900000E-01   1.00800           0
      2783 PROB     75       PRO      C        C        0.510000       12.0110           0
      2784 PROB     75       PRO      O        O       -0.510000       15.9994           0
      2785 PROB     76       HSD      N        NH1     -0.470000       14.0070           0
      2786 PROB     76       HSD      HN       H        0.310000       1.00800           0
      2787 PROB     76       HSD      CA       CT1      0.700000E-01   12.0110           0
      2788 PROB     76       HSD      HA       HB1      0.900000E-01   1.00800           0
      2789 PROB     76       HSD      CB       CT2     -0.900000E-01   12.0110           0
      2790 PROB     76       HSD      HB1      HA2      0.900000E-01   1.00800           0
      2791 PROB     76       HSD      HB2      HA2      0.900000E-01   1.00800           0
      2792 PROB     76       HSD      ND1      NR1     -0.360000       14.0070           0
      2793 PROB     76       HSD      HD1      H        0.320000       1.00800           0
      2794 PROB     76       HSD      CG       CPH1    -0.500000E-01   12.0110           0
      2795 PROB     76       HSD      CE1      CPH2     0.250000       12.0110           0
      2796 PROB     76       HSD      HE1      HR1      0.130000       1.00800           0
      2797 PROB     76       HSD      NE2      NR2     -0.700000       14.0070           0
      2798 PROB     76       HSD      CD2      CPH1     0.220000       12.0110           0
      2799 PROB     76       HSD      HD2      HR3      0.100000       1.00800           0
      2800 PROB     76       HSD      C        C        0.510000       12.0110           0
      2801 PROB     76       HSD      O        O       -0.510000       15.9994           0
      2802 PROB     77       GLU      N        NH1     -0.470000       14.0070           0
      2803 PROB     77       GLU      HN       H        0.310000       1.00800           0
      2804 PROB     77       GLU      CA       CT1      0.700000E-01   12.0110           0
      2805 PROB     77       GLU      HA       HB1      0.900000E-01   1.00800           0
      2806 PROB     77       GLU      CB       CT2A    -0.180000       12.0110           0
      2807 PROB     77       GLU      HB1      HA2      0.900000E-01   1.00800           0
      2808 PROB     77       GLU      HB2      HA2      0.900000E-01   1.00800           0
      2809 PROB     77       GLU      CG       CT2     -0.280000       12.0110           0
      2810 PROB     77       GLU      HG1      HA2      0.900000E-01   1.00800           0
      2811 PROB     77       GLU      HG2      HA2      0.900000E-01   1.00800           0
      2812 PROB     77       GLU      CD       CC       0.620000       12.0110           0
      2813 PROB     77       GLU      OE1      OC      -0.760000       15.9994           0
      2814 PROB     77       GLU      OE2      OC      -0.760000       15.9994           0
      2815 PROB     77       GLU      C        C        0.510000       12.0110           0
      2816 PROB     77       GLU      O        O       -0.510000       15.9994           0
      2817 PROB     78       SER      N        NH1     -0.470000       14.0070           0
      2818 PROB     78       SER      HN       H        0.310000       1.00800           0
      2819 PROB     78       SER      CA       CT1      0.700000E-01   12.0110           0
      2820 PROB     78       SER      HA       HB1      0.900000E-01   1.00800           0
      2821 PROB     78       SER      CB       CT2      0.500000E-01   12.0110           0
      2822 PROB     78       SER      HB1      HA2      0.900000E-01   1.00800           0
      2823 PROB     78       SER      HB2      HA2      0.900000E-01   1.00800           0
      2824 PROB     78       SER      OG       OH1     -0.660000       15.9994           0
      2825 PROB     78       SER      HG1      H        0.430000       1.00800           0
      2826 PROB     78       SER      C        C        0.510000       12.0110           0
      2827 PROB     78       SER      O        O       -0.510000       15.9994           0
      2828 PROB     79       ARG      N        NH1     -0.470000       14.0070           0
      2829 PROB     79       ARG      HN       H        0.310000       1.00800           0
      2830 PROB     79       ARG      CA       CT1      0.700000E-01   12.0110           0
      2831 PROB     79       ARG      HA       HB1      0.900000E-01   1.00800           0
      2832 PROB     79       ARG      CB       CT2     -0.180000       12.0110           0
      2833 PROB     79       ARG      HB1      HA2      0.900000E-01   1.00800           0
      2834 PROB     79       ARG      HB2      HA2      0.900000E-01   1.00800           0
      2835 PROB     79       ARG      CG       CT2     -0.180000       12.0110           0
      2836 PROB     79       ARG      HG1      HA2      0.900000E-01   1.00800           0
      2837 PROB     79       ARG      HG2      HA2      0.900000E-01   1.00800           0
      2838 PROB     79       ARG      CD       CT2      0.200000       12.0110           0
      2839 PROB     79       ARG      HD1      HA2      0.900000E-01   1.00800           0
      2840 PROB     79       ARG      HD2      HA2      0.900000E-01   1.00800           0
      2841 PROB     79       ARG      NE       NC2     -0.700000       14.0070           0
      2842 PROB     79       ARG      HE       HC       0.440000       1.00800           0
      2843 PROB     79       ARG      CZ       C        0.640000       12.0110           0
      2844 PROB     79       ARG      NH1      NC2     -0.800000       14.0070           0
      2845 PROB     79       ARG      HH11     HC       0.460000       1.00800           0
      2846 PROB     79       ARG      HH12     HC       0.460000       1.00800           0
      2847 PROB     79       ARG      NH2      NC2     -0.800000       14.0070           0
      2848 PROB     79       ARG      HH21     HC       0.460000       1.00800           0
      2849 PROB     79       ARG      HH22     HC       0.460000       1.00800           0
      2850 PROB     79       ARG      C        C        0.510000       12.0110           0
      2851 PROB     79       ARG      O        O       -0.510000       15.9994           0
      2852 PROB     80       THR      N        NH1     -0.470000       14.0070           0
      2853 PROB     80       THR      HN       H        0.310000       1.00800           0
      2854 PROB     80       THR      CA       CT1      0.700000E-01   12.0110           0
      2855 PROB     80       THR      HA       HB1      0.900000E-01   1.00800           0
      2856 PROB     80       THR      CB       CT1      0.140000       12.0110           0
      2857 PROB     80       THR      HB       HA1      0.900000E-01   1.00800           0
      2858 PROB     80       THR      OG1      OH1     -0.660000       15.9994           0
      2859 PROB     80       THR      HG1      H        0.430000       1.00800           0
      2860 PROB     80       THR      CG2      CT3     -0.270000       12.0110           0
      2861 PROB     80       THR      HG21     HA3      0.900000E-01   1.00800           0
      2862 PROB     80       THR      HG22     HA3      0.900000E-01   1.00800           0
      2863 PROB     80       THR      HG23     HA3      0.900000E-01   1.00800           0
      2864 PROB     80       THR      C        C        0.510000       12.0110           0
      2865 PROB     80       THR      O        O       -0.510000       15.9994           0
      2866 PROB     81       ASN      N        NH1     -0.470000       14.0070           0
      2867 PROB     81       ASN      HN       H        0.310000       1.00800           0
      2868 PROB     81       ASN      CA       CT1      0.700000E-01   12.0110           0
      2869 PROB     81       ASN      HA       HB1      0.900000E-01   1.00800           0
      2870 PROB     81       ASN      CB       CT2     -0.180000       12.0110           0
      2871 PROB     81       ASN      HB1      HA2      0.900000E-01   1.00800           0
      2872 PROB     81       ASN      HB2      HA2      0.900000E-01   1.00800           0
      2873 PROB     81       ASN      CG       CC       0.550000       12.0110           0
      2874 PROB     81       ASN      OD1      O       -0.550000       15.9994           0
      2875 PROB     81       ASN      ND2      NH2     -0.620000       14.0070           0
      2876 PROB     81       ASN      HD21     H        0.320000       1.00800           0
      2877 PROB     81       ASN      HD22     H        0.300000       1.00800           0
      2878 PROB     81       ASN      C        C        0.510000       12.0110           0
      2879 PROB     81       ASN      O        O       -0.510000       15.9994           0
      2880 PROB     82       SER      N        NH1     -0.470000       14.0070           0
      2881 PROB     82       SER      HN       H        0.310000       1.00800           0
      2882 PROB     82       SER      CA       CT1      0.700000E-01   12.0110           0
      2883 PROB     82       SER      HA       HB1      0.900000E-01   1.00800           0
      2884 PROB     82       SER      CB       CT2      0.500000E-01   12.0110           0
      2885 PROB     82       SER      HB1      HA2      0.900000E-01   1.00800           0
      2886 PROB     82       SER      HB2      HA2      0.900000E-01   1.00800           0
      2887 PROB     82       SER      OG       OH1     -0.660000       15.9994           0
      2888 PROB     82       SER      HG1      H        0.430000       1.00800           0
      2889 PROB     82       SER      C        C        0.510000       12.0110           0
      2890 PROB     82       SER      O        O       -0.510000       15.9994           0
      2891 PROB     83       ASP      N        NH1     -0.470000       14.0070           0
      2892 PROB     83       ASP      HN       H        0.310000       1.00800           0
      2893 PROB     83       ASP      CA       CT1      0.700000E-01   12.0110           0
      2894 PROB     83       ASP      HA       HB1      0.900000E-01   1.00800           0
      2895 PROB     83       ASP      CB       CT2A    -0.280000       12.0110           0
      2896 PROB     83       ASP      HB1      HA2      0.900000E-01   1.00800           0
      2897 PROB     83       ASP      HB2      HA2      0.900000E-01   1.00800           0
      2898 PROB     83       ASP      CG       CC       0.620000       12.0110           0
      2899 PROB     83       ASP      OD1      OC      -0.760000       15.9994           0
      2900 PROB     83       ASP      OD2      OC      -0.760000       15.9994           0
      2901 PROB     83       ASP      C        C        0.510000       12.0110           0
      2902 PROB     83       ASP      O        O       -0.510000       15.9994           0
      2903 PROB     84       ILE      N        NH1     -0.470000       14.0070           0
      2904 PROB     84       ILE      HN       H        0.310000       1.00800           0
      2905 PROB     84       ILE      CA       CT1      0.700000E-01   12.0110           0
      2906 PROB     84       ILE      HA       HB1      0.900000E-01   1.00800           0
      2907 PROB     84       ILE      CB       CT1     -0.900000E-01   12.0110           0
      2908 PROB     84       ILE      HB       HA1      0.900000E-01   1.00800           0
      2909 PROB     84       ILE      CG2      CT3     -0.270000       12.0110           0
      2910 PROB     84       ILE      HG21     HA3      0.900000E-01   1.00800           0
      2911 PROB     84       ILE      HG22     HA3      0.900000E-01   1.00800           0
      2912 PROB     84       ILE      HG23     HA3      0.900000E-01   1.00800           0
      2913 PROB     84       ILE      CG1      CT2     -0.180000       12.0110           0
      2914 PROB     84       ILE      HG11     HA2      0.900000E-01   1.00800           0
      2915 PROB     84       ILE      HG12     HA2      0.900000E-01   1.00800           0
      2916 PROB     84       ILE      CD       CT3     -0.270000       12.0110           0
      2917 PROB     84       ILE      HD1      HA3      0.900000E-01   1.00800           0
      2918 PROB     84       ILE      HD2      HA3      0.900000E-01   1.00800           0
      2919 PROB     84       ILE      HD3      HA3      0.900000E-01   1.00800           0
      2920 PROB     84       ILE      C        C        0.510000       12.0110           0
      2921 PROB     84       ILE      O        O       -0.510000       15.9994           0
      2922 PROB     85       VAL      N        NH1     -0.470000       14.0070           0
      2923 PROB     85       VAL      HN       H        0.310000       1.00800           0
      2924 PROB     85       VAL      CA       CT1      0.700000E-01   12.0110           0
      2925 PROB     85       VAL      HA       HB1      0.900000E-01   1.00800           0
      2926 PROB     85       VAL      CB       CT1     -0.900000E-01   12.0110           0
      2927 PROB     85       VAL      HB       HA1      0.900000E-01   1.00800           0
      2928 PROB     85       VAL      CG1      CT3     -0.270000       12.0110           0
      2929 PROB     85       VAL      HG11     HA3      0.900000E-01   1.00800           0
      2930 PROB     85       VAL      HG12     HA3      0.900000E-01   1.00800           0
      2931 PROB     85       VAL      HG13     HA3      0.900000E-01   1.00800           0
      2932 PROB     85       VAL      CG2      CT3     -0.270000       12.0110           0
      2933 PROB     85       VAL      HG21     HA3      0.900000E-01   1.00800           0
      2934 PROB     85       VAL      HG22     HA3      0.900000E-01   1.00800           0
      2935 PROB     85       VAL      HG23     HA3      0.900000E-01   1.00800           0
      2936 PROB     85       VAL      C        C        0.510000       12.0110           0
      2937 PROB     85       VAL      O        O       -0.510000       15.9994           0
      2938 PROB     86       GLU      N        NH1     -0.470000       14.0070           0
      2939 PROB     86       GLU      HN       H        0.310000       1.00800           0
      2940 PROB     86       GLU      CA       CT1      0.700000E-01   12.0110           0
      2941 PROB     86       GLU      HA       HB1      0.900000E-01   1.00800           0
      2942 PROB     86       GLU      CB       CT2A    -0.180000       12.0110           0
      2943 PROB     86       GLU      HB1      HA2      0.900000E-01   1.00800           0
      2944 PROB     86       GLU      HB2      HA2      0.900000E-01   1.00800           0
      2945 PROB     86       GLU      CG       CT2     -0.280000       12.0110           0
      2946 PROB     86       GLU      HG1      HA2      0.900000E-01   1.00800           0
      2947 PROB     86       GLU      HG2      HA2      0.900000E-01   1.00800           0
      2948 PROB     86       GLU      CD       CC       0.620000       12.0110           0
      2949 PROB     86       GLU      OE1      OC      -0.760000       15.9994           0
      2950 PROB     86       GLU      OE2      OC      -0.760000       15.9994           0
      2951 PROB     86       GLU      C        C        0.510000       12.0110           0
      2952 PROB     86       GLU      O        O       -0.510000       15.9994           0
      2953 PROB     87       THR      N        NH1     -0.470000       14.0070           0
      2954 PROB     87       THR      HN       H        0.310000       1.00800           0
      2955 PROB     87       THR      CA       CT1      0.700000E-01   12.0110           0
      2956 PROB     87       THR      HA       HB1      0.900000E-01   1.00800           0
      2957 PROB     87       THR      CB       CT1      0.140000       12.0110           0
      2958 PROB     87       THR      HB       HA1      0.900000E-01   1.00800           0
      2959 PROB     87       THR      OG1      OH1     -0.660000       15.9994           0
      2960 PROB     87       THR      HG1      H        0.430000       1.00800           0
      2961 PROB     87       THR      CG2      CT3     -0.270000       12.0110           0
      2962 PROB     87       THR      HG21     HA3      0.900000E-01   1.00800           0
      2963 PROB     87       THR      HG22     HA3      0.900000E-01   1.00800           0
      2964 PROB     87       THR      HG23     HA3      0.900000E-01   1.00800           0
      2965 PROB     87       THR      C        C        0.510000       12.0110           0
      2966 PROB     87       THR      O        O       -0.510000       15.9994           0
      2967 PROB     88       LEU      N        NH1     -0.470000       14.0070           0
      2968 PROB     88       LEU      HN       H        0.310000       1.00800           0
      2969 PROB     88       LEU      CA       CT1      0.700000E-01   12.0110           0
      2970 PROB     88       LEU      HA       HB1      0.900000E-01   1.00800           0
      2971 PROB     88       LEU      CB       CT2     -0.180000       12.0110           0
      2972 PROB     88       LEU      HB1      HA2      0.900000E-01   1.00800           0
      2973 PROB     88       LEU      HB2      HA2      0.900000E-01   1.00800           0
      2974 PROB     88       LEU      CG       CT1     -0.900000E-01   12.0110           0
      2975 PROB     88       LEU      HG       HA1      0.900000E-01   1.00800           0
      2976 PROB     88       LEU      CD1      CT3     -0.270000       12.0110           0
      2977 PROB     88       LEU      HD11     HA3      0.900000E-01   1.00800           0
      2978 PROB     88       LEU      HD12     HA3      0.900000E-01   1.00800           0
      2979 PROB     88       LEU      HD13     HA3      0.900000E-01   1.00800           0
      2980 PROB     88       LEU      CD2      CT3     -0.270000       12.0110           0
      2981 PROB     88       LEU      HD21     HA3      0.900000E-01   1.00800           0
      2982 PROB     88       LEU      HD22     HA3      0.900000E-01   1.00800           0
      2983 PROB     88       LEU      HD23     HA3      0.900000E-01   1.00800           0
      2984 PROB     88       LEU      C        C        0.510000       12.0110           0
      2985 PROB     88       LEU      O        O       -0.510000       15.9994           0
      2986 PROB     89       ARG      N        NH1     -0.470000       14.0070           0
      2987 PROB     89       ARG      HN       H        0.310000       1.00800           0
      2988 PROB     89       ARG      CA       CT1      0.700000E-01   12.0110           0
      2989 PROB     89       ARG      HA       HB1      0.900000E-01   1.00800           0
      2990 PROB     89       ARG      CB       CT2     -0.180000       12.0110           0
      2991 PROB     89       ARG      HB1      HA2      0.900000E-01   1.00800           0
      2992 PROB     89       ARG      HB2      HA2      0.900000E-01   1.00800           0
      2993 PROB     89       ARG      CG       CT2     -0.180000       12.0110           0
      2994 PROB     89       ARG      HG1      HA2      0.900000E-01   1.00800           0
      2995 PROB     89       ARG      HG2      HA2      0.900000E-01   1.00800           0
      2996 PROB     89       ARG      CD       CT2      0.200000       12.0110           0
      2997 PROB     89       ARG      HD1      HA2      0.900000E-01   1.00800           0
      2998 PROB     89       ARG      HD2      HA2      0.900000E-01   1.00800           0
      2999 PROB     89       ARG      NE       NC2     -0.700000       14.0070           0
      3000 PROB     89       ARG      HE       HC       0.440000       1.00800           0
      3001 PROB     89       ARG      CZ       C        0.640000       12.0110           0
      3002 PROB     89       ARG      NH1      NC2     -0.800000       14.0070           0
      3003 PROB     89       ARG      HH11     HC       0.460000       1.00800           0
      3004 PROB     89       ARG      HH12     HC       0.460000       1.00800           0
      3005 PROB     89       ARG      NH2      NC2     -0.800000       14.0070           0
      3006 PROB     89       ARG      HH21     HC       0.460000       1.00800           0
      3007 PROB     89       ARG      HH22     HC       0.460000       1.00800           0
      3008 PROB     89       ARG      C        C        0.510000       12.0110           0
      3009 PROB     89       ARG      O        O       -0.510000       15.9994           0
      3010 PROB     90       LYS      N        NH1     -0.470000       14.0070           0
      3011 PROB     90       LYS      HN       H        0.310000       1.00800           0
      3012 PROB     90       LYS      CA       CT1      0.700000E-01   12.0110           0
      3013 PROB     90       LYS      HA       HB1      0.900000E-01   1.00800           0
      3014 PROB     90       LYS      CB       CT2     -0.180000       12.0110           0
      3015 PROB     90       LYS      HB1      HA2      0.900000E-01   1.00800           0
      3016 PROB     90       LYS      HB2      HA2      0.900000E-01   1.00800           0
      3017 PROB     90       LYS      CG       CT2     -0.180000       12.0110           0
      3018 PROB     90       LYS      HG1      HA2      0.900000E-01   1.00800           0
      3019 PROB     90       LYS      HG2      HA2      0.900000E-01   1.00800           0
      3020 PROB     90       LYS      CD       CT2     -0.180000       12.0110           0
      3021 PROB     90       LYS      HD1      HA2      0.900000E-01   1.00800           0
      3022 PROB     90       LYS      HD2      HA2      0.900000E-01   1.00800           0
      3023 PROB     90       LYS      CE       CT2      0.210000       12.0110           0
      3024 PROB     90       LYS      HE1      HA2      0.500000E-01   1.00800           0
      3025 PROB     90       LYS      HE2      HA2      0.500000E-01   1.00800           0
      3026 PROB     90       LYS      NZ       NH3     -0.300000       14.0070           0
      3027 PROB     90       LYS      HZ1      HC       0.330000       1.00800           0
      3028 PROB     90       LYS      HZ2      HC       0.330000       1.00800           0
      3029 PROB     90       LYS      HZ3      HC       0.330000       1.00800           0
      3030 PROB     90       LYS      C        C        0.510000       12.0110           0
      3031 PROB     90       LYS      O        O       -0.510000       15.9994           0
      3032 PROB     91       LYS      N        NH1     -0.470000       14.0070           0
      3033 PROB     91       LYS      HN       H        0.310000       1.00800           0
      3034 PROB     91       LYS      CA       CT1      0.700000E-01   12.0110           0
      3035 PROB     91       LYS      HA       HB1      0.900000E-01   1.00800           0
      3036 PROB     91       LYS      CB       CT2     -0.180000       12.0110           0
      3037 PROB     91       LYS      HB1      HA2      0.900000E-01   1.00800           0
      3038 PROB     91       LYS      HB2      HA2      0.900000E-01   1.00800           0
      3039 PROB     91       LYS      CG       CT2     -0.180000       12.0110           0
      3040 PROB     91       LYS      HG1      HA2      0.900000E-01   1.00800           0
      3041 PROB     91       LYS      HG2      HA2      0.900000E-01   1.00800           0
      3042 PROB     91       LYS      CD       CT2     -0.180000       12.0110           0
      3043 PROB     91       LYS      HD1      HA2      0.900000E-01   1.00800           0
      3044 PROB     91       LYS      HD2      HA2      0.900000E-01   1.00800           0
      3045 PROB     91       LYS      CE       CT2      0.210000       12.0110           0
      3046 PROB     91       LYS      HE1      HA2      0.500000E-01   1.00800           0
      3047 PROB     91       LYS      HE2      HA2      0.500000E-01   1.00800           0
      3048 PROB     91       LYS      NZ       NH3     -0.300000       14.0070           0
      3049 PROB     91       LYS      HZ1      HC       0.330000       1.00800           0
      3050 PROB     91       LYS      HZ2      HC       0.330000       1.00800           0
      3051 PROB     91       LYS      HZ3      HC       0.330000       1.00800           0
      3052 PROB     91       LYS      C        CC       0.340000       12.0110           0
      3053 PROB     91       LYS      OT1      OC      -0.670000       15.9994           0
      3054 PROB     91       LYS      OT2      OC      -0.670000       15.9994           0
      3055 PROC     173      SER      N        NH3     -0.300000       14.0070           0
      3056 PROC     173      SER      HT1      HC       0.330000       1.00800           0
      3057 PROC     173      SER      HT2      HC       0.330000       1.00800           0
      3058 PROC     173      SER      HT3      HC       0.330000       1.00800           0
      3059 PROC     173      SER      CA       CT1      0.210000       12.0110           0
      3060 PROC     173      SER      HA       HB1      0.100000       1.00800           0
      3061 PROC     173      SER      CB       CT2      0.500000E-01   12.0110           0
      3062 PROC     173      SER      HB1      HA2      0.900000E-01   1.00800           0
      3063 PROC     173      SER      HB2      HA2      0.900000E-01   1.00800           0
      3064 PROC     173      SER      OG       OH1     -0.660000       15.9994           0
      3065 PROC     173      SER      HG1      H        0.430000       1.00800           0
      3066 PROC     173      SER      C        C        0.510000       12.0110           0
      3067 PROC     173      SER      O        O       -0.510000       15.9994           0
      3068 PROC     174      LYS      N        NH1     -0.470000       14.0070           0
      3069 PROC     174      LYS      HN       H        0.310000       1.00800           0
      3070 PROC     174      LYS      CA       CT1      0.700000E-01   12.0110           0
      3071 PROC     174      LYS      HA       HB1      0.900000E-01   1.00800           0
      3072 PROC     174      LYS      CB       CT2     -0.180000       12.0110           0
      3073 PROC     174      LYS      HB1      HA2      0.900000E-01   1.00800           0
      3074 PROC     174      LYS      HB2      HA2      0.900000E-01   1.00800           0
      3075 PROC     174      LYS      CG       CT2     -0.180000       12.0110           0
      3076 PROC     174      LYS      HG1      HA2      0.900000E-01   1.00800           0
      3077 PROC     174      LYS      HG2      HA2      0.900000E-01   1.00800           0
      3078 PROC     174      LYS      CD       CT2     -0.180000       12.0110           0
      3079 PROC     174      LYS      HD1      HA2      0.900000E-01   1.00800           0
      3080 PROC     174      LYS      HD2      HA2      0.900000E-01   1.00800           0
      3081 PROC     174      LYS      CE       CT2      0.210000       12.0110           0
      3082 PROC     174      LYS      HE1      HA2      0.500000E-01   1.00800           0
      3083 PROC     174      LYS      HE2      HA2      0.500000E-01   1.00800           0
      3084 PROC     174      LYS      NZ       NH3     -0.300000       14.0070           0
      3085 PROC     174      LYS      HZ1      HC       0.330000       1.00800           0
      3086 PROC     174      LYS      HZ2      HC       0.330000       1.00800           0
      3087 PROC     174      LYS      HZ3      HC       0.330000       1.00800           0
      3088 PROC     174      LYS      C        C        0.510000       12.0110           0
      3089 PROC     174      LYS      O        O       -0.510000       15.9994           0
      3090 PROC     175      GLU      N        NH1     -0.470000       14.0070           0
      3091 PROC     175      GLU      HN       H        0.310000       1.00800           0
      3092 PROC     175      GLU      CA       CT1      0.700000E-01   12.0110           0
      3093 PROC     175      GLU      HA       HB1      0.900000E-01   1.00800           0
      3094 PROC     175      GLU      CB       CT2A    -0.180000       12.0110           0
      3095 PROC     175      GLU      HB1      HA2      0.900000E-01   1.00800           0
      3096 PROC     175      GLU      HB2      HA2      0.900000E-01   1.00800           0
      3097 PROC     175      GLU      CG       CT2     -0.280000       12.0110           0
      3098 PROC     175      GLU      HG1      HA2      0.900000E-01   1.00800           0
      3099 PROC     175      GLU      HG2      HA2      0.900000E-01   1.00800           0
      3100 PROC     175      GLU      CD       CC       0.620000       12.0110           0
      3101 PROC     175      GLU      OE1      OC      -0.760000       15.9994           0
      3102 PROC     175      GLU      OE2      OC      -0.760000       15.9994           0
      3103 PROC     175      GLU      C        C        0.510000       12.0110           0
      3104 PROC     175      GLU      O        O       -0.510000       15.9994           0
      3105 PROC     176      SER      N        NH1     -0.470000       14.0070           0
      3106 PROC     176      SER      HN       H        0.310000       1.00800           0
      3107 PROC     176      SER      CA       CT1      0.700000E-01   12.0110           0
      3108 PROC     176      SER      HA       HB1      0.900000E-01   1.00800           0
      3109 PROC     176      SER      CB       CT2      0.500000E-01   12.0110           0
      3110 PROC     176      SER      HB1      HA2      0.900000E-01   1.00800           0
      3111 PROC     176      SER      HB2      HA2      0.900000E-01   1.00800           0
      3112 PROC     176      SER      OG       OH1     -0.660000       15.9994           0
      3113 PROC     176      SER      HG1      H        0.430000       1.00800           0
      3114 PROC     176      SER      C        C        0.510000       12.0110           0
      3115 PROC     176      SER      O        O       -0.510000       15.9994           0
      3116 PROC     177      ALA      N        NH1     -0.470000       14.0070           0
      3117 PROC     177      ALA      HN       H        0.310000       1.00800           0
      3118 PROC     177      ALA      CA       CT1      0.700000E-01   12.0110           0
      3119 PROC     177      ALA      HA       HB1      0.900000E-01   1.00800           0
      3120 PROC     177      ALA      CB       CT3     -0.270000       12.0110           0
      3121 PROC     177      ALA      HB1      HA3      0.900000E-01   1.00800           0
      3122 PROC     177      ALA      HB2      HA3      0.900000E-01   1.00800           0
      3123 PROC     177      ALA      HB3      HA3      0.900000E-01   1.00800           0
      3124 PROC     177      ALA      C        C        0.510000       12.0110           0
      3125 PROC     177      ALA      O        O       -0.510000       15.9994           0
      3126 PROC     178      ILE      N        NH1     -0.470000       14.0070           0
      3127 PROC     178      ILE      HN       H        0.310000       1.00800           0
      3128 PROC     178      ILE      CA       CT1      0.700000E-01   12.0110           0
      3129 PROC     178      ILE      HA       HB1      0.900000E-01   1.00800           0
      3130 PROC     178      ILE      CB       CT1     -0.900000E-01   12.0110           0
      3131 PROC     178      ILE      HB       HA1      0.900000E-01   1.00800           0
      3132 PROC     178      ILE      CG2      CT3     -0.270000       12.0110           0
      3133 PROC     178      ILE      HG21     HA3      0.900000E-01   1.00800           0
      3134 PROC     178      ILE      HG22     HA3      0.900000E-01   1.00800           0
      3135 PROC     178      ILE      HG23     HA3      0.900000E-01   1.00800           0
      3136 PROC     178      ILE      CG1      CT2     -0.180000       12.0110           0
      3137 PROC     178      ILE      HG11     HA2      0.900000E-01   1.00800           0
      3138 PROC     178      ILE      HG12     HA2      0.900000E-01   1.00800           0
      3139 PROC     178      ILE      CD       CT3     -0.270000       12.0110           0
      3140 PROC     178      ILE      HD1      HA3      0.900000E-01   1.00800           0
      3141 PROC     178      ILE      HD2      HA3      0.900000E-01   1.00800           0
      3142 PROC     178      ILE      HD3      HA3      0.900000E-01   1.00800           0
      3143 PROC     178      ILE      C        C        0.510000       12.0110           0
      3144 PROC     178      ILE      O        O       -0.510000       15.9994           0
      3145 PROC     179      ALA      N        NH1     -0.470000       14.0070           0
      3146 PROC     179      ALA      HN       H        0.310000       1.00800           0
      3147 PROC     179      ALA      CA       CT1      0.700000E-01   12.0110           0
      3148 PROC     179      ALA      HA       HB1      0.900000E-01   1.00800           0
      3149 PROC     179      ALA      CB       CT3     -0.270000       12.0110           0
      3150 PROC     179      ALA      HB1      HA3      0.900000E-01   1.00800           0
      3151 PROC     179      ALA      HB2      HA3      0.900000E-01   1.00800           0
      3152 PROC     179      ALA      HB3      HA3      0.900000E-01   1.00800           0
      3153 PROC     179      ALA      C        C        0.510000       12.0110           0
      3154 PROC     179      ALA      O        O       -0.510000       15.9994           0
      3155 PROC     180      SER      N        NH1     -0.470000       14.0070           0
      3156 PROC     180      SER      HN       H        0.310000       1.00800           0
      3157 PROC     180      SER      CA       CT1      0.700000E-01   12.0110           0
      3158 PROC     180      SER      HA       HB1      0.900000E-01   1.00800           0
      3159 PROC     180      SER      CB       CT2      0.500000E-01   12.0110           0
      3160 PROC     180      SER      HB1      HA2      0.900000E-01   1.00800           0
      3161 PROC     180      SER      HB2      HA2      0.900000E-01   1.00800           0
      3162 PROC     180      SER      OG       OH1     -0.660000       15.9994           0
      3163 PROC     180      SER      HG1      H        0.430000       1.00800           0
      3164 PROC     180      SER      C        C        0.510000       12.0110           0
      3165 PROC     180      SER      O        O       -0.510000       15.9994           0
      3166 PROC     181      THR      N        NH1     -0.470000       14.0070           0
      3167 PROC     181      THR      HN       H        0.310000       1.00800           0
      3168 PROC     181      THR      CA       CT1      0.700000E-01   12.0110           0
      3169 PROC     181      THR      HA       HB1      0.900000E-01   1.00800           0
      3170 PROC     181      THR      CB       CT1      0.140000       12.0110           0
      3171 PROC     181      THR      HB       HA1      0.900000E-01   1.00800           0
      3172 PROC     181      THR      OG1      OH1     -0.660000       15.9994           0
      3173 PROC     181      THR      HG1      H        0.430000       1.00800           0
      3174 PROC     181      THR      CG2      CT3     -0.270000       12.0110           0
      3175 PROC     181      THR      HG21     HA3      0.900000E-01   1.00800           0
      3176 PROC     181      THR      HG22     HA3      0.900000E-01   1.00800           0
      3177 PROC     181      THR      HG23     HA3      0.900000E-01   1.00800           0
      3178 PROC     181      THR      C        C        0.510000       12.0110           0
      3179 PROC     181      THR      O        O       -0.510000       15.9994           0
      3180 PROC     182      GLU      N        NH1     -0.470000       14.0070           0
      3181 PROC     182      GLU      HN       H        0.310000       1.00800           0
      3182 PROC     182      GLU      CA       CT1      0.700000E-01   12.0110           0
      3183 PROC     182      GLU      HA       HB1      0.900000E-01   1.00800           0
      3184 PROC     182      GLU      CB       CT2A    -0.180000       12.0110           0
      3185 PROC     182      GLU      HB1      HA2      0.900000E-01   1.00800           0
      3186 PROC     182      GLU      HB2      HA2      0.900000E-01   1.00800           0
      3187 PROC     182      GLU      CG       CT2     -0.280000       12.0110           0
      3188 PROC     182      GLU      HG1      HA2      0.900000E-01   1.00800           0
      3189 PROC     182      GLU      HG2      HA2      0.900000E-01   1.00800           0
      3190 PROC     182      GLU      CD       CC       0.620000       12.0110           0
      3191 PROC     182      GLU      OE1      OC      -0.760000       15.9994           0
      3192 PROC     182      GLU      OE2      OC      -0.760000       15.9994           0
      3193 PROC     182      GLU      C        C        0.510000       12.0110           0
      3194 PROC     182      GLU      O        O       -0.510000       15.9994           0
      3195 PROC     183      VAL      N        NH1     -0.470000       14.0070           0
      3196 PROC     183      VAL      HN       H        0.310000       1.00800           0
      3197 PROC     183      VAL      CA       CT1      0.700000E-01   12.0110           0
      3198 PROC     183      VAL      HA       HB1      0.900000E-01   1.00800           0
      3199 PROC     183      VAL      CB       CT1     -0.900000E-01   12.0110           0
      3200 PROC     183      VAL      HB       HA1      0.900000E-01   1.00800           0
      3201 PROC     183      VAL      CG1      CT3     -0.270000       12.0110           0
      3202 PROC     183      VAL      HG11     HA3      0.900000E-01   1.00800           0
      3203 PROC     183      VAL      HG12     HA3      0.900000E-01   1.00800           0
      3204 PROC     183      VAL      HG13     HA3      0.900000E-01   1.00800           0
      3205 PROC     183      VAL      CG2      CT3     -0.270000       12.0110           0
      3206 PROC     183      VAL      HG21     HA3      0.900000E-01   1.00800           0
      3207 PROC     183      VAL      HG22     HA3      0.900000E-01   1.00800           0
      3208 PROC     183      VAL      HG23     HA3      0.900000E-01   1.00800           0
      3209 PROC     183      VAL      C        C        0.510000       12.0110           0
      3210 PROC     183      VAL      O        O       -0.510000       15.9994           0
      3211 PROC     184      LYS      N        NH1     -0.470000       14.0070           0
      3212 PROC     184      LYS      HN       H        0.310000       1.00800           0
      3213 PROC     184      LYS      CA       CT1      0.700000E-01   12.0110           0
      3214 PROC     184      LYS      HA       HB1      0.900000E-01   1.00800           0
      3215 PROC     184      LYS      CB       CT2     -0.180000       12.0110           0
      3216 PROC     184      LYS      HB1      HA2      0.900000E-01   1.00800           0
      3217 PROC     184      LYS      HB2      HA2      0.900000E-01   1.00800           0
      3218 PROC     184      LYS      CG       CT2     -0.180000       12.0110           0
      3219 PROC     184      LYS      HG1      HA2      0.900000E-01   1.00800           0
      3220 PROC     184      LYS      HG2      HA2      0.900000E-01   1.00800           0
      3221 PROC     184      LYS      CD       CT2     -0.180000       12.0110           0
      3222 PROC     184      LYS      HD1      HA2      0.900000E-01   1.00800           0
      3223 PROC     184      LYS      HD2      HA2      0.900000E-01   1.00800           0
      3224 PROC     184      LYS      CE       CT2      0.210000       12.0110           0
      3225 PROC     184      LYS      HE1      HA2      0.500000E-01   1.00800           0
      3226 PROC     184      LYS      HE2      HA2      0.500000E-01   1.00800           0
      3227 PROC     184      LYS      NZ       NH3     -0.300000       14.0070           0
      3228 PROC     184      LYS      HZ1      HC       0.330000       1.00800           0
      3229 PROC     184      LYS      HZ2      HC       0.330000       1.00800           0
      3230 PROC     184      LYS      HZ3      HC       0.330000       1.00800           0
      3231 PROC     184      LYS      C        C        0.510000       12.0110           0
      3232 PROC     184      LYS      O        O       -0.510000       15.9994           0
      3233 PROC     185      LEU      N        NH1     -0.470000       14.0070           0
      3234 PROC     185      LEU      HN       H        0.310000       1.00800           0
      3235 PROC     185      LEU      CA       CT1      0.700000E-01   12.0110           0
      3236 PROC     185      LEU      HA       HB1      0.900000E-01   1.00800           0
      3237 PROC     185      LEU      CB       CT2     -0.180000       12.0110           0
      3238 PROC     185      LEU      HB1      HA2      0.900000E-01   1.00800           0
      3239 PROC     185      LEU      HB2      HA2      0.900000E-01   1.00800           0
      3240 PROC     185      LEU      CG       CT1     -0.900000E-01   12.0110           0
      3241 PROC     185      LEU      HG       HA1      0.900000E-01   1.00800           0
      3242 PROC     185      LEU      CD1      CT3     -0.270000       12.0110           0
      3243 PROC     185      LEU      HD11     HA3      0.900000E-01   1.00800           0
      3244 PROC     185      LEU      HD12     HA3      0.900000E-01   1.00800           0
      3245 PROC     185      LEU      HD13     HA3      0.900000E-01   1.00800           0
      3246 PROC     185      LEU      CD2      CT3     -0.270000       12.0110           0
      3247 PROC     185      LEU      HD21     HA3      0.900000E-01   1.00800           0
      3248 PROC     185      LEU      HD22     HA3      0.900000E-01   1.00800           0
      3249 PROC     185      LEU      HD23     HA3      0.900000E-01   1.00800           0
      3250 PROC     185      LEU      C        C        0.510000       12.0110           0
      3251 PROC     185      LEU      O        O       -0.510000       15.9994           0
      3252 PROC     186      ARG      N        NH1     -0.470000       14.0070           0
      3253 PROC     186      ARG      HN       H        0.310000       1.00800           0
      3254 PROC     186      ARG      CA       CT1      0.700000E-01   12.0110           0
      3255 PROC     186      ARG      HA       HB1      0.900000E-01   1.00800           0
      3256 PROC     186      ARG      CB       CT2     -0.180000       12.0110           0
      3257 PROC     186      ARG      HB1      HA2      0.900000E-01   1.00800           0
      3258 PROC     186      ARG      HB2      HA2      0.900000E-01   1.00800           0
      3259 PROC     186      ARG      CG       CT2     -0.180000       12.0110           0
      3260 PROC     186      ARG      HG1      HA2      0.900000E-01   1.00800           0
      3261 PROC     186      ARG      HG2      HA2      0.900000E-01   1.00800           0
      3262 PROC     186      ARG      CD       CT2      0.200000       12.0110           0
      3263 PROC     186      ARG      HD1      HA2      0.900000E-01   1.00800           0
      3264 PROC     186      ARG      HD2      HA2      0.900000E-01   1.00800           0
      3265 PROC     186      ARG      NE       NC2     -0.700000       14.0070           0
      3266 PROC     186      ARG      HE       HC       0.440000       1.00800           0
      3267 PROC     186      ARG      CZ       C        0.640000       12.0110           0
      3268 PROC     186      ARG      NH1      NC2     -0.800000       14.0070           0
      3269 PROC     186      ARG      HH11     HC       0.460000       1.00800           0
      3270 PROC     186      ARG      HH12     HC       0.460000       1.00800           0
      3271 PROC     186      ARG      NH2      NC2     -0.800000       14.0070           0
      3272 PROC     186      ARG      HH21     HC       0.460000       1.00800           0
      3273 PROC     186      ARG      HH22     HC       0.460000       1.00800           0
      3274 PROC     186      ARG      C        C        0.510000       12.0110           0
      3275 PROC     186      ARG      O        O       -0.510000       15.9994           0
      3276 PROC     187      LEU      N        NH1     -0.470000       14.0070           0
      3277 PROC     187      LEU      HN       H        0.310000       1.00800           0
      3278 PROC     187      LEU      CA       CT1      0.700000E-01   12.0110           0
      3279 PROC     187      LEU      HA       HB1      0.900000E-01   1.00800           0
      3280 PROC     187      LEU      CB       CT2     -0.180000       12.0110           0
      3281 PROC     187      LEU      HB1      HA2      0.900000E-01   1.00800           0
      3282 PROC     187      LEU      HB2      HA2      0.900000E-01   1.00800           0
      3283 PROC     187      LEU      CG       CT1     -0.900000E-01   12.0110           0
      3284 PROC     187      LEU      HG       HA1      0.900000E-01   1.00800           0
      3285 PROC     187      LEU      CD1      CT3     -0.270000       12.0110           0
      3286 PROC     187      LEU      HD11     HA3      0.900000E-01   1.00800           0
      3287 PROC     187      LEU      HD12     HA3      0.900000E-01   1.00800           0
      3288 PROC     187      LEU      HD13     HA3      0.900000E-01   1.00800           0
      3289 PROC     187      LEU      CD2      CT3     -0.270000       12.0110           0
      3290 PROC     187      LEU      HD21     HA3      0.900000E-01   1.00800           0
      3291 PROC     187      LEU      HD22     HA3      0.900000E-01   1.00800           0
      3292 PROC     187      LEU      HD23     HA3      0.900000E-01   1.00800           0
      3293 PROC     187      LEU      C        C        0.510000       12.0110           0
      3294 PROC     187      LEU      O        O       -0.510000       15.9994           0
      3295 PROC     188      GLN      N        NH1     -0.470000       14.0070           0
      3296 PROC     188      GLN      HN       H        0.310000       1.00800           0
      3297 PROC     188      GLN      CA       CT1      0.700000E-01   12.0110           0
      3298 PROC     188      GLN      HA       HB1      0.900000E-01   1.00800           0
      3299 PROC     188      GLN      CB       CT2     -0.180000       12.0110           0
      3300 PROC     188      GLN      HB1      HA2      0.900000E-01   1.00800           0
      3301 PROC     188      GLN      HB2      HA2      0.900000E-01   1.00800           0
      3302 PROC     188      GLN      CG       CT2     -0.180000       12.0110           0
      3303 PROC     188      GLN      HG1      HA2      0.900000E-01   1.00800           0
      3304 PROC     188      GLN      HG2      HA2      0.900000E-01   1.00800           0
      3305 PROC     188      GLN      CD       CC       0.550000       12.0110           0
      3306 PROC     188      GLN      OE1      O       -0.550000       15.9994           0
      3307 PROC     188      GLN      NE2      NH2     -0.620000       14.0070           0
      3308 PROC     188      GLN      HE21     H        0.320000       1.00800           0
      3309 PROC     188      GLN      HE22     H        0.300000       1.00800           0
      3310 PROC     188      GLN      C        C        0.510000       12.0110           0
      3311 PROC     188      GLN      O        O       -0.510000       15.9994           0
      3312 PROC     189      GLU      N        NH1     -0.470000       14.0070           0
      3313 PROC     189      GLU      HN       H        0.310000       1.00800           0
      3314 PROC     189      GLU      CA       CT1      0.700000E-01   12.0110           0
      3315 PROC     189      GLU      HA       HB1      0.900000E-01   1.00800           0
      3316 PROC     189      GLU      CB       CT2A    -0.180000       12.0110           0
      3317 PROC     189      GLU      HB1      HA2      0.900000E-01   1.00800           0
      3318 PROC     189      GLU      HB2      HA2      0.900000E-01   1.00800           0
      3319 PROC     189      GLU      CG       CT2     -0.280000       12.0110           0
      3320 PROC     189      GLU      HG1      HA2      0.900000E-01   1.00800           0
      3321 PROC     189      GLU      HG2      HA2      0.900000E-01   1.00800           0
      3322 PROC     189      GLU      CD       CC       0.620000       12.0110           0
      3323 PROC     189      GLU      OE1      OC      -0.760000       15.9994           0
      3324 PROC     189      GLU      OE2      OC      -0.760000       15.9994           0
      3325 PROC     189      GLU      C        C        0.510000       12.0110           0
      3326 PROC     189      GLU      O        O       -0.510000       15.9994           0
      3327 PROC     190      PHE      N        NH1     -0.470000       14.0070           0
      3328 PROC     190      PHE      HN       H        0.310000       1.00800           0
      3329 PROC     190      PHE      CA       CT1      0.700000E-01   12.0110           0
      3330 PROC     190      PHE      HA       HB1      0.900000E-01   1.00800           0
      3331 PROC     190      PHE      CB       CT2     -0.180000       12.0110           0
      3332 PROC     190      PHE      HB1      HA2      0.900000E-01   1.00800           0
      3333 PROC     190      PHE      HB2      HA2      0.900000E-01   1.00800           0
      3334 PROC     190      PHE      CG       CA        0.00000       12.0110           0
      3335 PROC     190      PHE      CD1      CA      -0.115000       12.0110           0
      3336 PROC     190      PHE      HD1      HP       0.115000       1.00800           0
      3337 PROC     190      PHE      CE1      CA      -0.115000       12.0110           0
      3338 PROC     190      PHE      HE1      HP       0.115000       1.00800           0
      3339 PROC     190      PHE      CZ       CA      -0.115000       12.0110           0
      3340 PROC     190      PHE      HZ       HP       0.115000       1.00800           0
      3341 PROC     190      PHE      CD2      CA      -0.115000       12.0110           0
      3342 PROC     190      PHE      HD2      HP       0.115000       1.00800           0
      3343 PROC     190      PHE      CE2      CA      -0.115000       12.0110           0
      3344 PROC     190      PHE      HE2      HP       0.115000       1.00800           0
      3345 PROC     190      PHE      C        C        0.510000       12.0110           0
      3346 PROC     190      PHE      O        O       -0.510000       15.9994           0
      3347 PROC     191      LEU      N        NH1     -0.470000       14.0070           0
      3348 PROC     191      LEU      HN       H        0.310000       1.00800           0
      3349 PROC     191      LEU      CA       CT1      0.700000E-01   12.0110           0
      3350 PROC     191      LEU      HA       HB1      0.900000E-01   1.00800           0
      3351 PROC     191      LEU      CB       CT2     -0.180000       12.0110           0
      3352 PROC     191      LEU      HB1      HA2      0.900000E-01   1.00800           0
      3353 PROC     191      LEU      HB2      HA2      0.900000E-01   1.00800           0
      3354 PROC     191      LEU      CG       CT1     -0.900000E-01   12.0110           0
      3355 PROC     191      LEU      HG       HA1      0.900000E-01   1.00800           0
      3356 PROC     191      LEU      CD1      CT3     -0.270000       12.0110           0
      3357 PROC     191      LEU      HD11     HA3      0.900000E-01   1.00800           0
      3358 PROC     191      LEU      HD12     HA3      0.900000E-01   1.00800           0
      3359 PROC     191      LEU      HD13     HA3      0.900000E-01   1.00800           0
      3360 PROC     191      LEU      CD2      CT3     -0.270000       12.0110           0
      3361 PROC     191      LEU      HD21     HA3      0.900000E-01   1.00800           0
      3362 PROC     191      LEU      HD22     HA3      0.900000E-01   1.00800           0
      3363 PROC     191      LEU      HD23     HA3      0.900000E-01   1.00800           0
      3364 PROC     191      LEU      C        C        0.510000       12.0110           0
      3365 PROC     191      LEU      O        O       -0.510000       15.9994           0
      3366 PROC     192      LEU      N        NH1     -0.470000       14.0070           0
      3367 PROC     192      LEU      HN       H        0.310000       1.00800           0
      3368 PROC     192      LEU      CA       CT1      0.700000E-01   12.0110           0
      3369 PROC     192      LEU      HA       HB1      0.900000E-01   1.00800           0
      3370 PROC     192      LEU      CB       CT2     -0.180000       12.0110           0
      3371 PROC     192      LEU      HB1      HA2      0.900000E-01   1.00800           0
      3372 PROC     192      LEU      HB2      HA2      0.900000E-01   1.00800           0
      3373 PROC     192      LEU      CG       CT1     -0.900000E-01   12.0110           0
      3374 PROC     192      LEU      HG       HA1      0.900000E-01   1.00800           0
      3375 PROC     192      LEU      CD1      CT3     -0.270000       12.0110           0
      3376 PROC     192      LEU      HD11     HA3      0.900000E-01   1.00800           0
      3377 PROC     192      LEU      HD12     HA3      0.900000E-01   1.00800           0
      3378 PROC     192      LEU      HD13     HA3      0.900000E-01   1.00800           0
      3379 PROC     192      LEU      CD2      CT3     -0.270000       12.0110           0
      3380 PROC     192      LEU      HD21     HA3      0.900000E-01   1.00800           0
      3381 PROC     192      LEU      HD22     HA3      0.900000E-01   1.00800           0
      3382 PROC     192      LEU      HD23     HA3      0.900000E-01   1.00800           0
      3383 PROC     192      LEU      C        C        0.510000       12.0110           0
      3384 PROC     192      LEU      O        O       -0.510000       15.9994           0
      3385 PROC     193      SER      N        NH1     -0.470000       14.0070           0
      3386 PROC     193      SER      HN       H        0.310000       1.00800           0
      3387 PROC     193      SER      CA       CT1      0.700000E-01   12.0110           0
      3388 PROC     193      SER      HA       HB1      0.900000E-01   1.00800           0
      3389 PROC     193      SER      CB       CT2      0.500000E-01   12.0110           0
      3390 PROC     193      SER      HB1      HA2      0.900000E-01   1.00800           0
      3391 PROC     193      SER      HB2      HA2      0.900000E-01   1.00800           0
      3392 PROC     193      SER      OG       OH1     -0.660000       15.9994           0
      3393 PROC     193      SER      HG1      H        0.430000       1.00800           0
      3394 PROC     193      SER      C        C        0.510000       12.0110           0
      3395 PROC     193      SER      O        O       -0.510000       15.9994           0
      3396 PROC     194      LYS      N        NH1     -0.470000       14.0070           0
      3397 PROC     194      LYS      HN       H        0.310000       1.00800           0
      3398 PROC     194      LYS      CA       CT1      0.700000E-01   12.0110           0
      3399 PROC     194      LYS      HA       HB1      0.900000E-01   1.00800           0
      3400 PROC     194      LYS      CB       CT2     -0.180000       12.0110           0
      3401 PROC     194      LYS      HB1      HA2      0.900000E-01   1.00800           0
      3402 PROC     194      LYS      HB2      HA2      0.900000E-01   1.00800           0
      3403 PROC     194      LYS      CG       CT2     -0.180000       12.0110           0
      3404 PROC     194      LYS      HG1      HA2      0.900000E-01   1.00800           0
      3405 PROC     194      LYS      HG2      HA2      0.900000E-01   1.00800           0
      3406 PROC     194      LYS      CD       CT2     -0.180000       12.0110           0
      3407 PROC     194      LYS      HD1      HA2      0.900000E-01   1.00800           0
      3408 PROC     194      LYS      HD2      HA2      0.900000E-01   1.00800           0
      3409 PROC     194      LYS      CE       CT2      0.210000       12.0110           0
      3410 PROC     194      LYS      HE1      HA2      0.500000E-01   1.00800           0
      3411 PROC     194      LYS      HE2      HA2      0.500000E-01   1.00800           0
      3412 PROC     194      LYS      NZ       NH3     -0.300000       14.0070           0
      3413 PROC     194      LYS      HZ1      HC       0.330000       1.00800           0
      3414 PROC     194      LYS      HZ2      HC       0.330000       1.00800           0
      3415 PROC     194      LYS      HZ3      HC       0.330000       1.00800           0
      3416 PROC     194      LYS      C        C        0.510000       12.0110           0
      3417 PROC     194      LYS      O        O       -0.510000       15.9994           0
      3418 PROC     195      SER      N        NH1     -0.470000       14.0070           0
      3419 PROC     195      SER      HN       H        0.310000       1.00800           0
      3420 PROC     195      SER      CA       CT1      0.700000E-01   12.0110           0
      3421 PROC     195      SER      HA       HB1      0.900000E-01   1.00800           0
      3422 PROC     195      SER      CB       CT2      0.500000E-01   12.0110           0
      3423 PROC     195      SER      HB1      HA2      0.900000E-01   1.00800           0
      3424 PROC     195      SER      HB2      HA2      0.900000E-01   1.00800           0
      3425 PROC     195      SER      OG       OH1     -0.660000       15.9994           0
      3426 PROC     195      SER      HG1      H        0.430000       1.00800           0
      3427 PROC     195      SER      C        C        0.510000       12.0110           0
      3428 PROC     195      SER      O        O       -0.510000       15.9994           0
      3429 PROC     196      LYS      N        NH1     -0.470000       14.0070           0
      3430 PROC     196      LYS      HN       H        0.310000       1.00800           0
      3431 PROC     196      LYS      CA       CT1      0.700000E-01   12.0110           0
      3432 PROC     196      LYS      HA       HB1      0.900000E-01   1.00800           0
      3433 PROC     196      LYS      CB       CT2     -0.180000       12.0110           0
      3434 PROC     196      LYS      HB1      HA2      0.900000E-01   1.00800           0
      3435 PROC     196      LYS      HB2      HA2      0.900000E-01   1.00800           0
      3436 PROC     196      LYS      CG       CT2     -0.180000       12.0110           0
      3437 PROC     196      LYS      HG1      HA2      0.900000E-01   1.00800           0
      3438 PROC     196      LYS      HG2      HA2      0.900000E-01   1.00800           0
      3439 PROC     196      LYS      CD       CT2     -0.180000       12.0110           0
      3440 PROC     196      LYS      HD1      HA2      0.900000E-01   1.00800           0
      3441 PROC     196      LYS      HD2      HA2      0.900000E-01   1.00800           0
      3442 PROC     196      LYS      CE       CT2      0.210000       12.0110           0
      3443 PROC     196      LYS      HE1      HA2      0.500000E-01   1.00800           0
      3444 PROC     196      LYS      HE2      HA2      0.500000E-01   1.00800           0
      3445 PROC     196      LYS      NZ       NH3     -0.300000       14.0070           0
      3446 PROC     196      LYS      HZ1      HC       0.330000       1.00800           0
      3447 PROC     196      LYS      HZ2      HC       0.330000       1.00800           0
      3448 PROC     196      LYS      HZ3      HC       0.330000       1.00800           0
      3449 PROC     196      LYS      C        CC       0.340000       12.0110           0
      3450 PROC     196      LYS      OT1      OC      -0.670000       15.9994           0
      3451 PROC     196      LYS      OT2      OC      -0.670000       15.9994           0

      3469 !NBOND: bonds
         2         1         3         1         4         1         1         5
         8         5         8        10         5         6         5         7
         9         8        14        12        17        14        20        17
        23        20        25        23        29        25        10        11
        10        12        32        12        32        34        12        13
        14        15        14        16        17        18        17        19
        20        21        20        22        23        24        26        27
        26        28        29        30        29        31        33        32
        25        26        38        36        41        38        44        41
        47        44        50        47        34        35        34        36
        54        36        54        56        36        37        38        39
        38        40        41        42        41        43        44        45
        44        46        47        48        47        49        55        54
        50        51        50        52        50        53        60        58
        63        60        66        63        69        66        72        69
        56        57        56        58        76        58        76        78
        58        59        60        61        60        62        63        64
        63        65        66        67        66        68        69        70
        69        71        77        76        72        73        72        74
        72        75        82        80        88        82        84        82
        91        88        78        79        78        80        95        80
        95        97        80        81        82        83        88        89
        88        90        84        85        84        86        84        87
        91        92        91        93        91        94        96        95
       101        99       104       101       107       104       109       107
        97        98        97        99       112        99       112       114
        99       100       101       102       101       103       104       105
       104       106       109       110       109       111       113       112
       107       108       118       116       124       118       120       118
       127       124       114       115       114       116       131       116
       131       133       116       117       118       119       124       125
       124       126       120       121       120       122       120       123
       127       128       127       129       127       130       132       131
       137       135       139       137       141       137       133       134
       133       135       145       135       145       147       135       136
       137       138       139       140       141       142       141       143
       141       144       146       145       151       149       154       151
       157       154       160       157       162       160       166       162
       147       148       147       149       169       149       169       171
       149       150       151       152       151       153       154       155
       154       156       157       158       157       159       160       161
       163       164       163       165       166       167       166       168
       170       169       162       163       175       173       181       175
       177       175       184       181       171       172       171       173
       188       173       188       190       173       174       175       176
       181       182       181       183       177       178       177       179
       177       180       184       185       184       186       184       187
       189       188       194       192       197       194       200       197
       201       200       190       191       190       192       205       192
       205       207       192       193       194       195       194       196
       197       198       197       199       201       202       201       203
       201       204       206       205       211       209       214       211
       216       214       207       208       207       209       217       209
       217       219       209       210       211       212       211       213
       218       217       214       215       223       221       226       223
       229       226       231       229       219       220       219       221
       232       221       232       234       221       222       223       224
       223       225       226       227       226       228       233       232
       229       230       238       236       241       238       244       241
       247       244       249       247       253       249       234       235
       234       236       256       236       256       258       236       237
       238       239       238       240       241       242       241       243
       244       245       244       246       247       248       250       251
       250       252       253       254       253       255       257       256
       249       250       262       260       265       262       267       265
       258       259       258       260       270       260       270       272
       260       261       262       263       262       264       267       268
       267       269       270       271       265       266       276       274
       279       276       282       279       285       282       287       285
       291       287       272       273       272       274       294       274
       294       296       274       275       276       277       276       278
       279       280       279       281       282       283       282       284
       285       286       288       289       288       290       291       292
       291       293       295       294       287       288       300       298
       303       300       306       303       308       306       296       297
       296       298       311       298       311       313       298       299
       300       301       300       302       303       304       303       305
       308       309       308       310       312       311       306       307
       317       315       319       317       323       317       313       314
       313       315       327       315       327       329       315       316
       317       318       319       320       319       321       319       322
       323       324       323       325       323       326       328       327
       333       331       335       333       337       333       329       330
       329       331       341       331       341       343       331       332
       333       334       335       336       337       338       337       339
       337       340       342       341       347       345       350       347
       357       350       353       351       355       359       343       344
       343       345       361       345       361       363       345       346
       347       348       347       349       351       352       357       358
       353       354       362       361       351       350       355       353
       359       357       359       360       355       356       367       365
       369       367       371       367       363       364       363       365
       375       365       375       377       365       366       367       368
       369       370       371       372       371       373       371       374
       376       375       381       379       384       381       387       384
       390       387       393       390       377       378       377       379
       397       379       397       399       379       380       381       382
       381       383       384       385       384       386       387       388
       387       389       390       391       390       392       398       397
       393       394       393       395       393       396       403       401
       406       403       409       406       412       409       414       412
       418       414       399       400       399       401       421       401
       421       423       401       402       403       404       403       405
       406       407       406       408       409       410       409       411
       412       413       415       416       415       417       418       419
       418       420       422       421       414       415       427       425
       430       427       433       430       436       433       439       436
       423       424       423       425       443       425       443       445
       425       426       427       428       427       429       430       431
       430       432       433       434       433       435       436       437
       436       438       444       443       439       440       439       441
       439       442       449       447       452       449       459       452
       455       453       457       461       445       446       445       447
       463       447       463       465       447       448       449       450
       449       451       453       454       459       460       455       456
       464       463       453       452       457       455       461       459
       461       462       457       458       465       466       465       467
       470       467       470       472       467       468       467       469
       471       470       476       474       479       476       481       479
       485       479       472       473       472       474       489       474
       489       491       474       475       476       477       476       478
       479       480       481       482       481       483       481       484
       485       486       485       487       485       488       490       489
       495       493       498       495       501       498       502       501
       491       492       491       493       506       493       506       508
       493       494       495       496       495       497       498       499
       498       500       502       503       502       504       502       505
       507       506       512       510       515       512       518       515
       521       518       524       521       508       509       508       510
       528       510       528       530       510       511       512       513
       512       514       515       516       515       517       518       519
       518       520       521       522       521       523       529       528
       524       525       524       526       524       527       534       532
       537       534       540       537       543       540       546       543
       530       531       530       532       550       532       550       552
       532       533       534       535       534       536       537       538
       537       539       540       541       540       542       543       544
       543       545       551       550       546       547       546       548
       546       549       556       554       552       553       552       554
       560       554       560       562       554       555       556       557
       556       558       556       559       561       560       566       564
       569       566       577       569       572       570       574       579
       575       574       562       563       562       564       581       564
       581       583       564       565       566       567       566       568
       570       571       577       578       572       573       579       580
       575       576       582       581       570       569       572       574
       579       577       587       585       590       587       593       590
       595       593       583       584       583       585       596       585
       596       598       585       586       587       588       587       589
       590       591       590       592       597       596       593       594
       602       600       605       602       607       605       611       605
       598       599       598       600       615       600       615       617
       600       601       602       603       602       604       605       606
       607       608       607       609       607       610       611       612
       611       613       611       614       616       615       621       619
       624       621       617       618       617       619       626       619
       626       628       619       620       621       622       621       623
       624       625       627       626       632       630       634       632
       638       632       628       629       628       630       642       630
       642       644       630       631       632       633       634       635
       634       636       634       637       638       639       638       640
       638       641       643       642       648       646       651       648
       653       651       657       651       644       645       644       646
       661       646       661       663       646       647       648       649
       648       650       651       652       653       654       653       655
       653       656       657       658       657       659       657       660
       662       661       667       665       670       667       663       664
       663       665       672       665       672       674       665       666
       667       668       667       669       670       671       673       672
       678       676       681       678       683       681       674       675
       674       676       684       676       684       686       676       677
       678       679       678       680       685       684       681       682
       690       688       693       690       686       687       686       688
       695       688       695       697       688       689       690       691
       690       692       693       694       696       695       701       699
       704       701       707       704       709       707       697       698
       697       699       710       699       710       712       699       700
       701       702       701       703       704       705       704       706
       711       710       707       708       716       714       722       716
       718       716       725       722       712       713       712       714
       729       714       729       731       714       715       716       717
       722       723       722       724       718       719       718       720
       718       721       725       726       725       727       725       728
       730       729       735       733       731       732       731       733
       739       733       739       741       733       734       735       736
       735       737       735       738       740       739       745       743
       748       745       750       748       754       748       741       742
       741       743       758       743       758       760       743       744
       745       746       745       747       748       749       750       751
       750       752       750       753       754       755       754       756
       754       757       759       758       764       762       770       764
       766       764       773       770       760       761       760       762
       777       762       777       779       762       763       764       765
       770       771       770       772       766       767       766       768
       766       769       773       774       773       775       773       776
       778       777       783       781       789       783       785       783
       792       789       779       780       779       781       796       781
       796       798       781       782       783       784       789       790
       789       791       785       786       785       787       785       788
       792       793       792       794       792       795       797       796
       802       800       805       802       812       805       808       806
       810       814       798       799       798       800       816       800
       816       818       800       801       802       803       802       804
       806       807       812       813       808       809       817       816
       806       805       810       808       814       812       814       815
       810       811       822       820       825       822       827       825
       818       819       818       820       830       820       830       832
       820       821       822       823       822       824       827       828
       827       829       830       831       825       826       836       834
       839       836       832       833       832       834       841       834
       841       843       834       835       836       837       836       838
       839       840       842       841       847       845       849       847
       851       847       843       844       843       845       855       845
       855       857       845       846       847       848       849       850
       851       852       851       853       851       854       856       855
       861       859       864       861       866       864       857       858
       857       859       869       859       869       871       859       860
       861       862       861       863       866       867       866       868
       869       870       864       865       875       873       878       875
       881       878       884       881       887       884       871       872
       871       873       891       873       891       893       873       874
       875       876       875       877       878       879       878       880
       881       882       881       883       884       885       884       886
       892       891       887       888       887       889       887       890
       897       895       900       897       902       900       906       900
       893       894       893       895       910       895       910       912
       895       896       897       898       897       899       900       901
       902       903       902       904       902       905       906       907
       906       908       906       909       911       910       916       914
       919       916       926       919       922       920       924       928
       912       913       912       914       930       914       930       932
       914       915       916       917       916       918       920       921
       926       927       922       923       931       930       920       919
       924       922       928       926       928       929       924       925
       936       934       939       936       942       939       944       942
       932       933       932       934       947       934       947       949
       934       935       936       937       936       938       939       940
       939       941       944       945       944       946       948       947
       942       943       953       951       956       953       964       956
       959       957       961       966       962       961       949       950
       949       951       968       951       968       970       951       952
       953       954       953       955       957       958       964       965
       959       960       966       967       962       963       969       968
       957       956       959       961       966       964       974       972
       970       971       970       972       978       972       978       980
       972       973       974       975       974       976       974       977
       979       978       984       982       987       984       980       981
       980       982       989       982       989       991       982       983
       984       985       984       986       987       988       990       989
       995       993       997       995       999       995       991       992
       991       993      1003       993      1003      1005       993       994
       995       996       997       998       999      1000       999      1001
       999      1002      1004      1003      1009      1007      1012      1009
      1014      1012      1005      1006      1005      1007      1015      1007
      1015      1017      1007      1008      1009      1010      1009      1011
      1016      1015      1012      1013      1021      1019      1024      1021
      1027      1024      1028      1027      1017      1018      1017      1019
      1032      1019      1032      1034      1019      1020      1021      1022
      1021      1023      1024      1025      1024      1026      1028      1029
      1028      1030      1028      1031      1033      1032      1038      1036
      1041      1038      1043      1041      1034      1035      1034      1036
      1044      1036      1044      1046      1036      1037      1038      1039
      1038      1040      1045      1044      1041      1042      1050      1048
      1053      1050      1056      1053      1059      1056      1062      1059
      1046      1047      1046      1048      1066      1048      1066      1068
      1048      1049      1050      1051      1050      1052      1053      1054
      1053      1055      1056      1057      1056      1058      1059      1060
      1059      1061      1067      1066      1062      1063      1062      1064
      1062      1065      1072      1070      1074      1072      1078      1072
      1068      1069      1068      1070      1082      1070      1082      1084
      1070      1071      1072      1073      1074      1075      1074      1076
      1074      1077      1078      1079      1078      1080      1078      1081
      1083      1082      1088      1086      1091      1088      1093      1091
      1097      1091      1084      1085      1084      1086      1101      1086
      1101      1103      1086      1087      1088      1089      1088      1090
      1091      1092      1093      1094      1093      1095      1093      1096
      1097      1098      1097      1099      1097      1100      1102      1101
      1107      1105      1110      1107      1112      1110      1116      1110
      1103      1104      1103      1105      1120      1105      1120      1122
      1105      1106      1107      1108      1107      1109      1110      1111
      1112      1113      1112      1114      1112      1115      1116      1117
      1116      1118      1116      1119      1121      1120      1126      1124
      1129      1126      1132      1129      1135      1132      1138      1135
      1122      1123      1122      1124      1142      1124      1142      1144
      1124      1125      1126      1127      1126      1128      1129      1130
      1129      1131      1132      1133      1132      1134      1135      1136
      1135      1137      1143      1142      1138      1139      1138      1140
      1138      1141      1148      1146      1151      1148      1159      1151
      1154      1152      1156      1161      1157      1156      1144      1145
      1144      1146      1163      1146      1163      1165      1146      1147
      1148      1149      1148      1150      1152      1153      1159      1160
      1154      1155      1161      1162      1157      1158      1164      1163
      1152      1151      1154      1156      1161      1159      1169      1167
      1171      1169      1173      1169      1165      1166      1165      1167
      1177      1167      1177      1179      1167      1168      1169      1170
      1171      1172      1173      1174      1173      1175      1173      1176
      1178      1177      1183      1181      1186      1183      1189      1186
      1191      1189      1179      1180      1179      1181      1192      1181
      1192      1194      1181      1182      1183      1184      1183      1185
      1186      1187      1186      1188      1193      1192      1189      1190
      1198      1196      1201      1198      1209      1201      1204      1202
      1206      1211      1207      1206      1194      1195      1194      1196
      1213      1196      1213      1215      1196      1197      1198      1199
      1198      1200      1202      1203      1209      1210      1204      1205
      1211      1212      1207      1208      1214      1213      1202      1201
      1204      1206      1211      1209      1219      1217      1222      1219
      1224      1222      1215      1216      1215      1217      1227      1217
      1227      1229      1217      1218      1219      1220      1219      1221
      1224      1225      1224      1226      1227      1228      1222      1223
      1233      1231      1236      1233      1239      1236      1241      1239
      1229      1230      1229      1231      1242      1231      1242      1244
      1231      1232      1233      1234      1233      1235      1236      1237
      1236      1238      1243      1242      1239      1240      1256      1248
      1256      1258      1244      1248      1248      1250      1250      1253
      1253      1245      1244      1245      1249      1248      1254      1253
      1255      1253      1246      1245      1247      1245      1251      1250
      1252      1250      1257      1256      1262      1260      1267      1262
      1265      1267      1268      1265      1270      1271      1258      1259
      1258      1260      1273      1260      1273      1275      1260      1261
      1262      1263      1262      1264      1265      1266      1271      1272
      1268      1269      1274      1273      1267      1271      1268      1270
      1279      1277      1282      1279      1285      1282      1287      1285
      1275      1276      1275      1277      1288      1277      1288      1290
      1277      1278      1279      1280      1279      1281      1282      1283
      1282      1284      1289      1288      1285      1286      1294      1292
      1297      1294      1290      1291      1290      1292      1299      1292
      1299      1301      1292      1293      1294      1295      1294      1296
      1297      1298      1300      1299      1305      1303      1308      1305
      1311      1308      1314      1311      1316      1314      1320      1316
      1301      1302      1301      1303      1323      1303      1323      1325
      1303      1304      1305      1306      1305      1307      1308      1309
      1308      1310      1311      1312      1311      1313      1314      1315
      1317      1318      1317      1319      1320      1321      1320      1322
      1324      1323      1316      1317      1329      1327      1331      1329
      1333      1329      1325      1326      1325      1327      1337      1327
      1337      1339      1327      1328      1329      1330      1331      1332
      1333      1334      1333      1335      1333      1336      1338      1337
      1343      1341      1346      1343      1348      1346      1339      1340
      1339      1341      1351      1341      1351      1353      1341      1342
      1343      1344      1343      1345      1348      1349      1348      1350
      1351      1352      1346      1347      1357      1355      1360      1357
      1353      1354      1353      1355      1362      1355      1362      1364
      1355      1356      1357      1358      1357      1359      1360      1361
      1363      1362      1368      1366      1371      1368      1373      1371
      1364      1365      1364      1366      1374      1366      1374      1376
      1366      1367      1368      1369      1368      1370      1375      1374
      1371      1372      1380      1378      1386      1380      1382      1380
      1389      1386      1376      1377      1376      1378      1393      1378
      1393      1395      1378      1379      1380      1381      1386      1387
      1386      1388      1382      1383      1382      1384      1382      1385
      1389      1390      1389      1391      1389      1392      1394      1393
      1399      1397      1401      1399      1405      1399      1395      1396
      1395      1397      1409      1397      1409      1411      1397      1398
      1399      1400      1401      1402      1401      1403      1401      1404
      1405      1406      1405      1407      1405      1408      1410      1409
      1415      1413      1418      1415      1421      1418      1423      1421
      1411      1412      1411      1413      1424      1413      1424      1426
      1413      1414      1415      1416      1415      1417      1418      1419
      1418      1420      1425      1424      1421      1422      1430      1428
      1432      1430      1434      1430      1426      1427      1426      1428
      1438      1428      1438      1440      1428      1429      1430      1431
      1432      1433      1434      1435      1434      1436      1434      1437
      1439      1438      1444      1442      1447      1444      1449      1447
      1453      1447      1440      1441      1440      1442      1457      1442
      1457      1459      1442      1443      1444      1445      1444      1446
      1447      1448      1449      1450      1449      1451      1449      1452
      1453      1454      1453      1455      1453      1456      1458      1457
      1463      1461      1466      1463      1469      1466      1472      1469
      1474      1472      1478      1474      1459      1460      1459      1461
      1481      1461      1481      1483      1461      1462      1463      1464
      1463      1465      1466      1467      1466      1468      1469      1470
      1469      1471      1472      1473      1475      1476      1475      1477
      1478      1479      1478      1480      1482      1481      1474      1475
      1487      1485      1490      1487      1493      1490      1496      1493
      1499      1496      1483      1484      1483      1485      1503      1485
      1503      1505      1485      1486      1487      1488      1487      1489
      1490      1491      1490      1492      1493      1494      1493      1495
      1496      1497      1496      1498      1504      1503      1499      1500
      1499      1501      1499      1502      1509      1507      1512      1509
      1515      1512      1518      1515      1521      1518      1505      1506
      1505      1507      1525      1507      1507      1508      1509      1510
      1509      1511      1512      1513      1512      1514      1515      1516
      1515      1517      1518      1519      1518      1520      1521      1522
      1521      1523      1521      1524      1525      1527      1525      1526
      1529      1528      1530      1528      1531      1528      1528      1532
      1535      1532      1535      1537      1532      1533      1532      1534
      1536      1535      1541      1539      1544      1541      1547      1544
      1550      1547      1552      1550      1556      1552      1537      1538
      1537      1539      1559      1539      1559      1561      1539      1540
      1541      1542      1541      1543      1544      1545      1544      1546
      1547      1548      1547      1549      1550      1551      1553      1554
      1553      1555      1556      1557      1556      1558      1560      1559
      1552      1553      1565      1563      1568      1565      1571      1568
      1574      1571      1577      1574      1561      1562      1561      1563
      1581      1563      1581      1583      1563      1564      1565      1566
      1565      1567      1568      1569      1568      1570      1571      1572
      1571      1573      1574      1575      1574      1576      1582      1581
      1577      1578      1577      1579      1577      1580      1587      1585
      1590      1587      1593      1590      1596      1593      1599      1596
      1583      1584      1583      1585      1603      1585      1603      1605
      1585      1586      1587      1588      1587      1589      1590      1591
      1590      1592      1593      1594      1593      1595      1596      1597
      1596      1598      1604      1603      1599      1600      1599      1601
      1599      1602      1609      1607      1615      1609      1611      1609
      1618      1615      1605      1606      1605      1607      1622      1607
      1622      1624      1607      1608      1609      1610      1615      1616
      1615      1617      1611      1612      1611      1613      1611      1614
      1618      1619      1618      1620      1618      1621      1623      1622
      1628      1626      1631      1628      1634      1631      1636      1634
      1624      1625      1624      1626      1639      1626      1639      1641
      1626      1627      1628      1629      1628      1630      1631      1632
      1631      1633      1636      1637      1636      1638      1640      1639
      1634      1635      1645      1643      1651      1645      1647      1645
      1654      1651      1641      1642      1641      1643      1658      1643
      1658      1660      1643      1644      1645      1646      1651      1652
      1651      1653      1647      1648      1647      1649      1647      1650
      1654      1655      1654      1656      1654      1657      1659      1658
      1664      1662      1666      1664      1668      1664      1660      1661
      1660      1662      1672      1662      1672      1674      1662      1663
      1664      1665      1666      1667      1668      1669      1668      1670
      1668      1671      1673      1672      1678      1676      1681      1678
      1684      1681      1687      1684      1689      1687      1693      1689
      1674      1675      1674      1676      1696      1676      1696      1698
      1676      1677      1678      1679      1678      1680      1681      1682
      1681      1683      1684      1685      1684      1686      1687      1688
      1690      1691      1690      1692      1693      1694      1693      1695
      1697      1696      1689      1690      1702      1700      1708      1702
      1704      1702      1711      1708      1698      1699      1698      1700
      1715      1700      1715      1717      1700      1701      1702      1703
      1708      1709      1708      1710      1704      1705      1704      1706
      1704      1707      1711      1712      1711      1713      1711      1714
      1716      1715      1721      1719      1724      1721      1727      1724
      1728      1727      1717      1718      1717      1719      1732      1719
      1732      1734      1719      1720      1721      1722      1721      1723
      1724      1725      1724      1726      1728      1729      1728      1730
      1728      1731      1733      1732      1738      1736      1741      1738
      1743      1741      1734      1735      1734      1736      1744      1736
      1744      1746      1736      1737      1738      1739      1738      1740
      1745      1744      1741      1742      1750      1748      1753      1750
      1756      1753      1758      1756      1746      1747      1746      1748
      1759      1748      1759      1761      1748      1749      1750      1751
      1750      1752      1753      1754      1753      1755      1760      1759
      1756      1757      1765      1763      1768      1765      1771      1768
      1774      1771      1776      1774      1780      1776      1761      1762
      1761      1763      1783      1763      1783      1785      1763      1764
      1765      1766      1765      1767      1768      1769      1768      1770
      1771      1772      1771      1773      1774      1775      1777      1778
      1777      1779      1780      1781      1780      1782      1784      1783
      1776      1777      1789      1787      1792      1789      1794      1792
      1785      1786      1785      1787      1797      1787      1797      1799
      1787      1788      1789      1790      1789      1791      1794      1795
      1794      1796      1797      1798      1792      1793      1803      1801
      1806      1803      1809      1806      1812      1809      1814      1812
      1818      1814      1799      1800      1799      1801      1821      1801
      1821      1823      1801      1802      1803      1804      1803      1805
      1806      1807      1806      1808      1809      1810      1809      1811
      1812      1813      1815      1816      1815      1817      1818      1819
      1818      1820      1822      1821      1814      1815      1827      1825
      1830      1827      1833      1830      1835      1833      1823      1824
      1823      1825      1838      1825      1838      1840      1825      1826
      1827      1828      1827      1829      1830      1831      1830      1832
      1835      1836      1835      1837      1839      1838      1833      1834
      1844      1842      1846      1844      1850      1844      1840      1841
      1840      1842      1854      1842      1854      1856      1842      1843
      1844      1845      1846      1847      1846      1848      1846      1849
      1850      1851      1850      1852      1850      1853      1855      1854
      1860      1858      1862      1860      1864      1860      1856      1857
      1856      1858      1868      1858      1868      1870      1858      1859
      1860      1861      1862      1863      1864      1865      1864      1866
      1864      1867      1869      1868      1874      1872      1877      1874
      1884      1877      1880      1878      1882      1886      1870      1871
      1870      1872      1888      1872      1888      1890      1872      1873
      1874      1875      1874      1876      1878      1879      1884      1885
      1880      1881      1889      1888      1878      1877      1882      1880
      1886      1884      1886      1887      1882      1883      1894      1892
      1896      1894      1898      1894      1890      1891      1890      1892
      1902      1892      1902      1904      1892      1893      1894      1895
      1896      1897      1898      1899      1898      1900      1898      1901
      1903      1902      1908      1906      1911      1908      1914      1911
      1917      1914      1920      1917      1904      1905      1904      1906
      1924      1906      1924      1926      1906      1907      1908      1909
      1908      1910      1911      1912      1911      1913      1914      1915
      1914      1916      1917      1918      1917      1919      1925      1924
      1920      1921      1920      1922      1920      1923      1930      1928
      1933      1930      1936      1933      1939      1936      1941      1939
      1945      1941      1926      1927      1926      1928      1948      1928
      1948      1950      1928      1929      1930      1931      1930      1932
      1933      1934      1933      1935      1936      1937      1936      1938
      1939      1940      1942      1943      1942      1944      1945      1946
      1945      1947      1949      1948      1941      1942      1954      1952
      1957      1954      1960      1957      1963      1960      1966      1963
      1950      1951      1950      1952      1970      1952      1970      1972
      1952      1953      1954      1955      1954      1956      1957      1958
      1957      1959      1960      1961      1960      1962      1963      1964
      1963      1965      1971      1970      1966      1967      1966      1968
      1966      1969      1976      1974      1979      1976      1986      1979
      1982      1980      1984      1988      1972      1973      1972      1974
      1990      1974      1990      1992      1974      1975      1976      1977
      1976      1978      1980      1981      1986      1987      1982      1983
      1991      1990      1980      1979      1984      1982      1988      1986
      1988      1989      1984      1985      1992      1993      1992      1994
      1997      1994      1997      1999      1994      1995      1994      1996
      1998      1997      2003      2001      2006      2003      2008      2006
      2012      2006      1999      2000      1999      2001      2016      2001
      2016      2018      2001      2002      2003      2004      2003      2005
      2006      2007      2008      2009      2008      2010      2008      2011
      2012      2013      2012      2014      2012      2015      2017      2016
      2022      2020      2025      2022      2028      2025      2029      2028
      2018      2019      2018      2020      2033      2020      2033      2035
      2020      2021      2022      2023      2022      2024      2025      2026
      2025      2027      2029      2030      2029      2031      2029      2032
      2034      2033      2039      2037      2042      2039      2045      2042
      2048      2045      2051      2048      2035      2036      2035      2037
      2055      2037      2055      2057      2037      2038      2039      2040
      2039      2041      2042      2043      2042      2044      2045      2046
      2045      2047      2048      2049      2048      2050      2056      2055
      2051      2052      2051      2053      2051      2054      2061      2059
      2064      2061      2067      2064      2070      2067      2073      2070
      2057      2058      2057      2059      2077      2059      2077      2079
      2059      2060      2061      2062      2061      2063      2064      2065
      2064      2066      2067      2068      2067      2069      2070      2071
      2070      2072      2078      2077      2073      2074      2073      2075
      2073      2076      2083      2081      2079      2080      2079      2081
      2087      2081      2087      2089      2081      2082      2083      2084
      2083      2085      2083      2086      2088      2087      2093      2091
      2096      2093      2104      2096      2099      2097      2101      2106
      2102      2101      2089      2090      2089      2091      2108      2091
      2108      2110      2091      2092      2093      2094      2093      2095
      2097      2098      2104      2105      2099      2100      2106      2107
      2102      2103      2109      2108      2097      2096      2099      2101
      2106      2104      2114      2112      2117      2114      2120      2117
      2122      2120      2110      2111      2110      2112      2123      2112
      2123      2125      2112      2113      2114      2115      2114      2116
      2117      2118      2117      2119      2124      2123      2120      2121
      2129      2127      2132      2129      2134      2132      2138      2132
      2125      2126      2125      2127      2142      2127      2142      2144
      2127      2128      2129      2130      2129      2131      2132      2133
      2134      2135      2134      2136      2134      2137      2138      2139
      2138      2140      2138      2141      2143      2142      2148      2146
      2151      2148      2144      2145      2144      2146      2153      2146
      2153      2155      2146      2147      2148      2149      2148      2150
      2151      2152      2154      2153      2159      2157      2161      2159
      2165      2159      2155      2156      2155      2157      2169      2157
      2169      2171      2157      2158      2159      2160      2161      2162
      2161      2163      2161      2164      2165      2166      2165      2167
      2165      2168      2170      2169      2175      2173      2178      2175
      2180      2178      2184      2178      2171      2172      2171      2173
      2188      2173      2188      2190      2173      2174      2175      2176
      2175      2177      2178      2179      2180      2181      2180      2182
      2180      2183      2184      2185      2184      2186      2184      2187
      2189      2188      2194      2192      2197      2194      2190      2191
      2190      2192      2199      2192      2199      2201      2192      2193
      2194      2195      2194      2196      2197      2198      2200      2199
      2205      2203      2208      2205      2210      2208      2201      2202
      2201      2203      2211      2203      2211      2213      2203      2204
      2205      2206      2205      2207      2212      2211      2208      2209
      2217      2215      2220      2217      2213      2214      2213      2215
      2222      2215      2222      2224      2215      2216      2217      2218
      2217      2219      2220      2221      2223      2222      2228      2226
      2231      2228      2234      2231      2236      2234      2224      2225
      2224      2226      2237      2226      2237      2239      2226      2227
      2228      2229      2228      2230      2231      2232      2231      2233
      2238      2237      2234      2235      2243      2241      2249      2243
      2245      2243      2252      2249      2239      2240      2239      2241
      2256      2241      2256      2258      2241      2242      2243      2244
      2249      2250      2249      2251      2245      2246      2245      2247
      2245      2248      2252      2253      2252      2254      2252      2255
      2257      2256      2262      2260      2258      2259      2258      2260
      2266      2260      2266      2268      2260      2261      2262      2263
      2262      2264      2262      2265      2267      2266      2272      2270
      2275      2272      2277      2275      2281      2275      2268      2269
      2268      2270      2285      2270      2285      2287      2270      2271
      2272      2273      2272      2274      2275      2276      2277      2278
      2277      2279      2277      2280      2281      2282      2281      2283
      2281      2284      2286      2285      2291      2289      2297      2291
      2293      2291      2300      2297      2287      2288      2287      2289
      2304      2289      2304      2306      2289      2290      2291      2292
      2297      2298      2297      2299      2293      2294      2293      2295
      2293      2296      2300      2301      2300      2302      2300      2303
      2305      2304      2310      2308      2316      2310      2312      2310
      2319      2316      2306      2307      2306      2308      2323      2308
      2323      2325      2308      2309      2310      2311      2316      2317
      2316      2318      2312      2313      2312      2314      2312      2315
      2319      2320      2319      2321      2319      2322      2324      2323
      2329      2327      2332      2329      2339      2332      2335      2333
      2337      2341      2325      2326      2325      2327      2343      2327
      2343      2345      2327      2328      2329      2330      2329      2331
      2333      2334      2339      2340      2335      2336      2344      2343
      2333      2332      2337      2335      2341      2339      2341      2342
      2337      2338      2349      2347      2352      2349      2354      2352
      2345      2346      2345      2347      2357      2347      2357      2359
      2347      2348      2349      2350      2349      2351      2354      2355
      2354      2356      2357      2358      2352      2353      2363      2361
      2366      2363      2359      2360      2359      2361      2368      2361
      2368      2370      2361      2362      2363      2364      2363      2365
      2366      2367      2369      2368      2374      2372      2376      2374
      2378      2374      2370      2371      2370      2372      2382      2372
      2382      2384      2372      2373      2374      2375      2376      2377
      2378      2379      2378      2380      2378      2381      2383      2382
      2388      2386      2391      2388      2393      2391      2384      2385
      2384      2386      2396      2386      2396      2398      2386      2387
      2388      2389      2388      2390      2393      2394      2393      2395
      2396      2397      2391      2392      2402      2400      2405      2402
      2408      2405      2411      2408      2414      2411      2398      2399
      2398      2400      2418      2400      2418      2420      2400      2401
      2402      2403      2402      2404      2405      2406      2405      2407
      2408      2409      2408      2410      2411      2412      2411      2413
      2419      2418      2414      2415      2414      2416      2414      2417
      2424      2422      2427      2424      2429      2427      2433      2427
      2420      2421      2420      2422      2437      2422      2437      2439
      2422      2423      2424      2425      2424      2426      2427      2428
      2429      2430      2429      2431      2429      2432      2433      2434
      2433      2435      2433      2436      2438      2437      2443      2441
      2446      2443      2453      2446      2449      2447      2451      2455
      2439      2440      2439      2441      2457      2441      2457      2459
      2441      2442      2443      2444      2443      2445      2447      2448
      2453      2454      2449      2450      2458      2457      2447      2446
      2451      2449      2455      2453      2455      2456      2451      2452
      2463      2461      2466      2463      2469      2466      2471      2469
      2459      2460      2459      2461      2474      2461      2474      2476
      2461      2462      2463      2464      2463      2465      2466      2467
      2466      2468      2471      2472      2471      2473      2475      2474
      2469      2470      2480      2478      2483      2480      2491      2483
      2486      2484      2488      2493      2489      2488      2476      2477
      2476      2478      2495      2478      2495      2497      2478      2479
      2480      2481      2480      2482      2484      2485      2491      2492
      2486      2487      2493      2494      2489      2490      2496      2495
      2484      2483      2486      2488      2493      2491      2501      2499
      2497      2498      2497      2499      2505      2499      2505      2507
      2499      2500      2501      2502      2501      2503      2501      2504
      2506      2505      2511      2509      2514      2511      2507      2508
      2507      2509      2516      2509      2516      2518      2509      2510
      2511      2512      2511      2513      2514      2515      2517      2516
      2522      2520      2524      2522      2526      2522      2518      2519
      2518      2520      2530      2520      2530      2532      2520      2521
      2522      2523      2524      2525      2526      2527      2526      2528
      2526      2529      2531      2530      2536      2534      2539      2536
      2541      2539      2532      2533      2532      2534      2542      2534
      2542      2544      2534      2535      2536      2537      2536      2538
      2543      2542      2539      2540      2548      2546      2551      2548
      2554      2551      2555      2554      2544      2545      2544      2546
      2559      2546      2559      2561      2546      2547      2548      2549
      2548      2550      2551      2552      2551      2553      2555      2556
      2555      2557      2555      2558      2560      2559      2565      2563
      2568      2565      2570      2568      2561      2562      2561      2563
      2571      2563      2571      2573      2563      2564      2565      2566
      2565      2567      2572      2571      2568      2569      2577      2575
      2580      2577      2583      2580      2586      2583      2589      2586
      2573      2574      2573      2575      2593      2575      2593      2595
      2575      2576      2577      2578      2577      2579      2580      2581
      2580      2582      2583      2584      2583      2585      2586      2587
      2586      2588      2594      2593      2589      2590      2589      2591
      2589      2592      2599      2597      2601      2599      2605      2599
      2595      2596      2595      2597      2609      2597      2609      2611
      2597      2598      2599      2600      2601      2602      2601      2603
      2601      2604      2605      2606      2605      2607      2605      2608
      2610      2609      2615      2613      2618      2615      2620      2618
      2624      2618      2611      2612      2611      2613      2628      2613
      2628      2630      2613      2614      2615      2616      2615      2617
      2618      2619      2620      2621      2620      2622      2620      2623
      2624      2625      2624      2626      2624      2627      2629      2628
      2634      2632      2637      2634      2639      2637      2643      2637
      2630      2631      2630      2632      2647      2632      2647      2649
      2632      2633      2634      2635      2634      2636      2637      2638
      2639      2640      2639      2641      2639      2642      2643      2644
      2643      2645      2643      2646      2648      2647      2653      2651
      2656      2653      2659      2656      2662      2659      2665      2662
      2649      2650      2649      2651      2669      2651      2669      2671
      2651      2652      2653      2654      2653      2655      2656      2657
      2656      2658      2659      2660      2659      2661      2662      2663
      2662      2664      2670      2669      2665      2666      2665      2667
      2665      2668      2675      2673      2678      2675      2686      2678
      2681      2679      2683      2688      2684      2683      2671      2672
      2671      2673      2690      2673      2690      2692      2673      2674
      2675      2676      2675      2677      2679      2680      2686      2687
      2681      2682      2688      2689      2684      2685      2691      2690
      2679      2678      2681      2683      2688      2686      2696      2694
      2698      2696      2700      2696      2692      2693      2692      2694
      2704      2694      2704      2706      2694      2695      2696      2697
      2698      2699      2700      2701      2700      2702      2700      2703
      2705      2704      2710      2708      2713      2710      2716      2713
      2718      2716      2706      2707      2706      2708      2719      2708
      2719      2721      2708      2709      2710      2711      2710      2712
      2713      2714      2713      2715      2720      2719      2716      2717
      2725      2723      2728      2725      2736      2728      2731      2729
      2733      2738      2734      2733      2721      2722      2721      2723
      2740      2723      2740      2742      2723      2724      2725      2726
      2725      2727      2729      2730      2736      2737      2731      2732
      2738      2739      2734      2735      2741      2740      2729      2728
      2731      2733      2738      2736      2746      2744      2749      2746
      2751      2749      2742      2743      2742      2744      2754      2744
      2754      2756      2744      2745      2746      2747      2746      2748
      2751      2752      2751      2753      2754      2755      2749      2750
      2760      2758      2763      2760      2766      2763      2768      2766
      2756      2757      2756      2758      2769      2758      2769      2771
      2758      2759      2760      2761      2760      2762      2763      2764
      2763      2765      2770      2769      2766      2767      2783      2775
      2783      2785      2771      2775      2775      2777      2777      2780
      2780      2772      2771      2772      2776      2775      2781      2780
      2782      2780      2773      2772      2774      2772      2778      2777
      2779      2777      2784      2783      2789      2787      2794      2789
      2792      2794      2795      2792      2797      2798      2785      2786
      2785      2787      2800      2787      2800      2802      2787      2788
      2789      2790      2789      2791      2792      2793      2798      2799
      2795      2796      2801      2800      2794      2798      2795      2797
      2806      2804      2809      2806      2812      2809      2814      2812
      2802      2803      2802      2804      2815      2804      2815      2817
      2804      2805      2806      2807      2806      2808      2809      2810
      2809      2811      2816      2815      2812      2813      2821      2819
      2824      2821      2817      2818      2817      2819      2826      2819
      2826      2828      2819      2820      2821      2822      2821      2823
      2824      2825      2827      2826      2832      2830      2835      2832
      2838      2835      2841      2838      2843      2841      2847      2843
      2828      2829      2828      2830      2850      2830      2850      2852
      2830      2831      2832      2833      2832      2834      2835      2836
      2835      2837      2838      2839      2838      2840      2841      2842
      2844      2845      2844      2846      2847      2848      2847      2849
      2851      2850      2843      2844      2856      2854      2858      2856
      2860      2856      2852      2853      2852      2854      2864      2854
      2864      2866      2854      2855      2856      2857      2858      2859
      2860      2861      2860      2862      2860      2863      2865      2864
      2870      2868      2873      2870      2875      2873      2866      2867
      2866      2868      2878      2868      2878      2880      2868      2869
      2870      2871      2870      2872      2875      2876      2875      2877
      2878      2879      2873      2874      2884      2882      2887      2884
      2880      2881      2880      2882      2889      2882      2889      2891
      2882      2883      2884      2885      2884      2886      2887      2888
      2890      2889      2895      2893      2898      2895      2900      2898
      2891      2892      2891      2893      2901      2893      2901      2903
      2893      2894      2895      2896      2895      2897      2902      2901
      2898      2899      2907      2905      2913      2907      2909      2907
      2916      2913      2903      2904      2903      2905      2920      2905
      2920      2922      2905      2906      2907      2908      2913      2914
      2913      2915      2909      2910      2909      2911      2909      2912
      2916      2917      2916      2918      2916      2919      2921      2920
      2926      2924      2928      2926      2932      2926      2922      2923
      2922      2924      2936      2924      2936      2938      2924      2925
      2926      2927      2928      2929      2928      2930      2928      2931
      2932      2933      2932      2934      2932      2935      2937      2936
      2942      2940      2945      2942      2948      2945      2950      2948
      2938      2939      2938      2940      2951      2940      2951      2953
      2940      2941      2942      2943      2942      2944      2945      2946
      2945      2947      2952      2951      2948      2949      2957      2955
      2959      2957      2961      2957      2953      2954      2953      2955
      2965      2955      2965      2967      2955      2956      2957      2958
      2959      2960      2961      2962      2961      2963      2961      2964
      2966      2965      2971      2969      2974      2971      2976      2974
      2980      2974      2967      2968      2967      2969      2984      2969
      2984      2986      2969      2970      2971      2972      2971      2973
      2974      2975      2976      2977      2976      2978      2976      2979
      2980      2981      2980      2982      2980      2983      2985      2984
      2990      2988      2993      2990      2996      2993      2999      2996
      3001      2999      3005      3001      2986      2987      2986      2988
      3008      2988      3008      3010      2988      2989      2990      2991
      2990      2992      2993      2994      2993      2995      2996      2997
      2996      2998      2999      3000      3002      3003      3002      3004
      3005      3006      3005      3007      3009      3008      3001      3002
      3014      3012      3017      3014      3020      3017      3023      3020
      3026      3023      3010      3011      3010      3012      3030      3012
      3030      3032      3012      3013      3014      3015      3014      3016
      3017      3018      3017      3019      3020      3021      3020      3022
      3023      3024      3023      3025      3031      3030      3026      3027
      3026      3028      3026      3029      3036      3034      3039      3036
      3042      3039      3045      3042      3048      3045      3032      3033
      3032      3034      3052      3034      3034      3035      3036      3037
      3036      3038      3039      3040      3039      3041      3042      3043
      3042      3044      3045      3046      3045      3047      3048      3049
      3048      3050      3048      3051      3052      3054      3052      3053
      3056      3055      3057      3055      3058      3055      3061      3059
      3064      3061      3055      3059      3066      3059      3066      3068
      3059      3060      3061      3062      3061      3063      3064      3065
      3067      3066      3072      3070      3075      3072      3078      3075
      3081      3078      3084      3081      3068      3069      3068      3070
      3088      3070      3088      3090      3070      3071      3072      3073
      3072      3074      3075      3076      3075      3077      3078      3079
      3078      3080      3081      3082      3081      3083      3089      3088
      3084      3085      3084      3086      3084      3087      3094      3092
      3097      3094      3100      3097      3102      3100      3090      3091
      3090      3092      3103      3092      3103      3105      3092      3093
      3094      3095      3094      3096      3097      3098      3097      3099
      3104      3103      3100      3101      3109      3107      3112      3109
      3105      3106      3105      3107      3114      3107      3114      3116
      3107      3108      3109      3110      3109      3111      3112      3113
      3115      3114      3120      3118      3116      3117      3116      3118
      3124      3118      3124      3126      3118      3119      3120      3121
      3120      3122      3120      3123      3125      3124      3130      3128
      3136      3130      3132      3130      3139      3136      3126      3127
      3126      3128      3143      3128      3143      3145      3128      3129
      3130      3131      3136      3137      3136      3138      3132      3133
      3132      3134      3132      3135      3139      3140      3139      3141
      3139      3142      3144      3143      3149      3147      3145      3146
      3145      3147      3153      3147      3153      3155      3147      3148
      3149      3150      3149      3151      3149      3152      3154      3153
      3159      3157      3162      3159      3155      3156      3155      3157
      3164      3157      3164      3166      3157      3158      3159      3160
      3159      3161      3162      3163      3165      3164      3170      3168
      3172      3170      3174      3170      3166      3167      3166      3168
      3178      3168      3178      3180      3168      3169      3170      3171
      3172      3173      3174      3175      3174      3176      3174      3177
      3179      3178      3184      3182      3187      3184      3190      3187
      3192      3190      3180      3181      3180      3182      3193      3182
      3193      3195      3182      3183      3184      3185      3184      3186
      3187      3188      3187      3189      3194      3193      3190      3191
      3199      3197      3201      3199      3205      3199      3195      3196
      3195      3197      3209      3197      3209      3211      3197      3198
      3199      3200      3201      3202      3201      3203      3201      3204
      3205      3206      3205      3207      3205      3208      3210      3209
      3215      3213      3218      3215      3221      3218      3224      3221
      3227      3224      3211      3212      3211      3213      3231      3213
      3231      3233      3213      3214      3215      3216      3215      3217
      3218      3219      3218      3220      3221      3222      3221      3223
      3224      3225      3224      3226      3232      3231      3227      3228
      3227      3229      3227      3230      3237      3235      3240      3237
      3242      3240      3246      3240      3233      3234      3233      3235
      3250      3235      3250      3252      3235      3236      3237      3238
      3237      3239      3240      3241      3242      3243      3242      3244
      3242      3245      3246      3247      3246      3248      3246      3249
      3251      3250      3256      3254      3259      3256      3262      3259
      3265      3262      3267      3265      3271      3267      3252      3253
      3252      3254      3274      3254      3274      3276      3254      3255
      3256      3257      3256      3258      3259      3260      3259      3261
      3262      3263      3262      3264      3265      3266      3268      3269
      3268      3270      3271      3272      3271      3273      3275      3274
      3267      3268      3280      3278      3283      3280      3285      3283
      3289      3283      3276      3277      3276      3278      3293      3278
      3293      3295      3278      3279      3280      3281      3280      3282
      3283      3284      3285      3286      3285      3287      3285      3288
      3289      3290      3289      3291      3289      3292      3294      3293
      3299      3297      3302      3299      3305      3302      3307      3305
      3295      3296      3295      3297      3310      3297      3310      3312
      3297      3298      3299      3300      3299      3301      3302      3303
      3302      3304      3307      3308      3307      3309      3311      3310
      3305      3306      3316      3314      3319      3316      3322      3319
      3324      3322      3312      3313      3312      3314      3325      3314
      3325      3327      3314      3315      3316      3317      3316      3318
      3319      3320      3319      3321      3326      3325      3322      3323
      3331      3329      3334      3331      3341      3334      3337      3335
      3339      3343      3327      3328      3327      3329      3345      3329
      3345      3347      3329      3330      3331      3332      3331      3333
      3335      3336      3341      3342      3337      3338      3346      3345
      3335      3334      3339      3337      3343      3341      3343      3344
      3339      3340      3351      3349      3354      3351      3356      3354
      3360      3354      3347      3348      3347      3349      3364      3349
      3364      3366      3349      3350      3351      3352      3351      3353
      3354      3355      3356      3357      3356      3358      3356      3359
      3360      3361      3360      3362      3360      3363      3365      3364
      3370      3368      3373      3370      3375      3373      3379      3373
      3366      3367      3366      3368      3383      3368      3383      3385
      3368      3369      3370      3371      3370      3372      3373      3374
      3375      3376      3375      3377      3375      3378      3379      3380
      3379      3381      3379      3382      3384      3383      3389      3387
      3392      3389      3385      3386      3385      3387      3394      3387
      3394      3396      3387      3388      3389      3390      3389      3391
      3392      3393      3395      3394      3400      3398      3403      3400
      3406      3403      3409      3406      3412      3409      3396      3397
      3396      3398      3416      3398      3416      3418      3398      3399
      3400      3401      3400      3402      3403      3404      3403      3405
      3406      3407      3406      3408      3409      3410      3409      3411
      3417      3416      3412      3413      3412      3414      3412      3415
      3422      3420      3425      3422      3418      3419      3418      3420
      3427      3420      3427      3429      3420      3421      3422      3423
      3422      3424      3425      3426      3428      3427      3433      3431
      3436      3433      3439      3436      3442      3439      3445      3442
      3429      3430      3429      3431      3449      3431      3431      3432
      3433      3434      3433      3435      3436      3437      3436      3438
      3439      3440      3439      3441      3442      3443      3442      3444
      3445      3446      3445      3447      3445      3448      3449      3451
      3449      3450

      6286 !NTHETA: angles
         2         1         3         2         1         4         2         1         5
         3         1         4         3         1         5         4         1         5
         1         5         6         1         5         7         1         5         8
         6         5         7         6         5         8         7         5         8
         5         8         9         5         8        10         9         8        10
         8        10        11         8        10        12        11        10        12
        10        12        13        10        12        14        10        12        32
        13        12        14        13        12        32        14        12        32
        12        14        15        12        14        16        12        14        17
        15        14        16        15        14        17        16        14        17
        14        17        18        14        17        19        14        17        20
        18        17        19        18        17        20        19        17        20
        17        20        21        17        20        22        17        20        23
        21        20        22        21        20        23        22        20        23
        20        23        24        20        23        25        24        23        25
        23        25        26        23        25        29        26        25        29
        25        26        27        25        26        28        27        26        28
        25        29        30        25        29        31        30        29        31
        12        32        33        12        32        34        33        32        34
        32        34        35        32        34        36        35        34        36
        34        36        37        34        36        38        34        36        54
        37        36        38        37        36        54        38        36        54
        36        38        39        36        38        40        36        38        41
        39        38        40        39        38        41        40        38        41
        38        41        42        38        41        43        38        41        44
        42        41        43        42        41        44        43        41        44
        41        44        45        41        44        46        41        44        47
        45        44        46        45        44        47        46        44        47
        44        47        48        44        47        49        44        47        50
        48        47        49        48        47        50        49        47        50
        47        50        51        47        50        52        47        50        53
        51        50        52        51        50        53        52        50        53
        36        54        55        36        54        56        55        54        56
        54        56        57        54        56        58        57        56        58
        56        58        59        56        58        60        56        58        76
        59        58        60        59        58        76        60        58        76
        58        60        61        58        60        62        58        60        63
        61        60        62        61        60        63        62        60        63
        60        63        64        60        63        65        60        63        66
        64        63        65        64        63        66        65        63        66
        63        66        67        63        66        68        63        66        69
        67        66        68        67        66        69        68        66        69
        66        69        70        66        69        71        66        69        72
        70        69        71        70        69        72        71        69        72
        69        72        73        69        72        74        69        72        75
        73        72        74        73        72        75        74        72        75
        58        76        77        58        76        78        77        76        78
        76        78        79        76        78        80        79        78        80
        78        80        81        78        80        82        78        80        95
        81        80        82        81        80        95        82        80        95
        80        82        83        80        82        84        80        82        88
        83        82        84        83        82        88        84        82        88
        82        84        85        82        84        86        82        84        87
        85        84        86        85        84        87        86        84        87
        82        88        89        82        88        90        82        88        91
        89        88        90        89        88        91        90        88        91
        88        91        92        88        91        93        88        91        94
        92        91        93        92        91        94        93        91        94
        80        95        96        80        95        97        96        95        97
        95        97        98        95        97        99        98        97        99
        97        99       100        97        99       101        97        99       112
       100        99       101       100        99       112       101        99       112
        99       101       102        99       101       103        99       101       104
       102       101       103       102       101       104       103       101       104
       101       104       105       101       104       106       101       104       107
       105       104       106       105       104       107       106       104       107
       104       107       108       104       107       109       108       107       109
       107       109       110       107       109       111       110       109       111
        99       112       113        99       112       114       113       112       114
       112       114       115       112       114       116       115       114       116
       114       116       117       114       116       118       114       116       131
       117       116       118       117       116       131       118       116       131
       116       118       119       116       118       120       116       118       124
       119       118       120       119       118       124       120       118       124
       118       120       121       118       120       122       118       120       123
       121       120       122       121       120       123       122       120       123
       118       124       125       118       124       126       118       124       127
       125       124       126       125       124       127       126       124       127
       124       127       128       124       127       129       124       127       130
       128       127       129       128       127       130       129       127       130
       116       131       132       116       131       133       132       131       133
       131       133       134       131       133       135       134       133       135
       133       135       136       133       135       137       133       135       145
       136       135       137       136       135       145       137       135       145
       135       137       138       135       137       139       135       137       141
       138       137       139       138       137       141       139       137       141
       137       139       140       137       141       142       137       141       143
       137       141       144       142       141       143       142       141       144
       143       141       144       135       145       146       135       145       147
       146       145       147       145       147       148       145       147       149
       148       147       149       147       149       150       147       149       151
       147       149       169       150       149       151       150       149       169
       151       149       169       149       151       152       149       151       153
       149       151       154       152       151       153       152       151       154
       153       151       154       151       154       155       151       154       156
       151       154       157       155       154       156       155       154       157
       156       154       157       154       157       158       154       157       159
       154       157       160       158       157       159       158       157       160
       159       157       160       157       160       161       157       160       162
       161       160       162       160       162       163       160       162       166
       163       162       166       162       163       164       162       163       165
       164       163       165       162       166       167       162       166       168
       167       166       168       149       169       170       149       169       171
       170       169       171       169       171       172       169       171       173
       172       171       173       171       173       174       171       173       175
       171       173       188       174       173       175       174       173       188
       175       173       188       173       175       176       173       175       177
       173       175       181       176       175       177       176       175       181
       177       175       181       175       177       178       175       177       179
       175       177       180       178       177       179       178       177       180
       179       177       180       175       181       182       175       181       183
       175       181       184       182       181       183       182       181       184
       183       181       184       181       184       185       181       184       186
       181       184       187       185       184       186       185       184       187
       186       184       187       173       188       189       173       188       190
       189       188       190       188       190       191       188       190       192
       191       190       192       190       192       193       190       192       194
       190       192       205       193       192       194       193       192       205
       194       192       205       192       194       195       192       194       196
       192       194       197       195       194       196       195       194       197
       196       194       197       194       197       198       194       197       199
       194       197       200       198       197       199       198       197       200
       199       197       200       197       200       201       200       201       202
       200       201       203       200       201       204       202       201       203
       202       201       204       203       201       204       192       205       206
       192       205       207       206       205       207       205       207       208
       205       207       209       208       207       209       207       209       210
       207       209       211       207       209       217       210       209       211
       210       209       217       211       209       217       209       211       212
       209       211       213       209       211       214       212       211       213
       212       211       214       213       211       214       211       214       215
       211       214       216       215       214       216       209       217       218
       209       217       219       218       217       219       217       219       220
       217       219       221       220       219       221       219       221       222
       219       221       223       219       221       232       222       221       223
       222       221       232       223       221       232       221       223       224
       221       223       225       221       223       226       224       223       225
       224       223       226       225       223       226       223       226       227
       223       226       228       223       226       229       227       226       228
       227       226       229       228       226       229       226       229       230
       226       229       231       230       229       231       221       232       233
       221       232       234       233       232       234       232       234       235
       232       234       236       235       234       236       234       236       237
       234       236       238       234       236       256       237       236       238
       237       236       256       238       236       256       236       238       239
       236       238       240       236       238       241       239       238       240
       239       238       241       240       238       241       238       241       242
       238       241       243       238       241       244       242       241       243
       242       241       244       243       241       244       241       244       245
       241       244       246       241       244       247       245       244       246
       245       244       247       246       244       247       244       247       248
       244       247       249       248       247       249       247       249       250
       247       249       253       250       249       253       249       250       251
       249       250       252       251       250       252       249       253       254
       249       253       255       254       253       255       236       256       257
       236       256       258       257       256       258       256       258       259
       256       258       260       259       258       260       258       260       261
       258       260       262       258       260       270       261       260       262
       261       260       270       262       260       270       260       262       263
       260       262       264       260       262       265       263       262       264
       263       262       265       264       262       265       262       265       266
       262       265       267       266       265       267       265       267       268
       265       267       269       268       267       269       260       270       271
       260       270       272       271       270       272       270       272       273
       270       272       274       273       272       274       272       274       275
       272       274       276       272       274       294       275       274       276
       275       274       294       276       274       294       274       276       277
       274       276       278       274       276       279       277       276       278
[truncated: 666,718 more chars]
