# Supplementary material for: Mapping the Interactions Among Class IIa Histone Deacetylases and Myocyte Enhancer Factor 2s
Source: J Chem Inf Model. 2025 Jun 6;65(12):6249–60. doi: 10.1021/acs.jcim.5c00858 (PMC12199305; doi:10.1021/acs.jcim.5c00858)
Supplement: Supplementary file 6 [file ci5c00858_si_006.zip › Average_Structures/HDAC5_MEF2D.pdb]

REMARK  GENERATED BY CHARMM-GUI (HTTP://WWW.CHARMM-GUI.ORG) V3.7 ON APR, 06. 2025. JOB
REMARK  READ PDB, MANIPULATE STRUCTURE IF NEEDED, AND GENERATE TOPOLOGY FILE          
REMARK   DATE:     4/ 6/25      8: 8:30      CREATED BY USER: charmm-gui              
ATOM      1  N   GLY P   2      20.701  20.190  15.448  1.00  8.32      PROA
ATOM      2  HT1 GLY P   2      21.193  21.022  15.064  1.00  0.00      PROA
ATOM      3  HT2 GLY P   2      21.391  19.434  15.633  1.00  0.00      PROA
ATOM      4  HT3 GLY P   2      20.224  20.448  16.335  1.00  0.00      PROA
ATOM      5  CA  GLY P   2      20.158  19.932  14.918  1.00  7.91      PROA
ATOM      6  HA1 GLY P   2      20.893  19.768  14.205  1.00  0.00      PROA
ATOM      7  HA2 GLY P   2      19.685  20.855  14.914  1.00  0.00      PROA
ATOM      8  C   GLY P   2      19.678  19.639  14.549  1.00  7.14      PROA
ATOM      9  O   GLY P   2      19.776  19.627  14.781  1.00  6.95      PROA
ATOM     10  N   ARG P   3      19.146  19.398  13.960  1.00  6.92      PROA
ATOM     11  HN  ARG P   3      19.423  19.952  13.298  1.00  0.00      PROA
ATOM     12  CA  ARG P   3      18.626  19.097  13.532  1.00  6.38      PROA
ATOM     13  HA  ARG P   3      17.839  19.238  14.217  1.00  0.00      PROA
ATOM     14  CB  ARG P   3      18.243  19.036  12.949  1.00  6.90      PROA
ATOM     15  HB1 ARG P   3      17.215  18.889  13.044  1.00  0.00      PROA
ATOM     16  HB2 ARG P   3      18.728  18.789  12.060  1.00  0.00      PROA
ATOM     17  CG  ARG P   3      18.499  19.399  13.306  1.00  7.92      PROA
ATOM     18  HG1 ARG P   3      19.199  20.103  12.819  1.00  0.00      PROA
ATOM     19  HG2 ARG P   3      18.996  18.918  14.169  1.00  0.00      PROA
ATOM     20  CD  ARG P   3      18.317  19.477  13.347  1.00  8.50      PROA
ATOM     21  HD1 ARG P   3      17.781  19.071  14.149  1.00  0.00      PROA
ATOM     22  HD2 ARG P   3      17.830  20.008  12.588  1.00  0.00      PROA
ATOM     23  NE  ARG P   3      18.481  19.510  13.372  1.00  9.20      PROA
ATOM     24  HE  ARG P   3      19.214  19.457  13.381  1.00  0.00      PROA
ATOM     25  CZ  ARG P   3      18.360  19.553  13.388  1.00  9.97      PROA
ATOM     26  NH1 ARG P   3      18.083  19.582  13.378  1.00 10.23      PROA
ATOM     27 HH11 ARG P   3      17.581  19.872  14.193  1.00  0.00      PROA
ATOM     28 HH12 ARG P   3      17.591  19.396  12.527  1.00  0.00      PROA
ATOM     29  NH2 ARG P   3      18.518  19.564  13.413  1.00 10.72      PROA
ATOM     30 HH21 ARG P   3      19.155  19.094  12.802  1.00  0.00      PROA
ATOM     31 HH22 ARG P   3      18.867  20.103  14.180  1.00  0.00      PROA
ATOM     32  C   ARG P   3      18.275  18.614  13.081  1.00  5.52      PROA
ATOM     33  O   ARG P   3      18.214  18.409  12.726  1.00  5.49      PROA
ATOM     34  N   LYS P   4      18.038  18.427  13.096  1.00  5.17      PROA
ATOM     35  HN  LYS P   4      17.610  18.419  13.980  1.00  0.00      PROA
ATOM     36  CA  LYS P   4      17.668  17.964  12.676  1.00  4.67      PROA
ATOM     37  HA  LYS P   4      18.224  17.259  12.132  1.00  0.00      PROA
ATOM     38  CB  LYS P   4      17.647  17.927  13.027  1.00  5.17      PROA
ATOM     39  HB1 LYS P   4      17.655  16.834  13.145  1.00  0.00      PROA
ATOM     40  HB2 LYS P   4      16.648  18.332  13.242  1.00  0.00      PROA
ATOM     41  CG  LYS P   4      18.151  18.216  13.792  1.00  5.85      PROA
ATOM     42  HG1 LYS P   4      17.405  17.936  14.509  1.00  0.00      PROA
ATOM     43  HG2 LYS P   4      18.148  19.254  13.521  1.00  0.00      PROA
ATOM     44  CD  LYS P   4      18.352  18.239  13.974  1.00  6.37      PROA
ATOM     45  HD1 LYS P   4      18.982  18.823  13.335  1.00  0.00      PROA
ATOM     46  HD2 LYS P   4      18.571  17.192  13.995  1.00  0.00      PROA
ATOM     47  CE  LYS P   4      18.755  18.402  14.628  1.00  7.13      PROA
ATOM     48  HE1 LYS P   4      18.484  17.499  15.143  1.00  0.00      PROA
ATOM     49  HE2 LYS P   4      18.185  19.276  14.884  1.00  0.00      PROA
ATOM     50  NZ  LYS P   4      19.048  18.490  14.894  1.00  7.74      PROA
ATOM     51  HZ1 LYS P   4      19.957  18.570  14.395  1.00  0.00      PROA
ATOM     52  HZ2 LYS P   4      19.109  17.734  15.606  1.00  0.00      PROA
ATOM     53  HZ3 LYS P   4      18.830  19.392  15.364  1.00  0.00      PROA
ATOM     54  C   LYS P   4      17.007  17.566  11.742  1.00  4.14      PROA
ATOM     55  O   LYS P   4      16.695  17.632  11.426  1.00  4.32      PROA
ATOM     56  N   LYS P   5      16.790  17.141  11.279  1.00  3.84      PROA
ATOM     57  HN  LYS P   5      17.261  16.354  11.474  1.00  0.00      PROA
ATOM     58  CA  LYS P   5      16.194  16.732  10.367  1.00  3.48      PROA
ATOM     59  HA  LYS P   5      16.820  16.846   9.495  1.00  0.00      PROA
ATOM     60  CB  LYS P   5      15.887  15.622  10.485  1.00  3.84      PROA
ATOM     61  HB1 LYS P   5      15.301  15.324   9.590  1.00  0.00      PROA
ATOM     62  HB2 LYS P   5      15.242  15.531  11.385  1.00  0.00      PROA
ATOM     63  CG  LYS P   5      16.720  14.938  10.591  1.00  4.50      PROA
ATOM     64  HG1 LYS P   5      16.170  14.115  11.030  1.00  0.00      PROA
ATOM     65  HG2 LYS P   5      17.280  15.511  11.319  1.00  0.00      PROA
ATOM     66  CD  LYS P   5      17.241  14.575  10.345  1.00  4.86      PROA
ATOM     67  HD1 LYS P   5      18.000  15.320  10.522  1.00  0.00      PROA
ATOM     68  HD2 LYS P   5      16.893  14.541   9.325  1.00  0.00      PROA
ATOM     69  CE  LYS P   5      17.792  13.885  10.284  1.00  5.54      PROA
ATOM     70  HE1 LYS P   5      17.550  13.532   9.277  1.00  0.00      PROA
ATOM     71  HE2 LYS P   5      17.383  13.240  11.067  1.00  0.00      PROA
ATOM     72  NZ  LYS P   5      18.279  13.716  10.302  1.00  6.09      PROA
ATOM     73  HZ1 LYS P   5      18.684  13.923  11.237  1.00  0.00      PROA
ATOM     74  HZ2 LYS P   5      18.839  14.195   9.568  1.00  0.00      PROA
ATOM     75  HZ3 LYS P   5      18.296  12.690  10.136  1.00  0.00      PROA
ATOM     76  C   LYS P   5      15.160  17.368   9.899  1.00  2.97      PROA
ATOM     77  O   LYS P   5      14.437  17.606  10.411  1.00  2.96      PROA
ATOM     78  N   ILE P   6      15.073  17.680   8.890  1.00  2.83      PROA
ATOM     79  HN  ILE P   6      15.816  17.461   8.268  1.00  0.00      PROA
ATOM     80  CA  ILE P   6      14.154  18.306   8.319  1.00  2.53      PROA
ATOM     81  HA  ILE P   6      13.685  18.948   9.050  1.00  0.00      PROA
ATOM     82  CB  ILE P   6      14.579  18.961   7.403  1.00  2.99      PROA
ATOM     83  HB  ILE P   6      15.033  18.246   6.688  1.00  0.00      PROA
ATOM     84  CG2 ILE P   6      14.056  19.478   6.937  1.00  3.33      PROA
ATOM     85 HG21 ILE P   6      14.023  20.493   7.387  1.00  0.00      PROA
ATOM     86 HG22 ILE P   6      13.026  19.062   6.924  1.00  0.00      PROA
ATOM     87 HG23 ILE P   6      14.438  19.564   5.897  1.00  0.00      PROA
ATOM     88  CG1 ILE P   6      15.297  19.472   7.479  1.00  3.61      PROA
ATOM     89 HG11 ILE P   6      15.995  18.954   6.812  1.00  0.00      PROA
ATOM     90 HG12 ILE P   6      15.561  19.308   8.530  1.00  0.00      PROA
ATOM     91  CD  ILE P   6      15.471  20.049   7.404  1.00  4.23      PROA
ATOM     92  HD1 ILE P   6      15.014  20.691   8.188  1.00  0.00      PROA
ATOM     93  HD2 ILE P   6      15.142  20.417   6.408  1.00  0.00      PROA
ATOM     94  HD3 ILE P   6      16.577  20.124   7.484  1.00  0.00      PROA
ATOM     95  C   ILE P   6      13.057  17.654   7.900  1.00  2.11      PROA
ATOM     96  O   ILE P   6      13.108  16.842   7.439  1.00  2.35      PROA
ATOM     97  N   GLN P   7      12.025  17.994   8.064  1.00  1.83      PROA
ATOM     98  HN  GLN P   7      11.887  18.833   8.577  1.00  0.00      PROA
ATOM     99  CA  GLN P   7      10.901  17.466   7.687  1.00  1.60      PROA
ATOM    100  HA  GLN P   7      11.036  16.399   7.593  1.00  0.00      PROA
ATOM    101  CB  GLN P   7       9.982  17.745   8.594  1.00  1.90      PROA
ATOM    102  HB1 GLN P   7       9.144  17.168   8.197  1.00  0.00      PROA
ATOM    103  HB2 GLN P   7       9.857  18.815   8.413  1.00  0.00      PROA
ATOM    104  CG  GLN P   7       9.815  17.717   9.359  1.00  2.51      PROA
ATOM    105  HG1 GLN P   7       8.723  17.887   9.435  1.00  0.00      PROA
ATOM    106  HG2 GLN P   7      10.357  18.567   9.816  1.00  0.00      PROA
ATOM    107  CD  GLN P   7       9.928  17.244   9.719  1.00  3.17      PROA
ATOM    108  OE1 GLN P   7       9.940  16.922   9.763  1.00  3.61      PROA
ATOM    109  NE2 GLN P   7      10.007  17.202   9.988  1.00  3.88      PROA
ATOM    110 HE21 GLN P   7      10.978  17.142  10.221  1.00  0.00      PROA
ATOM    111 HE22 GLN P   7       9.315  17.113  10.704  1.00  0.00      PROA
ATOM    112  C   GLN P   7      10.406  17.799   6.360  1.00  1.37      PROA
ATOM    113  O   GLN P   7      10.571  18.791   5.924  1.00  1.51      PROA
ATOM    114  N   ILE P   8       9.786  16.961   5.681  1.00  1.27      PROA
ATOM    115  HN  ILE P   8       9.655  16.044   6.044  1.00  0.00      PROA
ATOM    116  CA  ILE P   8       9.214  17.138   4.403  1.00  1.15      PROA
ATOM    117  HA  ILE P   8       9.914  17.705   3.808  1.00  0.00      PROA
ATOM    118  CB  ILE P   8       8.916  15.863   3.744  1.00  1.26      PROA
ATOM    119  HB  ILE P   8       7.836  15.938   3.776  1.00  0.00      PROA
ATOM    120  CG2 ILE P   8       8.950  15.508   3.324  1.00  1.99      PROA
ATOM    121 HG21 ILE P   8       9.714  14.731   3.541  1.00  0.00      PROA
ATOM    122 HG22 ILE P   8       9.244  16.046   2.397  1.00  0.00      PROA
ATOM    123 HG23 ILE P   8       7.970  15.008   3.171  1.00  0.00      PROA
ATOM    124  CG1 ILE P   8       8.905  15.119   3.611  1.00  1.72      PROA
ATOM    125 HG11 ILE P   8       7.905  14.906   3.978  1.00  0.00      PROA
ATOM    126 HG12 ILE P   8       9.678  14.820   4.314  1.00  0.00      PROA
ATOM    127  CD  ILE P   8       8.992  14.341   2.951  1.00  2.05      PROA
ATOM    128  HD1 ILE P   8       9.924  14.448   2.356  1.00  0.00      PROA
ATOM    129  HD2 ILE P   8       8.126  14.336   2.256  1.00  0.00      PROA
ATOM    130  HD3 ILE P   8       9.033  13.378   3.504  1.00  0.00      PROA
ATOM    131  C   ILE P   8       8.039  18.052   4.389  1.00  1.07      PROA
ATOM    132  O   ILE P   8       7.247  18.055   5.267  1.00  1.14      PROA
ATOM    133  N   GLN P   9       7.910  18.876   3.381  1.00  1.07      PROA
ATOM    134  HN  GLN P   9       8.575  18.873   2.640  1.00  0.00      PROA
ATOM    135  CA  GLN P   9       6.868  19.821   3.226  1.00  1.09      PROA
ATOM    136  HA  GLN P   9       6.120  19.617   3.978  1.00  0.00      PROA
ATOM    137  CB  GLN P   9       7.379  21.216   3.373  1.00  1.33      PROA
ATOM    138  HB1 GLN P   9       6.480  21.824   3.189  1.00  0.00      PROA
ATOM    139  HB2 GLN P   9       8.081  21.306   2.530  1.00  0.00      PROA
ATOM    140  CG  GLN P   9       7.863  21.746   4.133  1.00  1.75      PROA
ATOM    141  HG1 GLN P   9       8.120  22.743   3.721  1.00  0.00      PROA
ATOM    142  HG2 GLN P   9       8.795  21.194   4.371  1.00  0.00      PROA
ATOM    143  CD  GLN P   9       7.392  21.910   5.013  1.00  2.19      PROA
ATOM    144  OE1 GLN P   9       6.877  22.217   5.122  1.00  2.68      PROA
ATOM    145  NE2 GLN P   9       7.568  21.715   5.667  1.00  2.71      PROA
ATOM    146 HE21 GLN P   9       6.981  21.964   6.438  1.00  0.00      PROA
ATOM    147 HE22 GLN P   9       8.404  21.190   5.824  1.00  0.00      PROA
ATOM    148  C   GLN P   9       6.208  19.676   1.893  1.00  0.97      PROA
ATOM    149  O   GLN P   9       6.815  19.261   0.947  1.00  0.99      PROA
ATOM    150  N   ARG P  10       4.922  19.988   1.793  1.00  0.93      PROA
ATOM    151  HN  ARG P  10       4.417  20.311   2.589  1.00  0.00      PROA
ATOM    152  CA  ARG P  10       4.145  19.903   0.592  1.00  0.86      PROA
ATOM    153  HA  ARG P  10       4.272  18.910   0.188  1.00  0.00      PROA
ATOM    154  CB  ARG P  10       2.658  20.178   0.851  1.00  0.87      PROA
ATOM    155  HB1 ARG P  10       2.314  19.475   1.638  1.00  0.00      PROA
ATOM    156  HB2 ARG P  10       2.105  19.968  -0.088  1.00  0.00      PROA
ATOM    157  CG  ARG P  10       2.304  21.580   1.295  1.00  0.97      PROA
ATOM    158  HG1 ARG P  10       2.528  22.274   0.458  1.00  0.00      PROA
ATOM    159  HG2 ARG P  10       2.948  21.840   2.161  1.00  0.00      PROA
ATOM    160  CD  ARG P  10       0.881  21.783   1.698  1.00  1.06      PROA
ATOM    161  HD1 ARG P  10       0.734  22.817   2.078  1.00  0.00      PROA
ATOM    162  HD2 ARG P  10       0.594  21.045   2.477  1.00  0.00      PROA
ATOM    163  NE  ARG P  10       0.003  21.590   0.537  1.00  1.01      PROA
ATOM    164  HE  ARG P  10      -0.305  20.659   0.345  1.00  0.00      PROA
ATOM    165  CZ  ARG P  10      -0.403  22.521  -0.254  1.00  1.09      PROA
ATOM    166  NH1 ARG P  10      -0.025  23.738  -0.170  1.00  1.25      PROA
ATOM    167 HH11 ARG P  10       0.623  24.012   0.541  1.00  0.00      PROA
ATOM    168 HH12 ARG P  10      -0.377  24.416  -0.815  1.00  0.00      PROA
ATOM    169  NH2 ARG P  10      -1.249  22.220  -1.170  1.00  1.12      PROA
ATOM    170 HH21 ARG P  10      -1.578  21.280  -1.257  1.00  0.00      PROA
ATOM    171 HH22 ARG P  10      -1.579  22.926  -1.797  1.00  0.00      PROA
ATOM    172  C   ARG P  10       4.631  20.757  -0.557  1.00  0.88      PROA
ATOM    173  O   ARG P  10       5.184  21.820  -0.390  1.00  0.95      PROA
ATOM    174  N   ILE P  11       4.427  20.292  -1.774  1.00  0.90      PROA
ATOM    175  HN  ILE P  11       3.971  19.418  -1.921  1.00  0.00      PROA
ATOM    176  CA  ILE P  11       4.829  20.977  -2.970  1.00  0.99      PROA
ATOM    177  HA  ILE P  11       5.743  21.511  -2.757  1.00  0.00      PROA
ATOM    178  CB  ILE P  11       5.045  19.999  -4.105  1.00  1.05      PROA
ATOM    179  HB  ILE P  11       4.111  19.418  -4.259  1.00  0.00      PROA
ATOM    180  CG2 ILE P  11       5.377  20.612  -5.274  1.00  1.48      PROA
ATOM    181 HG21 ILE P  11       6.318  21.189  -5.149  1.00  0.00      PROA
ATOM    182 HG22 ILE P  11       4.569  21.312  -5.577  1.00  0.00      PROA
ATOM    183 HG23 ILE P  11       5.531  19.852  -6.069  1.00  0.00      PROA
ATOM    184  CG1 ILE P  11       5.992  18.977  -3.871  1.00  1.01      PROA
ATOM    185 HG11 ILE P  11       5.597  18.436  -2.993  1.00  0.00      PROA
ATOM    186 HG12 ILE P  11       6.914  19.518  -3.593  1.00  0.00      PROA
ATOM    187  CD  ILE P  11       6.350  18.153  -4.572  1.00  1.32      PROA
ATOM    188  HD1 ILE P  11       6.967  18.587  -5.388  1.00  0.00      PROA
ATOM    189  HD2 ILE P  11       5.477  17.636  -5.024  1.00  0.00      PROA
ATOM    190  HD3 ILE P  11       6.969  17.421  -4.010  1.00  0.00      PROA
ATOM    191  C   ILE P  11       3.847  22.066  -3.334  1.00  1.02      PROA
ATOM    192  O   ILE P  11       2.661  21.855  -3.399  1.00  1.01      PROA
ATOM    193  N   THR P  12       4.326  23.284  -3.565  1.00  1.14      PROA
ATOM    194  HN  THR P  12       5.306  23.459  -3.532  1.00  0.00      PROA
ATOM    195  CA  THR P  12       3.525  24.428  -3.873  1.00  1.24      PROA
ATOM    196  HA  THR P  12       2.621  24.357  -3.287  1.00  0.00      PROA
ATOM    197  CB  THR P  12       4.219  25.724  -3.580  1.00  1.40      PROA
ATOM    198  HB  THR P  12       3.649  26.473  -4.158  1.00  0.00      PROA
ATOM    199  OG1 THR P  12       5.040  25.967  -3.698  1.00  1.65      PROA
ATOM    200  HG1 THR P  12       5.160  26.043  -4.647  1.00  0.00      PROA
ATOM    201  CG2 THR P  12       4.331  26.059  -2.776  1.00  1.94      PROA
ATOM    202 HG21 THR P  12       5.189  25.564  -2.272  1.00  0.00      PROA
ATOM    203 HG22 THR P  12       3.417  25.892  -2.166  1.00  0.00      PROA
ATOM    204 HG23 THR P  12       4.541  27.148  -2.846  1.00  0.00      PROA
ATOM    205  C   THR P  12       3.001  24.452  -5.260  1.00  1.37      PROA
ATOM    206  O   THR P  12       2.597  24.583  -5.589  1.00  2.23      PROA
ATOM    207  N   ASP P  13       2.970  24.307  -6.103  1.00  1.09      PROA
ATOM    208  HN  ASP P  13       3.799  23.902  -6.294  1.00  0.00      PROA
ATOM    209  CA  ASP P  13       2.433  24.295  -7.434  1.00  1.13      PROA
ATOM    210  HA  ASP P  13       1.670  25.057  -7.491  1.00  0.00      PROA
ATOM    211  CB  ASP P  13       3.518  24.560  -8.470  1.00  1.23      PROA
ATOM    212  HB1 ASP P  13       4.160  23.657  -8.488  1.00  0.00      PROA
ATOM    213  HB2 ASP P  13       4.103  25.424  -8.095  1.00  0.00      PROA
ATOM    214  CG  ASP P  13       3.266  24.808  -9.624  1.00  1.66      PROA
ATOM    215  OD1 ASP P  13       3.272  24.936 -10.116  1.00  2.21      PROA
ATOM    216  OD2 ASP P  13       3.094  24.926 -10.085  1.00  2.20      PROA
ATOM    217  C   ASP P  13       1.611  23.052  -7.724  1.00  1.05      PROA
ATOM    218  O   ASP P  13       2.053  21.933  -7.567  1.00  0.99      PROA
ATOM    219  N   GLU P  14       0.364  23.230  -8.162  1.00  1.12      PROA
ATOM    220  HN  GLU P  14      -0.001  24.149  -8.279  1.00  0.00      PROA
ATOM    221  CA  GLU P  14      -0.559  22.177  -8.501  1.00  1.12      PROA
ATOM    222  HA  GLU P  14      -0.658  21.526  -7.645  1.00  0.00      PROA
ATOM    223  CB  GLU P  14      -1.917  22.774  -8.879  1.00  1.25      PROA
ATOM    224  HB1 GLU P  14      -1.704  23.470  -9.712  1.00  0.00      PROA
ATOM    225  HB2 GLU P  14      -2.237  23.348  -7.989  1.00  0.00      PROA
ATOM    226  CG  GLU P  14      -2.860  22.182  -9.213  1.00  1.58      PROA
ATOM    227  HG1 GLU P  14      -2.982  21.366  -8.474  1.00  0.00      PROA
ATOM    228  HG2 GLU P  14      -2.613  21.753 -10.204  1.00  0.00      PROA
ATOM    229  CD  GLU P  14      -4.109  22.731  -9.357  1.00  1.79      PROA
ATOM    230  OE1 GLU P  14      -4.664  22.907  -9.369  1.00  2.19      PROA
ATOM    231  OE2 GLU P  14      -4.557  22.987  -9.470  1.00  2.26      PROA
ATOM    232  C   GLU P  14      -0.085  21.239  -9.580  1.00  1.08      PROA
ATOM    233  O   GLU P  14      -0.216  20.035  -9.471  1.00  1.05      PROA
ATOM    234  N   ARG P  15       0.525  21.769 -10.645  1.00  1.12      PROA
ATOM    235  HN  ARG P  15       0.624  22.755 -10.748  1.00  0.00      PROA
ATOM    236  CA  ARG P  15       1.079  20.982 -11.709  1.00  1.13      PROA
ATOM    237  HA  ARG P  15       0.325  20.279 -12.030  1.00  0.00      PROA
ATOM    238  CB  ARG P  15       1.509  21.864 -12.876  1.00  1.26      PROA
ATOM    239  HB1 ARG P  15       1.982  21.219 -13.646  1.00  0.00      PROA
ATOM    240  HB2 ARG P  15       2.260  22.593 -12.506  1.00  0.00      PROA
ATOM    241  CG  ARG P  15       0.392  22.623 -13.518  1.00  1.43      PROA
ATOM    242  HG1 ARG P  15       0.736  23.650 -13.366  1.00  0.00      PROA
ATOM    243  HG2 ARG P  15      -0.432  22.375 -12.842  1.00  0.00      PROA
ATOM    244  CD  ARG P  15       0.034  22.695 -14.140  1.00  2.15      PROA
ATOM    245  HD1 ARG P  15      -0.296  23.685 -14.418  1.00  0.00      PROA
ATOM    246  HD2 ARG P  15      -0.630  21.895 -14.433  1.00  0.00      PROA
ATOM    247  NE  ARG P  15       0.658  22.579 -14.182  1.00  2.99      PROA
ATOM    248  HE  ARG P  15       1.386  22.621 -13.536  1.00  0.00      PROA
ATOM    249  CZ  ARG P  15       0.647  22.508 -14.468  1.00  4.07      PROA
ATOM    250  NH1 ARG P  15       0.027  22.561 -14.772  1.00  4.59      PROA
ATOM    251 HH11 ARG P  15      -0.685  23.129 -14.360  1.00  0.00      PROA
ATOM    252 HH12 ARG P  15      -0.156  22.069 -15.623  1.00  0.00      PROA
ATOM    253  NH2 ARG P  15       1.295  22.376 -14.445  1.00  4.92      PROA
ATOM    254 HH21 ARG P  15       1.626  21.459 -14.665  1.00  0.00      PROA
ATOM    255 HH22 ARG P  15       1.943  23.094 -14.190  1.00  0.00      PROA
ATOM    256  C   ARG P  15       2.228  20.111 -11.265  1.00  1.05      PROA
ATOM    257  O   ARG P  15       2.319  18.956 -11.623  1.00  1.05      PROA
ATOM    258  N   ASN P  16       3.104  20.636 -10.403  1.00  1.02      PROA
ATOM    259  HN  ASN P  16       3.044  21.592 -10.127  1.00  0.00      PROA
ATOM    260  CA  ASN P  16       4.186  19.895  -9.807  1.00  0.97      PROA
ATOM    261  HA  ASN P  16       4.681  19.333 -10.585  1.00  0.00      PROA
ATOM    262  CB  ASN P  16       5.167  20.866  -9.135  1.00  1.03      PROA
ATOM    263  HB1 ASN P  16       4.819  21.000  -8.091  1.00  0.00      PROA
ATOM    264  HB2 ASN P  16       5.086  21.829  -9.678  1.00  0.00      PROA
ATOM    265  CG  ASN P  16       6.315  20.620  -9.071  1.00  1.34      PROA
ATOM    266  OD1 ASN P  16       6.562  19.856  -9.463  1.00  1.85      PROA
ATOM    267  ND2 ASN P  16       7.060  21.295  -8.576  1.00  1.68      PROA
ATOM    268 HD21 ASN P  16       8.026  21.039  -8.549  1.00  0.00      PROA
ATOM    269 HD22 ASN P  16       6.759  22.154  -8.161  1.00  0.00      PROA
ATOM    270  C   ASN P  16       3.701  18.803  -8.864  1.00  0.89      PROA
ATOM    271  O   ASN P  16       4.233  17.705  -8.852  1.00  0.88      PROA
ATOM    272  N   ARG P  17       2.628  19.052  -8.090  1.00  0.87      PROA
ATOM    273  HN  ARG P  17       2.248  19.969  -8.002  1.00  0.00      PROA
ATOM    274  CA  ARG P  17       1.950  18.017  -7.334  1.00  0.83      PROA
ATOM    275  HA  ARG P  17       2.693  17.522  -6.726  1.00  0.00      PROA
ATOM    276  CB  ARG P  17       0.820  18.564  -6.433  1.00  0.87      PROA
ATOM    277  HB1 ARG P  17       0.211  17.708  -6.074  1.00  0.00      PROA
ATOM    278  HB2 ARG P  17       0.177  19.233  -7.042  1.00  0.00      PROA
ATOM    279  CG  ARG P  17       1.318  19.344  -5.222  1.00  0.87      PROA
ATOM    280  HG1 ARG P  17       1.723  20.313  -5.582  1.00  0.00      PROA
ATOM    281  HG2 ARG P  17       2.139  18.762  -4.754  1.00  0.00      PROA
ATOM    282  CD  ARG P  17       0.279  19.640  -4.145  1.00  0.94      PROA
ATOM    283  HD1 ARG P  17       0.742  20.203  -3.306  1.00  0.00      PROA
ATOM    284  HD2 ARG P  17      -0.168  18.695  -3.770  1.00  0.00      PROA
ATOM    285  NE  ARG P  17      -0.799  20.468  -4.722  1.00  1.02      PROA
ATOM    286  HE  ARG P  17      -1.567  19.987  -5.141  1.00  0.00      PROA
ATOM    287  CZ  ARG P  17      -0.837  21.769  -4.733  1.00  1.08      PROA
ATOM    288  NH1 ARG P  17       0.137  22.512  -4.354  1.00  1.09      PROA
ATOM    289 HH11 ARG P  17       0.985  22.096  -4.027  1.00  0.00      PROA
ATOM    290 HH12 ARG P  17       0.048  23.508  -4.386  1.00  0.00      PROA
ATOM    291  NH2 ARG P  17      -1.901  22.369  -5.145  1.00  1.21      PROA
ATOM    292 HH21 ARG P  17      -2.689  21.835  -5.453  1.00  0.00      PROA
ATOM    293 HH22 ARG P  17      -1.939  23.368  -5.157  1.00  0.00      PROA
ATOM    294  C   ARG P  17       1.415  16.878  -8.190  1.00  0.82      PROA
ATOM    295  O   ARG P  17       1.624  15.722  -7.880  1.00  0.80      PROA
ATOM    296  N   GLN P  18       0.747  17.174  -9.316  1.00  0.88      PROA
ATOM    297  HN  GLN P  18       0.560  18.119  -9.572  1.00  0.00      PROA
ATOM    298  CA  GLN P  18       0.251  16.177 -10.237  1.00  0.89      PROA
ATOM    299  HA  GLN P  18      -0.289  15.437  -9.666  1.00  0.00      PROA
ATOM    300  CB  GLN P  18      -0.670  16.808 -11.294  1.00  1.00      PROA
ATOM    301  HB1 GLN P  18      -0.877  16.038 -12.067  1.00  0.00      PROA
ATOM    302  HB2 GLN P  18      -0.121  17.652 -11.762  1.00  0.00      PROA
ATOM    303  CG  GLN P  18      -1.960  17.322 -10.816  1.00  1.20      PROA
ATOM    304  HG1 GLN P  18      -2.628  17.445 -11.694  1.00  0.00      PROA
ATOM    305  HG2 GLN P  18      -1.783  18.313 -10.349  1.00  0.00      PROA
ATOM    306  CD  GLN P  18      -2.628  16.536  -9.889  1.00  1.41      PROA
ATOM    307  OE1 GLN P  18      -2.885  16.058  -9.337  1.00  1.64      PROA
ATOM    308  NE2 GLN P  18      -2.930  16.397  -9.716  1.00  2.18      PROA
ATOM    309 HE21 GLN P  18      -3.305  16.862  -8.914  1.00  0.00      PROA
ATOM    310 HE22 GLN P  18      -3.361  15.561 -10.057  1.00  0.00      PROA
ATOM    311  C   GLN P  18       1.325  15.336 -10.910  1.00  0.86      PROA
ATOM    312  O   GLN P  18       1.216  14.125 -10.992  1.00  0.85      PROA
ATOM    313  N   VAL P  19       2.420  15.959 -11.369  1.00  0.89      PROA
ATOM    314  HN  VAL P  19       2.494  16.953 -11.353  1.00  0.00      PROA
ATOM    315  CA  VAL P  19       3.566  15.264 -11.916  1.00  0.91      PROA
ATOM    316  HA  VAL P  19       3.205  14.547 -12.638  1.00  0.00      PROA
ATOM    317  CB  VAL P  19       4.528  16.225 -12.573  1.00  1.03      PROA
ATOM    318  HB  VAL P  19       4.699  17.074 -11.879  1.00  0.00      PROA
ATOM    319  CG1 VAL P  19       5.804  15.661 -12.917  1.00  1.19      PROA
ATOM    320 HG11 VAL P  19       5.663  14.713 -13.479  1.00  0.00      PROA
ATOM    321 HG12 VAL P  19       6.383  15.443 -11.994  1.00  0.00      PROA
ATOM    322 HG13 VAL P  19       6.372  16.371 -13.556  1.00  0.00      PROA
ATOM    323  CG2 VAL P  19       3.958  16.728 -13.780  1.00  1.25      PROA
ATOM    324 HG21 VAL P  19       3.008  17.260 -13.561  1.00  0.00      PROA
ATOM    325 HG22 VAL P  19       3.742  15.888 -14.475  1.00  0.00      PROA
ATOM    326 HG23 VAL P  19       4.661  17.441 -14.262  1.00  0.00      PROA
ATOM    327  C   VAL P  19       4.261  14.397 -10.890  1.00  0.85      PROA
ATOM    328  O   VAL P  19       4.570  13.244 -11.138  1.00  0.88      PROA
ATOM    329  N   THR P  20       4.462  14.913  -9.668  1.00  0.82      PROA
ATOM    330  HN  THR P  20       4.223  15.859  -9.465  1.00  0.00      PROA
ATOM    331  CA  THR P  20       5.029  14.170  -8.555  1.00  0.78      PROA
ATOM    332  HA  THR P  20       5.940  13.709  -8.906  1.00  0.00      PROA
ATOM    333  CB  THR P  20       5.328  15.038  -7.346  1.00  0.79      PROA
ATOM    334  HB  THR P  20       4.388  15.496  -6.970  1.00  0.00      PROA
ATOM    335  OG1 THR P  20       6.222  16.060  -7.698  1.00  0.87      PROA
ATOM    336  HG1 THR P  20       5.694  16.737  -8.129  1.00  0.00      PROA
ATOM    337  CG2 THR P  20       6.000  14.257  -6.225  1.00  0.83      PROA
ATOM    338 HG21 THR P  20       6.864  13.684  -6.624  1.00  0.00      PROA
ATOM    339 HG22 THR P  20       5.277  13.543  -5.776  1.00  0.00      PROA
ATOM    340 HG23 THR P  20       6.368  14.957  -5.445  1.00  0.00      PROA
ATOM    341  C   THR P  20       4.174  12.996  -8.148  1.00  0.73      PROA
ATOM    342  O   THR P  20       4.667  11.903  -7.925  1.00  0.74      PROA
ATOM    343  N   PHE P  21       2.845  13.173  -8.109  1.00  0.71      PROA
ATOM    344  HN  PHE P  21       2.446  14.072  -8.266  1.00  0.00      PROA
ATOM    345  CA  PHE P  21       1.887  12.124  -7.847  1.00  0.67      PROA
ATOM    346  HA  PHE P  21       2.152  11.649  -6.914  1.00  0.00      PROA
ATOM    347  CB  PHE P  21       0.462  12.724  -7.765  1.00  0.70      PROA
ATOM    348  HB1 PHE P  21       0.258  13.295  -8.696  1.00  0.00      PROA
ATOM    349  HB2 PHE P  21       0.405  13.397  -6.884  1.00  0.00      PROA
ATOM    350  CG  PHE P  21      -0.636  11.727  -7.619  1.00  0.66      PROA
ATOM    351  CD1 PHE P  21      -0.755  10.994  -6.488  1.00  0.73      PROA
ATOM    352  HD1 PHE P  21      -0.044  11.140  -5.688  1.00  0.00      PROA
ATOM    353  CE1 PHE P  21      -1.760  10.067  -6.333  1.00  0.79      PROA
ATOM    354  HE1 PHE P  21      -1.815   9.485  -5.425  1.00  0.00      PROA
ATOM    355  CZ  PHE P  21      -2.679   9.878  -7.305  1.00  0.79      PROA
ATOM    356  HZ  PHE P  21      -3.470   9.153  -7.183  1.00  0.00      PROA
ATOM    357  CD2 PHE P  21      -1.573  11.544  -8.591  1.00  0.77      PROA
ATOM    358  HD2 PHE P  21      -1.522  12.132  -9.496  1.00  0.00      PROA
ATOM    359  CE2 PHE P  21      -2.586  10.620  -8.438  1.00  0.83      PROA
ATOM    360  HE2 PHE P  21      -3.312  10.486  -9.227  1.00  0.00      PROA
ATOM    361  C   PHE P  21       1.965  10.987  -8.850  1.00  0.69      PROA
ATOM    362  O   PHE P  21       2.005   9.831  -8.482  1.00  0.72      PROA
ATOM    363  N   THR P  22       2.044  11.302 -10.148  1.00  0.75      PROA
ATOM    364  HN  THR P  22       2.009  12.251 -10.449  1.00  0.00      PROA
ATOM    365  CA  THR P  22       2.184  10.328 -11.210  1.00  0.83      PROA
ATOM    366  HA  THR P  22       1.402   9.594 -11.081  1.00  0.00      PROA
ATOM    367  CB  THR P  22       2.087  10.942 -12.587  1.00  0.96      PROA
ATOM    368  HB  THR P  22       2.932  11.652 -12.706  1.00  0.00      PROA
ATOM    369  OG1 THR P  22       1.160  11.498 -12.827  1.00  1.33      PROA
ATOM    370  HG1 THR P  22       1.186  12.298 -12.296  1.00  0.00      PROA
ATOM    371  CG2 THR P  22       2.098  10.239 -13.576  1.00  1.26      PROA
ATOM    372 HG21 THR P  22       1.153   9.659 -13.643  1.00  0.00      PROA
ATOM    373 HG22 THR P  22       2.948   9.526 -13.524  1.00  0.00      PROA
ATOM    374 HG23 THR P  22       2.193  10.869 -14.486  1.00  0.00      PROA
ATOM    375  C   THR P  22       3.442   9.507 -11.104  1.00  0.87      PROA
ATOM    376  O   THR P  22       3.409   8.302 -11.206  1.00  0.95      PROA
ATOM    377  N   LYS P  23       4.590  10.134 -10.829  1.00  0.87      PROA
ATOM    378  HN  LYS P  23       4.633  11.128 -10.769  1.00  0.00      PROA
ATOM    379  CA  LYS P  23       5.840   9.452 -10.600  1.00  0.93      PROA
ATOM    380  HA  LYS P  23       5.981   8.733 -11.394  1.00  0.00      PROA
ATOM    381  CB  LYS P  23       6.994  10.454 -10.577  1.00  1.02      PROA
ATOM    382  HB1 LYS P  23       7.901   9.897 -10.264  1.00  0.00      PROA
ATOM    383  HB2 LYS P  23       6.749  11.212  -9.806  1.00  0.00      PROA
ATOM    384  CG  LYS P  23       7.313  11.126 -11.703  1.00  1.28      PROA
ATOM    385  HG1 LYS P  23       6.619  11.981 -11.685  1.00  0.00      PROA
ATOM    386  HG2 LYS P  23       7.029  10.421 -12.500  1.00  0.00      PROA
ATOM    387  CD  LYS P  23       8.170  11.536 -12.057  1.00  1.77      PROA
ATOM    388  HD1 LYS P  23       8.799  10.675 -11.889  1.00  0.00      PROA
ATOM    389  HD2 LYS P  23       8.267  12.298 -11.298  1.00  0.00      PROA
ATOM    390  CE  LYS P  23       8.758  11.978 -12.741  1.00  2.19      PROA
ATOM    391  HE1 LYS P  23       8.418  12.986 -12.559  1.00  0.00      PROA
ATOM    392  HE2 LYS P  23       8.323  11.496 -13.603  1.00  0.00      PROA
ATOM    393  NZ  LYS P  23       9.456  12.228 -13.161  1.00  2.74      PROA
ATOM    394  HZ1 LYS P  23       9.976  11.393 -13.498  1.00  0.00      PROA
ATOM    395  HZ2 LYS P  23      10.064  12.782 -12.524  1.00  0.00      PROA
ATOM    396  HZ3 LYS P  23       9.180  12.815 -13.974  1.00  0.00      PROA
ATOM    397  C   LYS P  23       5.885   8.589  -9.364  1.00  0.87      PROA
ATOM    398  O   LYS P  23       6.337   7.474  -9.391  1.00  1.00      PROA
ATOM    399  N   ARG P  24       5.389   9.082  -8.246  1.00  0.78      PROA
ATOM    400  HN  ARG P  24       4.982   9.991  -8.217  1.00  0.00      PROA
ATOM    401  CA  ARG P  24       5.390   8.369  -6.997  1.00  0.77      PROA
ATOM    402  HA  ARG P  24       6.319   7.823  -6.924  1.00  0.00      PROA
ATOM    403  CB  ARG P  24       5.250   9.341  -5.822  1.00  0.77      PROA
ATOM    404  HB1 ARG P  24       5.103   8.745  -4.897  1.00  0.00      PROA
ATOM    405  HB2 ARG P  24       4.348   9.965  -5.996  1.00  0.00      PROA
ATOM    406  CG  ARG P  24       6.434  10.273  -5.600  1.00  0.89      PROA
ATOM    407  HG1 ARG P  24       6.082  11.041  -4.885  1.00  0.00      PROA
ATOM    408  HG2 ARG P  24       6.631  10.747  -6.581  1.00  0.00      PROA
ATOM    409  CD  ARG P  24       7.551   9.897  -5.173  1.00  1.07      PROA
ATOM    410  HD1 ARG P  24       8.002   9.242  -5.947  1.00  0.00      PROA
ATOM    411  HD2 ARG P  24       7.377   9.324  -4.238  1.00  0.00      PROA
ATOM    412  NE  ARG P  24       8.556  10.851  -4.851  1.00  1.12      PROA
ATOM    413  HE  ARG P  24       8.843  11.459  -5.588  1.00  0.00      PROA
ATOM    414  CZ  ARG P  24       9.093  11.004  -3.799  1.00  1.39      PROA
ATOM    415  NH1 ARG P  24       8.759  10.362  -2.868  1.00  1.71      PROA
ATOM    416 HH11 ARG P  24       8.025   9.689  -2.962  1.00  0.00      PROA
ATOM    417 HH12 ARG P  24       9.210  10.490  -1.985  1.00  0.00      PROA
ATOM    418  NH2 ARG P  24      10.009  11.853  -3.669  1.00  1.58      PROA
ATOM    419 HH21 ARG P  24      10.292  12.407  -4.452  1.00  0.00      PROA
ATOM    420 HH22 ARG P  24      10.455  11.976  -2.782  1.00  0.00      PROA
ATOM    421  C   ARG P  24       4.364   7.266  -6.877  1.00  0.73      PROA
ATOM    422  O   ARG P  24       4.618   6.273  -6.224  1.00  0.76      PROA
ATOM    423  N   LYS P  25       3.190   7.396  -7.516  1.00  0.71      PROA
ATOM    424  HN  LYS P  25       2.983   8.214  -8.046  1.00  0.00      PROA
ATOM    425  CA  LYS P  25       2.143   6.397  -7.501  1.00  0.67      PROA
ATOM    426  HA  LYS P  25       1.935   6.147  -6.471  1.00  0.00      PROA
ATOM    427  CB  LYS P  25       0.869   6.929  -8.190  1.00  0.71      PROA
ATOM    428  HB1 LYS P  25       1.199   7.476  -9.096  1.00  0.00      PROA
ATOM    429  HB2 LYS P  25       0.397   7.643  -7.485  1.00  0.00      PROA
ATOM    430  CG  LYS P  25      -0.147   6.025  -8.602  1.00  0.91      PROA
ATOM    431  HG1 LYS P  25      -0.345   5.334  -7.757  1.00  0.00      PROA
ATOM    432  HG2 LYS P  25       0.248   5.443  -9.460  1.00  0.00      PROA
ATOM    433  CD  LYS P  25      -1.460   6.620  -9.021  1.00  1.01      PROA
ATOM    434  HD1 LYS P  25      -1.832   7.234  -8.175  1.00  0.00      PROA
ATOM    435  HD2 LYS P  25      -2.164   5.781  -9.197  1.00  0.00      PROA
ATOM    436  CE  LYS P  25      -1.476   7.462 -10.213  1.00  1.09      PROA
ATOM    437  HE1 LYS P  25      -0.657   8.206 -10.124  1.00  0.00      PROA
ATOM    438  HE2 LYS P  25      -2.458   7.978 -10.261  1.00  0.00      PROA
ATOM    439  NZ  LYS P  25      -1.309   6.863 -11.407  1.00  1.02      PROA
ATOM    440  HZ1 LYS P  25      -2.068   6.167 -11.556  1.00  0.00      PROA
ATOM    441  HZ2 LYS P  25      -0.388   6.381 -11.427  1.00  0.00      PROA
ATOM    442  HZ3 LYS P  25      -1.342   7.578 -12.161  1.00  0.00      PROA
ATOM    443  C   LYS P  25       2.542   5.050  -8.042  1.00  0.65      PROA
ATOM    444  O   LYS P  25       2.322   4.036  -7.406  1.00  0.66      PROA
ATOM    445  N   PHE P  26       3.198   5.007  -9.206  1.00  0.69      PROA
ATOM    446  HN  PHE P  26       3.359   5.830  -9.745  1.00  0.00      PROA
ATOM    447  CA  PHE P  26       3.717   3.783  -9.766  1.00  0.74      PROA
ATOM    448  HA  PHE P  26       2.934   3.040  -9.726  1.00  0.00      PROA
ATOM    449  CB  PHE P  26       4.175   3.994 -11.213  1.00  0.94      PROA
ATOM    450  HB1 PHE P  26       5.019   4.716 -11.221  1.00  0.00      PROA
ATOM    451  HB2 PHE P  26       3.324   4.394 -11.805  1.00  0.00      PROA
ATOM    452  CG  PHE P  26       4.615   2.856 -11.862  1.00  1.18      PROA
ATOM    453  CD1 PHE P  26       5.262   2.482 -12.181  1.00  1.86      PROA
ATOM    454  HD1 PHE P  26       6.088   3.133 -12.090  1.00  0.00      PROA
ATOM    455  CE1 PHE P  26       5.668   1.415 -12.749  1.00  2.22      PROA
ATOM    456  HE1 PHE P  26       6.705   1.506 -12.944  1.00  0.00      PROA
ATOM    457  CZ  PHE P  26       5.423   0.714 -13.006  1.00  2.11      PROA
ATOM    458  HZ  PHE P  26       5.734  -0.126 -13.439  1.00  0.00      PROA
ATOM    459  CD2 PHE P  26       4.374   2.143 -12.143  1.00  1.69      PROA
ATOM    460  HD2 PHE P  26       3.333   2.058 -11.978  1.00  0.00      PROA
ATOM    461  CE2 PHE P  26       4.774   1.079 -12.711  1.00  2.10      PROA
ATOM    462  HE2 PHE P  26       3.942   0.439 -12.843  1.00  0.00      PROA
ATOM    463  C   PHE P  26       4.799   3.144  -8.915  1.00  0.71      PROA
ATOM    464  O   PHE P  26       4.816   1.947  -8.708  1.00  0.72      PROA
ATOM    465  N   GLY P  27       5.696   3.953  -8.342  1.00  0.72      PROA
ATOM    466  HN  GLY P  27       5.689   4.933  -8.520  1.00  0.00      PROA
ATOM    467  CA  GLY P  27       6.732   3.505  -7.437  1.00  0.73      PROA
ATOM    468  HA1 GLY P  27       7.332   4.366  -7.180  1.00  0.00      PROA
ATOM    469  HA2 GLY P  27       7.331   2.778  -7.965  1.00  0.00      PROA
ATOM    470  C   GLY P  27       6.228   2.881  -6.174  1.00  0.65      PROA
ATOM    471  O   GLY P  27       6.725   1.861  -5.736  1.00  0.67      PROA
ATOM    472  N   LEU P  28       5.192   3.466  -5.559  1.00  0.63      PROA
ATOM    473  HN  LEU P  28       4.817   4.328  -5.889  1.00  0.00      PROA
ATOM    474  CA  LEU P  28       4.539   2.922  -4.396  1.00  0.59      PROA
ATOM    475  HA  LEU P  28       5.296   2.675  -3.667  1.00  0.00      PROA
ATOM    476  CB  LEU P  28       3.548   3.960  -3.819  1.00  0.62      PROA
ATOM    477  HB1 LEU P  28       2.677   3.998  -4.505  1.00  0.00      PROA
ATOM    478  HB2 LEU P  28       4.061   4.943  -3.828  1.00  0.00      PROA
ATOM    479  CG  LEU P  28       3.033   3.761  -2.488  1.00  0.69      PROA
ATOM    480  HG  LEU P  28       2.498   2.789  -2.475  1.00  0.00      PROA
ATOM    481  CD1 LEU P  28       3.939   3.747  -1.473  1.00  1.00      PROA
ATOM    482 HD11 LEU P  28       4.354   4.766  -1.318  1.00  0.00      PROA
ATOM    483 HD12 LEU P  28       4.774   3.058  -1.721  1.00  0.00      PROA
ATOM    484 HD13 LEU P  28       3.448   3.417  -0.533  1.00  0.00      PROA
ATOM    485  CD2 LEU P  28       2.136   4.702  -2.039  1.00  0.94      PROA
ATOM    486 HD21 LEU P  28       1.247   4.730  -2.704  1.00  0.00      PROA
ATOM    487 HD22 LEU P  28       2.610   5.707  -2.039  1.00  0.00      PROA
ATOM    488 HD23 LEU P  28       1.802   4.446  -1.011  1.00  0.00      PROA
ATOM    489  C   LEU P  28       3.838   1.601  -4.663  1.00  0.55      PROA
ATOM    490  O   LEU P  28       3.956   0.652  -3.904  1.00  0.57      PROA
ATOM    491  N   MET P  29       3.119   1.492  -5.795  1.00  0.54      PROA
ATOM    492  HN  MET P  29       2.965   2.280  -6.385  1.00  0.00      PROA
ATOM    493  CA  MET P  29       2.517   0.256  -6.253  1.00  0.54      PROA
ATOM    494  HA  MET P  29       1.968  -0.172  -5.428  1.00  0.00      PROA
ATOM    495  CB  MET P  29       1.576   0.508  -7.444  1.00  0.58      PROA
ATOM    496  HB1 MET P  29       1.256  -0.473  -7.853  1.00  0.00      PROA
ATOM    497  HB2 MET P  29       2.139   1.058  -8.227  1.00  0.00      PROA
ATOM    498  CG  MET P  29       0.332   1.311  -7.091  1.00  0.59      PROA
ATOM    499  HG1 MET P  29       0.668   2.291  -6.694  1.00  0.00      PROA
ATOM    500  HG2 MET P  29      -0.198   0.768  -6.282  1.00  0.00      PROA
ATOM    501  SD  MET P  29      -0.774   1.594  -8.371  1.00  0.78      PROA
ATOM    502  CE  MET P  29      -1.923   2.455  -7.660  1.00  0.99      PROA
ATOM    503  HE1 MET P  29      -1.518   3.402  -7.243  1.00  0.00      PROA
ATOM    504  HE2 MET P  29      -2.374   1.878  -6.825  1.00  0.00      PROA
ATOM    505  HE3 MET P  29      -2.717   2.714  -8.392  1.00  0.00      PROA
ATOM    506  C   MET P  29       3.521  -0.837  -6.586  1.00  0.55      PROA
ATOM    507  O   MET P  29       3.337  -1.991  -6.239  1.00  0.58      PROA
ATOM    508  N   LYS P  30       4.642  -0.487  -7.237  1.00  0.58      PROA
ATOM    509  HN  LYS P  30       4.766   0.441  -7.577  1.00  0.00      PROA
ATOM    510  CA  LYS P  30       5.746  -1.385  -7.504  1.00  0.62      PROA
ATOM    511  HA  LYS P  30       5.351  -2.277  -7.968  1.00  0.00      PROA
ATOM    512  CB  LYS P  30       6.767  -0.701  -8.432  1.00  0.71      PROA
ATOM    513  HB1 LYS P  30       7.066   0.254  -7.952  1.00  0.00      PROA
ATOM    514  HB2 LYS P  30       6.252  -0.479  -9.389  1.00  0.00      PROA
ATOM    515  CG  LYS P  30       8.004  -1.443  -8.755  1.00  0.94      PROA
ATOM    516  HG1 LYS P  30       7.566  -2.392  -9.067  1.00  0.00      PROA
ATOM    517  HG2 LYS P  30       8.440  -1.505  -7.758  1.00  0.00      PROA
ATOM    518  CD  LYS P  30       8.831  -1.462  -9.294  1.00  1.11      PROA
ATOM    519  HD1 LYS P  30       9.232  -0.522  -8.944  1.00  0.00      PROA
ATOM    520  HD2 LYS P  30       8.354  -1.396 -10.261  1.00  0.00      PROA
ATOM    521  CE  LYS P  30      10.034  -1.996  -9.742  1.00  1.22      PROA
ATOM    522  HE1 LYS P  30      10.331  -1.438 -10.654  1.00  0.00      PROA
ATOM    523  HE2 LYS P  30       9.858  -3.064  -9.985  1.00  0.00      PROA
ATOM    524  NZ  LYS P  30      11.076  -1.983  -8.974  1.00  1.30      PROA
ATOM    525  HZ1 LYS P  30      10.873  -2.517  -8.105  1.00  0.00      PROA
ATOM    526  HZ2 LYS P  30      11.314  -1.001  -8.729  1.00  0.00      PROA
ATOM    527  HZ3 LYS P  30      11.878  -2.420  -9.471  1.00  0.00      PROA
ATOM    528  C   LYS P  30       6.411  -1.924  -6.256  1.00  0.60      PROA
ATOM    529  O   LYS P  30       6.659  -3.114  -6.131  1.00  0.62      PROA
ATOM    530  N   LYS P  31       6.668  -1.075  -5.249  1.00  0.60      PROA
ATOM    531  HN  LYS P  31       6.512  -0.095  -5.340  1.00  0.00      PROA
ATOM    532  CA  LYS P  31       7.185  -1.508  -3.969  1.00  0.61      PROA
ATOM    533  HA  LYS P  31       7.971  -2.224  -4.156  1.00  0.00      PROA
ATOM    534  CB  LYS P  31       7.732  -0.324  -3.146  1.00  0.65      PROA
ATOM    535  HB1 LYS P  31       7.933  -0.675  -2.112  1.00  0.00      PROA
ATOM    536  HB2 LYS P  31       6.957   0.471  -3.112  1.00  0.00      PROA
ATOM    537  CG  LYS P  31       9.018   0.275  -3.714  1.00  0.74      PROA
ATOM    538  HG1 LYS P  31       9.252   1.197  -3.142  1.00  0.00      PROA
ATOM    539  HG2 LYS P  31       8.834   0.546  -4.775  1.00  0.00      PROA
ATOM    540  CD  LYS P  31      10.170  -0.587  -3.665  1.00  0.96      PROA
ATOM    541  HD1 LYS P  31       9.862  -1.544  -4.132  1.00  0.00      PROA
ATOM    542  HD2 LYS P  31      10.385  -0.757  -2.591  1.00  0.00      PROA
ATOM    543  CE  LYS P  31      11.348  -0.247  -4.239  1.00  1.14      PROA
ATOM    544  HE1 LYS P  31      11.863   0.403  -3.505  1.00  0.00      PROA
ATOM    545  HE2 LYS P  31      11.085   0.325  -5.150  1.00  0.00      PROA
ATOM    546  NZ  LYS P  31      12.198  -0.975  -4.607  1.00  1.29      PROA
ATOM    547  HZ1 LYS P  31      11.770  -1.806  -5.063  1.00  0.00      PROA
ATOM    548  HZ2 LYS P  31      12.768  -1.281  -3.793  1.00  0.00      PROA
ATOM    549  HZ3 LYS P  31      12.807  -0.480  -5.290  1.00  0.00      PROA
ATOM    550  C   LYS P  31       6.234  -2.366  -3.153  1.00  0.58      PROA
ATOM    551  O   LYS P  31       6.646  -3.302  -2.476  1.00  0.61      PROA
ATOM    552  N   ALA P  32       4.922  -2.099  -3.226  1.00  0.56      PROA
ATOM    553  HN  ALA P  32       4.587  -1.274  -3.673  1.00  0.00      PROA
ATOM    554  CA  ALA P  32       3.899  -2.961  -2.677  1.00  0.55      PROA
ATOM    555  HA  ALA P  32       4.137  -3.158  -1.642  1.00  0.00      PROA
ATOM    556  CB  ALA P  32       2.540  -2.266  -2.796  1.00  0.56      PROA
ATOM    557  HB1 ALA P  32       2.228  -2.218  -3.861  1.00  0.00      PROA
ATOM    558  HB2 ALA P  32       2.609  -1.230  -2.400  1.00  0.00      PROA
ATOM    559  HB3 ALA P  32       1.774  -2.834  -2.227  1.00  0.00      PROA
ATOM    560  C   ALA P  32       3.874  -4.341  -3.325  1.00  0.54      PROA
ATOM    561  O   ALA P  32       3.827  -5.360  -2.649  1.00  0.58      PROA
ATOM    562  N   TYR P  33       3.990  -4.397  -4.665  1.00  0.54      PROA
ATOM    563  HN  TYR P  33       3.935  -3.567  -5.213  1.00  0.00      PROA
ATOM    564  CA  TYR P  33       4.198  -5.612  -5.431  1.00  0.56      PROA
ATOM    565  HA  TYR P  33       3.442  -6.328  -5.145  1.00  0.00      PROA
ATOM    566  CB  TYR P  33       4.101  -5.290  -6.952  1.00  0.60      PROA
ATOM    567  HB1 TYR P  33       4.576  -4.304  -7.138  1.00  0.00      PROA
ATOM    568  HB2 TYR P  33       3.029  -5.259  -7.242  1.00  0.00      PROA
ATOM    569  CG  TYR P  33       4.766  -6.267  -7.871  1.00  0.66      PROA
ATOM    570  CD1 TYR P  33       5.986  -5.989  -8.437  1.00  0.77      PROA
ATOM    571  HD1 TYR P  33       6.456  -5.035  -8.249  1.00  0.00      PROA
ATOM    572  CE1 TYR P  33       6.619  -6.912  -9.242  1.00  0.90      PROA
ATOM    573  HE1 TYR P  33       7.579  -6.676  -9.677  1.00  0.00      PROA
ATOM    574  CZ  TYR P  33       6.043  -8.118  -9.492  1.00  0.95      PROA
ATOM    575  OH  TYR P  33       6.707  -9.046 -10.270  1.00  1.16      PROA
ATOM    576  HH  TYR P  33       6.331  -9.910 -10.087  1.00  0.00      PROA
ATOM    577  CD2 TYR P  33       4.184  -7.474  -8.156  1.00  0.78      PROA
ATOM    578  HD2 TYR P  33       3.211  -7.705  -7.748  1.00  0.00      PROA
ATOM    579  CE2 TYR P  33       4.822  -8.400  -8.957  1.00  0.92      PROA
ATOM    580  HE2 TYR P  33       4.352  -9.351  -9.160  1.00  0.00      PROA
ATOM    581  C   TYR P  33       5.449  -6.397  -5.038  1.00  0.57      PROA
ATOM    582  O   TYR P  33       5.389  -7.598  -4.819  1.00  0.60      PROA
ATOM    583  N   GLU P  34       6.602  -5.722  -4.872  1.00  0.58      PROA
ATOM    584  HN  GLU P  34       6.669  -4.749  -5.077  1.00  0.00      PROA
ATOM    585  CA  GLU P  34       7.824  -6.344  -4.389  1.00  0.60      PROA
ATOM    586  HA  GLU P  34       8.041  -7.183  -5.033  1.00  0.00      PROA
ATOM    587  CB  GLU P  34       9.017  -5.360  -4.384  1.00  0.63      PROA
ATOM    588  HB1 GLU P  34       9.844  -5.820  -3.803  1.00  0.00      PROA
ATOM    589  HB2 GLU P  34       8.695  -4.427  -3.876  1.00  0.00      PROA
ATOM    590  CG  GLU P  34       9.548  -4.994  -5.754  1.00  0.72      PROA
ATOM    591  HG1 GLU P  34       8.722  -4.544  -6.344  1.00  0.00      PROA
ATOM    592  HG2 GLU P  34       9.894  -5.921  -6.258  1.00  0.00      PROA
ATOM    593  CD  GLU P  34      10.688  -4.023  -5.734  1.00  0.78      PROA
ATOM    594  OE1 GLU P  34      11.135  -3.592  -5.801  1.00  1.33      PROA
ATOM    595  OE2 GLU P  34      11.177  -3.683  -5.662  1.00  1.42      PROA
ATOM    596  C   GLU P  34       7.678  -6.970  -3.012  1.00  0.60      PROA
ATOM    597  O   GLU P  34       8.077  -8.099  -2.800  1.00  0.65      PROA
ATOM    598  N   LEU P  35       7.035  -6.276  -2.055  1.00  0.59      PROA
ATOM    599  HN  LEU P  35       6.721  -5.343  -2.212  1.00  0.00      PROA
ATOM    600  CA  LEU P  35       6.750  -6.816  -0.740  1.00  0.61      PROA
ATOM    601  HA  LEU P  35       7.669  -7.208  -0.330  1.00  0.00      PROA
ATOM    602  CB  LEU P  35       6.180  -5.712   0.175  1.00  0.64      PROA
ATOM    603  HB1 LEU P  35       5.244  -5.341  -0.292  1.00  0.00      PROA
ATOM    604  HB2 LEU P  35       6.922  -4.887   0.205  1.00  0.00      PROA
ATOM    605  CG  LEU P  35       5.856  -6.090   1.612  1.00  0.69      PROA
ATOM    606  HG  LEU P  35       5.178  -6.968   1.583  1.00  0.00      PROA
ATOM    607  CD1 LEU P  35       6.817  -6.379   2.359  1.00  1.22      PROA
ATOM    608 HD11 LEU P  35       7.414  -5.469   2.582  1.00  0.00      PROA
ATOM    609 HD12 LEU P  35       7.475  -7.121   1.859  1.00  0.00      PROA
ATOM    610 HD13 LEU P  35       6.439  -6.799   3.316  1.00  0.00      PROA
ATOM    611  CD2 LEU P  35       5.218  -5.229   2.309  1.00  1.02      PROA
ATOM    612 HD21 LEU P  35       4.325  -4.873   1.752  1.00  0.00      PROA
ATOM    613 HD22 LEU P  35       5.872  -4.357   2.524  1.00  0.00      PROA
ATOM    614 HD23 LEU P  35       4.882  -5.689   3.263  1.00  0.00      PROA
ATOM    615  C   LEU P  35       5.834  -8.032  -0.776  1.00  0.59      PROA
ATOM    616  O   LEU P  35       6.064  -9.030  -0.105  1.00  0.63      PROA
ATOM    617  N   SER P  36       4.784  -7.987  -1.620  1.00  0.56      PROA
ATOM    618  HN  SER P  36       4.575  -7.161  -2.136  1.00  0.00      PROA
ATOM    619  CA  SER P  36       3.883  -9.101  -1.854  1.00  0.57      PROA
ATOM    620  HA  SER P  36       3.489  -9.416  -0.899  1.00  0.00      PROA
ATOM    621  CB  SER P  36       2.725  -8.695  -2.804  1.00  0.59      PROA
ATOM    622  HB1 SER P  36       3.148  -8.442  -3.799  1.00  0.00      PROA
ATOM    623  HB2 SER P  36       2.209  -7.806  -2.384  1.00  0.00      PROA
ATOM    624  OG  SER P  36       1.762  -9.713  -2.985  1.00  0.63      PROA
ATOM    625  HG1 SER P  36       1.523 -10.011  -2.104  1.00  0.00      PROA
ATOM    626  C   SER P  36       4.575 -10.339  -2.387  1.00  0.60      PROA
ATOM    627  O   SER P  36       4.386 -11.428  -1.876  1.00  0.67      PROA
ATOM    628  N   VAL P  37       5.438 -10.196  -3.403  1.00  0.60      PROA
ATOM    629  HN  VAL P  37       5.581  -9.314  -3.843  1.00  0.00      PROA
ATOM    630  CA  VAL P  37       6.220 -11.292  -3.936  1.00  0.64      PROA
ATOM    631  HA  VAL P  37       5.571 -12.152  -4.016  1.00  0.00      PROA
ATOM    632  CB  VAL P  37       6.805 -10.955  -5.292  1.00  0.70      PROA
ATOM    633  HB  VAL P  37       7.395 -10.017  -5.208  1.00  0.00      PROA
ATOM    634  CG1 VAL P  37       7.695 -12.046  -5.807  1.00  0.86      PROA
ATOM    635 HG11 VAL P  37       7.176 -13.026  -5.740  1.00  0.00      PROA
ATOM    636 HG12 VAL P  37       8.624 -12.095  -5.200  1.00  0.00      PROA
ATOM    637 HG13 VAL P  37       7.953 -11.853  -6.870  1.00  0.00      PROA
ATOM    638  CG2 VAL P  37       5.700 -10.738  -6.281  1.00  0.79      PROA
ATOM    639 HG21 VAL P  37       5.050  -9.901  -5.949  1.00  0.00      PROA
ATOM    640 HG22 VAL P  37       5.081 -11.657  -6.364  1.00  0.00      PROA
ATOM    641 HG23 VAL P  37       6.127 -10.484  -7.275  1.00  0.00      PROA
ATOM    642  C   VAL P  37       7.291 -11.801  -2.992  1.00  0.65      PROA
ATOM    643  O   VAL P  37       7.392 -12.991  -2.758  1.00  0.70      PROA
ATOM    644  N   LEU P  38       8.102 -10.915  -2.382  1.00  0.63      PROA
ATOM    645  HN  LEU P  38       7.985  -9.934  -2.510  1.00  0.00      PROA
ATOM    646  CA  LEU P  38       9.191 -11.299  -1.506  1.00  0.65      PROA
ATOM    647  HA  LEU P  38       9.818 -11.995  -2.043  1.00  0.00      PROA
ATOM    648  CB  LEU P  38      10.018 -10.072  -1.063  1.00  0.66      PROA
ATOM    649  HB1 LEU P  38      10.664 -10.380  -0.214  1.00  0.00      PROA
ATOM    650  HB2 LEU P  38       9.313  -9.289  -0.714  1.00  0.00      PROA
ATOM    651  CG  LEU P  38      10.915  -9.458  -2.147  1.00  0.70      PROA
ATOM    652  HG  LEU P  38      10.336  -9.363  -3.091  1.00  0.00      PROA
ATOM    653  CD1 LEU P  38      11.412  -8.095  -1.729  1.00  0.77      PROA
ATOM    654 HD11 LEU P  38      12.001  -8.175  -0.790  1.00  0.00      PROA
ATOM    655 HD12 LEU P  38      10.550  -7.417  -1.550  1.00  0.00      PROA
ATOM    656 HD13 LEU P  38      12.064  -7.671  -2.522  1.00  0.00      PROA
ATOM    657  CD2 LEU P  38      12.086 -10.339  -2.476  1.00  0.80      PROA
ATOM    658 HD21 LEU P  38      11.740 -11.376  -2.673  1.00  0.00      PROA
ATOM    659 HD22 LEU P  38      12.797 -10.358  -1.622  1.00  0.00      PROA
ATOM    660 HD23 LEU P  38      12.602  -9.959  -3.384  1.00  0.00      PROA
ATOM    661  C   LEU P  38       8.783 -12.064  -0.267  1.00  0.67      PROA
ATOM    662  O   LEU P  38       9.389 -13.064   0.079  1.00  0.74      PROA
ATOM    663  N   CYS P  39       7.730 -11.614   0.426  1.00  0.65      PROA
ATOM    664  HN  CYS P  39       7.116 -10.922   0.055  1.00  0.00      PROA
ATOM    665  CA  CYS P  39       7.406 -12.094   1.753  1.00  0.70      PROA
ATOM    666  HA  CYS P  39       8.140 -12.835   2.034  1.00  0.00      PROA
ATOM    667  CB  CYS P  39       7.416 -10.919   2.750  1.00  0.75      PROA
ATOM    668  HB1 CYS P  39       7.144 -11.303   3.756  1.00  0.00      PROA
ATOM    669  HB2 CYS P  39       6.646 -10.182   2.439  1.00  0.00      PROA
ATOM    670  SG  CYS P  39       9.022 -10.119   2.824  1.00  0.87      PROA
ATOM    671  HG1 CYS P  39       9.041  -9.780   1.543  1.00  0.00      PROA
ATOM    672  C   CYS P  39       6.082 -12.814   1.812  1.00  0.70      PROA
ATOM    673  O   CYS P  39       5.594 -13.111   2.881  1.00  0.77      PROA
ATOM    674  N   ASP P  40       5.476 -13.104   0.653  1.00  0.68      PROA
ATOM    675  HN  ASP P  40       5.882 -12.806  -0.206  1.00  0.00      PROA
ATOM    676  CA  ASP P  40       4.235 -13.838   0.492  1.00  0.70      PROA
ATOM    677  HA  ASP P  40       4.032 -13.888  -0.567  1.00  0.00      PROA
ATOM    678  CB  ASP P  40       4.259 -15.276   1.081  1.00  0.77      PROA
ATOM    679  HB1 ASP P  40       3.280 -15.755   0.871  1.00  0.00      PROA
ATOM    680  HB2 ASP P  40       4.402 -15.201   2.180  1.00  0.00      PROA
ATOM    681  CG  ASP P  40       5.332 -16.168   0.539  1.00  0.80      PROA
ATOM    682  OD1 ASP P  40       5.881 -16.304   0.060  1.00  1.31      PROA
ATOM    683  OD2 ASP P  40       5.615 -16.823   0.592  1.00  1.32      PROA
ATOM    684  C   ASP P  40       3.012 -13.067   0.982  1.00  0.70      PROA
ATOM    685  O   ASP P  40       1.996 -13.605   1.264  1.00  0.88      PROA
ATOM    686  N   CYS P  41       3.088 -11.763   1.101  1.00  0.64      PROA
ATOM    687  HN  CYS P  41       3.892 -11.275   0.772  1.00  0.00      PROA
ATOM    688  CA  CYS P  41       2.077 -10.914   1.689  1.00  0.63      PROA
ATOM    689  HA  CYS P  41       1.611 -11.464   2.493  1.00  0.00      PROA
ATOM    690  CB  CYS P  41       2.678  -9.605   2.224  1.00  0.68      PROA
ATOM    691  HB1 CYS P  41       1.849  -8.956   2.578  1.00  0.00      PROA
ATOM    692  HB2 CYS P  41       3.194  -9.087   1.388  1.00  0.00      PROA
ATOM    693  SG  CYS P  41       3.818  -9.870   3.541  1.00  0.86      PROA
ATOM    694  HG1 CYS P  41       2.938 -10.455   4.340  1.00  0.00      PROA
ATOM    695  C   CYS P  41       0.930 -10.582   0.767  1.00  0.59      PROA
ATOM    696  O   CYS P  41       1.105 -10.296  -0.379  1.00  0.70      PROA
ATOM    697  N   GLU P  42      -0.286 -10.584   1.269  1.00  0.61      PROA
ATOM    698  HN  GLU P  42      -0.461 -10.955   2.177  1.00  0.00      PROA
ATOM    699  CA  GLU P  42      -1.452 -10.072   0.591  1.00  0.58      PROA
ATOM    700  HA  GLU P  42      -1.245 -10.074  -0.469  1.00  0.00      PROA
ATOM    701  CB  GLU P  42      -2.695 -10.923   0.888  1.00  0.64      PROA
ATOM    702  HB1 GLU P  42      -3.572 -10.442   0.406  1.00  0.00      PROA
ATOM    703  HB2 GLU P  42      -2.853 -10.940   1.987  1.00  0.00      PROA
ATOM    704  CG  GLU P  42      -2.608 -12.312   0.411  1.00  0.85      PROA
ATOM    705  HG1 GLU P  42      -1.782 -12.780   0.982  1.00  0.00      PROA
ATOM    706  HG2 GLU P  42      -2.332 -12.251  -0.660  1.00  0.00      PROA
ATOM    707  CD  GLU P  42      -3.534 -13.107   0.465  1.00  1.17      PROA
ATOM    708  OE1 GLU P  42      -3.931 -13.375   0.491  1.00  1.85      PROA
ATOM    709  OE2 GLU P  42      -3.872 -13.501   0.477  1.00  1.78      PROA
ATOM    710  C   GLU P  42      -1.638  -8.622   0.994  1.00  0.54      PROA
ATOM    711  O   GLU P  42      -1.478  -8.265   2.139  1.00  0.60      PROA
ATOM    712  N   ILE P  43      -1.910  -7.735   0.047  1.00  0.55      PROA
ATOM    713  HN  ILE P  43      -2.213  -8.014  -0.861  1.00  0.00      PROA
ATOM    714  CA  ILE P  43      -1.788  -6.308   0.258  1.00  0.54      PROA
ATOM    715  HA  ILE P  43      -1.931  -6.115   1.311  1.00  0.00      PROA
ATOM    716  CB  ILE P  43      -0.423  -5.797  -0.189  1.00  0.62      PROA
ATOM    717  HB  ILE P  43       0.181  -6.708  -0.354  1.00  0.00      PROA
ATOM    718  CG2 ILE P  43      -0.252  -5.286  -0.877  1.00  1.49      PROA
ATOM    719 HG21 ILE P  43      -0.790  -4.319  -0.777  1.00  0.00      PROA
ATOM    720 HG22 ILE P  43      -0.588  -5.784  -1.811  1.00  0.00      PROA
ATOM    721 HG23 ILE P  43       0.838  -5.081  -0.934  1.00  0.00      PROA
ATOM    722  CG1 ILE P  43       0.290  -5.317   0.280  1.00  1.21      PROA
ATOM    723 HG11 ILE P  43       0.201  -5.785   1.260  1.00  0.00      PROA
ATOM    724 HG12 ILE P  43      -0.136  -4.314   0.266  1.00  0.00      PROA
ATOM    725  CD  ILE P  43       1.635  -4.988   0.312  1.00  1.20      PROA
ATOM    726  HD1 ILE P  43       1.788  -3.965  -0.093  1.00  0.00      PROA
ATOM    727  HD2 ILE P  43       2.215  -5.705  -0.308  1.00  0.00      PROA
ATOM    728  HD3 ILE P  43       2.006  -5.014   1.359  1.00  0.00      PROA
ATOM    729  C   ILE P  43      -2.902  -5.572  -0.444  1.00  0.52      PROA
ATOM    730  O   ILE P  43      -3.324  -5.934  -1.524  1.00  0.59      PROA
ATOM    731  N   ALA P  44      -3.410  -4.503   0.172  1.00  0.51      PROA
ATOM    732  HN  ALA P  44      -3.174  -4.293   1.117  1.00  0.00      PROA
ATOM    733  CA  ALA P  44      -4.318  -3.581  -0.448  1.00  0.50      PROA
ATOM    734  HA  ALA P  44      -4.247  -3.713  -1.517  1.00  0.00      PROA
ATOM    735  CB  ALA P  44      -5.748  -3.822   0.018  1.00  0.59      PROA
ATOM    736  HB1 ALA P  44      -5.818  -3.693   1.119  1.00  0.00      PROA
ATOM    737  HB2 ALA P  44      -6.060  -4.857  -0.238  1.00  0.00      PROA
ATOM    738  HB3 ALA P  44      -6.432  -3.094  -0.468  1.00  0.00      PROA
ATOM    739  C   ALA P  44      -3.897  -2.153  -0.150  1.00  0.48      PROA
ATOM    740  O   ALA P  44      -3.550  -1.802   0.960  1.00  0.55      PROA
ATOM    741  N   LEU P  45      -3.902  -1.301  -1.162  1.00  0.50      PROA
ATOM    742  HN  LEU P  45      -4.225  -1.591  -2.058  1.00  0.00      PROA
ATOM    743  CA  LEU P  45      -3.468   0.072  -1.107  1.00  0.51      PROA
ATOM    744  HA  LEU P  45      -3.370   0.360  -0.071  1.00  0.00      PROA
ATOM    745  CB  LEU P  45      -2.120   0.193  -1.837  1.00  0.59      PROA
ATOM    746  HB1 LEU P  45      -2.248  -0.277  -2.833  1.00  0.00      PROA
ATOM    747  HB2 LEU P  45      -1.382  -0.391  -1.251  1.00  0.00      PROA
ATOM    748  CG  LEU P  45      -1.520   1.551  -2.068  1.00  0.66      PROA
ATOM    749  HG  LEU P  45      -2.225   2.142  -2.689  1.00  0.00      PROA
ATOM    750  CD1 LEU P  45      -1.239   2.301  -0.864  1.00  0.82      PROA
ATOM    751 HD11 LEU P  45      -0.520   1.744  -0.226  1.00  0.00      PROA
ATOM    752 HD12 LEU P  45      -2.176   2.457  -0.288  1.00  0.00      PROA
ATOM    753 HD13 LEU P  45      -0.793   3.284  -1.126  1.00  0.00      PROA
ATOM    754  CD2 LEU P  45      -0.280   1.493  -2.827  1.00  0.84      PROA
ATOM    755 HD21 LEU P  45      -0.463   1.034  -3.822  1.00  0.00      PROA
ATOM    756 HD22 LEU P  45       0.467   0.876  -2.284  1.00  0.00      PROA
ATOM    757 HD23 LEU P  45       0.120   2.519  -2.977  1.00  0.00      PROA
ATOM    758  C   LEU P  45      -4.513   0.942  -1.766  1.00  0.51      PROA
ATOM    759  O   LEU P  45      -4.851   0.757  -2.921  1.00  0.58      PROA
ATOM    760  N   ILE P  46      -5.050   1.923  -1.038  1.00  0.51      PROA
ATOM    761  HN  ILE P  46      -4.741   2.088  -0.106  1.00  0.00      PROA
ATOM    762  CA  ILE P  46      -6.091   2.818  -1.492  1.00  0.53      PROA
ATOM    763  HA  ILE P  46      -6.285   2.590  -2.529  1.00  0.00      PROA
ATOM    764  CB  ILE P  46      -7.375   2.684  -0.685  1.00  0.62      PROA
ATOM    765  HB  ILE P  46      -7.168   2.927   0.379  1.00  0.00      PROA
ATOM    766  CG2 ILE P  46      -8.413   3.601  -1.204  1.00  0.82      PROA
ATOM    767 HG21 ILE P  46      -8.508   3.487  -2.305  1.00  0.00      PROA
ATOM    768 HG22 ILE P  46      -8.135   4.653  -0.979  1.00  0.00      PROA
ATOM    769 HG23 ILE P  46      -9.393   3.365  -0.737  1.00  0.00      PROA
ATOM    770  CG1 ILE P  46      -7.904   1.282  -0.645  1.00  0.77      PROA
ATOM    771 HG11 ILE P  46      -7.012   0.638  -0.753  1.00  0.00      PROA
ATOM    772 HG12 ILE P  46      -8.538   1.192  -1.546  1.00  0.00      PROA
ATOM    773  CD  ILE P  46      -8.521   0.795   0.203  1.00  1.24      PROA
ATOM    774  HD1 ILE P  46      -9.467   1.356   0.357  1.00  0.00      PROA
ATOM    775  HD2 ILE P  46      -7.941   0.811   1.150  1.00  0.00      PROA
ATOM    776  HD3 ILE P  46      -8.770  -0.254  -0.065  1.00  0.00      PROA
ATOM    777  C   ILE P  46      -5.556   4.230  -1.401  1.00  0.51      PROA
ATOM    778  O   ILE P  46      -5.096   4.657  -0.358  1.00  0.54      PROA
ATOM    779  N   ILE P  47      -5.584   4.983  -2.509  1.00  0.51      PROA
ATOM    780  HN  ILE P  47      -5.975   4.633  -3.356  1.00  0.00      PROA
ATOM    781  CA  ILE P  47      -5.068   6.332  -2.588  1.00  0.52      PROA
ATOM    782  HA  ILE P  47      -4.772   6.625  -1.592  1.00  0.00      PROA
ATOM    783  CB  ILE P  47      -3.877   6.457  -3.539  1.00  0.56      PROA
ATOM    784  HB  ILE P  47      -4.201   6.205  -4.571  1.00  0.00      PROA
ATOM    785  CG2 ILE P  47      -3.330   7.872  -3.513  1.00  0.69      PROA
ATOM    786 HG21 ILE P  47      -3.165   8.198  -2.464  1.00  0.00      PROA
ATOM    787 HG22 ILE P  47      -4.054   8.566  -3.990  1.00  0.00      PROA
ATOM    788 HG23 ILE P  47      -2.361   7.913  -4.054  1.00  0.00      PROA
ATOM    789  CG1 ILE P  47      -2.783   5.439  -3.229  1.00  0.62      PROA
ATOM    790 HG11 ILE P  47      -3.266   4.446  -3.122  1.00  0.00      PROA
ATOM    791 HG12 ILE P  47      -2.321   5.723  -2.261  1.00  0.00      PROA
ATOM    792  CD  ILE P  47      -1.735   5.312  -4.190  1.00  0.81      PROA
ATOM    793  HD1 ILE P  47      -1.097   6.221  -4.182  1.00  0.00      PROA
ATOM    794  HD2 ILE P  47      -2.167   5.191  -5.207  1.00  0.00      PROA
ATOM    795  HD3 ILE P  47      -1.102   4.432  -3.945  1.00  0.00      PROA
ATOM    796  C   ILE P  47      -6.185   7.249  -3.044  1.00  0.54      PROA
ATOM    797  O   ILE P  47      -6.799   7.036  -4.070  1.00  0.61      PROA
ATOM    798  N   PHE P  48      -6.470   8.306  -2.291  1.00  0.57      PROA
ATOM    799  HN  PHE P  48      -6.027   8.435  -1.408  1.00  0.00      PROA
ATOM    800  CA  PHE P  48      -7.407   9.335  -2.648  1.00  0.62      PROA
ATOM    801  HA  PHE P  48      -7.985   8.975  -3.486  1.00  0.00      PROA
ATOM    802  CB  PHE P  48      -8.340   9.698  -1.487  1.00  0.73      PROA
ATOM    803  HB1 PHE P  48      -8.982  10.546  -1.806  1.00  0.00      PROA
ATOM    804  HB2 PHE P  48      -7.717   9.996  -0.617  1.00  0.00      PROA
ATOM    805  CG  PHE P  48      -9.154   8.760  -1.055  1.00  0.98      PROA
ATOM    806  CD1 PHE P  48      -8.995   8.311  -0.144  1.00  1.64      PROA
ATOM    807  HD1 PHE P  48      -8.117   8.568   0.430  1.00  0.00      PROA
ATOM    808  CE1 PHE P  48      -9.785   7.491   0.298  1.00  2.18      PROA
ATOM    809  HE1 PHE P  48      -9.526   7.069   1.254  1.00  0.00      PROA
ATOM    810  CZ  PHE P  48     -10.756   7.109  -0.156  1.00  2.13      PROA
ATOM    811  HZ  PHE P  48     -11.397   6.376   0.303  1.00  0.00      PROA
ATOM    812  CD2 PHE P  48     -10.137   8.372  -1.497  1.00  1.30      PROA
ATOM    813  HD2 PHE P  48     -10.399   8.792  -2.452  1.00  0.00      PROA
ATOM    814  CE2 PHE P  48     -10.938   7.555  -1.057  1.00  1.80      PROA
ATOM    815  HE2 PHE P  48     -11.828   7.309  -1.617  1.00  0.00      PROA
ATOM    816  C   PHE P  48      -6.661  10.576  -3.067  1.00  0.68      PROA
ATOM    817  O   PHE P  48      -5.673  10.944  -2.496  1.00  0.79      PROA
ATOM    818  N   ASN P  49      -7.122  11.252  -4.097  1.00  0.72      PROA
ATOM    819  HN  ASN P  49      -7.944  10.957  -4.577  1.00  0.00      PROA
ATOM    820  CA  ASN P  49      -6.515  12.436  -4.615  1.00  0.81      PROA
ATOM    821  HA  ASN P  49      -5.891  12.862  -3.843  1.00  0.00      PROA
ATOM    822  CB  ASN P  49      -5.682  12.094  -5.849  1.00  0.86      PROA
ATOM    823  HB1 ASN P  49      -6.363  11.648  -6.603  1.00  0.00      PROA
ATOM    824  HB2 ASN P  49      -4.925  11.341  -5.547  1.00  0.00      PROA
ATOM    825  CG  ASN P  49      -4.974  13.178  -6.498  1.00  1.07      PROA
ATOM    826  OD1 ASN P  49      -5.060  13.553  -6.899  1.00  1.87      PROA
ATOM    827  ND2 ASN P  49      -4.258  13.709  -6.617  1.00  1.19      PROA
ATOM    828 HD21 ASN P  49      -4.279  14.428  -7.312  1.00  0.00      PROA
ATOM    829 HD22 ASN P  49      -3.441  13.580  -6.055  1.00  0.00      PROA
ATOM    830  C   ASN P  49      -7.584  13.467  -4.878  1.00  0.89      PROA
ATOM    831  O   ASN P  49      -8.723  13.147  -5.087  1.00  0.89      PROA
ATOM    832  N   HSD P  50      -7.227  14.735  -4.834  1.00  1.06      PROA
ATOM    833  HN  HSD P  50      -6.284  14.970  -4.619  1.00  0.00      PROA
ATOM    834  CA  HSD P  50      -8.059  15.877  -5.067  1.00  1.21      PROA
ATOM    835  HA  HSD P  50      -8.755  15.954  -4.245  1.00  0.00      PROA
ATOM    836  CB  HSD P  50      -7.261  17.100  -5.169  1.00  1.55      PROA
ATOM    837  HB1 HSD P  50      -7.734  17.570  -6.035  1.00  0.00      PROA
ATOM    838  HB2 HSD P  50      -6.285  16.676  -5.421  1.00  0.00      PROA
ATOM    839  ND1 HSD P  50      -7.046  18.187  -4.166  1.00  2.44      PROA
ATOM    840  HD1 HSD P  50      -7.637  17.810  -3.498  1.00  0.00      PROA
ATOM    841  CG  HSD P  50      -7.022  17.764  -4.766  1.00  2.00      PROA
ATOM    842  CE1 HSD P  50      -6.756  18.780  -3.960  1.00  3.28      PROA
ATOM    843  HE1 HSD P  50      -6.794  19.387  -3.093  1.00  0.00      PROA
ATOM    844  NE2 HSD P  50      -6.541  18.777  -4.385  1.00  3.57      PROA
ATOM    845  CD2 HSD P  50      -6.706  18.138  -4.894  1.00  2.89      PROA
ATOM    846  HD2 HSD P  50      -6.187  18.188  -5.836  1.00  0.00      PROA
ATOM    847  C   HSD P  50      -9.004  15.841  -6.210  1.00  1.10      PROA
ATOM    848  O   HSD P  50      -8.680  15.388  -7.243  1.00  1.11      PROA
ATOM    849  N   SER P  51     -10.212  16.319  -6.019  1.00  1.17      PROA
ATOM    850  HN  SER P  51     -10.437  16.737  -5.145  1.00  0.00      PROA
ATOM    851  CA  SER P  51     -11.304  16.321  -6.944  1.00  1.19      PROA
ATOM    852  HA  SER P  51     -12.066  16.955  -6.518  1.00  0.00      PROA
ATOM    853  CB  SER P  51     -10.996  16.799  -8.342  1.00  1.31      PROA
ATOM    854  HB1 SER P  51     -11.456  16.060  -9.028  1.00  0.00      PROA
ATOM    855  HB2 SER P  51      -9.893  16.769  -8.441  1.00  0.00      PROA
ATOM    856  OG  SER P  51     -11.255  17.658  -8.689  1.00  1.78      PROA
ATOM    857  HG1 SER P  51     -10.714  18.304  -8.228  1.00  0.00      PROA
ATOM    858  C   SER P  51     -12.034  15.021  -6.940  1.00  1.09      PROA
ATOM    859  O   SER P  51     -12.654  14.646  -7.886  1.00  1.14      PROA
ATOM    860  N   ASN P  52     -11.972  14.302  -5.838  1.00  1.06      PROA
ATOM    861  HN  ASN P  52     -11.382  14.598  -5.093  1.00  0.00      PROA
ATOM    862  CA  ASN P  52     -12.679  13.089  -5.559  1.00  1.06      PROA
ATOM    863  HA  ASN P  52     -12.378  12.763  -4.575  1.00  0.00      PROA
ATOM    864  CB  ASN P  52     -14.191  13.237  -5.605  1.00  1.25      PROA
ATOM    865  HB1 ASN P  52     -14.653  12.269  -5.318  1.00  0.00      PROA
ATOM    866  HB2 ASN P  52     -14.493  13.493  -6.643  1.00  0.00      PROA
ATOM    867  CG  ASN P  52     -14.684  14.234  -4.743  1.00  1.54      PROA
ATOM    868  OD1 ASN P  52     -14.486  14.724  -4.296  1.00  1.99      PROA
ATOM    869  ND2 ASN P  52     -15.367  14.567  -4.509  1.00  2.00      PROA
ATOM    870 HD21 ASN P  52     -15.358  15.304  -3.833  1.00  0.00      PROA
ATOM    871 HD22 ASN P  52     -16.235  14.249  -4.891  1.00  0.00      PROA
ATOM    872  C   ASN P  52     -12.207  11.897  -6.341  1.00  0.93      PROA
ATOM    873  O   ASN P  52     -12.949  11.059  -6.713  1.00  1.06      PROA
ATOM    874  N   LYS P  53     -10.936  11.786  -6.601  1.00  0.81      PROA
ATOM    875  HN  LYS P  53     -10.280  12.440  -6.234  1.00  0.00      PROA
ATOM    876  CA  LYS P  53     -10.368  10.755  -7.409  1.00  0.73      PROA
ATOM    877  HA  LYS P  53     -11.164  10.302  -7.981  1.00  0.00      PROA
ATOM    878  CB  LYS P  53      -9.307  11.323  -8.340  1.00  0.82      PROA
ATOM    879  HB1 LYS P  53      -8.897  10.487  -8.945  1.00  0.00      PROA
ATOM    880  HB2 LYS P  53      -8.494  11.750  -7.716  1.00  0.00      PROA
ATOM    881  CG  LYS P  53      -9.774  12.376  -9.269  1.00  0.98      PROA
ATOM    882  HG1 LYS P  53      -9.500  13.319  -8.765  1.00  0.00      PROA
ATOM    883  HG2 LYS P  53     -10.872  12.260  -9.277  1.00  0.00      PROA
ATOM    884  CD  LYS P  53      -9.538  12.536 -10.234  1.00  1.46      PROA
ATOM    885  HD1 LYS P  53      -9.849  11.592 -10.700  1.00  0.00      PROA
ATOM    886  HD2 LYS P  53      -8.443  12.605 -10.188  1.00  0.00      PROA
ATOM    887  CE  LYS P  53      -9.823  13.411 -11.183  1.00  1.73      PROA
ATOM    888  HE1 LYS P  53      -9.007  14.121 -11.033  1.00  0.00      PROA
ATOM    889  HE2 LYS P  53     -10.782  13.780 -10.814  1.00  0.00      PROA
ATOM    890  NZ  LYS P  53      -9.936  13.547 -11.888  1.00  2.16      PROA
ATOM    891  HZ1 LYS P  53     -10.740  12.980 -12.226  1.00  0.00      PROA
ATOM    892  HZ2 LYS P  53      -9.084  13.298 -12.430  1.00  0.00      PROA
ATOM    893  HZ3 LYS P  53     -10.146  14.557 -12.017  1.00  0.00      PROA
ATOM    894  C   LYS P  53      -9.799   9.621  -6.596  1.00  0.65      PROA
ATOM    895  O   LYS P  53      -9.090   9.811  -5.658  1.00  0.76      PROA
ATOM    896  N   LEU P  54     -10.111   8.392  -6.949  1.00  0.62      PROA
ATOM    897  HN  LEU P  54     -10.671   8.233  -7.757  1.00  0.00      PROA
ATOM    898  CA  LEU P  54      -9.715   7.191  -6.266  1.00  0.58      PROA
ATOM    899  HA  LEU P  54      -9.130   7.468  -5.402  1.00  0.00      PROA
ATOM    900  CB  LEU P  54     -10.964   6.408  -5.843  1.00  0.66      PROA
ATOM    901  HB1 LEU P  54     -11.384   6.059  -6.801  1.00  0.00      PROA
ATOM    902  HB2 LEU P  54     -11.615   7.182  -5.404  1.00  0.00      PROA
ATOM    903  CG  LEU P  54     -11.118   5.468  -5.113  1.00  0.94      PROA
ATOM    904  HG  LEU P  54     -10.644   4.675  -5.701  1.00  0.00      PROA
ATOM    905  CD1 LEU P  54     -10.928   5.168  -4.226  1.00  1.54      PROA
ATOM    906 HD11 LEU P  54     -10.373   5.952  -3.668  1.00  0.00      PROA
ATOM    907 HD12 LEU P  54     -10.304   4.250  -4.263  1.00  0.00      PROA
ATOM    908 HD13 LEU P  54     -11.876   4.954  -3.688  1.00  0.00      PROA
ATOM    909  CD2 LEU P  54     -11.847   5.022  -4.631  1.00  1.46      PROA
ATOM    910 HD21 LEU P  54     -12.617   4.666  -5.348  1.00  0.00      PROA
ATOM    911 HD22 LEU P  54     -12.323   5.734  -3.923  1.00  0.00      PROA
ATOM    912 HD23 LEU P  54     -11.451   4.147  -4.072  1.00  0.00      PROA
ATOM    913  C   LEU P  54      -8.815   6.344  -7.136  1.00  0.54      PROA
ATOM    914  O   LEU P  54      -9.087   6.103  -8.298  1.00  0.59      PROA
ATOM    915  N   PHE P  55      -7.700   5.868  -6.583  1.00  0.54      PROA
ATOM    916  HN  PHE P  55      -7.465   6.100  -5.643  1.00  0.00      PROA
ATOM    917  CA  PHE P  55      -6.747   5.005  -7.241  1.00  0.54      PROA
ATOM    918  HA  PHE P  55      -7.204   4.651  -8.153  1.00  0.00      PROA
ATOM    919  CB  PHE P  55      -5.420   5.728  -7.564  1.00  0.59      PROA
ATOM    920  HB1 PHE P  55      -4.732   5.027  -8.084  1.00  0.00      PROA
ATOM    921  HB2 PHE P  55      -4.956   6.091  -6.622  1.00  0.00      PROA
ATOM    922  CG  PHE P  55      -5.614   6.912  -8.455  1.00  0.59      PROA
ATOM    923  CD1 PHE P  55      -5.384   6.817  -9.809  1.00  0.67      PROA
ATOM    924  HD1 PHE P  55      -5.090   5.867 -10.230  1.00  0.00      PROA
ATOM    925  CE1 PHE P  55      -5.521   7.908 -10.637  1.00  0.77      PROA
ATOM    926  HE1 PHE P  55      -5.339   7.807 -11.697  1.00  0.00      PROA
ATOM    927  CZ  PHE P  55      -5.887   9.121 -10.119  1.00  0.78      PROA
ATOM    928  HZ  PHE P  55      -6.003   9.979 -10.765  1.00  0.00      PROA
ATOM    929  CD2 PHE P  55      -5.957   8.144  -7.949  1.00  0.66      PROA
ATOM    930  HD2 PHE P  55      -6.113   8.258  -6.887  1.00  0.00      PROA
ATOM    931  CE2 PHE P  55      -6.104   9.234  -8.777  1.00  0.75      PROA
ATOM    932  HE2 PHE P  55      -6.394  10.187  -8.360  1.00  0.00      PROA
ATOM    933  C   PHE P  55      -6.465   3.853  -6.298  1.00  0.55      PROA
ATOM    934  O   PHE P  55      -6.352   4.042  -5.108  1.00  0.62      PROA
ATOM    935  N   GLN P  56      -6.359   2.619  -6.791  1.00  0.55      PROA
ATOM    936  HN  GLN P  56      -6.397   2.431  -7.769  1.00  0.00      PROA
ATOM    937  CA  GLN P  56      -6.182   1.476  -5.927  1.00  0.56      PROA
ATOM    938  HA  GLN P  56      -5.670   1.811  -5.037  1.00  0.00      PROA
ATOM    939  CB  GLN P  56      -7.520   0.843  -5.556  1.00  0.68      PROA
ATOM    940  HB1 GLN P  56      -8.182   1.716  -5.455  1.00  0.00      PROA
ATOM    941  HB2 GLN P  56      -7.315   0.402  -4.568  1.00  0.00      PROA
ATOM    942  CG  GLN P  56      -8.204   0.061  -6.046  1.00  0.91      PROA
ATOM    943  HG1 GLN P  56      -7.544  -0.814  -6.168  1.00  0.00      PROA
ATOM    944  HG2 GLN P  56      -8.438   0.506  -7.027  1.00  0.00      PROA
ATOM    945  CD  GLN P  56      -9.488  -0.549  -5.648  1.00  0.80      PROA
ATOM    946  OE1 GLN P  56     -10.229  -0.091  -4.920  1.00  0.84      PROA
ATOM    947  NE2 GLN P  56      -9.781  -1.607  -6.144  1.00  1.08      PROA
ATOM    948 HE21 GLN P  56      -9.243  -1.968  -6.906  1.00  0.00      PROA
ATOM    949 HE22 GLN P  56     -10.562  -2.124  -5.794  1.00  0.00      PROA
ATOM    950  C   GLN P  56      -5.259   0.427  -6.498  1.00  0.54      PROA
ATOM    951  O   GLN P  56      -5.112   0.257  -7.693  1.00  0.59      PROA
ATOM    952  N   TYR P  57      -4.609  -0.323  -5.611  1.00  0.55      PROA
ATOM    953  HN  TYR P  57      -4.605  -0.072  -4.647  1.00  0.00      PROA
ATOM    954  CA  TYR P  57      -3.871  -1.523  -5.915  1.00  0.54      PROA
ATOM    955  HA  TYR P  57      -4.238  -1.904  -6.856  1.00  0.00      PROA
ATOM    956  CB  TYR P  57      -2.337  -1.257  -6.009  1.00  0.60      PROA
ATOM    957  HB1 TYR P  57      -2.052  -0.519  -5.229  1.00  0.00      PROA
ATOM    958  HB2 TYR P  57      -2.104  -0.856  -7.018  1.00  0.00      PROA
ATOM    959  CG  TYR P  57      -1.459  -2.466  -5.807  1.00  0.60      PROA
ATOM    960  CD1 TYR P  57      -0.928  -2.743  -4.570  1.00  0.70      PROA
ATOM    961  HD1 TYR P  57      -1.071  -2.039  -3.763  1.00  0.00      PROA
ATOM    962  CE1 TYR P  57      -0.212  -3.907  -4.336  1.00  0.73      PROA
ATOM    963  HE1 TYR P  57       0.178  -4.103  -3.348  1.00  0.00      PROA
ATOM    964  CZ  TYR P  57       0.005  -4.804  -5.331  1.00  0.68      PROA
ATOM    965  OH  TYR P  57       0.685  -5.985  -5.038  1.00  0.76      PROA
ATOM    966  HH  TYR P  57       0.484  -6.622  -5.727  1.00  0.00      PROA
ATOM    967  CD2 TYR P  57      -1.196  -3.356  -6.816  1.00  0.67      PROA
ATOM    968  HD2 TYR P  57      -1.553  -3.149  -7.814  1.00  0.00      PROA
ATOM    969  CE2 TYR P  57      -0.474  -4.524  -6.573  1.00  0.71      PROA
ATOM    970  HE2 TYR P  57      -0.293  -5.216  -7.382  1.00  0.00      PROA
ATOM    971  C   TYR P  57      -4.247  -2.571  -4.887  1.00  0.51      PROA
ATOM    972  O   TYR P  57      -4.349  -2.284  -3.715  1.00  0.57      PROA
ATOM    973  N   ALA P  58      -4.462  -3.813  -5.304  1.00  0.50      PROA
ATOM    974  HN  ALA P  58      -4.517  -4.048  -6.271  1.00  0.00      PROA
ATOM    975  CA  ALA P  58      -4.629  -4.893  -4.377  1.00  0.52      PROA
ATOM    976  HA  ALA P  58      -3.986  -4.706  -3.530  1.00  0.00      PROA
ATOM    977  CB  ALA P  58      -6.074  -5.007  -3.924  1.00  0.61      PROA
ATOM    978  HB1 ALA P  58      -6.735  -5.192  -4.798  1.00  0.00      PROA
ATOM    979  HB2 ALA P  58      -6.392  -4.063  -3.433  1.00  0.00      PROA
ATOM    980  HB3 ALA P  58      -6.182  -5.854  -3.213  1.00  0.00      PROA
ATOM    981  C   ALA P  58      -4.172  -6.179  -5.012  1.00  0.55      PROA
ATOM    982  O   ALA P  58      -4.254  -6.368  -6.208  1.00  0.63      PROA
ATOM    983  N   SER P  59      -3.675  -7.121  -4.215  1.00  0.58      PROA
ATOM    984  HN  SER P  59      -3.627  -6.996  -3.227  1.00  0.00      PROA
ATOM    985  CA  SER P  59      -3.173  -8.381  -4.707  1.00  0.68      PROA
ATOM    986  HA  SER P  59      -2.781  -8.215  -5.699  1.00  0.00      PROA
ATOM    987  CB  SER P  59      -2.081  -8.946  -3.799  1.00  0.78      PROA
ATOM    988  HB1 SER P  59      -1.227  -8.236  -3.787  1.00  0.00      PROA
ATOM    989  HB2 SER P  59      -1.746  -9.921  -4.212  1.00  0.00      PROA
ATOM    990  OG  SER P  59      -2.455  -9.148  -2.543  1.00  0.86      PROA
ATOM    991  HG1 SER P  59      -2.793 -10.046  -2.509  1.00  0.00      PROA
ATOM    992  C   SER P  59      -4.244  -9.404  -4.883  1.00  0.75      PROA
ATOM    993  O   SER P  59      -4.033 -10.430  -5.452  1.00  0.93      PROA
ATOM    994  N   THR P  60      -5.440  -9.125  -4.408  1.00  0.75      PROA
ATOM    995  HN  THR P  60      -5.598  -8.261  -3.940  1.00  0.00      PROA
ATOM    996  CA  THR P  60      -6.593  -9.955  -4.489  1.00  0.89      PROA
ATOM    997  HA  THR P  60      -6.577 -10.435  -5.456  1.00  0.00      PROA
ATOM    998  CB  THR P  60      -6.650 -10.990  -3.415  1.00  1.08      PROA
ATOM    999  HB  THR P  60      -5.682 -11.533  -3.380  1.00  0.00      PROA
ATOM   1000  OG1 THR P  60      -7.649 -11.907  -3.621  1.00  1.32      PROA
ATOM   1001  HG1 THR P  60      -7.375 -12.432  -4.376  1.00  0.00      PROA
ATOM   1002  CG2 THR P  60      -6.855 -10.407  -2.062  1.00  1.12      PROA
ATOM   1003 HG21 THR P  60      -7.884  -9.999  -1.974  1.00  0.00      PROA
ATOM   1004 HG22 THR P  60      -6.130  -9.582  -1.892  1.00  0.00      PROA
ATOM   1005 HG23 THR P  60      -6.717 -11.191  -1.287  1.00  0.00      PROA
ATOM   1006  C   THR P  60      -7.782  -9.044  -4.465  1.00  0.86      PROA
ATOM   1007  O   THR P  60      -7.643  -7.876  -4.240  1.00  0.87      PROA
ATOM   1008  N   ASP P  61      -8.978  -9.538  -4.757  1.00  0.93      PROA
ATOM   1009  HN  ASP P  61      -9.080 -10.508  -4.956  1.00  0.00      PROA
ATOM   1010  CA  ASP P  61     -10.207  -8.798  -4.823  1.00  0.93      PROA
ATOM   1011  HA  ASP P  61     -10.079  -7.998  -5.537  1.00  0.00      PROA
ATOM   1012  CB  ASP P  61     -11.353  -9.710  -5.247  1.00  1.07      PROA
ATOM   1013  HB1 ASP P  61     -12.298  -9.130  -5.198  1.00  0.00      PROA
ATOM   1014  HB2 ASP P  61     -11.407 -10.559  -4.533  1.00  0.00      PROA
ATOM   1015  CG  ASP P  61     -11.237 -10.253  -6.569  1.00  1.23      PROA
ATOM   1016  OD1 ASP P  61     -11.078 -10.395  -7.139  1.00  1.72      PROA
ATOM   1017  OD2 ASP P  61     -11.373 -10.544  -7.072  1.00  1.74      PROA
ATOM   1018  C   ASP P  61     -10.590  -8.077  -3.534  1.00  0.88      PROA
ATOM   1019  O   ASP P  61     -10.370  -8.558  -2.442  1.00  0.85      PROA
ATOM   1020  N   MET P  62     -11.196  -6.897  -3.642  1.00  0.94      PROA
ATOM   1021  HN  MET P  62     -11.458  -6.532  -4.531  1.00  0.00      PROA
ATOM   1022  CA  MET P  62     -11.523  -6.057  -2.514  1.00  0.95      PROA
ATOM   1023  HA  MET P  62     -10.644  -5.978  -1.892  1.00  0.00      PROA
ATOM   1024  CB  MET P  62     -11.971  -4.669  -2.975  1.00  1.08      PROA
ATOM   1025  HB1 MET P  62     -12.871  -4.434  -2.375  1.00  0.00      PROA
ATOM   1026  HB2 MET P  62     -12.257  -4.788  -4.038  1.00  0.00      PROA
ATOM   1027  CG  MET P  62     -11.314  -3.712  -2.936  1.00  1.42      PROA
ATOM   1028  HG1 MET P  62     -12.043  -2.895  -2.799  1.00  0.00      PROA
ATOM   1029  HG2 MET P  62     -10.879  -3.647  -3.948  1.00  0.00      PROA
ATOM   1030  SD  MET P  62      -9.985  -3.323  -1.845  1.00  1.38      PROA
ATOM   1031  CE  MET P  62     -10.029  -2.334  -1.554  1.00  1.86      PROA
ATOM   1032  HE1 MET P  62     -10.981  -2.111  -1.026  1.00  0.00      PROA
ATOM   1033  HE2 MET P  62      -9.965  -1.670  -2.442  1.00  0.00      PROA
ATOM   1034  HE3 MET P  62      -9.191  -2.099  -0.864  1.00  0.00      PROA
ATOM   1035  C   MET P  62     -12.491  -6.638  -1.509  1.00  0.93      PROA
ATOM   1036  O   MET P  62     -12.362  -6.428  -0.315  1.00  0.93      PROA
ATOM   1037  N   ASP P  63     -13.475  -7.421  -1.952  1.00  0.96      PROA
ATOM   1038  HN  ASP P  63     -13.649  -7.537  -2.926  1.00  0.00      PROA
ATOM   1039  CA  ASP P  63     -14.348  -8.148  -1.080  1.00  1.00      PROA
ATOM   1040  HA  ASP P  63     -14.699  -7.469  -0.317  1.00  0.00      PROA
ATOM   1041  CB  ASP P  63     -15.535  -8.733  -1.858  1.00  1.15      PROA
ATOM   1042  HB1 ASP P  63     -16.086  -7.879  -2.302  1.00  0.00      PROA
ATOM   1043  HB2 ASP P  63     -16.185  -9.247  -1.121  1.00  0.00      PROA
ATOM   1044  CG  ASP P  63     -15.309  -9.645  -2.896  1.00  1.16      PROA
ATOM   1045  OD1 ASP P  63     -15.163  -9.945  -3.345  1.00  1.66      PROA
ATOM   1046  OD2 ASP P  63     -15.333 -10.053  -3.327  1.00  1.66      PROA
ATOM   1047  C   ASP P  63     -13.623  -9.181  -0.243  1.00  0.92      PROA
ATOM   1048  O   ASP P  63     -13.886  -9.348   0.929  1.00  0.98      PROA
ATOM   1049  N   LYS P  64     -12.649  -9.863  -0.825  1.00  0.85      PROA
ATOM   1050  HN  LYS P  64     -12.470  -9.770  -1.801  1.00  0.00      PROA
ATOM   1051  CA  LYS P  64     -11.785 -10.772  -0.136  1.00  0.84      PROA
ATOM   1052  HA  LYS P  64     -12.396 -11.400   0.495  1.00  0.00      PROA
ATOM   1053  CB  LYS P  64     -10.992 -11.628  -1.129  1.00  0.91      PROA
ATOM   1054  HB1 LYS P  64     -10.352 -12.327  -0.551  1.00  0.00      PROA
ATOM   1055  HB2 LYS P  64     -10.342 -10.955  -1.726  1.00  0.00      PROA
ATOM   1056  CG  LYS P  64     -11.834 -12.438  -2.082  1.00  1.05      PROA
ATOM   1057  HG1 LYS P  64     -11.124 -12.857  -2.820  1.00  0.00      PROA
ATOM   1058  HG2 LYS P  64     -12.499 -11.708  -2.583  1.00  0.00      PROA
ATOM   1059  CD  LYS P  64     -12.482 -13.273  -1.792  1.00  1.60      PROA
ATOM   1060  HD1 LYS P  64     -13.281 -12.808  -1.186  1.00  0.00      PROA
ATOM   1061  HD2 LYS P  64     -11.847 -13.907  -1.147  1.00  0.00      PROA
ATOM   1062  CE  LYS P  64     -13.134 -14.152  -2.601  1.00  1.91      PROA
ATOM   1063  HE1 LYS P  64     -13.836 -14.745  -1.977  1.00  0.00      PROA
ATOM   1064  HE2 LYS P  64     -12.380 -14.820  -3.069  1.00  0.00      PROA
ATOM   1065  NZ  LYS P  64     -13.710 -13.752  -3.397  1.00  2.30      PROA
ATOM   1066  HZ1 LYS P  64     -13.076 -13.349  -4.116  1.00  0.00      PROA
ATOM   1067  HZ2 LYS P  64     -14.337 -13.007  -3.031  1.00  0.00      PROA
ATOM   1068  HZ3 LYS P  64     -14.283 -14.508  -3.824  1.00  0.00      PROA
ATOM   1069  C   LYS P  64     -10.863 -10.100   0.851  1.00  0.76      PROA
ATOM   1070  O   LYS P  64     -10.639 -10.592   1.936  1.00  0.81      PROA
ATOM   1071  N   VAL P  65     -10.346  -8.918   0.530  1.00  0.73      PROA
ATOM   1072  HN  VAL P  65     -10.452  -8.543  -0.387  1.00  0.00      PROA
ATOM   1073  CA  VAL P  65      -9.603  -8.087   1.450  1.00  0.72      PROA
ATOM   1074  HA  VAL P  65      -8.808  -8.684   1.871  1.00  0.00      PROA
ATOM   1075  CB  VAL P  65      -9.037  -6.889   0.751  1.00  0.88      PROA
ATOM   1076  HB  VAL P  65      -9.844  -6.411   0.156  1.00  0.00      PROA
ATOM   1077  CG1 VAL P  65      -8.478  -5.891   1.669  1.00  1.11      PROA
ATOM   1078 HG11 VAL P  65      -7.786  -6.379   2.388  1.00  0.00      PROA
ATOM   1079 HG12 VAL P  65      -9.296  -5.402   2.240  1.00  0.00      PROA
ATOM   1080 HG13 VAL P  65      -7.912  -5.125   1.096  1.00  0.00      PROA
ATOM   1081  CG2 VAL P  65      -7.994  -7.279  -0.208  1.00  0.96      PROA
ATOM   1082 HG21 VAL P  65      -8.417  -7.963  -0.975  1.00  0.00      PROA
ATOM   1083 HG22 VAL P  65      -7.171  -7.805   0.321  1.00  0.00      PROA
ATOM   1084 HG23 VAL P  65      -7.594  -6.377  -0.719  1.00  0.00      PROA
ATOM   1085  C   VAL P  65     -10.397  -7.679   2.655  1.00  0.72      PROA
ATOM   1086  O   VAL P  65      -9.949  -7.781   3.781  1.00  0.71      PROA
ATOM   1087  N   LEU P  66     -11.637  -7.255   2.447  1.00  0.82      PROA
ATOM   1088  HN  LEU P  66     -12.000  -7.146   1.525  1.00  0.00      PROA
ATOM   1089  CA  LEU P  66     -12.541  -6.924   3.504  1.00  0.93      PROA
ATOM   1090  HA  LEU P  66     -12.038  -6.250   4.181  1.00  0.00      PROA
ATOM   1091  CB  LEU P  66     -13.781  -6.273   2.930  1.00  1.17      PROA
ATOM   1092  HB1 LEU P  66     -14.377  -7.088   2.474  1.00  0.00      PROA
ATOM   1093  HB2 LEU P  66     -13.431  -5.586   2.134  1.00  0.00      PROA
ATOM   1094  CG  LEU P  66     -14.461  -5.707   3.540  1.00  2.00      PROA
ATOM   1095  HG  LEU P  66     -14.798  -6.450   4.279  1.00  0.00      PROA
ATOM   1096  CD1 LEU P  66     -14.385  -4.810   4.125  1.00  2.33      PROA
ATOM   1097 HD11 LEU P  66     -14.960  -3.990   3.644  1.00  0.00      PROA
ATOM   1098 HD12 LEU P  66     -13.321  -4.499   4.203  1.00  0.00      PROA
ATOM   1099 HD13 LEU P  66     -14.800  -4.985   5.141  1.00  0.00      PROA
ATOM   1100  CD2 LEU P  66     -15.197  -5.115   3.248  1.00  2.48      PROA
ATOM   1101 HD21 LEU P  66     -15.937  -5.691   2.652  1.00  0.00      PROA
ATOM   1102 HD22 LEU P  66     -14.794  -4.295   2.616  1.00  0.00      PROA
ATOM   1103 HD23 LEU P  66     -15.712  -4.687   4.134  1.00  0.00      PROA
ATOM   1104  C   LEU P  66     -12.890  -8.074   4.398  1.00  0.94      PROA
ATOM   1105  O   LEU P  66     -12.938  -7.941   5.610  1.00  1.00      PROA
ATOM   1106  N   LEU P  67     -13.101  -9.253   3.815  1.00  0.94      PROA
ATOM   1107  HN  LEU P  67     -13.128  -9.343   2.823  1.00  0.00      PROA
ATOM   1108  CA  LEU P  67     -13.302 -10.465   4.544  1.00  1.03      PROA
ATOM   1109  HA  LEU P  67     -14.107 -10.310   5.247  1.00  0.00      PROA
ATOM   1110  CB  LEU P  67     -13.648 -11.590   3.568  1.00  1.14      PROA
ATOM   1111  HB1 LEU P  67     -12.689 -11.871   3.092  1.00  0.00      PROA
ATOM   1112  HB2 LEU P  67     -14.313 -11.129   2.814  1.00  0.00      PROA
ATOM   1113  CG  LEU P  67     -14.145 -12.574   3.847  1.00  1.75      PROA
ATOM   1114  HG  LEU P  67     -13.484 -12.922   4.649  1.00  0.00      PROA
ATOM   1115  CD1 LEU P  67     -14.965 -12.911   4.134  1.00  2.21      PROA
ATOM   1116 HD11 LEU P  67     -15.701 -12.086   4.240  1.00  0.00      PROA
ATOM   1117 HD12 LEU P  67     -14.845 -13.408   5.120  1.00  0.00      PROA
ATOM   1118 HD13 LEU P  67     -15.354 -13.641   3.392  1.00  0.00      PROA
ATOM   1119  CD2 LEU P  67     -14.491 -13.287   3.426  1.00  2.26      PROA
ATOM   1120 HD21 LEU P  67     -13.712 -13.779   2.805  1.00  0.00      PROA
ATOM   1121 HD22 LEU P  67     -15.324 -12.968   2.764  1.00  0.00      PROA
ATOM   1122 HD23 LEU P  67     -14.866 -14.021   4.171  1.00  0.00      PROA
ATOM   1123  C   LEU P  67     -12.139 -10.837   5.425  1.00  0.95      PROA
ATOM   1124  O   LEU P  67     -12.303 -11.117   6.593  1.00  1.04      PROA
ATOM   1125  N   LYS P  68     -10.921 -10.775   4.904  1.00  0.84      PROA
ATOM   1126  HN  LYS P  68     -10.777 -10.571   3.939  1.00  0.00      PROA
ATOM   1127  CA  LYS P  68      -9.731 -10.992   5.672  1.00  0.83      PROA
ATOM   1128  HA  LYS P  68      -9.851 -11.910   6.227  1.00  0.00      PROA
ATOM   1129  CB  LYS P  68      -8.522 -11.082   4.752  1.00  0.86      PROA
ATOM   1130  HB1 LYS P  68      -7.628 -10.855   5.368  1.00  0.00      PROA
ATOM   1131  HB2 LYS P  68      -8.642 -10.294   3.981  1.00  0.00      PROA
ATOM   1132  CG  LYS P  68      -8.276 -12.202   4.119  1.00  1.11      PROA
ATOM   1133  HG1 LYS P  68      -9.123 -12.279   3.420  1.00  0.00      PROA
ATOM   1134  HG2 LYS P  68      -8.367 -12.958   4.914  1.00  0.00      PROA
ATOM   1135  CD  LYS P  68      -7.498 -12.546   3.569  1.00  1.73      PROA
ATOM   1136  HD1 LYS P  68      -6.692 -12.594   4.315  1.00  0.00      PROA
ATOM   1137  HD2 LYS P  68      -7.327 -11.717   2.868  1.00  0.00      PROA
ATOM   1138  CE  LYS P  68      -7.280 -13.446   2.928  1.00  2.12      PROA
ATOM   1139  HE1 LYS P  68      -6.807 -12.972   2.061  1.00  0.00      PROA
ATOM   1140  HE2 LYS P  68      -8.296 -13.795   2.710  1.00  0.00      PROA
ATOM   1141  NZ  LYS P  68      -6.759 -14.423   2.884  1.00  2.22      PROA
ATOM   1142  HZ1 LYS P  68      -6.714 -14.836   3.837  1.00  0.00      PROA
ATOM   1143  HZ2 LYS P  68      -5.794 -14.285   2.520  1.00  0.00      PROA
ATOM   1144  HZ3 LYS P  68      -7.279 -15.065   2.252  1.00  0.00      PROA
ATOM   1145  C   LYS P  68      -9.500  -9.978   6.766  1.00  0.76      PROA
ATOM   1146  O   LYS P  68      -9.128 -10.310   7.871  1.00  0.84      PROA
ATOM   1147  N   TYR P  69      -9.777  -8.707   6.499  1.00  0.70      PROA
ATOM   1148  HN  TYR P  69     -10.047  -8.430   5.581  1.00  0.00      PROA
ATOM   1149  CA  TYR P  69      -9.723  -7.633   7.455  1.00  0.70      PROA
ATOM   1150  HA  TYR P  69      -8.743  -7.621   7.908  1.00  0.00      PROA
ATOM   1151  CB  TYR P  69     -10.001  -6.316   6.708  1.00  0.75      PROA
ATOM   1152  HB1 TYR P  69     -11.026  -6.357   6.282  1.00  0.00      PROA
ATOM   1153  HB2 TYR P  69      -9.253  -6.202   5.895  1.00  0.00      PROA
ATOM   1154  CG  TYR P  69      -9.930  -5.078   7.530  1.00  0.76      PROA
ATOM   1155  CD1 TYR P  69     -11.014  -4.392   7.881  1.00  0.99      PROA
ATOM   1156  HD1 TYR P  69     -11.985  -4.765   7.590  1.00  0.00      PROA
ATOM   1157  CE1 TYR P  69     -10.938  -3.219   8.605  1.00  1.05      PROA
ATOM   1158  HE1 TYR P  69     -11.847  -2.704   8.878  1.00  0.00      PROA
ATOM   1159  CZ  TYR P  69      -9.773  -2.716   8.969  1.00  0.93      PROA
ATOM   1160  OH  TYR P  69      -9.688  -1.551   9.697  1.00  1.09      PROA
ATOM   1161  HH  TYR P  69      -8.759  -1.366   9.853  1.00  0.00      PROA
ATOM   1162  CD2 TYR P  69      -8.765  -4.554   7.889  1.00  0.80      PROA
ATOM   1163  HD2 TYR P  69      -7.853  -5.061   7.610  1.00  0.00      PROA
ATOM   1164  CE2 TYR P  69      -8.686  -3.383   8.607  1.00  0.88      PROA
ATOM   1165  HE2 TYR P  69      -7.715  -2.998   8.882  1.00  0.00      PROA
ATOM   1166  C   TYR P  69     -10.651  -7.844   8.625  1.00  0.81      PROA
ATOM   1167  O   TYR P  69     -10.287  -7.671   9.771  1.00  0.86      PROA
ATOM   1168  N   THR P  70     -11.875  -8.275   8.352  1.00  0.92      PROA
ATOM   1169  HN  THR P  70     -12.184  -8.377   7.410  1.00  0.00      PROA
ATOM   1170  CA  THR P  70     -12.849  -8.627   9.353  1.00  1.09      PROA
ATOM   1171  HA  THR P  70     -12.851  -7.844  10.096  1.00  0.00      PROA
ATOM   1172  CB  THR P  70     -14.226  -8.789   8.778  1.00  1.26      PROA
ATOM   1173  HB  THR P  70     -14.260  -9.798   8.321  1.00  0.00      PROA
ATOM   1174  OG1 THR P  70     -14.610  -8.147   8.062  1.00  1.46      PROA
ATOM   1175  HG1 THR P  70     -14.118  -8.324   7.257  1.00  0.00      PROA
ATOM   1176  CG2 THR P  70     -15.067  -8.718   9.424  1.00  1.95      PROA
ATOM   1177 HG21 THR P  70     -15.196  -7.670   9.768  1.00  0.00      PROA
ATOM   1178 HG22 THR P  70     -14.917  -9.367  10.313  1.00  0.00      PROA
ATOM   1179 HG23 THR P  70     -15.986  -9.030   8.884  1.00  0.00      PROA
ATOM   1180  C   THR P  70     -12.490  -9.842  10.152  1.00  1.13      PROA
ATOM   1181  O   THR P  70     -12.626  -9.851  11.354  1.00  1.26      PROA
ATOM   1182  N   GLU P  71     -11.986 -10.894   9.505  1.00  1.09      PROA
ATOM   1183  HN  GLU P  71     -11.845 -10.871   8.519  1.00  0.00      PROA
ATOM   1184  CA  GLU P  71     -11.610 -12.122  10.142  1.00  1.17      PROA
ATOM   1185  HA  GLU P  71     -12.391 -12.393  10.836  1.00  0.00      PROA
ATOM   1186  CB  GLU P  71     -11.418 -13.218   9.105  1.00  1.20      PROA
ATOM   1187  HB1 GLU P  71     -10.374 -13.555   9.238  1.00  0.00      PROA
ATOM   1188  HB2 GLU P  71     -11.522 -12.707   8.130  1.00  0.00      PROA
ATOM   1189  CG  GLU P  71     -11.964 -14.083   9.009  1.00  1.66      PROA
ATOM   1190  HG1 GLU P  71     -12.617 -13.689   8.259  1.00  0.00      PROA
ATOM   1191  HG2 GLU P  71     -12.341 -14.057  10.010  1.00  0.00      PROA
ATOM   1192  CD  GLU P  71     -12.285 -15.169   8.831  1.00  1.84      PROA
ATOM   1193  OE1 GLU P  71     -12.355 -15.609   8.751  1.00  2.34      PROA
ATOM   1194  OE2 GLU P  71     -12.486 -15.616   8.762  1.00  2.30      PROA
ATOM   1195  C   GLU P  71     -10.400 -12.033  11.029  1.00  1.19      PROA
ATOM   1196  O   GLU P  71     -10.329 -12.679  12.024  1.00  1.41      PROA
ATOM   1197  N   TYR P  72      -9.419 -11.207  10.704  1.00  1.04      PROA
ATOM   1198  HN  TYR P  72      -9.483 -10.634   9.892  1.00  0.00      PROA
ATOM   1199  CA  TYR P  72      -8.205 -11.053  11.456  1.00  1.11      PROA
ATOM   1200  HA  TYR P  72      -7.986 -12.002  11.922  1.00  0.00      PROA
ATOM   1201  CB  TYR P  72      -7.023 -10.618  10.569  1.00  1.06      PROA
ATOM   1202  HB1 TYR P  72      -6.155 -10.380  11.220  1.00  0.00      PROA
ATOM   1203  HB2 TYR P  72      -7.323  -9.720   9.988  1.00  0.00      PROA
ATOM   1204  CG  TYR P  72      -6.554 -11.634   9.581  1.00  1.06      PROA
ATOM   1205  CD1 TYR P  72      -7.096 -12.836   9.347  1.00  1.24      PROA
ATOM   1206  HD1 TYR P  72      -7.953 -13.134   9.931  1.00  0.00      PROA
ATOM   1207  CE1 TYR P  72      -6.617 -13.709   8.402  1.00  1.30      PROA
ATOM   1208  HE1 TYR P  72      -7.116 -14.654   8.245  1.00  0.00      PROA
ATOM   1209  CZ  TYR P  72      -5.566 -13.408   7.693  1.00  1.25      PROA
ATOM   1210  OH  TYR P  72      -5.086 -14.289   6.757  1.00  1.42      PROA
ATOM   1211  HH  TYR P  72      -5.425 -15.162   6.970  1.00  0.00      PROA
ATOM   1212  CD2 TYR P  72      -5.493 -11.353   8.854  1.00  1.12      PROA
ATOM   1213  HD2 TYR P  72      -4.997 -10.404   8.993  1.00  0.00      PROA
ATOM   1214  CE2 TYR P  72      -4.999 -12.235   7.923  1.00  1.25      PROA
ATOM   1215  HE2 TYR P  72      -4.119 -11.962   7.361  1.00  0.00      PROA
ATOM   1216  C   TYR P  72      -8.357 -10.101  12.612  1.00  1.18      PROA
ATOM   1217  O   TYR P  72      -7.585 -10.021  13.466  1.00  1.36      PROA
ATOM   1218  N   ASN P  73      -9.393  -9.412  12.682  1.00  1.25      PROA
ATOM   1219  HN  ASN P  73     -10.033  -9.419  11.921  1.00  0.00      PROA
ATOM   1220  CA  ASN P  73      -9.804  -8.580  13.747  1.00  1.45      PROA
ATOM   1221  HA  ASN P  73     -10.656  -8.007  13.414  1.00  0.00      PROA
ATOM   1222  CB  ASN P  73     -10.155  -9.377  14.914  1.00  1.85      PROA
ATOM   1223  HB1 ASN P  73      -9.534  -8.984  15.742  1.00  0.00      PROA
ATOM   1224  HB2 ASN P  73      -9.844 -10.412  14.673  1.00  0.00      PROA
ATOM   1225  CG  ASN P  73     -11.034  -9.460  15.280  1.00  2.50      PROA
ATOM   1226  OD1 ASN P  73     -11.412  -9.118  15.048  1.00  3.20      PROA
ATOM   1227  ND2 ASN P  73     -11.382  -9.926  15.890  1.00  2.83      PROA
ATOM   1228 HD21 ASN P  73     -12.356  -9.833  16.097  1.00  0.00      PROA
ATOM   1229 HD22 ASN P  73     -10.821 -10.572  16.407  1.00  0.00      PROA
ATOM   1230  C   ASN P  73      -8.941  -7.403  14.063  1.00  1.28      PROA
ATOM   1231  O   ASN P  73      -8.845  -6.514  13.346  1.00  1.42      PROA
ATOM   1232  N   GLU P  74      -8.319  -7.337  15.158  1.00  1.15      PROA
ATOM   1233  HN  GLU P  74      -8.376  -8.091  15.806  1.00  0.00      PROA
ATOM   1234  CA  GLU P  74      -7.509  -6.267  15.598  1.00  1.05      PROA
ATOM   1235  HA  GLU P  74      -7.979  -5.343  15.294  1.00  0.00      PROA
ATOM   1236  CB  GLU P  74      -7.354  -6.307  17.082  1.00  1.21      PROA
ATOM   1237  HB1 GLU P  74      -6.440  -5.723  17.302  1.00  0.00      PROA
ATOM   1238  HB2 GLU P  74      -7.181  -7.371  17.335  1.00  0.00      PROA
ATOM   1239  CG  GLU P  74      -8.119  -5.948  17.805  1.00  1.68      PROA
ATOM   1240  HG1 GLU P  74      -9.062  -6.444  17.506  1.00  0.00      PROA
ATOM   1241  HG2 GLU P  74      -8.198  -4.858  17.632  1.00  0.00      PROA
ATOM   1242  CD  GLU P  74      -8.067  -6.082  19.137  1.00  1.90      PROA
ATOM   1243  OE1 GLU P  74      -8.029  -6.105  19.668  1.00  2.33      PROA
ATOM   1244  OE2 GLU P  74      -8.058  -6.173  19.668  1.00  2.34      PROA
ATOM   1245  C   GLU P  74      -6.147  -6.235  14.939  1.00  0.96      PROA
ATOM   1246  O   GLU P  74      -5.495  -7.243  14.919  1.00  1.03      PROA
ATOM   1247  N   PRO P  75      -5.659  -5.153  14.382  1.00  0.91      PROA
ATOM   1248  CD  PRO P  75      -6.390  -3.957  14.183  1.00  1.03      PROA
ATOM   1249  HD1 PRO P  75      -6.592  -3.472  15.161  1.00  0.00      PROA
ATOM   1250  HD2 PRO P  75      -7.347  -4.182  13.667  1.00  0.00      PROA
ATOM   1251  CA  PRO P  75      -4.314  -5.036  13.885  1.00  0.86      PROA
ATOM   1252  HA  PRO P  75      -4.136  -5.770  13.116  1.00  0.00      PROA
ATOM   1253  CB  PRO P  75      -4.222  -3.600  13.416  1.00  0.92      PROA
ATOM   1254  HB1 PRO P  75      -3.736  -3.550  12.418  1.00  0.00      PROA
ATOM   1255  HB2 PRO P  75      -3.627  -2.997  14.135  1.00  0.00      PROA
ATOM   1256  CG  PRO P  75      -5.513  -3.123  13.344  1.00  1.14      PROA
ATOM   1257  HG1 PRO P  75      -5.543  -2.072  13.702  1.00  0.00      PROA
ATOM   1258  HG2 PRO P  75      -5.864  -3.154  12.291  1.00  0.00      PROA
ATOM   1259  C   PRO P  75      -3.212  -5.376  14.852  1.00  0.86      PROA
ATOM   1260  O   PRO P  75      -3.288  -5.030  16.003  1.00  0.96      PROA
ATOM   1261  N   HSD P  76      -2.152  -6.024  14.390  1.00  0.83      PROA
ATOM   1262  HN  HSD P  76      -2.149  -6.410  13.471  1.00  0.00      PROA
ATOM   1263  CA  HSD P  76      -0.941  -6.231  15.137  1.00  0.86      PROA
ATOM   1264  HA  HSD P  76      -1.214  -6.504  16.145  1.00  0.00      PROA
ATOM   1265  CB  HSD P  76      -0.089  -7.331  14.504  1.00  0.93      PROA
ATOM   1266  HB1 HSD P  76       0.487  -6.862  13.680  1.00  0.00      PROA
ATOM   1267  HB2 HSD P  76      -0.788  -8.082  14.084  1.00  0.00      PROA
ATOM   1268  ND1 HSD P  76       0.629  -8.483  15.902  1.00  1.85      PROA
ATOM   1269  HD1 HSD P  76      -0.281  -8.607  16.284  1.00  0.00      PROA
ATOM   1270  CG  HSD P  76       0.739  -7.965  15.205  1.00  1.21      PROA
ATOM   1271  CE1 HSD P  76       1.529  -9.001  16.354  1.00  2.25      PROA
ATOM   1272  HE1 HSD P  76       1.433  -9.641  17.231  1.00  0.00      PROA
ATOM   1273  NE2 HSD P  76       2.207  -8.861  15.989  1.00  2.15      PROA
ATOM   1274  CD2 HSD P  76       1.709  -8.206  15.266  1.00  1.69      PROA
ATOM   1275  HD2 HSD P  76       2.414  -7.810  14.567  1.00  0.00      PROA
ATOM   1276  C   HSD P  76      -0.139  -4.960  15.260  1.00  0.85      PROA
ATOM   1277  O   HSD P  76       0.488  -4.707  16.250  1.00  0.98      PROA
ATOM   1278  N   GLU P  77      -0.186  -4.108  14.248  1.00  0.79      PROA
ATOM   1279  HN  GLU P  77      -0.608  -4.365  13.383  1.00  0.00      PROA
ATOM   1280  CA  GLU P  77       0.343  -2.780  14.288  1.00  0.81      PROA
ATOM   1281  HA  GLU P  77       0.316  -2.447  15.315  1.00  0.00      PROA
ATOM   1282  CB  GLU P  77       1.761  -2.715  13.761  1.00  0.95      PROA
ATOM   1283  HB1 GLU P  77       1.558  -3.172  12.805  1.00  0.00      PROA
ATOM   1284  HB2 GLU P  77       2.192  -3.392  14.483  1.00  0.00      PROA
ATOM   1285  CG  GLU P  77       2.517  -2.322  13.527  1.00  1.28      PROA
ATOM   1286  HG1 GLU P  77       2.651  -1.725  14.421  1.00  0.00      PROA
ATOM   1287  HG2 GLU P  77       2.130  -1.756  12.687  1.00  0.00      PROA
ATOM   1288  CD  GLU P  77       3.927  -2.331  13.104  1.00  1.25      PROA
ATOM   1289  OE1 GLU P  77       4.496  -2.195  12.890  1.00  1.68      PROA
ATOM   1290  OE2 GLU P  77       4.493  -2.465  12.980  1.00  1.66      PROA
ATOM   1291  C   GLU P  77      -0.550  -1.867  13.491  1.00  0.73      PROA
ATOM   1292  O   GLU P  77      -0.986  -2.204  12.415  1.00  0.75      PROA
ATOM   1293  N   SER P  78      -0.844  -0.684  14.004  1.00  0.73      PROA
ATOM   1294  HN  SER P  78      -0.544  -0.435  14.921  1.00  0.00      PROA
ATOM   1295  CA  SER P  78      -1.601   0.330  13.317  1.00  0.72      PROA
ATOM   1296  HA  SER P  78      -1.689   0.025  12.285  1.00  0.00      PROA
ATOM   1297  CB  SER P  78      -2.991   0.538  13.915  1.00  0.80      PROA
ATOM   1298  HB1 SER P  78      -2.832   0.945  14.933  1.00  0.00      PROA
ATOM   1299  HB2 SER P  78      -3.454  -0.467  13.979  1.00  0.00      PROA
ATOM   1300  OG  SER P  78      -3.670   1.106  13.517  1.00  1.42      PROA
ATOM   1301  HG1 SER P  78      -3.360   2.008  13.629  1.00  0.00      PROA
ATOM   1302  C   SER P  78      -0.831   1.615  13.377  1.00  0.75      PROA
ATOM   1303  O   SER P  78      -0.525   2.093  14.425  1.00  0.93      PROA
ATOM   1304  N   ARG P  79      -0.466   2.200  12.249  1.00  0.68      PROA
ATOM   1305  HN  ARG P  79      -0.762   1.846  11.366  1.00  0.00      PROA
ATOM   1306  CA  ARG P  79       0.372   3.374  12.188  1.00  0.70      PROA
ATOM   1307  HA  ARG P  79       0.561   3.698  13.201  1.00  0.00      PROA
ATOM   1308  CB  ARG P  79       1.704   3.083  11.468  1.00  0.75      PROA
ATOM   1309  HB1 ARG P  79       2.287   4.027  11.427  1.00  0.00      PROA
ATOM   1310  HB2 ARG P  79       1.472   2.757  10.432  1.00  0.00      PROA
ATOM   1311  CG  ARG P  79       2.579   2.012  12.118  1.00  0.81      PROA
ATOM   1312  HG1 ARG P  79       3.483   1.879  11.487  1.00  0.00      PROA
ATOM   1313  HG2 ARG P  79       2.005   1.062  12.130  1.00  0.00      PROA
ATOM   1314  CD  ARG P  79       3.017   2.288  13.476  1.00  0.99      PROA
ATOM   1315  HD1 ARG P  79       2.141   2.331  14.158  1.00  0.00      PROA
ATOM   1316  HD2 ARG P  79       3.575   3.248  13.509  1.00  0.00      PROA
ATOM   1317  NE  ARG P  79       3.881   1.260  13.931  1.00  1.13      PROA
ATOM   1318  HE  ARG P  79       4.178   0.603  13.242  1.00  0.00      PROA
ATOM   1319  CZ  ARG P  79       4.290   1.085  15.016  1.00  1.46      PROA
ATOM   1320  NH1 ARG P  79       3.954   1.761  15.866  1.00  1.82      PROA
ATOM   1321 HH11 ARG P  79       3.310   2.505  15.688  1.00  0.00      PROA
ATOM   1322 HH12 ARG P  79       4.303   1.612  16.791  1.00  0.00      PROA
ATOM   1323  NH2 ARG P  79       5.079   0.172  15.271  1.00  1.69      PROA
ATOM   1324 HH21 ARG P  79       5.527   0.134  16.164  1.00  0.00      PROA
ATOM   1325 HH22 ARG P  79       5.270  -0.530  14.585  1.00  0.00      PROA
ATOM   1326  C   ARG P  79      -0.325   4.534  11.515  1.00  0.69      PROA
ATOM   1327  O   ARG P  79      -1.171   4.388  10.669  1.00  0.74      PROA
ATOM   1328  N   THR P  80       0.048   5.735  11.897  1.00  0.73      PROA
ATOM   1329  HN  THR P  80       0.699   5.850  12.642  1.00  0.00      PROA
ATOM   1330  CA  THR P  80      -0.418   6.971  11.312  1.00  0.77      PROA
ATOM   1331  HA  THR P  80      -0.840   6.734  10.347  1.00  0.00      PROA
ATOM   1332  CB  THR P  80      -1.429   7.655  12.146  1.00  1.00      PROA
ATOM   1333  HB  THR P  80      -2.371   7.070  12.098  1.00  0.00      PROA
ATOM   1334  OG1 THR P  80      -1.596   8.363  11.954  1.00  1.94      PROA
ATOM   1335  HG1 THR P  80      -2.554   8.406  11.908  1.00  0.00      PROA
ATOM   1336  CG2 THR P  80      -1.567   7.862  13.187  1.00  1.11      PROA
ATOM   1337 HG21 THR P  80      -0.824   8.614  13.529  1.00  0.00      PROA
ATOM   1338 HG22 THR P  80      -1.429   6.932  13.779  1.00  0.00      PROA
ATOM   1339 HG23 THR P  80      -2.587   8.268  13.360  1.00  0.00      PROA
ATOM   1340  C   THR P  80       0.756   7.857  11.040  1.00  0.72      PROA
ATOM   1341  O   THR P  80       1.861   7.512  11.375  1.00  0.75      PROA
ATOM   1342  N   ASN P  81       0.572   9.022  10.402  1.00  0.75      PROA
ATOM   1343  HN  ASN P  81      -0.344   9.326  10.156  1.00  0.00      PROA
ATOM   1344  CA  ASN P  81       1.636   9.933  10.014  1.00  0.75      PROA
ATOM   1345  HA  ASN P  81       2.302   9.400   9.352  1.00  0.00      PROA
ATOM   1346  CB  ASN P  81       1.081  11.191   9.308  1.00  0.82      PROA
ATOM   1347  HB1 ASN P  81       1.904  11.924   9.170  1.00  0.00      PROA
ATOM   1348  HB2 ASN P  81       0.290  11.645   9.942  1.00  0.00      PROA
ATOM   1349  CG  ASN P  81       0.492  10.870   7.961  1.00  0.85      PROA
ATOM   1350  OD1 ASN P  81       0.519   9.780   7.486  1.00  0.88      PROA
ATOM   1351  ND2 ASN P  81      -0.039  11.854   7.310  1.00  1.02      PROA
ATOM   1352 HD21 ASN P  81      -0.445  11.697   6.410  1.00  0.00      PROA
ATOM   1353 HD22 ASN P  81      -0.043  12.772   7.707  1.00  0.00      PROA
ATOM   1354  C   ASN P  81       2.520  10.377  11.158  1.00  0.77      PROA
ATOM   1355  O   ASN P  81       3.728  10.411  11.039  1.00  0.79      PROA
ATOM   1356  N   ALA P  82       1.926  10.677  12.318  1.00  0.84      PROA
ATOM   1357  HN  ALA P  82       0.933  10.668  12.396  1.00  0.00      PROA
ATOM   1358  CA  ALA P  82       2.616  11.029  13.525  1.00  0.90      PROA
ATOM   1359  HA  ALA P  82       3.232  11.894  13.328  1.00  0.00      PROA
ATOM   1360  CB  ALA P  82       1.595  11.332  14.606  1.00  1.04      PROA
ATOM   1361  HB1 ALA P  82       0.959  10.440  14.791  1.00  0.00      PROA
ATOM   1362  HB2 ALA P  82       0.943  12.173  14.286  1.00  0.00      PROA
ATOM   1363  HB3 ALA P  82       2.113  11.600  15.551  1.00  0.00      PROA
ATOM   1364  C   ALA P  82       3.582   9.977  14.023  1.00  0.88      PROA
ATOM   1365  O   ALA P  82       4.670  10.283  14.459  1.00  0.94      PROA
ATOM   1366  N   ASP P  83       3.218   8.694  13.928  1.00  0.84      PROA
ATOM   1367  HN  ASP P  83       2.309   8.443  13.606  1.00  0.00      PROA
ATOM   1368  CA  ASP P  83       4.067   7.584  14.268  1.00  0.84      PROA
ATOM   1369  HA  ASP P  83       4.444   7.744  15.267  1.00  0.00      PROA
ATOM   1370  CB  ASP P  83       3.282   6.266  14.198  1.00  0.86      PROA
ATOM   1371  HB1 ASP P  83       3.971   5.425  14.425  1.00  0.00      PROA
ATOM   1372  HB2 ASP P  83       2.880   6.141  13.170  1.00  0.00      PROA
ATOM   1373  CG  ASP P  83       2.174   6.216  15.132  1.00  0.97      PROA
ATOM   1374  OD1 ASP P  83       1.869   6.289  15.653  1.00  1.58      PROA
ATOM   1375  OD2 ASP P  83       1.619   6.007  15.388  1.00  1.43      PROA
ATOM   1376  C   ASP P  83       5.276   7.473  13.367  1.00  0.82      PROA
ATOM   1377  O   ASP P  83       6.372   7.192  13.812  1.00  0.90      PROA
ATOM   1378  N   ILE P  84       5.109   7.708  12.062  1.00  0.76      PROA
ATOM   1379  HN  ILE P  84       4.210   7.920  11.688  1.00  0.00      PROA
ATOM   1380  CA  ILE P  84       6.185   7.679  11.094  1.00  0.76      PROA
ATOM   1381  HA  ILE P  84       6.751   6.776  11.266  1.00  0.00      PROA
ATOM   1382  CB  ILE P  84       5.689   7.709   9.657  1.00  0.74      PROA
ATOM   1383  HB  ILE P  84       5.115   8.645   9.488  1.00  0.00      PROA
ATOM   1384  CG2 ILE P  84       6.849   7.650   8.676  1.00  0.81      PROA
ATOM   1385 HG21 ILE P  84       7.530   6.813   8.940  1.00  0.00      PROA
ATOM   1386 HG22 ILE P  84       7.424   8.600   8.713  1.00  0.00      PROA
ATOM   1387 HG23 ILE P  84       6.466   7.484   7.647  1.00  0.00      PROA
ATOM   1388  CG1 ILE P  84       4.696   6.591   9.364  1.00  0.82      PROA
ATOM   1389 HG11 ILE P  84       4.378   6.741   8.314  1.00  0.00      PROA
ATOM   1390 HG12 ILE P  84       3.836   6.770  10.038  1.00  0.00      PROA
ATOM   1391  CD  ILE P  84       4.965   5.344   9.470  1.00  1.04      PROA
ATOM   1392  HD1 ILE P  84       5.260   5.104  10.514  1.00  0.00      PROA
ATOM   1393  HD2 ILE P  84       5.807   5.080   8.794  1.00  0.00      PROA
ATOM   1394  HD3 ILE P  84       4.070   4.740   9.207  1.00  0.00      PROA
ATOM   1395  C   ILE P  84       7.200   8.765  11.349  1.00  0.80      PROA
ATOM   1396  O   ILE P  84       8.383   8.512  11.384  1.00  0.90      PROA
ATOM   1397  N   ILE P  85       6.760   9.997  11.615  1.00  0.80      PROA
ATOM   1398  HN  ILE P  85       5.789  10.219  11.574  1.00  0.00      PROA
ATOM   1399  CA  ILE P  85       7.627  11.092  11.977  1.00  0.89      PROA
ATOM   1400  HA  ILE P  85       8.456  11.097  11.285  1.00  0.00      PROA
ATOM   1401  CB  ILE P  85       6.917  12.411  11.934  1.00  1.00      PROA
ATOM   1402  HB  ILE P  85       5.940  12.168  11.484  1.00  0.00      PROA
ATOM   1403  CG2 ILE P  85       6.671  13.110  12.720  1.00  1.39      PROA
ATOM   1404 HG21 ILE P  85       7.404  13.945  12.732  1.00  0.00      PROA
ATOM   1405 HG22 ILE P  85       6.702  12.597  13.705  1.00  0.00      PROA
ATOM   1406 HG23 ILE P  85       5.657  13.530  12.548  1.00  0.00      PROA
ATOM   1407  CG1 ILE P  85       7.181  13.197  11.344  1.00  1.46      PROA
ATOM   1408 HG11 ILE P  85       8.202  13.187  11.656  1.00  0.00      PROA
ATOM   1409 HG12 ILE P  85       6.549  13.890  11.853  1.00  0.00      PROA
ATOM   1410  CD  ILE P  85       7.296  13.616  10.814  1.00  2.30      PROA
ATOM   1411  HD1 ILE P  85       6.342  13.842  10.292  1.00  0.00      PROA
ATOM   1412  HD2 ILE P  85       7.989  13.132  10.093  1.00  0.00      PROA
ATOM   1413  HD3 ILE P  85       7.737  14.570  11.175  1.00  0.00      PROA
ATOM   1414  C   ILE P  85       8.351  10.882  13.293  1.00  0.94      PROA
ATOM   1415  O   ILE P  85       9.529  11.143  13.410  1.00  1.04      PROA
ATOM   1416  N   GLU P  86       7.687  10.322  14.307  1.00  0.94      PROA
ATOM   1417  HN  GLU P  86       6.710  10.139  14.241  1.00  0.00      PROA
ATOM   1418  CA  GLU P  86       8.294   9.938  15.557  1.00  1.03      PROA
ATOM   1419  HA  GLU P  86       8.830  10.791  15.946  1.00  0.00      PROA
ATOM   1420  CB  GLU P  86       7.230   9.482  16.551  1.00  1.08      PROA
ATOM   1421  HB1 GLU P  86       6.955   8.469  16.208  1.00  0.00      PROA
ATOM   1422  HB2 GLU P  86       6.387  10.176  16.383  1.00  0.00      PROA
ATOM   1423  CG  GLU P  86       7.290   9.389  17.649  1.00  1.58      PROA
ATOM   1424  HG1 GLU P  86       7.752  10.339  17.967  1.00  0.00      PROA
ATOM   1425  HG2 GLU P  86       7.992   8.552  17.803  1.00  0.00      PROA
ATOM   1426  CD  GLU P  86       6.389   9.185  18.547  1.00  1.85      PROA
ATOM   1427  OE1 GLU P  86       6.001   9.121  18.891  1.00  2.34      PROA
ATOM   1428  OE2 GLU P  86       6.051   9.088  18.934  1.00  2.28      PROA
ATOM   1429  C   GLU P  86       9.362   8.889  15.415  1.00  1.08      PROA
ATOM   1430  O   GLU P  86      10.400   8.962  16.030  1.00  1.21      PROA
ATOM   1431  N   THR P  87       9.142   7.905  14.548  1.00  1.05      PROA
ATOM   1432  HN  THR P  87       8.264   7.818  14.084  1.00  0.00      PROA
ATOM   1433  CA  THR P  87      10.113   6.899  14.201  1.00  1.16      PROA
ATOM   1434  HA  THR P  87      10.533   6.522  15.121  1.00  0.00      PROA
ATOM   1435  CB  THR P  87       9.515   5.760  13.406  1.00  1.20      PROA
ATOM   1436  HB  THR P  87       9.182   6.143  12.418  1.00  0.00      PROA
ATOM   1437  OG1 THR P  87       8.552   5.244  13.957  1.00  1.45      PROA
ATOM   1438  HG1 THR P  87       7.900   5.941  14.058  1.00  0.00      PROA
ATOM   1439  CG2 THR P  87      10.310   4.697  13.179  1.00  1.38      PROA
ATOM   1440 HG21 THR P  87      10.630   4.247  14.143  1.00  0.00      PROA
ATOM   1441 HG22 THR P  87      11.215   5.014  12.618  1.00  0.00      PROA
ATOM   1442 HG23 THR P  87       9.758   3.930  12.595  1.00  0.00      PROA
ATOM   1443  C   THR P  87      11.305   7.450  13.476  1.00  1.23      PROA
ATOM   1444  O   THR P  87      12.415   7.071  13.728  1.00  1.40      PROA
ATOM   1445  N   LEU P  88      11.107   8.402  12.581  1.00  1.15      PROA
ATOM   1446  HN  LEU P  88      10.187   8.729  12.381  1.00  0.00      PROA
ATOM   1447  CA  LEU P  88      12.148   9.043  11.831  1.00  1.24      PROA
ATOM   1448  HA  LEU P  88      12.842   8.283  11.504  1.00  0.00      PROA
ATOM   1449  CB  LEU P  88      11.570   9.771  10.646  1.00  1.17      PROA
ATOM   1450  HB1 LEU P  88      12.037  10.774  10.661  1.00  0.00      PROA
ATOM   1451  HB2 LEU P  88      10.488   9.865  10.858  1.00  0.00      PROA
ATOM   1452  CG  LEU P  88      11.633   9.441   9.620  1.00  1.50      PROA
ATOM   1453  HG  LEU P  88      11.179   8.471   9.766  1.00  0.00      PROA
ATOM   1454  CD1 LEU P  88      11.465   9.508   8.677  1.00  1.92      PROA
ATOM   1455 HD11 LEU P  88      11.210  10.555   8.408  1.00  0.00      PROA
ATOM   1456 HD12 LEU P  88      10.612   8.853   8.397  1.00  0.00      PROA
ATOM   1457 HD13 LEU P  88      12.371   9.206   8.109  1.00  0.00      PROA
ATOM   1458  CD2 LEU P  88      12.043   9.316   8.932  1.00  2.03      PROA
ATOM   1459 HD21 LEU P  88      13.060   8.929   9.158  1.00  0.00      PROA
ATOM   1460 HD22 LEU P  88      12.143  10.271   8.373  1.00  0.00      PROA
ATOM   1461 HD23 LEU P  88      11.511   8.569   8.305  1.00  0.00      PROA
ATOM   1462  C   LEU P  88      12.991   9.973  12.624  1.00  1.38      PROA
ATOM   1463  O   LEU P  88      14.115  10.132  12.351  1.00  1.61      PROA
ATOM   1464  N   ARG P  89      12.482  10.594  13.648  1.00  1.37      PROA
ATOM   1465  HN  ARG P  89      11.520  10.481  13.880  1.00  0.00      PROA
ATOM   1466  CA  ARG P  89      13.190  11.454  14.505  1.00  1.59      PROA
ATOM   1467  HA  ARG P  89      13.872  12.032  13.900  1.00  0.00      PROA
ATOM   1468  CB  ARG P  89      12.290  12.354  15.251  1.00  1.64      PROA
ATOM   1469  HB1 ARG P  89      12.996  12.884  15.904  1.00  0.00      PROA
ATOM   1470  HB2 ARG P  89      11.688  11.640  15.828  1.00  0.00      PROA
ATOM   1471  CG  ARG P  89      11.680  13.006  15.069  1.00  1.75      PROA
ATOM   1472  HG1 ARG P  89      10.850  12.361  14.801  1.00  0.00      PROA
ATOM   1473  HG2 ARG P  89      12.176  13.436  14.205  1.00  0.00      PROA
ATOM   1474  CD  ARG P  89      11.085  13.905  15.366  1.00  2.15      PROA
ATOM   1475  HD1 ARG P  89      11.910  14.603  15.412  1.00  0.00      PROA
ATOM   1476  HD2 ARG P  89      10.754  13.535  16.327  1.00  0.00      PROA
ATOM   1477  NE  ARG P  89      10.507  14.489  15.317  1.00  2.68      PROA
ATOM   1478  HE  ARG P  89      10.506  14.531  14.409  1.00  0.00      PROA
ATOM   1479  CZ  ARG P  89       9.835  15.160  15.438  1.00  3.27      PROA
ATOM   1480  NH1 ARG P  89       9.583  15.402  15.606  1.00  3.59      PROA
ATOM   1481 HH11 ARG P  89       9.873  16.322  15.870  1.00  0.00      PROA
ATOM   1482 HH12 ARG P  89       8.643  15.107  15.775  1.00  0.00      PROA
ATOM   1483  NH2 ARG P  89       9.393  15.617  15.392  1.00  3.99      PROA
ATOM   1484 HH21 ARG P  89       8.430  15.372  15.281  1.00  0.00      PROA
ATOM   1485 HH22 ARG P  89       9.663  16.579  15.431  1.00  0.00      PROA
ATOM   1486  C   ARG P  89      14.078  10.812  15.432  1.00  1.80      PROA
ATOM   1487  O   ARG P  89      14.644  10.773  15.983  1.00  1.89      PROA
ATOM   1488  N   LYS P  90      14.236  10.294  15.621  1.00  2.50      PROA
ATOM   1489  HN  LYS P  90      13.714   9.590  15.193  1.00  0.00      PROA
ATOM   1490  CA  LYS P  90      15.069   9.657  16.447  1.00  2.93      PROA
ATOM   1491  HA  LYS P  90      15.000  10.166  17.396  1.00  0.00      PROA
ATOM   1492  CB  LYS P  90      14.970   9.032  16.543  1.00  3.85      PROA
ATOM   1493  HB1 LYS P  90      15.880   8.656  17.051  1.00  0.00      PROA
ATOM   1494  HB2 LYS P  90      14.898   8.579  15.535  1.00  0.00      PROA
ATOM   1495  CG  LYS P  90      14.580   8.848  16.805  1.00  4.09      PROA
ATOM   1496  HG1 LYS P  90      13.806   8.779  16.029  1.00  0.00      PROA
ATOM   1497  HG2 LYS P  90      14.369   9.675  17.495  1.00  0.00      PROA
ATOM   1498  CD  LYS P  90      14.401   8.183  17.280  1.00  4.59      PROA
ATOM   1499  HD1 LYS P  90      15.249   8.336  17.896  1.00  0.00      PROA
ATOM   1500  HD2 LYS P  90      14.509   7.514  16.466  1.00  0.00      PROA
ATOM   1501  CE  LYS P  90      14.230   7.843  17.564  1.00  5.30      PROA
ATOM   1502  HE1 LYS P  90      13.249   7.926  17.167  1.00  0.00      PROA
ATOM   1503  HE2 LYS P  90      14.459   8.387  18.447  1.00  0.00      PROA
ATOM   1504  NZ  LYS P  90      14.044   7.320  17.928  1.00  5.93      PROA
ATOM   1505  HZ1 LYS P  90      14.851   6.986  18.493  1.00  0.00      PROA
ATOM   1506  HZ2 LYS P  90      13.722   6.557  17.299  1.00  0.00      PROA
ATOM   1507  HZ3 LYS P  90      13.268   7.597  18.562  1.00  0.00      PROA
ATOM   1508  C   LYS P  90      15.803   9.577  16.480  1.00  3.55      PROA
ATOM   1509  O   LYS P  90      15.940   9.654  16.230  1.00  4.18      PROA
ATOM   1510  N   LYS P  91      16.303   9.424  16.803  1.00  3.89      PROA
ATOM   1511  HN  LYS P  91      15.985   9.160  17.661  1.00  0.00      PROA
ATOM   1512  CA  LYS P  91      17.035   9.326  16.905  1.00  4.82      PROA
ATOM   1513  HA  LYS P  91      17.428  10.283  16.621  1.00  0.00      PROA
ATOM   1514  CB  LYS P  91      17.235   9.227  17.198  1.00  5.41      PROA
ATOM   1515  HB1 LYS P  91      17.871   9.946  17.649  1.00  0.00      PROA
ATOM   1516  HB2 LYS P  91      17.506   8.208  17.311  1.00  0.00      PROA
ATOM   1517  CG  LYS P  91      16.695   9.356  17.118  1.00  5.49      PROA
ATOM   1518  HG1 LYS P  91      16.064   8.626  16.727  1.00  0.00      PROA
ATOM   1519  HG2 LYS P  91      16.428  10.361  17.074  1.00  0.00      PROA
ATOM   1520  CD  LYS P  91      16.868   9.287  17.282  1.00  6.13      PROA
ATOM   1521  HD1 LYS P  91      16.220   9.246  18.146  1.00  0.00      PROA
ATOM   1522  HD2 LYS P  91      17.462  10.188  17.232  1.00  0.00      PROA
ATOM   1523  CE  LYS P  91      16.946   9.222  17.321  1.00  6.82      PROA
ATOM   1524  HE1 LYS P  91      17.677   9.985  17.578  1.00  0.00      PROA
ATOM   1525  HE2 LYS P  91      17.179   8.684  16.405  1.00  0.00      PROA
ATOM   1526  NZ  LYS P  91      17.008   9.100  17.430  1.00  7.43      PROA
ATOM   1527  HZ1 LYS P  91      16.216   8.565  17.839  1.00  0.00      PROA
ATOM   1528  HZ2 LYS P  91      17.547   9.558  18.192  1.00  0.00      PROA
ATOM   1529  HZ3 LYS P  91      17.631   8.452  16.907  1.00  0.00      PROA
ATOM   1530  C   LYS P  91      17.657   9.178  17.005  1.00  5.44      PROA
ATOM   1531  OT1 LYS P  91      17.935   9.133  16.980  1.00  5.91      PROA
ATOM   1532  OT2 LYS P  91      17.887   9.113  17.115  1.00  5.83      PROA
ATOM   1533  N   GLY P   2      20.018 -13.418 -16.848  1.00  9.00      PROB
ATOM   1534  HT1 GLY P   2      20.673 -13.901 -16.200  1.00  0.00      PROB
ATOM   1535  HT2 GLY P   2      20.276 -12.413 -16.916  1.00  0.00      PROB
ATOM   1536  HT3 GLY P   2      20.077 -13.855 -17.790  1.00  0.00      PROB
ATOM   1537  CA  GLY P   2      19.434 -13.469 -16.631  1.00  8.27      PROB
ATOM   1538  HA1 GLY P   2      19.432 -13.002 -15.658  1.00  0.00      PROB
ATOM   1539  HA2 GLY P   2      19.237 -14.527 -16.542  1.00  0.00      PROB
ATOM   1540  C   GLY P   2      18.754 -13.097 -17.122  1.00  7.52      PROB
ATOM   1541  O   GLY P   2      18.790 -12.727 -17.733  1.00  7.62      PROB
ATOM   1542  N   ARG P   3      18.106 -13.184 -16.873  1.00  6.92      PROB
ATOM   1543  HN  ARG P   3      17.927 -13.701 -16.040  1.00  0.00      PROB
ATOM   1544  CA  ARG P   3      17.394 -12.842 -17.278  1.00  6.32      PROB
ATOM   1545  HA  ARG P   3      17.457 -12.957 -18.348  1.00  0.00      PROB
ATOM   1546  CB  ARG P   3      16.761 -13.396 -16.885  1.00  6.25      PROB
ATOM   1547  HB1 ARG P   3      15.788 -13.109 -17.329  1.00  0.00      PROB
ATOM   1548  HB2 ARG P   3      16.762 -13.142 -15.807  1.00  0.00      PROB
ATOM   1549  CG  ARG P   3      16.796 -14.284 -16.927  1.00  6.95      PROB
ATOM   1550  HG1 ARG P   3      17.273 -14.566 -15.974  1.00  0.00      PROB
ATOM   1551  HG2 ARG P   3      17.485 -14.473 -17.766  1.00  0.00      PROB
ATOM   1552  CD  ARG P   3      16.259 -14.813 -17.018  1.00  7.26      PROB
ATOM   1553  HD1 ARG P   3      16.165 -15.005 -15.972  1.00  0.00      PROB
ATOM   1554  HD2 ARG P   3      16.891 -15.465 -17.578  1.00  0.00      PROB
ATOM   1555  NE  ARG P   3      15.863 -15.092 -17.117  1.00  7.64      PROB
ATOM   1556  HE  ARG P   3      15.916 -14.950 -17.999  1.00  0.00      PROB
ATOM   1557  CZ  ARG P   3      15.370 -15.448 -17.166  1.00  8.15      PROB
ATOM   1558  NH1 ARG P   3      15.168 -15.616 -17.138  1.00  8.39      PROB
ATOM   1559 HH11 ARG P   3      14.290 -15.289 -16.788  1.00  0.00      PROB
ATOM   1560 HH12 ARG P   3      15.281 -16.579 -17.382  1.00  0.00      PROB
ATOM   1561  NH2 ARG P   3      15.071 -15.651 -17.250  1.00  8.68      PROB
ATOM   1562 HH21 ARG P   3      15.015 -16.605 -16.955  1.00  0.00      PROB
ATOM   1563 HH22 ARG P   3      14.321 -15.244 -17.771  1.00  0.00      PROB
ATOM   1564  C   ARG P   3      17.128 -11.834 -17.254  1.00  5.63      PROB
ATOM   1565  O   ARG P   3      17.220 -11.476 -16.525  1.00  5.47      PROB
ATOM   1566  N   LYS P   4      16.793 -11.346 -18.070  1.00  5.42      PROB
ATOM   1567  HN  LYS P   4      16.721 -11.854 -18.921  1.00  0.00      PROB
ATOM   1568  CA  LYS P   4      16.503 -10.382 -18.178  1.00  4.97      PROB
ATOM   1569  HA  LYS P   4      16.994  -9.836 -17.387  1.00  0.00      PROB
ATOM   1570  CB  LYS P   4      16.744  -9.785 -19.289  1.00  5.49      PROB
ATOM   1571  HB1 LYS P   4      16.731  -8.721 -19.005  1.00  0.00      PROB
ATOM   1572  HB2 LYS P   4      15.858 -10.028 -19.897  1.00  0.00      PROB
ATOM   1573  CG  LYS P   4      17.369  -9.823 -19.845  1.00  6.14      PROB
ATOM   1574  HG1 LYS P   4      16.906 -10.285 -20.734  1.00  0.00      PROB
ATOM   1575  HG2 LYS P   4      18.088 -10.525 -19.389  1.00  0.00      PROB
ATOM   1576  CD  LYS P   4      17.734  -9.365 -20.084  1.00  6.65      PROB
ATOM   1577  HD1 LYS P   4      18.169  -8.979 -19.161  1.00  0.00      PROB
ATOM   1578  HD2 LYS P   4      16.961  -8.703 -20.476  1.00  0.00      PROB
ATOM   1579  CE  LYS P   4      18.261  -9.212 -20.536  1.00  7.42      PROB
ATOM   1580  HE1 LYS P   4      18.687 -10.197 -20.525  1.00  0.00      PROB
ATOM   1581  HE2 LYS P   4      18.729  -8.488 -19.897  1.00  0.00      PROB
ATOM   1582  NZ  LYS P   4      18.533  -9.074 -20.930  1.00  7.94      PROB
ATOM   1583  HZ1 LYS P   4      18.332  -8.080 -21.160  1.00  0.00      PROB
ATOM   1584  HZ2 LYS P   4      18.292  -9.674 -21.745  1.00  0.00      PROB
ATOM   1585  HZ3 LYS P   4      19.543  -9.181 -20.708  1.00  0.00      PROB
ATOM   1586  C   LYS P   4      15.514 -10.334 -17.883  1.00  4.16      PROB
ATOM   1587  O   LYS P   4      14.959 -10.936 -18.099  1.00  4.10      PROB
ATOM   1588  N   LYS P   5      15.271  -9.603 -17.369  1.00  3.78      PROB
ATOM   1589  HN  LYS P   5      15.964  -8.956 -17.065  1.00  0.00      PROB
ATOM   1590  CA  LYS P   5      14.360  -9.382 -17.074  1.00  3.28      PROB
ATOM   1591  HA  LYS P   5      14.403  -8.582 -16.350  1.00  0.00      PROB
ATOM   1592  CB  LYS P   5      13.768  -9.046 -18.069  1.00  3.55      PROB
ATOM   1593  HB1 LYS P   5      12.742  -8.804 -17.733  1.00  0.00      PROB
ATOM   1594  HB2 LYS P   5      13.742  -9.945 -18.713  1.00  0.00      PROB
ATOM   1595  CG  LYS P   5      14.103  -8.099 -18.830  1.00  4.12      PROB
ATOM   1596  HG1 LYS P   5      13.892  -8.567 -19.791  1.00  0.00      PROB
ATOM   1597  HG2 LYS P   5      15.170  -8.073 -18.612  1.00  0.00      PROB
ATOM   1598  CD  LYS P   5      14.003  -7.374 -19.026  1.00  4.44      PROB
ATOM   1599  HD1 LYS P   5      14.671  -6.933 -18.295  1.00  0.00      PROB
ATOM   1600  HD2 LYS P   5      12.959  -7.292 -18.748  1.00  0.00      PROB
ATOM   1601  CE  LYS P   5      14.024  -6.602 -19.716  1.00  4.97      PROB
ATOM   1602  HE1 LYS P   5      13.361  -7.000 -20.493  1.00  0.00      PROB
ATOM   1603  HE2 LYS P   5      15.078  -6.621 -20.017  1.00  0.00      PROB
ATOM   1604  NZ  LYS P   5      13.909  -5.966 -19.807  1.00  5.47      PROB
ATOM   1605  HZ1 LYS P   5      14.509  -5.409 -19.165  1.00  0.00      PROB
ATOM   1606  HZ2 LYS P   5      12.908  -5.763 -19.609  1.00  0.00      PROB
ATOM   1607  HZ3 LYS P   5      14.126  -5.712 -20.792  1.00  0.00      PROB
ATOM   1608  C   LYS P   5      13.876 -10.173 -16.180  1.00  2.75      PROB
ATOM   1609  O   LYS P   5      13.042 -10.488 -16.298  1.00  2.75      PROB
ATOM   1610  N   ILE P   6      14.401 -10.517 -15.242  1.00  2.59      PROB
ATOM   1611  HN  ILE P   6      15.321 -10.178 -15.098  1.00  0.00      PROB
ATOM   1612  CA  ILE P   6      14.055 -11.269 -14.301  1.00  2.26      PROB
ATOM   1613  HA  ILE P   6      13.344 -11.968 -14.714  1.00  0.00      PROB
ATOM   1614  CB  ILE P   6      14.957 -11.903 -13.736  1.00  2.71      PROB
ATOM   1615  HB  ILE P   6      15.780 -11.173 -13.648  1.00  0.00      PROB
ATOM   1616  CG2 ILE P   6      14.963 -12.319 -12.968  1.00  2.96      PROB
ATOM   1617 HG21 ILE P   6      14.326 -13.228 -13.021  1.00  0.00      PROB
ATOM   1618 HG22 ILE P   6      14.565 -11.652 -12.174  1.00  0.00      PROB
ATOM   1619 HG23 ILE P   6      15.999 -12.627 -12.713  1.00  0.00      PROB
ATOM   1620  CG1 ILE P   6      15.349 -12.419 -14.138  1.00  3.43      PROB
ATOM   1621 HG11 ILE P   6      16.353 -12.090 -13.883  1.00  0.00      PROB
ATOM   1622 HG12 ILE P   6      15.050 -12.105 -15.134  1.00  0.00      PROB
ATOM   1623  CD  ILE P   6      15.491 -13.076 -14.278  1.00  4.06      PROB
ATOM   1624  HD1 ILE P   6      14.817 -13.450 -15.079  1.00  0.00      PROB
ATOM   1625  HD2 ILE P   6      15.341 -13.697 -13.369  1.00  0.00      PROB
ATOM   1626  HD3 ILE P   6      16.542 -13.170 -14.626  1.00  0.00      PROB
ATOM   1627  C   ILE P   6      13.426 -10.771 -13.356  1.00  1.78      PROB
ATOM   1628  O   ILE P   6      13.713 -10.006 -12.909  1.00  1.98      PROB
ATOM   1629  N   GLN P   7      12.521 -11.187 -13.047  1.00  1.68      PROB
ATOM   1630  HN  GLN P   7      12.167 -11.989 -13.518  1.00  0.00      PROB
ATOM   1631  CA  GLN P   7      11.829 -10.816 -12.173  1.00  1.77      PROB
ATOM   1632  HA  GLN P   7      11.900  -9.743 -12.078  1.00  0.00      PROB
ATOM   1633  CB  GLN P   7      10.734 -11.166 -12.520  1.00  2.42      PROB
ATOM   1634  HB1 GLN P   7      10.036 -10.793 -11.745  1.00  0.00      PROB
ATOM   1635  HB2 GLN P   7      10.748 -12.273 -12.499  1.00  0.00      PROB
ATOM   1636  CG  GLN P   7      10.222 -10.847 -13.629  1.00  2.88      PROB
ATOM   1637  HG1 GLN P   7       9.129 -11.005 -13.530  1.00  0.00      PROB
ATOM   1638  HG2 GLN P   7      10.631 -11.552 -14.380  1.00  0.00      PROB
ATOM   1639  CD  GLN P   7      10.329  -9.983 -13.996  1.00  3.17      PROB
ATOM   1640  OE1 GLN P   7      10.366  -9.598 -14.166  1.00  3.41      PROB
ATOM   1641  NE2 GLN P   7      10.376  -9.655 -14.126  1.00  3.78      PROB
ATOM   1642 HE21 GLN P   7      11.080  -9.060 -13.739  1.00  0.00      PROB
ATOM   1643 HE22 GLN P   7       9.804  -9.329 -14.878  1.00  0.00      PROB
ATOM   1644  C   GLN P   7      12.128 -11.099 -10.785  1.00  1.51      PROB
ATOM   1645  O   GLN P   7      12.860 -11.776 -10.486  1.00  1.83      PROB
ATOM   1646  N   ILE P   8      11.569 -10.572  -9.892  1.00  1.22      PROB
ATOM   1647  HN  ILE P   8      10.897  -9.875 -10.112  1.00  0.00      PROB
ATOM   1648  CA  ILE P   8      11.690 -10.763  -8.505  1.00  1.04      PROB
ATOM   1649  HA  ILE P   8      12.738 -10.883  -8.275  1.00  0.00      PROB
ATOM   1650  CB  ILE P   8      11.133  -9.615  -7.767  1.00  1.12      PROB
ATOM   1651  HB  ILE P   8      11.389  -8.709  -8.351  1.00  0.00      PROB
ATOM   1652  CG2 ILE P   8      10.079  -9.554  -7.551  1.00  1.53      PROB
ATOM   1653 HG21 ILE P   8       9.861 -10.036  -6.574  1.00  0.00      PROB
ATOM   1654 HG22 ILE P   8       9.500 -10.077  -8.342  1.00  0.00      PROB
ATOM   1655 HG23 ILE P   8       9.765  -8.490  -7.500  1.00  0.00      PROB
ATOM   1656  CG1 ILE P   8      11.501  -9.287  -6.782  1.00  1.48      PROB
ATOM   1657 HG11 ILE P   8      11.796 -10.237  -6.313  1.00  0.00      PROB
ATOM   1658 HG12 ILE P   8      10.590  -8.891  -6.311  1.00  0.00      PROB
ATOM   1659  CD  ILE P   8      12.265  -8.603  -6.420  1.00  1.78      PROB
ATOM   1660  HD1 ILE P   8      12.059  -7.574  -6.784  1.00  0.00      PROB
ATOM   1661  HD2 ILE P   8      13.263  -8.918  -6.794  1.00  0.00      PROB
ATOM   1662  HD3 ILE P   8      12.268  -8.593  -5.309  1.00  0.00      PROB
ATOM   1663  C   ILE P   8      11.144 -12.087  -8.042  1.00  0.98      PROB
ATOM   1664  O   ILE P   8      10.157 -12.551  -8.503  1.00  1.10      PROB
ATOM   1665  N   GLN P   9      11.799 -12.754  -7.133  1.00  0.93      PROB
ATOM   1666  HN  GLN P   9      12.624 -12.375  -6.724  1.00  0.00      PROB
ATOM   1667  CA  GLN P   9      11.432 -14.040  -6.641  1.00  0.94      PROB
ATOM   1668  HA  GLN P   9      10.450 -14.274  -7.024  1.00  0.00      PROB
ATOM   1669  CB  GLN P   9      12.419 -15.086  -7.070  1.00  1.14      PROB
ATOM   1670  HB1 GLN P   9      11.807 -15.996  -7.026  1.00  0.00      PROB
ATOM   1671  HB2 GLN P   9      13.140 -15.059  -6.243  1.00  0.00      PROB
ATOM   1672  CG  GLN P   9      13.031 -15.289  -7.869  1.00  1.64      PROB
ATOM   1673  HG1 GLN P   9      13.846 -15.962  -7.528  1.00  0.00      PROB
ATOM   1674  HG2 GLN P   9      13.472 -14.335  -8.228  1.00  0.00      PROB
ATOM   1675  CD  GLN P   9      12.682 -15.619  -8.450  1.00  2.32      PROB
ATOM   1676  OE1 GLN P   9      12.503 -16.074  -8.316  1.00  2.93      PROB
ATOM   1677  NE2 GLN P   9      12.586 -15.404  -9.130  1.00  2.90      PROB
ATOM   1678 HE21 GLN P   9      12.223 -16.042  -9.809  1.00  0.00      PROB
ATOM   1679 HE22 GLN P   9      12.816 -14.468  -9.396  1.00  0.00      PROB
ATOM   1680  C   GLN P   9      11.316 -14.040  -5.150  1.00  0.83      PROB
ATOM   1681  O   GLN P   9      11.985 -13.302  -4.472  1.00  0.87      PROB
ATOM   1682  N   ARG P  10      10.430 -14.864  -4.601  1.00  0.80      PROB
ATOM   1683  HN  ARG P  10       9.879 -15.469  -5.168  1.00  0.00      PROB
ATOM   1684  CA  ARG P  10      10.178 -14.970  -3.184  1.00  0.76      PROB
ATOM   1685  HA  ARG P  10      10.044 -13.970  -2.800  1.00  0.00      PROB
ATOM   1686  CB  ARG P  10       8.935 -15.820  -2.879  1.00  0.79      PROB
ATOM   1687  HB1 ARG P  10       8.088 -15.402  -3.461  1.00  0.00      PROB
ATOM   1688  HB2 ARG P  10       8.714 -15.719  -1.796  1.00  0.00      PROB
ATOM   1689  CG  ARG P  10       9.027 -17.296  -3.195  1.00  0.86      PROB
ATOM   1690  HG1 ARG P  10       9.819 -17.740  -2.555  1.00  0.00      PROB
ATOM   1691  HG2 ARG P  10       9.321 -17.406  -4.260  1.00  0.00      PROB
ATOM   1692  CD  ARG P  10       7.745 -18.075  -2.973  1.00  0.90      PROB
ATOM   1693  HD1 ARG P  10       7.859 -19.120  -3.331  1.00  0.00      PROB
ATOM   1694  HD2 ARG P  10       6.897 -17.583  -3.495  1.00  0.00      PROB
ATOM   1695  NE  ARG P  10       7.451 -18.105  -1.525  1.00  0.89      PROB
ATOM   1696  HE  ARG P  10       6.883 -17.371  -1.156  1.00  0.00      PROB
ATOM   1697  CZ  ARG P  10       7.863 -18.991  -0.710  1.00  1.04      PROB
ATOM   1698  NH1 ARG P  10       8.635 -19.935  -1.052  1.00  1.25      PROB
ATOM   1699 HH11 ARG P  10       8.947 -20.007  -1.999  1.00  0.00      PROB
ATOM   1700 HH12 ARG P  10       8.932 -20.608  -0.375  1.00  0.00      PROB
ATOM   1701  NH2 ARG P  10       7.464 -18.932   0.516  1.00  1.09      PROB
ATOM   1702 HH21 ARG P  10       6.845 -18.202   0.806  1.00  0.00      PROB
ATOM   1703 HH22 ARG P  10       7.773 -19.617   1.176  1.00  0.00      PROB
ATOM   1704  C   ARG P  10      11.351 -15.454  -2.347  1.00  0.79      PROB
ATOM   1705  O   ARG P  10      12.194 -16.207  -2.790  1.00  0.88      PROB
ATOM   1706  N   ILE P  11      11.437 -15.008  -1.094  1.00  0.78      PROB
ATOM   1707  HN  ILE P  11      10.778 -14.347  -0.745  1.00  0.00      PROB
ATOM   1708  CA  ILE P  11      12.447 -15.411  -0.142  1.00  0.82      PROB
ATOM   1709  HA  ILE P  11      13.377 -15.533  -0.678  1.00  0.00      PROB
ATOM   1710  CB  ILE P  11      12.612 -14.379   0.965  1.00  0.83      PROB
ATOM   1711  HB  ILE P  11      11.636 -14.229   1.473  1.00  0.00      PROB
ATOM   1712  CG2 ILE P  11      13.644 -14.833   1.987  1.00  0.92      PROB
ATOM   1713 HG21 ILE P  11      14.576 -15.151   1.473  1.00  0.00      PROB
ATOM   1714 HG22 ILE P  11      13.248 -15.693   2.568  1.00  0.00      PROB
ATOM   1715 HG23 ILE P  11      13.887 -13.996   2.676  1.00  0.00      PROB
ATOM   1716  CG1 ILE P  11      12.991 -13.015   0.391  1.00  0.88      PROB
ATOM   1717 HG11 ILE P  11      12.020 -12.615   0.062  1.00  0.00      PROB
ATOM   1718 HG12 ILE P  11      13.609 -13.284  -0.479  1.00  0.00      PROB
ATOM   1719  CD  ILE P  11      13.454 -12.202   0.745  1.00  1.22      PROB
ATOM   1720  HD1 ILE P  11      14.484 -12.461   1.072  1.00  0.00      PROB
ATOM   1721  HD2 ILE P  11      12.896 -11.799   1.617  1.00  0.00      PROB
ATOM   1722  HD3 ILE P  11      13.518 -11.427  -0.049  1.00  0.00      PROB
ATOM   1723  C   ILE P  11      12.153 -16.781   0.422  1.00  0.85      PROB
ATOM   1724  O   ILE P  11      11.084 -17.050   0.894  1.00  0.89      PROB
ATOM   1725  N   THR P  12      13.099 -17.711   0.379  1.00  0.94      PROB
ATOM   1726  HN  THR P  12      14.008 -17.497   0.033  1.00  0.00      PROB
ATOM   1727  CA  THR P  12      12.923 -19.078   0.811  1.00  1.00      PROB
ATOM   1728  HA  THR P  12      11.868 -19.301   0.756  1.00  0.00      PROB
ATOM   1729  CB  THR P  12      13.686 -20.052  -0.014  1.00  1.15      PROB
ATOM   1730  HB  THR P  12      13.630 -21.044   0.481  1.00  0.00      PROB
ATOM   1731  OG1 THR P  12      14.799 -19.817  -0.182  1.00  1.50      PROB
ATOM   1732  HG1 THR P  12      15.228 -19.947   0.667  1.00  0.00      PROB
ATOM   1733  CG2 THR P  12      13.260 -20.143  -1.191  1.00  1.45      PROB
ATOM   1734 HG21 THR P  12      13.492 -19.214  -1.754  1.00  0.00      PROB
ATOM   1735 HG22 THR P  12      12.159 -20.289  -1.184  1.00  0.00      PROB
ATOM   1736 HG23 THR P  12      13.747 -20.999  -1.704  1.00  0.00      PROB
ATOM   1737  C   THR P  12      13.256 -19.311   2.237  1.00  1.04      PROB
ATOM   1738  O   THR P  12      12.822 -20.223   2.793  1.00  1.24      PROB
ATOM   1739  N   ASP P  13      14.021 -18.481   2.875  1.00  1.04      PROB
ATOM   1740  HN  ASP P  13      14.344 -17.651   2.429  1.00  0.00      PROB
ATOM   1741  CA  ASP P  13      14.474 -18.640   4.223  1.00  1.11      PROB
ATOM   1742  HA  ASP P  13      14.301 -19.663   4.522  1.00  0.00      PROB
ATOM   1743  CB  ASP P  13      15.952 -18.303   4.302  1.00  1.25      PROB
ATOM   1744  HB1 ASP P  13      16.084 -17.818   5.287  1.00  0.00      PROB
ATOM   1745  HB2 ASP P  13      16.123 -17.567   3.495  1.00  0.00      PROB
ATOM   1746  CG  ASP P  13      16.714 -18.934   4.230  1.00  1.77      PROB
ATOM   1747  OD1 ASP P  13      17.071 -19.137   4.204  1.00  2.40      PROB
ATOM   1748  OD2 ASP P  13      17.025 -19.237   4.221  1.00  2.37      PROB
ATOM   1749  C   ASP P  13      13.670 -17.788   5.184  1.00  1.05      PROB
ATOM   1750  O   ASP P  13      13.509 -16.599   4.997  1.00  1.02      PROB
ATOM   1751  N   GLU P  14      13.136 -18.394   6.246  1.00  1.10      PROB
ATOM   1752  HN  GLU P  14      13.330 -19.353   6.435  1.00  0.00      PROB
ATOM   1753  CA  GLU P  14      12.257 -17.759   7.197  1.00  1.10      PROB
ATOM   1754  HA  GLU P  14      11.424 -17.335   6.656  1.00  0.00      PROB
ATOM   1755  CB  GLU P  14      11.766 -18.786   8.219  1.00  1.22      PROB
ATOM   1756  HB1 GLU P  14      12.281 -18.444   9.124  1.00  0.00      PROB
ATOM   1757  HB2 GLU P  14      12.221 -19.704   7.830  1.00  0.00      PROB
ATOM   1758  CG  GLU P  14      11.016 -19.101   8.560  1.00  1.67      PROB
ATOM   1759  HG1 GLU P  14      10.434 -19.261   7.647  1.00  0.00      PROB
ATOM   1760  HG2 GLU P  14      10.665 -18.225   9.114  1.00  0.00      PROB
ATOM   1761  CD  GLU P  14      10.516 -20.072   9.325  1.00  1.89      PROB
ATOM   1762  OE1 GLU P  14      10.282 -20.465   9.615  1.00  2.28      PROB
ATOM   1763  OE2 GLU P  14      10.351 -20.450   9.641  1.00  2.37      PROB
ATOM   1764  C   GLU P  14      12.801 -16.550   7.919  1.00  1.07      PROB
ATOM   1765  O   GLU P  14      12.147 -15.534   8.014  1.00  1.06      PROB
ATOM   1766  N   ARG P  15      14.033 -16.606   8.430  1.00  1.12      PROB
ATOM   1767  HN  ARG P  15      14.587 -17.432   8.366  1.00  0.00      PROB
ATOM   1768  CA  ARG P  15      14.651 -15.494   9.104  1.00  1.14      PROB
ATOM   1769  HA  ARG P  15      13.933 -15.091   9.803  1.00  0.00      PROB
ATOM   1770  CB  ARG P  15      15.916 -15.918   9.838  1.00  1.30      PROB
ATOM   1771  HB1 ARG P  15      16.428 -15.001  10.197  1.00  0.00      PROB
ATOM   1772  HB2 ARG P  15      16.575 -16.440   9.113  1.00  0.00      PROB
ATOM   1773  CG  ARG P  15      15.719 -16.791  10.970  1.00  1.55      PROB
ATOM   1774  HG1 ARG P  15      16.738 -17.109  11.254  1.00  0.00      PROB
ATOM   1775  HG2 ARG P  15      15.160 -17.652  10.561  1.00  0.00      PROB
ATOM   1776  CD  ARG P  15      15.307 -16.607  11.764  1.00  2.23      PROB
ATOM   1777  HD1 ARG P  15      15.522 -17.367  12.542  1.00  0.00      PROB
ATOM   1778  HD2 ARG P  15      14.213 -16.465  11.654  1.00  0.00      PROB
ATOM   1779  NE  ARG P  15      15.623 -16.002  11.913  1.00  2.80      PROB
ATOM   1780  HE  ARG P  15      16.561 -15.849  11.602  1.00  0.00      PROB
ATOM   1781  CZ  ARG P  15      15.347 -15.579  12.219  1.00  3.76      PROB
ATOM   1782  NH1 ARG P  15      14.750 -15.676  12.513  1.00  4.30      PROB
ATOM   1783 HH11 ARG P  15      14.646 -16.383  13.212  1.00  0.00      PROB
ATOM   1784 HH12 ARG P  15      13.966 -15.113  12.251  1.00  0.00      PROB
ATOM   1785  NH2 ARG P  15      15.699 -15.030  12.233  1.00  4.49      PROB
ATOM   1786 HH21 ARG P  15      15.938 -14.567  11.379  1.00  0.00      PROB
ATOM   1787 HH22 ARG P  15      16.000 -14.651  13.108  1.00  0.00      PROB
ATOM   1788  C   ARG P  15      14.934 -14.317   8.203  1.00  1.07      PROB
ATOM   1789  O   ARG P  15      14.689 -13.180   8.551  1.00  1.08      PROB
ATOM   1790  N   ASN P  16      15.398 -14.571   6.979  1.00  1.04      PROB
ATOM   1791  HN  ASN P  16      15.637 -15.499   6.705  1.00  0.00      PROB
ATOM   1792  CA  ASN P  16      15.596 -13.566   5.960  1.00  0.99      PROB
ATOM   1793  HA  ASN P  16      16.165 -12.756   6.391  1.00  0.00      PROB
ATOM   1794  CB  ASN P  16      16.347 -14.173   4.759  1.00  1.03      PROB
ATOM   1795  HB1 ASN P  16      15.566 -14.469   4.031  1.00  0.00      PROB
ATOM   1796  HB2 ASN P  16      16.857 -15.077   5.146  1.00  0.00      PROB
ATOM   1797  CG  ASN P  16      17.085 -13.653   4.188  1.00  1.58      PROB
ATOM   1798  OD1 ASN P  16      17.179 -13.073   4.442  1.00  2.30      PROB
ATOM   1799  ND2 ASN P  16      17.634 -13.860   3.384  1.00  1.94      PROB
ATOM   1800 HD21 ASN P  16      18.278 -13.182   3.030  1.00  0.00      PROB
ATOM   1801 HD22 ASN P  16      17.542 -14.746   2.930  1.00  0.00      PROB
ATOM   1802  C   ASN P  16      14.293 -12.919   5.531  1.00  0.91      PROB
ATOM   1803  O   ASN P  16      14.219 -11.719   5.328  1.00  0.89      PROB
ATOM   1804  N   ARG P  17      13.214 -13.708   5.422  1.00  0.89      PROB
ATOM   1805  HN  ARG P  17      13.286 -14.695   5.538  1.00  0.00      PROB
ATOM   1806  CA  ARG P  17      11.884 -13.222   5.135  1.00  0.84      PROB
ATOM   1807  HA  ARG P  17      11.928 -12.639   4.227  1.00  0.00      PROB
ATOM   1808  CB  ARG P  17      10.908 -14.404   4.969  1.00  0.86      PROB
ATOM   1809  HB1 ARG P  17      10.887 -14.959   5.930  1.00  0.00      PROB
ATOM   1810  HB2 ARG P  17      11.315 -15.067   4.177  1.00  0.00      PROB
ATOM   1811  CG  ARG P  17       9.508 -14.081   4.607  1.00  0.90      PROB
ATOM   1812  HG1 ARG P  17       9.507 -13.671   3.576  1.00  0.00      PROB
ATOM   1813  HG2 ARG P  17       9.145 -13.300   5.307  1.00  0.00      PROB
ATOM   1814  CD  ARG P  17       8.532 -15.238   4.651  1.00  0.94      PROB
ATOM   1815  HD1 ARG P  17       7.514 -14.892   4.371  1.00  0.00      PROB
ATOM   1816  HD2 ARG P  17       8.516 -15.688   5.667  1.00  0.00      PROB
ATOM   1817  NE  ARG P  17       8.933 -16.249   3.720  1.00  0.94      PROB
ATOM   1818  HE  ARG P  17       8.983 -15.971   2.763  1.00  0.00      PROB
ATOM   1819  CZ  ARG P  17       9.236 -17.473   3.971  1.00  0.98      PROB
ATOM   1820  NH1 ARG P  17       9.106 -18.033   5.072  1.00  1.05      PROB
ATOM   1821 HH11 ARG P  17       8.740 -17.525   5.851  1.00  0.00      PROB
ATOM   1822 HH12 ARG P  17       9.368 -18.992   5.179  1.00  0.00      PROB
ATOM   1823  NH2 ARG P  17       9.698 -18.191   3.066  1.00  1.14      PROB
ATOM   1824 HH21 ARG P  17       9.832 -17.815   2.149  1.00  0.00      PROB
ATOM   1825 HH22 ARG P  17       9.935 -19.144   3.256  1.00  0.00      PROB
ATOM   1826  C   ARG P  17      11.367 -12.253   6.177  1.00  0.82      PROB
ATOM   1827  O   ARG P  17      10.869 -11.192   5.842  1.00  0.79      PROB
ATOM   1828  N   GLN P  18      11.520 -12.567   7.472  1.00  0.87      PROB
ATOM   1829  HN  GLN P  18      11.927 -13.434   7.747  1.00  0.00      PROB
ATOM   1830  CA  GLN P  18      11.122 -11.704   8.558  1.00  0.88      PROB
ATOM   1831  HA  GLN P  18      10.112 -11.373   8.369  1.00  0.00      PROB
ATOM   1832  CB  GLN P  18      11.196 -12.449   9.898  1.00  1.00      PROB
ATOM   1833  HB1 GLN P  18      11.115 -11.681  10.693  1.00  0.00      PROB
ATOM   1834  HB2 GLN P  18      12.199 -12.918   9.946  1.00  0.00      PROB
ATOM   1835  CG  GLN P  18      10.321 -13.396  10.195  1.00  1.34      PROB
ATOM   1836  HG1 GLN P  18      10.379 -13.566  11.290  1.00  0.00      PROB
ATOM   1837  HG2 GLN P  18      10.638 -14.316   9.662  1.00  0.00      PROB
ATOM   1838  CD  GLN P  18       9.120 -13.220   9.923  1.00  1.69      PROB
ATOM   1839  OE1 GLN P  18       8.592 -13.133   9.599  1.00  2.13      PROB
ATOM   1840  NE2 GLN P  18       8.664 -13.179  10.058  1.00  2.34      PROB
ATOM   1841 HE21 GLN P  18       8.082 -13.991  10.107  1.00  0.00      PROB
ATOM   1842 HE22 GLN P  18       8.291 -12.281  10.292  1.00  0.00      PROB
ATOM   1843  C   GLN P  18      11.873 -10.391   8.643  1.00  0.85      PROB
ATOM   1844  O   GLN P  18      11.281  -9.337   8.827  1.00  0.85      PROB
ATOM   1845  N   VAL P  19      13.203 -10.409   8.464  1.00  0.88      PROB
ATOM   1846  HN  VAL P  19      13.705 -11.264   8.364  1.00  0.00      PROB
ATOM   1847  CA  VAL P  19      14.004  -9.202   8.403  1.00  0.90      PROB
ATOM   1848  HA  VAL P  19      13.704  -8.565   9.221  1.00  0.00      PROB
ATOM   1849  CB  VAL P  19      15.478  -9.510   8.499  1.00  1.00      PROB
ATOM   1850  HB  VAL P  19      15.689 -10.173   7.640  1.00  0.00      PROB
ATOM   1851  CG1 VAL P  19      16.236  -8.838   8.504  1.00  1.52      PROB
ATOM   1852 HG11 VAL P  19      16.466  -8.529   9.546  1.00  0.00      PROB
ATOM   1853 HG12 VAL P  19      15.946  -7.937   7.923  1.00  0.00      PROB
ATOM   1854 HG13 VAL P  19      17.147  -9.293   8.060  1.00  0.00      PROB
ATOM   1855  CG2 VAL P  19      15.903  -9.979   9.284  1.00  1.58      PROB
ATOM   1856 HG21 VAL P  19      15.593 -11.046   9.305  1.00  0.00      PROB
ATOM   1857 HG22 VAL P  19      15.581  -9.497  10.232  1.00  0.00      PROB
ATOM   1858 HG23 VAL P  19      17.010  -9.933   9.198  1.00  0.00      PROB
ATOM   1859  C   VAL P  19      13.685  -8.347   7.200  1.00  0.84      PROB
ATOM   1860  O   VAL P  19      13.544  -7.142   7.291  1.00  0.86      PROB
ATOM   1861  N   THR P  20      13.495  -8.972   6.026  1.00  0.80      PROB
ATOM   1862  HN  THR P  20      13.638  -9.954   5.939  1.00  0.00      PROB
ATOM   1863  CA  THR P  20      13.075  -8.301   4.805  1.00  0.77      PROB
ATOM   1864  HA  THR P  20      13.744  -7.468   4.649  1.00  0.00      PROB
ATOM   1865  CB  THR P  20      13.093  -9.206   3.584  1.00  0.78      PROB
ATOM   1866  HB  THR P  20      12.400 -10.060   3.740  1.00  0.00      PROB
ATOM   1867  OG1 THR P  20      14.386  -9.706   3.367  1.00  0.86      PROB
ATOM   1868  HG1 THR P  20      14.494 -10.435   3.982  1.00  0.00      PROB
ATOM   1869  CG2 THR P  20      12.706  -8.464   2.313  1.00  0.82      PROB
ATOM   1870 HG21 THR P  20      13.298  -7.528   2.222  1.00  0.00      PROB
ATOM   1871 HG22 THR P  20      11.627  -8.200   2.343  1.00  0.00      PROB
ATOM   1872 HG23 THR P  20      12.910  -9.101   1.426  1.00  0.00      PROB
ATOM   1873  C   THR P  20      11.715  -7.662   4.936  1.00  0.72      PROB
ATOM   1874  O   THR P  20      11.513  -6.523   4.554  1.00  0.72      PROB
ATOM   1875  N   PHE P  21      10.749  -8.369   5.546  1.00  0.70      PROB
ATOM   1876  HN  PHE P  21      10.915  -9.303   5.851  1.00  0.00      PROB
ATOM   1877  CA  PHE P  21       9.420  -7.871   5.814  1.00  0.67      PROB
ATOM   1878  HA  PHE P  21       8.987  -7.540   4.882  1.00  0.00      PROB
ATOM   1879  CB  PHE P  21       8.557  -8.999   6.446  1.00  0.70      PROB
ATOM   1880  HB1 PHE P  21       9.064  -9.374   7.360  1.00  0.00      PROB
ATOM   1881  HB2 PHE P  21       8.440  -9.822   5.709  1.00  0.00      PROB
ATOM   1882  CG  PHE P  21       7.176  -8.575   6.853  1.00  0.69      PROB
ATOM   1883  CD1 PHE P  21       6.259  -8.159   5.928  1.00  0.73      PROB
ATOM   1884  HD1 PHE P  21       6.532  -8.155   4.883  1.00  0.00      PROB
ATOM   1885  CE1 PHE P  21       4.989  -7.743   6.293  1.00  0.77      PROB
ATOM   1886  HE1 PHE P  21       4.296  -7.402   5.538  1.00  0.00      PROB
ATOM   1887  CZ  PHE P  21       4.617  -7.763   7.591  1.00  0.80      PROB
ATOM   1888  HZ  PHE P  21       3.630  -7.439   7.886  1.00  0.00      PROB
ATOM   1889  CD2 PHE P  21       6.782  -8.602   8.156  1.00  0.79      PROB
ATOM   1890  HD2 PHE P  21       7.472  -8.942   8.914  1.00  0.00      PROB
ATOM   1891  CE2 PHE P  21       5.512  -8.201   8.523  1.00  0.86      PROB
ATOM   1892  HE2 PHE P  21       5.223  -8.235   9.563  1.00  0.00      PROB
ATOM   1893  C   PHE P  21       9.416  -6.615   6.666  1.00  0.67      PROB
ATOM   1894  O   PHE P  21       8.781  -5.633   6.323  1.00  0.68      PROB
ATOM   1895  N   THR P  22      10.174  -6.605   7.771  1.00  0.72      PROB
ATOM   1896  HN  THR P  22      10.702  -7.405   8.043  1.00  0.00      PROB
ATOM   1897  CA  THR P  22      10.292  -5.458   8.651  1.00  0.77      PROB
ATOM   1898  HA  THR P  22       9.292  -5.135   8.897  1.00  0.00      PROB
ATOM   1899  CB  THR P  22      11.056  -5.765   9.917  1.00  0.91      PROB
ATOM   1900  HB  THR P  22      12.109  -5.901   9.603  1.00  0.00      PROB
ATOM   1901  OG1 THR P  22      10.899  -6.446  10.478  1.00  1.42      PROB
ATOM   1902  HG1 THR P  22      11.009  -7.247   9.960  1.00  0.00      PROB
ATOM   1903  CG2 THR P  22      11.143  -5.231  10.735  1.00  1.40      PROB
ATOM   1904 HG21 THR P  22      10.176  -5.211  11.282  1.00  0.00      PROB
ATOM   1905 HG22 THR P  22      11.427  -4.188  10.477  1.00  0.00      PROB
ATOM   1906 HG23 THR P  22      11.916  -5.676  11.397  1.00  0.00      PROB
ATOM   1907  C   THR P  22      10.877  -4.236   7.983  1.00  0.76      PROB
ATOM   1908  O   THR P  22      10.345  -3.145   8.093  1.00  0.80      PROB
ATOM   1909  N   LYS P  23      11.965  -4.396   7.219  1.00  0.77      PROB
ATOM   1910  HN  LYS P  23      12.412  -5.283   7.136  1.00  0.00      PROB
ATOM   1911  CA  LYS P  23      12.575  -3.324   6.464  1.00  0.78      PROB
ATOM   1912  HA  LYS P  23      12.707  -2.480   7.124  1.00  0.00      PROB
ATOM   1913  CB  LYS P  23      13.926  -3.777   5.898  1.00  0.86      PROB
ATOM   1914  HB1 LYS P  23      14.175  -3.048   5.103  1.00  0.00      PROB
ATOM   1915  HB2 LYS P  23      13.741  -4.769   5.443  1.00  0.00      PROB
ATOM   1916  CG  LYS P  23      14.915  -3.900   6.539  1.00  1.27      PROB
ATOM   1917  HG1 LYS P  23      14.761  -4.894   6.972  1.00  0.00      PROB
ATOM   1918  HG2 LYS P  23      14.775  -3.116   7.291  1.00  0.00      PROB
ATOM   1919  CD  LYS P  23      15.962  -3.889   6.430  1.00  1.70      PROB
ATOM   1920  HD1 LYS P  23      16.051  -2.853   6.135  1.00  0.00      PROB
ATOM   1921  HD2 LYS P  23      16.013  -4.579   5.600  1.00  0.00      PROB
ATOM   1922  CE  LYS P  23      16.873  -4.002   6.731  1.00  2.15      PROB
ATOM   1923  HE1 LYS P  23      16.845  -5.078   6.839  1.00  0.00      PROB
ATOM   1924  HE2 LYS P  23      16.776  -3.453   7.658  1.00  0.00      PROB
ATOM   1925  NZ  LYS P  23      17.775  -3.955   6.714  1.00  2.62      PROB
ATOM   1926  HZ1 LYS P  23      18.070  -2.960   6.652  1.00  0.00      PROB
ATOM   1927  HZ2 LYS P  23      18.134  -4.475   5.888  1.00  0.00      PROB
ATOM   1928  HZ3 LYS P  23      18.161  -4.377   7.583  1.00  0.00      PROB
ATOM   1929  C   LYS P  23      11.713  -2.759   5.360  1.00  0.73      PROB
ATOM   1930  O   LYS P  23      11.543  -1.560   5.226  1.00  0.77      PROB
ATOM   1931  N   ARG P  24      11.101  -3.631   4.549  1.00  0.68      PROB
ATOM   1932  HN  ARG P  24      11.225  -4.614   4.657  1.00  0.00      PROB
ATOM   1933  CA  ARG P  24      10.228  -3.234   3.471  1.00  0.65      PROB
ATOM   1934  HA  ARG P  24      10.696  -2.410   2.953  1.00  0.00      PROB
ATOM   1935  CB  ARG P  24       9.973  -4.395   2.495  1.00  0.66      PROB
ATOM   1936  HB1 ARG P  24       9.175  -4.081   1.790  1.00  0.00      PROB
ATOM   1937  HB2 ARG P  24       9.613  -5.265   3.083  1.00  0.00      PROB
ATOM   1938  CG  ARG P  24      11.182  -4.848   1.671  1.00  0.72      PROB
ATOM   1939  HG1 ARG P  24      10.842  -5.682   1.023  1.00  0.00      PROB
ATOM   1940  HG2 ARG P  24      11.939  -5.230   2.386  1.00  0.00      PROB
ATOM   1941  CD  ARG P  24      11.818  -3.933   0.855  1.00  0.84      PROB
ATOM   1942  HD1 ARG P  24      12.323  -3.170   1.485  1.00  0.00      PROB
ATOM   1943  HD2 ARG P  24      11.067  -3.447   0.196  1.00  0.00      PROB
ATOM   1944  NE  ARG P  24      12.838  -4.523  -0.012  1.00  0.85      PROB
ATOM   1945  HE  ARG P  24      13.661  -4.875   0.430  1.00  0.00      PROB
ATOM   1946  CZ  ARG P  24      12.771  -4.629  -1.287  1.00  0.87      PROB
ATOM   1947  NH1 ARG P  24      11.747  -4.305  -1.970  1.00  0.92      PROB
ATOM   1948 HH11 ARG P  24      10.934  -3.944  -1.512  1.00  0.00      PROB
ATOM   1949 HH12 ARG P  24      11.755  -4.411  -2.964  1.00  0.00      PROB
ATOM   1950  NH2 ARG P  24      13.788  -5.092  -1.914  1.00  1.02      PROB
ATOM   1951 HH21 ARG P  24      14.608  -5.360  -1.408  1.00  0.00      PROB
ATOM   1952 HH22 ARG P  24      13.762  -5.185  -2.909  1.00  0.00      PROB
ATOM   1953  C   ARG P  24       8.916  -2.628   3.919  1.00  0.64      PROB
ATOM   1954  O   ARG P  24       8.432  -1.691   3.313  1.00  0.67      PROB
ATOM   1955  N   LYS P  25       8.308  -3.132   5.009  1.00  0.63      PROB
ATOM   1956  HN  LYS P  25       8.675  -3.928   5.483  1.00  0.00      PROB
ATOM   1957  CA  LYS P  25       7.095  -2.579   5.581  1.00  0.64      PROB
ATOM   1958  HA  LYS P  25       6.360  -2.496   4.794  1.00  0.00      PROB
ATOM   1959  CB  LYS P  25       6.572  -3.492   6.714  1.00  0.67      PROB
ATOM   1960  HB1 LYS P  25       7.424  -3.703   7.392  1.00  0.00      PROB
ATOM   1961  HB2 LYS P  25       6.236  -4.441   6.249  1.00  0.00      PROB
ATOM   1962  CG  LYS P  25       5.438  -2.976   7.560  1.00  0.72      PROB
ATOM   1963  HG1 LYS P  25       4.631  -2.652   6.871  1.00  0.00      PROB
ATOM   1964  HG2 LYS P  25       5.814  -2.094   8.117  1.00  0.00      PROB
ATOM   1965  CD  LYS P  25       4.869  -3.847   8.491  1.00  0.99      PROB
ATOM   1966  HD1 LYS P  25       4.364  -4.647   7.913  1.00  0.00      PROB
ATOM   1967  HD2 LYS P  25       4.108  -3.265   9.049  1.00  0.00      PROB
ATOM   1968  CE  LYS P  25       5.693  -4.503   9.474  1.00  1.14      PROB
ATOM   1969  HE1 LYS P  25       6.614  -4.862   8.967  1.00  0.00      PROB
ATOM   1970  HE2 LYS P  25       5.122  -5.362   9.884  1.00  0.00      PROB
ATOM   1971  NZ  LYS P  25       6.123  -3.770  10.574  1.00  1.05      PROB
ATOM   1972  HZ1 LYS P  25       5.298  -3.426  11.106  1.00  0.00      PROB
ATOM   1973  HZ2 LYS P  25       6.689  -2.960  10.251  1.00  0.00      PROB
ATOM   1974  HZ3 LYS P  25       6.704  -4.375  11.188  1.00  0.00      PROB
ATOM   1975  C   LYS P  25       7.231  -1.148   6.056  1.00  0.64      PROB
ATOM   1976  O   LYS P  25       6.413  -0.303   5.732  1.00  0.66      PROB
ATOM   1977  N   PHE P  26       8.321  -0.829   6.779  1.00  0.67      PROB
ATOM   1978  HN  PHE P  26       8.977  -1.522   7.067  1.00  0.00      PROB
ATOM   1979  CA  PHE P  26       8.621   0.522   7.188  1.00  0.71      PROB
ATOM   1980  HA  PHE P  26       7.729   0.944   7.627  1.00  0.00      PROB
ATOM   1981  CB  PHE P  26       9.779   0.538   8.207  1.00  0.83      PROB
ATOM   1982  HB1 PHE P  26      10.685   0.095   7.741  1.00  0.00      PROB
ATOM   1983  HB2 PHE P  26       9.487  -0.046   9.105  1.00  0.00      PROB
ATOM   1984  CG  PHE P  26      10.140   1.900   8.665  1.00  0.96      PROB
ATOM   1985  CD1 PHE P  26       9.268   2.666   9.323  1.00  1.11      PROB
ATOM   1986  HD1 PHE P  26       8.287   2.272   9.541  1.00  0.00      PROB
ATOM   1987  CE1 PHE P  26       9.576   3.929   9.728  1.00  1.31      PROB
ATOM   1988  HE1 PHE P  26       8.833   4.524  10.238  1.00  0.00      PROB
ATOM   1989  CZ  PHE P  26      10.777   4.433   9.502  1.00  1.40      PROB
ATOM   1990  HZ  PHE P  26      11.031   5.433   9.822  1.00  0.00      PROB
ATOM   1991  CD2 PHE P  26      11.345   2.413   8.455  1.00  1.15      PROB
ATOM   1992  HD2 PHE P  26      12.091   1.821   7.945  1.00  0.00      PROB
ATOM   1993  CE2 PHE P  26      11.661   3.672   8.870  1.00  1.37      PROB
ATOM   1994  HE2 PHE P  26      12.652   4.058   8.680  1.00  0.00      PROB
ATOM   1995  C   PHE P  26       8.880   1.449   6.007  1.00  0.69      PROB
ATOM   1996  O   PHE P  26       8.385   2.560   5.951  1.00  0.71      PROB
ATOM   1997  N   GLY P  27       9.617   0.967   4.993  1.00  0.70      PROB
ATOM   1998  HN  GLY P  27      10.028   0.061   5.040  1.00  0.00      PROB
ATOM   1999  CA  GLY P  27       9.877   1.698   3.769  1.00  0.71      PROB
ATOM   2000  HA1 GLY P  27      10.531   1.089   3.163  1.00  0.00      PROB
ATOM   2001  HA2 GLY P  27      10.371   2.618   4.042  1.00  0.00      PROB
ATOM   2002  C   GLY P  27       8.657   2.033   2.965  1.00  0.67      PROB
ATOM   2003  O   GLY P  27       8.516   3.132   2.460  1.00  0.70      PROB
ATOM   2004  N   LEU P  28       7.718   1.086   2.836  1.00  0.64      PROB
ATOM   2005  HN  LEU P  28       7.862   0.167   3.193  1.00  0.00      PROB
ATOM   2006  CA  LEU P  28       6.446   1.298   2.188  1.00  0.63      PROB
ATOM   2007  HA  LEU P  28       6.630   1.746   1.223  1.00  0.00      PROB
ATOM   2008  CB  LEU P  28       5.703  -0.041   2.026  1.00  0.67      PROB
ATOM   2009  HB1 LEU P  28       5.236  -0.255   3.007  1.00  0.00      PROB
ATOM   2010  HB2 LEU P  28       6.480  -0.802   1.817  1.00  0.00      PROB
ATOM   2011  CG  LEU P  28       4.742  -0.225   1.106  1.00  0.78      PROB
ATOM   2012  HG  LEU P  28       3.938   0.479   1.389  1.00  0.00      PROB
ATOM   2013  CD1 LEU P  28       4.851  -0.109  -0.061  1.00  1.31      PROB
ATOM   2014 HD11 LEU P  28       5.151  -1.078  -0.515  1.00  0.00      PROB
ATOM   2015 HD12 LEU P  28       5.630   0.648  -0.295  1.00  0.00      PROB
ATOM   2016 HD13 LEU P  28       3.881   0.204  -0.502  1.00  0.00      PROB
ATOM   2017  CD2 LEU P  28       4.205  -1.261   0.892  1.00  1.10      PROB
ATOM   2018 HD21 LEU P  28       3.694  -1.623   1.810  1.00  0.00      PROB
ATOM   2019 HD22 LEU P  28       4.956  -2.019   0.582  1.00  0.00      PROB
ATOM   2020 HD23 LEU P  28       3.447  -1.135   0.090  1.00  0.00      PROB
ATOM   2021  C   LEU P  28       5.569   2.308   2.904  1.00  0.62      PROB
ATOM   2022  O   LEU P  28       4.988   3.191   2.293  1.00  0.65      PROB
ATOM   2023  N   MET P  29       5.495   2.233   4.244  1.00  0.61      PROB
ATOM   2024  HN  MET P  29       5.918   1.481   4.742  1.00  0.00      PROB
ATOM   2025  CA  MET P  29       4.813   3.210   5.067  1.00  0.62      PROB
ATOM   2026  HA  MET P  29       3.834   3.375   4.643  1.00  0.00      PROB
ATOM   2027  CB  MET P  29       4.685   2.724   6.527  1.00  0.65      PROB
ATOM   2028  HB1 MET P  29       4.289   3.559   7.144  1.00  0.00      PROB
ATOM   2029  HB2 MET P  29       5.695   2.450   6.898  1.00  0.00      PROB
ATOM   2030  CG  MET P  29       3.763   1.518   6.693  1.00  0.67      PROB
ATOM   2031  HG1 MET P  29       4.155   0.700   6.054  1.00  0.00      PROB
ATOM   2032  HG2 MET P  29       2.758   1.804   6.319  1.00  0.00      PROB
ATOM   2033  SD  MET P  29       3.608   0.930   8.324  1.00  0.84      PROB
ATOM   2034  CE  MET P  29       2.626  -0.299   8.109  1.00  1.16      PROB
ATOM   2035  HE1 MET P  29       3.065  -1.051   7.419  1.00  0.00      PROB
ATOM   2036  HE2 MET P  29       1.666   0.049   7.671  1.00  0.00      PROB
ATOM   2037  HE3 MET P  29       2.422  -0.801   9.079  1.00  0.00      PROB
ATOM   2038  C   MET P  29       5.418   4.605   5.007  1.00  0.63      PROB
ATOM   2039  O   MET P  29       4.706   5.592   4.903  1.00  0.65      PROB
ATOM   2040  N   LYS P  30       6.758   4.719   5.009  1.00  0.64      PROB
ATOM   2041  HN  LYS P  30       7.340   3.925   5.160  1.00  0.00      PROB
ATOM   2042  CA  LYS P  30       7.464   5.962   4.799  1.00  0.66      PROB
ATOM   2043  HA  LYS P  30       7.055   6.697   5.476  1.00  0.00      PROB
ATOM   2044  CB  LYS P  30       8.975   5.781   5.054  1.00  0.72      PROB
ATOM   2045  HB1 LYS P  30       9.326   5.103   4.253  1.00  0.00      PROB
ATOM   2046  HB2 LYS P  30       9.045   5.266   6.031  1.00  0.00      PROB
ATOM   2047  CG  LYS P  30       9.773   6.643   5.101  1.00  1.14      PROB
ATOM   2048  HG1 LYS P  30       9.297   7.368   5.778  1.00  0.00      PROB
ATOM   2049  HG2 LYS P  30       9.771   7.022   4.069  1.00  0.00      PROB
ATOM   2050  CD  LYS P  30      10.966   6.733   5.414  1.00  1.39      PROB
ATOM   2051  HD1 LYS P  30      11.338   5.718   5.213  1.00  0.00      PROB
ATOM   2052  HD2 LYS P  30      10.911   6.916   6.497  1.00  0.00      PROB
ATOM   2053  CE  LYS P  30      11.882   7.404   5.093  1.00  1.83      PROB
ATOM   2054  HE1 LYS P  30      12.657   7.107   5.816  1.00  0.00      PROB
ATOM   2055  HE2 LYS P  30      11.510   8.421   5.290  1.00  0.00      PROB
ATOM   2056  NZ  LYS P  30      12.499   7.594   4.223  1.00  2.19      PROB
ATOM   2057  HZ1 LYS P  30      11.903   7.939   3.443  1.00  0.00      PROB
ATOM   2058  HZ2 LYS P  30      12.972   6.714   3.935  1.00  0.00      PROB
ATOM   2059  HZ3 LYS P  30      13.215   8.312   4.456  1.00  0.00      PROB
ATOM   2060  C   LYS P  30       7.214   6.598   3.442  1.00  0.65      PROB
ATOM   2061  O   LYS P  30       6.944   7.781   3.344  1.00  0.68      PROB
ATOM   2062  N   LYS P  31       7.234   5.817   2.353  1.00  0.64      PROB
ATOM   2063  HN  LYS P  31       7.475   4.852   2.410  1.00  0.00      PROB
ATOM   2064  CA  LYS P  31       6.913   6.302   1.026  1.00  0.64      PROB
ATOM   2065  HA  LYS P  31       7.389   7.263   0.902  1.00  0.00      PROB
ATOM   2066  CB  LYS P  31       7.394   5.329  -0.066  1.00  0.68      PROB
ATOM   2067  HB1 LYS P  31       6.961   5.647  -1.038  1.00  0.00      PROB
ATOM   2068  HB2 LYS P  31       7.022   4.312   0.179  1.00  0.00      PROB
ATOM   2069  CG  LYS P  31       8.912   5.268  -0.209  1.00  0.77      PROB
ATOM   2070  HG1 LYS P  31       9.163   4.464  -0.932  1.00  0.00      PROB
ATOM   2071  HG2 LYS P  31       9.346   5.012   0.780  1.00  0.00      PROB
ATOM   2072  CD  LYS P  31       9.537   6.536  -0.682  1.00  0.89      PROB
ATOM   2073  HD1 LYS P  31       9.158   7.326  -0.006  1.00  0.00      PROB
ATOM   2074  HD2 LYS P  31       9.140   6.703  -1.702  1.00  0.00      PROB
ATOM   2075  CE  LYS P  31      10.831   6.734  -0.769  1.00  1.07      PROB
ATOM   2076  HE1 LYS P  31      11.128   6.340  -1.760  1.00  0.00      PROB
ATOM   2077  HE2 LYS P  31      11.282   6.130   0.042  1.00  0.00      PROB
ATOM   2078  NZ  LYS P  31      11.424   7.793  -0.696  1.00  1.15      PROB
ATOM   2079  HZ1 LYS P  31      10.897   8.444  -0.080  1.00  0.00      PROB
ATOM   2080  HZ2 LYS P  31      11.511   8.208  -1.646  1.00  0.00      PROB
ATOM   2081  HZ3 LYS P  31      12.372   7.633  -0.300  1.00  0.00      PROB
ATOM   2082  C   LYS P  31       5.461   6.699   0.827  1.00  0.61      PROB
ATOM   2083  O   LYS P  31       5.163   7.650   0.122  1.00  0.64      PROB
ATOM   2084  N   ALA P  32       4.513   6.004   1.479  1.00  0.60      PROB
ATOM   2085  HN  ALA P  32       4.727   5.149   1.944  1.00  0.00      PROB
ATOM   2086  CA  ALA P  32       3.134   6.421   1.563  1.00  0.59      PROB
ATOM   2087  HA  ALA P  32       2.777   6.621   0.564  1.00  0.00      PROB
ATOM   2088  CB  ALA P  32       2.308   5.306   2.221  1.00  0.61      PROB
ATOM   2089  HB1 ALA P  32       2.692   5.099   3.243  1.00  0.00      PROB
ATOM   2090  HB2 ALA P  32       2.382   4.375   1.619  1.00  0.00      PROB
ATOM   2091  HB3 ALA P  32       1.245   5.618   2.298  1.00  0.00      PROB
ATOM   2092  C   ALA P  32       2.955   7.742   2.306  1.00  0.60      PROB
ATOM   2093  O   ALA P  32       2.252   8.635   1.855  1.00  0.62      PROB
ATOM   2094  N   TYR P  33       3.664   7.921   3.439  1.00  0.61      PROB
ATOM   2095  HN  TYR P  33       4.178   7.168   3.841  1.00  0.00      PROB
ATOM   2096  CA  TYR P  33       3.754   9.172   4.167  1.00  0.62      PROB
ATOM   2097  HA  TYR P  33       2.752   9.529   4.355  1.00  0.00      PROB
ATOM   2098  CB  TYR P  33       4.513   8.937   5.507  1.00  0.65      PROB
ATOM   2099  HB1 TYR P  33       5.394   8.291   5.308  1.00  0.00      PROB
ATOM   2100  HB2 TYR P  33       3.826   8.438   6.223  1.00  0.00      PROB
ATOM   2101  CG  TYR P  33       5.025  10.158   6.189  1.00  0.72      PROB
ATOM   2102  CD1 TYR P  33       6.350  10.437   6.212  1.00  0.87      PROB
ATOM   2103  HD1 TYR P  33       7.046   9.750   5.753  1.00  0.00      PROB
ATOM   2104  CE1 TYR P  33       6.822  11.580   6.810  1.00  1.04      PROB
ATOM   2105  HE1 TYR P  33       7.883  11.782   6.816  1.00  0.00      PROB
ATOM   2106  CZ  TYR P  33       5.969  12.457   7.393  1.00  1.05      PROB
ATOM   2107  OH  TYR P  33       6.436  13.619   7.949  1.00  1.28      PROB
ATOM   2108  HH  TYR P  33       5.700  14.231   8.019  1.00  0.00      PROB
ATOM   2109  CD2 TYR P  33       4.183  11.037   6.794  1.00  0.84      PROB
ATOM   2110  HD2 TYR P  33       3.123  10.831   6.806  1.00  0.00      PROB
ATOM   2111  CE2 TYR P  33       4.653  12.185   7.392  1.00  0.98      PROB
ATOM   2112  HE2 TYR P  33       3.962  12.869   7.862  1.00  0.00      PROB
ATOM   2113  C   TYR P  33       4.307  10.325   3.333  1.00  0.62      PROB
ATOM   2114  O   TYR P  33       3.733  11.405   3.301  1.00  0.65      PROB
ATOM   2115  N   GLU P  34       5.405  10.099   2.585  1.00  0.64      PROB
ATOM   2116  HN  GLU P  34       5.899   9.235   2.638  1.00  0.00      PROB
ATOM   2117  CA  GLU P  34       5.952  11.069   1.660  1.00  0.67      PROB
ATOM   2118  HA  GLU P  34       6.155  11.973   2.214  1.00  0.00      PROB
ATOM   2119  CB  GLU P  34       7.248  10.557   0.988  1.00  0.70      PROB
ATOM   2120  HB1 GLU P  34       7.442  11.197   0.102  1.00  0.00      PROB
ATOM   2121  HB2 GLU P  34       7.062   9.517   0.650  1.00  0.00      PROB
ATOM   2122  CG  GLU P  34       8.437  10.547   1.782  1.00  0.92      PROB
ATOM   2123  HG1 GLU P  34       8.239   9.938   2.689  1.00  0.00      PROB
ATOM   2124  HG2 GLU P  34       8.657  11.592   2.084  1.00  0.00      PROB
ATOM   2125  CD  GLU P  34       9.662  10.000   1.132  1.00  0.95      PROB
ATOM   2126  OE1 GLU P  34      10.094   9.760   0.781  1.00  1.50      PROB
ATOM   2127  OE2 GLU P  34      10.235   9.824   0.957  1.00  1.45      PROB
ATOM   2128  C   GLU P  34       4.971  11.504   0.585  1.00  0.66      PROB
ATOM   2129  O   GLU P  34       4.790  12.679   0.337  1.00  0.71      PROB
ATOM   2130  N   LEU P  35       4.257  10.561  -0.048  1.00  0.64      PROB
ATOM   2131  HN  LEU P  35       4.405   9.591   0.129  1.00  0.00      PROB
ATOM   2132  CA  LEU P  35       3.229  10.865  -1.024  1.00  0.64      PROB
ATOM   2133  HA  LEU P  35       3.645  11.548  -1.750  1.00  0.00      PROB
ATOM   2134  CB  LEU P  35       2.754   9.568  -1.712  1.00  0.66      PROB
ATOM   2135  HB1 LEU P  35       2.270   8.938  -0.937  1.00  0.00      PROB
ATOM   2136  HB2 LEU P  35       3.655   9.044  -2.093  1.00  0.00      PROB
ATOM   2137  CG  LEU P  35       1.795   9.696  -2.849  1.00  0.73      PROB
ATOM   2138  HG  LEU P  35       0.921  10.277  -2.489  1.00  0.00      PROB
ATOM   2139  CD1 LEU P  35       2.226  10.258  -3.899  1.00  1.19      PROB
ATOM   2140 HD11 LEU P  35       3.091   9.693  -4.307  1.00  0.00      PROB
ATOM   2141 HD12 LEU P  35       2.557  11.293  -3.666  1.00  0.00      PROB
ATOM   2142 HD13 LEU P  35       1.426  10.286  -4.669  1.00  0.00      PROB
ATOM   2143  CD2 LEU P  35       1.290   8.608  -3.308  1.00  1.07      PROB
ATOM   2144 HD21 LEU P  35       0.884   7.995  -2.476  1.00  0.00      PROB
ATOM   2145 HD22 LEU P  35       2.073   8.020  -3.833  1.00  0.00      PROB
ATOM   2146 HD23 LEU P  35       0.463   8.842  -4.012  1.00  0.00      PROB
ATOM   2147  C   LEU P  35       2.057  11.643  -0.441  1.00  0.63      PROB
ATOM   2148  O   LEU P  35       1.562  12.587  -1.040  1.00  0.68      PROB
ATOM   2149  N   SER P  36       1.623  11.283   0.777  1.00  0.61      PROB
ATOM   2150  HN  SER P  36       2.000  10.486   1.241  1.00  0.00      PROB
ATOM   2151  CA  SER P  36       0.596  11.995   1.515  1.00  0.63      PROB
ATOM   2152  HA  SER P  36      -0.273  12.073   0.879  1.00  0.00      PROB
ATOM   2153  CB  SER P  36       0.227  11.264   2.834  1.00  0.65      PROB
ATOM   2154  HB1 SER P  36       1.115  11.252   3.502  1.00  0.00      PROB
ATOM   2155  HB2 SER P  36      -0.072  10.221   2.598  1.00  0.00      PROB
ATOM   2156  OG  SER P  36      -0.840  11.880   3.532  1.00  0.68      PROB
ATOM   2157  HG1 SER P  36      -1.592  11.863   2.935  1.00  0.00      PROB
ATOM   2158  C   SER P  36       0.957  13.436   1.804  1.00  0.65      PROB
ATOM   2159  O   SER P  36       0.177  14.339   1.569  1.00  0.72      PROB
ATOM   2160  N   VAL P  37       2.177  13.696   2.297  1.00  0.66      PROB
ATOM   2161  HN  VAL P  37       2.821  12.964   2.503  1.00  0.00      PROB
ATOM   2162  CA  VAL P  37       2.653  15.033   2.566  1.00  0.70      PROB
ATOM   2163  HA  VAL P  37       1.849  15.582   3.034  1.00  0.00      PROB
ATOM   2164  CB  VAL P  37       3.870  15.018   3.470  1.00  0.78      PROB
ATOM   2165  HB  VAL P  37       4.650  14.368   3.019  1.00  0.00      PROB
ATOM   2166  CG1 VAL P  37       4.438  16.413   3.664  1.00  0.91      PROB
ATOM   2167 HG11 VAL P  37       3.629  17.118   3.953  1.00  0.00      PROB
ATOM   2168 HG12 VAL P  37       4.897  16.769   2.717  1.00  0.00      PROB
ATOM   2169 HG13 VAL P  37       5.203  16.401   4.469  1.00  0.00      PROB
ATOM   2170  CG2 VAL P  37       3.485  14.451   4.826  1.00  0.83      PROB
ATOM   2171 HG21 VAL P  37       3.102  13.414   4.712  1.00  0.00      PROB
ATOM   2172 HG22 VAL P  37       2.688  15.075   5.284  1.00  0.00      PROB
ATOM   2173 HG23 VAL P  37       4.373  14.430   5.493  1.00  0.00      PROB
ATOM   2174  C   VAL P  37       2.916  15.850   1.315  1.00  0.70      PROB
ATOM   2175  O   VAL P  37       2.448  16.966   1.199  1.00  0.75      PROB
ATOM   2176  N   LEU P  38       3.637  15.312   0.319  1.00  0.70      PROB
ATOM   2177  HN  LEU P  38       3.952  14.367   0.359  1.00  0.00      PROB
ATOM   2178  CA  LEU P  38       4.013  16.042  -0.876  1.00  0.73      PROB
ATOM   2179  HA  LEU P  38       4.457  16.977  -0.568  1.00  0.00      PROB
ATOM   2180  CB  LEU P  38       5.012  15.234  -1.730  1.00  0.76      PROB
ATOM   2181  HB1 LEU P  38       5.128  15.753  -2.704  1.00  0.00      PROB
ATOM   2182  HB2 LEU P  38       4.577  14.228  -1.907  1.00  0.00      PROB
ATOM   2183  CG  LEU P  38       6.404  15.046  -1.126  1.00  0.82      PROB
ATOM   2184  HG  LEU P  38       6.302  14.704  -0.074  1.00  0.00      PROB
ATOM   2185  CD1 LEU P  38       7.192  14.043  -1.892  1.00  0.93      PROB
ATOM   2186 HD11 LEU P  38       7.311  14.375  -2.945  1.00  0.00      PROB
ATOM   2187 HD12 LEU P  38       6.666  13.064  -1.886  1.00  0.00      PROB
ATOM   2188 HD13 LEU P  38       8.200  13.929  -1.440  1.00  0.00      PROB
ATOM   2189  CD2 LEU P  38       7.183  16.304  -1.048  1.00  0.97      PROB
ATOM   2190 HD21 LEU P  38       6.648  17.046  -0.417  1.00  0.00      PROB
ATOM   2191 HD22 LEU P  38       7.313  16.732  -2.065  1.00  0.00      PROB
ATOM   2192 HD23 LEU P  38       8.178  16.105  -0.596  1.00  0.00      PROB
ATOM   2193  C   LEU P  38       2.850  16.467  -1.750  1.00  0.73      PROB
ATOM   2194  O   LEU P  38       2.827  17.571  -2.269  1.00  0.78      PROB
ATOM   2195  N   CYS P  39       1.858  15.589  -1.931  1.00  0.70      PROB
ATOM   2196  HN  CYS P  39       1.791  14.758  -1.385  1.00  0.00      PROB
ATOM   2197  CA  CYS P  39       0.818  15.771  -2.918  1.00  0.71      PROB
ATOM   2198  HA  CYS P  39       1.005  16.698  -3.439  1.00  0.00      PROB
ATOM   2199  CB  CYS P  39       0.817  14.591  -3.904  1.00  0.74      PROB
ATOM   2200  HB1 CYS P  39       0.010  14.751  -4.650  1.00  0.00      PROB
ATOM   2201  HB2 CYS P  39       0.593  13.659  -3.343  1.00  0.00      PROB
ATOM   2202  SG  CYS P  39       2.392  14.422  -4.748  1.00  0.87      PROB
ATOM   2203  HG1 CYS P  39       2.066  15.212  -5.760  1.00  0.00      PROB
ATOM   2204  C   CYS P  39      -0.562  15.914  -2.322  1.00  0.70      PROB
ATOM   2205  O   CYS P  39      -1.537  15.910  -3.044  1.00  0.74      PROB
ATOM   2206  N   ASP P  40      -0.673  16.048  -0.994  1.00  0.70      PROB
ATOM   2207  HN  ASP P  40       0.141  16.018  -0.421  1.00  0.00      PROB
ATOM   2208  CA  ASP P  40      -1.907  16.242  -0.256  1.00  0.72      PROB
ATOM   2209  HA  ASP P  40      -1.647  16.302   0.790  1.00  0.00      PROB
ATOM   2210  CB  ASP P  40      -2.692  17.512  -0.667  1.00  0.79      PROB
ATOM   2211  HB1 ASP P  40      -3.620  17.562  -0.060  1.00  0.00      PROB
ATOM   2212  HB2 ASP P  40      -2.962  17.425  -1.741  1.00  0.00      PROB
ATOM   2213  CG  ASP P  40      -1.966  18.769  -0.485  1.00  0.83      PROB
ATOM   2214  OD1 ASP P  40      -1.513  19.154  -0.122  1.00  1.51      PROB
ATOM   2215  OD2 ASP P  40      -1.958  19.456  -0.634  1.00  1.21      PROB
ATOM   2216  C   ASP P  40      -2.819  15.023  -0.249  1.00  0.72      PROB
ATOM   2217  O   ASP P  40      -3.967  15.104   0.002  1.00  0.91      PROB
ATOM   2218  N   CYS P  41      -2.324  13.846  -0.529  1.00  0.66      PROB
ATOM   2219  HN  CYS P  41      -1.342  13.730  -0.647  1.00  0.00      PROB
ATOM   2220  CA  CYS P  41      -3.089  12.631  -0.694  1.00  0.64      PROB
ATOM   2221  HA  CYS P  41      -4.031  12.895  -1.152  1.00  0.00      PROB
ATOM   2222  CB  CYS P  41      -2.351  11.601  -1.566  1.00  0.70      PROB
ATOM   2223  HB1 CYS P  41      -2.955  10.670  -1.586  1.00  0.00      PROB
ATOM   2224  HB2 CYS P  41      -1.377  11.375  -1.085  1.00  0.00      PROB
ATOM   2225  SG  CYS P  41      -2.068  12.135  -3.207  1.00  0.85      PROB
ATOM   2226  HG1 CYS P  41      -1.547  13.303  -2.860  1.00  0.00      PROB
ATOM   2227  C   CYS P  41      -3.506  11.974   0.600  1.00  0.60      PROB
ATOM   2228  O   CYS P  41      -2.783  11.930   1.551  1.00  0.69      PROB
ATOM   2229  N   GLU P  42      -4.697  11.412   0.647  1.00  0.61      PROB
ATOM   2230  HN  GLU P  42      -5.351  11.539  -0.094  1.00  0.00      PROB
ATOM   2231  CA  GLU P  42      -5.164  10.587   1.729  1.00  0.59      PROB
ATOM   2232  HA  GLU P  42      -4.525  10.770   2.580  1.00  0.00      PROB
ATOM   2233  CB  GLU P  42      -6.626  10.890   2.094  1.00  0.64      PROB
ATOM   2234  HB1 GLU P  42      -6.972  10.068   2.753  1.00  0.00      PROB
ATOM   2235  HB2 GLU P  42      -7.207  10.867   1.150  1.00  0.00      PROB
ATOM   2236  CG  GLU P  42      -6.926  12.030   2.706  1.00  0.93      PROB
ATOM   2237  HG1 GLU P  42      -6.519  12.835   2.063  1.00  0.00      PROB
ATOM   2238  HG2 GLU P  42      -6.379  12.010   3.669  1.00  0.00      PROB
ATOM   2239  CD  GLU P  42      -8.232  12.437   3.029  1.00  0.99      PROB
ATOM   2240  OE1 GLU P  42      -8.766  12.618   3.142  1.00  1.54      PROB
ATOM   2241  OE2 GLU P  42      -8.740  12.620   3.169  1.00  1.57      PROB
ATOM   2242  C   GLU P  42      -4.975   9.136   1.340  1.00  0.57      PROB
ATOM   2243  O   GLU P  42      -5.311   8.729   0.257  1.00  0.64      PROB
ATOM   2244  N   ILE P  43      -4.352   8.332   2.189  1.00  0.57      PROB
ATOM   2245  HN  ILE P  43      -4.179   8.605   3.132  1.00  0.00      PROB
ATOM   2246  CA  ILE P  43      -3.879   7.013   1.827  1.00  0.56      PROB
ATOM   2247  HA  ILE P  43      -4.416   6.700   0.944  1.00  0.00      PROB
ATOM   2248  CB  ILE P  43      -2.373   7.011   1.555  1.00  0.64      PROB
ATOM   2249  HB  ILE P  43      -1.938   7.809   2.190  1.00  0.00      PROB
ATOM   2250  CG2 ILE P  43      -1.806   6.177   1.710  1.00  1.48      PROB
ATOM   2251 HG21 ILE P  43      -2.051   5.402   0.952  1.00  0.00      PROB
ATOM   2252 HG22 ILE P  43      -2.011   5.763   2.720  1.00  0.00      PROB
ATOM   2253 HG23 ILE P  43      -0.728   6.431   1.622  1.00  0.00      PROB
ATOM   2254  CG1 ILE P  43      -1.910   7.277   0.590  1.00  1.03      PROB
ATOM   2255 HG11 ILE P  43      -2.403   8.231   0.358  1.00  0.00      PROB
ATOM   2256 HG12 ILE P  43      -2.281   6.479  -0.067  1.00  0.00      PROB
ATOM   2257  CD  ILE P  43      -0.646   7.484   0.098  1.00  1.08      PROB
ATOM   2258  HD1 ILE P  43      -0.156   6.510  -0.117  1.00  0.00      PROB
ATOM   2259  HD2 ILE P  43      -0.034   8.032   0.846  1.00  0.00      PROB
ATOM   2260  HD3 ILE P  43      -0.698   8.070  -0.844  1.00  0.00      PROB
ATOM   2261  C   ILE P  43      -4.238   6.021   2.909  1.00  0.54      PROB
ATOM   2262  O   ILE P  43      -4.169   6.311   4.085  1.00  0.63      PROB
ATOM   2263  N   ALA P  44      -4.638   4.814   2.521  1.00  0.53      PROB
ATOM   2264  HN  ALA P  44      -4.845   4.626   1.565  1.00  0.00      PROB
ATOM   2265  CA  ALA P  44      -4.807   3.697   3.409  1.00  0.55      PROB
ATOM   2266  HA  ALA P  44      -4.340   3.947   4.350  1.00  0.00      PROB
ATOM   2267  CB  ALA P  44      -6.279   3.384   3.620  1.00  0.64      PROB
ATOM   2268  HB1 ALA P  44      -6.759   3.135   2.650  1.00  0.00      PROB
ATOM   2269  HB2 ALA P  44      -6.795   4.267   4.055  1.00  0.00      PROB
ATOM   2270  HB3 ALA P  44      -6.387   2.514   4.303  1.00  0.00      PROB
ATOM   2271  C   ALA P  44      -4.090   2.488   2.850  1.00  0.54      PROB
ATOM   2272  O   ALA P  44      -4.175   2.174   1.679  1.00  0.59      PROB
ATOM   2273  N   LEU P  45      -3.330   1.794   3.692  1.00  0.55      PROB
ATOM   2274  HN  LEU P  45      -3.286   2.043   4.655  1.00  0.00      PROB
ATOM   2275  CA  LEU P  45      -2.520   0.655   3.331  1.00  0.55      PROB
ATOM   2276  HA  LEU P  45      -2.806   0.328   2.342  1.00  0.00      PROB
ATOM   2277  CB  LEU P  45      -1.041   1.079   3.361  1.00  0.63      PROB
ATOM   2278  HB1 LEU P  45      -0.863   1.567   4.341  1.00  0.00      PROB
ATOM   2279  HB2 LEU P  45      -0.901   1.825   2.553  1.00  0.00      PROB
ATOM   2280  CG  LEU P  45       0.025   0.039   3.188  1.00  0.68      PROB
ATOM   2281  HG  LEU P  45      -0.099  -0.723   3.986  1.00  0.00      PROB
ATOM   2282  CD1 LEU P  45       0.005  -0.632   1.914  1.00  0.84      PROB
ATOM   2283 HD11 LEU P  45       0.145   0.103   1.093  1.00  0.00      PROB
ATOM   2284 HD12 LEU P  45      -0.971  -1.142   1.771  1.00  0.00      PROB
ATOM   2285 HD13 LEU P  45       0.827  -1.378   1.866  1.00  0.00      PROB
ATOM   2286  CD2 LEU P  45       1.363   0.601   3.343  1.00  0.87      PROB
ATOM   2287 HD21 LEU P  45       1.477   1.042   4.356  1.00  0.00      PROB
ATOM   2288 HD22 LEU P  45       1.528   1.399   2.588  1.00  0.00      PROB
ATOM   2289 HD23 LEU P  45       2.125  -0.197   3.216  1.00  0.00      PROB
ATOM   2290  C   LEU P  45      -2.783  -0.475   4.302  1.00  0.56      PROB
ATOM   2291  O   LEU P  45      -2.648  -0.324   5.504  1.00  0.63      PROB
ATOM   2292  N   ILE P  46      -3.182  -1.642   3.795  1.00  0.53      PROB
ATOM   2293  HN  ILE P  46      -3.282  -1.762   2.811  1.00  0.00      PROB
ATOM   2294  CA  ILE P  46      -3.500  -2.810   4.580  1.00  0.56      PROB
ATOM   2295  HA  ILE P  46      -3.253  -2.587   5.607  1.00  0.00      PROB
ATOM   2296  CB  ILE P  46      -4.963  -3.208   4.477  1.00  0.63      PROB
ATOM   2297  HB  ILE P  46      -5.168  -3.536   3.436  1.00  0.00      PROB
ATOM   2298  CG2 ILE P  46      -5.294  -4.162   5.283  1.00  1.11      PROB
ATOM   2299 HG21 ILE P  46      -5.285  -3.796   6.332  1.00  0.00      PROB
ATOM   2300 HG22 ILE P  46      -4.571  -5.000   5.194  1.00  0.00      PROB
ATOM   2301 HG23 ILE P  46      -6.317  -4.523   5.042  1.00  0.00      PROB
ATOM   2302  CG1 ILE P  46      -5.882  -2.249   4.666  1.00  0.94      PROB
ATOM   2303 HG11 ILE P  46      -5.563  -1.483   3.946  1.00  0.00      PROB
ATOM   2304 HG12 ILE P  46      -5.667  -1.927   5.694  1.00  0.00      PROB
ATOM   2305  CD  ILE P  46      -6.890  -2.167   4.627  1.00  1.47      PROB
ATOM   2306  HD1 ILE P  46      -7.358  -2.862   5.356  1.00  0.00      PROB
ATOM   2307  HD2 ILE P  46      -7.251  -2.425   3.609  1.00  0.00      PROB
ATOM   2308  HD3 ILE P  46      -7.195  -1.129   4.880  1.00  0.00      PROB
ATOM   2309  C   ILE P  46      -2.606  -3.938   4.112  1.00  0.54      PROB
ATOM   2310  O   ILE P  46      -2.557  -4.263   2.940  1.00  0.56      PROB
ATOM   2311  N   ILE P  47      -1.852  -4.552   5.033  1.00  0.57      PROB
ATOM   2312  HN  ILE P  47      -1.900  -4.287   5.992  1.00  0.00      PROB
ATOM   2313  CA  ILE P  47      -0.923  -5.625   4.742  1.00  0.57      PROB
ATOM   2314  HA  ILE P  47      -1.049  -5.889   3.703  1.00  0.00      PROB
ATOM   2315  CB  ILE P  47       0.534  -5.241   5.005  1.00  0.61      PROB
ATOM   2316  HB  ILE P  47       0.661  -4.998   6.082  1.00  0.00      PROB
ATOM   2317  CG2 ILE P  47       1.463  -6.377   4.635  1.00  0.75      PROB
ATOM   2318 HG21 ILE P  47       1.353  -6.625   3.558  1.00  0.00      PROB
ATOM   2319 HG22 ILE P  47       1.214  -7.279   5.234  1.00  0.00      PROB
ATOM   2320 HG23 ILE P  47       2.517  -6.081   4.825  1.00  0.00      PROB
ATOM   2321  CG1 ILE P  47       0.936  -3.954   4.295  1.00  0.69      PROB
ATOM   2322 HG11 ILE P  47       0.115  -3.221   4.437  1.00  0.00      PROB
ATOM   2323 HG12 ILE P  47       1.034  -4.182   3.213  1.00  0.00      PROB
ATOM   2324  CD  ILE P  47       2.160  -3.328   4.722  1.00  0.83      PROB
ATOM   2325  HD1 ILE P  47       3.015  -4.022   4.575  1.00  0.00      PROB
ATOM   2326  HD2 ILE P  47       2.096  -3.068   5.800  1.00  0.00      PROB
ATOM   2327  HD3 ILE P  47       2.343  -2.409   4.126  1.00  0.00      PROB
ATOM   2328  C   ILE P  47      -1.294  -6.824   5.591  1.00  0.59      PROB
ATOM   2329  O   ILE P  47      -1.440  -6.737   6.794  1.00  0.66      PROB
ATOM   2330  N   PHE P  48      -1.452  -7.995   4.978  1.00  0.58      PROB
ATOM   2331  HN  PHE P  48      -1.390  -8.061   3.986  1.00  0.00      PROB
ATOM   2332  CA  PHE P  48      -1.719  -9.242   5.648  1.00  0.62      PROB
ATOM   2333  HA  PHE P  48      -1.958  -9.018   6.677  1.00  0.00      PROB
ATOM   2334  CB  PHE P  48      -2.882 -10.009   4.992  1.00  0.68      PROB
ATOM   2335  HB1 PHE P  48      -3.093 -10.933   5.571  1.00  0.00      PROB
ATOM   2336  HB2 PHE P  48      -2.616 -10.267   3.945  1.00  0.00      PROB
ATOM   2337  CG  PHE P  48      -4.136  -9.204   4.954  1.00  0.69      PROB
ATOM   2338  CD1 PHE P  48      -4.637  -8.733   3.784  1.00  0.81      PROB
ATOM   2339  HD1 PHE P  48      -4.095  -8.906   2.866  1.00  0.00      PROB
ATOM   2340  CE1 PHE P  48      -5.826  -8.038   3.748  1.00  0.91      PROB
ATOM   2341  HE1 PHE P  48      -6.193  -7.665   2.803  1.00  0.00      PROB
ATOM   2342  CZ  PHE P  48      -6.544  -7.814   4.876  1.00  0.87      PROB
ATOM   2343  HZ  PHE P  48      -7.478  -7.272   4.840  1.00  0.00      PROB
ATOM   2344  CD2 PHE P  48      -4.863  -8.966   6.080  1.00  0.78      PROB
ATOM   2345  HD2 PHE P  48      -4.490  -9.321   7.029  1.00  0.00      PROB
ATOM   2346  CE2 PHE P  48      -6.062  -8.285   6.044  1.00  0.86      PROB
ATOM   2347  HE2 PHE P  48      -6.618  -8.128   6.957  1.00  0.00      PROB
ATOM   2348  C   PHE P  48      -0.484 -10.105   5.589  1.00  0.66      PROB
ATOM   2349  O   PHE P  48       0.192 -10.180   4.596  1.00  0.76      PROB
ATOM   2350  N   ASN P  49      -0.157 -10.789   6.675  1.00  0.68      PROB
ATOM   2351  HN  ASN P  49      -0.690 -10.715   7.514  1.00  0.00      PROB
ATOM   2352  CA  ASN P  49       0.967 -11.676   6.740  1.00  0.75      PROB
ATOM   2353  HA  ASN P  49       1.237 -11.952   5.732  1.00  0.00      PROB
ATOM   2354  CB  ASN P  49       2.141 -10.986   7.438  1.00  0.85      PROB
ATOM   2355  HB1 ASN P  49       1.876 -10.876   8.510  1.00  0.00      PROB
ATOM   2356  HB2 ASN P  49       2.258  -9.980   6.983  1.00  0.00      PROB
ATOM   2357  CG  ASN P  49       3.396 -11.611   7.385  1.00  1.04      PROB
ATOM   2358  OD1 ASN P  49       3.605 -12.067   7.317  1.00  1.82      PROB
ATOM   2359  ND2 ASN P  49       4.264 -11.655   7.426  1.00  1.27      PROB
ATOM   2360 HD21 ASN P  49       4.728 -12.528   7.278  1.00  0.00      PROB
ATOM   2361 HD22 ASN P  49       4.798 -10.832   7.621  1.00  0.00      PROB
ATOM   2362  C   ASN P  49       0.554 -12.956   7.424  1.00  0.82      PROB
ATOM   2363  O   ASN P  49      -0.369 -12.991   8.198  1.00  0.83      PROB
ATOM   2364  N   HSD P  50       1.229 -14.051   7.109  1.00  0.95      PROB
ATOM   2365  HN  HSD P  50       1.958 -14.004   6.433  1.00  0.00      PROB
ATOM   2366  CA  HSD P  50       1.028 -15.362   7.651  1.00  1.09      PROB
ATOM   2367  HA  HSD P  50       0.051 -15.704   7.345  1.00  0.00      PROB
ATOM   2368  CB  HSD P  50       2.082 -16.300   7.163  1.00  1.37      PROB
ATOM   2369  HB1 HSD P  50       1.996 -15.995   6.142  1.00  0.00      PROB
ATOM   2370  HB2 HSD P  50       1.539 -17.180   7.432  1.00  0.00      PROB
ATOM   2371  ND1 HSD P  50       2.759 -16.763   7.006  1.00  2.97      PROB
ATOM   2372  HD1 HSD P  50       2.199 -17.340   6.635  1.00  0.00      PROB
ATOM   2373  CG  HSD P  50       2.595 -16.596   7.073  1.00  2.15      PROB
ATOM   2374  CE1 HSD P  50       3.269 -17.054   6.917  1.00  3.88      PROB
ATOM   2375  HE1 HSD P  50       2.910 -17.869   6.460  1.00  0.00      PROB
ATOM   2376  NE2 HSD P  50       3.448 -17.089   6.920  1.00  3.92      PROB
ATOM   2377  CD2 HSD P  50       3.027 -16.803   7.012  1.00  2.99      PROB
ATOM   2378  HD2 HSD P  50       3.574 -16.106   7.305  1.00  0.00      PROB
ATOM   2379  C   HSD P  50       0.900 -15.492   9.138  1.00  1.07      PROB
ATOM   2380  O   HSD P  50       1.548 -14.829   9.863  1.00  1.11      PROB
ATOM   2381  N   SER P  51       0.021 -16.356   9.599  1.00  1.13      PROB
ATOM   2382  HN  SER P  51      -0.467 -16.935   8.954  1.00  0.00      PROB
ATOM   2383  CA  SER P  51      -0.358 -16.600  10.963  1.00  1.18      PROB
ATOM   2384  HA  SER P  51      -0.940 -17.509  10.957  1.00  0.00      PROB
ATOM   2385  CB  SER P  51       0.761 -16.745  11.979  1.00  1.33      PROB
ATOM   2386  HB1 SER P  51       0.112 -17.153  12.712  1.00  0.00      PROB
ATOM   2387  HB2 SER P  51       0.940 -15.700  12.008  1.00  0.00      PROB
ATOM   2388  OG  SER P  51       1.183 -16.840  12.279  1.00  2.07      PROB
ATOM   2389  HG1 SER P  51       1.939 -16.817  11.688  1.00  0.00      PROB
ATOM   2390  C   SER P  51      -1.406 -15.643  11.424  1.00  1.07      PROB
ATOM   2391  O   SER P  51      -1.542 -15.363  12.581  1.00  1.14      PROB
ATOM   2392  N   ASN P  52      -2.190 -15.122  10.498  1.00  1.00      PROB
ATOM   2393  HN  ASN P  52      -2.010 -15.312   9.538  1.00  0.00      PROB
ATOM   2394  CA  ASN P  52      -3.328 -14.272  10.714  1.00  0.98      PROB
ATOM   2395  HA  ASN P  52      -3.710 -13.995   9.743  1.00  0.00      PROB
ATOM   2396  CB  ASN P  52      -4.439 -14.929  11.532  1.00  1.13      PROB
ATOM   2397  HB1 ASN P  52      -5.296 -14.227  11.608  1.00  0.00      PROB
ATOM   2398  HB2 ASN P  52      -4.056 -15.149  12.551  1.00  0.00      PROB
ATOM   2399  CG  ASN P  52      -4.917 -16.192  10.926  1.00  1.30      PROB
ATOM   2400  OD1 ASN P  52      -4.797 -16.709  10.389  1.00  1.67      PROB
ATOM   2401  ND2 ASN P  52      -5.489 -16.723  11.014  1.00  1.79      PROB
ATOM   2402 HD21 ASN P  52      -5.454 -17.584  10.507  1.00  0.00      PROB
ATOM   2403 HD22 ASN P  52      -6.252 -16.538  11.633  1.00  0.00      PROB
ATOM   2404  C   ASN P  52      -2.984 -12.903  11.230  1.00  0.90      PROB
ATOM   2405  O   ASN P  52      -3.630 -12.376  12.084  1.00  1.00      PROB
ATOM   2406  N   LYS P  53      -1.941 -12.284  10.728  1.00  0.83      PROB
ATOM   2407  HN  LYS P  53      -1.425 -12.677   9.971  1.00  0.00      PROB
ATOM   2408  CA  LYS P  53      -1.455 -11.021  11.203  1.00  0.82      PROB
ATOM   2409  HA  LYS P  53      -1.960 -10.798  12.131  1.00  0.00      PROB
ATOM   2410  CB  LYS P  53       0.050 -11.062  11.420  1.00  0.92      PROB
ATOM   2411  HB1 LYS P  53       0.380 -10.058  11.760  1.00  0.00      PROB
ATOM   2412  HB2 LYS P  53       0.536 -11.291  10.448  1.00  0.00      PROB
ATOM   2413  CG  LYS P  53       0.511 -12.077  12.429  1.00  1.09      PROB
ATOM   2414  HG1 LYS P  53       1.531 -12.337  12.098  1.00  0.00      PROB
ATOM   2415  HG2 LYS P  53      -0.165 -12.935  12.271  1.00  0.00      PROB
ATOM   2416  CD  LYS P  53       0.592 -12.009  13.459  1.00  1.54      PROB
ATOM   2417  HD1 LYS P  53      -0.446 -11.834  13.786  1.00  0.00      PROB
ATOM   2418  HD2 LYS P  53       1.195 -11.098  13.609  1.00  0.00      PROB
ATOM   2419  CE  LYS P  53       1.096 -12.898  14.429  1.00  1.73      PROB
ATOM   2420  HE1 LYS P  53       1.676 -12.195  15.027  1.00  0.00      PROB
ATOM   2421  HE2 LYS P  53       1.713 -13.528  13.787  1.00  0.00      PROB
ATOM   2422  NZ  LYS P  53       0.984 -13.412  14.978  1.00  2.03      PROB
ATOM   2423  HZ1 LYS P  53       0.465 -14.226  14.591  1.00  0.00      PROB
ATOM   2424  HZ2 LYS P  53       0.431 -12.983  15.747  1.00  0.00      PROB
ATOM   2425  HZ3 LYS P  53       1.903 -13.730  15.347  1.00  0.00      PROB
ATOM   2426  C   LYS P  53      -1.808  -9.885  10.271  1.00  0.74      PROB
ATOM   2427  O   LYS P  53      -1.544  -9.916   9.098  1.00  0.77      PROB
ATOM   2428  N   LEU P  54      -2.430  -8.842  10.798  1.00  0.74      PROB
ATOM   2429  HN  LEU P  54      -2.637  -8.824  11.772  1.00  0.00      PROB
ATOM   2430  CA  LEU P  54      -2.863  -7.670  10.084  1.00  0.70      PROB
ATOM   2431  HA  LEU P  54      -2.688  -7.826   9.030  1.00  0.00      PROB
ATOM   2432  CB  LEU P  54      -4.360  -7.444  10.360  1.00  0.75      PROB
ATOM   2433  HB1 LEU P  54      -4.511  -7.603  11.447  1.00  0.00      PROB
ATOM   2434  HB2 LEU P  54      -4.909  -8.226   9.798  1.00  0.00      PROB
ATOM   2435  CG  LEU P  54      -5.010  -6.128  10.020  1.00  0.74      PROB
ATOM   2436  HG  LEU P  54      -4.481  -5.326  10.576  1.00  0.00      PROB
ATOM   2437  CD1 LEU P  54      -4.999  -5.794   8.643  1.00  0.94      PROB
ATOM   2438 HD11 LEU P  54      -5.539  -6.569   8.058  1.00  0.00      PROB
ATOM   2439 HD12 LEU P  54      -3.952  -5.738   8.276  1.00  0.00      PROB
ATOM   2440 HD13 LEU P  54      -5.503  -4.816   8.487  1.00  0.00      PROB
ATOM   2441  CD2 LEU P  54      -6.388  -6.068  10.461  1.00  0.92      PROB
ATOM   2442 HD21 LEU P  54      -6.442  -6.198  11.563  1.00  0.00      PROB
ATOM   2443 HD22 LEU P  54      -6.975  -6.879   9.979  1.00  0.00      PROB
ATOM   2444 HD23 LEU P  54      -6.827  -5.082  10.198  1.00  0.00      PROB
ATOM   2445  C   LEU P  54      -2.031  -6.471  10.484  1.00  0.67      PROB
ATOM   2446  O   LEU P  54      -1.864  -6.164  11.647  1.00  0.75      PROB
ATOM   2447  N   PHE P  55      -1.470  -5.759   9.508  1.00  0.62      PROB
ATOM   2448  HN  PHE P  55      -1.572  -6.034   8.556  1.00  0.00      PROB
ATOM   2449  CA  PHE P  55      -0.685  -4.562   9.708  1.00  0.63      PROB
ATOM   2450  HA  PHE P  55      -0.715  -4.325  10.761  1.00  0.00      PROB
ATOM   2451  CB  PHE P  55       0.779  -4.734   9.250  1.00  0.66      PROB
ATOM   2452  HB1 PHE P  55       1.341  -3.794   9.434  1.00  0.00      PROB
ATOM   2453  HB2 PHE P  55       0.805  -4.990   8.169  1.00  0.00      PROB
ATOM   2454  CG  PHE P  55       1.472  -5.830   9.993  1.00  0.67      PROB
ATOM   2455  CD1 PHE P  55       2.290  -5.546  11.050  1.00  0.78      PROB
ATOM   2456  HD1 PHE P  55       2.399  -4.521  11.372  1.00  0.00      PROB
ATOM   2457  CE1 PHE P  55       2.979  -6.536  11.715  1.00  0.88      PROB
ATOM   2458  HE1 PHE P  55       3.621  -6.281  12.545  1.00  0.00      PROB
ATOM   2459  CZ  PHE P  55       2.853  -7.836  11.328  1.00  0.88      PROB
ATOM   2460  HZ  PHE P  55       3.379  -8.617  11.856  1.00  0.00      PROB
ATOM   2461  CD2 PHE P  55       1.382  -7.141   9.595  1.00  0.74      PROB
ATOM   2462  HD2 PHE P  55       0.773  -7.395   8.740  1.00  0.00      PROB
ATOM   2463  CE2 PHE P  55       2.054  -8.138  10.265  1.00  0.84      PROB
ATOM   2464  HE2 PHE P  55       1.948  -9.165   9.947  1.00  0.00      PROB
ATOM   2465  C   PHE P  55      -1.324  -3.458   8.893  1.00  0.63      PROB
ATOM   2466  O   PHE P  55      -1.674  -3.648   7.749  1.00  0.70      PROB
ATOM   2467  N   GLN P  56      -1.513  -2.268   9.466  1.00  0.64      PROB
ATOM   2468  HN  GLN P  56      -1.179  -2.065  10.383  1.00  0.00      PROB
ATOM   2469  CA  GLN P  56      -2.211  -1.199   8.799  1.00  0.66      PROB
ATOM   2470  HA  GLN P  56      -2.183  -1.395   7.738  1.00  0.00      PROB
ATOM   2471  CB  GLN P  56      -3.649  -1.102   9.276  1.00  0.80      PROB
ATOM   2472  HB1 GLN P  56      -3.836  -2.141   9.565  1.00  0.00      PROB
ATOM   2473  HB2 GLN P  56      -4.156  -0.853   8.338  1.00  0.00      PROB
ATOM   2474  CG  GLN P  56      -4.274  -0.585   9.982  1.00  0.97      PROB
ATOM   2475  HG1 GLN P  56      -4.042   0.453   9.727  1.00  0.00      PROB
ATOM   2476  HG2 GLN P  56      -3.801  -0.887  10.921  1.00  0.00      PROB
ATOM   2477  CD  GLN P  56      -5.662  -0.426  10.440  1.00  0.83      PROB
ATOM   2478  OE1 GLN P  56      -6.521  -1.107  10.085  1.00  0.85      PROB
ATOM   2479  NE2 GLN P  56      -5.896   0.499  11.261  1.00  1.01      PROB
ATOM   2480 HE21 GLN P  56      -6.826   0.644  11.599  1.00  0.00      PROB
ATOM   2481 HE22 GLN P  56      -5.152   1.089  11.575  1.00  0.00      PROB
ATOM   2482  C   GLN P  56      -1.525   0.138   8.933  1.00  0.61      PROB
ATOM   2483  O   GLN P  56      -0.909   0.458   9.928  1.00  0.65      PROB
ATOM   2484  N   TYR P  57      -1.653   0.973   7.901  1.00  0.61      PROB
ATOM   2485  HN  TYR P  57      -2.018   0.650   7.032  1.00  0.00      PROB
ATOM   2486  CA  TYR P  57      -1.297   2.370   7.917  1.00  0.61      PROB
ATOM   2487  HA  TYR P  57      -1.305   2.697   8.946  1.00  0.00      PROB
ATOM   2488  CB  TYR P  57       0.099   2.630   7.291  1.00  0.66      PROB
ATOM   2489  HB1 TYR P  57       0.214   1.986   6.393  1.00  0.00      PROB
ATOM   2490  HB2 TYR P  57       0.879   2.383   8.042  1.00  0.00      PROB
ATOM   2491  CG  TYR P  57       0.359   4.047   6.845  1.00  0.66      PROB
ATOM   2492  CD1 TYR P  57       0.128   4.428   5.545  1.00  0.76      PROB
ATOM   2493  HD1 TYR P  57      -0.161   3.681   4.820  1.00  0.00      PROB
ATOM   2494  CE1 TYR P  57       0.257   5.748   5.142  1.00  0.79      PROB
ATOM   2495  HE1 TYR P  57       0.058   6.016   4.115  1.00  0.00      PROB
ATOM   2496  CZ  TYR P  57       0.631   6.704   6.026  1.00  0.75      PROB
ATOM   2497  OH  TYR P  57       0.707   8.024   5.600  1.00  0.84      PROB
ATOM   2498  HH  TYR P  57       0.669   8.589   6.375  1.00  0.00      PROB
ATOM   2499  CD2 TYR P  57       0.773   5.015   7.719  1.00  0.71      PROB
ATOM   2500  HD2 TYR P  57       1.003   4.746   8.739  1.00  0.00      PROB
ATOM   2501  CE2 TYR P  57       0.903   6.342   7.314  1.00  0.76      PROB
ATOM   2502  HE2 TYR P  57       1.222   7.090   8.025  1.00  0.00      PROB
ATOM   2503  C   TYR P  57      -2.416   3.155   7.272  1.00  0.57      PROB
ATOM   2504  O   TYR P  57      -2.987   2.736   6.286  1.00  0.62      PROB
ATOM   2505  N   ALA P  58      -2.752   4.323   7.813  1.00  0.56      PROB
ATOM   2506  HN  ALA P  58      -2.415   4.607   8.707  1.00  0.00      PROB
ATOM   2507  CA  ALA P  58      -3.615   5.243   7.149  1.00  0.56      PROB
ATOM   2508  HA  ALA P  58      -3.434   5.159   6.088  1.00  0.00      PROB
ATOM   2509  CB  ALA P  58      -5.066   4.956   7.453  1.00  0.67      PROB
ATOM   2510  HB1 ALA P  58      -5.250   5.036   8.546  1.00  0.00      PROB
ATOM   2511  HB2 ALA P  58      -5.325   3.927   7.124  1.00  0.00      PROB
ATOM   2512  HB3 ALA P  58      -5.715   5.691   6.930  1.00  0.00      PROB
ATOM   2513  C   ALA P  58      -3.249   6.643   7.550  1.00  0.58      PROB
ATOM   2514  O   ALA P  58      -2.789   6.887   8.649  1.00  0.64      PROB
ATOM   2515  N   SER P  59      -3.440   7.612   6.658  1.00  0.62      PROB
ATOM   2516  HN  SER P  59      -3.856   7.427   5.771  1.00  0.00      PROB
ATOM   2517  CA  SER P  59      -3.069   8.989   6.893  1.00  0.71      PROB
ATOM   2518  HA  SER P  59      -2.175   8.993   7.498  1.00  0.00      PROB
ATOM   2519  CB  SER P  59      -2.819   9.727   5.576  1.00  0.84      PROB
ATOM   2520  HB1 SER P  59      -1.874   9.332   5.149  1.00  0.00      PROB
ATOM   2521  HB2 SER P  59      -2.698  10.803   5.817  1.00  0.00      PROB
ATOM   2522  OG  SER P  59      -3.646   9.665   4.693  1.00  1.02      PROB
ATOM   2523  HG1 SER P  59      -4.331  10.295   4.927  1.00  0.00      PROB
ATOM   2524  C   SER P  59      -4.099   9.740   7.681  1.00  0.78      PROB
ATOM   2525  O   SER P  59      -3.865  10.807   8.159  1.00  0.94      PROB
ATOM   2526  N   THR P  60      -5.267   9.159   7.848  1.00  0.76      PROB
ATOM   2527  HN  THR P  60      -5.435   8.266   7.442  1.00  0.00      PROB
ATOM   2528  CA  THR P  60      -6.379   9.674   8.575  1.00  0.89      PROB
ATOM   2529  HA  THR P  60      -5.986  10.211   9.425  1.00  0.00      PROB
ATOM   2530  CB  THR P  60      -7.248  10.579   7.770  1.00  1.08      PROB
ATOM   2531  HB  THR P  60      -6.608  11.341   7.276  1.00  0.00      PROB
ATOM   2532  OG1 THR P  60      -8.161  11.214   8.465  1.00  1.33      PROB
ATOM   2533  HG1 THR P  60      -7.687  11.853   9.002  1.00  0.00      PROB
ATOM   2534  CG2 THR P  60      -7.950   9.928   6.723  1.00  1.21      PROB
ATOM   2535 HG21 THR P  60      -8.737   9.267   7.144  1.00  0.00      PROB
ATOM   2536 HG22 THR P  60      -7.248   9.307   6.126  1.00  0.00      PROB
ATOM   2537 HG23 THR P  60      -8.434  10.682   6.066  1.00  0.00      PROB
ATOM   2538  C   THR P  60      -7.123   8.478   9.079  1.00  0.85      PROB
ATOM   2539  O   THR P  60      -6.771   7.394   8.772  1.00  0.87      PROB
ATOM   2540  N   ASP P  61      -8.127   8.632   9.911  1.00  0.96      PROB
ATOM   2541  HN  ASP P  61      -8.407   9.548  10.183  1.00  0.00      PROB
ATOM   2542  CA  ASP P  61      -8.913   7.584  10.508  1.00  0.99      PROB
ATOM   2543  HA  ASP P  61      -8.259   6.974  11.113  1.00  0.00      PROB
ATOM   2544  CB  ASP P  61     -10.017   8.187  11.360  1.00  1.19      PROB
ATOM   2545  HB1 ASP P  61     -10.692   7.367  11.685  1.00  0.00      PROB
ATOM   2546  HB2 ASP P  61     -10.588   8.903  10.732  1.00  0.00      PROB
ATOM   2547  CG  ASP P  61      -9.600   8.855  12.483  1.00  1.28      PROB
ATOM   2548  OD1 ASP P  61      -9.301   9.007  12.945  1.00  1.79      PROB
ATOM   2549  OD2 ASP P  61      -9.614   9.225  12.968  1.00  1.75      PROB
ATOM   2550  C   ASP P  61      -9.511   6.580   9.534  1.00  0.92      PROB
ATOM   2551  O   ASP P  61     -10.098   6.931   8.534  1.00  0.90      PROB
ATOM   2552  N   MET P  62      -9.386   5.286   9.826  1.00  0.97      PROB
ATOM   2553  HN  MET P  62      -8.985   4.994  10.690  1.00  0.00      PROB
ATOM   2554  CA  MET P  62      -9.800   4.213   8.959  1.00  0.98      PROB
ATOM   2555  HA  MET P  62      -9.372   4.389   7.983  1.00  0.00      PROB
ATOM   2556  CB  MET P  62      -9.339   2.861   9.502  1.00  1.10      PROB
ATOM   2557  HB1 MET P  62     -10.245   2.227   9.491  1.00  0.00      PROB
ATOM   2558  HB2 MET P  62      -9.039   3.062  10.547  1.00  0.00      PROB
ATOM   2559  CG  MET P  62      -8.476   2.169   9.064  1.00  0.90      PROB
ATOM   2560  HG1 MET P  62      -8.813   1.140   9.279  1.00  0.00      PROB
ATOM   2561  HG2 MET P  62      -7.595   2.400   9.689  1.00  0.00      PROB
ATOM   2562  SD  MET P  62      -7.881   2.130   7.414  1.00  0.96      PROB
ATOM   2563  CE  MET P  62      -7.753   0.971   7.055  1.00  1.35      PROB
ATOM   2564  HE1 MET P  62      -8.721   0.427   7.095  1.00  0.00      PROB
ATOM   2565  HE2 MET P  62      -7.035   0.442   7.716  1.00  0.00      PROB
ATOM   2566  HE3 MET P  62      -7.380   0.932   6.009  1.00  0.00      PROB
ATOM   2567  C   MET P  62     -11.271   4.181   8.622  1.00  0.92      PROB
ATOM   2568  O   MET P  62     -11.654   3.936   7.499  1.00  0.97      PROB
ATOM   2569  N   ASP P  63     -12.139   4.486   9.576  1.00  0.89      PROB
ATOM   2570  HN  ASP P  63     -11.844   4.641  10.515  1.00  0.00      PROB
ATOM   2571  CA  ASP P  63     -13.544   4.616   9.347  1.00  0.89      PROB
ATOM   2572  HA  ASP P  63     -13.901   3.703   8.895  1.00  0.00      PROB
ATOM   2573  CB  ASP P  63     -14.232   4.864  10.635  1.00  1.07      PROB
ATOM   2574  HB1 ASP P  63     -15.142   4.318  10.417  1.00  0.00      PROB
ATOM   2575  HB2 ASP P  63     -14.340   5.937  10.534  1.00  0.00      PROB
ATOM   2576  CG  ASP P  63     -14.307   4.828  11.648  1.00  1.24      PROB
ATOM   2577  OD1 ASP P  63     -14.402   4.674  12.015  1.00  1.86      PROB
ATOM   2578  OD2 ASP P  63     -14.293   4.954  12.141  1.00  1.89      PROB
ATOM   2579  C   ASP P  63     -13.897   5.670   8.336  1.00  0.78      PROB
ATOM   2580  O   ASP P  63     -14.742   5.481   7.491  1.00  0.82      PROB
ATOM   2581  N   LYS P  64     -13.212   6.804   8.375  1.00  0.75      PROB
ATOM   2582  HN  LYS P  64     -12.533   6.971   9.085  1.00  0.00      PROB
ATOM   2583  CA  LYS P  64     -13.376   7.864   7.432  1.00  0.76      PROB
ATOM   2584  HA  LYS P  64     -14.434   8.042   7.309  1.00  0.00      PROB
ATOM   2585  CB  LYS P  64     -12.678   9.132   7.921  1.00  0.87      PROB
ATOM   2586  HB1 LYS P  64     -12.801   9.915   7.143  1.00  0.00      PROB
ATOM   2587  HB2 LYS P  64     -11.597   8.907   8.039  1.00  0.00      PROB
ATOM   2588  CG  LYS P  64     -13.174   9.675   9.199  1.00  1.01      PROB
ATOM   2589  HG1 LYS P  64     -12.360  10.341   9.531  1.00  0.00      PROB
ATOM   2590  HG2 LYS P  64     -13.228   8.789   9.854  1.00  0.00      PROB
ATOM   2591  CD  LYS P  64     -13.965  10.162   9.415  1.00  1.62      PROB
ATOM   2592  HD1 LYS P  64     -14.767   9.436   9.207  1.00  0.00      PROB
ATOM   2593  HD2 LYS P  64     -13.974  10.966   8.662  1.00  0.00      PROB
ATOM   2594  CE  LYS P  64     -14.398  10.780  10.519  1.00  1.92      PROB
ATOM   2595  HE1 LYS P  64     -15.482  10.919  10.351  1.00  0.00      PROB
ATOM   2596  HE2 LYS P  64     -13.870  11.751  10.517  1.00  0.00      PROB
ATOM   2597  NZ  LYS P  64     -14.371  10.573  11.295  1.00  2.39      PROB
ATOM   2598  HZ1 LYS P  64     -13.380  10.454  11.588  1.00  0.00      PROB
ATOM   2599  HZ2 LYS P  64     -14.883   9.678  11.433  1.00  0.00      PROB
ATOM   2600  HZ3 LYS P  64     -14.815  11.318  11.868  1.00  0.00      PROB
ATOM   2601  C   LYS P  64     -12.922   7.508   6.036  1.00  0.75      PROB
ATOM   2602  O   LYS P  64     -13.587   7.813   5.070  1.00  0.79      PROB
ATOM   2603  N   VAL P  65     -11.794   6.807   5.894  1.00  0.76      PROB
ATOM   2604  HN  VAL P  65     -11.221   6.588   6.679  1.00  0.00      PROB
ATOM   2605  CA  VAL P  65     -11.310   6.312   4.620  1.00  0.80      PROB
ATOM   2606  HA  VAL P  65     -11.330   7.133   3.918  1.00  0.00      PROB
ATOM   2607  CB  VAL P  65      -9.920   5.764   4.731  1.00  0.98      PROB
ATOM   2608  HB  VAL P  65      -9.970   4.921   5.449  1.00  0.00      PROB
ATOM   2609  CG1 VAL P  65      -9.397   5.400   3.870  1.00  1.52      PROB
ATOM   2610 HG11 VAL P  65      -8.821   6.224   3.396  1.00  0.00      PROB
ATOM   2611 HG12 VAL P  65     -10.121   5.001   3.128  1.00  0.00      PROB
ATOM   2612 HG13 VAL P  65      -8.688   4.598   4.169  1.00  0.00      PROB
ATOM   2613  CG2 VAL P  65      -9.077   6.362   5.127  1.00  1.39      PROB
ATOM   2614 HG21 VAL P  65      -9.290   6.678   6.171  1.00  0.00      PROB
ATOM   2615 HG22 VAL P  65      -8.932   7.270   4.504  1.00  0.00      PROB
ATOM   2616 HG23 VAL P  65      -8.147   5.754   5.124  1.00  0.00      PROB
ATOM   2617  C   VAL P  65     -12.235   5.313   3.963  1.00  0.72      PROB
ATOM   2618  O   VAL P  65     -12.535   5.401   2.786  1.00  0.72      PROB
ATOM   2619  N   LEU P  66     -12.764   4.352   4.720  1.00  0.72      PROB
ATOM   2620  HN  LEU P  66     -12.531   4.259   5.685  1.00  0.00      PROB
ATOM   2621  CA  LEU P  66     -13.703   3.384   4.209  1.00  0.71      PROB
ATOM   2622  HA  LEU P  66     -13.336   3.036   3.255  1.00  0.00      PROB
ATOM   2623  CB  LEU P  66     -13.863   2.205   5.176  1.00  0.84      PROB
ATOM   2624  HB1 LEU P  66     -14.638   1.525   4.764  1.00  0.00      PROB
ATOM   2625  HB2 LEU P  66     -14.215   2.605   6.150  1.00  0.00      PROB
ATOM   2626  CG  LEU P  66     -12.605   1.388   5.428  1.00  0.95      PROB
ATOM   2627  HG  LEU P  66     -11.820   2.047   5.857  1.00  0.00      PROB
ATOM   2628  CD1 LEU P  66     -12.873   0.282   6.362  1.00  1.21      PROB
ATOM   2629 HD11 LEU P  66     -13.650  -0.392   5.943  1.00  0.00      PROB
ATOM   2630 HD12 LEU P  66     -13.238   0.685   7.331  1.00  0.00      PROB
ATOM   2631 HD13 LEU P  66     -11.945  -0.306   6.528  1.00  0.00      PROB
ATOM   2632  CD2 LEU P  66     -11.993   0.835   4.202  1.00  0.94      PROB
ATOM   2633 HD21 LEU P  66     -11.709   1.658   3.512  1.00  0.00      PROB
ATOM   2634 HD22 LEU P  66     -12.718   0.172   3.683  1.00  0.00      PROB
ATOM   2635 HD23 LEU P  66     -11.079   0.259   4.462  1.00  0.00      PROB
ATOM   2636  C   LEU P  66     -15.049   3.972   3.857  1.00  0.69      PROB
ATOM   2637  O   LEU P  66     -15.649   3.594   2.869  1.00  0.73      PROB
ATOM   2638  N   LEU P  67     -15.539   4.958   4.622  1.00  0.69      PROB
ATOM   2639  HN  LEU P  67     -15.105   5.211   5.483  1.00  0.00      PROB
ATOM   2640  CA  LEU P  67     -16.709   5.721   4.275  1.00  0.74      PROB
ATOM   2641  HA  LEU P  67     -17.503   5.030   4.033  1.00  0.00      PROB
ATOM   2642  CB  LEU P  67     -17.121   6.621   5.450  1.00  0.84      PROB
ATOM   2643  HB1 LEU P  67     -16.512   7.541   5.355  1.00  0.00      PROB
ATOM   2644  HB2 LEU P  67     -16.823   6.076   6.367  1.00  0.00      PROB
ATOM   2645  CG  LEU P  67     -18.253   6.994   5.641  1.00  1.27      PROB
ATOM   2646  HG  LEU P  67     -18.403   7.562   4.724  1.00  0.00      PROB
ATOM   2647  CD1 LEU P  67     -19.085   6.773   5.803  1.00  1.85      PROB
ATOM   2648 HD11 LEU P  67     -19.181   5.668   5.869  1.00  0.00      PROB
ATOM   2649 HD12 LEU P  67     -19.740   7.138   4.983  1.00  0.00      PROB
ATOM   2650 HD13 LEU P  67     -19.413   7.215   6.768  1.00  0.00      PROB
ATOM   2651  CD2 LEU P  67     -18.784   7.373   6.257  1.00  1.77      PROB
ATOM   2652 HD21 LEU P  67     -18.392   8.375   6.534  1.00  0.00      PROB
ATOM   2653 HD22 LEU P  67     -18.816   6.740   7.169  1.00  0.00      PROB
ATOM   2654 HD23 LEU P  67     -19.810   7.494   5.849  1.00  0.00      PROB
ATOM   2655  C   LEU P  67     -16.547   6.524   3.002  1.00  0.72      PROB
ATOM   2656  O   LEU P  67     -17.387   6.492   2.128  1.00  0.78      PROB
ATOM   2657  N   LYS P  68     -15.413   7.207   2.836  1.00  0.72      PROB
ATOM   2658  HN  LYS P  68     -14.720   7.238   3.552  1.00  0.00      PROB
ATOM   2659  CA  LYS P  68     -15.092   7.943   1.642  1.00  0.77      PROB
ATOM   2660  HA  LYS P  68     -15.939   8.566   1.397  1.00  0.00      PROB
ATOM   2661  CB  LYS P  68     -13.848   8.800   1.851  1.00  0.90      PROB
ATOM   2662  HB1 LYS P  68     -13.171   8.419   1.073  1.00  0.00      PROB
ATOM   2663  HB2 LYS P  68     -13.511   8.480   2.847  1.00  0.00      PROB
ATOM   2664  CG  LYS P  68     -13.629   9.787   1.859  1.00  1.17      PROB
ATOM   2665  HG1 LYS P  68     -14.390  10.173   2.549  1.00  0.00      PROB
ATOM   2666  HG2 LYS P  68     -13.860  10.069   0.824  1.00  0.00      PROB
ATOM   2667  CD  LYS P  68     -12.496  10.667   2.154  1.00  1.25      PROB
ATOM   2668  HD1 LYS P  68     -12.262  11.054   1.155  1.00  0.00      PROB
ATOM   2669  HD2 LYS P  68     -11.742   9.941   2.481  1.00  0.00      PROB
ATOM   2670  CE  LYS P  68     -12.273  11.434   2.711  1.00  1.42      PROB
ATOM   2671  HE1 LYS P  68     -12.215  10.945   3.686  1.00  0.00      PROB
ATOM   2672  HE2 LYS P  68     -13.182  12.026   2.585  1.00  0.00      PROB
ATOM   2673  NZ  LYS P  68     -11.477  12.407   2.967  1.00  1.32      PROB
ATOM   2674  HZ1 LYS P  68     -11.557  13.127   2.221  1.00  0.00      PROB
ATOM   2675  HZ2 LYS P  68     -10.499  12.054   3.005  1.00  0.00      PROB
ATOM   2676  HZ3 LYS P  68     -11.729  12.829   3.884  1.00  0.00      PROB
ATOM   2677  C   LYS P  68     -14.970   7.090   0.402  1.00  0.72      PROB
ATOM   2678  O   LYS P  68     -15.396   7.471  -0.666  1.00  0.77      PROB
ATOM   2679  N   TYR P  69     -14.443   5.870   0.536  1.00  0.66      PROB
ATOM   2680  HN  TYR P  69     -14.055   5.579   1.406  1.00  0.00      PROB
ATOM   2681  CA  TYR P  69     -14.377   4.878  -0.514  1.00  0.65      PROB
ATOM   2682  HA  TYR P  69     -13.857   5.305  -1.359  1.00  0.00      PROB
ATOM   2683  CB  TYR P  69     -13.628   3.645   0.022  1.00  0.69      PROB
ATOM   2684  HB1 TYR P  69     -14.224   3.188   0.841  1.00  0.00      PROB
ATOM   2685  HB2 TYR P  69     -12.635   3.963   0.404  1.00  0.00      PROB
ATOM   2686  CG  TYR P  69     -13.383   2.574  -0.988  1.00  0.65      PROB
ATOM   2687  CD1 TYR P  69     -14.190   1.543  -1.132  1.00  0.87      PROB
ATOM   2688  HD1 TYR P  69     -15.068   1.468  -0.507  1.00  0.00      PROB
ATOM   2689  CE1 TYR P  69     -13.938   0.553  -2.067  1.00  0.92      PROB
ATOM   2690  HE1 TYR P  69     -14.635  -0.267  -2.159  1.00  0.00      PROB
ATOM   2691  CZ  TYR P  69     -12.868   0.577  -2.855  1.00  0.73      PROB
ATOM   2692  OH  TYR P  69     -12.622  -0.397  -3.803  1.00  0.85      PROB
ATOM   2693  HH  TYR P  69     -11.801  -0.176  -4.249  1.00  0.00      PROB
ATOM   2694  CD2 TYR P  69     -12.303   2.570  -1.770  1.00  0.71      PROB
ATOM   2695  HD2 TYR P  69     -11.595   3.380  -1.673  1.00  0.00      PROB
ATOM   2696  CE2 TYR P  69     -12.045   1.579  -2.700  1.00  0.71      PROB
ATOM   2697  HE2 TYR P  69     -11.152   1.635  -3.305  1.00  0.00      PROB
ATOM   2698  C   TYR P  69     -15.744   4.513  -1.073  1.00  0.65      PROB
ATOM   2699  O   TYR P  69     -15.922   4.384  -2.268  1.00  0.71      PROB
ATOM   2700  N   THR P  70     -16.756   4.382  -0.201  1.00  0.66      PROB
ATOM   2701  HN  THR P  70     -16.607   4.456   0.782  1.00  0.00      PROB
ATOM   2702  CA  THR P  70     -18.121   4.128  -0.603  1.00  0.72      PROB
ATOM   2703  HA  THR P  70     -18.089   3.397  -1.397  1.00  0.00      PROB
ATOM   2704  CB  THR P  70     -19.011   3.618   0.520  1.00  0.80      PROB
ATOM   2705  HB  THR P  70     -20.027   3.475   0.098  1.00  0.00      PROB
ATOM   2706  OG1 THR P  70     -19.150   4.292   1.535  1.00  1.06      PROB
ATOM   2707  HG1 THR P  70     -18.619   5.081   1.404  1.00  0.00      PROB
ATOM   2708  CG2 THR P  70     -18.636   2.467   1.014  1.00  1.08      PROB
ATOM   2709 HG21 THR P  70     -17.691   2.587   1.586  1.00  0.00      PROB
ATOM   2710 HG22 THR P  70     -18.463   1.741   0.191  1.00  0.00      PROB
ATOM   2711 HG23 THR P  70     -19.418   2.077   1.700  1.00  0.00      PROB
ATOM   2712  C   THR P  70     -18.790   5.312  -1.260  1.00  0.77      PROB
ATOM   2713  O   THR P  70     -19.621   5.156  -2.114  1.00  0.90      PROB
ATOM   2714  N   GLU P  71     -18.448   6.536  -0.873  1.00  0.74      PROB
ATOM   2715  HN  GLU P  71     -17.751   6.673  -0.174  1.00  0.00      PROB
ATOM   2716  CA  GLU P  71     -19.021   7.744  -1.397  1.00  0.83      PROB
ATOM   2717  HA  GLU P  71     -20.058   7.551  -1.627  1.00  0.00      PROB
ATOM   2718  CB  GLU P  71     -18.903   8.875  -0.376  1.00  0.88      PROB
ATOM   2719  HB1 GLU P  71     -19.072   9.827  -0.920  1.00  0.00      PROB
ATOM   2720  HB2 GLU P  71     -17.864   8.859   0.012  1.00  0.00      PROB
ATOM   2721  CG  GLU P  71     -19.713   8.875   0.673  1.00  1.19      PROB
ATOM   2722  HG1 GLU P  71     -19.065   9.210   1.500  1.00  0.00      PROB
ATOM   2723  HG2 GLU P  71     -19.974   7.811   0.798  1.00  0.00      PROB
ATOM   2724  CD  GLU P  71     -20.679   9.398   0.882  1.00  1.61      PROB
ATOM   2725  OE1 GLU P  71     -21.071   9.609   1.019  1.00  2.19      PROB
ATOM   2726  OE2 GLU P  71     -21.071   9.618   0.922  1.00  2.22      PROB
ATOM   2727  C   GLU P  71     -18.444   8.183  -2.717  1.00  0.86      PROB
ATOM   2728  O   GLU P  71     -19.123   8.724  -3.530  1.00  1.04      PROB
ATOM   2729  N   TYR P  72     -17.175   7.946  -2.970  1.00  0.80      PROB
ATOM   2730  HN  TYR P  72     -16.606   7.469  -2.306  1.00  0.00      PROB
ATOM   2731  CA  TYR P  72     -16.493   8.329  -4.175  1.00  0.86      PROB
ATOM   2732  HA  TYR P  72     -16.882   9.289  -4.481  1.00  0.00      PROB
ATOM   2733  CB  TYR P  72     -14.988   8.418  -3.973  1.00  0.95      PROB
ATOM   2734  HB1 TYR P  72     -14.495   8.438  -4.968  1.00  0.00      PROB
ATOM   2735  HB2 TYR P  72     -14.652   7.529  -3.398  1.00  0.00      PROB
ATOM   2736  CG  TYR P  72     -14.509   9.599  -3.241  1.00  1.07      PROB
ATOM   2737  CD1 TYR P  72     -14.944  10.359  -2.505  1.00  1.14      PROB
ATOM   2738  HD1 TYR P  72     -15.978  10.183  -2.286  1.00  0.00      PROB
ATOM   2739  CE1 TYR P  72     -14.441  11.432  -1.849  1.00  1.29      PROB
ATOM   2740  HE1 TYR P  72     -15.107  11.972  -1.193  1.00  0.00      PROB
ATOM   2741  CZ  TYR P  72     -13.493  11.765  -1.926  1.00  1.55      PROB
ATOM   2742  OH  TYR P  72     -12.986  12.841  -1.281  1.00  1.84      PROB
ATOM   2743  HH  TYR P  72     -13.699  13.470  -1.147  1.00  0.00      PROB
ATOM   2744  CD2 TYR P  72     -13.557   9.952  -3.307  1.00  1.72      PROB
ATOM   2745  HD2 TYR P  72     -12.885   9.419  -3.961  1.00  0.00      PROB
ATOM   2746  CE2 TYR P  72     -13.051  11.024  -2.655  1.00  1.96      PROB
ATOM   2747  HE2 TYR P  72     -12.017  11.208  -2.876  1.00  0.00      PROB
ATOM   2748  C   TYR P  72     -16.803   7.477  -5.373  1.00  0.83      PROB
ATOM   2749  O   TYR P  72     -17.163   6.351  -5.268  1.00  0.84      PROB
ATOM   2750  N   ASN P  73     -16.680   8.016  -6.572  1.00  0.95      PROB
ATOM   2751  HN  ASN P  73     -16.466   8.984  -6.663  1.00  0.00      PROB
ATOM   2752  CA  ASN P  73     -16.828   7.329  -7.825  1.00  0.96      PROB
ATOM   2753  HA  ASN P  73     -17.765   6.794  -7.797  1.00  0.00      PROB
ATOM   2754  CB  ASN P  73     -16.812   8.280  -8.992  1.00  1.20      PROB
ATOM   2755  HB1 ASN P  73     -16.772   7.678  -9.924  1.00  0.00      PROB
ATOM   2756  HB2 ASN P  73     -15.894   8.899  -8.916  1.00  0.00      PROB
ATOM   2757  CG  ASN P  73     -17.782   9.059  -9.091  1.00  1.59      PROB
ATOM   2758  OD1 ASN P  73     -18.306   9.178  -8.739  1.00  2.12      PROB
ATOM   2759  ND2 ASN P  73     -18.026   9.625  -9.591  1.00  2.10      PROB
ATOM   2760 HD21 ASN P  73     -18.883  10.110  -9.417  1.00  0.00      PROB
ATOM   2761 HD22 ASN P  73     -17.476   9.853 -10.395  1.00  0.00      PROB
ATOM   2762  C   ASN P  73     -15.812   6.255  -8.050  1.00  0.81      PROB
ATOM   2763  O   ASN P  73     -14.758   6.306  -7.532  1.00  0.85      PROB
ATOM   2764  N   GLU P  74     -16.140   5.246  -8.824  1.00  0.82      PROB
ATOM   2765  HN  GLU P  74     -17.035   5.230  -9.258  1.00  0.00      PROB
ATOM   2766  CA  GLU P  74     -15.332   4.109  -9.138  1.00  0.80      PROB
ATOM   2767  HA  GLU P  74     -15.211   3.521  -8.240  1.00  0.00      PROB
ATOM   2768  CB  GLU P  74     -15.997   3.297 -10.215  1.00  1.02      PROB
ATOM   2769  HB1 GLU P  74     -15.182   2.701 -10.665  1.00  0.00      PROB
ATOM   2770  HB2 GLU P  74     -16.361   4.041 -10.947  1.00  0.00      PROB
ATOM   2771  CG  GLU P  74     -16.769   2.641 -10.104  1.00  1.63      PROB
ATOM   2772  HG1 GLU P  74     -17.566   3.297  -9.731  1.00  0.00      PROB
ATOM   2773  HG2 GLU P  74     -16.392   1.986  -9.308  1.00  0.00      PROB
ATOM   2774  CD  GLU P  74     -17.396   1.867 -10.761  1.00  1.93      PROB
ATOM   2775  OE1 GLU P  74     -17.660   1.513 -11.034  1.00  2.41      PROB
ATOM   2776  OE2 GLU P  74     -17.637   1.597 -11.003  1.00  2.45      PROB
ATOM   2777  C   GLU P  74     -13.886   4.374  -9.504  1.00  0.70      PROB
ATOM   2778  O   GLU P  74     -13.638   5.317 -10.216  1.00  0.76      PROB
ATOM   2779  N   PRO P  75     -12.905   3.606  -9.046  1.00  0.68      PROB
ATOM   2780  CD  PRO P  75     -13.099   2.470  -8.204  1.00  0.82      PROB
ATOM   2781  HD1 PRO P  75     -13.631   1.677  -8.772  1.00  0.00      PROB
ATOM   2782  HD2 PRO P  75     -13.699   2.767  -7.318  1.00  0.00      PROB
ATOM   2783  CA  PRO P  75     -11.496   3.853  -9.260  1.00  0.64      PROB
ATOM   2784  HA  PRO P  75     -11.194   4.752  -8.747  1.00  0.00      PROB
ATOM   2785  CB  PRO P  75     -10.823   2.592  -8.766  1.00  0.76      PROB
ATOM   2786  HB1 PRO P  75      -9.850   2.830  -8.286  1.00  0.00      PROB
ATOM   2787  HB2 PRO P  75     -10.646   1.888  -9.607  1.00  0.00      PROB
ATOM   2788  CG  PRO P  75     -11.743   2.013  -7.798  1.00  0.88      PROB
ATOM   2789  HG1 PRO P  75     -11.683   0.904  -7.818  1.00  0.00      PROB
ATOM   2790  HG2 PRO P  75     -11.503   2.367  -6.772  1.00  0.00      PROB
ATOM   2791  C   PRO P  75     -11.044   4.224 -10.643  1.00  0.66      PROB
ATOM   2792  O   PRO P  75     -11.409   3.578 -11.593  1.00  0.78      PROB
ATOM   2793  N   HSD P  76     -10.204   5.243 -10.782  1.00  0.65      PROB
ATOM   2794  HN  HSD P  76      -9.954   5.809 -10.001  1.00  0.00      PROB
ATOM   2795  CA  HSD P  76      -9.590   5.623 -12.025  1.00  0.74      PROB
ATOM   2796  HA  HSD P  76     -10.352   5.608 -12.790  1.00  0.00      PROB
ATOM   2797  CB  HSD P  76      -8.969   7.007 -11.930  1.00  0.85      PROB
ATOM   2798  HB1 HSD P  76      -8.141   7.041 -12.667  1.00  0.00      PROB
ATOM   2799  HB2 HSD P  76      -8.556   7.106 -10.906  1.00  0.00      PROB
ATOM   2800  ND1 HSD P  76     -10.449   8.324 -12.216  1.00  1.75      PROB
ATOM   2801  HD1 HSD P  76     -11.118   7.624 -12.124  1.00  0.00      PROB
ATOM   2802  CG  HSD P  76      -9.662   8.024 -12.131  1.00  1.09      PROB
ATOM   2803  CE1 HSD P  76     -10.872   9.305 -12.403  1.00  2.11      PROB
ATOM   2804  HE1 HSD P  76     -11.929   9.545 -12.491  1.00  0.00      PROB
ATOM   2805  NE2 HSD P  76     -10.408   9.663 -12.444  1.00  2.12      PROB
ATOM   2806  CD2 HSD P  76      -9.643   8.860 -12.270  1.00  1.69      PROB
ATOM   2807  HD2 HSD P  76      -8.694   9.322 -12.298  1.00  0.00      PROB
ATOM   2808  C   HSD P  76      -8.550   4.635 -12.490  1.00  0.74      PROB
ATOM   2809  O   HSD P  76      -8.391   4.392 -13.657  1.00  0.87      PROB
ATOM   2810  N   GLU P  77      -7.848   4.014 -11.556  1.00  0.68      PROB
ATOM   2811  HN  GLU P  77      -7.898   4.300 -10.603  1.00  0.00      PROB
ATOM   2812  CA  GLU P  77      -6.976   2.908 -11.809  1.00  0.71      PROB
ATOM   2813  HA  GLU P  77      -7.259   2.484 -12.761  1.00  0.00      PROB
ATOM   2814  CB  GLU P  77      -5.496   3.311 -11.839  1.00  0.80      PROB
ATOM   2815  HB1 GLU P  77      -4.950   2.370 -12.038  1.00  0.00      PROB
ATOM   2816  HB2 GLU P  77      -5.276   3.658 -10.813  1.00  0.00      PROB
ATOM   2817  CG  GLU P  77      -4.988   4.111 -12.545  1.00  1.15      PROB
ATOM   2818  HG1 GLU P  77      -5.535   5.050 -12.344  1.00  0.00      PROB
ATOM   2819  HG2 GLU P  77      -5.206   3.759 -13.570  1.00  0.00      PROB
ATOM   2820  CD  GLU P  77      -3.577   4.521 -12.598  1.00  1.14      PROB
ATOM   2821  OE1 GLU P  77      -3.008   4.699 -12.573  1.00  1.57      PROB
ATOM   2822  OE2 GLU P  77      -3.007   4.679 -12.688  1.00  1.65      PROB
ATOM   2823  C   GLU P  77      -7.190   1.890 -10.721  1.00  0.66      PROB
ATOM   2824  O   GLU P  77      -7.239   2.223  -9.558  1.00  0.69      PROB
ATOM   2825  N   SER P  78      -7.342   0.623 -11.082  1.00  0.68      PROB
ATOM   2826  HN  SER P  78      -7.402   0.373 -12.044  1.00  0.00      PROB
ATOM   2827  CA  SER P  78      -7.434  -0.486 -10.166  1.00  0.66      PROB
ATOM   2828  HA  SER P  78      -7.180  -0.117  -9.183  1.00  0.00      PROB
ATOM   2829  CB  SER P  78      -8.830  -1.117 -10.139  1.00  0.71      PROB
ATOM   2830  HB1 SER P  78      -8.957  -1.698 -11.076  1.00  0.00      PROB
ATOM   2831  HB2 SER P  78      -9.573  -0.293 -10.108  1.00  0.00      PROB
ATOM   2832  OG  SER P  78      -9.090  -1.840  -9.255  1.00  1.07      PROB
ATOM   2833  HG1 SER P  78      -8.694  -2.685  -9.479  1.00  0.00      PROB
ATOM   2834  C   SER P  78      -6.426  -1.516 -10.594  1.00  0.70      PROB
ATOM   2835  O   SER P  78      -6.597  -2.180 -11.527  1.00  0.98      PROB
ATOM   2836  N   ARG P  79      -5.317  -1.650  -9.945  1.00  0.61      PROB
ATOM   2837  HN  ARG P  79      -5.172  -1.161  -9.089  1.00  0.00      PROB
ATOM   2838  CA  ARG P  79      -4.209  -2.478 -10.353  1.00  0.64      PROB
ATOM   2839  HA  ARG P  79      -4.411  -2.833 -11.353  1.00  0.00      PROB
ATOM   2840  CB  ARG P  79      -2.883  -1.691 -10.326  1.00  0.69      PROB
ATOM   2841  HB1 ARG P  79      -2.070  -2.372 -10.654  1.00  0.00      PROB
ATOM   2842  HB2 ARG P  79      -2.689  -1.376  -9.279  1.00  0.00      PROB
ATOM   2843  CG  ARG P  79      -2.848  -0.443 -11.214  1.00  0.74      PROB
ATOM   2844  HG1 ARG P  79      -1.827  -0.010 -11.158  1.00  0.00      PROB
ATOM   2845  HG2 ARG P  79      -3.574   0.290 -10.805  1.00  0.00      PROB
ATOM   2846  CD  ARG P  79      -3.175  -0.663 -12.645  1.00  0.83      PROB
ATOM   2847  HD1 ARG P  79      -4.229  -0.997 -12.754  1.00  0.00      PROB
ATOM   2848  HD2 ARG P  79      -2.488  -1.415 -13.088  1.00  0.00      PROB
ATOM   2849  NE  ARG P  79      -3.011   0.600 -13.370  1.00  0.89      PROB
ATOM   2850  HE  ARG P  79      -2.607   1.360 -12.864  1.00  0.00      PROB
ATOM   2851  CZ  ARG P  79      -3.329   0.821 -14.565  1.00  1.02      PROB
ATOM   2852  NH1 ARG P  79      -3.871  -0.037 -15.260  1.00  1.22      PROB
ATOM   2853 HH11 ARG P  79      -4.070  -0.939 -14.877  1.00  0.00      PROB
ATOM   2854 HH12 ARG P  79      -4.113   0.167 -16.209  1.00  0.00      PROB
ATOM   2855  NH2 ARG P  79      -3.092   1.966 -15.090  1.00  1.15      PROB
ATOM   2856 HH21 ARG P  79      -3.205   2.097 -16.075  1.00  0.00      PROB
ATOM   2857 HH22 ARG P  79      -2.794   2.728 -14.515  1.00  0.00      PROB
ATOM   2858  C   ARG P  79      -4.078  -3.730  -9.511  1.00  0.62      PROB
ATOM   2859  O   ARG P  79      -4.435  -3.776  -8.356  1.00  0.65      PROB
ATOM   2860  N   THR P  80      -3.534  -4.790 -10.091  1.00  0.69      PROB
ATOM   2861  HN  THR P  80      -3.322  -4.784 -11.064  1.00  0.00      PROB
ATOM   2862  CA  THR P  80      -3.200  -6.024  -9.406  1.00  0.71      PROB
ATOM   2863  HA  THR P  80      -3.105  -5.793  -8.356  1.00  0.00      PROB
ATOM   2864  CB  THR P  80      -4.231  -7.112  -9.596  1.00  0.80      PROB
ATOM   2865  HB  THR P  80      -5.246  -6.686  -9.450  1.00  0.00      PROB
ATOM   2866  OG1 THR P  80      -4.057  -8.161  -8.685  1.00  0.89      PROB
ATOM   2867  HG1 THR P  80      -4.302  -7.809  -7.826  1.00  0.00      PROB
ATOM   2868  CG2 THR P  80      -4.233  -7.682 -10.992  1.00  0.86      PROB
ATOM   2869 HG21 THR P  80      -3.310  -8.277 -11.163  1.00  0.00      PROB
ATOM   2870 HG22 THR P  80      -4.267  -6.858 -11.737  1.00  0.00      PROB
ATOM   2871 HG23 THR P  80      -5.113  -8.346 -11.128  1.00  0.00      PROB
ATOM   2872  C   THR P  80      -1.831  -6.442  -9.864  1.00  0.69      PROB
ATOM   2873  O   THR P  80      -1.250  -5.797 -10.706  1.00  0.72      PROB
ATOM   2874  N   ASN P  81      -1.238  -7.504  -9.291  1.00  0.72      PROB
ATOM   2875  HN  ASN P  81      -1.745  -8.083  -8.660  1.00  0.00      PROB
ATOM   2876  CA  ASN P  81       0.139  -7.917  -9.508  1.00  0.74      PROB
ATOM   2877  HA  ASN P  81       0.776  -7.095  -9.219  1.00  0.00      PROB
ATOM   2878  CB  ASN P  81       0.507  -9.179  -8.696  1.00  0.81      PROB
ATOM   2879  HB1 ASN P  81       1.517  -9.527  -9.001  1.00  0.00      PROB
ATOM   2880  HB2 ASN P  81      -0.234  -9.978  -8.910  1.00  0.00      PROB
ATOM   2881  CG  ASN P  81       0.516  -8.914  -7.215  1.00  0.84      PROB
ATOM   2882  OD1 ASN P  81       0.262  -7.870  -6.746  1.00  0.94      PROB
ATOM   2883  ND2 ASN P  81       0.841  -9.889  -6.440  1.00  0.96      PROB
ATOM   2884 HD21 ASN P  81       0.860  -9.755  -5.449  1.00  0.00      PROB
ATOM   2885 HD22 ASN P  81       1.075 -10.780  -6.829  1.00  0.00      PROB
ATOM   2886  C   ASN P  81       0.484  -8.157 -10.967  1.00  0.77      PROB
ATOM   2887  O   ASN P  81       1.513  -7.711 -11.444  1.00  0.81      PROB
ATOM   2888  N   ALA P  82      -0.406  -8.809 -11.721  1.00  0.81      PROB
ATOM   2889  HN  ALA P  82      -1.236  -9.183 -11.316  1.00  0.00      PROB
ATOM   2890  CA  ALA P  82      -0.275  -9.036 -13.138  1.00  0.87      PROB
ATOM   2891  HA  ALA P  82       0.642  -9.578 -13.316  1.00  0.00      PROB
ATOM   2892  CB  ALA P  82      -1.476  -9.836 -13.617  1.00  0.97      PROB
ATOM   2893  HB1 ALA P  82      -2.413  -9.275 -13.416  1.00  0.00      PROB
ATOM   2894  HB2 ALA P  82      -1.522 -10.807 -13.080  1.00  0.00      PROB
ATOM   2895  HB3 ALA P  82      -1.398 -10.016 -14.710  1.00  0.00      PROB
ATOM   2896  C   ALA P  82      -0.139  -7.777 -13.973  1.00  0.85      PROB
ATOM   2897  O   ALA P  82       0.651  -7.723 -14.900  1.00  0.90      PROB
ATOM   2898  N   ASP P  83      -0.882  -6.714 -13.637  1.00  0.82      PROB
ATOM   2899  HN  ASP P  83      -1.554  -6.775 -12.904  1.00  0.00      PROB
ATOM   2900  CA  ASP P  83      -0.797  -5.422 -14.269  1.00  0.82      PROB
ATOM   2901  HA  ASP P  83      -0.914  -5.562 -15.333  1.00  0.00      PROB
ATOM   2902  CB  ASP P  83      -1.891  -4.478 -13.731  1.00  0.84      PROB
ATOM   2903  HB1 ASP P  83      -1.773  -3.484 -14.213  1.00  0.00      PROB
ATOM   2904  HB2 ASP P  83      -1.761  -4.369 -12.633  1.00  0.00      PROB
ATOM   2905  CG  ASP P  83      -3.242  -4.951 -13.985  1.00  0.95      PROB
ATOM   2906  OD1 ASP P  83      -3.767  -5.156 -14.221  1.00  1.54      PROB
ATOM   2907  OD2 ASP P  83      -3.827  -5.013 -13.991  1.00  1.46      PROB
ATOM   2908  C   ASP P  83       0.552  -4.756 -14.067  1.00  0.82      PROB
ATOM   2909  O   ASP P  83       1.116  -4.170 -14.972  1.00  0.89      PROB
ATOM   2910  N   ILE P  84       1.116  -4.855 -12.851  1.00  0.79      PROB
ATOM   2911  HN  ILE P  84       0.640  -5.301 -12.098  1.00  0.00      PROB
ATOM   2912  CA  ILE P  84       2.433  -4.337 -12.527  1.00  0.81      PROB
ATOM   2913  HA  ILE P  84       2.482  -3.321 -12.890  1.00  0.00      PROB
ATOM   2914  CB  ILE P  84       2.720  -4.366 -11.034  1.00  0.80      PROB
ATOM   2915  HB  ILE P  84       2.667  -5.414 -10.670  1.00  0.00      PROB
ATOM   2916  CG2 ILE P  84       4.103  -3.800 -10.738  1.00  0.86      PROB
ATOM   2917 HG21 ILE P  84       4.230  -2.819 -11.244  1.00  0.00      PROB
ATOM   2918 HG22 ILE P  84       4.884  -4.496 -11.112  1.00  0.00      PROB
ATOM   2919 HG23 ILE P  84       4.225  -3.653  -9.644  1.00  0.00      PROB
ATOM   2920  CG1 ILE P  84       1.658  -3.632 -10.219  1.00  0.85      PROB
ATOM   2921 HG11 ILE P  84       1.942  -3.788  -9.161  1.00  0.00      PROB
ATOM   2922 HG12 ILE P  84       0.710  -4.163 -10.429  1.00  0.00      PROB
ATOM   2923  CD  ILE P  84       1.379  -2.399 -10.312  1.00  1.02      PROB
ATOM   2924  HD1 ILE P  84       1.043  -2.160 -11.344  1.00  0.00      PROB
ATOM   2925  HD2 ILE P  84       2.279  -1.789 -10.082  1.00  0.00      PROB
ATOM   2926  HD3 ILE P  84       0.562  -2.142  -9.604  1.00  0.00      PROB
ATOM   2927  C   ILE P  84       3.521  -5.035 -13.322  1.00  0.85      PROB
ATOM   2928  O   ILE P  84       4.372  -4.391 -13.907  1.00  0.93      PROB
ATOM   2929  N   ILE P  85       3.468  -6.369 -13.430  1.00  0.86      PROB
ATOM   2930  HN  ILE P  85       2.778  -6.898 -12.943  1.00  0.00      PROB
ATOM   2931  CA  ILE P  85       4.382  -7.151 -14.242  1.00  0.93      PROB
ATOM   2932  HA  ILE P  85       5.388  -6.850 -13.989  1.00  0.00      PROB
ATOM   2933  CB  ILE P  85       4.210  -8.633 -14.006  1.00  1.00      PROB
ATOM   2934  HB  ILE P  85       3.134  -8.791 -13.792  1.00  0.00      PROB
ATOM   2935  CG2 ILE P  85       4.507  -9.437 -14.820  1.00  1.31      PROB
ATOM   2936 HG21 ILE P  85       5.604  -9.612 -14.802  1.00  0.00      PROB
ATOM   2937 HG22 ILE P  85       4.222  -9.075 -15.831  1.00  0.00      PROB
ATOM   2938 HG23 ILE P  85       3.991 -10.398 -14.608  1.00  0.00      PROB
ATOM   2939  CG1 ILE P  85       4.722  -9.155 -13.073  1.00  1.41      PROB
ATOM   2940 HG11 ILE P  85       4.469  -8.506 -12.215  1.00  0.00      PROB
ATOM   2941 HG12 ILE P  85       5.806  -9.095 -13.278  1.00  0.00      PROB
ATOM   2942  CD  ILE P  85       4.571 -10.132 -12.722  1.00  2.02      PROB
ATOM   2943  HD1 ILE P  85       5.157 -10.852 -13.332  1.00  0.00      PROB
ATOM   2944  HD2 ILE P  85       3.495 -10.398 -12.796  1.00  0.00      PROB
ATOM   2945  HD3 ILE P  85       4.904 -10.210 -11.665  1.00  0.00      PROB
ATOM   2946  C   ILE P  85       4.309  -6.812 -15.714  1.00  0.98      PROB
ATOM   2947  O   ILE P  85       5.315  -6.627 -16.368  1.00  1.07      PROB
ATOM   2948  N   GLU P  86       3.102  -6.636 -16.262  1.00  0.97      PROB
ATOM   2949  HN  GLU P  86       2.269  -6.815 -15.744  1.00  0.00      PROB
ATOM   2950  CA  GLU P  86       2.898  -6.184 -17.615  1.00  1.05      PROB
ATOM   2951  HA  GLU P  86       3.480  -6.817 -18.268  1.00  0.00      PROB
ATOM   2952  CB  GLU P  86       1.418  -6.247 -17.999  1.00  1.09      PROB
ATOM   2953  HB1 GLU P  86       1.132  -5.186 -18.095  1.00  0.00      PROB
ATOM   2954  HB2 GLU P  86       0.940  -6.689 -17.109  1.00  0.00      PROB
ATOM   2955  CG  GLU P  86       0.939  -6.689 -18.766  1.00  1.56      PROB
ATOM   2956  HG1 GLU P  86       1.283  -7.686 -18.553  1.00  0.00      PROB
ATOM   2957  HG2 GLU P  86       1.486  -6.185 -19.544  1.00  0.00      PROB
ATOM   2958  CD  GLU P  86       0.094  -7.009 -19.423  1.00  1.88      PROB
ATOM   2959  OE1 GLU P  86      -0.251  -7.122 -19.671  1.00  2.39      PROB
ATOM   2960  OE2 GLU P  86      -0.241  -7.156 -19.721  1.00  2.43      PROB
ATOM   2961  C   GLU P  86       3.458  -4.815 -17.895  1.00  1.09      PROB
ATOM   2962  O   GLU P  86       4.068  -4.585 -18.914  1.00  1.21      PROB
ATOM   2963  N   THR P  87       3.303  -3.881 -16.957  1.00  1.05      PROB
ATOM   2964  HN  THR P  87       2.770  -4.066 -16.136  1.00  0.00      PROB
ATOM   2965  CA  THR P  87       3.869  -2.552 -17.026  1.00  1.13      PROB
ATOM   2966  HA  THR P  87       3.623  -2.145 -17.996  1.00  0.00      PROB
ATOM   2967  CB  THR P  87       3.355  -1.641 -15.948  1.00  1.16      PROB
ATOM   2968  HB  THR P  87       3.653  -2.043 -14.956  1.00  0.00      PROB
ATOM   2969  OG1 THR P  87       2.080  -1.532 -15.971  1.00  1.31      PROB
ATOM   2970  HG1 THR P  87       1.737  -2.381 -15.684  1.00  0.00      PROB
ATOM   2971  CG2 THR P  87       3.791  -0.309 -16.022  1.00  1.34      PROB
ATOM   2972 HG21 THR P  87       3.471   0.145 -16.984  1.00  0.00      PROB
ATOM   2973 HG22 THR P  87       4.900  -0.270 -15.963  1.00  0.00      PROB
ATOM   2974 HG23 THR P  87       3.351   0.280 -15.189  1.00  0.00      PROB
ATOM   2975  C   THR P  87       5.372  -2.554 -17.010  1.00  1.18      PROB
ATOM   2976  O   THR P  87       6.010  -1.849 -17.756  1.00  1.33      PROB
ATOM   2977  N   LEU P  88       5.992  -3.395 -16.187  1.00  1.12      PROB
ATOM   2978  HN  LEU P  88       5.477  -3.968 -15.555  1.00  0.00      PROB
ATOM   2979  CA  LEU P  88       7.424  -3.557 -16.129  1.00  1.19      PROB
ATOM   2980  HA  LEU P  88       7.870  -2.574 -16.098  1.00  0.00      PROB
ATOM   2981  CB  LEU P  88       7.832  -4.360 -14.899  1.00  1.12      PROB
ATOM   2982  HB1 LEU P  88       8.879  -4.696 -15.051  1.00  0.00      PROB
ATOM   2983  HB2 LEU P  88       7.170  -5.249 -14.846  1.00  0.00      PROB
ATOM   2984  CG  LEU P  88       7.773  -3.724 -13.677  1.00  1.17      PROB
ATOM   2985  HG  LEU P  88       6.768  -3.262 -13.593  1.00  0.00      PROB
ATOM   2986  CD1 LEU P  88       7.966  -4.442 -12.591  1.00  1.49      PROB
ATOM   2987 HD11 LEU P  88       9.029  -4.758 -12.526  1.00  0.00      PROB
ATOM   2988 HD12 LEU P  88       7.327  -5.351 -12.620  1.00  0.00      PROB
ATOM   2989 HD13 LEU P  88       7.719  -3.840 -11.691  1.00  0.00      PROB
ATOM   2990  CD2 LEU P  88       8.628  -2.787 -13.430  1.00  1.35      PROB
ATOM   2991 HD21 LEU P  88       8.649  -2.059 -14.269  1.00  0.00      PROB
ATOM   2992 HD22 LEU P  88       9.643  -3.223 -13.313  1.00  0.00      PROB
ATOM   2993 HD23 LEU P  88       8.342  -2.249 -12.501  1.00  0.00      PROB
ATOM   2994  C   LEU P  88       8.017  -4.181 -17.357  1.00  1.32      PROB
ATOM   2995  O   LEU P  88       9.103  -3.862 -17.735  1.00  1.48      PROB
ATOM   2996  N   ARG P  89       7.305  -5.056 -18.041  1.00  1.32      PROB
ATOM   2997  HN  ARG P  89       6.413  -5.352 -17.711  1.00  0.00      PROB
ATOM   2998  CA  ARG P  89       7.708  -5.649 -19.267  1.00  1.48      PROB
ATOM   2999  HA  ARG P  89       8.759  -5.882 -19.190  1.00  0.00      PROB
ATOM   3000  CB  ARG P  89       6.934  -6.881 -19.565  1.00  1.52      PROB
ATOM   3001  HB1 ARG P  89       7.115  -7.151 -20.626  1.00  0.00      PROB
ATOM   3002  HB2 ARG P  89       5.857  -6.649 -19.430  1.00  0.00      PROB
ATOM   3003  CG  ARG P  89       7.223  -7.947 -18.814  1.00  1.68      PROB
ATOM   3004  HG1 ARG P  89       6.884  -7.669 -17.800  1.00  0.00      PROB
ATOM   3005  HG2 ARG P  89       8.326  -8.007 -18.835  1.00  0.00      PROB
ATOM   3006  CD  ARG P  89       6.902  -8.949 -18.934  1.00  2.20      PROB
ATOM   3007  HD1 ARG P  89       7.203  -9.211 -19.964  1.00  0.00      PROB
ATOM   3008  HD2 ARG P  89       5.802  -8.896 -18.844  1.00  0.00      PROB
ATOM   3009  NE  ARG P  89       7.135  -9.882 -18.381  1.00  2.38      PROB
ATOM   3010  HE  ARG P  89       8.048  -9.799 -18.048  1.00  0.00      PROB
ATOM   3011  CZ  ARG P  89       6.829 -10.680 -18.115  1.00  2.98      PROB
ATOM   3012  NH1 ARG P  89       6.292 -10.767 -18.299  1.00  3.59      PROB
ATOM   3013 HH11 ARG P  89       6.093 -10.766 -19.279  1.00  0.00      PROB
ATOM   3014 HH12 ARG P  89       5.556 -10.920 -17.639  1.00  0.00      PROB
ATOM   3015  NH2 ARG P  89       7.067 -11.433 -17.641  1.00  3.37      PROB
ATOM   3016 HH21 ARG P  89       7.909 -11.439 -17.102  1.00  0.00      PROB
ATOM   3017 HH22 ARG P  89       6.483 -12.245 -17.665  1.00  0.00      PROB
ATOM   3018  C   ARG P  89       7.692  -4.773 -20.431  1.00  1.63      PROB
ATOM   3019  O   ARG P  89       8.386  -4.975 -21.326  1.00  1.84      PROB
ATOM   3020  N   LYS P  90       6.911  -3.764 -20.441  1.00  1.69      PROB
ATOM   3021  HN  LYS P  90       6.320  -3.566 -19.664  1.00  0.00      PROB
ATOM   3022  CA  LYS P  90       6.809  -2.877 -21.490  1.00  1.98      PROB
ATOM   3023  HA  LYS P  90       6.961  -3.428 -22.406  1.00  0.00      PROB
ATOM   3024  CB  LYS P  90       5.555  -2.252 -21.504  1.00  2.25      PROB
ATOM   3025  HB1 LYS P  90       5.618  -1.415 -22.229  1.00  0.00      PROB
ATOM   3026  HB2 LYS P  90       5.386  -1.841 -20.488  1.00  0.00      PROB
ATOM   3027  CG  LYS P  90       4.580  -2.893 -21.791  1.00  2.50      PROB
ATOM   3028  HG1 LYS P  90       3.894  -2.566 -21.005  1.00  0.00      PROB
ATOM   3029  HG2 LYS P  90       4.950  -3.905 -21.604  1.00  0.00      PROB
ATOM   3030  CD  LYS P  90       4.017  -3.050 -22.433  1.00  3.00      PROB
ATOM   3031  HD1 LYS P  90       4.654  -3.715 -22.995  1.00  0.00      PROB
ATOM   3032  HD2 LYS P  90       3.990  -2.044 -22.821  1.00  0.00      PROB
ATOM   3033  CE  LYS P  90       3.240  -3.321 -22.797  1.00  3.55      PROB
ATOM   3034  HE1 LYS P  90       2.988  -3.950 -21.973  1.00  0.00      PROB
ATOM   3035  HE2 LYS P  90       3.709  -3.783 -23.637  1.00  0.00      PROB
ATOM   3036  NZ  LYS P  90       2.534  -3.420 -23.113  1.00  3.95      PROB
ATOM   3037  HZ1 LYS P  90       2.481  -2.902 -24.013  1.00  0.00      PROB
ATOM   3038  HZ2 LYS P  90       1.809  -3.058 -22.462  1.00  0.00      PROB
ATOM   3039  HZ3 LYS P  90       2.370  -4.432 -23.285  1.00  0.00      PROB
ATOM   3040  C   LYS P  90       7.779  -1.891 -21.557  1.00  2.12      PROB
ATOM   3041  O   LYS P  90       8.112  -1.413 -21.966  1.00  2.51      PROB
ATOM   3042  N   LYS P  91       8.262  -1.565 -21.168  1.00  2.40      PROB
ATOM   3043  HN  LYS P  91       8.278  -1.908 -20.253  1.00  0.00      PROB
ATOM   3044  CA  LYS P  91       9.178  -0.640 -21.212  1.00  2.78      PROB
ATOM   3045  HA  LYS P  91       9.064  -0.134 -22.159  1.00  0.00      PROB
ATOM   3046  CB  LYS P  91       9.158  -0.239 -20.773  1.00  3.59      PROB
ATOM   3047  HB1 LYS P  91       9.549   0.755 -21.070  1.00  0.00      PROB
ATOM   3048  HB2 LYS P  91       9.674  -0.574 -19.851  1.00  0.00      PROB
ATOM   3049  CG  LYS P  91       8.372  -0.259 -20.714  1.00  3.98      PROB
ATOM   3050  HG1 LYS P  91       7.967  -0.031 -19.714  1.00  0.00      PROB
ATOM   3051  HG2 LYS P  91       7.891  -1.164 -21.120  1.00  0.00      PROB
ATOM   3052  CD  LYS P  91       8.409   0.294 -21.162  1.00  4.47      PROB
ATOM   3053  HD1 LYS P  91       8.495  -0.134 -22.180  1.00  0.00      PROB
ATOM   3054  HD2 LYS P  91       9.343   0.836 -20.913  1.00  0.00      PROB
ATOM   3055  CE  LYS P  91       8.099   0.590 -21.181  1.00  5.24      PROB
ATOM   3056  HE1 LYS P  91       8.279   1.241 -20.306  1.00  0.00      PROB
ATOM   3057  HE2 LYS P  91       7.159   0.020 -21.062  1.00  0.00      PROB
ATOM   3058  NZ  LYS P  91       7.944   1.022 -21.649  1.00  5.83      PROB
ATOM   3059  HZ1 LYS P  91       7.396   0.545 -22.394  1.00  0.00      PROB
ATOM   3060  HZ2 LYS P  91       8.815   1.417 -22.058  1.00  0.00      PROB
ATOM   3061  HZ3 LYS P  91       7.375   1.789 -21.238  1.00  0.00      PROB
ATOM   3062  C   LYS P  91      10.025  -0.537 -21.250  1.00  3.24      PROB
ATOM   3063  OT1 LYS P  91      10.356  -0.520 -21.266  1.00  3.67      PROB
ATOM   3064  OT2 LYS P  91      10.373  -0.466 -21.270  1.00  3.74      PROB
ATOM   3065  N   SER P 173       0.214   4.735  21.730  1.00  7.32      PROC
ATOM   3066  HT1 SER P 173       0.455   5.010  22.704  1.00  0.00      PROC
ATOM   3067  HT2 SER P 173       0.822   5.252  21.063  1.00  0.00      PROC
ATOM   3068  HT3 SER P 173       0.362   3.712  21.612  1.00  0.00      PROC
ATOM   3069  CA  SER P 173      -0.335   4.862  21.626  1.00  6.93      PROC
ATOM   3070  HA  SER P 173      -0.758   5.305  22.515  1.00  0.00      PROC
ATOM   3071  CB  SER P 173      -0.346   5.092  21.349  1.00  7.52      PROC
ATOM   3072  HB1 SER P 173       0.093   4.587  20.463  1.00  0.00      PROC
ATOM   3073  HB2 SER P 173       0.267   5.979  21.613  1.00  0.00      PROC
ATOM   3074  OG  SER P 173      -0.661   5.209  21.255  1.00  7.85      PROC
ATOM   3075  HG1 SER P 173      -0.513   5.802  20.514  1.00  0.00      PROC
ATOM   3076  C   SER P 173      -1.117   4.486  21.530  1.00  6.05      PROC
ATOM   3077  O   SER P 173      -1.339   3.384  22.027  1.00  0.00      PROC
ATOM   3078  N   LYS P 174      -1.795   4.640  21.194  1.00  5.74      PROC
ATOM   3079  HN  LYS P 174      -1.795   5.523  20.777  1.00  0.00      PROC
ATOM   3080  CA  LYS P 174      -2.584   4.313  21.042  1.00  5.09      PROC
ATOM   3081  HA  LYS P 174      -2.755   3.669  21.886  1.00  0.00      PROC
ATOM   3082  CB  LYS P 174      -3.160   4.658  20.950  1.00  5.68      PROC
ATOM   3083  HB1 LYS P 174      -3.930   4.316  21.674  1.00  0.00      PROC
ATOM   3084  HB2 LYS P 174      -3.541   4.497  19.919  1.00  0.00      PROC
ATOM   3085  CG  LYS P 174      -3.103   4.933  20.991  1.00  6.63      PROC
ATOM   3086  HG1 LYS P 174      -2.436   5.423  20.287  1.00  0.00      PROC
ATOM   3087  HG2 LYS P 174      -2.953   5.273  22.012  1.00  0.00      PROC
ATOM   3088  CD  LYS P 174      -3.352   4.883  20.912  1.00  7.23      PROC
ATOM   3089  HD1 LYS P 174      -3.401   3.945  21.417  1.00  0.00      PROC
ATOM   3090  HD2 LYS P 174      -3.093   4.842  19.879  1.00  0.00      PROC
ATOM   3091  CE  LYS P 174      -3.595   4.891  20.868  1.00  7.88      PROC
ATOM   3092  HE1 LYS P 174      -3.815   5.665  21.584  1.00  0.00      PROC
ATOM   3093  HE2 LYS P 174      -3.803   3.886  21.196  1.00  0.00      PROC
ATOM   3094  NZ  LYS P 174      -3.851   4.919  20.732  1.00  8.63      PROC
ATOM   3095  HZ1 LYS P 174      -4.231   3.977  20.510  1.00  0.00      PROC
ATOM   3096  HZ2 LYS P 174      -3.719   5.456  19.851  1.00  0.00      PROC
ATOM   3097  HZ3 LYS P 174      -4.518   5.425  21.349  1.00  0.00      PROC
ATOM   3098  C   LYS P 174      -3.036   3.867  20.478  1.00  4.33      PROC
ATOM   3099  O   LYS P 174      -3.037   3.879  19.896  1.00  4.56      PROC
ATOM   3100  N   GLU P 175      -3.423   3.453  20.642  1.00  3.77      PROC
ATOM   3101  HN  GLU P 175      -3.556   3.263  21.610  1.00  0.00      PROC
ATOM   3102  CA  GLU P 175      -3.883   2.997  20.158  1.00  3.38      PROC
ATOM   3103  HA  GLU P 175      -3.318   2.516  19.380  1.00  0.00      PROC
ATOM   3104  CB  GLU P 175      -4.066   2.552  20.729  1.00  3.61      PROC
ATOM   3105  HB1 GLU P 175      -4.517   1.684  20.224  1.00  0.00      PROC
ATOM   3106  HB2 GLU P 175      -4.839   3.135  21.252  1.00  0.00      PROC
ATOM   3107  CG  GLU P 175      -3.610   2.170  21.411  1.00  4.31      PROC
ATOM   3108  HG1 GLU P 175      -3.444   3.062  22.009  1.00  0.00      PROC
ATOM   3109  HG2 GLU P 175      -2.726   1.863  20.858  1.00  0.00      PROC
ATOM   3110  CD  GLU P 175      -3.560   1.621  22.014  1.00  4.79      PROC
ATOM   3111  OE1 GLU P 175      -3.475   1.444  22.265  1.00  5.14      PROC
ATOM   3112  OE2 GLU P 175      -3.597   1.353  22.243  1.00  5.21      PROC
ATOM   3113  C   GLU P 175      -4.635   3.161  19.179  1.00  3.01      PROC
ATOM   3114  O   GLU P 175      -4.980   3.601  19.103  1.00  3.06      PROC
ATOM   3115  N   SER P 176      -4.913   2.803  18.396  1.00  3.10      PROC
ATOM   3116  HN  SER P 176      -4.419   1.988  18.231  1.00  0.00      PROC
ATOM   3117  CA  SER P 176      -5.646   2.878  17.424  1.00  2.99      PROC
ATOM   3118  HA  SER P 176      -6.052   3.876  17.453  1.00  0.00      PROC
ATOM   3119  CB  SER P 176      -5.283   2.711  16.455  1.00  3.74      PROC
ATOM   3120  HB1 SER P 176      -6.219   2.409  16.000  1.00  0.00      PROC
ATOM   3121  HB2 SER P 176      -4.626   1.881  16.688  1.00  0.00      PROC
ATOM   3122  OG  SER P 176      -5.012   2.872  15.951  1.00  4.06      PROC
ATOM   3123  HG1 SER P 176      -5.024   2.097  15.385  1.00  0.00      PROC
ATOM   3124  C   SER P 176      -6.649   2.297  17.226  1.00  2.46      PROC
ATOM   3125  O   SER P 176      -6.709   1.580  17.453  1.00  2.59      PROC
ATOM   3126  N   ALA P 177      -7.473   2.594  16.811  1.00  2.33      PROC
ATOM   3127  HN  ALA P 177      -7.459   3.512  16.445  1.00  0.00      PROC
ATOM   3128  CA  ALA P 177      -8.491   2.132  16.633  1.00  2.15      PROC
ATOM   3129  HA  ALA P 177      -8.643   1.299  17.302  1.00  0.00      PROC
ATOM   3130  CB  ALA P 177      -9.119   2.902  16.831  1.00  2.60      PROC
ATOM   3131  HB1 ALA P 177      -9.036   3.676  16.038  1.00  0.00      PROC
ATOM   3132  HB2 ALA P 177      -8.855   3.364  17.806  1.00  0.00      PROC
ATOM   3133  HB3 ALA P 177     -10.168   2.536  16.862  1.00  0.00      PROC
ATOM   3134  C   ALA P 177      -8.985   1.404  15.483  1.00  2.01      PROC
ATOM   3135  O   ALA P 177      -8.702   1.646  14.488  1.00  2.11      PROC
ATOM   3136  N   ILE P 178      -9.749   0.480  15.598  1.00  2.02      PROC
ATOM   3137  HN  ILE P 178      -9.976   0.171  16.515  1.00  0.00      PROC
ATOM   3138  CA  ILE P 178     -10.402  -0.267  14.615  1.00  1.97      PROC
ATOM   3139  HA  ILE P 178      -9.733  -0.358  13.772  1.00  0.00      PROC
ATOM   3140  CB  ILE P 178     -10.774  -1.579  15.097  1.00  2.23      PROC
ATOM   3141  HB  ILE P 178     -10.988  -2.165  14.185  1.00  0.00      PROC
ATOM   3142  CG2 ILE P 178     -10.490  -1.898  15.397  1.00  3.04      PROC
ATOM   3143 HG21 ILE P 178      -9.701  -1.322  15.927  1.00  0.00      PROC
ATOM   3144 HG22 ILE P 178     -10.001  -2.673  14.768  1.00  0.00      PROC
ATOM   3145 HG23 ILE P 178     -11.142  -2.386  16.153  1.00  0.00      PROC
ATOM   3146  CG1 ILE P 178     -11.279  -2.160  15.517  1.00  1.86      PROC
ATOM   3147 HG11 ILE P 178     -12.262  -1.893  15.118  1.00  0.00      PROC
ATOM   3148 HG12 ILE P 178     -11.161  -1.816  16.549  1.00  0.00      PROC
ATOM   3149  CD  ILE P 178     -11.418  -3.248  15.683  1.00  2.14      PROC
ATOM   3150  HD1 ILE P 178     -10.507  -3.683  16.147  1.00  0.00      PROC
ATOM   3151  HD2 ILE P 178     -11.600  -3.758  14.713  1.00  0.00      PROC
ATOM   3152  HD3 ILE P 178     -12.279  -3.420  16.364  1.00  0.00      PROC
ATOM   3153  C   ILE P 178     -11.563   0.410  14.001  1.00  1.74      PROC
ATOM   3154  O   ILE P 178     -12.213   1.176  14.608  1.00  1.73      PROC
ATOM   3155  N   ALA P 179     -11.845   0.155  12.761  1.00  1.65      PROC
ATOM   3156  HN  ALA P 179     -11.257  -0.434  12.214  1.00  0.00      PROC
ATOM   3157  CA  ALA P 179     -12.964   0.662  12.085  1.00  1.47      PROC
ATOM   3158  HA  ALA P 179     -12.999   1.730  12.241  1.00  0.00      PROC
ATOM   3159  CB  ALA P 179     -12.857   0.351  10.643  1.00  1.52      PROC
ATOM   3160  HB1 ALA P 179     -12.809  -0.749  10.492  1.00  0.00      PROC
ATOM   3161  HB2 ALA P 179     -11.934   0.807  10.225  1.00  0.00      PROC
ATOM   3162  HB3 ALA P 179     -13.745   0.745  10.104  1.00  0.00      PROC
ATOM   3163  C   ALA P 179     -14.278   0.186  12.605  1.00  1.37      PROC
ATOM   3164  O   ALA P 179     -14.450  -0.945  12.949  1.00  1.47      PROC
ATOM   3165  N   SER P 180     -15.236   1.064  12.683  1.00  1.26      PROC
ATOM   3166  HN  SER P 180     -15.072   2.012  12.425  1.00  0.00      PROC
ATOM   3167  CA  SER P 180     -16.566   0.796  13.123  1.00  1.24      PROC
ATOM   3168  HA  SER P 180     -16.506   0.313  14.087  1.00  0.00      PROC
ATOM   3169  CB  SER P 180     -17.359   2.050  13.225  1.00  1.30      PROC
ATOM   3170  HB1 SER P 180     -16.585   2.812  13.408  1.00  0.00      PROC
ATOM   3171  HB2 SER P 180     -17.966   1.880  14.128  1.00  0.00      PROC
ATOM   3172  OG  SER P 180     -17.981   2.535  12.660  1.00  1.47      PROC
ATOM   3173  HG1 SER P 180     -17.475   3.246  12.259  1.00  0.00      PROC
ATOM   3174  C   SER P 180     -17.344  -0.240  12.367  1.00  1.17      PROC
ATOM   3175  O   SER P 180     -17.231  -0.379  11.171  1.00  1.12      PROC
ATOM   3176  N   THR P 181     -18.172  -1.014  13.066  1.00  1.26      PROC
ATOM   3177  HN  THR P 181     -18.263  -0.899  14.051  1.00  0.00      PROC
ATOM   3178  CA  THR P 181     -18.995  -2.060  12.505  1.00  1.27      PROC
ATOM   3179  HA  THR P 181     -18.346  -2.715  11.942  1.00  0.00      PROC
ATOM   3180  CB  THR P 181     -19.734  -2.852  13.550  1.00  1.43      PROC
ATOM   3181  HB  THR P 181     -20.697  -2.331  13.722  1.00  0.00      PROC
ATOM   3182  OG1 THR P 181     -19.376  -3.008  14.399  1.00  1.85      PROC
ATOM   3183  HG1 THR P 181     -20.126  -3.077  14.994  1.00  0.00      PROC
ATOM   3184  CG2 THR P 181     -19.991  -3.837  13.463  1.00  1.84      PROC
ATOM   3185 HG21 THR P 181     -19.083  -4.475  13.515  1.00  0.00      PROC
ATOM   3186 HG22 THR P 181     -20.492  -4.012  12.487  1.00  0.00      PROC
ATOM   3187 HG23 THR P 181     -20.674  -4.124  14.291  1.00  0.00      PROC
ATOM   3188  C   THR P 181     -19.955  -1.574  11.467  1.00  1.18      PROC
ATOM   3189  O   THR P 181     -20.100  -2.174  10.426  1.00  1.16      PROC
ATOM   3190  N   GLU P 182     -20.595  -0.430  11.693  1.00  1.18      PROC
ATOM   3191  HN  GLU P 182     -20.475   0.065  12.550  1.00  0.00      PROC
ATOM   3192  CA  GLU P 182     -21.492   0.186  10.759  1.00  1.14      PROC
ATOM   3193  HA  GLU P 182     -22.240  -0.541  10.479  1.00  0.00      PROC
ATOM   3194  CB  GLU P 182     -22.144   1.404  11.393  1.00  1.25      PROC
ATOM   3195  HB1 GLU P 182     -22.415   2.008  10.515  1.00  0.00      PROC
ATOM   3196  HB2 GLU P 182     -21.304   1.864  11.933  1.00  0.00      PROC
ATOM   3197  CG  GLU P 182     -22.787   1.545  11.911  1.00  1.95      PROC
ATOM   3198  HG1 GLU P 182     -22.578   0.811  12.696  1.00  0.00      PROC
ATOM   3199  HG2 GLU P 182     -23.625   1.232  11.281  1.00  0.00      PROC
ATOM   3200  CD  GLU P 182     -23.352   2.448  12.598  1.00  2.22      PROC
ATOM   3201  OE1 GLU P 182     -23.562   2.750  12.955  1.00  2.67      PROC
ATOM   3202  OE2 GLU P 182     -23.593   2.868  12.792  1.00  2.62      PROC
ATOM   3203  C   GLU P 182     -20.871   0.546   9.433  1.00  1.02      PROC
ATOM   3204  O   GLU P 182     -21.447   0.322   8.392  1.00  1.01      PROC
ATOM   3205  N   VAL P 183     -19.647   1.080   9.439  1.00  0.97      PROC
ATOM   3206  HN  VAL P 183     -19.191   1.314  10.293  1.00  0.00      PROC
ATOM   3207  CA  VAL P 183     -18.892   1.360   8.244  1.00  0.89      PROC
ATOM   3208  HA  VAL P 183     -19.553   1.847   7.543  1.00  0.00      PROC
ATOM   3209  CB  VAL P 183     -17.704   2.239   8.530  1.00  0.95      PROC
ATOM   3210  HB  VAL P 183     -17.130   1.765   9.353  1.00  0.00      PROC
ATOM   3211  CG1 VAL P 183     -16.893   2.465   7.583  1.00  1.13      PROC
ATOM   3212 HG11 VAL P 183     -17.368   3.120   6.822  1.00  0.00      PROC
ATOM   3213 HG12 VAL P 183     -16.603   1.509   7.097  1.00  0.00      PROC
ATOM   3214 HG13 VAL P 183     -15.987   2.975   7.975  1.00  0.00      PROC
ATOM   3215  CG2 VAL P 183     -17.999   3.397   8.924  1.00  1.30      PROC
ATOM   3216 HG21 VAL P 183     -18.588   3.342   9.865  1.00  0.00      PROC
ATOM   3217 HG22 VAL P 183     -18.609   3.915   8.153  1.00  0.00      PROC
ATOM   3218 HG23 VAL P 183     -17.072   3.978   9.119  1.00  0.00      PROC
ATOM   3219  C   VAL P 183     -18.490   0.113   7.502  1.00  0.85      PROC
ATOM   3220  O   VAL P 183     -18.601   0.034   6.294  1.00  0.84      PROC
ATOM   3221  N   LYS P 184     -18.064  -0.934   8.213  1.00  0.92      PROC
ATOM   3222  HN  LYS P 184     -17.923  -0.868   9.197  1.00  0.00      PROC
ATOM   3223  CA  LYS P 184     -17.776  -2.223   7.636  1.00  0.95      PROC
ATOM   3224  HA  LYS P 184     -17.124  -2.068   6.789  1.00  0.00      PROC
ATOM   3225  CB  LYS P 184     -17.107  -3.154   8.653  1.00  1.08      PROC
ATOM   3226  HB1 LYS P 184     -17.071  -4.176   8.220  1.00  0.00      PROC
ATOM   3227  HB2 LYS P 184     -17.731  -3.174   9.571  1.00  0.00      PROC
ATOM   3228  CG  LYS P 184     -15.720  -2.757   9.036  1.00  1.09      PROC
ATOM   3229  HG1 LYS P 184     -15.766  -1.747   9.494  1.00  0.00      PROC
ATOM   3230  HG2 LYS P 184     -15.109  -2.706   8.111  1.00  0.00      PROC
ATOM   3231  CD  LYS P 184     -15.039  -3.658   9.984  1.00  1.30      PROC
ATOM   3232  HD1 LYS P 184     -14.060  -3.175  10.130  1.00  0.00      PROC
ATOM   3233  HD2 LYS P 184     -14.922  -4.588   9.405  1.00  0.00      PROC
ATOM   3234  CE  LYS P 184     -15.298  -4.030  11.018  1.00  1.50      PROC
ATOM   3235  HE1 LYS P 184     -16.204  -4.641  10.859  1.00  0.00      PROC
ATOM   3236  HE2 LYS P 184     -15.532  -3.109  11.579  1.00  0.00      PROC
ATOM   3237  NZ  LYS P 184     -14.657  -4.740  11.932  1.00  1.66      PROC
ATOM   3238  HZ1 LYS P 184     -13.787  -4.243  12.210  1.00  0.00      PROC
ATOM   3239  HZ2 LYS P 184     -14.413  -5.672  11.539  1.00  0.00      PROC
ATOM   3240  HZ3 LYS P 184     -15.267  -4.864  12.765  1.00  0.00      PROC
ATOM   3241  C   LYS P 184     -18.964  -2.902   6.996  1.00  0.99      PROC
ATOM   3242  O   LYS P 184     -18.866  -3.428   5.909  1.00  1.02      PROC
ATOM   3243  N   LEU P 185     -20.138  -2.860   7.629  1.00  1.04      PROC
ATOM   3244  HN  LEU P 185     -20.209  -2.483   8.548  1.00  0.00      PROC
ATOM   3245  CA  LEU P 185     -21.380  -3.337   7.073  1.00  1.10      PROC
ATOM   3246  HA  LEU P 185     -21.217  -4.338   6.701  1.00  0.00      PROC
ATOM   3247  CB  LEU P 185     -22.481  -3.338   8.132  1.00  1.22      PROC
ATOM   3248  HB1 LEU P 185     -23.437  -3.279   7.576  1.00  0.00      PROC
ATOM   3249  HB2 LEU P 185     -22.339  -2.409   8.718  1.00  0.00      PROC
ATOM   3250  CG  LEU P 185     -22.625  -4.228   8.948  1.00  1.66      PROC
ATOM   3251  HG  LEU P 185     -21.681  -4.233   9.522  1.00  0.00      PROC
ATOM   3252  CD1 LEU P 185     -23.440  -4.339   9.738  1.00  1.99      PROC
ATOM   3253 HD11 LEU P 185     -24.217  -5.052   9.388  1.00  0.00      PROC
ATOM   3254 HD12 LEU P 185     -23.921  -3.355   9.926  1.00  0.00      PROC
ATOM   3255 HD13 LEU P 185     -23.001  -4.727  10.682  1.00  0.00      PROC
ATOM   3256  CD2 LEU P 185     -22.890  -5.273   8.784  1.00  2.08      PROC
ATOM   3257 HD21 LEU P 185     -22.049  -5.808   8.294  1.00  0.00      PROC
ATOM   3258 HD22 LEU P 185     -23.783  -5.338   8.126  1.00  0.00      PROC
ATOM   3259 HD23 LEU P 185     -23.105  -5.766   9.756  1.00  0.00      PROC
ATOM   3260  C   LEU P 185     -21.828  -2.571   5.847  1.00  1.03      PROC
ATOM   3261  O   LEU P 185     -22.258  -3.151   4.868  1.00  1.08      PROC
ATOM   3262  N   ARG P 186     -21.697  -1.239   5.845  1.00  0.96      PROC
ATOM   3263  HN  ARG P 186     -21.410  -0.745   6.662  1.00  0.00      PROC
ATOM   3264  CA  ARG P 186     -21.954  -0.421   4.689  1.00  0.92      PROC
ATOM   3265  HA  ARG P 186     -22.918  -0.702   4.290  1.00  0.00      PROC
ATOM   3266  CB  ARG P 186     -21.945   1.070   5.056  1.00  0.93      PROC
ATOM   3267  HB1 ARG P 186     -20.982   1.287   5.564  1.00  0.00      PROC
ATOM   3268  HB2 ARG P 186     -22.778   1.247   5.768  1.00  0.00      PROC
ATOM   3269  CG  ARG P 186     -22.097   2.062   3.909  1.00  0.97      PROC
ATOM   3270  HG1 ARG P 186     -21.239   1.922   3.218  1.00  0.00      PROC
ATOM   3271  HG2 ARG P 186     -22.055   3.087   4.333  1.00  0.00      PROC
ATOM   3272  CD  ARG P 186     -23.317   1.946   3.138  1.00  1.12      PROC
ATOM   3273  HD1 ARG P 186     -24.198   2.183   3.772  1.00  0.00      PROC
ATOM   3274  HD2 ARG P 186     -23.412   0.922   2.719  1.00  0.00      PROC
ATOM   3275  NE  ARG P 186     -23.280   2.888   2.037  1.00  1.21      PROC
ATOM   3276  HE  ARG P 186     -22.802   3.747   2.209  1.00  0.00      PROC
ATOM   3277  CZ  ARG P 186     -23.761   2.757   0.932  1.00  1.48      PROC
ATOM   3278  NH1 ARG P 186     -24.430   1.812   0.688  1.00  1.79      PROC
ATOM   3279 HH11 ARG P 186     -24.598   1.123   1.393  1.00  0.00      PROC
ATOM   3280 HH12 ARG P 186     -24.827   1.703  -0.223  1.00  0.00      PROC
ATOM   3281  NH2 ARG P 186     -23.570   3.615   0.028  1.00  1.63      PROC
ATOM   3282 HH21 ARG P 186     -23.012   4.423   0.216  1.00  0.00      PROC
ATOM   3283 HH22 ARG P 186     -23.976   3.487  -0.877  1.00  0.00      PROC
ATOM   3284  C   ARG P 186     -21.033  -0.706   3.526  1.00  0.88      PROC
ATOM   3285  O   ARG P 186     -21.456  -0.810   2.390  1.00  0.93      PROC
ATOM   3286  N   LEU P 187     -19.736  -0.902   3.792  1.00  0.85      PROC
ATOM   3287  HN  LEU P 187     -19.370  -0.769   4.709  1.00  0.00      PROC
ATOM   3288  CA  LEU P 187     -18.777  -1.313   2.800  1.00  0.86      PROC
ATOM   3289  HA  LEU P 187     -18.864  -0.652   1.951  1.00  0.00      PROC
ATOM   3290  CB  LEU P 187     -17.361  -1.249   3.390  1.00  0.91      PROC
ATOM   3291  HB1 LEU P 187     -17.322  -1.945   4.253  1.00  0.00      PROC
ATOM   3292  HB2 LEU P 187     -17.191  -0.214   3.752  1.00  0.00      PROC
ATOM   3293  CG  LEU P 187     -16.216  -1.607   2.451  1.00  0.99      PROC
ATOM   3294  HG  LEU P 187     -16.365  -2.645   2.085  1.00  0.00      PROC
ATOM   3295  CD1 LEU P 187     -16.124  -0.695   1.279  1.00  1.10      PROC
ATOM   3296 HD11 LEU P 187     -15.960   0.350   1.620  1.00  0.00      PROC
ATOM   3297 HD12 LEU P 187     -17.068  -0.734   0.695  1.00  0.00      PROC
ATOM   3298 HD13 LEU P 187     -15.272  -0.995   0.633  1.00  0.00      PROC
ATOM   3299  CD2 LEU P 187     -14.914  -1.598   3.182  1.00  1.14      PROC
ATOM   3300 HD21 LEU P 187     -15.040  -2.042   4.193  1.00  0.00      PROC
ATOM   3301 HD22 LEU P 187     -14.552  -0.554   3.296  1.00  0.00      PROC
ATOM   3302 HD23 LEU P 187     -14.163  -2.196   2.623  1.00  0.00      PROC
ATOM   3303  C   LEU P 187     -19.076  -2.678   2.205  1.00  0.90      PROC
ATOM   3304  O   LEU P 187     -19.026  -2.858   1.004  1.00  0.95      PROC
ATOM   3305  N   GLN P 188     -19.467  -3.658   3.025  1.00  0.93      PROC
ATOM   3306  HN  GLN P 188     -19.470  -3.535   4.014  1.00  0.00      PROC
ATOM   3307  CA  GLN P 188     -19.910  -4.954   2.563  1.00  1.03      PROC
ATOM   3308  HA  GLN P 188     -19.142  -5.363   1.923  1.00  0.00      PROC
ATOM   3309  CB  GLN P 188     -20.166  -5.885   3.752  1.00  1.13      PROC
ATOM   3310  HB1 GLN P 188     -21.260  -5.845   3.905  1.00  0.00      PROC
ATOM   3311  HB2 GLN P 188     -19.653  -5.398   4.601  1.00  0.00      PROC
ATOM   3312  CG  GLN P 188     -19.921  -6.912   3.846  1.00  1.70      PROC
ATOM   3313  HG1 GLN P 188     -20.761  -7.292   3.284  1.00  0.00      PROC
ATOM   3314  HG2 GLN P 188     -20.045  -6.972   4.917  1.00  0.00      PROC
ATOM   3315  CD  GLN P 188     -19.412  -7.652   3.768  1.00  2.22      PROC
ATOM   3316  OE1 GLN P 188     -19.085  -8.035   3.793  1.00  2.59      PROC
ATOM   3317  NE2 GLN P 188     -19.342  -7.882   3.674  1.00  3.03      PROC
ATOM   3318 HE21 GLN P 188     -18.728  -7.934   2.887  1.00  0.00      PROC
ATOM   3319 HE22 GLN P 188     -19.685  -8.721   4.097  1.00  0.00      PROC
ATOM   3320  C   GLN P 188     -21.125  -4.900   1.668  1.00  1.06      PROC
ATOM   3321  O   GLN P 188     -21.159  -5.519   0.623  1.00  1.13      PROC
ATOM   3322  N   GLU P 189     -22.129  -4.100   2.028  1.00  1.05      PROC
ATOM   3323  HN  GLU P 189     -22.123  -3.627   2.905  1.00  0.00      PROC
ATOM   3324  CA  GLU P 189     -23.284  -3.852   1.206  1.00  1.11      PROC
ATOM   3325  HA  GLU P 189     -23.703  -4.804   0.916  1.00  0.00      PROC
ATOM   3326  CB  GLU P 189     -24.309  -3.032   1.981  1.00  1.18      PROC
ATOM   3327  HB1 GLU P 189     -23.842  -2.037   2.103  1.00  0.00      PROC
ATOM   3328  HB2 GLU P 189     -24.384  -3.530   2.965  1.00  0.00      PROC
ATOM   3329  CG  GLU P 189     -25.362  -2.819   1.688  1.00  1.75      PROC
ATOM   3330  HG1 GLU P 189     -25.802  -3.811   1.477  1.00  0.00      PROC
ATOM   3331  HG2 GLU P 189     -25.281  -2.236   0.752  1.00  0.00      PROC
ATOM   3332  CD  GLU P 189     -26.346  -2.157   2.420  1.00  1.87      PROC
ATOM   3333  OE1 GLU P 189     -26.786  -1.923   2.723  1.00  2.20      PROC
ATOM   3334  OE2 GLU P 189     -26.700  -1.862   2.698  1.00  2.32      PROC
ATOM   3335  C   GLU P 189     -22.976  -3.196  -0.119  1.00  1.09      PROC
ATOM   3336  O   GLU P 189     -23.479  -3.589  -1.156  1.00  1.18      PROC
ATOM   3337  N   PHE P 190     -22.090  -2.199  -0.114  1.00  1.00      PROC
ATOM   3338  HN  PHE P 190     -21.722  -1.852   0.744  1.00  0.00      PROC
ATOM   3339  CA  PHE P 190     -21.588  -1.541  -1.289  1.00  1.00      PROC
ATOM   3340  HA  PHE P 190     -22.426  -1.207  -1.882  1.00  0.00      PROC
ATOM   3341  CB  PHE P 190     -20.721  -0.348  -0.842  1.00  0.94      PROC
ATOM   3342  HB1 PHE P 190     -19.915  -0.718  -0.173  1.00  0.00      PROC
ATOM   3343  HB2 PHE P 190     -21.362   0.381  -0.301  1.00  0.00      PROC
ATOM   3344  CG  PHE P 190     -20.060   0.393  -1.944  1.00  0.98      PROC
ATOM   3345  CD1 PHE P 190     -18.734   0.226  -2.232  1.00  1.04      PROC
ATOM   3346  HD1 PHE P 190     -18.160  -0.500  -1.676  1.00  0.00      PROC
ATOM   3347  CE1 PHE P 190     -18.120   0.958  -3.209  1.00  1.14      PROC
ATOM   3348  HE1 PHE P 190     -17.071   0.807  -3.418  1.00  0.00      PROC
ATOM   3349  CZ  PHE P 190     -18.826   1.873  -3.916  1.00  1.20      PROC
ATOM   3350  HZ  PHE P 190     -18.347   2.451  -4.692  1.00  0.00      PROC
ATOM   3351  CD2 PHE P 190     -20.752   1.320  -2.660  1.00  1.07      PROC
ATOM   3352  HD2 PHE P 190     -21.800   1.479  -2.453  1.00  0.00      PROC
ATOM   3353  CE2 PHE P 190     -20.138   2.054  -3.639  1.00  1.18      PROC
ATOM   3354  HE2 PHE P 190     -20.706   2.785  -4.196  1.00  0.00      PROC
ATOM   3355  C   PHE P 190     -20.866  -2.472  -2.244  1.00  1.04      PROC
ATOM   3356  O   PHE P 190     -21.130  -2.486  -3.428  1.00  1.13      PROC
ATOM   3357  N   LEU P 191     -19.968  -3.319  -1.737  1.00  1.03      PROC
ATOM   3358  HN  LEU P 191     -19.752  -3.321  -0.764  1.00  0.00      PROC
ATOM   3359  CA  LEU P 191     -19.248  -4.282  -2.527  1.00  1.12      PROC
ATOM   3360  HA  LEU P 191     -18.892  -3.782  -3.415  1.00  0.00      PROC
ATOM   3361  CB  LEU P 191     -18.072  -4.872  -1.746  1.00  1.16      PROC
ATOM   3362  HB1 LEU P 191     -17.661  -5.720  -2.333  1.00  0.00      PROC
ATOM   3363  HB2 LEU P 191     -18.460  -5.256  -0.780  1.00  0.00      PROC
ATOM   3364  CG  LEU P 191     -16.953  -3.930  -1.452  1.00  1.13      PROC
ATOM   3365  HG  LEU P 191     -17.374  -2.998  -1.018  1.00  0.00      PROC
ATOM   3366  CD1 LEU P 191     -15.987  -4.483  -0.523  1.00  1.27      PROC
ATOM   3367 HD11 LEU P 191     -15.542  -5.411  -0.942  1.00  0.00      PROC
ATOM   3368 HD12 LEU P 191     -16.486  -4.732   0.438  1.00  0.00      PROC
ATOM   3369 HD13 LEU P 191     -15.173  -3.749  -0.343  1.00  0.00      PROC
ATOM   3370  CD2 LEU P 191     -16.226  -3.501  -2.621  1.00  1.30      PROC
ATOM   3371 HD21 LEU P 191     -16.909  -2.979  -3.325  1.00  0.00      PROC
ATOM   3372 HD22 LEU P 191     -15.788  -4.381  -3.138  1.00  0.00      PROC
ATOM   3373 HD23 LEU P 191     -15.417  -2.799  -2.327  1.00  0.00      PROC
ATOM   3374  C   LEU P 191     -20.113  -5.386  -3.083  1.00  1.24      PROC
ATOM   3375  O   LEU P 191     -19.901  -5.851  -4.174  1.00  1.36      PROC
ATOM   3376  N   LEU P 192     -21.145  -5.804  -2.364  1.00  1.26      PROC
ATOM   3377  HN  LEU P 192     -21.293  -5.472  -1.436  1.00  0.00      PROC
ATOM   3378  CA  LEU P 192     -22.116  -6.742  -2.834  1.00  1.42      PROC
ATOM   3379  HA  LEU P 192     -21.596  -7.541  -3.342  1.00  0.00      PROC
ATOM   3380  CB  LEU P 192     -22.913  -7.286  -1.666  1.00  1.56      PROC
ATOM   3381  HB1 LEU P 192     -23.965  -7.107  -1.949  1.00  0.00      PROC
ATOM   3382  HB2 LEU P 192     -22.636  -6.632  -0.820  1.00  0.00      PROC
ATOM   3383  CG  LEU P 192     -22.917  -8.234  -1.262  1.00  2.08      PROC
ATOM   3384  HG  LEU P 192     -21.895  -8.194  -0.954  1.00  0.00      PROC
ATOM   3385  CD1 LEU P 192     -23.107  -8.964  -0.770  1.00  2.49      PROC
ATOM   3386 HD11 LEU P 192     -24.182  -8.965  -0.488  1.00  0.00      PROC
ATOM   3387 HD12 LEU P 192     -22.497  -8.964   0.158  1.00  0.00      PROC
ATOM   3388 HD13 LEU P 192     -22.893  -9.882  -1.358  1.00  0.00      PROC
ATOM   3389  CD2 LEU P 192     -23.033  -8.996  -1.149  1.00  2.56      PROC
ATOM   3390 HD21 LEU P 192     -22.071  -9.545  -1.233  1.00  0.00      PROC
ATOM   3391 HD22 LEU P 192     -23.734  -9.390  -1.916  1.00  0.00      PROC
ATOM   3392 HD23 LEU P 192     -23.453  -9.168  -0.135  1.00  0.00      PROC
ATOM   3393  C   LEU P 192     -23.027  -6.186  -3.872  1.00  1.47      PROC
ATOM   3394  O   LEU P 192     -23.541  -6.887  -4.679  1.00  1.65      PROC
ATOM   3395  N   SER P 193     -23.227  -4.889  -3.903  1.00  1.42      PROC
ATOM   3396  HN  SER P 193     -22.807  -4.293  -3.224  1.00  0.00      PROC
ATOM   3397  CA  SER P 193     -24.035  -4.216  -4.873  1.00  1.53      PROC
ATOM   3398  HA  SER P 193     -24.855  -4.870  -5.130  1.00  0.00      PROC
ATOM   3399  CB  SER P 193     -24.563  -2.908  -4.344  1.00  1.59      PROC
ATOM   3400  HB1 SER P 193     -24.965  -2.441  -5.254  1.00  0.00      PROC
ATOM   3401  HB2 SER P 193     -23.642  -2.409  -4.013  1.00  0.00      PROC
ATOM   3402  OG  SER P 193     -25.069  -2.649  -3.811  1.00  1.97      PROC
ATOM   3403  HG1 SER P 193     -24.853  -3.108  -2.996  1.00  0.00      PROC
ATOM   3404  C   SER P 193     -23.334  -3.963  -6.158  1.00  1.55      PROC
ATOM   3405  O   SER P 193     -23.921  -3.729  -7.106  1.00  1.77      PROC
ATOM   3406  N   LYS P 194     -22.060  -4.028  -6.228  1.00  1.49      PROC
ATOM   3407  HN  LYS P 194     -21.522  -4.177  -5.403  1.00  0.00      PROC
ATOM   3408  CA  LYS P 194     -21.283  -3.905  -7.413  1.00  1.56      PROC
ATOM   3409  HA  LYS P 194     -21.699  -3.090  -7.986  1.00  0.00      PROC
ATOM   3410  CB  LYS P 194     -19.863  -3.652  -7.156  1.00  1.60      PROC
ATOM   3411  HB1 LYS P 194     -19.327  -3.693  -8.127  1.00  0.00      PROC
ATOM   3412  HB2 LYS P 194     -19.484  -4.463  -6.500  1.00  0.00      PROC
ATOM   3413  CG  LYS P 194     -19.564  -2.445  -6.556  1.00  1.64      PROC
ATOM   3414  HG1 LYS P 194     -18.667  -2.649  -5.944  1.00  0.00      PROC
ATOM   3415  HG2 LYS P 194     -20.426  -2.238  -5.895  1.00  0.00      PROC
ATOM   3416  CD  LYS P 194     -19.353  -1.485  -7.052  1.00  1.85      PROC
ATOM   3417  HD1 LYS P 194     -20.375  -1.131  -7.180  1.00  0.00      PROC
ATOM   3418  HD2 LYS P 194     -18.930  -1.863  -7.981  1.00  0.00      PROC
ATOM   3419  CE  LYS P 194     -18.917  -0.662  -7.017  1.00  2.13      PROC
ATOM   3420  HE1 LYS P 194     -17.948  -0.931  -6.572  1.00  0.00      PROC
ATOM   3421  HE2 LYS P 194     -19.546  -0.096  -6.314  1.00  0.00      PROC
ATOM   3422  NZ  LYS P 194     -18.630   0.071  -7.614  1.00  2.58      PROC
ATOM   3423  HZ1 LYS P 194     -19.461   0.478  -8.088  1.00  0.00      PROC
ATOM   3424  HZ2 LYS P 194     -17.972  -0.301  -8.328  1.00  0.00      PROC
ATOM   3425  HZ3 LYS P 194     -18.154   0.808  -7.055  1.00  0.00      PROC
ATOM   3426  C   LYS P 194     -21.399  -5.013  -8.289  1.00  1.81      PROC
ATOM   3427  O   LYS P 194     -21.460  -6.022  -7.947  1.00  2.04      PROC
ATOM   3428  N   SER P 195     -21.438  -4.832  -9.459  1.00  2.04      PROC
ATOM   3429  HN  SER P 195     -21.415  -3.904  -9.819  1.00  0.00      PROC
ATOM   3430  CA  SER P 195     -21.513  -5.780 -10.404  1.00  2.43      PROC
ATOM   3431  HA  SER P 195     -22.080  -6.598  -9.986  1.00  0.00      PROC
ATOM   3432  CB  SER P 195     -22.063  -5.398 -11.502  1.00  2.82      PROC
ATOM   3433  HB1 SER P 195     -21.223  -4.920 -12.024  1.00  0.00      PROC
ATOM   3434  HB2 SER P 195     -22.788  -4.652 -11.147  1.00  0.00      PROC
ATOM   3435  OG  SER P 195     -22.410  -5.674 -12.037  1.00  3.33      PROC
ATOM   3436  HG1 SER P 195     -21.769  -6.193 -12.529  1.00  0.00      PROC
ATOM   3437  C   SER P 195     -20.398  -6.298 -10.786  1.00  2.60      PROC
ATOM   3438  O   SER P 195     -19.585  -5.704 -10.891  1.00  2.65      PROC
ATOM   3439  N   LYS P 196     -20.336  -7.434 -10.991  1.00  2.96      PROC
ATOM   3440  HN  LYS P 196     -21.141  -8.003 -10.856  1.00  0.00      PROC
ATOM   3441  CA  LYS P 196     -19.352  -8.057 -11.373  1.00  3.38      PROC
ATOM   3442  HA  LYS P 196     -18.483  -7.436 -11.213  1.00  0.00      PROC
ATOM   3443  CB  LYS P 196     -19.231  -9.132 -10.756  1.00  3.80      PROC
ATOM   3444  HB1 LYS P 196     -18.295  -9.636 -11.077  1.00  0.00      PROC
ATOM   3445  HB2 LYS P 196     -20.093  -9.791 -10.994  1.00  0.00      PROC
ATOM   3446  CG  LYS P 196     -19.189  -8.920  -9.448  1.00  3.80      PROC
ATOM   3447  HG1 LYS P 196     -19.991  -9.560  -9.037  1.00  0.00      PROC
ATOM   3448  HG2 LYS P 196     -19.464  -7.856  -9.331  1.00  0.00      PROC
ATOM   3449  CD  LYS P 196     -18.405  -9.053  -8.812  1.00  4.00      PROC
ATOM   3450  HD1 LYS P 196     -18.169  -8.011  -8.743  1.00  0.00      PROC
ATOM   3451  HD2 LYS P 196     -17.814  -9.607  -9.513  1.00  0.00      PROC
ATOM   3452  CE  LYS P 196     -17.964  -9.265  -8.170  1.00  4.40      PROC
ATOM   3453  HE1 LYS P 196     -18.020 -10.299  -8.403  1.00  0.00      PROC
ATOM   3454  HE2 LYS P 196     -18.670  -8.868  -7.484  1.00  0.00      PROC
ATOM   3455  NZ  LYS P 196     -17.446  -9.426  -7.553  1.00  4.77      PROC
ATOM   3456  HZ1 LYS P 196     -17.192  -8.539  -7.072  1.00  0.00      PROC
ATOM   3457  HZ2 LYS P 196     -16.587  -9.874  -7.930  1.00  0.00      PROC
ATOM   3458  HZ3 LYS P 196     -17.903 -10.069  -6.875  1.00  0.00      PROC
ATOM   3459  C   LYS P 196     -19.336  -8.368 -12.688  1.00  3.73      PROC
ATOM   3460  OT1 LYS P 196     -19.347  -8.478 -13.187  1.00  4.07      PROC
ATOM   3461  OT2 LYS P 196     -19.307  -8.508 -13.229  1.00  4.03      PROC
TER    3462      LYS    196
END
